# Supplementary material for: Highly multiplexed immunofluorescence imaging of human tissues and tumors using t-CyCIF and conventional optical microscopes
Source: eLife. 2018 Jul 11;7:e31657. doi: 10.7554/eLife.31657 (PMC6075866; doi:10.7554/eLife.31657)
Supplement: Figure 4—source data 1. [file elife-31657-fig4-data1.xlsx]

## Sheet: Sheet1
MEAN	Before	15min	30min	45min	60min
Ki67-488	3225.93	659.674	463.905	360.776	378.963
Ki67-570	1356.5	190.435	189.119	184.978	187.802
PDL1-647	873.961	483.622	507.18	503.821	506.714
AKT-647	5250.29	211.449	211.54	213.138	208.495
CD11c-570	1418.54	179.054	181.073	178.364	164.414
PCNA-488	17987.7	1438.98	641.716	442.416	344.045
CD4-488	3796.58	970.98	473.715	434.885	312.686
CD45R-570	225.437	184.187	180.463	185.112	174.784
B220-647	623.331	506.293	501.828	509.5	506.934
Ki67-647	6606.97	208.497	205.456	203.197	206.665
CD4-570	649.759	172.067	171.942	165.689	161.546
STAT3-488	2414.44	337.398	266.383	265.465	267.122
STD	Before	15min	30min	45min	60min
Ki67-488	1899.86	565.329	506.687	476.218	512.602
Ki67-570	367.153	251.177	252.279	238.358	262.576
PDL1-647	880.422	140.418	146.637	142.546	147.987
AKT-647	10746	154.375	158.063	163.458	129.696
CD11c	2026.47	151.254	175.054	164.548	104.575
PCNA-488	4864.73	352.127	133.842	69.7004	50.2481
CD4-488	414.407	103.796	50.5231	443.857	40.091
CD45R-570	84.492	69.9374	65.3333	69.4798	54.8947
B220-647	419.078	132.994	136.37	129.328	125.898
Ki67-647	902.475	37.5675	38.3941	38.1099	35.871
CD4-570	775.31	81.14	124.676	71.8051	72.7847
STAT3-488	766.548	221.167	188.709	168.883	164.876
