# Supplementary material for: Highly multiplexed immunofluorescence imaging of human tissues and tumors using t-CyCIF and conventional optical microscopes
Source: eLife. 2018 Jul 11;7:e31657. doi: 10.7554/eLife.31657 (PMC6075866; doi:10.7554/eLife.31657)
Supplement: Figure 4—source data 2. [file elife-31657-fig4-data2.csv]

Cycle1	Cycle2	Cycle3	Cycle4	Cycle5	Cycle6	Cycle7	Cycle8	Cycle9	Cycle10	Name	No	Age	Sex	Organ
1	0.998211624441133	1.00834575260805	1.00178837555887	1.00059612518629	0.998807749627422	1.0053651266766	0.946944858420268	0.859016393442623	0.908792846497764	A1	1	60	M	Bladder
1	0.998757763975155	0.97888198757764	0.97639751552795	0.971428571428571	0.977639751552795	0.941614906832298	0.852173913043478	0.817391304347826	0.777639751552795	B1	9	61	M	Bladder
1	0.993470149253731	0.998134328358209	0.921641791044776	0.756063432835821	0.719682835820896	0.690298507462687	0.640391791044776	0.618003731343284	0.536380597014925	C1	17	57	M	Bladder
1	1.03091397849462	1.05349462365591	1.05860215053763	1.07150537634409	1.1247311827957	1.07096774193548	1.02284946236559	1.03575268817204	1.03010752688172	B2	10	54	F	Breast
1	1	1.01570048309179	1.01247987117552	1.01892109500805	1.05152979066023	0.996779388083736	0.963365539452496	0.969001610305958	0.921497584541063	A2	2	30	F	Breast
1	1.02657580919932	1.00511073253833	0.960817717206133	0.950255536626917	0.959795570698467	0.964565587734242	0.943100511073254	0.940374787052811	0.890630323679727	C2	18	43	F	Breast
1	1.0020475020475	1.00737100737101	0.992628992628993	0.989352989352989	0.97051597051597	0.965601965601966	0.978705978705979	0.940622440622441	0.861179361179361	F2	42	75	F	Breast
1	1.00550696469064	1.05798509880143	1.08292840945902	1.07126660187885	1.1379980563654	0.952380952380952	0.778749595076126	0.830579850988014	0.82312925170068	E2	34	38	F	Breast
1	1.00782949108308	1.02783819051762	1.01217920835146	1.01087429317094	1.04175728577642	0.933884297520661	0.810787298825576	0.809047411918225	0.778599391039582	D2	26	39	F	Breast
1	1.00814956855225	1.00143815915628	0.995206136145734	0.978906999041227	0.988974113135187	0.931927133269415	0.902205177372963	0.882070949185043	0.846596356663471	A4	4	68	M	Esophagus
1	1.02382406841784	1.01343921808186	0.98167379352474	0.949908368967624	0.937690897984117	0.920586438607208	0.897984117287721	0.880879657910812	0.811240073304826	B4	12	66	M	Esophagus
1	1.00311364815776	1.00155682407888	1.00259470679813	0.985469641930462	1.00207576543851	0.99429164504411	0.984950700570835	0.985988583290088	0.991177996886352	F4	44	20	M	Intestine
1	1.04276315789474	1.06085526315789	1.05921052631579	1.05921052631579	1.11513157894737	1.09210526315789	1.11019736842105	1.13980263157895	1.00986842105263	E6	38	64	F	Kidney
1	1.03974121996303	1.07578558225508	1.1007393715342	1.05914972273567	1.10628465804067	1.04158964879852	0.961182994454713	0.94177449168207	0.779112754158965	D6	30	48	M	Kidney
1	1.01589103291714	1.04653802497162	1.04653802497162	1.04767309875142	1.08967082860386	0.961407491486947	0.838819523269012	0.822928490351873	0.698070374574347	F6	46	54	M	Kidney
1	1.00587851077727	1.00718484650555	0.998693664271718	1.00653167864141	0.976485956890921	0.98171129980405	0.999346832135859	0.949052906596995	0.903984323971261	B6	14	29	M	Liver
1	1.00228440890919	1.01085094231868	1.02798400913764	1.01713306681896	1.05197030268418	0.96516276413478	0.880639634494575	0.874928612221588	0.865790976584809	C6	22	55	M	Liver
1	1.0295154185022	1.01674008810573	1.02819383259912	1.0136563876652	1.03127753303965	0.939647577092511	0.890748898678414	0.904405286343612	0.855066079295154	A6	6	61	M	Liver
1	1	1.03453237410072	1.06810551558753	1.04988009592326	1.12613908872902	1.04940047961631	0.929496402877698	0.997122302158273	1.05803357314149	C3	19	59	M	Lung
1	1.01391181325159	0.99787785899552	0.991983022871964	0.976184862060835	0.927375618957793	0.979014383400141	0.97146899316199	0.972647960386701	0.918887054939873	A3	3	42	M	Lung
1	1.00284090909091	1.02982954545455	1.046875	1.04119318181818	1.04403409090909	0.971590909090909	0.90625	0.921875	0.899147727272727	D3	27	46	F	Lung
1	1.02638762511374	1.05186533212011	1.11101000909918	1.11101000909918	1.23475887170155	1.07006369426752	0.952684258416743	0.939945404913558	0.866242038216561	E3	35	50	F	Lung
1	1.01849677040517	0.994128009395185	1.01644157369348	1.00029359953024	1.01849677040517	0.972401644157369	0.924251321197886	0.910452143276571	0.733998825601879	B3	11	58	M	Lung
1	0.977077363896848	0.972206303724928	0.975644699140401	0.965902578796562	0.917765042979943	0.875931232091691	0.860171919770774	0.817478510028653	0.727220630372493	F3	43	80	M	Lung
1	0.997436403076316	1.00709919148097	0.988759613488464	0.985012817984618	0.972589232892921	0.966870439755472	0.947742062709525	0.929008085190298	0.869453756655492	E8	40	48	M	Lymph
1	1.00472103004292	1.01716738197425	1.01716738197425	1.01330472103004	0.996995708154506	1.02017167381974	1.01072961373391	0.995278969957082	0.945922746781116	B7	15	58	F	Ovary
1	0.998542274052478	1.02551020408163	1.03279883381924	1.01895043731778	1.02769679300292	1.0131195335277	0.948250728862974	0.926384839650146	0.76530612244898	C7	23	51	F	Ovary
1	0.998046875	0.99609375	0.970703125	0.982421875	0.921875	0.892578125	0.8046875	0.748046875	0.677734375	A7	7	58	F	Ovary
1	0.996860282574568	1.01334379905808	1	1.01648351648352	1.01962323390895	0.997645211930926	0.962323390894819	0.959183673469388	0.91679748822606	B8	16	69	M	Prostate
1	1.01845018450185	1.04335793357934	0.957564575645756	0.995387453874539	0.961254612546125	0.883763837638376	0.738007380073801	0.749077490774908	0.543357933579336	A8	8	75	M	Prostate
1	1.00416824554756	1	1.00037893141341	0.990147783251232	0.981053429329291	1.00303145130731	1.00227358848049	0.992421371731717	0.980295566502463	F5	45	65	F	Rectum
1	1.01224603395491	1.01057612023379	1.0080712496521	1.00361814639577	1.00918452546618	0.994155301976065	0.933481770108544	0.940718062900084	0.926802115224047	D5	29	73	M	Rectum
1	0.996770186335404	1.00869565217391	1.02732919254658	1.00074534161491	1.02782608695652	1.00298136645963	0.929937888198758	0.950807453416149	0.912546583850932	E5	37	79	M	Rectum
1	0.996282527881041	0.95910780669145	0.996282527881041	1.0631970260223	1.1003717472119	0.988847583643123	0.817843866171004	0.806691449814126	0.817843866171004	C8	24	55	F	Skin
1	0.989931534434152	0.983084977849376	0.99073701167942	0.967378171566653	0.960934353604511	0.933950865888039	0.907370116794201	0.900523560209424	0.797825211437777	D8	32	58	M	Skin
1	0.987184787102108	1.00124018189334	1.01984291029351	1.01364200082679	1.02066969822241	0.990491938817693	0.959900785448532	0.960727573377429	0.954526663910707	D4	28	72	M	Stomach
1	0.991766467065868	1.04116766467066	1.04116766467066	0.998502994011976	1.03443113772455	0.940119760479042	0.914670658682635	0.846556886227545	0.788922155688623	E4	36	54	F	Stomach
1	0.969042056074766	0.968457943925234	1.01985981308411	0.989485981308411	1.0338785046729	0.880257009345794	0.782126168224299	0.735981308411215	0.713785046728972	C4	20	47	M	Stomach
1	0.981353095864212	0.981592158737748	0.985656227587856	0.979679655749462	0.889792015300024	0.972029643796318	0.967965574946211	0.955773368395888	0.941190533110208	F8	48	28	M	Tonsil
1	0.992202729044834	1.0089111668059	1.01030353661933	1.00111389585074	1.02172096908939	1.00779727095517	0.985797827903091	0.993038150932888	0.962962962962963	D7	31	43	F	Uterus
1	0.990536277602524	0.991798107255521	1.00315457413249	0.993690851735016	1.00504731861199	0.971608832807571	0.917981072555205	0.900946372239748	0.801892744479495	E7	39	49	F	Uterus
1	0.991512345679012	0.998070987654321	0.963734567901235	0.964891975308642	0.960648148148148	0.911651234567901	0.868055555555556	0.858410493827161	0.795138888888889	D1	25	57	F	Uterus
1	0.986699334966748	1.02730136506825	1.01295064753238	0.991599579978999	1.019600980049	0.965698284914246	0.901645082254113	0.850192509625481	0.744137206860343	F7	47	58	F	Uterus
1	0.993993993993994	1.01751751751752	1.00600600600601	1.00950950950951	1.00950950950951	0.928428428428428	0.845845845845846	0.78028028028028	0.732732732732733	E1	33	31	F	Uterus
1	1.00943752359381	1.03208758021895	1.00037750094375	0.975839939599849	0.928652321630804	0.822952057380143	0.773876934692337	0.686674216685542	0.622121555303888	F1	41	52	F	Uterus
1	0.997692307692308	1.03653846153846	1.085	1.08346153846154	1.18730769230769	1.07576923076923	0.944615384615385	0.981153846153846	0.984615384615385	C5	21	76	M	colon
1	0.984842105263158	0.998736842105263	0.999157894736842	0.967157894736842	0.943578947368421	0.980210526315789	0.985684210526316	0.981473684210526	0.946105263157895	B5	13	67	M	colon
1	1.00912408759124	0.998175182481752	0.989051094890511	0.993156934306569	0.991788321167883	0.958029197080292	0.945255474452555	0.909215328467153	0.907846715328467	A5	5	55	F	colon
