# Supplementary material for: Highly multiplexed immunofluorescence imaging of human tissues and tumors using t-CyCIF and conventional optical microscopes
Source: eLife. 2018 Jul 11;7:e31657. doi: 10.7554/eLife.31657 (PMC6075866; doi:10.7554/eLife.31657)
Supplement: Figure 4—source data 3. [file elife-31657-fig4-data3.csv]

min_0	min_15	min_30	min_45	min_60
3296.151	527.884	336.595	326.371	336.763
1493.338	338.057	255.523	262.107	268.516
2918.303	381.902	314.644	300.818	283.674
1678.753	339.372	247.753	257.628	258.042
1175.573	314.089	264.096	261.809	258.389
1897.861	452.919	353.532	326.806	320.087
1393	312.663	261.524	244.373	251.476
1226.977	319.595	269.208	258.064	264.473
1634.149	330.376	244.832	241.842	251.475
1983.67	451.12	370.333	346.709	345.33
1207.147	309.035	243.194	244.471	242.082
1058.144	285.22	248.28	239.341	239.03
2704.735	500.791	362.404	340.778	341.543
1143.056	344.96	276.576	281.744	279.92
854.492	283.468	224.161	233.556	240.605
1708.172	355.444	249.566	249.192	259.798
1241.42	366.793	297.915	297.617	298.803
1210.645	339.628	278.835	281.694	281.926
2523.005	392.785	277.909	269.817	277.608
3129.412	583.046	401.784	369.333	375.536
1903.8	450.589	357.283	338.761	345.283
3271.431	468.111	329.66	303.604	301.208
1830.777	481.205	365.018	340.188	348.42
1086.667	354.738	306.988	291.071	303.083
1279.263	300.768	259.926	265.505	267.495
5242.958	558.417	362.771	314.573	328.49
2572.663	532.543	378.304	351.793	358.435
1576.131	317.01	265.606	273.182	271.212
959.253	419.709	345.532	338.519	335.949
3101.586	462.736	317.437	291.31	298.448
3445.722	587.08	354.642	319	329.604
1664.247	425.646	331.634	309.716	325.909
1747.761	374.818	291.057	277.503	279.893
974.752	268.992	235.074	255.231	257.612
1250.633	266.504	225.914	223.554	246.561
1099.575	316.395	255.15	260.192	266.287
2372.496	464.244	327.598	318.394	319.213
1314.449	361.808	281.91	286.731	284.987
2622.39	461.898	331.068	313.229	317.678
966.689	315.697	260.348	267.795	264.955
2372.454	395.648	315.148	292.778	295.981
1020.341	276.727	224.557	251.523	266.045
1432.357	307.918	224.193	228.869	248.623
3077.877	457.469	310.025	286.148	299.914
772.931	316.092	253.31	262.023	262.862
1036.908	278.832	235.237	255.664	259.214
855.917	300.694	249.66	247.188	263.882
2917.345	412.303	289.042	276.378	294.706
1469.559	365.953	296.706	296.541	301.841
864.778	301.095	249.659	256.175	260.738
1194.375	329.766	273.633	273.586	294.734
1595.263	269.57	221.952	231.425	237.032
1052.064	375.011	292.149	291.043	295.883
1327.198	295.643	248.3	257.101	268.188
1554.02	357.861	291.084	292.837	292.178
1042.261	303.239	254.315	253.696	273.837
1459.838	253.955	208.333	242.991	258.162
2322.918	291.669	226.651	243.335	240.288
962.11	311.708	253.541	256.904	262.675
853.718	280.061	232.276	242.994	255.381
6859.461	498.843	324.618	296.933	301.326
3085.631	413.388	300.311	290.981	288.078
2673.014	378.367	296.245	278.863	290.856
1723.241	326.518	260.458	260.741	273.892
1726.25	361.75	286.45	291.692	285.733
4251.699	593.767	278.612	269.485	267.175
2015.362	370.512	283.862	281.112	292.9
1557.976	332.841	278.532	277.976	273.079
1952.573	332.196	244.58	255.154	260.364
1528.878	337.156	285.4	266.1	280.278
1340.903	285.847	236.097	245.742	261.758
1454.612	304.401	265.599	255.421	266.5
1373.711	292.23	245.374	253.428	265.471
6088.704	501.487	267.539	251	253.739
2308.764	348.408	267.115	267.529	262.924
6099.848	404.819	224.562	253.829	244.4
1698.956	326.728	241.397	251.794	256.206
3854.452	339.756	224.828	239.267	232.109
1938.532	314.212	234.417	240.814	240.5
1544.91	338.331	271.819	265.337	261.801
8818.322	655.789	347.122	291.133	290.789
1398.958	344.577	295.333	288.869	287.042
4395.188	539.2	323.812	307.106	298.165
5186.503	438.932	242.306	272.918	270.503
3919.169	416.966	283.236	281.041	266.669
4576.754	530.361	268.5	268.574	251.557
2859.846	359.442	247.452	261.683	262.654
1389.597	324.626	268.381	274.676	274.54
2786.83	392.918	235.132	249.577	247.104
2611.845	377.127	261.028	267.944	255.88
1127.809	313.009	280.073	285.827	283.609
2512.021	449.68	303.856	286.01	293.711
2669.506	477.333	308.92	291.816	295.115
2512.071	421.997	316.908	292.566	286.014
2477.435	441.089	292.895	286.306	287.782
1093.365	339.516	288	288.321	286.34
8982.917	673.833	271.889	241.056	238.87
1021.15	312.592	271.442	287.891	277.15
4077.992	383.167	249.477	244.682	234.538
1580.043	381.052	314.609	294.652	283.635
3405.753	508.373	340.347	296.467	292.387
1461.885	349.057	276.046	279.667	275.598
1146.718	303.592	264.528	266.845	259.986
1855.5	279.312	215.112	245.3	219.65
952.758	289.376	256.839	278.752	262.268
5778.621	436.299	242.713	249.506	226.575
7974.686	484.023	235.163	221.791	226.884
8583.949	549.474	238.577	228.423	224.667
1285.502	306.871	265.933	270.049	254.862
3487.112	355.056	245.664	249.617	235.439
4690.648	510.533	361.508	323.787	319.91
1469.62	425.361	347.139	319.12	316.037
2266.889	239.938	205.568	241.58	231.864
1011.434	242.992	230.946	244.775	241.612
2106.185	274.247	245.481	265.21	248.173
2109.96	276.872	238.826	260.483	254.946
5842.2	573.664	397.564	335.045	349.709
1064.731	416.154	350.282	303.994	312.109
1576.587	368.496	309.554	299.736	293.066
821.026	377.581	306.718	266.368	278.761
1426.838	329.139	278.523	267.921	264.458
1045.284	258.6	240.021	265	248.032
9053.222	600.6	294.633	282.9	256.567
1468.212	261.058	239.225	249.742	247.108
13560.549	934.207	343.537	276.378	265.232
1846.055	275.849	248.151	261.598	257.02
955.385	406.418	321.484	295.713	306.779
1010.821	390.366	323.459	293.455	302.728
5562.867	402.511	241.133	214.256	237.011
1614.504	321.383	264.709	263.312	263.433
4515.946	281.806	226.016	207.132	229.031
890.488	311.104	271.439	251.256	257.421
7764.148	635.511	285.363	224.719	236.059
7921.616	490.864	276.08	233.312	249.52
9384.884	597.215	285.694	271.736	247.537
6429.844	429.622	256.244	204.167	219.8
1113.567	295.597	261.448	257.097	255.918
1232.967	242.83	231.046	239.902	229.418
1282.93	411.5	314.139	291.43	301.892
905.435	418.519	315.948	298.656	314.351
6088.554	562.542	276.22	217.756	234.893
1764.624	426.075	307.925	265.925	294.828
1043.529	283.183	255.832	252.087	249.476
3820.545	315	255.861	265.782	262.614
973.559	328.763	263.237	247.602	260.871
982.704	291.346	276.79	251.148	260.568
927.46	258.993	225.54	235.867	233.8
10354.886	1048.758	352.091	288.174	259.356
9573.886	944.381	319.676	275.876	255.686
1404.858	291.736	259.912	233.25	257.264
3566.22	302.318	234.712	238.348	226.402
7951.968	470.118	269.882	233.387	253.086
1262.485	376.535	286.253	264.626	283.03
1192.856	272.198	239.477	231.739	228.721
2006.442	342.963	279.689	254.568	273.489
7727.176	449	260.297	211.912	240.11
1934.778	364.605	288.556	272.667	284.728
4096.723	235.675	216.892	221.253	234.783
1798.699	419.94	353.952	294.723	311.301
2415.684	431.693	344.772	289.167	293.465
3110.702	447.562	357.298	309.033	348.529
2965.496	442.687	371.519	301.664	338.168
3693.763	472.376	364.032	309.333	336.366
3432.162	399.014	339.973	276.804	314.527
2830.753	432.741	360.728	311.568	334.531
1794.375	396.7	336.506	287.5	296.306
3068.054	402.478	325.402	278.207	288.859
3477.112	481.045	396.791	338.657	358.94
3029.992	455.24	404.083	331.264	371.331
6450.378	400.063	308.189	253.575	264.843
3014.42	450.265	364.975	303.617	345.698
1985.507	552.716	405.052	367.433	378.41
3468.852	505.659	366.033	333.093	339.582
3413.088	389.752	313.776	277.92	283.408
3065.938	518.854	382	348.094	355.49
2127.342	394.535	297.193	275.333	279.526
2411.212	375.247	309.096	264.24	262.144
1716.131	365.016	292.344	261.369	263.451
1613.5	611.051	435.397	403.936	401.397
4398.358	615.856	372.342	329.551	323.647
5313.787	434.353	310.643	263.923	289.838
3922.504	394.552	343.768	293.224	319.016
2964.274	606.474	418.316	385.474	387.221
2879.963	504.798	345.11	317.505	319.606
3647.643	416.286	341.488	292.893	323.488
3334.657	383.6	336.895	289.6	319.124
2129.298	615.881	435.452	397.94	401.143
2029.583	372.714	312.655	265.798	282.107
2732.953	379.336	300.57	260.916	292.355
5350.539	434.048	357.066	284.82	326.892
5195.877	394.69	321.631	271.345	310.425
2850.048	550.597	365.968	335.927	349.815
3444.734	469.46	327.137	298.282	306.839
2850.364	358.295	278.295	264.705	264.818
4599.23	392.689	311.361	279.139	279.5
2870.431	391.831	315.075	282.175	293.419
3441.857	393.545	343.839	284.991	325.33
2429.608	542.68	380.113	364.144	343.268
4400.349	378.89	297.081	263.169	284.901
2967.765	450.985	381.765	305.098	354.642
3443.364	381.416	274.87	249.753	256.227
4402.759	359.181	284.879	272.052	276.836
10061.25	511.589	343.259	265.768	310.107
6393.421	456.81	322.202	274.676	270.668
3849.363	374.776	297.975	265.1	278.02
3628.14	364.817	297.946	265.613	279.978
3128.274	589.326	370.712	314.851	335.194
3889.585	359.34	264.351	255.713	257.319
2908.677	352.032	300.677	251.782	299.597
3611.352	413.525	343.219	266.274	324.639
3680.883	374.255	300.022	261.095	264.942
2648.565	340.452	285.704	239.157	261.191
3172.424	333.271	263.094	223.424	258.294
1553.373	391.928	347.47	290.084	312.47
2642.297	340.892	273.13	253.706	245.198
3265.416	543.605	410.197	338.515	365.266
10395.977	503.746	345.723	273.777	323.854
4954.645	748.009	357.598	298.776	301.551
2787.241	465.58	313.688	272.929	278.536
2214.69	319.966	270.698	232.328	248.707
2963.62	393.873	314.901	272.415	312.465
5330.551	631.567	349.173	321.504	301.181
5297.341	421.817	298.756	256.915	267.439
2579.895	352.649	281.026	262.658	253.219
2589.552	319.714	282.646	237.234	254.807
2560.305	336.328	295.615	250.08	297.966
2507.704	359.568	303.852	248.901	298.358
6882.824	416.49	343.686	276.471	328.147
2635.257	349.99	280.099	241.05	248.97
1218.663	336.642	306.684	285.337	297.884
2538.375	557.335	320.994	270.278	281.807
2171.965	426.906	291	245.659	252.165
2117.627	381.434	300.795	263.337	274.048
8040.135	525.355	338.716	308.226	296.458
2160.167	437.795	303.423	281.513	281.385
3927.901	372.396	285.946	257.171	251.775
2391.689	314.189	282.211	246.578	261.156
4040.1	383.157	326.521	263.286	307.736
4046.554	456.745	357.5	293.092	327.755
8106.579	507.443	316.186	293.25	285.914
5637.587	452.211	298.266	271.193	267.257
2588.284	364.386	286.159	255.67	254.182
7226.595	525.632	348.368	293.503	315.35
2662.252	456.604	380.171	300.261	348.883
831.57	508.405	324.101	263.468	296.316
3460.37	360.79	300.889	252.556	263.802
2628.465	343.506	306.535	252.411	297.539
4704.771	483.367	303.376	282.991	273.046
3392.924	445.664	308.87	290.321	285.038
2846.463	320.634	266.079	239.591	244.354
2460.905	315.595	270.69	245.468	264.405
3442.881	432.802	369.233	336.257	342.797
5274.038	377.29	289.351	252.076	271.519
4358.144	455.36	317.388	270.288	281.029
4318.636	403.464	336.409	294.055	315.8
2966.336	372.806	275.358	240.216	244.045
7097.88	514.723	300.819	254.458	245.494
1848.534	448.938	377.324	372.375	359.812
2631.398	366.852	280.389	247.093	249.667
2358.608	335.868	289.82	250.76	281.444
4204.703	439.113	336.687	284.256	317.272
3900.668	403.829	344.874	311.523	322.915
2315.601	408.045	282.992	274.626	268.643
2997.833	390.917	266.571	256.905	253.512
5056.062	387.507	273.753	245.623	243.945
3160.559	419.683	308.694	254.78	290.516
3585.083	352.442	294.917	252.322	271.723
2096.456	358.015	306.359	252.631	296.757
2470.965	417.681	376.699	341.735	340.035
2525.747	460.821	401.337	390.179	358.705
2354.315	494.438	407.652	363.775	378.64
3594.067	545.619	413.705	324.429	304.21
2390.489	462.609	262.326	211.935	205.5
5972.085	385.735	273.009	245.598	244.658
3465.659	454.964	319.529	254.08	292.29
3775.645	465.393	299.836	274.973	273.175
8035.012	477.275	293.362	245.219	238.938
2908.41	511.27	362.13	296.03	335.92
5414.568	395.551	270.059	242.941	232.141
7326.696	426.703	275.044	244.405	239.93
1775.195	340.977	277.322	244.943	289.667
2881.167	371.71	307.296	255.772	292.494
4165.396	461.165	292.407	257.308	260.022
4885.08	514.964	355.307	283.022	316.35
2706.449	502.218	363.718	289.449	332.615
3035.219	313.126	269.397	235.106	271.212
2619.505	410.064	260.936	257.73	255.554
4032.78	540.165	296.846	251.747	250.363
4287.208	425.146	366.377	363.769	332.638
2554.75	426.109	347.755	337.759	334.518
3068.54	425.034	352.644	317.782	330.345
3652.205	405.769	336.06	277.051	314.615
6668.032	480.957	360.753	295.312	239.914
14734.703	689.617	317.508	265.367	255.523
3707.705	600.864	309.534	248.159	261.5
3735.713	307.463	247.419	230.382	227.824
5627.646	352.331	270.291	231.425	221.26
4972.292	461.491	288.802	230.783	283.792
2736.331	379.392	331.546	312.508	307.946
2927.525	293.967	263.325	234.592	245.9
3263.529	293.899	264.683	231.529	258
4564.075	392.534	276.011	227.897	275.328
5680.25	544.682	318.545	242.364	282.659
4506.212	581.642	327.764	257.067	288.836
4766.848	424.564	346.606	307.345	320.285
9163.308	550.154	288.788	254.212	252.519
4579.097	304.604	258.242	229.749	246.251
2436.932	359.47	292.35	270.778	286.453
3108.541	429.081	362.374	362.685	338.775
1971.584	390.554	344.149	333.99	331.96
3601.082	505.918	331.102	286.612	312.837
3481.409	515.205	337.261	268.42	307.443
3066.042	364.578	283.35	239.713	277.527
3528.655	380.127	293.465	273.373	288.134
999.641	380.978	333.196	316.598	355.13
3556.873	459.773	361.045	303.509	336.473
2560.265	397.155	269.232	266.232	260.901
5254.538	421.426	276.645	263.219	250.438
8311.705	419.822	267.233	234.796	221.804
6679.57	411.43	331.783	322.081	304.624
2510.827	480.068	295.188	246.549	260.128
3367.548	450.108	273.914	257.419	239.441
2827.917	407.399	252.81	251.173	225.244
6306.197	396.283	267.969	232.567	232.843
3664.173	371.331	286.278	246.714	276.376
3495.548	386.28	321.602	305.817	305.656
3043.011	447.269	262.269	256.774	231.602
6039.471	447.885	248.931	250.977	252.816
9497.908	345.736	242.345	227.839	219.483
7964.558	741.505	356.537	277.705	287.811
3265.032	445.167	378.746	379.468	359.944
3462.592	385.359	314.621	260	293.845
4964.584	670.181	310.301	264.765	263.464
5088.962	509.915	277.277	275.046	246.5
4975.248	320.848	248.4	233.61	245.571
5010.348	317.809	251.551	222.719	236.708
3181.656	368.172	281.649	268.786	274.571
6695.42	468.022	257.825	255.631	237.729
3666.898	330.409	239.943	253.057	236.523
4171.49	423.517	287.538	230.629	271.483
3463.703	369.832	290.248	275.436	270.851
2851.332	571.538	306.472	272.417	263.583
2619.781	462.521	267.685	241.959	233.781
2629.406	444.386	267.941	254.99	250.327
6840.347	485.431	260.495	251.926	242.262
2392.253	309.943	259.931	224.092	265.54
3037.5	361.706	328.481	311.594	341.531
4228.889	425.247	325.395	240.457	293.506
8619.897	701.621	353.698	277.388	300.776
3008.928	297.024	223.506	227.217	232.506
4001.518	256.042	228.169	219.169	212.072
5423.761	371.437	266	223.317	248.113
3637.704	352.615	275.726	237.985	265.763
4321.963	437.979	336.084	307.742	305.711
2264.647	477.847	283.824	287.859	242.694
4956.609	306.443	240.87	220.13	227.939
6006.292	341.63	253.411	229.901	244.557
5068.362	321.114	256.457	223.343	240.267
8468.203	617.241	288.335	275.924	241.835
8849.952	368.929	243.754	226.706	217.016
6199.759	319.578	251.431	225.052	227.664
2638.888	274.368	244.192	220.272	247.44
4047.592	386.868	293.603	278.253	275.77
3140.424	448.455	278	252.576	258.374
2429.356	472.195	282.782	242.851	257.218
4847.169	370.134	265.912	244.672	258.309
2238.642	387.302	355.106	295.43	388.497
5716.807	451.295	302.045	257.614	285.25
2168.394	400.043	269.34	248.723	233.819
2540.689	321.951	260.877	226.418	259.869
2802.126	395.897	267.086	287.517	272.356
4924.604	299.455	241.772	229.347	222.545
3739.446	299.761	236.978	222.696	211.304
4729.076	368.38	326.217	318.772	304.946
4024.622	399.085	320.744	278.598	283.195
3143.771	485.511	325.441	285.761	286.021
1545.873	436.791	282.172	255.776	242.522
3046.306	375.43	252.521	280.488	267.521
4725.98	268.559	231.255	220.539	205.353
3417.368	508.891	329.534	276.667	289.011
4645.017	314.992	234.702	227.719	226.149
4540.635	247.019	225.692	217.356	205.346
6026.257	297.027	227.709	217.453	196.919
2796.833	328.589	275.822	276.467	257.911
4882.359	370.064	329.141	321.103	310.872
4042.368	393.851	340.947	356.833	326.474
3348.088	379.098	364.294	294.5	384.961
2501.515	341.184	321.018	289.429	299.387
2105.168	473.309	302.067	272.195	270.268
2101.011	474.946	306.462	266.183	276.441
1769.207	461.184	289.492	259.665	248.078
10362.597	573.18	288	225.201	252.626
3143.886	342.841	291.068	286.557	272.375
3533.787	386.367	358.32	317.767	371.267
5379.91	496.045	337.054	294.802	288.171
5926.007	279.62	225.915	209.556	205.641
4277.309	312.21	241.16	223.802	238.765
7664.969	460.832	266.115	218.487	252.377
3052.112	354.75	326.825	313.5	319.55
1994.562	399.058	255.777	257.413	247.471
5894.326	598.933	275.966	285.91	260.753
6172.118	433.343	240.725	237.393	227.261
4531.182	295.656	227.065	219.474	202.078
2270.708	261.168	234.762	215.162	235.243
5272.505	348.887	244.052	229.691	248.866
5315.263	350.802	246.971	208.905	233.288
4799.591	361.284	350.17	299.841	362.557
2449.414	459.362	324.595	280.319	279.431
2481.762	466.369	311.667	267.417	277.881
7497.167	323.198	226.71	219.259	206.414
6938.236	300.797	230.824	211.407	195.758
5064.348	270	230.573	205.315	201.843
1989.184	433.526	374.171	395.329	390.724
3696.8	397.297	362.297	328.303	364.6
3853.744	499.337	241.686	248.686	226.872
5094.127	335.395	246.745	219.949	237.701
3866.942	352.787	273.981	260.839	269.103
2302.562	330.982	280.268	276.062	269.254
2525.616	337.86	276.105	288.605	250.558
3009.433	388.278	344.66	346.289	335.361
2340.145	404.078	326.398	280.464	284.367
6266.462	700.688	371.624	315.032	302.151
5090.293	387.103	251.718	271.805	246.851
4474.151	345.616	229.116	244.36	236.767
6349.713	411.299	255.69	232.368	228.115
2274.052	324.918	277.448	280.94	265.067
5193.25	531.89	343.978	333.331	299.897
1941.514	359.459	325.385	290.193	286.376
1471.488	454.159	290.756	252.195	269.463
1659.217	450.255	279.434	252.198	243.302
1715.469	424.885	260.451	244.867	233.805
2350.581	430.521	258.051	252.41	231.043
4097.143	477.96	238.032	268.476	236.659
6828.079	307.068	233.576	215.085	201.096
4536.99	370.866	277.907	270.722	272.299
4008.994	354.259	334.424	282.435	361.424
3049.444	309.526	304.684	286.135	295.812
3374.093	427.082	252.144	246.928	232.412
2637.814	375.976	232.904	249.21	232.551
4246.113	302.346	238.752	208.684	238.797
2177.024	354.298	342.881	286.131	379.917
4061.75	340.287	325.761	285.021	307.532
3377.33	370.984	318.577	273.313	273.165
2905.769	370.974	326.974	271.885	272.987
6590.186	281.608	233.196	209.072	192.691
4480.667	378.885	313.504	308.214	285.03
3319.085	424.038	365.934	366.613	360.406
3600.013	382.615	318.705	289.756	293.526
1623.481	456.963	294.759	275.269	272.278
9653.067	438.629	230.2	239.924	205.657
7769.264	313.58	224.189	212.83	187.858
2706.947	312.295	303.484	272.632	277.295
3556.612	536.336	343.241	292.405	288.095
8030.057	363.274	238.613	216.094	210.66
10253.416	508.584	261.561	232.126	225.794
4314.556	348.704	239.407	239.407	245.42
1998.719	314.135	274.219	279.604	269.969
2986.69	499.996	308.833	279.883	281.121
2112.94	432.451	264.263	251.977	238.632
3966.031	297.289	219.67	204.722	237.464
5994.674	348.768	235.095	204.063	237.6
4842.252	328.669	230.827	228.567	242.331
3660.944	331.102	256.593	265.324	252.255
3719.92	462.338	381.085	363.178	375.089
2618.546	322.478	292.867	278.936	277.378
1840.757	383.243	254.087	234.592	250.272
3516.297	349.919	230.899	243.149	226.554
7502.698	353.01	241.521	220.448	217.875
9047.707	388.892	236.763	222.964	196.442
1667.372	342.479	317.372	258.091	347.554
3268.815	375.429	333.622	283.84	369.731
2198.39	341.504	310.071	279.943	273.461
3794.626	373.791	323.802	274.22	276.286
2263.524	417.679	302.19	276.06	265.81
1959.14	421.979	284.792	251.398	262.559
9798.917	472.109	255.257	237.522	215.043
7071.33	352.242	233.429	222.22	206.418
2686.131	254.295	226.467	206	224.852
3182.515	267.301	231.834	202.859	227.479
3711.054	323.262	249.862	246	244.7
5800.303	450.653	239.997	244.916	222.091
4017.339	276.783	232.774	202.165	233.626
2802.576	390.152	345.103	341.073	329.842
2850.387	404.364	348.74	355.468	353.775
3923.724	416.235	331.684	289.184	348.255
2020.436	416.138	326.149	277.468	262.585
2941.898	448.78	263.78	248.482	232.408
15401.461	658.94	285.305	262.886	231.814
6689.341	364	244.244	224.378	237.073
3935.311	316.144	240.544	250.989	269.678
5018.772	353.02	248.248	231.079	239.426
4064.341	324.992	299.583	279.227	273.932
2339.789	400.539	326.25	288.224	279.684
2746.053	393.3	247.971	241.594	228.341
3639.004	365.806	227.907	249.842	228.219
8940.226	431.729	232.662	244.865	227.436
15228.506	502.78	248.548	250.185	230.155
3588.493	384.605	247.75	213.941	236.934
1581.607	352.949	251.402	229.077	228.47
4300.573	238.645	212.036	218.455	193.518
4105.543	316.643	236.426	225.481	245.473
1633.477	349.636	259.481	224.146	225.753
7434.288	388.489	208.158	231.662	221.036
2735.236	337.252	276.803	274.732	266.063
2995.706	401.954	329.549	339.503	336.013
1883.172	380.534	269.224	234.422	247.241
4792.77	540.167	325.087	293.048	282.627
6261.153	455.405	256.695	245.794	225.511
4664.41	501.513	264.162	226.59	245.88
5482.987	336.987	232.039	225.418	246.137
3343.952	393.891	319.604	316.126	310.218
1402.025	329.444	326.975	276.469	345.247
2405.506	357.202	323.862	284.518	321.826
2825.519	336.888	317.088	291.862	295.473
8633.538	411.655	243.331	228.676	202.283
8580.806	362.535	234.125	210.139	192.424
2582.575	252.657	232.779	211	235.127
3019.175	389.357	331.302	344.167	334.468
2652.542	506.479	322.448	288.271	288.688
11085.36	458.52	225.22	261.04	223.79
10870	427.136	248.296	221.741	192.025
4101.939	291.268	224.122	216.451	232.085
1585.183	279.173	257.788	264.173	258.635
1686.702	303.205	266.179	251.444	242.53
6277.5	339.422	216.5	228.549	225.804
3271.584	269.314	232.978	200.54	231.613
3059.32	294.944	234.579	234.817	245.523
2711.231	379.354	336.048	351.034	347.571
1802.245	350.887	325.925	291.264	350.594
1689.78	345.21	337.72	286.81	345.74
1949.35	343.01	319.155	274.456	344.515
1661.798	282.071	263.857	231.667	234.881
2001.242	421.495	267.879	258.341	255.802
8481.238	307.357	227.917	212.083	191.5
2274.188	434.341	377.635	367.035	388.953
2009.016	346.24	332.969	290.636	338.271
1419.6	325.988	247.412	223.129	214.4
10806.748	541.106	264.317	246.992	229.537
7320.094	421.142	241.604	215.575	204.075
8236.259	347.648	237.426	220.824	223.778
3004.4	390.992	335.448	336.04	354.464
1817.552	324.305	317.248	282.19	316.181
2946.315	443.846	277.838	258.315	252.185
8346.887	437.161	219.403	242.952	225.71
10834.908	457.508	254.958	239.017	213.15
1568.053	319.513	310.637	272.354	322.062
1653.799	324.314	262.536	235.828	222.561
2294.744	388.376	278.654	248.812	242.684
9923.657	483.645	253.203	282.11	251.767
8370.683	376.458	242.442	274.85	249.533
5567.419	374.568	242.142	218.013	233.768
5601.949	535.573	272.786	234.154	246.376
4162.989	306.102	216.455	226.011	229.648
3021.121	305.863	265.915	262.863	261.524
2208.205	348.602	328.253	283.006	327.199
3336.581	319.149	295.338	257.128	308.716
3357.22	278.159	231.159	209.183	218.927
2738.907	450.636	287.949	266.737	268.966
2899.848	384.565	227.25	234.989	227.326
8349.642	362.159	233.627	224.418	208.02
12395.065	626.094	277.167	242.21	207.5
7207.852	324.226	229.871	224.342	229.581
3261.762	308.238	235.702	229.929	227.988
1973.778	266.237	247.697	235.894	245.677
1514.618	305.71	267.893	245.099	242.473
1485.232	365.576	277.828	239.414	245.687
5567.651	467.595	241.984	241.706	232.183
11740.348	437.93	253.717	236.428	201.711
13880.722	483.272	246.219	238.927	188.444
2865.808	399.872	322.176	326.24	325.664
2293.574	376.586	326.074	332.275	333.758
2415.451	416.802	298.396	268.725	262.89
4226.182	520.905	314.358	273.131	260.394
7655	417.407	220.467	254.275	221.287
9444.702	490.553	232.043	239.404	231.266
9906.653	352.371	230.823	227.218	186.726
8279.903	394.552	238.628	221.124	207.779
3826.879	444.341	365.692	339.681	352.473
3009.808	347.269	316.641	258.949	320.949
2125.58	320.401	313.834	276.771	320.726
5217.133	319.766	260.312	232.766	234.672
9756.695	561.039	261.422	262.359	223.789
3688.498	276.758	236.995	218.223	236.706
6787.137	438.089	244.089	213.669	231.202
5261.049	494.765	261.407	258.296	233.074
1043.159	294.273	282.102	265.955	288.784
1385.351	358.921	289.202	249.991	242.123
2090.226	391.476	300.131	258.929	259.095
5447.408	406.197	233.727	239.391	224.727
4976.405	306.557	216.931	212.015	236.603
3922.913	276.68	211.56	217.2	238.713
2059.819	391.524	340.067	294.905	324.543
1651.5	341.195	256.364	230.534	228.169
3279.35	413.689	238.408	231.34	232.33
4078.787	292.41	224.76	233.874	242.546
2252.438	339.993	286.068	286.26	285.911
3150.206	353.879	316.757	321.822	317.486
3125.309	311.519	274.975	232.704	288.494
3295.102	349.342	296.612	270.837	292.658
11568.074	612.543	263.79	227.753	242.136
3170.073	366.366	316.832	316.961	326.677
3070.289	356.048	318.904	267.578	326.843
1326.76	228.768	244.392	218.528	227.608
1335.732	386.159	288.634	256	264.512
2216.57	417.414	306.859	276.023	272.047
4080.909	419.555	239.173	223.918	228.436
5044.085	360.415	216.043	239.032	211.351
9772.784	539.638	235.086	252.853	219.767
8877.988	356.821	220.929	215.048	220.667
2275.782	322.204	274.15	277.19	264.558
7391.655	579.444	323.725	320.746	295.063
4601.642	460.269	350.03	351.433	346.582
2446.222	331.111	306.589	255.011	308
2371.638	396.762	279.388	260.988	263.838
4047.757	424.689	243.709	238.951	231.99
17559.705	728.994	286.5	240.602	203.886
4218.478	344.58	228.982	238.277	243.741
4047.536	313.508	252.412	250.644	237.288
6043.443	531.443	363.066	290.926	336.869
2842.411	399.185	284.702	251.702	227.94
2675.412	424.088	291.392	267.471	272.569
8430.762	396.924	227.857	253.943	238.21
15400.504	721.574	273.829	252.388	213.248
14288.765	510.341	284.447	235.553	218.459
12616.217	430.745	252.054	234.473	209.228
6238.801	318.836	225.973	228.103	227.123
2788.021	363.66	300.369	315.028	316.965
3842.448	444.167	344.229	298.979	312.073
1760.747	322.939	297.131	256.495	300.97
2572.535	275.078	264.372	222.915	284.264
3199.729	278.688	273.052	234.698	231.438
2303.348	289.07	275.748	253.504	237.026
1458.404	279.809	260.787	257.915	230.617
1304.5	341.523	282.818	255.915	242.892
11639.385	347.5	217.218	252.615	216.282
10061.555	546.409	245.355	252.5	231.055
14234.463	843.632	310.632	287.411	231.705
4774.891	267.473	204.659	202.775	226.992
3478.588	335.882	304.647	262.598	297.206
1707.521	343.305	322.489	309.184	324.284
8354.778	508.171	244.557	256.405	228.215
17449.71	913.299	302.907	282.037	228.869
5034.471	404.392	294.235	305.853	306.137
3164.755	392.585	336.383	340.223	342.457
1157.873	328.703	254.754	243.602	223.992
3375.057	410.607	255.066	245.869	233.795
2319.475	367.246	245.836	231.074	227.484
9044.418	393.519	213.762	256.614	226.27
12950.237	497.216	261.526	237.247	205.856
4812.797	251.992	226.432	210.703	241.483
2614.923	355.59	301.964	305.554	315.133
2960.789	354.758	323.116	333.568	333.958
2745.962	346.163	312.548	251.288	306.048
1080.776	327.918	284.918	246.439	240.714
6901.13	476.62	252.3	246.06	219.77
12713.84	494.074	244.043	239.713	219.734
2582.124	315.33	289.907	247.082	293.278
5162.839	391.215	289.505	264.86	285.398
1375.5	329.439	317.939	284.03	290.402
2422.845	488.918	324.474	276.186	275.062
7506.565	464.217	258.313	248.704	227.104
12357.637	472.274	227.234	261.315	237.411
14966.074	607.649	274.617	239.191	206.074
4329.771	258.351	216.963	214.872	238.372
4233.938	252.526	212.835	207.567	222.99
3937.162	341.727	270.879	269.697	259.727
894.716	260.341	272.091	233.625	238.011
1213.702	313.404	260.538	247.721	234.231
3823.1	312.453	223.147	238.379	222.526
5360.683	264.197	219.197	208.43	227.521
2703.821	338.951	284.992	268.984	267.447
1951.717	332.744	283.539	287.483	280.067
3877.397	340.356	308.151	254.158	292.555
1899.959	327.858	300.845	252.311	291.939
3167.308	329.867	296.983	247.622	282.65
1404.587	334.87	314.098	319.902	334.152
13617.957	705.785	288.387	257.828	227.14
9156.698	348.322	229.044	215.815	224.302
10853.131	363.523	226.039	205.373	227.02
4180.722	275.586	232.359	231.066	217.545
3600.134	290.711	255.485	252.361	235.299
2708.061	349.939	278.791	307.835	294.739
2989.478	352.377	281.217	283.312	288.087
5340.687	371.242	317.475	262.818	306.394
6961.584	610.708	322.427	291.247	243.124
7237.17	446.894	249.191	247.936	225.936
11426.886	463.528	235.482	255.699	230.29
4530.27	252.18	196.23	198.12	212.64
3719.397	361.083	334.595	329.248	327.198
1900.571	304.768	286.089	267.964	288.643
1985.741	291.476	283.857	233.804	272.693
1500.602	331.647	315.489	275.113	296.617
1109.988	273.21	270.025	240.284	227.728
1375.28	337.427	287.762	274.657	263.902
2195.936	347.308	250.205	247.244	225.769
8591.753	444.449	252.639	246.082	226.494
17074.936	939.914	304.071	294.679	239.171
12704.5	501.958	250.356	243.203	203.661
3361.905	230.881	216.635	221.595	233.889
3058.933	378.356	290.872	288.423	294.302
3034.098	354.576	317.674	308.283	302.533
1915.236	386.764	342.034	340.494	328.831
717.7	266.111	254.267	238.033	243.633
1465.495	353.516	290.194	270.538	254.376
13977.897	487.126	257.187	231.907	217.925
10163.712	361.424	232.842	224.381	195.273
4175.708	368.208	326.236	308.679	324.123
4293.35	483.095	285.832	234.168	228.861
6586.252	419.845	258.645	232.366	212.348
6020.987	386.756	231.154	244.423	222.769
10592.11	374.427	221.159	233.305	209.305
7473.791	320.19	228.235	209.248	235.948
3108.26	377.479	336.377	338.534	307.411
2431.462	316.466	298.17	242.308	280.243
1784.441	324.36	316.044	280.765	301.125
797.448	255.021	267.083	229.917	242.958
1567.798	355.535	299.175	264.061	262.807
3152.362	362.185	267.812	250.073	232.165
1342.793	297.704	245.933	233.6	207.274
18907.97	739.51	282.68	281.56	236.27
11929.179	378.25	227.189	231.653	215.617
13002.065	544.187	272.049	238.61	215.024
2810.551	329.255	303.571	250.98	285.582
1579.686	318.451	310.363	255.99	286.196
1912.131	370.475	307.623	287.238	279.656
3918.028	430.084	282.318	231.709	221.011
4096.57	318.57	234.721	250.965	221.814
3197.291	277.333	236.663	249.098	237.547
3398.929	357.808	324.121	318.152	315.01
1885.371	267.419	283.689	242.24	270.832
2812.595	381.757	274.396	250.721	223.604
9959.456	447.552	252.432	246.616	226.696
12118.12	359.96	227.91	237.81	212.23
13793.462	559.412	271.638	231.598	231.553
4920.513	275.593	217.708	212.991	239.363
2717.819	340.441	293.748	303.094	301.61
3570.298	358.879	299.863	247.702	278.702
3119.255	309.698	281.425	247.585	270.264
3387.132	1074.619	951.358	966.191	1046.405
2888.731	349.423	313.363	319.577	315.462
939.159	330.488	292.061	302.207	294.439
2250.128	359.266	311.688	260.927	282.706
1750.265	310.905	290.585	255.182	278.158
1279.685	360.719	323.225	293.888	311.157
2031.734	313.378	278.492	259.393	262.921
15743.411	1013.346	328.533	320.869	263.991
9846.955	525.784	234.207	272.964	248.811
7245.125	320.985	213	201.485	220.919
3177.171	283.343	259.486	261.543	257.352
7012.573	336.835	242.53	245.134	234.335
1940.462	322.538	274.374	296.824	289.549
1951.803	298.872	277.607	362.932	307.359
1510.646	325.505	287.32	256.757	254.883
4432.151	328.849	219.785	232.914	222.667
16924.897	1050.274	336.744	315.966	275.256
12741.49	428.588	251.402	227.157	208.716
4601.673	349.947	287.761	238.363	252.133
1727.432	282.549	269.444	228.988	256.895
1029.735	272.855	257.274	239.658	252.333
15049.286	591.571	251.789	287.805	238.692
2496.006	273.227	242.135	261.503	245.055
2592.561	279.535	276.325	235.599	269.382
2356.935	294.319	275.138	226.362	257.203
1183.375	318.26	305.177	265	297.198
2090.757	333.311	300.806	262.524	269.961
6820.983	394.468	237.451	226.549	205.22
17431.795	680.5	271.277	271.723	245.205
4059.674	379.8	317.211	339.642	316.189
1841.974	318.053	291.528	247.362	279.411
1573.159	297.287	243.488	234.262	210.72
3345.826	304.488	229.698	233.593	212.558
2193.117	272.223	209.521	240.457	225.989
12853.953	556.396	249.16	235.142	232.151
3775.023	280.756	233.651	225.884	202.593
2592.677	313.198	270.773	286.652	272.013
1637.326	369.126	328.242	287.726	315.674
3014.376	355.192	256.328	226.424	212.179
12680.634	471.809	240.573	227.374	227.435
3218.88	472.917	462.574	373.074	408.769
15234.743	824.476	291.543	298.133	247.629
14418.049	486.531	236.667	228.753	219.593
6955.22	318.838	223.394	223.224	233.27
2770.395	334.473	292.86	299.039	274.744
3939.655	383.917	309.952	304.321	292.107
3232.24	359.646	305.135	322.5	291.969
2818.681	345.49	280.433	339.043	284.167
12480.443	662.519	269.025	300.633	259.209
15271.667	637.333	254.948	248.656	257.427
14706.542	556.673	256.935	247.841	228.729
12170.664	600.812	261.264	243.625	239.625
8416.089	318.433	213.167	201.322	218.778
10908.88	404.76	221.68	214.72	219.33
2584.333	270.86	227.022	242.839	224.968
6159.333	372.02	260.606	273.434	275.323
3454.609	313.793	284.891	245.576	255.38
3110.25	285.272	266.462	239.864	250.63
2097.25	321.625	298.596	257.327	276.433
1600.14	273.628	258.198	227.182	248.215
1147.051	297.313	270.545	257.192	269.02
4400.094	320.588	232.591	226.644	211.307
17081.8	845.262	279.792	308.738	255.177
23827.283	1196.157	360.478	287.956	239.811
3176.594	399.398	309.203	333.179	308.789
1115.199	341.75	283.487	312.635	286.385
1398.666	285.573	259.34	242.072	242.764
5465.315	389.047	237.315	246.644	225.94
3525.897	286.383	226.86	234.888	228.86
3550.152	449.362	450.667	350.657	390.648
2947.119	366.127	297.068	237.805	268.508
1158.461	283.91	266	248.921	266.775
1918.378	328.735	304.51	274.847	287.296
3870.004	405.87	262.643	232.256	212.689
20116.24	664.92	268.68	282.65	255.85
12901.553	521.596	235.872	274.181	250.766
2881.043	277.809	274.394	257.298	258.947
3026.041	386.186	280.392	234.907	251.309
2082.79	352.765	323.321	283.099	311.42
3860.865	310.742	245.963	225.065	218.6
13443.084	596.229	253.386	296.072	249.277
24555.661	1166.817	344.882	298.323	287.242
14217.466	647.955	280.67	245.614	235.159
3327.09	358.09	323.067	328.281	293.944
2466.874	312.854	269.835	235.107	246.621
5684.168	368.311	239.975	242.422	223.559
8526.003	410.065	233.216	255.412	214.866
12311.18	526.686	248.561	287.632	247.983
17609.158	895.519	315.459	256.044	243.934
3525.429	286.286	227.705	242.695	232.581
2963.472	263.856	225.671	250.593	229.931
2752.51	361.081	286.324	311.5	275.886
2087.057	385.284	318.443	332.239	323.455
2010.073	305.13	275.86	239.223	260.72
19903.623	835.034	297.37	283.589	266.699
11350.81	439.09	249.41	232.7	227.56
3754.736	259.572	213.484	237.27	211.597
2842.898	430.153	419.765	339.071	390.786
4324.47	298.403	275.414	234.762	238.685
2579.195	312.693	261.824	249.502	222.766
3664.346	356.778	255.222	227.111	204.037
22619.875	1263.818	357.545	333.5	286.409
15865.957	672.058	286.468	261.309	244.928
7335.968	347.91	220.161	214.561	212.645
2127.437	300.328	265.109	240.697	254.588
2161.359	317.594	271.133	242.211	254.133
11891.121	464.972	237.477	268.383	250.421
15199.772	630.955	270.01	264.342	236.342
16722.184	574.526	261.816	244.456	223.632
9332.393	374.411	223.495	234.093	241.299
4895.884	248.653	201.95	231.182	211
3322.06	243.573	203.08	228.513	209.66
2697.925	314.226	267.78	288.031	273.981
4752.568	470.653	445.551	371.059	398.695
5031.223	445.73	305.615	285.345	262.547
1559.09	322.525	292.607	266.131	281.246
5915.102	348.52	252.327	214.99	204.786
3113.8	314.176	263.612	283.306	298.918
4450.441	356.022	270.463	294.846	261.934
3479.371	288.086	264.905	243.655	246.276
2894.761	340.978	279.685	227.587	232.326
1307.033	274.697	260.41	245.246	254.68
22549.98	1301.747	386.737	363.354	290.525
21055.698	737	279.535	293.651	254.535
16107.476	689.787	275.829	263.372	240.024
10888.488	594.816	262.432	235.648	223
2567.862	371.862	286.402	301.414	270.138
1719.676	334.027	299.27	260.658	276.847
1920.5	374.774	318.452	291.929	302.107
1462.439	378.888	316.411	293.72	307.963
4125.53	341.535	237.52	231.695	214.735
16648.123	628.638	249.104	282.81	231.951
12189.29	582.828	267.312	318.355	265.957
12975.679	440.58	244.527	233.643	229.17
6364.835	283.729	222.247	225.024	231.776
10435.489	459.431	235.314	219.343	223.46
4347.953	350.606	242.756	268.74	235.22
1842.034	377.5	308.897	331.379	303.224
2249.58	472.235	411.07	359.81	374.005
7748.564	691.198	450.723	359.842	355.337
4672.805	477.598	262.61	240.902	208.744
27533.441	1073.696	334.461	293.961	269.333
4005.463	285.331	231.566	264.206	229.515
4384.899	303.391	253.536	228.952	230.662
2527.909	304.182	269.708	222.805	246.662
1277.296	269.901	250.37	224.235	227.16
16384.147	719.882	285.353	260.931	231.853
4733.578	375.097	263.15	293.306	261.277
1466.352	280.22	273.923	241.56	259.275
2151.978	300.554	250.948	240.407	235.506
5960.468	421.634	264.414	241.649	210.505
16328.359	780.26	291.624	298.199	280.558
6285.927	267.677	184.048	204.927	198.056
5683.755	416.858	292.868	330.113	313.868
4258.188	244.929	197.765	223.412	207.012
2073.906	345.181	282.854	313.105	279.497
2207.824	247.676	231.978	201.5	203.67
1819.154	309.033	263.286	240.813	252.231
1601.453	325.752	288.444	260.248	269.966
1164.091	301.119	266.336	249.965	264.699
4404.112	402.091	253.972	244.797	209.161
7908.209	424.888	244.351	249.328	215.515
17480.385	703.833	258.062	275.073	266.656
11298.65	434.231	234.043	241.752	222.692
8048.315	389.838	224.27	237.775	223.928
1965.744	343.526	284.474	334.872	292.167
1691.292	367.393	296.247	330.079	303.798
3194.922	420	313.863	291.569	282.873
4756.541	525.303	329.229	317.257	272.798
4675.281	409.467	295.587	246.353	243.096
1344.652	305.182	285.978	257.354	278.343
1984.565	266.774	239.93	240.348	212.278
7993.481	407.881	235.276	253.427	213.195
10539.196	324.278	209.041	218.186	226.969
13723.576	783.975	293.314	256.941	240.441
3338.322	411.444	332.4	303.656	281.322
5123.841	427.359	305.006	265.629	250.976
4187.042	357.437	294.192	252.329	247.958
4829.361	278.131	229.467	191.836	199.287
10240.909	392.783	216.245	224.699	203.972
3936.541	256.295	218.978	237.197	212.956
3055.721	345.825	269.779	303.494	270.708
1717.969	297.438	270.508	242.246	265.362
1173.147	316.789	279.716	251.347	263.053
2465.164	244.632	231.526	228.822	210.257
2706.524	343.801	269.494	309.256	265.762
1784.691	359.025	300.444	340.531	303.63
2402.42	345.966	282.307	322.25	306.284
2818.279	327	254.411	235.379	240.579
10040.95	475.65	238.062	292.725	276.462
17744.922	757.797	278.008	281.773	250.648
15719.215	733.89	291.902	272.883	265.933
12911.901	483.956	244.478	229.973	240.588
5417.112	270.438	192.618	237.101	224.809
4199.421	244.495	199.611	237.179	203.242
3771.197	271.019	218.561	252.268	221.79
3125.778	350.087	286.619	327.532	294.087
2262.885	349.471	282.333	327.954	307.103
1878.445	350.82	301.391	271.57	278.055
3600.144	280.962	267.864	220.341	233.553
3192.068	294.254	253.218	221.836	223.871
2118.34	356.06	291.853	254.613	256.88
7537.77	445.207	245.856	238.545	212.761
12040.343	517.178	246.888	273.923	210.923
13846.412	562.888	247.125	264.712	278.588
7943	306.822	201.711	230.185	209.178
5450.827	401.038	233.594	241.481	210.286
6124.939	469.377	322.316	338.142	309.858
1501.594	407.688	393.456	320.944	355.956
1962.197	271.242	244.528	212.399	214.258
1721.709	299.313	270.567	251.612	257.746
5677.535	474.93	302.592	273.268	274.063
1907.482	242.4	230.291	243.409	229.636
2417.025	258.994	230.877	232.16	201.636
10841.656	588.152	261.504	243.656	214.608
14168.303	712.587	290.165	322.862	279.468
14825.274	803.589	304.94	282.107	262.268
5305.868	302.793	205.868	234.306	219.355
1691.181	420.043	396.766	327.106	359.223
1403.354	260.737	239.374	224.535	221.152
12240.008	568.613	267.669	290.089	278.637
19200.036	842.131	300.929	306.119	260.845
12262.825	515.19	257.754	239	249.635
12383.655	436.862	240.298	229.415	238.185
15165.91	582.806	250.194	237.8	231.394
1535.256	401.455	379.81	323.479	351.025
3367.89	344.945	307.978	285.901	260.813
14883.358	718.26	277.301	250.699	248.894
6502.067	298.194	213.455	227.455	204.433
3303.114	318.722	281.633	245.633	240.975
14318.774	612.7	254.247	312.468	258.742
18880.887	796.876	292.526	307.557	283.052
10601.112	415.152	231.736	227.824	223.536
12103.405	543.991	250.063	235.234	235.928
10445.816	470.801	239.766	236.83	214.404
5509.408	398.238	234.782	264.347	232.007
2640.484	281.674	241.653	275.221	239.905
3556.506	318.306	270.8	252.435	234.247
5403.474	338.485	264.577	233.33	230.175
4176.516	359.206	269.196	225.131	226.964
1545.376	320.046	286.789	267.284	279.642
4853.213	378	263.117	243.84	245.691
7068.792	554.364	291.087	269.451	221.942
16087.935	834.285	310.817	275.467	230.39
17062.344	918.839	324.914	328.731	297.247
9202.63	479.67	218.58	228.57	218.41
1739.02	394.48	393.173	308.939	340.633
1797.007	322.31	290.38	263.669	277.986
20046.142	726.189	279.912	285.669	271.392
21194.143	887.037	302.398	296.689	277.59
19979.046	1202.732	355.222	294.399	276.66
3121.031	364.466	266.472	323.261	268.54
3427.549	410.815	374.582	336.141	367.027
5540.809	352.59	253.219	208.656	212.454
2102.827	284.152	256.046	239.608	258.184
1471.674	247.778	247.34	232.708	245.708
1307.033	312.63	286.793	268.772	279.478
4012.632	314.379	232.015	226.188	216.496
6982.561	334.949	236.318	230.592	211.363
16330.032	780.613	264.637	253.565	222.274
2554.684	343.152	277.175	326.415	286.287
6646.031	403.313	273.412	247.84	235.679
1694.321	247.222	242.914	215.34	243.241
3082.31	302.184	241.563	243.609	239.828
4798.905	278.038	214.524	231.99	202.648
2957.125	224.158	208.558	244.858	220.417
2003.157	373.551	370.978	290.27	328.933
3735.152	371.457	313.529	272.688	267.543
1743.863	274.839	240.468	213.758	235.798
1644.355	296.028	255.486	223.346	245.196
1935.989	289.543	254.989	233.904	245.872
2681.738	297.159	253.832	230.626	246.654
3045.747	272.747	224	216.533	225.88
14590.789	568.839	264.938	244.733	207.273
18086.958	859.643	292.566	286.608	242.329
18336.957	964.152	327.062	333.576	292.762
6049.736	273.209	205.295	230.93	207.186
2862.917	317.331	253.692	288.213	250.941
4314.854	366.802	292.365	341.417	302.844
2206.969	372.633	307.418	335.786	300.255
1771.737	333.077	315.66	251.519	293.006
3900.394	327.789	246.394	232.737	232.254
20363.203	772.614	283.059	251.562	255.007
2973.647	267.225	219.422	243.971	225.314
3040.181	395.916	320.558	336.019	313.795
4242.22	437.992	312.975	280.72	253.542
3548.387	300.268	269.598	245.258	230.232
5930.754	413.415	277.308	246.815	237.892
13387.756	671.937	265.26	271.693	217.913
24107.414	1427.586	424.441	340.164	299.717
12071.212	422.463	225.852	225.537	238.335
12023.965	538.298	255.043	238.142	216.298
10065.432	461.158	223.958	231.284	216.663
7685.141	325.268	204.463	220.893	205.027
7819.552	361.816	225.344	230.503	204.319
4198.438	369.568	250.037	290.833	239.586
5162.699	483.828	333.774	348.935	345.43
1826.593	382.895	365.185	309.87	352.117
22257.529	1246.375	371.397	301.515	286.794
10752.373	510.755	254.9	238.736	221.591
8686.429	405.781	230.086	244.695	207.505
3988.559	388.61	316.119	327.975	300.169
3817.179	243.17	227.786	244.393	211.625
16013.976	890.765	285.976	256.741	244.118
4732.009	259.463	195.648	218.787	198.917
5455.907	274.14	193.613	221.633	192.873
3709.738	279.178	231.533	258.841	226.14
3064.08	351.06	302.44	337.29	306.08
3445.327	367.855	317.616	280.075	258.302
1762.517	242.972	226.844	227.811	227.633
4880.452	283.726	227.511	242.289	218.57
4187.115	375.148	266.689	312.574	260.754
2873.919	422.71	346.774	285.371	287.718
2297.009	270.171	253.378	211.838	214.937
1525.395	238.911	217.952	227.355	235.371
1660.513	247.179	235.744	222.679	228.513
4712.984	262.194	231.089	238.403	210.847
13236.688	484.438	225.188	352.812	276.625
19573.443	1179.709	348.304	312.924	272.848
5696.197	313.43	188.324	219.099	200.704
2530.07	350.059	297.936	331.246	301.422
2279.861	295.979	251.389	206.903	218.861
1959.859	244.652	220.385	194.563	222.437
17270.789	862.816	301.928	318.48	289.711
10703.016	458.326	218.902	224.85	199.358
3889.149	236.793	223.713	239.494	211.989
2628.539	365.251	310.551	264.216	267.557
1737.071	249.128	235.353	204.705	215.878
2612.275	327.673	253.758	207.294	217.778
6785.273	296.28	236.682	227.129	196.371
18893.026	893.355	298.477	264.794	216.297
28462	1603.495	441.124	356.19	311.314
19654.355	884.503	292.097	252.006	227.697
8340.495	399.632	230.604	240.923	196.22
3591.67	237.127	216.009	259.493	225.982
3374.388	317.986	252.669	311.396	251.525
2030.074	257.862	270.883	222.021	220.106
1824.569	257.569	233.423	211.959	206.675
1597.483	236.524	224.414	221.276	232.979
3802.359	260.897	220.538	212.91	194.962
4611.383	284.478	213.148	231.904	214.165
21500.5	1274.949	360.235	338.969	248.684
12650.859	543.541	237.741	278.6	270.835
16921.662	804.724	295.843	249.252	240.329
2997.27	325.054	252.432	296.676	245.577
3503.315	434.944	335.213	352.046	326.787
3455.273	425.793	323.256	345.562	321.471
8364.295	697.398	337.534	261.443	247.364
1644.765	242.548	223.417	197.2	216.643
3729.372	320.845	240.709	226.723	240.372
3330.705	251.261	213.352	205.932	215.784
5744.898	295.281	236.422	237.188	205.758
14779.856	602.844	268.467	240.329	202.305
22943.7	931.478	306.5	323.189	291.789
21916.199	1028.171	335.699	306.247	280.753
15403.221	783.481	276.615	251.731	270.481
4324.176	314.425	293.995	254.736	246.622
4902.386	449.448	289.695	223.076	227.724
3708.214	287.253	217.537	220.838	217.716
20911.966	922.852	319.511	286.909	237.273
20561.832	883.563	304.046	251.01	244.284
13860.064	714.479	290.043	248.879	237.5
18799.54	743.23	290.64	246.23	225.46
12737.033	483.043	231.967	226.772	217.207
2017.973	314.664	270.273	308.073	275.991
2463.651	306.343	269.105	297.593	281.605
1498.19	377.792	353.375	323.06	359.06
14291.852	581.008	257.18	245.859	261.133
6912.069	373.505	208.525	213.723	191.465
7197.18	280.036	221.835	233.101	206.022
2758.69	294.06	248.12	292.15	254.17
4031.786	379.297	286.792	294.901	269.401
2073.624	352.034	321.046	278.498	320.498
4514.612	456.294	324.6	291.2	300.588
5186.596	330.439	279.018	241.614	237.93
1995.65	265.375	242.35	214.225	220.362
2847.197	319.066	248.869	211.5	208.754
5028.911	288.924	223.595	268.367	236.797
2760.307	383.036	304.917	336.552	315.708
3655.552	466.356	336.816	273.241	272.218
1578.994	249.06	218.482	221.193	223.247
6693.889	442.244	261.022	247.085	242.354
3581.478	297.228	229.89	228.265	222.875
4250.947	271.316	222.623	213.289	233.36
17266.208	1066.833	329.083	291.208	246
13153.407	510.148	234.617	340.346	270.37
3458.724	395.224	367.075	345.829	375.833
1934.593	343.654	315.951	276.284	274.556
6054.848	531.5	351.826	294.467	291.087
4723.758	409.212	329.914	269.187	248.995
2257.091	253.5	259.512	217.211	216.434
1354.088	260.846	238.484	215.857	207.934
3139.683	227.247	208.003	212.735	215.77
12612.683	625.258	249.05	261.258	212.033
5651.829	255.26	196.927	205.618	185.772
5233.646	261.622	208.622	235.472	194.78
4072.844	314.341	243.275	289.629	235.102
2507.273	301.918	251.896	300.519	258.29
7153.182	368.916	243.266	231.091	214.532
16079.825	927.948	324.392	266	213.608
17751.154	751.073	292.699	302.016	282.48
16675.738	939.262	288.046	262.477	250.885
15799.535	640.836	253.836	234.465	217.704
17119.748	794.718	265.865	236.601	209.202
9728.373	426.384	225.819	224.593	201.006
5500.444	291.284	200.333	240.667	201.062
4052.012	309.345	285.714	241.964	241.44
10288.027	586.891	263.909	246.8	212.791
12854.345	540.214	252.976	317.607	255.81
11440.691	426.398	218.065	306.87	298.618
17215.027	805.645	290.081	276.441	258.323
19426.642	904	294.187	251.276	248.553
6404.327	305.041	184.306	199.02	175.235
2286.074	305.173	278.815	313.198	286.148
2295.438	322.991	292.116	318.277	301.446
2669.895	364.076	349.029	314.429	353.648
2970.741	361.615	276.182	231.748	233.769
1826.966	268.095	244.078	207.862	223.147
5392.653	422.592	256.451	223.122	224.394
1770.143	260.656	228.053	218.476	232.259
18342.763	797.982	282.175	345.412	287.57
16496.826	555.271	259	241.877	234.632
14643.829	652.779	241.657	229.429	187.943
8224.768	425.158	215	214.147	188.526
4380.18	219.157	202.438	228.775	202.663
2662.475	247.414	216.263	252.909	214.515
3492.727	429.005	324.005	335.071	320.044
3131.849	365.12	344.446	308.693	351.199
9080.786	496	255.441	229.972	239.159
4586.802	258.755	218.245	229.038	231.208
19686.149	774.023	299.471	348.425	304.586
18154.116	824.508	309.381	312.414	279.315
7153.583	293.942	211.558	232.775	202.025
3252.933	299.167	243.507	288.167	244.553
2864.929	286.283	287.047	240.583	242.803
3605.118	311.73	254.849	204.513	207.974
3429.375	353.713	243.765	203.603	207.132
5660.333	300.781	202.948	236.229	209.177
3323.588	250.553	210.553	259	228.235
2440.495	297.019	255.81	294.105	267.81
2737.358	316.495	288.316	307.747	292.642
2671.904	348.719	322.665	270.623	273.096
4156.222	297.214	306.46	253.929	239.389
5523.503	408.137	245.68	236.967	237.19
15644.818	792.624	313.26	257.685	225.867
17095.966	630.008	269.571	290.815	230.084
16305.52	625.653	270.122	242.235	246.051
15688.99	478.704	254.827	223.041	236.255
7575.729	368.753	197.8	211.365	180.788
5514.868	331.528	303.457	248.015	238.453
19151.608	934.863	322.088	296.833	231.51
21609.41	988.143	325.317	343.944	275.199
19146.011	875.429	289.945	241.242	205.879
4292.754	340.528	289.697	245.697	239.514
5308.395	352.158	275.421	215.211	215.726
16328.047	1020.6	343.047	275.024	238.212
12762.513	599.009	258.043	278.504	219.966
16032.433	698.031	276.142	253.299	251.685
25425.687	1239.035	373	289.273	253.667
19916.482	918.07	313.43	259.544	227.675
2533.017	270.543	221.272	263.046	224.451
2773.11	303.006	264.011	296.464	268.508
1978.141	271.222	242.96	270.778	259.566
2100.823	302.152	277.089	303.089	276.582
3860.123	413.358	364.235	321.704	349.148
2760.261	302.277	268.383	209.749	225.386
4997.437	563.674	299.496	228.096	225.97
2095.31	257.645	232.935	202.455	211.985
1456.759	240.42	238.518	216.973	229.402
17601.757	866.561	301.112	267.981	229.121
28242.809	1579.026	431.017	349.496	251.643
19413.778	916.746	313.551	310.73	282.238
15147.252	602.137	266.525	251.151	247.201
19942.858	1037.942	347.075	280.396	261.242
7885.663	337.185	177.457	203.152	177.696
5964.077	270.564	208.885	229.372	199.385
2755.897	314.969	256.021	298.021	264.99
3294.197	409.697	305.184	322.684	305.803
2197.735	353.077	326.504	311.179	345
3076.017	336.246	317.466	272.5	281.314
1928.373	234.542	234.229	182.482	202.928
9138.807	466.605	255.824	234.235	222.353
18690.705	971.432	325.386	261.716	226.534
15340.833	675.048	282.75	304.905	258
21387.356	1486.345	403.132	369.483	318.822
18605.635	882.104	308.781	337.812	303.156
13470.958	521.021	251.917	226.562	215.389
7324.409	339.545	221.773	231.955	209.945
2999.107	357.491	300.673	318.724	299.28
3602.259	324.97	281.825	214.608	219.777
7053.378	436.322	247.797	208.699	220.895
4239.915	331.805	230.341	222.211	231.797
15989.395	671.976	291.274	245.081	243.581
7944.402	326.039	188.142	211.496	188.614
9361.459	432.872	203.367	220.743	187.165
6549.306	310.493	197.575	227.642	202.672
6299.312	578.125	364.085	302.665	341.037
2088.484	301.111	305.865	260.5	253.008
3960.537	362.595	271.124	211.083	218.38
2904.74	282.893	236.219	232.158	231.814
3917.275	250.741	220.09	211.577	230.228
27775.447	1447.28	410.887	327.347	254.4
15786.727	533.422	263.814	233.267	230.845
4341.687	313.564	237.429	292.301	245.423
2743.132	329.62	269.008	292.388	275.791
3276.231	312.969	254.888	215.975	217.988
8644.225	498.696	263.686	223.402	226.647
20088.521	1186.906	373.375	291.656	227.583
18935.557	927.048	318.071	329.01	260.557
3672.69	286.012	218.738	275.571	225.048
1939.362	312.725	283.212	310.962	278.788
2875.573	358.677	307.698	325.427	310.479
2297.167	367.483	342.538	308.225	359.275
1914.085	243.383	263.511	213.138	214.649
2550.63	349.293	267.587	214.576	223.087
1885.085	239.175	231.91	193.655	218.33
1778.631	230.914	208.354	205.727	213.52
21098.006	1200.73	367.337	276.663	244.32
13933.144	518.197	244.22	252.394	235.758
17425.189	664.895	261.126	246.053	223.411
4864.484	266.917	195.115	221.949	204.35
4182.33	262.771	215.321	235.321	206.789
1513.436	261.882	239.927	276.7	262.055
1584.961	375.14	299.589	324.109	292.899
2040.212	401.8	361.9	324.8	379.138
1696.673	360.224	343.663	300.122	298.112
2539.396	325.189	323.009	269.279	281.793
6313.439	324.028	230.953	210.963	230.14
8538.58	479.36	251.56	215.947	222.673
22414.843	1009.371	310.289	339.478	284.233
22511.4	1022.067	362.567	279.922	261.378
23405.302	1318.276	401.207	306.388	254.724
3149.436	318.709	289.043	308.171	301.385
1637.424	391.988	349.906	292.424	341.753
2724.012	330	229.814	217.298	226.64
21316	1181.748	381.207	286.847	236.189
19258.449	1271.49	344.398	348.949	283.663
22149.715	1013.041	308.943	328.545	275.167
18784.827	649.877	288.765	238.222	234.593
4315.236	268.045	213.713	250.35	218.255
4175.949	355.61	299.912	251.162	241.934
3801.037	289.935	214.813	194.047	205.729
18182.282	782.161	290.516	256.306	220.806
9985.469	571.362	237.331	235.508	200.7
3370.04	276.309	248.047	291.06	252.141
3529.592	374.662	337.697	262.316	269.864
2422.589	248.654	267.056	208.963	217.939
3969.449	344.974	245.859	203	212.462
27415.525	1285.303	386.505	298.586	245.03
16308.766	758.297	292.703	264.811	227.568
13540.689	511.672	238.434	275.32	254
19205.819	758.277	302.518	263.386	241.705
4994.708	231.698	192.458	216.51	198.167
2443.121	368.641	293.786	331.298	310.165
2505.814	333.605	311.558	288.953	336.574
3535.945	310.082	313.282	258.223	253.736
2951.967	295.924	291.011	253.576	233.522
2900.139	269.179	246.948	203.522	213.936
5000.744	325.331	234.881	235.606	235.519
21630.879	1256.121	380.323	295.626	230.687
16805.045	913.712	331.234	268.928	228.09
14815.225	661.771	296.675	245.468	225.429
15255.078	771.293	311.466	256.353	233.81
17443.453	865.016	295.679	253.984	225.084
2774.688	281.411	237.032	269.613	235.606
2283.103	280.812	267.294	286.279	278.051
2130.018	339.739	300.036	307.793	305.568
5447.904	357.193	324.175	264.886	261.167
25395.038	1143.308	351.707	304.353	250.82
29660.269	1429.602	400.237	330.097	279.624
12878.816	530.412	233.993	216.132	201.61
9326.456	412.175	209.694	230.8	200.475
8548.156	507.538	256.106	252.375	218.869
3168.575	418.49	331.05	286.13	322.17
2310.546	261.647	281.092	225.706	229.681
2339.484	238.611	259.911	217.987	219.726
2073.4	227.946	209.577	195	202.608
23482.239	1040.505	355.954	283.505	239.743
8927.543	419.298	245.83	241.287	211.053
2282.319	371.63	325.664	289.193	341.672
3332.752	276.981	238.867	202.038	220.581
7831.374	481.863	255.313	223.214	243.544
17903.369	709.577	289.345	273.077	237.143
2984.059	248.851	210.96	249.644	212.762
2732.981	279.215	248.103	286.346	270.991
1446.723	316.468	329.553	264.117	274.968
1612.85	310.71	331.234	275.682	276.636
3410.299	239.246	215.071	207.844	228.607
12231.489	688.761	285.359	226.641	227.25
20323.224	1226.553	383.047	286.941	233.6
17616.492	736.357	270.324	280.206	258.761
22712.434	866.148	311.545	286.206	251.466
14616.75	729.188	312.396	250.812	222.76
6641.782	308.168	210.983	231.112	212.285
3257.47	287.296	244.748	275.157	233.13
2027.641	326.02	250.974	285.412	262.98
3632.813	345.301	321.974	252.347	244.456
1811.905	274.621	253.172	219.534	221.483
3754.433	283.825	229.947	227.485	219.538
20769.943	1005.398	330.602	254.813	225.35
11571.353	526.988	263.424	258.059	223.8
17398.711	898.742	318.763	276.959	251.784
16485.747	620.832	275.842	246.853	225.021
2774.323	263.583	256.365	280.688	252.375
1987.804	291.888	326.818	258.182	269.077
1939.304	229.348	207.215	206.354	217.665
17809.457	905.323	319.827	291.787	240.929
16523.5	779.029	288.548	297.019	244.26
17048.11	563.559	240.729	288.127	249.542
16938.686	838.965	344.174	262.198	233.174
19458.434	1054.541	332.365	262.786	233.673
5497.961	243.961	207.5	219.859	206.352
2927.656	277.06	257.35	277.874	268.23
1885.023	341.984	290.992	308.124	304.829
3824.103	362.823	273.909	216.314	235.537
2103.506	256.076	233.614	199.816	221.924
15939.352	654.582	286.835	245.066	215.418
14924.03	571.85	244.575	226.234	207.814
12607.103	571.948	243.521	230.18	210.964
7518.307	329.663	207.267	212.584	196.545
2673.258	250.609	242.016	267.773	248.211
9891.739	282.591	221.466	280.068	243.216
20349.31	848.371	284.698	303.181	250.681
21320.457	995.21	311.321	259.679	211.704
12739.614	591.145	233.952	218.108	205.687
21656.11	912.244	294.402	260.195	216.744
2320.882	309.165	288.969	301.976	284.291
2391.32	349.289	331.232	285.469	280.923
3285.336	325.592	259.208	208.744	217.448
3532.512	308.638	233.7	202.988	209.175
20094.966	873.539	297.989	239.64	212.326
9464.954	516.559	258.053	237.309	216.599
4936.455	330.644	232.98	255.634	232.673
3280.123	301.167	279.333	283.313	286.903
2132.148	354.856	321.732	290.301	333.665
1398.867	204.184	213.02	197.316	209.01
2761.679	236.667	216.123	228.815	238.198
12258.989	646.778	285.9	234.933	210.822
15419.636	723.694	255.603	286.182	237.364
9406.766	307.121	207.832	241.009	239.308
20584.878	867.378	333.679	258.314	231.878
13108.66	572.361	290.021	243.722	223.454
4431.376	325.977	239.728	264.653	243.983
3326.978	357.258	311.247	313.204	348.742
2570.214	387.316	340.5	330.092	383.765
1529.047	242.302	284.488	227.907	225.55
2466.475	240.813	240.373	204.513	219.971
10169.441	520.112	268.706	225.797	240.531
15988.385	647.607	266.674	281.844	249.393
15663.364	593.418	245.3	287.318	239.545
15183.456	640.2	283.992	253.928	240.504
2341.167	342.627	288.706	310.27	288.524
2329.063	319.614	252.069	278.995	263.011
3897.805	386.097	346.409	263.019	261.526
3365.992	346.325	313.975	245.558	240.542
2025.319	240.575	266.823	210.487	234.142
3012.944	291.756	265.622	218.322	227.744
2257.72	269.875	235.482	215.488	237.738
11648.385	404.256	250.603	230.564	234.077
16966.441	639.165	240.173	273.937	243.583
19554.893	591.024	262.714	268.845	238.798
14726.856	766.038	314.136	248.818	225.485
20491.427	977.388	330.398	265.049	226.243
22116.768	1172.536	338.432	269.968	236.592
19934.814	984.314	302.924	257.441	216.729
13368.227	691.538	254.672	235.899	204.655
3187.81	274.107	242.5	267.583	237.31
3107.407	314.172	284.007	298.207	285.234
2675.13	307.361	314.481	264.074	254.019
3180.796	268.357	318.112	262.612	236.031
2599.007	266.028	227.916	202.231	212.406
19377.92	739.986	269.471	274.123	239.797
23780.861	823.257	270.881	288.772	256.119
15381.505	868.933	280.857	270.59	252.695
1932.596	341.606	304.981	293.327	358.01
4615.529	444.299	359.357	272.318	253.752
4247.385	393.866	284.872	225.444	231.652
2572.977	258.038	239.263	221.143	237.406
3191.344	261.473	223.849	228.538	229.806
16982.263	986.276	322.737	252.25	223.697
16695.156	545.237	269.994	234.925	210.318
15055.681	672.582	285.297	243.275	220.802
7661.975	258.543	203.198	220.494	198.284
6195.2	256.477	202.915	231.415	200.931
8385.768	550.187	268.084	259.787	224.561
3818.252	403.369	331.165	271.816	254.65
2632.827	365.518	328.7	271.355	263.409
3542.006	290.519	240.814	231.865	243.263
6973.375	325.25	231.136	198.114	216.205
14152.604	632.371	284.931	258.484	212.906
19000.769	838.959	286.49	287.109	248.293
15597.696	569.293	248.239	276.457	241.326
4840.639	265.392	204.108	220.813	214.042
3037.147	237.02	241.108	263.804	256.637
3039.787	302.483	261.635	286.109	287.161
2574.912	323.65	287.4	303.369	293.244
4764.448	432.688	324.632	310.984	368.16
4082.709	392.766	317.234	286.741	343.361
1775.344	329.935	315.441	270	279.645
7938.716	461.745	344.039	262.706	250.912
2411.049	271.122	267.439	213.683	235.423
3396.692	241.615	218.606	213.731	230.769
3338.879	284.112	249.869	273.075	262.374
4168.124	298.333	258.629	272.502	266.704
4371.229	311.064	266.266	281.367	285.743
3773.619	344.612	265.007	222.097	237.627
6937.69	603.257	319.327	242.92	244.708
18057.105	950.265	322.025	253.383	245.302
16283.711	797.256	274.567	266.711	238.467
10833.347	426.673	209.633	222.276	211.776
4743.302	353.073	252.823	266.198	261.094
3190.252	349.727	280.906	302	280.144
4356.76	431.594	342.323	269	242.698
4567.566	379.434	336.346	266.368	254.404
5134.333	228.607	191.179	180.976	204.369
13611.987	661.141	295.013	240.5	222.231
16310.659	572.563	265.246	266.69	219.413
18049.417	1118.636	312.508	296.091	261.47
15563.635	761.212	313.833	255.385	220.5
9939.692	586.224	244.009	239.804	212.449
8044.434	275.108	198.639	232.217	194.241
1559.258	225.855	290.698	232.465	247.189
17969.556	970.509	299.935	275.287	249.352
13171.983	417.084	254.908	225.092	211.361
10777.721	318.943	249.179	223.414	206.929
15728.78	699.944	298.04	247.621	223.797
14456.9	621.877	271.785	232.892	216.085
19949.5	587.94	232.29	228.83	223.74
8825.464	293.262	197.964	213.321	188.75
3773.884	399.732	293.405	300.347	285.079
1226.869	325.08	276.099	281.549	328.901
4317.404	345.846	346.529	265.077	256.548
2090.628	275.517	262.552	208.581	240.831
3023.341	288.216	243.167	207.64	238.068
1762.598	237.888	230.411	209.729	233.963
4116.608	295.887	215.546	208.557	223.845
4802.185	255.98	195.152	189.728	224.06
4643.525	283.875	219.338	235.275	217.725
3918.196	293.957	236.986	252.406	242.065
4273.968	252.129	232.613	243.462	239.14
3045.237	364.78	304.534	278.271	340.076
4358.573	458.264	339.891	261.291	256.791
2657.844	264.889	293.522	240.133	242.789
3292.018	310.636	330.55	253.7	262.386
3096.057	332.958	254.719	214.792	230.568
16306.364	821.882	300.118	234.318	225.736
23636.549	1166.088	333.286	307	249.593
15384.378	754.378	281.306	283.102	238.796
17747.373	788.62	305.506	262.108	240.747
4768.556	293.395	226.734	227.379	205.177
10416.669	653.07	340.817	325.542	306.035
2703.101	342.842	325.557	314.392	374.867
2835.927	450.321	325.098	286.622	327.368
1990.26	383.403	320.13	295.286	350.87
9714.341	302.295	220.288	191.879	215.553
20544.485	992.527	349.335	278.042	236.168
22733.144	849.721	291.378	246.739	237.036
21996.417	1182.963	353.074	274.731	247.972
2329.605	276.855	260.382	270.283	287.02
2536.275	336.64	278.78	297.745	293.555
1556.452	262.43	302.333	246.935	234.806
2642.6	271.68	339.393	258.433	268.993
3379.441	313.218	274.048	222.638	233.888
4524.293	403.99	288.848	227.495	254.606
3631.539	260.437	234.952	218.09	243.976
7885.443	409.773	244.705	218.557	212.705
24184.174	1126.13	361.38	284.13	231.348
14414.429	690.905	294.048	268.75	214.976
18578.264	413.009	245.066	258.462	236.208
12322.833	414.06	221.726	254.726	230.905
12127.937	333.302	249.22	220.604	207.698
7319.49	509.573	313.708	314.49	290.458
3483.038	375.3	319.262	314.046	372.162
2496.307	352.568	339.648	257.284	256.795
1899.768	235.989	259.758	226.379	236.389
8390.264	484.845	260.849	229.925	247.732
10967.665	320.839	215.764	246.286	230.497
20936.845	952.488	342.321	266.655	225.274
14160.957	606.729	266.271	241.357	225.348
9528.353	379.461	224.118	238.608	218.843
3471.163	244.65	252.797	270.341	269.78
5147.148	386.033	263.156	210.869	234.631
18273.405	587.329	271.312	217.052	227.376
17782.248	584.479	281.603	238.223	218.041
17981.517	905.182	295.927	288.591	237.885
25242.534	1012.136	357.295	280.159	240.545
13066.8	402.656	216.289	220.844	211.289
15754.205	710.557	265.693	247.636	226.25
2910.259	245.494	222.432	248.642	219.222
3018.12	251.389	283.667	238.13	236.213
2516.832	239.951	253.162	201.984	235.605
13211.785	469.614	237.405	206.576	223.905
15208.15	625.212	273.75	221.05	234.05
4336.528	254.252	216.803	231.496	212.031
4684.465	475.798	330.96	289.556	328.101
1801.934	347.927	303.883	319.307	312.657
4509.884	416.24	324.223	252.504	248.413
1961.747	243.48	308.12	244.56	236.233
1860.393	250.393	318.157	250.236	259.893
2835.178	275.619	248.301	205.077	233.009
19668.158	874.008	330.792	253.183	232.367
20200.94	1276.631	375.405	316.119	247.69
22426.974	1155.346	327.385	300.705	236.346
25213.764	1026.903	324.444	276.125	228.736
22587.344	821.291	276.053	248.212	232.338
15890.09	756.018	262.59	255.386	230.548
4735.523	416.035	270.593	281.872	269.5
2957.072	337.018	298.784	308.577	361.495
1990.4	302.19	286.68	253.79	312.64
2678.234	271.543	329.766	268.617	254.979
5199.756	431.628	296.295	222.051	241.782
2855.565	245.176	239.769	212.963	231.926
16002.282	558.644	276.047	230.275	220.081
4123.032	265.935	248.331	258.177	253.202
2932.773	230.795	250.848	257.318	257.03
3580.414	322.375	284.953	289.781	271.578
1419.474	355.158	304.2	310.242	267.432
3200.841	251.744	273.146	212.683	231.78
18006.505	707.872	293.862	267.459	230.982
2853.155	234.333	258.271	267.279	272.279
3021.533	352.927	276.4	292.98	280.527
6773.652	421.71	280.275	291.225	280.029
2413.737	355.316	311.763	310.333	369.272
13533.514	617.422	255.183	220.018	246.376
18192.356	912.113	308.65	280.073	226.893
21460.765	865.424	339.288	262.508	229.75
15788.457	743.333	287.358	240.988	224.111
17151.964	943.071	316.012	261.429	242.202
5758.05	319.821	233.386	229.157	228.664
3938.145	261.764	236.739	243.758	243.776
2023.587	291.339	274.959	283.975	289.893
4878.849	398.872	278.628	293.198	275.756
2000.88	413.299	347.103	345.402	406.308
2731.652	399.665	314.578	309.888	362.602
1804.43	350.859	328.969	308.836	307.695
2942.014	309.954	322.523	248.069	241.665
3197.198	288.584	283.396	234.949	240.264
4713.455	305.291	248.776	198.291	233.709
2513.409	240.773	217.409	203.693	223.784
11342.72	432	264.538	229.674	204.856
6658.869	360	235.112	236.85	231.925
5036.024	400.671	283.8	274.847	278.341
6950.033	309.623	229.264	207.108	237.41
2670.927	231.562	247.469	277.354	286.083
2370.303	349.775	306.478	305.865	306.579
1633.59	250.257	313.981	249.248	256.743
1987.764	229.989	315.551	253.36	252.573
5436.615	385.331	286.142	233.284	239.655
7050.187	420.31	239.649	248.984	252.778
3129.939	246.789	248.149	262.921	286.456
6287.531	530.657	343.681	334.742	394.563
3680.06	414.06	306.966	284.776	337.612
1563.509	292.526	271.728	244.307	294.474
3554.692	554.115	367	345.705	327.865
1372.185	238.739	291.239	230.554	233.63
3794.775	280.376	256.74	203.676	234.728
14578	599.398	255.892	248.651	226.518
18099.632	854.051	279.393	270.949	221.017
11096.189	601.541	278.283	257.27	237.289
3177.961	234.359	246.913	260.182	252.437
3164.19	313.317	226.032	249.563	271
2327.571	268.507	261.636	280.964	273.614
2895.926	340.372	284.953	300.784	292
900.546	224.259	283.5	230.815	233.963
1986.365	236.942	269.774	224.949	245.358
2084.581	230.59	249.41	211.906	241.043
11546.747	328.723	259.88	222.133	219.53
14338.095	509.279	264.082	245.905	228.707
15281.632	559.632	249.46	243.126	233.632
8378.404	322.323	201.778	221.242	230.424
2146.708	298.286	264.665	276.938	283.267
3539.48	325.294	275.098	283.098	265.333
2494.295	403.564	308.949	296.936	349.192
6804.289	688.969	369.845	347.216	387.959
1714.228	251.483	313.323	241.927	237.276
2445.509	276.65	245.724	209.233	238.76
20265.765	797.6	304.659	241.894	247.306
13132.927	518.573	251.827	225.2	215.282
18205.476	869	333.952	279.548	243.643
13765.707	576.146	270.085	230.134	226.744
9911.768	520.688	253.384	260.416	267.296
2794.497	374.993	318.21	314.385	307.35
2771.963	315.717	296.817	266.776	265.662
1499.882	267.364	316.445	260.118	257.373
3515.452	275.667	268.214	227.952	229.976
8330.731	534.846	256.064	261.128	225.128
10976.312	698.978	291.495	258.634	240.344
7836.506	492.512	279.594	253.853	235.9
3211.384	398.444	296.667	285.939	275.03
2159.607	336.507	285.036	262.907	311.436
2506.301	252.455	315.268	243.146	260.52
2514.25	273.375	326.485	264.691	262.963
5019.278	423.432	255.969	217.938	251.654
5044.769	289.217	239.42	204.986	238.119
19589.419	1041.132	371.651	293.202	241.132
23542.352	1193.992	348.082	293.238	226.852
20685.964	943.838	320.685	262.838	246.919
18581.385	668.447	312.596	257.429	224.193
2635.217	225.651	249.145	269.277	273.301
1095.362	326.01	309.343	307.533	286.2
2223.681	272.126	301.423	234.418	226.253
1713.359	221.936	275.782	236.724	253.673
3771.145	343.527	277.397	235.092	238.359
9714.711	496.564	256.785	226.174	245.275
15794.394	706.7	311.094	272.178	230.15
13011.078	610.172	256.526	242.741	235.871
11126.288	493.356	237.264	230.374	234.699
3456.341	247.107	271.043	274.18	271.579
3622.595	316.321	249.714	257.94	266.429
2242.295	393.346	311.141	309.321	372.641
1524.744	404.93	332.027	323.69	335.016
2115.422	227.578	262.06	211.711	239.747
16243.426	763.676	274.389	248.241	246.583
14473.919	602.579	283.883	240.352	233.215
14800.299	849.753	280.816	254.609	216.414
2307.558	256.737	235.326	261.474	290.863
4098.679	340.098	257.866	272.259	270.071
1951.16	315.207	291.68	284.2	327.767
2151.51	484.969	361.939	354.337	343.429
2225.523	232.719	249.196	220.098	231.02
21973.48	819.745	291.276	250.378	249.582
15399.087	708.193	317.031	261.13	226.335
14963.5	820.664	312.555	262.859	229.875
11735.041	363.898	228.653	241.867	219.214
21270.189	921.2	281.367	267.433	223.489
16102.366	741.323	294.968	255.57	233.344
6997.315	501.652	275.191	262.191	231.169
4310.196	326.882	253.647	278.186	258.265
7571.027	319.293	242.693	217.88	223.273
18469.214	769.753	329.234	253.104	220.701
21276.616	1157.714	361.629	290.353	242.438
23752.176	1040.496	323.536	271.736	247.176
7489.949	444.641	250.301	250.186	235.769
7477.007	415.339	266.105	250.765	234.957
4186.308	343.881	271.822	274.135	258.168
5553.168	622.941	350.277	341.99	390.515
21635.017	1137.025	380.675	288.317	237.717
13383.971	417.279	229.413	226.49	220.904
20010.094	782.208	282.188	261.597	218.188
2109.16	307.506	258.457	279.778	261.605
4291.277	468.733	313.277	244.119	247.98
9011.577	419.917	244.942	211.019	227.519
24255.727	1119.048	331.194	286.164	231.697
24549.392	891.8	330.283	265.933	232.667
13127	567.083	284.817	264.767	284.333
3084.058	241.893	259.545	257.992	262.851
4185.296	261.84	259.025	262.123	268.185
4140.333	404.426	298.704	297.741	340.111
3201.141	344.765	292.988	300.859	368.788
1695.909	297.354	275.768	250.152	295.727
2558.077	288.861	267.789	231.67	242.861
11819.532	526.847	257.242	245.839	248.145
6471.598	334.011	253.161	250.77	236.402
2954.496	275.594	262.846	284.068	274.756
2826.638	324.213	261.969	261.622	264.882
2192.899	327.427	297.472	315.438	365.461
2896.229	443.136	334.432	313.008	319.119
2202.453	356.121	295.174	296.616	303.126
1134.682	234.439	294.255	252.204	250.586
2437.957	289.932	254.791	218.137	240.081
4255.489	341.533	249.413	211.891	233.533
13391.061	711.766	281.766	238.682	243.65
8283	298.068	262.932	244.801	218.288
11777.333	583	315.439	276.947	246.544
1854.198	357.475	320.634	294.228	328.99
836.661	310.161	316.729	285.458	271.441
1283.772	398.59	338.343	326.653	327.493
3655.398	288.224	271.898	244.776	236.01
4089.78	498.652	351.985	267.811	255.25
7167.5	326.077	223.154	220.298	229.308
18650.741	842.882	315.094	259.129	233.835
2729.826	228.183	256.791	265.817	251.513
2797.55	376.955	307.36	305.099	369.252
3399.899	296.783	291.435	246.826	257.377
3617.058	304.547	242.241	220.905	226.066
2106.655	260.81	238.509	203.922	234.069
5155.736	341.368	244.112	215.008	232.576
12940.477	374.383	227.533	239.617	226.439
5528.524	296.184	236.49	243.626	250.209
5269.237	460.821	313.318	289.277	324.22
2172.235	336.965	291.235	280.365	325.518
2396.133	253.048	274.036	237.916	239.964
2750.156	314.088	286.952	242.722	242.631
2298.912	352.706	330.066	257.419	252.809
6092.74	552.269	320.365	247.5	247.904
4194.819	290.185	231.509	211.579	212.065
17888.663	819.452	305.673	249.394	245.308
17662.768	531.017	308.678	254.678	215.335
16179.132	537.945	275.319	245.725	228.802
25028.391	1190.724	369.356	295.931	228.126
18031.4	839.588	312.875	269.35	236.588
1630.858	390.861	322.104	311.497	322.481
3372.577	449.781	320.569	312.985	323.409
8628.378	409.463	224.207	215.463	218.354
16916.739	586.811	249.378	215.541	233.216
15333.303	583.434	263.753	225.673	240.41
22835.698	726.56	324.578	255.095	229.362
9092.842	302.609	224.519	221.113	218.714
5635.418	238.187	189.846	224.066	190.451
19558.798	836.819	311.298	253.989	226.34
7618.062	361.75	238.638	228.238	234.025
2755.165	310.359	258.547	257.447	246.588
2925.253	334.889	275.667	253.091	245.606
4776.156	510.055	300	269.716	275.945
7146.465	418.388	305.38	309.465	362.295
3367.673	344.804	294.794	309.692	350.748
1727.292	272.667	312.232	257.565	251.095
3099.366	241.925	221.892	202.473	218.903
5403.042	301.4	235.916	218.042	237.589
8123.255	299.388	273.602	245.531	206.357
20593.204	837.877	294.537	265.235	232.944
8591.372	258.628	187.255	225.798	196.234
22863.383	909.025	285.593	264.198	212.741
21276.418	1301.758	438.835	325.703	286.385
19163.879	624.056	276.073	266.629	222.919
9562.529	406.52	259.824	264.598	282.029
3990.355	236.194	273.645	263.022	260.591
4826.292	433.382	318.584	296.112	358.292
1935.509	248.739	279.286	245.951	242.643
6339.977	305.988	278.244	277.814	286.907
4372.855	358.458	252.279	253.168	242.458
4031.473	386.363	276.805	259.726	260.916
5107.851	434.644	298.941	299.406	343.366
2023.796	366.613	310.182	284.175	307.825
1634.471	393.729	340.071	322.871	328.329
9525.891	578.087	265.957	229.978	221.576
20112.984	1046.443	370.516	267.902	252.779
24743.476	1135.268	375.512	280.512	242.512
7143.303	237.636	208.141	219.273	229.899
15706.432	689.481	281.889	260.827	242.42
12188.857	588.901	259.022	241.725	257.967
2056.004	294.387	322.129	257.773	261.644
2658.573	276.243	275.996	237.978	248.985
2066.64	258.937	258.731	227.8	237.949
3380.879	399.982	253.893	223.554	231.116
14582.289	711.375	280.309	237.901	242.789
10112.181	343.602	243.048	230	238.289
31822.108	1715.505	482.753	338.172	263.935
12455.832	780.693	307.861	265.881	282.356
6114.686	296.621	262.751	248.864	235.083
9563.034	506.292	299.36	258.101	238.989
5585.488	374.925	267.388	270.95	253.538
2739.82	324.921	278.944	242.809	243.315
18103.396	979.569	324.584	274.812	241.518
15075.576	845.554	320.565	275.63	235.043
10755.232	435.375	261.375	260.688	259.098
4960.557	417.5	267.602	252.693	251.75
3120.663	872.102	388.837	321.653	337.194
2282.699	369.044	298.699	308.035	309.212
2452.585	296.329	254.913	226.874	242.903
7492.881	542.89	348.5	259.475	249.593
2332.632	235.222	221.043	200.402	216.051
5390.209	339.04	227.688	215.734	223.461
13268.924	754.048	290.114	221.59	203.133
15475.08	938.08	325.472	264.056	241.112
12674.015	453.99	298.727	259.883	240.268
18644.766	955.581	323.581	273.468	220.29
17014.578	816.353	298.961	267.843	220.137
6434.241	282.234	237.582	247.305	230.468
5433.824	359.042	296.681	258.025	246.05
3559.074	304.321	263.988	281.852	280.63
4562.509	322.044	249.748	251.635	245.277
3569.818	380.1	253.594	260.053	241.212
10263.114	524.21	322.324	303.352	341.99
1794.431	369.363	334.412	300.245	289.255
2439.993	277.92	268.42	238.471	243.014
3982.232	310.01	273.737	233.566	239.051
16006.555	757.682	278.636	249.355	209.891
12370.596	530.936	248.725	246.789	194.514
15787.26	471.386	227.354	235.205	208.031
15056.129	513.624	245.178	239.644	227.079
15960.638	1019.631	320.04	273.664	236.47
18990.977	1205.287	477.345	401.149	349.885
14185.597	447.992	234.566	240.209	222.535
13719.291	511.189	251.377	255.291	234.006
14340.82	597.523	329.288	278.117	240.667
4102.87	308.435	274.326	266.935	266.228
1766.451	278.758	262.11	260.593	256.187
2147.179	293.802	292.972	302.047	345.906
2136.975	425.701	346.057	319.93	310.013
3598.866	324.683	243.972	223.373	238.923
2020.873	248.496	240.189	217.285	228.044
12980.461	591.863	260.951	240.137	208.853
5014.738	374.595	274.929	256.262	237.583
19394.271	1501.494	452.224	330.624	294.353
3056.709	413.583	302.825	302.039	322.398
1544.552	279.045	291.657	261.746	248.739
1766.824	262.56	258.026	228.344	233.385
13719.42	651.75	280.341	254.568	225.239
26037.943	1624.625	479.545	349.227	270.159
18897.671	964.971	345.457	283.764	287.929
2499.272	556.289	323.921	306.702	337.158
1557.989	382.519	328.222	311.513	304.825
1798.106	242	232.113	209.197	212.845
11778.619	573.113	289.649	235.567	255.072
16637.096	492.843	280.739	249.887	231.452
13056.186	625.053	291.227	271.385	270.579
14729.075	895.662	366.288	304.175	269.462
2115.511	298.63	292.38	285.293	302.011
3580.007	325.317	296.141	240.69	231.028
2932.431	350.543	311.362	257.473	245.106
18256.305	746.992	277.458	235.085	239.568
20791.404	648.404	336.135	271.225	233.404
19520.049	1186.728	426.21	316.605	268.914
9076.951	282.939	213.195	220.439	210.244
20495.793	1119.736	385.913	330.803	293.731
5691.794	240.81	241.063	252.944	232.889
5949.12	362.398	282.815	265.565	230.806
5495.823	426.956	290.278	278.019	252.62
2022.534	275.955	256.091	254.364	243.83
4397.256	356.727	246.401	250.648	225.48
7134.316	591.671	278.921	261.329	235.697
2941.092	373.73	264.264	253.147	258.785
2091.151	291.145	268.157	238.736	240.868
4341.059	478.914	275.535	237.257	231.989
17072.737	1166.212	358.347	279.695	246.449
16472.7	777.211	331.267	256.689	252.756
17898.62	720.39	307	260.01	272.37
15594.052	1165.608	378.835	312.072	286.454
2164.267	228.872	280.884	255.174	242.43
3381.737	292.093	246.036	249.485	240.041
1437.383	393.605	320.679	310.025	318.753
2485.452	444.346	316.974	300.689	311.864
1488.468	248.962	304.62	259.57	253.367
11153.596	320.362	211.394	225.532	214.149
21840.133	1126.777	358.741	293.633	223.163
19273.388	865.133	295.255	297.122	247.418
14289.206	856.853	349.637	304.245	269.853
3311.598	377.116	269.254	249.413	244.095
3753.558	430.432	285.442	259.863	271.811
1819.934	274.23	284.197	305.944	340.07
3431.974	500.177	361.591	329.108	309.263
1667.586	231.752	248.366	223.228	221.6
1842.556	244.6	253.856	214.356	223.778
6609.457	512.062	280.728	252.333	232.457
20438.775	1025.153	351.616	288.531	236.205
4821.148	255.64	260.492	258.021	228.989
2320.439	346.449	286.122	288.684	330.694
1995.242	287.768	304.021	320.568	360.558
2079.17	300.509	290.057	286.311	304.321
2434.196	434.147	361.35	324.224	303.867
1084.934	275.085	262.943	244.274	243.613
1482.82	231.78	267.11	224.29	219.63
3262.143	350.012	307.714	253.369	238.726
9653.636	652.525	277.808	236.182	221.091
14383.763	777.032	316.731	261.411	266.613
16821.075	1110.65	414.512	307.788	275.788
17216.963	581.926	296.111	266.765	211.198
22106.88	1226.574	341.565	294.269	227.787
16059.061	786.344	299.573	269.687	228.71
23873.768	1030.128	347.992	284.192	254.688
6976.471	478.794	298.294	274.735	245.333
3589.402	360.879	272.068	257.72	239.553
2939.73	361.14	292.77	259.88	303.02
1216.128	380.799	326.028	309.413	319.061
3479.612	588.77	341.712	309.676	313.029
1842.047	266.346	250.112	220.421	221.318
1702.452	256.718	246.197	218.601	229.41
6946.835	379.722	239.782	226.684	223.699
5342.793	288.146	219.89	214.037	208.037
16742.413	544.592	297.078	250.19	244.503
3230.877	231.618	291.549	257.451	226.912
2528.619	224.544	276.306	255.894	219.106
2471.517	295.268	275.362	315.973	366.201
3061.619	286.602	286.814	317.168	361.876
1592.954	260.768	244.444	223.298	242.57
1749.904	251.659	240.356	221.844	228.511
18348.296	1201.056	364.986	279.585	242.923
20307.575	956.188	323.938	250.8	246.85
17219.806	729.812	325.229	263.747	262.765
16477.009	892.262	293.168	251.841	220.187
9960.604	382.721	260.013	252.883	265.156
8229.238	456.835	267.427	249.695	241.646
1811.544	404.709	303.392	289.595	314.759
1986.209	278.784	237.497	215.941	232.229
1785.149	257.17	265.755	245.436	234.66
17068.15	712.92	272.142	241.239	231.858
17447.446	811.228	332.644	274.812	269.584
20531.271	990.976	325.647	286.529	223.2
20067.631	926.583	310.883	270.456	209.447
10829.882	444.441	230.066	246.276	189.868
22784.582	1106.282	365.609	304.891	275.527
2697.155	432.961	287.748	304.204	306.107
1791.733	274.606	280.886	237.292	230.619
1868.627	266.881	264.698	230.246	240.667
2147.147	297.731	251.868	224.995	230.787
15181.848	490.946	259.902	249.688	203.295
3880.685	250.753	298.082	271.404	230.301
3866.955	350.136	266.833	259.356	237.303
2646.818	294.125	257.068	250.477	236.79
4130.619	321.788	249.475	239	221.085
16540.157	656.39	275.587	257.674	246.75
3902.627	257.145	273.364	277.045	229.245
2625.575	253.325	256.475	263.588	236.688
2572.435	445.881	347.887	323.215	296.04
1427.416	378.73	313.258	293.562	308.371
3416.478	338.902	264.326	278.62	276.696
1908.718	270.247	264.429	237.288	205.318
4254.704	544.198	331.519	273.951	248.617
2818.313	240.349	219.482	219.566	229.819
7797.964	307.964	215.381	214.488	213.929
19461.476	993.357	315.238	272.167	243.786
15889.978	806.833	305.289	243.389	247.428
12433.339	461.917	301.064	252.312	232.174
19878.827	928.515	367.689	283.597	263.77
17097.418	1018.344	333.709	282.491	239
17538.454	950.926	356.852	292.481	298.583
2400.524	327.395	245.347	230.371	237.105
2433.38	355.891	293.357	289.271	325.209
2659.767	404.786	320.321	300.535	297.972
1857.891	280.293	249.337	243	263.598
1607.614	268.28	261.704	229.698	208.646
1449.809	255.358	246.566	218.52	229.295
17448.742	862.067	308.217	255.825	236.317
10967.84	441.559	272.463	276.33	235.899
3466.324	295.844	265.517	255.324	221.182
9132.953	558.906	285.664	265.859	237.641
4505.09	389.962	256.577	243.91	243.013
2772.229	280.325	284.241	319.422	358.41
1759.293	262.051	286.899	300.354	329.01
1430.527	372.636	329.101	300.736	290.101
1369.75	237.766	253.96	229.21	217.508
1764.444	248.263	259.947	229.345	231.76
2512.253	241.063	231.646	221.228	234.975
20545.107	967.883	327.416	269.863	241.107
21337.581	1153.093	367.337	292.802	285.826
15826.487	612.374	323.791	251.383	248.574
23632.191	1067.244	351.099	266.809	241.924
12605.856	457.856	232.894	258.044	225.689
12790.091	681.718	298.336	279.255	277.555
2187.654	256.608	256.408	261.185	231.608
4928.696	498.667	290.735	286.902	300.206
1604.085	307.39	257.561	236.89	253.646
19796.695	768.254	268.636	255.008	222.805
12756.564	480.554	270.279	273.985	240.613
2762.158	435.032	255.189	236.568	224.516
2971.196	344.551	300.43	287.607	330.579
1685.954	429.509	322.806	293.63	277.87
1848.478	252.252	242.622	215.07	219.859
5311.31	268.81	218.828	218.19	224.284
14993.246	899.832	318.218	265.832	260.575
14200.547	679.377	330.679	264.226	255.434
12658.718	672.056	314.25	258.758	241.379
16801.267	615.664	291.336	245.855	242.412
15390.036	959.317	337.007	292.561	273.647
3579.09	428.007	255.642	239.276	238
2988.944	316.809	293.153	315.502	353.056
2925.103	404.669	311.103	299.331	301.103
989.01	369.144	312.371	285.649	308.165
4009.641	287.621	241.641	235.932	252.631
4037.934	394.67	276.123	250.774	247.094
1442.791	267.363	244.225	223.929	224.429
7182.762	457.185	249.75	239.899	220.804
5940.963	618.037	298.939	256.122	242.939
3534.98	422.228	263.584	234.168	235.287
2397.519	353.136	296.099	290.815	342.926
10471.096	417.764	228.726	216.702	214.51
10529.702	440.476	280.298	240.06	237.369
20222.307	1100.193	353.214	295.193	232.75
12156.528	589.062	266.831	256.376	232.174
9386.439	355.878	213.398	224.602	213.102
[truncated: 196,070 more rows]
