# Supplementary material for: Highly multiplexed immunofluorescence imaging of human tissues and tumors using t-CyCIF and conventional optical microscopes
Source: eLife. 2018 Jul 11;7:e31657. doi: 10.7554/eLife.31657 (PMC6075866; doi:10.7554/eLife.31657)
Supplement: Figure 6—source data 1. [file elife-31657-fig6-data1.zip]

Archive with 2 entries (2 files):
- dataTONSILA.csv
- dataTONSILB.csv
