# Supplementary material for: Highly multiplexed immunofluorescence imaging of human tissues and tumors using t-CyCIF and conventional optical microscopes
Source: eLife. 2018 Jul 11;7:e31657. doi: 10.7554/eLife.31657 (PMC6075866; doi:10.7554/eLife.31657)
Supplement: Figure 7—source data 1. [file elife-31657-fig7-data1.csv]

E_Cadherin	Keratin	Catenin	p21	MitoTacker	ActinRed	MET	pCTD2	Ki67	PCNA	pAKT	NGFR	PD_L1	EGFR	CD4	HCSred	pERK	pS6_235	VEGFR	Vimentin
0.0232017748454006	0.00635939607903333	0.142312394222142	1.88009143002452	0.744581077584698	1.49040253537112	2.73565715934082	2.13915878108257	2.18829123237463	0.198863151402819	1.44207296072401	2.21745585907815	0.280609903672538	2.86584188053757	3.46459551055794	1.80520039783556	4.52308933021846	2.39216515642882	3.62093807697688	0.144504474957917
0.0269300561019187	0.0170261253445585	0.0477929401395104	0.113383945388702	1.49286302086426	1.12041149013436	0.521778542275315	0.248659801274014	0.155804570940001	0.0340821782980362	0.0989637114240975	0.135478943582594	0.114500694495313	0.141625289935792	0.406594475723527	0.853044543909278	0.195411293881879	0.584399371008243	0.0242717698380402	0.00959019948104623
0.02723825583498	0.0119288069849479	0.13209984299397	0.452574988299132	2.37699497606797	1.2042103915456	0.509821448066116	0.216245974364196	0.184351978006346	0.0380612338258134	0.415817231638896	0.526339738121183	0.449486337860101	0.134272148559354	0.489344050781836	0.801580625348853	0.251051373340194	0.370434498150569	0.0210870257205485	0.012490698367121
0.0279167630044767	0.0121753107601473	0.134104846327164	0.45014574194623	2.58116597428532	1.3617205411293	0.484358562206236	0.218419609875324	0.179529025719344	0.041966385471659	0.419867631823174	0.538920012577436	0.460209141641086	0.130579798597795	0.63376742311301	0.898957401143034	0.262626558850463	0.354821754032345	0.0215985803969232	0.0123905282973018
0.0286881718641668	0.0134221074064675	0.139347562095908	0.472646824312145	2.19762822178713	1.07021072411013	0.455493291813904	0.215942485632453	0.190155855170259	0.0448429067449335	0.437618756887691	0.567648222975562	0.46971211061154	0.126891393454571	0.735975830237234	0.729477588915682	0.267683678733591	0.337807599641494	0.0222038040179301	0.011861947250911
0.0289952022053236	0.021725672740682	0.0551672648530615	0.122005701697704	1.44545074091807	1.44868796116058	0.684819259123044	0.273884226200797	0.15291337868667	0.0354549098465194	0.104358632309745	0.156818047337138	0.110484278295216	0.142609916592207	0.416946098810323	1.08913114473183	0.206088742606694	0.611909547737694	0.0283370588902754	0.0104760726408789
0.0301942187047711	0.0164714532617914	0.128373116383565	0.421316773666468	2.19032622599828	1.14424992228336	0.522091031670287	0.215438038145908	0.167773401909635	0.0383002827639898	0.391974510121804	0.514525880224315	0.437497347090857	0.1304338403194	0.533738722228349	0.749906711040349	0.234950914921586	0.37906454776076	0.0180458409870907	0.0129936238024093
0.030812827022269	0.0124518364415936	0.139096611687175	0.468853007107372	2.35383681948086	1.2683215647094	0.297489904013121	0.20552133877627	0.187247468791127	0.0382710444488717	0.442210080397347	0.546730065791308	0.442725100202235	0.125822347685787	0.456359150723871	0.856604048480004	0.269096274752625	0.388327875603516	0.0205039756281647	0.011410238715728
0.0317460017620861	0.0125915270593491	0.140581288564785	0.484335692163849	2.11754683337864	0.970692788877081	0.35559793198691	0.202078382150624	0.189617679032708	0.0432809342423193	0.451792210868632	0.569700780740681	0.446439454710807	0.123932779703322	0.506563730074382	0.688195061286288	0.269081900510063	0.356960404723932	0.0206473928741947	0.0116085037691744
0.0334178423882664	0.0139553242451816	0.144858636544981	0.485607192044769	2.18686157620021	0.923616148917788	0.401895110788347	0.205394201604864	0.189575553424497	0.0460744422088516	0.460851097998714	0.581991306173823	0.460640989430248	0.127891799384327	0.509306196833977	0.662358410695172	0.254967701063639	0.336077668859855	0.0201416658559837	0.0117105602809864
0.033586364754953	0.0242533011506871	1.79904098510018	0.122622414394106	0.898086615527321	1.46360885383554	0.686167963351742	0.275282735086259	0.159759219874085	0.644810635222284	0.11504702464803	0.537301065238512	0.510406232511193	0.147633248259995	0.762599951177929	1.47197908347092	0.223158809023565	0.592018314097023	0.0304215127188489	0.0102979925167558
0.034777065578635	0.0241221000179886	0.131558830085774	0.422233851769121	2.15702945815305	1.1460711268562	0.46660916457184	0.211379901658622	0.171214806188578	0.038411799754817	0.393306823215052	0.500180770809109	0.451308750981091	0.14402926222914	0.536929019542618	0.793168042399234	0.225687368965129	0.388402728377722	0.0245472332897808	0.0128577999789256
0.0349709247699198	0.0197838187996073	0.196623262545222	0.39815056289704	1.61550353988273	0.862394376183852	0.417449582912462	0.336097365608463	0.204711542366558	0.265965231525003	1.21470668041507	0.555992916554627	0.902208830261884	0.218063245849396	0.490921365478829	0.781562297826268	0.271931920785283	1.13488271239609	0.499938447998343	0.488202887399469
0.0381961076426211	0.0225757789034314	0.148997283556026	0.507813079613931	2.70619302375319	1.20386264986401	0.348011939434576	0.225565949268044	0.191194380368601	0.0479389357709036	0.477101950120313	0.603384611231641	0.472924316528063	0.119793876306241	0.50214487106145	0.775259175814653	0.249994213137235	0.332485329767625	0.0215356132611538	0.0134741949000826
0.0423234114034526	0.0138093051022019	0.107400218575545	0.137395785838639	0.749653870210331	0.470734584928443	0.250030264662389	0.623269476820686	0.274380420697054	0.250307158758932	0.674075495727023	0.295095703074788	0.284824861700568	0.939107397648141	0.778967563485919	0.593065086714987	1.26236035602518	1.58120425998946	1.34734504421459	1.31132694993625
0.0435061863486705	0.016667714720881	0.0628395649168014	0.14908136330248	0.488366243092917	0.317229013752434	0.261567373124746	0.584554157528135	0.24776391395809	0.183236226992552	0.481558148036626	0.119165870959716	0.371241544247023	1.12066845048013	0.719263428033168	0.43393270001306	2.1860295818105	2.30428324695441	0.371354581927117	1.14504567157941
0.0439284667586407	0.016562213574764	0.070756598149418	0.130663182217778	0.595000622965961	0.296511748164697	0.233362080334595	0.624452672754574	0.310234471522263	0.144013247650966	0.447058184629557	0.168682560657628	0.285320830002253	1.06293997896575	1.40025121449961	0.319111439472533	2.190486903754	2.49053120684911	0.377810205792521	1.68280963462499
0.0442469311539751	0.0216190911146487	0.0582072690611909	0.188253430798428	0.809016649826842	0.291368870656738	0.233944560566822	0.575082438258416	0.213762530187869	0.132331879593366	1.86956108667896	0.272265303648844	0.634995478488918	1.29557538374464	0.610714057302944	0.451232180396135	1.63890540067704	1.98993248691217	0.632749214032344	1.97144648385774
0.0444987402107512	0.0176687021862337	0.0455078218906228	0.137994636429505	0.555125204900303	0.3038026704324	0.257451262814178	0.521079899404107	0.241372857398094	0.123940483154479	0.232144927460455	0.127873031725915	0.346764504261667	0.697187468436007	0.688382935271945	0.381959150895545	2.21344648937326	2.3322134309169	0.283618335443716	1.68151600702841
0.0446291923743235	0.027178237461358	0.179881818183189	0.153899431243123	0.547347777750912	0.4303355101006	0.261332381099728	0.540041793339395	0.225962622149518	0.344482155565973	0.747391864392082	0.535333102030839	0.415592852969383	1.15817972802763	0.550807803635252	0.617514845679373	1.64416637345468	1.84468780740192	0.79055892793282	1.81117446646906
0.0461565481340771	0.0186243866722369	0.172808973082291	0.1434374080085	0.588030304291885	0.512316906318594	0.303372204384069	0.554104804976488	0.310112393229081	0.390955208573394	0.716215317058062	0.165484177210203	0.279628010041009	0.995011785164409	0.7042393073892	0.648478826030742	1.32803365679167	1.80738142236573	0.847647946547029	1.64165765712822
0.0462438627296156	0.0159591514271722	0.152392574761744	0.207502669845965	0.696999697052078	0.479057819071126	0.298766110702185	0.505501494707841	0.225875791814226	0.26678125967659	0.801062823973788	0.530687999684802	0.600558900582492	0.971377589555765	0.507304830195833	0.685031942850258	1.36655139986016	1.7611663690598	0.351227129871533	1.74082885591225
0.046597408882086	0.0533634367024622	1.86812661525776	0.117218657414045	0.888387440826419	1.74874389994281	0.662598763225391	0.258092559152495	0.149108318647049	0.679841809888901	0.109778389363639	0.32809365912992	0.490816257130917	0.147383935741223	0.766927658839025	1.47497714831459	0.215496030988769	0.610167141493687	0.0283010979752649	0.00994286981160568
0.0472060124021784	0.0168258506743511	0.0795725312244859	0.188078570186338	0.68371768961554	0.396836888024589	0.247371604889969	0.553875137828142	0.228172927021155	0.230005336306319	1.23236898460671	0.343459981885323	0.622750778205877	1.15234139689183	0.654419148957303	0.509394626100835	1.57486292306665	1.89796694275609	0.375110152268649	1.38279744585338
0.0472994338221071	0.0171635778253444	0.101691435899052	0.208299413763955	0.732944782551699	0.545264320835488	0.313710603527315	0.571122730548992	0.261165875313184	0.210405086490333	0.802279375265885	0.368697527041733	0.583205417777573	1.07053848804263	0.67683841840677	0.675284093505991	1.44616902266099	1.83912969188234	0.51555642973921	1.23854132098382
0.0478074696384097	0.0232348716523992	0.0605205344505174	0.166557553347861	0.728223614161015	0.366715799515522	0.294191265959799	0.795029744790147	0.474384211419471	0.3668450588451	1.2806989051593	0.134419738674681	1.18237684317342	1.33084916033253	0.87474781875456	0.468989543478963	1.89790573015394	2.08708128864716	0.518401179751148	1.3840016560995
0.0479850872754648	0.0212568988112639	0.073959267960325	0.178928471597797	0.773529448221142	0.35720968874849	0.304347171296381	0.78256209959424	1.91219569762899	1.07335779531754	1.21777499957358	0.266760072209723	1.07666297650267	1.30451828691008	1.03184915519548	0.482218110668033	1.92092150599412	2.09774899711072	0.558092222400472	1.14929271275997
0.0489128048530608	0.0198437854349642	0.179959929323925	0.163947805717964	0.701431332243542	0.373045437996401	0.23972186450106	0.737986166819797	0.224238911038031	0.292572392134863	1.53036932741003	0.157911191378878	0.888045922357215	1.21853229269844	0.842428719875225	0.497950746863615	1.63863229006836	1.92772270271171	0.746952267549466	1.84307042768382
0.0504326245316519	0.016990623861593	0.517007579908113	0.127535433527335	0.288587960685938	0.296906471967099	0.250601495276397	0.654940986697459	0.194728632926866	0.374519161543252	0.875090601525922	0.247969949371783	0.297583298620091	1.48301737175044	0.80105393234607	0.257654911560153	2.08291268591968	2.22765064011774	1.04818846645025	1.05936828669218
0.051139456971725	0.0198552848283595	0.0759372545603267	0.140864794755901	0.802362785465303	0.562025469888186	0.26661595178991	0.656790627481457	0.301247961672703	0.380016699416483	0.745353614787814	0.208419714271286	0.345359260740225	1.01131808623396	0.781888369846933	0.71616827299662	1.40225309813585	1.67985962232274	0.812411651080885	2.68825529746154
0.0517209046131455	0.018838553227083	0.0918426497228168	0.151438691177829	0.423231171839555	0.601678564821424	0.284279102351294	0.53536642639093	0.332861941075543	0.224086560998699	0.864370637787322	0.282045852841569	0.845627499446096	1.32124905043247	0.918551987965263	0.54106333378897	1.96342483450022	2.16052374153554	0.642531151467218	0.742588175301013
0.0517944463706972	0.0159922604188943	0.120497229974723	0.173986309029219	0.613730293906891	0.430765008071161	0.312430646965511	0.606171577866169	0.261679979674615	0.217033368449738	0.885805092888467	0.125218180973943	0.798716005440581	1.4049304817728	0.572759427018776	0.573376191938221	1.96469107459499	2.10913612390415	0.857027064878584	1.21096087879396
0.0519312652235275	0.0174180308456426	0.300253233831371	0.202296806193027	0.607862915997932	1.70873825413451	0.445857368830555	0.456549582517598	0.48848339457577	0.576154516612642	1.22527215476814	0.332997104136424	1.13694784631889	1.24159843446685	0.596482557109726	2.61998806964134	1.56505446264217	1.28205811822513	0.844445861593051	0.641884148075703
0.0520702929277331	0.0251866814441316	1.20385952685373	0.138454350619353	0.549998870004729	0.427963097968638	0.261339880845207	0.793344151969253	0.269771535276266	0.871432995621097	0.930096399912901	0.143885211132484	1.47397762072147	1.40340147018616	0.946055917606291	0.348876819275231	1.99006945321262	2.13901247999599	0.689410965806547	1.77321689552084
0.0521377278608945	0.0195404021098831	0.0636748228312724	0.157587015925498	0.764451408845059	0.333679599888435	0.2472453591744	0.795132274767086	0.270767075160107	0.157051332300528	0.965160018053574	0.199386839131206	0.928260299217388	1.45171760515322	0.838211979077234	0.445623546512547	2.08007703988702	2.20733345854766	0.600808388188802	1.4008658815828
0.0525012788107704	0.0264435882953833	1.23540828877896	0.347729129356658	1.96223758084373	0.977243280319566	0.516363726039245	0.334282585016624	0.175679260952642	0.193529436249973	0.329144897785025	0.419225298995117	0.916910968500784	0.142170463829688	0.568562501732054	0.652126866035111	0.229158095169156	0.244848771053105	0.0563612720337599	0.0339762351223513
0.0526014567172587	0.0206051378902999	0.09893991162024	0.169766621624034	0.79147570726561	0.365402704729556	0.22190871903009	0.784393284982389	0.226255781994414	0.212679504168865	1.42680587343619	0.223217683173662	0.873074941487496	1.20383547750957	0.904261041238239	0.479015139024338	1.63952479985652	1.91976929841755	0.620589307790649	1.77004786161709
0.0528210425304431	0.0193469962048581	0.0808743082096054	0.121673372523652	0.448846423688408	0.281457862793428	0.225869834600752	0.605576903999917	0.287573473423673	0.269669094267775	0.0438817207243609	0.160582758420644	0.507873085998379	0.227629430311768	0.925431933477774	0.351472673284625	2.02820823897721	2.2030157604292	0.0727739473549584	2.10072756057772
0.0529715042888264	0.0179949299438316	0.0699977557648133	0.138843556497876	0.437462167267835	0.416192781922692	0.253972630869353	0.556077481732814	0.32188950969604	0.20130903196448	0.231439832853443	0.142497759079507	0.27261029033305	0.71889185891517	1.23868742492097	0.508553416855975	2.37003164734623	2.44761145781713	0.208013141187199	1.27676657805082
0.0534742128753416	0.0188559952600182	0.0676094313343163	0.137377923733103	0.561765346243075	0.527379670200883	0.281854184646313	0.662930122500625	0.352041988405849	0.227272508863122	0.738684472185496	0.196113485656822	0.394504157175915	1.48383631603678	1.06016552079853	0.512877367262336	2.29101120898638	2.53273629010831	0.495741823430417	1.38343232790607
0.054064495922263	0.0175778646961242	0.153000281697486	0.215887048173501	0.891202159457003	0.51654973644707	0.310039478115187	0.637853340740635	0.271205525368016	0.231775650169925	1.11074332203726	0.350726502403743	0.703802968716657	0.991564802903287	0.634187511951907	0.632518597363082	1.31981681704358	1.7480552521811	0.521746397675149	1.91941379191262
0.0545521323464531	0.0183815102224709	0.275724979151523	0.239161841742372	2.76971807744965	0.711303390067148	0.365932581257417	0.444625346199474	0.233406818914785	0.174395677140017	0.771071256531551	0.732353826324712	0.724626684560782	1.2917820464337	0.477256588907897	0.985113353037662	1.36279580230355	1.84700467898448	1.21910088797291	1.16210995423605
0.0547439126187965	0.0194328943582072	0.0475057036581637	0.139206439273503	0.582388343838728	0.31040717281692	0.234375795931883	0.829287060685346	0.258009033816237	0.175895940635849	0.0726912549388436	0.134812318207743	0.321165741575303	0.368577789421274	1.09403022955683	0.394254601211618	2.27291665109965	2.34973907926482	0.173886232842228	2.10963364187007
0.0548552647145948	0.0194651544014237	0.0836977263892971	0.181079445148663	0.745178141384797	0.380444567117153	0.253761388038352	0.57242691185567	0.219211348654005	0.177813327632285	1.35834181852338	0.229324194491163	0.701788194058097	1.09917076848172	0.583047640469512	0.484840329107114	1.46664970481299	1.87191342477547	0.995580774825963	2.23956742751957
0.0550223578245091	0.018181544260811	0.304778819242908	0.156162748036703	0.716295011329374	0.40662674120628	0.261222384832698	0.635294192516212	0.221950372894003	0.468986982280093	1.40219323070344	0.35615727037014	0.948296028040143	1.20798858225266	0.531360860876098	0.582004717960755	1.56467681208759	1.83707183466133	1.25059753255397	2.07667165228516
0.0552006251237335	0.020885059365769	0.142448608295351	0.202723616504257	0.800482506926785	0.563824663152462	0.361171492835627	0.581478258219934	0.288795975768079	0.223575845504475	0.956408004934544	0.414313749120834	0.95966698977302	1.16164722334409	0.669344192044928	0.680114670150711	1.54354014177503	1.89534768972854	0.796548907697139	1.48245157378758
0.055207381610293	0.0169980328667337	0.114630642446611	0.184366542622703	0.627676855399756	0.39383946571066	0.287170254233573	0.716050903553249	0.258883355113185	0.218223029944769	0.910480036517835	0.400761903639532	0.6068365305194	1.50845119348351	1.10553907850172	0.542236305659482	2.08134197323246	2.21234562407125	0.550188496550376	1.50427600984682
0.0553733053283028	0.0201185360422622	0.120154377456846	0.177177985255265	0.724415663926273	0.328736118940452	0.243466737410402	0.651188389541454	0.202744534374996	0.235978180457977	1.43430134482273	0.436720669205307	0.688561600143526	1.13069538972403	0.655695267883011	0.431854876390679	1.49111858590125	1.85748347330362	0.621229781636646	2.50426117769093
0.0554794601267476	0.0173701810207761	0.0596094262098034	0.160424740428684	0.608844149334317	0.418568523496287	0.252648925792252	0.840565358148748	0.29968587534374	0.19204268996515	0.981255117933624	0.122350577442763	0.46195275605994	1.45036847728265	1.26081342480366	0.504434434562265	2.04327897892866	2.25305186963743	0.563839146177961	1.75300706516326
0.0556965772236892	0.0191518152256849	0.187520092988808	0.160650367024929	0.807418030624316	0.65128206601062	0.254596359701716	0.563213568127839	0.315556053457476	0.380472317583222	1.37863591464519	0.540164109781565	1.31139040451524	1.18792286930985	0.47648774707067	0.724832666906053	1.65195459942456	1.79795413130329	1.54110032222114	1.61841329618097
0.0558124769546718	0.0237372176363607	0.0665870910205423	0.168339063347377	0.666124104654451	0.525021870618306	0.25798624465837	0.637884099733717	0.304676470357296	0.19915509377538	1.19919754572485	0.163639813236166	1.13151537108922	1.31990071152557	0.692829536000653	0.554630714555818	1.93567209236124	2.23409807788324	0.720608978441216	0.824977586116838
0.0559303256721619	0.0163431848602944	0.113589763453994	0.185873540263455	0.971357637168993	0.535164644613017	0.27746683354091	0.724975112746109	0.281533177030005	0.314861391532059	0.652483604576312	0.152526013293739	0.254311223102488	0.979058939817674	0.863655095546312	0.555597492061135	1.16660307232603	1.48689986367428	2.58689816958221	2.12152765863486
0.0559652774968641	0.0171151105833828	0.041333454010587	0.161069186394208	0.690297239706055	0.343981262236596	0.288433961346839	0.673390230748046	0.228519388656032	0.207827119268917	0.956676993265219	0.148692917388344	0.666363542229778	1.56464118584723	1.07938260362696	0.412461631102158	2.07665858365594	2.21939960693567	0.657272994551466	2.14160458915404
0.0561400366203748	0.0208565038251229	0.0730231777194623	0.18305555808744	0.923233410008777	0.493682206471834	0.291240116113685	0.792712567311302	0.272509699809974	0.201122729534481	1.19931793799805	0.196225940697261	2.70790349328205	1.31239687808874	0.582215388996224	0.45311644005452	1.85430342546652	2.07355491709251	0.95115596809162	1.87054249378119
0.0566562581800091	0.0174075347550267	0.082061914062824	0.161938318845159	0.617515597411211	0.495160848494515	0.300634797284116	0.628309850487058	0.278587823280403	0.339683251805237	0.977058647403894	0.211695093962614	0.779255816157943	1.51702801750746	0.886462749016646	0.678952489302582	2.08684600138433	2.20343042103551	0.762525760095084	1.67379546020646
0.0567829423030001	0.0236654428990609	0.20897782246487	0.401664697133552	1.16713719688362	0.553740709293254	0.330941268766058	0.55417042416173	0.307447303730024	0.372894451550409	0.767375297934798	0.608082395218244	0.941964320562553	0.523338535448944	0.863880992374776	0.704056392686313	0.673485533996131	1.45249432067336	0.686912321834335	1.85863762997494
0.0579396008290169	0.0249313022981908	0.138441314606354	0.167697907769715	0.579592822436582	0.401926679435411	0.259557441336288	0.636091875736805	0.270713773370126	0.310430390992708	0.949542698698275	0.254200059922919	0.451864977113823	1.36991469630402	1.29930703699434	0.483834924646675	1.96441927073564	2.26869312909821	0.564119015907826	2.21639003526307
0.0585184498217606	0.0504026130231414	0.241384450449503	0.314403140980493	1.79676369580747	0.753122471751148	0.384778191689374	0.62340071519117	0.348142360674327	0.237731891660235	0.819447060852601	0.525711610868284	0.989206460102525	1.00450459600575	0.899715362953187	0.920024542466098	1.41397986656769	1.73528810162196	1.1445209351392	2.29618700317025
0.0587866303652001	0.0294455473886619	0.0731158711136789	0.182862365314405	0.625731561247738	0.337852685036509	0.272409505172687	0.856760993306194	0.295357254173498	0.311949461042988	1.21371786415724	0.257960212018299	1.01732678125727	1.34242878007308	0.919915295140553	0.439349793249349	1.81498464506253	2.0384620355221	0.673621565632863	1.62685663325248
0.0588778429337536	0.0193173601842957	0.0563580358465704	0.162029039539066	0.639420010005116	0.448421222015998	0.2538951334994	0.871599131568953	0.319875217858528	0.249031692359234	1.07509458061077	0.183463813270209	0.433558957056602	1.49037682483621	1.20294816879665	0.517872813561533	2.09067085665511	2.34967313753516	0.550966133570228	1.58054750063571
0.0589122750287204	0.0186897557071755	0.0906075667652434	0.144824071464588	0.699122040642934	0.365559003517292	0.257298767989432	0.837497661238703	0.26238579853872	0.206552975205079	0.88306006486917	0.178011263471654	0.426772225700985	1.47914592703647	1.11843897633767	0.489433993760424	2.18871625842024	2.33569111456928	0.566792347486947	1.72487502733469
0.0591681119909454	0.0213751341849664	0.127511633020974	0.244022214669811	0.82611515626391	0.631983327527204	0.299519835122857	0.618278317543246	0.274349471270613	0.232689090396504	0.829237562565958	0.341745295795755	0.713980361873048	1.02087164727766	0.756445253377855	0.748552008542887	1.22678279893525	1.71304672849909	1.01451910034013	2.47390842034841
0.0594096563854484	0.0194633021501385	0.111742564972418	0.188028274257592	0.681905951181681	0.435333556897556	0.286746518613991	0.712482860355737	0.714314481662915	0.692983624440338	0.921912251047517	0.255137691814142	0.680250654676967	1.47171152240233	1.31207218935367	0.552060918412974	2.03606049566395	2.23897063704224	0.490457843131936	2.25170404072464
0.0596808253748661	0.0228948291872994	0.219498974871349	0.29315287605751	1.6766181415834	0.831769617143417	0.362438949821632	0.741410668049594	0.400757245329731	0.252670172940058	0.849094289555414	0.857199689935041	2.44601059897592	1.21700485903913	0.999922403439267	0.98250572700385	1.65204999212519	1.7917865003366	1.41178330832531	2.58256370625139
0.0598342755792276	0.026717258422765	0.0761021809775974	0.163778115715372	0.555872621993444	0.390946180932229	0.258304983841241	0.76876771649673	0.271816776540219	0.208386761189946	1.00633796405505	0.157062206478991	0.475058061776124	1.44554001964061	1.18347744742397	0.478394471299432	2.01382354242076	2.18707330766269	0.877539995201	1.83644241374201
0.0608259199142714	0.0184319840699914	0.177646776975323	0.20958125486387	0.563702991499387	1.91157801166547	0.45200341025086	0.407419268167479	0.522734093170096	0.569210490235203	1.23694304908419	0.304405156827838	1.10926555324367	1.24942258715248	0.53010455746166	2.73216025681209	2.06105730347903	1.32057699938953	0.733910394992988	0.539459874397133
0.0609635183617047	0.0214037669027494	0.0933810209446378	0.236729305001609	0.767636424014816	0.769128392460263	0.292745065039869	0.597731310164466	0.320773610931597	0.246295926391904	1.30244486474354	0.226091871909913	1.28797560193615	1.03989040543436	0.607713988896854	0.737504024939345	1.30752422615454	1.7524175055223	0.67884456872763	2.07673249003943
0.0613899566095577	0.0335533004991783	0.101514979327866	0.144612546530608	0.421941508032208	0.38430265009302	0.283145390826337	0.736743503499284	0.307616665869158	0.233926502908687	0.976800603825328	0.18646616022822	0.404231161672052	1.61967376851146	1.13406152542196	0.537381939715418	2.16362144440588	2.37153727643883	0.665208559314457	1.39591764991351
0.061650341206967	0.0229481585888845	0.0709805318249582	0.155411599493372	0.841619092913827	0.508778634708403	0.274540682846394	0.682833241624222	0.290986507395046	0.48015719406485	0.739077220405401	0.150637072546915	0.342783624731162	1.0873560375684	0.721665067998941	0.687783960121071	1.42555897232593	1.69557454641845	1.18054140597338	2.10211060552477
0.0616882814776474	0.0216048133443256	0.0939361639434153	0.171918535285718	0.708942997761742	0.49895955642794	0.285399064342873	0.651887643984185	0.263292788674689	0.277756794237571	0.909791779990991	0.160565029022377	0.848459617505253	1.45652949455825	0.797071014581051	0.65073022570066	1.94872651810606	2.09899119672076	0.814305924260114	1.51011954688591
0.0619472368182845	0.0172451540590281	0.19347146106041	0.207639926025348	0.507542774519252	1.90088476998755	0.437957636925669	0.372727225170054	0.518499179985466	0.627865195033777	1.19115652054089	0.287438629240251	1.05244705378518	1.18987003164001	0.471609168196303	2.8409468833354	1.72440208868566	1.31490660470864	0.407946163261346	0.146214628946517
0.0623602920254522	0.0231389404712555	0.142542545137538	0.169069529452719	0.80862085696865	0.462234520441292	0.301899754354962	0.624809477074326	0.276495298170498	0.266721607636701	0.957958792117965	0.127797555144719	0.970732027132894	1.41485801159466	0.754955126930445	0.618852380641226	2.00812872886761	2.16482302349527	0.70722981240126	1.52792444666893
0.0625581791221859	0.0248730335598453	0.12102784313625	0.154044208309047	0.601141711358512	0.417060471405854	0.234107055052207	0.667642400240788	0.312657123847535	0.384990592289307	0.919506510343594	0.343351579278774	0.362962272768578	1.4669019998883	1.10428673818953	0.515315647819887	1.93974000300625	2.11883371665123	0.607269555436362	1.3879745029364
0.0628844394635505	0.0202071353954022	0.124902427014503	0.13607069964111	1.07213363783391	0.5427997941517	0.308869517820412	0.700646799817781	0.479440144111069	0.346585698066202	0.674446775394715	0.41533648212374	0.360872562089358	0.896886795972316	0.865612868059665	0.637902520468068	1.16516172782187	1.47462282056529	1.59634026754139	2.44743748901663
0.063292947035534	0.0178161105176773	0.0705466815237348	0.175666287060425	0.6637666700044	0.513681422480881	0.293166300744291	0.721351703361048	0.282440167165974	0.289616971488632	0.995311126305397	0.159698821278459	0.795547061556604	1.49259854652248	1.14759948272077	0.713816014054998	2.00251362702322	2.1827633324495	0.583064590460199	1.42056684421282
0.0633050307518808	0.0178434312241333	0.0583761519038245	0.158029808120628	0.748506535854452	0.430177546592048	0.280259238774377	0.912602919946806	0.409279513782682	0.236706346738003	1.01666644242976	0.137540112769729	0.519466538184348	1.51900121563863	1.41906406089817	0.531909174613653	2.11325017822115	2.28804257123035	0.606862187916915	1.94170625423029
0.063357523455151	0.0171022220015236	0.0970016023145919	0.144675533955393	0.514599780677994	0.39311290755891	0.267658416411536	0.768056158456766	0.274996830106997	0.221764245376808	1.00293709281323	0.16734069848591	0.280765183467926	1.30279124544301	0.840740438315127	0.437386869490297	1.84004940384245	2.0579635594812	0.877878283650506	1.55314362941637
0.0635263056867052	0.0220320659741015	0.0422395884594163	0.165860931231956	0.837863710089769	0.462736156313885	0.301268525777119	0.709866295344227	0.3062867002385	0.236784070701307	0.989323504997856	0.132183808276054	1.06391767270017	1.41864898201459	1.04660774798845	0.528178853063614	2.03930123398699	2.19624752505996	0.478022615576504	1.78537501416463
0.063619727106634	0.0251340466367785	0.299841652552905	0.202552516335438	0.425607653739697	1.17143203867604	0.381285810211169	0.31832481940568	0.40350572633892	1.04329992581892	0.953530377033929	0.249626888278423	1.00446405193786	1.10963873841547	0.478409851663739	2.4172815958693	1.15776683339846	1.44919188756377	0.313155039087702	0.0714037158705839
0.0636832640667803	0.0251664610342687	0.10256524070063	0.161096449607921	0.613890470781673	0.438117894947021	0.224664875493741	0.572435114253825	0.245358455758619	0.572995015465411	1.11162395363001	0.233742867093615	1.0136124267487	1.32946531806061	0.517664379487137	0.586018916974621	1.54580865860116	1.82296921555922	1.28131057031901	1.38269237103438
0.0642506790053463	0.0216756619559828	0.069832716306818	0.172342055209086	0.717358357810837	0.544663726558825	0.289691418672205	0.765833308556707	0.330208887464547	0.267484595427697	0.995377636722059	0.179703154620593	1.40197260276682	1.5563625900894	1.42730731358597	0.6052306768867	2.10381414135395	2.2872714688421	0.621288058218284	1.80590827500188
0.0646747784693902	0.0255909352871168	0.293052991833788	0.240126395441318	0.54626080967977	1.50142150742205	0.437788892652384	0.558076816283144	0.520172168425842	0.632021296640536	1.16223080357325	0.714621895286213	1.229395719724	1.5928340135238	0.546717882109381	2.8366280218771	1.69626385549615	1.39074553451087	0.664031940917393	0.536462223748428
0.0647853509705855	0.024708491904014	0.166905873400116	0.525041080403443	2.34408957671969	1.0207524235699	0.392536678387733	0.514969112778482	0.342265408475762	0.173466368883123	0.848780259360291	0.579696615483795	0.75107214702697	0.572675589401107	0.917909965400156	0.922182317754317	0.839453152114023	1.75388961008167	0.514109891272562	1.12685216474587
0.0651455236771815	0.031715326984346	0.122206405731497	0.122128856214821	0.347245767081558	0.240970187824371	0.27547565111615	0.571830187389879	0.215935867689035	0.27804271263566	0.22863587155356	0.201378103833744	0.199371531914552	0.858588132685147	0.665178971576236	0.27365799775421	2.14296043084719	2.26632160310909	0.327723189531069	1.32858525315185
0.0654160430044301	0.0192415722358781	0.385609041569898	0.235203975199912	0.694135860512794	1.66036701628721	0.39079173760621	0.413216313063668	0.481286793222028	0.40526067868129	1.01737616750881	4.97627686803192	0.974316595543828	1.62708608216293	0.66050251091681	3.30196498821728	1.36636976170415	1.32707136865632	0.899286683398085	0.806189095478756
0.0657647816568486	0.0272748632367336	0.104859967411113	0.160760359990598	0.695029506494429	0.43695721460022	0.260498659393943	0.876405736887901	0.326408985662666	0.379703893522581	1.02284980641924	0.195332379024588	0.42486560612379	1.52434960033722	1.31460064859156	0.611358076908828	2.03430945157005	2.2038593393131	0.648761486596291	1.91258468325438
0.0659203107801514	0.0185497563808725	0.100148543048244	0.152638742636606	0.720869425907349	0.362711406076815	0.274378188361009	0.61974244561395	0.261199403858494	0.215615677482028	1.08620476685725	0.277417973339563	0.565140429044536	1.83393815430426	0.525225978587293	0.502692604136811	2.18607662478615	2.29275948414457	1.1018482635801	2.55154314844341
0.0660207485515074	0.019602992767894	0.0830202733264435	0.199974732473342	0.846559304680558	0.36091609716111	0.278541797059613	0.639223141232554	0.27515587577065	0.227883574956469	1.15329862299643	0.149760227164037	0.828019079663676	1.75491239756289	0.621545215762443	0.472271608411715	2.08986197882367	2.14435910672496	1.68799284244884	1.03709676388064
0.0661482122691015	0.0185326230564849	0.060261671191059	0.150991668484019	0.840808085001485	0.390876447626931	0.304662160606513	0.679343121209183	0.271032724403723	0.238479452199535	0.946166663624704	0.134286008356322	1.28938470813907	1.6305867139534	0.862589021040053	0.471214149530804	2.10292947206173	2.22873184685626	1.10702080768344	1.14664641193243
0.0662350071349046	0.0262105133420013	0.209183443543016	0.210096435591962	0.560012774267176	1.74044952096094	0.432805311781374	0.463987107044827	0.514251371206486	0.684469250766507	1.19466178787974	0.638724367520768	1.27532763770687	1.33249257165089	0.666847437625065	2.84273016109683	1.4080302368964	1.42236370277708	0.809760635168391	0.444336508519211
0.0662934767301312	0.0196246795433577	0.329082462002868	0.212430260696869	0.545677918833479	1.56479502429533	0.46959531323019	0.510857660703188	0.484511551515886	0.669697289952582	1.08862229421729	0.38875200925325	1.3587368364551	1.2744800732164	0.525887816663669	2.73786539677085	1.89635461870658	1.38738131815908	0.701127827889793	0.370646707919617
0.0663984621366715	0.0216931811660549	0.0549921647705719	0.143856697433188	0.782207795302006	0.402910714406723	0.266704698778082	0.900516686265116	0.53895417174387	0.252806079681184	1.02883069249472	0.126149227660095	0.471952465868374	1.56032792147974	1.32798404490248	0.495890949153624	2.12707558606701	2.36617698610822	0.603544402627685	1.95009045134532
0.0668356847765329	0.0256417178431848	0.0407564941519512	0.189388144555375	0.904755177766883	0.507966065981153	0.315546791212169	0.911130589477947	0.297371546011011	0.398826486240834	1.04422448633579	0.130406816015432	1.06793949665433	1.33180459533326	0.793619152518034	0.539541002568808	1.97179979091649	2.32149582060386	2.366286910687	1.69561480287232
0.0669114353854598	0.0223657027368401	0.0651998552475842	0.143974211285399	0.680714973126774	0.405636602258643	0.268297144734858	0.908450455880735	0.984999884725471	0.32730986131444	0.602043872578738	0.148475099066775	0.377410246566271	1.09333164838225	1.32090594427728	0.519429479852915	2.23472428861278	2.42307875810608	0.422631719696012	1.79216545076201
0.0669617192373547	0.0200228363925292	0.110476169734115	0.149551418711324	0.522003011851187	0.346152798056746	0.236045739258612	0.686216730863242	0.259284837950624	0.324441567908737	0.894249811044441	0.235982343371895	0.381183313833298	1.48932198041343	1.23980105665427	0.460018095932631	1.86692531718516	2.06374029262703	0.813365681363693	1.38004286325545
0.06723652633492	0.0233966349313028	0.0703244434590644	0.135128238546379	0.745746409342239	0.482997103429024	0.249061547537976	0.638977069287898	0.325855334811894	0.306116784492449	0.796868879156083	0.245855591989847	0.244822159785352	1.19248465723245	1.17320112328	0.554131139269585	1.66503123990788	1.91572724861045	1.13747870773132	1.98792380008831
0.0675874738387136	0.025694970067633	0.115165212033502	0.191640180019143	1.01521940471336	0.615576764008341	0.305223391559882	0.910412879639367	0.349456851591764	0.183255915104239	1.28558194840786	0.379566154733835	3.35704874655861	1.29041871721712	0.772880238424158	0.559967426937879	1.88065663907971	2.07853856727354	0.461248767587157	2.13152061348137
0.0682127087103371	0.0373004048490476	0.172379757450778	0.194264969422123	0.701548540321859	1.14118942554739	0.324853975352008	0.411579934631705	0.416648056394428	0.716189149514451	0.991039305366918	0.770082492391802	1.01324547200835	1.26378961552855	0.533564345729184	2.33649981837194	1.24449578601943	1.46987798637815	0.804157555050943	0.675969891155738
0.0683166546574067	0.0352322891120347	0.0799061144029409	0.143549751251214	0.61138058314172	0.405434801101932	0.275014416769171	0.861903896949505	0.354981324211421	0.295892483625934	1.056312544088	0.134268785512291	0.366852765552514	1.62636970315329	1.14035096869866	0.538690412491989	2.12716183152238	2.46667337024518	0.630966234910242	1.91374088355179
0.0685656052006384	0.0254460738011903	0.173476139439201	0.247424945774427	0.637727429368087	1.46592725502546	0.327078899844207	0.373834548921006	0.502993517338698	0.55828814296102	1.18056452621156	0.463137472623611	1.04893896646749	1.39302107521944	0.610983548256199	3.02278646282474	1.38754824799507	1.47118375143929	0.601543241669452	0.422889172214336
0.0688103979059872	0.0197194530674481	0.20474116914555	0.172405042633871	0.969783239469536	0.6378927164865	0.30081979100594	0.530045120587743	0.238701749955008	0.613451146459187	1.18381132901985	0.318028933010682	1.00702114707583	0.945668419502911	0.814587926542628	1.00453658020087	1.23104802872815	1.57702438602668	1.79328171104547	1.60368952210484
0.0688754940553395	0.033117867092893	0.115283113509316	0.137450312266064	0.938437614931867	0.958308190849984	0.284256603114856	0.539504536260229	0.333144784444959	0.493862764471102	0.856876008304795	0.202904351747442	0.809283529426179	0.759188178207182	0.6137854615496	1.47173297458543	0.70982884618981	1.06768036697005	1.84282462302764	3.19344606661694
0.069302322100494	0.0263050553346811	0.0873914451081025	0.143838365272243	0.649262189060049	0.42720546502832	0.266364710316353	0.871238226050124	0.309918959313827	0.32217434961433	1.03883124925816	0.214540409107401	0.318033106897213	1.56484789432798	1.29642982475811	0.54553541550259	2.09061597318351	2.30151785279626	0.656467782758839	1.78600791545322
0.0699323644721695	0.0263789910318135	0.128991449147424	0.230449364739464	0.648796956227116	1.15937853512237	0.337019812477049	0.531716359211865	0.468829649079664	0.565874971492437	1.33836006878868	0.320366174256551	1.25834265471489	1.1451578827038	0.975648402135046	2.07518484953249	1.51535225211122	1.67591024737894	0.813213877975427	2.01957584435339
0.070242773056606	0.0551277060515726	0.278927988084604	0.157572444207824	1.26484404065197	0.984679588205211	0.381310809362767	0.569027017820338	1.76402273942548	1.58904909245428	0.914477817701589	0.268544662783888	1.33348880524688	0.997348695546062	0.599391474163979	1.30702880288885	1.14097510458756	1.49613408210484	1.56954213682036	1.56621365411949
0.0710934407009367	0.0242001261033758	0.288575787852403	0.54449761388628	2.38600590013369	1.06613511761429	0.489035903470174	0.759166809456066	0.416792487051151	0.304103160830674	0.897501665276778	0.641036787609063	1.02900675750833	0.574536754691559	0.763919664228428	0.976821310713072	0.880260319997822	1.68407335825481	0.680362176196275	1.73672707076514
0.072490344297118	0.0198277325904928	0.258336037518669	0.218213822447275	0.522179836322505	1.94305214826009	0.523184744552688	0.501890388920013	0.564310349061667	0.740513811504415	1.26239927963333	0.356147139285416	1.21626723791896	1.21785615083582	0.520315694894896	2.86675422649073	1.6510620896364	1.33937514489894	0.545314157979407	0.194630445658781
0.073253827278344	0.021620171594565	0.129471533105032	0.154565499757454	0.566692434904429	0.47783480417821	0.267368426253002	0.515885730772326	0.306982202627124	0.306538462705458	0.620982503247065	0.232389354174464	0.173116113377048	0.996368013707982	0.56497589419241	0.574682641398095	1.23785096570788	1.55880367620399	1.71331344861835	1.25474010405415
0.0733058002518788	0.0250121839376426	0.233436331017607	0.253641898611787	1.11162751098436	0.587152210979888	0.352268044994091	0.721302488972117	0.276158293304811	0.29538397202481	0.857681289488803	0.37210663705142	0.674090450256969	1.01922744699563	0.840621545247514	0.772199185217534	1.21060393555721	1.71285009144939	1.16695073858348	2.27924826322824
0.0733707664687973	0.0890655802238313	0.119456350982106	0.139687776012158	0.638597078814174	0.503477978660871	0.271432038345215	0.618319329534022	0.296221258994966	0.363297525586176	0.710734521963561	0.153341059059799	0.272563165619026	1.00160515452953	0.905406377789573	0.657078044617486	1.34768585987238	1.76755142951346	0.42364516366449	1.27517225160058
0.0736950778236544	0.0269514910332003	0.0862938196717088	0.202216896773524	0.996297386542175	1.04691277131943	0.388590562308029	0.588558978427412	0.438659116537764	0.23774908202641	1.33775516075867	0.260633805277011	2.32944723257172	1.15863969384549	0.589539201961155	0.915664294984449	1.67392236230705	2.12711742366331	0.964134873512329	0.899726623895406
0.0743144657357552	0.0260910431341087	0.368355974888079	0.225541986271141	1.09562879576711	0.946959789046437	0.328163863023549	0.801031849640215	0.388294942949627	0.730337849359879	1.22719001209921	0.99376164647465	1.22799279381145	1.52463047140267	0.59427907225664	1.7483287668708	1.24513217294013	1.56721510818793	2.04511002906789	3.86206109773103
0.074784041551642	0.0212856858833207	0.145435144240719	0.163468349200944	0.603028513955132	1.28752319447854	0.343300849315981	0.679962402269901	0.464197551589046	0.6078281336055	1.23678392922661	0.693585710964922	1.41563567968833	1.48027651197128	0.817762371447882	2.24617755083542	1.94220453223095	1.62938568379237	1.51849554689394	1.68856026439593
0.0754457874371738	0.0307821010451753	0.196288548959521	0.166277400324191	1.07120324715722	0.886926257037258	0.44690358332492	0.549722673762072	0.238388816865441	0.367690325311805	0.824857136010399	0.259941852190349	0.586111699321094	1.27681619463438	0.834062611017557	0.957070796745993	1.5396081330597	1.77400421390569	1.18311652019174	3.66164257642776
0.0761856227154415	0.0312649212135058	0.210425308944069	0.285971839576613	1.04701473932503	0.605865892580926	0.338947247065235	0.844535318855866	0.322969300796303	0.266343860359472	0.535750667151517	0.376400697311764	0.638840391631423	0.642180921572784	0.662198718681416	0.70506921597464	0.466044305839298	0.840145161404621	2.74881325545205	3.39156256275637
0.0782471307106989	0.0196702140541178	0.317005304021522	0.265447810260292	0.571434825231237	1.5916258845958	0.434456505744405	0.579513783861764	0.540145724661835	0.827513960863412	1.30974922392018	1.03555946272121	1.15103118298513	1.44977596556874	0.908850313648082	2.85606326631524	1.27380486660307	1.36430587126649	0.639622439353483	0.474428182289928
0.0785528617275173	0.060541605026671	0.235105151235679	0.26122671268888	1.34851373600577	0.789430032750907	0.395906564023108	0.784491713760251	0.335154777751021	0.289255679946545	0.920419555240674	0.293288317559994	1.09717227007454	0.993752599151878	0.886946247491603	0.96198396149952	1.21946892296991	1.7343364020642	0.950247990522106	2.22742458905593
0.0787251521347851	0.0276700873547037	0.0815895168744935	0.191317251953268	0.72711002493325	0.605098456284691	0.336556078214911	0.798833606934621	0.334207381419421	0.429828650469422	0.996533149973549	0.136127333004942	1.26447582036455	1.34498265546316	0.697002682673852	0.657810914450126	1.95707011253856	2.13806553299533	2.21991205706985	1.91784898827957
0.0795186495082275	0.0227560646951866	0.1665921853892	0.145892507408888	0.883254506883569	0.691262741006677	0.315353047787287	0.509368925438018	0.2760989735708	0.659096270292285	0.699285469353711	0.348988008265073	0.788148481454983	1.34754994323558	0.501189763418296	1.00792048540737	1.5238591902092	1.65051436448598	2.68926524936874	2.53942190974058
0.0798217818763692	0.0241857711559158	0.0865988035468262	0.152512767787036	0.663968090924654	1.32582897536459	0.319175418066581	0.64832370198575	0.519735437630512	0.49274715378421	0.831775061247191	0.187597802391911	0.925145432874093	1.49706802569603	0.796738113991736	2.13994422735824	1.38934764181395	1.49038229988374	1.50639732854598	3.04793526917795
0.0800079750540575	0.0211241541358278	0.148880851609632	0.172212319916245	0.576605703695922	1.11143901487338	0.363945148705396	0.551836841886575	0.521539101426971	0.968227539766028	0.605636697934466	0.438476892742244	0.757799393087836	1.8514042319643	0.813474294809324	1.98230952420035	1.44183976215122	1.58793982152868	0.778885844354805	1.46312120268706
0.0803135761384421	0.0213069867731	0.11573324167489	0.152675406958495	0.511309255741001	0.534512259022074	0.28388786562879	0.620540128834543	0.329754962543417	0.272683432322862	0.851884359439158	0.356921154158344	0.708051145805392	1.48017000187623	1.09306719570916	0.536398117299746	1.95280880299363	2.08829022035754	0.875985289713313	1.47270734631782
0.0805299136407807	0.0235563916046474	0.23975372495564	0.694773387982631	2.40357548855923	0.914338659809504	0.538940459847165	0.564171198112459	0.408811833560912	0.162619100900525	0.90421542879154	0.858643369508237	0.457907756016911	0.596331875992427	0.975418542204328	0.918291970247348	0.785399466334808	1.68996474684049	0.532375477613828	1.65601857408703
0.0809043789150988	0.0238326857546831	0.290023613453776	0.198747417800852	0.626427085832757	1.85758630640495	0.522916003673012	0.514735344431059	0.527980020951787	0.79078549465788	1.20023056194312	0.330558045489078	1.12838968923779	1.29850796169487	0.610725946609705	2.89146487068375	1.67801248769056	1.38321213744976	1.09428908025168	0.590547175937543
0.0816987858155781	0.0165013979909014	0.14599401758341	0.147458732031154	0.480471232919341	0.43011613689083	0.311348183701328	0.668109936935635	0.302927827763399	0.273877354677885	0.796243344477863	0.128110605662697	0.301874737741371	1.22666414121421	0.605768105690263	0.480818588640105	1.70030824465333	1.91859363460682	0.83684659534751	1.20256121285459
0.0819379914262719	0.028972142831031	0.204428950664054	0.405366383478192	1.20528988866447	0.422141939212596	0.298416122579817	0.714843100424896	0.271476332849372	0.432344027126816	1.16178080588078	0.577021502562375	0.801277735796327	0.479551051930458	0.621656182625548	0.56813696663337	0.566052445088783	1.31340004411034	3.58832650189249	2.19109539483592
0.0819605996697596	0.0282833368843638	0.140981678811511	0.163948745828782	0.897709120027485	0.784266993624175	0.24148930451902	0.492488390034614	0.321681460773856	0.767036636471673	1.20169926348573	0.565125076325005	0.972086283258835	1.56190742674108	0.508640395655347	1.28502891256855	2.03544632348177	1.6342944811992	1.90589153967583	1.58095072761167
0.082772417516373	0.0302838454494685	0.479763148030447	0.242955658947145	0.640410691977373	0.949178676925356	0.357126630107112	0.77596327027838	0.483875368861272	0.561036691508326	0.991158013832099	2.89033059354143	0.944822704855755	1.25693588815332	0.631694720634298	2.11179989210546	0.850316159242818	0.986030247983068	1.61358558728999	2.51857606546512
0.0831405161014331	0.0290882172449007	0.123647335848666	0.172057201631327	0.986291731088823	0.545965723206017	0.295514971036899	0.712107600640136	0.304566427952173	0.301849459747277	0.997280339780979	0.214928429652337	0.26900100076066	0.99850373835455	0.67620432204617	0.64891316468166	1.24072320072161	1.55924209959576	1.13785281495783	2.26196769999713
0.0834669063752316	0.0804783889115774	0.259073063043416	0.511623348758014	1.00041436716127	0.587958120823874	0.343277100121963	0.667941787773453	0.355252131692777	0.489183458642557	0.805084178469776	0.705242030494329	0.978824344827838	0.703720087598764	0.516808349400327	0.768132318656923	0.652197280762015	1.4336450851752	1.34569865971433	1.51833594498568
0.0835173201595604	0.0548061860993244	0.0921877630551865	0.171141063639491	0.688243211252336	0.451834084658041	0.279135526910059	0.821379948863732	0.385647047576371	0.277042879799588	0.98368232718976	0.141957772263708	1.07870169978639	1.5369351487532	1.05627375438534	0.514445499015	2.10507907469939	2.26191895303261	0.62638398993748	1.60422913883689
0.0835874836738323	0.0262433136251759	0.182793069005937	0.282169091319071	0.70858777404646	1.47248459032019	0.384606947500929	0.535544828550806	0.544748592138592	0.744303919930475	1.45258371131653	0.526846292357392	1.18325367186877	1.37876134590209	1.44323502154379	2.89695198294028	1.34318933544917	1.5597155730961	0.900819641771162	0.528963522504831
0.0842910678030595	0.0326266346166425	0.122091669395972	0.139911522386767	0.60655705452909	0.51940917190224	0.283427881239391	0.761701350486024	0.337504355041641	0.38232784864667	0.829127694092865	0.265441511532871	0.197091004770354	1.01617415760434	0.88216674617358	0.617293016594249	1.30656376540155	1.60275591826429	1.46896272671006	1.61869088612022
0.0846356486175952	0.0255450148906723	0.0511771533542123	0.181021158277966	0.86782285979699	0.73784884323215	0.336258588310898	0.830291854459358	0.410051530031118	0.241874035277364	1.18089371067884	0.145558359774683	1.12493876960597	1.38290577204484	0.863441088024609	0.642457619478884	2.13385761505756	2.23105525320482	0.456656999368128	1.36684069329074
0.0852264513942519	0.0222179856968489	0.158345864525666	0.134901201783908	0.884028245176639	0.51171668197989	0.308835768965755	0.618495681094359	0.349497257787395	0.331368110067587	0.647018384705966	0.241786441810379	0.274360857578562	0.964069419108346	0.572386895406923	0.650001770377177	1.14448634002062	1.46805241038503	0.790592614639766	1.48810005272461
0.0853592423416333	0.0314162655789303	0.0771318689384739	0.192434573660088	0.756885976089398	0.528429184190962	0.306860835989534	0.919197648063588	0.304573305602493	0.429422105655695	0.959685537239136	0.201304146915257	1.26695025411891	1.34899216881885	0.770787720434178	0.602888963716952	1.92315866083648	2.15004732349495	1.75814946059825	1.83260142920041
0.0853656090308913	0.0975144701067936	0.274086453847658	0.303715021094217	1.16139445098117	0.680795346452821	0.336954814682895	0.697720594275912	0.301030455981328	0.384570089485951	0.77881045912851	0.395628483009789	0.749659950678869	0.925676869144804	0.678154168355015	1.21792592088162	1.03646782741621	1.64501922034788	1.6617851529964	2.03698100707813
0.0855807771413253	0.0566957139415935	0.0685656428241674	0.15440051030895	0.807686041930716	0.841426662597777	0.3121081579099	0.598633573961538	0.536588260033739	0.607729399194649	0.832070990506134	0.140180273448851	0.631845848012328	1.06395695313252	0.507035339242578	0.766822067814164	1.51356461903626	1.64215818097824	0.737898076695042	1.41400994913414
0.0861079130254019	0.0385185687775847	0.173740993857066	0.169686242149122	1.08731107162203	0.931564081000923	0.438298875344978	0.789782260570356	0.266768581205232	0.417581322663909	0.92065149979498	0.234915540150439	0.701469136568072	1.39979906208264	1.04948496022467	1.04473246413882	1.63781295824233	1.83985208056039	1.57219727473497	3.78055407015735
0.0861439043095748	0.0246302342872162	0.23821151034918	0.55897955097733	1.39743659786468	0.561600596142114	0.314643071881911	0.772893522768796	0.350513430622197	0.42120687373855	0.82635362038528	0.781161846646167	0.941668439161392	0.59345689238988	0.557069505196177	0.629947758905575	0.640230070454604	1.44776552636641	3.15646988359926	3.11930465180426
0.0864141637719557	0.0291945673395234	0.561735533839345	0.59017806857307	0.893564243435816	0.467605279732081	0.387386853158598	0.670361495229238	0.357431487137973	0.551862178388135	0.880543192836142	1.18131993763614	0.678124634791861	0.60582942061577	0.458927240984301	0.70266110122966	0.591186461582859	1.23309846319833	2.0751779024328	3.07091345316
0.0867298995861795	0.0313110731413609	0.382405241351745	0.477724362838469	1.10730468508377	0.723317680197146	0.378459656123045	0.64105842781978	1.67172295271654	0.797625644207236	0.788934354829182	1.00131234391958	0.807100341855209	0.575461420109283	0.753504631505572	1.00532101395297	0.728802846371466	1.63662858080121	0.445444727199061	1.80333111227337
0.0869706643860794	0.0219205450113077	0.390604537273823	0.279185649639143	0.552818012996555	1.50053495110298	0.456845745915342	0.645629214191766	0.607144355255534	0.931244744296831	1.43393216991506	0.723038800475063	1.40616592977858	1.49342853630016	0.743838625108675	2.74241810458921	1.23162561192927	1.38757142044277	0.722484347265914	0.56758898824061
0.0872206543887818	0.031461414204006	0.497354658641882	0.284396683901579	1.07330286902847	0.854685424022321	0.512611353384424	0.721852049648516	0.318362994494386	0.993641659578105	0.599467225361116	0.555241696622329	0.786102805344605	0.625376784429356	0.6478641778296	1.00719828397185	0.524342313422234	0.878710974070307	1.80767915374604	3.16977725622131
0.0877522079756088	0.0801507719655156	0.175426657143112	0.166716902131459	0.722115595994016	0.597973081253702	0.299647330796006	0.734061319302533	0.417479392376876	0.545140157508904	1.64647294158857	0.362173108479359	1.60445900102467	1.22227355840735	0.501926900437494	0.655413652040156	1.57608473368441	1.79643093675517	1.00201337233472	1.4430894524536
0.0885221875785267	0.0282576368977823	0.233337420383534	0.177092435170855	0.491556657483171	1.08350167013712	0.385196927478636	0.626007027204985	0.502327244963934	0.817422481287684	0.701388545566624	0.322799154253063	1.06802911086461	1.58490098385212	0.814734561326017	1.88551889712198	1.45122222229614	1.5483908236145	0.786813307251568	1.7764103588484
0.0890886929900559	0.0562189907670766	0.621464218013659	0.124774798111199	0.252155070612134	0.289045475304361	0.267477172562452	0.729839134852143	0.417044380994126	1.2020915990369	0.262826435237552	0.169728088601163	0.284277133467087	0.779269670423327	0.937253867500711	0.276627920102007	2.19167604563866	2.28299060304111	0.274453419084181	1.18511407679551
0.0891952375858023	0.0338076763423396	0.157731488187169	0.232376591915721	0.700923805516706	1.00435233396532	0.321710332038592	0.824160561838345	0.5333273940757	0.522254343860404	1.13567294162916	0.305612275572725	0.927700982939474	1.4505515168534	0.715201248223074	1.97185817377186	0.888589540187758	1.06262899285045	2.55126502480892	2.87220470855693
0.0893113971816525	0.025161676051782	0.210720345235417	0.710769843600974	2.20411538521578	0.89881865260972	0.48453855609774	0.526626771156563	0.457274336835529	0.139634846693587	0.897580804253565	0.821997716398163	0.516324633070712	0.581688710332912	0.753718639027275	0.865864830313981	0.875458016232837	1.72626061942491	0.402235768950883	1.46143528947807
0.0895025277918267	0.0225309389869033	0.348761947839393	0.54147844799528	0.993018709894609	0.467735312924719	0.327533884403286	0.636235417704521	0.322458635260032	0.477430096743712	0.808182806172589	0.852467460260376	0.650827064791781	0.610129272600919	0.700406987509824	0.676831195027533	0.656104461240193	1.36500212088053	1.60651223165923	2.48325413694718
0.090050582797751	0.0353995319676569	0.177476311562544	0.333806558202131	0.524145377551391	0.925065565841697	0.307730806465135	0.604166091517222	0.472942483971111	0.726241546719217	1.07369828281288	0.410504461264541	1.05212799629515	1.02201248874014	0.708943509764402	2.11538594504375	1.00511368414082	1.46871420396014	0.81662035737915	0.948746950944272
0.0901314007715976	0.0308751766722543	0.211533221086406	0.196106646513971	0.490520982006763	1.39405922273443	0.429946658796173	0.5809902155297	0.526973304886176	0.70810864892878	1.0816445937959	0.326070988064737	1.01890816305408	1.64201011888789	0.728905655816543	2.48266587199123	0.977521672168667	1.04287736557437	0.869642381285076	1.68998160411543
0.0904233589504293	0.0269383709199304	0.0930084387161771	0.165315666957698	0.865942356290952	0.508486568689663	0.30004731722157	0.79192923828748	0.279914350085901	0.296940655183986	1.00501491190589	0.209882136351222	0.907765683835128	1.49794219743907	1.05546924462783	0.660630498236087	2.055758434971	2.21238126824944	0.654677128184522	2.33852602429102
0.0916495313285488	0.0245173241359586	0.352669200487071	0.196515124664256	0.592730100768097	1.80572303919235	0.537275516350755	0.572929308742676	0.62063056782705	0.625274004453766	1.38610402415145	0.334447875468927	1.1981705751978	1.51364967508537	0.562875449997922	2.83785298685546	1.59795710386626	1.20936359900917	1.03261781666471	0.570979490434323
0.092478240391561	0.0234917171639407	0.371103881863702	0.43230337873736	0.564174448433728	1.61913169670273	0.47645633038619	0.641794593054209	0.576852604126743	0.787700044318787	1.44743167973729	0.488174422302481	1.31324140147917	1.48982691716031	0.839785330671973	2.68353946608646	1.37205412126271	1.35483105463312	0.922182273081455	1.05867860349961
0.0925143616081677	0.0333426840926288	0.208731845848022	0.13469296723779	1.0165638856066	0.999910858827888	0.314576824130177	0.760637089325386	0.472871128349039	0.506961970422619	0.626364795572586	0.199941009465618	1.00797754700961	1.74124281306845	0.983820318982279	1.53360232041659	1.24964699185387	1.3840759147013	2.1949138198934	3.36033874082366
0.0927661706649438	0.0356653300270767	0.432479230274055	0.20714730795688	0.563536740501545	1.58613286080952	0.510013941533418	0.438676556937414	0.452833094141295	1.54711223915015	1.13480157098049	0.273293608748348	1.09888343796899	1.38242923798997	0.419918425500636	2.66360973531014	1.50212010845837	1.3532835032299	0.792529244944186	0.481270684686319
0.0931220556012232	0.0287387591691014	0.330528931115545	0.205052270999666	0.546460130903164	1.6648885829928	0.546290210416901	0.696030900255941	0.649061914544243	0.5666572066165	1.22117839652743	0.973364733599455	1.19810490961269	1.39921601793272	1.23451427824777	2.71067416630753	1.36310680864261	1.14673499571494	1.09627062616536	0.895208878288879
0.0936408758095343	0.0240758709129966	0.650588708557953	0.306357672602733	0.695672313690416	1.73988536557325	0.584572661216102	0.717330477665461	0.683664233011186	0.770464718724613	1.61620607153559	0.542591011127243	1.40579897503823	1.14739853951808	0.941779730274494	2.82919803509061	1.48044113717643	1.352722701493	0.950297880961508	0.842862282396156
0.0937766552028939	0.0270564519393591	0.0345757664500254	0.148243724563922	2.09498761532097	1.30169403794134	0.745884686730846	0.603220765129835	0.351760004742723	0.0293548275999256	0.512405931855377	0.194249872621809	0.282013602121389	0.788595220967264	0.49172587523634	1.13790104776675	0.796932835866715	1.08542344480495	1.7147351129343	2.26169633531646
0.0950243963650304	0.0473095849083426	0.214322500967252	0.155781063044722	0.99340820366222	1.04606986767953	0.380039602504022	1.05540462122933	0.509676014331009	0.227033753777359	0.567707238549294	0.162570477243529	0.524896695805137	0.409824020968354	1.37638937582978	0.997655402740239	0.726458538084559	0.73686437288114	0.785500804922686	2.98264211621054
0.0953007626518016	0.0360155598742448	0.403330322933236	0.637516878742259	1.04580171445308	0.647640766678809	0.400031424036736	1.15677600942992	0.431918159517732	0.583323340086215	1.00259485883383	0.69121149125981	0.891968861665562	0.559177998986075	0.774540778268479	0.827246397648029	0.621440321927604	1.18032072261741	3.1410798912168	2.66423127003866
0.0970658947654769	0.0254086428898028	0.237138414750037	0.168146340629751	0.941133250754795	1.00835839212484	0.377267196591832	0.431048326653076	0.394031763022919	0.774194587405956	0.682016334333987	0.335438189000716	0.929497129826419	1.60218402194141	0.471763729184199	1.54259026105964	2.76017472546161	1.65496751048158	2.72712939225273	1.20161544516148
0.0971597059827072	0.0250172004515399	0.332276766800151	0.788871430001905	1.77711518252257	1.11408222159144	0.693353969478513	0.440017649035789	0.630027157576949	0.426391018013053	0.929262914944612	0.905409469703533	2.68477607420486	0.63499504049375	1.16167245882384	1.17625982145661	0.888639196662063	1.74705008635605	0.675562460077403	1.72612177684776
0.0972346769970311	0.0451277872487034	0.139487845635204	0.145643378042201	0.754437429593439	0.425415150275064	0.266015972151564	0.768952270455222	0.300061566992478	0.42736543261538	0.941217951863494	0.317287844163108	0.341444046794834	1.46581875277351	1.40171359923125	0.536991133029796	1.98359451031316	2.15308183119845	0.779405785173415	1.89832761492728
0.097467515918467	0.0947003601646845	0.184588268754173	0.179318147531728	0.739830138492101	0.40567674052721	0.326848907649508	0.75510867296878	0.239513312692785	0.280476986026998	1.2914487564902	0.393790197686586	0.750024587810326	1.112475851762	0.677298138268205	0.531949763572844	1.46399177668837	1.79825235426083	0.525299847775001	2.48596919858536
0.0976395464608671	0.0283277137380707	0.381798212660351	0.625677593159726	0.914469575270024	0.619033464298542	0.371777382900968	0.592377194768658	0.410506314658538	0.543996043137927	0.838078396557871	1.020204284159	0.764990160925978	0.513785763368911	0.552805207171142	0.864365307391128	0.624971158600527	1.24152949948028	0.971385901648084	2.5071644119179
0.0977197147725445	0.0224190321384252	0.290829819902011	0.813795177944998	2.06577505782598	1.33044136183915	0.650477924573227	0.497988097997676	0.558379235366831	0.273164321797141	0.960378424238026	0.998221856524471	3.82779682834236	0.626412693724127	0.951889604123812	1.17983238561692	0.957601585476576	1.81841388958614	1.26284101594201	1.3116295352319
0.0981499210609788	0.0307862686105669	0.786077060314161	0.216278134273659	0.616435003419824	2.13502294358253	0.506582807976628	0.394617375246748	0.587145007830841	1.16332174011654	1.33985655316357	4.78578258851736	0.906191254864981	2.2609426480852	0.486986004940855	3.16884013039841	1.40581137654458	1.17053104907667	1.03458841795208	0.616251551565537
0.0987942560003763	0.0384696384728019	0.310031030432523	0.154483240060906	0.6933567979884	1.49425044505311	0.428120470771958	0.700849809172122	0.444495662540698	0.742568280651631	1.130326851176	0.287147867108667	0.897244512027258	1.11054131285052	0.699820448376269	2.35761135003708	1.06439306046594	1.09611966861107	1.60948618511679	1.90899874567021
0.0998834795932316	0.0480475526912032	0.210894201869935	0.479790726415744	0.954857619326322	0.840436893588099	0.347673200930426	0.622726067942904	0.438752824523376	0.418270259646766	0.889721630335413	0.556746669258106	1.21286421553745	0.528130700762301	0.615025912555024	0.931992644665676	0.679121543829704	1.44717680335659	1.01534279007328	1.70010793041084
0.100268859191992	0.0296244439919532	0.289204181240757	0.727518387873465	2.00527154290087	0.631653157898672	0.527455849603162	0.697027491631798	0.52151588935714	0.342105036469012	0.946179713136833	0.800753844840026	0.888808415680835	0.606847972709867	0.862569205528784	0.749513145286504	0.890941688970608	1.7644462275232	0.682324391341414	2.54544692249938
0.1008041808194	0.0293342579572788	0.189091585142952	0.150866633745267	0.979731303237574	1.08475816441534	0.393435397887672	0.821580907618534	0.691378377551519	0.148810829075843	0.629918472391924	0.164808940413337	0.552792981434198	0.502094899751309	0.968368183294906	0.984193050503744	0.906166625342267	0.450063592234004	0.522458651213163	1.67057624694569
0.101115888728175	0.0286013838654524	0.25302301041919	0.261517676986954	0.631922142494857	0.832662277438821	0.416873352468134	0.597743613761699	0.406690938143437	0.319144584307547	0.542327200312914	0.349326386494861	0.627419215039342	0.366226677693614	0.751891648888296	0.888925490397059	0.547840279762905	0.483695062498488	1.44278517051447	3.11003269508741
0.101210349607575	0.0404214482645343	0.309877747209892	0.167345366213083	0.711232342242176	1.34315390986702	0.348161934344162	0.705516973722431	0.519901360944486	1.02118106696899	0.924624865762491	1.4370244636406	1.2690785916129	1.5913349825565	0.886645051720318	2.3533284177783	1.27462811867706	1.3609743287447	0.584172698339337	1.97648686821838
0.101420190488222	0.037566434439878	0.263795678438025	0.292363182970653	1.16902819887397	0.738459240864731	0.301951002615737	0.768458075966371	0.41439218708942	0.352214441041947	0.984623996823124	0.430534122318485	2.48507930450992	0.9422474730428	0.803606170197485	1.0547695864581	1.22563547302895	1.69432997052988	0.762451421918995	2.64176412319246
0.102624794082324	0.0237400731904253	0.398201326133494	0.146088990569785	0.613905993540606	1.08631264371964	0.413242225698562	0.626048039195761	0.437281867061155	1.97531867737224	0.82667143914844	0.262906207580645	1.09193447399132	1.43931351838065	0.664592432442681	1.73986621413003	1.57266105045604	1.51414864976364	1.04317668042942	2.81613767176594
0.102814105638425	0.0891034741980401	0.198287448093584	0.425011879235385	2.22269905223574	0.775635971099488	0.400611404353803	0.550868958904261	0.768581721807735	0.284084465178225	0.949673614771577	0.447905386740803	1.13846356253058	0.657666700428655	0.883006923851375	0.76965630531802	0.870288515907862	1.68373236228343	0.481248579715155	2.08654113950325
0.103084235168372	0.0355628387892981	0.23541556106558	0.308634150947761	1.01805084592965	0.797389432910776	0.410394822331579	0.774983083698834	0.357426328900233	0.397952569163838	0.609408006939968	0.380439960791295	0.670199957473032	0.536361169736442	0.820477096491701	0.949727567326958	0.51900816268246	0.87720797788983	3.21359486312848	2.27321608198987
0.103335134698111	0.0594298683698934	0.193455748399683	0.156423158733202	0.943567474318599	0.63187327098436	0.301407271068487	0.673652707489012	0.415667991223807	1.21370582181807	0.809066805381379	0.300307133056907	0.804982819869353	1.26125230837548	0.50872758390493	0.93080391544998	1.41616475143709	1.68886928243069	2.091519366614	1.83026610833539
0.103443108550629	0.0773233875558628	0.156598254922509	0.217587708642696	1.03007678470861	0.70136981598833	0.336638575415183	0.934876532137256	0.28174982301509	0.564508851623252	0.832917524986552	0.343254320865422	0.869525909746152	1.14227658739191	0.855736817243319	0.971430152718078	1.23327864982389	1.68921087247171	1.01466123834413	2.80473686526018
0.103767939635222	0.0396420363591683	0.399291490882061	0.230266043130015	0.542350949158123	1.1876340265035	0.411323540813435	0.509081841502586	0.43465030610741	1.3707039668318	1.27952571192363	0.458852023785282	1.08148901074041	1.31536811525866	0.73892041521177	2.46394970204462	1.16339892298406	1.43585443015354	0.596324360576801	0.723548599233685
0.104382260182403	0.0581183972828666	0.290851297639695	0.168406281270842	0.813134455326845	1.12594483715819	0.420041994933148	0.803070145581783	0.391814580500962	1.05904409734207	1.525639931643	0.424579577271847	1.20084432331639	1.77798248414963	0.5354309668907	1.62026397886017	2.11459351652602	1.61141804763486	1.66996462657425	2.28492749116975
0.104494132007937	0.0492055956301097	0.284836626762287	0.200318813032615	1.09232762236747	0.929723269716244	0.348825661819082	0.873532846934042	0.354148268816394	0.752239404350209	1.1327906832565	0.827333252168153	1.21708380878326	1.39768069463674	0.787789429102767	1.5145527324034	1.1940199798888	1.61800449769531	2.60052195512704	4.04028515737818
0.104976960932075	0.0314861108878081	0.272162274632592	0.558386811106779	0.998212835003106	0.669627104435375	0.44591111700649	0.632591502324073	0.406760574352929	0.413672057084278	0.89762963468605	0.64778915557773	0.907258127489011	0.494665228899172	0.63471856765391	0.789487506702462	0.54086093162446	1.01119979034451	3.41213862835159	2.09886762309489
0.104999179378261	0.0368234501431201	0.437467152249428	0.212537903385494	0.574357678250134	2.02877768656253	0.572470571927635	0.418873917191218	0.553517596296778	1.37754117785703	1.25586105310431	0.246446234229266	1.08559813129596	1.41516807431579	0.464824337137882	2.95609659561972	1.71398991007358	1.33025439376896	0.971952605870008	0.362126498336904
0.105026465189367	0.0638401558569852	0.382295026645207	0.164075190733761	0.992749048826391	1.00710596716417	0.346266998653053	0.672483865751896	0.91042036406639	1.34833371724234	1.40356553423709	0.990764365059001	1.41427447073573	1.88145191322198	0.772765308458799	1.53199684927398	1.5615484542064	1.71335029808336	0.97008860808563	2.66032010985493
0.10611257040381	0.0552304288207619	0.238335516024126	0.155976136039392	0.725154532253624	0.44607711013791	0.288597705789804	0.661209669487571	0.588680443264813	0.45864425889104	1.33240191412144	0.412304248465792	0.928053259490204	1.21780013441547	0.571832061091398	0.62584539233383	1.47531998657644	1.78862902021833	0.595040854400734	1.86673527655126
0.107018849129823	0.0302714199304306	0.167545005657312	0.146967524128913	0.891428326804541	0.879274275321435	0.379708363745352	0.937901166456987	0.628687735177101	0.15042099337423	0.65929250324402	0.168003777981107	0.514336897182494	0.463956396088541	1.26557707371267	0.815091230622935	0.773722354377281	0.688647898969667	0.664341943904104	1.70850561558612
0.108226051372602	0.031458790181352	0.293179936567575	0.32637498218832	1.07092923671693	0.634503529873843	0.364742621641364	1.00987926086842	0.397251363079037	0.528598764388613	0.841148820476404	0.559861471256556	0.753056020233711	0.786883169809874	0.57119003852629	0.775110615319005	0.545631873405674	0.908139995725821	3.13265892517017	3.31942030484559
0.108532951781325	0.0468487602240233	0.161751442437327	0.147613380260663	0.761379177392378	0.754834359657067	0.328522600848977	0.723121370763033	0.339439553900472	0.922658376781755	0.849363698838093	0.241168445642204	0.876579938659998	1.24798509535121	0.498379923920387	1.05532973861999	1.4349989294411	1.67381674597974	1.8353323866991	2.16153466016409
0.108556599484283	0.0236108014861489	0.315978555119487	0.912314091084443	2.30615037911605	0.977978532013356	0.712768310609319	0.548600995814348	0.550870560629812	0.260106695962099	0.862818587747888	1.20580626286025	1.46302537366073	0.724965301223734	0.718875044012301	0.873570478672257	0.957755781896785	1.75724729166747	0.676523739398415	1.94780380068371
0.108987455434887	0.0327356087339191	0.618246965949271	0.313379360300033	0.60059496529389	1.8634337307561	0.506926546311097	0.62254561518349	0.671245775651873	0.842660289651813	1.44842512646717	7.06119382431443	1.84279417353704	1.93910306629699	0.835053386580995	3.195788746796	1.34216092373133	1.40020965789078	1.22302986667932	0.831399883559326
0.109229389626691	0.0243682179075036	0.186985184279743	0.156465463719998	0.603235184117538	1.39335190135655	0.366266319931246	0.617039755421811	0.549252593391998	0.560094600671456	0.673525732409556	0.61597602988109	0.856989963279722	1.96995549049501	0.68054788211628	2.23148551254828	2.08067161082935	1.44899465644444	1.25661394998703	3.1152966228242
0.109464567331936	0.0218686819753234	0.344434070655277	0.885303297126086	2.43016207517355	1.38846132153673	0.706303530006143	0.578287525337561	0.553512438059038	0.250664042514821	0.864398841571603	1.3247026469663	4.43555885734373	0.797149165044875	1.05007942556273	1.12687078351246	0.952189029777374	1.75553399483565	0.878221262654144	2.06533988955634
0.109636597874336	0.0496700476398624	0.120830021868105	0.17185695802716	0.716411619494302	0.427234505158112	0.280445482453781	0.760823693883417	0.251289569453454	0.269169985943875	1.4228249303326	0.309027970787483	0.825756320854273	1.29836042548914	0.947082361090013	0.578663363717523	1.60206421699099	1.9054433091321	0.569854142230984	1.9520678198422
0.109789268484095	0.0638961864583611	0.133996553312945	0.183181062881601	0.710311475190529	0.537009895153206	0.306180859066075	0.817920587441775	0.311599685110812	0.333370126559039	0.741036751984887	0.150304772967962	0.236728297017818	0.930578700407873	0.830658306181586	0.598865077307992	1.22502260759608	1.54136654423191	1.52597229018004	1.66034314803349
0.110329007814254	0.0670641535730718	0.157552318638592	0.173861274290467	0.939212403073367	0.870945677078344	0.340945929235474	1.01922179236719	0.506196782975305	0.279384883533166	0.76308748082016	0.173382877415412	0.609301693838213	0.398291739047818	1.11648913002883	0.81459625378374	0.665111884329185	1.03935987925634	0.475272387337223	1.94928258256189
0.110400730517732	0.0678157817091605	0.230881836721868	0.248010164758436	0.997242925031933	1.06574575791229	0.40606621923243	0.986998671214484	0.551333942320132	0.537554357460934	0.967479884548643	0.766060451756301	1.12595233722561	1.40537151246266	1.26372630496017	1.67790680004955	0.792045593395682	0.93278022204109	2.26649409229081	4.23862170697607
0.110929555523448	0.0275912123208108	0.250619764613039	0.499537284085837	0.870182094187207	0.620005661255161	0.340210954178501	0.579802918396734	0.365391507677252	0.610459141187506	0.813436708136834	0.716575168421035	1.20004474825059	0.58083189579055	0.487647843017231	0.787333778047637	0.632588200408989	1.35945885710186	2.99500310099402	1.35342865665432
0.111071961470933	0.0513420131332626	0.165783265963574	0.161276950884917	0.816182165319764	0.646010080154922	0.293545037890997	0.680840058872508	0.362133220838083	0.741013360606935	1.68289202518272	0.222270933306188	1.2095206784507	1.33754746186535	0.58752594601625	0.735255936151295	1.51215725001452	1.89645562960071	1.40954577186644	1.82705727050558
0.111259713837828	0.0192827848269728	0.139647233056967	0.164156040264082	0.660549484479175	0.412360779572944	0.293018805749865	0.728438575367143	0.289676315009058	0.31976975531673	0.848578623350286	0.135524026909617	0.227603870832139	1.24814841083028	0.925772760271596	0.446533548525099	1.73978122147753	1.94176235043235	1.78087860667895	1.76381986769986
0.112005136210751	0.0430289550112117	0.504521779707141	0.238512225167351	0.568081459366779	1.64432262203035	0.53411812350396	0.534917345091933	0.576929977692844	1.47558268471757	1.169144940242	0.869719684437185	1.35262452928542	1.51710060216483	0.696047575030698	2.62210746322495	1.34197275182871	1.28308229427855	0.561245980433093	0.570105218892746
0.112099467157716	0.0359162328990783	0.214572434009463	0.16978871422825	0.567885512656196	1.35436321499793	0.349915624828744	0.50379334529202	0.502129512517229	0.735300722767208	1.16596085928234	0.440367353151776	1.29012557044641	1.69417718551358	0.935165312612985	2.2940629579107	1.69930074092468	1.58563126692104	0.919828609873317	1.01892212146703
0.112776545070441	0.0561378004190773	0.178785436194766	0.158909281790574	0.754893813703889	0.508524302361495	0.287837731581233	0.549199770879677	0.309318884323394	0.261062010157565	0.663170734058585	0.426813988007765	0.182397364430704	1.01690868277832	0.800875592744651	0.606877472740031	1.18951692171896	1.50066386308355	1.48103720801136	1.43767753334247
0.113108002709159	0.0399476578212189	0.316630234897119	0.652673345344999	1.2802003236191	0.865417694154921	0.431454107637516	0.822081253906001	0.510466084411536	0.520107164276808	1.04290985322672	0.779123472399661	2.27999023147267	0.697310546768058	0.556221401313875	1.01514936677672	0.710303196194351	1.25778324473634	2.58267155389544	3.30827303614367
0.113415682712485	0.0392515972236849	0.592589321389401	0.29589564936811	0.54102709028762	1.63905729505791	0.503960396974025	0.515278753308841	0.554346353160356	1.77809287161603	1.50248504570075	0.325529988140466	1.31444964824527	1.64073594256569	0.599474699311307	2.93045430605675	1.28064961956116	1.42352035635945	0.869244963425909	0.646253902307893
0.113552891362617	0.0260846374317476	0.358736774423617	0.838310917793215	2.35116705492282	1.64650285139254	0.747047147280141	0.465369211133978	0.640391776609409	0.352689894246581	0.976974877955061	1.09978699399287	8.25404198810802	0.726406737843342	0.993938119036104	1.50901810286081	1.06129083757122	1.79059360850641	0.909396675346178	1.09349317344357
0.113669960485504	0.0378388697330696	0.188153460169046	0.185910204585345	0.967437428141391	0.739253682631983	0.313163122107324	0.800375657787799	0.339520366291734	0.527919377609186	0.631781185010447	0.177716448906181	1.21826115409754	0.739586375900573	0.436817093510628	0.915411932210991	0.788355333305256	1.13038560524739	1.63041074709878	2.3245338124197
0.113713098053538	0.0179903764927556	0.182096738142066	0.134306111636312	0.84431022938634	0.700407052449669	0.314703069845745	0.623890808480943	0.335285453107104	0.184299972728506	0.475394989743339	0.265733286772928	0.356639835726533	0.434358424121045	0.891812937059209	0.734228643082954	0.54297263853173	0.799646246141596	0.529893179512075	1.33121089743957
0.115543716113867	0.028321616744257	0.291944175365653	0.273494688804279	0.755724918714752	0.94958560868041	0.454974559418251	0.944342099608359	0.494656085738101	0.238509865924306	0.772403990576804	0.579242742888152	0.750254031090078	0.480796036596983	1.28401342539711	0.957589808135042	0.693801565733335	0.580495145356823	0.976936817118065	2.14273070070166
0.115606083682108	0.0562095751563771	0.296697990000267	0.244265233316183	1.0946078931579	0.938330061304607	0.436221445847206	0.949884870161736	0.378361896474757	0.595869662722208	0.739853034949116	0.327682843644355	1.0075541971197	1.1001538172108	0.9670405440399	1.24840369209948	0.578818079233039	0.930080175542961	3.00694980022972	3.51448500945112
0.115846458684707	0.032840492462941	0.149750926067297	0.141631455127725	0.546417237095872	0.324870267267443	0.271560783975943	0.6517933164054	0.323852219156152	0.342934581831608	0.895422583328103	0.22053750470988	0.231522947459008	1.39693117915309	0.823409792159476	0.43114935198976	1.74085798292034	1.96686298071594	0.700084392802472	1.49774467605715
0.116865258898423	0.0239178121366634	0.321114221321983	0.472645884201327	0.714960129050354	0.798671637877154	0.358277841038188	0.786794537042324	0.384901682222925	0.243117324837812	0.846527324233888	0.536216532618788	0.657565898897079	0.368849192922721	0.821590728225005	0.811496593916837	0.578641668074325	0.533819094012929	1.2485524509525	2.30573353151917
0.117274416132575	0.0222327265299933	0.494910266011956	0.979432362802344	1.96122080263907	0.78975132386842	0.801570296914815	0.508757846775456	0.600406837060662	0.362650609498413	0.88767285693104	1.72562614140718	0.874195119115913	0.727563358579164	0.901403644513285	1.08211458899039	1.08193617013802	1.78306318179347	0.510344086994742	1.99291070381845
0.117278963767759	0.0415633611818326	0.418883031034804	0.351403082432176	0.51224542058406	1.60895710804354	0.502824185533908	0.518713507536332	0.649138428404054	0.954624376925793	1.59471015744184	0.530348608346542	1.63074532101399	1.66022018928591	0.593617234180264	2.73538548493945	1.45248323539361	1.35776991712514	0.899972214991349	0.886930887858045
0.117944087896571	0.0437786537188783	0.275247495130583	0.281179154628047	0.766636518374208	0.77299091469164	0.395304084469603	0.69593042087854	0.370462055375779	0.287167711624218	0.561891365659461	0.323871023016881	0.597051585801104	0.48955905604635	0.68254528565217	0.860604329527501	0.542362386597513	0.574753462319547	2.98811850463256	1.82779713305517
0.118096628573896	0.0361134204838105	0.778893435303102	0.203122693546365	0.582770863613195	1.65244738445795	0.499530547310905	0.586932852993144	0.571414102136087	1.3850139916521	1.46108946751311	5.72018367682185	1.21210326728643	1.86496178361802	0.641380542542464	2.92194037333441	1.59617861803657	1.40050431643051	0.84685936490087	1.05069357751026
0.11828944830571	0.0395481117835836	0.15603237305489	0.17442910122435	0.77449590869033	0.999036510461461	0.411906021045663	1.02751851810118	2.42736781427208	2.11735664910136	0.588942162400455	0.176437399459753	0.792025068585602	0.544141140456726	1.05173203920255	0.939583147910114	0.71256909952183	0.652723319908092	0.660856720046169	2.00733377904093
0.119407257034009	0.0323640779969717	0.21410094114693	0.204060454087007	0.574520179789297	1.18090023080226	0.405257496678243	0.787352300116878	0.599771514112338	0.688274198739436	0.880738935518089	0.439083238162986	1.06904345102055	1.99267764410461	0.714242177477666	1.72880216661817	2.23642306273373	1.87528714624145	1.48433864743013	2.08493209880546
0.119502627440445	0.0580629069214488	0.213005237402855	0.246720332716571	0.53271993961601	1.66723916878517	0.442249991255001	0.566435060003295	0.575841589529681	0.992455965090654	1.60565996097472	0.347791527159147	1.16710148300329	1.93484266249519	0.664398240432247	2.84169465213645	1.07245962404179	1.1529899549182	0.697773228857528	1.62846520233976
0.11955797865726	0.0691913098197989	0.208895415776597	0.159745980418315	0.671537723074036	0.524705943601201	0.295754962892237	0.699484109879281	0.355636420404415	0.697042020119692	1.53320864867826	0.207285539336414	1.01470633814307	1.24892238418761	0.709086181445537	0.635586252038598	1.44195344934239	1.74936101724224	1.28887671840962	1.29418456858111
0.120660325425933	0.030713259039077	0.110272696429737	0.17972333529415	0.911909969807982	0.511868171574158	0.307594561088928	0.865508850938716	0.294654874134553	0.329341850752043	1.01847401033573	0.168788937047232	0.886150890824452	1.54284843143736	1.20318595493187	0.671918888650788	2.01315187326832	2.14410722119906	0.740659675974644	2.91553496062282
0.12109806779553	0.0408718540353746	0.174354918032664	0.183444763965962	0.814088242625697	0.603734495029343	0.356969135452046	0.763122415966412	0.277328353565526	0.58282011782853	1.33306743924005	0.213758289366694	0.832705284831936	1.26625039320592	0.955777407434741	0.80670439897673	1.28966096289812	1.67227394713361	0.654256826106711	1.90608060855151
0.121200454553393	0.0652310422178631	0.308576196306222	0.152780699370076	1.02844202072441	1.16370033533002	0.342997109624069	0.775089714874851	0.524207629751187	0.941939943655574	0.653265312448086	0.855955592730912	1.03368060209586	1.41350888372409	0.64672280438052	1.95414464921746	1.33689733745504	1.56211917884558	2.17788383922085	2.30278228734348
0.12127620516232	0.0349552231906302	0.295828593786951	0.612652357780681	1.04433027688896	0.638085639132192	0.392162941071346	0.602929579995325	0.440436129439232	0.548258960096901	0.862632106010034	0.888779800683025	0.736533786482708	0.532856593127629	0.512571793091068	0.824047533950355	0.673380994050226	1.35518036757941	2.53443702224005	2.05717716073127
0.121417181853033	0.0528556111417821	0.585325663545287	0.28777685234657	1.10550876936553	0.765689449192101	0.632801024478464	0.517021762916822	0.261612922583993	0.896087360018724	0.497275233016917	0.345329167016935	0.734528282259694	0.583781041977795	0.657062538160555	0.931960455536409	0.433243591062456	0.879970401699797	1.69620628700964	1.88589794295862
0.121921059831453	0.0276453906709016	0.36572133471856	0.868120421655823	2.19066952643496	1.20738075985543	0.687004184972686	0.555989305952646	0.696694801248992	0.27520733070024	1.00353442370717	1.34239607988285	4.18360386994239	0.774932737145829	1.29175732720094	1.20820621403323	1.10701660990982	1.78655987567422	0.623816835447343	1.25926294305406
0.121925867331505	0.0412384454355616	0.186843883373925	0.17685458713398	0.504459594647227	1.23493632861786	0.313334366295769	0.4888198674597	0.515568441242794	0.666227186804549	0.646781388727609	0.592916161386144	1.18211649844185	1.56362184478947	0.722525061188005	2.40162872740168	1.46200159746821	1.48813493444867	0.618229959062351	0.571467512977867
0.122078927738565	0.0569588108012224	0.889770447446841	0.194199161664885	1.00667896272272	0.64835419203301	0.295563719382515	0.640363274576127	0.29215140941802	0.965129600699372	0.733157372370534	0.155383485740194	1.2076998104023	1.02385708579359	0.691850649743976	0.599096287225075	1.14003685857307	1.44931485997854	1.68453362984564	1.61799158207347
0.122558768216725	0.0989692591370094	0.105219210834064	0.14955282887755	0.901812602595333	0.543940497848707	0.294973739404808	0.754239218764329	0.344858282646457	0.489349044477422	0.872166668904846	0.187707724661169	0.289805403197399	1.19808708823181	0.877751850262902	0.659284440819056	1.63659506787255	1.91753500251448	1.05762344501737	1.6735219261175
0.123145283223065	0.0453983702906098	0.544378808813018	0.19615976277517	0.605024425799321	1.76054529077733	0.618520259128254	0.657682638280835	0.63480110660542	0.658584673240822	1.44146047555792	0.413149180931789	1.17106073151752	1.5992411874635	0.823282972887356	2.69839631271545	1.42361844958007	1.12974816852737	1.0940407651587	0.785506522757773
0.123364479238948	0.0413582243520016	0.581171869077138	0.217430240080734	0.497485601503646	1.46922821143487	0.487940940630193	0.352949192618324	0.447537303394783	1.70126060346021	1.04825341796786	0.250120272104491	1.0182406916948	1.49888658694847	0.529240601170342	2.52188639465606	1.23227375959388	1.45899344249724	0.401319689515141	0.437164350384574
0.123565744578961	0.0315621303676363	0.309248110373567	0.270965320649294	0.624185434466724	0.831818633923003	0.400553906305128	0.711849225098247	0.376259054889372	0.266560576514242	0.540932165371042	0.280440582467022	0.561727363691194	0.445529360682094	0.626927108623037	0.89863219896849	0.5402153974585	0.493730680868761	1.35233622022484	1.90325141717276
0.123838862554887	0.0445613070639934	0.263697219966851	0.434112151950589	0.766148488832505	1.06721293185824	0.463798009974674	0.882938947018519	0.502796644598283	0.183243132524263	0.820092801227022	0.540995871837421	2.25075205029839	0.449628815895825	0.992455918793201	0.828911893852649	0.714504395270386	0.336852335665919	1.14223791451905	1.95061375035413
0.124513991481104	0.0562685384889546	0.210795743398761	0.344317467199274	1.25602156437948	1.26504113985673	0.452804633059567	0.912159990446425	0.605254720830074	0.180342809205515	0.770571586502582	0.498210781384492	1.63913661025528	0.522052524671734	1.00937836541672	0.750314562636327	0.813823877626225	0.377381548480408	0.803261801349772	2.85595159595721
0.12510206567665	0.0795764197128436	0.195272199804154	0.174709724303429	0.854900125491108	0.689602089508099	0.336742321894314	0.776326226396748	0.440115458993055	1.05090585475719	1.16283360684324	0.437387294580158	1.21763153701674	1.08251732339869	0.778959637281411	0.948221361327743	1.34882403853342	1.77760011741574	1.20657639775097	1.69307253932068
0.125405717774527	0.032758453166436	0.240224991736724	0.24605003370356	0.808552316863992	1.04425014285853	0.460905608134815	0.582700415545059	0.474470182048473	0.326544669630345	0.59775900212813	0.424492449943219	0.686176008063146	0.451200431520489	0.948624007866722	0.975600269742854	0.660019482214315	0.534612176977726	3.91780523791089	2.24644548934753
0.125462758112981	0.0296501439785347	0.440072401830537	0.860772045449378	1.84708765538568	0.928959162861641	0.730838947341746	0.632411049564659	0.646628945743491	0.47020162123025	0.984323016140131	1.33179491282747	2.65400209087521	0.716465006675479	0.988453185516913	1.16559019807537	1.06456816487533	1.74417657152405	0.833155271383783	1.51416209775445
0.12589920115824	0.0369977932953353	0.327755024773252	0.30442480476157	0.558314869398821	1.72708292262131	0.494043233535201	0.575880121479009	0.617638789937787	1.22930909110907	1.4435904926991	0.677227555015022	1.35598351709808	1.9287029472386	0.769154922305633	2.85469538160293	1.42366549255573	1.50203616394398	0.82364097981043	0.601850264748078
0.125931684266699	0.0405463208720085	0.318855667643389	0.398767745648852	0.88068282816458	0.904648134969842	0.36456887753776	0.780720661208397	0.412420020860118	0.265746752255754	0.77516711953228	0.587596328797476	0.654934640274742	0.467640856413429	0.894131351877653	0.918134887296522	0.651670660784521	0.652246876059578	1.06612045489614	2.46505789477275
0.1263275883926	0.025148710292786	0.299441488387628	0.808237242790836	1.21249432353848	0.576343918596686	0.566860762309102	0.809447510147452	0.553747997582503	0.598559734639277	1.00408755464067	1.00616513350247	0.847948971013954	0.517263515213046	1.16250074719487	0.819485690550549	0.72536348215121	1.27824122081028	1.63666027085839	2.69485539206186
0.127213727591368	0.0237053434788287	0.449621290964264	0.181640691306822	0.577950184589161	1.8831064765162	0.758494258796747	0.761906410439904	0.775729319902946	0.69952242833991	0.751586230161791	2.38236965621838	1.03734087906375	1.88826777034119	0.759104494990121	2.37606172974488	2.31786752108923	1.70129840736663	1.13150123611135	1.06242583187416
0.127561296851882	0.11868493052475	0.280802768502996	0.418954745237031	1.05353437306584	0.763721194280499	0.384605697543349	0.708754870394197	0.391652096012148	0.531082551911583	0.793696584852538	0.668497092753958	0.909929557998712	0.815302430058872	0.581478251977027	0.969586482018884	0.794052760357048	1.63567866345237	0.804639260746479	1.62444293072265
0.127782052056971	0.0366785886571935	0.43114331499009	0.692740398339384	0.770910526322793	0.687768492013623	0.501861718197395	0.809933502238148	0.46347883713059	0.486215843121176	0.940016554843547	0.965666628871785	0.692622050912464	0.653627995417283	0.766507570000127	0.889934512302501	0.689643489384986	1.01259763619931	2.75516639781657	2.90561850099911
0.127811676651886	0.0362106636762812	0.416922678787849	0.496329155920483	0.905904911776317	0.836682023302832	0.371569889942707	1.26903403058201	1.07127828857912	0.402412367239687	0.920951638573965	0.715371595555802	0.716081660596699	0.487198476754686	1.76114319503289	0.829375478626729	0.620221124808494	0.888956893091919	0.846807484529412	3.19760293587024
0.128413133888117	0.0390994039097547	0.832711785188863	0.310525653912946	0.534254368085946	1.52536222741676	0.431944091008832	0.541624856183349	0.643815986762551	0.700281449123327	1.49264108308286	5.87902692799535	1.30066682819796	1.97760054842824	0.854072314296743	3.04677889090301	1.39483860247258	1.37086321191475	1.07289944272063	0.601772166049575
0.128519288686562	0.0336646671076983	0.373378939488095	0.603224456445513	0.708120591495014	0.784472864098436	0.375974740454229	0.941752192390854	0.405339479855528	0.398763307971986	1.00080328710401	0.697370684217876	0.4973364634646	0.489044651735466	0.938422982665568	0.944231993927883	0.634645023844659	0.896648906745995	2.08745493038978	2.33315504097113
0.129258994032396	0.0391206276223971	0.305815402687989	0.359827415469464	1.00511018921128	0.952760971152685	0.428819197059114	1.09020944720139	1.55806892146984	0.538863176109536	0.626963389322539	0.547692518840105	0.976441070356343	0.396340631899328	1.65581582643497	0.742951651863967	0.664394478950416	0.53072102085831	0.554253501326603	2.82674258839493
0.129616827955183	0.0360179523654881	0.392329538732049	0.45474147367849	0.801002781813131	0.947100920377849	0.408257394869972	1.1226335271089	0.491034143138254	0.338100415781282	0.875517025906162	0.547924014126053	0.577653971958398	0.501389566233011	1.79248340765555	0.947611055436829	0.657795394865198	0.958681064125122	1.35865439664038	3.40291583092391
0.129649830793378	0.0424743601055815	0.793196930356515	0.216811177107287	0.558765179386211	1.87865279342612	0.559882249140592	0.41406731187227	0.506336055394288	1.71538212195741	1.21527664942874	0.34607278863569	1.13335400747241	1.56163444531229	0.500405069172054	2.65395937304309	1.53535727750936	1.36567876619656	0.847801313453339	0.617902565597661
0.130070811879009	0.0374616278879929	0.150305051699553	0.157518387835807	1.07506796419636	0.674692479940894	0.296579934894963	0.914026036026733	0.40256606736393	0.53349684333882	0.69195627400883	0.307383695736748	1.14872052692541	0.763697894527753	0.828641087134427	0.841429541129609	0.869009208319856	1.13270485310849	2.89932404070942	2.21730939276828
0.130354454382076	0.0494308756926667	0.236615714439235	0.152418756705267	1.06316148317093	0.764545416053462	0.356547899747624	0.840512042560739	0.393082647278739	0.199606891860747	0.466546999567354	0.170303534213497	0.518158634236134	0.462084974270417	0.510487201305595	0.806755043206778	1.12565869576323	0.420963685157139	2.89767410275906	2.07378728247813
0.131062975943789	0.0438471098392922	0.248961005019461	0.537810605640077	0.684952611326169	0.883044498032006	0.524480950563031	0.691359634506554	0.474213129867758	0.399737281795693	0.503908173746875	0.68944766940933	0.510383828958624	0.378970807806661	0.716838009453873	0.741559119475537	0.544888333040429	0.216285902927683	1.73039189835026	1.49744614661179
0.13118797094514	0.217940439662453	2.14603621945395	0.122086081172616	0.598765754382585	2.49190486729923	1.00803704000298	0.275163800313009	0.159567505371411	0.796964770129844	0.136545885405816	0.362335205834946	0.68046464723081	0.173465496644901	0.922027628641802	2.09782564074467	0.245496381964697	0.618712833215488	0.133112667154485	0.0111606624400767
0.131606613246962	0.0340666828137139	0.246708442499274	0.179323788196634	0.62599124875587	1.570646702933	0.425844298018983	0.730013435812941	0.611440307586755	0.963351499746814	1.10407123277091	0.56913040067071	2.00633160938668	1.80514413631343	1.11159469874545	2.38278827675978	1.5753046043381	1.51697404495509	0.894707707599416	1.85534258174607
0.131937291291078	0.0464810111667831	0.617364004848996	0.230551366763182	0.540165839628974	1.68339713399549	0.527822087174069	0.449282257752089	0.476101904586928	1.9955817113063	1.24573126407558	0.278076493846635	1.20488082546017	1.58461143418633	0.523113645086044	2.60745067969843	1.39319993882053	1.4456898470563	0.507585756889233	0.396099809474166
0.132006545278313	0.0805590390196185	0.233238848871635	0.476238987746525	1.0579030173515	0.615680161667921	0.313444362562799	0.804152862138269	0.373534645656305	0.832802422744617	0.806572664756578	0.519784419750401	0.769700314719398	0.541400280677569	0.903884546524133	0.754967516600116	0.532203717354249	1.16624364850967	2.23843164402425	2.1238858997701
0.132237565145675	0.0496946671465276	0.636744837090984	0.23868332533617	0.542527248705225	2.12460160630459	0.587086325909254	0.429350430234949	0.609038288212445	1.29892831100313	1.33161052435357	0.262980164499131	1.16712697670104	1.47779837709323	0.446237387567793	2.9876223835739	1.60094433282048	1.3606915515977	0.756623763755237	0.254004509585291
0.132350086633378	0.043843328159585	0.342195412144222	0.249543015446674	0.748713880919419	0.862029432387161	0.404945007283272	1.02725399076068	0.479578556823761	0.264942184348284	0.578199888205633	0.407762483183941	8.86696533209935	0.442308810993401	0.783663839656613	0.771669689369238	0.623371697428189	0.257129378579908	1.41286497853571	2.10482406368725
0.132596958257668	0.0577552788538392	0.310048777826294	0.594450402184046	0.922932928390214	0.771680224502408	0.368130006682858	0.740850854375501	0.438665134481795	0.539942642949599	0.914757750784373	1.01571165463806	0.746661737316189	0.610542689562427	0.504166053210863	0.895395995880866	0.673820061823025	1.20504114833362	0.850202450754811	1.84682274945175
0.132955441842624	0.0828173192219073	0.152644203414825	0.195042911123759	0.84691475336336	0.559023238380789	0.350313111339148	0.893716898194454	0.309757334531303	0.510331576045322	1.15241336093163	0.255613852796179	1.20402717285369	1.44238100911795	0.7497832784893	0.685658741837882	1.97513984218814	2.16650305242744	1.42453664073369	1.74167615133333
0.133188540628928	0.0552653900637692	0.669081266785607	0.233296020295418	0.416391184349174	1.11836036911991	0.507910262926468	0.406404221395773	0.427516463312838	3.1728752521155	1.12570858673807	0.271729369266935	1.2434002576881	1.48483672196654	0.535054472176594	2.39840221170915	1.08881228507989	1.39796763908244	0.263172778535193	0.205163488847843
0.134316354154633	0.0732756782578402	0.164668006174134	0.183696243609693	0.636866253698615	0.435591403655077	0.311623174368904	0.776428756373688	0.819376608247171	0.684345538900531	0.957429234496699	0.161073609475531	0.615739238788282	1.46527436784328	1.25471421043514	0.540602692020994	1.99415435159883	2.17647926383406	0.57128675117324	1.84564721312392
0.134941069296521	0.0495792873268898	0.554180570047796	0.262527826060558	0.656228608297098	1.7518802339604	0.500904250691201	0.526526291779161	0.553650850771731	1.45083796070287	1.31453376439975	1.81430251288948	1.15060937816781	1.87953078669284	0.643302647135534	2.92781835358918	1.30390191702895	1.3607159084528	0.918984310129592	0.819314298610165
0.135075679297976	0.0519656043992649	0.223396619057431	0.452628104560331	1.11289002871086	0.846192388356394	0.364503879743606	0.854780114151712	0.419706031668023	0.605789532488599	0.995091810311216	0.516494856540459	1.90544068680849	0.631608808434987	0.773490556171236	0.937680617088831	0.616400189785686	1.20310448131846	4.07496012202697	2.4307138034618
0.135109851528075	0.0397804921427337	0.26434030864941	0.170933299148783	1.40476978914975	1.11335362878091	0.396931529238616	1.14221675270444	0.696694801248992	0.469974326388603	0.681565494737503	0.621435671438952	1.39391118652369	0.503142643501084	0.908446077218199	1.13593708169303	0.851600693828119	0.623657868870148	1.01962014902747	1.99661633614707
0.135533041465082	0.0430550408834777	0.401573783112832	0.671519746907158	0.728843849615753	1.01378741664419	0.698456296319612	0.898193356987656	0.606509892013501	0.353386030613563	0.865386394973423	0.997431631915985	0.903809525466077	0.434924900033951	1.51925921207749	0.846076731706444	0.692694749056072	0.31725516649534	1.52791673807468	1.95474949145711
0.136018858835198	0.0406571472405703	0.279745498605304	0.423446124668528	0.851710535981763	1.18372859146886	0.442396236291848	1.16788820833068	0.53848735122839	0.456794751802063	0.930807808799975	0.485223237322327	1.16726603323422	0.463053032689826	0.971332583780712	1.05554421018985	0.767874651153251	0.509838284994233	2.18624254882173	1.76358708075794
0.136114099309201	0.0287690126067589	0.326271252221439	0.400183552540287	0.728971181232503	0.874535740002815	0.380113350001235	0.827170841961304	0.409089518692588	0.235647302640661	0.931468282494543	0.482521783580624	0.59586960526905	0.475969945845946	1.27963023430447	0.895453077936767	0.636337264218987	0.535692789646614	1.52248067011193	2.09324857265295
0.136208949985902	0.0280656973583581	0.497004119354728	0.364798721473389	1.12531401002322	2.2536838734182	0.82087714169375	0.745175568802831	1.00280698111062	0.793727398093102	1.45569159996343	0.81000403174744	1.3358512212384	1.6085438580611	1.31505244224849	2.59625904060941	2.11839485030897	1.40292336799055	2.15410315618661	2.55290864947992
0.136384358771582	0.0635559896389876	0.429612178374647	0.698752877073897	0.771809496535753	0.502736622990755	0.510280182497934	0.709659184790808	0.410855355412285	0.571554991714294	0.955460862925125	0.801455929011412	0.727057856282595	0.616490686647938	0.444743298018129	0.777069676382545	0.601426149284199	1.19560435215699	1.60261765034979	2.10697243815079
0.136657346815073	0.0155797486222628	0.203467539300869	0.148101767830451	0.612591658295148	0.756101952074059	0.316910494931826	0.675723813023201	0.327291044316225	0.249106330872198	0.529315152911522	0.160409010317625	0.489713847837296	0.455445845012614	0.98132752766467	0.745283371075486	0.557427899551667	0.816506536496579	0.420041823125236	1.16766873285632
0.136707760599402	0.0401497847427115	0.249789367449728	0.434561994976852	1.05778573428401	0.808617789846582	0.388655560102183	0.926181990092742	0.431343875715999	0.436651021947777	1.09664100894502	0.50907738285965	0.600058297063034	0.537760002318032	0.755601112597806	0.874968406571878	0.626946963578121	0.661810209068792	6.59959843454767	2.77581563442391
0.136993871818711	0.0350560937085343	0.600111164248626	0.710779714764559	0.67149242961319	0.758973225543921	0.524887186776494	0.71025385865706	0.443061672448948	0.300071946499546	1.02810749695153	0.88305725747657	0.622166740766509	0.426173715039589	0.571558607035889	0.82621364775587	0.599631982462614	0.442828418130436	2.75783148539146	1.82567620632263
0.137008554183735	0.040123390161898	0.287198838785389	0.439655515387077	1.07139431957151	0.840476846887686	0.410027334803092	0.973651318816433	0.423858413048811	0.430734744385669	0.829985594277396	0.605869259760247	0.620707419704385	0.54706188395196	0.638562776840048	0.901771405479922	0.61860598264427	0.642141751541828	5.15535578094024	2.44559283171394
0.137301162024735	0.0220311398484589	0.207831928639049	0.128672967616735	0.906818129932259	0.674905564205359	0.270855807900887	0.697045947027647	0.436986987803679	0.243398835449703	0.457449384852887	0.255951217917494	0.3417731472567	0.533627410630288	0.807176925328114	0.778640873766567	0.543394718563319	0.834958933477522	0.956498509247746	1.17255886211223
0.137516330135169	0.0366705622349579	0.391239034861308	0.721620132603301	0.755972158020069	1.00511070678155	0.576141697339763	1.07845746124452	0.598339243433168	0.27710370724913	1.38699602144832	0.795175669590891	0.661315790075242	0.474904844895496	1.10212684746124	0.946113555830672	0.684196958203365	0.452335908593815	2.06830055510954	2.16787414280309
0.137969274599525	0.11437111445876	0.243868407333058	0.431573852742836	1.37117703903637	0.417635170025378	0.287180253894212	0.653815207550657	0.238554740179415	0.297766968170037	0.669718642483698	0.501695367975375	0.777348424044452	0.443543539132256	0.452451531901673	0.476229645059088	0.380746243727893	1.03623923145554	1.55446641156473	2.46417447398751
0.138023326492001	0.0287852198055041	0.261654234950173	0.157065724477091	0.72301404128276	0.584874872903425	0.305674626246221	0.77307602612775	0.327473302049709	0.179086737065091	0.464333633929345	0.375308566378497	0.402558620592381	0.321133459306243	0.983919396538623	0.600759146986726	0.549477636665634	0.5227765276087	0.868370672563341	2.10440244390186
0.138046454465224	0.0405871475774188	0.375437750206225	0.358378704699409	0.713126868723675	1.57371885271467	0.539607937194824	0.620550381832237	0.706460204997309	0.94531116546655	1.35832119187518	0.654105380349021	1.22165645111608	1.37441021127858	1.19339709236511	2.63704646877436	1.50088000335008	1.22696231792239	1.80477285797838	0.955903828898768
0.138151309939331	0.0501507840254971	0.383824241568331	0.614906273466084	0.97583929013924	0.604747015223508	0.343738334468942	0.997717155003794	0.347405592383781	0.184660382713353	0.899120646684877	0.653067450719029	0.547417673890387	0.477145501709775	0.808357929799732	0.675709051324951	0.548475359934275	0.699953638222889	1.41471490465769	2.83921819522611
0.13827149744063	0.0467316053302372	0.411265103559623	0.781419171550105	1.1992161405498	0.898546008333834	0.541984106554189	0.630120529879819	0.630106250555631	0.44267323330486	1.00497071194545	1.41469909878815	1.20783423171771	0.74793124460643	0.82617207443034	0.797241162847817	1.00949782812219	1.64785530879277	1.37538716674658	2.12168413899816
0.138635308255374	0.0347747830446014	0.263426261349854	0.42674497352779	0.849720173336419	1.02516948280202	0.486518488904281	0.916109445158155	0.523569727683994	0.326468561855314	0.598218681716701	0.659799556518248	1.34050343480966	0.385342478381351	0.619460623976971	0.833052826066888	0.655017245802787	0.288141595816834	0.865030713745488	2.31968678836333
0.13884242055491	0.0295690308076723	0.296504577320384	0.437999980237131	0.785402259107634	0.9573293350101	0.460569369545826	0.762304226750431	0.459458850518465	0.374717511922193	0.494525574525574	0.641460266950534	0.54100716771066	0.381405549683022	0.662277980726491	0.803025028219875	0.614756299136339	0.223579889925269	1.30962289719659	2.2366395752246
0.139038878394871	0.0581143840717487	0.36967866440726	0.596731111027753	0.846458969166299	0.797522795545046	0.386986866733034	0.960933500476793	0.456543586489013	0.293695349132087	0.980245675027586	0.696086569229086	0.783029655961265	0.562441152712786	1.29856197377063	0.834972156548018	0.592606898097835	0.730681890173543	2.25924135849901	2.2815739632391
0.139473242521188	0.0777968692906306	0.424000271599182	0.16282390323542	0.484134978973276	1.26310691923737	0.428244216572366	0.439597276130335	0.499601976024576	0.889404715362868	0.600490559683292	4.22520484957081	0.769514906008487	1.87657848465092	0.582647367141883	2.49712424785621	1.71730251960942	1.54224042066728	0.845979957070159	0.748264479257436
0.140241273137598	0.0515572601680251	0.976498004379049	0.600899092337966	1.23453401660154	0.769867158564665	0.535465577775079	0.947280608747459	0.498978688964312	0.247827044391128	1.02414465478412	0.703876360273509	0.970852542794985	0.434376570285386	1.09572247421918	0.680121905040718	0.590625866122946	0.31133169814928	3.2299050569488	3.06637231567277
0.140333914962924	0.0422971613993016	0.374949188194269	0.640746629456421	0.670462753270668	1.24623904308346	0.695120159538893	0.779838903406713	0.670827098688634	0.392597990489651	0.901251926682071	0.965179323696552	0.821117240400036	0.450173200826055	0.984391005706819	0.95478782107308	0.781914365888218	0.2736712476097	0.835384137424415	1.19005693210512
0.140446176585759	0.14569360981638	0.321741936465989	0.346508395459892	0.841763597051329	0.570587498983493	0.473085194793235	0.800828840285874	0.346351592472219	0.564395424591738	0.651431224565847	0.456013293845566	0.871798711527396	0.724494289914535	0.772745492947531	0.754405341121536	0.4872110313863	0.9035710061511	1.53379840867996	2.89720751640779
0.140498929153897	0.0734563499352797	0.244020221026269	0.219207049526161	0.52243689920956	1.49939831672352	0.443768689714564	0.797068040731714	0.640510416077431	0.75431238619946	1.15924583291157	0.73315316890945	1.13310756839416	1.59018625145735	1.16222333003711	2.6392528036633	1.0756493991412	1.08134812709821	0.722034338345269	0.820606794341552
0.140865338617317	0.0322589627365391	0.419867954868718	1.0001232617888	1.00131386229844	0.441020243205451	0.765019037363757	0.805578028817736	0.658406062210451	0.565214685119871	0.925841838006593	1.32513524428402	0.911322440939426	0.73066477475414	0.653571045075001	0.694577031336452	0.989704496114506	1.52572350256222	1.07509433777831	3.00120385652108
0.140958110375077	0.0445344494203586	0.21607768429896	0.190178307697641	1.10908792763166	1.00012431303031	0.384219460651164	0.998002188339687	0.504479089807849	0.417613205650746	0.615527807176823	0.32093554121805	0.850231043230742	0.524611133843815	1.10209910574546	0.983692678153358	0.72897925753018	0.561553234995361	1.49610028298463	2.70885882826303
0.141367397541664	0.0658435971532913	0.213764192828184	0.199240505924729	0.844791659880768	0.797379259616899	0.363150175684588	0.541266001264059	0.316827559060413	0.43136652707415	0.933615137715891	0.33050029830615	0.869783936868836	1.12307242277347	0.766178632513066	0.801401347226989	1.36393398096458	1.7285032323029	0.835436302071881	1.37304746473554
0.1413767526769	0.0381634767707931	0.457270756801624	0.338514163121696	0.521750973238761	1.43391929795581	0.452173404481724	0.638847881516953	0.576707313763729	1.05314221854821	1.29201830455186	0.421089418584366	1.2597533059904	1.62350892089675	0.684879552879629	2.68016616796447	0.93135813880659	1.14479595242124	1.4297685985227	1.02762805126393
0.141988474575404	0.0857072942895709	0.212826180895003	0.16958518023622	0.712246345847418	0.533752591422981	0.286891513693258	1.00284160325126	0.296722467762047	0.344750589745474	0.697121355100191	0.166448656475946	0.21467470339132	1.00424581592297	1.02762448819298	0.65555884034131	1.18119684877429	1.51082364200786	0.869593485811702	1.7005642607289
0.142112689982152	0.0358294857972236	0.232999428616818	0.155733587448429	0.879524320421836	1.1222761624174	0.480801182933878	0.773180606704228	0.848871411645116	0.328108846026059	0.691738641822665	0.170135358207075	0.528329847102161	0.399505954131331	1.5849476319334	0.864824538968679	0.795282411470749	1.03168509362173	0.714396126286634	2.10505288910098
0.142896052625756	0.0292815459727888	0.406551418382261	0.522330740916053	0.998948478795993	0.824263945890433	0.362996430902262	1.0908020704681	0.488124037346543	0.301024322170879	1.04634987300493	0.659570594003481	0.58246069278875	0.439190037617751	0.57967504045157	0.844229504874873	0.608371521940225	0.553170318353975	1.91191222124901	1.74264068912426
0.143495950672781	0.0468641956513996	0.778361126530705	0.316930158858434	0.585055108829825	1.6583843337952	0.514891276010138	0.496593690311292	0.562012354148448	1.76620404375468	1.41808501076547	0.36067370794018	1.42909557956413	1.97464193467699	0.593530045930682	2.8703176550696	1.26083145931632	1.44681560901756	0.627917801138581	0.428691679140079
0.14354298621383	0.0451987130374974	0.600854633094678	0.244011403395407	0.57979139376824	1.89073274754387	0.632218544246236	0.54304182046466	0.638391240072536	1.44972896169528	1.37232668600645	0.865742220574471	1.25144854081421	2.0302512497818	0.778095680990094	2.84755761079756	1.48253585634249	1.20558175170288	1.01458661589203	0.894530230781958
0.143818183108697	0.0396892687669398	0.4343858881768	0.96053143481276	0.930874431851414	0.460465107182727	0.786612054556306	0.676310284491297	0.624041022679552	0.579171058560829	0.902348506652975	1.14944653198539	1.26513556636087	0.754967222588733	0.824519460790526	0.690968660601867	0.913889513845957	1.48324098878275	0.990486406624811	1.93856655449952
0.14421889473465	0.0542766737631806	0.174277824258449	0.190026479800584	0.620359261862799	0.972455173314422	0.390835486121506	0.774197704075473	0.703645526603789	0.687155796454618	0.795238111091867	0.453150755856749	0.987957268912766	1.90881554008453	0.64770565373945	1.559373305184	2.20150280055368	1.85478639715367	1.9070401568861	1.59175221149631
0.14463779690134	0.054111669044528	0.695096459157559	0.238200108375879	0.616803425229656	2.00371050548225	0.715340723308726	0.600753893884658	0.678300525467762	1.91714735979346	1.47391671698466	0.551675048245181	1.3246193160387	1.89560276555329	0.92755219318353	2.8414517928202	1.57337584233616	1.18203401944923	1.25941108376763	0.980593676023018
0.144648191496047	0.0510547598297898	0.309999605111069	0.655023622389215	1.46258794176871	0.800430507903883	0.50313417501372	1.08997362825442	0.493265080960851	0.508101677007397	1.15143464752189	0.770223314469468	0.980982038701057	0.671545360294848	0.615870053335073	0.972171912881658	0.705417260472643	1.02519013028531	4.24831347949222	4.23191238738438
0.144809697511306	0.0546583147050595	0.274859539363569	0.227865470157052	0.683995974438722	1.47416225896489	0.447156074756058	0.587820762593444	0.53423954244941	1.49922604988742	1.1672742295354	0.868620461744611	1.28600177170125	1.44233603818893	0.841394350186996	2.64578400864801	1.87127679243343	1.50236052596554	1.0165535215913	1.20368402312872
0.14481489480866	0.0271398804243279	0.367695025771025	0.351563841382	0.713033207245865	0.980760835404045	0.384320707215135	0.880230105027764	0.443827670753354	0.246280499140209	0.640209486038258	0.401941668455663	0.719490863268564	0.506584103016537	1.07874454416411	0.939981189485743	0.700750858637333	0.500444855901072	1.44664435946092	1.81280671040335
0.144945866701968	0.0521261328439784	0.231677417341985	0.272002732936611	0.886244250245305	1.10951478257892	0.428594204694735	1.2632041760932	0.565253446861817	0.310508702660838	0.672871572995051	0.439790387876734	1.75418812312925	0.439226329946433	1.22153115526448	0.900525716833579	0.718530489937031	0.271675767700522	0.654417015637212	2.47800973388502
0.145316434003271	0.0515809535490477	0.493303505151719	0.267952735534018	0.933260737333296	1.68147900567735	0.522323523780146	1.01046163113744	0.652564357969777	0.292181421499038	0.825659049578373	0.35254807143715	1.48215337233632	0.49690351882245	0.937166679251129	1.26665198538811	0.905220538831831	1.04458531577946	0.960214565224168	2.61415161148872
0.145338522517023	0.0220184827980103	0.386134341817367	1.00808835069165	0.924208794189622	0.482172511718102	0.816247298817849	0.832652094528517	0.761784883878851	0.678345660326854	1.03385812228071	1.29325981241633	0.926634110315444	0.752739189193126	0.805349935189135	0.72618877959394	1.00175795187729	1.50953510496618	2.08656614145081	2.48189174853996
0.145354114409083	0.053446865187431	0.183947214804658	0.155995878366564	0.535299942133268	1.45001437371307	0.421103208918472	0.533863336928989	0.546118963964881	0.579211757120064	0.708283318443186	0.781026090110863	0.917158180115331	1.87808935007323	0.693824274666344	2.33185918824621	2.34921121037003	1.44495617105516	1.01454084745474	2.29658372192135
0.145402319342037	0.0280160724593433	0.334648474244124	0.513158079667887	0.981950682819052	0.761577033869325	0.371136154662486	0.922148460799922	0.434117288207598	0.291850396755515	0.926328458523432	0.548771985917466	0.624716883077823	0.43634503463455	1.04021526405315	0.771733393188875	0.577068341888464	0.734216010441391	1.22943346803526	1.71810090846054
0.145610990830779	0.0880970843331057	0.23102980703044	0.165588769150236	1.14786992855725	0.821803303555216	0.30779205438655	0.547356281894296	0.409858096115864	0.437988197354257	0.624787488412902	0.391021878785703	2.34881317242632	0.815591190760994	0.603580473246193	0.94644930377709	0.840609625265591	1.09769692349612	1.8215245324391	2.84788837694725
0.145624503803898	0.0451224620262585	0.381468925029433	0.73645602141721	0.750773683539504	0.867407775406113	0.530531995207264	0.692688423007696	0.462104166772851	0.2930612156243	1.05654322578629	0.880330982577293	0.653459095950413	0.457461647181799	0.950597632789089	0.83589865165728	0.548739323297684	0.753389013891472	1.57707203971995	1.77007530934808
0.145682713534257	0.0454050075243816	0.385874574232111	0.717414076804972	0.755372094653026	0.938047428703825	0.658180163180491	0.942250488078782	0.575667928859097	0.307162311378782	0.759311120390608	0.894269328940823	0.84262001564787	0.384214260337542	0.918544061760756	0.791056374206652	0.622621623316324	0.415535670887963	1.06968200686222	2.35641675718471
0.146546764219273	0.0302262713053549	0.358041687007718	0.849632672370612	0.97609537816704	0.653982058205401	0.651606636267865	0.842661070877402	0.598419196118139	0.63254024000233	1.13585605575098	0.997288783621374	1.30890438271645	0.69434641027114	1.12487109129551	0.847957680482961	0.861619540893736	1.24433232002553	2.71220632321339	2.61021489001599
0.146721133545482	0.0754749179504147	0.240663702789107	0.158391280730029	0.851137393728038	1.31544185734787	0.401182634967812	0.554732288435361	0.446342311651657	1.30494743690988	1.30852551644401	0.292156168842066	1.27061593884086	1.51298694560509	0.669764280883825	2.00858112656866	1.69581956072606	1.71772859130475	1.38558158866904	1.67070329881391
0.146885887871587	0.0504771661373689	0.365496157595049	0.309094805248427	1.24599543688173	0.840599481321141	0.550035083326242	0.737893889840551	0.339277069411659	0.60348367260185	0.600514974899535	0.354128520654123	0.661970128317496	0.522248976624817	0.715367698517732	1.1006518486909	0.466070440825775	0.866849185637272	1.67373796416628	2.36811128270876
0.147162384090793	0.0393039233224906	0.292020816976969	0.829255770397259	1.07766581413693	0.685898085692213	0.642210705139854	0.775975573875613	0.706797209862996	0.650621713620449	1.115644887174	1.00437851671136	0.926020716496849	0.598986738731881	0.945730943221484	0.923400293093176	0.836527340378022	1.31924034270729	1.84645496978765	2.14421127469974
0.147241642875433	0.0355613724236973	0.349440531309493	0.663169212569059	1.27427790365673	0.548292078062066	0.423254385913457	0.805325805074463	0.422109770454914	0.636263497004376	0.93954424669485	0.888000213713499	0.882544691397245	0.692516803527368	0.445726147377059	0.748088669019315	0.626718282446455	1.24357903972638	2.33707385527811	3.76873645429328
0.147244371456544	0.0432534633023999	0.384302403833619	0.687552866847391	0.896300148444961	0.851916253429182	0.438821357613371	0.964282129523654	0.717672494431726	0.28201471570552	1.05985443425122	0.844369177686101	0.761909286179683	0.565879456373571	0.78679865353933	0.89624689252082	0.601635229176008	0.670935118686232	2.15526612933529	2.47057583192388
0.148119726263303	0.107992192564096	0.298818860076232	0.551457724325021	0.965068445158608	0.526407658213243	0.371668636591518	0.741025155336299	1.24337343400868	0.898389546750307	0.818411939874308	0.793489350538551	0.67303516567737	0.698047438833036	0.973492474509006	0.678600922698353	0.697979243321541	1.47728128218886	0.951318858244197	2.46724343214354
0.148307998359933	0.0406232664774794	0.152647820718014	0.207931830434239	0.873226204699794	1.13090311562454	0.458488190175314	0.971145486180019	0.65365016701407	0.361528680984636	0.70347478369937	0.202759983790122	1.72451191387545	0.523131038004523	1.72650171823286	0.970777234551277	0.830666569660755	0.688675226172949	0.610382519861837	2.26611126983438
0.148684672485627	0.0558162804668291	0.275254164533338	0.435679786739081	0.852536316761302	1.07352148387545	0.462763045098528	1.01436802325885	0.627188407407309	0.233229484984465	0.773631907573014	0.517269884521859	1.69405930564471	0.574371861285156	1.59377742375476	0.763970908025207	0.859046551475163	0.249367858778356	0.874559787671256	2.48498174052422
0.148868786744374	0.0335311506608933	0.294291352972376	0.57489186667749	1.20555070101021	0.478220649469593	0.36467512393205	0.583252026820997	0.359099317340609	0.460891348295139	0.820906922403118	0.684982900371383	0.736265716388183	0.476597171961211	0.470935440813165	0.572349695934034	0.54085047762987	1.27817052652353	2.15479934813017	1.98987843695918
0.148920629785474	0.100300487571078	0.353188509576133	0.472471023589238	1.06865069067749	1.10494049971416	0.474723889180467	0.634467800902075	0.514487790436241	0.655590611002248	0.904726043572617	0.806645070607138	1.47052670108965	0.871203661720473	0.585595915218673	1.17620445615427	0.868716496471324	1.60655261731149	3.14740972294867	1.95826034864996
0.149215836275152	0.041003749762305	0.293068139290892	0.415054225454451	0.820581780134107	1.10227435684264	0.426553023966779	1.07001719354282	0.471206736971564	0.345528710935752	0.864366007315276	0.453512435581402	0.704207777735478	0.449425263269739	1.20820324238512	0.986506191989228	0.669652838229409	0.709554397619206	1.29983541637956	2.39347543852335
0.149353174857718	0.0672354096398118	0.293585639728359	0.736942528765363	1.32017487737224	0.510197346781704	0.470936517713409	0.602599433469579	0.469085841554089	0.565550411502006	0.921657575084985	0.835424442983121	0.995443918152069	0.715596357678112	0.463714668506832	0.637462050554433	0.686396217315329	1.4534246337242	6.20643334445967	2.00654920781611
0.14952663465689	0.0306454975128951	0.243691724680423	0.350761456799105	0.73669206654501	1.56540338726913	0.472157726268959	0.669248019679669	0.743892676570992	0.627545336681958	1.34868560049936	0.557263354579039	1.19915710404711	1.48454007162775	1.3062424659384	2.52017240016334	1.40549252970957	1.23708704673814	2.41976718751781	1.02820417064854
0.149607582563171	0.0496836308159536	0.470983048865095	0.686223080095773	0.905861493044811	0.679751381532129	0.402687583893996	0.923405478317207	0.439304755961568	0.251763197466571	0.934238988586095	1.19639600481419	0.60716331337238	0.587238280766588	1.14817413254756	0.819339643872615	0.706192162821659	0.880012580643992	2.38946180154822	3.076965159073
0.149667741280037	0.0819207524227552	0.350197225920329	0.586552531204663	1.07940301333225	0.870549843462065	0.419209523184943	1.17794229786942	0.477418114916946	0.318402606964098	1.06419950083843	0.743850074715477	0.949234659639127	0.509294193212681	1.09777932428887	0.849755734587536	0.658499732750729	0.70710207815952	1.5790594132918	2.6974758486341
0.149857052836138	0.0396200408751571	0.303141537387015	0.34093024792315	0.835861049219958	0.914173667479728	0.419853251338585	0.616166200018282	0.439922025077801	0.188110797749699	0.728821566727419	0.379457752127286	0.659753721685822	0.530729547081398	1.36799552525634	0.856430104556705	0.612400230105517	0.679626951538625	2.6219937484244	2.74492184551785
0.150138486487828	0.0530450038356892	0.185052979173227	0.281548618179398	1.00510231534805	1.02681237727856	0.405311244854178	1.19642025031355	0.509670856093269	0.327554052669848	0.637145797351793	0.316743804913419	1.45844500596495	0.458754758632011	1.21239620456959	0.817279478286861	0.640832481892878	0.253143765388281	1.01640655089517	2.07978296106394
0.150413293585394	0.0352054314684	0.269751115975715	0.27825635009586	0.81412761194183	0.79333287821983	0.360821504713258	0.861374842268494	0.465879137092321	0.221776734104371	0.804185866892843	0.404454684021496	0.727495111825825	0.467329215764965	1.06909042707397	0.760948563381173	0.623579470570674	0.470798998828216	1.13510059678649	2.78471454723669
0.150613779330804	0.0596273646631731	0.332591359136864	0.608140765966604	0.788913702150014	1.01141204500856	0.640674507274173	0.903405981015286	0.544923972221756	0.342153669043404	0.913148030320366	0.740568109819079	0.966457583810113	0.462347699171528	1.0436037164801	0.817622399810659	0.649466174675261	0.256733134132328	2.50902672699001	2.25366905302647
0.150753326764745	0.0495269612280842	0.310336692551988	0.599615841071824	1.0490538449332	0.706300534076723	0.466675412323574	0.811590386665498	0.439039966424242	0.505045611909629	1.09068664284581	0.756853828513201	0.940770751986067	0.687172363647112	0.524552251204155	0.851443364650567	0.610327725677962	1.03478910747271	3.29609005499061	2.6596171272463
0.150989024199725	0.0910078200505905	0.202295306986204	0.182606655171995	0.555315902368734	0.393328211451129	0.267542170356606	0.585148831394387	0.236667684872825	0.305645298295394	0.828179710179439	0.194102465339072	0.889662068287318	1.43955888608109	0.956252979705191	0.516438282023487	1.89990505661936	2.08589611972224	0.631566199425101	1.12322812103344
0.151029952916384	0.0327170862210676	0.336658225287753	0.334615053505342	0.897402789253382	1.01823851016856	0.38902304763067	0.942191020692157	0.480553463756642	0.347297114758672	0.817857546084795	0.485567187648713	0.683098995998328	0.456149600603578	0.858828037001244	0.962431543677907	0.702432645017071	0.560223113079121	1.42470493213041	2.56146083425441
0.15124486116195	0.0935648529497474	0.155636843559324	0.150854412304637	0.89299252597639	0.657181651614	0.312756885893861	0.627134856951325	0.363110706889834	0.490548550028296	0.662781353454713	0.228668713309508	1.02553497939653	1.00655590153995	0.664386351125486	0.696965280790227	1.31944308673697	1.58715802588698	1.45185599151536	1.70042192868054
0.151353874473939	0.0396824771788942	0.42859413360841	0.376717916475426	0.789752756013278	2.320728469629	0.916331402239406	0.668077127343014	0.944530930535443	1.12173045725039	1.36943222002567	0.453317918754698	1.78214930180713	1.66937216782311	0.884857692603877	2.58836835074232	2.49457792539813	1.43235535999425	1.5579598794269	1.88539690396533
0.151532531570465	0.050389801618419	0.390315492140882	0.176992313368771	0.583913473651138	1.62382306493156	0.696585109822521	0.773719914382933	0.737389858193294	0.935482977653092	0.731865891621692	0.384093736497072	1.14559484507398	1.73304311367733	0.729654682142502	1.92844828191733	1.83243758903128	1.62600186314257	1.15118081131635	1.12522935302154
0.15193870035864	0.123788191523901	0.379042844996901	0.726681689245725	0.845666708547353	0.561454470648254	0.498835570896488	0.374693750127764	0.503848925097266	0.728346117702892	0.989726777017866	0.874684929060507	0.663246358277596	0.664098332242037	0.44225050670052	0.776344225377794	0.654361257642237	1.37480426988364	1.23033490725659	1.56020882629002
0.152123464279556	0.0352724212232131	0.344355055188743	0.539350507159447	1.0388172228252	0.768933435155796	0.377434690907537	1.17830320338825	0.510925167570406	0.315260296183042	0.964510489111115	0.639281070626362	0.678791333614843	0.480665857591928	1.56804896392341	0.795671682217355	0.590845400009345	0.767636585984899	1.10094327090866	2.77931488999851
0.152208310158851	0.0377340631811845	0.344485052022096	0.436492512540971	1.09411746396264	0.79960610116194	0.390265505465078	0.809773555474121	0.403397403346377	0.325811507859294	1.05816094433838	0.566759726845251	0.601602597117659	0.579696577073737	0.867538935754987	0.85899358549895	0.590448148214908	0.66857666222912	4.11550228704421	2.68991781878982
0.152217015631918	0.158577561047373	0.198003602833977	0.353164380049112	2.41455090400541	0.877391661047373	0.396171555030044	0.648986045636782	0.331059996691665	0.239624154275339	0.890275603172922	0.416167737625359	2.8090733014629	0.75063186723857	0.739360319561937	0.827404645538771	0.991588828639434	1.71094312791605	1.32010330078309	2.08025032706766
0.152350975971204	0.0493337868544698	0.188703855457388	0.19102393737815	0.818131883833023	0.993154311942161	0.396785284201769	1.00122368021514	0.504593430744422	0.275155465749302	0.631376650134424	0.239345356946087	2.48164847082178	0.54245196924568	0.861962850883961	0.968814801293242	0.660614053156646	0.695771982051199	0.701869219718626	1.51347797956575
0.152523916040641	0.0848742442740723	0.260805073026569	0.170741986597384	0.691944376903891	1.08752604022562	0.400791398245307	0.52442647785143	0.452460841317717	1.10961433454739	0.739329370655909	0.275826379929394	0.991271449620289	1.70436428438188	0.534666088155726	1.68076366191284	2.55015397413958	1.64934879985907	1.43638896033474	0.853988517269863
0.152642804217602	0.0298305069474267	0.455077766743329	0.937400948254404	1.16462850907045	0.446460365863578	0.702093672877083	0.697685734083753	0.578389758973295	0.497187851453198	0.984357534204475	1.03464209299943	1.04098493276944	0.630816688913319	0.931895753253641	0.624232624988582	0.818971163212695	1.28852516028864	2.30668659781823	3.43713004070366
0.152680614555849	0.0345773639284586	0.278667994417899	0.770029728993835	0.983684282534033	0.488336048055327	0.479144989140527	0.671577500755746	0.531576172362933	0.628021377591418	0.956723297985679	1.10487634440406	0.888052875183875	0.706249505115166	0.65017862954579	0.580950999150102	0.85838272281867	1.6050460567132	1.74650835807114	2.55985009575883
0.152916052125961	0.0677745691180657	0.662983284894128	1.02802105030365	1.8178066327752	0.999098660038597	0.935484502236015	0.654791292931126	0.650237992748988	0.690985428030259	0.860011679783977	1.59569396671108	0.803687276501867	0.795884456286675	0.889851201443602	1.25160323023605	1.08796943176603	1.79127738265808	0.459384059112758	2.083896064863
0.153056639019373	0.0348757307396423	0.522196036129022	0.963724051149623	0.943246895601516	1.00333167513605	0.913951483007301	0.864085734858789	0.743426715761802	0.63519504962981	1.01072217917865	1.11337632448765	1.1128686625257	0.803149233732408	0.609192226037503	1.23175627150643	1.06729404396478	1.70678523452983	1.28009074196873	2.58766021226132
0.153163183615119	0.0398431599778814	0.426931982793092	0.829177741199391	0.80889306766877	0.721860864514054	0.428841696295552	0.993490869354327	0.470939368315368	0.31121703390297	1.18615140121112	1.14246064251383	0.898082713907832	0.565484974540071	0.931483590619251	0.797908734732513	0.607780871245865	0.80876343285376	1.2427445499713	3.13043126396637
0.153203982399344	0.0691110455974422	0.441127523954461	0.209779618246402	0.661305375348931	1.70461048638643	0.51043517723784	0.573743396759579	0.668868687759972	1.8182338458966	1.12086721773793	0.821935410227109	1.18182293464957	1.66584628919529	0.6548907581255	2.54172017117084	1.57294853530727	1.5157651132447	1.06431302803735	0.698199440632941
0.153547133957108	0.0492176352634632	0.361642825373031	0.646321016549892	0.755759938658818	1.11107000175914	0.686777942650727	0.906180442191283	0.61450086197922	0.33797170842428	0.893245840514458	0.883645366944809	0.860387577907156	0.432516982922267	0.700684404667586	0.889847141808775	0.71231820365166	0.314497495242466	1.03476225273097	1.81823805986701
0.153633019295874	0.057843955384116	0.395157252459277	0.289832874704851	0.605018726622128	1.64514573398943	0.523173494934469	0.788398105881666	0.663239330972933	1.06102098945219	1.2623357158807	0.767145490930261	1.47828914578643	2.03225521749598	0.968221548511517	2.75752792711793	1.2921738418478	1.46025702861419	0.788364459289155	2.18103981011524
0.153667581323274	0.0679239840550683	0.597852384488583	0.358574717804897	0.584825791936996	1.53863523145273	0.538962959083602	0.670193346067056	0.659019892501523	2.11738397737579	1.45868667347321	1.57664702087538	1.39873567568884	1.9629747399694	0.875310579274592	2.82063909889992	1.22784910638347	1.4330290349621	0.967653499801203	0.913969826873865
0.154441978628943	0.0626730831930635	0.578271809286131	0.330758718931192	0.634442228662418	1.65019094787618	0.556326119825814	0.746301347949633	0.68479474678256	2.23279686349784	1.61039314530979	2.26863961876743	1.53473991796829	3.02145865214394	1.14323610713939	2.87992816412899	1.48445285760052	1.43649840163956	0.91964582040018	1.00367929287657
0.154896092485203	0.0610873245615599	0.320196104556341	0.645141177473696	0.711131931738743	1.04695438933984	0.648631737227733	0.856240141023338	0.55127032405467	0.323325516443225	0.912069972237645	0.788856405494183	0.820347794249757	0.464632537951159	1.08680549414824	0.867870795537311	0.62978652985875	0.250448471447244	1.02426465044598	1.60949542462617
0.155398281341983	0.0299424909730417	0.207142945422281	0.140809328217658	0.577916214493526	0.827405644008426	0.368811233563896	0.724932050155794	0.447097993480583	0.273411304750475	0.510070069184149	0.166447643367473	0.462930787009992	0.554554671897456	0.782772141649519	0.802310920051151	0.569108931757164	0.728490961353939	0.56415511896084	1.56259819371813
0.155525745059577	0.0529827218862259	0.690352818188164	0.312938448326538	0.55566160245897	1.71599199763732	0.546943938231181	0.496429642348188	0.593182725105639	1.87991214510128	1.40990507142013	0.367758375487801	1.18256611456581	1.97864750321435	0.595559154284602	2.92824036840204	1.37285646534753	1.65342589977472	0.7828465198361	0.511511858984968
0.15556953228978	0.0866757901802965	0.232447789880504	0.18990614561592	0.688928687288094	0.644425635875927	0.302184744683176	0.609028063023718	0.288918913767552	0.353132876759551	0.956311185973581	0.446070140743018	0.954575975585938	1.49576939150015	0.747159704797318	0.880452391884417	1.98780747013311	2.05751266062706	0.575589694968153	1.18269056476732
0.155728179791495	0.0325264586929703	0.38434762012348	0.833260172425195	1.10514267222008	0.705312059849902	0.648314248002442	0.874283366365243	0.655928388682618	0.620002586012528	1.7708023788809	0.959217686890607	1.22959117140675	0.645627114870239	0.969521446050748	0.867629039848355	0.899064442767384	1.22152717481757	2.19426225928309	2.95048808973116
0.155772096954132	0.0448761897824698	0.424944952935118	0.427797427588189	0.744237552180497	0.924119819449156	0.401523873387121	0.648132996228641	0.405291336303287	0.228571630382087	0.849674782369186	0.965573422892323	0.471664309830168	0.564866427025143	0.82579161661398	0.967545139409673	0.67006185076776	0.929249666191061	0.964444734361036	1.99862869814292
0.155850836009037	0.0417522136357815	0.376917905454849	0.748350773537987	1.36861953327119	0.623813802606544	0.457241982468166	0.920620764143516	0.427870662304326	0.359433660204392	0.979178561696975	0.959544414372962	0.665303622432406	0.545485534545294	1.19749494009549	0.750508065287695	0.620242032797674	1.02139283716847	3.05232877938488	2.9079123201403
0.156209319593993	0.0408106525658276	0.417757145417247	0.35855732575477	0.7227280325747	1.8011278548329	0.565745800147843	0.630005696305646	0.79054893693028	0.623590083199654	1.42068060082328	0.516630106521527	1.20859749757763	1.58900753973885	0.965177885980637	2.70090332472807	1.59408389887051	1.27298726894462	1.54471304386866	0.915050097881059
0.156217505337325	0.0565555602610168	0.291637608920391	0.484112415844648	0.801343907563778	0.898784988255438	0.500385518295548	1.27416052942901	1.21472973983785	0.368682224132721	0.720756968231224	0.642005319308695	0.970995462009645	0.517710068648568	1.56364199421724	0.763949755168831	0.598113539748352	0.244152521439066	0.898814927362829	2.09798618307374
0.156437610880245	0.045520001458335	0.286885037733748	0.691278996073291	0.749887086540186	1.14031211767729	0.754320650437504	1.03456027691742	0.632770480348397	0.418395293848603	0.940054861475928	0.888927714519998	0.918358701518476	0.42311253601163	0.933805968539949	0.932639799445523	0.694782934475513	0.258215931945162	0.586417057422404	1.08291494996878
0.156617307436241	0.0432800122374872	0.337235298187114	0.418141549379733	0.87036904219696	0.756795215809486	0.394721604237375	0.899700547648674	0.350065523645097	0.280544278229632	0.750933754555303	0.504961629690451	0.64579553589945	0.482291911709615	1.44363529487142	0.81996208966371	0.547051003171327	0.677296416354431	2.58697321844832	3.26245900022791
0.156725671086061	0.137556901452103	0.300513453579526	0.172070833238183	0.910287953983298	1.27859307711389	0.355497935380519	0.889857669862432	0.504741300226305	0.750876223005156	0.748511175771213	2.17755306222925	1.56361732469258	1.46365304750759	0.746878324537301	1.95203941885074	1.14526516261761	1.32995617081141	1.19553341194466	3.20446052980257
0.157081945819642	0.0674860809804028	0.608317694777083	0.235794834848828	0.535964271222074	1.42392838349332	0.551673777713474	0.628765083584672	0.517346313850552	2.84483311058725	1.35205995176492	0.513234673476218	1.10147066202248	1.74559868147396	0.621656182625548	2.5238278589956	1.22170215756429	1.44749581875142	0.491305980601769	0.755501719640826
0.157183293118035	0.0563469504600261	0.747540459912972	0.236171349231312	0.636643985788103	2.00378541791898	0.679210699462091	0.5316917520174	0.631906475526929	1.97084448052814	1.38597142427013	1.39037081848574	1.29301949140921	1.79499490770115	0.60178122482299	2.87804801241662	1.57631994856269	1.22549734219865	1.16589763811189	0.737727380218089
0.157798263327386	0.0379015375682173	0.544853353775117	0.63858108418788	0.944146990652079	0.836418812444904	0.423726869878655	0.812037417364957	0.416603351667347	0.347717617562029	1.1424746841128	0.638758306654594	0.609652425316352	0.544354160646816	1.32468674382735	0.953594064221956	0.633525139674158	0.828206737988472	1.58458232757499	2.42928538958483
0.158586823268342	0.0414344753632405	0.184380612942982	0.17380298741977	0.79291384963666	0.811551397862559	0.37707595308211	1.10362651998376	0.872257142146192	0.712499244761309	0.581863854450068	0.262068366873955	0.772429685451258	0.498038837539263	1.14312117717403	0.81096801775795	0.58855336169539	0.634263200021874	0.70306971730036	2.59142338107072
0.158630870363413	0.0435847847510321	0.360607146253748	0.847205776294754	0.782815357586407	0.601654333885101	0.642638190632175	0.812090732952966	0.592475186828954	0.639721405277259	0.98914291658806	0.925315531523841	0.853315780658514	0.670507873072743	0.496759015098603	0.827489379589529	0.813301177896703	1.36070105671189	1.97190142369671	1.80461700545778
0.158648671106849	0.044359720382459	0.30987164301076	0.518857031444702	0.780104648939588	0.977510375526065	0.530484496819229	0.878023659924015	1.26280537528196	0.442515434558947	0.561438421302957	0.616978500714548	0.524380641559769	0.456385500740011	0.694287957630033	0.733921589446055	0.615579551210336	0.239095206623098	1.00701137096916	1.45010550751333
0.158815374419461	0.052450662704565	0.824241530649788	0.317872619953165	0.603716614611965	1.77340396429906	0.612500463423518	0.508628659004511	0.626563400934466	1.97176291624575	1.66824163258103	3.45416699588952	1.44888332423604	3.37168199081613	0.852423663759183	2.99583993105647	1.35700036905247	1.4399380648352	0.924263031321924	0.802205778888797
0.15895687083991	0.0472077882647959	0.47501215941395	0.658235510997841	0.709047157723854	0.805850838881197	0.511641386302431	0.883191170761792	0.463891496149799	0.269995711225099	1.10155309788187	0.769657493387622	0.710897169517867	0.501613631914439	0.733035208364951	0.797228041945601	0.63499915291141	0.390471872921832	1.51638863526074	2.15655209525053
0.160119506257883	0.0488771297355422	0.421986677170914	0.490656057191154	0.91233035911511	0.875795933660624	0.408767377562566	1.23767011063606	0.482621057384136	0.28690309752609	0.929077696062771	0.697475034390535	0.721558170395215	0.484237496112436	1.68458794879719	0.883648619139122	0.614837317594415	1.12500571061878	2.10208860645299	3.38169335850458
0.160192138488398	0.0472313272915448	0.421981816419754	0.698022410968555	0.920056343691421	0.71535273096789	0.43783514108284	0.986725941475824	0.476493930655176	0.313234330719911	1.00741181261773	1.17617993180132	0.973309208214548	0.575590021187004	1.18153156421738	0.839344543929848	0.753309623190115	0.895017591524023	1.7675993636558	2.81807985811966
0.160983816807767	0.105636746346474	0.40222851499003	0.540352665291101	0.812059860469345	0.549866164078205	0.298693613162552	0.645938854722125	0.338989067804503	0.478582585908466	1.06624406472276	0.76559290219628	1.13667514100659	0.705038445886321	0.531020034082276	0.710574354143555	0.530759759351443	1.16982885876627	2.33580697924851	2.80304567001361
0.161288898162416	0.0360578529452558	0.375743525366415	0.881385855348787	1.09155973322994	0.587489224460665	0.63838083511508	0.893614368217514	0.590827989577279	0.58896692260883	1.06037978235244	1.12287067053692	1.11727211940982	0.64993406752839	0.987050247319086	0.773248673456912	0.842931718813993	1.30179727003885	2.07473741675842	2.6602484250592
0.161564095057283	0.042104835974193	0.27067002402643	0.175505058055192	1.40603733115089	1.24226849896801	0.443848686999677	0.974859121944786	0.736285995316911	0.190451919926038	0.930759820271498	0.432263498480903	0.86325059741813	0.580121039526583	0.625658915901837	1.24587908336286	0.915189729423144	0.466011391627243	0.955122186955071	3.50413174418398
0.161784590397504	0.076116723020721	0.37763537493423	0.706534174311888	1.1292064730566	0.718061046766751	0.500997997509693	0.898615780492649	0.481167294047715	0.503069748282956	1.02667962775333	0.90222425666625	0.766768539478127	0.753661487719849	0.602336059138515	0.872973600246694	0.682606644276293	1.06630925424889	4.93632026395731	3.04113540037059
0.161801091816601	0.035557050504032	0.366026431634402	0.376693473594166	0.759539917931812	2.15226094266456	0.753770669102354	0.59869919314678	0.857742720851814	0.667979134892327	1.351263510573	0.635871960616675	1.34018746746481	1.59770191934919	0.916293019680625	2.64692068344324	2.06797262090061	1.38405987482112	1.36334082877007	1.70366047797173
0.163226060818491	0.0392745188333387	0.946104179537611	1.08334610186908	1.54264368387983	1.37302732491244	1.1233618761961	0.740725767803634	0.788549260099698	0.627603960238401	1.02333726884009	1.90681907203647	2.13387503415824	0.815655885781688	0.875928823226177	1.57662888572602	1.21148468460146	1.88035931279833	0.78848030176241	1.60510227851327
0.163547773524672	0.225996189210141	0.422546907002301	0.332194738205208	0.951412466713392	0.575940501252244	0.343040858139365	0.711650316942984	0.303800429647767	0.292251505299598	0.620308138136359	0.441166189182278	0.654328199282806	0.508072088492499	0.622849076403927	0.722068877610823	0.45229599620354	0.822959914958444	1.63738176336666	2.92975835596036
0.163779053256902	0.0358033999249576	0.301738249831155	0.284557912906812	0.688724866714285	0.887644306615948	0.438323874496576	0.84257904689585	0.420178870127533	0.2978704042195	0.679035152240342	0.414537139539002	0.53190514507755	0.524902261436938	0.918365722159337	0.93776075269255	0.585077408494068	0.529270896875487	1.20850833750126	2.46774909291972
0.163800232243617	0.0519975557339339	0.389122799455054	0.198493117824668	1.55656812356649	0.978573947158591	0.425033075549637	1.21356531305746	0.500799546886571	0.311608151465002	0.649360561657257	0.224195839403782	0.813797459000552	0.531723641301817	1.81181542044934	0.913489842661638	0.729053742241637	0.547720917577883	0.780070991032107	2.75007852902734
0.164072830489807	0.0930510075723905	0.251478308916789	0.489145299107132	1.13840741968819	0.999563487084255	0.385106930532884	0.75909298787267	0.466879835213902	0.711204090249923	0.972739679840946	0.534007956148916	2.59260708640241	0.654861145628804	0.540226320617738	1.00491230398021	0.690895355237192	1.26096032915262	2.3453829587156	2.01573504845599
0.164378951303927	0.056841887438847	0.328261899382602	0.59969481038051	0.721388875912785	0.952667931755961	0.603907005061795	0.784518371554256	0.559042928622725	0.281760092589441	0.706450914368965	0.696712163710804	0.831973692960136	0.479640993788496	0.736280989110773	0.79488681927687	0.650608273584267	0.317893197284997	1.00071991649837	1.40546625334861
0.1644322236018	0.103195170444091	0.408117484581623	0.170476405291387	0.571762452930639	1.2854358195441	0.462484304558213	0.752047127857351	0.582771681933518	1.02497323236194	0.65122032761175	3.64887276732391	0.870021105511542	1.9017085553722	0.846157999096004	2.22743054063734	1.70724839031206	1.57429879453417	1.45112568645084	1.62215090370136
0.164521876981147	0.0434677070343829	0.326688711617588	0.986309743489129	1.56524624567983	0.603491075852229	0.707006006166039	0.973790759585071	0.665554520011952	0.516781195737473	1.09701270956472	1.06589699592777	1.05824030346483	0.701851821635309	1.12010347928425	0.816117726627123	0.928438860817208	1.33189343189621	3.66248032499023	4.08648591390246
0.164780442524483	0.0424783733166993	0.392958949486924	0.698738305356223	0.789266901157608	0.886097596008785	0.541124135739227	1.13986676563298	0.51822751279782	0.335491447130269	1.14290658086909	0.829197371757402	0.712519495738333	0.539569096006463	1.3984440398719	0.88121904497463	0.588003220230068	0.453065426107501	1.49891873746583	2.58563247576323
0.164797983403051	0.12293144812738	0.275174583863181	0.158213129730077	0.606639617609209	1.4130342655036	0.423395631119985	0.765218128695066	0.496346268304277	1.38555409238765	1.51905413753751	0.221757287310672	2.20130818231636	2.04383878205487	0.565994411471624	1.94316441606695	1.86368588561144	1.5765990321669	1.86838359462985	1.11193003129419
0.165506504964764	0.0648250904778665	0.21717813575347	0.196438505632614	0.521998137554903	1.48782758220653	0.49350325186069	0.70119430989464	0.625989117132734	1.65346550844559	0.691148888064801	0.490072481025557	0.852885477941943	1.82797516690907	0.982338118739377	2.15092789401587	2.04649358226522	1.67764077223022	0.968771983754632	1.74703845702005
0.165572900438455	0.0531544410157871	0.280956729969975	0.467466813706693	0.935108020635435	0.97282585114948	0.491658314472777	1.2713163478687	0.45590826354069	0.265050909741185	0.875897145565942	0.566611306454042	1.26778382078171	0.477222820149141	1.30716190566127	0.807407164309426	0.63755384783945	0.270428221463762	0.785362646782804	1.82061837237356
0.165885128076965	0.102784973961566	0.334872520960389	0.178505421729838	0.929544348879503	1.1140544762445	0.436956420904179	0.842105358402387	0.48944282679543	0.914775198091578	0.777481513651295	0.389676470734332	0.857360780701543	1.51536014831542	0.991976383420498	1.21288430617416	1.75018555959367	1.81822972799881	1.17249966412141	2.05967499857397
0.165916311861086	0.0310766861766519	0.362775719515517	0.247732832067219	0.923216687423067	0.818508821060098	0.409343608006894	1.14284833736239	0.39123169963633	0.28450937576778	0.663889299129731	0.712726875888555	0.644228832292257	0.432690554929007	0.700260352726435	0.931958370907085	0.617756595583796	0.566578470050955	1.56553782497184	1.84806459421563
0.166440199434317	0.0420621570174975	0.352401633091814	0.560636026238093	0.959409912098088	0.846601539739202	0.383305741660267	1.06987775277418	0.43559684273272	0.293679628027978	1.01999322611884	0.605975129595614	0.804294490030098	0.506594359544208	1.05515219644753	0.86260814880888	0.609626001291078	0.685823691917499	1.69922515607647	2.62821871510715
0.16695369241284	0.0510674168802384	0.349285665516717	0.631118014461677	1.15998772907385	0.967351324261152	0.443173709906537	0.826229616772995	0.518446737901775	0.376751852179102	1.1065645314917	0.714005418780746	2.1035421690533	0.585180663523053	1.00598198678525	0.958568848165794	0.720657877836186	1.04107674050598	3.04416963154161	3.40237404478357
0.167796044381405	0.0698020896810789	0.420810488430886	0.722790100515912	0.721954894195019	1.01735343360132	0.750324536054605	0.920042495073574	0.61780213413289	0.384469885813034	0.861368829045472	0.92992973406147	0.861478399156345	0.483500604047459	0.78338642249885	0.867454114923021	0.649820303742012	0.252108302011771	0.618939938392302	1.27788570976307
0.167830866273674	0.0499453384871186	0.413205447598315	0.553728091949734	0.786266734300744	0.803849289553272	0.38537442145498	1.0963038290307	0.403338083612366	0.433821517060622	1.01299742476127	0.641087443032684	0.619077368120964	0.486029232600193	0.672197625667628	0.912927115369413	0.569436925837439	0.82453716984349	2.33529912016024	2.55778255533469
0.167947805464127	0.118267170682811	0.321924497236306	0.450336114386812	1.74638686886187	0.573530725386408	0.325221462880495	0.803755045827742	0.309730683636313	0.516249763648116	1.06913137451947	0.786862608020464	1.16951411385401	0.516407489634351	0.433222559766476	0.682034429820231	0.501445451770514	1.07280837607277	3.60115132971687	2.76401669433556
0.167975611004968	0.0336774785124206	0.275230652062609	0.326199651520822	1.74059373023476	1.10884685959369	0.487693449029375	0.995820350430404	0.476779353143462	0.482750000833135	0.957949110221868	0.380126403719082	1.60969061681752	0.358666038872756	1.6144331127013	0.947447044159132	0.593924101416231	0.977432872202887	0.410032891297983	2.77381308192643
0.168903718379866	0.0766057945371389	0.225402526716422	0.197365454898853	0.884146203146691	0.99597989807407	0.401731366345382	1.04263758850076	0.490936996327482	0.24200083259368	0.728093740712181	0.166636588097579	0.542525974067535	0.518794893690692	0.965605901024042	0.946244948790711	0.682844472653226	1.07323670028072	1.22658544884923	2.31594870923244
0.168971283245461	0.0766928503475412	0.357581159095476	0.246092808745765	0.508265370195935	1.83328767143479	0.587498811910617	0.74543394434472	0.707860666543748	1.46363479252116	1.43354363121519	0.325572538696308	1.31190954890579	2.23531158543537	0.875469103364742	2.81222504444725	1.28995106124801	1.09998230938793	0.95133747832272	1.37035155048359
0.169069382233008	0.0414124027020924	0.437541420005526	0.727206271081994	0.795793583880744	0.696545455063191	0.434521503538559	0.754686249463787	0.455110456103553	0.344738688722738	0.99014351950201	0.794558686531189	0.683476766246808	0.629650600613494	0.816367359454562	0.812014562991224	0.738007588608352	0.863691111449361	3.51442397878582	3.21732530961687
0.16909757757115	0.0424779874310149	0.455536486003977	0.821534640251601	0.877042928667846	0.792917622860696	0.430259148191144	0.916105343959077	0.518492302335146	0.401183476447488	1.18522530680191	0.915607419586894	0.999050117579277	0.543218052966337	0.79699571563823	0.870147517322253	0.615097360709852	0.776343864647842	1.38866612549372	2.47089614977426
0.169332755276395	0.0571415662613578	0.440050698011404	0.907281207821959	1.03040981162851	0.92268205557096	0.518392407191401	0.724167176527821	0.548334427074258	0.406202034887126	1.06743072842256	1.00654555573386	1.31920074646235	0.627101459005417	0.958408907331231	0.947544163360579	0.660641494892446	0.840644773968962	5.18510711297026	2.90370998763497
0.169747889402504	0.108321121521485	0.166030486028393	0.153468390433214	0.67166490471244	0.531689817362819	0.346310747168349	0.675114784960177	0.348489682015494	0.867034318847203	0.769067104039621	0.126663380209847	0.422817612404525	1.18456346201577	0.453141111693826	0.661626644489822	1.41168260125643	1.70319170729832	1.84809424738771	1.72478900557982
0.16978193170017	0.0806060398959794	0.331852411919798	0.223001806841752	0.827173403481569	0.789613152040681	0.385614413310318	0.600788754076818	0.503948651026908	0.903628347573674	0.657911359718286	1.84911747898989	0.488161822419717	1.16136871916964	0.635146582697315	1.25495917688455	1.28510694150466	1.5056249386184	1.40664118175482	1.95072448449911
0.170084154541274	0.119102999075237	0.358635942097226	0.616142989246751	0.987882401438948	0.670176277335718	0.45354460794686	0.759033520486044	0.438337586385298	0.530642507922745	1.08048192436034	0.696153940942502	0.866052586561764	0.75411356390104	0.653471967518657	0.847677420464138	0.695625787789368	1.04665446032357	3.21064763161566	2.97829462199386
0.170574129749274	0.053948902462845	0.235233678539611	0.289507126306522	0.891695588219205	1.15466885496456	0.425416812526662	0.80804900126199	0.528360011131975	0.222534432551928	0.656945274868679	0.369600206690657	2.34046900789905	0.503839298419045	0.962023256586652	0.874336457323571	0.70591774546366	0.391859025523181	1.00237269720882	1.48305042479821
0.170599986303607	0.0292171802406297	0.362249401901527	0.824018413031929	1.47582953004069	0.648183465664867	0.574876740268918	1.12208601703204	0.512047084278879	0.57447368080887	1.13922493464048	0.904484501668215	0.912980303829484	0.644924148242942	1.22863699760546	0.84765957848963	0.748571350141996	1.30764232119288	1.75570312341151	3.56883321462034
0.170903768333918	0.0595817529752762	0.720410346873755	0.223697958902249	0.54728231220237	2.07962584401525	0.631781059093276	0.506260216537197	0.660470217012784	1.7877238844602	1.45708074157725	0.258748916964077	1.30534917068475	1.70938367123134	0.61419762418399	2.89461339671451	1.53049355652616	1.28987429243325	0.977631587681589	0.669002411977323
0.171001607456597	0.0780804952686701	0.79162566428382	0.243747232255637	0.545918184145651	1.57922167985687	0.586146357809179	0.543382219988101	0.51728355529138	2.90349854099891	1.38255329399614	0.276038119600129	1.27607468030458	1.59554962646561	0.654363665525751	2.53706096331908	1.28646465405209	1.43661959184542	0.335813968994421	0.381428478485434
0.171085024079121	0.0797273010154469	0.362844109153933	0.528429239790384	0.830073909726736	0.927941093598089	0.509268966815805	1.24883767572437	0.48139855503973	0.305974559924438	0.750639930056381	0.645225991142512	0.829393421733299	0.476872520280994	1.24576948864842	0.783197199029927	0.615478931512403	0.273775803865733	1.62024574774314	1.95247151842867
0.171239903540254	0.138970786599772	0.347006990589134	0.821263418280699	1.11685298156741	0.717979475446761	0.63184980676017	0.824447645773777	0.580273375454725	0.586147261777519	1.28903207103417	0.992796660654672	2.37815487346418	0.773875525832049	1.0882995836979	0.803880278056358	0.803112453418991	1.21776493180929	2.92758022307543	2.52206692637285
0.171288498270509	0.175394304819572	0.168838191547358	0.217588648753514	1.05147996966626	1.23720922743882	0.660786324734555	0.259995515524502	0.184658893151883	0.0569778360023803	0.167798625052593	0.249005852784831	0.133216931325423	0.172593691792866	0.700109754840792	1.07214166099176	0.226020590042699	0.592164455227614	0.126763788930081	0.012191320022859
0.171310456851828	0.0852497110450007	0.253410853145479	0.135665981934096	0.378649058293716	0.41985720237695	0.334603644475127	0.687890020086903	0.461388891139556	0.794327003942332	0.958350277481858	0.194332440962311	0.290473647092972	1.62538349856954	0.901772213022884	0.527143650666367	1.99372051082333	2.13120521683243	0.492925358881274	0.784245058997168
0.172922398626009	0.0771482726322787	0.821120137119908	0.25349430121341	0.497063187488831	1.46087963654198	0.565939543572725	0.484279840080796	0.515160080755035	2.21866065237998	1.17353252298164	0.318394158614989	1.33618804706322	1.50754861904846	0.623649623059185	2.537262927113	1.13465174460966	1.37282542392428	0.453343620357021	0.287315679583071
0.173052201127412	0.0363897918109831	0.313909683776863	0.246396464539878	0.802654718318077	0.997026267591496	0.483488591730635	0.729047603430166	0.481165574635135	0.263973059089396	0.740054250007117	0.387454217300083	1.15315411272505	0.57054459853654	0.803693358447068	0.962943688052712	0.682046048816381	0.550545124630052	1.05570913037958	0.947159415685207
0.173762281878332	0.0588282725879024	0.267223412331719	0.194789551258392	1.48060889003008	1.07758136800803	0.406387458330461	0.801554752522609	0.456630416824305	0.281805786639701	0.701451267415248	0.1701454892918	0.650096245456276	0.438949403699316	0.51974897127261	1.08520762709355	0.676986315434606	0.478835572871492	3.70550706231728	4.7818970989479
0.174544345197596	0.0314175004131204	0.29065517198242	0.157749185041549	0.874640425524469	0.898047516933893	0.408753628029187	0.82341619420576	0.415751382733939	0.462340040692447	0.546854539117934	0.206723264134222	0.349250526060457	0.455040317687776	0.74550312805525	0.865107987244116	0.571267681640091	1.09464340556424	0.483168579873107	1.88446839721646
0.175074339595217	0.20484340235653	0.363592664832594	0.644241021365761	1.04620215664004	0.602837765416388	0.4265455242213	1.33288970022026	0.396784542563557	0.53057095486012	0.891593182946024	0.681275429916568	0.846332825083851	0.725315601091882	0.491896288633251	0.794226175719044	0.567905415629939	1.14854274961897	2.5697875966614	2.35621651136717
0.175300551962527	0.0548331209200961	0.513769189228215	0.975562866676747	0.689816484114189	0.745306052612487	0.711999586697688	0.672336222585102	0.622229621526484	0.287729263585933	0.992180506250266	1.22577665706856	0.854517074597955	0.44770532247568	1.09038813858563	0.796649557308192	0.580310386960825	0.496232308108282	2.88561127677409	2.27629315184647
0.175439709599167	0.0807209566527959	0.38512601855345	0.780677424114951	0.843589508438996	0.456609613772574	0.499839286833137	0.772604388233825	0.52861362448753	0.608079377418826	0.961136979749569	1.03605284654728	0.653286820356526	0.669448294867962	0.643940706598387	0.607942840949848	0.761952463217765	1.53647319263563	1.00130168734872	1.54964409087547
0.176657046571785	0.0820606745719213	0.742532190607161	0.235338411046842	0.491321041499761	1.48871450846357	0.573753028404599	0.452413523247837	0.496288667982846	2.76266389490203	1.13849458291322	0.371150262653457	1.15625198326985	1.9450486964915	0.541280505817236	2.54409517709714	1.24059513928787	1.52140164595631	0.44194898512883	0.555462844788604
0.176863249344285	0.0779638806148421	0.272841875469214	0.467659536424319	1.30387110619684	0.577256000634944	0.297698646928962	0.763733494628975	0.357058374608105	0.483497414446228	0.825566019185448	0.622878844457912	1.03573477610549	0.564744926620425	0.655699230985265	0.737878338528256	0.558699366643729	1.13764335399715	2.12110468145535	2.6515141043103
0.177227839753631	0.0500464405364334	0.235724162243886	0.173813798694174	1.13017000894801	1.02119819881066	0.477515044456355	1.09886297725512	0.664350931205926	0.254900953535222	0.831408412051545	0.233393851224867	1.32996990242106	0.588693129768535	0.895027012987	0.888278274304585	0.904226102596415	0.457044504533127	1.79176779916493	2.77531761373781
0.177264740564841	0.0738670866577629	0.660160092795886	0.325118054025074	0.573531297557206	1.62578965512235	0.545865224839739	0.489894381618031	0.582646164815175	2.41714517494833	1.21163751935255	0.377381386313065	1.09658900517147	1.89626076125157	0.61944873467021	2.7187473225531	1.37997955591159	1.54037207166032	0.712576191283494	0.711915571718604
0.17738492806614	0.0419421465696468	0.428051877252243	0.810297965703205	0.8432456830781	0.787848178037626	0.417044596656578	0.947391341122555	0.485567270840028	0.31094551427313	1.06640486838836	0.915730005712057	0.804810544275465	0.587971228013231	0.823100670183684	0.879543738749663	0.579773312988741	0.821628010833294	1.68697769282432	2.6517517960014
0.177440149350521	0.0657140167404673	0.346859585484185	0.47554189557521	0.972173069442577	0.955825907144157	0.453780849929459	0.909715675796175	0.486074497551139	0.23082988617789	0.822336054457329	0.600603121920617	0.828055388869562	0.651519095535393	1.44283474821616	0.761823126695218	0.645202251631684	0.248853394473102	0.782864287086599	2.30782031365163
0.178413083415092	0.0502052710841354	0.373417599415927	0.873630411158283	1.41378243796646	0.586273423357952	0.58437016808816	0.846747915758231	0.576869798252543	0.446420292352379	1.21156469465583	0.980194604366262	0.808361893625695	0.78163813935166	0.50360329269083	0.702279307500233	0.839146066022929	1.13675937837796	6.02296971077032	3.47286302493183
0.178496629970049	0.0368180477435383	0.442884063774865	0.310102133989578	0.6826094246191	0.950451448473776	0.383400738436338	0.731649814244904	0.412890280200758	0.187951970520339	0.624063030013697	0.422462180564493	0.634141825882435	0.505135565723926	0.777735038685002	0.94746249494118	0.651441979652855	0.483183568541416	1.06131945953523	1.4853662209886
0.178979458894187	0.0651961581519926	0.445403289364512	0.786457225422087	0.831833380706605	1.00241422899739	0.848818693434546	1.2767442848479	0.697208045904133	0.317968880802146	1.09805835434312	1.18706071679509	3.30766513640763	0.405765591865307	1.29172562238291	0.843067140088863	0.701329748587779	0.245949582089636	1.4494517271778	2.27059468219663
0.17982038160598	0.0406765187019276	0.363328940821976	1.03454447926757	1.34670777173827	0.505214097503114	0.804440199518236	1.19505660162025	0.700091500800854	0.583971137731218	1.04212646154693	1.10974736993945	0.969642750956295	0.806427377768792	1.18411154378457	0.694824121223973	0.974605007677933	1.38214697059142	2.89039834261061	3.98539865598631
0.179855073565815	0.0380282624269767	0.432820500221787	0.877904154935486	1.37924572413598	0.589386821222071	0.565600805068576	0.939383749923539	0.575881136019022	0.435725239919843	1.04706338665202	1.11364935722096	0.934792866131797	0.682397555534429	0.490580538685006	0.761556907268018	0.89362052508441	1.10879117395873	4.01160338598863	2.44101207894485
0.180510712626956	0.0763583646362969	0.316715354562784	0.804257283644161	0.922072727579999	1.02718471983444	0.635554681026955	0.900725847418074	0.722401738733117	0.80073063573181	1.17165760275499	0.886192828198705	1.14749991957858	0.82149579484482	0.49213803787073	1.09377704774349	0.958133432451365	1.37990792213125	3.19836264393045	1.7704397699411
0.180970283645438	0.127668040549206	0.390913251492854	0.400671470054667	0.751616486861447	1.38689352446589	0.450524710433853	0.894416152637185	0.614144083868863	0.736566492037269	1.14402631320022	1.3488460349725	1.08692534865156	1.14415905470138	0.895756223801691	2.248211597242	0.758845013325755	1.03564694402789	1.34248364020198	2.44430014733835
0.181274975202785	0.0778489638580256	0.29061752942111	0.50386367406883	0.925710602369047	0.685229977738007	0.362767688665142	0.853117077925745	0.451714616257981	0.815529337115341	0.907600724809203	0.713139211036829	0.814359865423647	0.683092632525056	0.636434590929784	0.877856967063413	0.6057462625487	1.23139882996816	1.98127045022999	2.11118637227437
0.18134487885219	0.222559182596262	0.461031056507251	0.6964195220244	1.07658424528629	0.657546595410691	0.508327748758151	0.740106486742917	0.443010090071547	0.520069845020326	1.19911082961199	0.98704575041099	0.775407040333961	0.837013132247372	0.492356008494687	0.934145944132111	0.633594397388319	1.07092101683744	5.07378462824208	2.15735260691018
0.181443757434339	0.110272313896122	0.773571704067825	0.376518142926668	0.764435361161912	1.64611108709381	0.532440680431752	0.914350030753864	0.769682145858958	1.09745868869481	1.45356452948628	3.29490077192878	1.2747103812068	1.56657414683138	0.919503132506163	2.33023875682257	1.69721255550524	1.82148047705002	1.28821989869316	2.67208914983769
0.181788987911044	0.0733879709920028	0.385263249993181	0.815196883174168	0.724886520947225	1.21124883115619	0.928223498654451	1.1425263932348	0.82404653281455	0.34350627170158	1.16609261725965	0.97979543962813	5.64103299067881	0.430686587214828	0.919495206301656	0.908345284053148	0.835530290643959	0.692045977290745	0.927632128430597	1.94076501399797
0.18215422798256	0.16183050018979	0.216938602457928	0.506661443862265	1.87893803205076	0.766090831877767	0.410122331579164	0.789562846419705	0.556632312185514	0.453825079313789	0.84640482720067	0.904763613052366	0.71336233283668	0.679474445148195	0.940634393723161	0.907166671420936	0.889116160165252	1.68017685550866	0.327006529714931	1.90776256023231
0.182733206907738	0.0452457139138583	0.234446462933118	0.24290113251972	0.79966182541105	1.10240254034548	0.478866248600212	1.06148054766279	0.560417598980464	0.323072950294039	0.716039359120312	0.237819615586626	0.639437562187814	0.466767473634061	1.50580051682375	1.01867588515402	0.747906214736179	0.597003746486967	1.12994326144957	1.72219863775737
0.182946036234363	0.132097931029066	0.486142149163417	0.634718638893416	1.62948977064842	0.805968109214244	0.573776777598617	0.580680574999341	0.697508083399349	0.826315777648397	0.895244099678329	0.900034422703118	1.09346795853781	0.742253862058699	0.491202745738845	1.0369628667104	0.742535475015339	1.57462553283428	0.910166210499802	1.48671540430187
0.182946555964098	0.0528248174641664	0.307764111740305	0.367039005551936	0.922924979537814	1.1072008206445	0.491675813878895	0.90649418392072	0.811655586056518	0.286349920358152	0.942628562029521	0.485218171779965	0.653022612943478	0.658315228562929	0.869575970313415	0.98465326308333	0.841621049242216	0.706119486980663	1.01453885752269	2.46183009820092
0.183351555360368	0.0630825850813566	0.359184754815423	0.911329795058325	0.672379251580028	0.906103655870077	0.990557633205839	0.832026661669183	0.773800998694436	0.408584884106146	0.796511911856533	1.14554707747505	1.12987836667914	0.394541794738568	0.943428380812055	0.712457387549396	0.613194733694391	0.28652275605723	1.75376166041496	1.56684627244179
0.183865308203759	0.0495827602980495	0.419952961493658	0.334466045940738	0.911836180461173	0.960831537669275	0.465005468996845	0.760842149279266	0.458822667863852	0.249883129726617	0.750766215657637	0.415446910947233	0.519657354649327	0.495588316389562	1.34911926922173	1.02867082438581	0.635706104295589	0.578274513055391	1.33952645902889	2.48761219523902
0.183871285095716	0.0385917327033483	0.439395740052756	1.0537189795051	0.962919480411128	0.570612839733694	0.917702605704542	0.839494945189494	0.764363143042616	0.666126395426805	1.03565474543458	1.15526481394249	0.970287046226709	0.786770348005494	0.972442252411762	0.810246368136084	1.0725863787262	1.42243914962092	2.51075697291263	2.78371888315287
0.184412713547514	0.0860593763880242	0.376947183002534	0.684153896186045	1.2893779486177	0.969061732415234	0.504697871946159	0.723394100501693	0.616009646518202	0.584561193377018	1.14898218114551	1.0050086701812	1.64485183376909	0.809374946028703	0.932426808955643	0.949032650010541	0.804841282774386	1.27090921335596	2.1111138011546	2.29785442924772
0.184556288886904	0.0300675179347897	0.442460048016686	0.346012487003562	0.774146909076456	1.69515191264715	0.486657234195649	0.692764295190632	0.74378091475329	0.472870976552185	0.710252110966764	1.8158333197913	1.05139794949594	1.7598300080993	1.22263289769103	2.3753197243308	1.28234316668481	1.19351382110596	2.52255343227812	1.54945516370989
0.184881509768798	0.044688494985574	0.363812416001322	0.786684732239967	0.948500937059708	0.927600010799762	0.441198776930316	0.899530347886953	0.556664121318245	0.309258654494886	1.11045917943443	0.884525758207341	0.837157411502672	0.593473460626887	0.935819224484854	0.9490815161744	0.681301201701812	0.858040321066478	2.23848409294773	2.74444702806825
0.185188929907256	0.100397653586412	0.383491562715673	0.710142319630168	0.793632695854664	0.501850621578616	0.482313631605541	0.587617753239103	0.562044163281179	0.831679465747394	0.858581705825757	1.01489863508895	0.667654450379491	0.638612438906944	0.757356766896218	0.713729379312798	0.683795786160956	1.3661540219058	1.06562183477813	1.4990203824548
0.185209069434501	0.083135289025859	0.328413373953639	0.681535687558789	0.773514675353945	0.888505522184825	0.690716558984951	1.05800068024545	0.569944864086446	0.368469181133116	0.646305712962879	0.890234624449417	0.625553539885806	0.525179187684054	0.965027288094994	0.726205272690651	0.566170052527926	0.246014929749656	1.65854525933336	2.62639943044927
0.18534043112511	0.0662768695997439	0.342916159804618	0.701942673078307	0.969536675066783	0.580795751996972	0.465956686715139	0.802360638141358	0.494222793767932	0.603904763110033	0.897884310648583	1.00379901866513	0.963404520370455	0.574301643518793	0.555452559476647	0.772155775877493	0.723958726628119	1.42591208071621	1.26072614458059	1.18610530774064
0.185448664842497	0.0418145727623817	0.417267679079494	0.638817522058528	0.68857278867025	0.997513660852663	0.66560741112018	0.719065284875286	0.552043200009397	0.412641663597227	0.881510119589757	0.999959844108905	0.738450449031744	0.473543093606255	0.961515979498172	0.875267612192499	0.633125274381073	0.244870157560021	0.70200851496254	1.23955481194447
0.185879390860666	0.0598793480150911	0.424237544080231	0.842313909654923	0.779001933141993	0.796605904313318	0.761435408982221	0.799370864013787	0.585922505486435	0.241859783435322	1.27614209971399	0.975128555449935	0.749603555529301	0.525346447981458	1.16365797305297	0.778346327905612	0.579423104169961	0.305589421042368	1.43351322423793	2.07035848551196
0.186063245254545	0.0322587312051285	0.277744903860371	0.152105229747569	0.820300795700677	0.625750057884681	0.293697532715743	0.617808730248861	0.324484103279315	0.175176296075807	0.402879692742245	0.319973594723489	0.402240335638652	0.425959116922166	1.06123159530479	0.647372255735463	0.465806477462366	0.565955291002212	1.43467534455858	2.00553939541735
0.18694249803432	0.130854530176768	0.254939955027879	0.159996990006637	0.899592098176252	0.568409674218038	0.300808541387721	0.700279742500335	0.331142528495506	0.429061254892228	0.708074105297106	0.185765595719543	0.232340290859605	1.0425886611755	0.79323473159942	0.712447454903794	1.29714079602759	1.57119121626537	3.00763035699285	1.87622426841939
0.187159095401526	0.130910715132418	0.453248880859147	0.84290429924843	1.29448306157715	0.877694825204888	0.694911416623052	0.681118940409784	0.672931659686598	0.796878524446556	1.21384288690248	0.980797403907351	1.15702297449272	0.881778930712938	0.49312088722966	1.07098487565482	0.895071016833834	1.33095955442755	1.83077615298107	1.95785749896239
0.187567732905944	0.0232520049767869	0.279676769844714	0.138402174468972	0.826787209237596	0.810908630658554	0.401650119102689	0.779820448010864	0.368905986990847	0.331464346732926	0.453894024225533	0.315997650523483	0.353949091809445	0.377803141579502	1.03970798696467	0.806131861664157	0.523941141379826	0.665681760890202	0.426855634760705	1.41581527412128
0.187630360339053	0.0385137066179612	0.292468910409499	0.268704354132758	0.791901045858195	0.923592102950444	0.466337923777005	0.936299648217183	0.497548137697722	0.304278590721383	0.699197911336841	0.501266316537305	0.662279915371976	0.522371265993202	1.06343111705562	0.934409527116343	0.66906610778302	0.565072503522295	1.08690458453018	2.71659720196181
0.187843449530546	0.0409485681094348	0.368723018121032	0.933609011271266	1.65365000756217	0.768015434110191	0.685374240288514	0.656747564891142	0.620057143731608	0.51028162113507	1.13725109069285	1.07668356183361	0.986153396662867	0.700555554330428	0.798953488151582	0.878951458771139	0.922784556493102	1.21578846212848	1.63553681207482	2.30950037889045
0.188412423658318	0.0494839735628412	0.385630632348307	0.76783363012372	1.00687663418429	0.831415401547541	0.458575687205906	0.962192568593616	0.518316062545692	0.364701258564257	1.06829536383915	0.863469311716601	1.08407855240279	0.640001014960863	0.80178314316076	0.93489316111951	0.785374638097655	0.908704955950182	2.9264226511709	2.53294245310571
0.188541706429986	0.0691616737992365	0.401676989294441	0.761771795571278	1.01122900581928	1.09459869909743	0.84688750897362	1.40898334790606	0.689885927432047	0.328518476290125	1.09270721246591	1.20642628524537	1.05310216456373	0.468611281723839	1.58160673673349	0.888631005848731	0.711339448408129	0.245242045152502	2.04533503352821	3.07144278878319
0.188668000755675	0.0499983591801562	0.222263837955669	0.368258329282475	1.07416254491447	0.613946817360372	0.368301250871302	0.815051798686994	0.383054173405676	0.44799372509911	0.810004686446706	0.420259682745456	0.754078085752605	0.58677752598506	0.548691507031749	0.731816849580343	0.519349224255974	0.882855203854894	2.80495137081954	2.38226601155775
0.188668780350278	0.0567569925882774	0.426861106258734	0.916422845413141	0.800501029252661	0.927654206710776	0.90123441458953	1.07845951184406	0.726517152743434	0.283781062561547	1.32323778899031	1.06065010714912	1.48994053819456	0.429358761363267	1.47236382310886	0.821306062451416	0.68126983971804	0.352650429510747	1.96623594499551	2.21938957235377
0.18891097440695	0.0671397099900788	0.463957793909276	0.957532011248931	0.755510899613336	0.906569407760634	0.944929181709642	0.937845800269439	0.828850571563172	0.326176178704133	1.28734531635339	1.19257810553588	0.987013229559714	0.465950107275049	1.49495350595524	0.829647829316647	0.630604554935452	0.34162984368307	1.95490129200501	2.73596152901821
0.18940874556098	0.0400210532783932	0.411320832636878	1.02984298506832	1.46493525288033	0.537022842981775	0.78679579832055	1.15205347869207	0.697165920295922	0.672046639996492	1.08337091796507	1.16987991676559	0.95259828266956	0.899002007563542	0.967016765426377	0.807836843200678	0.998454489586708	1.35166941602739	2.81502255909254	3.38322929957514
0.189651849144689	0.0898456867234292	0.352315835181801	0.961652516962851	1.16932748066575	0.570795034178571	0.768350174314157	0.857548423529093	1.51192160723424	0.895901204514932	0.999161153335682	1.04153984203389	0.95008676717302	0.851203432762029	0.747429195750573	0.778568340928618	0.953605546044379	1.47907834283943	2.29063566371719	1.85197782948556
0.18969693569923	0.0470434009632384	0.354432522750954	1.00961932115825	1.13251132092574	0.559821194558653	0.766922722757925	0.924004253382536	0.677637691918158	0.468957303186355	1.22659689072531	1.10047641430835	1.07330167108112	0.725077334064448	0.859188679306335	0.68191437969622	0.973052589481253	1.36301733422481	2.38485766732284	1.69927336847321
0.189770217591914	0.108608297647821	0.394655690763986	0.8466873051788	0.953957524275758	0.947694115895329	0.693838953019509	0.690949514598794	0.77162938060585	0.841901856573223	1.1282355616192	1.05241201560565	3.46066903986867	0.784079981901024	0.857773851801746	1.03874626709708	1.02664760624781	1.34450434214094	1.00172042590849	1.80881207516144
0.18982595860603	0.0828349156091163	0.37484575593121	0.668426312261561	0.676915721636168	1.06389643805456	0.685667980319787	0.906965821814644	0.547626029091283	0.284570937848355	0.934989125057554	0.837993179514937	0.734688197272854	0.521197288056707	1.15793525339855	0.908414383383976	0.616435472017429	0.257536316280947	1.09438061712625	1.67692572772726
0.190097907190051	0.0833739979102334	0.412518838236764	0.627727504797691	0.831572718339217	0.848178030352076	0.409734844729399	1.05731577999949	0.454598930860992	0.351315693436031	1.19170207433831	0.696347444660734	0.624651217492709	0.59285728000296	1.20678445177828	0.992292693804255	0.66149088195292	0.828576843372044	3.23667352656099	3.26025799403278
0.19054487476245	0.042757908906484	0.462413092406875	0.589333849058788	0.749062805544119	0.859232146509127	0.4389376036683	0.825319150577767	0.423756108000299	0.408007317187909	1.09591612959382	0.659650629572802	0.616109283673807	0.52832005204238	0.566145009357266	0.981378371727957	0.604412071489094	0.843834927917246	2.46381475998955	2.00736943279459
0.19062920091201	0.107286330470178	0.396339093235538	0.770534568502932	0.844759864471167	1.11457830839464	0.850047401735575	0.765142256512131	0.716004664229091	0.286448213990383	0.709916612219427	0.945659762758471	0.827089718500237	0.4695446257419	0.637900938763672	0.827048480487503	0.729918810293996	0.421237551259589	0.794048984482891	0.915181582887959
0.190929344834174	0.0707764510342075	0.376025222852253	0.429575177144434	0.919762836066002	1.04333269671986	0.455507041347283	0.956169957748159	0.493752534427292	0.210343524409758	0.93256823008148	0.480422116271537	0.899429244670819	0.525413509893153	0.769127180589856	0.880339147462022	0.718557931672831	0.252001963546828	1.47572877997619	1.31806258539375
0.191024975105478	0.0647340214563464	0.362960880222501	0.626591380874517	0.70088541105983	1.0579278590218	0.656278977701483	0.916634398640088	0.605652764842353	0.522374088718802	0.803433204709359	0.791941827346933	1.04392906859144	0.55736732737031	1.11727382427507	0.840765096188898	0.652111035306644	0.32207247717814	0.661982879451814	1.57730555574893
0.193008783505301	0.0803214106151605	0.322325791808829	0.647677126404405	0.800046369893204	0.97714709645019	0.669863516679695	1.04888781589502	0.575077310637855	0.359629072059201	0.939558980014997	0.813890822401872	0.851194395991181	0.487413863835777	0.848603233186568	0.811316580043448	0.670334961376436	0.238890846668124	2.21005507076887	1.72812989434912
0.193138975804005	0.0675485172841399	0.435949919643118	0.826904083186817	0.753854538747148	0.872353845919809	0.708038471127026	0.95956985178349	0.582454450312501	0.296590530033602	1.19481501440927	0.943227795870431	0.776542668688287	0.549051650320133	0.792465889762193	0.835397850118504	0.619682744087086	0.495481998157317	1.5009849976299	2.24709310488367
0.193262541548584	0.04990150187337	0.455819539978511	0.268974635992843	0.773387493715542	0.855352977069589	0.435795210312464	0.868935402768052	0.393117895236629	0.381337125235408	0.58298232392519	0.405982451597903	0.577243755185508	0.517468645766466	0.635951092454826	0.989243187666383	0.613017015786354	0.533548198258662	1.79773588967664	1.9026621870163
0.19341716114485	0.0868964396146406	0.92523618352207	0.880791705312009	0.799759536304234	0.850082840903686	0.878217695713489	1.35525558938995	0.695301217352872	0.428892730533231	1.31803229650654	1.09691736424474	0.964861523823693	0.405778215283979	1.53579327468013	0.733470941636308	0.659077315951851	0.279446198546622	1.18208203979868	2.30874146327673
0.193638176214807	0.0281715072130226	0.458957550494916	0.473906102752436	0.813490203966341	0.833339448873026	0.400083922255091	0.9422197290857	0.397292628980958	0.211156760963419	0.936262925822221	0.763234892226727	0.598045067477065	0.494798563758895	0.683409241943488	0.8805554584107	0.612661579970279	0.532727788090583	1.04922280470531	1.47993128728516
0.193665851823214	0.0684758777609077	0.536856739872343	0.796977065471997	1.07909885724418	1.08571482397767	0.544661515690308	0.892154341345888	0.728990527739816	0.349721984872786	1.15944873177759	1.04799384955743	2.21516671092062	0.83430777583323	0.661624068854622	1.06825940675157	1.02819871769517	1.11426730786846	2.78674775664801	2.37693662428381
0.193795784257051	0.101526832276124	0.692551799404865	0.252102467147825	0.453140078800473	1.24856613781543	0.539310447290811	0.534605653962035	0.460383034780235	2.70368345470337	1.15157061501925	0.396277885540609	1.28121668188717	1.65949828753061	0.5816090343514	2.53218808096161	1.09583083569805	1.41949791085035	0.394989999921276	0.710194759332745
0.194508853453949	0.0352597641727645	0.268189119242441	0.181171105953387	0.821377640233385	1.04582681844038	0.446328602838172	0.630171794868289	0.511744467664793	0.202741562479059	0.687029451751837	0.20210551571694	0.456670925407879	0.413618147242955	0.683409241943488	0.847445229545021	0.714324063863701	0.512777147486256	1.01051535704363	1.53541522485616
0.194536269197488	0.071834240872305	1.30996882035372	0.240832418665401	0.525276439256602	1.91316985470364	0.639428299567025	0.471467694162371	0.616101635091234	2.19496160217782	1.29355856793518	0.312176711919758	1.37381056465212	1.77698523407454	0.570940363084304	2.61482438149317	1.32611142853635	1.40965655325123	0.319165060310584	0.358993401153113
0.194693617374865	0.0703884043899675	0.38770481660499	0.683736486982993	0.642650993538281	1.02876361504404	0.711512103241532	0.744763398295532	0.547632906741603	0.384509996667442	0.942005553063325	1.07812876106951	0.675947627511255	0.485929034214484	0.742625915819027	0.894120938486105	0.633497697938358	0.253340996507616	0.972775584913134	1.11557774985362
0.194879680620119	0.111638889458883	0.562411630413503	0.331014429073603	1.39214048748011	1.27675356061207	0.515846243601171	0.321860053010571	0.191477223738017	0.328352596602847	0.327483400224503	0.424714827252915	1.34108515464014	0.180249006253764	0.937903816270326	1.13898474845209	0.250332661212101	0.260690231981401	0.381850904970066	0.0232001238825129
0.195061066297756	0.0415241551962968	0.383904048319937	0.210180105454736	1.25651926752457	1.6373933141177	0.497448117982814	1.02841463009964	0.611879617500955	0.424282039243179	1.01762789680732	0.174719167490531	0.782471884755943	0.610153730474596	0.572375006100162	1.53415204943186	0.967889622902897	0.532401643860116	2.08806655022097	2.18419761968914
0.1952789629893	0.152481647713653	0.339559980689631	0.706096082670846	0.968590161717769	0.668784015826496	0.491028335852514	0.834557101500063	0.67302536767221	0.92879930451379	0.990381357384375	0.98328154588172	0.973641398821596	0.627448603018897	0.697002682673852	0.818952209381487	0.76394917618454	1.4293802592544	0.586316707991584	1.5006268764559
0.195309237246384	0.159364999374974	0.418838266907841	0.711921009297231	0.663478036675264	0.550978937459297	0.520277343221871	0.642979839587636	0.662549846528338	0.867686524278405	0.953500068489627	1.36482934078761	0.717380294109367	0.791062310353972	0.510491164407849	0.731219603279018	0.809789942463638	1.58260151177463	0.45523718284623	1.04093067426477
0.19550413589714	0.0509714085219578	0.398875387974608	1.06218467741837	1.18389217791649	0.553790465948759	0.862623224946818	1.07959349338902	0.752518109778745	0.711326479780041	1.20509382044748	1.2170056704686	0.967007629652481	0.869766169919199	1.5583235109927	0.79818740062303	1.0700617390326	1.4067842265585	2.05775135672911	3.40485971507542
0.195542465965122	0.0457790079297092	0.393262237751172	0.779239994674708	0.90478187391268	1.04765523680343	0.472981448314104	1.08470768863878	0.634142571587266	0.36997767249652	1.09007079006369	0.889131349322954	0.824273823703285	0.625001237723864	1.26366289532411	1.03365676722779	0.764308532248586	0.812772214761213	2.08559903447163	2.47494775556436
0.195665382047532	0.0376593557126833	0.336038762116648	1.04906590101297	1.08190367730385	0.682480598825681	0.848251212693277	0.990398565249816	0.749877092055809	0.810927902176307	1.06300399714654	1.32520616187709	1.37166523135963	0.670244359207965	0.938823255993197	0.976441233737205	1.10086574084267	1.73028959970001	1.49954471323542	2.47590286114533
0.195781021913646	0.0670998865874479	0.487314494518807	0.895592339970255	1.09032076210394	1.09529214780184	0.89592459479017	1.3684388938249	0.847553481902518	0.389373107180473	1.43668603792644	1.30179373163375	1.91776495832996	0.483699422891542	1.49949522113803	0.943907895380629	0.803484876976276	0.419132168467649	2.30450023104079	2.54800691860575
0.195928885023353	0.0777159876511789	0.37738035505941	0.833299187024129	0.782118333217917	1.37705927872911	0.976461861577453	0.943056373697531	0.944702012087157	0.325117575385411	0.944247964389624	1.13162392773861	1.59270099860777	0.512819282876836	1.26642517759497	0.843175602126338	0.875965034970473	0.31620425730828	0.945496885600599	1.95362960516806
0.196603234354967	0.0428348545119548	0.392705738263698	0.584888535057358	0.693981007869337	0.90509169058285	0.607751874577527	0.97141616531914	3.45434285860769	0.914148704746536	0.685747652899091	0.818190454758815	0.559737310194089	0.461419088935469	0.706569611514406	0.750292919278933	0.577026525910102	0.195996048560885	0.900068442420053	1.1225553214967
0.196893503412159	0.0801734620437587	0.771759322129442	0.292264001279388	0.463342880791185	1.48765593099349	0.509525208119682	0.367834494670476	0.493347612764693	1.97672505502204	1.08033332830286	0.282965248780289	0.9031760457038	1.69692199011108	0.534190515885276	2.50715505497489	1.28746431728481	1.53424899591638	0.407217990266884	0.219015255112791
0.197026034494672	0.0601796442546969	0.418096154550485	0.891137154805239	0.791027272007561	1.00848546581381	0.847055003289325	0.762808674236976	0.717224587454627	0.304590808910458	1.33865557709562	1.01188615704621	2.14656935056524	0.552521512527598	1.1131839027492	0.92459276237913	0.67987553818954	0.34368532462554	1.63266150239202	2.09934960902406
0.197354113890111	0.0898389723125205	0.253294195117636	0.147141914685593	0.600409592056783	0.523597979413578	0.276425618876864	0.609524308112107	0.272574177781725	0.206365938144047	0.65562601128756	0.248607194600934	0.217625792039977	0.589478937580867	0.598396735498287	0.633777590849522	0.509233677740395	0.830309744501866	0.858981036019491	1.08806286152301
0.197428045444964	0.125097733182506	0.417790040268121	0.170395085705657	1.03142171553689	1.13341443946016	0.443412451804296	0.658755101839627	1.32990803033675	2.78124697458956	0.834698572916262	0.472222522850021	1.12751672322392	1.50444878080082	0.522305172226279	1.64028702745505	1.45639433611976	1.5279221542871	1.97064151242931	1.00953886467259
0.198196855655977	0.055727140873731	0.389952970536916	0.685899681974489	0.702032820404883	0.888882119027229	0.695292653684918	0.865515002737333	0.519548021659288	0.31365424581844	0.928582656505848	0.996456008457047	0.754373194617471	0.488584685917605	0.767696500676253	0.786217642982518	0.595726108733759	0.245885422568888	0.856958980774671	1.88140962584718
0.198270787210831	0.0765609546206107	0.41906581788657	0.984112234452787	0.917816492065554	1.23212609491126	1.05249303128924	0.9934683127594	0.95760534379404	0.310759211843131	1.4753083843105	1.15579872210745	0.993246052391485	0.56407825232181	1.31921766271718	0.96617590581957	0.888334724069616	0.333978820833916	3.06404677857216	2.30687831884251
0.198405657077153	0.0635060560314253	0.4074626396637	0.927129297460362	0.816971801317634	1.07742340449948	0.589165005364607	0.930990646011229	0.685050939256985	0.329540201130985	1.13063330423504	1.03312394995351	1.12397309923664	0.594260846366553	0.732036506597006	1.02054334515256	0.797230774712543	0.86381883642122	1.6127249416758	2.26988839831452
0.1984261864017	0.0517525955014721	0.174523122630949	0.198917107803444	0.80448827860145	1.00248155770595	0.446396100547486	0.874642221284533	0.551220461089849	0.223387486107584	0.648737131739057	0.216489123254097	0.782373000110124	0.754597198628911	1.14849514383012	0.825621245152091	0.805972927688802	0.593663886990272	0.531947926497813	1.4275164021923
0.198929934447686	0.135658961301914	0.431627129291611	0.517422422336912	0.768307052194203	0.553395557177377	0.450262219342077	0.700429436266668	0.395736560596025	0.807124717317858	0.799920360234427	0.668482909235344	0.648534177066856	0.78058881767455	0.46476885370633	0.754116497334908	0.659383095293621	1.46370619692401	1.21593476393394	1.57814577701253
0.198977619650904	0.0566665409838523	0.327070111022572	0.492191728211845	1.56868539915888	0.66889832665587	0.433352793201365	0.805459094044485	0.421166672654764	0.448953447080775	0.946985415272845	0.51905498165026	0.682368949199119	0.666838403057527	0.729880578970966	0.735736443210476	0.509011530355348	0.744336580769692	5.45819728645813	2.75256004914681
0.199241772288894	0.0776121072249364	0.392012911662292	0.681689865732889	0.970600021548245	0.781643023679997	0.473723923116557	1.12875251613268	0.488373352170648	0.301872967940336	1.0209849890407	0.857427639341335	1.29146514838274	0.632235245586585	0.914648332245319	0.843626556499221	0.764256262275634	0.849252248932964	2.4574107322196	3.41056789990153
0.199780991889318	0.097022002796353	0.477992704200911	0.226281383429251	0.563781505164133	1.11806404881464	0.453592106334896	0.529202324177296	0.466091484545956	2.45497220840079	1.0624769652373	0.311358120274044	1.00145734067593	1.57947843656883	0.455578419579882	2.20600190006444	1.23861802756095	1.57521484991374	0.553378073360004	0.871865007526512
0.200086592973702	0.0443555528170674	0.465764071648528	0.689473513247924	0.946705771233211	0.868431948645991	0.517697430776984	0.86939883826382	0.469831206907535	0.334843502559059	1.11397244486137	0.83636663386247	0.752006143408181	0.490988658210953	0.722164418882914	0.877399758802558	0.573545345711484	0.505604350694527	2.75605262827148	2.4258197126777
0.2006449126419	0.0497232998643106	0.363475441601128	0.980608911490679	1.11870866365699	0.551061803562145	0.718983099696517	0.887819373920865	0.636086367508998	0.634315402430755	1.0340580744827	1.07219194542114	0.998001013290042	0.7834709019501	1.15021513020825	0.714219696392327	0.920482064184556	1.282225051793	3.70452773146976	2.6811634074337
0.200754185818757	0.0687276295814151	0.439977560662552	0.562917205137209	0.729860327863723	0.643165442218117	0.363718906383437	0.680319206589652	0.356991317517484	0.251588061428276	0.858287460374831	0.664628538052029	0.491248877456375	0.506451557120481	0.578264176049235	0.732285768552989	0.558716354384939	0.713143766363254	2.1749781120052	2.32691789781024
0.200822660211389	0.0688021055185057	0.642509009722559	0.377766140037147	0.826432585435704	2.0956178920509	0.843212633688752	0.904601480546407	0.979195147855268	1.91878617470214	1.47814349605869	1.21555337947338	1.69137860469947	1.90858595165744	0.909646897201086	2.36145154381502	1.85899465553898	1.41436574326018	1.78314357577259	3.4817368480661
0.200826688116838	0.0531887848416994	0.43736688512666	0.909212665496895	0.792194553483614	0.942482799864929	0.547555167487746	0.983414223220661	0.539751119474716	0.392192621085577	1.01854978169648	0.996417510335095	1.01193834059644	0.627600873006628	0.936742627309978	0.974582418819098	0.636710994525596	0.798776528193684	2.69617216139683	2.43832342749457
0.201046143997588	0.0699004905306028	0.63130102187308	0.259037194594489	0.565884351569856	1.5333652802558	0.549870088925697	0.601416237535691	0.58145203277834	2.19701783443951	1.29963921963564	0.393534894351537	1.18194731299314	2.02048545751168	0.607484128966137	2.64997889597417	1.17246122954465	1.35986104224581	0.540795590832434	0.602806502194243
0.201252866499823	0.0376105025850373	0.400340282725404	0.996239664000942	1.19070336956422	0.544783401488606	0.746115928883125	0.804070838156717	0.667859392575491	0.606370772562001	1.0505505530547	1.07863886118537	1.03170368171578	0.749572289033789	1.0360460804822	0.664451439849093	0.953159944524961	1.34433681450343	4.93012574760524	3.31165391748321
0.201431523596349	0.0437571212976884	0.349104235153646	0.625591102964499	0.690677659783661	1.08130331381493	0.665447416549954	0.878634738586577	0.844244472392238	0.503179796011717	0.742241095668863	0.843988755454708	0.841550825414954	0.494183961062302	0.958468353865038	0.875241799576458	0.658979309752565	0.306024280016324	0.627539287633945	1.61624030364943
0.201511172178291	0.0470808318746259	0.625246560660593	1.21044344375538	1.22036571212238	1.13552290085827	1.22972201662627	1.13209704398046	1.03558242371127	0.672170204936262	0.908497773530123	1.32076469433401	1.76999885095214	1.41143469824355	1.4558139080972	1.65432516657336	1.56334262102798	1.88956976844343	2.67148762279519	4.02892773903825
0.201563405016693	0.0989704939711995	0.483275210304733	0.375588843383385	0.780693088984724	1.93217208791281	0.755169371634247	0.71177540351485	0.866589098576102	1.07512884381218	1.35403674237657	0.494948065549069	1.67946995770495	1.72721898388753	0.875227354127263	2.59535008091152	2.53319106116726	1.32958725356711	1.91842242610795	1.71373351228085
0.20166994961244	0.288549879372449	0.300513905742424	0.179708763576476	0.633452821506113	0.40181958239624	0.347201966922809	0.634221728957419	0.704345327523864	0.544577136285123	1.33931310412616	0.33804998264261	1.24351150291465	1.48122326837168	0.711733533751042	0.487256107930491	1.8934301137199	2.07010099622559	0.452859782591425	1.32542404798237
0.201678785017941	0.0646845509116054	0.747389324464109	1.14152156943374	1.87231648802304	1.0249551037547	1.11413843921411	0.936389874596891	0.82640040863662	0.638712022237756	0.892566423979702	1.45243181728913	0.942974798037015	1.0024903717639	1.2216500483321	1.12239054721943	1.68206079709571	1.86100927659656	1.13261858296075	2.1033115144974
0.20199945826465	0.0600400308140783	0.382004964145744	0.723629149420697	0.687729910359134	0.985245593282695	0.784999609278252	0.794828786035344	0.63193226671563	0.253286381450637	0.96787179086454	0.967249610859939	3.20108216640448	0.491198522546375	0.983126776087873	0.829977446000347	0.639640726509567	0.249513405839311	1.02058469752258	1.3494603372782
0.202025834548719	0.0875042095675822	0.412166603338741	1.00048849484148	1.17559972512291	0.544800603603707	0.801905285546225	0.810062690009092	0.705871306188646	0.661853046707161	1.03865655417643	1.30346637372171	0.91541765584166	0.812351705944293	1.06108892362365	0.776289718452234	1.01161606877608	1.42666001438863	1.87508099524005	3.16153208988115
0.202057148265274	0.0454780170958715	0.335593833824408	0.312216913273963	0.808430534446086	0.734438940093781	0.402112603407248	0.660793397781195	0.343550669379339	0.286920287892264	0.664414647230955	0.33694620096191	0.556189823525336	0.427481816799475	0.582421470313419	0.820331069054057	0.513305508633373	0.561793239128528	1.05580109366816	2.57578053245568
0.202273355835178	0.0842392307918116	0.40580625392534	0.670318285282155	1.30385453358948	0.889891494748742	0.525245924601922	0.986676727086893	0.527859662071185	0.5090001307609	1.10618356992792	0.732704361856169	1.30580110441759	0.78847529848988	0.725493424776064	1.02807719552949	0.714219523917797	1.06248106951095	3.37919189185378	2.7757414029315
0.202351445227915	0.101056360449695	0.123073880252494	0.177279517223575	0.520311256095066	1.09833507248474	0.324891474079405	0.656470733953404	0.53144033876911	0.349320582476291	0.634288796099383	0.246839320316565	2.0409736819477	1.62187182128772	0.73790586103481	2.269090447487	1.38224937948704	1.44003608632523	0.75207975390555	1.82120222617034
0.202353264281988	0.0456348410380146	0.687609206760078	1.23619025871935	1.13727965750661	0.709145911889445	0.817666000671021	0.720804193284189	0.731015995759099	0.56974236310318	1.22278895889544	1.53715250674087	0.869664966279335	0.785915111390466	0.55436666945912	0.853407085473772	0.900088934237247	1.12419064707743	4.1463452389449	3.1626499954061
0.202473061985986	0.0493251430151391	0.449767791743416	0.692236498941104	0.994286776819964	0.826073127479605	0.511277648646684	1.03112142149085	0.45026343204043	0.328460146586096	1.19770232420598	0.836081443827484	0.721148726158621	0.450435136763499	0.686183413521113	0.843669965839262	0.559534379461641	0.517159005125464	2.50380784589736	2.73198660709511
0.202754755502544	0.0548776521280767	0.375353647907082	0.659171391316848	0.982953513037429	1.20045626113626	0.555508647568568	0.854849834536032	0.694432054293664	0.381009626720844	1.24394179710579	0.757426234800117	2.59824428375038	0.652199182216347	0.879864183764151	1.1017365916909	0.964177148073965	0.991611532218475	1.42415414736494	1.65460855301949
0.20298759442398	0.0516368297961499	0.386950608890096	0.21223471764679	1.19926510848015	0.890864986488218	0.444837403445367	0.792556721746353	0.430999133493702	0.197368030324218	0.58675742149873	0.423558870485886	0.849881084288899	0.461427767535806	1.0347184412272	0.747612515156663	0.629071737978628	0.234314134188127	1.4514088253548	2.03975426545179
0.203161833817756	0.0571958989657223	0.434572179291031	0.649492950448766	0.767907959812374	0.712869337448186	0.415979632798515	0.639235444829786	0.418249689212732	0.327404041012886	0.959982308402087	0.776805480214769	0.905249533120815	0.692313250901282	0.602926561374324	0.868368592757357	0.608502196872606	1.02650718266954	2.24244647408507	2.43366353848388
0.203213287061555	0.0383741703544795	0.387403110910887	0.328247682937152	1.26722779650195	0.857519148789331	0.450203471335822	0.881612209116916	0.425445430860184	0.259259519454708	0.68204580097428	0.631721255205178	0.79490276628619	0.515856792994785	1.24903904800777	0.845111854892569	0.652130636546501	0.59695503277677	1.48501167087904	3.42205887833455
0.203405067333899	0.0598129756773731	0.409758157659256	0.903498201891589	1.13955887844861	0.556491937895376	0.66725985504079	0.836550284251777	0.600382765284541	0.661690987101256	0.994721372547533	0.999766340390673	0.815670859517043	0.765308958335766	0.720484063527323	0.754761260922295	0.824702565746906	1.25204809646507	0.95255417963691	2.95237688977648
0.204621754644348	0.063738050504891	0.428138240365879	0.775929864485635	0.893489704197271	0.907058095804657	0.81380113183401	1.26953642746902	0.638900186196227	0.319086695382137	1.01376734597693	1.17716821911617	0.973201053133184	0.456743690244829	1.83530472750732	0.794757449633528	0.614501483018197	0.230636249068234	1.69167976013445	2.48089617877825
0.204669439847566	0.0496549209210337	0.435891703669921	0.673691402896014	1.00779615143082	0.853292052699222	0.44624110580758	0.979360187932453	0.696988820800178	0.360390737514337	1.08521637155142	0.934913214637295	0.803203668780908	0.599972943315631	0.599324101425665	0.923115986440959	0.61508298646729	0.675255787152875	2.44492731988081	2.84001663179958
0.204764940186436	0.070502009135457	0.581360986209485	1.16793680318909	0.915462881863356	0.677557094527492	0.890523528087478	0.762396503729677	0.800629852887034	0.710022215843844	1.1978547088315	1.39881609071182	20.3140388858769	0.87441001006316	0.595812792828842	0.993091045522719	1.15238041268573	1.38588010418751	2.3719842283011	1.63613868243399
0.204769877618922	0.0421996094982834	0.360208225536443	1.22983698981343	1.88652941106048	1.13884105938277	1.15768321142464	1.03281931790898	1.05936791763721	0.310258487330958	1.00612875090897	1.40702429555535	0.901154318218581	1.42964319071424	1.35259094679601	1.14816245167624	3.04933352258262	1.97784732829579	2.46311615169992	2.40537558622461
0.204928395188203	0.101811461556943	0.455778054032563	0.970989697604112	1.10832048842917	0.877661715757545	0.845500056059946	0.595305450910065	0.681887220109718	0.900242286215829	0.889896746369154	1.20670944906341	0.883284008632	0.840481416527503	0.556700936686579	1.15594523131951	0.943309668122115	1.66035631615474	1.82356094362233	2.07772721090225
0.205001287283586	0.0537518692323866	0.43011645304733	0.155714315176667	1.01226415637147	0.988560052427606	0.383814474395281	0.729293675374822	0.423418243428322	0.265004921838512	0.695890070487947	0.190547974263593	0.490512650366802	0.879824667709779	0.648680576893873	1.08393962065092	0.849239397800003	0.453250775834105	1.54259149202104	1.98864045940138
0.205019088027021	0.0445526632246626	0.429712106375241	0.196600204693256	1.52906509426176	1.0392237958077	0.418807036844219	1.0869756517287	0.998090632403578	0.287386925524501	0.779945345731795	0.390788357282811	0.879785964286157	0.571862956824097	1.01254488411746	1.0329822057036	0.777271485540737	0.814063128081441	1.07050043748922	2.50513450601151
0.205157336136624	0.0680026275575505	0.37339533039317	0.941481029203163	0.825065082866173	0.937904817620576	1.13123535899181	1.21375601881457	0.895332518676571	0.424654791029383	0.85632035165927	1.14774653596867	6.18833478412488	0.477743536169361	1.23849323291054	0.731560010985102	0.697632954750733	0.337906215201162	1.59229189291163	2.55152277486988
0.205810376549089	0.0606836881356698	0.279616971301372	0.309039338710183	0.762535510449088	0.940359725917427	0.439115097644644	1.10309746530275	0.415638761209947	0.263325555296806	0.740044989063025	0.466889013296975	1.15823585647659	0.528899151373958	0.783433979725895	0.816348629981069	0.598173650217247	0.266403993745759	0.872842618445003	1.89301907283735
0.206296843581374	0.153632667533103	0.298603065332867	0.423294296771472	1.07043505806299	0.511221150083623	0.346685734442316	0.667628046044017	0.38274381943498	0.684237695064869	0.869878373810091	0.613004582731488	0.812776938554249	0.626603622931541	0.702598583056148	0.691722070164611	0.56275159629685	1.32808841587409	2.42601372637934	2.26666890208746
0.207013810751287	0.103538222817529	0.41283275232913	0.950504212831317	1.00505034785076	1.19927153482211	0.862433231394676	0.81514407566624	0.835113531885955	0.799769738340493	1.04815786186291	1.25450993300904	1.41574692491487	0.838763842624444	0.541343915453296	1.351347041315	1.13687191171081	1.82679442994898	0.801164412962835	1.68733945346027
0.207080076292543	0.0445117593421155	0.511396577458445	0.881663188040005	0.929204122998939	0.927509560968753	0.515225014683967	0.841322029378565	0.593377878433473	0.322226214565268	1.04081351224587	1.16726913623217	1.22571612934873	0.579620836561705	1.08510928638363	0.929003408840318	0.729217085907113	0.832257104770483	1.72659340233152	2.24981061889644
0.207091640279155	0.084511125845045	0.455379020274533	0.337637509784203	0.615188608365636	1.38292353525739	0.476590075847238	0.575535620756491	0.569423022368405	1.63043115240219	1.16134512055644	0.413183626619851	1.1147227496348	1.6440109307474	0.653765237085435	2.48157027665622	1.17026327718201	1.51385339715428	0.529945344159541	1.03881333177202
0.207399060417613	0.0892602209630464	0.250094690447019	0.141685041444333	0.531768776938234	0.563170242902744	0.389098045085463	0.63919443283901	0.665718723913345	0.580646932306362	0.925383421274035	0.214471517731276	0.516706266000669	1.72162996527051	0.755541666064	0.580113713913381	2.01541385634783	2.14368067920002	0.510577619735305	1.01000038270614
0.207655676974441	0.0521137073249405	0.35177154409259	0.96914567023522	1.40115103659996	1.18259232702736	0.776099911309456	0.892062064366642	0.837147596968138	0.473647628480397	1.18884844070194	1.0976609858635	4.05504919516007	0.695468316605614	0.606976851877657	1.02429230574126	1.20344033576411	1.38412819282932	0.596820990762756	1.25485423379471
0.207803929881449	0.045538215262639	0.249883869495539	0.256472102228431	0.864507813400234	0.959796636228582	0.422071926042884	1.24691421335697	0.527922420630356	0.337660077940032	0.620731194900566	0.419945619119006	2.96672632835002	0.587504161522367	0.848294111210775	0.842777192674946	0.670383311101416	0.263987318464265	0.860480591961629	2.24951822038755
0.20835965090097	0.100829614021537	0.349008715741313	0.396435330710172	0.96056107090182	0.842235901883395	0.416035880889609	0.979058749800249	0.391931500556404	0.171784651522111	0.711568848835857	0.478891309369714	0.869373720095946	0.455389828592257	0.704441425604142	0.7508638624632	0.568566630787785	0.247192375769303	0.935836618297144	1.87048175034902
0.209423797534095	0.0433729335102924	0.216892368801544	0.151134095272899	0.870671473534036	1.09597856768502	0.44204124833916	0.705504670125199	0.580453913775629	0.247567131931611	0.637334804801672	0.186894198557817	4.09188836094538	0.439955332374741	0.714091579592024	0.844580458352831	0.760116480417818	0.990242201706222	0.463615223215655	1.80994063908365
0.20975720415932	0.0741956297294674	0.72844222948262	0.346555871056185	0.516363076105716	1.70547373661409	0.631752310068939	0.646068042493069	0.771833130996584	2.16583127782161	1.45171107781185	0.513747812917497	1.32584146845812	1.75654713028092	0.719671627565304	2.51289066730936	1.43187187830923	1.52425080393321	0.686828318273975	0.538442233264101
0.20976837834863	0.116813770841059	0.520311760289759	0.358212775140087	0.608174121068318	1.77131917893033	0.560288485354056	0.604303481686322	0.768247296060918	1.75146367207518	1.47921944938139	1.02489143050664	1.23619249405146	1.68090997248932	0.729238556405858	2.37367795611289	1.65301960012346	1.47927200954095	1.33120172041096	1.06607487094299
0.210016939094561	0.0706649300714138	0.494921230962247	1.14791432299401	0.733247213888775	0.875238067218242	1.18103491893209	0.97237379530376	0.88821844912667	0.359921895989002	1.13195719828821	1.34879487299464	1.95123509333077	0.475164413941939	1.23039661500612	0.84765565448149	0.606223226051889	0.315617910577003	2.4053862328257	1.88125738997836
0.21024990794843	0.0415797227348514	0.365110801764702	0.166511957973204	0.905072082014461	0.912194129460372	0.433885275130397	0.91008273311362	0.451881399278245	0.295911437106589	0.67306352710896	0.324404931181846	0.858178896638435	0.452006752388162	0.976583694266931	0.877174496210312	0.728609447471543	0.483543574741167	1.61653153956077	2.45202786263988
0.210674397209776	0.0528866363508084	0.469812625202024	0.58997923513513	0.827678380576503	0.761702257868494	0.371566140069967	0.671971215867196	0.399063623938395	0.347272578082166	1.01814735158048	0.671210197243094	0.571520033772445	0.605375766507245	0.582476953744972	0.903224392118748	0.564206008294246	0.822857140911321	1.80068980167564	4.07695447708949
0.210851625049529	0.0477835297059317	0.409022375582481	0.41698051251989	1.03933389823122	0.914042524473213	0.446778587566932	0.995018566010733	0.855890053796825	0.538806462593779	0.889646700878668	0.533266360747106	0.607160223227198	0.604487393418204	0.987280107249803	0.959345556526865	0.620771266273816	0.824110627844445	1.5566075784569	3.03784950138538
0.211158265593385	0.0654322430137131	0.43776591888469	1.07021839441091	0.738251241442229	0.83879843836707	1.29571977684431	1.08201935264342	1.00159995347943	0.41474109216367	0.715744271765378	1.28822365019994	1.07938848455305	0.327124060429772	1.31423604318422	0.64858072761711	0.550541330615211	0.326490573065178	1.44773384726153	1.59368392809697
0.211685401477461	0.0223942582774862	1.14442994843685	0.14333164554151	0.803699617462836	2.49235212229183	1.11764957005602	0.532505840034303	0.277609477522362	0.584342714107769	0.498557873773671	7.009207682715	0.86701130410443	0.516629977388445	0.962372009584982	3.27262634429973	0.531035483458766	0.808632737533719	0.860504044732288	1.35774266652562
0.211981647426609	0.0645281900322835	0.433677009792493	0.6130998505299	0.915018645999027	0.781796917870999	0.482554873418459	0.816821466088978	0.440906388779872	0.219199942292608	1.00497660527351	0.672332721430533	0.627616211794684	0.47158251889376	0.80073688416577	0.759045664684127	0.556961390043068	0.409789235293595	1.18449696448654	2.56255534789865
0.212155626955517	0.0864460338438004	0.719648000226686	0.267417812478754	0.5557276679209	1.70869996555574	0.595157302002585	1.04550022545692	0.785964982991903	2.09543378981107	1.57918039610341	1.32225902933083	1.46018089502085	1.67859830894501	0.551132778020059	2.66419625190171	1.30373334636618	1.29005964215985	1.20782479584005	1.09548874610569
0.21249098256725	0.116624609678563	0.382941732630954	1.00866886912157	0.933254363253541	0.648129454722832	0.860107060338506	0.926302975465532	0.745288839585981	1.04939795109862	1.02773158681179	1.15409112777719	1.7329441475404	0.958223987299545	0.841081265108949	0.827630030756272	1.02330102122955	1.63311525297065	3.28899324658918	2.11303451949474
0.212645602163516	0.0661920519263112	0.505085400760268	1.09408310751788	0.798112699063092	0.897570666904562	1.08313699131775	0.834833932437801	0.840806506938455	0.298145450078299	1.14585114013837	1.26624730121624	1.19081680220132	0.438786877183914	1.26816101638211	0.826120084686798	0.594101819324269	0.327462470990577	2.69045039604604	2.40438897706236
0.212921188855685	0.0709331206220769	0.427586262507392	1.09318671185321	0.65459084474596	0.768096450523243	1.31108675533144	1.0097090611067	0.955333999775812	0.395817878307805	0.690789395053226	1.30588820952502	0.959024239575197	0.391196588790489	1.34840987391831	0.631111472569383	0.502050476707436	0.277317647038856	1.51723748342059	1.54706051424419
0.213146361763524	0.0747611837885348	0.556429854386968	1.11984872469821	0.662338576182611	0.871625623047243	1.41185208563403	1.2425977013278	1.02049199920258	0.510234751675157	0.78254640816566	1.28944799178886	0.982437497081704	0.35599302996896	1.42979217869907	0.71836424605157	0.764720158285585	0.253249509783587	1.0156567729241	1.58259806308191
0.213178974804417	0.0461309356738887	1.19017504280852	0.306365663544683	1.73277700875841	1.96596185116266	0.773934984781092	0.978496885526618	0.882045757964339	0.447952144982636	0.938620677997666	0.379956708049952	8.4216398747266	0.601782037004061	0.995963264287771	1.45828073893242	0.906855282235912	0.558176543181199	1.69860557651706	2.28108292238837
0.213274605075721	0.087456205388442	0.386979999478506	0.605519737006894	1.0534825555469	0.820640958487599	0.569670666948688	0.736882944267923	0.529035740275929	0.253305775709911	1.04450441941858	0.760792287699727	0.805762308991472	0.425346092152907	0.741643066460097	0.694759068526539	0.589935902479977	0.29982753963745	1.75901365966254	2.19209803875511
0.213756654405256	0.259171398915737	0.309813540078288	0.561762278997682	1.07894940382122	0.542309071448901	0.364387633688676	0.755666436043334	0.39599619189561	0.770796478099168	0.882699309001583	0.693512260600671	0.731221054378829	0.770654976143357	0.662963597416389	0.646224299416839	0.649851665725784	1.4772705889354	1.32009832595295	2.64101228173622
0.213800571567893	0.0739612427647584	0.781193927090543	0.38281970573762	0.693522824018721	2.10586905786764	0.737202481380951	0.744453757765173	0.896161275540148	1.61408443650568	1.58536923246895	1.36301182418809	1.53186917309436	1.80200248299144	0.713786420718485	2.53548768130573	2.21947191050533	1.44360406856236	1.39584125193534	1.77728708276457
0.214251307180874	0.0741720135255816	0.432945975426153	0.994451573225702	1.05084316160416	0.58288627140407	0.768152681016534	1.03213441766302	0.666463229560501	0.545990419466634	1.30164842355162	1.18533387340386	1.16950561595476	0.878399010363511	0.719378357998527	0.708547665252239	1.02407200333059	1.27573127659585	2.09266016623405	2.54939184999478
0.214438409885599	0.0810789042136521	0.382459387858854	1.04980200778321	1.06724741827216	0.944467517015713	1.11430843344498	0.980512624873259	0.866703439512674	0.294221198025592	1.34912886295977	1.2349559263829	0.986068417670366	0.520616610797795	1.12906405347998	0.813360313845119	0.694428805408762	0.355217998479925	0.671931544765373	2.70317827981212
0.214597577117049	0.105434542247844	0.478816431961467	0.844259939047534	0.737430184980626	1.0834918667812	0.929600951907487	1.12880788232023	0.797663006480181	0.385585055721306	1.62351337737626	1.02654127765398	1.91002337211315	0.396496057741727	1.19734037910759	0.856703313623403	0.697691758470304	1.32765533910905	0.538354512751839	2.31273147673577
0.215205011245237	0.0595150719290106	0.263299090534618	0.412268677101646	1.02515786986718	1.04520717235882	0.434001521185326	0.997827887378889	0.455498183640351	0.230766854835249	0.713543534687494	0.620266544261782	0.926451791749715	0.586708886146031	1.57888804858742	0.878779967352926	0.691807466265208	0.252622766317025	3.2209942833404	2.22850674650512
0.215400559558162	0.0898972410508661	0.463074945849726	1.00220560724998	0.836790465037393	1.41531807749435	0.682408090951442	0.879387308617317	0.882019107069348	0.351262800001647	1.1696673416792	1.10857773620804	2.6008106493239	0.604570234603239	0.961868695598755	1.0830960202136	0.877968281683867	0.725402393313505	1.03559276508831	1.96851429274619
0.215805039224696	0.0452457139138583	0.222931682556927	0.216261212278941	1.08074284489673	1.13620210695125	0.480206203125851	1.01518621247483	0.585430753488544	0.273400138358772	0.68126451405451	0.229290761911573	0.989513929548118	0.560732257410064	1.14347389327462	0.965886142343534	0.796008964094785	0.741896142702736	0.514980486547026	2.73720733531027
0.215814524292366	0.0532162599024292	0.467293060490203	1.25337501441125	0.857137727441767	0.775352413653807	0.822567084341758	0.741935621531527	0.728848676201963	0.505959052136207	1.01852536648024	1.41800841761331	1.57629464530108	0.546859120289541	0.824293563962063	0.897471918811804	0.744537414979409	0.89068147724683	1.37580547889233	2.84350353117912
0.215884168076903	0.0524609272637702	0.394285482390743	0.309437945696882	0.934173205597501	0.856177568780511	0.425980543395191	1.16521422653209	0.443197506042771	0.274634318494409	0.667525903493893	0.511639027632159	1.14220727341838	0.509556129150125	1.14863781551125	0.904307173114683	0.664242896028854	0.576522007627563	1.78021666999435	2.9521082604367
0.215925486590863	0.0703113816073598	0.407651982877496	0.239545877011397	0.637081847572677	1.52740206532345	0.507812766235237	0.852858702383856	0.643840058538672	1.38017233236524	1.2244744507202	1.74545216765817	1.57808770204284	2.16169338566763	1.04807013272008	2.58957063004862	1.58770042842372	1.49817886979385	0.889220896369235	1.80817879658445
0.215926915847635	0.0949619134815758	0.842154868204314	0.272099094295423	0.593981370118568	1.82193039112022	0.638145843090061	0.711076149072119	0.685694859268209	3.3438898633887	1.56468575574327	0.446006314909256	1.28370193114966	1.77506252961807	0.465446544191721	2.64711547365978	1.23675068277724	1.43027730440559	1.19793312786609	0.962379041039155
0.216383238555271	0.0521583928871949	0.43891689954312	0.692772362107185	0.712130712541747	0.954170249808027	0.611857985227456	0.850976252007238	0.536081893028919	0.222484918420296	1.2305483671886	0.834529868201976	0.700750677813294	0.462209630529803	0.877216831458646	0.851079903396665	0.635503558150399	0.39086158260341	0.965222655656896	1.69029154653485
0.216740682680756	0.0822435843863304	0.515597283827325	1.10247453667655	1.03221630082021	0.648305175253424	0.60473197706452	0.732435193868264	0.636256589354421	0.500870116043596	0.987110560311851	1.19377357353334	0.851035253514316	0.784345862656803	0.518583819210007	0.758582570411064	0.818441929736554	1.14501813446531	3.3130825112301	2.57139766745164
0.21681396457344	0.180171338061124	0.460040819759278	0.710991709753948	0.858992284693745	0.689260451802833	0.511625136853893	0.831948738886709	0.473636266947156	0.646896252725304	1.01720904956315	1.1096278231397	0.741504285007698	0.73098824985761	0.614110435934408	0.889099434320358	0.680178704032663	1.05356111391812	3.41586804530038	2.6411504636122
0.21689218389861	0.0896951913065104	0.432855429805705	0.770489913239092	0.877194031852624	1.02471038979473	0.709783411908548	0.903709469747029	0.596955976012528	0.346198694437955	1.33327917809816	1.15460933276083	1.08841479862921	0.599728364578861	1.17846412307298	0.939495716103761	0.686873180818518	0.3464833926137	2.88863782129314	2.10277029428966
0.217410874174487	0.104490434332373	0.412016937419299	0.706388457135146	0.888909215496236	0.91118900802539	0.690040331934232	0.843200378556107	0.550891193580772	0.250414708742181	0.755262824966351	0.938396788119705	0.769539627169942	0.496815943855413	1.25006945459374	0.785914206790622	0.598066496772695	0.345589317810689	1.01733414350924	2.19451598577942
0.217754285597118	0.0443018375297978	0.163614466620355	0.179347761022485	0.817361370074418	1.19880689274543	0.47833751654392	1.14638767216636	0.830692922142681	0.387742373213159	0.630491388069621	0.152263618199382	0.638547600375444	0.428008844529031	1.47103618385385	0.923245233459047	0.733865193251889	0.79019162787587	0.354395101704553	1.49967988257549
0.218570391214049	0.0658568716208349	0.340473236704113	1.02842529795525	0.812220712246689	0.983643022043702	1.25844729176965	1.15373086911481	1.0227126205497	0.455227196103597	0.846920493405797	1.18839447409903	2.07633421326349	0.383145214568757	1.24417632154241	0.697244621119643	0.695735554732567	0.439268752868217	1.43412925034724	1.78340019236443
0.21861378864695	0.118706617300214	0.642976885281903	0.801941790700199	1.8864288505787	1.15991309547333	0.860553295194526	0.723145977957499	0.818444686628791	1.14613240242504	1.01739426844499	0.898364313386337	6.17645626604588	0.77852725561268	0.834811637343516	1.25970103415775	1.01972706182894	1.7768307972364	0.414713637907513	1.98679221785891
0.219338032033157	0.0741430720992511	0.38642293478741	0.857920219283926	0.659131364217473	1.05215294251065	0.967758406948699	1.00927843520355	0.830533876479028	0.373023158907411	0.892255340448608	1.10348129403754	1.06595562344759	0.476938793229022	0.970670745704335	0.768601176316941	0.706262727285145	0.265406550825988	0.797144039519862	1.8040610710025
0.219744980415935	0.137788741571295	0.408763173200848	1.06427454376609	1.17318177420977	0.633695030464143	0.915608926758231	1.01527028705593	0.879699619498879	0.833886003518466	1.01881161384309	1.20117737024977	1.60439642558473	0.938133027519396	0.641376579440211	0.831388310864303	1.14041712262629	1.55587313068688	4.87704914270578	2.03693912806589
0.220078257108727	0.0415835815916955	0.419805330307259	1.28996177715856	1.82639184330247	1.59569686686716	1.30988304618201	1.04813524586428	1.13669076106773	0.360446275620441	0.932228521814103	1.73593198734286	5.07639316515373	1.75612582368274	1.71297168713855	1.65480027812135	2.86622266008572	2.00167011479116	2.48239049145553	1.71308146360602
0.220508333464727	0.0583165881703782	0.304933006791337	0.213325246195306	0.871985358844451	0.932319494313486	0.443209958676354	0.899515993690182	0.428434629630578	0.280784796429874	0.579234167279918	0.235993487565092	0.545317920239327	0.443815731597371	0.783743101701688	0.867542405106155	0.658078959468464	0.551266919238462	0.885327878577841	1.9316524616295
0.220728439007647	0.0950749779871072	0.47994050892743	1.11210973244702	1.13403217635526	0.582393329073516	1.04861316296127	0.91668156242948	0.811939289132224	0.927923477396107	1.07452713730912	1.55186385486885	1.23588888728734	1.03663908616265	1.08601287369749	0.852035889879599	1.23424041732621	1.60368385503658	2.03986954299863	3.16757775917977
0.221390184893178	0.0736978371965819	0.411705962385775	0.7580202833533	0.942517250942515	1.41146387886705	0.901000672522091	1.20845932020585	0.851720478290237	0.261339259909463	1.2049250186938	1.21416339464923	5.04985499833209	0.574520186454552	1.19134024229541	1.01595151987807	0.921123678102545	0.265763586677556	0.942498057992331	2.37831419854908
0.221547533070555	0.117164155042501	0.560661307832955	0.299271117259013	0.531202233731785	1.6205026867793	0.517233696514846	0.587240442923963	0.587068493971029	1.79828317707782	1.39794456212519	0.349666284387357	1.06437501418708	1.94423054116882	0.685291715514019	2.68018437781474	1.35485207316413	1.54695555137259	0.869851466288952	0.58035878570057
0.22159443867917	0.0459558207503047	0.531534782555617	1.28295889167761	1.18471000984363	0.598867961176861	0.874374076155337	0.944754270115657	0.828393207816882	0.636757022132424	1.08181255364557	1.50204272607498	0.812562173464111	0.940061254721543	0.589360862359736	0.790221418849764	1.10467360837224	1.36536450335882	2.3713151847163	2.79504253418113
0.221904067669004	0.102318360991981	0.302519022116343	0.505366911266311	0.888775434810557	0.861735331709645	0.483083605474751	0.916293999116647	0.550227500324878	0.249199482087198	0.682989996319669	0.621895116131194	0.886364883378295	0.500717369188727	1.59887001015083	0.695272990967531	0.588167870644868	0.24352815425105	1.36152444721703	2.53311732627845
0.222125472536262	0.0483858200821547	0.383118528324314	0.987458088852933	1.20493181536059	0.942519978629823	0.784290883330456	0.991526394996156	0.828465423145244	0.479161622088769	1.17995372485349	1.16966159188979	3.31686140846878	0.74563536033546	0.592341115254556	0.929308807036284	1.18175091048759	1.29846097495997	1.64680778723954	2.3792017695067
0.222161203955567	0.0566058797542635	0.543617818654645	1.33479707222025	1.3136694915744	0.767444434870259	0.925301097832675	0.930318049362503	0.791841935190468	0.558256700752803	1.07889619816057	1.52950404432835	1.35149662629405	0.646805826588736	0.784935995480067	0.923517829399473	0.728476159040515	0.897903581818393	3.43990102329171	3.01707685105924
0.222530991662267	0.0673678456067004	0.528226758789332	1.12537892658325	0.702498578162031	0.981060485150948	1.16093310113235	1.00241097734811	0.91226959229622	0.478244802559439	1.33144551116793	1.28380295138054	1.04025488597023	0.464197818970643	1.21879265160714	0.956242279214959	0.667062861069627	0.31889539276186	1.02083940882573	1.79208650316461
0.222622723960556	0.193228088901595	0.460528816567611	0.710677242685432	0.706460481170148	0.989310471577721	0.678650718466301	0.890146804397403	0.573159305904824	0.319799140558054	0.753941035673207	0.87262933196997	0.780029897525994	0.476623996725889	1.04559715691374	0.804225590772616	0.61707447243677	0.287448316550978	0.946941718411199	1.4557436110194
0.222636626730977	0.138608748650661	0.330216825674775	0.232021230026635	0.777415762142283	1.19337342897057	0.411137297134032	1.41279951364777	0.54938240904179	0.694664460244111	1.02592486080982	0.718905317907597	1.15713035703779	1.55768173734062	1.16321410560055	2.11149075383923	0.858160575433623	1.11509484687218	1.18437771070118	2.89886966044767
0.22269769497488	0.105359217362248	0.322966167513995	0.177801278727391	1.02702090089577	1.21136906099292	0.553002482620894	0.764258448110908	0.570042870603508	1.13427354750984	0.796759431634995	0.153688555265839	0.81420613070085	1.751218469674	0.707326564044872	1.33792564591346	1.85982313461027	1.7960869704356	2.32893204827133	3.74636221471522
0.222699254164086	0.0579199748639443	0.457714667727341	0.692387856782752	1.09363535856565	1.0443028590177	0.451544675819041	0.81304016053943	0.548150449928194	0.431164356613836	1.1628592849155	0.769699537389227	0.879646135216679	0.632796198753822	0.610079960942344	0.981189222273118	0.678457715173211	0.672057910299315	3.19127820153538	2.64018762361906
0.223009143018787	0.0474979742994703	0.420337186916758	1.26923703418266	1.06635812166259	0.584636817826719	0.978579289717781	1.01463049999982	0.889854470196574	0.659119631559138	1.35547976584692	1.45599998532899	0.927606733511428	0.965531368783296	0.697474291842048	0.745843707175251	1.28120106777581	1.48573311090809	4.86818328470665	2.48706192010971
0.223020187275663	0.0632728267237695	0.333149893357381	1.02080616983331	0.790962406372408	0.880604572222501	1.22620838586921	1.22255309083602	0.915986102587968	0.564209709866566	0.762300300572332	1.18535008313942	1.18716734074157	0.365935550100491	1.31187007113873	0.681556252640882	0.640620788502422	0.329272601173151	1.17029098167735	1.96793477776599
0.223034479843385	0.0524013465140977	0.434414600520862	1.09117769503582	1.19339038163218	0.604812494242276	0.776552395953375	0.841196942806699	0.68998737277427	0.458331306070932	1.03422561338036	1.25476067735597	1.87818637884095	0.776373384801771	0.558024612839331	0.684643833920231	1.02240981819071	1.30855897064208	0.953687019528743	2.77464047538448
0.223786918567735	0.0597970000100386	0.413840962552322	1.15651727708666	1.05429858773387	0.487770967822741	0.814868595607233	0.873598466119284	0.722224639237373	0.725333395836077	1.3710145786094	1.24010808951938	0.978264256013629	0.86555862668309	0.634508523234461	0.63772986410994	1.06717905002429	1.34903293498037	4.66029053440884	2.97179856466945
0.224341730060219	0.0341809049762984	0.30569885770087	0.141024143539499	0.782230517021603	0.803033946291328	0.295902457886664	0.453848942924998	0.334780805514863	0.186527520947124	0.465131758929281	0.302280161806941	0.209259223960145	0.547208631194022	0.49906950371254	0.913008783788812	0.610272842206362	0.904527458265948	1.06661253666597	1.18271376800383
0.224620435130799	0.0322588855594022	0.419686750587097	0.322339556503402	0.779831013445169	1.19160660527772	0.458756931054989	0.87712549732602	0.554604265047361	0.291435036369391	0.808169335708455	0.413470336317546	0.651462089626649	0.520410691280708	0.637829602923104	1.08490118658293	0.974872891289314	0.599827953539136	0.946635979564608	1.39506827940624
0.224716455199405	0.0937361090164874	0.291352859334987	0.344206534122787	0.80041299196287	1.10803355099052	0.504670372879401	1.33521508009726	0.487906531655168	0.26838040450948	0.688346610572935	0.37526145683453	0.937289703438724	0.537038100562728	1.33008052599471	0.918054506442293	0.678155856079412	0.267002221869767	1.04831596423983	1.66830148086864
0.224940198850472	0.0524214897468238	0.472636269463165	0.781353363792867	0.886641092951927	0.790263687941828	0.495264442090751	0.920245504427915	0.491969503581794	0.313112675820826	1.08117144374319	0.925371759044061	0.839432530892802	0.597874299961412	1.05370566412491	0.838234601440074	0.58033260169933	0.561657197181758	1.59661203540503	2.14676429097073
0.225123403582182	0.0479166602670523	0.46331719212266	1.25246498713973	1.42030634609017	1.43736730470397	1.24191285290291	1.30868237266472	1.12640007677622	0.519616283820479	1.07862426316587	1.45715188966213	1.34664046314079	1.62217951711785	1.55405921296767	1.74488036078052	1.91868435115177	1.92873202702421	2.06279327600679	3.50858233245556
0.225235275407716	0.0690628870640282	0.45350446593759	0.67657378266304	0.782330477589994	0.825949753170232	0.478528760053643	0.767746517926407	0.441074891212716	0.284763264252825	1.05555356762445	0.811772919140282	0.671323997782927	0.515670597569373	0.886169479449868	0.841577120623222	0.535431388184048	0.524790423676611	1.57595042873043	1.88017457227448
0.225588171898017	0.108729157044177	0.294697169173885	0.157172427054898	0.582381144878064	0.710811742519451	0.364870117314513	0.732330613291786	1.41387382427025	1.95449115295233	0.965700520426949	0.38567874470217	0.758837681868934	1.49852760847998	0.68191118929157	0.960672913592607	1.57913991360347	1.82478409829888	0.899037231201076	1.07097075384698
0.226061775619353	0.042656961211443	0.47052195574923	0.873478583261227	1.43117272727796	0.625279126862696	0.610649276247705	0.892039507771716	0.566733001386938	0.455291696708305	1.1400112729843	1.05843646513688	0.804822132319897	0.844465683045851	0.944692610431001	0.744021311957687	0.859607146935076	1.08074455234747	3.42291794816049	3.02035944877097
0.226093479133209	0.0469841289221134	0.415765593930287	0.7532948163282	0.965696029552356	0.872560271301009	0.479906213306679	0.922435544735354	0.500175400120018	0.269378327304867	1.15704383297767	0.863207929730717	0.826045249428775	0.561797358360514	1.5305263117849	0.845370410241372	0.587267520360766	0.691630722614795	2.21359558631036	2.6215233551862
0.226114788052359	0.0594584239105396	0.755089432546114	1.35982658263033	0.991499504226912	0.693433351981928	1.04283710898462	1.02963063562614	0.822004730375757	0.621174616362764	1.06886701666084	1.52769108671695	1.24448412611063	0.614098548809595	0.617316585657692	0.870957825003016	0.7225304496172	0.868419905756316	3.95839288708941	2.94720945354762
0.226428704812509	0.0882652533143704	0.480027437244689	1.13087575453426	1.29084226221034	0.597504739797431	0.817163517723906	1.01151563930038	0.733780811187798	0.607796544471076	1.04807451336608	1.49271250359824	2.13207270698094	0.880518166773072	0.829568453061804	0.792857248692077	1.08650456577405	1.3329984014202	3.67313385266559	2.35255737983368
0.226869695492951	0.0847722932762519	0.542546757788545	1.02186802500189	0.952480162566923	1.2378377520314	1.10399378349575	0.942773390961176	0.968526192796141	0.282588021763764	1.42383311038263	1.37960552785782	1.00234343980682	0.634566633222569	0.916566473736134	1.00588417043358	0.875458016232837	0.445325292812865	1.38045680293504	1.95369459309472
0.227189459212624	0.0733188974544939	0.526871061378552	0.82927175228116	0.872073696090937	0.838822484334414	0.750284537412049	0.843829912614518	0.584256394696379	0.267009583001683	1.33638790864907	1.29868348862342	0.737716539551057	0.587620139181416	0.849181846115615	0.843480755071795	0.613409040583495	0.304387024097986	1.76297405086783	1.93162001482723
0.227517408675629	0.0417480460703899	0.377916168094271	0.440088436418621	1.08948583264522	0.779889702722655	0.418747038880385	0.888508375365901	0.405758156818767	0.32514372825019	0.93924452886787	0.573567309225665	0.631503614433439	0.557091979050527	1.25385025414382	0.814273442801657	0.574461376987472	0.666661975790513	2.73897673702364	2.36345224259697
0.227566912932921	0.0789816155188981	0.403660288808502	0.888573472605408	0.714407758797713	0.900833704673153	0.91463020997318	1.0982272913981	0.755525362381228	0.34881412784206	1.25547419821247	1.07141539777703	0.850088896552378	0.512900546134537	0.914315431656004	0.791249631607512	0.670087985754236	0.244162620622887	1.50896604655416	1.29058580319139
0.22758315448715	0.191895316924789	0.432483638862317	0.990021300997355	1.07527973362257	0.691879612553542	0.787828263281537	0.909174317517932	0.688758852485834	0.633132940319849	0.975585315389243	1.46125548552966	1.91897629524124	0.758239054915781	1.07794399750885	1.02043304373627	1.01426092940746	1.64982702591649	1.1770010325699	2.34287738571378
0.228101844763027	0.0765208996865692	0.407593879945024	0.768905826511291	1.33652326710592	0.639504906112431	0.554904918057482	0.969521411345289	0.471426821781809	0.654241828425445	1.13064635374717	1.01222554838447	0.877113761240161	0.62862336991906	0.955991414956444	0.829633175598752	0.705074892149805	1.21559241914842	1.1491540655174	3.78525913945377
0.228546083754316	0.0866128136366012	0.397215271892334	0.917947705159428	1.00512241244658	0.57114351573608	0.707338494882289	0.909270695696255	0.631877245513068	0.752071320769832	1.05103759452354	0.995072102283723	0.833007346523461	0.785788877203746	0.66879728393391	0.819413832151499	0.878937889682131	1.28603897885967	1.30557779174092	2.04739114857136
0.228734615715813	0.0467130828173857	0.481459098022436	1.37004840755104	1.86386250854955	1.14280901393251	1.37579205941187	0.980332172113844	1.1760025505914	0.487965293463442	0.99382811239465	2.15159215762354	1.05938365718211	1.83085488429362	1.86526974364793	1.40385505260362	2.16422254909483	2.01237584371147	2.50491638019051	1.92738778221631
0.228850125649494	0.103334938238984	0.667845392542961	0.353919759091123	0.590565913218379	1.3562267774671	0.501352985462381	0.525740912155801	0.544223311595391	1.63866489702137	1.29490898196461	0.496298032588567	0.98900482812941	1.70806846879845	0.820445391673671	2.36977252569964	1.3133457943921	1.60415079377091	1.19981020234684	0.814026884670563
0.228999547948407	0.0928276569382556	0.607889496512092	1.17232994104014	1.63918774552255	1.14985059801575	1.36906228780176	1.52924280845855	1.02111270714398	0.516997177261209	1.26776262911866	1.52552961979105	1.13339340682348	0.405016076381657	2.07903551611298	0.958334940493116	0.63782173145083	0.522182457972148	0.84822374760121	3.24953394859194
0.229103493895477	0.0548733302084113	0.550073574439655	1.29900423305848	1.12096313817171	0.848958229507901	0.888566094517374	0.940909395980407	0.786062129802675	0.464289016823307	1.10200267462234	1.50379844305768	1.52729653076153	0.661119205435446	0.870745085478271	0.927264214857833	0.777522381410908	0.93406044210786	3.13374059538056	2.47186974248676
0.229211077950694	0.0671598532228048	0.405185095143364	0.347308429765743	0.844607111524571	0.899444032729645	0.431881593129838	0.755168140355406	0.461870326661966	0.250328022280273	0.772555533298311	0.512765604253488	0.573495409079936	0.578932071280415	1.05197378844003	0.905851883443765	0.694471928136448	0.649414352032498	2.00047215746556	1.81534274869641
0.22969247761806	0.237986737904594	0.374695750889594	0.686796547694562	1.37056497740156	0.684449223675243	0.521401055086189	0.956044871176292	0.442404856843374	0.532044477786347	0.973484343936351	0.791681458469521	0.887539911083689	0.648588095512489	0.601511733869735	0.846898750098998	0.637693670017097	1.0312312244194	1.68533727812022	3.21812063356105
0.230443876882939	0.0739548370623972	0.473472205621983	1.0654181885758	0.970572425532365	1.08684128506325	1.02592893280148	1.03778586999195	0.851120403299804	0.413810608497124	1.32415672721545	1.22384769853707	1.12637723218811	0.555430421567826	1.49916232054872	0.959005639321799	0.728791085627552	0.389853446430182	2.68065666115684	2.79749971919889
0.230678404926015	0.0865718325769172	0.415497348290682	0.858565135304859	0.891924755133686	0.625174989327198	0.592828631031255	0.665062746020977	0.602827769973353	0.599561477516036	0.951207984826835	1.13574170712475	1.05600921864354	0.775220708884284	0.726813137826563	0.763243372391132	0.862565627404172	1.59708492951376	0.997265536587305	1.60254633825718
0.230816003373448	0.127564854717196	0.286711859343578	0.189777820489306	0.824290144746326	0.758821366011694	0.360636510991435	0.718718733553229	0.457990472175114	1.01525920621103	1.00201015650001	0.195737115859319	3.84875033028413	1.50774901581988	0.77109684240997	0.846024493348089	1.7950619448718	1.94668065295336	0.790428587383157	1.43631552222365
0.230859530738783	0.084692106231032	0.323887675501378	0.226658837922552	0.894099141211012	0.780581486706246	0.432945307030322	0.858965387810404	0.378188235804173	0.25372965781602	0.616374341657241	0.235205795727787	0.648165677253921	0.471705597225812	0.930988202837532	0.818774709325812	0.538868138905657	0.541078030901958	0.908909994820502	2.73364403503001
0.231583904057424	0.058274372276504	0.513420910755555	1.28936198645688	0.999248435490341	0.536518247605509	1.04307460092479	0.939090514189491	1.60559606430092	1.22862926355103	1.1074493726045	1.3769010347907	0.951074068558618	0.991278409092166	0.932680447499883	0.79266957074029	1.22206543387631	1.51959151577373	1.53228122762532	2.35211944232505
0.231636786557996	0.0687767142404717	0.439242230748676	0.96062873628239	0.78666387696406	0.801330751927449	1.15100718799046	1.07011357172114	0.852297341210839	0.388021386079537	0.756686905596512	1.32935889350554	0.978225629198856	0.38883758742616	0.897852704893925	0.659680029889598	0.591468719436801	0.341846085030775	1.35574810087272	1.7701236965852
0.231637566152599	0.055504484833828	0.57073233207386	1.41394030140718	2.00004479750186	0.805323307351464	1.50259900593383	1.32964360115034	1.12598913716959	0.560945744186426	1.58142785885376	1.79647889553422	1.15790366586954	1.18839151372805	1.72256635769488	0.970349027163077	1.74090371914668	2.04133852070229	0.566276955084464	2.40588568013947
0.232227589334653	0.0606705680224	0.537894905887569	1.27271074365402	1.31454086577148	0.735449240660191	0.811704952972539	0.708311940893816	0.735465835516233	0.55634827625497	1.0456637212381	1.61344818613597	0.84208233038623	0.747113089283751	0.998249974288185	0.840896673086819	0.90733877948572	1.08879003743529	4.17786988471275	2.69878390751192
0.233785609148792	0.0629868854316236	0.474702653909846	1.27549723211764	1.263348906509	0.60932980666133	0.944884183236766	0.930436984135753	0.898422303082896	0.691953230953288	1.11738720751932	1.53975467585227	1.00773110793136	1.09475020505552	0.635927313841304	0.774528942424982	1.25035002299008	1.47570877986091	4.74754550161071	2.60827157179707
0.234018967799963	0.0566277208840009	0.314799201239168	0.246347578777358	0.745666470883195	0.825806402211066	0.451763418395521	0.810144713990644	0.398212514711277	0.276166024198459	0.694548917402611	0.370270377945162	0.605326222061776	0.507209751204468	0.662226460397192	0.873537124603073	0.571244160152262	0.554156473950652	1.16779773894928	1.92729515791447
0.234550911184092	0.263881519579613	0.32607478744199	0.659847330994764	0.985560661635525	0.553178773533321	0.40982734159031	2.54692460057211	0.397622756196325	0.595484716060854	0.877317437628065	0.681116878440635	0.793796494311092	0.67708546316452	0.632154440495733	0.733047148757265	0.54203177901859	1.13473122463877	3.48532690798819	1.86166763310383
0.235537877951517	0.110878617483463	0.50689970439097	1.0676236885541	1.29995487159544	0.686628343223555	0.645325599428932	0.624862792662334	0.67112627647756	0.532179796822647	1.00987438184221	1.22838743760198	0.900659894989487	0.77269996996822	1.11689336645871	0.75616084426285	0.842473049801338	1.13990675931241	3.17232139808069	2.30746537959068
0.235657285858213	0.0982312913541488	0.435294509521572	1.12533427131941	1.00284949059516	0.850455738366498	1.33735586383034	1.02852331187519	0.991235334446973	0.311815170490134	0.909472277419814	1.33734978658173	1.03829882407012	0.515899397032803	1.40544287845203	0.643510725163266	0.704914161982977	0.348738480954052	1.89406466277749	1.56557433892812
0.235818272143738	0.0493074694507933	0.762645978907808	1.41798841858814	0.940714361231139	0.577332392823507	1.25432368171361	0.934841671945096	0.990926699888856	0.723468755347819	1.08450580456835	1.90060922365478	0.790402742365136	1.0779744706041	1.09850457200131	0.809586582955038	1.47218248144998	1.61521652889097	2.43483708511527	2.21392304074695
0.236251207013282	0.0576236146583194	0.450797592745017	0.231614162042577	1.30025692798665	0.85397662289261	0.4573144800078	0.794576562292072	0.424168767019507	0.189658959188891	0.659308920372183	0.193478897074299	0.872448414551877	0.526085706937437	1.05745475885696	0.727842197211006	0.5509908523826	0.255219444698394	2.26244514910903	2.93967189159897
0.236344888298079	0.0635764415802612	0.488675957006544	1.2785624634387	1.15874275881396	0.651711009074243	0.861903249380804	0.785207372999293	0.850516889484211	0.688251719029822	1.12000131946532	1.46416715927939	0.858554349278029	1.02062075683155	0.53432129825965	0.792825366125945	1.12440813666035	1.44706868268273	5.23919133418003	3.18552602855424
0.236986364723932	0.0741018595081564	0.446068534029102	0.801616982412689	0.762904382193962	0.857756648959098	0.858579612175884	0.876534924658846	0.626633896850247	0.340129319768546	1.12134036779064	1.0618795142804	0.804086677766619	0.564361490278263	0.861130599410673	0.761481186173455	0.578802398241154	0.206938217196536	1.83494861408832	1.89266281826701
0.237054059521961	0.0868055249473943	0.699475656830668	1.11860683830805	1.50752325432215	1.34793646780278	1.34403688709484	1.36035132924387	0.943705612497026	0.569452183845099	1.17144670580089	1.39642870059656	1.33219712456087	0.476043319466977	2.36625738885129	1.12506518795474	0.623289372220789	0.431535154339582	2.54113044298613	2.87281836813719
0.23725415547007	0.0538209427698955	0.636751845615913	1.48971041298025	0.844854275840713	0.595230176255661	1.22705835702353	0.825854357057394	0.968596688711923	0.618905928806291	1.31017017592436	1.69847128846672	0.812963119801455	0.780154887657701	0.642676476979441	0.803094801989602	1.02654698654988	1.22694390176365	2.37481135320054	2.67653888921038
0.237273255537844	0.159917587675046	0.229117497091463	0.369890361661979	1.038914333805	0.817467075767161	0.399826430993634	0.961759892090929	0.453284439943554	0.28014140657107	0.56703708295863	0.486457203441733	0.836136118520074	0.530362678976243	0.821261790737943	0.671436296962282	0.619482811440544	0.256726599366326	1.20466094600915	2.91098533414661
0.23737980013359	0.0548998019663616	0.539335949045463	1.0214590767962	0.953324990596553	0.632571343913256	0.825798224685766	0.727320998618496	0.722624402662231	0.745649176278319	1.17228903076127	1.29219351574911	0.825519152211567	1.03021534398594	0.795204393419534	0.86294536825835	1.09199944668065	1.38511197214745	2.13626256247729	2.40999850097224
0.237635507163381	0.120124515659	0.464091747167992	0.33711480816957	0.611217856635036	1.07797868137614	0.43606395119214	0.616785481079	0.52767310580625	0.876760099094645	1.1617231354562	0.464812647482754	1.01487320598289	1.50152330352358	0.761914334488031	2.18048432038515	1.26279419680068	1.61246776868264	1.13626257496914	1.59972450400221
0.238076887641126	0.105492193569095	0.454010210139694	0.539145092945783	0.833001862009436	0.96641038706208	0.420913215366329	1.10737501594068	1.08599388114536	0.41108938822425	0.976154021546899	0.63198820928766	0.707814749698981	0.539292169759346	1.74449816556714	0.950082874001445	0.679699127030826	0.673940516977548	0.790321415328146	1.84338244518943
0.238144452506721	0.0577309680557216	0.518525038595873	1.26437384092277	1.50999159795993	0.882012741063966	0.816518539612684	0.802809719440355	0.766692947088565	0.655056387314966	1.19251661646641	1.43760750756647	1.20810307434853	0.842269208196924	0.842361347136911	0.9192421320307	0.939938254866697	1.13796296346162	6.27839781588188	3.33623557715917
0.238237354196914	0.118286619321305	0.430755811385975	0.20689958875642	0.535278795186316	1.34056489905998	0.552997482790574	0.777968756627327	0.598690863305785	2.08608046749742	0.777844795230907	0.935047958064127	0.938524988975165	2.08385423028143	0.789346928288491	2.03489828421895	1.94221629297486	1.74723721829156	0.750404657528479	1.22617050600534
0.238519697375642	0.0340997146282991	0.430982231957458	0.328368487177224	0.931281248118123	0.864124945956708	0.464596732868222	0.761853094851895	0.397823927468189	0.285902383132777	0.767082315339885	0.379609211843913	0.909921832635757	0.596719257152924	0.685248121389228	0.914711190194992	0.572984750251571	0.598527535104723	1.4060886913333	2.49788755045186
0.238629880079536	0.0650395657412601	0.589703843851874	0.209059023304645	1.15389875815694	0.963380965114686	0.367910014148798	0.944536906564545	0.459056507974737	0.262414759741947	0.530959812391877	0.283783333871766	0.508507338296952	0.601930362173457	1.06263057040036	0.953879229250953	0.61457466098033	0.54492166145045	0.69994978811269	1.94081943784946
0.240270926718897	0.0431024276455229	0.495943684316746	0.71645187338307	0.877503137226149	0.832027278931958	0.468285357686469	1.14332817765447	0.526889913376044	0.329849333869721	1.06061551547479	1.0838573829268	0.820616636880578	0.630073485139006	0.871121580192378	0.867123271986777	0.682810497170807	0.653503333340885	1.12861668745829	2.02562207958461
0.240300421381378	0.0514928944358659	0.552289737846503	1.41221190766886	2.00350989723497	0.863899653739592	1.42995647122112	1.42267520102663	1.11432894075807	0.589240499205563	1.41894796237405	1.92796416551854	1.2238666774574	1.2393593555799	1.87279963793006	1.04337947839492	1.69237104926054	2.03772717138169	0.865762582328053	2.57881478007904
0.240932802536862	0.0670593685905851	0.475145886591216	0.873433457941978	0.912155334383959	0.857856902146025	0.508986476402751	0.884593780846331	0.555228411813914	0.403948774582349	1.1283062815559	0.998684847096367	1.75496992986026	0.827420911983989	0.711959430579506	0.928514256700705	0.728940055050466	0.952967896430401	4.56611387282646	3.14318606421248
0.241165121728563	0.0532864910969913	0.470615327387794	1.29154163338768	1.23122331957685	0.60150820839124	1.16792286391907	1.2244806544025	1.0105684094969	0.805890243329807	1.61252063673894	1.56121535262351	1.59374778528811	1.18198433978835	1.37789535468621	0.803889842826198	1.49590912892232	1.8351292269498	2.11908603752262	3.53631020008716
0.241264000310713	0.0678934219088632	0.329787723083987	0.168761643159927	1.30167017395207	1.16431776178382	0.44912225802922	1.06023788434228	0.543606042479158	0.227470565389651	0.976395647997301	0.347730234096566	0.716962351973523	0.600725614653949	0.771925130781004	1.21799397789778	0.806247345046801	0.590433930376338	2.19602320701457	3.07555230834247
0.241320650851866	0.067243050176363	0.40367385369546	0.534687087448314	0.911305782036393	0.938068145229536	0.440332556327454	1.00166866031506	0.4545121005257	0.352906463475144	0.972039215705981	0.598073390064989	0.69354677685813	0.657957828021778	0.751681604468847	0.992304895017063	0.678566175367087	0.66309934018011	2.95831458154107	2.57649747473505
0.241444216596445	0.0563682513498054	0.436062395164149	0.440895521555605	0.805482110118997	0.938884598305358	0.452702136538016	0.91910947228342	0.426993761888507	0.322616303643853	0.871075561309996	0.586941354170058	0.568758216516175	0.677336353610626	0.919606173164761	0.957604032664547	0.591385087480077	1.52376366683124	1.06918381315822	2.45575188777792
0.24196758443994	0.0874676276047004	0.986767189010273	0.324099914009519	0.569875425366498	1.45249277307033	0.578034133115712	0.581945794914781	0.646345242667785	2.73994498942426	1.4228148274845	0.403155878959856	1.26349933448709	2.77449251131767	0.491452421180831	2.72756187108648	1.13608786211653	1.49968661853142	0.93521121107957	1.18783526937016
0.242069711332936	0.125572141042916	0.434645655762056	1.06898778935056	1.95633465806649	1.16307643496193	0.920947495581929	0.633409691540054	0.793664512525306	0.395076782521596	1.10911255397304	1.60965966700336	4.10879377269893	0.846999045380588	1.01397556403107	1.16996362777186	1.24943399171409	1.86885218393832	0.444927913416539	1.80604966382924
0.242111549576631	0.289069281503661	2.52168953832209	0.143826613887022	0.659765772626018	2.54083619121667	1.19223453884788	0.278799513295302	0.184465459236629	0.940132898240312	0.143908756911032	0.211569468512034	0.767315495175313	0.193935158985209	0.570845248630214	2.08918663026289	0.268080930528028	0.62443966451185	0.162394659495313	0.0126118079430607
0.24232009113294	0.0443123336204137	0.364357272294156	0.320363913620034	0.921943221277215	0.747859919313407	0.4353952238869	0.776166279632722	0.380946173582552	0.35409759423224	0.675276050842961	0.309995995932878	0.578163073377106	0.542306799930952	0.62487025855334	0.821386504618272	0.504863908001589	0.572390253305343	1.06512804735225	3.25063515910525
0.242992361545612	0.0485481236010165	0.426976520838606	1.33680232859438	1.77582836830382	1.68233078782827	1.39665635133535	1.26442018161971	1.30233724961586	0.468421904089419	1.17390843312137	1.86123982841661	7.6903292061375	1.62286039276248	1.70323830800334	1.75965854330885	2.34458531776376	2.06148282800813	1.88690730358637	1.37963058135792
0.24343114337468	0.0643636483764522	0.66381492550541	1.51978549814885	2.18979170316895	0.864898116291309	1.63733068351228	1.3678626753545	1.32114504412259	0.599002717152247	1.31220926743264	2.51222888710447	3.64487182162186	1.27799885117121	1.95694026187943	1.06135517574312	2.00115852797443	2.08289785026656	1.20176516845377	2.98055165551618
0.243433352226055	0.0562937754127148	0.648676963822598	1.40883220927928	1.11956848952134	0.502832621891152	1.05734661657194	0.809654620700871	0.8452898752409	0.650746160117459	1.0558305540432	1.5970358288828	0.758828411433389	0.772982418961006	0.568855771298831	0.724094278936968	0.896083747559783	1.10577686462286	1.71437266102412	3.21333463590314
0.243715175675047	0.0511852663682564	0.563305782545519	1.44973220045814	0.864872710718908	1.09616649616826	1.40567604523181	1.24924779563213	1.09717951968479	0.799747993261912	1.2511232382972	2.00745518903566	1.2441318495599	1.25063759119966	1.4205779659591	1.63994821387727	1.60377475185585	1.80317125085149	4.30264459441493	2.91970154505238
0.243850565271105	0.0873801087314768	0.624309679134658	1.06819198554339	1.54419183536854	1.2020022318675	1.27180058859559	1.40262033753717	0.950186938217473	0.45855110767604	1.3244438164823	1.26976532038672	0.987001641515282	0.489708959143079	2.15796466059867	1.02470555284843	0.629032535498914	0.235079295880006	3.49082935439881	2.85266003764602
0.243997908651076	0.0503471998388605	0.655953282227874	1.4415499459564	1.34997385020468	0.672100694599162	1.2152712570452	1.06708073500326	1.0379139471698	0.662924138753446	1.12042942765358	1.8191390927368	0.865331037661804	1.01378123080233	1.27082422109663	0.885235083367312	1.45681118915406	1.65692081144656	2.63400711038398	3.71839307115274
0.244261801424199	0.132467918223276	0.578452787486303	1.04153326308625	0.801118415118802	0.580061055210121	0.623405093350453	0.608533868534867	0.600297654361829	0.441921118053155	1.14496756188158	1.13998308574453	0.824789105412357	0.86983954354023	0.843320417882318	0.709710581851894	0.783937213841469	1.11187795979025	3.35954941466782	2.42890876144096
0.244343788789951	0.0782583885691818	0.463190134348149	0.486291592720045	0.871641308516035	0.958381253596914	0.44203999838158	1.12619951970687	0.530161955515853	0.363554352595354	0.918332896155924	0.560958667732185	0.651679172325673	0.513126189743299	1.43918869414271	0.958851560689705	0.679348918212046	0.835510230100242	1.0937738299872	2.6907930335524
0.244509582575526	0.134299100150062	0.302427572170098	0.611864074860051	1.13641975665309	0.568233768718468	0.394802851480068	0.831294597633832	0.452551110478169	0.423680817205676	0.912607948898995	0.915544606861604	1.2646882678458	0.817825535865938	0.63566971219481	0.74146960303986	0.779554376609425	1.56175739043692	0.645663446661236	2.446891647026
0.244596247508896	0.112708101513238	0.80942788280601	0.212934160095148	0.581823150437404	1.89752462350469	0.665008681439414	0.653238989080254	0.694887698627373	2.54484711591858	1.57578836485368	0.310513694362284	1.10981791669493	1.7193924643109	0.746747542162928	2.76006118093498	1.46837461392041	1.20811486463314	1.23701539344431	1.15135893267471
0.244960967850676	0.0471028273586371	0.664847552525128	1.32387345457414	1.38827022124212	1.68578415867684	1.45696555460732	1.28015033068185	1.25398134992121	0.646056128675831	1.11805231168594	2.68636095823524	6.41244061061118	1.57469021607381	1.67483475415071	2.19918019585217	2.68357308010013	1.9977635128612	1.75486564629198	1.70771048028614
0.245090250622344	0.0650898852345069	1.27020538896786	0.64023097867292	1.50630790478583	0.922108466765314	0.610680525187203	1.04639018565676	0.561822359058354	0.391986777470098	1.14980472136169	0.768236608755056	0.993416782912782	0.490647036943142	1.15572384234096	0.789357646558103	0.639800149927072	0.297881367508105	2.71457818008604	2.78726963859388
0.245234995353638	0.158507638561358	0.323768530577592	0.23214532465457	1.15698148809392	0.933085450857885	0.414232192101832	0.557385764238569	0.232626205603449	0.3237486639183	0.752522848371105	0.25324723140461	0.764634794230066	1.06268751059231	0.57036571325751	1.19030262033458	1.130673999668	1.66657503711017	0.591938976739571	1.15610182513309
0.245705870493863	0.0732156344453464	0.610430312880148	1.41677708579955	1.17600774121639	0.964460444079455	1.12927417554897	0.984701999731028	0.971972755312824	0.505102619277798	1.56057347561438	1.86370117545035	1.32176711203586	0.705152845618036	0.789422227231312	0.999081411823107	0.875654028631408	0.950288048299915	2.63649822104198	2.72590867963842
0.245826187927597	0.288751157345436	0.364558258702592	0.290072602963361	1.11396417363332	0.940795882771252	0.428146719881135	1.09089639804688	0.47055078107228	0.678384448845402	0.928407119520102	0.786469015378929	0.83319816298844	1.11014919790802	0.612164552727816	1.45818693061284	1.11080487619954	1.62397133312484	0.861229659242678	1.48177037958397
0.245913372590701	0.0448193102325881	0.428105006392831	0.741567403932971	1.61814015922604	0.726161948195991	0.514295046244531	1.24356968550919	1.53961188712944	0.625401242548701	1.23026043601774	0.925731919106005	1.05779532255865	0.777799831111706	0.707346379556141	0.876019979440581	0.704860585260701	1.08342440047796	3.42222715746108	3.29217847899344
0.246515869286403	0.0693780784910521	0.557355997044062	1.44260710057089	1.49583214220326	0.601264419276167	1.14227873421011	0.888192583036926	1.02127777075166	0.62791294605093	1.13309924107557	1.67020657519473	0.960595578400163	0.666619860121768	1.20478308514014	0.752920962417595	0.883302432423641	1.09417587276027	3.58749328891308	2.83543984055867
0.246808087330103	0.0698247025821852	0.550425470215503	1.13713736263546	0.689697626274054	0.925539641336334	1.20857898416248	1.07375543650205	0.900424559032349	0.399267117934498	1.33656302468281	1.4174962912805	1.13772270022324	0.485382282393253	1.7037218064783	0.878712584775659	0.618788927549603	0.308234219064297	2.41670510849776	1.93944544782398
0.246823289424861	0.0476766393713509	0.579095537046687	1.38192388740005	1.89690258845359	1.18196398740376	1.43361884693019	1.29953874932121	1.24528799991655	0.572181044280717	1.26231845684852	1.72967958840533	1.92975085895402	1.84143173121342	1.5480154820307	1.40173130582348	1.84556780623688	2.01864387244673	2.75668670590729	2.43274040809469
0.247319111592383	0.111924907928165	0.638659860007353	0.904845850748742	1.65225843346792	0.87168296343091	0.786048323687777	0.71386086324581	0.935527226560082	1.37852279184348	0.950785349014632	1.66730098009583	1.31933130509628	0.848246396938114	0.800364352553917	1.21155535498011	1.04624100560895	1.76550188926736	0.674491734493315	1.90657617686302
0.247891204098568	0.0539051430262332	0.514711722790383	1.30690727464736	0.892060260570358	0.913891959723843	0.886243673333944	0.938994136011167	0.828641662934698	0.497217971325556	1.19394574852062	1.46625922827493	2.46103720245891	0.726018567719178	0.722727179402946	0.975445394046606	0.81708421718912	1.0477861629812	1.77108259758168	1.53775130029798
0.248707699512799	0.143114349901801	0.450050732677226	0.683294164843271	0.696645973120268	1.00766827286207	0.670083509213755	0.871804191522833	0.570051467666408	0.300313787035648	0.977350367142795	0.786893001274636	0.743512879375894	0.502163539590338	0.982484753522765	0.876074915554531	0.644921300527066	0.222620467462237	0.8805470668135	1.55007485990454
0.248733426134699	0.108039193440457	0.994030281650764	0.210316421523301	0.55081340240823	1.69596485131236	0.56333963180656	0.539881846575368	0.592398672969142	2.26229905808301	1.3422433510273	2.92829379421988	1.17955090540463	2.44415736876321	0.58135539580716	2.6443082750245	1.677312070053	1.48998308508798	1.14034762120393	1.16148884320991
0.249049291881356	0.0409810596840619	0.470076462253367	0.234031186954849	0.936325319890271	0.847698035850092	0.462596800740402	0.569369467943318	0.470199161199663	0.220202713652813	0.471807215811662	0.516062259222737	0.841106617045064	0.632512171833702	1.0150693802531	0.737416777070872	0.624390961900757	0.256946999201487	0.929446093637569	1.8432330389836
0.249323579249186	0.057677947362684	0.61733981413392	1.36103321486483	0.996326857287395	0.657765598682502	1.01069819969056	0.887185738663375	0.802609756472946	0.564581727021737	1.0708038168321	1.59434450622582	0.884094399205937	0.664185118245407	0.564777739079722	0.885175671431578	0.730495086745794	0.870096964340302	2.01325249609469	2.82033000612871
0.249592409454795	0.0554384983817943	0.537632425324922	1.48334492263369	1.15657804634003	0.629514731525865	1.1362326893962	0.809738695281962	0.973091233196138	0.630057627889013	1.23784220256513	1.73622325602868	2.7445819715179	0.757391707937424	0.664846070986921	0.766012986385944	1.01091695788784	1.24924111743236	4.40987933228624	1.89935110403049
0.249933871890919	0.067975615559642	0.411863088993045	0.441784396333727	0.775090647826047	0.882894858127534	0.415979632798515	0.978275420776427	0.427862924947716	0.271278083156509	0.815020750528586	0.693129305598097	0.480020062401863	0.60120135974515	1.03241587881777	0.923361420887546	0.63657509259592	0.588197852264356	0.903121566745846	2.15368432613303
0.249958688985781	0.0699149226551996	0.591010255506705	1.41364980716451	0.800725021914165	0.530048402638116	1.41987431338175	1.38160989466262	1.11335059500003	0.77730001970915	1.09516683502636	2.16943603714824	0.94321891950638	1.2494651911905	1.58333068621387	0.738923902759495	1.79376956979055	1.93854486928078	0.725259165379887	2.36718485104608
0.250009752432279	0.191202420589867	0.35467262125012	0.429855330168105	1.31498187710135	0.744543055571761	0.423210637398161	0.770014481016321	0.905251809850801	1.42578895251425	0.769732208206235	0.498937686713452	0.926864326131491	0.879757605798084	0.58119687171701	0.957164298502437	0.719053189666553	1.49064131424528	0.766186666525956	1.23845190363336
0.250202572164093	0.0811773822403129	0.358574674024463	0.851585752594355	1.16775345791216	0.592645789673112	0.641569476901372	0.929883322260277	0.759601229902205	1.05714742694077	1.07843188809995	0.884840328388026	0.855716050928509	0.692494712544692	0.895855301358034	0.813004577982241	0.778173142574163	1.32572223651171	0.931541634230454	1.96386789179575
0.250704631088439	0.0660552940397572	0.445144426105053	1.28320520071185	1.67822538454089	1.33020626626611	0.880215127926149	0.960927348678176	0.979112616051426	0.49419922548427	1.26591843838832	1.43361282085973	5.50225379802607	0.831590584964082	0.698904971755652	1.07265061710995	1.14463530944354	1.32657472644016	4.34577893021102	2.07217239381017
0.250727629129229	0.0689334610054779	0.444393157449	0.964261794537339	0.705680143829802	0.89776932358862	1.18145240476377	0.958224658486037	0.913978688400776	0.402724732354968	0.827184158689539	1.2305630880465	1.07927028649985	0.453386649841745	0.975977339622107	0.702101255630913	0.617280938829931	0.302467585102287	1.26554632857203	1.59746567836
0.251220332918338	0.0358703125026339	0.362567611541429	0.162772197140447	0.842556457583663	0.692235677839214	0.362321453809123	0.707782886212806	0.332417472923603	0.264065328747155	0.501283117048771	0.3052146304973	0.426467073864279	0.377313195142295	1.11065148040905	0.688495738409961	0.486515840746036	0.574275830331759	0.786208083630561	2.31453331180522
0.251408345150101	0.0947244394313915	0.468927742409429	1.17880683451859	0.730890604119633	0.910889358278487	1.48563083178687	1.60275065012593	1.11793111011325	0.422585482335298	0.782873487872912	1.54912086367978	1.33360854837268	0.373703686365771	2.3813805870516	0.682888453404171	0.684517111787697	0.292797319558493	0.633894704206533	1.77663390222455
0.25149501008347	0.0658513920441163	0.696963100643776	1.6158808056003	1.83624182123146	0.599176119496824	1.68438783652229	1.32943443999738	1.58004473365529	0.626494667378393	1.06238940722043	2.32342801840156	1.10407565441077	1.21122727810569	2.09167384920019	0.838380341554872	2.01140213592374	2.10066884937438	0.633753845444574	1.32285263890194
0.251838031708799	0.100222384308554	1.08255043839454	0.289065744277618	0.637149487807252	1.78879375333723	0.700497477047567	0.661548018411474	0.612486570141708	2.393313744234	1.31152311566582	4.97809539773991	1.45037277421369	1.8476913689474	0.675958609706437	2.84642326588217	1.57616836564113	1.24428182410642	0.870840888934755	0.506556364514004
0.25186921549292	0.0629072386263619	0.543988592231511	1.26263839635332	1.21905595121651	0.98134774197622	0.900061954379596	0.9642370163338	0.800362484230838	0.502056398235874	1.20532197643375	1.46653074134554	1.15948427513005	0.638220323964445	1.1657029338159	1.03167348767652	0.829689121166548	0.900092728429087	2.12331535383147	3.4234389049744
0.252169489347518	0.0394938562563559	0.312527082673616	0.179458224043563	1.09310953448046	0.811512924314808	0.384740692961977	0.636569665429346	0.398483322192633	0.179363692964576	0.580935234328834	0.194797964305387	0.771228391511818	0.536673599348574	1.18705216565686	0.809050097467245	0.546898113500442	0.839697826968298	1.06339879639566	2.76732362714899
0.252287597929875	0.0599464149470411	0.607537600736243	1.46700250623444	1.69503323294114	0.97572394512138	1.54832995395158	1.19137987664718	1.1293385528755	0.677538594673871	1.26496834971488	2.06929684985477	1.17191670173289	1.29228303836225	1.98545874569742	1.28347911329142	1.75702769905311	1.98299910018397	0.852770742348981	2.58720265575596
0.252564483946382	0.159457766293506	0.393240986094937	0.564361215353176	1.15312029554594	0.580724538939837	0.378209664607067	0.800800131892331	0.388241641159646	0.688437139902581	0.933931693623039	0.908182347592541	1.11455742686757	0.848398666925845	0.519360587251742	0.729439942962596	0.549077771372549	1.18929830296499	2.18842919987518	2.79687030782798
0.25256474381125	0.0585207216974297	0.559820397882251	1.47002167212544	1.65817897870095	0.804347041077294	1.27379552089309	1.04934099839309	1.07935265005497	0.773968321047756	1.73576991118854	1.78992509682615	2.03539674243077	1.24967821138059	1.66482792095999	1.01340385759363	1.49642790840387	1.74728593200176	5.79244560533856	3.00144852804755
0.252827986922203	0.0827849048244171	0.564611855078175	1.34611788668683	1.27118002590668	0.63625888548996	0.91994127973012	0.849821764466893	0.849210995629673	0.651368098750096	1.13478978432438	1.55216778741058	1.13022060025803	0.915612059644888	0.595658231840946	0.744393602229902	1.1019542630294	1.40140076751207	2.79338460646851	2.05870093425097
0.253154247263568	0.103788045209615	0.428186508755306	0.581577934812875	0.844108883455259	1.08594104103969	0.573029302965845	0.963248627356098	0.580600063844932	0.256183178540425	1.03551288460916	0.759819703566205	1.07997020438353	0.658346787109609	0.965712904784893	0.840765525377288	0.749908154700249	0.464682457850276	1.11434134130315	1.90890753619986
0.253644482336435	0.0613093631843679	0.671103791431123	1.473963556784	0.859838012593458	1.14336873006468	1.51015124963151	1.37727287663805	1.11703787527792	0.84558500272086	1.39794414117319	2.21029216906968	1.14371371919453	1.21394683586584	1.848965540976	1.61221553160335	1.63713083509531	1.78329130453391	4.01494547687655	2.78959930013292
0.254352354235979	0.164737531404704	0.33912522606261	0.584972204920132	0.947479809482975	0.505163600971691	0.408411139652298	1.04893292908487	0.472672536196045	0.603396986139942	0.925225985224469	0.672047531395547	1.22641681976871	0.739552450462892	0.680016826414278	0.582761377092739	0.692876387212081	1.55546322263766	0.612234293777872	1.82633853610632
0.254451362750562	0.130417398873472	0.455958580069836	0.962049243727914	1.00660359860326	0.473507824839134	0.742959785993911	0.733973143522365	0.651968581510794	0.654613257875789	0.916746328052147	1.24334193176334	0.926530590451852	0.943056160801474	0.739221610983055	0.667274825017939	0.952868539425752	1.48953753286057	1.00615939577322	2.17153789611946
0.254628980387618	0.0912393514612349	0.482315268470968	1.30078292272554	1.45972980440662	1.30176340130868	0.910542848686949	1.01960935568003	1.01193620220432	0.566558031427029	1.24184629802895	1.61448408954902	5.89550953654853	0.821247271289716	0.730245184378311	1.08953200668831	1.23201763672641	1.40555806682866	3.58914976521163	1.96207643215726
0.255130259717361	0.0721850881365681	0.503889203811975	1.05474934096129	1.05344716065696	0.644547345464483	0.646923045216028	0.842275558164108	0.641667580743796	0.557042355655059	1.09972153571166	1.19776623402314	0.917516636956425	0.902470291843673	0.634425298087132	0.752767435599145	0.864086683617081	1.16499372599437	2.7280928036438	2.4587047354293
0.255225630123797	0.131385431701376	0.527287616448904	1.2975386002937	0.979477164928288	0.424688777092293	1.15305211859116	1.15370831251988	0.956626138329709	0.767601714662347	1.14662442897006	1.76697920303435	0.813935742997439	1.09210323195273	0.983035624736037	0.619525593287623	1.44590244579893	1.67463180952108	1.86714031350891	2.97167189008964
0.255897380806734	0.0571052158298866	0.447925793135173	0.407025679071409	0.811076377457753	1.01269942910636	0.453062124321024	0.964358001706589	0.482569475006735	0.284643519394427	0.839585825684861	0.520723571304333	0.682514186022665	0.658488800569669	1.04905298207901	1.02272674911894	0.729856086326453	0.721425097096789	0.904437906800836	1.60927027777433
0.256279252229781	0.125948302408076	0.384844660189786	0.176884200624738	0.694440241568383	1.13443583816534	0.445347386137961	0.714551915290386	0.745067895069447	1.35135378541949	0.74755350996169	0.973280645596244	0.665006195958654	1.5947393607796	0.787111738617376	1.76854041310687	1.49405615838116	1.58849171222104	1.45848274953758	2.7973403148505
0.256498967975399	0.158227794263026	0.391774395733271	0.676186927061562	1.45440024885063	0.822341008378825	0.492684529645864	1.27066835841444	0.571415821548667	0.72717217731197	1.10030413328545	0.832697661529607	1.00769170858029	0.765404422939473	0.794705042535562	0.955718853316754	0.709383244670392	1.2178902805026	4.2663945707043	2.27062071509613
0.257092239468299	0.0595573650000216	0.454943361321715	0.87886541824657	1.33161530068383	0.787006939118542	0.645193103925464	0.922501163920596	0.57767190422113	0.459220209621004	1.12196085104481	0.964288801349297	1.59103309274587	0.949380493556145	0.856945563430712	0.885066902830967	0.860899522016319	1.08292181756543	3.00058088054676	2.74112698448297
0.257405766431148	0.077136387353199	0.458048363946521	1.11941063305717	0.797266821185032	0.894023516783352	1.39899127209458	1.26237163268045	1.00962187287159	0.408076666357435	0.783839993674523	1.38961453301108	1.09002708187783	0.391523219748627	1.55507773024688	0.698877682944486	0.584310346640994	0.246319093403571	0.856199821695338	2.0460140459166
0.257503865418694	0.0507634933151991	0.438228255448526	0.505547412543307	0.742466457878722	0.843182203182875	0.433809027718024	0.870057080715775	0.425276068721051	0.243481848756445	0.846101320805651	0.640335209991913	0.621309998014844	0.598410006291304	0.96599428504491	0.808604967793944	0.585215923922391	0.509449763451928	0.922035018109317	2.10125387789372
0.257657835352791	0.124873687954139	0.417675530014047	0.976794411847917	1.31950342431194	0.797516321630761	0.848754945597972	0.928353575004332	1.39661608020442	1.14681267076171	1.20971376869342	1.13674215174127	1.57328561643026	0.945812799853972	0.654902647432261	0.993810978391024	1.11439190309338	1.57874421762449	1.00835002669078	1.69617969792707
0.25767810481247	0.0790751542087985	0.552534697096829	1.19239848666529	0.753652292945984	0.833678497012577	1.23594930528927	1.07404252043748	0.889222586073411	0.4384549819127	1.12317487662488	1.48003497072864	1.10643189011193	0.437763591307816	1.08442366969373	0.842278782328629	0.559182863893537	0.342861944109279	1.22068430533741	2.01588756729111
0.257720462785901	0.0686138704816518	0.51698881514782	1.65554549116472	2.03396637514141	0.469406137717173	1.72815385122445	1.53776715074134	1.41291095322543	0.454010647112755	1.11454367673105	2.4781195510551	0.803540494605729	1.25931461360933	2.16176923876227	0.606777901033497	2.15286428397231	2.14721836388569	0.675083881417955	1.84871522805896
0.257727998867063	0.0897550807647304	0.760023208014378	0.168497472020157	0.632779718683997	1.33271685022581	0.49206955051656	0.843153214766714	0.668474942279144	2.45617142009925	0.735232665751171	2.51621800171462	1.02237839609328	1.75120584625533	0.66435860940971	2.31885214357913	1.68703559177144	1.51629621149978	1.10271018843632	2.12476903758904
0.258579186241129	0.0428013596345483	0.405922459790285	0.27186500670182	0.813246339173837	1.05726733479575	0.513046338622224	0.826114783198822	0.533166628999467	0.228293499072949	0.929997055239913	0.327089162079518	0.657352678879532	0.625641876221468	0.966521377644659	0.972048551875779	0.69393354741504	0.537811836040195	0.931948717473893	1.90329584288169
0.259755204699788	0.109676506399397	0.496582251370318	1.21911220560526	0.755521773043506	0.900709035580923	1.51424861057838	1.20575252881463	1.11028316295725	0.355057316213905	0.898301895036735	1.4990869821067	0.978102023391582	0.46493471103562	2.25118871491364	0.701084324396565	0.636206589286607	0.260562507009543	0.910240690813895	2.15098605382858
0.259756504024126	0.124237516814825	0.69906769285539	0.267754372151486	0.59389925697349	1.56802957684106	0.517382441466852	0.612741698788485	0.651608364575276	1.6900980318382	1.33986370934764	0.881412982425836	1.1911095934573	1.77989335415111	0.568784435458264	2.64254234873657	0.977500764179487	1.13981943107584	0.753862590889648	1.36534851767441
0.259971802066994	0.0397486179852016	0.539221664872837	0.724069591338783	0.748134139618419	0.758296054109716	0.545356492104725	0.906207099985288	0.450486095969545	0.301115122566573	1.04806020099794	0.841971149931887	0.682321824485095	0.548882023131728	0.610987511358452	0.808933358225101	0.533496092435492	0.460408720884921	1.22590858767421	1.64914937853644
0.260300790989469	0.102302616856057	0.495246901289977	0.443686710573316	0.849390895875199	1.0831903673445	0.422213171249411	0.886851490938551	0.479924158752349	0.322987586167991	0.876819451407113	0.522449401587097	0.700073936018472	0.547738025814578	0.89809049102915	0.953566596164981	0.667907021132805	0.537441136586987	1.7383432404317	1.83771095166009
0.260340160516922	0.0764271294652583	0.53381470093117	1.38001029183065	1.13955557892498	0.692637985369778	1.04117216548821	0.86261340438993	0.867726489997796	0.704943123807077	1.07272125321117	1.57990517772268	0.983096470541731	0.669226596077535	0.725061446630405	0.830400503127864	0.713125774733771	0.794741607222222	3.05857801886848	2.41318092861414
0.260489842680702	0.0744119572441461	0.326252713542596	0.289294661261725	0.853639632472286	0.846759873185714	0.466102931751986	0.707750076620185	0.447104871130903	0.207773197351087	0.718925827013015	0.293048717406267	0.865049061913961	0.62663281458722	0.786505383972552	0.831924735039469	0.61718423937997	0.525180133358189	1.34774445200581	2.45780037513794
0.261114687755024	0.0515219902164702	0.671436018120882	1.35845543100274	1.30842534868712	1.38693625230017	1.44378475192741	1.60565840027195	1.22791419550157	0.734517753012111	1.18944198302784	1.56526727995894	1.27046915694473	1.89306230254555	1.86152461201814	1.95154763026815	1.94049791761406	2.09831633361363	2.89324209765652	3.26000351300794
0.261327647014083	0.0327355315567822	0.408143596989018	0.290388010142694	0.807282075252603	0.752778984356087	0.378635900141809	0.719479505982124	0.390147610004617	0.299647770541024	0.592710524741927	0.296497845200614	0.613885924215473	0.545752993228407	0.573785870502497	0.785009784227143	0.552986258600052	0.405710947238665	1.40207329272046	1.71299430998596
0.26134245931154	0.127422231368239	0.498523386694083	1.33934626846704	0.966174310501493	0.6788607558955	1.04609324848022	1.02296618712504	0.97838960306152	0.888237827429864	1.20325257638117	1.59984821800223	0.845430502690754	1.08398795167397	1.03899859166125	0.829683697203545	1.38522092744937	1.54326875520815	1.87539270388281	1.77056153977173
0.262684661353076	0.0906223202518675	0.504553996313668	1.44185407180592	1.02115427287854	0.806635477292532	1.14801353958663	1.05789199846989	0.937518306327764	0.531843188883272	1.48694812817825	1.66366544034256	0.951014583263867	0.700721236700498	1.03448461819422	0.856544452606388	0.756030275282278	0.958405415813762	2.7515198473241	2.46834134138337
0.263471142375091	0.10790004306266	0.725350565663324	1.45551435204232	0.927868415839009	1.27755854561116	1.45238571003461	1.02351574780144	1.05450112032941	0.907220399473205	1.15944452225754	2.30447073266568	1.01887108131189	1.27830181321934	1.27921410856782	1.83427355807743	1.53425307433075	1.71572241814212	1.52708409364728	2.19229366278977
0.264075458124867	0.126750327214549	0.487852794449611	0.777045776026228	0.665470873963336	0.927760748843009	0.819453440010259	0.632222394407089	0.632760163872917	0.396387511210884	0.634847399408938	1.01548826421989	0.684212220800086	0.473139933172418	0.573754165684467	0.737677110485863	0.632108623407152	0.254732307596421	1.1665882866733	0.864601734243621
0.264797752524567	0.152394900611798	0.415883608446826	0.388452849757197	0.858028373856459	1.50931098930765	0.497794356232442	0.711650316942984	0.518505197929496	0.763517019192008	1.38172780711593	0.691746412533247	0.982792863777616	1.31513142615856	0.646457276529519	1.96789284092185	0.752921518640945	1.39188139565596	3.03842327631613	2.39118444904515
0.264832704349269	0.0759372861774716	0.757246136531795	1.59298252641392	0.761600545432806	1.13697842175851	1.60994536289454	1.17300035298091	1.19882431376622	1.28777117565076	1.10935418042344	2.70859767609634	1.53902981201697	1.39496902651326	1.67139081829221	1.804585922686	1.7692902347077	1.85017701084367	1.23940359618742	2.92931032598706
0.265521736045906	0.158942377373411	0.527145524258013	1.32109072655379	1.06339334969566	0.822770506349386	0.891422247587417	1.07941509122914	0.934134502370253	0.66697254345075	1.14540745672596	1.57114888119557	1.76677891967266	0.858439018552084	0.554541045958285	0.899973780563737	1.04644616525279	1.24396459092051	1.76762722270458	1.88767855555565
0.265842409292616	0.102077182439226	1.05921736329646	0.251857568279818	0.568243286003379	1.72345568093195	0.666814870142351	0.567640812532109	0.545697707882772	2.89099659007731	1.45757241351813	0.269981757152013	1.33229678174298	2.21959227333407	0.595261921615571	2.57960867701026	1.37719487310256	1.62028810137821	0.486833039754079	0.863945629718515
0.265925046320536	0.131406269528334	0.465944258563627	1.00675433344135	0.992685532996363	0.575699301702885	0.733243865725449	0.937983190438539	0.644904374925714	0.485252007205726	0.990600673378557	1.24369044107785	0.872556569633242	0.795733764226278	1.17849979099326	0.760740897512927	0.973371436316261	1.20592096546535	1.56292276997436	2.692292094682
0.26618387172874	0.0716781115243938	0.599829466762788	1.33757321946488	1.00596701550868	0.50972160656625	1.27314554295155	1.12469027844631	1.03856646424393	0.677964533746873	1.1961452227425	2.05439098490008	2.24590515758068	1.31708647812538	1.54997721764631	0.69639629961003	1.61436856862394	1.78035006576334	2.31921748425035	3.19250661850451
0.266243640648305	0.108359941621336	0.486049229687751	0.597890737721369	0.675869772642978	0.890918812461273	0.576590432110943	0.644827429772095	0.509521267198806	0.240937821488759	0.497051707502694	0.800647468450422	0.558347517398556	0.503064536098051	1.21888776606123	0.751059388431265	0.555878094853633	0.185057444343052	0.606164432455308	1.37728573396083
0.266402028285152	0.167308147479952	0.378738087203233	0.612556466477277	1.20804844040404	0.754639032414641	0.541616619025703	0.908073145565596	0.448319636118699	0.591136581902039	0.935149507771149	0.685148037052387	1.56272195512614	0.755855595677775	0.54296482427508	0.887445342264394	0.618506669695661	1.12250943000599	1.59812893218365	1.97138696661287
0.266560415921999	0.0578603169371349	0.211052006721553	0.183317378950165	1.46831853942505	1.19694407015218	0.513467574326646	1.31122306549329	0.680362101151226	0.327568745290511	0.825732716179106	0.178464122958825	1.11070865104359	0.560450597380945	1.1962941201126	0.978013963936907	0.901494996509662	0.61782172876066	1.47477233334732	3.64609169185987
0.267170578631298	0.0455477852276123	0.521763203194321	0.610819141686193	0.850273893394185	0.808514947093941	0.448198539377684	0.802912249417295	0.42664558084105	0.358485104614431	1.24528926447119	0.779678655842547	0.60273050010903	0.684724209388411	0.798216351132385	0.953725641119876	0.609917406390287	0.865065194518706	2.48068554609762	2.64126053750248
0.267359110592795	0.0921992035126297	0.548495638964204	1.30615142554994	0.945376438153036	0.707964515016933	1.26027597970903	1.09594292351187	0.926595737913083	0.421735367303774	1.07790275143069	1.62507360585697	1.07444270718952	0.559099891583042	1.59385668579983	0.706706201807623	0.597385680374992	0.417323820493984	2.1860920246755	2.73596756563258
0.267414981539345	0.140153217513933	0.70021234323324	0.346161964623575	0.598318293983792	1.36763492425104	0.522136030143163	0.597194053085301	0.597708219016294	1.82904276613927	1.50706921302633	0.454025068468445	1.01941262925501	1.60864011162847	0.801668213195401	2.2841650152551	1.31376264742639	1.58272329605012	1.08170531848208	0.904830204062807
0.267526333635143	0.0397120360223198	0.483923385819901	0.839363841909023	0.805121562172391	0.783335674812041	0.482059890216824	1.09696412208219	0.48142090740327	0.305703627999424	1.13125547129723	0.987216965742829	0.862654199398035	0.699728720407413	1.61084650516166	0.835444815590921	0.602172303148092	0.884931477234643	1.15273921239214	2.61572160283725
0.267558297013867	0.153553638144936	0.404434391690935	0.14777319909967	0.82337452693683	0.651771493930562	0.413888453767364	0.790569690793256	0.630205976485273	1.74460471597138	1.85877798013973	0.165774432787551	1.14733691442024	1.53430316596009	0.945457489165975	0.783913207890093	1.40695086195494	1.87982227384689	0.507332182690107	1.78071653998543
0.269310565816593	0.0685073660327553	0.484500006556363	1.51631507906536	1.12075609306344	0.573615626148031	1.26444708815311	1.09383285658645	0.9878137034127	0.644534267027625	1.03809795086687	1.77683573536251	0.968724977837288	0.665605252846006	0.862129301178618	0.731080852803718	0.862978560190494	1.02499705765343	1.8231901055699	3.04916353155948
0.269352274127854	0.157893925968877	0.448340878676104	0.25357139030046	0.726214204265581	1.02327909983082	0.438195128865847	1.25328132492495	0.509286567381631	0.705703026147733	1.04862133001952	2.20996746780427	1.0845358938897	1.50163139154596	0.807137294305577	1.83242584074485	0.796274234207517	0.979230526923094	2.46302447268734	4.5591496126744
0.269558606832787	0.0299587753489237	0.259234937361121	0.18080023223581	0.981997401074196	0.820015208429714	0.414437185144934	0.629255176874445	0.366156646275368	0.212002321282537	0.485128241984127	0.17255060880532	0.513619210964011	0.346044198128094	1.61559430166165	0.730868833738942	0.57666194284876	0.700291069776451	0.760647264234298	2.17704055309045
0.269730117645452	0.12785010141511	0.438342426580427	1.25656246013862	1.34543273081978	0.63327071162501	1.13291655193676	1.31188335854479	1.05296396548286	0.903935129493104	1.38361914447074	1.41133760487667	1.40326428345283	1.10780360892603	1.39566590519203	0.849213301774907	1.42812804149653	1.80309580400764	1.14590606998813	3.44616024987914
0.270030911229785	0.0704137956680015	0.560005332507786	1.54609308921558	0.955912866977036	0.580752839193712	1.41051213110839	1.16310005840759	1.05165205368429	0.618440760436121	1.10210454500735	1.75992999428326	0.801519539656806	0.641122921295337	0.953494660536581	0.720278732835153	0.785148570464637	0.895037789891666	2.47650867871225	2.86065657093152
0.270571040357245	0.137624662978285	0.557053160942713	0.806206133369225	0.896639999379656	0.513561192644161	0.612965447643236	0.685033534929354	0.564595771549953	0.778408284085711	0.877595265950828	1.09797049050182	0.71613419306479	0.885049185112652	0.482432400451295	0.718841135665748	0.775120576153753	1.53569199106357	0.804636702262407	2.39708523959872
0.270654586912202	0.0725803122545381	0.544372365491712	1.41162292824158	0.995960310206903	0.52195027574357	1.269264424666	1.13498223753155	1.04118255048445	0.838829629592726	1.21324976552858	1.956873215779	0.973951185876076	1.304326568739	1.10829343456807	0.676838675168049	1.62933346188016	1.83632330691927	5.61389667741331	2.11043122954464
0.270807517386828	0.128457099596682	0.748593208181678	0.338076071480654	0.609599440290684	1.39034708028344	0.552251258115382	0.529226931371761	0.563078389948071	2.97208898359419	1.29018590047764	0.466150963774819	1.09346409585633	1.94390075435601	0.617356216680229	2.51780045986839	1.35745511781715	1.6041050504089	0.777427934847837	0.855672732681061
0.271203551445163	0.0656758912348479	0.499932326286175	1.44156545778489	0.987569696585091	0.687341398639796	1.08053332967885	0.998666582590259	0.99348002757021	0.695655624433993	1.26658733112297	1.63882604681581	0.886240505034725	0.925594816923436	1.0144352838925	0.839395249472523	1.23753865261949	1.42171082024651	1.76930189266764	2.7574312196607
0.271616996449633	0.0903467978732006	0.45868297457473	1.41756724894181	0.859155986059685	0.814969994542968	1.9372755042123	1.69384443343806	1.34969760942668	0.645040721661856	0.604254712504723	1.71226678653564	0.859818991193697	0.431825850749976	2.15083503964417	0.667633197323785	0.444374481802631	0.164125400699141	2.50146256883146	2.020075279871
0.271771486113465	0.0685639368740895	0.830922124436136	0.205990501595717	1.57670436643639	1.14954798876517	0.544227780410087	1.73299447983284	0.693983287610274	0.320698622795003	0.980244412171574	0.307328987879237	0.939948773367698	0.775454242129716	1.02459667807112	1.0515086130691	0.877563189393488	0.843127390980113	1.11488089716631	3.72979812215299
0.271807997127373	0.169262195408654	0.542581687372463	0.239653519700022	0.672108990598421	1.65874705796414	0.503204172638194	0.809511078733155	0.78535631093857	1.50045582223686	1.3196971616831	1.77918361424734	1.33739320368413	1.85790134776204	0.869092471838458	2.56039213471326	1.39587224118771	1.39401232344227	0.861533834571225	1.64761824789296
0.271881019155189	0.0301325782611808	0.401355501473524	0.157536719996752	0.732609205999898	0.945928956923294	0.440906286856622	0.638263460648395	0.455067470789052	0.282714966006287	0.608519377259131	0.191924282123373	0.429408119541095	0.603474364069776	0.862965515754159	0.827723716450597	0.592687916555911	0.815614837972115	0.394600399652328	1.02156540398738
0.272199873347825	0.136468626644937	0.503664591892087	1.02632697061018	0.679129776986321	0.954963026854464	1.12598053732596	0.977904262259905	0.860725041971887	0.329436765081522	1.09990296602546	1.31838946152043	0.88496350253833	0.530230922043854	1.10536470200255	0.785296972572837	0.688527525462456	0.219141001600952	1.7259092921183	1.99788694915134
0.272510022067394	0.0753296705788037	0.552251417040845	1.47732116256937	1.02382186275055	0.760283545795194	1.2330944021768	1.08901394767027	0.966463757406388	0.571298899336149	0.983449119779441	1.78483473330648	1.90306050248217	0.582226783553806	0.694109618028614	0.773485094947304	0.812739275687467	0.940725309360337	1.95918462075537	2.09274800527016
0.273296633021843	0.0681749641042068	0.491416290253615	1.46540196756733	1.08168403401441	0.7059059952433	1.11827704876112	1.02079665281299	1.01545154122421	0.702515902873657	1.31883505197853	1.75022644133444	0.852093628239097	0.885900476909344	1.26384123492552	0.844042746612494	1.2404317956224	1.40460339692272	1.03815437619629	2.95932390105927
0.27339304288775	0.120621613597654	0.535670490507821	0.900668468330353	0.721772145578988	0.878484272809692	0.917592609437512	0.895835167518035	0.709931698996402	0.322608957333522	1.15464861607385	1.08582889201413	0.804906338776102	0.543354543680728	0.758989565024763	0.769078004618492	0.612230352693423	0.22963761800919	2.48911688821854	1.78986889627994
0.273410064036583	0.0705222295453199	0.487980643509195	0.454682246696976	0.808618232347574	0.957913836985541	0.43672267883674	0.758506516404573	0.426439251331446	0.253684257618173	0.986142370702223	0.481506142337025	0.548559482535077	0.604015593145338	1.80434497270103	0.956540626458799	0.579536791361132	0.723305327496476	0.970370752023558	1.72345793210968
0.273715145391232	0.0845675423321053	0.429845946593232	1.02316490787489	1.01439444881473	0.708879556558865	0.897980775009084	0.816491319563232	0.807628721794072	0.804945067042598	1.17910087609301	1.15564472961964	1.28298888014895	0.932621327341736	0.721732440737255	0.917484850823197	1.11471467017636	1.46555791198114	3.37148545355323	2.06136298686915
0.273719433161549	0.0635715794206377	0.504995420343443	1.51732616824979	1.27491066230345	0.599955763745711	1.26467458043265	1.02619178019958	1.01488757389795	0.723737189527319	1.16384852212534	1.79127658352836	0.863924249067772	0.890752603461393	0.762599951177929	0.8024362430611	1.12615787400493	1.28548352374949	3.50474409643781	2.72024077034886
0.274157435396013	0.0655068733050774	0.438795154682668	0.804043878488546	0.979355382510383	0.878529960147646	0.56035473310579	0.935598343174914	0.525713835171299	0.302910413885305	1.06697652121004	0.917737480150154	0.918704025242547	0.581803110064627	1.20048311919482	0.909136830069995	0.600278823377897	0.552632091263259	2.76125061507754	2.24158969333589
0.274897140741847	0.114817738549894	0.524951290751747	0.679833146867959	0.826642255165053	0.849033881820545	1.05312425986709	0.776789661892517	0.393298433557533	0.30356335394754	0.879448296673255	1.0281014647015	0.668675743362089	0.5856098597579	3.50681443886714	1.6531593069676	0.578776263254677	0.798878708171171	2.17537965186648	2.54595248895346
0.274932222498983	0.0629577124738824	0.785532430102777	1.34103235721856	1.26781608656874	1.71618787978669	1.55097236427546	1.23287991011342	1.28216252210801	0.795587483868955	1.02292473587599	1.94845327126473	1.61740825440917	1.94135319067527	1.68307404373626	2.29210585885123	2.2182187379038	2.00623672808734	1.98432329027977	1.41523377837699
0.275143362703968	0.104272177389272	0.488260871465613	1.18856847519404	1.21246777737103	0.521660799290543	1.04894565167752	1.06121191912321	0.898386195418715	0.871823084699682	1.24412912074765	1.28678402306063	1.00055810842801	1.07196966813457	0.944981916895525	0.705584671231312	1.23858927907583	1.63706641012335	2.38689606843812	2.07752668211841
0.275237433786066	0.0670310445813496	0.55292672232993	0.96325399574078	0.744973795886773	0.850139256442454	0.630817341799183	0.703501234375791	0.564888071688559	0.34460763054643	0.988221873602902	1.19489863049196	0.957822173099461	0.688560939701031	0.84938792743281	0.920681200703157	0.640168653236385	0.779870262010415	2.29668093516507	1.6465553321521
0.275394522098575	0.112498719940879	0.374179719981546	0.304840803798396	0.719873719660462	1.09650979859435	0.480913679116068	1.07087024295096	0.475552552267606	0.23469698393622	0.612853920046234	0.325701710026541	0.926986386866174	0.571737511601044	1.03836449530065	0.890651563477329	0.675297995308249	1.05057531992481	0.508781279640827	1.29486934702451
0.275767688048555	0.144420881652067	0.667730543166712	0.257070952819298	0.627239818496091	1.45546744419977	0.56964816771225	0.616028809849182	0.619457068741175	2.55488687746957	1.29255586026121	0.380693744463636	1.1613993926065	2.17483594243251	0.691604937404244	2.51455138112906	1.31731569883782	1.55701433845869	1.30236405147062	1.14491399792831
0.276191007917996	0.0819511602146865	0.541816966870176	1.21582040757713	0.74026267604535	0.90038367514586	0.834405432580868	0.713801395859185	0.732615909164823	0.52227976209415	1.08235516077897	1.44263759113203	0.854454499158022	0.73593189619503	1.17595547934635	0.97833548735382	0.782595182285921	0.937475748448397	1.23689827172902	1.67246344351532
0.276319381162627	0.0943597774596266	0.596629849051446	0.368965762672784	0.79410572756165	1.73798869365675	0.557071094543426	0.641872515836684	0.657191297222655	0.696858656213826	1.22308152053835	0.600930862511444	1.01125619104755	1.8373701462557	0.737168724015613	2.31664813857002	1.40784075824445	1.16556937947219	2.02083328439971	2.05592692130052
0.276467634069635	0.0523225486573417	0.527346397625724	0.551875133528074	0.850232724337886	0.862381428355282	0.439617580591759	1.06651887072962	0.437826920849027	0.255171738534029	0.98914081182804	0.628982316449995	0.67599784237046	0.549936867554507	1.13177481542154	0.880147852065232	0.624674526504023	0.644979622195637	1.43548951104546	2.03022697881121
0.277569591041006	0.0412226241225009	0.416739891936083	0.258277114998389	0.74925140331569	1.03322876621086	0.532884415372612	0.876194525135405	0.582267894047567	0.293460120275282	0.696097178874007	0.242313764770273	0.640016191873113	0.635746922868401	1.38984410798127	0.981189160960491	0.707166997817218	0.589983625591832	1.2435914081991	2.37070315968481
0.277851544422432	0.0662328014545846	0.415528999693585	0.458571485149744	0.970250272042636	0.737937998280303	0.415379653160169	0.8764426476796	0.370064011363501	0.319003975927808	0.830846020173952	0.538623171795017	0.635113676542124	0.52470975430219	1.37800235844706	0.773722436127104	0.526399136857904	0.700856030000812	2.76829938083361	2.59999735425023
0.278634647201168	0.105845819210285	0.665302089278963	1.1819590260903	1.02864786600591	1.17977524946851	1.19682813295396	1.19248720039813	1.11305657544884	0.735978052579742	0.897445257708217	1.65103906945081	1.79353416919333	1.44441259056047	1.59848955233447	1.69916775058712	1.64788668877955	1.85780367683772	2.15336105366776	4.39506264364362
0.278776793283785	0.0965386423880643	0.546047063827466	1.09069447807553	1.23614868348721	0.834573746873695	0.895153370963379	1.16046298740069	0.764968376270788	0.575048896907801	1.14090327028117	1.27073942418295	0.985256482023838	0.622920740533986	0.989443961080351	0.902007581719805	0.66733205143033	0.457674218347872	4.9022453781218	2.892390392457
0.278908154974394	0.219407191148885	0.149386256689562	0.238300700233371	1.06189611585583	0.931699663262948	0.333034947712369	0.682546157688789	0.431757394441498	0.429300891535231	0.652310172350588	0.322911609293501	0.963942205632095	0.915904765165345	0.475338447417082	0.982507627695292	0.838487464363731	1.08802725202196	1.29246925646057	1.53454444323227
0.279246239167238	0.0762904487558412	0.27837171467858	0.205456518651271	1.76973662278749	1.06501938472952	0.412128513494883	1.10010769117518	0.515345777313679	0.311732157183392	0.753225417266091	0.321513519601564	0.947774566040708	0.466663330430017	1.8742184285369	0.97127638064912	0.814006822531558	1.27719625231959	0.936489600287493	4.07942156592772
0.279877191065951	0.133275191075056	0.781697975681777	0.304201528442369	0.7326767712453	1.65971111628566	0.690107829643546	1.26454526819158	0.689015904666549	2.4202322414757	1.29024735947025	3.46085300525324	1.5883562544821	2.37878620620661	0.858079010675285	2.5046079445041	1.08512333173879	1.25387723687601	1.49491115644322	3.1149800778578
0.280343648503425	0.0646365467324651	0.675442407484081	1.57593925740008	1.00084158048319	0.654103397855999	1.46194163573285	1.1299377626661	1.15968790432572	0.818557192381438	1.26804382505746	1.96884511859756	0.743344466463483	1.32223762190722	1.22981007587257	0.839872261711956	1.66204009070569	1.73845686906333	2.88120713072034	2.62439451989929
0.280387045936327	0.0645066576110936	0.554925169301094	1.42727342307902	0.977637980456896	0.515291392479057	1.40361111530984	1.04992541926165	1.11794916394534	0.691897105142358	1.12152432381646	2.00821805971539	0.842461645707301	1.21189158551331	1.34410990797299	0.698348003158309	1.72363894708056	1.82957111143022	2.236750151437	2.55001437585242
0.280510871545773	0.0502186999059528	0.514067729782027	0.788853567896369	1.11324562737201	0.572186370842895	0.465442954149805	0.672346475582796	0.422238726398417	0.48971856388708	1.00125581050851	0.910768813522625	0.660503081892418	0.871636013809989	0.519570631671191	0.70955539959251	0.626319723902694	0.955730914310005	2.78875488740241	3.22504868610181
0.280892613036386	0.0675612515117254	0.430278779527934	0.556752428450231	1.16176527244455	1.15988461025047	0.493884488922556	0.754319192146342	0.548551932765633	0.373124097211362	1.14717419228753	0.579838450669934	1.21918201736173	0.80102928835918	0.902390456974469	1.04674817806987	0.727386330104461	0.919045926113644	2.26357102423867	2.69336265051293
0.28104307479477	0.163073515156403	0.36472069822392	0.343394278376306	0.628501061406649	1.03069284150096	0.409159864242651	0.851045972391557	0.729915571707876	1.39234619706744	1.28672441214722	0.421056999113249	1.15649533220292	1.39622505667113	0.569367011489565	2.03426946191463	0.997695268229577	1.48516755661409	1.05732125962088	0.886257522388704
0.281078416416773	0.0568162646294024	0.409925570972469	0.723191997890473	0.807694365728984	0.654891365708966	0.399060206997163	0.913681535304215	1.75889115258036	0.671703273451613	0.98159061668096	0.804003390265307	0.598743440288161	0.66889917615573	0.871569410747052	0.805477226743795	0.664252043274121	0.940561940210285	1.14326201883783	1.92682401902676
0.28138713587957	0.0702725615075084	0.490484495560289	1.49335052206633	0.962304794155236	0.73508873611901	1.2404466526617	1.19597527021363	1.01009815015626	0.683811168287041	1.14701338862193	1.79608378322998	1.30433251291992	0.720083194052339	0.865268078163588	0.85845311469039	0.952560146585334	1.03845332899097	1.80931047161789	2.42494430927093
0.281540066354196	0.0996129164586008	0.525157816155691	0.585764718339442	0.769981785407919	0.745391508281048	0.392412932587324	0.895603449770151	0.384718564783152	0.386607368266992	0.932615797657954	0.648427413915354	0.562120584665583	0.582811405631052	0.612937357667298	0.918002329396566	0.555934285074557	0.979157456357798	1.63484843772148	3.28191255599056
0.281778362437853	0.106907622259501	0.463681522378221	1.27107777116369	1.05144157520938	0.804020570828354	1.20799525397267	1.01004535943106	1.42481444651702	1.19789391731367	1.25232379341314	1.5800201655343	3.72250553902523	1.05269528574976	1.01989247569592	1.03106630872959	1.55199088965208	1.83481437004243	2.26407419277281	1.7969053249132
0.281832284397895	0.0963189962564996	0.609116327496766	1.36136413387266	0.908321662862676	0.95333511486527	1.37356963483483	1.23187716693895	1.02771869027648	0.768104055362793	1.22648912701224	1.60245291988482	0.993676355108057	1.13483034830277	1.55906461111416	1.41995372518344	1.54471752291578	1.72707449482699	2.19263918541548	2.62305939057886
0.281874642371326	0.131520337336645	0.567551818244985	1.07040500640822	0.673425500529913	0.98508448530149	1.16147558272202	1.04265194269753	0.879212166032439	0.347898924501002	1.30409036612791	1.40296325024366	1.02493935391273	0.494847479506249	1.06424355301764	0.836935938683851	0.665115804577156	0.228096007302337	0.906753192747896	1.14982072787376
0.281924666358354	0.092236171361196	0.460648413654296	0.94379417187008	0.79257099913502	0.945191485601749	0.915132692920294	0.916533919262686	0.856534833514339	0.415158068738067	1.27323500517308	1.06089072041132	0.845483807695141	0.489402841240284	1.47099258972906	0.847531496411458	0.635647300576018	0.318455187161175	1.34317144600331	2.13723823051744
0.282115147306359	0.0976553183816023	0.463527786992691	1.46112305318063	1.02118419355881	0.676771901209218	2.00239704416684	1.54678978871207	1.35572415051971	0.565840590760087	0.484189939966796	1.76594836516366	0.893270585323412	0.398992338784114	2.3611489500462	0.511598324546809	0.386205842402752	0.174376072277846	1.21764539481201	2.29720407837069
0.282487273796868	0.0756913998193672	0.456064386188112	1.05211233011768	0.725953391919846	0.991481267521952	1.31841150674958	1.19395337906838	0.97507113678205	0.418935541510357	0.833119160996557	1.32109344803331	1.33176373169912	0.427277475209722	1.64184985409275	0.731828498979507	0.604853752760541	0.323732307742667	0.889625421128603	1.66624063731357
0.283245429548306	0.129687225981436	0.380511017928712	0.510750925919201	0.837758200322532	0.965844566953576	0.496036915875121	0.925037755550092	0.479533852096681	0.295526490445235	0.973827840771767	0.576489620614355	1.02540133061742	0.637984423828012	0.864435826690301	0.805945839153304	0.647777854548904	0.293071185660943	0.752334323070703	1.67426867418036
0.283313384211203	0.197964835677695	0.451359970350172	0.80907253125235	0.902456834585618	0.586081240588179	0.5099964421273	0.74909221392194	0.473207273508436	0.505870896412233	0.934140485817115	0.915899701381187	0.631237861947801	0.7998931806787	0.56646602063982	0.754050341010184	0.668836119902031	1.01688919525376	2.09357610353179	2.21995776868201
0.283434741104407	0.0415764041179655	0.469583491653149	0.367730457058344	1.01038522763808	0.745504339358586	0.433820277336243	0.615081432862256	0.360602943641851	0.352781870051927	0.667483808293475	0.638878360008576	0.545794575133626	0.549703334309075	0.88738615184177	0.845261702953388	0.544105590195469	0.570605668117141	1.68322823441696	2.58559078539519
0.283545313605602	0.14187820370037	0.377782101794831	0.167688036606129	0.581761659315062	0.585402959340097	0.345717017317903	0.642014007204861	0.47857785870218	1.04396990932112	0.863372560585397	0.362780467008574	0.90910294416257	1.58121336767256	0.737592775956764	0.759958977578546	1.73879462573805	1.93554719389474	0.608737130327601	0.799178982711302
0.283610019957653	0.074617171251114	0.520659925721694	1.5464822950941	1.04164311484265	1.00196031512152	1.43978863754451	1.06916209353514	1.21024293271024	0.637126394615875	1.18622170019582	1.81389473672933	2.28624391278442	0.73356263830303	0.848619085595583	0.941650364447994	1.15434315017009	1.06030736871081	1.7929230968614	2.5385217939437
0.284667540036652	0.0850531408773636	0.567248643021462	1.45093742252641	1.19351861311901	0.676567880424753	1.18379857514122	1.11739014408819	1.07784558492857	0.870552613791009	1.35997679610764	1.7792894840827	0.871592444336508	1.22780261578569	0.81679933760022	0.909016657320729	1.45791016533538	1.63993814274645	4.88398391378265	3.20555938226339
0.285011211324151	0.180920187820285	0.60360107054088	1.40649321356488	1.08877800983573	0.522973154200591	1.42064053737822	1.26097927559361	1.22111047992236	0.980523206293521	1.12143381913556	1.74768505873138	1.02988899395775	1.28387110774469	1.3735517946161	0.639367033880804	1.6994941398246	1.85920152269253	2.0643701550231	2.37365638462458
0.285314343692293	0.120411074368241	0.587805777044203	1.02261071254786	1.00704715956503	1.05098689806344	1.04939313649112	0.856670766926486	0.891785370523955	0.349464717084989	1.31722617341853	1.30268526708947	0.973272126472366	0.531316536049646	1.41025408458808	0.922000341876858	0.740627621002582	0.367173055845898	1.40367021319534	2.546360997967
0.285533669640609	0.0992745718905125	0.510340890130898	1.27931596225908	0.738240517990406	0.941378720025877	1.01914416305786	0.986053344827097	0.835508996779363	0.517022595494955	1.17215180040791	1.52700571883536	0.884001694850482	0.695105393318794	1.17461198768233	0.904610057492935	0.688104138681543	0.652379353588529	2.131021081442	2.35789761414908
0.285990901875282	0.0846715771126216	0.73377786472703	1.55500863015511	0.977624032470609	0.843986078368085	1.73006378640652	1.47688485043436	1.24461484989146	0.739999863633646	1.13773644835368	2.11301197388538	1.12282433776529	1.31061776501965	2.0951177850587	1.08517372121073	1.92096462872181	1.99659022532901	0.975194915879118	2.44667121627914
0.286473211069684	0.173562659829964	0.887897249598594	0.357877155578173	0.566345010063201	1.63942630817215	0.624048821504095	0.779373417311406	0.670437651739256	2.8432880345984	1.37112065851446	0.482007631030872	1.39283272585523	2.11558240414983	0.782665137888668	2.72197009817537	1.02553425582393	1.24877299055876	1.56101200878666	0.999776621681801
0.287002295940269	0.159500599604475	0.841724861287728	1.00129416981223	1.40765874706218	1.15149182777147	0.920281268191849	0.595227528127591	0.653800615614823	0.809237810021517	0.996919583913392	1.30647176000514	1.44583335094156	0.881469656955474	0.75928283459154	1.24777284647846	1.05272770925232	1.76256065049679	0.613072908001437	1.55916977404037
0.287195115672083	0.0721484289965494	0.488768763441485	1.31406057785913	0.9726945441557	0.587591512306367	0.862090743017787	0.600799007074512	0.776728298611948	0.585320508012848	1.02909715511337	1.48333162569789	0.854649950840774	0.931970432316461	0.47918265660322	0.730443324106338	0.917916915261926	1.19914084870338	3.96380976642163	2.79349999056359
0.287889604530941	0.0750470479035438	0.527907079620009	1.42224477031521	1.07517587361715	0.934982862650312	1.47681988080624	1.2690545365774	1.24836059019707	0.657241767712283	1.24510657130137	1.80311728879974	1.79704071143842	1.29957385160899	1.56039225036916	0.887014069244835	1.87332185512518	1.92319945649901	1.69363614762142	1.6504489484253
0.287908834531149	0.223418550015437	0.550667264325539	0.543458321377328	0.763507595106295	0.749224435475694	0.372431110715249	0.678918647104652	0.428702857993063	0.757107363428058	1.01954575413839	0.588593227534336	0.941071268605001	0.850870490094555	0.544823519232089	0.935733021486572	0.601085087710685	1.18857234986912	2.20272757238696	1.8422587860164
0.288164151763639	0.0800308386948018	0.535554736805775	1.09982718461394	0.964117657426699	1.18323527920035	1.12839295545515	1.07868917899241	0.983670778801102	0.344200057249256	1.38410534403558	1.24973059379041	1.53795135134851	0.657527053859596	1.13125961212856	1.05350066032606	0.832715552600482	0.468483315384936	1.98347728488	2.18911878091584
0.289308336776007	0.0410811584305971	0.234678422500109	0.307662076362273	1.14213783111744	0.838317519020188	0.411946019688219	0.965024446556699	0.443985856710717	0.263467192159991	0.679655635494512	0.32885804947236	0.745696839483159	0.708718172429208	1.37417400166994	0.817821849786863	0.626556245530303	0.556033734002156	0.802310329551036	2.26433348690033
0.289363558060388	0.103135203808734	0.53290076667234	1.16129539031755	1.33132629240883	0.694242221329587	0.995052480663113	0.873602567318361	0.747491407101008	0.465909759808571	1.19166376770593	1.36517936976483	0.95423528707964	0.516517944547731	0.84580528299542	0.75031535970048	0.558769931107215	0.460281589982699	2.70412663051435	4.36852879947138
0.28957391867077	0.094182347221936	0.58472123479056	1.48662073877792	0.515212367237025	0.810669095830011	2.08365428652013	1.4413664158228	1.44617212987994	0.670170098485497	0.47223237733589	1.74162464384938	0.724399558889917	0.317194952680581	2.38566866369016	0.729948899080787	0.485653386192324	0.150252092476741	1.75575827295706	1.86269357458163
0.290078316378925	0.0752489432936257	0.604008921475433	1.61054050610044	0.947854230426694	0.611683536926356	1.47069383870722	1.08400228239744	1.20709554798249	0.774617147176205	1.35125930105295	2.04812744176936	0.792530307322833	1.08182540226273	1.35704943683148	0.808430839932763	1.52252891939756	1.53010654834071	1.41408693895605	2.8352220508306
0.290172517393457	0.0806663152398838	0.677358334726248	1.59881497392684	0.787152806375847	0.976539288383323	1.55924458353916	1.56411940541447	1.23231933053162	1.13732358863314	1.19669035558792	2.61203982725288	1.20642203536961	1.23234625754394	1.71840113722619	1.61277666476727	1.80311544095441	1.8742445540293	0.782840692177936	2.49558486503331
0.290230077461647	0.0935857679538423	0.506670005638472	1.5360423644637	0.971564232342225	0.554869944913528	1.39855253698404	1.23120046909115	1.00817756630436	0.597108103717837	1.04628041592424	1.70060388180116	0.830870511130219	0.429929971058175	1.08478034889657	0.615413845883919	0.570631294719398	0.657700435323125	1.39691382531348	1.91406421970936
0.29064196327691	0.086697631310034	0.474699375728831	1.39474041817757	0.734524129536613	0.866069894776884	1.90889521736096	1.51418730664468	1.32268735720689	0.591363435965065	0.576893674136644	1.65208966293671	0.902487715864545	0.537597475802631	2.06568382462009	0.686571748169166	0.474500280713644	0.171686124963539	3.10744051622553	2.02361292454015
0.290642742871513	0.160036671997254	0.321278695576355	0.167127730558788	0.515921539851637	0.517562811548174	0.378427157225968	0.647046178473077	0.704350485761604	1.09028472280401	0.807184728970664	0.166884799673322	0.390219670881294	1.66032827730829	0.572616755337641	0.62224125217052	1.70503083670957	1.92861261902727	0.370614185064312	0.851133387313716
0.290646900709396	0.102774863756635	0.522847263743756	1.47112442211459	1.51356025774176	0.750018322336008	1.28564386879284	1.22979580840707	0.968538228684202	0.5607144823372	1.23598538327467	1.73425579937524	0.912023903895704	0.851567933976183	1.54726249260249	0.760823301683852	0.630104069944435	0.714071703135548	2.66492525328878	3.35808293348863
0.290734475169802	0.0670727202352656	0.49447223320392	0.428515202197493	0.877530058339467	1.11857086381866	0.479396230614085	1.01954578709432	0.547889958922319	0.370702459473793	0.870475283752027	0.548976127274659	0.787341181026228	0.724828021545676	1.20297987361468	1.12693203482701	0.721393577705489	0.756875608588395	0.552086323179705	1.97103910670939
0.290769816791805	0.0693766121254514	0.55223502613577	1.59103179646722	1.102382170762	0.598749765998916	1.47517493663111	1.14557153354992	1.12718154979384	0.753713221128849	1.21710231827089	2.01204760974113	0.803068474929203	0.832205976624342	0.961452569862112	0.772781225987319	1.16697157563535	1.27696575330061	3.82438830395986	2.47141709073058
0.291138305174167	0.063937939289414	0.477640017139989	0.560643077069226	0.685394972461159	0.910438773844255	0.582343986851163	0.965332036487519	0.876130978689014	0.427107577122755	0.616833179341804	0.75158921033628	0.577219034024054	0.422340140581638	1.09080426432227	0.750308492686236	0.559091391440871	0.208341409678072	1.30686968405923	1.48258730328897
0.291425975582682	0.210887761362813	0.33413786929086	0.379655762780696	0.891556183345507	1.05504585735112	0.494760709186056	1.10118015473397	0.466068272476125	0.311526460494119	0.772309276375862	0.396797610186959	0.995884263840481	0.551932156668349	1.0249493941717	0.875154183832223	0.670213433689322	0.246314934916115	1.12238038253305	1.52789822512523
0.29144520558289	0.0787143510938776	0.504917535284156	1.53474501153529	1.18665440412556	0.772371083641101	1.34348065597179	1.35483316588496	1.05558435025484	0.747080237530832	1.19802308963317	1.75738405269208	1.05624175206848	0.713806199117689	1.23524745216471	0.843658561690607	0.903265641843418	0.996564884848046	4.67546206067916	2.5506236966161
0.291799011600228	0.156398464587524	0.83963451220742	0.184302615087101	0.430585660049916	1.28958411884891	0.55813855831665	0.451224175515333	0.557660520908376	2.78842534826657	0.692897101738185	3.6487005388836	0.812947669075546	2.08755999262533	0.556918907310535	2.48535841601368	1.55115587683417	1.50015296319611	0.45212862469888	0.656991341486879
0.291919329033961	0.105401124547574	0.5266264412504	0.981694269429698	1.03721410427226	0.778652630187292	0.871699166934379	1.08178148309692	1.28805580872608	0.932925139321984	0.999203669488105	1.39563391699995	0.947342718251546	0.976748065237032	0.913768523544986	1.07822883993046	1.08799948700048	1.7093088423459	1.02072342421448	2.35399692371841
0.292073948630227	0.06911505880856	0.573233810269736	1.61004224736706	0.877707932659215	0.63051892811595	1.5100212540432	1.13559741739319	1.19382340227719	0.706045364209166	1.21737172755357	1.85972928368423	0.857896920890592	1.08389485396127	0.966640270712271	0.813569022028027	1.48603402428232	1.52051351184966	2.03783526388546	2.51162094248176
0.29228365957844	0.130125051878965	1.68252719722155	1.4809744332069	1.9602812632832	1.94472500771131	2.22840062422864	1.51158509582994	1.35287508387459	0.70322937653302	0.901539015948925	1.74289862775344	1.22486711196002	0.395000182629095	2.46229524576642	1.15575001191458	0.553701050480173	0.254137049820596	2.92774098115794	3.50636840413278
0.29238253816059	0.120708437876646	0.708928122226265	1.47245984953111	1.05815940533599	1.19771520582801	1.44407349212836	1.15509861900719	2.00240983687834	1.27254829830871	1.13226407229926	2.17353152814799	0.977607600162488	1.18246560762522	1.26136825911918	1.74570017191849	1.5635412469252	1.78201346074568	1.46851229137541	2.1826575284462
0.29274725850237	0.108733864849527	0.487220444635894	1.35749181741461	0.890636516120637	0.67917057893628	1.75586791068571	1.73583866139315	1.22016222388447	0.396899255188554	0.758162342371184	1.56098233767485	0.99955999153428	0.528344509916057	2.09908088731245	0.558696477489139	0.516720044616477	0.206126718073006	1.19245782981424	1.94689934607025
0.292854192895418	0.126921814812699	0.48171954385204	1.29552159253436	1.22218449953856	0.590524935353364	0.911245324846845	0.982429935442037	0.871142103088038	0.809557227594716	1.18667674931234	1.45816398502608	0.986271594716072	1.01784518265105	0.601483992153959	0.69238436916337	1.12976580888795	1.45184440849098	1.90207598709661	3.1587311951323
0.293082354249236	0.0784632938676021	0.707408402724012	1.43543358497653	1.01821972154857	1.47969560598872	1.59837200566236	1.36401575061971	1.33686649304816	0.859561651978333	1.65749472791417	2.15344817234501	1.16351227937458	2.08310392583412	1.65369160362696	2.372458999772	2.11877772786084	2.00712783254217	3.75716811483497	2.32712493481895
0.293166160669061	0.0527891616269271	0.636536389994722	1.34749796936719	1.02316180804464	1.76834043848334	1.50000909382831	1.1931885054404	1.31162035813548	0.818134044906362	1.14565034603237	1.76121208305511	1.19281921627915	2.39090863295006	1.4608946051865	2.38503109266189	2.7115283683843	2.02857849897879	2.85130641164812	1.55726182660882
0.293505544186243	0.0935200130332193	0.447855933967337	1.33440175562141	0.68228329670317	1.10079515991302	1.82561929351615	1.61429757612891	1.34368654304687	0.755289739325919	0.735245715263301	1.55523902574471	2.87580962188251	0.49427390292034	1.87670725675225	0.860745042006871	0.603692052611677	0.290500052273946	1.85962163951164	2.05098067039532
0.293707069391124	0.0947707457135204	0.5607527577792	1.20666278810205	0.838408056500836	0.940970493487966	1.31313918567761	1.13411483392664	0.985334310472287	0.470775808845734	1.35184021481873	1.35563740761735	1.07196363821739	0.708279508630356	1.63619054407439	0.864433057844158	0.602449334004738	0.414297035695752	1.44525510260988	3.09608830452061
0.293838431081733	0.0728047433685895	0.575471903577167	1.57777247349457	1.01092979901667	0.636453287887488	1.46184913887194	1.12855975977603	1.15276726869108	0.787232084350691	1.16731211521578	2.21093397328696	0.821302649110946	0.79763437770008	1.03875287932151	0.810244038256251	1.19026046208421	1.26093003160116	4.16624399095206	2.69732549920727
0.293952121961341	0.129392795204233	0.3620782582444	0.23936584578981	0.806334587044333	0.733984656279957	0.428375462118255	0.719666110540154	0.391531737131546	0.254130472507688	0.578476032720379	0.330505363848512	0.656550013668549	0.56774930026436	1.01626227403148	0.781793323805469	0.541404539343163	0.532651153107468	1.2403175435531	1.90572991898504
0.294154166895957	0.0963925460679477	0.486088906982105	1.46030891721252	0.872014304665456	0.790542066256081	1.94840012667329	1.64191915191656	1.36178937839578	0.685504933596996	0.581232426443789	1.7708746051108	0.920163346304671	0.471551749310747	2.18080005578478	0.659330241351557	0.514195404922885	0.222808787537024	2.21578778074596	2.90298144373734
0.29425889243763	0.04686913498816	0.469936969999143	0.496867839419017	0.970463541252317	0.932732345075886	0.420443231316291	0.938625028094183	0.489130753412154	0.307409000479703	1.00436748772345	0.532886951624186	0.866528468919767	0.649432286636178	1.82502444026109	0.942005180621464	0.59293489217811	0.99457415749596	0.837362698440013	3.29869538150187
0.294410783452785	0.194744388109905	0.318599404320598	0.188353552600511	0.680958088027543	0.666867737198153	0.39832023210987	0.711674924137449	0.59371316388658	1.08905480352836	0.953544689402071	0.134642115984377	1.74886766566242	1.71540977571988	0.906797426680639	0.87496098774399	1.67659727817288	1.95641864243572	0.987647910685049	1.63115338217954
0.294444046155847	0.20853555658494	0.593369980633864	0.16802083583559	0.884728794036288	1.1296893491806	0.446532345923694	0.618274216344169	0.511940480698917	1.60126718194467	1.17148417052927	0.441950335139929	3.33350570295447	1.37947772491172	0.489435202133672	1.4058816801823	1.38704253600676	1.59270069559601	0.785676629633627	1.38027187731338
0.294731326767061	0.138657293069759	0.557486446040313	1.41181565095921	0.700109348102379	0.912112928078341	1.88538726515603	1.63110018874984	1.46328372387646	0.555300839327951	0.869792078649233	1.98460908642839	0.993846313093058	0.429378485454942	2.56966757512728	0.70745801724206	0.718300502056041	0.269206814291011	0.862422339234192	1.26989681656763
0.294741591429334	0.0905264662478607	0.503795719132686	1.35439697260279	0.61290758768347	0.953154770110189	1.83835386134004	1.71478720652783	1.31661783079936	0.72294217182328	0.806010693830989	1.60283131589927	1.11910766564783	0.571653881452342	1.85549673349018	0.798803592526153	0.565493156378194	0.235092959481647	0.986180904345826	2.01593642613873
0.294759652037637	0.103404397662177	0.373149579857771	0.652915893935962	0.753939051545781	0.917859359366636	0.718363120736893	1.08911647764721	0.577369287607044	0.36863917475418	0.671839398680787	0.889267612412494	0.598383438374477	0.528554374251479	0.811841496680779	0.783569060113752	0.625053483807926	0.233724817108668	1.11459178846619	2.25368461617291
0.294876071498355	0.116720463682569	0.60409483242617	1.3343904742916	0.956494183050682	0.595318961365855	1.37607454982493	1.16373369366507	1.0434177868385	1.00648565470872	1.06554991486785	1.76586529026893	1.00604543373467	1.27894639653528	1.27061417667718	0.861555901501278	1.54060518279376	1.85641355388819	1.01280875373807	2.28963227749987
0.295109690014394	0.0922221251222835	0.53260132179273	0.930041290718146	0.855768350142897	0.718860112758493	0.504639123939904	0.756148326934952	0.536718075683532	0.418254244690244	0.988007188080767	1.09104336132166	0.756418870727849	0.792808286949043	0.621584846784981	0.827424694767858	0.664700258292186	0.925111971172476	2.62789204917615	3.58323091719801
0.295116186636086	0.032921914342351	0.378151858005176	0.170168048943186	0.918047983644417	0.78384359962994	0.390188008095125	1.08942406757803	0.377352601290275	0.370914033211331	0.607191273685924	0.375948850933066	0.442846388400622	0.403568328052713	1.11453928371998	0.777858218080661	0.517195701370342	0.617197955642281	0.51475036511856	1.72843653549506
0.295520016640451	0.109856251951194	0.556369377599278	1.12432600246744	0.767019338105369	0.930061577979878	1.38170435876474	1.00307742219822	1.04787192512708	0.508731990433812	0.731937453462403	1.31244960654664	0.945274638588599	0.400674409322157	1.55632214435456	0.710629412882759	0.671364679843594	0.249281124611419	0.701195627717698	1.01139616113663
0.295592648870966	0.0917268022577782	0.500815852590073	1.28356338293339	0.73150956475842	0.948194272016086	1.7604427554281	1.39998531712981	1.29056357197406	0.652330318477274	0.648789329787576	1.53727357320332	0.854815273608002	0.620641424500023	1.72261787802418	0.791100764548728	0.545451541998989	0.201394953417869	2.36407382196482	1.98005450731522
0.295764159683631	0.221015639858632	0.178105948398869	0.200943516670967	0.551473682081663	1.32527295861201	0.433397791674241	0.618651526659308	0.573806664741208	0.587368071628353	0.827960394185258	0.482483792012908	1.39514415445125	1.94130585285525	0.78113538041872	2.27517419291858	1.68563083624835	1.41174351988444	0.925904583130052	0.958877804700464
0.295943076645025	0.0486248376750766	1.59453482762119	0.311231677137028	1.43646471325798	2.36546525199673	0.847018754519508	0.847982376680589	0.629705627424482	0.421179986242738	0.915443481599192	0.439368428197972	4.6869112664346	0.598133080044188	1.26272364008997	1.65611359459547	0.829319311107911	0.573176801504138	1.17838147686469	2.07163287140022
0.29598153664544	0.148279429787594	0.79872236097762	0.221284694433248	0.557208629110068	1.2855462460249	0.517721179971002	0.56254507267819	0.54935489844051	2.29317780429804	1.1948587934177	0.363122391118015	1.14440745678785	2.01509920255707	0.510744802952089	2.22703820113604	1.30964769380573	1.55295624877141	0.809337632468504	1.27232834597429
0.296353793068383	0.0604217489330941	0.410328900278036	0.158508794582239	0.800859477502406	0.958978703400924	0.430139152263475	0.811680613045206	0.418931436300716	0.44713126826623	0.513318555800452	0.189593626082575	0.697814267354251	0.429632531755716	0.902473682121798	0.933298358374025	0.633731606067319	1.08449669617193	1.13887762996663	2.33845999882127
0.296672127531284	0.111513090725766	0.644509378386042	0.37860988949602	0.776337492815277	1.97576335739007	0.745547198184277	0.751891282292403	0.913408703130493	1.80609157032882	1.29780218508938	0.61507284367793	1.20997492979243	1.73578002863815	1.11057618146623	2.7400633931425	2.13721073382244	1.35134208365765	2.33944940773887	1.47822877338663
0.296734495099526	0.136891866063595	0.399631630422546	0.814551497097827	0.783931871391942	1.12878152142887	0.929430957676622	1.02818086175221	0.816237820582315	0.34779372533706	0.810419745122833	0.972353651343982	1.42211803174353	0.549203131344197	0.801137157493399	0.815035865320595	0.719641226862266	0.297830277519362	1.12370894645638	1.35680784019607
0.2981125584928	0.104642782000577	0.640912422527541	1.60599977085101	0.842606400373272	0.509604521202183	1.6041118108692	1.11057395122121	1.12283229567264	0.738522814478461	1.02013424504024	1.83794339909335	0.698793843376894	0.635564672261324	1.05289719126515	0.708295425104035	0.764352961725596	0.937552977501149	1.49502486684641	1.24264301180883
0.298179473696227	0.104869065365914	0.77319392196603	0.213313964865494	0.588234724779083	1.5663778038535	0.534778101106141	0.689350046958529	0.64800533551381	1.61536622073226	1.40001606693779	2.19798036835862	1.39871867989034	2.09922324251459	0.781107638702944	2.65634664149483	1.55382295220406	1.45623042461764	0.808010063511199	1.68853366556383
0.298406725523007	0.195152809518282	0.587767682319995	0.41034097986998	0.830866920237417	2.32674181115481	0.82707568133241	0.839084825281734	0.992766471349495	0.836088133503338	1.66862217319282	0.796771821989186	1.32156316245386	1.65349111817007	0.794483108809352	2.36314886127314	1.77548814675051	1.45246105277372	1.85316217792012	2.22687752087801
0.298625401809155	0.167033088164107	0.638677494360399	0.559183084969359	2.2298437207384	1.41291311082198	0.65055042211286	0.679734785721094	0.360361366174355	0.735208600035655	0.842173838606597	0.791759974376133	2.32535819795985	0.890047269943095	0.830919870930333	1.34580419588038	0.781166905275001	1.64274333957024	0.589044904840247	1.26532596761901
0.298830045392448	0.0915364062610916	0.523836030962308	1.57697901996444	0.944446572400559	0.55641258620314	1.45468188210886	1.16937899419539	1.10245639689292	0.664751900763843	1.18084109167831	1.81050082334673	0.813444409913527	0.800996940848833	1.0616675365527	0.671526855712622	0.926851160388784	1.05082601731144	3.25264088351568	2.69182670944237
0.298999997015907	0.132044138564659	0.489855197846138	1.28481890093041	1.03570022283589	0.916698309081877	1.46010044821767	1.19328283301919	1.08025190283433	0.386568432822237	1.21449073203692	1.61962612160078	0.941104487665706	0.518099816700066	1.71573793251167	0.78828761858862	0.638499934349885	0.246345826537216	1.47549993778976	1.98928335883254
0.299036508029815	0.108739653134793	0.941912742508152	0.187341993360681	0.67583595252569	1.36268330466796	0.485788513677627	0.726968295497822	0.635661672601729	1.4539973149239	0.607242208878431	3.47782510493743	1.0740363530981	1.86882770558632	0.746715837344898	2.47125976133235	1.8164704190437	1.51640314403436	0.652186301802529	1.37161980543537
0.299443196547725	0.0959641357811186	0.506500783673665	0.953839726012468	0.610578348962687	1.165230583698	1.13362777779971	1.04912773604106	0.886242844072208	0.472489262267377	0.891192015686034	1.05483841039709	0.604169735227472	0.587241436621256	0.920787177636378	0.939139796303002	0.658879996803956	0.238063307664407	0.959923324453984	0.646581765926247
0.299702671618097	0.0357616470939048	0.487231296545461	0.486583497128937	0.69957625006735	0.887194831995593	0.450980944950512	0.99389483746347	0.431642193798636	0.26358341078943	0.870118316452477	0.549554612212409	0.681953324672161	0.597942150836774	0.819335723042621	0.856471735830557	0.626351085886465	0.535911407272865	0.980023486012801	1.78408478216363
0.300109879865742	0.0761156425408046	0.570598152733695	1.75249723957108	0.806734129361204	0.494150547928104	1.93153194913272	1.30538500860633	1.68020051644241	0.845191828191936	1.18845442962602	2.10836737809358	0.835865730816663	1.34242167940008	2.04555919137555	0.695032645469	1.98722335318537	1.9328762568088	0.982956503725219	2.14892841722491
0.300179523650279	0.106229852643408	0.693085690747407	0.981596497904659	2.14247383459231	2.19882614339535	1.36034133376689	0.728996338441696	0.872388677208564	0.35296361776952	1.11129855773078	1.23700088583448	0.998239727005339	0.545565219875661	1.12727273126128	1.16703705345148	0.711496258326986	0.166770792790707	1.20632026506777	1.26400545822403
0.300913771833892	0.10145467165314	0.500917589242262	1.19190022793192	1.18859902337502	0.664965701181236	0.827888153759337	0.823721733537042	0.787642269963729	0.578158149292367	1.1510132745657	1.38120674579848	1.00215262334184	0.89247570011012	0.627430422609263	0.839639886854957	1.10333680381399	1.34701666263391	5.72035235688473	2.1632140651482
0.300933391631401	0.126104508933124	1.25138670824958	0.250199212797419	0.695954497950624	1.91714705770235	0.558171057213727	0.376469569328365	0.532109190262745	0.809963625482237	1.3697176254845	9.42827212780437	0.961321762517895	1.73020521136713	0.474969878907483	3.28325967060568	1.36476899378249	1.21607183334511	0.949867629223417	1.05029638714867
0.301541085624457	0.141420080215842	0.724421710028839	0.280425185752263	0.62764850949214	1.62582923848398	0.54706643407401	0.923598234673854	0.633171963185836	1.66615875728821	1.46905808895235	2.20853746519545	1.35368753922798	2.10264497793837	0.725889735001439	2.60147882981145	1.07988588044897	1.18148034654796	0.939210405959948	2.4097988210873
0.302144231982328	0.133786798315443	0.53126212832775	1.32393174144484	0.928376692457581	0.633010460270755	1.26028097953935	0.992252307232891	1.08487884208721	0.992740414226677	1.10920011198991	1.66402053486214	0.99581473557389	1.30784929151215	1.10290361550297	0.898316745501668	1.54085346516529	1.80693349385977	3.73303137610072	1.82641210734404
0.302221671712895	0.0864273569766751	0.506565782090341	1.35304603335777	0.640022548014887	0.82042990888191	1.84623234396607	1.5696068097803	1.29290627161436	0.593837673284605	0.632018180988804	1.64474108063203	0.868469080093963	0.504943847552845	1.93431094801052	0.721189225348723	0.508453548394083	0.16594147157808	0.918283854045909	1.5024929448752
0.302382528065985	0.0946944947022815	0.668990721165159	1.61281087372515	0.868885081440849	0.596265262665334	1.45068076789565	1.38015191839053	1.2319333224074	0.789838996034811	1.23982278174483	2.4253756043183	0.865399020855805	1.34161851438707	2.09053643885336	0.777135710082014	1.75163474459377	1.84946056286198	1.05650666671999	3.35221996609702
0.302742570840147	0.33494877406559	0.329955023356475	0.290690255770581	1.13776048808765	1.04152018568906	0.428952942520162	0.788713898210641	0.479948230528469	0.479417714466914	0.639499340007197	0.701242784799458	0.945450004327669	1.14525255834384	1.53851196282621	1.48629110609483	0.655226325694596	1.04424016132062	1.24718437266406	2.33351478545916
0.30288081894975	0.0916653692568206	0.530856990370589	0.820369842948488	0.905492996245805	0.816697234874191	0.571318111038979	0.842724639463105	0.525500628011374	0.326292397333573	1.18172256517508	0.90513593041598	0.890999328614759	0.580640177619469	1.05144273273802	0.871014293932645	0.577150667095863	0.532832344346616	3.26613304926881	2.34299217570904
0.30301932692422	0.125624312787448	0.637218477727286	0.886021541790799	0.62218817281741	1.48516772828032	0.526307138587246	0.974444900837948	0.693249958144889	2.23720861670413	1.99390231062741	0.494868029979748	1.42122729739487	2.6809932161052	0.660688776722737	2.54463957191384	1.18109230882839	1.25267899841909	1.26512204663011	1.32132245147946
0.303230337196771	0.0854813968099188	0.586985553546111	1.61069985488403	1.04446165792109	0.553498029992059	1.58576743342678	1.20264792111289	1.20185993667628	0.693008895747878	1.39203060741839	2.03734644796012	0.727552279511689	0.810405332577805	1.14214229091736	0.750056620413795	1.04698193247555	1.1473421348835	3.16836981943165	2.25886120164543
0.303269057062055	0.15517281447671	0.46902077492582	1.18589668025018	0.948960170758754	0.573380345606018	1.02115659476147	1.00694075172932	0.988912408051343	0.996966746560201	1.09705227905311	1.32216582335137	1.17523088244041	1.08160212554497	0.972707780262763	0.833681893621718	1.26010490669229	1.55158157163242	2.14839858953431	2.02413546897216
0.303373782603727	0.0450538515515709	0.324026376470529	0.289217572174675	0.880435363891744	1.1449511396849	0.487220965064178	1.19342432438737	0.555837083867247	0.355292104292089	0.738053465131221	0.36978155310722	1.56513458597686	0.600937056916705	1.19389644324908	0.93150269546191	0.750977075647122	0.492553234849115	0.490425293529021	1.80123593547404
0.303879089838919	0.133449765758682	0.467484325396318	1.0691226952529	1.29440567275001	0.610572983173018	0.785670836498651	0.973436005864859	0.700158557891475	0.610374364766285	1.1069560168556	1.27184928451448	1.67308803536815	0.861092303364204	0.816014643353978	0.765307768548161	1.07016889247716	1.3915196072473	2.44424846877373	3.15231257625169
0.304203661058644	0.0425954510333485	0.536798071736248	0.365514615861058	0.916053496594526	0.869175523943861	0.418965781456865	0.789286015481967	0.418127610919549	0.266085417162021	0.819384339003977	0.446711944960295	0.696617608632583	0.580301712206326	0.962035145893413	0.856089451600112	0.600251381642097	0.56259582720751	1.97322160147781	2.21086511827657
0.304306827411111	0.248707105280252	0.460755463220543	0.400428921463703	1.33356336943527	1.13698008647932	0.441332522391364	1.07916491808541	0.625545508687084	0.861308310722673	0.738215110700829	1.26329307691067	1.16575186209512	1.27187097036963	1.0496791522351	1.7098103964124	0.71029927594638	1.21187473136287	0.982874063682903	2.06780924212495
0.304382188222736	0.0773159785507222	0.603720441546115	1.78699178569363	0.841680659025342	0.585595881985788	2.04595556591074	1.52375745469226	1.56726348024159	0.605877100507746	1.24587270394899	2.69261994237784	0.872548844270287	1.41269309529241	1.8898568300302	0.879823385642214	2.1290239493088	1.93719276678799	0.866472277381996	1.416571360072
0.304571759643704	0.0459928657760078	0.360367499917481	0.202432182150774	1.25941692418114	1.0529020668779	0.454664569938439	1.16213217542527	0.509433577157224	0.362737883665148	0.695985626592898	0.287475101145258	1.00054188516581	0.547120267263318	1.16347963345155	0.976054473684977	0.760448394746065	1.20810654765822	0.878641849007963	3.12238011818517
0.305300420732662	0.163462642280559	0.539324871054446	0.940921193211231	0.812659098955478	0.562651034977091	0.767878940306539	0.671835876297635	0.763689133311241	1.00272801697432	0.928820494388213	1.09268561015545	0.790164801186134	0.863156232317076	0.640853449942716	0.79622680674381	0.896044545080069	1.48891970043855	0.710043007776311	1.22522794526363
0.305791825197433	0.0790947572015664	0.494116494043433	1.83492192556714	0.568329073617963	0.657678108355165	2.33118088615001	1.41724521344789	1.70072772352918	0.491400575100506	1.09757468049031	2.03290852629669	0.718975581559492	1.720437052206	2.38946135254699	0.829163766125089	2.39394385322254	2.02999357285306	1.63620216007152	0.345069006871442
0.305838470941181	0.193350877726373	0.579555047592407	0.549391830803155	0.743210125513183	1.03791014611479	0.551200043790697	1.05322893511866	0.981371064475304	0.316583807452306	0.729923619074378	0.763680659954591	0.806126946122929	0.555646597612584	1.11324731238526	0.816200927862201	0.700626717451571	0.323306953882896	0.742217082084407	1.67890866122802
0.306139654322815	0.111602616204548	0.623522011365266	1.26563076908602	0.85589928123998	1.03222734415547	1.63098589883677	1.31098724654633	1.09962022584215	0.407800004310363	0.904845593941806	1.51845862920781	0.928650430046595	0.418562582544043	1.65637462385274	0.807148302397487	0.71261352899884	0.217907118965833	1.08316265943703	1.6796250375748
0.306539456421731	0.0917298893432535	0.553614236017278	1.51838332286427	1.0481135556856	0.659873875111638	1.28068028724311	1.05054264972283	1.03518180058012	0.726023067449968	1.14003821391257	1.88086424608159	0.861329299651321	0.787567201309163	0.751511191071936	0.816490997901372	1.01519917542195	1.14878928851814	1.99875697817136	2.49345563795601
0.306647820071551	0.109298261251541	0.500749610725425	0.61414807409162	0.844685250243448	0.99877034009986	0.578510366953649	0.903986300684767	0.552729245628831	0.230152262512943	0.966185878087775	0.73974749195642	0.972493409886543	0.552697451425339	0.885737501304209	0.797918606065489	0.712324737398279	0.311330510010007	1.53113218400104	1.77515776136516
0.306863248046853	0.0761860280896405	0.594614559012309	1.16776617307568	0.790367817215037	0.945960586618801	1.21291883687985	1.13226929434172	0.905154663040029	0.400959413982387	1.42198849870029	1.31257725821417	1.1009051654542	0.626905796016002	1.80809803053533	0.859245764334526	0.613641641963133	0.369520224979915	1.41324079141827	2.82771486059804
0.306960697372231	0.0946818376518329	0.417413840736472	1.2948649251282	0.765908748444547	1.05362529558802	1.75951153703108	1.68982935954109	1.34119855304356	0.742377570435434	0.728433028027555	1.52756596782061	1.70281909469893	0.434509905145109	1.95507760382017	0.821654563424287	0.621197266553376	0.250471046093433	1.38820303987671	2.67162763180415
0.307694295893674	0.123245327543077	0.610273751476502	0.978810009441036	1.12203383359218	0.98192392034758	0.933779560097049	1.04803681708642	0.836612859655746	0.395733983443823	1.41222872648324	1.3271452514933	0.912420215015275	0.698712535204317	1.22590245705037	0.933414116614134	0.731469921741353	0.338172358398337	2.8063878174879	2.07909374948186
0.308896820568835	0.093545558665527	0.547295485590549	1.45874833325516	0.997188857837777	0.597150154263596	1.17704380437951	1.09346169806992	1.05752814617657	0.897577485606299	1.223146347147	1.7312306574766	0.835317230046887	1.17030846648042	0.863583759705745	0.807761306043997	1.43916615303471	1.66681088275588	4.16054738402798	1.82552170672342
0.309412132601433	0.137928277834777	1.05323129172239	1.42682122977571	1.32286023967839	1.68475610108839	2.08425426615848	1.33305169758382	1.35974585654441	0.585101441038773	0.974603655315482	1.74008319930859	1.50551177976585	0.828639071885836	2.50630549629432	1.34436009957249	0.615732440881222	0.204214407912945	2.1014767023458	1.81163098543132
0.309530371116225	0.121797638809454	0.56799832910737	1.54972849774757	1.1189735254181	0.769005203119869	1.41872810228099	1.22235008148168	1.11206361468387	0.686096899283482	1.10617136231979	1.86801803065132	0.871384632073029	0.742047153577945	1.37310000095917	0.783136867404785	0.943405060822753	1.03574318330902	1.55574579573868	2.58294505050024
0.309542324900138	0.13149942233255	0.537024379267006	1.45553832486817	0.848675349180833	0.936837731577438	1.83455649021234	1.29506229052801	1.44855007747813	0.371095927855131	1.1871355869969	1.64854682260866	0.911028877147151	0.533115373210405	1.96322574205388	0.724970068503555	0.795560749076719	0.27083694137371	1.59750921048624	1.69376269412376
0.309592218954731	0.0901143403369137	0.481251329170522	0.514493977139819	1.09207085943711	0.778751218653403	0.405926223983483	1.29822636561638	0.448463207069132	0.298729628675834	0.936802165339583	0.5724108459044	0.674304442810811	0.616030720830077	1.75147322553374	0.787967014861115	0.580395325666872	0.864032107420742	0.67495169307424	3.00421329743224
0.310084922743841	0.273410657847506	0.468731616752154	0.519581386829729	0.751864401069326	0.908990096796264	0.407982404202397	0.986055395426636	0.40634791533372	0.276051568683499	0.886276138181151	0.556543541009386	0.572708967131158	0.478890689341179	0.542620034379003	0.906952506414209	0.617202533870503	0.557204051186164	0.896490118169502	1.53700304308152
0.310225119839951	0.178949932692838	0.72540392088536	0.17511961261994	0.759370142442812	1.26103008753476	0.400362662795406	0.826844796634635	1.56912216524061	1.38280348687345	0.74523659013065	4.70990025737901	1.01526642695728	1.52585573197752	0.874942010764993	2.28948339516164	1.57438334606481	1.518987941023	0.793605656048433	2.13464644786349
0.310396500720182	0.104002829181556	0.796462337769606	1.70468743388223	1.3926424650081	1.37264277440392	1.96895692903212	1.4932281287586	1.40873879859997	0.82058007239423	1.23093227541642	2.43263148719776	2.44978443877924	1.54171942442989	2.66825370679158	1.39692065578259	2.20077886142829	2.10336592552432	1.20606214245252	2.77607228485704
0.310405076260815	0.091045250961978	0.508138517692457	0.500826176016886	0.741755410534771	0.895307756408505	0.397967744072342	0.759747129125547	0.394171035441902	0.221681819774892	0.872059747095783	0.531570417164278	0.545347276618555	0.591250161013282	0.58344791379714	0.903981909627512	0.589717675342901	0.537074595621234	1.17203643636639	1.35171708783422
0.310615306938763	0.212004360179215	0.575453817061223	0.573237741693771	2.00753351633294	1.05732744971411	0.632914770618234	0.594718979441969	0.361206457457443	0.641918980549727	0.884680309133282	0.669700159064954	1.12843063366145	0.747610925357628	0.825006922367738	1.30671285892101	0.780395923173956	1.64559190347751	0.834721490049794	1.84937038936307
0.310821899508564	0.154973234400734	0.491084402686029	0.920393873507048	0.892590958951832	0.841514522863073	0.521226061025005	0.802116616796241	0.567452575551683	0.495245780854049	1.15490245013238	1.17570225115658	1.13773042558619	0.683846092827041	0.721264794671312	0.880519651836429	0.71998620868375	0.941457797222206	3.56285565585276	1.82486541355412
0.310872313292893	0.121568654244327	0.495917911031525	1.49769947470895	1.15154964730516	0.581886699038475	1.21904612893645	1.02785891762462	1.03307809928845	1.02524578047523	1.11666906340018	1.66419326985669	0.840034336666966	0.890515125397626	0.783596466918299	0.876372710984727	1.07349979650354	1.28125196572833	2.8027684153542	2.16135167529078
0.311166740187967	0.0749030353661229	0.526083845772059	1.85745826208872	0.980128145944196	0.518419587861541	2.10041371775126	1.37828177161114	1.56115956558246	0.650021520066392	1.14015481761773	2.00860050816372	0.759740776798327	1.75451712676573	2.20860121809484	0.709022776800229	2.22308507238565	2.05636313588033	2.5496949684168	0.588253073830063
0.311490012083354	0.227216205389963	0.375969945937897	0.174938171232127	0.612109477908984	0.528195753338745	0.403312562683939	0.801333287772419	0.728807410300042	1.92516482903649	1.29149379835464	0.134902991416024	1.07885002675512	1.64972933940582	0.653567081972747	0.682234308984826	1.74520031092335	1.94792641698121	0.445158319121013	0.443457992483151
0.311515998570121	0.191489751070477	0.524013504900015	1.69163775562193	1.17436030406186	0.602766182421295	1.68719899111945	2.3911118452159	1.27856465128428	0.802234278530395	1.43639347628353	1.95105290760495	0.80722781034396	0.951860206361525	0.859248125840142	0.764828058553133	1.29620385676242	1.49618754837213	4.37368516881118	2.64994694262476
0.311701412153206	0.0942569003361636	0.637362491610496	1.72431882797716	2.50009030442424	1.13982157994347	1.96405834527654	1.88265543657264	1.56187656062833	0.640507313556488	1.37338495934497	2.33954302831809	4.56427962742957	1.50826184220343	2.66910181067388	1.12727323959725	2.35811932051042	2.22856313107948	1.17914404725612	2.02221922119585
0.31180548803271	0.0779935166354046	0.562303676521458	1.79858711251897	0.842295795216275	0.621047776486057	2.10274613859533	1.50740187277079	1.59088391055984	0.613222382355474	1.22256290766919	2.12978651741744	0.901959301038451	1.65997955536748	2.25241331351005	0.830452005734692	2.25113313987181	2.01293902172692	1.87418865285097	1.5053878787574
0.311812504384137	0.0719025426384451	0.436148532196335	0.665259548972185	0.795698422619462	1.12700156493847	0.706323529327421	0.817282850985208	0.593654703858859	0.296913033057141	0.839159822256625	0.81175316352507	0.882853705915429	0.582362485304529	1.34699108331146	0.86844995461362	0.68113916478566	0.285982746757604	0.736661618198298	1.39887879790965
0.312097706076409	0.101951460883246	0.679055641206933	1.59343424966181	0.877037829404042	0.593252672895081	1.42198799164934	1.15727635571739	1.22193235913562	0.923495856159508	1.31188850200545	2.28187030886297	0.762568259639711	1.32938089894824	1.3032265451233	0.794678908158115	1.67609679318186	1.78921239660142	2.71326908906925	2.32337110389742
0.312440857634173	0.184772947670545	0.71959927967436	0.284037091513814	0.614989362131415	1.29118095604953	0.549756342785927	0.924906517179608	1.05722295044361	2.67323255760204	1.16380516406891	0.656761244209466	1.10171787363703	1.85423976738349	0.899933333577144	2.23619027568203	0.942898042085116	1.05921903313664	1.25057649612938	1.49340548218524
0.312453071282953	0.0484665473673327	0.443174691477951	0.335361501494584	1.67037851741676	1.0273896654638	0.486322245564239	0.695497744375853	0.460818046162984	0.23538753710735	0.935366719005309	0.416634274076908	2.10913996705021	0.533408867694529	1.45515999622533	0.851394191923571	0.704754738565473	0.698589060267729	0.993388722528366	2.36867249920163
0.31303776723522	0.139887342277376	0.575754053225905	1.21756807358721	1.14655649318187	0.54103241555191	1.03963346770736	1.54741932277048	4.94739047395088	1.35673392925363	1.23419423249686	1.47755437463392	0.871761629785214	1.21317049561751	0.908949391204426	0.715157718275499	1.3649506319385	1.56459882550855	1.06138484301707	3.42233958090308
0.31314885946615	0.13890449143919	0.515378436984394	1.02034457542183	1.01951088513939	0.815248927764159	0.905296776724163	0.721767975067425	0.848423504668017	1.09137800070749	0.906794601721187	1.45166236140433	1.23074611316847	1.06741892570331	0.651149589597959	1.20086739912335	1.02204000813207	1.66897091995438	0.544098451631245	1.50446418243561
0.313279051764855	0.0472927602925024	0.3173151486478	0.235739838365994	0.965570122729904	0.948598429236446	0.462058069023471	0.927525132790657	0.442839008519833	0.29181146131076	0.636986677494211	0.264078374083232	0.965124186164149	0.491400497245127	1.0594481992906	0.771431183249522	0.621339702229671	0.319427679156211	0.750393712902172	2.12327573010751
0.313779421567561	0.0926086282237859	0.652680301086232	0.790651999890603	0.744106846050935	0.973745331946921	0.626007505031778	0.773344654667332	0.539954869865451	0.309195770078451	1.20842565556061	0.891854078342578	0.739657150725253	0.63020129725306	0.862505795892724	0.903762839610611	0.646826541041174	0.424922565215122	1.52623240272735	2.07314692974366
0.313792414810945	0.165727019476662	0.527750405175638	0.17184473658653	0.820866888972084	1.07269911179228	0.497986849699745	0.679183174445157	0.500795248355121	1.93838348599399	1.06613840576971	0.767359256817941	0.977378929419032	1.8460416459197	0.64878361755247	1.58671370926925	2.09625721001438	1.65955016365794	2.00895026298979	1.4054699319105
0.313816322378771	0.0814478881050825	0.580052539821611	1.80752944661681	0.627677605291492	0.527890184584495	2.32120622466251	1.58174840964954	1.69017740793807	0.66524851134223	1.12635348520849	2.17767108936629	0.743572364670644	1.38630936130427	2.41385821002108	0.750273115300355	1.87883111027435	1.7055739265409	1.46693328028904	1.18162925250215
0.313900908393199	0.228745007294449	0.618936288288213	1.46247728281351	1.12522882232203	0.827128190539072	1.21899113080294	0.904421027786993	1.18342697411199	0.841962537096559	1.2509119203911	1.77318651864486	0.783606740573974	0.978513765923777	0.969858309742316	1.0163730441899	1.22225360577894	1.21204166493074	1.56997110931641	3.73214259226167
0.313984974677891	0.0827462390788395	0.571290188050029	1.7817760508771	0.992207851960614	0.63356277764375	2.01019302959259	1.6229326507868	1.8836689235136	1.04539083266538	1.27393168074001	2.11962453288485	0.842802334213599	1.40330758350978	2.21441508910109	0.853795194403799	2.04377685042103	1.94584123255691	0.999011133414357	3.08100242790395
0.314569930495025	0.181222799373998	0.466365109181515	0.233986531691009	0.785129598472472	0.741639967437413	0.409742344474878	0.873335989378317	0.389193336022696	0.237822251277308	0.590050529027476	0.299716997371723	0.725593127466403	0.60750202358981	1.04258916230314	0.781501843575872	0.53273295083039	0.543896891327398	1.66551016366708	2.37288577307051
0.315007542932188	0.0537453863528886	0.45461803011616	0.255714842964785	0.825696491707775	1.10438281824076	0.549981335150307	0.809498775135922	0.572229103699025	0.311253324676006	0.789026543318099	0.29027026742066	0.63424148306455	0.718453195116318	1.12308769528132	1.00923944264318	0.743614849956802	0.545695140117241	1.16602840507557	1.87813268746144
0.315224919893998	0.0919659742049739	0.545548328150292	1.2147397501922	0.900892560424596	0.94501077090871	1.30101459715271	1.21464802961395	0.983368162187016	0.417019623775987	1.26764013208544	1.37945660091238	1.92630148439479	0.607995914845351	1.64484992249884	0.887249509733192	0.634562698637259	0.37593914740286	1.9131609036141	2.73701152263141
0.315334193070854	0.0833499958206632	0.532696502082889	1.67552237598515	0.863058422653147	0.574224728997754	1.53904901892092	1.23290246670835	1.19315197166468	0.829813649849483	1.29856031964891	1.86116384528118	0.770231819690674	0.963754622605213	0.9367664059235	0.724339774696182	1.17850494516725	1.2810303777539	2.24557848500308	3.21268947274159
0.316187589296296	0.234607691320513	0.539937664822798	0.900875762765652	0.707412993653048	0.92673694554109	0.919542543262136	1.0521318643654	0.824178067876923	0.358286901161696	1.04536737102716	1.05146526573817	0.774213471757475	0.475934442480931	1.18303357997155	0.820059454115666	0.609461350876279	0.314550367440119	1.55226924229899	1.72114798388946
0.316338700716848	0.116399329616006	0.432689372981188	0.637012039233162	0.854317534601511	0.587440207681079	0.468290357516788	0.895302011637947	0.35587112022159	0.24167230559567	0.869074355482096	0.771309873306136	0.580309951742189	0.57390006101229	1.09964198234814	0.684156337221552	0.543692657409147	0.699638781315516	1.27382231385459	2.35380280883735
0.316710307477622	0.0800755242570561	0.514424486309036	0.446280946374721	0.701004643845833	0.975520664212832	0.417495831342918	0.706095242792373	0.458908638492854	0.170540039625803	0.805034506133282	0.483521721642901	0.578515349927836	0.595544490252761	0.744227009129542	0.911669899949161	0.686900622554318	0.511684059355	1.00980495129966	1.17937702940691
0.316971861466936	0.142603514432782	1.37619078983363	0.289454480100732	0.658445438246674	1.7496249071925	0.668693556384921	0.495556086944659	0.567125027455186	1.81864612083239	1.37954895954227	7.83660476071692	1.14202727246154	1.83781748865489	0.601373025290854	2.99528241533756	1.25557832703463	1.27360628950591	0.626836130928186	0.841000835759731
0.317192226874723	0.16980305278392	0.478251680501094	0.409042216775346	0.842576329714664	2.0598802204772	0.776007414448545	0.73456166559	0.809741879854937	1.52636963807766	1.31556678061803	0.437096532448574	2.11762705079213	1.81107319827094	0.72647231103274	2.70057487298428	2.29851325685435	1.36617124992526	1.75916844794889	1.22324614362806
0.317487173499533	0.0921060507084138	0.611322995482743	1.79264796242824	0.789139869497552	0.776113376035758	2.13347384578169	1.57180710308543	1.6314190621342	0.679803609075179	1.27151667909199	2.18227313460225	0.866627353565586	1.38020909423103	2.04846414532755	0.94622195655552	2.1180616292314	1.96353440854234	0.839267347693534	2.00203523509357
0.31770312120457	0.255102388727935	0.309665343688266	0.185311824049887	0.812392887389244	0.522665920725526	0.371549890621429	0.720273088003639	0.281312232513471	0.298082271809451	1.33123756087786	0.366116126654011	0.825026274055063	1.31943680088938	0.529692394827269	0.62299950543081	1.63935753594307	1.89835427615913	0.464701299704174	1.52186717575206
0.317865406814432	0.0793623303351344	0.578106995909585	1.77645455359359	0.989034085166896	0.549558190727222	2.01406539817508	1.64025816629013	1.53527982713404	0.624518069120688	1.27217462707453	2.27872258083917	0.823710644743895	1.39434653418	2.43450200966087	0.777446994290189	2.00677493656815	1.90773760606847	0.802568594304293	2.64052982419656
0.318098895398038	0.24417580404253	0.678588556932661	1.06270408864514	0.659345683275585	0.733793953262021	0.750300786860587	0.731528828872115	0.629831144542825	0.35346272609342	1.22357235057523	1.11950005864918	0.8768688672345	0.603999024908331	0.809035620285123	0.841763817572975	0.543725326142242	0.474670550649626	2.23171192774743	1.50124883638093
0.31840475634729	0.0899176929921397	0.667476653699138	1.77390779338848	0.866511374140129	0.809580923323202	2.14528469495405	1.51792554960391	1.7067886528738	0.664610263900658	1.26070831543251	2.46413814758149	0.975579692386905	1.44033364840208	2.26948239491695	0.97220054587855	2.07085138966095	2.00852508432734	0.612117314200585	3.17799837042606
0.318589390335772	0.0594011584749735	0.451223756276964	0.539108428623893	0.845728649604736	0.816983011947626	0.466871655663616	1.23649101590125	0.571663416960193	0.372096201469824	1.01409358378017	0.608055041289489	0.68321951166042	0.537701619006674	0.569620650033805	0.794151803502279	0.583349885887997	0.515383925051446	0.749123283422472	1.23130426924463
0.318703341080247	0.135259492441415	1.01025004306852	0.164242530459309	0.488641153403287	1.37365141024951	0.510155186739945	0.408143129804676	0.491091743459685	3.29463255876576	0.764033359973566	3.21877428164857	1.09433551679761	1.76585216776951	0.597207804822162	2.46838039773489	1.3977435062194	1.45857640561238	0.367697655360357	1.0083798347122
0.318821579595039	0.138642706590888	0.601816157498588	1.1922391378817	1.2141119899911	0.767011977396025	0.740923605096275	0.874148026795682	0.678721781549871	0.562774534680268	1.15989367804601	1.47201115162709	0.905635801268545	0.885997519440385	0.607222564217389	0.885276653328537	0.84491536428753	1.10234254805396	2.27810435087106	3.37085650383258
0.318841719122284	0.0781492600976314	0.520608040029078	1.79109677957906	0.719832925550031	0.637323566936364	2.18506834480669	1.57419400094859	1.68573358612497	0.62621109979961	1.2271192921625	2.06514158545515	0.797853854934848	1.37939882854502	2.45583538909281	0.855691961838128	1.97941552597563	1.86563410871711	0.934349144085346	1.2454654119964
0.318974899866966	0.0840026828672698	0.534860553715672	1.84276056956501	0.696096827402091	0.683734503538185	2.28255503637724	1.4946553460376	1.70301712137949	0.526973172838531	1.1807792117337	2.11067473263951	0.76426320427195	1.7689796197455	2.2154851267096	0.886286656236014	2.40322308017089	2.07947125660293	2.53576416478334	1.40563141134509
0.319168888990685	0.0891070243463367	0.491693013947568	1.43567472340127	0.738086790184552	0.638273752584414	2.01862774334167	1.71076598083224	1.34756037958969	0.535879104853013	0.416840565961072	1.70383468471971	1.00387769688961	0.433725675260111	2.19911355129936	0.544087701749701	0.399977673526339	0.139498837985513	0.70303659914543	2.83324638013151
0.31918396115301	0.116660574224349	0.604959367888327	1.61846611034894	1.16167895990576	0.678902373915903	1.6453341618963	1.2513394071617	1.27373224222809	0.692328186632591	1.15025724476619	2.01924219955801	0.838112266363861	0.507344663991525	1.38779518411608	0.845323935269972	0.616030379727049	0.738160632828097	2.0276372885129	2.30339094785247
0.319313763654413	0.155874817713784	0.62579537337879	1.41248924036008	1.47469741848705	0.745143649848425	1.07432354042197	1.16658812822308	0.865511026888419	0.797534843811543	1.25348393713667	1.7779967576719	0.877153933127525	0.779006945522216	1.13089104361896	0.920956678337061	0.933451551223326	1.08003820354961	2.87061912866481	3.30343667048455
0.319473450615599	0.0847823263040465	0.509949995305043	1.8814296777735	0.621196291018376	0.639335844465104	2.44863190018652	1.78373451482091	1.790237763327	0.662616622202983	1.14269568391499	2.14521463978966	0.767048970153379	1.8064096340353	2.76491377076055	0.872318229574806	2.8556379905629	2.10656558458679	1.41781863011291	0.526310241841917
0.319582983657323	0.196137898493437	0.387089988103595	0.617492518325539	0.979972618398177	0.755080923306833	0.419804502992969	0.880301876011622	0.404859763745698	0.581183653739157	1.31236375681818	0.607883319403414	0.660344711951849	0.628015078931803	0.707671353940948	0.830993580170541	0.543181718423539	0.799785852506186	1.78922296034142	2.20321050260227
0.319640283860646	0.0875743635850075	0.541072254576153	1.39467132003247	0.825088629466679	0.823613594958266	1.94649019149123	1.66595627971037	1.31544347200719	0.606000812373723	0.632642452811012	1.76342825783852	1.68256705571345	0.586756223966051	2.50359869745501	0.652951704808515	0.469320326394079	0.157804499766227	0.780901076975433	2.29779962810782
0.319819720551774	0.0472239182864042	0.412447283458058	0.247361488294233	0.964635982594532	1.23274019192343	0.530853234305295	0.755129178964168	0.58756626391295	0.220360953177347	0.717537948255214	0.317214393798858	0.90793564182013	0.61376323925112	0.568031446030051	0.917684668675165	0.815520038248525	0.705084617673789	1.32010870202724	1.28503909779988
0.319853243119704	0.0520021863621468	0.564324279474654	0.404266923876908	0.883575910481563	0.782673485865181	0.468836588979199	0.864159556442185	0.397318420169659	0.363630313444179	0.741610509566592	0.690994179492476	0.581650302214812	0.673813630837472	0.599890825047951	0.908557119180042	0.582810198417265	0.664613029614045	1.34751020857523	2.52754619146312
0.320001366094279	0.0877740208381199	0.636183024689452	1.81418120070735	0.780111023019343	0.587703048601047	2.33385079554065	1.49946810315517	1.70676458109768	0.631517927456644	1.32761063840979	2.41847228318724	1.43856687454647	1.16148232993769	2.89384933948407	0.771091327357083	1.6441729072013	1.67576885880545	1.03363012352916	1.71716693102989
0.32003190021623	0.126268124463313	0.565903458398075	1.5738992169257	0.776337717782797	0.949793883751405	1.99869341985763	1.72619469176217	1.43920335069305	0.579354128614282	1.06699083357818	1.92630621350343	1.06335372120448	0.55683635482242	2.36716097616514	0.883465907510137	0.669482960817314	0.29092659427299	2.33808232441645	2.12092333694246
0.321180243066481	0.114041799615687	0.506196365002171	1.1036257023728	1.13833685487584	0.624845559574584	0.803375235660172	1.00005688907757	0.744798807000671	0.790433606393017	1.05276139298068	1.28314544398194	0.943512483298655	0.903189826707977	0.572814910450328	0.762853178831781	1.10325055835862	1.30445335538387	4.08600993045747	2.74460331978736
0.321310955094921	0.0826936814486232	0.560858789978926	1.80180041129382	0.774812962916255	0.616262259046627	2.19041691329103	1.5643060099725	1.71826831096442	0.724332681442765	1.19928173612569	2.13863450026131	0.785327951440259	1.35821752097708	2.53315155096122	0.889687238477099	1.93535193877691	1.76600863066734	0.947575653909013	2.08484013475831
0.321386705703848	0.113411416761639	0.490734654683949	0.744382095721124	0.959432933774379	0.993435094853148	0.707368493864206	1.12916263604044	0.514615886673454	0.394226079785246	1.06276489640816	0.891522791872097	0.773976303114769	0.596349233193101	2.32167645159885	1.28264452581029	0.656088780248308	0.897610705487573	1.72970153406486	2.91037544745033
0.321971791453416	0.125971301194867	0.826668628048842	0.221884485134932	0.562210556966661	1.57858871600879	0.582313987869246	0.703860089295081	0.611501346733347	3.49393898653396	1.49149567267947	0.933541972319877	1.13821866852492	2.08101790589857	0.601428508722406	2.51279029853867	1.40350757748671	1.57429820046454	0.820823520295259	0.903500356779961
0.322104842265665	0.117415520977324	0.691687263942708	1.61170859379141	0.850890979303632	0.630719804427763	1.85788694844093	1.51425907762854	1.37278502184512	0.528612134673415	1.01096801514909	2.09077576257851	1.21131682533765	0.477371145318537	2.10767685610083	0.66191873784569	0.59696621384205	0.359344406175415	2.82685810640912	2.71595854702514
0.322432531863802	0.060969397896405	0.481098837232963	0.464092285926608	1.03827055174975	0.772719380229631	0.439418837336557	1.06596725945369	0.411184622921362	0.361885711666731	0.886466408487043	0.558895472328105	0.641047527827552	0.582111594858424	1.14776593301543	0.831920136592431	0.552173460520645	0.693760462261834	1.59814783653818	2.36199270242712
0.322818950922033	0.0836462788491512	0.605550683918993	1.78701011785457	0.932079657849302	0.731529932952086	2.16735644589969	1.48503598360109	1.68020395526757	0.662601488803701	1.49478499164018	2.20580713786229	0.811033324135396	1.34505050633852	2.81883970312733	0.904436297507517	1.96421541784113	1.75316068663763	0.652680515642417	1.73947759751279
0.322919258760955	0.104095133037266	0.622183043981736	1.74267449169248	1.49950391209877	0.612308917046281	2.05245534532615	1.55878989721313	1.41621738361684	0.783097727822513	1.14090874265722	2.21202255834057	2.31772476682441	0.514565259471907	2.06868389302618	0.724239773801257	0.726819200897929	0.840479028540364	4.44326683873444	3.39667868776302
0.323510971064649	0.224467464482793	0.590532319322866	1.00420052240511	1.06095185218202	1.00018794235928	0.905400523203293	0.757222841093284	0.866374172003597	1.46357264273575	0.885693540607357	1.26339742708333	0.880334465055933	1.16548474262038	0.608252970803365	1.37593622519359	0.994403566682911	1.69677753743247	1.05312918346908	1.46525259917266
0.323670658025835	0.141255152674326	0.486608329111891	0.728688825841485	0.85271021665485	1.86514524872405	2.02101516231925	1.12331432615578	0.442535532199457	0.302409542446925	0.997584688080006	1.08954092145707	0.754573281517995	0.540601060482899	5.16588000915018	2.57516473779251	0.610033707080106	0.872156009700591	1.11127229752091	3.20326565744431
0.323752515459152	0.0484440116433634	0.484951152088458	0.3655541005154	0.881388026352992	0.725469424336481	0.428390461609213	0.732781745190322	0.345259765483895	0.258330945828847	0.779794644914296	0.438165361886975	0.574365284948624	0.744281498682889	1.02786227432821	0.802582780240051	0.495821202680855	0.561270457848362	1.51949690913208	3.10447693477432
0.323811634716548	0.114072979178987	0.469114711768008	1.30925332119289	1.09465086195437	1.03843897242738	1.37652828442643	1.57296774242439	1.15121291971872	0.531913860388658	1.35020355342646	1.56233483748553	1.51967546020681	0.606880320220214	1.83651743679697	0.897642797103745	0.998683170718374	0.459506923176635	3.07928041915022	2.27873845227968
0.323847755933154	0.131023625283676	0.647557973689245	1.26930895266022	0.853876298304126	1.11298424572871	1.30936681370151	1.22009852318808	1.39798989085587	2.15631295737792	1.77911996953161	1.69849003097346	1.1763054804274	2.03542527350999	1.0824817495894	1.91860472356204	2.54006194911183	1.82893902133693	2.79154775704289	1.98840267338819
0.324335522289778	0.190769456851962	0.5692721850335	1.29928485613756	1.0033220723671	0.567773195959339	1.20332791236937	1.10457799816976	1.02119953747927	1.17062088713539	1.04991491552838	1.79470443604478	0.809886107736638	1.19848945970198	1.39528148427341	0.81078518350371	1.42427966473792	1.67587519727039	0.949113302836221	2.93834600584431
0.324388274857916	0.082108447219651	0.514005218261293	1.80412906578923	0.919886793169941	0.75451066394282	2.25984330715069	1.57010305486869	1.74936474718067	0.717852060321016	1.20211095454582	2.03952108529616	1.26563694241662	1.28943803537904	2.36974491883459	0.991673865458164	1.8275255183231	1.77319806140889	0.608230124067354	1.40687599144986
0.324474549993984	0.135064157107968	0.579282845527439	1.56719387651855	0.780311769037035	0.954903096905083	2.10950215931462	1.5011659995733	1.43916810273516	0.505764374912431	0.955707961751583	2.00906856427798	0.828829470237613	0.434632983477161	2.52320416430431	0.831654468978876	0.578808931987773	0.188513741488512	2.26305634252621	1.22628454142381
0.324991031418486	0.218777194180522	0.466417107914856	0.572307031984261	0.865233483633035	0.673306507376978	0.458874427067499	0.719071436673902	0.377873583302027	0.483136563682761	0.831071229496192	0.558268864737914	0.773476472131606	0.673719744161099	0.496858092654947	0.812087463704936	0.514356135089713	1.13679561662579	0.787648368025033	2.15155104320544
0.325095756960159	0.193618605214215	0.537683745813915	1.51593997484911	2.39191369720721	1.23065041239225	1.66069114072279	1.40078505094994	1.29342295509467	0.66286566212321	1.39539443488384	2.08859707280857	3.77809338816506	1.52835753576558	1.84946489185997	1.21644663112573	1.87622937237065	2.08047166987088	1.08856475641683	2.07393706597236
0.325991641091464	0.12521913281882	0.644530517001552	1.67150105196249	0.843453703045631	0.715798506208653	1.99936214716287	1.44016271389352	1.40753177096878	0.499562032026027	0.884179797200305	1.88332407345262	0.864089571835	0.434487814162433	2.29115660114271	0.758008438970184	0.533322294775426	0.360208183426962	3.57132182178466	2.24509121264088
0.326023474537755	0.152755549372445	0.547231052377496	1.46254826118025	2.07069164800303	0.913675546017747	1.59467713105621	1.20568896022893	1.35078341847097	0.681518384832681	1.49200291984451	2.43250839451836	7.47705820119503	1.62031282908173	2.19738960181898	1.07711902006594	1.80188709659003	2.03600436943569	1.38934654011884	1.66312065090163
0.326123522511809	0.120142189223346	0.513564246394416	0.956507290457653	1.0913006456352	0.501138675976252	0.742646046641359	0.886576710600351	0.642115487720895	0.63764181174871	1.0057393703051	1.11177308033005	0.833977652110559	0.782144654025874	0.653519524745702	0.669560682384329	0.895759673727479	1.28056106274102	2.06515120335505	2.77922434078286
0.326144701498524	0.0866381277374983	0.519555065678923	1.8019160449244	1.02374942320887	0.687080962316562	2.28024386481203	1.69355324830355	2.02385606998913	0.896217389711586	1.16263533844927	2.05703469145886	1.67211541217217	1.19564524568245	2.45044953312996	0.77183989322228	1.77689028877496	1.75483774522161	0.692001004515328	2.51138070409397
0.326220322175018	0.16192650854807	0.446819576603706	1.08481126457845	0.909025961181004	0.623263704861303	1.23885170678976	1.05211545956909	0.876982947622422	0.32309072836504	0.854297677279156	1.25034149819928	0.82968930313446	0.561916491874231	1.06043501175178	0.509723690970891	0.530025366231465	0.424822761516181	0.722620089059729	2.73203867289412
0.326347006298009	0.182397049511649	0.574817962985042	0.560298996509953	0.92052817557163	0.799855254377421	0.407819909717012	0.824144157042034	0.393420511850716	0.244396023614056	0.922782779792174	0.673777414112201	0.545290108932691	0.619991318438416	0.960243823674718	0.855626786515439	0.639270916450931	0.766090222720954	1.94533014523006	2.72000619128705
0.326933001574613	0.161048387084633	0.493110996797633	1.06527623184233	1.07851701624632	0.566640260959474	0.904035569526057	1.29979097306448	0.765780798714856	0.914798853210845	1.12112694512451	1.22094919519748	1.00385220319186	0.988655104899392	0.885471973453208	0.806577543151102	1.08691880530969	1.41571903389225	1.60443374762682	2.84350353117912
0.327434021039489	0.0969784748911518	0.626002690067806	1.75952221765624	1.84046611135796	0.614879615924342	1.91419128762695	2.08386641511836	1.5068871671999	0.496013176431243	1.18703245375588	2.20848832943454	0.838776647577956	1.47764452917817	3.19976120245106	0.676916235641427	2.35442775367067	2.20121454129117	0.792453485388057	3.30122359106066
0.327923086720451	0.2138028961771	0.43878769399484	0.83928393248952	0.84054539792641	0.530777920293539	0.635593429711932	0.745046381031887	0.730852651563996	0.909648795816278	0.996393393908159	0.918932441593371	0.821919905611019	0.849165539610169	0.457302369060264	0.694180032075485	0.785389012340217	1.43788496017128	1.54201299034479	1.77588932356998
0.328306127535402	0.131199589155765	0.42756071530362	0.307460892647288	0.665827372494568	1.98674626048998	0.705982290908112	1.30473496855253	0.977232438395156	1.68713526488163	1.86274839944321	0.655443190086849	2.00326773043889	2.12039508251853	0.688371045965184	2.65989995349021	1.07893064669327	1.29056281914201	1.96610759437791	2.15633902162744
0.328328605846456	0.212209805717593	0.541124366350219	1.17027485879268	0.89517328613347	0.833627445574216	0.758800498403819	0.739723024629161	0.659202150235007	0.439459222534972	1.01015010540496	1.2796557918487	0.950030372023451	0.641728056427926	1.04008448167877	0.893520565240794	0.650557310360639	0.78993498979288	2.61039827219657	1.47598881216435
0.328704110580245	0.178248932758544	0.635339740883531	1.31990383664646	1.02592935848504	0.823884204575376	0.943520479517109	0.770631711477499	1.08455559252216	1.07842483940536	1.19782608409521	1.50891970638575	0.807010727644936	0.786281190531954	0.593109957091784	0.95905468942354	0.994556456353796	1.12165278159008	1.01613748365361	1.49872081546634
0.328761800580869	0.12777832667781	0.574483927643688	1.57981063374731	0.807426654379279	0.968630384754877	2.00353575552211	1.5894730181122	1.4197086508606	0.466509218731595	1.06133029197789	1.91452933406581	1.10772666094312	0.497843963513514	2.78990905667495	0.85831847216111	0.629662388672989	0.271091797247791	2.48476831812435	1.73645881871376
0.329071559503136	0.14997995082164	0.480783792733351	1.01326554096465	0.754391086284162	0.828555966092371	1.10052640116914	1.13608340948389	0.836149477965427	0.336417523010617	1.0099030065785	1.21942902593462	1.01610926405562	0.499652268238277	1.20219121626618	0.682460246015971	0.649930070685212	0.220718850555634	1.35284407931311	2.26598657601865
0.329146400585026	0.0908692870898882	0.597943721394104	1.81177263679243	1.28804449113298	0.493320407147795	2.38080920190184	1.82394472117725	3.33877684057199	1.02408579807394	1.12371285328623	2.24936371041696	0.835246929244	1.15950518698819	3.3765868988089	0.695239943461484	1.6590489415035	1.59715265345233	0.996316338996633	2.7173636633435
0.329387555182228	0.151397077409057	0.699860447457392	1.15525329809228	1.18565382358239	0.795595233808948	1.20561908461331	1.18502916987552	1.07876547065889	1.18883194966775	1.01141674998555	1.55613765295975	1.14459132042617	1.34757440110925	1.17603077828918	1.17571340332321	1.36608881059954	1.69368540497422	1.41920035364973	3.91531856214
0.329658074509476	0.0959188328017692	0.502291938372609	1.82974708557119	0.674940056868847	0.497529561246886	2.53315153182332	2.17630129052886	1.86123832670074	0.543885554630546	1.16291779724408	2.14769878176403	14.0883890536087	1.57224679559711	3.36816134341743	0.738926293951955	2.60018287200148	2.06410683359278	1.24307075669047	2.79956103436445
0.329692506604443	0.0846339918469603	0.643957965731178	1.81552602923205	1.01730732827354	0.712253020808259	2.23490665343195	1.79190615398303	1.90577541105513	0.927982835583583	1.34283100002514	2.36439559225498	1.19096281156116	1.23283935983582	2.89669088380001	0.893566794961685	1.9711581769985	1.82077294011289	0.656339290003229	2.43321654605368
0.329800610389395	0.0905317914703055	0.605755174589893	0.785315930889416	0.788745351455311	0.989286240641397	0.708238464339808	1.04263758850076	0.571615273407951	0.295320793755962	1.26350638340434	0.983366646993404	0.862777805205309	0.679379769508155	1.0398506586458	0.913558144928312	0.692084497121855	0.436028103000825	1.62934727055289	1.88041330150867
0.329818541065265	0.0955716900400763	0.546547042952613	1.81973725563987	0.760207546544256	0.632208249806361	2.37756931185478	1.62614388966456	1.739956981249	0.798353075856229	1.13072044129991	2.12802978732627	1.00290430115733	1.03074394964283	3.01785084590166	0.8059020619375	1.46145929649884	1.58599840195643	0.82866584252763	1.97336178841306
0.329877140592925	0.244681700174788	0.540400001386634	0.303740404086294	0.768317400700158	1.2211363479591	0.454584572653326	0.63076851933408	0.46583959060298	2.05231109509328	0.90486916725404	0.682474950347912	0.955706196186196	1.18651535812793	0.555297998488751	2.15882287576687	0.734698899320477	1.07570208927242	0.851558731588923	1.50161744714633
0.329895201201229	0.0908046126491815	0.601287692110829	1.80379156600568	1.04573572398033	0.811467976852773	2.33583322826235	1.61938511358468	1.76227065800642	0.652376453306153	1.31187629439733	2.30204839030812	0.861561833076255	1.14474762159696	3.66223145685022	0.88300483655377	1.77475898062783	1.97097216039197	0.47336375821959	2.3247444336682
0.330010841067344	0.0901796321947154	0.492732875573664	1.87064895697168	2.05939257928366	1.00423617344615	2.28017011731482	1.65857617197023	1.74306825831257	0.383048227837745	1.42714095123152	2.1293731691607	0.684669562286998	2.24254164847976	2.51933617650465	1.46940383050426	3.09401912245947	2.26375878669701	4.39119344386717	0.875261923623
0.33009945498722	0.157509969712891	0.559001983035753	1.27386049918405	1.14509465423197	1.24240204657126	0.934457037105348	0.956828200200114	0.899906156139467	0.612133806090601	1.29975750714882	1.52429818644283	2.11144830550104	0.745483090347729	0.76729226424637	1.10177074282424	0.888252398862217	0.916794402191111	2.71694207723046	2.29007266738309
0.330563963438188	0.19372217693191	0.273377236341177	0.171899733069364	0.692963029837895	0.503089728772754	0.337412299157133	0.728413968172677	0.516463395490703	0.493696297078998	0.731165427486726	0.173516607733771	0.24662294189007	1.11200562941647	0.665293901541595	0.561023598253619	1.23410582214585	1.56011003533477	1.13442686264756	1.76631185757239
0.330591768979029	0.100728203263675	0.584362217449058	1.73433570873961	1.35276134776525	0.739530581194399	1.98537262192877	1.43527613519256	1.403551330846	0.904234418175996	1.18383532328409	2.25710284603776	2.02463685690761	0.50526337783798	2.2004213750431	0.838518172340765	0.709912478146533	0.859252223125045	3.70842714547134	1.90586649738532
0.331176724796163	0.213482147996221	0.459519702018622	0.59240472104476	0.871677453297704	0.660533659461764	0.464147998097042	0.824326660400988	0.566046955767504	1.0564783249958	0.893848222832448	0.805428833886	0.749297631156298	0.856292248414178	0.573397486481629	0.808373206063218	0.682622325268179	1.41251402820305	2.82041101082396	2.08282201911439
0.331453480880235	0.12631597428818	0.542272747071983	1.55802920621234	0.805807638121538	0.994460377906904	1.9706793705772	1.82719902264533	1.41671257443989	0.598552535255153	1.11523782658595	1.77080318096349	1.09172434411896	0.50757740827329	2.25983224092907	0.912967765641231	0.660888470514645	0.316624858610958	1.76301669226902	1.98109271066597
0.331677614328604	0.166146091329928	0.743498575762231	1.69069435441638	1.93235656985539	0.760470734402518	1.88537476558023	1.55012816476123	1.40449614805873	0.670751632411313	1.13430695237558	2.17279753105972	2.98661141259516	1.46988112669489	2.62106901135842	0.894484031864244	2.21593715358443	2.14021428287074	0.935304169334182	2.73412300265199
0.331696714396378	0.200330083391702	0.561436993285533	0.864335065448409	0.988071674113082	0.684177689213235	0.737923706904546	0.807811131715489	0.897119848053519	1.42918603333759	1.10775624661555	1.05823029756275	0.912105792743023	0.968853694785032	0.652730867397206	0.96292461982566	0.870314650894338	1.33101539697338	1.76657355368097	1.99855710766929
0.331878100074015	0.0958301562714924	0.507324059271322	1.83493179673073	0.697529195606775	0.528500027310137	2.52217065448401	2.1357568364477	1.85931430402368	0.614730873718878	1.1973929244829	2.07874611257701	1.06837366205238	1.6874970301451	3.28418716976271	0.798521186565378	2.37493718430779	2.00410104774393	0.996261473727091	2.83612518493467
0.331979317439974	0.148364864878121	0.559221847245206	0.438561696450699	0.957583325807858	0.896747739914456	0.458440691787278	0.808883595274282	0.424447311857473	0.193456120072868	0.681884997308681	0.429573188932396	0.801647008145557	0.59052747029431	1.29812603252272	0.783360781119234	0.584315573638289	0.215395392542491	0.972351018695204	1.66608840144475
0.332511390756536	0.161834976463729	0.956061032646615	0.29127547475459	0.627142257581255	1.70857770106025	0.619200236051713	0.639787056105724	0.680340608493975	2.80440048778653	1.44011763866456	0.350571496807463	1.24476687439477	2.20082440562348	0.620764484618455	2.73069243251748	1.10965101654662	1.09751276190879	0.918781905611904	1.10889040731114
0.33342039806366	0.0945474722565223	0.530032923487859	1.83050387477943	1.20205388085668	0.549479024003966	2.44329083144766	2.02243455413497	1.80096259929498	0.616534833683801	1.10317755166602	2.0850846257347	1.13698183791589	1.13873966327276	3.34882140441913	0.649029965236431	1.6586921989381	1.79932108553699	0.663116572171671	2.06217321370507
0.333559815565167	0.09048787767942	0.558212506614768	1.83316391833807	0.542712696931506	0.532748579801876	2.49169918860152	1.91641650737945	1.80522158425573	0.632514821768584	1.03217431426397	2.0588917192888	0.788640587075191	1.46472130431271	2.98005077660539	0.679341824485152	1.79969567797401	1.64844165552405	1.91276931341309	1.17420534868357
0.333850084622358	0.0960177738912512	0.603429474720855	1.78846164895708	0.78938778370543	0.785116926085298	2.13723996796989	1.57642915444589	1.64327785069871	0.602037331023848	1.29582455257371	2.27937502269541	1.00521109453557	1.4286948563865	2.48886388327556	0.994946794809467	2.06668285931801	1.97779148574995	0.798937678992264	1.65636247246232
0.333983915029211	0.122912076666022	0.495516616459002	1.51305806513749	0.850926299204391	1.05686928155172	1.87638757058084	1.45994484764433	1.34503026397817	0.575554323058585	1.04585651725602	1.70330736175981	1.04884008182168	0.532216743593692	1.90673171942667	0.944263815181388	0.675036645443488	0.335425974468557	3.28910866264843	1.87076113240816
0.335186829501673	0.10873008316982	0.467741266963457	0.651689519374291	0.757657914642302	0.906975599639769	0.708810944911396	0.81743459535108	0.555069366150261	0.306121339204854	0.591491447737805	0.784314640212332	0.596886263033875	0.529927171032059	0.750583825144558	0.78785573244279	0.59565423752095	0.250118762798958	0.938282102655862	1.64850685639368
0.335239712002245	0.13175927775243	0.547487993944636	1.6302057441848	0.711458359611367	0.978753921975713	2.09404393392415	1.72469775409885	1.47151025336565	0.541238825944431	0.919204266804589	1.89031249569536	1.10082636675207	0.412695848716233	2.77033529464368	0.859284513914902	0.6382372777358	0.304060879867519	1.83071986633149	1.72297009821034
0.335331444300534	0.10012745643019	0.571728446939514	1.66598589185053	0.884994930613348	0.592379619311511	1.81081104606723	1.38717522181092	1.31074517713224	0.675165736436902	1.09694535724405	1.92101880038588	0.90274728805982	0.582095815585084	1.50017291162342	0.692723366679028	0.724324616438785	0.853848565710967	1.09057757269139	2.3197730930845
0.335496588423941	0.0829039891466252	0.506069759390558	1.8441364217467	0.603536115671142	0.969401520430704	2.39835110657798	1.62881171966454	1.85074819054993	0.733888174216729	1.14021375089831	2.0200633239749	0.824013478971715	2.03518700648255	2.5416880732158	1.37947365721853	2.51996545126103	1.91638904218557	1.93488058559042	0.503839416433832
0.335555058019167	0.225974965497499	0.434643621029012	0.617157838874443	0.85078202003441	0.832089428509093	0.512056372218954	1.01888549404283	0.461860010186486	0.282535862960413	0.964950383955489	0.633943508639427	0.739399123602569	0.713093764926389	1.0312309112439	0.71668900113923	0.627661755458242	0.31663139337696	1.36246440583745	2.27567798311261
0.335902627279681	0.11782124118591	0.572111202833194	1.61258336690727	1.32702596326031	0.724165208061535	1.48183971044707	1.10495325788536	1.23614846234736	0.897376490555638	1.30648726683974	1.95394786506489	0.945166483507235	1.08211574089218	0.853866232979548	0.878447836851512	1.4663700604577	1.52094599454507	3.44547866070645	2.69483256611374
0.336285018432463	0.0730532537493478	1.19129018955724	1.38775257446971	0.761957868844948	1.80617991257189	1.75955653550396	1.16353683610935	1.38379012206364	1.60057295561837	1.86714945264698	2.02644489424266	6.9494383149484	2.24546160301133	1.40159470616364	2.47518947154597	2.79548962593745	1.96565048458774	1.74910891499221	1.90558890744607
0.336503824651045	0.122042135979094	0.596923754935548	1.62160043981511	0.830292353189395	0.606795176734284	1.639274367549	1.15188122833081	1.28102427098002	1.15811834850897	1.26082491913767	1.9961899293766	0.727384639135575	0.933144410252957	1.16496183369445	0.803595419590497	1.1212928462724	1.19457720575539	1.18171916147448	2.22229403276803
0.336531370327018	0.0558050897819813	1.91674735262391	0.270779648762801	1.67908551036193	1.29847502278989	0.516563719252026	1.22257974863003	0.654801313736404	0.390807841588151	0.803085498353901	0.199304270790704	0.808133222882239	0.755061109265106	1.16375308750706	1.24986152243585	0.842045742772453	0.48608262836779	0.399133322737704	2.33285651152577
0.336603872625099	0.134519749584406	0.57999398472624	1.72046108323678	0.617496025236904	0.916102893936641	2.26738805110289	1.77368452648125	1.56908261875127	0.582234176116515	0.77427007081136	1.94969584880615	0.899051474422339	0.398094498131068	2.79669388773338	0.876798465867839	0.582260056951943	0.245313927578525	1.46856203967681	1.48296393143283
0.336975869183174	0.10053479735865	0.538189150893844	1.85095598561819	0.809047695344707	0.529098216990066	2.49581529891209	2.17158491158962	1.82623108657119	0.684003200839098	1.0860898469601	2.45157053698114	0.880019270247386	1.27629074483216	3.65096832024506	0.673744840000728	1.6665366151289	1.60023943928386	0.819461127526976	2.95590180096218
0.337571219595016	0.0838948664070464	0.58793272177799	1.81375157006366	1.0212957774491	0.545872498840314	2.21123995661437	1.94034905459679	1.69839104183291	0.718506175792904	1.42398928357618	2.18501055369472	10.2506898550311	1.24922455727207	2.02876356402415	0.856659475094971	1.95757843802552	1.75198858724471	1.66329153156273	2.61343080200326
0.337648529393148	0.0920567345179465	0.496388386527536	1.84326916951738	0.581310374468416	0.862654997476066	2.48958926020668	1.74731791761136	1.85068715140334	0.536174426528326	1.07175811502559	2.09440167780129	1.03171217961503	1.93274875292297	2.83008698732348	1.29686562180809	2.82062364243153	1.99971800196545	2.57243264277773	0.8984655374232
0.339733035429195	0.206417815948912	0.545715176259881	1.15303040606386	0.893592214397564	0.561399904799281	1.00892575984228	0.997292680899262	0.934571233165582	0.940849163497601	1.1134226815439	1.4303962014598	0.90978354863887	1.04025727353951	0.736403845280639	0.810476290487995	1.21440396259084	1.54728347781197	0.6519290320153	1.7772523722319
0.339850104552082	0.0916374311332695	0.654052615483536	1.84789404468499	1.47787485975027	0.806328058848487	2.22479449661066	1.57106273545285	1.69434612373837	0.591178602797133	1.61230089979276	2.08496862481461	1.02538433481892	2.10103785894869	2.32427228357505	1.25057446566466	2.71674360493561	2.14910631719065	2.91854564726555	2.60632957408756
0.339954830093755	0.193125906372364	0.562434577680607	1.22003445431741	0.932035489226059	0.600316083317913	1.00776579920814	1.01833388276689	1.24846375495187	1.12854989020461	1.0979960534465	1.6755851680748	0.804638268681578	1.00119489342269	1.01252506860619	0.812548902537066	1.34712918466044	1.51033591083625	4.09505459806562	2.05281608413224
0.340224309961533	0.186678065294464	0.421061099717444	0.671116439366371	1.51757930250015	0.823579745635004	0.541956607487432	0.946351687156383	0.520751610465314	0.67923353539348	1.11700835071556	0.734452480525326	1.31372037398235	0.755598393522333	0.569105446740818	0.946116498836777	0.672351275583068	1.04321657933684	3.92436533320923	2.53901830547622
0.340250686245602	0.0937105633841796	0.555048835853866	1.80148359394826	0.758014413173534	0.582170256484155	2.33350080741828	1.60213957146337	1.69672836986801	0.78991084294985	1.19924763901335	2.1227155268342	0.829756513792165	1.17046310335915	3.14235170320324	0.734774264152197	1.62241814445858	1.60417693283492	0.688580027035198	2.45388732851221
0.341080694632952	0.0778699560392574	0.53790123616815	0.735840718887034	0.733460933033498	0.691200406460562	0.427214251526539	0.665618458495992	0.874101212138281	0.453632899835526	0.97907248179192	0.774431260509656	0.570784579219167	0.715773874503187	0.844941326704102	0.866630686340042	0.705695598078613	0.857173573466749	1.82160754103343	1.88692388443642
0.341296642337989	0.113714954440994	0.569647932402251	1.54172909479988	1.06295128851737	0.806307712260734	2.20961251184535	2.02576267718645	1.50019349402582	0.727301178521385	0.73522045814305	1.78322085150992	0.917280240850014	0.445660328650816	2.5814142102074	0.742621360741368	0.479130093567887	0.182961566665296	1.78712358202243	1.81801810073064
0.34160822031433	0.0585561460032583	0.323065756392416	0.201663171501906	0.945377787958161	0.997926511615063	0.468797840294222	1.11822473810048	0.473460886863992	0.328329088409787	0.655186116443186	0.190635101592221	1.26464191566807	0.609393958463275	0.918266644602993	0.791069924297258	0.674149362652624	0.327817130563599	0.892884787698191	1.7233744570515
0.341664221193314	0.0969550902186767	0.553514534098133	1.84623474909177	0.965132785869545	0.611710357428393	2.53280029374337	2.18300059922212	2.010646682843	0.820675574428535	1.1118331667761	2.19224313507932	0.967542997305235	1.12233868656316	4.27543830547077	0.762296766740155	1.65950499701751	1.52923088969643	1.07519468720913	2.16358984439317
0.341906934979721	0.0932777540005483	0.596323056524734	1.84640725942682	0.482965372832842	0.514676185653007	1.38866287261197	2.08349115540275	1.87155308276838	0.740357628946775	0.971637206541983	1.11329780858104	0.856093048640693	1.63598480336302	1.80176499313383	0.687258081717779	1.87250905704578	1.64835016880002	2.05785255898795	0.349108539432787
0.342160043360836	0.220030782414888	0.756881806276234	0.186816001358185	0.697878720144863	1.52514044961025	0.563915862250888	0.788707746412025	1.29887521238596	3.60152496670297	1.17338645263618	0.228169250832606	1.19846954674415	2.12379946074163	0.797653590612352	2.15076553817911	2.2311568629588	1.61362976889174	2.00707944258122	0.780152800382124
0.342310894916521	0.161053094889983	0.971885942813152	0.156067796844117	0.545831421671811	1.35324045329194	0.544886508054687	0.732560280440131	0.817290101081297	3.96327653474306	0.700232190411125	0.310883478954716	1.00249485692073	1.85830450819588	0.494725943642429	2.10417192684581	1.58363513127736	1.51432865286352	1.5384048171134	1.79771111861043
0.342389893836293	0.0928530482162896	0.67235888259696	1.77586933460958	0.914155520611042	0.873379313942545	2.17342249003488	1.39422928422439	1.64735285851339	0.721627035347793	1.27916958652809	2.39657799598981	0.95145647402487	1.43166609355642	2.38779684960042	1.00801693016991	1.8843508194181	1.93022254774232	0.804677211593546	1.72577863304926
0.342787357151401	0.0862429036195283	0.469043948274374	0.797221024229187	1.08799002359968	0.539846209485929	0.499983031954825	0.731824115205702	0.435387934104245	0.496758533077444	1.00448661714064	0.948099327960054	0.701659953033051	0.960819677763974	0.549975552161964	0.724668716940983	0.617568423681168	0.984594381671522	1.49409770064636	2.95875344100064
0.342792944246056	0.142805255468591	0.749275069832793	1.5690778585972	1.11197028649682	0.96073035963745	1.81017106778632	1.34598893007411	1.28241527575727	0.733054661846554	1.11307202852441	1.83839929790594	1.01310641547517	1.59050814863348	1.92431600412656	1.21981042579051	1.96016449493733	2.03857075026559	1.17217800581837	1.58389838754757
0.342949902626131	0.0498152950114734	0.540996743372084	0.592816019527498	0.989655670426758	0.709905579488539	0.442758723990015	0.674803093830279	0.373669619543837	0.223392187746196	0.961109617869297	0.952895890022718	0.729134433844791	0.658596888592048	0.673877981023218	0.777529950274758	0.53207042892322	0.618562533597441	0.794253663208642	1.45116974376359
0.343125051546943	0.181627053216983	1.04007730779799	0.3559809520589	0.583668334042683	1.81963011689029	0.805711406376981	0.812531611853808	0.803080015813586	4.34550814672439	1.72034791356318	0.603640927675163	1.5437052016771	2.57846975446958	0.757689667485533	2.71090960679588	1.5100154878728	1.39796942129135	1.33130249625579	1.77814371607351
0.343203270872113	0.173008605164292	0.605678193856404	1.10544951735912	0.794426681224602	1.02270662083905	1.24849762943375	1.08168305431905	0.927660914006416	0.369713205324598	1.31328437885133	1.50853624482894	1.07084500566156	0.576571491988751	1.37891387196542	0.893430803554608	0.666337615194914	0.241292076139068	1.4314127088149	2.33853451327998
0.3433460666169	0.0885454834983871	0.548890151093248	1.85500880335324	0.597868058985576	0.938818194441692	2.51499839789062	1.78144809633515	1.90288765762696	0.682788708815148	1.10301590609642	2.15422218721793	0.824928934481835	2.05397459828482	2.80518681586316	1.290503210486	3.36925581228466	1.93149563897345	2.18677414495667	0.653546415441673
0.343628409795628	0.0979448869991816	0.677240433250433	1.80700063428186	0.864444222581033	0.991871552068845	2.31864881145406	1.60044577624432	1.78541309162742	0.679032246490405	1.26934414579839	2.72274776213061	1.48353157708742	1.25930909086366	2.48889955119585	1.03131493143279	1.91631782812636	1.97788119026507	0.597612130892987	1.79480505472048
0.343796282500145	0.16520167470591	0.440977744994294	0.165059956815287	0.793881284965104	0.516886749927846	0.310124475230619	0.671729245121617	0.286673360938024	0.45584369846659	1.64212366548132	0.404602091304233	1.09398169517429	1.33545039643847	0.712220995328254	0.696373184749585	1.72175200105698	1.91138816398508	0.518750554964965	1.37582336412799
0.34392920337996	0.139546373686634	0.599567438363039	1.52000642419101	0.969573269783493	0.887544053429021	1.93920043888533	1.65404844818856	1.42935369572832	0.429944575246448	1.10399167284212	1.8288451784568	0.993110086003484	0.575778583503417	2.37614929207665	0.756608855629628	0.694739811747828	0.222138676986993	2.35786381257031	2.33062353013886
0.344360708992733	0.23329413645079	0.783972694183996	0.315563707784927	0.719665399736238	1.00097110101878	0.440002567526364	0.590558312977743	0.501507085163256	2.02847951745275	0.959077682545091	0.811165560611067	0.936040512248965	1.1482490423511	0.534824612245876	1.99923830843952	0.810529562580912	1.06199452647861	1.08554446596996	1.57412444861642
0.344513899332227	0.112427022380716	0.611339951591441	1.87702478853723	0.826344623135086	0.942039059282941	2.21258241105516	1.53340552552232	1.70201384413904	0.786312767075848	1.30688843409973	2.25243849463075	2.37660902833697	1.25062023399899	2.49186395168165	1.04132434044459	1.83033764286793	1.91075429168288	0.601196424939706	1.62878712366584
0.344776882578313	0.147455023611426	1.67931966665949	1.03091048090181	1.49760916064975	1.9044877807406	1.42242922667504	0.889271198394335	0.840823701064256	0.49075027970999	1.19853833488629	1.25361130579401	0.997987107636724	0.520651325199143	1.27221130688545	1.41576711506196	0.639214726230007	0.217086708797755	1.57365632134597	1.46864781747135
0.34497321048584	0.114153166224207	0.577463681145577	1.37675186773655	1.61006569996008	1.11061627285226	1.10069889531517	0.846231164674454	0.930885672300274	0.494246094944183	1.12182319973944	1.59876925747911	4.1548284380091	0.770498761337291	1.05623412336281	0.968352933272722	0.777637375351403	0.730300497466877	2.56453573955182	2.94448675181937
0.345324807651803	0.121066308260365	0.478805467011175	1.11001704576685	1.48243112694824	1.14332766695122	1.05072809118644	0.84700629130012	1.03848737126524	0.83314696469915	1.10952887550518	1.40244251248884	5.72668872497424	1.16173164245646	0.88223015580964	1.13343393237593	1.34690050352878	2.02406356974099	1.66103722281939	2.26926455194749
0.345335981841113	0.117259391629413	0.557682910819762	1.51088546903782	0.96323750949631	0.730504094991392	2.16262160658708	1.94826231821702	1.43202910170285	0.686093373054523	0.618759876664963	1.84860636576556	0.929288545026645	0.44091550115748	2.47512380776181	0.623071670392997	0.476350637756153	0.171673649501171	1.3424060328518	1.4990208540653
0.345407184814856	0.100752977124614	0.609702895816997	1.84080278878718	0.803334195219947	0.574250254716935	2.50140510920935	2.08717608277398	2.20832066951947	0.922927251739875	1.12212838994247	2.20553410512897	0.904047466645079	1.0251525641348	3.87070648780651	0.694688129816896	1.55206929461151	1.53628487256085	0.686597628293492	1.7629667243086
0.345802309346154	0.0950576903084457	0.559642245700196	1.90583401448982	0.821939384132724	0.62058627888203	2.45954777973167	1.68923058447576	1.80531959077279	0.638758010140429	1.25658635340752	2.06173855409629	0.801287778768168	1.45002448912384	2.71558503700812	0.921482740678234	1.83114129370207	1.63883851984919	3.16828297311121	0.610289168680901
0.346210037323534	0.146683252242611	0.310107106840215	0.181546680225053	0.456698390076345	1.2409069423094	0.442682476577642	0.539145681340939	0.523114083350284	0.704071410623179	0.706052693773005	1.76180221874029	0.857835117986956	1.81870642174916	0.563073605110609	2.46214165398181	1.53229295034504	1.37488803370239	0.660517152354627	1.53205896158462
0.34657865563833	0.166309089443022	0.623464360595693	1.01711623487389	0.874416807808833	1.20033140707505	1.0667212984211	0.896294501814726	0.897865213406964	0.286590438558395	1.54958283973709	1.5898731519828	0.945003478348893	0.757467448449456	1.10837269661315	0.995908912555119	0.886855483835069	0.293276139685554	1.12941024393459	1.55524437121959
0.346704170369416	0.0421249020297822	0.31878524327193	0.197780983880271	0.964904443835973	1.04611111576198	0.455243300297927	0.974736085972458	0.505960363745551	0.303121546844223	0.695266219617744	0.233406008526536	1.1430385224723	0.602879485464858	1.62633827187157	0.957750201967735	0.725785562182799	0.572089059999611	0.920834094113571	2.52587046504089
0.346833972870819	0.125414082266583	0.606037663360804	1.65437270291965	0.953661167061743	0.801244001476031	1.64329673104108	1.16644048505629	1.35113159951843	0.885002659286222	1.42186810642709	2.04043592224676	1.00481246580711	1.27246348208354	1.35362927958649	0.927304068065497	1.76287540227714	1.74021412704825	2.08337954953927	1.7972717662703
0.347032639562156	0.182147535828111	0.450327795493354	0.539120180009114	0.997190432610422	0.671985088986931	0.397479010658606	0.8643400092016	0.932452057160687	0.56108826260685	0.796476551888182	0.723566629989193	0.597135792257309	0.656222896918045	0.682141049222288	0.795718831627654	0.513645263457562	0.783322994738056	2.51890233336952	1.8663047904885
0.347259111794334	0.264513291622125	0.569972924485632	1.15120095041264	1.18625418690613	0.469902409489359	0.87910266568005	0.875392740715734	0.769899651550333	0.59235886101494	1.00550363718275	1.36603645953249	0.798114972202713	0.840574514240209	0.951901493430573	0.652614056170655	1.173007450762	1.39492006184692	2.30606758681083	1.73177176493838
0.347387614971399	0.239462596293179	0.514561830789491	1.05190315546074	1.06827019561071	0.599958538280405	0.845771296854781	1.11631973112893	0.765638947177003	0.961133207879213	1.05226214390372	1.15958622813159	0.896680560531572	0.913550497583018	0.548425979180748	0.772629538547685	1.06554692011886	1.35043850374045	4.22543722057739	2.3328218953152
0.347557436662424	0.117516314318091	0.682533791263822	1.42282998929922	1.17267507236384	0.939959638014617	1.41314454177164	1.25206736999798	1.11822856848959	0.504176543397451	1.273327614614	1.70152682361954	1.5349755415384	0.700446677344382	1.46754072766604	0.908023515385726	0.720657877836186	0.567853937560632	4.23434003445757	2.80559566797742
0.347914750855475	0.144044797464044	0.582920383006092	1.43365536536488	0.959605558851976	0.706936272459504	1.06933870959338	1.09763671873092	0.972049269172636	0.786849488508644	1.14262706873831	1.57308037249823	1.18492544041214	1.09190677999965	0.864094999896478	0.885663045505003	1.23218751413851	1.44666412126024	1.79588354720859	2.351106517297
0.347930082882668	0.237281416050634	0.390082063044471	0.489257642349846	1.13007694738359	1.09607882087195	0.490334609395676	0.776227797618886	1.33989867713305	1.06368138227552	0.895423846184116	0.758399832042111	0.843488346443967	1.04305572766636	0.767728205494282	1.16637591939264	0.906927153448722	1.63931793404589	0.380354191788008	1.32939906422756
0.348309355657038	0.139018636424638	0.871284784703391	0.266425525510686	0.646533857957437	1.43265928926698	0.70035623184104	0.703558651162877	0.633724754330317	4.1153968766231	1.37859129373274	0.871941431317198	1.44137040876269	2.30599641828922	0.628369677843402	2.56279142043992	1.35555771779899	1.6291813238374	0.649119674366357	0.904476307544952
0.348332483630261	0.130729426037884	0.70432510391834	1.81101490747338	1.64969785314662	1.16142540185029	2.1276377938412	1.49824184463097	1.72345835783726	0.672566464915526	1.33741461058728	3.1099740300244	2.25262390574229	1.69415351660357	2.3429147165767	1.17063598204148	2.46994831414305	2.13965169892492	1.14239597197949	2.2231699077853
0.348363797346816	0.114152934692796	0.571329865344383	1.56034093871303	1.12039367038749	1.25349223167933	1.54304138343108	1.51422216683684	1.31833466426052	0.815924568611158	1.37276784370684	1.80940008099144	1.05936048109325	0.850266932889301	1.01364266344175	1.14508284103843	1.09629734520665	1.03834520831711	3.14068289977164	2.9302992932018
0.349033599043246	0.0979848647560862	0.598729241389727	1.31376256272993	0.956964590136593	0.630496361900442	0.913493998533062	0.675241922131583	0.709421033460132	0.487868469093277	1.66655740361229	1.42739892004415	0.815280728687835	1.16440780721493	0.490750952081918	0.781208707905342	0.698117758749865	0.940899371763847	1.20505452614221	1.34109330678531
0.349838790335733	0.118087116422466	0.555182449990408	1.3853336693358	0.778216946472885	0.835919766138025	1.71846917989549	1.46202415557667	1.41752585659024	0.68931487706095	1.11740320369548	1.70430831293056	0.814639523562603	0.547846902800624	1.70027390751754	0.729233012845876	0.56356178087761	0.186291921047807	0.985615763641945	0.961224727183743
0.350337990746535	0.102504357891865	0.620205170422459	1.8551291375379	0.833718233584712	0.855723654904647	2.621706026528	2.08312409808531	1.99203318195782	0.69417020048503	1.16291190391602	2.23407590356817	1.64746377898404	1.278278933273	4.0548282554135	0.855452352091122	1.83314715391411	1.75376188510982	0.676639724009674	1.63479006505332
0.350407374666204	0.102212165251632	0.597467819943309	1.78038656708856	0.974009404325373	0.914647188067427	2.18656829390256	1.68516629618986	1.71667699462159	0.635393987713578	1.31947784568892	2.20987628804175	2.45728267606297	1.38686873654418	2.40926893761124	1.02835812998721	2.02994882907652	1.92712091016989	0.618867021596253	1.81885039893788
0.350451551693709	0.125192352352322	0.590541814743737	1.6065149515791	1.00147801359943	0.783629960458536	1.64744409029115	1.36309503142679	1.22658251045833	0.826490179055659	1.10135735519992	1.93997405990483	0.943218146970085	0.793228015619886	1.4441425719599	0.91562235714746	0.785916939067034	0.899553313199098	3.59038451805232	2.84414444984619
0.350561474532735	0.110337605753924	0.512257495617412	1.44026763480108	1.17370909807843	0.675402760822442	1.08957052298143	1.02922461691746	0.974047226590638	0.80824943742956	1.29685293831994	1.6748759921441	0.860649467711316	0.922914707346638	1.28929227759911	0.836078849468552	1.1662554770059	1.37596151753564	1.20200282319645	2.31050962535661
0.350576156897758	0.101476435605741	0.539848023528147	1.70194748090408	1.10846551749089	0.699498854759982	1.88335858400387	1.61435909411508	1.54744123231264	0.832259824263557	1.21739319610579	1.90799225164753	1.05202988418563	0.519227245780208	2.14715728075269	0.801076022427192	0.680945765885737	0.883044712068954	2.59799943197016	2.36776568653567
0.350605131830504	0.130165338344417	0.594037033950049	1.66837565354909	0.823544227436657	0.899379293586796	2.39220006532735	2.02110986683291	1.68786307860534	0.559716559541814	0.825313027030932	1.91846981946928	1.08118308636741	0.446121083432344	3.34278163658441	0.705873269767432	0.644714834133904	0.306997366080996	0.852169214316078	1.91811101507238
0.350620853654998	0.10691680633879	0.55734164087203	1.71409042228073	1.21240141195241	0.749857584292761	1.9463801952242	1.41245296232571	1.40075642569715	0.861374868294273	1.18295932216338	2.09426896059141	0.971608083291945	0.594918053101164	1.65487657120083	0.835615755195489	0.754077991792513	0.902833171662502	3.7301550714519	2.71996440659691
0.350736363588679	0.193348793943678	0.381392396458842	0.989569577749457	1.15092678722935	0.337375650038199	0.738164948717464	0.90743335850949	0.478722289358903	0.215168874887686	0.972377240165342	1.06877118466402	0.79658921301918	0.198728113262233	0.622662810598001	0.245120219372837	0.343484286759578	0.271886068351861	0.18732609180989	0.684071970870741
0.350899038995843	0.10984274595224	0.601673613144799	1.42028933981442	1.27772073160527	0.810677049496132	1.37949818363624	1.08161743513381	1.0266225647567	0.432649633636593	1.30818117770458	1.61707764723841	1.42726080586241	0.6479829603799	1.5335422326	0.799543390685663	0.587145992673652	0.469325706129567	3.545711396225	2.07516504538759
0.351277662108044	0.132464290897842	0.518145221761034	1.74873068558002	0.686053752351119	0.934253714932848	2.54810227443635	1.9367502524062	1.76095014914495	0.613911613190745	0.581450900533962	2.09398174433948	1.01875442833128	0.369830663724469	3.25774931462794	0.745562772717529	0.592690530054559	0.23281470242547	1.5986609547326	1.266407936424
0.351373942041517	0.137076396597879	0.562965982127207	1.69099236954558	1.16206837868419	0.816881833915802	1.63155837940836	1.36826254226456	1.75892038259422	1.55355436560576	1.26634991419261	1.90773137621588	1.2917440339854	0.985577357634426	1.06135445147465	0.964669209319337	1.31656170447798	1.36106759767764	3.61586673513238	2.40914847021027
0.351432931366479	0.290876615695152	0.426218808861248	0.401187120838167	1.17399218220872	0.549592779926401	0.449317251411682	0.825048471438646	2.16403891793321	1.76404334696008	0.967555655909396	0.477895930295563	0.900520065920009	0.897278121951148	0.536294923182018	0.632033491856862	0.592955800167291	1.40471508201439	0.612136076417112	1.28894290085984
0.351517647313341	0.0904590906073632	0.719985991993402	1.82221303747825	1.33111752254956	0.870503601217173	2.20244900495502	1.90767480154555	1.87444341531542	0.665869568417627	1.83415312979886	2.32581186263717	5.33083803703533	1.9684185892717	3.42400541727503	1.24469636278463	2.6686356285797	2.1551693919013	1.85494373566219	3.97106113090821
0.351830784478888	0.253316432603361	0.588125908376424	1.33490518496429	0.989919332361089	0.832251461335196	0.948115323580774	0.942400181845115	0.876383732338279	0.849949004909991	1.18365726058632	1.48698286863248	0.852639038863691	0.97218075456877	0.552674424796768	0.982583348789855	1.10317476689784	1.42360946680493	3.45025392908863	1.8693834638208
0.352142232522795	0.130466174823981	0.57376894506025	1.76672064618727	0.701986252128085	0.763199396789132	2.5543508123782	2.08951991804683	1.73669353617209	0.652514123161759	0.542983043535436	2.12983615973259	0.97944160132791	0.390843922031341	3.36464607171835	0.633929768790174	0.573645965409417	0.276573277784257	2.29378018277955	1.5031777233186
0.3521434019147	0.0996266539889658	0.622642554527456	1.84429671064111	1.17807556767805	0.589151355711079	2.48358071412016	2.2442315014507	1.93794476072132	0.854733950681098	1.23365920249954	2.42795852436873	0.991358746221676	1.0413476213273	4.51381890603386	0.725439723227726	1.66713249282056	1.49542892144625	0.692052032058762	2.71105247733439
0.352555937392132	0.132634389307529	0.546955572131514	1.65453910253438	0.754094504102626	0.998159572529321	2.16473528485467	1.81357483930954	1.51742974543439	0.573099333072113	0.927387994717968	1.96574247390078	1.05349538553812	0.414263519522561	2.87047099928919	0.873683477844143	0.65203785734451	0.284911639202901	1.13825080136901	2.1077051322208
0.353039935708175	0.204362743148032	0.724059075384148	0.198066307513438	0.577971406525286	1.45947738670786	0.624072570698113	0.813325193875324	1.13443833058789	3.2005946441095	1.29835699983089	0.282953091478619	1.22928292942487	2.22825036061573	0.790821202326886	2.20183282535433	1.79659998882591	1.52037687583326	1.41508375277806	1.40728393453081
0.353127899965882	0.103233141595437	0.748346101157584	1.62629582329404	0.807495494440631	1.26044614046626	1.8929645080053	1.38541170620755	1.33009114777652	0.950776673426737	1.26336915305097	2.30420073925778	2.42830174947509	1.44781775774724	2.03226298331421	1.39667301408143	2.02812199352184	2.25582558077049	0.889649016037266	1.31549108199122
0.353417389428471	0.111268053316167	0.539543378775203	1.39653744000558	1.00960916468063	1.10513730670842	1.91306757576263	1.71331487605897	1.39837675868638	0.594872327631648	0.813976789558204	1.70106940514424	2.3192582513709	0.609052337195464	2.08752051803826	0.79459932436804	0.858480729017955	0.322251292138743	1.69209124965601	1.79295304029402
0.353449222874761	0.138623798192352	0.576113748811755	1.55426735277536	0.956836508628106	0.561516065318451	1.43925865553064	1.14590578127474	1.02199906432898	0.616340744164851	0.975161416721028	1.70581379212057	0.935784802735168	0.470720181605729	1.20502879747987	0.615661303647203	0.552172153771321	0.68357335613424	2.11586192117803	2.00042591142949
0.353663221593291	0.142053627332502	0.720550969535225	1.53518639356419	0.903157008499399	1.01760610122741	1.68740398416256	1.2001010764857	1.19859477218679	1.1030994796195	1.13043924536111	1.927469768584	0.992461155515298	1.42055590719773	1.79991422438133	1.29605488493894	1.81851678848478	2.01518401088345	1.22858561484143	2.08064402751156
0.354192176531441	0.107144247361179	0.541798880354232	1.82878770248174	0.879461779451065	0.945082538872783	2.4490868847456	1.70763266473695	1.8701990453616	0.803899246303852	1.25119143252188	2.08091517781646	1.67758033392625	1.134573935111	2.92406403106666	0.943095932258932	1.65821654218423	1.88438888714306	0.813107700886444	1.87457061336848
0.354556117278618	0.0858392671936382	0.387075066727941	0.213859699195161	0.959761911278905	1.06290019513059	0.46926157455636	0.783999569870939	0.470695211729003	0.308164788886574	0.669004286932595	0.335776060676267	0.570900459663486	0.511386524857565	1.02266664727354	0.918923735557773	0.782216224982017	0.586309898959394	0.764864072398791	1.97087102472783
0.354687349036794	0.109191756802645	0.560218866436658	1.86034064185575	0.79892633159651	0.481581720797356	1.38125437403598	2.34917503404789	1.89611231235533	0.736365056207988	0.916067332469395	1.11300451367827	0.987454347784422	1.10043705516725	2.12740121601775	0.628141366283704	1.50917524805759	1.42827469566077	0.804393646275577	2.90837845995672
0.355046482283919	0.224997439881758	1.02621116730826	0.400366404094327	0.78112472666789	1.79366916570073	1.00172225430939	1.14661733931471	0.970237008313278	2.5291290972602	1.28681617968413	0.670913863014911	1.31628673955587	1.5133285668729	0.698603775984367	2.00180712358032	1.77559922044304	1.26049160820938	2.44511082004397	3.22336597984421
0.355204610055899	0.0774206307483335	1.3424746980946	0.672170773648406	1.39676746946877	0.931697073697234	0.580105312825585	0.684713641401302	0.567257422223849	0.251613773514435	1.04926875420195	0.761714722963864	0.858821646836258	0.869387467359039	1.52514441892431	0.778719967055625	0.725780335185504	0.333397226659732	1.82166652830509	2.78993791647063
0.355921707158245	0.176409492878111	0.46617214866453	1.09048436330778	1.00096208808515	0.834854529784682	0.983779113250112	0.918410217840689	1.11641802704282	0.886072282070441	1.20365248078515	1.19903920481873	1.17186494180109	1.07532276371932	1.10550737368369	0.922133451590457	1.27441773203593	1.63096412681669	1.73133654752481	1.86119394751943
0.355994209456326	0.209083359902525	0.526159130894679	0.88706929529711	1.08749809462095	1.02131750380248	0.74462472949032	0.892757217610296	1.03268349410133	1.33372146521502	1.06191541526371	1.04406957388952	2.80131626452019	1.09314466399317	0.825105999924081	1.09741889517251	1.05016125358037	1.75092579666492	1.19691499334348	1.17788938125137
0.356122582700957	0.100136949218026	0.605391183456506	1.79602813087323	0.998009464364338	1.7082730571509	2.35449134505732	1.61007129047945	2.01024691941814	0.668749322067448	1.62633417675631	2.52300684158829	2.27909254429734	1.38864390479493	2.6413878366134	1.41582358399158	2.21633440537887	1.99300739135096	0.571568042283144	1.03370550711013
0.356903866425619	0.136322684679095	0.56387268177966	0.215105346028595	1.469009714638	0.975790718923004	0.471074013047197	0.387901661757177	0.345866718124648	0.236773198162017	0.300575727164932	0.396872073659682	0.720410181460161	0.6897499079472	0.784337567039751	0.844807805574401	0.542085355740866	0.320842158960841	0.429131690618662	0.215689080591034
0.356932971290798	0.155592195038524	0.696227318567001	1.53987049571331	1.12995471503065	1.19883371324747	2.19621421654654	1.7050878707093	1.52764133674723	0.539006282234787	0.87287807779192	1.86713004107525	1.28377841224291	0.491107002761003	2.61039241388682	0.83786727749066	0.699144863718376	0.251472053431023	1.18032208703322	1.3723736276557
0.357130988319966	0.235096222596972	0.483283010114734	0.821003477639608	0.976508268556809	1.05939133358815	0.731400178295115	0.834655530277925	0.598192233657575	0.291491309106528	1.22432206609469	0.864201789142159	0.739718953628889	0.626247800317724	0.987565450612073	0.975672741268176	0.671303262625375	0.364966681215744	3.52525986952031	1.55487057273871
0.357482325621061	0.0999406877589365	0.575915588421436	1.84221060473667	0.880200272832549	0.616312200671111	2.49024298802096	2.18748526041348	1.83323511371597	0.763427394205968	1.14789275735867	2.11296233157023	1.00525358403182	1.01517059581992	4.42373362870386	0.733399267175139	1.55055085189725	1.70265526241652	0.615498208763588	2.2340361909524
0.358116136033318	0.232668692933503	0.45423527422248	0.610577533206047	1.06767215695136	0.541330770515956	0.406049969783892	0.776082205051631	0.72870940378298	1.07806266630603	0.869899842362305	0.854859915917991	0.73783010238649	0.730716057392495	0.684455500938478	0.707603757356858	0.576637114611608	1.31576503533346	1.3113848398941	1.94574456060434
0.358137834749768	0.15409874026273	0.607171800951261	1.7473261600184	1.03182943167368	0.570982592723854	1.98470639453869	1.64110506389965	1.4870778148653	0.732074370195963	1.28695004242146	2.017479390816	0.868653716268578	1.32158514895462	1.66130075995416	0.76659870591336	1.76972276873388	1.70469767382698	1.20197112642156	3.35289003029287
0.358392372387655	0.0682677310227384	1.69326945728546	0.31259201749022	1.68873826676439	1.63197538773712	0.658341407708296	0.912941268870708	0.453252630810824	0.330563689086324	0.749791711767946	0.514656571217256	1.47296405310182	0.606020349823184	1.94499943478888	1.42866281599809	0.724169113269252	0.414720607346613	1.82440936536817	2.51349229293864
0.358628719484805	0.163294782007842	0.689337373358593	1.47314848070507	0.970090770070416	1.08413093460562	1.58188381522607	1.13145315572528	1.25002240245568	1.11500740788771	1.22308320434637	2.68188403189562	1.51513217425321	1.47958301290799	1.63365812173425	1.40285062914521	1.8346616763804	1.89380489088241	2.79008458842978	1.99162631978763
0.359103362665611	0.091303717193394	0.556679222225556	0.455144781219278	0.811769502389217	0.91606497529583	0.405539987091298	0.697203843192135	0.402223044554212	0.194255692489313	0.812765289690157	0.896073675130199	0.598588933029069	0.620358186543571	0.590565645444876	0.959229001222603	0.646026810455005	0.521870571412958	2.18115187620868	1.674732172978
0.359721711118241	0.127898414302797	0.587930574004222	1.71597205408233	0.68578094173761	1.1424921620705	2.58812966601707	2.00590877245178	1.83272272876712	0.669221836747949	0.558454713497287	2.00690101870124	1.33639122410892	0.350334582549238	3.28156359607073	0.756851653633247	0.595733949229702	0.251265317197503	0.398366772482164	1.06051675257742
0.35981513253817	0.11251106828278	0.584853379397681	1.85579473599682	0.815962971965369	0.474058107553354	2.56906906288137	1.96936503807082	1.94932125405713	0.819038228781923	0.974759407557031	2.19782181688269	0.99391738643224	1.0823232383366	3.95924219215529	0.679624291758554	1.48725975514805	1.45769480627174	0.688563823302743	2.07859950167974
0.359853592538586	0.143936054878178	0.58090136262304	1.70656483518515	0.67572744319151	0.899121261860296	2.22562571840129	1.90329882212975	1.57521576342426	0.486146640877856	0.862338702463116	1.93521042386752	1.24295682185451	0.480548302005545	3.3538624704859	0.834770315379353	0.601426149284199	0.26622636692443	1.55053856996236	2.09447928740907
0.360231565988617	0.112618344503045	0.592659293597962	1.73272717913054	0.956199250630965	0.947179902132125	2.01084050761897	1.39551295953568	1.57862191974531	0.850939140616427	1.37111308137838	2.02794632099879	0.861836855997439	1.02565907880901	1.62914414826723	0.957767921316989	1.37009661077565	1.67060758180308	3.45216568524235	1.68994330934298
0.36023234558322	0.14858613172956	0.650386478701546	1.79547205532457	0.693819406200258	0.81673644829786	2.41262062230997	1.92479320649545	1.64413755698873	0.490978456108876	0.652343006606914	2.18161512064941	0.98096118022108	0.407268567650941	3.84313914852942	0.764952891062064	0.550082661602556	0.240153838715434	1.32884436161472	2.00110455893641
0.360233125177824	0.215908905888322	0.745104545337396	1.11736683213952	1.21318204924945	1.23128985015462	1.12391435744641	1.10195938255871	1.24439906361267	0.819655318849742	1.06815308206174	1.64467421547285	2.20856384320332	1.15958171646389	1.24239292552823	1.4574531410908	1.29412351183892	1.80292055346486	1.35941867268786	1.97662391822916
0.360920207887953	0.148668634088887	0.441430247015085	0.219521046539268	0.707919620509801	1.00622015072101	0.422238170401009	1.02624714638712	0.586097885569598	0.317038544061806	0.549601250945248	0.21932684008534	1.05091279670239	0.508916279616188	0.717820858812803	0.76245887732641	0.66154576542452	0.33010667494287	0.584764276711961	1.25878076848069
0.361302599040736	0.0437277939856735	0.495233562484467	0.365133870979895	0.759923487554709	0.771957123064824	0.420606975759256	0.798218427072981	0.437600818094752	0.253938733808045	0.723059575694121	0.436215634631806	0.518381124689227	0.675470454538171	0.829398039664893	0.829955128204055	0.636824681716767	0.543747185778987	1.56922303700139	2.06446175080868
[truncated: 2,995 more rows]
