# Supplementary material for: Highly multiplexed immunofluorescence imaging of human tissues and tumors using t-CyCIF and conventional optical microscopes
Source: eLife. 2018 Jul 11;7:e31657. doi: 10.7554/eLife.31657 (PMC6075866; doi:10.7554/eLife.31657)
Supplement: Figure 7—source data 2. [file elife-31657-fig7-data2.zip › rawdata_Figure7&8_PDAC.csv]

Hoechst2	Hoechst3	Hoechst4	Hoechst5	Hoechst6	Hoechst7	Hoechst8	Hoechst9	pAKT	Ki67	pERK	EGFR	E_Cadherin	PCNA	MET	MitoTacker	A555	pCTD2	CD45	VEGFR	Keratin	PD_L1_PE	CD4	ActinRed	hmC	p21	pS6_235	HER2	Vimentin	Catenin	NGFR	HCSred	Area	Circ	X	Y	frame	COL	ROW	Xt	Yt
13282.067	10893.204	9309.157	4433.984	6563.455	8647.259	7571.388	9872.341	1192.984	832.722	839.761	728.471	773.443	859.247	672.114	4947.439	404.149	422.106	395.165	689.937	431.518	3155.502	355.345	14451.561	357.635	466.302	575.757	489.18	161.576	516.188	485.604	598.851	430.951	0.761	1342.878	602.846	1	1	1	1342.878	801.154
22289.883	18491.944	17638.168	12946.756	7363.528	16427.797	23481.025	31853.157	670.305	268.614	271.497	578.056	567.036	2920.929	292.914	6898.35	159.508	278.132	190.853	1163.863	693.442	169.635	149.371	5221.34	2830.797	353.315	840.157	367.259	904.35	2794.02	1008.975	12192.132	332.931	0.723	696.494	12.607	4	4	1	5688.494	1391.393
16846.855	14526.174	12531.674	13335.239	3461.935	11022.203	16205.891	22444.116	603.862	264.507	267.043	436.109	75.913	940.949	284.203	5507.819	135.065	302.022	332.051	2049.21	66.862	143.645	140.667	3301.283	2580.464	360.37	438.167	309.877	1837.601	324.007	369.928	7023.514	233.22	0.762	1303.826	10.193	4	4	1	6295.826	1393.807
20458.378	16859.133	14022.726	9861.541	5082.111	13306.911	15854.726	21510	617.407	265.756	496.926	422.904	164.948	611.837	259.148	5606.022	195.156	191.889	199.007	2175.889	168.622	130.837	129.23	2490.822	2021.133	329.696	362.541	330.763	2606.422	476.289	2807.778	11219.726	228.15	0.852	352.257	12.35	4	4	1	5344.257	1391.65
24623.466	20396.503	19438.155	13641.23	9656.981	19498.652	25845.596	34807.845	1079.553	293.199	288.466	545.553	2231.857	3474.783	269.478	7817.124	162.267	425.391	125.789	2735.13	4320.839	203.571	131.776	6415.752	3463.857	346.957	392.478	326.689	355.342	6656.46	356.012	10856.621	272.091	0.847	648.034	12.584	4	4	1	5640.034	1391.416
16863.32	14210.236	13287.712	11032.996	5024.548	13100.84	17602.372	24846.02	917.152	277.528	307.636	575.376	837.668	2773.984	354.112	6794.444	144.744	266.564	217.716	1578.392	212.516	464.636	156.464	5078.672	2381.908	380	744.72	339.396	2874.644	3495.304	696.584	9622.032	422.501	0.712	931.357	13.224	4	4	1	5923.357	1390.776
14492.496	12038.56	11048.645	10334.801	3162.191	11503.631	13736.369	17701.688	1129.801	341.454	240.305	183.418	1452.901	535.496	193.979	12158.681	205.199	480.461	181.766	2561.936	295.667	486.801	125.305	1932.369	13094.156	308.135	411.057	371.894	663.099	2882.844	545.355	2071.496	238.29	0.928	1137.349	11.271	4	4	1	6129.349	1392.729
16754.783	14260.019	12838.481	9376.972	2937.179	12626.057	16588.415	23022.764	977.047	286.708	277.189	628.708	1456.132	4046.387	310.245	7787	127.698	274.934	144.406	862.67	221.849	249.764	137.33	4758.726	2160.028	384.585	2368.67	328.623	198.717	4744.34	410.802	10673.17	179.14	0.993	547.006	11.05	4	4	1	5539.006	1392.95
19526.52	16201.092	15034.231	13594.503	5130.058	17030.179	19188.884	25396.884	1027.029	391.231	350.491	292.509	2682.908	1072.358	255.48	9620.382	264.012	518.486	189.595	2425.514	453.266	739.936	131.046	3381.127	12467.457	321.26	346.717	369.948	652.896	4736.919	658.896	6322.358	292.371	0.956	1051.096	12.44	4	4	1	6043.096	1391.56
18425.963	15477.701	13913.86	13740.327	5519.757	16921.542	18872.785	26821.916	1040.589	401.561	336.561	557.514	1805.935	3607.14	362.841	7615.86	194.841	386.467	149.785	1143.561	578.822	357.981	137.374	5823.916	3463.243	341.336	588.131	353.477	1044.533	4828.766	1125.551	6169.215	180.83	0.958	1179.265	12.204	4	4	1	6171.265	1391.796
14327.297	12179.861	10746.069	10994.792	2028.95	11522.475	13831.95	20291.04	989.683	365.297	329.842	650.604	1122.337	3449.079	391.079	7437.891	173.109	336.03	137.04	1777.683	466.337	295.406	136.059	4502.238	2878.119	339.119	428.109	340.584	3086.644	4315.594	1466.535	6124.861	170.69	0.977	1225.496	11.436	4	4	1	6217.496	1392.564
19768.267	16666.922	14272.633	9557.011	6578.233	18338.711	18158.789	26234.711	1127.322	391.522	435.644	809.444	1336.2	5186.511	407.133	7398.656	204.144	195.222	116.789	971.411	332.744	329.578	126.456	5279.867	1469.733	367.433	1988.567	374.089	1512.067	4424.844	668.522	10926.178	152.1	0.962	432.12	12.942	4	4	1	5424.12	1391.058
15004.637	12518.98	10897.804	7879.814	4603.451	14223.235	14064.627	20257.059	1158.824	363.333	327.48	732.99	1134.176	4399.147	346.196	8246.412	170.676	265.608	136.196	1075.078	390.961	435.059	136.049	4906.882	1645.735	388.863	2149.608	351.343	585.245	5816.275	445.706	10673.765	172.38	0.987	464.661	13.242	4	4	1	5456.661	1390.758
18317.624	15399.307	14095.554	10774.663	6994.366	18682.05	18987.683	26394.703	829.564	298.436	311.327	445.99	822.911	4579.248	321.198	8136.03	157.792	349.574	198.188	1349.446	149.98	707.792	138.178	5987.723	2058.881	348.98	1541.228	315.228	1558.366	2637.614	856.188	12236.673	170.69	0.977	598.329	12.736	4	4	1	5590.329	1391.264
14281.079	12117.337	11447.198	8595.842	5746.356	14766.01	15301.386	22212.733	621.97	302.168	277.723	376.723	1189.574	5260.495	280.95	7793.376	163.881	241.386	132.178	568.297	264.743	348.119	139.168	6078.98	2168.208	331.822	637.337	325.594	545.446	2257.554	831.069	11670.178	170.69	0.977	776.596	13.135	4	4	1	5768.596	1390.865
18529.289	15414.072	14813.518	11719.06	5345.072	19485.663	20253.904	27634.53	793.675	286.169	250.012	599.699	603.807	5387.627	277.096	7235.771	143.108	332.494	120.699	394.265	166.205	334.422	132.301	4607.566	2877.675	306.904	801.976	318.373	1221.12	2943.518	868.253	10104.602	140.27	0.98	791.27	12.428	4	4	1	5783.27	1391.572
19985.491	16654.273	15831.709	12703	5839.818	14092.882	20422.164	28161.845	1280.827	337.109	327.173	718.982	2131.136	3096.764	320.291	7002.5	159.809	419.2	150.609	2310.909	3875.818	379	130.855	4678.573	4858.936	464.009	434.582	332.145	740.773	6212.327	447.482	8179.882	185.9	0.955	909.02	13.473	4	4	1	5901.02	1390.527
20300.881	17027.776	15541.351	14265.955	6877.403	21556.836	19998.388	26988.545	880.955	306.366	242.731	527.164	704.261	6711.799	262.552	7282.097	165.701	379.993	153.858	1019.007	350.47	309.903	129.761	4964.075	3163.493	328.254	563.06	353.358	2770.694	2875.343	660.784	6989.485	226.46	0.98	1114.159	12.796	4	4	1	6106.159	1391.204
20778.461	17652.303	15606.551	15450.955	7777.157	22590.022	20253.652	26536.629	503.202	220.045	222.64	422.73	124.899	1411.787	265.921	5946.011	145.18	355.169	602.876	2239.944	169.18	195.517	139.506	1929.18	2630.27	314.888	425.944	279.281	6095.742	1226.573	356.831	3550.506	150.41	0.965	1378.608	12.467	4	4	1	6370.608	1391.533
32521.01	27751.431	19230.533	12417.787	11141.406	28531.442	18712.193	30859.157	1738.132	944	945.32	920.041	4022.223	1727.355	606.706	10949.746	441.122	443.061	251.076	1186.315	1293.264	799.589	193.005	14129.107	5098.533	390.152	1319.244	328.168	809.761	2177.157	451.274	5006.65	332.931	0.833	284.36	18.474	4	4	1	5276.36	1385.526
17699.326	14723.62	13289.772	10171.728	6848.011	16408.522	17684.033	26154.5	795.826	351.946	315.337	427.391	1361.576	4488.326	336.554	7987.783	194.641	279.924	178.348	994.033	229.533	785.326	139.913	6589.804	3694.12	344.815	935.359	336.098	474.293	4127.859	599.174	11891.12	155.48	0.998	610.478	13.424	4	4	1	5602.478	1390.576
20174.516	16748.389	15506.547	11112.905	6242.453	18427.295	19753.737	28305.063	842.305	303.337	292.579	432.558	1752.832	5060.863	327.842	8391.821	172.853	335.537	150.032	780.105	326.642	444.463	129.358	6273.337	3780.211	361.316	1124.042	316.716	112.684	5710.937	496.579	12488.747	160.55	0.996	621.339	13.65	4	4	1	5613.339	1390.35
17348.715	14613.277	13534.592	10595.662	6748.269	13900.323	18105.615	26917.577	924.038	358.762	341.777	546.323	1443.1	5357.277	386.362	6915.9	171.231	310.377	150.408	784.931	486.208	506.992	128.823	7264.246	2763.069	416.877	744.554	343.6	752.415	4420.7	373.546	11055.746	219.7	0.951	861.931	14.02	4	4	1	5853.931	1389.98
22563.959	18644.979	17655.34	13877.309	7839.32	17151.01	23214.381	33669.072	1051.691	408.897	387.835	568.371	2222.948	6109.639	413.433	7338.412	195.216	348.144	165.433	903.835	441.072	556.619	138.866	9400.082	3028.66	380.443	715.536	368.33	639.526	5389.66	318.928	13161.701	163.93	1	878.151	13.65	4	4	1	5870.151	1390.35
16191.63	13607.967	12302.261	11123.826	6295.826	12325.348	16560.87	24206.946	727.087	297.272	344.217	611.337	1385.543	2630.674	308.826	7548.478	192.783	314.348	157.25	1074.707	1203.065	247.304	142.957	5490.62	2530.141	348.783	859.772	346.043	1148.891	3359.446	410.326	9734.554	155.48	1	965.59	13	4	4	1	5957.59	1391
17875.656	15210.474	13779.851	12423.805	9451.818	17038.87	18464.74	25820.429	1159.734	281.351	331.149	593.435	5254.097	3144.818	275.032	7419.526	209.74	346.097	167.513	2879.851	10643.974	871.214	135.318	5340.5	3442.448	338.325	365.532	332.87	199.656	10106.864	353.162	8196.922	260.261	0.903	977.314	17.221	4	4	1	5969.314	1386.779
16242.967	13778.207	12664.391	12421.098	7919.446	19462.989	17431.63	23317.283	713.978	267.685	222.12	460.891	1137.609	3149.978	224.609	7547.489	180.174	302.489	198.196	1972.815	271.804	349.957	144.891	2852.337	5842.391	337.576	463.424	356.63	2871.25	3051.196	874.674	5000.467	155.48	0.964	1122.325	14.286	4	4	1	6114.325	1389.714
17008.361	14277.303	12670.574	9055.27	9646.295	17922.385	16446.893	22275.836	809	293.516	308.533	658.582	2257.82	1684.574	245.344	7130.18	141.648	265.197	392.557	2607.008	3537.123	596.508	140.123	3099.205	1709.074	336.352	650.631	328.689	3877.73	4652.451	820.418	7326.73	206.18	0.956	478.326	16.73	4	4	1	5470.326	1387.27
19012.755	15661.49	14922.794	11194.529	10004.588	19814.294	20348.5	28024.657	684.99	268.157	254.304	666.833	1361.951	5230.382	293.108	7660.588	171.451	278.108	172.814	709.059	2196.608	305.814	149.745	5727.275	2773.422	327.039	923.922	371.392	993.01	5452.461	754.137	11703.118	172.38	0.987	686.554	14.733	4	4	1	5678.554	1389.267
22042.205	18731.784	17434.545	14881.886	13806.83	24325.08	23641.545	30706.5	792.852	317.364	341.227	337.875	381.136	1924.034	268.398	8123.716	211.545	275.114	267.295	751.205	778.545	472.534	240.727	5343.818	2935.92	317.432	356.318	369.091	14087.795	1227.318	600.75	15360.886	148.72	1	1023.958	14.788	4	4	1	6015.958	1389.212
18432.989	16026.011	13546.722	14861.933	8221.978	19431.044	17579.856	24049.144	563.511	318.411	288.533	384.278	164.489	856.044	280.133	6475.344	151.744	208.722	539.811	9850.244	164.344	268.233	135.656	4942.056	1531.478	309.144	365.011	340.944	3429.278	592.911	978.411	8307.689	152.1	0.976	1278.768	14.733	4	4	1	6270.768	1389.267
18643.171	15515.793	13039.244	8277.085	8135.195	19806.085	14991.951	19869.683	679.207	283.024	606.78	537.963	1817.463	704.683	244.805	5681.134	218.598	227.415	184.085	2434.476	2588.22	282.293	123.646	2203.28	5425.744	315.878	411.854	310.817	3242.841	2452.463	1075.537	7109.354	138.58	1	305.5	15.6	4	4	1	5297.5	1388.4
16599.658	13893.835	11754.215	7859.759	8309.722	16827.38	15401.354	22276.734	973.051	386.924	405.899	934.177	2343.114	5850.063	416.19	7905.975	212.544	220.646	119.063	1081.367	998.304	478.709	137.557	5291.405	1274.785	431.987	1752.709	367.987	1678.278	5554.139	772.81	11002.101	133.51	1	421.373	15.773	4	4	1	5413.373	1388.227
15427.115	12879.885	11735.077	8719.795	8218.128	16267.897	16477.038	24481.41	996.013	294.705	324.038	462.91	3582.744	4439.449	320.897	8857.051	176.538	232.244	149.231	1221.064	870.423	524.654	135.205	7501.859	1755.09	339.654	1373.756	340.756	210.974	8354.372	329.59	12700.59	131.82	1	634.251	15.35	4	4	1	5626.251	1388.65
19007.656	15845.172	15117.28	10560.344	9677.753	19637.667	19960.914	27472.409	528.054	222.204	240.849	416.548	3618.935	3615.118	240.839	7157.387	154.043	308.376	117.237	2984.28	5053.129	282.129	123.882	4370.323	2677.677	335.957	417.634	335.226	649.957	7704.935	410.57	9486.882	157.17	0.975	663.175	15.845	4	4	1	5655.175	1388.155
19364.633	16207.759	15287.563	11802.278	12486.032	20954.956	20490.241	27784.487	538.956	279.557	290.07	498.639	2990.108	3008.152	266.335	6953.405	175.253	320.576	125.93	2028.006	7347.652	309.728	127.506	4762.443	4332.627	308.076	482.671	333.437	519.108	6171.304	614.842	11093.209	267.021	0.895	762.064	19.475	4	4	1	5754.064	1384.525
17326.756	14624.756	13842.974	10831.667	10689.077	19750.474	18828.846	26683.167	825.974	320.231	302.987	349.692	2517.538	4608.295	295.013	7300.115	192.744	290.5	128.244	666.5	405	488.308	137.974	5965.141	3332.231	345.91	649.756	311.526	1861.167	4475.731	1403.526	12301.667	131.82	1	783.701	16.15	4	4	1	5775.701	1387.85
15587.024	13333.476	12092.802	10123.254	9713.794	11286.817	16499.897	24932.294	726.159	342.714	314.103	446.69	2592.31	3833.571	329.833	8573.611	165.563	294.619	156.262	648.611	479.127	443.04	123.468	6607.698	2232.024	349.714	1023.833	329.556	546.238	3619.476	427.056	11222.659	212.94	0.948	845.331	17.075	4	4	1	5837.331	1386.925
18074.696	15230.113	13997.965	12007.861	11188.078	17691.078	18808.757	26604.33	1002.974	306.304	336.443	553.513	2070.243	6827.261	364.835	7221.287	180.357	325.235	133.574	409.765	365.93	456.957	137.922	5887.835	3335.6	416.017	858.939	344.522	1259.522	4678.374	442.13	9843.296	194.35	0.969	948.351	17.607	4	4	1	5940.351	1386.393
15501.61	13081.024	11796.354	11926.927	8574.451	18211.622	15755.073	20924.866	419.232	203	205.902	492.5	293.707	1968.793	260.902	6645.402	151.256	404.78	601.11	2793.659	326.598	301.439	165.22	1627.037	2188.89	375.317	785.268	303.622	10085.476	2324.317	344.707	2861.11	138.58	1	1356.773	15.41	4	4	1	6348.773	1388.59
12925.818	10631.545	9529.534	9628.909	7326.17	14546.75	12322.761	15937.33	1349.193	302.341	254.239	734.08	2676.795	5967.318	350.58	6121.398	143.375	530.648	125.057	1655.42	3601.83	313.727	130.352	1797.307	1448.727	325.477	357.58	335.898	1145.409	4061.455	333.205	3229.125	148.72	0.968	1515.152	15.6	4	4	1	6507.152	1388.4
21016.575	17076.962	15472.225	14935.625	10932.362	22463.8	20306.45	27014.475	759.75	354.325	307.212	521.712	214.512	3653.412	266.075	5868.962	185.9	380.612	447.225	7699	101.075	389.2	159.5	3389.3	2710.612	349.95	826.225	373.125	6825.85	577.538	348.525	5657.662	135.2	0.979	1549.179	15.113	4	4	1	6541.179	1388.887
23183.274	19359.976	17066.881	11057.893	13084.56	23187.119	21375.488	29322.286	1020.107	344.917	420.905	842.595	2738.524	3993.738	376.393	7096.571	196.619	236.381	130.762	1814.333	922.274	425.107	127.976	4503.964	2543.571	370.94	1651.786	372.405	3090.262	5990.69	923.845	10454.214	141.96	0.992	436.15	18.2	4	4	1	5428.15	1385.8
21903.636	18603.01	16585.616	12294.101	13170.818	24633.828	22012.091	29682.222	949.253	326.667	296	942.121	3630.96	7842.091	349.01	6987.606	164.424	358.667	164.131	1156.828	1523.727	420.646	144.253	5070.303	2512.273	369.424	2051.232	334.222	683.697	8869.101	350.303	11276.141	167.31	0.958	510.356	17.918	4	4	1	5502.356	1386.082
15068.559	12585.451	11776.294	8903.01	8802.833	15847.99	15471.922	23258.451	649.137	293.775	268.49	409.275	3041.51	4592.657	260.745	7612.657	153.529	298.882	132.549	1099.382	1956.098	406.637	140.176	6195.52	2360.059	328.539	612.784	333.324	480.961	6217.922	368.392	11004.471	172.38	0.987	748.673	17.945	4	4	1	5740.673	1386.055
24011.895	20085.365	18779.527	14698.537	15688.588	21217.659	24531.22	34110.01	1052.044	371.051	353.757	643.307	4717.98	5724.199	389.986	8001.321	190.007	395.338	164.26	1600.152	3192.963	676.169	129.895	7551.189	3922.882	374.811	655.932	359.537	1052.301	6955.399	365.061	11756.341	500.241	0.687	877.233	23.699	4	4	1	5869.233	1380.301
21547.885	18052.606	16634.806	14233.909	13771.994	20282.655	21576.933	30080.994	933.697	336.436	376.745	557.685	2277.873	5992.364	355.994	7866.739	207.485	404.079	150.994	755.848	518.273	465.703	142.461	6009.958	3937.842	405.812	774.418	347.739	2158.485	4271.406	427.376	10331.527	278.851	0.934	957.79	20.646	4	4	1	5949.79	1383.354
17406.235	14426.265	12977.578	12473.078	9675.461	18786.941	16668.686	23813.471	1220.108	390.48	338.627	730.333	3730.137	4657.784	359.912	8674.422	197.784	395.078	139.235	1681.961	2087.824	630.304	140.971	5608.647	5592.245	356.265	568.373	368.804	967.814	10417.559	1278.853	8047.137	172.38	1	1194.982	17.576	4	4	1	6186.982	1386.424
21122.347	17910.737	14979.179	14829.653	12210.074	22407.432	19543.589	29859.516	1249.905	660.179	602.674	882.232	4359.063	4984.716	486.2	7825.032	276.389	362.8	174.147	1910.874	1540.547	455.705	171.684	9052.316	3056.263	393.695	429.432	364.621	3771.526	7761.168	1908.958	7225.442	160.55	0.982	1213.141	16.962	4	4	1	6205.141	1387.038
22744.934	18947.623	17109.575	15778.425	14662.274	24318.028	22375.283	28739.5	597.698	246.698	245.085	409.604	286.387	2292.632	228.717	4493.642	165.83	297.396	531.434	2228.189	567.283	234.877	349.613	2514.66	2457.358	333.085	412.33	286.934	10570.811	1462.906	347.208	5102.972	179.14	0.962	1395.502	18.359	4	4	1	6387.502	1385.641
14332.33	11246.966	10492.727	10141	7631.08	14613.841	12638.08	17715.307	781.443	364.682	314.091	324.795	334.716	1525.375	250.08	5631.761	186.614	387.898	256.989	4282.705	247.807	334.125	135.818	4248.818	2263.818	333.727	342.943	397.523	12459.023	1633.034	420.841	4813.352	148.72	0.954	1572.913	18.466	4	4	1	6564.913	1385.534
19311.495	16399.284	14652.863	11191.547	12122.505	20427.558	19856.368	30774.347	908.389	385.537	375.663	491.863	2557.853	6800.695	378.905	8598.726	190.274	313.8	158.653	1215.158	1237.442	485.189	154.737	9539.274	2349.632	360.874	650.389	364.042	1344.095	5971.295	789.747	12883.442	160.55	0.996	705.675	18.522	4	4	1	5697.675	1385.478
22407.667	17911.361	16759.62	15495.454	13865.065	23215.167	20943.306	27417.065	712.944	301.343	282.648	725	302.241	3333.769	257.093	4844.12	172.231	376.944	323.694	4648.352	164.667	284.63	145.685	2547.148	3569.602	363.046	720.546	372.361	9751.37	1246.648	414.176	4998.704	182.52	0.967	1542.608	19.584	4	4	1	6534.608	1384.416
20304.626	16833.364	14640.808	9901.313	12530.737	20325.879	19245.838	27333.04	1428.091	426.061	478.343	800.04	6683.535	3050.697	406.03	7875.586	233.374	301.283	161.152	2661.848	3564.939	551.606	140.747	6368.929	4000.768	362.606	1541.798	353.293	728.384	10897.283	442.101	11295.838	167.31	0.958	443.517	20.347	4	4	1	5435.517	1383.653
20627.587	17517.697	15675.697	11934.706	13296.376	22724.211	20292.073	27319.908	716.982	283.532	268.055	577.422	4585.853	4727.385	312.193	7133.688	166.358	322.11	153.55	1891.11	2984.78	270.468	134.642	5269.982	3361.009	353.697	1673.138	325.294	719.642	7196.376	407.037	11319.358	184.21	0.907	557.873	21.772	4	4	1	5549.873	1382.228
23183.424	19487.545	18132.303	12822.172	14941.606	24140.495	23032.212	31318.081	793.434	304.293	291.96	519.626	1877.343	4311.394	312.495	6107.505	181.343	288.808	367.798	890.798	402.515	506.697	134.101	5188.374	3359.616	327.586	1632.121	318.859	2885.232	4632.323	1044.677	12813.97	167.31	0.99	606.516	20.78	4	4	1	5598.516	1383.22
24970.37	20856.763	19765.926	13531.904	16440.185	25145.281	25448.43	33811.748	846.044	271.348	277.911	399.267	2703.244	5291.015	257.437	7811.867	173.007	378.126	168.622	1096.889	3236.119	614.844	138.215	5151.489	4634.141	338.867	414.504	325.044	2672.104	4386.215	480.548	11333.696	228.15	0.949	642.802	22.124	4	4	1	5634.802	1381.876
20243.863	16750.589	16037.737	11237.305	12936.874	20481.4	20381.389	27907.221	835.326	273.726	275.863	696.011	2442.011	5504.905	276.474	6672.116	219.295	309.726	131.242	977.695	4537.632	392.032	142.842	5027.221	6337.358	331.926	851.537	373.179	1422.842	5554.295	566.684	11911.905	160.55	0.996	679.866	19.562	4	4	1	5671.866	1384.438
18944.357	15912.536	14513.417	13179.595	12293.333	21529	19104.869	27451.369	1329.821	506.726	425.726	760.869	6673.845	3530.679	405.369	9363.583	240.631	500.631	163.893	3198.429	3096.595	611.881	136.024	7190.476	6033.536	312.726	354.762	361.56	296.679	10721.738	344.131	7864.048	141.96	1	1093.812	20.336	4	4	1	6085.812	1383.664
16794.413	13931.846	12505.269	11878.817	10594.51	18123.375	15915.885	22890.01	779.163	384.308	330.75	578.106	3455.106	4327.125	335.058	7270.019	197	383.606	155.125	1577.654	1232.635	586.115	131.606	5007.115	3567.587	352.538	578.356	368.837	3581.308	5310.317	984.308	6150.808	175.76	1	1176.976	21	4	4	1	6168.976	1383
15233.88	12708.259	11103.519	11428.565	9295.407	16664.269	14097.296	18796.13	462.176	237.676	246.667	323.278	299.972	1371.676	239.898	5405.639	158.046	298.546	517.657	1286.657	286.75	244.796	223.713	2100.25	1936.093	296.815	350.019	302.037	8055.13	528.676	346.972	4648.12	182.52	0.938	1340.012	19.259	4	4	1	6332.012	1384.741
22905.73	19262.357	16232.341	10803.206	13535.706	23070.667	20418.103	28606.563	1038.46	386.278	439.968	850.738	6390.214	4116.778	410.476	7935.825	233.452	295.54	122.008	1436.905	2904.802	426.921	142.46	4964.69	2114.254	406.349	1136.841	388.183	638.397	9006.317	674.04	10738.73	212.94	0.988	413.504	21.904	4	4	1	5405.504	1382.096
18581.78	15570.945	13736.615	10131.989	11885.912	20292.582	18506.78	25698.879	1272.604	345.132	317.297	738.747	3556.429	5722.429	336.901	7794.088	171.934	337.769	161.604	1068.396	570.626	487.615	137.527	5222.154	2071.956	416.857	2650.308	319.967	1577.209	7754.198	529.703	11303.571	153.79	0.987	492.293	21.207	4	4	1	5484.293	1382.793
15883.1	12914.988	12123.95	8669.238	10235.562	16558.525	16655.625	24415.912	1094.662	309.262	294.662	527.388	6612.812	3140.4	300.562	7967.962	183.075	274	150.862	2268.788	5341.45	577.875	121.75	7185.638	2232.038	354.988	855.638	305.912	238.95	11710.85	339.725	11919.925	135.2	0.979	629.006	21.726	4	4	1	5621.006	1382.274
20568.693	17193.079	16184.575	13037.244	13847.535	23724.677	21514.063	29663.843	786.921	329.228	290.157	391.449	2911.079	6533.055	295.551	7012.441	183.457	340.409	136.701	781.047	628.724	522.535	133.268	5847.102	3025.661	344.063	947.89	339.717	1532.74	4493.882	1038.772	12591.315	214.63	0.929	791.665	23.436	4	4	1	5783.665	1380.564
30417.93	25061.344	23687.07	19230.943	20460.121	32349.943	30845.822	39041.229	840.089	304.172	398.057	413.064	829.586	2590.102	275.535	6781.318	216.146	381.49	236.879	1607	767.306	427.955	184.611	4761.439	3521.854	347.567	548.459	357.548	10996.592	2396.745	749.599	12497.885	265.331	0.907	1027.808	25.234	4	4	1	6019.808	1378.766
19980.313	16737.922	15315.287	14127.252	13192.609	22891.904	20264.348	27691.904	930.13	349.287	309.73	706.513	4840.843	2867.809	290.226	6950.774	209.983	419.165	147.043	2634.07	2955.965	393	125.174	4505.609	5557.217	315.33	300.113	357.661	2020.313	8585.948	462.53	7320.861	194.35	0.969	1101.525	21.122	4	4	1	6093.525	1382.878
15671.159	13065.756	11306.695	11040.341	9803.415	16200.085	14440.207	21974.61	1186.488	410.646	359.793	935.683	6423.207	2618.817	398.756	7584.817	249.671	302.122	151.5	1869.22	4559.927	515.061	148.024	7091.305	5845.72	325.61	447.244	364.305	231.524	13581.451	381.5	7255.5	138.58	1	1202.929	20.99	4	4	1	6194.929	1383.01
19632.537	16837.088	14736.007	15182.361	12537.803	23122.898	19332.265	26121.449	573.946	297.034	331.789	300.408	306.048	2275.218	263.231	5150.333	164.891	338	414.163	1648.272	258.633	307.823	150.381	3504.531	3115.939	343.49	413.66	316.415	3334.68	497.395	372.524	6932.66	248.43	0.862	1311.662	21.813	4	4	1	6303.662	1382.187
17025.884	14060.105	12412.186	8898.547	10883.395	17698.942	16344.628	22773.756	926.116	355.349	470.616	830.616	6022.279	2300.256	318.616	7772.64	214.035	303.453	145.802	2985.151	6542.279	446.744	136.302	4664.07	4429.488	364.163	1094.384	341.64	1066.407	8807.616	599.593	9401.547	145.34	1	455	22.75	4	4	1	5447	1381.25
22646.01	19274.686	17313.352	12753.152	14598.857	25357.99	22864.171	30755.981	891.543	334.781	314.143	700.857	4088.819	8702.4	332.505	7522.771	154.676	346.695	158.171	928.019	977.962	450.771	142.581	5409.867	1763.505	411.429	2152.029	313.8	631.619	7995.238	312.533	11781.181	177.45	0.984	517.382	22.552	4	4	1	5509.382	1381.448
20990.769	17452.679	16244.974	11381.808	13590.603	21431.282	21021.333	28678.282	669.718	269.923	254.179	466.705	1893.692	6210.821	305.654	6488.256	160.321	224.487	201.513	709.679	1149.205	277.026	128.744	5236.744	2654.551	328.949	913.115	330.128	591.397	4453.923	807.603	12969.026	131.82	1	614.701	22.3	4	4	1	5606.701	1381.7
23236.707	19591.924	18602.312	12912.624	15618.032	24538.529	24065.516	32095.178	902.822	288.42	276.089	448.503	2148.471	7789.854	279.643	6324.847	163.268	355.446	217.529	2194.217	889.108	367.236	132.873	4956.866	2886.726	352.006	916.268	340.038	5698.758	5258.178	554.924	11877.185	265.331	0.88	670.929	25.781	4	4	1	5662.929	1378.219
19043.034	15666.663	14167.157	13181.562	12866.899	22455.045	19950.213	28117.607	910.506	330.618	328.337	440.247	4280.27	6301.247	340.753	7822.303	197.73	369.112	161.596	759.517	878.157	713.517	136.685	4923.798	3958.146	345.798	627.157	367.348	1271.663	5800.483	533.101	8355.506	150.41	0.999	1045.851	23.159	4	4	1	6037.851	1380.841
16363.495	13657.441	11756.118	12131.957	10468.097	17777.903	15019.258	20866.237	848.237	347.28	375.828	639.774	2257.839	2017.301	356.731	5703.075	179.484	282.097	128.548	3301.699	683.344	329.602	141.452	3126.344	2731.247	330.183	496.043	375.634	11982.065	4679.914	2535.333	5962.387	157.17	0.93	1221.938	24.064	4	4	1	6213.938	1379.936
11083.326	9170.337	8014.43	8483	6506.477	11990.465	9711.919	13556.349	487.128	264.942	395.116	583.174	256.593	1017.663	270.942	4956.349	138	220.081	301.512	1445.919	235.709	246.36	152.151	2543.081	2069.488	312.57	311.605	361.151	6513.151	849.081	2535.953	7947.64	145.34	0.933	1262.437	23.188	4	4	1	6254.437	1380.812
16415.154	13877.637	11955.659	12542.187	10131.769	19137.615	15632.835	20829.725	422.824	248.978	262.791	482.747	231.253	773.835	258.462	6076.286	150.934	264.286	915.253	1098.275	221.549	246.077	209.692	2279.89	2147.473	305.407	321.769	356.879	5067.692	544.758	1076.758	8139.319	153.79	1	1270.166	22.721	4	4	1	6262.166	1381.279
18221.59	15494.639	13064.313	14424.795	11607.747	21161.217	17418.434	23263.373	568.108	338.759	296.337	394.735	469.928	895.265	267.904	5864.855	178.747	225.253	491.06	1123.687	407.542	323.048	138.904	4392.831	1766.217	338.349	327.94	358.205	6389.373	911.398	1402.542	7169.169	140.27	0.98	1282.436	22.452	4	4	1	6274.436	1381.548
25006.032	20799.617	18949.511	17204.723	16545.255	26777.968	25291.532	32564.638	563.234	230.574	231.245	270.851	273.223	1701.723	225.074	5995.638	155.34	350.011	1013.287	1797.128	348.585	241.213	158.34	1750.596	2709.489	319.84	386.926	271.649	9997.862	563.436	344.5	3911.989	158.86	0.971	1381.625	22.612	4	4	1	6373.625	1381.388
13672.218	10603.678	9763.908	9372.184	8104.184	13367.483	11519.494	16342.851	660.713	365.448	294.632	374.253	353.805	633.621	226.023	4227.552	181.356	239.632	416.092	1380.08	261.736	241.345	150.966	4480.69	1285.724	327.552	308.977	376.264	6308.989	393.011	532.448	4163.736	147.03	0.991	1581.735	22.287	4	4	1	6573.735	1381.713
16242.233	13767.971	12557.485	10081.476	10692.223	15725.291	16974.563	26176.282	851.796	368.592	327.922	539.961	2994.913	6342.107	357.184	6791.33	162.32	234.252	149.777	461	506.621	561.417	128.379	7484.398	1900.233	340.524	910.029	355.146	421.99	4961.825	402.476	12014.971	174.07	1	854.751	24.05	4	4	1	5846.751	1379.95
18677.831	15742.82	14376.506	12096.079	12679.169	17416.169	19476.124	28010.854	1070.067	351.056	350.539	582.528	3313.831	8619.022	384.888	7201.843	162.831	315.09	151.18	1332.528	682.685	647.011	135.225	6326.854	2838.18	483.708	983.416	349.764	3567.146	6075.146	493.202	9245.629	150.41	1	925.126	23.553	4	4	1	5917.126	1380.447
15451.863	12999.316	11819.684	11326.032	10494.516	18444.453	16234.242	23169.589	744.326	330.453	281.737	397.211	3217.695	5461.4	293.116	8784.663	199.453	382.358	163.158	1331.2	701.063	498.442	142.705	5095.105	5595.579	352.495	758.179	356.358	891.105	4829.737	474.442	7064.926	160.55	1	1126.287	23.544	4	4	1	6118.287	1380.456
12457.64	10393.618	9399.843	8740.124	7829.124	13651.629	11885.854	16802.697	631.854	320.157	303.787	532.584	3386.719	4192.146	318.539	8353.629	197.708	332.18	134.955	1391.472	976.865	583.506	133.348	4392.225	3125.202	350.944	618.022	381.506	2192.202	6129.955	554.461	6772.213	150.41	1	1145.148	23.875	4	4	1	6137.148	1380.125
12614.577	10671.859	9304.577	9553.154	7633.385	13826.333	11573.91	16063.923	559.436	333.321	325.577	295.744	298.718	1097.141	268.769	4839.885	152.538	271.551	360.923	1593.821	335.141	1590.987	136.782	4376.692	2127.949	336.372	389.026	352	2766.923	554.705	428.346	7373.846	131.82	1	1298.901	22.85	4	4	1	6290.901	1381.15
19173.122	15533.298	14156.855	13531.496	12278.206	20394.55	18369.473	23971.298	603.641	338.878	250.878	714.122	322.542	2247.351	312.809	4986.481	164.061	346.466	465.099	3618.573	584.802	332.756	258.046	2234.237	2250.366	316.344	399.282	326.939	11766.71	3166.489	339.328	4105.779	221.39	0.958	1527.07	24.556	4	4	1	6519.07	1379.444
18638.31	14769.299	13580.759	12518.437	10867.931	17738.161	14921.368	20441.471	705.644	370.632	305.782	322.667	359.184	780.172	222.057	5755.011	195.782	373.23	528.207	4284.195	225.322	543.908	196.586	3629.276	1903.276	311.011	430.977	345.805	8037.471	498.115	701.471	3879.517	147.03	0.943	1590.955	23.213	4	4	1	6582.955	1380.787
14879.34	11880	10963.262	10805.972	9773.78	16269.348	13661.284	19020.482	876.695	355.532	313.504	362.447	363.021	1208.028	190.383	6768.241	191.652	345.837	586.738	12263.979	203.837	905.319	128.27	2866.163	1647.05	318.113	533.539	349.674	11921.766	786.234	1665.014	4347.645	238.29	0.894	1597.42	25.885	4	4	1	6589.42	1378.115
18644.663	15478.95	14457.099	9993.228	11814.564	18794.594	18595.99	26247.059	679.475	299.297	276.564	386.594	4632.297	3461.812	277.653	7334.366	193.941	262.129	149.446	1499.95	4712.535	325.525	122.475	6452.307	2995.733	335.693	625.604	312.089	282.762	7639.277	463.366	12633.683	170.69	0.977	621.613	26.393	4	4	1	5613.613	1377.607
28473.384	23603.111	21958.475	18091.556	18701.838	31671.333	28145.253	36556.667	1006.242	275.515	332.848	706.838	2983.626	3997.394	260.475	6269.172	221.677	511.798	203.646	2151.727	11804.949	355.293	148.505	4119.444	5650.869	310.899	400.374	354.051	4483.586	8048.99	613.606	9638.131	167.31	1	1017.067	25.534	4	4	1	6009.067	1378.466
21307.832	17675.347	15136.568	14487.642	12764.547	22151.632	19463.821	30433.326	1368.579	654.032	595.737	826.137	4885.053	5207.653	488.779	8596.495	271.484	425.611	179.137	927.295	1511.789	527.4	168.263	9069.811	3715.2	390.768	505.189	378.189	1764.621	7508.442	659.684	6282.389	160.55	1	1213.387	24.556	4	4	1	6205.387	1379.444
20686.306	16646.687	15380.642	14465.664	12849.254	21327.739	19014.381	24981.299	1075.94	1467.179	269.216	895.963	3595.843	9618.843	422.552	7149.306	180.343	559.485	305.679	1402.194	6874.612	455.366	190.082	2654.5	2560.873	323.925	293.396	344.276	2912.567	4141.5	334.388	4156.799	226.46	0.942	1515.627	26.543	4	4	1	6507.627	1377.457
23427.237	19606.746	16448	10467.93	13463.026	24491.711	19849.842	27651.921	1026.807	385.351	657.658	807.377	1680.711	1706.325	342.447	7263.851	264.982	305.518	203.851	1709.596	1150.904	567.816	145.526	4657.772	6362.658	363.053	854.193	322.579	11177.649	1869.456	1757.272	8984	192.66	0.948	322.252	28.155	4	4	1	5314.252	1375.845
22343.345	19056.727	15883.109	11700.491	13362.655	23563.327	19118.373	26398.127	1030.2	388.891	496.345	818.645	8985.509	2514.236	373.545	10997.927	249.918	343.973	172.164	2583.491	6948.745	552.064	138.382	4506.164	3061.745	411.545	802.736	367.7	1714.036	9810.636	712.273	9917.845	185.9	0.985	401.83	27.347	4	4	1	5393.83	1376.653
17107.112	14226.755	13608.347	9782	11080.01	17843.816	17497.918	24071.673	823.031	302.092	289.622	714.908	2408.531	2871.551	267.929	6873.5	173.327	282.48	155.704	1056	5907.276	410.622	151.796	4730.969	2614.816	315.316	491.48	347.541	1030.765	6304.449	988.929	11010.48	165.62	0.993	691.747	26.199	4	4	1	5683.747	1377.801
15342.333	13084.742	11971.312	9864.204	10558.355	17756.323	16592.817	24190.548	901.226	329.344	295.677	447.204	5586.086	3166.301	316.215	7778.022	161.355	325.183	129.194	2211.817	3464.419	406.581	136.871	7064.86	2370.699	331.903	514.591	359.656	1713.043	11001.118	388.237	12346.086	157.17	1	721.046	26.454	4	4	1	5713.046	1377.546
17661.872	14949.968	13411.481	11260.103	11272.929	18277.154	17614.929	26699.962	1244.494	443.026	416.763	497.141	3020.462	6844.872	397.776	9374.064	198.596	360.865	176.224	1139.192	1098.801	718.776	128.558	8599.462	2729.154	388.263	767.936	339.276	677.282	5586.141	389.596	9952.481	263.641	0.939	908.701	29.45	4	4	1	5900.701	1374.55
20058.526	16770.432	15363.832	13357.758	13107.421	24969.116	20262.916	28392.4	1022.663	300.621	344.611	555.411	2947.189	5963.326	321.453	7965.568	197.811	422.842	151.274	1141.874	2778.253	537.4	136.989	5346.716	3180.084	390.905	512.337	352.968	3738.137	6189.8	513.274	9619	160.55	0.996	1006.222	27.225	4	4	1	5998.222	1376.775
14657.765	12461.098	11105.412	10599.578	9881.676	17331.598	15210.529	22203.667	711.235	313.108	350.755	477.294	3147.412	4254.578	322.471	8411.471	193.667	314.578	161.471	1368.461	701.157	661.725	129.794	7624.51	1912.843	377.235	539.745	351.304	1719.539	4910.01	817.196	9699.765	172.38	0.987	1074.91	26.561	4	4	1	6066.91	1377.439
14221.059	11921.961	10910.539	9752.588	9114.853	15996.804	14078.637	20524.51	789.902	324.755	304.549	487.412	3466.912	4534.48	309.333	8399.804	198.922	350.706	151.49	1542.941	874.99	641.765	129.059	5978.539	3040.324	365.088	491.402	350.716	2345.961	6159.843	373.167	7733.755	172.38	1	1088.815	26.981	4	4	1	6080.815	1377.019
22451.115	19167.372	16583.805	17385.23	14039.77	25928.947	21162.743	27886.46	541.478	302.035	290.23	518.142	374.779	1043.637	271.142	5998.912	183.788	324.876	746.204	1439.009	311.301	324	192.912	2712.92	2865.814	339.699	354.496	372.133	7742.973	941.938	1135.903	7509.699	190.97	0.981	1277.665	27.225	4	4	1	6269.665	1376.775
19140.342	15988.642	13986.333	9440.908	11752.4	19684.992	17927.8	24797.583	1040.242	365.9	374.433	795.217	3418.742	5061.108	387.95	7287.633	205.7	291.667	149.325	1263.558	583.033	518.4	131.108	4783.225	2122.583	497.033	1892.95	360.742	1945.892	7196.642	790.575	10024.75	202.8	0.957	431.059	29.683	4	4	1	5423.059	1374.317
16457.362	13939.256	12601.681	9062.162	10693.838	17634.012	16586.238	23240.788	933.45	284.062	268.756	682.894	3340.112	5965.269	329.538	7556.631	140.669	280.481	156.969	1008.425	551.031	426.719	128.225	5235.388	1729.025	335.912	2597.381	330.806	1147.456	7561.638	523.475	11371.638	270.401	0.906	578.549	29.323	4	4	1	5570.549	1374.677
25539.032	21364.16	20326.638	14880.553	17354.574	27045.5	26609.564	35276.298	765.702	326.351	320.872	328.617	3434.064	5959.117	295.649	7660.809	173.394	428.34	135.66	982.851	1566.213	387.064	135.904	6658.968	4072.213	348.606	604.074	329.681	415.596	6215.702	456.713	12586.053	158.86	0.971	776.806	28.807	4	4	1	5768.806	1375.193
25200.716	20939.211	19818.032	15287.032	17365.789	27845.347	26958.653	36439.6	902.832	345.779	344.895	368.632	6217.505	4988.663	315.021	8543.221	202.305	414.779	145.421	1674.147	3024.589	520.695	136.284	7325.947	3882.484	361.105	647.705	344.505	237.895	9731.979	345.611	12319.421	160.55	0.95	783.607	28.634	4	4	1	5775.607	1375.366
19727.192	16796.798	15567.313	13025.242	13232.929	16270.04	20383.384	28065.556	928.02	363.636	319.606	562.434	3783.263	3701.808	348.071	9390.788	167.606	338.364	205.283	619.051	646.465	473.626	137.04	6212.97	2843.364	345.465	975.788	340.657	1579.081	4241.505	1859.131	13858.818	167.31	1	833.767	27.727	4	4	1	5825.767	1376.273
16867.943	14277.505	13009.714	11567.114	11139.038	16374.581	17133.943	24294.886	797.457	283.829	326.067	597.543	3958.933	3305.829	316.457	6942.038	185.01	360.99	151.19	1230.181	4452.352	763.286	136.61	4474.629	3185.276	328.143	500.01	322.124	1167.248	9628.038	521.419	8384.324	177.45	0.984	979.91	28.619	4	4	1	5971.91	1375.381
21646.418	17964.214	16393.929	13916.694	13736.622	23420.255	20665.163	29112.367	867.898	320.612	322.776	533.296	5006.755	6679.592	354.224	7260.571	218.99	440.449	145.255	664.378	843.541	693.469	144.704	5176.939	3524.01	375.347	718.224	348	927.878	7880	377.102	9509.776	165.62	0.98	1039.802	28.693	4	4	1	6031.802	1375.307
19722.379	16577.652	14794.644	13997.371	13136.114	22191.72	19605.924	27392.697	1734.402	556.871	484.371	921.008	6876.144	3258.008	399.576	9200.023	247.992	429.295	167.75	2329.621	8223.712	1077.205	137.008	7249.394	4597.636	327.023	432.803	383.114	622.144	9399.78	352.038	7333.629	223.08	0.928	1164.24	29.9	4	4	1	6156.24	1374.1
15819.414	13237.31	11444.092	10867.713	9908.695	17113.19	14959.368	23191.575	1078.856	509.247	465.632	815.368	4347.466	4917.167	432.718	8649.379	222.914	321.408	149.839	1597.448	1806.54	572.5	142.695	7837.069	2738.793	346.42	671.891	383.161	1449.195	8110.379	747.862	8565.425	294.061	0.81	1193.095	33.307	4	4	1	6185.095	1370.693
17405.993	14915.521	13103.268	13045.423	11207.092	18144.69	16010.479	21149.317	487.366	291.972	275.31	312.373	257.683	987.746	254.739	4908.69	160.408	241.746	373.465	592.655	281.31	223.042	179.69	3229.493	1512.725	306.627	337.993	326.796	3943.915	429.746	337.042	6352.232	239.98	0.91	1331.687	28.426	4	4	1	6323.687	1375.574
23182.512	19135.1	17311.263	15789.909	14934.11	24236.684	22450.263	29506.498	544.756	262.22	261.158	378.665	337.287	2058.44	251.928	5122.215	175.196	327.746	583.124	1833.368	609.9	282.641	222.067	2418.675	2511.794	432.215	827.344	332.325	6744.254	723.713	363.23	5767.713	353.211	0.914	1358.137	31.384	4	4	1	6350.137	1372.616
22268.854	17991.674	16802.461	14735.978	14113.337	22714.629	21145.337	27987.742	764.315	282.831	254.674	243.82	341.404	3178.045	236	6023.551	174.135	442.854	1440.798	2400.146	347.247	750.944	560.64	2420.427	3293.112	273.416	530.494	303.629	14465.528	740.247	364.169	4146.809	150.41	0.933	1405.075	28.607	4	4	1	6397.075	1375.393
24529.957	20315.924	18491.913	12127.272	15309.293	24776.076	23492.696	31431.87	1142.424	309.522	363.478	900.13	3612.087	3595.543	283.13	6616.424	166.739	335.587	171.88	1877.25	8575.946	494.065	139.424	4238.967	3388.957	415.207	896.022	338.359	1688.761	8469.565	684.022	9588.88	155.48	0.964	481	29.9	4	4	1	5473	1374.1
19937.489	16644.672	15332.964	10817.438	13002.051	20676.095	19938.066	27524.737	1053.54	343.401	302.766	459.518	4123.847	7445.854	303.35	8083.715	183.401	434.036	195.526	1296.555	646.409	584.401	122.182	4936.219	4843.058	380.401	3010.095	323.307	1062.197	6312.029	540.409	10351.577	231.53	0.937	595.187	30.066	4	4	1	5587.187	1373.934
16893.196	14389.717	13380.957	11370.304	11916.043	13331.554	19068.207	27832.978	1028.283	378.989	315.793	636.478	5086.511	4668.076	398.978	9523	171.13	287.424	142.772	679.587	865.478	549.141	132.772	7498.239	2157.25	346.076	1055.413	347.88	992.75	6935.337	425.283	12701.783	155.48	1	841.412	28.6	4	4	1	5833.412	1375.4
19702.347	16532.968	14496.147	14604.789	12271.632	21987.326	18352.379	25226.8	615.347	329.095	351.126	318.979	321.537	2144.347	261.116	4650.442	174.747	320.011	433.032	1173.6	253.674	246.463	210.453	3574.632	3319.926	366.558	378.579	325.779	3904.095	435.495	357.042	6689.084	160.55	0.996	1314.992	29.578	4	4	1	6306.992	1374.422
19558.317	16708.871	15036.535	11139.802	12471.505	21182.901	19443.297	26719.713	849.228	282.089	268.109	637.228	4336.129	4304.059	334.772	7015.198	163.158	361.446	163.04	2160.851	3423.832	292.97	126.812	6036.802	3010.485	340.792	996.98	327.317	442.139	8335.238	372.475	12133.228	170.69	0.977	561.787	30.048	4	4	1	5553.787	1373.952
16261.625	13746.688	12871.76	10059.771	10873.396	18468.583	17145.833	24334.917	730.688	308.021	288.292	405.365	2344.135	6360.396	306.604	7431.74	141.771	251.688	121.354	1005.083	452.469	458.875	146.844	5731.188	2099.469	332	907.885	339.875	1899.083	4932.25	612.135	12038.073	162.24	1	737.399	30.902	4	4	1	5729.399	1373.098
19238.267	16235.783	15255.783	11914.942	13198.425	21870.042	20469.642	28000.833	904.883	285.308	284.167	493.883	1371.558	4348.242	291.025	7152.958	148.1	286.442	138.308	1709.442	752.983	368.317	147.242	4710.117	2528.508	316.742	789.392	323.383	3415.225	3497.5	969.792	11843.433	202.8	0.941	749.7	31.558	4	4	1	5741.7	1372.442
27766.438	22996.354	22112.833	16273.281	18966.062	29414.573	29085.354	37988.344	933.323	311.083	301.01	485.438	3555.24	4375.677	257.708	6650.979	159.396	465.365	133.917	1915.594	7610.323	398.781	127.969	4891.312	3872.219	319.812	389.76	352.792	344.865	6694.229	527.896	11640.333	162.24	0.96	769.343	31.146	4	4	1	5761.343	1372.854
25563.4	21218.94	19254.54	15515.47	16509.44	21961.99	25332.16	37738.08	1779	780	732.47	823	3331.91	9647.94	542.11	7344.22	303.37	462.5	220.96	1051.32	1338.09	1027.85	167.06	11154.99	3679.33	428.82	790.57	342.02	762.42	5707.63	407.06	9380.4	169	1	928.695	30.394	4	4	1	5920.695	1373.606
22300.641	17922.859	16522.91	14736.513	14007.526	22413.385	21198	28405.526	578.808	255.295	256.795	666.705	869.744	2062.141	254.256	5481.385	174.564	348.756	1003.679	2633.09	3542.833	271.372	179.744	2209.756	2274.821	335.256	365.321	285.333	10892.333	1443.013	337.897	5193.192	131.82	1	1378.251	30.05	4	4	1	6370.251	1373.95
24871.5	20574.614	18155.667	11980.026	15317.93	24557.333	22748.43	30988.675	1384.158	405.175	527.298	928.974	5787.526	2560.974	350.482	6849.851	232.404	409.421	157.991	3054.64	5751.325	452.632	129.465	4801.325	5590.342	343.772	714.956	361.158	2078.86	10110.018	660.009	9784.044	192.66	0.96	449.869	31.097	4	4	1	5441.869	1372.903
19264.549	15875.093	14745.747	10261.932	12531.284	19525.179	19407.093	27176.025	948.827	322.222	286.142	583.469	2267.599	8153.556	333.58	6843.13	183.938	278.549	205.29	702.352	770.772	448.815	128.914	5505.667	2320.346	384.265	2361.296	331.932	645.87	4421.741	536.815	12484.926	273.781	0.882	608.136	35.509	4	4	1	5600.136	1368.491
19527.984	16146.24	15392.922	10941.543	13264.326	21067.171	20705.031	28242.116	680.24	272.527	274.767	447.147	1813.558	7395.535	298.209	6529.109	157.078	251.566	151.992	1258.023	549.264	324.535	128.217	5343.256	1872.202	340.465	928.953	347.271	3044.163	4538.543	428.45	12194.767	218.01	0.882	661.282	32.697	4	4	1	5653.282	1371.303
23939.961	20227.735	18892.187	15037.665	16148.123	30593.548	24829.51	32652.329	617.329	274.555	290.265	299.284	248.426	4348.923	213.516	5080.787	153.161	212.819	210.555	2026.948	164.477	680.252	137.819	4407.768	2211.587	325.961	824.303	320.097	2668.129	4270.961	2859.774	13781.019	261.951	0.878	818.351	35.758	4	4	1	5810.351	1368.242
20608.033	17418.533	16220	13383.826	13776.022	20753.587	21749.924	30433.728	1150.891	412.913	385.033	489.011	4848.696	8461.826	380.793	8683.783	196.674	442.413	187.424	1022.109	748.902	845.641	127.326	6470.152	4247.609	404.598	834.772	343.348	434.826	7034.967	342.609	9045.565	155.48	1	920.401	31.85	4	4	1	5912.401	1372.15
23496.231	19527.659	16525.725	11291.374	14312.495	23922.143	21399.033	30296.374	1230.868	481.451	478.857	796.319	3948.846	4989.505	464.549	7428.165	236.989	350.341	149.198	957.286	946.923	555.78	145.637	6367.692	2527.308	449.714	1477.121	394.198	581.055	6495.582	611.154	10066.725	153.79	0.987	420.393	33.25	4	4	1	5412.393	1370.75
23041.908	19262.963	18152.936	13111.018	15506.092	24366.853	23722.606	31599.11	734.615	278.56	267.303	471.073	1307.78	2531.936	242.45	6681.101	164.532	386.679	284.633	1006.376	3012.431	1449.927	143.541	4708.092	3070.835	323.303	387.055	329.734	5486.193	2961.596	708.881	11444.055	184.21	0.918	644.318	32.554	4	4	1	5636.318	1371.446
14290.989	12129.574	10668.809	8269.426	8973.234	14948.691	14175.606	23501.798	1240.5	455.851	423.021	487.33	2890.223	4267.181	394.894	7880.053	222.723	269.872	153.34	1450.819	1049.723	478.415	140.181	10434.532	1994.085	329.766	581.064	361.255	1841.809	6448.415	415.915	12689.989	158.86	0.985	711.184	33.219	4	4	1	5703.184	1370.781
18161.871	15258.576	13268.659	11627.647	11795.153	17190.918	18129.482	27827.647	1196.212	504.224	505.471	631.306	3656.588	4914.918	417.882	8478.412	224.906	296.235	178.271	889.082	1118.635	548.482	147.094	9283.659	2270.753	365.824	1310.576	346.106	1199.082	5121.765	717.859	9404.365	143.65	1	949.162	32.661	4	4	1	5941.162	1371.339
18909.023	15668.122	14394.809	12092.122	12108.679	21739.336	18583.076	26212.443	1108.008	287.198	329.153	730.42	5617.802	3063.275	299.389	6686.16	206.275	417.931	160.664	3339.031	15738.046	487.229	131.198	4621.664	3680.298	307.16	327.756	345.565	1901.336	12349.992	389.412	7921.718	221.39	0.849	1012.488	36.792	4	4	1	6004.488	1367.208
22232.646	18182.959	17067.551	14195.612	14562.34	24879.85	22200.973	30295.673	1429.66	299.483	351.163	766.639	5066.748	3050.755	277.741	7082.986	188.959	464.408	144.354	2924.524	10943.333	407.68	137.762	3807.735	4160.497	331.878	322.653	333.721	4092.524	9571.469	632.558	7829.85	248.43	0.871	1021.894	37.289	4	4	1	6013.894	1366.711
16736.581	14023.516	12560.656	11510.806	10996.312	19086.828	16451.312	23947.409	907.172	278.559	304.989	584.527	5647.366	3626.258	328.828	7857.495	195.925	296.688	152.806	1249.871	1977.849	627.419	131.484	5050.591	2566.226	342.914	564.613	350.796	485.989	8803.151	340.484	7772.258	157.17	1	1048.647	33.346	4	4	1	6040.647	1370.654
13375.817	11107.119	9657.413	9589	7966.908	14181.303	11859.917	17417.422	537.606	347.119	339.45	314.844	330.56	1084.202	278.789	6614.33	175.431	235.862	226.009	13056.633	344.358	269.578	135.468	4928.936	2570.771	337.789	556.679	347.046	4293.119	440	423.202	7596.275	184.21	0.907	1306.996	33.389	4	4	1	6298.996	1370.611
15035.85	11968.929	11193.221	10584.611	9511.699	15574.832	13966.894	18706.77	630.372	365.478	319.619	522.938	305.345	1163.761	255.336	4889.788	169.726	274.478	456.628	1892.124	310.699	296.549	222.186	4654.097	1613.673	321.354	321.699	371.664	7015.062	645.354	429.717	5934	190.97	0.901	1547.709	34.577	4	4	1	6539.709	1369.423
11258	8885.667	8176.178	8018.978	6980.133	11593.6	10059.522	14197.689	628.189	323.289	289.311	357.333	354.533	877.089	217.889	4430.267	162.2	213.844	514.978	2515.911	251.011	305.433	244.944	3730.044	929.811	311.2	377.033	380.744	6838.222	868.956	948.022	4752.733	152.1	0.976	1579.935	32.933	4	4	1	6571.935	1371.067
14437.692	12179.744	10198.641	8363.244	8415.603	15688.603	11742.679	15471.462	675.282	293.885	481.09	591.321	285.718	769.59	263.282	7160.808	196.013	244.91	345.564	2621.141	262.974	1952.731	137.256	2192.487	2301.526	351.526	859.949	310.59	11946.846	771.423	3896.513	8517.821	131.82	1	362.2	34.65	4	4	1	5354.2	1369.35
29692.765	24583.975	22253.519	14742.951	18739.333	30367.741	27927.173	36182.086	1429.099	401.37	858.642	750.889	3263.753	3130.988	344.358	6735.605	219.691	492.185	165.605	2109.148	2810.444	433.642	129.309	4254.741	7089.667	356.21	620.123	369.704	3228.395	6764.654	827.247	10332.975	136.89	1	460.85	34.835	4	4	1	5452.85	1369.165
18741.537	16069.195	14913.841	11954.902	12557.744	24405.049	19457.244	26458.829	562.415	262.89	299.963	299.695	221.793	2512.207	210.927	5178.39	158.817	220.841	206.122	1750.573	147.537	321.939	128.512	4477.585	1967.634	334.671	928.695	325.866	2159.622	550.207	2103.866	14079.159	138.58	0.968	810.043	34.466	4	4	1	5802.043	1369.534
18497.115	15359.575	14319.954	11680.333	12092	17237.667	18624.218	26322.368	1010.632	435.08	419.368	882.931	5319.425	3681.264	383.218	8540.839	217.195	381.276	178.46	2459.31	3845.609	1021.966	140.287	6352.609	3738.391	358.368	877.241	313.701	665.977	8845.885	385.115	9241.793	147.03	0.991	940.954	34.674	4	4	1	5932.954	1369.326
20992.389	16764.566	15450.354	14345.018	13321.575	21517.938	19435.761	25617.08	970.212	1091.885	299.929	1203.434	5346.522	12703.867	455.85	6565.301	195.274	647.646	137.965	1184.018	7446.416	490.841	141.646	3759.947	2287.717	328.018	297.212	333.319	856.575	6766.832	338.788	6214.381	190.97	0.981	1512.137	35.301	4	4	1	6504.137	1368.699
28928.278	24041.987	20009.506	13496.367	16914.177	28881.924	24355.949	33220.076	1114.203	384.785	554.671	724.43	7483.557	2997.114	373.772	7902.671	245.278	357.544	150.962	2021.405	6687.418	535.152	135.658	4613.506	3806.38	400.785	809.316	384.063	274.759	8479.696	714.228	10115.937	133.51	1	409.673	34.927	4	4	1	5401.673	1369.073
23255.474	19430.742	17407.237	11776.722	14724.536	23798.897	22323.804	30146.546	1224.227	364.01	609.402	792.093	5008.289	3195.959	320.227	6799.309	199.381	416.969	177.897	2124.454	4032.309	491.381	134.381	4739.918	5671.371	373.144	836.155	366.588	1588.309	8488.361	630.124	10602.392	163.93	0.938	466.064	36.702	4	4	1	5458.064	1367.298
20870.82	17586.562	16432.798	12044	13967.876	22613.854	21643.562	29557.944	1175.528	281.079	300.404	383.18	1267.674	4510.539	255.551	7300.416	159.584	294.506	138.831	2655.517	280.09	405.854	139.101	5042	2388.989	337.528	574.146	333.82	6928.427	3271.112	814	12102.809	150.41	0.979	679.791	35.779	4	4	1	5671.791	1368.221
17546.495	14632.687	13461.141	10493.313	11729.747	19486.525	18728.364	27632.374	730.162	353.061	337.02	393.434	2975.929	4914.343	324.525	8222.051	189.293	332.909	162.98	572.576	555.03	572.525	148.848	7235.556	2402.859	366.455	454.97	372.899	1323.909	4611.071	756.313	12830.465	167.31	0.99	687.484	36.38	4	4	1	5679.484	1367.62
27885.728	23448.456	22246.022	15804.022	18334.339	28494.639	28210.422	37918.389	1044.683	379.194	359.578	541.844	3847.911	6820.128	319.311	8687.4	182.272	539.283	145.533	1473.322	5243.217	576.272	139.228	6560.578	4358.661	349.05	614.3	347.311	620.261	6595.606	407.322	12481.511	304.201	0.846	760.515	37.296	4	4	1	5752.515	1366.704
25961.807	21474.182	20371.239	16175.216	16918.455	23500.023	25939.625	35110.693	1123.614	350.955	325.716	502.943	6131.068	5451.966	311.08	7584.364	211.352	461.034	172.636	2626.602	7116.261	667.352	122.966	6778.659	5948.33	384.716	422.864	360.773	133.5	7772.477	307.557	10472.886	148.72	1	874.413	35.957	4	4	1	5866.413	1368.043
14870.851	12436.851	11387.543	10458.043	9867.032	17020.309	14975.574	20412.17	768.043	282.298	269.213	624.606	5322.521	5540.468	281.649	8778.67	162.298	488.404	161.915	1885.309	2788.713	402.213	125.915	4002.17	3836.564	336.213	432.681	357.096	612.426	7473.702	504.617	5789.564	158.86	0.985	1130.019	36.511	4	4	1	6122.019	1367.489
17565.609	13963.828	12937.333	11634.931	10741.356	17466.092	16205.253	22357.333	502.207	282.598	262.437	920.264	1376.529	2982.069	286.092	5373.299	166.218	278.724	592.862	2834.253	9139.368	232.885	230.23	2648.69	1760.793	363.494	498.448	309.506	4454.345	2565.414	351.908	6413.851	147.03	0.991	1371.434	34.853	4	4	1	6363.434	1369.147
17267.674	13738.326	12899.547	11728.651	11284.849	17449.512	16916.047	22096.64	749.523	290.279	286.105	714.616	312.302	1590.488	255.372	4689.209	162.581	333.942	631.07	2730.302	258.547	492.953	304.93	3162.093	1930.884	306.791	336.674	333.895	11394.872	2539.616	369.14	5007.709	145.34	0.98	1526.02	35.947	4	4	1	6518.02	1368.053
23587.211	19724.842	16521.158	11516.611	13331.347	24172.705	20258.084	27784	1021.032	384.432	447.895	734.253	6262.779	3289.179	388.537	9874.884	245.126	344.158	181.768	1487.021	3586.011	608.274	143.337	4073.295	3478.074	403.747	1102.358	380.747	1530.042	7231.926	628.358	9848.811	160.55	0.996	401.146	37.42	4	4	1	5393.146	1366.58
21047.953	17698.271	15682.698	11649.178	13731.217	23274.07	21103.504	28624.233	1327.558	342.256	321.69	717.233	4879.667	3535.326	319.434	6837.845	163.55	288.109	166.76	2092.287	7832.698	427.395	146.992	5605.783	1971.357	328.798	1027.814	329.512	228.977	10061.442	322.969	11020.473	218.01	0.982	526.596	38.441	4	4	1	5518.596	1365.559
14945.343	12597.576	11517.101	9164.97	9693.303	16479.828	15358.505	22780.737	752.677	296.788	353.253	426.848	2851.818	4577.485	310.141	7457.162	146.737	318.394	158.354	1032.667	695.717	455.939	137.051	6070.909	2262.404	325.949	590.848	352.859	3671.152	6768.283	710.091	11997.96	167.31	1	721.927	36.919	4	4	1	5713.927	1367.081
17485.326	14778.306	13551.535	11087.271	11529.486	16669.583	17915.042	25780.34	788.833	346.125	301.674	467.16	3074.278	5651.576	318.444	8254.597	158.403	291.34	159.215	1148.528	1969.792	540.597	125.562	6488.618	2678.944	346.333	521.083	334.236	1758.382	5326.66	381.549	11022.917	243.36	0.958	857.938	39.135	4	4	1	5849.938	1364.865
11050.183	9346.5	8473.951	7257.963	7384.927	11384.22	11547.61	17903.28	835.671	371.256	342.768	627.817	3514.098	4256.963	397.512	7500.378	173.134	276.476	164.915	1584.463	696.976	777.439	121.39	6882.841	2089.963	368.195	922.707	333.11	929.72	6075.341	410.317	10659.939	138.58	1	897.968	36.4	4	4	1	5889.968	1367.6
16048.729	13619.333	12186.854	11530.562	10597.417	18564.573	15921.812	22625.51	805.719	311.896	305.104	473.99	3863.667	4532.771	305.719	7242.208	199.812	325.354	175.396	1163.729	673.229	753.344	133.052	4637.75	2503.427	318.833	506.302	350.125	1882.573	4347.469	920.021	8597.542	162.24	1	1076.699	37.077	4	4	1	6068.699	1366.923
23976.101	20041.011	18125.011	16459.371	15420.09	26451.618	23337.337	31531.82	1235.034	448.854	388.303	634.652	5259.169	6602.809	398.371	8536.966	252.213	509.528	145.393	1449.742	2329.315	1075.157	140.101	6151.888	6689.449	340.517	508.944	379.236	370.91	7816.618	315.64	8253.674	150.41	1	1157.155	37.225	4	4	1	6149.155	1366.775
15657.877	12916.465	11543.774	11546.523	9882.258	16957.387	14682.323	19886.49	508.6	346	301.194	336.49	279.142	837.568	264.316	5613.794	178.658	248.8	608.677	795.129	291.368	262.277	164.703	3752.561	1904.116	304.445	379.671	331.29	4655.148	493.923	412.155	6700.077	261.951	0.878	1344.021	40.48	4	4	1	6336.021	1363.52
22583.1	18087.75	17084.108	14909.675	14710.275	23240.85	21973.525	28657.183	930.392	299.467	291.492	1052.25	3672.492	3162.367	303.417	5869.3	181.858	483	929.642	2850.792	17013.933	386.733	184.625	2534.658	2875.592	406.225	382.9	291.992	10061.442	5128.508	336.692	4646.367	202.8	0.877	1391.077	37.375	4	4	1	6383.077	1366.625
23812	19530.755	17965.518	16781.54	15486.029	25715.137	23111.835	30204.54	1093.288	1634.763	323.583	1084.151	6894.396	18768.302	541.971	6448.374	204.014	634.216	398.576	1440.518	7253.755	470.295	256.59	3864.432	2667.396	325.928	380.619	296.273	1406.504	9837.662	367.59	6337.647	234.91	0.891	1471.587	37.48	4	4	1	6463.587	1366.52
18244.189	15200.425	13943.349	13370.396	12344.406	21276.698	18917.538	24350.698	1756.349	367.425	277.255	1171.094	7579.774	9172.594	527.745	6347.604	181.981	637.066	127.038	1570.33	11381.34	505.264	160.349	3661.226	2227.443	369.802	328.792	300.358	1067.547	9453.321	354.755	5544.632	179.14	0.993	1483.4	36.719	4	4	1	6475.4	1367.281
17918.536	14270.712	13280.8	12557.544	11248.112	18601.008	16535.784	21467.088	670.584	355.376	376.752	321.872	326.904	1434.56	251.584	5844.672	186.872	290.264	584.312	9601.296	248.232	298.952	182.096	4223.512	2302.336	301.712	343.912	389.072	7824.344	447.048	641.56	5750.008	211.25	0.952	1564.739	38.704	4	4	1	6556.739	1365.296
15947.217	13076.413	11398.402	7950.924	9430.076	15469.967	14275.63	20631.457	931.087	349.761	357.783	826.293	3464.511	4814.707	396.174	7306.859	203.326	290.207	162.391	1532.217	771.989	796.022	126.826	4837.826	2075.913	530.793	1870.793	362.413	2656.022	6883.424	656.63	10529.185	155.48	0.998	439.782	38.18	4	4	1	5431.782	1365.82
31482.12	26499.735	24019.289	14814.313	19173.759	31155.843	29030.783	37406.506	1144.084	343.458	566.627	675.964	1445.217	2192.373	316.108	6065.711	227.578	484.241	172.566	2938.036	1041.964	372.024	140.446	3816.566	7386.566	348.843	855.639	374.06	6292.855	4120.542	1023.663	10327.639	140.27	0.98	451.453	38.961	4	4	1	5443.453	1365.039
19347.341	16507.854	14507.415	10850.256	12679.488	21522.537	19301.671	26345.963	869.463	331.598	318.146	717.683	3422.476	5815.988	337.415	7267.061	175.61	351.89	178.585	1277.146	2379.22	406.159	144.049	5913.854	2102.317	443.927	1255.293	311.183	470.463	7990.951	354.902	12046.085	138.58	1	513.691	38.128	4	4	1	5505.691	1365.872
21295.633	17786.684	16502.987	11918.101	13764.089	21951.759	21541.506	31120.861	732.987	328.101	319.709	403.785	3294.418	7347.152	320.101	8327.506	177.747	368.937	129.949	899.177	1841.557	446.253	129.646	6297.405	3266.329	335.241	707.291	336.57	457.329	5894.886	499.519	11419.468	133.51	1	781.128	37.527	4	4	1	5773.128	1366.473
18695.189	15822.055	14303.819	13592.559	12469.583	21194.52	18765.528	25811.882	984.472	408.299	373.898	731.551	9067.134	3013.465	369.504	7866.354	237.811	497.646	176.976	2893.913	6959.969	597.425	137.268	4783.079	7838.472	337.929	422.417	387.606	198.748	13059.882	323.598	4886.354	214.63	0.955	1213.111	39.067	4	4	1	6205.111	1364.933
25354.123	20384.333	19250.679	16831.531	16977.58	26342.049	25591.741	32536.63	731.975	292.741	247.556	201.333	390.012	2109.185	246.296	5954.543	171.444	379.988	1042.778	1290.494	313.593	2063.494	510.395	2573.691	2941.728	292.247	1331.173	307.963	18679.284	998.481	358.383	4217.852	136.89	0.991	1420.444	37.869	4	4	1	6412.444	1366.131
25782.968	21559.928	19395.312	12907.608	16422.408	26109.152	24531.312	32587.968	1054.128	313.464	347.504	927.416	3000.6	4305.768	284.2	6056.272	187.128	301.304	180.712	1590.16	6068.704	301.48	130.76	4739.24	3520.792	336.56	839.336	341.952	1775.496	7794.448	549.272	10640.904	211.25	0.94	480.548	41.085	4	4	1	5472.548	1362.915
29086.685	24049.41	22730.895	15089.46	19192.155	29517.95	29291.245	37310.145	1748.745	410.935	332.505	253.945	5125.79	2608.13	269.625	10052.095	399.03	734.495	217.755	2444.6	725.72	938.495	129.855	4057.305	25046.415	377.7	1231.345	349.035	609.27	6155.49	403.525	8880.275	338.001	0.883	589.882	44.909	4	4	1	5581.882	1359.091
23213.49	19116.854	17736.604	12608.292	14876.323	23387.594	23010.417	32165.844	1025.99	366.083	334.292	579.365	1794.938	6108.688	314.875	6844.604	204.365	356.323	200.51	607.229	1008.438	744.396	138.948	7224.292	3140.438	326.917	815.667	340.708	1858.583	3843.698	541.479	13346.25	162.24	1	641.199	40.002	4	4	1	5633.199	1363.998
11240.532	9529.886	8777.456	6802.582	7581.051	12504.646	12097.684	18156.734	669.177	305.114	301.304	405.456	1775.063	3652.81	304.899	7351.911	168.595	235.418	136.911	1042.063	328.038	526.354	131.582	6272.253	2333.797	327.886	706.873	355.405	2252.886	3327.519	547.696	12983.19	133.51	1	699.228	38.827	4	4	1	5691.228	1365.173
23444.57	19604.437	17787.834	14222.43	14760.02	21226.205	23046.563	34012.417	1492.033	549.437	524.066	650.245	2900.94	8067.755	426.364	7910.947	246.225	500.755	202.629	857.954	1062.086	852.596	143.927	9918.397	4249.185	391.04	740.444	326.702	971.576	5368.682	456.735	8779.695	255.191	0.909	925.975	42.095	4	4	1	5917.975	1361.905
14067.115	11775.538	10376.385	8985.885	9129.846	13692.833	13968.628	21549.077	861.346	333.526	341.282	480.987	3972.731	3790.013	325.731	7415.885	167.705	229.462	148.821	614.423	885.115	456.333	130.679	5651.269	1743.513	349.872	1450.833	328.269	582.333	4948.949	896.577	8965.756	131.82	1	954.351	39.25	4	4	1	5946.351	1364.75
16408.374	13849.299	12365.841	11185.729	10826.187	18709.748	16281.243	23545.729	884.692	333.589	340.523	619.28	1767.542	4113.308	329.262	7981.495	191.43	289.57	144.224	933.822	563.402	760.15	128.822	5109.364	2666.673	348.879	718.785	340.065	2819.579	9915.009	757.523	9883.523	180.83	1	982.127	40.367	4	4	1	5974.127	1363.633
22916.964	19361.252	16055.559	10485.432	13262.225	25932.523	19283.045	25396.216	688.694	317.541	410.514	563.982	3633.973	1236.459	301.946	6241.261	185.252	252.577	198.694	1461.793	1634.568	364.766	134.423	2380.757	1772.532	330.955	703.18	307.973	2086.919	2143.973	807.036	6838.712	187.59	0.964	309.523	41.477	4	4	1	5301.523	1362.523
28781.23	24015.694	19756.135	12613.811	16615.423	30879.869	24155.045	32969.878	1210.414	468.649	711.126	778.441	6638.045	3967.721	409.36	7689.036	257.023	401.523	140.369	1703.207	1811	648.662	142.973	4649.491	3359.923	379.527	1560.554	346.739	3425.82	3852.356	823.473	8939.032	375.181	0.768	320.035	47.479	4	4	1	5312.035	1356.521
27348.436	22777.385	18759.949	12063.974	15578.808	28179.218	23177.603	33015.436	1454.115	587.808	606.449	861.513	11477.423	3664.897	458.013	7898.962	383.192	376.731	174.654	1966.026	4731.949	769.744	159.526	7804.282	9853.538	425.385	987	354.474	824.962	5555.359	608.5	9676.064	131.82	0.991	333.45	39.9	4	4	1	5325.45	1364.1
26443.854	22271.659	18766.78	12051.134	15143.841	25310.683	22847.341	33082.317	1287.878	551.012	533.476	730.268	4578.354	4975.768	493.232	7952.902	277.024	394.378	168.988	979.854	999.512	651.915	143.988	7595.488	3204.549	547.183	1127.585	406.927	251.488	7264.793	574.707	10892.183	138.58	1	418.267	40.3	4	4	1	5410.267	1363.7
22906.294	18794.118	17757.318	12108.941	15143.718	23338.341	23214.2	31038.824	1216.153	331.965	294	483.929	5189.329	4123.447	284.059	8180.859	182.412	554.318	178.094	1964.353	1814.894	581.035	121.4	4395.659	6664	381.953	2168.412	344.012	347.071	6684.671	396.976	9853.459	143.65	1	600.578	41.348	4	4	1	5592.578	1362.652
19967.109	16495.609	15630.348	11854.641	12985.283	21787.935	20418.957	28681.772	720.826	315.033	303.446	373.522	3055.293	5971.163	294.467	8074.467	171.196	405.326	134.043	777.033	1190.707	513	133.707	5745.902	2948.707	326.38	783.522	330.826	598.304	5755.913	529.315	11791.348	155.48	1	788.098	40.95	4	4	1	5780.098	1363.05
15157.06	12708.57	11596.81	10253.36	9847.21	17135.42	14817.78	21134.25	808.04	256.38	290.56	773.21	7509.85	2446.68	345.24	8361.85	198.74	324.42	154.41	3082.09	4052.8	536.37	131.79	4449.15	2646.93	318.64	541.03	342.15	336.3	11667.89	340.77	6777.03	169	1	1049.101	40.95	4	4	1	6041.101	1363.05
19726.826	16575.497	14994.443	13596.839	13165.49	22281.685	19933.631	26917.913	1200.913	347.02	336.389	683.738	3619.235	6435.678	335.53	8679.611	189.174	401.711	164.523	885.497	1021.047	619.644	130.557	5078.698	2855.523	365.396	705.295	357.624	1133.483	7435.94	493.899	8530.275	251.811	0.906	1100.364	40.776	4	4	1	6092.364	1363.224
29324.622	23289.378	22138.646	18441.415	18834.854	28224.049	28019.732	35816.707	1014.305	366.5	293.988	224.805	399.927	5489.122	265.122	5930.488	192.829	402.195	1234.659	1422.463	342.256	6470.22	454.073	3039.695	3073.39	304.451	512.537	302.415	11753.049	437.5	353.915	5995.488	138.58	0.968	1414.259	40.934	4	4	1	6406.259	1363.066
27967.553	23643.576	19995.706	12830.918	15921.353	27532.835	23910.565	32811.588	1215.541	441.871	501.4	618.647	4722.329	3292.459	415.635	8632.988	285.294	333.847	163.565	1367.647	2815.553	709.929	137.141	5320.588	5939.635	430.671	885.047	395.576	181.647	4861.035	603.776	10672.6	143.65	0.989	410.365	42.036	4	4	1	5402.365	1361.964
18408.584	15410.089	14014.95	10144.911	11834.465	19383.01	18234.327	25184.782	1185.703	328.832	302.861	558.604	3285.188	5395.723	304.257	7496.564	272.327	393.188	182.238	1489.713	648.267	587.04	130.96	5266.267	11830.297	348.644	1500.861	340.515	1486.218	6443.307	480.257	10871.525	170.69	0.99	577.851	42.25	4	4	1	5569.851	1361.75
14488.552	12173.865	11215.385	8090.562	9652.625	15485.917	15249.094	22279.583	872.885	350.323	312.448	576.646	3415.844	6588.198	344.031	7997.552	215.208	221.375	165.427	972.083	868.979	423.438	128.865	7396.667	1244.229	332.01	1266.781	336.094	555.5	6473	583.167	14563.76	162.24	0.992	619.261	42.683	4	4	1	5611.261	1361.317
18437.859	15318.202	14418.697	10497.293	12044.919	19101.677	18561.626	26724.576	1138.242	341.566	329.949	802.525	4953.859	3594.182	298.707	8173.687	188.303	293.838	139.091	2032.758	13100.646	496.232	134.576	5246.515	2905.909	325.384	459.333	334.364	404.586	9255.586	407.495	10296.444	167.31	0.99	772.509	43.287	4	4	1	5764.509	1360.713
13891.961	11788.951	11197.735	8777.686	9319.373	17499.559	14730.118	20045.971	576.814	247.176	273.02	440.088	950.137	2004.931	208.225	5815.735	163.5	262.657	139.333	1706.343	243.559	436.657	133.961	4329.069	2127.216	361.755	939.235	315.324	2384.216	1888.686	2386.245	13374.892	172.38	0.987	800.635	42.161	4	4	1	5792.635	1361.839
17827.122	14739.933	13355.022	12025.278	11458.467	20455.256	17382.822	24753.256	1252.078	453.744	404.9	677.011	6946.856	3171.189	381.633	9151.022	248.489	378.389	151.033	2137.4	2527.944	628.867	139.111	6435.078	6726.944	342.756	600.522	352.4	121.178	10874.289	312.156	6841.433	152.1	0.99	1149.894	41.47	4	4	1	6141.894	1362.53
18296.296	15264.432	13702	12980.543	12201	20443.444	18214.198	26188.938	1605.407	433.963	393.444	936.988	8149.259	3018.778	366.716	7644.852	223.272	396.568	149.593	2130.741	6967.667	593.346	131.247	6772.531	5630.975	318.37	408.136	365.062	363.84	13970.16	341.432	7577.654	136.89	0.991	1172.722	42.443	4	4	1	6164.722	1361.557
13031.09	11126.344	10061.951	10133.631	8581.426	15337.008	12886.943	18265.418	1091.115	472.77	599.959	782.762	413.033	824.607	438.205	5568.344	210.746	274.164	144.016	4323.803	303.598	654.836	133.41	7881.877	3083.09	372.467	440.402	380.467	8271.311	2445.557	556.959	9208.336	206.18	0.834	1268.812	45.713	4	4	1	6260.812	1358.287
16238.106	12795.235	11991.306	11216.835	9611.365	16248.024	13977.8	19559.729	954.529	404.271	341.576	628.494	4239.812	4577.729	306.553	6872.224	204.706	380.188	245.294	1645.129	952.012	530.306	147.282	3914.835	3096.624	413.024	440.059	373.671	2617.306	7069.235	589.565	5919.518	143.65	1	1584.449	41.623	4	4	1	6576.449	1362.377
15071.085	12140.617	11200.479	10916.617	9816.979	16457.649	14422.489	19944.383	1039.755	444.138	368.83	730.16	3353.309	4504.67	339.085	7428.074	200.511	301.479	312.83	1604.138	1007.511	530.67	138.851	4444.777	2194.819	422.053	460.309	382.713	2802.681	5124.915	421.34	6241.681	158.86	0.985	1591.409	41.807	4	4	1	6583.409	1362.193
17675.679	15132.643	12774.864	9993.964	9987.136	18199.507	14017.186	17493.114	528.957	252.6	269.321	292.521	290.757	405.25	230.764	10060.264	198.736	272.1	449.286	903.629	242.236	329.564	136.55	1402.943	4062.014	361.779	386.514	381.379	6724.871	592.85	682.371	5080.043	236.6	0.874	389.202	47.339	4	4	1	5381.202	1356.661
15628.515	13016.68	11454.598	8365.577	10080.093	16718.144	15655.753	22174.722	1002.99	341.186	328.856	822.443	3391.454	5428.742	340.784	8296.711	153.577	265.495	155	867.948	1179.186	422.021	133.691	5775.268	1308.773	381.247	2436.309	327.072	1295.515	8117.495	695.763	12525.629	163.93	1	494.65	43.55	4	4	1	5486.65	1360.45
26464.039	22460.535	20066.023	13885.581	16529.876	27680.922	25247.14	33841.558	1452.605	340.07	323.426	716.039	4250.264	4972.062	324.698	6576.047	182.969	385.411	169.24	1913.736	6087.891	314.023	139.295	6003.147	2741.992	353.411	896.116	334.047	306.403	9064.349	355.535	12063.457	218.01	0.943	520.247	45.445	4	4	1	5512.247	1358.555
16165.598	13504.951	12779.427	9119.146	10698.195	17216.012	16669.768	23395.159	787.098	330.378	315.659	679.78	1743.854	5315.549	322.122	7305.866	168.39	253.951	130.476	465.78	359.793	351.207	128.756	6341.512	1686.293	358.976	1014.927	314.695	1310.89	4341.939	774.683	14760.317	138.58	0.983	667.313	42.52	4	4	1	5659.313	1361.48
18897.74	15870.51	14822.98	10969.51	12362.78	20435.21	19534.95	27956.38	875.98	363.56	353.52	367.03	2666.01	6578.67	323.18	8090.51	182.28	347.64	132.19	586.41	531.33	501.34	131.46	7226.26	2629.77	366.77	547.28	354.83	1312.75	4704.38	494.45	12981.59	169	1	680.551	44.2	4	4	1	5672.551	1359.8
21623.117	18174.628	16710.064	12273.484	14319.112	22901.766	22346.303	32170.362	961.069	455.255	437.005	576.649	2936.255	7845.101	398.899	8345.862	203.947	331.117	147.399	719.266	521.005	516.867	146.106	8895.91	2638.5	330.979	1069.681	352	787.84	5824.271	414.622	13138.059	317.721	0.827	709.344	48.702	4	4	1	5701.344	1355.298
17098.776	14356.529	13360.106	10656.894	11085.329	15920.082	17074.165	25057.129	771.694	369.4	308.588	407.071	7578.2	4114.059	336.859	8170.612	210.365	406.129	171.424	3116.153	7058.082	648.106	126.518	7117.329	5012.071	352.435	346.824	339.576	335.106	8021.953	325.788	10270.553	143.65	1	868.561	43.061	4	4	1	5860.561	1360.939
15311.62	12827.62	11602.21	10420.41	10260.52	25092.09	15842.73	23571.8	898.67	387.47	395.87	597.93	4624.59	4898.99	382.32	9255.08	223.96	298.29	143.44	1163.48	2589.27	724.99	142.56	8023.47	2085.03	355.44	640.59	361.23	410.3	12464.89	568.2	11912.23	169	0.967	995.723	44.629	4	4	1	5987.723	1359.371
16199.836	13482.776	12116.241	10801.388	10539.103	17775.56	16089.388	23426.586	1090.112	408.991	379.466	711.948	4547.94	5591.25	374.612	8774.095	217.853	341.724	166.069	813.155	1050.345	650.147	138.922	6101.776	2569.19	384.991	721.397	351.733	292.517	7694.164	376.638	8126.681	196.04	0.948	1110.605	45.041	4	4	1	6102.605	1358.959
29206.871	23422.197	22302.648	19070.91	19023.339	28467.828	27854.438	35235.219	1134.18	383.987	362.468	445.24	360.18	2205.906	300.442	5561.339	212.755	414.815	500.219	985.815	298.923	322.004	243.665	5161.888	2610.837	318.356	396.871	338.064	6524.931	654.803	494.768	7849.116	393.771	0.848	1525.044	47.606	4	4	1	6517.044	1356.394
14863.937	12447.937	11173.608	10115.747	9636.494	16636.949	14637.215	21681.646	859.823	334.506	340.532	518.734	3590.646	4018.392	341.671	8801.532	215.392	290.608	150.152	1065.013	888.342	604.316	139.025	6330.582	2034.557	343.658	545.304	344.228	972.152	4042.266	465.101	9660.684	133.51	1	1080.474	44.373	4	4	1	6072.474	1359.627
22801.327	18862.231	16861.635	15548.385	14600.288	25641.413	21982.337	30861.154	1272.663	478.606	430.49	626.971	4969.837	5412.067	382.481	9045.837	260.712	459.481	349.144	1210.942	1641.712	662.077	185.481	7724.356	5218.327	375.875	666.817	358.923	1147.683	8058.163	335.644	6887.038	175.76	0.932	1142.039	45.238	4	4	1	6134.039	1358.762
19375.567	15411.365	14563.817	12573.058	12282.721	18916.163	18018.163	24339.452	913.817	350.779	384.212	906	3588.327	5071.25	292	5927.135	201.115	476.125	448.49	1904.356	19361.894	959.212	147.115	2715.212	3530.683	527.096	572.298	295.606	4295.51	5339.635	318.702	4969.952	175.76	0.932	1403.126	45.763	4	4	1	6395.126	1358.237
20808.413	17405.29	15945.89	13223.671	13776.981	19588.916	20852.348	28935.871	1446.213	498.103	462.619	828.865	5143.729	3789.11	392.826	8904.561	223.2	400.774	176.548	2402.374	5189.419	661.884	136.845	6401.381	3647.716	355.161	440.852	326.987	512.342	9068.419	398.206	8707.271	261.951	0.878	941.775	47.333	4	4	1	5933.775	1356.667
18687.301	15852.935	13843.441	13825.645	12084.172	21074.591	17871	24669.839	744.097	382.817	454.688	686.398	4517.011	5347.849	407.333	6416.108	201	352.462	143.323	936.215	1226.796	557.419	130.935	4531.032	3034.677	509.204	631.323	409.14	1433.731	8619.559	655.247	8419.925	157.17	0.975	1232.716	46.01	4	4	1	6224.716	1357.99
20529.198	17342.247	15061.395	15285.593	13244.346	23182.049	19535.79	24805.395	605.198	354.025	325.506	257.383	320.025	1484.481	280.037	4738.494	152.407	219.296	533.988	1052.728	456.136	226.444	112.198	3968.049	1380.173	315.765	351.346	337.321	2744.753	728.086	467.556	7152.42	136.89	0.991	1311.533	45.957	4	4	1	6303.533	1358.043
22431.697	18861.227	17499.652	12756.737	14886.141	24193.348	23211.273	32176.934	929.98	398.374	306.278	589.682	2909.702	9708.576	323.076	6957.717	206.621	368.278	154.404	550.106	557.561	465.081	127.742	6862.778	3205.126	348.899	1143.672	331.591	713.374	6400.682	377.737	13750.045	334.621	0.826	643.901	49.026	4	4	1	5635.901	1354.974
19191.299	15935.495	14898.454	11590.969	12874.33	21087.825	19855.959	28124.835	919.392	322.907	314.454	519.196	3552.289	5925.206	313.361	9045.649	170.495	344.577	140.979	804.845	2241.34	549.134	134.814	6250.711	2481.206	362.619	817.887	332.876	980.598	5940.588	590.959	12315.876	163.93	0.97	781.562	48.522	4	4	1	5773.562	1355.478
20357.988	17195.75	15963.762	12456.083	13138.655	27329.774	20405.976	28564.631	689.488	309.929	309.821	318.143	538	5700.071	239.702	5659.94	190.69	315.5	212.06	2270.345	177.202	858.31	142.619	4948.631	4432.417	382.417	936.857	324.036	2976.19	6089.202	3667.048	14352.94	141.96	0.992	819.651	46.8	4	4	1	5811.651	1357.2
17282.383	14541.019	13616.168	11352.523	12122.224	17053.813	19006.822	26097.598	721.533	375.215	313.925	516.925	6030.131	4310.346	311.224	8821.654	192.262	316.318	161.981	3611.075	7784.168	651.234	121.056	6941.626	2793.43	372.935	379.271	352.262	252.15	7720.252	315.215	10225.907	180.83	0.989	844.74	47.887	4	4	1	5836.74	1356.113
18713.878	15732.093	14287.773	12384.419	12332.744	18195.297	18989.494	26786.372	1020.203	380.884	377.797	566.808	3786.517	5124.372	361.279	7769.128	200.064	367.052	161.349	640.913	825.145	504.424	131.605	5738.436	3832.314	360.029	842.919	339.169	994.058	5628.267	692.058	9789.965	290.681	0.831	966.309	51.698	4	4	1	5958.309	1352.302
15769.988	13061.753	12058.635	9874.306	9889.471	17370.341	14981.659	21221.329	1308.047	296.447	322.624	650.447	7365	2272.788	278.212	7650.529	202.659	411.318	151.847	2790.071	12564.8	529.482	129.753	4596.718	3678.024	307.588	270.047	326.141	994.671	12029.471	722.224	7315.447	143.65	1	1018.245	47.848	4	4	1	6010.245	1356.152
18867.654	15832.618	14370.779	13622.963	12518.728	21187.184	18818.669	26102.463	1316.801	433.228	385.382	884.507	8839.581	2940.059	376.61	8283.007	212.735	459.985	175.669	2919.088	8800.375	559.919	138.382	4510.897	5256.397	337.743	402.529	394.882	209.029	12759.206	392.301	5361.096	229.84	0.956	1216.887	49.027	4	4	1	6208.887	1354.973
18009.992	14448.976	13508.888	12156.24	11566.504	18248.824	17260.312	22935.136	742.496	381.864	284.872	453.376	485.928	2675.696	278.536	4497.784	168.792	298.768	506.152	1131.2	1043.968	267.272	258.736	3306.088	1854.128	283.752	852.96	285.488	6679.424	1658.496	355.112	5883.736	211.25	0.889	1458.908	47.356	4	4	1	6450.908	1356.644
18660.161	14734.935	13973.601	12612.494	12070.714	18884.637	17907.137	23736.976	756.429	366.405	402.958	356.363	379.53	1869.244	281.738	3814.595	200.149	279.994	340.976	1523.839	324.774	232.81	204.756	5249.75	2148.208	345.935	345.899	344.446	3772.821	646.268	544.756	7052.667	283.921	0.719	1543.465	50.352	4	4	1	6535.465	1353.648
25480.449	21058.685	17013.27	10854.146	14382.775	25771.562	21492.225	31208.506	1419.539	555.348	696.213	811.236	8487.933	3910.809	473.966	9392.843	308.404	351.663	169.461	1846.135	2484.618	819.618	158.371	6666.258	4137.989	446.483	1099.899	363.618	1374.584	4911.944	654.899	10148.652	150.41	0.999	332.15	48.341	4	4	1	5324.15	1355.659
21998.433	18258.38	16444.227	11000.413	13441.513	22227.18	20438.52	27966.967	983.987	310.553	343.247	975.633	2856.213	3207.607	315.06	6406.273	172.787	310.173	155.673	1002.167	4476.18	310.053	134.4	5176.167	2995.647	338.607	1282.527	335.933	1062.993	7437.193	701.92	12005.113	253.501	0.912	486.868	52.147	4	4	1	5478.868	1351.853
10308.094	8620.118	7938.247	6605.588	6643.788	9549.318	10502.176	15321.012	690.506	271.741	255.471	359.071	1254.188	2657.365	257.188	6847.282	138.6	265.447	160.518	973.918	392.176	501.082	121.2	4496.482	1744.894	397.529	552.424	318.4	1898.459	2609.282	533.176	8094.235	143.65	0.968	918.237	49.668	4	4	1	5910.237	1354.332
19800.014	16547.684	14871.517	13198.861	12779.646	21629.713	19426.876	27826.526	1116.211	401.12	380.311	701.483	4041.679	6813.828	367.632	8727.531	211.584	436.641	164.292	1018.316	1299.478	656.971	134.612	6315.699	2978.105	386.517	721.12	338.632	510.45	7382.105	367.33	8441.445	353.211	0.808	1097.528	52.034	4	4	1	6089.528	1351.966
22714.15	19462.131	17153.748	17347.981	14917.318	27155.477	22812.364	30505.748	844.234	390.065	377.458	496.916	1226.271	3186.822	347.71	5914.766	173.804	328.467	308.822	1192.215	4305.598	300.224	120.72	4256.935	2678.514	384.86	484.29	356.019	3986.299	2413.579	440.617	7897.804	180.83	0.89	1307.127	49.758	4	4	1	6299.127	1354.242
17718.913	14668.722	13503.111	12761.325	11676.802	19746.603	17720.992	23282.452	723.683	325.913	338.016	436.508	320	1363.524	291.659	4707.738	191.389	267.825	505.27	1443.833	280.563	286.278	189.508	3898.151	2302.23	322.69	428.929	314.865	8360.571	1222.492	350.31	7391.579	212.94	0.932	1358.078	47.987	4	4	1	6350.078	1356.013
24533.663	19445.427	18627.27	15720.562	16283	23879.517	24144.281	31112.629	1687.337	331.067	287.775	341.326	400.011	5491.798	256.955	5896.191	188.483	289.742	1140.787	1295.337	1268.708	883.045	270.225	3138.64	2303.517	337.202	430.528	289.562	9401.36	487.719	322.404	6485.315	150.41	1	1414.248	48.575	4	4	1	6406.248	1355.425
18886.573	15414.719	14048.775	12789.056	12094.652	19240.326	17902.124	24132.708	533.404	288.281	284.045	495.685	889.798	2194.674	271.067	3808.225	160.427	239.865	277.348	996.809	1131.82	185.944	230.742	3626.955	1403.258	285.573	411.112	270.989	4348.787	1600.989	360.09	5552.506	150.41	0.979	1476.765	47.508	4	4	1	6468.765	1356.492
25050.099	19762.563	18842.592	16386.62	15822.437	24648.634	23386.563	30321.542	787.472	336.092	313.183	461	387.683	2783.373	272.042	4790.035	199.507	424.993	390.937	901.901	483.063	311.901	233.148	4286.62	3402.627	340.704	362.965	311.211	6796.845	597.845	407.542	6984.662	239.98	0.945	1509.759	49.775	4	4	1	6501.759	1354.225
18819.235	14969.824	13849.553	13101.271	11557.094	19137.259	16699.235	22726.859	745.2	348.188	404.788	350.259	771.106	1706.859	251.353	5476.235	200.871	350.329	765.424	2519.212	367.8	314.6	172.047	3384.118	3094.365	342.482	372.965	372.776	8290.129	1473.706	1223.812	6520.529	143.65	0.968	1562.181	48.337	4	4	1	6554.181	1355.663
16053.543	13249.432	11665.728	8237.889	10043.753	16538	15009.025	20811.235	928.16	377.309	447.111	975.259	6201.123	2648.481	378.049	6059.16	215.407	284.827	153.556	2478.358	3978.185	474.988	136.506	5502.284	1884.173	402.481	1334.605	376.864	659.012	11440.025	498.099	11167.531	136.89	1	437.45	50.05	4	4	1	5429.45	1353.95
15785.759	13510.115	12621.069	9581.126	10343.678	18670.184	15738.655	21965.126	490.552	267.138	233.218	271.989	384.103	1692.057	213.276	5361.391	155.793	183.023	257.92	1492.77	170.425	356.609	142.448	4621.851	1468.793	312.333	692.368	321.552	3049.31	1150.839	4171.057	14466.506	147.03	0.991	811.716	50.498	4	4	1	5803.716	1353.502
16792.491	14190.246	12765.851	11644.325	11086.868	19276.132	16455.579	22879.684	973.202	273.325	293.061	934.904	7397.842	2349.298	299.132	8580.447	182.816	382.439	150.219	2849.947	5667.816	479.123	131.447	4216.316	3115.43	327.877	491.711	338	561.895	11741.93	322.439	6323.272	192.66	0.948	1054.643	52.205	4	4	1	6046.643	1351.795
17614.74	14632.95	13310.32	12245.27	11446.47	19124.74	17094.19	23572.41	1066.73	386.53	368.26	627.61	4778.72	5068.34	360.65	8193.83	190.05	404.23	141.59	1344.71	1122.36	561.46	125.53	4885.45	3824.8	348.16	541.98	356.27	1269.16	8079.31	721.71	6531.62	169	0.967	1198.666	49.959	4	4	1	6190.666	1354.041
17421.76	14139.785	13241.465	12194.245	11485.55	18965.65	17338.455	22832.035	498.84	397.26	289.07	516.99	700.175	2700.54	274.355	5601.33	174.33	314.62	477.37	1280.36	3727.57	304.96	226.805	3152.365	2599.49	394.225	346.445	311.17	5397.22	1245.775	319.515	6548.99	338.001	0.713	1381.121	51.428	4	4	1	6373.121	1352.572
11310.609	8932	8257.707	8051.674	7103.402	11918.902	10524.402	15001.098	1184.152	385.978	318.837	626.435	4608.38	3347.359	310.054	7436.739	177.272	302.902	138.609	1284.641	1425.391	551.848	147.859	3903.957	2033.5	392.587	424.391	371.837	1532.663	8567.826	377.804	4513.978	155.48	1	1577.552	49.4	4	4	1	6569.552	1354.6
20642.261	17319.196	14294.13	9535.413	11944.75	20443.272	17605.641	25383.174	1401.576	467.717	515.185	865.087	8712.217	3259.141	422.467	8734.957	250.076	297.924	145.5	2062.315	4548.446	605.185	145.739	5996.967	2695.152	377.728	965	403.576	259.272	10533.522	621.413	10831.761	155.48	0.998	409.981	51.915	4	4	1	5401.981	1352.085
18604.913	15463.117	13981.786	9467.68	11326.01	18364.942	17040.631	22995.767	1039.573	381.194	471.068	934.34	6884.961	2268.806	344.117	6906.951	245.233	371.282	148.029	2299.146	5563	504.835	143.476	5460.786	6717.835	354.078	1528.806	356.592	622.515	11101.107	577.097	11140.748	174.07	0.965	469.206	51.186	4	4	1	5461.206	1352.814
15832.559	13317.108	11920.796	10547.043	10181.237	20636.935	15316.226	21482.473	803.387	364.172	387.828	496.183	800.204	3486.548	262.634	6786.796	188.237	309.581	182.366	990.194	1890.742	734.892	146.656	3716.914	3520	343.409	605.204	329.645	3243.849	8576.667	1390.215	8933.269	157.17	0.988	981.69	49.924	4	4	1	5973.69	1354.076
24382.568	20083.341	18389.068	16239.523	15530.761	26218.341	23306.568	31200.818	974.284	388.284	353.67	657.727	3441.398	5791.091	340.091	7781.67	218.398	485.034	473.284	1088.477	1292.489	563.42	207	5235.409	4595.807	431.568	590.784	359.364	1878.273	6372.864	401.795	7989.193	148.72	0.954	1137.028	51.439	4	4	1	6129.028	1352.561
22451.59	17998.125	17303.995	14804.295	15145.48	22850.11	22721.72	28628.885	566.28	343.39	272.57	318.92	280.645	2203.875	244.74	5086.43	172.72	320.4	664.685	1013.895	283.915	305.21	263.035	3075.77	2476.45	308.215	460.74	287.635	6410.765	562.215	339.27	5961.37	338.001	0.81	1442.13	54.756	4	4	1	6434.13	1349.244
19138.911	15804.723	14801.02	10538.822	12810.02	20279.663	19683.931	26518.634	788.139	294.099	329.96	848.594	2346.574	3898.644	326.01	7093.525	203.713	266.248	170.515	1947.158	589.099	343.574	127.99	4770.97	3415.396	343.584	1309.703	323.604	2676.901	5627.614	575.426	12060.317	170.69	0.977	608.278	52.367	4	4	1	5600.278	1351.633
23470.72	19847.189	18715.524	13770.274	15849.207	25986.317	24770.476	33605.018	881.744	363.976	351.567	547.451	1776.207	3951.378	347.634	7327.829	167.348	242.567	122.463	893.415	698.659	357.348	135.573	6850.945	2399.354	333.848	834.634	349.372	1501.226	4635.207	616.293	13517.482	277.161	0.863	726.336	53.744	4	4	1	5718.336	1350.256
18946.46	16100.89	14972.14	11773.36	12407.82	16354.07	19418.96	27801.23	698.46	347.21	268.2	532.35	3374.11	4860.25	339.51	7582.38	179.6	349.91	152.6	1284.18	2319.7	494.05	132.06	6283.87	3458.54	382.37	803.74	326.98	661.42	4560.05	338.65	11597.99	169	1	837.695	52.494	4	4	1	5829.695	1351.506
25227.643	21099.908	19178.847	17315.704	16503.092	27371.153	24300.592	32227.306	1187.939	414.031	377.878	976.306	8075.878	4047.694	319.286	8120.786	253.163	453.735	160.133	3208.184	9454.745	510.918	133.286	5311.327	7364.235	362.796	314.704	381.469	696.245	16325.827	365.276	7548.51	165.62	0.993	1167.547	51.801	4	4	1	6159.547	1352.199
17997.537	15219.2	13224.263	13366.705	11656.126	20346.811	17433.895	25190.547	907.158	431.6	514.105	720.274	4010.779	5042.221	421.663	6779.811	209.242	350.684	149.305	1189.558	1473.632	786.295	139.032	5040.421	2815.463	532.316	666.168	413.958	2388.189	7515.453	818.568	8231.253	160.55	0.996	1236.623	52.226	4	4	1	6228.623	1351.774
15521.494	12827.759	11247.724	10999.046	9585.448	16320.989	13762.264	17911.494	533.287	359.632	334.322	312.54	356.034	1153.805	292.218	5804.218	178.506	239.609	327.92	646.92	372.575	227.023	186.724	4298.345	1865.862	362.276	350.391	350.517	2612.805	498.253	462.126	7040.069	147.03	0.991	1331.388	52.366	4	4	1	6323.388	1351.634
13253.617	11128.511	10104.532	10107.862	8563.138	13838.479	12368.596	17028.798	376.979	300.202	294.064	269.872	259.436	545.638	266.83	4315.149	162.298	157.213	399.606	478.83	245.298	176.181	113.202	3126.351	1056.096	296.957	358.309	319.649	3241	427.745	351.543	6816.649	158.86	0.985	1344.201	52	4	4	1	6336.201	1352
16994.395	13672.432	12819.059	11717.924	10948.778	17940.546	16275.086	21610.286	531.162	298.07	278.135	394.946	292.551	1540.059	245.222	4299.168	181.73	275.708	354.13	917.205	339.168	203.924	243.168	3745.795	1706.924	314.93	361.584	299.832	5119.043	617.541	366.573	5769.254	312.651	0.719	1485.631	52.432	4	4	1	6477.631	1351.568
20666.239	17220.294	15012.67	9894.899	12699.367	20938.826	18655.339	25684.954	1231.165	383.954	420.229	944.394	6152.817	3432.339	383.211	6333.991	199.633	316.688	174.128	2507.33	4104.771	541.835	137.11	5075.817	2321.505	381.055	1125.872	374.064	642.752	11307.394	517.009	10472.44	184.21	0.935	426.466	55.393	4	4	1	5418.466	1348.607
21004.795	17385.015	16548.826	12391.015	13912.826	22729.538	21549.75	29668.083	992.189	375.568	365.742	764.023	4474.273	4105.667	320.932	8793.386	220.508	361.152	148.25	1613.106	7596.409	532.682	136.242	5900.932	4693.886	406.379	613.742	353.795	369.629	9195.273	438.962	11191.485	223.08	0.869	772.999	57.732	4	4	1	5764.999	1346.268
17815.184	14947.693	13614.965	10695.561	11409.474	22080.754	17926.281	27033.956	878.754	404.833	352.114	461.965	2387.833	5060.395	346.237	8014.605	197.772	291.412	156.912	436.114	539.105	582.719	132.132	8067.298	2244.982	331.895	982.018	338.614	346.395	5057.895	473.921	12709.211	192.66	0.99	827.348	55.011	4	4	1	5819.348	1348.989
15298.872	13081.115	11524.564	9380.744	9955.295	14192.692	15354.474	24537.718	954.679	526.256	437.91	522.256	3712.538	4737.244	381.103	8359.859	231.244	277.436	202.474	905.692	1747.5	615.91	140.474	10700.218	1885.231	359.269	634.769	357.282	500.936	6417.474	336.641	11302.179	131.82	1	858.651	53.3	4	4	1	5850.651	1350.7
17654.85	14551.636	13258.093	11731.093	11576.093	19811.168	17380.991	23616.047	877.963	334.626	318.944	567.561	4713.804	4181.28	299.327	8955.168	187.084	352.224	140	1288.71	1351.589	687.318	139.355	4325.598	2368.299	347.701	552.29	340.636	3176.019	7676.673	642.262	7057.664	180.83	1	1043.227	54.667	4	4	1	6035.227	1349.333
20445.693	16817.728	15569.702	13456.526	13540.763	21909.026	20291.904	27160.044	1189.614	413.263	377.868	891.237	4751.509	3686.789	339.789	6872.904	191.482	362.123	146.07	1567.342	2127.298	572.175	133.921	5088.114	4646.395	335.825	417.64	348.904	372.088	7551.026	574.956	7558.667	192.66	0.909	1126.679	54.68	4	4	1	6118.679	1349.32
21040.98	17511.807	16174.707	14878.48	14348.96	23735.96	21371.613	28259.98	956.56	394.193	360.573	873.367	7875.953	3260.813	309.98	6864.44	206.06	424.62	135.38	2896.727	6658.733	568.007	128.473	4542.747	5685.053	397.82	344.833	380.587	1188.907	14228.607	1038.307	7056.46	253.501	0.889	1175.626	57.451	4	4	1	6167.626	1346.549
21732.24	18161.596	16036.683	15179.558	14454.827	23897.683	21505.365	30605.971	1547.048	629.962	566.077	677.529	6757.26	4966.731	474.971	9260.702	269.962	478.327	187.942	1265.154	1809.279	658.971	154.76	8331.154	5025.154	352.24	531.317	385.712	196.779	9657.74	405.837	5584.663	175.76	0.974	1205.239	54.25	4	4	1	6197.239	1349.75
13109.618	11052.461	9721.408	7298.026	8398.263	14183.118	12921	18830.816	1019.724	339.645	283.566	877.671	4500.829	6267.882	373.092	7870.303	159	223.118	154.105	944.645	595.211	483.724	141.961	5850.013	1219.75	322.237	2214.171	339.592	816.579	9348.632	394.368	12316.461	128.44	1	548.601	54.6	4	4	1	5540.601	1349.4
17738.373	15017.48	13369.265	10037	11414.882	19273.794	17372.353	24084.029	920.775	323.441	278.912	682.441	2682.892	6068.775	348.676	7831.745	159.588	339.088	163.029	877.078	509.078	531.667	141.569	5728.931	2161.48	350.186	1752.275	345.892	821.765	5810.902	619.853	12410.863	172.38	0.987	559.434	55.964	4	4	1	5551.434	1348.036
19214.932	16252.876	14220.795	11955.801	12260.534	18003.478	19078.335	30453.789	1538.677	655.478	596.907	749.497	4498.323	6372.149	497.391	8802.559	260.658	397.683	225.248	1763.528	3892.043	773.938	145.224	12986.752	2988.031	369.354	588.391	356.416	903.137	6463.267	430.981	10440.578	272.091	0.889	905.556	58.294	4	4	1	5897.556	1345.706
17076.821	14296.274	13068.737	11365.705	11193.274	18244.505	16982.221	24985.495	1509.653	467.4	437.274	670.189	6949.642	4091.063	403.158	7940.053	257.832	354.053	168.105	1786.074	4742.663	732.189	131.042	7323.074	6293.716	379.884	903.347	360.632	122.042	11166.116	333.663	9788.8	160.55	0.996	958.08	55.975	4	4	1	5950.08	1348.025
27280.901	22540.921	20936.624	17670.792	17928.366	30028.089	26176.129	33245.069	1199.218	379.287	360.594	326.96	5286.079	2844.218	279.228	10235.149	212.733	540.426	157.693	2517.673	1304.594	770.782	133.95	3059.822	4489.356	337.129	381.485	344.228	3283.485	6181.436	776.178	5571.139	170.69	0.977	1035.605	56.112	4	4	1	6027.605	1347.888
26352.593	20603.512	19893.465	17120.733	17139.407	26454.651	25519.326	33600.128	1006.872	324.186	297.442	427.581	533.872	1803.256	271.326	5861.767	191.105	337.86	954.802	1173.895	2225.291	327.244	217.233	2978.86	2642.291	321.326	434.233	306.558	7605.849	751.302	285.791	6711.43	145.34	0.98	1408.521	54.993	4	4	1	6400.521	1349.007
16567.128	13318.291	12266.462	11905.256	10964.726	18112.615	16275.923	22193.222	933.624	377.966	337.53	791.299	4543.752	4253.752	329.812	6434.821	197.872	327.513	191.94	1446.821	4035.137	456.88	145.103	3772.504	2665.453	358.581	438.581	372.615	1447.709	8420.427	528.983	5517.205	197.73	0.944	1565.885	55.795	4	4	1	6557.885	1348.205
36780.374	30968.008	25674.228	15982.463	21312.528	38172.496	25992.171	35419.992	1326.423	503.48	1005.098	722.504	4620.236	4132.65	398.992	8822.569	295.902	420.837	240.341	1582.886	1202.228	671.561	154.309	4964.821	4147.61	404.39	990.699	344.057	3935.081	3185.285	1258.951	9299.073	207.87	0.925	331.706	57.279	4	4	1	5323.706	1346.721
19117.051	16211.122	14332.704	9937.969	11998.724	20011.265	18446.112	25895.908	1069.949	341.143	302.704	741.857	2623.704	6155.684	313.031	7244.092	150.929	256.5	173.347	1086.602	1470.724	385.643	138.235	6269.735	1427.122	377.52	1524.378	322.296	359.194	5791.265	407.194	13140.02	165.62	0.993	513.952	56.351	4	4	1	5505.952	1347.649
16838.225	13775.647	12778.961	9613.765	11216.618	18162	17387.451	24481.422	736.775	324.314	299.392	489.667	2041.794	7554.265	325.559	7177.069	198.529	233.706	157.735	902.108	472.176	345.265	124.676	6258.127	2089.765	367.755	914.52	309.578	1358.755	4475.598	607.52	12703.098	172.38	0.987	619.667	57.748	4	4	1	5611.667	1346.252
14069.196	11868.062	11008.571	8802.732	9554.598	17396.527	14896.723	21320.786	617.857	301.125	283.188	513.518	1984.571	4826.661	260.509	6755.812	167.759	233.17	135.839	525.777	412.089	569.759	131.473	5078.866	2822.536	324.643	1001.464	340.884	1276.375	3807.866	1460.5	11493.929	189.28	0.973	800.569	57.618	4	4	1	5792.569	1346.382
15164.893	12743.689	11501.128	10478.566	10008.27	17404.663	15188.546	20986.255	957.204	296.622	318.949	766.566	5763.99	3953.194	320.015	7622.219	199.99	324.474	180.143	2490.245	2169.872	483.566	127.821	4867.99	2371.582	374.296	492.964	337.061	2716.255	8897.607	475.291	7307.633	331.241	0.794	1074.756	59.243	4	4	1	6066.756	1344.757
23045.673	18266.048	17575.25	15191.856	15539.365	23511.712	23527.663	29821.962	790.481	1673.692	298.231	442.106	296.635	10252.337	273.519	5935.933	201.298	397.317	560.558	1323.442	253.202	297.202	198.558	3739.942	3400.663	427.308	361.913	303.683	6510.913	635.99	326.269	7306.692	175.76	0.961	1428.239	56.488	4	4	1	6420.239	1347.512
26676.062	22805.222	16279.037	12238.222	12123.222	26914.531	15899.531	22989.444	1276.519	430.457	506.272	513.012	2250.247	606.901	268.84	8672.519	663.543	323.728	224.506	2124.358	825.185	573.889	141.42	3830.667	32626.395	411.173	487.494	362.951	6225.086	1576.432	706.84	5892.852	136.89	1	272.35	57.85	4	4	1	5264.35	1346.15
18221.104	15180.2	13429.007	9799.037	11543.881	19343.459	17851.244	24740.23	1139.83	365.511	331.015	836.556	3561.778	5635.822	382.081	7766.978	175.215	272.63	163.074	900.556	670.259	482.133	147.222	6417.17	1521.333	385.993	2287.57	335.622	1509.119	8158.444	454.941	13779.793	228.15	0.898	496.48	60.96	4	4	1	5488.48	1343.04
23766.922	19626.922	18417.908	12104.948	15120.542	23658.072	23110.379	29917.288	1501.765	370.967	307.314	332.072	3429.046	2222.033	267.83	9847.157	272.301	599.667	222.765	2745.124	629.621	684.111	128.196	3998.163	16001.248	341.157	821.889	347.791	2719.732	5821.497	579.346	9430.294	258.571	0.931	588.429	59.532	4	4	1	5580.429	1344.468
20957.516	17736.505	16545.832	14213.189	14705.842	21312.042	22588.453	30493.253	1100.526	374.421	328.716	508.2	3615.305	8628.863	365.989	8577.737	155.905	367.347	157.979	667.242	1315.947	763.663	122.779	6786.937	3082.326	365.779	638.347	343.832	702.779	6195.011	380.6	10960.747	160.55	0.996	876.892	57.713	4	4	1	5868.892	1346.287
21620.893	18281.631	16798.01	14024.816	14230.883	20400.961	21281.34	28600.592	1045.961	364.922	371.32	571.117	3425.961	6059.816	335.039	8068.039	201.505	395.223	143.427	1394.291	1934.126	572.68	126.825	5407.068	5223.262	377.621	704.223	329.437	2662.204	6044.951	461.379	9860.019	174.07	0.996	943.34	58.229	4	4	1	5935.34	1345.771
14845.341	12341.732	11392.549	10109.732	9887.622	21049.463	15317.476	21384.098	809.976	284.634	308.159	645.463	2406.268	3462.378	266.232	5134.561	164.549	188.366	140.183	1737.585	9169.78	372.098	129.354	4000.183	1534.756	318.195	388.22	326.78	2201.098	7227.976	990.463	9550.61	138.58	1	998.401	57.533	4	4	1	5990.401	1346.467
17129.025	13616.625	12548.338	11885.938	10633.8	17974.388	15905.8	21954.125	495.375	384.975	299.625	384.038	271.275	3111.362	273.038	4594.15	188.025	239.8	463.338	755.15	284.55	228.188	229.7	3652.05	2861.288	404.238	345.788	318.95	3439.8	472.688	354.575	7374.625	135.2	0.994	1369.584	56.908	4	4	1	6361.584	1347.092
21508.809	18219.506	15320.292	11128.708	13354.247	24077.899	19492.169	26018.674	1253.112	429.202	479.697	839.146	9695.809	3087.506	387.169	10242.843	234.169	363.427	155.157	2125.685	5460.382	549.787	142.539	5051.742	2810.528	399.337	875.225	428.011	666.596	12166.427	600.674	10319.528	150.41	1	402.526	58.653	4	4	1	5394.526	1345.347
24678.504	20273.248	17357.094	11138.419	14292.598	23062.974	21184.111	31364.111	1497.59	597.581	555.915	875.667	4564.248	4731.556	472.231	8415.846	285.47	444.974	180	1383.709	725.342	721.957	154.171	9510.701	5628.949	396.974	1295.017	352.162	1875.179	6729.581	732.726	9863.607	197.73	0.973	447.939	60.039	4	4	1	5439.939	1343.961
16849.198	14046.802	12667.188	9020.896	10427.979	17172.812	16344.604	24616.469	880.135	321.271	296.927	687.719	3022.188	7647.927	337.26	7348.146	197.74	261.083	161.104	539.51	374.802	462.031	126.49	6778.979	2039	311.938	1330.958	330.281	976.292	6567.281	396.031	13283.708	162.24	1	638.978	58.798	4	4	1	5630.978	1345.202
25893.169	21702.595	20132.872	14072.993	16818.912	26054.655	25952.98	36487.378	1016.453	438.162	418.432	643.014	3341.696	6514.25	387.345	7718.23	217.122	351.101	153.426	1524.689	644.588	526.574	140.324	8744.541	3982.574	373.568	718.155	348.831	811.209	6517.216	459.108	13437.973	250.121	0.924	699.093	61.618	4	4	1	5691.093	1342.382
24710.101	20645.859	19640.273	14729.939	16522.939	27153.778	25364.909	34349.172	848.96	331.859	316.697	558.677	2821.273	6841.566	319.949	8087.384	192.859	401.848	155.242	635.242	1537.818	502.929	144.152	5586.97	3681.838	351.444	885	326.768	1552.273	5930.374	970.505	11937.788	167.31	0.958	780.677	60.358	4	4	1	5772.677	1343.642
20223.24	17147.413	15736.519	13358.74	13274.452	20219.365	20213.577	27875.471	1285.76	390.904	371.904	682.356	4322.885	6836.067	359.442	7555.538	230.558	401.837	152.51	1181.683	3644.606	608.865	121.548	5637.798	6491.721	387.067	780.865	348.596	537	7285.51	375.231	9791.26	175.76	1	951.126	59.6	4	4	1	5943.126	1344.4
26183.538	20812.143	20158.505	17235.736	16715.066	25718.626	24340.187	31336.505	470.44	317.044	370.549	341.648	340.879	1288.835	297.956	5017.462	167.648	333.044	634.462	753.33	399.352	316.385	199.824	2731.308	1970.516	321.637	430.209	322.264	5853.659	468.363	292.725	6263.308	153.79	1	1403.323	58.564	4	4	1	6395.323	1345.436
24821.342	19521.396	18846.04	15758.651	16047.497	23989.174	23834.946	31369.611	746.054	594.886	293.805	367.946	298.597	3385.805	271.872	5450.55	200.772	331.174	614.819	917.43	267.94	289.953	232.993	3893.315	3238.94	367.557	375.96	303.866	8246.899	493.309	321.403	7760.141	251.811	0.944	1419.213	60.616	4	4	1	6411.213	1343.384
18741.201	14863.289	14178.99	12878.211	12192.268	19412.309	17924.629	23627.469	701.716	294.985	334.763	309.098	300.897	2042.485	254.809	5539.948	198.82	405.5	467.474	2971.34	236.758	332.603	275.613	3024.211	3553.907	439.345	364.918	323.954	9597.392	952.887	618.402	5118.103	327.861	0.838	1508.812	63.553	4	4	1	6500.812	1340.447
18043.96	14506.596	13458.293	12834.768	11505.131	19857.202	17317.01	23112.818	988.02	430.646	348.141	708.899	4851.04	4609.727	334.556	7334.333	210.04	417.646	158.091	1017.838	1369.657	582.747	148.03	3933.253	3565.323	390.364	419.949	361.182	2081.263	8359.707	354.717	5369.111	167.31	1	1583.868	59.373	4	4	1	6575.868	1344.627
29635.27	24785.831	20068.472	12763.73	16330.685	29167.303	19775.191	28665.607	1296.157	487.191	603.067	650.506	1952.596	2261.404	357.831	9167.135	288.551	431.315	328.989	2319.09	745.674	586.202	151.011	5876.584	4081.438	396.685	640.371	334.09	11664.989	1585.933	2226.483	8798.966	150.41	0.979	338.972	61.064	4	4	1	5330.972	1342.936
22819.331	18689.801	17156.963	12041.919	15026.103	24793.721	22344.11	28482.382	1324.478	413.412	356.794	345.338	4925.941	1447.25	293.301	10577.059	220.037	571.471	177.551	2432.14	755.537	890.154	135.221	3702.684	11347.529	335.375	891.897	371.191	914.434	4943.228	574.162	7040.978	229.84	0.941	457.811	62.993	4	4	1	5449.811	1341.007
16029.542	13334.417	12111.385	8375.323	9889.427	16196.531	15186.49	21395.865	1163.844	319.656	259.823	679.323	2322.406	6991.677	300.625	7823.771	161.01	304.583	181.312	987.667	529.938	438.531	134.312	5134.115	2703.365	396.031	2469.156	338.552	1378.167	5677.792	496.281	11479.167	162.24	1	574.898	60.098	4	4	1	5566.898	1343.902
15566.898	13070.343	12182.657	9808.883	10557.219	14602.277	16408.066	23412.526	1074.051	401.197	320.285	705.292	6294.38	3199.686	362.942	8668.949	174.745	366.752	159.124	4635.007	4425.044	528.81	130.058	6805.847	3651.022	335.307	369.358	351.905	289.73	9351.066	311.226	10860.321	231.53	0.922	843.886	63.885	4	4	1	5835.886	1340.115
20636.241	17471.964	15619.007	12473.518	13403.255	19139.912	20938.131	33307.131	1166.445	625.62	524.38	594.489	5059.905	6213.985	491.518	9033.066	256.613	330.409	178.073	842.54	1123.664	762.131	150.051	13594.642	1955.774	361.569	805.321	366.599	328.234	6389.19	323.569	11407.416	231.53	0.937	861.023	64.018	4	4	1	5853.023	1339.982
35558.038	29315.524	27354.019	22128.933	22737.419	37404.419	32299.486	40114.638	1808.629	443.943	385.419	209.962	5916.686	2183.79	269.029	10947.981	239.876	976.467	184.981	2292.305	1086.067	861.8	137.657	2661.505	10331.143	330.162	318.076	356.886	145.162	5894.743	382.838	4823.781	177.45	0.953	1026.661	59.93	4	4	1	6018.661	1344.07
20566.267	17167.725	15802.883	14279.833	13538.675	23686.592	20225.033	26772.358	1128.933	315.025	326.933	1005.158	8698.533	2775.508	292.208	9622.958	191.017	445.775	177.158	3235.15	7476.533	692.833	127.592	3592.758	3048.708	333.525	398.625	331.175	646.558	13383.608	321.308	5599.508	202.8	0.981	1059.089	61.913	4	4	1	6051.089	1342.087
13159.184	10814.621	9779.782	8932.046	8541.586	14395.483	12864.609	18731.46	1019.356	360.529	353.747	717.299	6066.678	1992.851	326.103	9302.207	202.931	302.552	175.402	2844.793	4399.839	444.218	141.552	5213.46	2964.552	342.287	453.126	368.655	564.851	11018.644	376.632	6735.759	147.03	0.991	1141.693	60.316	4	4	1	6133.693	1343.684
15692.358	13096.789	11725.11	10986.972	10151.239	16846.78	15322.844	22136.138	1295.22	414.257	377.927	902.89	8815.661	2264.367	370.147	8400.917	206.284	378.156	179.862	4610.303	9526.67	548.78	133.862	5455.532	5124.422	343.202	414.101	416.193	594.211	14046.945	531.789	7039.367	184.21	0.935	1220.815	61.75	4	4	1	6212.815	1342.25
16580.216	13349.396	12670.892	11345.649	11253.856	17451.189	16694.414	21979.234	876.234	288.369	261.523	454.126	288.757	2060.18	254.387	6052.784	183.604	333.477	843.135	1420.505	307.964	324.171	243.937	3389.315	2775.694	313.757	461.892	301.252	9671.351	1004.892	355.027	6103.162	187.59	0.907	1452.997	59.267	4	4	1	6444.997	1344.733
20767.308	17646.774	15550.677	10603.496	13166.985	21871.444	20290.887	29019.233	1541.323	519.256	427.797	924.925	3770.662	8908.038	427.068	7677.865	226.782	320.594	188.549	983.992	611.143	532.165	165.714	8039.06	2349.714	431.444	1678.789	361.203	1062.489	8165.541	378.248	12906.135	224.77	0.909	533.123	63.197	4	4	1	5525.123	1340.803
32408.03	27214.378	25729.289	17772.163	21899	33253.393	33598.385	44181.926	1093.037	431.185	409.881	548.719	3058.244	10115.733	378.111	7946.948	199.963	433.681	134.837	1384.496	486.733	507.452	139.778	8656.259	3836.089	324.726	777.393	335.407	679.333	6686.615	339.119	13278.867	228.15	0.96	708.727	63.474	4	4	1	5700.727	1340.526
21372	17793.133	16753.093	12145.58	14341.613	22775.02	22362.147	30504.467	955.033	361.353	351.127	549.053	5101.22	3787.12	303.48	7562.867	192.14	337.793	134.847	1989.307	6230.647	488.947	141.547	6531.447	3370.267	337.38	431.367	329.547	306.427	8609.907	341.727	11609.787	253.501	0.849	762.971	65.182	4	4	1	5754.971	1338.818
16721.707	14099.213	12980.88	10881.387	11063.533	16247.207	17052.447	24194.113	1424.073	467.767	432.96	590.793	3708.973	6446.04	397.407	9614.527	172.1	362.34	166.927	1159.827	817.167	773.447	130.313	6694.107	3503.433	376.6	724.093	327.487	2351.6	6785.073	581.047	9806.507	253.501	0.926	930.524	64.359	4	4	1	5922.524	1339.641
25010.171	20701.365	18636.171	16008.044	16206.956	26234.298	24670.354	35276.597	1648.779	595.834	558.232	952.945	7384.155	5987.298	450.149	9157.061	268.508	632.801	191.486	2132.055	3205.873	633.442	152.912	9335.481	6986.801	430.171	517.547	354.105	157	11427.785	340.856	6773.403	305.891	0.871	1116.166	62.82	4	4	1	6108.166	1341.18
22809.698	18803.264	17080.868	15712.252	14865.088	24557.258	22141.931	31010.686	1451.987	593.899	545.189	641.289	5118.66	4557.434	454.314	8227.818	281.748	560.623	200.403	1612.553	1004.849	728.365	146.371	7252.717	7802.723	350.717	544.145	389.547	1197.824	7593.83	1038.629	6967.151	268.711	0.9	1201.074	63.524	4	4	1	6193.074	1340.476
18581.992	15675.076	13731.212	13446.318	12090.212	20713.364	17913.152	25257.144	1153.758	440.561	412.902	823.864	6447.424	4478.644	403.273	7102.22	213.205	324.273	136.917	2007.083	4016.871	540.47	142.197	4642.833	2658.985	427.856	571.826	429.288	1929.652	10172.303	1874.621	7794.712	223.08	0.938	1239.945	62.252	4	4	1	6231.945	1341.748
16702.574	14166.556	12749.694	12917.88	10600.722	19634.861	16064.926	21830.083	954.991	411.889	478.546	592.593	344.176	1434.176	331.509	4867.083	226.454	242.407	124.306	3865.806	248.472	294.546	128.306	5028.259	6059.907	358.463	394.12	405.037	9287.907	1644.519	1065.204	8786.009	182.52	0.967	1270.619	63.062	4	4	1	6262.619	1340.938
16025.7	13847.53	12457.46	12579.75	10875.49	19590.06	16431.38	22202.55	1419.24	546.2	639.59	792.99	414.9	938.72	436.46	5177.74	235.85	244.74	126.53	6171.72	312.78	394.33	135.57	7267.46	3326.71	367.23	443.03	392.52	12302.96	2621.83	461.46	9316.89	169	0.924	1281.021	63.31	4	4	1	6273.021	1340.69
11348	8797.197	8511.882	7659.408	7074.039	11322.776	10355.934	14417.118	702.737	352.974	346.882	317	351.066	1908.342	268.368	5407.974	188.553	229.618	459.737	1583.776	353.289	225.342	269.789	5159.211	1669.447	415.105	347.618	312.934	4228.803	453.632	393.026	5917.263	128.44	1	1498.901	61.1	4	4	1	6490.901	1342.9
16812.8	13271.712	12317.388	11323.562	10670.775	16905.962	15603.9	22014.9	729.788	315.538	358.9	484.512	1051	2010.938	288.075	4756.875	175.25	271.188	471.012	1392.612	479.412	254	227.788	4302.488	1533.3	305.212	370.662	329.55	4612.338	2479.675	719.988	6672.012	135.2	0.994	1537.284	60.515	4	4	1	6529.284	1343.485
20443.852	17193.526	15791.948	11399.037	13381.274	22568.089	20786.652	27593.696	801.067	318.015	275.044	633.319	2176.437	5673.207	303.933	6853.215	165.644	356.474	225.437	902.622	430.007	489.881	138.711	4788.911	2378.348	372.044	1911.881	348.852	1693.644	4652.17	926.504	11962.874	228.15	0.923	562.665	64.957	4	4	1	5554.665	1339.043
23806.935	19886.925	18872.551	15663.467	16769.28	24105.748	25827.346	33973	1120.953	444.794	359.243	410.972	3210.542	10142.925	384.065	8650.243	175.327	400.757	161.467	718.589	593.953	708.981	130.813	7893.43	3276.43	389.748	568.701	346.196	843.85	4415.075	351.224	12316.748	180.83	1	883.667	64.058	4	4	1	5875.667	1339.942
15418.397	13155.529	11238.917	9543.207	9770.603	15414.529	15054.174	25397.959	1637.983	662.736	583.678	720.331	3620.545	6665.95	485.488	8377.074	263.983	330.38	204.785	787.314	868.934	796.107	154.736	11920.62	1860.678	389.512	878.983	326.587	686.256	6528.504	389.273	9956.537	204.49	0.937	916.356	65.553	4	4	1	5908.356	1338.447
21886.446	17756.287	16000.238	10527.267	13626.861	22241.782	20776.277	28144.376	1133.485	406.98	406.802	893.406	5662.119	2883.842	381.634	7620.713	213.515	397.624	155.703	1781.99	3454.911	765.693	139.05	5613.772	3291.168	375.851	1082.713	365.168	189.119	10770.079	579.317	11318.594	170.69	0.946	436.858	65.74	4	4	1	5428.858	1338.26
21491.069	17876.632	16661.034	11165.887	13865.368	21780.255	21394.907	29105.52	1077.093	457.76	306.064	684.966	3504.211	19051.583	426.554	7585.627	197.716	331.799	180.123	1084.588	998.814	397.162	124.985	6338.74	2584.157	357.373	1127.196	330.971	911.426	7037.721	375.73	12602.853	344.761	0.844	608.834	66.255	4	4	1	5600.834	1337.745
16876.876	14312.779	12869.11	9627.338	11037.786	18403.855	17313.828	25334.862	848.607	368.166	337.648	593.862	1922.014	6255.055	331.407	8066.234	200.869	278.228	152.683	781.986	600.814	475.131	125.366	7570.51	2208.6	337.117	839.966	334.455	1207.621	4187.793	431.29	13271.807	245.05	0.905	650.409	66.834	4	4	1	5642.409	1337.166
21606.901	17940.759	17023.696	12504.162	14570.084	23236.387	22671.838	30885.806	803.874	355.649	364.979	413.12	2766.55	5392.539	330.115	8227.298	190.283	290.869	126.414	922.471	613.204	551.859	138.696	7101.712	4494.958	343.178	700.33	340.293	1012.639	5084.408	505.042	13533.424	322.791	0.84	750.336	70.081	4	4	1	5742.336	1333.919
22161.724	18744.939	17347.694	13282.082	14025.837	20458.469	21661.724	31266.99	1106.847	476.133	396.827	477.582	2684.224	8600.061	378.582	8039.837	198.051	445.163	170.745	633.98	810.663	710.612	130.276	8970.194	3904.449	369.908	628.051	342.949	1049.878	4464.469	367.051	11459.153	165.62	0.98	875.179	64.987	4	4	1	5867.179	1339.013
17408.752	14750.152	13273.6	11740.171	11439.143	26801.381	17610.705	24579.429	993.371	388.305	363.019	631.429	2957.524	5402.848	347.124	8367.343	178.162	312.648	149.533	951.086	731.533	1121.533	129.238	5851.171	2479.695	321.333	961.21	347.133	2691.286	10275.352	865.19	11394.371	177.45	0.984	981.334	64.016	4	4	1	5973.334	1339.984
14676.212	11680.939	10803.717	10117.859	9172.04	15014.091	13422.293	19378.111	801.303	372.495	343.03	929.505	7460.545	3171.687	353.091	6677.061	214.263	355.051	155.909	2071.848	6440.414	503.576	150.111	5008.465	2599.323	527.02	356.232	351.96	759.646	13723.455	340.222	6454.313	167.31	0.971	1556.358	63.05	4	4	1	6548.358	1340.95
24236.366	20685.195	17526.276	11824.52	14093.504	24982.813	20434.715	27345.561	1235.634	436.398	499.724	914.293	8694.488	2722.35	388.902	9528.13	258.293	365.902	166.398	2064.61	5882.008	539.659	138.431	4798.48	3997.374	378.537	798.089	406.984	1652.203	11118.935	702.228	10273.837	207.87	0.964	405.563	66.094	4	4	1	5397.563	1337.906
17927.386	15027.818	13339.227	9786.216	11474.5	19049.636	17356.045	24534.023	1008.023	4142.33	293.023	980.25	3492.432	17189.011	394.136	7256.011	170.114	330.602	171.693	1061.409	550.761	520.318	145.432	5712.705	1831.125	397.341	1316.091	341.614	1335.091	5992.42	818.443	12942.102	148.72	1	548.379	65.502	4	4	1	5540.379	1338.498
15700.277	13048.723	11979.128	10007.191	9971.702	15460.362	15345.883	21777.947	886.532	356.606	401.511	617.319	2944.702	3552.606	330.628	7683.766	148.064	249.17	128	1393.053	662.926	526.66	117.117	4593.255	2630.245	392.351	822	308.894	4331.234	5134.585	817.883	9622.181	158.86	0.94	942.501	65.65	4	4	1	5934.501	1338.35
16229.15	13816.013	12064.294	12247.105	10437.569	18962.843	15673.052	22343.98	909.739	1823.15	373.222	1006.869	3827.987	20988.346	474.098	5273.954	201.725	306.255	149.556	819.399	6850.523	433.353	124.843	4887.621	1659.529	710.778	934.974	371.458	484.307	4732.654	548.373	8887.667	258.571	0.837	1325.147	68.938	4	4	1	6317.147	1335.062
16776.733	13707.855	13135.954	11866.29	11601.58	18647.298	17690.366	23063.939	1253.954	434.412	330.099	624.802	292.672	2726.374	335.008	5990.389	188.687	320.237	361.725	3393.534	204.252	302.511	204.16	3800.534	2645.534	345.382	452.466	286.58	12693.427	4989.382	349.206	7919.344	221.39	0.839	1457.346	66.811	4	4	1	6449.346	1337.189
15494.586	12559.838	11974.45	10970.324	10275.532	16980.495	15354.595	19752.982	639.189	312.649	325.811	365.396	316.369	1006.387	268.063	7081.676	213.171	314.802	622.261	1144.261	235.595	582.901	212.577	3649.865	2401.712	339.108	367.306	291.018	6488.459	638.387	453.748	6129.802	187.59	0.923	1480.321	65.873	4	4	1	6472.321	1338.127
15129.438	12038.396	11216.083	10656.542	9947.458	16486.208	15163.292	21485.302	974.656	379.99	343.74	693.042	4338.812	4357.125	376.406	7292.771	197.177	360.375	227.677	1051.146	1519.906	505.396	172.417	5319.281	2444.479	401.635	404.771	326.188	2037.583	8672.615	485.562	7128.438	162.24	1	1544.402	65	4	4	1	6536.402	1339
16064.023	12595.116	11712.5	11267.64	9757.674	16507.384	14359.814	20024.686	1098.814	393.756	317.267	682.163	3320.744	4990.012	320.012	6974.512	193.163	367.372	142.628	1104.663	2520.814	488.616	135.5	3344.035	3217.651	351.558	359.651	354.419	3567.326	5863.023	366.395	4877.43	145.34	1	1577.552	65	4	4	1	6569.552	1339
25080.817	20785.683	17340.952	10756.894	14226.846	26022.837	17551.99	24317.683	1012	375.212	1166.548	566.577	1797.971	1028.538	317	8323.442	272.817	320.827	382.125	2176.577	808.625	579.135	138.01	3405.654	4493.904	367.356	686.077	346.067	9407.452	1685.192	1704.567	7168.029	175.76	0.932	331.288	69	4	4	1	5323.288	1335
27343.656	22536.336	20007.303	12223.066	16373	26357.148	24273.967	32832.467	1360.492	428.115	439.754	844.787	3381.508	5047.713	411.328	7275	213.516	412.934	151.434	1002.516	1872.516	494.262	146.795	5631.566	3325.549	508.205	1470.852	376.074	225.943	6474.262	716.77	11538.836	206.18	0.956	429.118	68.58	4	4	1	5421.118	1335.42
15561.959	12955.124	11862.825	8665.577	9796.062	15898.567	15453.299	22894.742	893.423	466.701	407.825	749.103	3816.474	3889.351	343.361	8256.412	258.99	330.804	143.649	2399.072	3812.021	539.113	131.948	7908.361	6653.144	342.897	461.907	335.711	311.464	7340.711	585.918	11822.794	163.93	0.983	689.423	66.803	4	4	1	5681.423	1337.197
17531.331	14609.214	13764.807	10705.345	11854.379	20853.359	18408.421	25714.903	740.814	315.055	300.545	532.641	2748.338	4728.786	286.993	7789.931	176.497	280.738	140.855	453.71	424.241	567.966	143.552	5236.352	3629.614	350.048	961.579	324.166	1878.386	5501.159	1339.531	11819.021	245.05	0.882	796.941	67.882	4	4	1	5788.941	1336.118
32572.712	26983.663	25168.452	20576.462	21191.913	34859.856	30840.99	39231.692	1655.394	447.183	390.558	200.442	5370.788	1966.779	273.99	10494.75	235.058	945.173	198.442	2272.577	1070.692	874.99	148	2523.183	14583.644	337.413	334.452	374.885	119.923	5046.875	380.087	4370.173	175.76	1	1028.501	66.775	4	4	1	6020.501	1337.225
15597.775	12637.762	11953.188	10893.812	10507.7	16933.825	15632.338	20064.35	884.55	353.938	348.038	339.662	442.738	883.35	281.7	5625.762	195.438	313.938	808	3110.775	313.788	867.412	215.338	3663.638	1545.138	319.175	359.788	312.162	9070.15	1173.838	584.025	4631.412	135.2	0.979	1520.563	66.495	4	4	1	6512.563	1337.505
16487.157	13901.549	12295.676	8911.843	10540.167	17257.725	16596.176	25695.333	1063.353	474.51	436.304	570.569	3786.951	4407.706	398.255	8420.088	237.686	298.843	185.98	1063.176	638.598	479.912	143.569	10451.853	1748.275	322.716	787.157	343.775	1000.529	5487.814	421.029	13340.167	172.38	0.987	630.067	68.607	4	4	1	5622.067	1335.393
19605.771	16343.411	15204.995	11531.031	12849.755	27095.495	20126.089	29386.776	1098.13	471.641	412.135	558.865	2966.354	7214.26	375	9157.266	223.755	274.302	194.458	866.151	952.438	935.766	144.786	9646.505	3052.073	340.302	685.37	341.583	853.234	12053.031	412.74	13016.854	324.481	0.812	825.555	74.344	4	4	1	5817.555	1329.656
14855.398	12348.65	11367.291	9056.641	9637.932	13194.243	15235.505	23021.932	927.049	375.922	301.68	615.825	2902.583	2833.165	339.835	7890.981	164.068	285	148.282	669.223	1123.825	386.854	130.515	6524.029	2251.301	337.447	692.932	343.932	652.068	4465.243	352.214	10772.757	174.07	0.996	834.102	68.629	4	4	1	5826.102	1335.371
14438.098	12326.848	11089	9752.446	9564.141	11504.424	14927.565	21537.707	992.75	404.348	398.663	584.402	4355.63	4361.141	403.674	7226.098	207.098	328.543	153.815	679.402	883.957	500.054	127.38	6238.652	2892.054	370.13	1098.087	347.848	613.446	5479.207	427.272	10372.152	155.48	0.998	969.631	69.126	4	4	1	5961.631	1334.874
20805.543	17488.928	15365.848	13517.362	13519.304	24668.71	20386.696	30272.696	1066.145	548.739	515.196	734.87	2768.362	4183.696	439.804	7944.594	260.812	347.986	396.123	1750.493	782.761	615.623	146.674	9223.906	2427.08	342.674	873.732	354.225	4612.246	6203.703	1154.978	10559.623	233.22	0.97	1003.309	69.917	4	4	1	5995.309	1334.083
13041.679	10774.148	9745.556	8255.309	7834.21	13696.321	11791.938	16783.284	1040.58	312.951	320.099	613.136	4994.444	3136.346	321.173	9742.58	174.963	395.432	154.346	1366.667	2048.667	655.494	140.481	3706.901	2497.358	364.877	550.358	338.926	2685.247	8387.852	524.975	6123.877	136.89	0.991	1052.736	68.491	4	4	1	6044.736	1335.509
16642.139	13835.218	12798.119	12291.861	10909.594	19143.257	16469.891	21775.119	942.752	365.069	455.782	409.99	382.604	2078.644	299.941	5335.98	189.03	284.931	327.485	1171.634	367.604	341.327	168.129	5353.851	2665.376	397.485	385.851	323.881	4718.713	592.02	563.861	8747.663	170.69	0.946	1348.288	67.722	4	4	1	6340.288	1336.278
17105.775	14288.638	12675.925	12205.575	11130.712	18445.762	16265.262	22546.238	596.412	360.712	374.1	378.95	339.012	1135.225	291.438	4475.762	188.5	186.462	297.038	788.662	360.412	247.812	162.4	5250.838	1379.338	343.438	372.612	308.738	2945.725	459.088	399.125	8429.088	135.2	0.994	1357.055	67.974	4	4	1	6349.055	1336.026
14171.103	11339.958	10717.539	9967.248	9163.182	15229.533	13705.745	18098.333	449.097	313.824	300.048	319.4	302.503	2550.758	243.43	5100.691	173.497	249.2	228.394	563.024	260.976	226.267	138.703	3172.818	2363.255	412.697	422.806	303.23	4859.939	416.77	323.097	6692.673	278.851	0.783	1385.679	68.045	4	4	1	6377.679	1335.955
29924.432	25075.074	16853.019	11485.296	13829.728	26625.5	20233.525	36585.432	1801.457	868.648	929.284	816.704	2725.907	1000.84	575.315	9324.66	514.741	351.34	274.58	2279.42	1241.105	771.389	180.142	17295.377	11944.451	402.179	521.623	383.222	4555.025	1488.414	1958.198	9183.259	273.781	0.873	346.017	73.434	4	4	1	5338.017	1330.566
18852.67	15579.868	14695.308	10877.319	12862.473	20404.374	20008.176	27698.868	818.835	326.341	337.956	457.571	1208.066	2030.648	295.78	7652.143	134.077	190.747	140.747	1710.791	405.011	378.802	151.242	5535.473	1763.901	349.077	916.637	344.516	3513.055	4194.286	1257.341	13885.209	153.79	0.954	741.351	69.75	4	4	1	5733.351	1334.25
11553.256	9803.116	8788.849	7616.105	7486.64	11615.512	11566.895	17098.221	902.965	351.872	323.779	653.151	4861.163	5060.616	326.442	7351.779	147.407	251.36	137.395	1077.5	2238.93	516.151	124.674	5546.105	1405.36	362.488	772.302	328.488	832.163	7526.837	541.593	9905	145.34	1	954.201	69.55	4	4	1	5946.201	1334.45
16441.936	13513.144	12175.552	11502.872	10591.04	17635.624	15969.048	22871.216	1313.856	443.656	410.8	842	9604.392	2129.208	402.616	8099.08	244.192	416.424	168.664	4745.312	10313.192	617.832	134.472	5679.704	4907.192	357.784	497.064	406.352	190.52	16911.992	362.456	6769.712	211.25	0.903	1230.098	70.58	4	4	1	6222.098	1333.42
21080.679	17472.606	15693.766	12462.905	13383.606	19085.635	20882.394	33711.964	1752.204	824.562	727.737	928.511	3089.467	4414.153	573	7849.263	301.803	329.504	248.942	931.102	851.723	633.993	168.109	14773.65	2562.453	374.796	832.35	348.869	2278.212	5169.38	572.569	11209.38	231.53	0.902	907.33	73.346	4	4	1	5899.33	1330.654
32379.962	28720.381	22041.695	15983.086	17445.267	33205.514	23125.819	29902.724	1177.81	453.238	789.048	856.952	3391.829	828.086	379.162	9915.857	458.857	292.01	236.705	4110.171	1206.552	574.867	159.438	3766.438	21684.581	356.39	726.829	363.476	13849.695	4866.4	960.99	9939.124	177.45	0.984	270.679	73.413	4	4	1	5262.679	1330.587
24271.25	20266.458	16062.742	9918.783	12701.158	24917.825	17038.392	24377.558	1074.908	459.175	499.05	593.992	6334.067	2126.342	366.633	11029.717	323	415.125	187.15	1297.092	1165.642	663.7	138.767	4931.058	6431.217	434.675	1414.633	335.025	1747.475	2791.825	681.225	5832.367	202.8	0.969	315.055	73.58	4	4	1	5307.055	1330.42
20901.708	17388.5	15265.833	9614.677	12729.219	21096.323	19101.656	25659.542	1441.479	446	466.74	754.083	3993.792	4958.573	440.115	7673.469	220.292	332.062	144.115	1344.771	1137.76	566.531	138.115	5534.823	2371.323	400.552	1860.938	370.615	2169	7202.917	752.24	11684.333	162.24	0.992	420.361	72.583	4	4	1	5412.361	1331.417
17632.495	14470	13189.524	9317.893	11456.612	18162.146	17561.35	24334.155	985.087	328.466	278.223	646.602	3206.505	11331.544	334.65	7483.825	182.67	249.699	176.942	1155.699	699.33	381.117	129.942	5382.35	3229.068	336.641	893.34	329.951	1262.621	7628.524	394.825	11380.699	174.07	0.996	586.711	72.97	4	4	1	5578.711	1331.03
23443.188	19652.635	18091.706	12616.424	15040.753	23466.471	23441.282	33823.788	915.506	461.071	447.024	593.671	3660.706	6810.965	402.588	7590.129	215.929	400.906	132.706	974.588	596.824	498.259	133.059	9727.365	2838.188	344.6	778.071	345.835	279.412	7324.271	334.859	13457.459	143.65	1	708.478	72.227	4	4	1	5700.478	1331.773
28062.684	23238.948	22504.816	15677.759	18986.506	29039.126	28905.477	37433.069	1033.362	330.138	338.925	643.856	4809.282	5242.816	301.546	7524.54	182.69	420.241	166.213	1268.615	5629.632	456.856	150.144	5863.397	3990.408	321.057	591.103	332.569	822.672	9509.322	679.5	11874.724	294.061	0.865	774.636	77.41	4	4	1	5766.636	1326.59
25365.659	21146.563	19448.794	14712.96	16377.698	22168.671	25395.25	37306.901	1674.921	761.194	657.139	755.623	2907.901	9037.619	524.123	8301.94	282.845	409.706	207.012	638.643	607.865	652.968	155.591	14624.718	3173.71	376.627	681.183	341.925	1177.294	4642.579	498.425	11391.103	425.881	0.804	891.424	74.198	4	4	1	5883.424	1329.802
22441.907	18449.68	16799.418	14556.17	14440.969	23573.459	21709.804	31198.196	1263.495	539.49	512.825	681.216	6092.809	6459.495	432.809	9055.928	288.814	470.928	187.222	1313.526	2134.624	639.588	147.227	8607.892	4840.588	413.284	783.964	341.577	348.954	9725.077	380.686	8240.732	327.861	0.838	1107.728	74.455	4	4	1	6099.728	1329.545
17727.527	14526.011	13015.176	11285.462	11256.593	18197.495	16961.352	26239.352	1153.187	536.484	526.945	889.824	3721.868	5910.352	454.022	8711.495	237.418	302.407	155.769	1344.209	1487.154	544.56	148.418	8081.956	2630.253	376.89	936.56	323.176	768.154	7610.11	607.56	9227.758	153.79	0.987	1124.908	71.607	4	4	1	6116.908	1332.393
14173.545	11728.091	10553.341	9575.216	9118.727	15064.261	13713.636	19856.432	998.011	415.67	414.727	947.795	6535.466	2149.875	369.182	8012.898	239	314.182	170.852	3077.648	5744.398	713.568	131.102	5707.943	5097.886	359.091	676.227	353.636	624.568	12386.261	379.886	7521.023	148.72	0.954	1138.24	72.327	4	4	1	6130.24	1331.673
29218.392	23695.042	23234.145	18992.741	20510.301	28260.572	29313.078	36441.241	769.458	423.825	339.157	367.898	334.096	2399.108	310.922	5176.241	202.102	409.524	949.349	1568.09	233.331	337.602	311.06	4604.886	3105.09	340.759	389.56	311.042	8053.548	658.789	457.47	9275.783	280.541	0.865	1428.921	75.565	4	4	1	6420.921	1328.435
24167.686	19784.645	18317.132	12411.719	15757.76	25911.479	23926.554	30977.628	1530.43	438.86	375.479	350.198	5838.851	1935.512	311.959	10285.876	225.132	579.793	191.149	2812.678	814.95	964.686	136.959	4207.529	12087.95	355.545	1066.174	375.017	1033.694	5691.264	503.711	7309.215	204.49	0.977	459.174	73.772	4	4	1	5451.174	1330.228
20678.397	17232.5	15466.891	10922.776	13321.955	22273.205	20615.526	28049.212	1184.776	381.019	330.744	769.071	3193.859	7569.147	379.128	7342.25	166.378	301.974	155.192	804.814	492.269	543.455	151.59	6250.647	1935.135	356.929	1687.513	339.141	727.16	7312.115	357.763	13473.641	263.641	0.883	508.501	77.367	4	4	1	5500.501	1326.633
21516.476	17905.552	17126.733	12547.181	14028.781	23868.543	21659.429	29254.695	996.81	335.505	320.8	601.486	3091.867	7851.229	307.705	7846.267	158.095	391.448	148.829	455.39	484.219	497.895	141.886	5498.848	3460.19	357.933	734.6	323.895	2089.829	7219.019	1302.057	12020.362	177.45	0.971	791.917	74.701	4	4	1	5783.917	1329.299
20836.105	17587.684	15383.954	11713.447	13082.625	17777.276	20210.967	33443.388	1463.467	704.684	609.434	644.112	3741.059	6795.033	505.691	8774.329	269.967	368.599	193.112	760.717	814.954	644.559	166.428	14499.382	2583.987	368.882	713.961	356.724	1223.678	5475.914	476.178	11162.263	256.881	0.861	853.665	76.401	4	4	1	5845.665	1327.599
15192.624	12642.473	11353.645	10369.011	9785.753	17129.645	14807.978	21214.194	980.538	333.892	339.194	743.871	8122.613	2401.452	337.312	9094.075	232.624	306.183	168.043	3472.785	7216.817	579.118	131.667	5331.505	2218.484	339.333	399.183	334.527	928.194	12248.667	356.581	7141.226	157.17	1	1065.547	73.254	4	4	1	6057.547	1330.746
15568.916	12796.59	11880.373	10635.265	10253.976	16980.639	15568.976	21494.458	971.072	462.651	490.325	789.904	4321.084	4346.024	411.096	7342.602	249.976	365.145	152.084	1284.795	1655.289	632.181	123.687	5639.831	4057.952	379.265	704.53	358.711	2172.337	9323.169	2132.53	10034.386	140.27	0.995	1188.632	72.354	4	4	1	6180.632	1331.646
16599.637	14210.922	12592.51	12242.765	10847.255	19198.598	16524.059	23657.529	1050.167	568.382	529.98	843.304	6599.176	2361.382	454.216	9077.461	299.206	402.539	184.775	2753.127	5535.265	639.343	150.324	6265.088	6524.637	366.294	431.667	409.627	1367.99	12157.235	1696.098	8083.078	172.38	0.987	1252.335	73.947	4	4	1	6244.335	1330.053
14864.685	11929	11465.239	9998.011	9525.098	15302.935	14202.12	19010.728	517.467	302.522	304.522	299.239	283.793	1188.304	250.337	4191.12	153.75	206.533	481.283	1118.837	289.304	233.609	216.935	4293.946	1220.283	324.576	349.011	298.543	3088.957	518.826	350.641	6965.217	155.48	0.998	1405.075	72.97	4	4	1	6397.075	1331.03
20152.357	15981.905	15312.464	14053.548	12910.262	21062.417	18865.274	24603.095	846.393	364.012	391.69	436.833	1038.643	1651.202	325.452	6314.131	198.321	408.726	394.19	2041.833	739.226	592.786	213.631	3087.643	2998.976	346.012	386.857	321.25	4983.417	2871.357	592.917	4929.012	141.96	0.992	1520.305	72.707	4	4	1	6512.305	1331.293
15928.992	12707.504	11854.728	11067.944	10041.128	16495.8	11143.032	18897.464	1156.416	393.792	342.912	837.776	7905.416	2156.568	171.528	5817.2	245.984	425.8	175.008	2620.2	11967.288	451.784	84.592	3655.44	4491.696	302.648	322	336.824	327.184	13203.584	444.592	3900.616	211.25	0.914	1599.454	75.842	4	4	1	6591.454	1328.158
22975.856	18813.45	16257.414	10245.432	13835.261	21421.171	20845.009	30761.703	1588.739	634.568	579.072	782.351	5205.324	5390.856	479.604	8755.225	259.162	360.811	192.216	1463.342	864.613	669.171	150.261	10331.162	4011.198	378.883	2058.378	379.414	1896.369	6873.459	606.658	9932.658	187.59	1	449.291	75.558	4	4	1	5441.291	1328.442
18051.511	15007.602	13899.977	9221.511	11508.909	18625.784	17978.602	24543.727	1013.92	352.83	289.045	660.261	3884.261	10865.432	357.42	7971.227	188	306.898	170.125	721.943	602.602	504.239	138.057	5899.523	2444.648	361.091	1924.182	332.989	278.261	8115.568	401.148	11961.852	148.72	1	579.357	73.923	4	4	1	5571.357	1330.077
20200.09	16650.92	15578.61	11423.72	13319.4	21638.91	21043.98	29626.06	948.9	384.94	374.28	648.86	2935.92	5968.62	350.19	8257.33	178.71	360.71	131.54	856.02	602.61	597.53	122.96	6747.22	2752.82	326.99	1057.21	353.34	587.49	5506.76	419.11	13473.53	169	1	699.895	74.594	4	4	1	5691.895	1329.406
22215.842	18617.238	17659.267	12081.158	14437.693	22839.079	22283.584	29531.257	928.079	296.891	327.525	418.129	733.653	2744.356	263.238	7198.455	126.505	209.139	141.604	2474.406	264.95	283.426	147.634	4941.059	1328.248	337.198	783.376	354.851	5421.564	4730.772	1606.574	13503.564	170.69	0.977	738.304	76.243	4	4	1	5730.304	1327.757
18647.16	15624.95	14128.67	12752.03	12292.44	21283.31	18602.95	25738.88	1206.99	371.01	359.69	635.27	4201.94	5575.72	359.3	9441.26	190.04	299.64	167.31	1268.19	1992.14	538.4	133.15	5111.42	2051.53	380.38	555.42	349.56	1211.51	5880.37	581.41	8438.23	169	1	1078.195	74.594	4	4	1	6070.195	1329.406
22613.345	18706.773	17447.318	15539.727	15136.445	24730	22509.8	29720.236	995.336	368.7	402.855	548	1664.355	3860.118	332.155	6890.709	227.036	391.427	610.491	2082.155	691.436	506.164	133.055	4171.709	5448.555	372.418	517.582	362.182	11779.2	3563.473	1134.864	8536.182	185.9	0.985	1160.878	75.27	4	4	1	6152.878	1328.73
20578.607	16879.648	15302.516	13857.393	13494.803	21874.541	20380.238	30244.869	1722.172	739.984	673.943	869.738	5543.525	5630.492	538.131	8862.787	290.172	378.287	209.18	1201.451	1545.885	749.041	151.352	9623.172	3338.344	414.623	916.197	379.811	883.246	9913.598	594.82	7876.197	206.18	0.918	1197.472	75.922	4	4	1	6189.472	1328.078
16191.412	13489.471	12127.657	11590.51	10652.392	18173.647	16072.02	22678.392	940.255	409.539	404.971	675.873	5218.755	4222.294	408.951	7671.971	218.059	314.01	145.382	1584.412	1323.686	593.951	139.324	4888.431	3282.941	347.892	724.902	405.441	1814.912	8956.216	2568.971	8857.314	172.38	0.987	1241.973	75.655	4	4	1	6233.973	1328.345
27175.444	21591.122	21165.733	17495.144	19288.356	27693.844	29352.689	36593.444	898.833	554.578	353.722	490.389	323.122	3061.611	316.056	5271.189	206.933	380.233	794.122	2568.867	188.189	352.244	326.722	4300.089	3291.533	352.722	436.067	302.722	9810.767	1852.389	433.889	8357.911	152.1	0.943	1435.216	74.938	4	4	1	6427.216	1329.062
17872.112	14320.91	13741.944	12397.191	11900.562	18831.989	17388.213	23622.09	999.551	627.674	422.629	619.202	383.697	4152.91	327.955	6446.191	216.933	382.685	350.685	2724.539	287.607	309.73	206.966	5223.494	2886.202	339.135	388.09	274.64	10177.73	3816.573	396.944	8166.966	150.41	0.946	1460.332	72.691	4	4	1	6452.332	1331.309
14601.841	11636.561	10978.415	10298.524	9610.854	15630	14070.78	19054.805	926.793	351.89	324.012	572.512	4255.744	3126.976	351.573	7083.415	211.098	381.061	172	841.683	1096.256	546.939	155.878	4169.049	2751.439	394.915	420.573	326.634	941.659	8356.512	366.634	5463.195	138.58	1	1528.802	73.767	4	4	1	6520.802	1330.233
20762.304	17440.848	16121.435	11040.217	13746.359	23073.848	21508.467	28283.641	880.348	290.75	249.957	710.598	1711.826	7174.272	295.793	6450.728	155.783	293.326	215.75	1311.25	311.783	393.054	160.228	4427.696	2097.533	386.261	1386.402	348.522	3868.022	3934.848	1428.761	11715.707	155.48	0.964	534.739	75.117	4	4	1	5526.739	1328.883
19022.099	15894.149	14017.05	9808.426	11943.515	19446.386	18171.406	25965.069	1235.832	486.198	316.99	886.455	3398.673	6188.693	354.168	7687.119	162.713	321.772	167.03	996.752	534.455	460	155.059	5571.822	2104.495	377.614	2563.347	335.188	2267.366	8055.485	797.941	13015.436	170.69	0.977	547.165	76.243	4	4	1	5539.165	1327.757
20708.723	17284.375	15692.929	10643.67	13314.321	21713.884	20778.705	28936.705	1017.295	385.545	327.179	762.902	3496.92	6316.777	328.045	7453.42	185.616	280.527	194.991	1041.554	1152.554	539.777	146.366	6494.027	2313.455	351.688	2308.268	352.821	1149.241	7940.295	662.134	12396.036	189.28	0.943	563.156	77.884	4	4	1	5555.156	1326.116
29988.687	25224.859	24107.121	16443.879	19842.96	30915.747	30701.96	40065.838	994.768	365.919	363.263	641.98	4580.071	7947.616	341.374	7402.434	184	525.04	147.354	1200.182	4505.515	520.253	147.848	6010.98	4720	344.848	565.141	343.111	870.667	9102.899	340.869	12633.848	167.31	1	767.835	75.958	4	4	1	5759.835	1328.042
18151.092	15041.065	13855.908	12144.771	11569.719	20290.824	17206.654	22513.438	1037.699	377.373	357.092	310.745	4123.092	1157.007	250.647	8354.026	237.366	499.49	275.078	3066.608	1002.261	822.098	149.667	2634.373	9743.477	361.379	373.941	341.902	1862.471	4483.235	2020.882	5721.948	258.571	0.866	1034.414	79.364	4	4	1	6026.414	1324.636
17685.021	14561.227	13261.381	12225.443	11429.423	18804.588	17314.876	24407.299	1174.412	445.258	435.247	981.557	6743.948	4577.433	434.351	8870.495	221.763	415.227	248.021	2480.825	4963.32	691.072	140.598	5616.34	4203.134	364.969	571.124	397.938	746.742	12331.474	387.557	7352.258	163.93	1	1220.051	76.05	4	4	1	6212.051	1327.95
18919.833	16015.411	14356.467	13769.722	12654.278	19682.556	17719.544	24692.122	497.133	319.789	346.933	302.4	330.456	1052.367	286.711	3531.933	178.389	196.367	279.189	418.2	308.9	191.911	155.822	4190.189	1920.3	406.589	371.522	339.422	2548.856	464.033	410.789	7968.133	152.1	0.976	1361.318	75.097	4	4	1	6353.318	1328.903
23565.133	19895.313	16979.759	11830.959	14455.215	25234.415	21032.467	27894.713	1075.518	419.272	440.544	761.6	6298.656	4490.923	414.703	10511.492	233.379	349.887	138.544	1193.087	1709.256	558.19	139.697	4392.59	2449.046	431.087	1038.364	401.015	873.185	5629.585	896.451	9824.144	329.551	0.824	407.624	82.917	4	4	1	5399.624	1321.083
17200.121	14527.131	13165.444	11738.566	11364.263	24368.394	17455.667	24736.111	1100.485	396.616	377.707	566.182	4550.303	7031.838	386.495	8070.182	181.97	303.828	146.848	910.97	1101.657	1226.525	129.939	6759.091	2606.535	359.444	1462.303	336.505	374.949	15998.566	397.677	11359.97	167.31	0.99	975.717	78.387	4	4	1	5967.717	1325.613
15687.963	13088.889	11787.407	10423.247	10505.63	19215.012	16066.469	23545.827	989.062	425.42	395.543	692.383	4822.975	4289.395	391.16	8831.84	220.309	305.778	183.012	1115.025	1314.617	787.765	140.407	6610.049	2762.358	366.963	870.741	353.852	387.321	8783.975	890.963	10547.309	136.89	0.991	1011.666	77.109	4	4	1	6003.666	1326.891
21562.348	17894.625	16611.152	14535.205	14054.134	23762.125	21279.464	28144.866	1785.446	404.348	406.393	786.482	6588.857	4657.589	319.473	8529.518	266.312	483.964	176.759	3160.545	7391.286	509.089	139.188	5252.964	6679.884	369.446	441.321	331.616	386.964	10739.652	419.08	7343.384	189.28	0.985	1094.555	77.234	4	4	1	6086.555	1326.766
13343.624	11626.221	10108.356	10304.839	8770.436	16110.268	13256.866	19246.517	841.221	484.342	392.678	1094.537	5471.503	5847.517	499.899	6237.027	214.779	321.953	144.067	1573.034	13500.107	518.342	127.477	5777.06	1416.114	496.678	696.866	368.564	307.074	7730.584	479.215	9067.06	251.811	0.795	1311.112	80.971	4	4	1	6303.112	1323.029
15350.396	13091.198	11423.871	11662.554	10019.604	17981.554	14942.941	21470.475	753.851	980.168	368.842	782.634	2656.762	11956.772	463.069	5552.059	198.634	326.198	175.485	842.525	5312.693	384.842	131.297	4850.99	1606.723	664.277	890.416	370.356	1104.525	3194.851	746.535	8883.109	170.69	0.977	1335.635	77.698	4	4	1	6327.635	1326.302
19112.549	15709.304	14682.451	13709.314	12950.451	21043.147	19340.99	25214.196	726.922	385.843	409.794	331.078	433.951	1591.108	294.216	5034.98	193.451	285.941	431.922	736.912	349.333	1867.186	236.824	5898.431	1852.392	344.912	390.206	321.382	4448.961	496.451	377.775	8069.363	172.38	0.955	1379.913	76.815	4	4	1	6371.913	1327.185
18111.984	14448.357	14004.81	12360.103	12048.278	19227.317	18146.143	24254.286	749.532	323.627	321.429	352.23	337.897	1422.04	274.095	5882.976	186.048	400.167	824.111	1509.706	290.103	406.127	229.968	4293.96	2876.143	336.952	411.73	311.548	5865.413	612.413	507.413	7114.571	212.94	0.921	1414.99	76.979	4	4	1	6406.99	1327.021
14428.943	12216.193	10376.773	7411.943	8882.557	14697.136	14200.102	23237.114	1021.614	510.557	435.807	484.08	3864.148	4516.33	400.523	8549.705	240.864	221.875	164.557	1202.716	634.261	478.25	131.75	10772.659	1207.08	316.886	613.25	321.239	570.932	5603.273	366.739	13046.102	148.72	1	637.754	78.177	4	4	1	5629.754	1325.823
20993.64	17556.89	16259.61	11846.22	14068.09	22847.69	21831.6	29484.94	850.51	340.41	325.66	649.28	2682.88	3819.8	277.98	7797.48	199.19	341.22	155.63	1674	4495.42	394.31	129.22	5671.85	5097.08	342.52	345.1	360.29	469.35	5553.64	650.24	11624.55	169	0.967	683.099	79.456	4	4	1	5675.099	1324.544
17545.16	14489.43	13221.8	10600.35	11633.75	17549.63	18032.78	27546.53	1004.47	496.08	410.77	880.09	3950.09	4418.77	445.65	9786.62	210.56	303.53	161.99	673.32	714.59	495.35	147.48	9100.79	2425.93	352.86	838.78	362.05	1186.36	7691.71	432.25	12168.56	169	1	836.395	78.806	4	4	1	5828.395	1325.194
17101.01	14331.465	13362.182	10721.404	11439.141	16636.273	17548.03	25142.444	1106.374	505.343	411.97	620.414	3272.576	5221.293	406.293	7653.96	212.101	316.636	159.707	798.303	690.121	724.667	140.667	8088.586	3206.434	351.818	738.818	327.697	900.273	5869.394	391.101	11258.04	167.31	0.99	866.792	79.228	4	4	1	5858.792	1324.772
18336.297	15449.917	14194.324	11859.324	12064.593	17807.283	18654.752	26152.338	1236.055	499.021	414.648	594.759	3909.993	6531.876	403.89	9897.034	194.29	362.945	213.855	1208.517	1470.559	639.49	137.538	7599.648	3987.448	337.234	698.193	343.828	1318.421	7152.2	401.51	10948.214	245.05	0.919	919.885	80.981	4	4	1	5911.885	1323.019
20864.136	17524.854	15420.631	13477.981	13423.971	26161.311	20897.408	32447.835	1492.417	612.301	555.524	1047.262	5344.777	8366.709	525.99	9084.767	280.825	380.408	203.097	1165.204	2154.34	871.806	149.66	11544.816	2580.214	350.65	1319.126	347.612	830.058	11223.67	414.437	11026.641	174.07	0.996	998.672	78.461	4	4	1	5990.672	1325.539
24907.365	20268.962	19110.126	17015.755	16405.767	25693.987	24025.088	31006.057	790.069	359.233	434.226	358.604	384.66	1540.73	312.56	5809.119	211.931	379.39	636.428	2917.698	219.195	350.962	225.547	4705.767	2915.786	368.396	429.987	298.189	6712.755	597.119	795.365	8864.56	268.711	0.933	1480.354	80.326	4	4	1	6472.354	1323.674
18332.747	14885.253	14063.989	12804.2	12239.684	19382.116	17890.168	22970.084	885.453	342.568	447.358	439.779	300.621	1484.168	300.579	5501.105	220.937	358.2	467.674	2365.295	203.305	457.537	200.211	3577.589	3361.274	346.653	382.989	302.863	7456.379	689.326	939.189	7431.168	160.55	0.996	1493.736	78.308	4	4	1	6485.736	1325.692
19270.482	15689.182	14504.219	13769.314	12727.321	21352.292	18929.693	24793.175	931.051	402.336	336.92	724.109	3850.277	5735.949	359.861	7119.226	214.898	376.321	145.985	1355.664	1477.949	506.394	142.336	4117.847	3099.387	413.642	467.307	328.985	3480.555	7626.343	673.445	6639.146	231.53	0.916	1572.617	80.481	4	4	1	6564.617	1323.519
31321.221	26288.029	18156.962	11419.644	14325.356	26646.029	20579.692	38558.106	1800.577	879.5	1169.231	1072.99	11512.615	1444.394	667.048	9155.394	471.942	402.067	270.471	4791.846	10853.923	655.385	183.981	18746.154	7749.673	427.135	1423.442	392.337	4970.365	4724	1164.538	8329.548	175.76	1	338.825	80.8	4	4	1	5330.825	1323.2
22893.871	19029.109	17780.723	12363.812	15567.723	24598.673	23915.089	31333.891	1080.465	344.822	396.743	791.653	5841.396	3857.198	302.02	7225.842	204.733	394.604	169.604	2463.713	5007.277	374.772	125.713	5718.644	3574.356	348.723	645.752	336.079	175.248	10003.297	335.406	11478.446	170.69	0.977	594.197	81.057	4	4	1	5586.197	1322.943
14563.679	12135.099	10740.432	8049.148	9668.667	15273.802	14862.037	22499.222	966.753	493.444	402.222	733.074	6517.296	3049.778	377.173	7272.864	232.827	278.025	178.951	1883.494	1818.457	488.975	125.531	7780.444	1667.247	338.691	750.63	306.333	175.358	12178.272	323.185	12105.889	136.89	0.991	611.795	79.469	4	4	1	5603.795	1324.531
20304.954	16997.431	15828.862	11510.362	13486.573	21658.188	20925.647	29105.023	1044.94	391.766	389.931	742.83	5480.468	3983.188	349.312	8134.771	181.362	377.977	139.927	2774.683	2954.404	439.606	140.817	7634.578	2937.798	342.239	538.133	352.33	632.349	10308.541	416.936	12730.468	368.421	0.8	719.312	84.566	4	4	1	5711.312	1319.434
13720.77	11623.79	10337.84	9036.52	8980.94	13901.42	13717.46	20419.07	1119.76	462.97	407.82	629.07	5017.01	5558.83	421.36	10198.98	202.5	296.24	156.39	1010.27	926.64	770.03	137.3	7235.42	2491.55	385.61	1578.68	333.63	487.56	8752.88	375.86	10645.13	169	1	939.901	79.95	4	4	1	5931.901	1324.05
18032.871	15421.141	13758.118	11380.294	11307.929	25518.682	17343.765	26113.918	1270.294	477.353	456.635	789.024	4816.941	8714.753	444.329	8983.224	234.894	348.694	162.294	977.329	1188.376	842.482	147.671	9031.247	2762.188	339.812	1362.965	332.435	450.071	10733.518	387.365	11774.824	143.65	0.989	991.465	80.164	4	4	1	5983.465	1323.836
17833.841	14764.925	13402.636	12276.486	11342.215	20018.935	16749.804	22655.953	791.748	315.785	332.757	602.701	2907.477	3428.206	316.486	7351.262	209.776	377.579	160.542	1641.159	1324.308	515.888	135.159	4027.86	2563.084	348.729	650.318	370.243	3321.972	5977.486	1445.766	8913.944	180.83	0.929	1059.179	80.108	4	4	1	6051.179	1323.892
17274.522	14062.322	13181.035	12017.748	11696.817	19085.035	17533.13	23563.304	943.687	393.009	468.261	777.27	3289.252	4827.574	439.8	8579.052	214.148	300.461	135.33	1677.139	923.07	479.2	130.939	5247.27	3261.73	372.696	734.261	360.652	3586.409	7416.304	1921.504	10735.878	194.35	0.917	1180.113	80.187	4	4	1	6172.113	1323.813
21456.319	17163.372	16400.814	14057.363	14511.257	21824.381	21338.212	28520.796	800.46	482.796	356.363	518.389	312.991	1684.442	279.566	5815.85	204.434	277.558	823.929	2002.805	248.593	266.044	240.434	4727.85	2247.814	350.903	392.991	275.85	9902.274	1522.743	601.973	8293.885	190.97	0.952	1442.121	79.651	4	4	1	6434.121	1324.349
14359.206	11550.526	10828.732	10200.196	9255.031	15781.495	13714.515	18044.278	1445.278	341.34	308.907	999.227	5745	2898.093	311.928	6463.33	187.309	389.216	322.299	3121.897	9141.474	554.392	145.959	3326.247	2871.34	330.464	344.567	335.887	4207.278	11607.866	302.608	4303.495	163.93	0.983	1553.682	79.039	4	4	1	6545.682	1324.961
19844.335	16587.248	13519.335	10049.025	11040.534	20890.832	15516.217	20276.062	961.273	341.72	814.242	977.106	387.882	815.894	382.64	8041.453	201.634	301.484	254.857	6263.05	318.491	367.851	141	2635.932	2546.193	434.795	577.907	374.578	22192.801	2525.509	3092.484	8643.919	272.091	0.839	360.758	85.207	4	4	1	5352.758	1318.793
32944.609	26596.617	24373.652	14684.852	20623.565	31798.209	31058.426	40691.643	1436.47	506.939	575.835	1169.809	5627.713	5449.313	415.487	7154	260.243	411.313	151.435	1776.739	4464.504	559.713	139.913	7167.704	4581.296	378.252	954.843	364.922	688.07	10795.774	725.704	11934.226	194.35	0.928	436.885	83.398	4	4	1	5428.885	1320.602
29093.91	23762.205	22123.131	14180.557	18828.615	29222.426	28369.82	36020.82	1054.754	354.803	345.492	719.172	1299.934	3611.287	315.238	6195.484	179.443	369.09	330.877	1590.254	1248.59	426.18	178.516	4613.451	2919.869	370.32	821.844	338.852	4148.074	3224.09	1271.508	12462.664	206.18	0.945	483.387	82.294	4	4	1	5475.387	1321.706
21133.088	17548.863	15892.069	10740.167	13410.971	21714.931	20891.765	29219.853	1236.569	374.863	299.363	756.324	3396.402	7755.775	340.745	7681.049	175.863	293.127	156.549	790.824	560.667	539.324	145.814	6021.314	2314.167	362.382	2873.941	347.882	1019.451	8181.098	425.775	13034.559	172.38	0.987	555.878	81.696	4	4	1	5547.878	1322.304
17720.116	14668.802	13267.401	8877.57	11063.855	17795.808	17358.087	25334.052	1205.826	376.25	323.18	891.192	5639.041	3576.57	350.401	8023.378	204.297	323.541	152.738	2554.756	3755.773	479.907	144.326	7557.767	2406.436	354.047	2176.959	331.616	184.203	11431.116	353.895	11696.151	290.681	0.801	577.012	85.588	4	4	1	5569.012	1318.412
22416.081	18996.744	17696.394	12414.956	14942.594	23207.4	22777.606	30940.325	874.25	378.694	367.194	561.75	2490.381	5580.938	344.994	8524.05	189.819	382.662	238.906	719.606	643.419	565.356	133.912	6466.369	3105.25	334.294	845.738	341.288	2009	4773.794	651.319	14118.95	270.401	0.893	694.948	82.29	4	4	1	5686.948	1321.71
19326.78	15956.008	14330.26	11490.646	12453.598	17639.299	19480.559	30464.15	1541.89	736.039	619.85	811.937	4005.228	5493.48	507.299	8536.378	284.142	314.693	200.236	671.276	807.78	765.858	156.913	14055.268	2316.811	371.48	795.276	347.402	868.52	6462.48	386.496	11235.976	214.63	0.955	876.38	81.905	4	4	1	5868.38	1322.095
16207.136	13143.282	11764.689	10632.864	10158.573	16857.039	15480.505	23648.223	1266.641	531.621	503.563	645.524	3172.777	5689.913	402.689	8632.476	239.563	323.835	173.689	1711.165	995.524	547.311	137.524	7916.534	3969.165	414.379	699.845	359.32	2735.922	5679.874	745.388	9338.243	174.07	1	1149.851	81.25	4	4	1	6141.851	1322.75
18000.478	14400.326	13155.446	12046.891	10766.261	17551.207	15496.337	21678.13	873.217	373.185	420.457	373.75	947.283	2218.435	300.467	4861.054	240.707	315.337	272.739	1130.511	350.728	618.891	160.022	4988.946	7642.402	565.957	420.25	324.707	3303.011	1340.152	530.098	8754.054	155.48	0.964	1370.427	80.967	4	4	1	6362.427	1323.033
27409.437	21734.138	19576.966	11793.483	16340.839	25238.805	25255.759	35483.115	1716.184	633.138	589.793	950.851	4440.034	6811.713	493.517	8569.345	258.874	320.989	179.161	1049.287	1327.713	656.77	155.517	9389.276	2400.448	396.207	2093.115	366.207	930.954	6807.598	519.08	11650.115	147.03	0.991	444.309	82.371	4	4	1	5436.309	1321.629
20797.744	16988.317	15524.963	10006.598	12709.524	20198.378	18879.829	24648.793	1636.451	447.488	409.573	462.524	4553.768	1819.244	298.841	9528.378	192.39	538.22	162.671	2968.463	1105.512	867.146	138.89	3639.061	7886.646	382.72	978.451	359.841	1604.341	5280.39	824.951	7820.268	138.58	1	461.168	81.9	4	4	1	5453.168	1322.1
19844.869	16722.252	15099.262	10530.093	12684.224	21311.374	19584.29	26785.729	1187.411	355.243	308.579	697.336	3775.963	9635.15	370.514	7827.607	165.673	329.29	178.234	1169.374	490.673	552.738	161.411	5422.318	2366.607	401.346	1242.374	337.019	2817.346	7115.402	959.579	12641.393	180.83	1	529.811	83.17	4	4	1	5521.811	1320.83
20562.229	17157.144	15311.203	10911.695	13281.424	21547.525	20561.449	29856.263	1233.966	528.619	436.847	654.195	3036.449	8497.831	401.246	7944.136	222.415	282.5	179.314	609.839	516.559	516	128.127	8979.381	2339.288	352.576	834.398	323.669	377.017	6204.924	454.551	12900.042	199.42	0.981	623.901	83.42	4	4	1	5615.901	1320.58
19312.161	16373.294	14840.394	10673.587	12511.688	20677.743	19291.014	26669.367	1218.711	414.39	379.67	591.89	3512.642	5558.482	298.381	8124.257	226.064	338.922	149.124	1575.959	2880.128	382.688	125.688	6734.33	4721.133	392.261	416.073	330.261	746.697	6563.477	501.862	11604.587	368.421	0.787	654.479	85.621	4	4	1	5646.479	1318.379
26043.755	22024.941	20503.422	14289.863	16896.627	27408.441	25829.52	34220.343	1171.539	363.549	343.314	569.176	3519.559	4937.569	278.108	7812.569	209.02	471.814	137.725	1959.892	4907.863	443.5	128.51	5434.373	7689.922	349.373	372.294	336.029	305.98	6213.863	376.127	11193.49	172.38	0.955	675.312	82.129	4	4	1	5667.312	1321.871
18998.225	15663.52	14005.382	12714.48	12242.853	20584.863	18870.382	28492.02	1602.931	634.314	618.539	835.363	5212.578	6196.029	513.637	9130.647	272.588	364.186	196.216	1354.931	1588.304	720.304	154.598	10030.539	3363.892	389.853	875.059	358.539	730.667	9880.176	497.647	9509.539	172.38	1	1139.082	82.576	4	4	1	6131.082	1321.424
19112.235	15618.461	14353.882	13104.392	12934.676	21068.363	19527.618	27616.098	1027.422	479.971	483.539	647	3761.941	5761.51	417.402	7619.627	235.078	304.157	306.324	1397.765	920.716	611.078	144.99	6378.647	3439.588	374.147	716.069	347.137	4928.539	6689.069	921.971	8564.598	172.38	1	1166.777	82.18	4	4	1	6158.777	1321.82
14578.913	11628.043	10808.696	10446.707	9303.402	15683	13626.707	19080.043	952.239	419.413	366.348	630.783	3963.217	3322.761	380.413	6547.239	233.815	400.38	169.663	866.924	1913.859	488.467	161.674	4489.435	2793.054	399.848	365.902	309.076	547.587	8962.446	394.163	6552.011	155.48	0.998	1538.721	82.423	4	4	1	6530.721	1321.577
19162.362	15685.277	14726.181	10436.628	12825.617	20404.34	20002.287	27480.755	1005.691	381.904	409.106	725.319	6742.83	3228.521	316.702	7460.734	201.468	308.798	165.447	2622.862	3702.968	378.67	123.372	6599.596	2102.819	319.255	637.713	325.426	155.979	12661.798	339.5	11951.266	158.86	0.985	601.901	83.2	4	4	1	5593.901	1320.8
19313.079	15994.094	14408.914	12825.554	12369.23	21268.626	18767.95	26314.144	1359	386.245	376.885	591.928	4869.058	5634.432	363.295	8828.237	219.475	375.791	168.252	1002.014	1307.799	676.662	134.871	5490.583	3068.036	413.266	618.101	344.396	1444.921	7201.05	818.597	9599.54	234.91	0.925	1082.784	84.075	4	4	1	6074.784	1319.925
22186.576	18171.318	16051.894	14221.729	14297.106	22692.529	21639.624	34485.529	2305.459	1142.871	999.6	1072.4	5509.529	4784.918	703.176	9717.471	395.953	394.353	258.176	1482.506	2712.141	751.753	185.624	14681.812	2397.812	403.682	885.588	368.271	726.306	10823.2	403.353	6865.788	143.65	1	1200.521	83.131	4	4	1	6192.521	1320.869
17432.38	14523.043	13182.826	11891.011	11323.652	18751.696	17282.565	24101.924	1352.196	450.283	455.196	780.054	5506.087	4907.837	453.424	9540.5	212.587	307.359	137.424	1186.217	1708.359	632.674	138.261	5763.054	2997.793	372.478	753.826	402.446	645.283	10535.391	475.022	7823.478	155.48	0.998	1229.321	84.119	4	4	1	6221.321	1319.881
19393.37	16129.949	14629.196	13462.196	12578.42	21123.58	18985.63	26205.449	1002.522	428.87	442.775	674.964	4539.239	5285.181	416.464	8955.529	209.783	346.652	148.978	1230.022	1071.935	512.442	141.754	4876.601	3112.899	382.435	660.993	403.022	1814.5	8114.891	1548.558	8448.42	233.22	0.933	1237.799	85.8	4	4	1	6229.799	1318.2
21759.753	17775.576	16595.224	15201.835	14072.659	23414.8	20979.694	28878.859	697.588	346.424	440.859	316.176	588.624	3146.906	306.894	5654.035	200.506	346.718	379.6	995.624	286	1303.741	217.376	4876.718	2788.741	756.271	443.259	308.424	5965.153	837.682	562.659	9349.224	143.65	1	1378.162	83.039	4	4	1	6370.162	1320.961
12966.143	10412.385	10226.615	8435.901	8223	13020.495	12451.253	16870.385	773.857	506.418	788.593	632.451	933.055	1340.681	519.462	6314.33	198.088	422.736	592.879	2124.747	536.857	366.549	229.549	6611.857	1688.714	406.198	466.319	319.154	6605.967	1173.989	559.934	7842.407	153.79	0.954	1459.18	82.436	4	4	1	6451.18	1321.564
20460.452	16251.625	15229.317	13985.683	12496.981	20850.144	17946.75	23445.01	1056.163	351.75	294.827	706.75	4486.529	2666.683	225.577	5900.548	251.827	461.346	222.096	2289.375	12231.865	376.144	122.365	3365.769	4733.971	314.635	379.337	329.51	3435.192	9290.404	1204.192	5072.356	175.76	0.932	1592.677	83.788	4	4	1	6584.677	1320.212
21473.905	18051.968	12585.495	8390.811	10447.958	22671.263	15067.368	23629.621	1142.484	593.632	984.095	712.316	8433.063	796.558	402.674	7205.158	306.274	373.284	202.579	2511.853	9615.211	678.558	150.558	6387.832	5546.842	345.063	514.221	347.168	8735.768	2813.716	611.168	5089.105	160.55	0.996	297.05	85.205	4	4	1	5289.05	1318.795
17413.989	14419.641	13641.587	10530.228	11662.761	19586.75	18085.5	25286.837	813.783	377.685	350.359	665.87	4958.337	5355.304	343.978	7794.826	187.576	282.076	155.674	651.261	627.228	526.446	151.902	6812.185	2338.663	365.793	742.696	327.772	1145.652	10927.25	601.457	11922.902	155.48	0.998	788.281	85.419	4	4	1	5780.281	1318.581
19530.741	16323.988	15330.553	11413.347	13029.806	23852.818	20280.629	29035.712	1645.182	436.871	402.588	762.953	5898.735	5160.224	373.182	8331.829	222.082	342.582	164.871	2056.853	6885.747	569.4	158.459	9032.971	3573.612	335.694	506.053	329.312	233.382	14327.165	334.359	10852.512	287.301	0.916	814.527	87.222	4	4	1	5806.527	1316.778
17494.697	14332.315	13730.742	10893.517	11922.303	16076.258	18466.292	25068.584	663.697	325.787	257.742	650.157	2429.618	3656.753	285.281	6066.573	167.191	314.067	134.135	1163.124	2001.169	459.843	128.472	4564.91	4895.157	370.708	596.416	344.697	4205.607	4544.685	741.697	10458.82	150.41	0.92	857.497	85.793	4	4	1	5849.497	1318.207
14686.905	12293.853	11315.612	10192.345	9531.638	9959.328	14629.198	19319.888	657.336	248.862	758.034	436.121	1254.647	1345.121	250.974	5649.5	160.586	249.026	154.672	1198.698	256.828	295.983	130.862	2964.086	3925.94	316.328	636.81	313.879	5954.448	1980.931	1810.379	9546.845	196.04	0.965	960.129	87.279	4	4	1	5952.129	1316.721
18598.436	15136.808	13873.705	12940.436	12265.436	19923.885	18691.154	25892.769	1240.449	422.731	425.654	791.244	5667.513	4544.808	414	8484.808	217.231	341.038	152.128	1211	1393.449	697.038	128.308	5341.833	3193.949	349	779.5	392.141	482.154	9686.154	370.962	7706.59	131.82	1	1220.901	84.6	4	4	1	6212.901	1319.4
14395.263	12150.474	10610.474	10269.579	9227.063	15644.505	13871.526	20449.358	957.516	454.337	432.358	658.768	4331.916	4424.2	407.916	8314.263	227.632	336.021	166.211	1760.937	3011.516	544.305	140.042	5623.632	2534.411	441.411	591.095	409.337	816.105	9838.842	782.684	8342.221	160.55	0.996	1253.523	85.109	4	4	1	6245.523	1318.891
14473.74	12340.192	10802.038	10958.846	9497.462	17190.423	14309.087	21043.423	723.779	866.308	375.731	765.952	3048.385	11168.029	447.769	6479.769	204.462	288.885	135.663	1072.163	7202.269	360.798	124.048	5357.471	1295.471	705.856	974.433	357.269	1131.029	3636.327	634.087	8927	175.76	0.961	1341.326	86.413	4	4	1	6333.326	1317.587
17508.81	13914.456	13405.177	11850.449	11339.748	18343.19	17019.639	22979.333	780.252	436.49	563.925	429.415	1446.422	1491.66	316.639	8732.014	208.449	447.129	762.463	3819.619	632.592	425.803	311.32	4928.395	3543.816	401.782	490.81	290.218	5966.646	2141.721	1201.075	8870.85	248.43	0.853	1469.979	87.715	4	4	1	6461.979	1316.285
14614.815	11669.137	10934.932	10274.973	9379.918	15729.445	13952.37	18896.5	983.212	424.473	711.788	719.952	3729.027	1927.432	355.918	7497.63	264.39	391.719	194.623	1653.966	8025.61	894.055	167.774	4238.363	5337.89	346.767	416.308	335.685	2045.192	6397.199	701.336	6923.452	246.74	0.921	1524.216	86.085	4	4	1	6516.216	1317.915
30908.568	25443.795	23586.705	13954.091	19302.375	29960.977	29850.92	38603.705	1256.261	401.92	391.977	805.875	2503.227	8785.08	381.42	7736.261	182.364	459.102	209.375	1206.364	1813.568	486.784	172.795	5788.568	3561.148	465.739	1139.489	346.557	1874.989	4926.239	864.591	13050.148	148.72	0.988	476.835	86.834	4	4	1	5468.835	1317.166
21600.355	17909.593	16296.82	10775.18	13607.715	22311.273	21007.413	28256.174	1203.163	370.849	329.157	784.744	3530.233	7433.849	378.983	7122.645	169.494	296.913	152.698	1088.297	1558.314	545.145	157.209	6174.692	2040.203	365.692	1973.89	345.57	687.395	8189.709	382.081	13324.203	290.681	0.867	507.439	90.191	4	4	1	5499.439	1313.809
21674.925	18072.301	16429.678	10594.61	13467.322	21398.671	20575.918	27914.664	926.884	338.123	307.178	835.11	2742.342	5351.26	328.404	7337.062	176.671	282.87	163.342	1156.788	443.103	390.041	156.575	5492.507	1660.842	377.644	2035.575	312.336	2632.904	6582.774	899.678	13415.308	246.74	0.879	550.702	89.148	4	4	1	5542.702	1314.852
24077.909	20028.596	18642.808	12196.778	15577.707	24236.121	23924.01	31719.697	837.192	307.091	313.586	604.152	7639.566	3949.889	294.354	8349.929	207.111	428.071	160.828	3755.747	6122.242	337.828	126.818	5988.646	4155.101	339.657	458.455	320.283	112.051	10970.717	324.384	11684.525	167.31	0.99	588.973	86.792	4	4	1	5580.973	1317.208
19143.357	15953.94	15195.869	10775.048	12600.893	20216.429	19501.274	26532.5	1039.655	324.893	357.202	607.905	1763.738	5537.226	313.5	7975.536	142.512	310.452	185.369	1495.095	461.631	411.06	161.071	5250.881	2848.643	383.595	972.56	333.429	2413.571	5248.619	1543.94	13361.524	141.96	0.992	741.419	86.868	4	4	1	5733.419	1317.132
23405.939	19915.977	16092.576	12922.598	13748.205	19729.114	21516.508	39748.364	2560.833	1471.735	1263.591	1336.197	5006.288	5073.235	906.205	9916.28	527.083	433.621	341.856	939.455	917.053	829.371	228.038	27206.114	4165.811	392.765	1136.864	360.902	1910.402	8161.379	517.455	11406.182	223.08	0.954	906.199	87.918	4	4	1	5898.199	1316.082
16899.283	14359.05	12290.629	10714.673	10419.755	19237.994	15884.717	24462.403	1531.635	593.736	539.031	1258.447	7571.937	3773.755	469.887	8945.352	299.786	385.05	192.786	2937.673	8863.491	715.629	154.73	9752.604	4135	350.818	594.365	359.34	646.101	13645.409	475.994	8882.862	268.711	0.828	1014.659	88.11	4	4	1	6006.659	1315.89
19574.812	15797.821	13907.339	12036.518	11898.464	19117.92	18329.5	30475.768	2092.759	1044.134	936.839	977.705	5163.688	4361.179	639.491	8815.143	394.652	428.938	264.777	1239.143	1754	711.571	172.161	14770.312	3475.295	373.714	716.116	370.036	990.571	8296.384	493.089	6379.705	189.28	0.973	1192.577	86.903	4	4	1	6184.577	1317.097
22914.481	19118.435	17547.687	11911.824	14681.305	23547.481	22790	31689.466	1207.672	412.26	338.626	595.863	2999.672	7567.397	348.679	7705.374	200.023	314.573	162.435	907.359	592.298	512.893	123.542	6885.214	3198.527	348.992	708	309.809	715.229	6044.969	384.824	12818.672	221.39	0.947	615.183	88.375	4	4	1	5607.183	1315.625
21755.066	18015.868	17164.472	12880.708	14710.811	25157.962	22655.208	31185.358	1064.66	402.726	331.104	665.094	4911.236	6559.085	365.585	8814.755	196.519	359.425	155.594	1302.132	2871.623	688.104	155.066	7023.783	3570.434	344.123	780.679	353.689	1108.113	10157.736	383.283	12552.66	179.14	0.993	837.593	87.787	4	4	1	5829.593	1316.213
20801.57	17235.215	15115.794	13607.785	13356.336	22302.084	20339.963	30698.757	1425.075	565.243	550.131	797.832	5150.159	5331.009	458.523	8018.495	271.047	353.869	219.785	2221.841	1006.71	566.495	152.766	9821.056	3222.224	379	690.084	345.925	4448.056	8539.477	755.056	10175.168	180.83	0.989	1107.388	88.661	4	4	1	6099.388	1315.339
16787.664	13784.7	12775.055	11246.436	10786.418	18387.109	16483.373	22821.482	808.527	375.436	430.182	632.073	2105.527	2541.527	351.918	7131.109	195.945	261.073	342	1877.745	736.9	492.255	213.345	5934.855	2082.827	356.364	738.809	332.609	3663.918	5117.645	1935.918	10528.773	185.9	0.967	1130.895	88.636	4	4	1	6122.895	1315.364
20188.089	16428.975	15399.322	13449.183	13253.851	21391.351	19972.045	27622.639	1187.426	487.193	488.748	809.02	4272.005	6176.649	436.391	8645.356	262.347	375.955	223.594	1549.243	1580.45	586.198	140.376	7255.351	3931.713	398.96	711.609	350.02	2111.812	8881.332	1051.614	9498.777	341.381	0.854	1179.951	92.783	4	4	1	6171.951	1311.217
18783.429	15158.21	13965.739	12744.479	12102.689	19284.933	17830.101	23797.067	815.672	389.092	485.143	387.807	474.126	1468.899	312.252	7624.109	215.126	260.109	390.101	18729.723	311.529	314.496	155.857	5640.361	2265.412	379.387	549.941	335.076	6728.311	766.681	1027.479	9466.37	201.11	0.961	1396.24	87.586	4	4	1	6388.24	1316.414
19922.307	15741.937	15213.13	13220.475	13082.084	20173.714	19414.513	26100.399	715.126	357.525	396.622	359.571	366.874	1722.273	297.462	5946.996	226.676	319.076	448.756	3158.811	272.063	317.971	236.937	5261.534	2239.815	380.231	446.357	307.143	6434.05	614.412	858.42	9178.576	402.221	0.832	1427.5	90.978	4	4	1	6419.5	1313.022
16734.193	13455.542	12391.566	11725.771	11110.639	17773.867	16276.422	23108.157	801.928	331.145	352.096	329.843	304.157	1724.41	284.94	6272.036	201.036	337.94	256.169	1031.048	205.94	273.458	198.627	3213.831	4245.627	354.422	392.47	310.084	6309.566	681.072	1151.506	6993.361	140.27	0.98	1487.773	86.622	4	4	1	6479.773	1317.378
19205.449	15380.315	14075.854	13353.236	12290.764	20174.427	17803.382	24618.27	1170.775	383.416	323.629	678.18	6275.461	2733.079	253.427	6882.146	264.416	382.528	197.022	2076.607	9641.146	426.933	114.225	6054.225	3433.955	301.73	353.584	328.843	1633.112	10821.202	325.82	6560.584	150.41	0.965	1595.606	88.188	4	4	1	6587.606	1315.812
24686.037	20423.422	19587.633	14732.147	16689.11	17666.532	25329.936	33500.899	901.734	353.385	307.193	658.651	4706.872	3786.11	302.45	7764.284	203.119	392.817	151.486	2442.716	6876.092	315.541	140.101	6412.284	5580.174	337.541	385.982	342.275	1437.789	5118.642	504.642	11788.413	184.21	0.976	848.215	88.597	4	4	1	5840.215	1315.403
20331.191	17017.709	15224.836	13788.527	12852.645	22785.518	19461.9	27762.836	1060.582	447.045	448.318	697.745	3453.673	6006.791	390.445	8352.218	240.5	420.236	168.1	1450.691	931.455	587.991	141.036	7203.318	2830.245	376.664	753.591	361.664	3192.718	6074.8	1281.891	10838.8	185.9	0.985	1055.684	89.617	4	4	1	6047.684	1314.383
20409.663	16730.163	15147.825	13145.072	12991.753	21087.048	19559.265	28844.759	1496.608	659.633	632.325	880.596	5527.193	4381.687	484.747	9201.349	312.211	432.361	201.175	1597.807	2243.343	755.675	156.596	10258.512	5267.771	409.096	735.03	354.265	836.494	10569.639	533.928	9110.747	280.541	0.809	1156.696	92.653	4	4	1	6148.696	1311.347
19475.417	15646.708	14345.469	13749.219	12165.323	20868.479	18007.99	25474.344	1209.958	438.167	379.646	711.521	4357.667	6201.938	367.802	8243.115	236.771	502.771	156.854	799.781	1127.344	584.146	143.979	4668.104	4597.5	425.812	439.583	325.021	1482.729	8612.833	1423.125	7680.927	162.24	1	1571.404	89.023	4	4	1	6563.404	1314.977
14621.304	12104.424	10901.478	7544.946	9279.326	14909.38	14353.272	20624.935	1071.859	335.261	284.207	686.663	3068.065	5240.326	340.652	8363.413	168.522	233.022	135.848	811.62	724.728	526.054	139.87	5820.978	1694.565	368.022	5765.663	342.652	805.967	5914.413	390.576	11940.152	155.48	0.998	568.623	90.576	4	4	1	5560.623	1313.424
20876.828	17552.602	16176.796	11189.505	13148.118	21353.161	20307.742	28012.473	897.602	346.978	317.731	521.183	3615.774	6664.473	291.892	7226.258	175.161	352.237	137.011	724.957	955.118	479.828	129.903	5551.258	3227.914	331.774	868.677	323.247	737.108	6978.849	379.011	12034.022	157.17	1	674.246	90.546	4	4	1	5666.246	1313.454
18264.618	15063.069	14308.127	10483.902	12424.549	19954.078	19349.118	26058.637	990.235	290.127	342.863	489.235	959.402	3411.51	279.284	6881.784	133.667	192.873	139.588	3620.931	342.059	318.186	145.49	5045.314	1527.529	346.098	931.618	327.402	7590.225	6201.696	1402.549	13492.539	172.38	0.943	732.704	91.459	4	4	1	5724.704	1312.541
23710.587	20064.169	16932.331	14276.256	14661.163	20608.616	22741.547	34751.913	2010.785	976.843	867.651	982.959	4228.14	7081.012	660.169	9431.006	369.297	466.826	235.895	969.767	953.965	667.907	187.372	16162.547	3177.424	379.506	1437.837	357.006	445.587	5858.663	426.529	10620.75	290.681	0.896	942.093	92.731	4	4	1	5934.093	1311.269
18303.65	15509.154	12902.462	11842.566	11300.322	20412.818	17191.916	28600.804	1706.692	714.315	674.552	1026.385	5279.483	4667.287	561.287	9848.189	314.734	364.434	220.091	1249.175	1834.923	868.007	173.112	12597.329	2754.888	365.301	860.14	341.168	1003.958	8797.979	737.007	10674.699	241.67	0.874	1028.596	93.396	4	4	1	6020.596	1310.604
23560.934	19206.743	17881.737	15766.947	15606.763	24726.895	23638.513	31684.651	1372.743	455.493	439.368	633.546	4699.868	5868.079	397.164	8442.98	218.882	430.612	286.224	1195.112	1918.928	641.428	132.947	5950.73	3588.099	358.73	625.447	393.316	1590.257	7841.697	607.901	7782.789	256.881	0.974	1215.604	91.539	4	4	1	6207.604	1312.461
17881.155	15161.882	13661.8	13399.218	12262.8	21133.145	18840.055	25743.318	1181.482	422.673	406.145	824.718	6876.318	5207.045	422.745	7473.227	226.009	329.782	170.973	1542.618	3097.491	550.064	137.864	5157.673	3176.227	400.264	616.755	406.464	567.155	12052.355	822.918	7675.655	185.9	0.943	1264.96	91.556	4	4	1	6256.96	1312.444
13174.835	10782.894	9916.435	9561.471	8454.859	14556.259	12621.094	18041.188	860.165	389.941	345.353	976.682	9153.929	2698.188	389.165	7617.494	200.106	331.224	187.471	3286.306	6803.165	531.976	152.506	5767.871	2567.859	431.035	443.012	339.353	599.259	17838	326.565	6855.106	143.65	1	1549.762	89.861	4	4	1	6541.762	1314.139
33015.025	26530.987	24755.465	14090.65	20451.726	30136.936	30892.682	40086.93	1941.866	401.529	470.503	1084.828	5670.656	3472.376	342.312	6714.172	233.312	415.401	153.35	1881.274	6324.389	499.975	133.108	4882.917	4739.025	357.65	669.363	369.548	1251.79	10622.096	689.694	11396.815	265.331	0.876	436.548	92.768	4	4	1	5428.548	1311.232
19510.981	16300.33	14802.698	10411.632	12421.67	20881.453	19245.528	25913.887	1300.519	358.689	320.104	688.491	3750.594	10739.528	358.811	7515.528	161.17	364.708	154.17	892.236	534.953	563.585	165.415	5337.075	2694.858	385.123	1651.377	341.425	1977.066	7965.821	1053.283	12553.057	179.14	0.98	529.898	92.803	4	4	1	5521.898	1311.197
15783.088	13179.706	11914.284	8881.078	10219.461	16639.598	15753.922	22381.667	712.48	332.382	281.206	526.971	2185.353	4563.882	315.775	8080.382	171.147	251.088	187.284	742.863	356.598	332.245	119.039	5539.676	2111.461	344.588	936.275	330.127	742.637	4117.765	830.775	13956.931	172.38	1	631.176	91.28	4	4	1	5623.176	1312.72
18138.656	15057.516	13772.968	9921.978	11781.344	18907.118	18332.032	26853.72	874.753	379.591	374.656	504.785	2656.022	7116.495	333.452	8234.215	166.226	265.398	162.366	653.129	458.753	539.602	136.645	6787.097	2045.032	337.215	864.011	336.914	1270.957	5063.452	440.989	13953.645	157.17	1	697.646	91.454	4	4	1	5689.646	1312.546
19010.43	15953	14998.675	11839.798	12758.211	17816.86	19745.307	27374.877	1219.465	463.246	362.263	622.43	3593.579	7457.772	362.456	8475.132	186.465	309.974	144.061	743.912	692.377	634.044	139.982	7940.018	2717.807	336.64	765.965	338.921	816.105	6463.482	370.026	11805.842	192.66	0.99	867.614	92.676	4	4	1	5859.614	1311.324
13923.422	11686.294	10847.206	8899.931	9323.294	14209.324	14537.931	21031.804	1186.657	433.686	344.069	625.608	4489.824	5605.314	384.775	9446.48	164.049	337.52	153.873	720.294	619.01	686.559	133.99	6961.794	1820.402	341.157	862.804	319.324	608.431	6958.137	480.314	11849.49	172.38	1	891.125	92.02	4	4	1	5883.125	1311.98
18224.019	14824.686	13756.257	11877.019	11774.076	18663.171	17828.324	25477.476	1569.867	459.457	455.39	921.429	7441.6	2322.181	390.333	8556.876	247.876	397.343	178.01	3636.981	10054.619	584.924	135.724	6606.029	3497.876	358.562	521.933	378.362	868.352	14815.21	369.895	7425.552	177.45	0.912	1204.005	93.804	4	4	1	6196.005	1310.196
25015	20541.682	17725.6	11303.909	15157.336	25250.155	22147.218	29940.6	1360.773	505.991	478.536	811.6	5385.036	5500.445	430.245	8280.373	240.209	359.7	165.882	1304.318	1917.645	589.218	148.518	5747.855	2618.418	458.409	1335.709	393.682	465.264	7405.918	941.745	10804.464	185.9	0.985	415.291	94.699	4	4	1	5407.291	1309.301
28751.782	23522.09	21213.692	12087.744	17549.038	26527.013	26288.013	34738.038	1718.359	426.795	570.026	984.321	8603.013	3928.128	360.231	6291.641	226.923	364.846	154.064	2681.974	9731.051	523.949	143.231	4879.974	4197.654	367.564	521.462	383.154	397.756	13972.179	563.397	10584.808	131.82	1	425.75	92.3	4	4	1	5417.75	1311.7
16794.745	14096.274	12892.151	9474.17	10760.5	17566.311	16788.283	24072.934	740.292	372.17	385.774	549.962	3439.038	4089.953	342.075	7697.717	177.708	273.83	256.009	1093.377	1157.151	467.623	141.585	7432.594	2066.877	339.132	582.802	345.783	1428.198	7700.274	355.245	13894.047	179.14	0.962	709.555	94.9	4	4	1	5701.555	1309.1
17963.942	14922.298	14209.5	10696.519	12328.808	20011.154	19293.327	26314.779	959.346	331.933	346.635	447.173	3060.74	5030.115	312.808	8518.462	151.462	323.846	129.962	994.808	537.788	586.683	142.49	6000.635	2325.827	337.327	750.327	335.587	1908.327	6071	307.26	12017.5	175.76	1	761.326	93.4	4	4	1	5753.326	1310.6
20568.949	17131.092	16193.143	12202.071	13802.878	22978.49	21435.582	29987.102	1057.48	410.031	397.051	594.378	4683.52	6256.306	356.245	8515.99	204.459	298.694	179.459	761.316	635.959	508.796	152.051	8156.337	2237.52	357.327	703.286	329.592	983.857	10503.388	361.592	12160.929	165.62	1	789.101	92.95	4	4	1	5781.101	1311.05
18361.652	15232.957	13861.402	12348.228	11879.087	20655.652	18278.598	25420.543	1343.804	396.63	397.511	708.554	6368.228	4215.141	379.348	9475.935	237.935	348.804	173	913.065	1385.489	804.826	134.859	5757.946	2588.652	395.098	730.696	332.652	1944.815	9507.935	622.391	9319.707	155.48	0.964	1083.424	92.894	4	4	1	6075.424	1311.106
12325.276	10116.356	9137.08	8676.713	7878.115	13171.793	11688.115	16343.609	597.632	322.839	377.287	412.701	741.874	1072.368	293.885	5824.23	172.023	297.839	249.23	1400.793	507.552	594.506	152.299	2815.586	1869.322	544.782	511.034	392.747	5589.149	1955.655	1867.322	6803.943	147.03	0.991	1246.993	93.129	4	4	1	6238.993	1310.871
22174.792	18737.792	16934.267	15808.158	14432.356	24838.228	21762.545	29828.762	1286	458.485	433.218	630.089	5026.069	6946.822	418.584	7604.248	234.455	452.594	164.584	1165.337	2405.337	568.505	134.248	5258.515	4438.238	478.95	587.624	414.515	344.901	9325.743	639.99	8231.594	170.69	0.964	1258.022	93.22	4	4	1	6250.022	1310.78
19605.883	16675.394	12827.979	8371.702	10284.479	21040.457	14129.66	20308.319	882.553	387.277	1231.447	665.83	11401.309	773.223	338.979	8771.564	230.734	332.447	244.904	3377.181	12821.351	513.053	145.021	3360.574	5746.277	333.787	535.223	341.489	5393.904	4284.638	760.234	6133.383	158.86	0.953	296.815	95.688	4	4	1	5288.815	1308.312
17113.318	13808.875	12737.636	8379.023	11247.909	17361.386	17182.489	23373.625	1049.125	429.773	411.307	634.523	4167.455	5673.795	382.432	8005.205	205.33	233.773	175.284	1091.886	725.83	479.511	146.511	6572.398	1431.33	385.83	1224.818	367.625	2125.727	5907.375	675.705	12823.034	148.72	1	450.244	93.379	4	4	1	5442.244	1310.621
12754.738	10619.179	9851.369	7657.964	8750.476	14320.75	13755.083	20630.25	650.429	350.036	356.833	502.381	3896.5	3586.869	326.238	8123.774	173.524	241.524	132.619	800.917	643.393	474.119	154.06	7057.298	1612.048	367.202	802.369	336.071	950.298	7633.786	970.69	12541.952	141.96	1	773.315	93.368	4	4	1	5765.315	1310.632
21965.966	18226.795	17426.197	12317.726	14371.145	27019.265	22315.231	30763.222	1023.179	396.812	356.017	686.726	3041.487	8257.171	337.504	7642.171	198.009	333.701	237.932	1723.855	2041.171	861.453	157.282	6891.487	3496.769	348.752	741.462	343.957	1908.051	11059.299	417.744	12142.214	197.73	0.944	831.351	95.072	4	4	1	5823.351	1308.928
15573.83	13165.011	11744.926	10482.83	10295.351	20178.17	15907.532	24127.798	1071.638	435.755	424.532	721.585	3590.011	6447.585	414.723	7515.585	226.713	301.628	163	868.979	940.266	630.404	142.362	7941.298	3135.883	376.543	1379.394	341.691	1320.926	7864.979	561.84	8947.936	158.86	0.985	995.884	94.942	4	4	1	5987.884	1309.058
22322.67	18249.639	17054.567	15614.485	15016.227	23872.959	22322.918	28810.567	1077.876	320.495	418.753	424.289	408.835	1388.433	302.082	6062.598	199.546	302.66	609.113	7852.402	271.052	297.351	291.474	4243.536	2544.505	338.598	463.856	320.32	9809.722	1118.443	1827.804	8780.381	163.93	0.97	1389.735	93.955	4	4	1	6381.735	1310.045
25111.783	20240.63	19123.989	15857.511	16469.435	23145.152	22820.25	29704.087	674.217	366.446	348.902	339.413	354.5	2160.533	312.196	5019.152	182.011	237.772	257.217	661.207	259.707	249.489	174.978	4956.478	1197.391	357.446	370.88	296.196	3449.783	698.696	873.12	9781.739	155.48	1	1444.951	93.897	4	4	1	6436.951	1310.103
27430.364	22549.493	20952.329	13120.614	17563.386	27554.3	27049.257	35412.707	1418.486	393.4	634.721	915.821	4253.886	5535.3	334.671	6994.057	186.786	432.086	229.621	2094.386	6077.836	430.857	173.436	6016.364	4111.886	377.736	959.493	348.214	849.207	9463.214	771.643	12801.143	236.6	0.887	486.6	97.946	4	4	1	5478.6	1306.054
13068.259	10825.58	9730.086	6870.951	8268.407	13294.457	12743.309	18012.79	950.79	369.136	327.395	771.963	2659.21	3919.864	321.358	7354.407	193.728	264.062	166.556	1249.247	443.42	507.802	162.383	5086.556	3387.988	373.123	1536.296	342.086	2250	5635.062	1517.642	12260.42	136.89	1	541.162	94.972	4	4	1	5533.162	1309.028
26428.381	22079.387	20364.417	12920.179	16735.702	25869.113	25653.488	34050.893	1006.351	354.274	298.464	702.292	5056.119	8294.506	313.22	7451.815	209.679	417.315	160.155	2212.125	3998.494	351.589	130.292	6529	4371.69	339	576.292	327.03	153.429	8290.917	342.899	12272.155	283.921	0.875	594.774	97.755	4	4	1	5586.774	1306.245
26526.394	21942.717	20199.394	13659.788	17360.03	26901.091	26684.374	36103.394	1370.111	444.364	370.677	674.303	3181.455	8281.364	352.091	8074.899	227.687	355.263	164.091	1093.808	1051.889	542.131	131.495	8014.354	4424.97	336.96	662.758	315.03	152.556	5069.263	324.768	13095.485	167.31	1	604.927	95.734	4	4	1	5596.927	1308.266
16090.283	13565.63	12286.978	9016.609	10583.239	17577.109	16320.837	22669.12	1029.228	337.793	321.467	586.87	3372.478	5272.293	314.511	8140.228	160.163	236.033	140.957	656.891	677.728	432.598	123.272	5560.478	1929.413	335.304	931.272	310.967	1370.098	8051.641	517.533	11999.891	155.48	0.998	663.523	95.324	4	4	1	5655.523	1308.676
23910.465	20161.605	17930.279	14466.186	15462.984	21919.62	24019.876	36429.07	1884.078	943.961	795.349	915.085	4147.907	6113.116	614.512	8125.643	362.186	420.062	242.496	997.574	1321.868	662.395	176.202	16178.163	4905.651	362.581	775.233	339.713	828.504	7065.55	388.419	10159.155	218.01	0.943	909.754	97.838	4	4	1	5901.754	1306.162
13902.72	11680.6	10579.87	9733.29	9185.53	16164.75	13947.17	19990.51	817.9	385.11	384.97	746.52	3048.94	5020.09	370.13	8925.17	227.35	298.04	175.18	1687.28	1664.79	673.09	140.14	5673.82	2257.71	358.45	571.65	343.45	2770.78	6126.21	985.25	10801.76	169	1	1043.407	95.706	4	4	1	6035.407	1308.294
20223.396	16907.417	14547.677	12810.375	12359.74	20938.094	18801.104	29365.375	1732.979	601.448	586.99	793.729	5621.031	5093.385	467.656	9662.365	285.698	435.99	215.781	1308.052	1354.615	685.729	153.281	10480.427	3366.438	410.25	610.115	359.312	1155.49	9316	1862.031	10425.604	162.24	1	1101.778	95.618	4	4	1	6093.778	1308.382
21411.929	17358.036	16107.232	14430.759	13789.33	22227.42	20314.696	25568.821	867.821	358.321	363.357	349.661	421.92	1352.58	291.714	7137.098	202.946	377.509	630.938	3132.83	216.875	366.893	300.973	3023.527	2562.955	338.071	320.188	316.33	11002.536	717.214	1650.473	6563.384	189.28	0.904	1511.774	95.933	4	4	1	6503.774	1308.067
20055.573	16758.756	14294.561	10421.28	11965.354	20066.39	16760.28	22387.354	935.963	432.085	428.024	712.659	6506.488	2791.61	374.28	11751.878	253.207	352.378	172.5	1437.671	835.061	451.329	142.232	3959.415	3084.122	449.61	965.195	382.951	1931.793	4866.061	1157.805	9328.488	138.58	1	404.3	96.2	4	4	1	5396.3	1307.8
19857.412	16266.887	14979.082	9881.639	12459.794	20122.557	19453.258	26160.619	932.639	366.052	318.031	812.598	1970.742	6220.474	349.041	6212.546	186.649	300.876	188.247	1385.897	1519.124	396	159.835	5551.639	2235.784	397.567	1995.32	337.278	1665.041	5388.959	1032.691	13756.588	163.93	0.909	497.264	96.019	4	4	1	5489.264	1307.981
18321.226	15356.198	14192.236	9940.547	11795.019	19180.792	18574.623	25846.443	1043.83	369.283	362.953	540.849	3782.292	6878.443	334.33	7427	164.557	290.302	142.151	647.925	639.028	559.094	135.67	6421.972	2295.67	350.434	692.33	357.066	668.896	6835.66	378.396	13110.745	179.14	0.993	690.73	96.85	4	4	1	5682.73	1307.15
15958.31	13325	12247.262	11140.833	10816.841	20397.786	16734.111	23011.365	973.365	337.905	340.079	687.992	4455.159	7206.571	345.508	8425.698	179.992	302.167	144.429	984.31	1684.246	529.373	127.254	5120.69	2288.96	335.825	1365.587	351.571	582.111	10515.063	435.317	8338.627	212.94	0.911	1004.488	98.779	4	4	1	5996.488	1305.221
15247.603	12805.103	11394.718	9846.603	9487.974	16133.5	14276.167	20763.064	1275.808	391.205	381.115	603.308	5489.59	4090.833	371.218	9647.205	217.872	292.949	172.91	974.167	1500.974	635.782	134.91	6610.564	2081.667	374.603	790.769	326.372	1083.205	8988.897	688.987	9541.731	131.82	1	1076.201	95.95	4	4	1	6068.201	1308.05
10783.654	9366.785	8441.907	8550.131	7488.645	13629.841	11398.981	15366.71	1362.935	367.131	411.458	622.71	353.402	1048.654	306.402	4689.523	199.215	241.075	176.738	1801.364	300.561	296.729	128.505	3890.355	1634.196	342.187	501.542	371.29	6199.028	825.766	1710.822	9234.28	180.83	0.853	1304.734	98.053	4	4	1	6296.734	1305.947
13488.242	11485.408	10114.633	10120.933	8793.367	15892.767	13343.592	19496.55	942.175	427.558	351.3	939.925	3314.8	5332.542	445.667	6957.575	206.242	356.742	147.458	1860.15	12502.175	424.725	122.842	5246.025	1636.567	687.308	1002.192	332.108	1619.45	4016.042	753.442	8784.85	202.8	0.941	1347.852	97.858	4	4	1	6339.852	1306.142
22620.947	18862.221	17591.687	15767.588	15067.443	24546.099	22408.176	29133.069	845.031	344.26	376.954	633.672	348.656	1864.321	304.641	5908.718	212.122	406.115	624.122	2970.977	224.015	359.679	275.565	4472.031	2465.122	348.206	464.679	325.74	9201.412	1622.634	2007.504	9347.351	221.39	0.931	1383.097	97.634	4	4	1	6375.097	1306.366
19360.447	16003.312	14754.476	13837.635	12861.988	20811.794	19090.194	25315.571	712.324	301.824	337.929	286.371	356.529	1580.141	295.024	5893.312	178.6	324.447	627.718	4939.312	230.118	319.088	331.3	3832.976	1959.659	345.453	414.312	301.882	9877.182	2022.235	1370.547	8403.971	287.301	0.894	1401.891	98.961	4	4	1	6393.891	1305.039
20898.403	17564.313	14279.873	8904.642	11418.037	21186.515	16392.866	22298.739	1001.821	395.649	526.187	831.082	9888.261	1743.194	408.396	5868.604	262.634	407.701	191.896	4444.157	22289.172	472.201	145.41	3922.94	5302.694	352.306	730.769	373.164	2629.328	6716.037	675.455	8098.276	226.46	0.916	334.75	101.614	4	4	1	5326.75	1302.386
17796.702	15388.51	12703	8768.865	9743.76	17788.683	13810.144	17887.337	678.529	293.202	638.356	613.279	361.712	697.519	290.702	7146.846	193.731	262.904	307.971	3986.673	402.971	295.048	139.087	2067.673	2017.163	377.221	511.75	346.404	17236.462	1591.5	3403.01	8246.75	175.76	0.974	356.5	98.45	4	4	1	5348.5	1305.55
21434.043	17966.348	16574	11190.554	13811.717	21511.478	21274.315	29612.815	1169.25	391.641	329.109	486.402	2669.533	3245.804	324.033	8251.033	234.5	242.859	163.989	1728.5	581.739	594.478	120.957	7394.293	5031.576	341.565	598.674	310.511	1586.641	3997.228	362.315	13741.348	155.48	1	612.301	97.811	4	4	1	5604.301	1306.189
20427.547	17165.19	16231.606	11279.423	13581.453	21692.35	21159.526	27986.168	780.234	280.394	353.255	501.635	687.416	2738.423	258.577	6618.949	134.204	175.599	137.401	3309.942	417.679	262.204	147.971	5029.095	1041.263	342.555	693.285	325.131	7861.35	4582.088	1197.066	13999.577	231.53	0.912	728.3	101.908	4	4	1	5720.3	1302.092
14204.547	11876.547	11044.589	7798.558	9373.211	14797.968	14756.463	21853.116	919.789	375.011	391.621	648.232	1855.063	4060.242	386.789	8237.432	159.779	175.221	128.189	404.505	390.674	439.053	140.337	6495.989	1031.905	345.853	1215.495	330.726	475.021	5056.453	453.284	14255.411	160.55	0.996	740.98	98.875	4	4	1	5732.98	1305.125
22257.467	18404.967	17503.408	13547.6	15016.208	20123.75	23155.05	31413.583	1127.558	422.742	343.2	683.408	5850.925	4552.575	325.117	8711.992	205.158	410.525	165.7	3072.183	7810.8	620.042	147.275	7613.642	4612.95	340.317	499.225	336.783	612.467	7272.9	396.65	11989.75	202.8	0.914	849.41	98.096	4	4	1	5841.41	1305.904
17342	14623.729	13435.106	10566.671	11336.612	15865.071	17497.706	25366.306	1347.412	485.129	398.424	688.765	2839.953	6150.165	369.235	8201.447	190.929	259.859	158.471	1294.059	572.812	515.153	133.765	8389.929	1764.271	343.106	726.271	338.953	2501.659	4896.318	592.318	11218.106	143.65	0.989	872.737	98.364	4	4	1	5864.737	1305.636
16646.759	14172.77	11550.575	9887.931	9689.103	18996.368	15026.011	26772.437	1546.828	803.103	705.437	982.172	4764.575	5178.92	588.598	8093.115	341.954	365.54	215.506	928.46	1052.667	715.69	168.437	14309.126	2944.46	380.437	1746.736	330.138	559.057	10313.046	426.736	10588.264	147.03	0.977	989.906	98.15	4	4	1	5981.906	1305.85
18725.253	15110.105	14342.611	12654.316	12157.632	19417.737	18088.884	23390.747	704.589	331.495	365.158	402.421	551.516	1392.842	315.884	5420.779	188.337	372.958	514.284	2499.579	378.189	265.821	310.158	3047	2696.474	335.705	390.663	300.305	9407.526	1100.2	2610.821	6915.937	160.55	0.996	1493.736	97.439	4	4	1	6485.736	1306.561
28367.092	25450.823	16026.028	10928.404	13379.766	30838.709	19303.128	33145.901	1566.184	838.73	872.496	842.723	5609.433	1351.418	565.22	11421.901	400.532	314.972	296.95	1966.22	2379.05	708.936	194.688	11698.199	4370.858	471.617	689.929	378.284	4286.801	2158.582	532.191	6468.716	238.29	0.904	280.353	101.1	4	4	1	5272.353	1302.9
27845.472	23126.148	17860.426	10605.509	14394.704	27927.889	21058.111	31074.741	1235.778	527.157	873.065	607.343	3516.519	987.417	391.463	8095.426	323.213	417.167	425.917	2895.269	1381.815	898.296	166.194	5968.019	7668.731	377.88	599.306	349.694	16156.667	1992.991	884.704	7919.546	182.52	0.98	316.839	100.281	4	4	1	5308.839	1303.719
18153.489	14705.944	13491.189	8968.478	11676.089	18363.833	18141.811	24749.333	949.044	419.044	385.611	738.367	3667.467	4980.911	395.122	7510.5	208.067	276.6	164.256	796.8	530.811	459.222	148.189	7512.922	1765.844	441.978	1854.389	362.189	1351.178	6215.356	621.7	14054.867	152.1	0.976	454.784	99.927	4	4	1	5446.784	1304.073
17739.896	14568.135	13378.01	8834.917	11319.5	18058.51	17752.938	24421.792	770.208	347.979	278.188	732.448	2350.844	5139.552	331.625	6983.875	168.323	175.354	135.865	1255.49	323.219	289.104	154.302	5519.76	1191.823	418.073	1197.865	313.146	2299.698	4878	731.719	13100.573	162.24	0.992	555.94	99.883	4	4	1	5547.94	1304.117
18963.648	15837.159	14391.2	10055.8	11897.117	19702.31	18458.786	25829.262	1089.414	434.021	325.441	489.172	3168.676	4188.972	320.283	8157.434	177.414	403.366	166.262	898.186	483.89	513.503	129.186	6716.931	3865.103	325.897	674.4	312.359	883.8	5133.117	439.359	12588.662	245.05	0.915	626.48	102.131	4	4	1	5618.48	1301.869
17832.91	15103.315	13738.91	10107.829	11580.631	19683.919	18105.784	24724.64	874.874	399.216	328.793	491.595	3028.432	5270.703	326.595	8290.072	188.279	327.459	166.414	620.495	424.991	474.946	124.955	6322.802	2740.577	336.559	832.441	315.685	1002.279	6186.577	497.838	13990.667	187.59	0.964	639.314	100.539	4	4	1	5631.314	1303.461
18783.392	15846.196	14863.529	10406.922	12350.186	19708.578	19354.373	27149.902	960.824	335.647	379.51	479.373	2809.725	6361.225	339.676	8879.255	159.578	324.441	133	586.049	948.627	592.529	133.618	6228	2571.245	345.941	652.882	332.304	376.373	5268.01	424.118	11941.931	172.38	0.987	756.078	99.896	4	4	1	5748.078	1304.104
22262.033	18310.239	17822.826	13047.043	15447.804	25715.13	24172.87	31588.38	916.978	356	328.739	621.88	3941.598	8740.37	328.413	8389.815	168.054	354.957	141.587	1010.804	2003.924	562.239	150.946	5795.674	3170.935	347.837	676.076	322.326	526.989	9231.141	333.326	11572.087	155.48	0.998	809.124	99.62	4	4	1	5801.124	1304.38
22364.961	18319.266	17635.227	12948.531	15296.078	25774.039	23815.633	32223.367	993.172	401.07	360.781	643.578	4570.703	7303.852	348.141	8345.875	215.281	362.977	193.016	1585.32	3820.234	602.57	161.039	7945.766	3582.742	337.742	666.695	334.852	549.422	11324.75	344.688	12302.844	216.32	0.963	817.569	101.583	4	4	1	5809.569	1302.417
15760.643	13367.01	11495.102	9302.235	9913.847	13975.694	15494.714	26192.724	1633.235	806.388	650.02	816.092	3478.398	4306.265	517.337	9832.214	276.98	332.316	189.551	771.071	886.959	711.786	155.112	13231.52	1864.235	372.49	928.02	349.847	512.408	5860.184	434.357	10991.255	165.62	0.948	880.26	100.644	4	4	1	5872.26	1303.356
23411.874	19340.712	17218.658	15086.649	15009.964	24159.054	22492.36	34128.559	1365.757	673.117	665.252	865.685	3848.532	5648.964	498.784	8018.739	306.135	409.459	307.333	1685.955	928.559	609.946	164.703	11333.829	4064.423	445.414	556.919	337.514	3163.784	6850.252	1114.288	9321.712	187.59	0.964	1162.886	99.731	4	4	1	6154.886	1304.269
23385.166	18900.477	18012.658	15143.798	15401.611	23789.912	23138.699	30059.943	1434.912	375.788	390.523	901.332	5919.311	3269.969	335.078	7723.073	207.834	430.891	220.026	2631.907	10417.363	630.275	119.927	4164.321	4616.808	353.715	387.352	369.218	1643.585	10495.378	646.933	7004.834	326.171	0.852	1209.746	105.182	4	4	1	6201.746	1298.818
11665.454	10009.213	8764.417	8716.389	7504.769	13746.63	11456.028	16987	826.389	411.093	374.139	884.491	3900.722	3923.037	443.185	7068.352	215.361	325.083	144.269	1521.852	16675.241	536.259	124.639	5768.306	1248.676	630.491	1187.065	355.491	803.278	6139.315	581.5	8761.63	182.52	0.967	1334.018	99.546	4	4	1	6326.018	1304.454
24280.72	19671.097	18588.355	15826.161	16634.323	23962.065	23992.527	30665.978	650.925	346.613	320.731	362.72	345.344	1801.452	291.323	4293.817	183.419	249.871	353.763	1024.022	265.29	280.14	187.29	4051.237	1498.398	376.355	424.366	292.763	4762.796	902.71	1670.011	10291.312	157.17	0.975	1449.564	98.989	4	4	1	6441.564	1305.011
16996.548	13729.036	12838.048	12025.928	11276.114	18854.066	17191.675	22580.386	800.096	343.072	330.916	369.295	327.464	1162.145	302.108	6451.145	189.62	307.313	624.018	2336.428	336.687	406.253	222.765	3388.584	1820.819	327.175	323.916	317.241	7822.904	1215.44	2054.054	8831.343	280.541	0.865	1520.955	102.528	4	4	1	6512.955	1301.472
13016.488	10464.279	9582.186	9151.023	8350.174	14210.128	9504.442	17589.674	960.512	360.523	317.337	551.419	3062.93	4454.326	205.349	5787.791	207.267	271.616	152.151	856.081	844.837	472.14	78.779	4711.326	1830.547	424.349	447.233	293.407	1281.442	5235	312.86	6226.07	145.34	0.98	1600.559	99.148	4	4	1	6592.559	1304.852
14027.671	11895.696	10679	8125.646	9240.392	15587.063	14378.025	20509.405	611.013	320.797	271	508.848	2935.392	3911.063	285.747	7828.139	175.089	271.241	137.81	527.165	374.152	416.481	120.38	5500.139	2520.165	323.544	904.962	316.215	1379.646	4992.57	748.038	13055	133.51	1	650.173	100.273	4	4	1	5642.173	1303.727
21188.453	17318.186	16871.267	12891.988	14661.419	35226.116	22681.756	30464.977	798.884	341.93	291.198	738.849	5322.337	10933.814	333.744	7675.43	190.872	380.233	154.547	3055.186	6127.547	1340.14	153.826	6284.407	4343.43	331.977	687.907	348.709	427.07	11537.337	289.988	11309.093	145.34	0.98	839.574	100.584	4	4	1	5831.574	1303.416
34861.897	27965.082	26955.722	21652.155	22189.124	31923.34	31097.928	40291.742	859.464	405.567	400.876	354.825	394.897	3778.021	335.33	6649.443	230.082	385.175	337.866	766.144	212.072	321.289	183.299	5429.34	2876.32	686.165	501.773	306.546	5047.423	567.515	1356.68	11554.773	163.93	0.983	1440.221	100.361	4	4	1	6432.221	1303.639
17051.336	14303.936	13138.008	9752.64	11484.744	18928.128	17984.504	25073.968	1005	357.072	332.72	532	6043.472	4422.12	313.6	8092.256	167.16	316.032	139.424	1238.64	1915.4	396.856	132.944	7012	2421.384	334.96	593.408	351.448	451.952	10578.36	349.008	12540.192	211.25	0.903	678.055	102.705	4	4	1	5670.055	1301.295
16276.98	13675.98	12802.367	9450.673	10855.357	17294.092	16781.847	24222.684	857.439	360.857	369.459	489.48	4354.449	4657.939	341.776	8385.245	175.969	246.878	148.071	1030.99	1156.735	365.01	149.214	7344.367	1906	356.776	763.541	316.224	566.51	9506.163	594.133	12838.541	165.62	0.993	776.459	102.209	4	4	1	5768.459	1301.791
20569.745	17062.772	16331.761	11541.543	13683.457	22105.326	21210.332	29664.995	1134.158	383.293	367.717	680.027	4254.38	5999.054	327.505	8391.587	192.092	295.37	151.679	1557.033	4331.88	472.929	144.125	7513.092	2264.12	347.685	608.342	327.446	360.033	10427.745	354.658	11800.011	310.961	0.82	798.37	102.601	4	4	1	5790.37	1301.399
19721.289	16498.289	15312.222	12101.4	12686.7	18270.856	19417.122	25500.178	1227.4	375.589	331.456	683.5	2975.444	3610.044	366.4	7561.211	144.722	254.956	178.022	1730.467	757.544	413.867	136.644	5381.122	2884.367	352.622	679.111	333.322	4000.811	6311.3	636.933	11245.022	152.1	0.99	901.291	102.7	4	4	1	5893.291	1301.3
23559.268	19818.732	18309.183	15253.608	15714.026	17645.046	24309.131	33376.98	1424.314	461.601	382.856	591.928	3656.693	6682.229	381.183	9846.333	190.627	475.895	147.235	718.882	716.569	490.19	145.222	7008.98	3678.039	447.307	1349.477	331.072	346.843	4669.203	366.359	11051.412	258.571	0.955	940.228	103.919	4	4	1	5932.228	1300.081
17251.052	14752.385	13215.094	11829.552	11622.74	17887.646	17805.385	26196.583	1408.99	561.406	517.958	855.948	3236.521	5658.594	468.823	10577.521	256.365	325.125	155.604	969.583	917.677	822.917	161.875	9355.656	3058.177	365.323	3436.115	326.698	2225.094	6398.062	652.417	16694.073	162.24	1	954.201	102.7	4	4	1	5946.201	1301.3
13237.128	11233.372	9902.894	8794.213	8598.266	21717.17	12929.553	19189.234	1072.298	400.851	377.606	761.426	2127.894	6003.766	381.043	7511.532	211.851	261.574	238.489	745.521	641.245	736.691	143.043	6242.277	1852.447	335.255	2955.447	325.585	1530.777	8661.851	736.745	12249.691	158.86	0.985	978.362	101.691	4	4	1	5970.362	1302.309
13782.99	11753.408	10369.99	10233.031	8921.255	15451.755	13329.765	18431.449	664.796	328.204	307.571	368.653	338.061	840.122	293.52	8011.796	198.51	314.031	298.48	9684.765	276.806	261.898	134.031	2803.286	1650.704	311.48	386.102	377.806	20396.02	816.694	2895.939	7875.653	165.62	0.993	1287.85	101.798	4	4	1	6279.85	1302.202
14272.596	11530.514	10936.807	10072.596	9680.505	15731.165	14605.486	19201.404	647.945	1605.367	293.936	435.972	477.404	4417.541	283.991	5538.394	175.339	289.165	524.055	2220.945	262.349	264.174	398.349	3485.44	1689.679	383.174	509.303	278.56	6114.642	1440.587	3157.661	8285.917	184.21	0.959	1469.544	101.072	4	4	1	6461.544	1302.928
16422.573	13566.777	12224.748	8120.301	10127.65	16428.786	15783.417	21975.252	1113.282	391.699	335	854.243	3334.563	6474.495	405.398	8292.369	165.553	252.039	162.379	879.175	578.922	529.835	177.66	6087.243	1653.097	524.447	2814.534	336.049	1307.417	7326.641	565.311	13717.534	174.07	0.996	508.799	104.133	4	4	1	5500.799	1299.867
21160.367	17407.068	16065.374	10719.558	13534.184	21635.197	20909.163	28039.993	1044.354	376.565	319.762	801.456	3171.401	6962.476	362.136	7546	199.673	281.163	144.374	906.741	437.537	431.592	158.279	5846.524	2545.83	469.109	2546.755	338.796	1528.422	6861.905	742.599	13867.633	248.43	0.908	547.199	106.49	4	4	1	5539.199	1297.51
15988.307	13647.739	12416.705	8776.875	10212.932	17126.341	16118.057	22678.17	1033.83	373.75	328.216	591.375	4609.807	4299.761	329.307	8291.466	183.489	267.216	145.795	943.568	570.989	447.852	125.92	6728.33	2027.17	321.511	900.239	313.455	1719.227	10375.875	341.227	13230.602	148.72	1	661.612	102.877	4	4	1	5653.612	1301.123
21976.495	18217.186	17325.144	12510.412	14382.856	25175.67	22167.866	31841.278	1036.876	425.155	389.227	802.206	3784.588	8596.753	380.619	8343.639	212.351	426.814	161.742	1322.711	2382.825	885.536	167.278	7752.742	4074.443	347.134	965.619	340.567	581.206	9150.186	359.124	12035.856	163.93	0.983	834.701	104.288	4	4	1	5826.701	1299.712
14887.5	12540.153	11250.315	10285.96	9900.96	17232.742	15265.177	21689.516	1248.234	371.677	373.105	845.387	7215.153	3337.782	388.073	9273.274	217.137	349.403	158.766	2245.976	3364.734	605.452	126.032	6836.274	2349	364.226	673.879	324.79	566.694	12498.944	710.871	10085.524	209.56	0.896	1062.562	104.011	4	4	1	6054.562	1299.989
23063.051	18665.44	17834.326	15401.771	15471.897	24456.794	23208.977	29994.183	994.674	362.823	419.503	689.554	2757.863	5971.377	369.834	7728.76	212.771	306.543	278.023	1435.914	728.846	416.137	143.371	4694.091	4530.96	450.526	596.594	329.549	6297.234	5792.931	1666.057	9547.514	295.751	0.943	1171.543	106.671	4	4	1	6163.543	1297.329
18582.895	15383.324	13937.181	12509.895	11982.229	19609.971	17896	24488.048	915.495	409.819	457.048	681.257	3250.381	4023.324	376.476	7870.838	220.905	352.743	182.41	1205.352	2691.038	500.295	136.876	4835.629	3061.248	401.733	477.324	394.2	2395.038	6413.543	1043.343	8822.457	177.45	0.984	1249.097	103.982	4	4	1	6241.097	1300.018
16279.061	13595.171	12059.744	11089.793	10508.049	16933.22	15507.793	22285.024	1272.512	409.72	407.854	779.293	9563.366	2219.122	375.427	8154.183	226.963	412.829	221.854	2416.134	9760.476	455.037	140.329	5899.927	3713.488	344.537	395.329	389.671	838.866	15856.537	516.488	7742.024	138.58	0.968	1262.999	102.573	4	4	1	6254.999	1301.427
23366.564	19368.513	17809.744	16285.692	15088.692	25927.769	22997.115	31216.756	1023.026	447.462	435.41	901.667	390.923	1283.205	368.474	5882.115	241.449	370.244	280.103	1946.538	251.449	1270.808	170.397	5286.756	3146.5	345.051	453.192	333.962	8485.372	1064.423	2271.654	9676.205	131.82	1	1373.251	102.2	4	4	1	6365.251	1301.8
12959.544	10519.899	9512.013	9218.456	8270.911	13890.165	11986.81	18155.19	887.582	397.962	354.342	779.684	4225.987	4219.089	336.671	6535.076	224.076	340.785	146.481	1197.684	2314.025	564.456	136.152	5163.924	2437.962	531.582	507.924	309.418	1153.886	8305.873	348.468	6139.304	133.51	1	1585.829	102.873	4	4	1	6577.829	1301.127
16984.558	14103.529	12678.391	8826.08	10750.014	17454.21	16787.457	24036.239	925.304	396.036	334	675.674	3481.08	5474.841	348.522	8626.862	208.884	281.261	151.181	732.667	553.391	500.623	136.594	7694.565	2264.471	356.167	2534.109	319.601	387.391	6910.522	399.442	13560.384	233.22	0.944	583.352	107.41	4	4	1	5575.352	1296.59
15981.829	13255.963	12120.89	10995.11	10506.646	17550.012	15756.963	21255.085	847.573	332.28	381.268	642.585	3184.073	6522.659	334.341	7945.598	167.915	230.732	156.902	2011.256	583.61	430.329	138.39	4415.232	1782.122	394.207	570.707	331.561	4733.317	7144.5	1157.585	8903.024	138.58	1	1137.168	104	4	4	1	6129.168	1300
18455.275	15082.571	13619.187	12730.132	11198.187	18915.066	16721.802	23509.747	923.033	411.033	404.099	905.286	494.363	1063.714	350.308	6842.231	256.352	357	411.769	1657.242	492.253	1376.901	223.066	5074.352	3518.022	369.308	434.176	341.352	10101.462	1040.264	1739.484	7804.154	153.79	0.987	1363.509	104.236	4	4	1	6355.509	1299.764
18248.625	14840.104	13869	12299.188	12001.573	19263.719	17955.76	24160.646	957.844	435.208	365.927	617.219	4456.615	5287.438	404.417	7500.979	201.417	320.115	173.302	1408.24	1504.292	391.74	206.802	5398.521	2485.896	412.875	602.833	311.896	1313.115	8049.74	1737.188	8447.146	162.24	1	1483.301	104	4	4	1	6475.301	1300
32265.433	26461.212	24445.481	13806.808	20291.885	30024.279	30417.654	38929.481	1372.26	374.913	406.567	778.25	2312.702	2825.26	294.635	6376.865	189	463.115	214.327	1754.212	3198.154	404.913	154.673	3937.606	4229.846	346.692	590.731	343.433	5770.058	4644.625	1143.288	10787.279	175.76	0.974	435.113	106.55	4	4	1	5427.113	1297.45
21606.056	17753.933	16185.211	10555.689	13863.422	21865.567	21096.189	27943.244	1006.244	397.556	398.656	825.411	5399.822	3799.167	384.389	7147.089	228.222	339.722	168.067	2082.478	4260.567	404.933	172.544	8383.489	3389.856	336.656	766.367	327.667	308.611	9941.533	395.389	14690.056	152.1	0.976	474.717	106.773	4	4	1	5466.717	1297.227
23587.576	19449.62	17998.533	11287.989	15269.261	24136.391	24241.663	32141.043	1258.587	379.946	360.435	807.587	3410.804	8851.348	353.196	7237.837	180.304	327.652	170.913	1077.957	2098.63	463.098	166.696	5912.837	2405.174	483.261	2225.63	338.728	712.424	7117.011	813.989	13505.717	155.48	0.998	493.181	106.219	4	4	1	5485.181	1297.781
19487.138	16468.354	14939.873	12334.309	12594.436	14591.834	19638.746	27301.044	1378.597	496.105	401.541	598.978	5310.729	4345.37	382.762	9300.331	199.746	441.011	161.624	3152.602	4112.895	488.558	137.486	7173.536	4600.105	397.276	716.039	333.58	552.635	4823.227	342.199	9903.873	305.891	0.891	928.018	110.166	4	4	1	5920.018	1293.834
14719.519	12274.815	11270.13	10413.343	9934.778	17529.88	15174.259	20192.639	715.935	266.176	349.454	615.509	2025.019	2435.806	325.157	6639.926	168.833	156.444	180.481	2865.694	433.898	453.565	141.944	3443.62	921.426	329.194	544.583	323.806	9505.769	3771.333	2975.315	9333.157	182.52	0.967	1081.132	107.322	4	4	1	6073.132	1296.678
19792.664	15880.633	15245.938	13213.703	13257.617	21073.367	20267.711	26875.477	1090.266	400.984	423.359	739.594	2628.617	6048.039	401.492	7982.43	233.477	318.688	148.125	1363.516	1630.492	490.797	122.102	5523.953	4696.602	351.461	659.641	355.531	3813.469	6899.5	1224.281	8828.805	216.32	0.991	1193.137	107.27	4	4	1	6185.137	1296.73
14984.361	12319.588	11400.605	10328.529	9909.462	16201.706	14989.151	21323.605	1157.176	436.118	473.874	633.529	3648.714	4337.176	427.361	9185.504	213.824	244.529	140.37	1277.235	1457.992	528.454	133.664	6451.748	1824.555	358.311	633.756	368.076	1850.496	7891.807	1930.378	9699.714	201.11	0.921	1234.329	107.032	4	4	1	6226.329	1296.968
22041.633	18399.361	16843.205	15508.855	14737.301	24510.102	22337.693	29430.006	1263.904	396.964	389.217	673.229	6797.723	4080.614	349.343	7198.861	221.229	512.608	172.729	2802.548	11173.705	497.771	134.988	4097.102	4833.994	338.398	381.235	380.41	1553.825	10986.795	741.416	6756.831	280.541	0.895	1274.62	109.78	4	4	1	6266.62	1294.22
30272.42	24268.41	23129.5	19489.35	20006.83	30260.74	29598.67	39461.65	737.6	358.73	347.44	334.77	674.27	2639.71	312.8	5753.19	213.13	383.22	461.97	1202.74	210.68	324.84	219.58	4221.56	2907.74	491.79	521.21	300.09	6821.02	927.03	2403.49	10675.98	169	0.896	1443.079	105.612	4	4	1	6435.079	1298.388
26856.957	22362.538	17271.513	10231.274	14002.846	28630.718	20041.41	28095.915	1023.573	463.333	662.564	530.222	3648.034	728.453	351.991	7557.581	309.59	273.094	421.744	1903.214	2341.427	1721.983	155.145	4719.701	9024.564	361.282	590.513	359.128	5889.581	1933.47	635.838	6371.966	197.73	0.973	303.128	108.328	4	4	1	5295.128	1295.672
19965.139	15605.608	14180.266	8747.532	11971.203	18225.063	18608.266	26085.975	1174.861	506.165	483.544	739.532	6176.203	4564.886	436.127	8223.722	236.671	303.468	166.076	1013.468	1402.722	551.177	158.443	9466.456	1979.051	402.987	1346.342	371.076	421.772	8759.43	438.127	14418.987	133.51	1	449.973	106.773	4	4	1	5441.973	1297.227
16736.949	13858.466	12727.161	8605.975	10742.458	17523.644	16893.008	23407.059	812.737	329.839	287.381	535.949	1475.068	4167.966	311.22	6410.924	173.068	191.814	142.576	3480.22	271.331	265.169	144.822	5995.263	1742.831	357.864	1126.28	325.686	3663.669	4004.627	601.398	12637.22	199.42	0.994	569.114	107.228	4	4	1	5561.114	1296.772
18586.513	15449.722	14524.07	10578.426	12430.557	19611.217	19336.365	26920.991	763.322	318.53	363.487	398.443	3967.313	3595.017	317.974	8208.991	176.209	359.443	133.452	1607.513	2413.67	420.296	134.478	6896.052	2454.217	345.452	554.957	306.252	1765.974	6659.13	373.113	12265.357	194.35	0.969	762.496	108.595	4	4	1	5754.496	1295.405
20077.64	16628.36	15787.581	11491.802	13846.767	21339.907	21449.105	29646.36	886.163	327.256	314.314	582.884	5759.279	4944.895	313.058	7975.326	162.733	305.128	150.093	1294.733	3243.116	400.326	143.419	6504.349	2778.035	329.988	715.523	300.442	237.86	11080.209	341.07	12492.977	145.34	0.98	783.447	107.734	4	4	1	5775.447	1296.266
16736.864	13924.058	12770.67	10941.553	11153.039	15857.748	17238.641	24623.291	1025.699	503.049	385.621	709.573	5584.544	4344.573	406.981	9392.951	200.136	319.194	151.029	1166.184	1779.262	635.398	132.058	7638.476	2363.311	345.553	978.942	338.223	169.243	7773.243	300.388	11234.408	174.07	0.996	887.099	108.171	4	4	1	5879.099	1295.829
18569.629	15222.81	13950.867	12755.295	12022.543	20089.39	18231.41	25501.229	1163.714	416.895	443.162	686.933	3294.019	5110.533	370.714	8532.924	217.438	366.781	174.114	1451.086	846.581	652.867	142.629	5818.495	2574.952	419.362	586.219	329.59	2941.457	7463.486	1144.41	9900.333	177.45	0.984	1116.633	107.225	4	4	1	6108.633	1296.775
33343.714	27232.4	25394.5	14931.5	21371.1	32259.457	32407.05	41170.093	1305.179	472.014	527.307	875.907	4950.021	4438.657	381.643	6664.229	243.279	455.55	175.386	1671.929	5284.15	480.821	157.236	6760.857	5065.236	365.971	775.814	367.714	1718.007	9081.064	613.357	12300.857	236.6	0.932	442.307	111.271	4	4	1	5434.307	1292.729
20843.169	17522.36	16320.865	13870.079	14282.202	20251.079	21786.461	29313.303	1163.337	441.461	321.371	897.685	7326.247	4063.315	382.27	8992.124	211.697	384.011	171.663	3729.079	5524.674	516.798	121.551	6210.91	5960.607	308.753	472.348	326.82	407.719	10195.933	341.135	10370.865	150.41	1	910.154	108.725	4	4	1	5902.154	1295.275
21401.429	17655.153	16312.378	14528.224	14629.52	26964.816	22579.112	31107.653	1216.143	449.571	426.398	858.571	4230.061	9123.816	454.643	8781.857	211.582	302.52	164.255	965.082	957.235	697.357	141.327	7293.541	2494.388	344.276	3324.898	338.071	1203.357	11140.51	349.235	13161.235	165.62	0.993	989.195	107.741	4	4	1	5981.195	1296.259
15409.014	13169.453	11761.194	11231.799	10195.734	17152.655	15196.885	20844.266	490.511	321.647	330.453	344.842	434.273	1682.252	300.46	5123.439	177.842	165.489	178.633	3689.993	286.705	200.878	125.561	3718.446	645.065	324.525	363.964	372.41	4909.022	731.993	3075.532	10820.137	234.91	0.95	1296.63	111.403	4	4	1	6288.63	1292.597
18315.6	15062.505	13764.01	13668.99	12064.41	20492.771	17870.162	22513.905	744.952	324.695	312.952	414.124	336.371	1279.276	279.295	5808.343	188.676	284.981	414.143	2108.733	318.438	350.829	251.21	3306.543	2299.019	296.286	332.543	323.638	9086.743	733.438	1504.79	9249.981	177.45	0.941	1549.459	108.117	4	4	1	6541.459	1295.883
24034.582	20115.627	17189.9	10960.691	14156.818	24617.791	21258.755	28732.045	1299.509	531.855	501.555	791.755	4293.855	5310.991	482.736	8511	264.109	384.364	197.355	1077.709	874.891	712.036	160.236	6092.664	2969.155	444.491	2471.7	383.991	817.127	7118.782	1026.145	12352.009	185.9	0.985	413.034	111.245	4	4	1	5405.034	1292.755
17188.013	14289.223	13563.125	10655.04	11659.58	22349.353	18071.795	24211.29	936.089	342.924	306.938	557.652	1875.272	5758.607	317.219	7941.728	160.152	237.46	181.317	2036.304	411.83	632.143	146.799	5039.938	2200.201	329.723	748.955	332.817	5045.237	6975.589	992.612	12118.196	378.561	0.762	863.555	116.014	4	4	1	5855.555	1287.986
21059.187	17439.231	15980.275	14370.868	13689.429	22125.143	20511.363	27648.242	1301.176	506.033	501.67	847.549	9152.978	2909.604	385.231	7426.648	313.714	547.198	213.978	3278.407	14477.945	614.451	143.615	4643.319	8875.297	337.33	374.813	396.758	776.857	13445.923	440.989	6603.374	153.79	0.987	1264.008	110.436	4	4	1	6256.008	1293.564
14186.009	12027.481	10686.151	10486.491	9213.538	16554.321	13812.604	18446.009	488.434	324.104	340.443	477.264	357.217	797.981	287	4708.434	199.953	167.792	175.821	1017.623	260.066	218.406	118.142	3116.623	2132.604	316.33	383.217	346.642	6795.849	1158.34	4317.953	10419.925	179.14	0.882	1314.007	110.132	4	4	1	6306.007	1293.868
11918.395	9754.926	8738.765	8574.938	7382.852	12712.605	10965.247	16277.272	438.049	231.914	228.975	330.58	248.395	796.605	250.84	3970.111	154.086	236.667	421.222	2422.852	207.012	200.716	200.321	2205.519	1191.79	327.728	361.42	305.062	7769.79	1323.556	2832.84	7689.099	136.89	1	1402.051	108.261	4	4	1	6394.051	1295.739
16551.27	13222.052	12707.226	11517.661	10870.504	18026.852	16504.061	21631.452	733.374	417.087	408.696	364.278	623.226	2795.2	303.07	7685.435	204.635	333.026	201.104	4494.609	261.817	302.513	199.322	3204.896	3473.539	436.417	489.574	300.557	19290.774	4759.322	2725.287	8126.757	194.35	0.956	1461.897	110.223	4	4	1	6453.897	1293.777
18807.053	15097.926	13949.6	12623.674	12175.347	19517.379	18502.253	25995.779	1144.432	461.989	397.621	656.789	4070.253	5269.253	448.695	7108.863	215.905	377.147	267.453	1653.968	1435.126	566.642	207.063	4590.358	3204.2	386.589	973.432	299	2890.663	6582.642	2975.063	8409.063	160.55	0.996	1503.068	109.563	4	4	1	6495.068	1294.437
31820.675	28136.638	19304.45	11872.9	14265.638	31097.938	18706.225	28360.638	1430.175	707.125	764.262	671.375	7093.688	918.975	404.225	10327.538	394.75	289.338	261.775	1975.5	7631.338	618.025	163.662	6609.65	10425.45	429.425	587.025	360.012	2292.162	2532.612	359.862	5591.338	135.2	0.994	279.842	111.573	4	4	1	5271.842	1292.427
27667.478	22871.067	16601.156	9921.644	13410.956	26340.256	19604.222	31809.089	1603.578	750.167	1172.5	793.578	10171.322	2632.978	528.489	9238.589	443.333	414.756	295.122	3486.422	7481.344	817.878	177.344	9735.367	12304.189	432.433	754.244	347.933	6079.433	3541.922	764.978	8144.278	152.1	0.976	314.124	111.323	4	4	1	5306.124	1292.677
14562.955	12405.591	10472.164	8108.564	8658.355	16533.573	12290.136	15836.891	648.164	299.036	378.745	1951.455	384.909	1208.718	298.891	8394.664	202.391	267.991	242.573	1841.145	288.364	293.118	130.709	1926.5	2772.391	453.945	494.309	377.836	15177.682	1356.518	8103.127	10179.818	185.9	0.985	368.208	112.899	4	4	1	5360.208	1291.101
23669.209	19286.483	17853.597	10918.587	14859.587	22983.159	22997.313	30601.622	1269.801	418.239	411.259	855.985	6206.542	5877.075	382.428	7088.652	208.199	329.353	168.91	2267.124	5562.318	495.647	178.085	7881.224	2977.99	371.244	1045.343	338.343	258.94	12572.91	405.627	14186.811	339.691	0.824	482.86	114.52	4	4	1	5474.86	1289.48
26975.73	22193.674	20717.202	12917.775	17358.652	27295.292	26268.371	32622.247	1275.449	340.393	283.124	302.382	2308.798	2669.91	218.404	6856.034	144.067	457.719	139.034	2022.315	379.416	486.112	147.584	3291.517	6218.472	356.91	649.461	308.315	3129.146	3869.685	934.079	8694.933	150.41	1	530.247	111.325	4	4	1	5522.247	1292.675
19608.825	16234.5	15272.044	11113.553	13186.237	21236.342	20497.895	27682.404	799.702	356.588	359.061	530.316	2852.035	5871.211	306.772	6789.711	176.395	323.43	141.544	742.035	553.061	440.956	127.947	6239.325	2901.088	339.833	937.026	343.175	514.447	6237.877	402.272	12764.386	192.66	0.99	701.773	112.336	4	4	1	5693.773	1291.664
15698.779	12998.968	11911.295	8706.421	10448.674	16516.105	16525.168	24475.789	861.821	349.916	426.832	614.274	4035.042	5344.116	350.874	8622.116	169.232	251.2	136.863	1067.021	1807.516	474.305	131.937	6788.674	1727.726	327.263	763.737	329.716	1110.968	9092.379	661.232	12506.189	160.55	0.996	752.639	111.834	4	4	1	5744.639	1292.166
20722.276	16840.969	16177.602	12025.888	14050	24179.061	21849.265	30977.806	1269.796	438.408	389.51	673.51	3377.071	8376.235	390.102	9360.48	215.204	322.612	277.806	614.51	739.592	831.714	168.867	8880.765	2972.561	342.857	1005.98	326.929	1269.276	7442.857	455.418	13456.061	165.62	0.993	826.443	111.309	4	4	1	5818.443	1292.691
21088.426	17674.451	16035.296	14288.994	13903.735	31160.395	21132.457	28896.358	1482.648	555.957	503.543	836.167	3779.043	8037.642	446.284	9615.025	252.901	379.765	164.932	993.809	1588.938	1422.228	155.833	7794.469	3496.432	455.074	1736.907	333.735	897.704	10338.321	934.796	15511.228	273.781	0.917	955.284	113.991	4	4	1	5947.284	1290.009
24353.281	20426.292	18753.948	15515.562	15822.323	28298.521	24045.76	32383.427	1344.781	458.427	429.229	815.271	3720.865	10959.448	451.615	8113.521	227.646	356.344	157.844	718.802	846.25	754.083	140.198	7312.792	2744.354	360.969	3583.042	347.281	302.24	10354.052	392.99	13888.427	162.24	1	982.124	111.082	4	4	1	5974.124	1292.918
17841.323	14966.286	13663.36	12195.77	11974.193	20768.043	18364.031	25191.062	1069.05	453.988	392.342	822.124	5425.696	8090.957	407.615	8555.335	211.491	390.354	169.068	1305.019	1881.621	644.516	135.447	6560.689	2726.578	390.646	913.037	340.373	996.565	9961.304	521.267	11334.484	272.091	0.889	1035.395	114.404	4	4	1	6027.395	1289.596
17662.845	14725.412	13144.567	11988.247	11346.144	19655.464	17090.701	24729.928	974.443	422.804	433.186	685.546	5146.082	4652.66	401.887	10680.082	231.67	308.103	165.701	1110.918	1149.01	702.876	130.773	6418.835	2234.247	380.876	614.485	338.062	1431.175	7973.959	1267.918	10544.68	163.93	1	1069.251	111.15	4	4	1	6061.251	1292.85
19454.964	16066.293	14121.014	12935.357	12376.779	20841.614	18854.814	28406.336	1610.336	584.357	580.193	868.2	4505.164	6465.4	497.993	9027.807	266.264	358.114	199.636	1447.071	968.621	586.3	156.193	9676.857	2499.921	397.771	624.386	351.279	2617.893	8864.764	580.1	8770.479	236.6	0.957	1140.101	111.847	4	4	1	6132.101	1292.153
13883.519	11091.926	10553.432	9109.827	9071.272	14425.543	13683	19030.407	821.457	330.543	404.309	708.938	2054.519	2335.432	361.407	6686.716	203.556	259.432	234.605	2070.728	639.111	383.667	130.037	4411	4405.84	370.16	618.654	332.025	7037.605	5197.926	1865.086	9161.321	136.89	1	1182.64	110.428	4	4	1	6174.64	1293.572
17741.567	14272.691	13378.753	11912.753	11915.536	18433.371	17711.309	24101.381	619.67	318.763	285.856	249.608	1615.948	1298.474	280.474	5982.608	178.928	252.216	279.856	2812.814	438.639	291.268	188.557	2795.412	2516.392	395.897	342.454	286.948	10413.773	3350.742	2229.959	7347.392	163.93	0.938	1448.463	111.592	4	4	1	6440.463	1292.408
16834.155	13373.557	12463.959	12076.34	10008.557	17605.01	14628.258	20149.216	739.093	347.979	362.753	348.485	331.567	944.402	305.113	6637.825	219.536	395.887	409.33	2285.948	210.959	500.907	216.392	3307.536	3309.206	315.392	514.474	313.866	10476.928	872.186	1593.165	7267.948	163.93	0.909	1541.822	109.998	4	4	1	6533.822	1294.002
19695.365	16189.688	14576.802	9440.833	12590.146	19671.396	19380.073	26688.188	1336.365	464.969	404.312	822.219	3307.792	7793.312	388.49	7492.094	195.531	308.344	178.698	905.865	550.917	541.792	175.51	7508.021	1849.271	445.99	2088.885	333.646	1214.208	6893.031	963.156	13276.333	162.24	1	499.498	112.477	4	4	1	5491.498	1291.523
15297.021	12688.927	11484.208	7544.917	9600.104	15236.677	14907.271	21041.271	843.5	298.177	259.24	362.802	1296.958	5596.708	282.417	7566.417	157.927	183.667	178.688	1748.125	312.802	271.458	142.417	5063.635	1513.146	371.062	1436.833	314.385	1906.979	2435.229	1062.708	12110.573	162.24	1	559.718	112.423	4	4	1	5551.718	1291.577
16054.711	13371.639	11977.711	8256.446	10073.265	16411.361	15769.88	22721.59	869.614	373.627	321.518	711.084	3069.602	5004.337	322.096	7783.446	192.181	256.108	155.747	791.169	1745.855	435.651	127.12	7148.361	2386.506	354.422	1730.458	308.795	893.59	5887.614	406.181	13886.94	140.27	0.995	596.27	111.354	4	4	1	5588.27	1292.646
15303.455	12926.057	11579.898	8410.261	9742.318	16123.693	15422.705	22498.114	1016.205	400.5	374.159	577.886	5493.011	4076.33	356.193	7670.205	206.818	297.375	152.33	990.886	711.159	492.523	128.625	7929.773	2748.068	329.386	594.102	337.216	690.182	10388.148	323.636	12495.295	148.72	0.988	670.165	112.376	4	4	1	5662.165	1291.624
18724.755	15684.198	14485.396	10186.33	12011.038	19935.623	18798.434	26116.547	961.519	338.151	332.387	678.481	3627.519	5425.443	322.377	7526.604	168.887	289.028	142.349	754.462	958.179	423.896	129.255	6009.575	3096.208	318.528	637.745	356.16	918.981	7157.604	856.726	12121.33	179.14	0.993	679.214	113.529	4	4	1	5671.214	1290.471
16855.72	14021.92	13098.02	9113.05	10946	17531.15	17385.52	25199.94	1145.46	380.13	426.14	745.15	2748.97	6412.77	390.18	7498.57	162.28	250.61	138.97	473.26	624.94	431.3	126.89	6513.25	1615.01	364.95	958.76	308.58	700.09	6883.33	608.27	13000.22	169	1	743.107	112.294	4	4	1	5735.107	1291.706
21371.564	17595.008	16366.647	14434.203	14042.774	22803.368	20962.128	27646.586	859.789	367.459	610.459	744.376	5350.699	3055.617	344.842	8179.496	213.842	445.541	235.617	2520.128	6533.947	443.699	129.105	3950.722	4254.97	332.263	428.165	378.03	5232.526	9284.406	1699.489	7344.549	224.77	0.961	1249.394	113.506	4	4	1	6241.394	1290.494
23500.557	19660.033	18267.156	11254.123	14838.877	23314.689	22803.484	29410.639	1071.689	311.369	290.648	476.68	1679.41	3547.566	250.115	6857.615	169.311	343.68	158.836	1987.844	351.123	325.811	145.025	4080.443	3855.607	421.18	1237.672	339.926	5042.59	4501.689	1109.533	11180.902	206.18	0.882	541.046	114.709	4	4	1	5533.046	1289.291
15598.576	13071.283	11625.587	8916.413	10053.957	16785.467	15677.848	23692.207	783.261	381.663	319.391	480.609	3892.543	4552.946	321.272	8235.011	197.076	305.022	151.315	742.554	496.043	412.63	128.359	8167.413	2466.826	351.37	671.804	321.957	799.772	6902.587	361.522	13524.087	155.48	1	652.601	113.75	4	4	1	5644.601	1290.25
21519.531	18249.448	16831.302	13767.354	13966.781	18099.594	21596.854	28462.771	1142.073	405.75	300.927	820.76	3747.729	4717.365	383.75	8824.927	159.281	429.333	173.281	1814.469	2134.99	466.344	118.5	4907.771	4812.844	310.875	483.323	331.417	3921.25	6151.208	560.625	10507.573	162.24	1	903.799	113.398	4	4	1	5895.799	1290.602
13655.718	10944.449	10492.59	9276.218	9018.5	14532.462	13816.679	19332.923	1210.897	600.051	519.91	619.641	2478.897	4561.692	408.91	6069.013	266.936	276.192	305.013	1820.295	716.167	484.115	184.718	4436.423	1859.205	420.192	476.115	302.423	3723.692	4485.462	1981.436	7281.615	131.82	1	1431.551	112.95	4	4	1	6423.551	1291.05
15271.481	12258.728	11132.568	10942.37	9795.444	16842.691	10838.827	20269.494	901.062	364.037	305.704	611.506	2872.457	5948.012	188.235	6434.284	200.049	270.259	209.741	1105.704	1728.951	398.123	84.42	4691.049	2177.716	320.568	375.938	305.679	1807.049	4162.877	405.346	6772.63	136.89	1	1601.24	113.75	4	4	1	6593.24	1290.25
19739.851	16488.317	15112.495	11000.505	13322.198	22003.069	20694.376	27896.208	1034.376	353.792	303.416	889.931	6680.436	4508.228	289.822	7569.277	215.782	299.98	162.327	2604.347	5925.426	437.04	129.97	7654.257	4295.535	348.198	392.505	314.287	196.238	11703.376	332.663	13949.188	170.69	0.917	605.369	117.161	4	4	1	5597.369	1286.839
17103.268	14148.351	12474.155	10937.32	10863.619	19163.309	16723.495	25698.588	1112.01	543.577	499.196	796.567	4831.278	5368.299	461.196	8779.588	247.876	344.876	179.381	911.113	1144.784	763.691	144.825	8721.629	2494.206	336.371	1172.887	353.825	990.124	9491.732	472.722	10336.268	163.93	0.97	1012.681	115.077	4	4	1	6004.681	1288.923
12928.728	10390.333	9519.716	8697.975	8313.086	13620.642	12602.877	19254.765	972.691	444.469	364.185	613.383	7554.025	2289.901	398.247	8369.802	234.802	293.716	138.148	3807.259	6863.333	534.432	170.309	6915.938	3234.926	410.494	419.407	312.333	707.716	13743.654	516	7811.543	136.89	1	1486.166	113.75	4	4	1	6478.166	1290.25
21332.742	17386.675	16062.217	14516.108	14143.25	21999.375	20749.817	26969.592	1025.642	462.967	387.933	765.6	3424.833	4093.008	437.425	7514.367	218.9	396.9	383.108	2135.2	1014.442	618.617	262.108	4742.842	2650.642	408.967	821.167	305	4132.767	5890.908	3129.333	9586.358	202.8	0.969	1510.829	116.383	4	4	1	6502.829	1287.617
18926.038	15871.588	14495.5	10723.775	12856.538	21344.6	19780.85	26483.5	1576.288	354.25	295.9	675.25	6558.975	2969.962	273.012	8366.062	172.1	329.362	158.112	2702.162	4060.325	444.05	121.225	7164.925	2740.975	330.45	631.675	314.575	128.488	10620.025	329.562	12335.938	135.2	0.994	616.932	115.066	4	4	1	5608.932	1288.934
23436.088	19417.1	18687.152	12647.028	15689.164	23791.764	24093.052	31893.508	914.196	320.26	346.428	520.74	3646.808	4483.98	300.6	7628.82	170.256	323.144	144.52	1943.596	3017.172	417.348	132.304	5966.916	3051.804	382.936	543.424	307.76	1835.004	8628.52	370.944	12261.448	422.501	0.717	774.25	119.881	4	4	1	5766.25	1284.119
19924.466	16232.381	15847.333	11440.116	13465.481	21558.354	20697.45	28414.714	861.577	349.106	341.058	662.275	2237.429	4819.349	317.714	7291.831	194.698	265.825	151.497	1135.545	477.974	444.825	145.82	6489.899	2260.138	337.481	672.81	324.561	2460.397	6402.64	778.672	13126.201	319.411	0.799	804.525	117.836	4	4	1	5796.525	1286.164
17074.833	14100.456	13127.64	10780.474	10958.325	16647.105	17113.465	23788.377	914.079	438.702	340.579	620.649	3275.711	3787.395	365.912	8476.482	184.596	311.342	149.693	773.518	1167.386	467.465	135.974	6149.193	2296.395	342.86	1052.009	325.851	625.798	5780.491	438	10676.053	192.66	0.99	883.739	116.783	4	4	1	5875.739	1287.217
21058.036	17517.139	15216.37	13460.43	13337.248	22960.6	20489.667	31236.145	1366.212	628.485	610.648	851.242	4189.333	6456.57	511.97	8190.521	265.83	328.83	173.903	865.497	1255.018	659.552	147.739	10289.83	2136.709	351.764	735.358	337.915	867.224	7904.448	1255.261	9959.236	278.851	0.88	1057.504	118.832	4	4	1	6049.504	1285.168
18562.644	15300.84	13854.307	12658.485	12065.061	20522.847	18043.233	24935.571	1090.515	395.448	391.632	621.914	5278.356	5479.779	378.546	8709.485	212.472	357.779	168.933	1042.374	1454.16	664.914	144.245	5916.466	3122.417	433.552	570.785	344.822	1142.252	10028.871	580.202	9112.374	275.471	0.9	1109.974	119.819	4	4	1	6101.974	1284.181
16442.515	13428.728	12563.175	11309.427	11161	18356.544	16919.835	22839.67	931.34	373.233	383.223	749.883	2049.282	5461.155	409.32	6694.272	213.612	214.359	138.534	1767.699	472.398	400.233	144.194	5535.563	3068.718	375.621	654.748	336.835	5237.932	5866.748	1555.204	10162.922	174.07	0.996	1159.027	116.502	4	4	1	6151.027	1287.498
23885.465	19270.323	18434.323	15074.535	15297.04	23741.687	23219.99	31491.96	1337.616	475.687	478.919	757.939	4151.192	6701.96	449.556	8558.313	234.343	461.293	153.273	1051.505	1378.071	517.727	134.253	6119.556	5437.212	397.919	564.667	352.707	2856.96	7412.515	911.323	8327.081	167.31	1	1192.567	116.127	4	4	1	6184.567	1287.873
22554.738	18430.571	17070.202	14841.31	14271.107	23195.845	21303.298	28372.179	1019.619	406.405	450.762	931.81	9705.417	2537.679	373.774	8214.595	270.143	547.393	187.321	3111.679	15644.512	529.095	126.286	4155.06	8170.655	305.155	362.298	390.726	472.738	14918.619	829.56	6549.964	141.96	0.992	1257.705	115.329	4	4	1	6249.705	1288.671
17009.993	13925.812	12962.167	12192.667	11221.442	18710.333	16879.754	22283.5	783.464	314.652	313.942	538.101	367.92	2323.109	299.978	6920.652	209.79	332.507	347.275	14669.92	219.217	331.203	173.754	3828.449	2899.246	362.275	427.514	311.855	10260.254	931.348	4116.333	10357.449	233.22	0.875	1415.928	117.452	4	4	1	6407.928	1286.548
14164.634	11975.159	10819.817	9213.963	9444.073	10336.061	14512.183	21058.915	919.317	413.22	311.159	819.549	8591.366	1902.866	361.756	8509.744	224.537	308.012	151.793	8455.841	8159.61	403.232	129	6783.902	5760.354	312.537	376.5	331.951	232.195	8971.951	310.28	10245.854	138.58	1	914.773	116.81	4	4	1	5906.773	1287.19
21067.634	17515.341	16086.817	13296.061	13929.195	24500.939	21548.098	30507.805	1246.61	444.988	395.951	679.695	4830.963	9322.671	442.89	7856.622	214.488	287.671	136.683	797.915	1054	735.488	143.841	7034.11	2059.646	332.427	3966.049	357.963	96.744	11835.39	328.817	12353.037	138.58	1	986.701	116.667	4	4	1	5978.701	1287.333
23814.071	19737.103	18226.286	14989.214	15651.032	26718.54	23834.786	33210.714	1393.262	457.619	425.873	754.579	4821.817	9686.048	436.341	8347.508	238.206	372.484	145.952	1013.135	1279.175	837.698	139.929	7327.167	3326.508	359.794	2611.81	348.444	110.778	11944.563	325.627	11785.111	212.94	0.875	999.237	118.878	4	4	1	5991.237	1285.122
16022.261	13453.174	11828.402	10246.022	10060.141	17582.446	15456.207	23877.457	1169.913	503.391	506.804	880.12	4497.293	8036.087	457.902	8821.609	224.511	260.848	158.435	1237.5	2297.033	706.837	131.196	8352.011	1672.391	341.304	1133.685	360.837	620.413	10157.576	430.837	10525.12	155.48	0.998	1023.539	117.919	4	4	1	6015.539	1286.081
26391.871	21124.179	20087.321	16562.993	17098.4	26098.464	25898.243	34802.3	1191.957	455.836	449.193	775.943	6682.457	6260.571	409.071	8730.179	243.164	487.157	158.971	2705.893	8353.736	531.779	131.357	5963.9	5649.021	421.821	417.279	354.607	1149.814	11189.914	509.686	7140.7	236.6	0.907	1202.288	119.043	4	4	1	6194.288	1284.957
21029.02	17548.317	15744.035	14895.307	13347.186	22806.382	19709.724	26224.779	787.94	369.271	361.492	525.764	1938.648	2310.668	345.673	5866.739	208.362	255.658	243.191	1253.764	1197.472	339.332	142.668	3386.583	2568.176	327.774	424.563	354.563	5956.93	2798.09	4180.397	9449.347	336.311	0.769	1319.746	122.321	4	4	1	6311.746	1281.679
12219.471	9842.212	8925.769	9005.654	7820.327	13798.635	11738.394	16950.625	849.029	352.894	377.067	372.385	286.375	1116.462	277.51	5245.144	184.567	177.096	295.154	2416.096	283.337	319.269	189.558	3570.26	913.087	293.327	341.24	313.115	6237.404	1184.942	4521.462	12673.625	175.76	0.932	1552.852	117.713	4	4	1	6544.852	1286.287
24318.845	20237.06	16275.619	10635.976	13230.524	24589.929	18631.964	25025.786	1125.202	450.69	492.679	612.393	3086.429	934.298	370.548	8596.679	293.19	472.988	220.488	2470.119	1581.821	518.167	148.571	3912.012	7433.071	381.798	601.25	334.726	15124.262	1635.905	1885.06	9381.976	141.96	0.957	344.052	119.291	4	4	1	5336.052	1284.709
18428.688	15317.913	14492.935	10283.674	12264.196	19507.355	19210.138	26073.246	996.188	354.457	390.565	763.739	5723.442	5036.986	313.696	8120.493	179.913	329.326	153.986	1621.841	1929.051	492.667	133.457	6206.957	3458.971	383.891	530.196	319.428	1028.58	11246.79	468.442	12171.848	233.22	0.884	732.89	122.577	4	4	1	5724.89	1281.423
24846.513	19964.414	19140.901	16416.832	16477.817	25797.953	24896.806	31571.173	1211.194	380.115	369.901	967.979	7180.031	3728.895	321.937	7845.916	220.885	485.031	154.204	3134.644	17156.136	508.728	126.188	3714.969	6855.073	330.141	346.518	362.366	1385.864	11821.618	591.665	6657.01	322.791	0.843	1216.546	121.244	4	4	1	6208.546	1282.756
12163.82	9898.58	9333.5	8819.83	7863.16	13773.88	12047.22	16621.81	703.85	327.06	321.19	498.36	318.95	1255.35	290.1	7747.02	212.02	331.09	266.97	12138.04	216.12	387.23	179.12	3855.89	3025.15	337.44	458.68	335.68	15509.32	862.13	4323.24	11369.41	169	0.981	1404.001	118.3	4	4	1	6396.001	1285.7
15704.443	12601.722	11822.526	11124.887	9807.505	16864.876	14348.052	19213.216	1049.814	350.907	316.247	881.093	2285.619	2107.649	281.474	6063.392	241.124	466.381	267.732	2114.876	10343.99	387.103	142.175	4145.598	4807.216	324.918	612.299	299.918	4482.041	4619.825	705.423	8957.299	163.93	0.97	1575.622	118.843	4	4	1	6567.622	1285.157
32868.793	28399.422	18930.086	11199.707	15145.905	34512.862	22068.198	36019.293	1577.741	686.276	800.414	813.543	4902.569	911.948	572.457	9889.845	577.06	308.224	330.991	3483.043	2157.466	1004.569	188.086	10697.707	18458.147	371.457	613.181	385.172	6145.207	2073.517	579.784	7990.888	196.04	0.909	286.729	122.357	4	4	1	5278.729	1281.643
25850.736	21290.678	15748.529	9366.816	12575.276	24313.207	17499.414	27147.782	1428.023	664.092	997.115	732.713	11741	1634.299	459.586	8693.333	417.816	392.31	244.506	2927.805	6637.816	1019.138	164.954	7166.241	11710.816	393.115	915.966	341.966	4526.885	4430.897	576.701	8656.655	147.03	1	310.05	120.25	4	4	1	5302.05	1283.75
31014.307	25248.632	22831.763	13495.825	18986.842	28964.737	28657.43	39321.763	1569.658	628.649	735.833	1038.991	4074.5	4218.737	448.412	6234.079	285.579	429.781	193.649	1461.526	4246.561	519.579	173.018	10286.412	4901.702	385.93	1020.825	359.061	1176.579	7855.395	569.658	11637.333	192.66	0.96	445.079	121.516	4	4	1	5437.079	1282.484
16881.16	13611.851	12372.915	8377.074	10504.723	16661.255	16206.021	22909.149	1173.436	487.298	476.457	1029.202	4647.298	5327.67	471.809	7083.436	233.404	295.862	172.298	999.287	742	794.745	173.457	7699.181	2326.479	443.936	1743.915	357.309	1105.947	10021.883	401.574	13907.67	158.86	0.985	467.959	119.31	4	4	1	5459.959	1284.69
21801.194	18080.694	16200.163	10915.173	13964.378	22587.092	21319.51	29377.143	1170.99	492.98	415.694	801.224	3275.745	8072.347	404.714	6952.408	229	323.041	161.776	842.214	646.898	511.306	170.673	8052.337	2738.265	669.643	1295.418	330.673	1962.5	6862.704	840.745	13229.561	165.62	0.98	504.918	120.887	4	4	1	5496.918	1283.113
21871.42	18013.018	15811.598	10922.277	13357.705	22000.679	20827.723	30584.911	1108.312	474.08	402.438	415.196	3362.33	4775.982	363.679	9369.607	244.116	352.482	192.402	1127.241	604.741	583.607	144.973	9442.286	4196.366	403.518	1166.393	324.17	719.25	3845.857	583.098	12489.554	189.28	1	567.172	120.9	4	4	1	5559.172	1283.1
25443.225	21058.862	19952.838	13420.638	16546.912	26020.3	25313.712	33016.975	782.775	310.438	351.6	509.275	1423	4313.412	279.375	6532.788	160.488	308.15	150.338	1109.325	263.538	265.912	121.025	5450.362	2741.862	336.65	840.862	340.012	2040.612	5015.162	667.112	13359.3	135.2	0.979	701.172	119.454	4	4	1	5693.172	1284.546
18810.011	15243.379	14432.586	10810.161	12543.483	20127.494	19542.54	27529.414	800.529	361.195	384.989	502.943	6715.69	3211.23	342.586	8461.54	201.379	277.471	145.483	1785.69	3673.747	490.506	127.954	7579.264	2702.954	343.046	631.08	305.851	342.253	10747.138	324.184	12706.195	147.03	0.991	758.416	119.757	4	4	1	5750.416	1284.243
27398.601	22412.443	22048.677	15107.924	18360.323	30084.924	28430.728	36475.987	908.203	341.348	330.892	438.437	1293.854	5482.652	293.272	6920.418	193.304	302.734	193.627	1672.873	324.81	7755.019	146.342	5681.475	3375.481	361.766	788.089	326.614	2837.722	4259.184	920.57	13222.158	267.021	0.885	827.508	124.134	4	4	1	5819.508	1279.866
29911.745	24739.636	23425.3	16675.227	19995.618	34353.264	31020.145	42545.473	1625.882	713.018	608.218	688.245	3469.709	12934.991	523.445	8898.427	297.727	450.309	194.791	708.027	674.609	792.218	172.191	14256.2	3409.636	375.355	803.873	362.082	878.436	8680.236	523.173	12847.145	185.9	0.985	838.962	120.534	4	4	1	5830.962	1283.466
22783.358	18657.679	17312.189	13243.972	15228.123	28844.972	23725.274	34506.642	1406.208	637.915	548.849	694.434	3571.236	9949.132	484.179	9579.858	251.689	361.792	206.425	1457.623	710.472	817.632	165.415	12375.472	2363.075	337.991	753.613	346.34	2162.34	8251.783	642.415	11980.443	179.14	0.993	846.657	120.863	4	4	1	5838.657	1283.137
18263.831	15106.112	13629.825	12569.094	11777.456	20507.406	17881.925	24583.969	1052.544	383.825	404.506	685.031	4807.7	4963.912	374.55	9295.406	238.994	352.112	204.381	952.212	1008.288	761.225	132.181	5417.738	3210.662	397.356	527.188	339.044	1761.106	7773.806	586.125	8117.838	270.401	0.915	1096.267	121.225	4	4	1	6088.267	1282.775
21014.295	17228.672	15983.967	14343.721	13631.598	22425.074	20538.664	27933.828	1080.336	418.287	443.164	684.959	6402.107	3650.541	377.287	7478.5	262.844	481.574	187.172	3095.057	11118.459	524.557	133.721	5267.844	4729.803	343.885	469.098	360.254	1878.27	12508.557	747.172	8245.262	206.18	0.918	1272.168	123.021	4	4	1	6264.168	1280.979
19404.155	15655.964	14732.32	12951.428	12622.799	20132.397	18792.933	24928.17	1006.531	425.201	356.062	325.325	4870.216	1700.866	328.206	9453.655	241.289	541.928	170.222	2362.619	945.727	723.113	157.716	3082.062	11178.119	400.51	404.649	307.314	2108.66	6029.959	1169.747	4996.216	327.861	0.853	1444.442	120.92	4	4	1	6436.442	1283.08
19345.815	15469.71	14581.589	13007.282	12449.847	20218.548	18757.581	25859.371	1183.71	469.766	399.242	679.323	6300.637	4995.75	423.073	8217.653	236.387	505.605	165.153	2009.363	3219.984	675.444	170.968	5214.952	4631.71	409.226	793.823	317.468	541.323	11004.395	594.613	7533.774	209.56	0.933	1500.181	120.124	4	4	1	6492.181	1283.876
22977.961	19557.216	18155.706	12561.647	15187.186	25172.647	23422.598	30447.716	1144.824	347.343	292.676	719.48	5352.216	3298.324	277.99	7727.441	180.333	413.873	156.52	2689.549	4390.167	405.245	119.676	6764.275	3303.608	331.931	427.324	325.843	176.294	11315.951	345.735	12988.745	172.38	0.987	617.705	121.996	4	4	1	5609.705	1282.004
16092.784	13437.461	12234.951	10047.686	10085.186	16794.353	15347.578	21687.029	1135.127	417.088	317.451	638.853	3023.186	4550.529	361.382	9171.196	170.578	317.216	131.392	1094.902	1378.686	554.255	124.882	5757.324	3468.941	327.549	513.353	329.088	967.294	7231.814	537.627	10919.176	172.38	0.987	906.572	122.136	4	4	1	5898.572	1281.864
18895.183	15267.992	14220.192	13675.008	12218.908	20996.467	17927.7	23932.108	1105.825	353.967	337.05	852.092	2118.275	2467.875	271.35	5637.558	258.775	500.3	277.217	2099.692	11138.008	485.4	139.45	4228.475	5868.717	331.333	617.025	323.975	5939.542	4385.458	971.55	8065.908	202.8	0.929	1583.326	122.46	4	4	1	6575.326	1281.54
21237.844	17705.326	15373.185	9918.422	12892.8	21709.659	19083.148	25326.963	1237.778	495.326	488.259	901.415	4889.667	3304.289	456.2	7860.756	256.874	319.837	171.526	1251.452	1007.504	626.326	154.163	5512.378	2700.911	440.148	2393.444	376.496	1247.363	7965.393	1094.111	11969.593	228.15	0.938	417.093	124.834	4	4	1	5409.093	1279.166
19541.683	15987.059	14699.97	9316.901	12427.485	19144.426	19234.901	25251.267	1239.782	421.535	368.386	758.723	6317.653	12577.683	373.089	7423.515	203.089	305.604	157.277	2083.861	5530.99	420.99	166.337	7938.347	2399.188	364.04	756.98	334.079	259.614	11836.683	410.604	14109.099	170.69	0.934	491.832	123.957	4	4	1	5483.832	1280.043
19936.615	16497.817	14603.356	10276.827	12309.269	20465.567	19088.644	28075.567	1105.337	419.587	372.904	529.577	3726.673	5696.067	386.692	8823.567	208.5	348.894	162.404	767.942	674.038	546.308	141.346	8555.462	2602.173	397.971	1124.702	314.721	408.981	5136.817	394.817	12629.894	175.76	1	575.426	123.3	4	4	1	5567.426	1280.7
21037.901	17352.912	16504.297	11561.495	14090.736	22505.462	21976.198	28502.231	962.989	348.308	377.132	710.396	2630.418	4308.044	344.33	7538.714	170.736	270.769	152.692	1082.725	465.813	381.066	132.582	6013.637	2044.22	339.615	986.868	352.275	2811.945	6795.055	758.055	14453.187	153.79	0.987	694.008	121.964	4	4	1	5686.008	1282.036
21155.01	17661.69	16761.57	11925.44	13911.03	22636.94	21812.12	29495.85	850.3	328.29	430.94	597.85	4145.45	5414.06	335.48	7946.19	177.07	332.09	137.64	1154.71	1206.75	459.74	132.8	6536.12	3023.93	355.47	749.86	315.27	692.89	9407.34	697.34	12920.19	169	1	751.895	122.694	4	4	1	5743.895	1281.306
22369.832	18548.641	17278.935	14154.103	14911.508	25596.534	22847.389	30157.351	1305.126	439.775	401.927	794.989	3772.813	9199.183	438.202	7437.34	215.183	375.168	150.092	1023.805	899.779	667.828	138.424	6791.859	2878.046	338.374	4020.103	342.58	1426.821	11536.172	796.718	14008.424	442.781	0.726	975.085	132.947	4	4	1	5967.085	1271.053
19763.612	16466.68	14901.844	12880.796	12718.537	21757.993	19463.211	27347.789	1253.946	480.463	472.252	763.463	3759.673	6268.98	423.238	8170.429	245.905	424.707	173.156	893.483	1351.388	693.932	138.755	6915.537	3766.259	325.374	832.347	335.884	661.17	8077.401	397.878	9128.367	248.43	0.885	1047.655	125.636	4	4	1	6039.655	1278.364
22968.292	19032.632	17027.453	15332.792	15050.472	25249.689	22940.462	33659.283	1670.5	669.519	652.726	866.726	5903.255	5640.151	535.113	8863.858	323.226	464.783	217.575	1261.972	2785.264	602.264	170.925	11625.792	3023.208	403.726	625.255	337.104	244.764	11131.519	307.802	8532.575	179.14	0.98	1136.741	123.255	4	4	1	6128.741	1280.745
20496.569	16698.115	15140.177	13182.77	13036.608	20792.321	19785.933	28758.694	1315.761	551.608	575.45	694.789	4417.947	5491.383	461.766	8878.502	255.67	341.904	171.861	1282.139	1480.206	576.914	140.416	8427.794	2698.517	366.411	649.464	379.507	1564.335	8634.383	1516.603	9038.981	353.211	0.798	1244.907	125.145	4	4	1	6236.907	1278.855
12320.59	10005.246	9241.008	8967.73	7995.77	13659.139	11858.811	15667.41	664.041	315.082	282.73	403.262	348.951	1632.852	282.246	5632.41	181.631	285.123	398.811	4012.664	197.852	255.066	239.549	3264.295	2700.164	318.943	307.443	328.598	6920.451	895.844	3529.107	10529.352	206.18	0.918	1538.893	123.681	4	4	1	6530.893	1280.319
20678.567	16864.673	15780.606	10445.106	13029.106	20904.01	20118.615	25645.26	842.962	326.558	252.163	259.635	4478.365	2625.01	243.048	9278.856	200.385	399.221	174.01	1818.519	502.577	559.875	135.135	4163.202	7699.538	390.952	597.673	344.837	515.769	5310.452	526.038	9678.75	175.76	0.961	558.051	124.488	4	4	1	5550.051	1279.512
17565.14	14913.14	13070.968	9376.226	10716.333	18159.366	16826.817	25689.172	842.753	441.484	370.398	534.043	2794.602	5218.462	337.333	8302.763	219.108	336.387	161.935	605.323	447.882	514.097	133.839	8424.301	4203.118	337.968	658.667	331.516	1145.215	5082.871	605.925	13022.989	157.17	1	654.355	124.346	4	4	1	5646.355	1279.654
26978.212	21970.283	21364	14280.566	17935.97	26699.404	27318.354	35664.455	825.566	321.182	372.172	460.051	2475.374	7159.424	304.455	7710.495	175.96	370.788	134.707	2997.869	1055.747	357.586	136.808	5930.263	4341.354	340.566	569.152	300.919	2405.202	6023.293	509.566	12663.687	167.31	1	789.239	124.623	4	4	1	5781.239	1279.377
20156.156	16928.324	15481.607	13336.763	13215.387	27724.445	20484.936	27357.329	1667.306	443.78	373.52	904.341	5672.457	4718.971	415.867	9241.896	225.855	456.225	175.908	2465.486	8258.434	1107.636	140.763	6237.624	4755.699	369.434	1142.676	355.422	1176.272	13750.092	744.636	13083.694	292.371	0.923	951.101	128.922	4	4	1	5943.101	1275.078
12201.453	10267.988	9317.826	8829.047	7786.395	13786.128	11459.081	15588.279	1685.047	424.221	1091.895	669.605	437.744	887.721	423.093	6905.384	234.128	227.767	192.093	4878.744	289.488	395.465	136.488	5799.837	2880.93	296.093	509.244	333.709	16390.465	2142.907	972.837	8240.849	145.34	0.98	1343.748	123.319	4	4	1	6335.748	1280.681
26196.56	20772	18352.648	11066.967	16052.648	23678.176	24636.385	36963.681	1549.835	672.121	630.253	907.341	2955.187	6446.747	505.033	7689.549	260.901	296.923	193.659	1168.78	981.538	481.791	174.857	12378.264	2027.473	403.297	1367.253	346.56	1863.659	5568.626	885.033	11944.934	153.79	1	452.765	125.479	4	4	1	5444.765	1278.521
23836.869	19641.65	18333.431	11951.306	15277.362	24497.106	23283.3	29285.7	999.512	816.869	291.812	321.644	3674.969	7049.262	276.481	9086.006	192.581	454.556	159.731	1583.712	514.506	619.544	146.856	4591.362	5963.419	451.256	422.281	334.725	1306.694	4433.325	676.869	10621.638	270.401	0.906	546.236	127.181	4	4	1	5538.236	1276.819
18003.337	15249.147	13891.232	10267.326	12058.589	20486.379	18891.158	25265.105	1046.032	335.716	305.758	558.158	3926.347	6607.884	316.874	7439.747	161.8	261.716	158.684	854.263	460.042	427.558	124.874	6256.137	2315.579	317.316	747.653	307.716	1759.011	7586.095	807.011	13059.084	160.55	1	635.557	125.614	4	4	1	5627.557	1278.386
23202.134	19034.902	18042.878	12046.28	15596.512	23681.659	24252.573	32869.073	991.451	387.098	387.963	558.756	1351.39	8188.671	326.354	7677.866	155.024	225.402	307.085	699.744	312.878	798.634	152.61	6684.927	1640.683	324.671	818.573	315.012	2281.085	3982.707	809.463	13727.524	138.58	1	711.291	125.228	4	4	1	5703.291	1278.772
17920.699	14833.34	14152.534	9332.33	11710.68	18280.806	18369.583	25070.893	877.68	317.806	349.233	686.825	1556.524	9203.272	298.583	7080.184	133.903	239.039	211.66	716.039	691.136	1051.369	143.505	5114.049	1973.883	334.583	830.039	320.883	2613.437	4648.981	811.194	12315.777	174.07	0.965	721.621	125.236	4	4	1	5713.621	1278.764
19616.991	16320.558	15455.602	10991.195	12788.637	20910.31	20090.239	27453.389	959.584	370.85	445.31	615.841	4420.018	6860.363	339.69	7414.628	174.186	337.832	148.372	895.372	735.186	460.54	126.584	6551.903	2774.92	501.319	753.814	302.912	1117.487	9698.841	786.283	12910.761	190.97	0.952	743.043	125.784	4	4	1	5735.043	1278.216
19365.413	15699.731	15354.125	10983.096	13283.404	20852.692	20421.663	27460.279	1033.692	318.798	304.654	632.471	2218.51	6704.385	316.779	8060.01	159.952	301.183	160.913	505.692	518.452	424.827	141.635	5361.087	2247.404	315.144	743.154	318.779	1480.24	5175.808	671.135	12238.923	175.76	0.974	807.988	126.1	4	4	1	5799.988	1277.9
17769.22	14668.902	13509.61	10626.829	11628.537	19317.244	17894.902	25725.683	1407.159	427.512	388.963	724.976	4771.659	9335.293	431.585	8296	207.378	277.988	133.098	988.268	1369.939	669.878	142.561	7122.22	1945.976	321.451	3036.585	356.5	96.72	11297.878	326	11882.366	138.58	1	985.734	124.8	4	4	1	5977.734	1279.2
26522.415	21878.817	20579.695	16064.061	17472.646	28624.841	26551.829	35845.671	1518.963	415.89	390.988	710.524	4099.817	12490.524	427.488	9312.061	207.512	329.488	151.829	724.159	1079.537	782.085	138.183	6457.561	2980.354	395.963	1930.793	346.744	109.183	10211.037	315.195	11677.768	138.58	1	998.401	124.8	4	4	1	5990.401	1279.2
15828.728	13319.696	11879.826	10489.196	9960.837	17129.217	14720.033	20829.848	1409.87	440.228	445.467	680.913	4911.989	3542.315	400.011	10948.696	234.272	429.815	195.783	975.848	1026.272	744.337	141.978	6195.598	3310.37	382.946	512.065	331.196	756.5	8648.543	657.891	7708.13	155.48	0.998	1081.22	125.238	4	4	1	6073.22	1278.762
18139.521	14853.351	13977.372	12615.011	12358.223	20482.723	18811.043	25156.223	1066.947	345.606	380.319	905.532	3031.149	5836.606	413.926	7219.383	208.138	244.968	143.33	2383.574	955.766	466.128	144.064	4846.67	3374.096	368.67	723.904	332.979	4642.862	6789.691	1731.638	9677.149	158.86	0.999	1159.767	125.215	4	4	1	6151.767	1278.785
17215.864	14149.705	12823.364	11696.625	10761.716	18229.955	16102.42	21865.273	991.92	383.136	388.534	720.511	3807.318	4744.125	370.886	7137.42	224.341	319.784	169.705	1641.591	3367.455	417.398	128.136	4201.273	3320.989	368.693	527.295	334.784	2304.75	7724.739	1742.966	8927.693	148.72	1	1307.358	124.623	4	4	1	6299.358	1279.377
15281.496	12814.504	11754.522	11610.409	10392.983	18665.252	15960.704	21688.896	1765.983	585.052	841.687	924.157	564.383	1099.904	649.2	7874.574	253.391	335.852	176.417	7763.435	309.191	583.8	137.896	8679.322	3566.826	329.043	451.461	324.13	12266.965	3867.974	476.861	10082.243	194.35	0.876	1367.63	124.105	4	4	1	6359.63	1279.895
21620.707	17704.162	17164.02	11940.808	14752.818	22676.616	23002.535	31103.323	966.788	322.96	324.828	598.909	6489.03	4342.02	313.525	8315.909	168.465	374.879	152.384	2663.404	5715.162	432.222	141.485	6222	3797.98	305.879	477.485	306.889	310.394	12167.758	347.899	11842.232	167.31	0.958	781.045	127.893	4	4	1	5773.045	1276.107
14439.523	11955.144	10902.901	10012.856	9557.234	15953.351	14642.036	20949.414	1385.09	385.55	412.333	808.018	7221.721	2605.477	361.315	8290.279	225.423	442.604	160.892	3894.189	13193.306	549.441	127.802	6144.072	3134.676	325.586	447.081	382.27	431.495	15056.171	507.252	8769.054	187.59	0.964	1285.953	127.254	4	4	1	6277.953	1276.746
18391.785	15258.02	13965.027	12776.53	12008.463	20076.604	18219.295	24634.55	1091.034	369.832	361.644	796.416	6694.027	2676.289	373.013	7397.819	224.195	425.752	167.416	2570.128	10070.107	428.463	120.128	4897.732	4410.268	323.275	448.047	377.067	706.235	12740.215	749.638	8872.96	251.811	0.906	1298.697	129.106	4	4	1	6290.697	1274.894
21013.636	17326.294	16115.524	14719.444	13861.872	23372.326	21136.102	27860.326	823.904	341.128	329.096	601.369	401.433	2588.219	303.947	8004.995	210.979	338.529	304.684	19761.513	197.882	352.027	166.369	4274.791	2482.733	368.797	426.813	323.604	9439.898	710.428	3241.086	10553.738	316.031	0.891	1418.513	129.378	4	4	1	6410.513	1274.622
15949.69	12834.264	12221.218	11088.023	10661.241	17985.529	16491.402	21368.644	731.701	322.471	318.552	551.069	999.161	908.897	285.632	8574.494	196.253	348.437	410.379	4592.195	421.379	389.828	216.494	3407.241	3426.402	379.414	539.437	306.034	10187.874	2142.46	4383.655	8769.345	147.03	0.991	1430.368	126.287	4	4	1	6422.368	1277.713
16498.558	13478.712	12457.058	11471.087	11026.019	18055.192	16858.692	22566.712	896.375	449.904	362.865	632	4659.538	4841.558	380.971	9496.067	235.404	376.115	147.923	1769.106	2048.413	753.865	152.817	4149.135	4133.865	455.875	704.26	313.875	613.885	8038.99	738.087	5730.529	175.76	1	1457.101	126.925	4	4	1	6449.101	1277.075
17274.23	14168.74	12761.46	7706.2	10560.72	17189.31	16363.16	22219.25	1182.92	440.47	519.16	823.87	4159.27	4815.38	420.22	7426.83	210.44	274.59	148.77	1471.98	1475.43	668.45	150.48	5628.8	1890.73	415.39	2488.98	353.13	1621.24	6173.2	858.4	11965.47	169	1	432.406	128.206	4	4	1	5424.406	1275.794
25518.853	20622.993	19423.287	11957.972	16721.105	25516.196	25573.79	32721.371	1464.804	607.741	410.559	919.406	3618.671	13439.035	423.587	7291.93	198.552	372.86	167.923	920.133	779.566	543.329	167.105	6186.497	2784.399	431.944	1685.105	344.965	917.608	8065.217	475.755	13919.28	241.67	0.906	466.832	129.668	4	4	1	5458.832	1274.332
18685.558	15644.75	13974.654	10273.49	11897.423	20364.375	18706.096	26400.144	1068.625	397.019	370.308	422.471	1849.702	5737.298	293.769	7592.654	178.712	342.731	159.202	651.837	410.837	449.106	122.029	7370.952	3121.885	340.51	693.971	322.779	1617.606	3352.856	884.673	12470.971	175.76	1	645.276	128.9	4	4	1	5637.276	1275.1
22090.475	18551.485	17350.758	12125.788	14834.475	23884.273	23165.879	30901.465	1230.485	386.657	370.253	729.727	3265.616	8173.556	345.899	8591.909	180.838	358.939	134.556	899.596	1185.939	478.606	134.808	6247.848	2980.606	349.333	890.071	323.99	1114.273	7146.626	509.121	14353.949	167.31	1	689.874	128.234	4	4	1	5681.874	1275.766
24070.023	19470.807	18968.17	13036.455	16007.477	24257.602	24398.068	32275.227	735.307	284.42	370.614	648.045	1870.034	4552.761	276.773	6835.943	166.159	305.045	123.443	3844.545	301.227	347.659	127.352	4541.5	3355.284	328.489	724.398	320.511	3740.148	6865.602	572.443	11830.182	148.72	0.968	793.769	128.759	4	4	1	5785.769	1275.241
22302.677	18565.99	17594.333	13338.427	14890.75	29396.229	22720.708	30357.146	1088.625	418.354	323.198	709.125	3175.396	9035.625	381.104	8807.552	199.562	375.812	147.896	960.823	740.281	771.417	143.698	6067.312	4461.823	417.052	884.146	335.823	1113.635	9397	695.583	13203.542	162.24	1	863.499	127.698	4	4	1	5855.499	1276.302
20603.247	16523.321	15811	14120.272	13971.765	22791.691	21662.407	28214.938	1841.654	404.975	395.531	823.654	9169.593	2984.395	379.58	8988.765	246.025	430.667	156.185	4782.383	9686.79	527.605	133.407	5581.235	5250.123	362.395	462.741	341.148	159.593	15930.679	319.642	7406.136	136.89	1	1188.851	127.039	4	4	1	6180.851	1276.961
16903.436	13627.051	12732.154	12215.521	10999.085	18776.188	16053.88	22034.034	1250.12	349.274	341.222	964.957	3053.077	2458.171	274.231	6032.897	262.41	396.838	267.812	1612.291	17709.521	579.051	141.265	4526.803	5775.846	303.726	597.897	305.607	4155.103	6711.436	381.744	6892.376	197.73	0.944	1587.696	129.35	4	4	1	6579.696	1274.65
12872.673	10263.243	9695.738	9269.505	8367.215	14167.972	9933.991	16563.991	998.85	312.729	292.299	703.617	2765.991	2905.075	198	4835.542	197.103	305.72	163.664	1171.533	19213.617	424.72	109.187	3636.72	3865.421	273.617	361.308	295.85	1097.626	3841.262	507.299	6419.168	180.83	0.89	1598.06	128.658	4	4	1	6590.06	1275.342
24454.847	20848.414	15572.324	9093.523	12552.207	24919.495	17949.829	27169.414	1256	567.342	623.604	687.523	5248.468	2200.721	409.577	10341.649	299.369	407.171	257.712	1781.622	1637.604	775.297	156.081	6693.369	3956.73	407.73	2052.793	325.703	5251.703	2655.09	620.982	7893.459	187.59	0.994	312.65	130.229	4	4	1	5304.65	1273.771
24010.937	20008.989	18430.421	11382.842	14940.589	24012.789	22859.221	29717.558	1048.305	382.484	334.684	713.621	3590.695	8957.189	375.6	7063.021	188.495	322.779	148.653	908.8	506.179	447.263	157.474	6377.326	2605.432	525.8	1556.958	317.484	1549.526	7139.653	949.263	14190.453	160.55	0.996	507.021	129.925	4	4	1	5499.021	1274.075
15245.537	12433.854	11265.146	7450.061	9384.902	15043.024	14528.732	20087.159	973.622	450.756	341.537	600.268	3207.61	6709.732	324.024	8396.268	172.659	197.427	158.963	1018.22	565.488	537.415	144.305	5831.89	1491.988	426.476	580.415	323.976	1407.878	5253.366	1140.72	11992.89	138.58	1	534.301	128.367	4	4	1	5526.301	1275.633
20177.346	17030.516	15729.862	10705.629	13073.818	21337.038	20246.56	27185.818	710.245	354.101	318.943	561.497	3086.61	5138.522	304.472	7568.377	168.289	289.585	149.509	1250.736	421.572	338.572	130.44	6119.352	2233.107	322.182	607.585	324.164	1734.918	6340.195	536.358	12157.283	268.711	0.9	666.185	131.926	4	4	1	5658.185	1272.074
25127.46	21142.39	19797.47	12885.14	16587.29	25262.88	25792.52	34862.18	1078.6	423.55	404.61	562.99	2936.67	8496.74	359.55	7994.02	197.06	321.1	174.13	779.83	631.73	455.44	137.22	7615.24	2904.53	359.74	957.98	335.25	730.55	6194.99	503.45	14756.13	169	1	705.901	129.35	4	4	1	5697.901	1274.65
26293.681	21973	20822.104	15484.511	17444.689	34325.807	26819.615	35337.407	1363.022	466.926	365.178	591.6	3826.385	10024.489	391.474	9732.941	202.778	510.889	149.281	1009.207	2213.993	1159.415	142.711	6621.156	5462.178	464.852	801.867	348.956	328.896	11091.881	377.267	12135.859	228.15	0.949	873.192	131.045	4	4	1	5865.192	1272.955
14861.245	12145.936	11062.33	9379.755	9558.617	15875.787	14564.351	21285.872	934.532	359.213	331.298	785.511	6049.5	2910.191	386.585	7504.947	193.713	291.979	136.021	2590.128	4887.723	581.574	128.809	6115.83	1662.383	323.926	1256.298	346.766	417.011	14808.255	344.862	10265.947	158.86	0.985	1009.52	129.336	4	4	1	6001.52	1274.664
14098.882	11400	10439.265	9540.206	8982.265	14675.725	13525.196	19640.304	785.657	381.853	417.706	582.382	3710.706	4059.784	383.686	7475.216	222.088	258.775	154.49	1054.892	2126.608	490.461	131.235	5213.206	2434.902	347.627	596.951	365.304	1884.216	6873.294	1884.686	9072.088	172.38	0.987	1264.073	130.204	4	4	1	6256.073	1273.796
17626.426	14339.479	13259.223	12381.894	11732.734	19422.149	17563.936	22752.415	963.957	431.362	342.021	330.138	4493.277	2585.085	337.404	9318.553	255.181	508.723	169.681	2705.085	1017.298	689.255	160.33	3189.638	8953.085	422.064	516.106	304.17	3567.83	6536.596	2124.17	5852.138	158.86	0.985	1480.909	129.419	4	4	1	6472.909	1274.581
31442.685	27806.854	19984.034	13805.169	14106.64	28549.056	16801.888	22946.551	1336.764	445.213	686.719	922.393	11162	811.831	400.64	15067.494	530.978	362.112	375.382	4097.865	33272	886.337	157.91	3049.337	25650.382	352.416	455.764	408.494	3693.449	9871.596	455.831	7379.045	150.41	0.979	269.093	130.723	4	4	1	5261.093	1273.277
29127.589	25289.516	17842.368	11973.516	14307.632	30769.126	21731.642	30979.337	1526.274	569.6	869.105	1496.768	13463.632	1083.179	595.274	10792.705	394.737	416.863	266.547	7219.211	34042.126	583.768	170.832	5415.295	10458.242	363.316	514	410.389	4922.063	6474.842	526.105	9984.505	160.55	0.996	277.892	131.266	4	4	1	5269.892	1272.734
34525.901	29783.18	19962.207	10721.946	15492.486	34033.297	22181.432	36027.667	1520.054	706.685	926.477	925.378	8720.36	1344.333	623.892	8898.811	382.135	400.36	301.838	4679.324	2320.216	967.216	179.748	10225.09	8144.342	382.991	889.703	352.117	8087.748	2850.505	807.973	8540.595	187.59	0.964	293.045	130.931	4	4	1	5285.045	1273.069
20175.562	16644.893	15177.628	12984.446	13173.116	21891.777	20462.099	28173.331	1099	426.017	411.421	804.149	5727.603	8382.421	441.645	8131.256	221.901	364.05	139.686	1364.818	1594.785	704.248	133.083	7801.116	2268.388	338.702	1102.43	335.711	122.76	13504.537	312.198	11871.19	204.49	0.977	1024.643	132.391	4	4	1	6016.643	1271.609
17357.596	14342.616	13193.778	11761.263	11622.919	19855.687	17955.515	25180.616	1129.616	376.374	385.909	726.848	4099.485	6080.677	401.747	8005.717	189.333	361.889	164.131	1190.424	889.182	782.97	128.818	6128.838	2245.455	321.03	943.495	341.162	2054.192	8489.99	698.838	11174.636	167.31	1	1034.939	131.477	4	4	1	6026.939	1272.523
24033.536	19611.973	18587.182	15634.364	15535.891	25006.355	23362.818	31771.082	1539.873	423.309	420.8	845.209	8405.745	3739.4	408.309	8742.045	310.118	528.391	167.282	3595.736	7953.455	580.482	149.291	5912.173	11593.118	341.818	479.018	360.427	159.727	14739.055	310.1	7812.364	185.9	0.955	1182.753	131.666	4	4	1	6174.753	1272.334
22093.513	17864.327	17084.23	14201.681	14179.018	22225.398	21343.274	28584.619	1118.327	457.673	444.602	1103.062	10567.708	7458.08	378.071	9383.106	246.08	646.779	166.903	4092.531	16401.664	608.407	134.558	4505.053	7195.779	327.593	326.416	353.204	1134.956	14371.31	479.451	6360.752	190.97	0.981	1211.216	130.696	4	4	1	6203.216	1273.304
15545.69	12988.954	11751.264	11567.506	9854.46	17853.218	14665.299	20092.276	1764.839	451.586	672.138	830.793	492.632	1452.724	417.782	7367.92	221.506	326.701	200.793	8490.149	271.678	437.966	126.874	5745.23	2975.828	318.701	436.138	327.23	13385.034	2278.609	1023.655	8220.057	147.03	1	1361.751	129.35	4	4	1	6353.751	1274.65
18802.61	15136.986	14135.911	12879.404	12236.836	20195.705	18361.301	25033.432	1314.877	509.301	429.575	504.514	4134.205	3189.075	405.637	8854.733	255.507	504.63	256.993	1969.986	1045.788	648.781	177.11	4222.911	7181.904	421.336	665.842	317.295	3497.37	5471.74	1578.925	6650.342	246.74	0.946	1504.814	131.745	4	4	1	6496.814	1272.255
21244.437	17695.46	16372.897	10802.793	13446.287	22103.851	20636.483	26555.828	952.08	370.828	331.655	755.908	2982.563	6204.483	345.805	7150.851	203.115	331.379	143.287	1152.207	444.92	551.276	156.759	5311.218	3883.471	684.057	1237.379	330.115	3031.011	5510	1256.874	13649.368	147.03	0.991	520.202	130.785	4	4	1	5512.202	1273.215
20309.905	16892.126	16321.495	11148.674	13246.568	20797.042	20515.8	27877.979	958.095	317.537	332.116	521.526	4746.189	4710.821	324.853	7776.884	177.232	339.821	140.4	1504.747	1743.505	500.611	141.558	5725.821	3397.074	348.547	678.716	322.568	2134.389	10822.316	382.842	12008.863	160.55	0.996	773.822	131.526	4	4	1	5765.822	1272.474
17737.808	14631.848	13763.384	12270.929	12003.717	19927.687	18386.97	24908.707	1254.96	409.525	403.525	739.919	3923.051	6687.919	412.162	8560	212.697	351.929	158.818	1495.99	1145.515	592.747	154.263	5652.737	3199.576	371.283	660.909	332.04	3165.071	7234.949	737.131	8638.303	167.31	1	1157.782	132.173	4	4	1	6149.782	1271.827
9408.111	7878.728	7429.173	6888.148	6307.963	10972.16	9626.272	12762.432	1715.185	386.741	447.531	575.296	411.827	1028.173	396.963	6274.864	282.753	311.012	162.926	9725.753	257.593	494.815	140.444	5598.593	5273.852	384.272	372.926	300.531	15398.346	1873.753	1387.42	7819.827	136.89	1	1392.951	131.95	4	4	1	6384.951	1272.05
18766.481	15103.457	14084.333	12615.16	11584.074	19322.21	17168.049	23167.951	1212.062	510.667	404.012	422.407	5608.716	4124.358	420.975	9954.79	302.63	612.877	157.802	1627.333	1187.568	886.247	156.79	4225.481	10308.185	404.975	720.42	310.63	458.889	6841.37	584.975	5881.469	136.89	1	1474.177	130.891	4	4	1	6466.177	1273.109
16657.031	13597.021	12713.639	12097.619	11080.072	17836.526	16049.124	20266.299	752.495	310.33	305.959	385.918	369.588	806.505	235.577	6434.247	200.804	343.546	528.052	3373.134	368.196	412.021	165.289	3252.041	2012.629	324.474	338.794	318.722	11811.227	1781.134	2946.753	10852.485	163.93	0.97	1570.462	131.521	4	4	1	6562.462	1272.479
19872.462	16872.013	14440.564	9582.744	12107.026	21899.705	17994.321	23135.038	1097.436	436.269	653.859	859.295	7203.936	2331.513	322.974	7942.269	221.321	364.41	181.897	2093.679	4710.026	437.577	138.077	3375.013	3561.103	404.705	623.718	368.333	747.218	5465.128	1147.615	8366.333	131.82	1	404.8	133.05	4	4	1	5396.8	1270.95
27905.341	22718.841	21239.22	12323.89	17656.073	26294.622	26623.537	34455.293	1345.72	387	438.073	1178.195	3367.756	5995.171	339.244	6348.11	188.829	357.146	203.451	1161.024	4123.22	391.293	154.024	5037.549	3135.244	388.22	1296.268	352.244	1299.024	7318.305	717.146	12563.378	138.58	1	459.233	132.6	4	4	1	5451.233	1271.4
27096.21	22256.43	22012.05	15088.33	18678.02	28701.38	28554.88	36975.04	1103	322.86	316.47	567.77	3519.22	7974.18	318.45	7547.33	178.17	415.06	153.09	927.91	2307.22	447.91	141.66	5553.8	3487.11	302.07	633.81	342	849.47	7787.35	319.74	12036.38	169	0.967	806.989	133.705	4	4	1	5798.989	1270.295
22249.92	18153.786	17084.991	13966.473	14968.973	24537.536	23212.196	31870.768	1198.946	398.054	377.768	879.929	4489.116	7933.42	424.009	8575.982	218.384	350.375	167.83	1194.688	2403.214	645.795	141.161	6241.143	2658.759	361.036	2201.446	344.482	572.911	10003.054	344.232	12426.554	189.28	0.973	1000.734	134.109	4	4	1	5992.734	1269.891
18085.823	14969.416	13968.956	12399.867	12377.177	20662.646	18665.398	24424.186	1046.204	347.584	351.894	782.912	8370.133	2721.814	337.726	8981.664	214.681	335.982	171.575	3765.257	17227.796	499.584	137.929	5283.319	3652.336	370.894	417.027	308.885	974.558	14580.681	745.106	8329.434	190.97	0.912	1122.448	133.078	4	4	1	6114.448	1270.922
15622.894	12657.424	11789.576	11320.329	10178.671	17303	15268.035	20437.929	700.376	327.247	319.635	312.141	314.871	1205.953	290.306	6700.094	196.235	336.365	391.953	3172.8	210.718	632.882	214.929	3315.906	2350.459	346.353	344.271	324.365	17830.424	1046.788	3483.165	9379.718	143.65	0.968	1520.55	132.852	4	4	1	6512.55	1271.148
27145.901	22728.808	17819.232	11123.596	14960.033	26887.185	21832.503	30893.523	1310.742	596.099	723.146	765.497	3273.682	1416.556	460.894	8719.722	302.503	277.53	222.854	2717.305	1207.55	819.126	163.033	7287.344	3373.291	401.55	812.695	356.066	7330.245	2034.894	2184.629	12250.49	255.191	0.895	342.662	138.226	4	4	1	5334.662	1265.774
19517.615	15851.833	14472.552	9269.021	12429.5	19671.802	19357.74	26688.104	1210.292	461.896	412.677	802.708	3130.5	8403.385	399.656	7811.156	212.521	236.667	195.938	862.635	620.646	544.958	177.719	7843.958	1614.948	404.271	1921.375	335.219	1687.625	5776.292	453.969	13662.812	162.24	1	485.903	134.523	4	4	1	5477.903	1269.477
24784.156	20100.782	19335.068	13116.776	16232.585	24761.415	24880.524	35123.143	1203.864	445.327	431.442	744.884	3090.408	7371.741	381.789	8162.422	213.605	337.313	177.531	745.449	927.088	519.381	146.537	8272.878	2755.17	326.19	617.102	347.259	2065.17	6816.565	401.49	12513.429	248.43	0.885	800.451	138.22	4	4	1	5792.451	1265.78
20990.802	17481.573	16294.542	12452.979	13891.073	22257.781	21432.958	30013.802	1475.396	506.604	372.667	905.833	4887.177	15451.448	446.458	8205.281	194.677	403.615	134.333	1041.812	1430.021	692.094	139.156	6476.51	2497.677	365.031	3036.667	362.948	105.75	11215.031	323.406	11709.969	162.24	1	987.378	134.618	4	4	1	5979.378	1269.382
20431.772	16480.114	15688.43	13993.061	13566.263	22003.044	20600.711	27326.798	1812.123	402.868	446.737	1189.728	4609.684	3581.763	321.377	7769.895	230.816	420.07	150.465	2351.623	13944.14	504.316	132.991	4427.868	5030.974	355.816	403.93	366.544	3814.5	10085.842	801.228	7924.368	192.66	0.92	1221.249	136.534	4	4	1	6213.249	1267.466
16719.828	13610.484	12651.516	11543.697	11132.885	18237.082	16825.721	23081.811	1081.664	444.73	369.861	861.541	5972.795	3652.926	413.811	7560.713	238.156	391.139	143.615	2152.32	3107.23	654.959	150.426	5125.762	3497.803	452.975	787.713	306.09	154.443	11326.516	433.262	6851.287	206.18	0.956	1460.946	135.317	4	4	1	6452.946	1268.683
17867.16	14614.491	13667.411	12835.663	11869.074	20287.779	17969.479	23778.166	1026.104	356.515	336.896	451.172	729.914	3563.865	335.331	5718.294	176.644	282.025	276.73	4104.969	334.939	788.037	166.368	4399.27	1667.301	353.638	352.785	304.049	8175.466	3856.307	2868.546	10727.742	275.471	0.932	1553.083	135.061	4	4	1	6545.083	1268.939
17724.179	14707.808	13113.667	8980.462	11413.987	18339.103	17487.308	24588.026	1038.821	412.179	342.513	639.833	4454.923	6027.782	348.141	8544.821	191.218	246.128	145.833	1012.269	1133.59	537.872	144.962	7688.654	2070.167	403.064	2522.256	326.679	307.026	6624.667	434.628	12166.09	131.82	1	569.151	135.05	4	4	1	5561.151	1268.95
15986.16	13398.896	12159.425	8782.245	10448.085	17416.792	16379	22685.368	884.047	371.972	292.075	658.915	3509.179	5444.066	322.792	8269.934	194.368	242.679	154.981	754.896	580.519	495.151	133	7463.198	1934.66	363.038	988.104	315.877	503.16	7460.934	388.481	13279.075	179.14	0.993	590.887	136.071	4	4	1	5582.887	1267.929
22282.868	18802.187	17661.11	11288.308	14230.44	22536.011	22355.758	29812.703	1116.879	413.099	383.374	650.989	4190.286	6696.681	331.703	8243.758	211.308	404.275	144.297	2193.33	3527.978	432.396	133.681	6476.22	4727.67	332.022	481.088	330.89	376.901	7769.527	403.78	13162.473	153.79	0.987	689.194	135.35	4	4	1	5681.194	1268.65
20303.016	16648.456	15534.032	13386.488	13324.748	21752.752	20299.912	27002.564	1246.352	391.536	386.14	636.704	3788.58	7691.744	386.892	8127.516	216.724	335.72	160.34	1204.496	1079.04	539.728	155.808	5696.564	2772.896	381.028	561.2	340.852	2047.94	8139.808	841.156	10476.008	422.501	0.757	1147.277	143.562	4	4	1	6139.277	1260.438
22912.082	18544.727	17631.9	15167.691	15204	24529.209	23207.809	32388.191	1463.245	498.318	488.1	967.982	10411.773	3277.245	429.8	10532.664	300.273	522.336	192.982	4361.982	12171.318	566.409	142.027	6539.827	9073.418	337.836	391.573	344.727	244.5	14925.364	310.964	7271.182	185.9	0.955	1191.888	136.24	4	4	1	6183.888	1267.76
40682.393	35995.965	26739.672	15219.199	20358.716	40981.662	27346.433	36923.567	1657.965	605.552	1037.836	1524.672	13408.831	1169.289	549.368	12187.025	429.567	452.706	296.438	7686.219	33967.124	789.935	172.398	5512.085	14897.975	389.04	677.189	397.05	5309.358	5586.99	602.463	10720.995	339.691	0.817	279.717	142.35	4	4	1	5271.717	1261.65
21700.65	17832.988	16727.112	11466.75	14269.112	22361.888	21995.638	29714.575	1052.3	424.162	415.9	572.088	4766.475	5310.788	349.638	8008.562	233.55	361.4	144.875	1732.725	2850.062	390.6	132.062	7367.1	4649.088	359.05	584.4	328.388	256.425	8172.388	388.975	13744.462	135.2	0.994	698.101	136.5	4	4	1	5690.101	1267.5
23275.262	18851.808	18421.5	13123.338	15710.238	24551.815	24080.323	31514.508	846.015	331.477	309.623	683.677	6592.146	4075.646	310.923	7928.338	190.231	353.7	144.592	2631.023	7567.654	442.877	135.462	6420.838	2811.9	308.4	445.592	342.708	223.223	13236.785	313.262	12254.992	219.7	0.924	814.141	139.4	4	4	1	5806.141	1264.6
18324.258	15483.013	13971.934	11944.722	12200.901	23692.166	19175.219	27341.974	1392.669	562.517	465.543	603.364	4403.914	5458.43	457.536	7988.735	239.934	398.775	186.106	1537.576	2578.616	1072.47	141.861	8831.311	3046.086	385.152	964.139	356.079	506.675	7005.305	329.066	11831.517	255.191	0.918	942.238	139.32	4	4	1	5934.238	1264.68
21063.139	17652.91	16124.111	13991.028	13627.042	23334.569	20498.812	28065.347	1113.688	371.056	380.826	1089.556	7175.667	4634.201	377.514	7836.646	213	443.444	163.5	2534.917	8721.812	624.951	125.389	5607.361	4077.382	342.292	531.306	337.569	756.688	13668.75	507.507	9176.306	243.36	0.923	1056.522	138.405	4	4	1	6048.522	1265.595
13364.99	11201.286	10022.629	8899.676	8486.162	14727.333	12859.048	18130.2	796.467	360.029	381.676	588.952	2017.162	3164.752	328.695	6511.933	197.333	302.143	161.657	2635.657	587.514	481.657	135.362	4900.676	3266.59	405.676	589.524	320.905	5319.676	4845.41	2573.81	9606.238	177.45	0.941	1073.956	137.868	4	4	1	6065.956	1266.132
16861.178	13922.267	12597.3	11404.233	11033.611	18714.044	17029.944	23449.556	958.144	372.3	382.3	790.822	11017.189	2677.4	413.711	9293.144	223.156	327.256	163.711	5028.389	9879.444	630.722	140.211	7138.056	3259.611	355.222	451.856	339.044	159.8	16830.2	304.578	9879.767	152.1	0.976	1091.423	136.876	4	4	1	6083.423	1267.124
16617.032	13483.463	12649.379	11359.937	11105.821	18072.937	16975.042	23535.695	1051.495	385.674	382.337	937.411	8660.211	3041.537	376.021	8149.505	229.021	325.263	147.768	4603.8	8451.126	561.253	132.147	6472.684	4027.221	320.989	434.011	357.042	242.316	16026.232	348.947	7909.789	160.55	0.996	1252.127	137.15	4	4	1	6244.127	1266.85
21252.23	17817.294	16281.19	14776.683	14194.484	23646.643	21451.056	29295.31	1725.706	446.437	421.905	810.73	8296.198	3060.524	392.897	8275.27	276.214	430.167	175.214	3053.817	9768.81	625.302	120.881	4999.508	5556.794	337.405	498.373	376.024	1374.675	14268.548	1152.762	7677.238	212.94	0.921	1318.758	136.562	4	4	1	6310.758	1267.438
15762.393	12596.461	11718.989	10582.112	10197.236	16837.056	15811.697	22106.449	1126.551	422.112	369.022	808.449	4068.966	3681.539	405.18	9569.326	206.326	316.697	128.427	1113.753	1585.764	556.416	147.146	5880.933	2435.865	440.416	728.685	309.213	450.674	7260.348	808.933	8611.798	150.41	1	1449.976	136.654	4	4	1	6441.976	1267.346
16068.717	12934.66	12099.453	10983.811	10447.991	17228.613	15621.226	21359.425	1097.085	488.708	359.679	344.274	6146.123	2604.358	354.321	9930.679	274.472	483.915	159.462	2023.509	1328.132	795.575	153.321	3790.613	9808.736	634.057	633.689	309.604	146.132	7406.519	380.264	4781.5	179.14	0.993	1487.471	138.131	4	4	1	6479.471	1265.869
12944.097	10494.403	9870.312	9325.181	8576.215	14812.972	13196.597	17713.757	940.132	334.799	290.806	831.639	2546.812	3839.972	397.576	4724.382	163.118	237.875	239.764	2469.132	4781.562	467.667	142.431	4374.222	1565.049	326.451	491.125	322.361	3698.069	7017.174	2201.444	8895.389	243.36	0.867	1539.373	139.687	4	4	1	6531.373	1264.313
14002.08	11879.898	9950.489	7386.045	8096.784	14946.182	11713.705	15034.239	703.352	303.239	546.545	747.966	355.057	802.148	324.852	6491.977	188.364	240.227	150.341	941.466	252.307	257.773	143.705	2526.58	2911.261	385.034	397.386	322.08	15654.375	2796.898	17701.125	17144.545	148.72	1	368.388	138.657	4	4	1	5360.388	1265.343
25260.582	20663.557	19838.557	13840.316	17336.835	26927.987	27066.595	35339.304	951.354	357.937	358.608	589.81	3091.57	8135.025	350.342	7640.962	149.456	368.114	130.025	607.785	625.329	425.228	122.759	5221.101	3112.127	347.19	809.62	312.342	429.709	7436.418	423.089	12190.013	133.51	1	721.674	137.973	4	4	1	5713.674	1266.027
18343.206	15152.402	14357.711	10074.99	12113.732	19306.165	18766.784	25573.66	1000.979	404.32	393.856	774.639	5225.464	2833.866	301.629	8880.247	183.897	392.794	142.32	2433.763	2721.34	393.278	126.567	5828.763	3960.711	325.021	490.144	315.186	1914.196	9242.567	616.876	11335.938	163.93	0.983	738.139	138.973	4	4	1	5730.139	1265.027
19105.89	15863.835	15255.385	10147.505	12499.56	19401.297	19424.989	26329.736	774.571	339.033	331.396	606.769	3176.033	7628.374	351.275	7974.275	170.769	260.791	139.846	805.341	1263.33	393.978	137.341	5684.67	2329.495	332.429	719	331.637	1179.44	6514.231	412.165	13166.538	153.79	0.987	781.751	138.65	4	4	1	5773.751	1265.35
23806	19356.821	18829.884	13001.905	15759.263	24326.537	24057.263	31763.411	789.179	353.779	407.158	679.347	2348.642	6949.2	336.474	8380.642	186.474	333.263	163.863	1075.568	608.811	416.737	139.968	6150.568	2804.274	330.116	745.505	350.779	2635.274	5816.653	556.4	13818.989	160.55	0.982	789.915	139.244	4	4	1	5781.915	1264.756
17228.978	13868.97	13324.59	11673.537	11646.231	19049.366	17951.918	24939.746	991.672	442.933	490.537	949.201	6050.134	3593.739	401.396	10369.134	242.634	347.037	187.709	3308.955	6190.993	639.022	132.142	4833.015	3605.239	360.425	497.821	316.724	6899.358	9882.634	1129.425	7482.328	226.46	0.942	1200.503	140.381	4	4	1	6192.503	1263.619
16109.286	13115.245	12208.439	11032.837	10453.327	17424.184	15954.959	22380.143	1002.765	414.051	440.837	799.163	4328.173	4089.184	451.653	7915.449	188.653	353.653	157.357	1819.643	1011.867	506.49	128.173	5788.316	2365.878	338.194	659.857	352.622	4371.357	7753.724	2317	9527.724	165.62	0.98	1273.723	138.45	4	4	1	6265.723	1265.55
28808.129	23492.204	22099.183	13114.118	18312.108	28393.796	27924.29	35638.925	1187.29	2020.806	377.065	838.828	3647.957	25774.441	460.613	7582.634	206.29	422.71	154.376	1011.215	759.753	521.903	159.753	5749.333	2853.398	427.903	3292.054	333.323	463.559	7735.097	399.161	13287.204	157.17	1	471.055	139.946	4	4	1	5463.055	1264.054
21364.267	17619.307	16292.624	11100.366	13751.436	21698.337	21280.98	28522.376	1038.693	346.327	329.139	539.277	2823.396	5433.871	322.96	9345.475	159.436	361.545	143.426	980.188	1027.168	463.554	132.317	5521.752	2813.158	319.04	762.089	341.406	1351.218	5425.881	586.723	12428.257	170.69	0.977	676.895	140.175	4	4	1	5668.895	1263.825
18563.444	15351.163	13999.118	12403.32	12130.98	20101.418	17917.49	24299.333	1455.51	340.712	360.34	946.961	10806.059	4846.438	394.941	8729.627	242.19	391.542	179.039	3946.425	16175.209	546.248	133.281	5971.935	4969.941	363.993	404.19	350.967	946.725	16180.725	941.856	9955.647	258.571	0.897	1101.42	141.475	4	4	1	6093.42	1262.525
17592.565	14408.292	13351.942	11623.448	11431.552	18874.065	17344.831	23606.5	1021.922	340.591	357.766	894.143	6133.818	2332.714	357.649	7937.201	237.773	340.37	167.753	2768.87	10065.247	576.942	148.104	5077.636	4684.279	353.292	427.162	323.247	2802.065	11224.377	1235.338	9219.097	260.261	0.872	1131.845	142.561	4	4	1	6123.845	1261.439
15041.383	12408.864	11434.432	9936.568	9798.728	15964.951	14958.173	21964.679	1168.42	421.099	415.543	722.259	5369.062	4784.185	433.272	8472.123	235.765	356	169.074	975.012	1010.235	667.074	161.877	6611.568	2855.111	354.395	712.173	327.444	1009.605	9119.062	411.481	9107.42	136.89	0.991	1156.447	139.558	4	4	1	6148.447	1264.442
19001.098	15414.295	14538.582	12650.951	12381.91	20082.451	19018.025	26379.205	1287.992	454.705	441.713	685.279	4862.5	5465.123	413.066	8451.943	231.631	431.902	162.238	1550.443	2399.385	568.09	134.926	6740.279	3971.598	347.057	555.385	382.344	1137.836	10180.115	462.533	8383.016	206.18	0.956	1242.95	140.741	4	4	1	6234.95	1263.259
14360.81	11725.32	10755.09	9826.42	9445.33	15533.67	14347.31	20284.81	971.23	365.54	439.73	745.61	5722.59	3587.25	399.07	7480.31	179.72	282.36	170.2	1869.15	1466.49	485.85	123.86	4763.07	2236.6	327.8	639.8	348.3	4926.47	7952.21	1697.03	7425.65	169	1	1285.701	139.75	4	4	1	6277.701	1264.25
18499.38	15484.718	13914.944	13222.528	12265.634	21030.683	18517.817	25244.338	951.07	393.62	374.028	616.782	2565.824	6257.261	408.993	7246.803	208.408	315.415	142.634	1868.93	1573.056	469.739	123.57	4398.394	2936.535	360.43	680.12	355.254	4970.873	5145.197	3037.444	9032.901	239.98	0.934	1332.373	141.572	4	4	1	6324.373	1262.428
24780.65	20271.2	18806.812	10989.438	15348.525	23084.375	23015.9	29708.1	1208.162	586.95	430.088	1244.188	4437.312	7281.75	345.325	6162.988	227.075	353.788	196.95	1527.862	7085.025	568.2	153.088	4863.225	5286.212	416.05	2177.9	343.725	775.738	8790.838	522.825	11386.675	135.2	0.979	461.549	141.278	4	4	1	5453.549	1262.722
22005.043	18237.118	16725.355	11838.57	14520.559	23762.333	22472.032	29839.484	1131.72	354.849	309.796	568.538	3431.688	5905.258	326.172	8145.538	180.624	296.946	159.237	646.516	747.011	470.613	126.43	6767.978	2543.258	368.462	698.57	332.882	355.935	5733.613	474.86	13529.935	157.17	0.975	641.425	141.008	4	4	1	5633.425	1262.992
13075.802	10561.617	10110.741	7652.951	8920.753	15255.198	14034.333	20704.741	1627.086	444.852	351.284	763.173	2591.877	5789.049	401.691	10946.951	181.086	190.63	135.914	576.667	888.765	587.111	137.432	7935.025	1149.136	338.086	1255.062	343.519	608.407	7971.432	572.444	14823.679	136.89	1	852.777	140.472	4	4	1	5844.777	1263.528
25272.945	20863.246	19905.369	14693.081	16824.53	29053.25	25724.369	33487.424	1236.203	381.483	313.148	686.636	4048.513	4444.267	318.373	8040.619	194.847	413.623	265.979	2032.945	7008.025	656.703	130.14	5361.581	5477.708	327.822	501.203	343.191	1271.394	10068.479	610.436	11519.996	398.841	0.81	876.449	144.752	4	4	1	5868.449	1259.248
23802.391	19863.109	18544.489	15500.533	15848.304	26374.739	24185.902	31589.761	1097.37	422.728	388.054	679.957	3189.109	8472.022	396.043	7869.304	236.359	376.696	157.598	1105.033	1086.891	551.076	146.641	6717.804	3141.163	336.489	1811.239	362.522	774.033	9466.12	699.739	13551.043	155.48	1	1014.298	141.05	4	4	1	6006.298	1262.95
18911.768	15464.874	14236.905	12690.189	12049.442	19915.484	18222.368	25699.632	1247.874	449.032	376.011	684.653	4377.937	5097.821	408.442	9516.453	204.621	344.084	137.358	1200.768	1058.063	568.126	149.526	6358.653	2436.084	437.453	738.011	314.8	1373.147	8599.411	1520.905	10213.516	160.55	0.996	1442.023	141.474	4	4	1	6434.023	1262.526
16930.886	13452.582	12618.949	11665.759	10698.418	17624.038	15814.848	21232.038	1245.608	438.367	321.228	267.595	5040.468	1391.835	321.177	10622.367	230.975	588.975	165.544	2827.494	1156.266	921.165	137.823	2889.139	11878.747	482.709	401.57	313.38	1158.671	5540.405	1559.911	4248.278	133.51	1	1477.929	140.227	4	4	1	6469.929	1263.773
30222.521	25879.58	20833.748	11656.849	11839.933	24437.496	16975.538	22264.639	1263.025	417.731	660.916	743.403	931.613	631.882	278.361	8167.05	249.597	472.571	466.882	3114.529	8304.739	409.975	138.756	2114.933	4667.933	390.084	1141.538	332.521	12341.832	1617.235	1097.857	5593.286	201.11	0.921	311.962	144.306	4	4	1	5303.962	1259.694
23461.238	19251.638	16992.569	10103.423	14278.192	21461.523	21548.738	29402.631	1489.7	614.2	624.185	689.431	4447.915	5494.331	518.754	7763.769	280.385	336.5	177.7	1164.615	727.285	633.638	165.923	11114.846	2410.738	397.454	1413.985	331.823	1566.954	7328.492	556.592	13229.1	219.7	0.99	442.56	143.31	4	4	1	5434.56	1260.69
16721.823	13595.01	13204.479	9558.26	11208.406	18118.281	17603.771	24287.688	934.677	330.177	307.635	599.75	3736.521	6406.635	346.458	8150.344	175	325.406	147.771	625.104	942.729	580.75	134.906	6110.062	2460.135	325.125	825.208	360.781	760.969	7154.458	1042.229	13239.125	162.24	1	825.501	143	4	4	1	5817.501	1261
17897.676	14984.457	13992.124	12090.086	12227.276	22334.971	19362.648	25763.514	1260.381	427.667	380.581	833.276	3059.686	6928.981	405.733	10676.838	211.581	342.438	193.8	1056.695	899.419	632.438	137.819	6180.524	2448.829	335.362	1678.524	346.019	1863.952	6910.981	2047.19	15948.076	177.45	0.984	960.633	142.375	4	4	1	5952.633	1261.625
23938.989	19723.955	18563.58	14673.023	15844.989	25572.648	24035.489	32990.455	1286.739	444.307	391.318	859.08	4735.432	9802.955	423.42	8680.227	232.489	383.125	156.795	1218.307	2038.466	563.341	133.943	7052.727	2749.409	346.034	2957.523	354.557	510.943	11419.273	399.534	14427.818	148.72	0.988	1001.621	142.01	4	4	1	5993.621	1261.99
26295.402	21736.887	20208.103	17342.454	17570.876	29379.711	27030.969	35941.454	1292.938	498.32	466.68	811.361	4215.412	8819.113	462.216	8244.639	258.196	381.495	148.938	1372.216	1062.495	690.34	142.464	8375.103	2579.175	356.825	1430.629	340.866	1564.856	12277.66	683.928	13789.01	163.93	1	1021.151	142.35	4	4	1	6013.151	1261.65
18814.208	15584.347	14081	12570.444	11995.521	20465.604	18185.736	25058.285	1033.229	381.778	400.25	746.715	4756.889	5387.271	405.479	8212.84	207.924	406.833	158.944	1866.368	1833.938	602.25	144.153	6165.257	2901.035	352.75	774.715	340.292	1654.812	9517.806	1079.875	11209.375	243.36	0.857	1086.792	144.201	4	4	1	6078.792	1259.799
17048.586	14016.626	12608.141	11339.929	12321.091	18181.404	16766.394	23648.515	910.333	370.404	398.354	656.444	4291.646	5873.566	391.667	7375.02	194.404	285.707	144.333	1146.404	2277.03	420.141	152.424	5660.545	2247.657	401.788	592.859	342.202	2240.404	6950.061	1377.434	11447.626	167.31	0.99	1116.773	142.692	4	4	1	6108.773	1261.308
22127.167	18249.176	14257.02	12449.735	12327.569	20414.412	19284.902	40262.618	2909.088	1546.755	1402.971	1475.676	7384.029	3645.392	935.402	10050.049	635.245	483.529	338.716	2187.059	3182.794	802.912	235.196	27757.451	4430.627	389.676	581.078	369.461	1184.02	12160.814	506.078	9134.588	172.38	0.955	1182.3	143.51	4	4	1	6174.3	1260.49
12463.871	9996.153	9436.035	8707.012	8149.847	13544.129	12109.918	16090.341	806.6	298.318	294.576	534.176	989.553	1902.706	233.341	5754.153	185.635	224.553	239.235	3261.588	413.424	390.294	143.341	3139.365	2390.388	317.059	393.118	312.506	8043.471	2430.8	2325.682	8045.494	143.65	1	1578.882	141.769	4	4	1	6570.882	1262.231
27716.667	23264.069	19306.182	10580.233	15243.975	27836.591	22570.245	29719.465	1179.566	483.094	656.258	724.994	2012.994	1428.252	377.943	6003.887	276.478	344.566	221.887	3446.459	2800.962	753.465	158.648	4227.352	3932.277	397.333	737.818	351.428	8454.459	2006.535	1636.673	10661.013	268.711	0.866	337.865	149.038	4	4	1	5329.865	1254.962
17961.272	14803.398	13657.903	8945.476	11587.592	18598.864	18152.874	23887.136	977.689	356.718	337.204	756.563	3092.621	6211.699	367.32	7801.825	185	339.117	209.981	973.243	415.204	466.243	159.932	6066.883	1781.408	382.806	1820.35	333.126	1871.155	5950.214	973.806	13660.32	174.07	0.996	493.199	144.13	4	4	1	5485.199	1259.87
24343.964	19902.759	18181.555	11799.036	15068.036	23904.679	23130.657	31885.197	1251.445	493.482	425.912	668.036	5767.54	4581.102	355.058	8123.759	267.54	346.219	158.489	1836.518	3070.438	529.015	142.964	9802.292	5611.555	385.569	1024.912	343.372	296.27	9773.365	383.73	12630.854	231.53	0.804	572.062	146.81	4	4	1	5564.062	1257.19
20741.716	17358.189	15561.926	10360.547	13017.326	20892.242	20078.253	27583.695	1028.347	383.537	306.674	622.053	3758.758	7867.811	364.853	8304.053	180.863	279.526	159.695	718.505	782.316	503.011	124.832	6824.158	2800.063	344.116	820.905	336.295	448.158	6407.653	525.368	13701.126	160.55	1	632.957	143.486	4	4	1	5624.957	1260.514
21418.026	17976.746	15908.798	10596.132	13236.842	20805.421	20546.289	30524.974	1447.754	651.333	578.14	746.158	6367.061	3532	444.842	10526.553	261.868	390.579	188.465	2296.833	2834.763	518.509	152.439	11003.377	2874.386	355.333	537.947	374.561	257.404	10392.263	351.711	12366.491	192.66	0.99	683.938	144.882	4	4	1	5675.938	1259.118
17182.421	14278.158	13281.032	9357.042	11462.368	18106.337	17927.653	25223.653	913.716	419.053	411.263	586.484	5435.811	4878.811	380.895	7920.505	208.811	332.053	141.032	1358.905	1764.516	510.189	133.274	7233.379	2286.926	360.453	662.484	332.105	318.726	9482.379	342.579	12919.211	160.55	0.996	702.651	143.595	4	4	1	5694.651	1260.405
16054.816	13301.184	12007.046	10310.563	10240.034	17281.782	15653.23	23137.241	1078.322	460.402	431.299	775	3158.701	5909.759	431.874	8331.184	236.966	297.747	152.92	1219.184	809.759	599.195	129.943	8057.138	1934.414	334.989	962.368	340.862	1589.448	8282.149	1370.897	13447.184	147.03	0.943	1032.313	144.636	4	4	1	6024.313	1259.364
15159.731	12243.857	11639.521	10259.076	9843.269	15944.504	14916.882	20261.168	1497.21	341.857	436.311	756.664	1683.563	2624.765	275.79	6402.193	202.597	275.723	167.05	1960.546	4654.571	398.622	134.176	3548.05	3575.395	421.672	395.412	362.891	8692.059	4245.815	2236.311	8230.681	201.11	0.895	1217.113	144.065	4	4	1	6209.113	1259.935
14500.204	12312.451	11008.887	10902.246	9552.028	17257.289	14477.521	19710.303	907.282	375.246	321.57	652.338	3832.176	4089.465	398.739	7253.38	216.169	351.556	184.782	954.592	980.042	494.408	133.894	4345.239	2732.93	376.683	532.049	334.57	2625.408	6232.345	2140.373	7864.134	239.98	0.854	1369.268	144.584	4	4	1	6361.268	1259.416
20763.056	17211.766	15787.113	14817.516	13852.226	23798.29	21068.145	27353.427	1002.008	413.935	420.887	956.556	436.29	1450.581	371.718	5877.363	196.411	260.694	202.645	8828.089	222.21	369.427	148.315	5675.266	1959.903	423.806	363.661	311.444	14332.258	1863.282	2795.169	10705.524	209.56	0.862	1415.209	146.082	4	4	1	6407.209	1257.918
31325.309	25933.568	22584.63	13269.988	18963.469	31748.975	28083.951	35929.691	1482.556	479.074	509.864	741.877	5489.037	7924.556	415.062	7826.617	251.395	340.975	154.469	941	1555.988	561.506	142.012	5231.494	2831.037	443.469	1669.062	346.938	446.309	7182.407	656.642	11147.852	136.89	0.991	414.965	144.758	4	4	1	5406.965	1259.242
20847.4	17100.378	15767.144	9777.344	13164.9	20720.122	20452.767	27529.722	1148.489	538.044	395.444	879.556	4535.667	8436.356	416.122	7433.867	205.289	374.911	167.856	1179.944	1275.022	636.111	169.467	6604.144	2939.067	442.622	2515.856	340.122	581.478	7317.733	456.444	13205.089	152.1	0.99	479.498	144.257	4	4	1	5471.498	1259.743
26528.146	21815.507	20376.931	13096.743	16961.271	26903.938	26185.764	33648.306	1193.938	438.938	351.576	544.34	4593.021	8329.764	354.882	7989.715	216.958	408.972	150.312	977.632	868.903	580.062	133.958	6348.319	4698.736	380.347	1160.951	328.278	645.271	8032.66	582.729	12973.25	243.36	0.899	561.05	146.295	4	4	1	5553.05	1257.705
19215.99	16263.737	14747.101	10175.404	12451.495	20296.051	19362.687	26516.737	871.717	378.141	314.879	706.182	4226.616	6320.222	329.424	7697.071	190.323	279.97	174.939	798.02	589.283	474.556	131.162	7410.152	2748.232	352.747	941.848	312.02	982.091	7619.485	354.434	13439.747	167.31	0.958	614.001	146.513	4	4	1	5606.001	1257.487
20110.11	16720.3	15600.15	10436.24	13097.22	21001.7	20573.8	27348.8	1010.66	350.63	307.19	517.39	2224.25	7322.45	316.86	8551.32	142.38	320.16	138.24	632.74	785.13	409.66	126.23	5173.26	3180.25	321.41	585.96	343.2	1434.94	5034.26	673.05	11990.67	169	1	670.307	145.106	4	4	1	5662.307	1258.894
33016.173	27498.481	26231.778	17229.173	22118.926	33797.815	34142.086	43813.519	1086.716	378.926	371.111	547.778	4410.123	10418.259	364.815	8059.691	174.148	441.333	156.58	766.148	764.58	482.012	131.481	5872.136	4132.272	342.444	711.593	332.691	397.938	10542.247	424.654	13072.025	136.89	1	720.61	144.324	4	4	1	5712.61	1259.676
17688.343	14990.212	13637.01	11681.768	11646.02	22729.98	18129.101	24665.929	1060.465	396.778	312.586	472.717	2860.687	6574.333	329.98	8956.96	181.616	325.232	151.303	982.01	632.182	662.727	146.121	6369.899	2510.586	352.293	690.747	344.424	1244.354	5891.475	607.162	12706.747	167.31	0.99	914.21	145.213	4	4	1	5906.21	1258.787
10758.767	8924.1	8249.111	7623.544	7147.867	12322.856	11001.133	14305.944	577.956	223.989	259.689	509.911	319.078	846.411	232.344	5716.544	133.456	194.144	420.778	2214.711	160.122	238.733	167.3	2126.233	947.744	346.267	280.689	305.6	8988.711	895.189	6308.767	8727.811	152.1	0.976	1426.881	145.08	4	4	1	6418.881	1258.92
16296.96	13153.596	12350.444	11127.219	10598.483	17471.079	15837.993	21192.192	1119.583	466.099	371.106	508.457	6636.351	2270.258	380.397	9673	216.808	454.815	191.437	2789.232	1697.47	742.411	152.563	4294.351	5443.755	359.258	521.099	331.331	658.53	9761.722	1044.351	5829.503	255.191	0.834	1497.494	149.289	4	4	1	6489.494	1254.711
26696.179	21947.632	20599.189	12138.105	16823.326	26267.474	25946.653	32859.663	1052.863	1085.905	405.863	881.758	4517.326	14119.905	414.126	6997.484	228.379	431.947	173.2	1186.695	1899.284	592.495	157.747	5771.979	4265.211	444.358	2150.453	316.211	766.926	7702.684	463.158	12435.547	160.55	0.996	466.187	146.25	4	4	1	5458.187	1257.75
23723.407	19375.889	17999.94	11345.548	14984.709	23535.201	23080.302	29983.839	1283.276	389.698	331.884	735.91	4634.824	6602.085	349.98	7664.08	195.467	338.367	137.668	1850.698	2214.246	460.518	142.508	6730.628	2850.317	375.623	760.879	336.422	620.955	8165.628	554.513	13305.307	336.311	0.878	530.352	150.189	4	4	1	5522.352	1253.811
17644.284	14640.052	13114.845	9056.388	11180.853	18432.75	17431.397	25324.078	981.026	446.405	364.422	696.716	2822.069	4082.474	355.716	7724.681	211.379	225.284	167.017	643.31	469.819	385.414	137.888	9345.707	1614.776	380.181	1179.172	305.19	1555.69	6014.621	657.276	13494.414	196.04	0.953	600.78	147.617	4	4	1	5592.78	1256.383
21520.314	17634.725	16329.118	11871.882	14240.676	23677.922	22191.088	29565.922	865.069	408.039	313.637	743.147	4682.863	7253.275	349.735	7250.137	193.206	285.039	175.775	932.127	621.324	522.931	126.725	6930.971	2359.804	372.098	1076.402	338.029	956.608	9223.765	351.716	13796.314	172.38	0.955	621.477	146.327	4	4	1	5613.477	1257.673
19302.846	15859.857	14879.451	10367.066	12755.637	19870.429	19623.099	27091.44	793.593	382.505	375.593	570.703	7723.286	3274.692	330.879	8276.264	191.253	328.626	149.231	2752.165	2584.077	418.692	123.956	6768.462	2436.22	310.275	528.89	325.077	118.769	12445.418	374.066	12356.956	153.79	0.954	729.279	147.293	4	4	1	5721.279	1256.707
22198.786	18202.708	17772.39	12737.422	15138.11	24732.013	23611.571	30969.045	1112.532	378.74	365.286	592	1729.169	5470.409	355.338	8318.286	182.532	263.948	156.935	930.188	628.227	428.526	143.591	6411.701	2736.26	364.312	960.182	353.584	3309.948	5173.558	1545.26	14815.539	260.261	0.872	844.579	147.711	4	4	1	5836.579	1256.289
13353.59	11141.859	10206.013	8956.41	8821.564	15194.936	13555.859	18522.846	1222.538	353.141	333.5	1149.846	3863.013	4293.872	404.923	8439.603	204.782	302.564	141.667	2152.628	7739.423	529.205	115.308	5366.308	2284.564	310.821	869.808	334.987	481.756	10547.423	651.5	11622.769	131.82	1	1045.001	145.35	4	4	1	6037.001	1258.65
17778.888	14592.327	13251.429	12086.092	11685.02	19139.51	17786.806	26075.082	1230.602	445.398	366.184	693.388	4072.01	5248.633	450.255	9026.296	198.796	300.255	117.184	1005.612	1257.459	574.143	144.847	6778.776	1959.786	398.449	853.52	322.582	600.122	7896.378	616.439	9741.439	165.62	0.993	1449.952	146.051	4	4	1	6441.952	1257.949
24012.248	19391.545	17416.941	10684.624	14921.158	23598.752	22272.297	28927.317	1682.426	505.416	537.594	832.891	6069.752	5763.515	431.752	7164.366	246.743	320.327	158.782	1684.842	1973.97	603.782	150.515	6749.703	2549.198	433.149	2173.475	340.802	527.287	8642.228	662.99	12927.723	170.69	0.977	428.634	148.387	4	4	1	5420.634	1255.613
24468.082	19999	18843.642	11834.455	16017.604	25183.843	25078.127	32203.142	1265.776	387.604	344.933	813	3125.209	7881.843	348.201	7593.604	200.03	321.746	174.948	1176.052	457.119	498.284	145.537	6053.687	2178.045	372.754	2267.358	322.149	1413.679	6940.239	802.187	14269.045	226.46	0.968	515.033	149.054	4	4	1	5507.033	1254.946
22867.305	18847.358	17665.987	12261.682	14629.914	23166.06	22631.497	33004.384	1107.894	511.834	480.45	871.013	3785.874	7071.364	411.51	7757.636	250.967	329.576	208.033	1274.278	3131.397	634.232	155.854	10540.715	3186.179	334.987	536.589	350.689	2456.272	8605.311	441.377	12697.695	255.191	0.918	793.806	150.667	4	4	1	5785.806	1253.333
21500.39	17604.301	16447.846	11182.316	13535.765	21390.853	21078.044	31472.206	1451.485	524.963	473.537	838.463	5775.404	3896.235	384	8607.228	230.721	350.544	187.404	2433	7780.537	631.588	147.294	10312.971	2637.346	315.728	500.588	347.846	1853	11829.618	391.794	11586.596	229.84	0.895	809.958	149.357	4	4	1	5801.958	1254.643
24678.815	20190.243	19230.353	15241.208	16771.139	27028.029	25877.85	34798.78	1371.994	502.052	404.919	885.202	4096.74	13946.11	449.988	8684.59	225.728	395.798	160.63	1094.26	950.457	536.931	137.757	7354.682	2570.087	387.162	3759.11	336.994	538.879	11572.486	427.277	14772.798	292.371	0.901	993.385	150.083	4	4	1	5985.385	1253.917
16955.095	13889.733	12511.486	11567.048	10717.505	17763.257	15843.99	22305.686	748.914	341.743	432.781	514.143	1614.019	2774.048	355.771	6415.086	199.61	303.905	132.048	2387.19	1315.029	391.952	115.895	3590.486	3286.314	390.343	602.095	356	7749.467	4572.162	2427.562	8224.219	177.45	0.912	1323.098	147.154	4	4	1	6315.098	1256.846
14845.16	11975.39	11174.12	10567.97	9661.19	16577.68	14812.51	20033.99	778.43	345.54	297.5	656.88	3631.91	4469.65	380.58	6183.99	193.96	311.61	148.51	1136.5	1753.4	522.45	144.34	4541.07	1841.31	359.28	745.47	310.58	2152.21	7857.17	646.12	7305.09	169	1	1527.502	147.186	4	4	1	6519.502	1256.814
18245.658	15191.382	12825.461	8463.671	10630.849	19881.053	15370.138	19396.737	1032.428	393.586	1067.914	2597.776	409.513	1420.5	310.507	5834.539	213.151	238.059	207.303	2207.737	325.98	318.474	146.553	2756.5	1713.98	376.401	561.796	342.382	19230.046	2207.961	21988.125	21123.507	256.881	0.861	359.382	152.767	4	4	1	5351.382	1251.233
29203.123	24651.136	20978.469	11693.259	16588.802	28115.272	24902.235	32831.926	1524.506	487.407	513.272	753.938	5465.469	6243.988	420.951	8493.37	256.494	363.519	160.012	1190.852	1074.63	615.667	148.802	5204.728	3283.988	461.086	1186.037	351.012	1130.679	6573.272	841.321	10315.136	136.89	1	410.439	148.561	4	4	1	5402.439	1255.439
26159.238	21369.041	20093.172	11950.844	16416.279	25408.197	24976.131	31230.361	1067.148	322.77	322.746	676.664	1489.123	6354.074	292.836	6397.811	181.967	305.434	240.582	2417.754	273.402	386.475	151.074	4817.066	3059.525	409.385	1810.352	336.336	5302.23	3594.443	1902.352	13181.959	206.18	0.956	505.093	150.949	4	4	1	5497.093	1253.051
21614.612	18247.573	16286.466	10865.019	13531.252	21731.078	20740.039	28791.311	1053.136	409.252	326.621	680.825	5535.078	4271.029	332.417	8332.874	233.282	303.67	166.456	2262.942	4040.534	405.233	125.223	7806.699	6993.903	360.592	460.893	351.107	605.864	9703.718	426.068	13539.709	174.07	0.952	639.885	150.44	4	4	1	5631.885	1253.56
15320.191	12599.17	11805.319	8318.745	9952.128	15610.734	15378.574	21806.479	701.436	379.266	363.33	723.989	7062.372	2563.883	317.574	8686.766	191.309	292.649	142.766	2230.043	2801.872	404.362	122.915	6782.34	2855.5	331.266	579.096	302.309	208.947	11418.745	440.862	11853.298	158.86	0.985	742.301	149.5	4	4	1	5734.301	1254.5
15428.244	12764.427	11805.707	10287.439	10356.354	20252.951	16204.841	21505.817	701.402	355.854	326.012	449.024	2199.841	2518.72	312.463	6706.098	182.366	242.232	147.622	2485.756	1059.561	401.659	129.341	4911.707	2819.768	332.146	594.28	353.122	4133.829	4505.256	675.646	12031	138.58	1	903.501	148.533	4	4	1	5895.501	1255.467
15251.591	12951.761	11785.989	9928.227	10426.17	19871.614	16496.193	23685.023	879.83	427.659	364.091	353.375	3351.545	4153.534	361.33	8907.875	217.534	262.636	172.545	1324.216	611.795	682.17	154.17	10252.739	2026.443	365.398	520.523	361.727	661.716	2561.477	384.023	15500.159	148.72	1	921.479	148.643	4	4	1	5913.479	1255.357
19493.344	15983.219	14923.375	13364.656	13231.208	22054.01	20737.771	28720.49	1238.333	473.635	495.573	771.833	3062.99	7714.604	457.781	8269.198	247.052	282.448	167.49	1162.115	726.542	563.031	157.781	7476.792	2274.49	407.021	694.427	338.406	3255.25	7247.958	1385.917	12025.896	162.24	1	1160.603	149.202	4	4	1	6152.603	1254.798
23238.304	19125	17885.817	15716.53	15624.148	25164.948	23842.696	32081.33	1230.426	442.643	426.67	646.139	5293.322	5104.896	417.548	8670.826	218.809	474.104	236.991	1779.739	1465.104	894.409	128.122	5971.539	4267.557	361.861	526.261	351.774	6468.148	7085.417	526.539	7735.183	194.35	0.999	1290.658	149.653	4	4	1	6282.658	1254.347
17753.872	14424.298	13458.585	12148.277	11528.851	19128.745	17636.894	23218.17	830.309	322.255	330.798	783.628	1288.181	1331.117	365.191	7271.181	186.649	385.691	173.5	4677.351	474.532	419.394	152.074	3153.543	5230.191	376.372	544.383	301.415	12399.202	3894.383	5118.628	8852.096	158.86	0.985	1472.901	148.076	4	4	1	6464.901	1255.924
15782.989	12695.348	11830.876	10803.955	10497.775	17150.944	15941.775	21856.449	1018.382	364.438	319.607	618.427	2379.854	4336.91	349.528	6733.011	190.843	286.955	178.966	1683.461	1133.978	542.685	147.079	5027.73	1852.124	309.865	554.427	328.034	1766.876	5552.697	1650.416	8899.966	150.41	1	1568.276	148.047	4	4	1	6560.276	1255.953
20852.571	17620.592	16202.184	13417.398	13780.429	23793.755	21457.827	29872.684	1579.898	504.02	428.143	1060.908	4595.99	7878.418	458.622	10176.898	226.878	363.255	335.388	1009.959	1090.245	844.255	165.949	7698.235	2620.776	378.204	2236.02	342.306	1415.98	9913.908	2401.469	16971.357	165.62	0.993	963.182	150.548	4	4	1	5955.182	1253.452
17499.447	14076.987	13554.025	11731.434	11558.314	18974.616	17842.252	23294.811	1178.497	520.264	401.704	1021.384	4495.579	3910.252	324.478	7914.686	236.535	370.358	140.918	3396.497	9667.371	758.937	127.868	4106.83	5020.208	301.667	379.138	359.396	5678.78	10710.101	1275.748	7350.566	268.711	0.91	1234.76	150.608	4	4	1	6226.76	1253.392
16542.473	13530.6	12772.509	11368.736	11083.527	18336.109	17164.755	24016.664	1062.8	466.327	446.273	689.836	6337.409	4110.345	440.891	8522.327	246.445	332.236	160.1	1145.791	1553.373	592.091	128.591	7855.009	2591.718	348.009	521.836	347.473	257.473	10507.882	374.691	9658.027	185.9	0.985	1268.494	151.001	4	4	1	6260.494	1252.999
19524.5	15982.966	14958.864	13536.341	13230.102	21598.5	20379.352	27043.886	915.239	367.42	377.841	752.057	5751.284	3640.886	409.614	7192.057	213.614	427.784	202.227	2281.977	2773.443	646.659	123.818	4579.17	4373.534	348.659	554.511	326.318	7498.273	8382.557	830.443	7375.432	148.72	1	1299.204	149.279	4	4	1	6291.204	1254.721
17517.315	14760.261	13220.424	12834.13	11411.277	20581.848	17508.864	24722.288	878.658	420.087	360.761	708.875	5772.87	4551.288	437.533	9276.755	238.446	407.728	145.859	1004.636	1223.043	697.5	123.402	7393.337	3279.207	381.538	663.049	363.321	1174.147	9732.761	400.353	8399.674	310.961	0.877	1356.763	153.125	4	4	1	6348.763	1250.875
21480.215	17672.688	16355.989	15259.452	13705.796	23804.968	20625.108	27306.011	1546.968	487.387	678.785	1068.226	462.742	1331.935	507.312	6235.828	264.925	434.849	148.419	7479.903	234.14	462.989	134.591	6897.828	6094.796	376.118	443.312	326.828	23505.559	3270.441	1257.194	11305.602	157.17	0.93	1407.671	150.332	4	4	1	6399.671	1253.668
17977.057	14130.943	13355	11893.716	11373.102	18302.852	16307.557	22253.966	1095.852	321.352	303.477	799.443	4889.557	2833.648	217.057	6142.625	209.159	342.932	193.477	1727.693	8769.125	443.159	119.557	4075.727	2900.557	277.739	388.955	310.705	1842.545	9595.659	943.614	6951.33	148.72	0.988	1597.125	150.135	4	4	1	6589.125	1253.865
27215.354	22315.622	19498.329	11744.439	16227.024	26684.78	24228.488	32469.317	1500.707	519.061	511.11	804.024	5992.305	6727.244	449.341	7208.78	269.098	380.561	169.329	1002.902	700	664.341	148.463	6533.585	3096.537	460	1904.72	343.439	583.707	8094.915	718.354	12105.963	138.58	1	419.567	150.8	4	4	1	5411.567	1253.2
17971.562	15040.573	13893.427	8941.469	11456.625	18477.062	17915.281	24359.021	866.156	363.875	316.49	569.948	3371.49	5811.271	314.167	8032.646	185.865	225.167	155.104	1010.448	1694.271	376.792	129.844	7034.74	2430.552	377.031	851.583	320.844	823	5704.385	573.271	12788.521	162.24	1	587.601	152.1	4	4	1	5579.601	1251.9
23080.047	19327.188	18162.494	11711.976	14824.176	22745.106	22875.106	31086.376	972.565	376.718	374.376	613.965	3807.294	6858.894	345.635	7748.835	189.6	374.059	155.965	1018.365	922.035	488.953	132.447	6319.329	3250.224	353.682	720.988	336.659	641.624	9401.929	751.741	13161.835	143.65	1	719.245	151.053	4	4	1	5711.245	1252.947
20246.43	16417.82	15921.98	11327.86	13467.38	21312.73	21104.52	27995.36	1211.4	381.37	360.13	735.59	2675.6	6475.94	371.2	9200.36	180.58	343.85	136.54	1113.79	2685.78	546.07	145.63	6394.33	3011.52	344.6	772.5	363.01	1685.22	6375.53	905.38	13809.35	169	1	833.015	152.1	4	4	1	5825.015	1251.9
16916.967	13842.778	12734	11379.167	10823.089	17861.344	16355.811	22938.056	948.222	400.578	429.744	643.567	3309.567	4307.256	405.4	8257.178	219.3	337.211	133.778	1909.6	1605.167	490.878	115.111	5333.622	3226.533	368.322	628.411	348.489	5532.744	6765.4	1459.9	9036.133	152.1	0.976	1316.121	151.363	4	4	1	6308.121	1252.637
12947.889	10643.972	9569.843	9243.083	8216.852	14477.287	12433.083	18039.398	726.444	295.861	394.759	502.148	941.685	1574.333	344.139	7042.102	184.287	263.111	255.454	3309.648	425.12	339.491	119.611	4966.907	2265.519	325.37	585.491	340.157	11649.917	3554.139	2346.889	7559.787	182.52	0.898	1340.626	151.558	4	4	1	6332.626	1252.442
18504.465	14765.354	13127.212	8307.596	11215.051	17442.596	17064.202	24428.01	1090.303	508.071	504.01	756.162	4354.404	4391.717	427.949	6947.081	229.636	277.525	170.96	1067.596	796.687	588.626	152.242	8001.354	1640.747	388.505	1237.788	307.838	1367.434	6469.949	1023.646	12459.838	167.31	0.99	450.516	153.788	4	4	1	5442.516	1250.212
20387.884	16571.2	15309.179	9513.158	12699.495	19958	19607.726	25991.568	1001.126	447.632	409.495	765.032	6842.947	4445.147	391.853	6988.621	262.558	334.316	167.2	1944.884	2973.558	516.642	157.347	7784.063	5105.4	375.158	1510.042	323.947	301.558	12155.263	354.653	13447.168	160.55	0.996	472.509	152.422	4	4	1	5464.509	1251.578
24576.272	20761.602	19234.825	12639.01	15924.32	25404.311	24503.078	32042.689	1131.621	384.505	308.942	647.942	4193.99	5727.903	271.67	8137.922	177.214	419.155	156.311	1487.845	4249.738	378.641	124.592	5391.689	7393.223	341.738	390.126	352.524	687.524	8874.883	512.796	11955.223	174.07	0.996	670.037	153.634	4	4	1	5662.037	1250.366
17581.34	14568.074	13640.426	9122.34	11434.702	18161.745	17661.809	24132.915	928.223	397.553	366.574	611.34	4128.34	5573.128	360.255	8649.149	168.564	296.383	137.766	732.777	623.84	529.894	122.67	6393	1702.096	330.904	1048.298	318.521	994.628	8985.255	529.255	13196.745	158.86	0.985	705.32	152.778	4	4	1	5697.32	1251.222
17532.753	14148.271	13626.929	9892.882	11574.224	19120.012	18183.176	25340.494	1183.718	433.953	363.953	788.106	2446.412	5330.624	402.647	8856.494	201.2	265.412	144.576	641.635	589.506	591.929	129.2	7114.271	3809.788	347.871	1847.247	336.106	1830.765	6966.624	889.235	14842.635	143.65	1	860.945	152.72	4	4	1	5852.945	1251.28
20323.489	16605.946	15560.511	12303.804	13556.076	21869.163	21044.891	29555.902	1546.022	460.391	400.174	823.946	3979.663	11131.12	438.043	8127.826	217	304.185	156.391	793.565	833.37	600.913	138.62	7319.38	1737.478	408.12	4138.826	353.533	812.304	11384.304	588.359	14940.793	155.48	1	982.151	151.803	4	4	1	5974.151	1252.197
15583.183	13011.96	12179.543	10437.623	10370.417	16926.863	15617.851	20735.206	771.406	328.823	376.806	367.989	408.474	1952.429	277.571	6341.526	178.44	202.526	215.046	1054.451	198.331	508.543	133.52	5151.914	1808.674	381.429	493.909	327.034	6559.72	857.977	1007.44	12863.943	295.751	0.834	1013.5	155.848	4	4	1	6005.5	1248.152
19492.526	16233.237	14274.144	13120.412	12755.186	21491.876	19817.866	28917.082	1404.443	574.959	559.969	900.227	3771.835	6720.763	527.608	10332.588	250.969	326.794	168.67	1113.825	1695.732	597.845	143.66	10250.804	1902.784	352.505	766.412	342.722	886.351	8427.732	1866.526	13410.763	163.93	0.983	1065.981	153.166	4	4	1	6057.981	1250.834
17922.379	14878.179	13314.484	11789.537	11774.758	18892.084	18001.547	25736.021	1210.011	411.6	421.126	768.853	4036.284	6555.453	431.905	7769.453	205.937	327.958	149.126	1240.474	1068.737	575.263	155.4	6574.611	2035.453	383.116	651.263	332.695	1996.126	9581.505	1132.411	12312.884	160.55	1	1114.915	151.956	4	4	1	6106.915	1252.044
11974.825	9555.392	9064.526	8220.464	7898.237	13072.711	12078.928	16096.268	665.691	310.041	293.691	579.536	1996.66	1762.412	327.186	6612.536	147.464	199.619	180.887	3085.619	609.526	382.938	149.536	3101.093	1858.629	371.412	405.32	304.629	6786.082	4309.082	4614.629	7940.021	163.93	0.938	1486.364	153.621	4	4	1	6478.364	1250.379
18317.656	14856.086	13377.559	8525.086	10812.677	17258.785	17092.086	25295.419	1225.849	470.441	355.796	861.785	5219.753	7422.043	353.419	7971.28	204.914	292.527	162.806	983.269	876.28	504.667	133.495	8642.667	2423.882	382.677	1305.946	336.011	201.333	9944.72	378.462	11852.075	157.17	0.975	555.345	154.525	4	4	1	5547.345	1249.475
26344.822	21875.908	20348.27	13660.98	17111.888	27639.842	26607.586	35069.237	846.836	404.434	333.296	650.138	4310.395	8590.007	348.934	8044.164	186.862	353.099	181.947	705.257	472.599	560.309	128.836	6924.178	2743.987	360.112	922.125	338.342	1227.934	7869.263	354.125	14157.678	256.881	0.915	626.866	156.992	4	4	1	5618.866	1247.008
20874.896	17627.377	16044.453	11262.34	13575.066	22240.038	21061.443	28514.745	831.764	415.547	343.934	697.245	6290.415	3455.821	313.877	8373.075	233.538	341.104	174.151	2769.132	6011.953	381.274	134.085	7748.915	7090.953	363.642	441.623	343.943	185.226	10117.802	379.302	13532.726	179.14	0.993	651.73	154.013	4	4	1	5643.73	1249.987
23459.772	19320.697	18532.834	13123.174	15401.411	25540.618	23736.05	31243.058	943.498	366.145	301.44	630.73	3905.863	5099.589	320.046	7790.793	172.797	382.793	171.515	1408.212	4635.946	677.618	127.867	5028.129	4874.519	396.062	673.983	347.066	1362.896	8707.598	688.805	11496.705	407.291	0.792	874.24	157.157	4	4	1	5866.24	1246.843
19045.795	15624.774	14704.644	12830.808	12455.432	20642.432	18903.603	26103.863	1093.726	421.945	489.678	735.26	3240.082	7273.719	432.664	9259.521	243.849	361.116	217.671	1419.671	679.027	452.301	165.671	6216.616	2966.562	470.616	533.11	338.479	5325.966	8871.425	1754.082	12696.932	246.74	0.921	1170.981	154.415	4	4	1	6162.981	1249.585
17058.5	13831.492	13209.746	11466.079	11337.635	18605.278	17470.365	23525.476	866.04	371.944	393.095	511.643	1348.119	1885.127	328.698	6973.611	219.778	269.937	247.81	1892.905	400.516	961.294	164.048	4784.571	3727.738	358.492	417.937	333.063	5811.976	3407.389	2073.516	8609.627	212.94	0.921	1196.682	154.019	4	4	1	6188.682	1249.981
19196.62	15602.161	14679.255	13054.847	12599.759	20545.088	19005	24570.942	933.65	358.489	371.657	941.153	558.423	1524.336	407.438	6851.263	192.81	356.255	159.883	5658.212	219.394	343.409	145.934	3825.956	3954.628	371.599	509.62	330.401	15580.073	4782.562	4731.445	10678.562	231.53	0.912	1476.36	156.811	4	4	1	6468.36	1247.189
13515.835	10805.128	10155.991	9529.734	8714.486	14951.138	13370.972	17795.193	1108.147	398.394	359.899	684.844	2776.89	3372.321	341.596	7443.587	195.018	310.706	150.422	1862.394	641.761	438.101	157.716	4273.807	2107.028	386.606	491.55	326.651	3745.33	5361.89	6058.156	11209.541	184.21	0.976	1511.299	153.68	4	4	1	6503.299	1250.32
21280.041	16791.816	16145.847	14090.276	13780.724	21945.194	20371.724	27144.949	1218.827	351.306	323.939	848.765	5781.786	3850.5	275.776	7267.888	235.429	448.398	161.357	1978.316	9301.724	653.49	117.888	4672.541	4023.888	328.388	408.347	323.092	1157.776	13028.592	796.551	7234.939	165.62	0.98	1588.628	153.918	4	4	1	6580.628	1250.082
23879.286	19799.067	18376.029	11449.667	15012.19	23796.267	23436.495	31541.038	1112.905	455.552	364.762	652.219	5232.133	7169.086	365.524	8393.552	226.981	372.886	155.629	1088.467	1080.295	561.867	141.581	8053.838	3884.4	375.467	1204.343	340.79	531.267	8450.61	351.105	13280.105	177.45	0.984	567.178	156.068	4	4	1	5559.178	1247.932
24284.913	20243.88	18636.75	12076.793	15316.957	24539.141	24019.402	32207.13	991.989	398.174	310.359	710.261	3265.783	9558.489	338.511	7377.978	176.457	331.272	180.141	1053.728	441.207	530.054	124.402	6525.739	3008.804	365.467	993.598	342.348	2411.033	6513.196	385.207	13998.837	155.48	0.998	618.97	155.774	4	4	1	5610.97	1248.226
16857.139	13991.366	13147.02	9141.436	11166.673	17639.356	17521.178	24288.168	964.297	401.396	398.059	610.297	8636.723	3025.881	332.04	9335.485	185.178	348.792	152.723	3254.307	2859.842	479.366	132.218	7956.554	3169.812	324.703	454.297	327.574	128.95	14981.059	367.218	13333.584	170.69	0.977	733.413	156.908	4	4	1	5725.413	1247.092
15534.567	12960.567	11770.629	9946.33	10466.804	17914.763	16131.969	23420.474	962.01	463.454	389.309	357.371	2967.01	2665.918	352.557	9612.979	241.557	263.639	188.629	2302.557	748.99	537.794	130.66	10975.01	2292.361	346	469.268	345.804	1007.701	1494.309	327.32	15855.237	163.93	1	934.051	155.35	4	4	1	5926.051	1248.65
18926	15405.2	14343.112	11095.488	11825.538	19416.4	17747.662	24034.162	1097.1	351.312	351.062	647.862	1648.662	4938.2	338.925	6928.8	197.825	236.8	192.3	671.9	433.438	355.612	147.475	5672.275	2062.488	552.762	1983.288	351.125	2575.488	5099.575	972.425	15429.65	135.2	0.994	975.927	155.139	4	4	1	5967.927	1248.861
14472.455	12036.716	10907.659	9751.375	9475.614	16054.398	14403.148	19670.545	834.557	311.511	385.023	807.989	1361.318	2044.307	400.523	6534.261	191.25	228.659	333.523	3076.92	450.33	469	194.136	4702.966	2272.33	334.239	712.807	343.273	10933.477	4289.534	2870.83	10930.023	148.72	1	1095.502	154.523	4	4	1	6087.502	1249.477
12299.469	10037.901	9128.037	7954.123	7828.975	12616.086	11778.753	17017.099	961.37	407.173	380.333	759.247	3691.407	4081.481	362.062	9857.617	204.321	256.778	175.469	1405.136	1946.531	574.556	162.136	5794.111	1972.568	370.975	630.42	316.395	1498.111	7236.79	1342.407	10065.765	136.89	1	1133.625	154.291	4	4	1	6125.625	1249.709
15446.351	12437.773	11877.804	10235.072	10036.196	16277.876	15538.33	21336.887	761.309	351.289	343.175	533.041	2625.227	4214.093	313.99	7875.505	201.619	326.175	134.928	1197.66	2258.175	469	127.072	4561.464	3015.021	343.608	493.258	340.268	2146.227	4839.567	1565.608	8717.485	163.93	1	1223.951	155.35	4	4	1	6215.951	1248.65
14462.152	12017.643	10659.973	10434.679	9132.205	16392.429	13804.938	18963.286	800.411	378.982	359.679	563.17	3401.089	3446.188	377.455	7604.723	206.634	322.482	178.696	1389.705	1213.482	497.393	130.25	4270.58	2360.277	335.518	503.25	306.848	2785.098	4491.098	1944.045	7875.268	189.28	0.973	1385.558	156.267	4	4	1	6377.558	1247.733
19548.418	15932.5	14701.541	13478.867	12495.816	20949.041	18923.622	26573.918	1006.459	399.531	373.857	718.735	2881.122	4966.204	390.194	7678	198.143	340.214	113.592	1459.224	1051.867	489.622	143.806	5742.265	2250.449	385.714	1016.561	337.224	2576.622	7426.939	1897.347	10845.235	165.62	0.993	1453.282	155.748	4	4	1	6445.282	1248.252
16076.901	13075.754	12072.5	11472.162	10625.81	17959.775	16121.289	22080.979	852.908	339.028	294.634	576.289	2925.915	4361.359	358.451	6111.669	174.592	372.063	145.07	705.951	1386	541.246	144.887	4377.718	2386.225	347.768	744.246	319.761	1118.69	6455.62	463.549	6863.993	239.98	0.96	1532.033	156.531	4	4	1	6524.033	1247.469
16752.98	13365.303	12676.495	11469.586	10956.081	17997.141	16611.96	23332.747	1025.162	361.98	319.172	617.333	2567.939	5074.667	354.03	6548.293	198.354	355.677	152.01	869.323	1028.778	572.051	143.869	5239.424	2653.828	340.172	630.081	320.343	2138.202	6248.899	701.414	7803.141	167.31	1	1565.983	155.573	4	4	1	6557.983	1248.427
29808.27	24404.067	22331.955	12801.966	18528.888	29016.854	27751.472	35298.674	1331.146	501.416	686.348	958.573	6852.629	6116.787	432.303	6897.798	246.528	392.551	247.18	1964.236	2486.775	579.933	152.067	6664.506	3186.753	386.461	1757.562	327.124	1902.64	10552.708	542.944	13091.697	150.41	0.979	433.127	155.934	4	4	1	5425.127	1248.066
20845.034	16910.466	14874.881	9693.949	12759.186	20454.339	19755.347	28584.127	1436.381	618.508	543.975	895.39	3797.669	6487.102	468.169	8086.492	264.559	307	193.559	1155.542	578.492	619.356	166.466	11438.975	2553.966	366.941	1500.653	334.449	986.89	6861.661	738.11	14008.932	199.42	0.953	494.452	157.366	4	4	1	5486.452	1246.634
21100.511	17909.693	16372.273	11133.534	13476.25	22099.955	20846.795	28268.841	846.977	441.17	350.966	865.614	3624.466	4091.239	325.159	9427.648	215.489	354.318	159.341	1586.409	2646.989	360.068	127.045	6348.307	6601.602	366.568	791.284	339.432	805.466	6949.557	826.489	13594.33	148.72	1	658.879	156.798	4	4	1	5650.879	1247.202
19287.727	16123.1	14914.927	10527.736	12613.355	20824.827	19880.055	26976.582	681.364	383.791	360.827	604.709	3621.445	5552.218	334.073	7954.518	188.355	341.991	154.118	805.882	807.545	412.564	131.4	6057.1	2448.245	340.818	835.009	329.745	630.155	7339.982	516.864	13226.345	185.9	0.985	690.171	157.288	4	4	1	5682.171	1246.712
22068.067	18362.09	17597.798	12160.393	14719.18	23489.787	23126.708	30622.978	813.708	344.157	343.213	671.978	3350.315	7456.742	347.045	8118.292	187.056	340.236	141.146	582.921	643.461	530.045	132.753	5864.247	3457.955	343.629	1012.202	307.438	1174.449	7109.213	658.888	13111.213	150.41	1	754.154	156.825	4	4	1	5746.154	1247.175
24221.859	19580.812	19232.271	13515.659	16328.918	25724.788	25338.329	32542.341	1038.941	338.882	386.918	652.612	2359.259	4487.118	298.894	7331.529	165.553	312.212	179.106	1842.871	4818.506	507.588	148.212	5183.635	3035.847	357.2	781.988	369.365	2494.365	5870.494	1348.035	12642.894	143.65	0.968	838.707	157.461	4	4	1	5830.707	1246.539
19045.675	15836.778	14706.265	11664.684	12276.291	22295.957	18982.333	25349.256	1049.547	369.487	329.043	575.641	3474.991	6086.957	346.333	8183.855	173.017	308.863	156.017	1881.051	2118.026	499.034	130.128	5801.735	2873.957	335.778	1005.744	361.812	2321.154	7651.684	661.821	12687.325	197.73	0.985	899.906	157.617	4	4	1	5891.906	1246.383
17151.486	14131.477	12727.879	11791.963	10853.224	18230.636	16345.636	23079.907	1211.654	480.71	471.804	686.86	4231.598	4470.822	450.832	7874.093	242.056	357.495	148.505	2098.523	1016.056	625.075	129.766	5980.075	4456.654	387.318	554.15	344.748	5463.832	8708.72	1182.374	8782.72	180.83	1	1331.268	156.626	4	4	1	6323.268	1247.374
15918.75	13094.924	12083.696	11230.685	11090.641	18514.88	17546.413	24278.467	1154.5	454.663	390.467	886.924	3830.076	5032.174	426.793	9186.946	190.109	255.489	176.924	1271.891	1231.293	591.228	154.685	6360.554	1545.793	376.707	1109.967	325.293	2176.663	8354.435	2636.957	10814.283	155.48	1	1461.851	155.703	4	4	1	6453.851	1248.297
22206.968	17928.458	16630.292	9853.472	13932.356	21547.009	21375.042	27568.653	1257.81	488.273	430.593	727.912	4509.431	8456.394	403.884	7838.116	213.144	321.157	150.949	1242.384	731.12	622.537	150.222	6728.755	2692.981	408.042	1324.019	324.796	1402.87	7088.894	843.708	13334.986	365.041	0.815	460.73	164.119	4	4	1	5452.73	1239.881
22037.706	18582.565	17178.362	11711.588	14297.26	23475.655	22359.972	29294.486	805.859	369.864	326.989	722.571	4007.672	4122.633	296.678	7515.271	200.729	379.627	169.791	1186.045	3807.808	399.305	135.192	5823.452	5287.079	330.814	531.085	340.282	747.13	8487.503	698.712	13106.949	299.131	0.851	674.763	163.326	4	4	1	5666.763	1240.674
24469.747	20073.703	19296.604	14025.725	16852.176	26568.659	26290.989	35436.516	848.396	374.703	350.451	658.824	3232.681	6495.868	365.176	8349.22	197.253	350.121	145.33	715.462	637.209	585.824	137.352	6750.022	3047.582	346.681	1211.275	302.78	1145.692	7302.396	669.121	13662.22	153.79	1	761.779	158.364	4	4	1	5753.779	1245.636
21315.25	17450.089	16967.804	12005.44	14319.339	22593.929	22290.006	29139.571	964.494	330.976	301.673	675.5	2779.726	5416.464	342.613	8194.631	190.036	305.173	158.887	867.292	1621.577	479.054	140.381	5855.75	2836.619	341.607	733.75	354.339	2015.714	6983.518	699.452	12818.262	283.921	0.867	818.328	161.664	4	4	1	5810.328	1242.336
10635.517	8821.966	8289.103	7296	7179.874	12466.345	11335.184	15200.011	662.77	315.931	359.598	364.977	621.954	1169.046	281.943	6758.621	183.793	202.023	148.609	1431.529	160.115	282.402	130.333	4574.414	2268.609	310.839	452.241	312.805	3724.632	1388.644	2417.057	12589.23	147.03	0.991	1027.83	157.188	4	4	1	6019.83	1246.812
23309.091	19683.596	17260.657	14804.152	14457.97	24085.212	22060.677	31622.707	1625.707	634.778	575.98	1023.758	4675.909	6292.899	520.465	9894.253	289.162	578.141	233.899	1640.141	4189.121	717.96	158.253	10915.899	3498.455	385.808	757.01	349.727	965.727	11061.111	1134.212	13334.384	167.31	1	1060.374	157.819	4	4	1	6052.374	1246.181
18680.813	15407.783	14111.646	12166.566	12307.672	20003.455	18692.818	25684.97	854.025	362.172	358.389	635.449	1907.869	5295.263	375.838	6178.242	186.884	263.641	142.172	941.551	495.611	401.985	148.864	5354.202	1936.652	360.369	553.465	308.035	2686.874	5047.636	1586.247	11718.146	334.621	0.819	1117.417	160.215	4	4	1	6109.417	1243.785
19095.921	15384.272	14777.305	12837.358	12780.179	20511.099	19338.874	25440.576	1320.099	457.815	376.258	947.245	6073.881	5340.993	375.371	8519.656	225.51	359.53	162.517	3015.464	6776.742	524.629	122.808	4964.722	3423.119	339.272	444.934	351.424	1719.285	11299.603	1105.02	7821.669	255.191	0.899	1246.904	160.068	4	4	1	6238.904	1243.932
23679	19183.248	18178.354	15694.442	15815.743	24921.513	23961.08	31638.602	1014.062	385.965	369.655	553.212	2981.027	4933.257	366.531	7967.513	196.673	487.646	311.77	2096.504	972.673	1080.265	131.858	5286.735	4094.69	363.522	476.239	337.044	5072.947	4642.814	496.327	8151.664	190.97	0.981	1287.249	158.123	4	4	1	6279.249	1245.877
15590.734	12843.855	11908.185	11149.798	10439.177	17470.887	15822.395	21193.863	1094.806	486.702	477.024	938.855	500.024	1232.935	387.274	6545.653	233.823	281.242	182.008	4195.242	255.887	365.355	142.355	7386.105	3446.766	389.589	325.065	312.855	13702.113	1775.677	5992.21	13204.855	209.56	0.917	1421.3	157.332	4	4	1	6413.3	1246.668
25392.759	21015.092	19643.103	16103.149	17766.069	27068.391	25547.678	34174.506	1067.529	388.092	386.782	664.115	1170.609	3470.92	321.483	6802.149	207.667	356.149	226.115	1258.609	398.908	399.92	141.632	5965.563	2281.621	363.264	2054.241	316.678	3183.885	4204.057	847.655	14778.046	147.03	0.991	988.875	158.623	4	4	1	5980.875	1245.377
17931.619	14928.831	14020.019	9751.9	11662.294	18986.644	18122.512	24308.238	866.344	338.131	415.119	694.325	2707.644	4417.494	336.156	7470.95	185.619	295.306	130.75	590.344	527.219	404.631	128.531	5356.888	2544.881	332.731	926.356	315.175	2140.519	7389.462	979.656	12828.744	270.401	0.929	716.081	164.125	4	4	1	5708.081	1239.875
25996.553	21277.925	20876.09	14190.432	17613.106	26858.774	27177.714	34317.427	1020.563	333.005	311.578	426.422	537.005	3259.141	279.151	6776.613	172.236	341.543	257.819	1978.402	500.734	1049.678	158.683	5053.97	3780.171	368.291	745.477	370.894	6099.779	1902.191	1773.166	12725.724	336.311	0.878	848.473	164.418	4	4	1	5840.473	1239.582
17524.722	14468.928	13246.01	11891.588	11425.247	19424.423	17706.031	23652.278	1046.619	409.784	376.134	706.577	3455.485	5746.742	393.763	8903.753	189.196	470.784	146.485	923.01	1115.309	597.381	128.144	6186.598	2419.68	369.907	692.113	356.021	1128.402	8457.289	1418.351	13785.196	163.93	1	1049.751	160.55	4	4	1	6041.751	1243.45
14755.991	12423.204	11149.037	10812.657	9540.731	17107.241	14497.315	20254.741	1512.139	391.546	348.065	774.463	8674.194	2250.565	402.972	8459.787	217.685	467.426	152.278	3131.926	8409.093	494.083	122.88	6144.333	5315.454	342.62	433.713	338.759	424.583	13521.778	414.926	7716.324	182.52	0.967	1373.487	160.285	4	4	1	6365.487	1243.715
16847.736	13633.83	12776.755	12030.887	11173.783	18854.821	16825.085	22470	1108.481	414.481	359.443	650.575	4985.274	2161.613	389.443	8697.698	211.66	439.189	245.151	2857.358	952.142	589.066	154.915	4262.142	3239.906	362.821	501.151	331.123	2206.84	7568.33	6467.774	10162.377	179.14	0.993	1504.102	160.55	4	4	1	6496.102	1243.45
26562.047	21717.163	19875.349	10702.442	15908.674	24525.988	24547.372	32121.116	1315.674	522.686	621.291	903.302	6437.733	6829.023	462.616	7107.012	247.57	357.523	198.791	1497.151	1567.14	652.023	151.407	7381.942	2739.535	385.058	1991.477	348.151	1082.302	9928.267	463.419	13551.081	145.34	1	436.15	161.2	4	4	1	5428.15	1242.8
20546.636	16941.17	15683.705	13088.727	13584.08	23740.875	21445.034	29226.523	1181.045	416.386	335.545	825.773	3776.182	6013.477	423.739	9521.92	198.341	359.602	188.17	1082.648	1110.682	660.977	135.659	6579.307	3086.091	370.284	854.67	330.545	1379.727	8151.045	351.909	12467.58	148.72	1	941.688	162.057	4	4	1	5933.688	1241.943
24701.919	20385.347	19081.124	14857.05	16321.552	26271.402	25234.687	34539.846	1459.853	573.625	460.629	1006.695	4155.633	10155.954	488.865	9923.614	237.432	367.417	214.17	972.718	862.012	736.382	153.938	8432.66	2659.479	374.124	2132.22	358.873	1318.625	9555.695	1604.772	16466.548	437.711	0.751	961.833	169.354	4	4	1	5953.833	1234.646
13159.325	10724.5	9992.638	8395.05	8384.962	14096.25	12907.238	17794.138	734.188	370.512	329.05	358.875	429.262	921.462	269.638	5834.425	194.288	190.538	209.888	771.538	219.538	1049.112	143.05	5781.525	1377.712	338.8	517.938	306.3	1356.662	666.838	590.062	13018.612	135.2	0.994	1003.374	160.485	4	4	1	5995.374	1243.515
26584.807	21600.756	20689.521	17641.899	18086.109	28570.311	27734.303	35368.975	1049.639	372.193	351.908	711.303	2823.193	5382.084	365.933	6839.109	199.706	440.176	218.874	1564.168	652.504	664.899	133.664	5273.034	4605.857	367.412	473.487	337.916	4074.706	5014.916	697.126	9013.748	201.11	0.933	1279.982	163.522	4	4	1	6271.982	1240.478
14099.255	11401.191	10418.67	9675.266	9046.085	15308.34	13913.691	19895.702	1251.457	473.798	430.713	950.191	6105.309	3774.021	442.713	9063.298	245.947	305	162.713	1746.606	2756.617	724.383	123.447	5654.468	3626.787	377.606	532.032	339.66	939.298	11155.436	524.766	7437.606	158.86	0.985	1321.092	161.491	4	4	1	6313.092	1242.509
14534.99	12177.438	10898.429	10281.305	9432.8	16266.248	14277.19	20208.095	1082.533	388.924	361.257	792.267	3904.838	5109.286	451.048	10524.4	193.381	280.152	181.381	1617.095	1073.381	538.619	129.686	7243.543	1853.476	376.324	545.105	345.305	2934.657	7437.914	2246.962	9709.762	177.45	0.984	1342.276	162.568	4	4	1	6334.276	1241.432
26084.649	20862.567	19921.536	12647.485	17549.804	26307.237	26796	33719.567	1039.33	380.99	346.485	971.268	5768.464	5246.196	335.495	7184.186	196.856	309.361	148.052	1788.701	3801.526	452.68	131.649	6064.01	3123.32	332.041	1038.402	337.66	595.021	10339.763	369.969	13104.32	163.93	0.97	523.961	164.49	4	4	1	5515.961	1239.51
22599.062	18964.562	17607.198	11941.625	14509.521	23834.823	22664.083	30070.354	923.177	389.875	351.385	601.219	3204.865	6176.885	328.406	7871.365	191.167	386.615	160.531	772.833	979.271	463.49	135.062	5778.615	3085.458	330.344	818.719	328.417	713.927	6985.844	877.146	13369.094	162.24	1	683.801	163.8	4	4	1	5675.801	1240.2
14972.107	12136.738	11618.437	8518.612	9826.903	15670.408	15345.845	21500.01	703.67	344.942	330.534	522.311	3830.903	3970.971	315.767	8019.369	180.097	245.369	146.427	912.233	903.476	514.99	146.369	6496.068	1962.495	319.243	663.379	371.233	690.806	8607.883	469.534	12202.476	174.07	0.996	794.711	163.971	4	4	1	5786.711	1240.029
22311.065	18269.869	17721.813	12548.486	14704.495	23365	22844.411	30471.981	998.579	354.505	356.327	799.159	3233.626	3284.308	320.215	7654.056	195.243	371.271	177.178	2868.393	4788.112	405.43	139.579	5876.243	3966.449	333.561	614.654	369.047	4522.206	9257.766	1384.009	13115.785	180.83	0.958	832.007	163.235	4	4	1	5824.007	1240.765
23751.118	19696.088	18540.794	14693.422	16057.863	27312.235	25334.098	33366.716	1535.922	470.353	371.686	1022.775	4930.147	7089.833	491.569	10152.324	209.5	385.902	268.804	1186.725	1098.353	734.833	142.167	7394.216	2725.186	396.99	1067.618	361.696	1715.373	10968.206	359	13108.304	172.38	0.987	948.759	163.405	4	4	1	5940.759	1240.595
18451.42	14786.773	13927.932	12459.057	12082.102	19748.261	18535.307	26261.341	1134.227	525.102	490.739	729.795	3228.75	5837.295	442	9241.909	266.568	362.795	210.898	1769.875	581.761	793.114	159.886	6515.364	3136.784	375.955	509.795	327.023	4598.057	5913.773	1778.864	10646.92	148.72	1	1190.299	162.722	4	4	1	6182.299	1241.278
16969.532	13663.41	13044.065	11830.892	11258.518	18762.784	17198.705	22710.18	888.086	349.669	304.633	582.388	1309.417	4608.108	337.122	5537.216	196.259	274.784	239.029	1739.209	564.187	1037.612	154.504	4186.719	3148.201	348.338	544.619	307.302	9141.64	3121.683	842.115	8114.295	234.91	0.95	1546.492	163.795	4	4	1	6538.492	1240.205
21211.648	17036.386	14194.33	7548.318	11656.102	22390.136	16844.966	21882.295	1295.409	383.443	446.67	821.284	12150.966	884.17	362.273	8975.92	416.148	309.602	208.841	5026.739	31361.318	597.932	135.261	3414.261	12314.159	345.284	613.511	346.67	2075.341	6007.898	497.898	6291.614	148.72	1	326.788	164.243	4	4	1	5318.788	1239.757
21498.357	17293.589	15580.866	9242.009	13058.866	20222.223	20132.893	27325.786	1323.357	580.562	538.036	746.179	4184.125	6043.857	439.33	7871.366	254.893	330.634	157.384	954.196	690.375	717.286	153.491	8686.071	2507.125	468.161	1623.277	355.384	608.42	6283.652	668.17	13519.241	189.28	0.96	447.2	165.785	4	4	1	5439.2	1238.215
17876.056	14504.346	13447.028	8608.645	11257.393	17498.972	17697.879	24812.972	1109.234	404.224	352.607	704.682	4898.664	6196.421	359.748	7623.607	201.065	296.542	147.178	843.14	741.514	524.523	139.514	6922.028	2300.748	351.243	975.234	331.953	328.037	7522.43	373.383	13420.121	180.83	1	534.926	165.167	4	4	1	5526.926	1238.833
20911.91	17378	15889.18	10776.9	13297.19	21792.21	20877.99	28571.59	744.46	360.1	316.61	662.95	3499.89	6763.18	314.41	8130.61	175.26	304.94	174.32	919.82	435.81	486.82	136.31	6299.79	1977.82	354.57	744.83	334.14	1417.43	6768.74	402.88	13001.61	169	1	632.607	164.606	4	4	1	5624.607	1239.394
21961.783	17996.717	17388.054	11354.098	14724.457	22164.12	23025.457	30398.63	991.043	337.609	347.489	750.239	3747.804	7089.489	352.761	8721.228	170.272	310.272	144.935	505.598	604.913	512.902	135.293	5796.022	2835.022	381.946	922.859	321.62	2324.554	7961.435	704.011	12915.522	155.48	1	748.801	164.789	4	4	1	5740.801	1239.211
27146.141	22115.697	21808.909	14792	18549.071	28630.253	28882.131	37457.758	1029.283	363.626	341.657	702.434	4033.313	9156.576	352.949	8296.919	185.96	448.071	152.444	1039.273	2179.232	530.838	140.081	6425	3799.424	338.586	773.192	338.768	627.798	7980.869	383.515	12568.768	167.31	0.99	770.829	164.792	4	4	1	5762.829	1239.208
24963.973	21274.141	20063.383	16513	17642.966	25158.503	23835.228	30778.047	1150.899	460.309	473.074	490.188	376.913	1684.054	316.215	7471.369	234.94	326.329	281.879	1241.47	161.517	794.711	168.792	5825.221	2725.463	336.208	522.826	335.926	4584.188	697.49	881.228	15230.329	251.811	0.91	985.466	166.823	4	4	1	5977.466	1237.177
27768.078	22677.722	21718.774	18093.13	18428.93	28963.887	27892.278	36284.435	1161.296	406.435	386.661	743.304	3216.696	6200.687	398.322	8426.87	212.757	498.791	216.6	1381.278	740.661	539.565	135.93	6478.304	4971.583	420.574	542.113	345.835	3509.357	5561.322	966.139	10588.504	194.35	0.999	1272.82	165.309	4	4	1	6264.82	1238.691
21154	17424.655	16112	13724.664	13802.445	21826.008	20780.109	28397.168	1283.008	475.496	433.689	861.244	6323.639	5676.992	420.227	8708.101	227.445	396.487	206.891	1868.168	2888.05	603.605	138.571	5520.479	4666.017	396.782	471.37	335.05	2108.454	11463.487	538.252	8583.252	201.11	0.895	1302.235	163.98	4	4	1	6294.235	1240.02
16670.701	13661.041	12496.072	11816.835	10725.794	18461.629	16135.649	22101.907	1099.938	458.041	426.082	908.598	676.784	984.598	386.124	5890.103	251.144	312.577	199.021	5113.247	315.072	343.928	158.784	7296.474	4852.536	388.175	399.546	332.371	14859.876	2386.928	2798.887	12403.598	163.93	0.983	1412.09	163.968	4	4	1	6404.09	1240.032
18033.892	14718.392	13540.422	8575.225	11248.196	17726.588	17629.147	24614.99	1123.539	402.608	335.598	676.824	3959	7697.549	330.49	7618.098	190.725	318.118	141.892	1042.804	601.382	426.824	139.716	7436.833	1959.814	359.196	1022.5	318	698.588	7561.569	391.657	12731.176	172.38	0.987	556.566	166.158	4	4	1	5548.566	1237.842
19296.38	15681.598	14545.185	9682.935	12396.228	19425.707	19160.272	25796.38	869.217	398.739	330.467	469.739	3659.967	5416.989	308.62	7697.957	214.391	304.935	151.424	893.065	756.543	421.228	129.152	7621.902	2625.054	372.054	1171.793	345.326	736.848	5509.185	434.522	12977.685	155.48	0.998	572.778	165.524	4	4	1	5564.778	1238.476
21016.677	17526.879	16242.024	12855.694	13557.008	23173.96	21324	28317.113	853.565	383.161	318.121	703.718	4185.573	4186.815	368.202	9618.032	195.565	385.855	194.581	1836.25	4028.661	565.306	128.75	6033.524	3268.347	337	658.54	352.911	1515.935	7821.185	349.653	12022.96	209.56	0.96	934.46	166.62	4	4	1	5926.46	1237.38
25407.231	21046.537	18845.403	15851.03	15989.53	26168.47	24408.701	33969	1609.918	551.172	493.776	1002.022	5786	4378.284	459.485	7958.97	276.358	527.761	238.246	2194.41	7845.627	679.291	156.851	8994.53	5239.507	339.388	555.843	339.716	2083.142	11816.612	620.507	11816.858	226.46	0.942	1066.826	167.264	4	4	1	6058.826	1236.736
17978.619	14640.821	13735.952	13101.036	11984.869	20668.845	18149.524	23168.071	673.5	319.714	409.131	478.798	426.083	2201.75	293.869	5498.786	178.762	254.464	260.155	3112.155	213.405	229.131	144.56	4063.012	2144.071	360.69	417.988	302.548	11161	2259.119	6117.143	12787.131	141.96	1	1438.591	165.564	4	4	1	6430.591	1238.436
23333.356	18346.525	17923.099	15475.624	15777.455	24199.564	23500.04	30344.535	1317.475	306.614	277.485	946.733	5498.713	3977.059	230.782	6412.535	231.327	456.03	172.386	2066.564	14345.653	520.98	109.594	3819.901	5016.436	299.871	361.792	326.673	552.307	13091.198	340.04	5783.178	170.69	0.99	1595.031	165.081	4	4	1	6587.031	1238.919
25042.328	20296.647	19637.457	12308.362	16624.336	25107.121	25805.543	32437.914	1057.353	368.612	388.414	686.198	5262.707	4208.207	259.293	6767.707	213.983	345.767	166.672	2981.922	9169.931	368.957	129.569	6007.741	4902.241	373.793	384.802	349.328	865.241	10690.655	387.733	11727.009	196.04	0.858	583.768	169.998	4	4	1	5575.768	1234.002
23240.854	19030.562	18042.393	12221	15734.146	24545.225	24683.034	31986.112	903.584	371.573	310.348	607.079	2617.337	7203.034	339.876	7991	196.067	272.494	176.865	931.303	441.449	436.045	131.865	6542.169	2387.73	372.685	969.854	332.685	2604.337	4617.022	610.562	14937.933	150.41	1	608.554	167.225	4	4	1	5600.554	1236.775
32094.081	26373.788	25825.1	16416.094	21483.294	31514.738	32921.319	41662.731	896.656	338.081	330.581	708.312	2500.669	7020.162	335.975	7881.65	183.825	401.425	172.525	842.544	492.019	443.888	144.806	5489.681	3927.188	434.594	955.125	326.444	3278.594	5806.819	1035.138	13932.312	270.401	0.948	760.192	167.513	4	4	1	5752.192	1236.487
21659.44	17649.78	16986.798	11477.954	14643.211	21891.128	22716.523	30564.743	1266.615	410	372.587	689.734	5960.945	5301.743	352.248	9203.376	194.954	341	151.183	1697.55	6464.991	595.761	141.055	7194.422	2531.055	346.064	529.523	310.927	412.596	11033.844	358.67	11916.229	184.21	0.976	782.392	168.41	4	4	1	5774.392	1235.59
19863.924	16185.62	15264.815	13418.163	13036.598	21784.076	20392.63	30657.696	1249.38	564.446	495.065	826.489	4607.902	6181.935	453.076	12038.011	303.022	381.641	185.043	1154.163	1164.543	799.054	148.663	7553.75	3150.087	392.391	684.196	321.87	1216.554	8973.348	900.424	11734.837	155.48	0.998	1182.563	166.782	4	4	1	6174.563	1237.218
19127.576	15286.606	14469.535	12148.556	12121.343	19148.323	18517.798	25808.232	988.131	424.242	407.667	603.626	4302.505	5991.293	366.303	8465.343	216.677	317.909	152.758	1566.424	1303.384	473.556	127.293	6362.97	2658.616	390.222	496.101	351.394	2098.121	7268.455	1994.909	9753.505	167.31	0.99	1239.341	166.669	4	4	1	6231.341	1237.331
17298.816	14446.061	12918.571	12606.898	11068.571	19867.337	16726.02	23145.643	1576.01	387.714	365.602	908.398	7253.469	2845.388	348.622	7285.694	229.806	420.041	150.5	4033.612	11074.551	413.673	128.449	4071.224	4213.051	332.592	400.745	343.082	776.673	12156.071	773.704	7005.133	165.62	0.98	1385.151	166.082	4	4	1	6377.151	1237.918
25594.978	19993.663	15780.848	8598.913	13226.913	23596.239	19575.87	30921.239	1499.141	615.848	678.967	930.772	8890.141	2070.565	506.739	7579.446	368.783	321.859	215.967	4878.38	8942.348	642.228	153.076	10451.098	5224.674	392.293	691.739	339.652	3388.424	3859.826	1084.989	8380.38	155.48	0.964	336.7	169	4	4	1	5328.7	1235
23048.327	18602.993	16612.961	9515.399	13950.889	22077.863	21277.556	28580.196	1338.248	527.248	600.497	767.444	4385.34	4381.941	421.523	6909.268	250.876	340.163	177.542	1782.438	1033.183	611.327	151.641	6941.124	2524.255	474.405	1617.719	329.523	3091.222	6163.451	673.503	12048.915	258.571	0.931	426.15	170.1	4	4	1	5418.15	1233.9
16038.695	13185.958	11943.179	7723.611	9811.411	15811.926	15385.421	21079.421	944.579	420.758	379.621	756.358	3913.905	4172.895	383.853	7120.726	207.263	269.253	172.032	1183.221	489.137	633.632	139.474	7465.958	2141.926	331.084	1015.274	337.958	1008.316	6316.611	705.663	12811.063	160.55	0.996	496.922	168.309	4	4	1	5488.922	1235.691
20154.728	16508.767	15997.068	11319.68	13335.485	21640.786	21191.845	27597.408	848.408	340.233	306.34	628.544	3453.214	7454.417	371.146	8476.388	201.029	300.437	172.932	754.65	914.854	447.097	147.456	6404.049	2681.427	334.612	622.398	360.126	2621.107	6963.039	456.165	12597.544	174.07	0.996	807.711	169.171	4	4	1	5799.711	1234.829
17491.396	14211.094	13555.642	10185.528	11565.651	18523.094	18080.575	24689.849	1256.481	458.726	387.981	562.047	4567.792	5596.981	391.358	9514.34	182.123	370.538	164.774	786.991	1109.66	677.575	139.33	6420.84	2412.66	424.698	1032.16	363.415	264.557	8746.5	355.226	11369.708	179.14	0.98	865.997	169.184	4	4	1	5857.997	1234.816
24068.687	19784.444	18579.778	14488.273	15915.162	26814	24512.768	31808.909	1029.293	354.949	311.232	689.182	4591.152	6119.899	330.677	8785.727	176.071	356.162	155.03	1907.505	4806.818	550.838	131.869	5618.313	3611.758	338.626	717.949	366.939	624.545	10811.424	385.99	10924.374	167.31	1	906.567	168.849	4	4	1	5898.567	1235.151
23245.027	19372.616	17317.571	14983.116	15053.714	24709.598	22849.357	32315.312	1356.125	559.241	549.312	1100.42	3906.384	2914.446	493.92	8157.018	264.277	459.527	276.938	2912.92	5442.652	600.045	167.125	8736.884	3177.17	346.607	817.268	336.223	7254.92	7258.884	1806.616	11769.214	189.28	0.973	1075.287	168.791	4	4	1	6067.287	1235.209
14874.258	12008.742	11293.742	10236.33	9924	16659.299	15415.186	21948.99	797.01	351.186	342.536	531.67	2154.66	5883.175	356.876	8519.691	211.474	244.629	162.691	1050.866	576.876	411.33	151.639	5099.113	1495.856	375.082	651.103	310.68	1908.155	4834.216	1345.649	10801.381	163.93	1	1166.751	168.35	4	4	1	6158.751	1235.65
20182.167	16424.844	15414.75	13398.719	13476.115	21683.25	20520.125	28905.99	1241.219	483.396	478.146	886.938	4447.208	6012.958	428.74	9306.635	254.656	375.594	172.792	1535.031	1629.552	602.688	151.49	7415.396	2705.354	358.99	604.51	346.792	2280.927	8406.177	1446.01	11740.802	162.24	1	1196.624	168.702	4	4	1	6188.624	1235.298
22158.598	17972.992	17236.545	14354.167	14631.197	23101.788	22263.341	28794.614	1250.038	326.303	307.311	733.591	4172.523	3595.682	280.371	6866.061	228.326	391.462	187.705	2577.356	10292.348	348.712	130.742	3735.462	5643.689	402.644	301.803	346.348	3410.265	8174.818	1398.871	9452.598	223.08	0.855	1216.437	167.631	4	4	1	6208.437	1236.369
23916.86	19211.869	18536.243	15114.14	16044.649	24434.505	24581.536	32455.523	1182.293	411.153	385.374	816.203	6699.473	4736.23	362.842	8127.523	233.676	412.482	403.189	2591.563	7620.486	516.293	131.09	6358.464	4304.419	446.131	471.464	357.369	2854.955	12923.243	735.896	9558.203	375.181	0.729	1233.162	174.634	4	4	1	6225.162	1229.366
18608.413	15261.402	14136.533	12602.022	12083.022	19704.598	18185.446	24958.804	964.174	395.62	373.685	781.076	4372.337	6048.978	392.087	9015.228	211.522	373.891	201.391	1425.598	1996.598	586.88	128.12	4952.022	4028.978	382.88	502.674	354.696	2650.065	8138.457	682.674	8706.848	155.48	1	1313.99	167.7	4	4	1	6305.99	1236.3
18924.946	15354.723	14347.731	12932.108	12523.215	20617.762	19158.715	25432.946	1015.592	419.569	370.362	749.831	4365.354	5694.308	408.754	7721.038	216.8	347.754	185.123	2009.946	1134.285	556.115	154.785	5273.577	3509.254	391.892	625.608	337.169	3686.5	8839.177	4931.7	11148.746	219.7	0.94	1475.941	170.52	4	4	1	6467.941	1233.48
16322.303	13178.869	12305.646	11158.121	10589.667	17556.949	16092.879	22308.566	984.081	421.182	379.323	705.596	2915.505	5164.061	419.434	8098.919	205.485	345.576	266.374	1309.515	1026.586	623.909	142.848	5446.384	2061.141	367.646	842.677	319.869	1823.192	7393.97	2590.646	9776.465	167.31	0.99	1494.982	168.784	4	4	1	6486.982	1235.216
16434.068	13331	12311.476	7608.485	10159.495	15659.883	15835.874	21777.806	998.33	388.786	336.233	598.922	3075.466	6526.505	312.67	8005.757	187.369	231.66	143.117	761.282	440.65	478.359	137.816	6888.66	1781.825	383.35	775.165	360.252	527.214	5099.631	430.039	13201.117	174.07	0.996	546.802	170.029	4	4	1	5538.802	1233.971
17464.453	14240.387	13373.066	10612.764	11328.217	19518.651	17831.349	24138.774	1277.425	396.679	329.264	750.802	5247.953	4682.415	385.358	9112.019	173.085	340.208	145.575	1203.557	2758.349	646.962	130.623	6310.453	2431.877	349.547	1063.5	369.547	612.689	12069.311	519.774	11875.358	179.14	0.993	885.951	170.165	4	4	1	5877.951	1233.835
22310.86	18548.428	16819.196	14138.656	14255.896	23630.948	21936.096	29304.2	1317.72	432.244	403.424	917.12	5594.108	6158.188	490.648	7739.988	221.352	427.352	169.716	1121.372	1789.732	796.388	139.796	6381.424	3900.152	364.588	700.396	342.168	800.152	11103.48	668.392	12141.66	422.501	0.777	1060.848	177.721	4	4	1	6052.848	1226.279
17064.129	14192.182	12517.038	11068.008	10940.636	18515.939	16752.076	25047.462	1064.318	470.288	472.939	765.379	3178.008	2835.583	439.674	8695.227	245.311	336.386	191.182	1510.417	845.061	574.568	151.106	8059.652	3272.136	353.061	511.947	346.508	5662.47	5856.621	2518.098	10868.098	223.08	0.965	1106.242	170.054	4	4	1	6098.242	1233.946
24806.086	20249.278	18787.311	15968.45	16158.503	25893.258	24835.311	33010.901	1455.099	501.338	483.715	706.927	4674.887	8057.808	470.987	8637.192	278.285	487.199	175.967	1203.927	921.358	595.073	165.318	8614.212	3826.728	411.503	630.159	352.775	1485	10321.967	592.152	12175.245	255.191	0.918	1147.639	171.768	4	4	1	6139.639	1232.232
16528.54	13865.715	12565.547	12007.745	10917.533	19361.774	16684.438	22179.226	1314.672	357.168	302.219	859.606	6828.883	3110.796	390.453	8250.54	195.08	402.839	184.387	2621.832	5891.606	506.847	127.803	4187.095	3200.307	396.562	537.62	332.642	1193.226	10547.35	1294.044	7463.204	231.53	0.922	1395.2	169.261	4	4	1	6387.2	1234.739
34865.076	28690.595	23854.176	13017.053	19722.985	33448.137	29199.237	39957.176	1928.656	862.74	1227.595	1100.924	10680.779	4698.336	610.679	8286.58	403.244	458.947	217.298	2865.344	6941.847	698.817	179.336	9408.985	5963.031	446.618	1087.031	351.618	2439.832	6348.695	1295.328	12754.305	221.39	0.931	347.016	172.697	4	4	1	5339.016	1231.303
31238.898	25239.727	21846.734	13278.805	17014.312	29815.461	25169.219	29814.867	2142.359	662.992	760.641	802.445	7628.883	3566.289	472.547	20233.398	729.758	477.188	284.672	3177.086	3062.164	3238.102	160.109	6573.75	30051.75	451.547	1015.156	371.555	1697.219	4279.867	1016.312	11460.953	216.32	0.963	401.477	173.56	4	4	1	5393.477	1230.44
29007.596	23555.344	22565.424	13004.391	18473.166	27155.642	28168.424	34629.735	1052.656	395.815	369.119	832.318	4072.874	5419.172	296.854	6907.828	192.709	334.199	148.377	1856.318	3128.179	394.364	138.464	5732.457	3880.795	332.993	759.298	337.603	1706.04	7315.411	909.483	13577.523	255.191	0.877	523.819	172.422	4	4	1	5515.819	1231.578
15818.19	13367.891	12128.175	8645.248	10338.861	17331.299	16379.496	22384.818	1219.511	482.971	381.007	820.453	5376.292	4584.584	365.825	8710.766	190.964	276.416	170.307	2358.365	2984.029	426.847	133.46	7460.445	2527.292	366.19	541.46	362.993	570.292	10158.693	513.788	14309.657	231.53	0.888	662.493	173.911	4	4	1	5654.493	1230.089
18222.587	14888.308	14241.029	9933.99	11909.99	18727.423	18529.163	24857.817	840.192	349.365	327.962	709.433	3618.962	5089.663	348.625	8080.413	171.125	301.923	153.933	553.404	674.26	548.548	131.154	5667.481	2379.183	350.24	914.933	327.442	599.74	8688.077	583.288	12405.356	175.76	1	737.301	170.775	4	4	1	5729.301	1233.225
20942.612	17592.67	16222.32	12569.233	13756.447	23345.029	21633.087	28855.515	1184.922	415.68	366.883	625.699	4956.194	8014.32	384.447	9089.835	173.107	426.922	139.864	1354.777	2498.864	622.029	136.748	6275.35	3946.942	355.175	1435.039	372.35	142.33	10220.243	313.019	11350.33	174.07	1	919.751	170.95	4	4	1	5911.751	1233.05
18019.435	14661.806	13801.018	11529.159	11693.941	19267.682	17983.576	24268.618	1096.253	454.876	403.118	542.765	1473.576	2303.306	303.753	8811.871	231.729	315.618	235.053	1299.494	368.565	871.447	157.847	5163.859	4806.524	393.994	584.188	344.465	4346.212	2596.341	1975.524	14224.765	287.301	0.853	972.936	176.372	4	4	1	5964.936	1227.628
11647.927	9669.951	8946.512	7837.024	7503.329	12912.427	11671.159	15604.171	836.39	291.195	336.195	418.732	413.634	1899.134	280.39	5331.256	182.817	218.061	158.646	919.049	264.329	263.902	140.951	4859.72	2298.037	345.451	488.707	311.293	2601.793	1209.085	1642.829	12694.488	138.58	0.968	1033.501	170.95	4	4	1	6025.501	1233.05
16019.316	12952.021	12285.126	10725.516	10900.695	17293.263	16889.695	23877.663	1075.484	428.042	412	568.326	4885.568	4189.642	396.284	10091.895	212.074	276.589	196.432	1631.558	1773.726	512.242	136.453	9464.063	2085.526	379.158	525.474	359.084	1072.389	8732.916	553.421	11778.389	160.55	0.996	1257.751	171.374	4	4	1	6249.751	1232.626
14769.615	11925.789	11337.294	10525.706	9720.275	16244.119	14790.193	19846.138	1246.899	509.211	500.193	922	556.064	2126.284	425.174	7267.193	202.67	234.807	277.018	4268.78	312.266	417.587	132.982	8397.028	2035.798	651.771	394.11	302.835	13355.954	1966.284	4434.67	13356.422	184.21	0.935	1431.904	171.487	4	4	1	6423.904	1232.513
19533.012	15955.759	14466.867	8230.928	11703.494	17337.301	18110.651	25642.446	1050.639	454.361	390.048	859.193	3570.084	5470.699	351.855	7130.59	196.265	219.337	158.771	1331.928	806.398	387.434	141.036	7904	1787.59	367.157	1184.145	337.735	1793.47	6352.313	1207.735	12863.554	140.27	0.98	512.819	171.53	4	4	1	5504.819	1232.47
18707.72	15687.57	14165.89	12553.01	12311.11	20794.64	19188.33	26733.5	1571.97	464.5	428.77	817.2	4664.76	7415.1	509.15	9439.82	220.96	311.63	141.91	1009.52	1185.06	797	153.25	7937.36	2132.13	361.24	1363.07	335.16	607.81	13115.55	455.19	14165.27	169	1	1044.707	172.406	4	4	1	6036.707	1231.594
16295.815	13615.891	12548.293	11881.207	10923.359	19065.402	16955.935	22760.913	859.837	340.239	335.196	731.13	2303.38	5949.076	418.902	7123.5	189.239	208.283	205.228	1420.62	506.446	420.185	135.326	5342.228	1486.772	339.924	536.326	342.478	2936.315	6322.348	2435.065	10099.13	155.48	0.998	1351.182	172.377	4	4	1	6343.182	1231.623
20149.137	15625.786	15154.94	13104.111	13008.47	20281.231	19162.444	25647.675	1708.248	301.205	264.735	762.564	4890.59	2896.538	227.333	5757.009	246.171	419.487	155.598	2015.564	13648.581	442.504	113.479	3555.718	5214.949	295.504	356.641	322.726	1668.231	10061.009	1091.88	6467.043	197.73	0.917	1590.452	172.961	4	4	1	6582.452	1231.039
28793.273	23347.919	22306.687	13824.505	18835.576	28340.97	29426.697	38268.182	1307.354	479.091	480.121	750.071	5955.323	4803.657	311.323	7373.818	264.424	358.354	169.364	3006.313	7242.02	387.879	137.101	8646.283	5613.323	386.152	535.424	366.101	159.394	10546.071	367.212	12294.636	167.31	1	590.338	174.377	4	4	1	5582.338	1229.623
27251.967	22363.696	20426.315	12782.739	16826.793	26022.685	26574.717	37513.674	1433.402	556.663	475.739	757.065	3918.283	7103.033	403.522	8028.152	245.13	391.902	184.391	923.022	730.174	527.5	154.63	11153.467	3064.848	401.109	873.652	357.054	1365.38	6795.913	387.576	14264.402	155.48	0.998	616.031	174.426	4	4	1	5608.031	1229.574
21079.49	17293.76	16543.65	11748.27	13819.76	22311.59	21629.44	29911.85	905.46	356.15	329.22	599.6	3000.48	11597.59	377.91	8205.81	202.19	334.94	156.18	712.33	1452.94	491.86	144.6	7170.39	2742.1	346.42	556.31	375.15	1345.58	5436.03	427.3	12107.59	169	1	814.607	173.706	4	4	1	5806.607	1230.294
17359.755	14261.264	13599.073	9544.145	11315.727	17995.864	17935.391	25012.455	1083.155	393.191	358.145	470.609	1802.073	5219.873	347.127	8627.936	187.027	320.818	167.955	2723.827	773	454.545	134.882	7265.3	2515.209	329.382	568.873	372.673	5511.155	4172.645	927.5	12544.991	185.9	0.985	828.184	173.739	4	4	1	5820.184	1230.261
22003.831	18221.997	17039.821	13055.669	14497.447	23445.275	22494.036	30084.791	1148.523	426.079	361.079	781.639	6173.609	4463.781	402.464	8634.391	218.56	395.033	196.119	2823.06	7566.464	610.709	133.639	6978.195	3336.861	352.785	801.692	361.079	911.166	11337.629	341.841	11990.56	510.381	0.723	944.89	182.96	4	4	1	5936.89	1221.04
20674.83	16581.58	15614.852	13297.795	13394.943	21127.239	20457.5	28370.898	1230.273	416.545	404.432	671.83	4430.716	6790.466	403	8676.636	231.455	282.511	163.58	861.523	935.557	463.239	142.75	6387.682	2125.057	355.67	589.75	345.989	1713.477	7012.057	1019.295	11692.443	148.72	1	1205.855	172.723	4	4	1	6197.855	1231.277
19579.062	15772.742	14818.732	13419.711	12540.557	21147.309	19189.804	26404.186	1254.227	524.577	441.268	843.351	7091.485	6305.227	476.33	8103.216	237.784	414.278	173.866	1251.371	1557.299	637.979	148.732	6635.186	4043.753	574.567	657.32	328.526	733.722	13100.67	851.392	9843.443	163.93	1	1468.351	173.55	4	4	1	6460.351	1230.45
17913.97	14498.188	13656.703	12581.416	11958.475	20251.842	18560.881	24180.832	944.861	387.386	406.881	812.267	2406.218	5038.396	395.406	7371.644	202.436	310.564	159	1602.822	909.426	488.554	138.743	5131.337	2176.792	376.129	679.446	327.436	2402.376	6740.723	6042.02	12398.782	170.69	0.977	1511.535	173.898	4	4	1	6503.535	1230.102
21486.586	17162.069	15491.152	8458.497	12881.462	19607.283	19980.11	27867.214	1257.028	588.545	580.179	805.648	2470.4	5021.676	436.628	6729.103	258.331	237.09	153.8	1547.021	551.972	494.234	158.103	9412.545	1698.869	357.931	1242.531	307.655	2602.621	5143.103	696.821	12035.317	245.05	0.873	435.72	178.965	4	4	1	5427.72	1225.035
34178.128	28433.5	27170.404	16737.819	22493.053	34748.415	35164.979	44320.372	1315.436	439.074	369.947	550.362	3211.872	11883.649	357.106	7892.734	223.447	495.947	172.064	606.287	487.894	533.149	137.638	7866.628	4881.053	390.298	899.511	375.723	948.819	4647.298	382.915	15216.681	158.86	0.985	609.023	174.74	4	4	1	5601.023	1229.26
27339.081	22121.802	21531.57	13877.419	17963.291	25934.628	27125.686	35821.326	856.267	341.64	328.907	883.674	2535.407	6608.593	344.244	8594.616	182.407	323.267	218.326	1008.14	1552.547	371.953	151.291	5805.709	2687.837	435.291	702.663	341.233	2718.209	5568.477	1353.279	14724.965	145.34	1	753.351	174.2	4	4	1	5745.351	1229.8
21183.202	17468.393	16729.94	11259.762	13858.238	21392.25	21620.155	29346.869	1154.321	334.167	311.012	548.155	2252.405	6196.881	327.369	9065.321	158.738	305.155	163.44	1785.31	858.167	507.905	131.25	5355.036	2766.524	360.5	1120.643	362.631	5681.119	4889.667	974.631	11622.333	141.96	1	848.715	174.432	4	4	1	5840.715	1229.568
17706.141	14255.128	13728.218	9793.615	11551.051	18352.295	18173.487	24173.436	879.91	305.603	301.628	506.179	1916.372	3833.756	297.872	7801.333	150.205	232.564	189.231	2153.705	669.192	546.231	134.769	4538.205	1868.397	340.731	825.949	347.103	7355.615	5911.538	1066.628	11706.974	131.82	1	856.901	174	4	4	1	5848.901	1230
21400.34	17682.709	16537.175	13287.99	14308.709	24436.223	22648.893	30199.311	1192.971	399.67	334.456	616.398	3683.883	8055.272	375.136	9742.816	172.835	477.786	148.155	1003.165	979.777	696.893	134.068	6064.786	3189.99	341.505	1278.34	369.01	130.388	8274.495	326.796	11178.417	174.07	1	927.551	174.85	4	4	1	5919.551	1229.15
13509.53	11269.337	10203.771	9170.265	8753.422	14955.855	13364.494	18354.193	887.916	263.614	634.988	899.988	1287.482	1127.723	510.373	7304.398	164.313	256.735	146.783	6725.699	841.012	489.976	145.494	3406.241	2650.494	325.265	1040.349	317.313	24128.518	7041.386	2166.386	8990.205	140.27	0.98	1084.272	174.866	4	4	1	6076.272	1229.134
21409	17413.539	16546.888	14604.629	14348.011	24106.27	22258.157	27660.854	965.472	304.528	452.483	535.202	347.787	2958.843	319.258	8778.775	207.494	396.337	700.382	2816.079	178.045	1213.562	191.112	3362.393	3623.18	347.831	353.775	329.697	15400.528	797.112	4789.944	12012.865	150.41	0.965	1124.567	175.405	4	4	1	6116.567	1228.595
14968.238	11995.536	11197.702	9854.56	9526.417	15844.31	14782.976	19600.464	679.107	271.25	323.286	410.94	355.917	1170.512	288.869	6469.548	175.56	259.44	324.393	1973.667	233.786	511.845	169.964	3285.774	1693.393	323.202	382.179	317.369	8729.238	1882.583	3213.048	12075.238	141.96	0.992	1133.694	174.897	4	4	1	6125.694	1229.103
16547.931	13533.824	12325	10890.51	10728.176	17735.941	16768.824	24769.275	1283.951	452.961	411.539	735.853	3909.167	5320.765	434.647	8845.912	254.52	292.912	157.235	1459.569	998.108	673.647	161.98	7188.833	2007.275	377.02	807.039	338.931	5760	8064.931	774.039	10841.873	172.38	0.974	1159.69	175.411	4	4	1	6151.69	1228.589
19459.977	15725.775	14821.31	13246.372	12652.419	20873.961	19301.884	26346.279	1048.76	414.07	387.744	753.496	3996.271	6814.845	429.465	7471.209	209.14	404.426	175.806	1124.752	1214.667	644.419	139.054	5790.039	2569.581	391.55	823.829	333.488	766.163	9065.512	2090.953	10373.86	218.01	0.932	1503.331	176.876	4	4	1	6495.331	1227.124
19597.151	15573.279	13454.14	8404.279	11421.186	20613.64	16977.93	21562.488	877.849	348.919	710.86	472.977	595.651	997.756	277.337	5177.372	247.86	280.116	175	3331.244	501.128	348.628	142.128	2893.826	3148.442	367.756	815.407	298.953	10394.174	1763.512	1987.198	11058.663	145.34	0.98	359.299	177.042	4	4	1	5351.299	1226.958
15105.304	12307.98	11311.059	8395.657	9560.696	15533.667	14847.216	21051.49	779.059	338.245	323.608	650.441	3899.069	3880.971	327.451	7635.745	185.059	286.588	134.784	589.147	532.167	538.971	123.833	5718.392	1959.578	363.578	898.02	339.657	995.235	7647.696	700.275	12138.039	172.38	0.987	720.366	176.061	4	4	1	5712.366	1227.939
31165.128	25245.854	24922.439	16579.433	21161.841	31622.957	32665.738	40330.317	1102.402	363.317	320.067	842.262	4994.116	5158.433	293.774	7055.72	203.878	414.354	148.909	2451.262	12087.512	414.091	138.091	5337.451	4546.037	308.287	340.89	366.03	418.848	11119.152	543.226	11323.683	277.161	0.815	791.812	178.005	4	4	1	5783.812	1225.995
26110.684	21798.322	20412.379	15217.431	17099.529	28165.425	26363.833	34172.575	1094.149	374.224	315.741	894.724	6344.569	4606.109	346.103	7962.293	195.736	421.753	154.092	3178.017	8557.098	534.23	130.23	5478.632	6027.632	335.851	440.172	374.489	764.914	14562.632	364.977	10373.195	294.061	0.907	905.07	177.898	4	4	1	5897.07	1226.102
20587	16737.059	15505.247	13505.471	12943.953	21204.235	19535.541	36983.847	985.624	442.8	381.059	749.788	3805.753	5761.588	387.212	14153.753	273.647	352.024	172.624	739.353	1101.071	663.024	145.459	6872.729	3233.094	379.447	685.671	326.353	1492.682	7349.2	821.471	14289.388	143.65	1	1181.541	175.661	4	4	1	6173.541	1228.339
17657.274	14362.516	13585.116	11583.021	11265.168	17961.989	16862.084	21862.895	1210.632	318.189	286.095	1099.474	4445.968	2914.358	320.316	7498.863	230.232	412.042	183.316	3604.642	8498.947	442.863	131.379	3731.895	8275.284	333.484	358.032	347.453	3658.905	8724.968	971.421	8231.568	160.55	0.996	1293.467	175.439	4	4	1	6285.467	1228.561
16270.607	13170.286	12047.881	10628.048	10309.321	16686.238	15683.893	22795.024	1278.476	610.976	552.476	719.857	5157.786	4660.131	470.381	8523.667	251.048	339.238	227.798	1401.214	1642.31	605.976	152.512	6905.524	2365.31	379.75	526.452	355.607	1686.44	6977.298	691.369	8077.857	141.96	0.992	1312.413	175.5	4	4	1	6304.413	1228.5
13821.971	11181.606	10470.375	9591.019	8827.894	15013.712	13195.51	17550.029	816.683	382.135	364.865	506.654	591.74	1334.837	291.76	7536.971	190.231	296.567	563.635	3782	222	311.192	243.971	4610.183	2558.221	353.75	359.106	307.894	12230.212	2863.048	4706.038	13323.885	175.76	0.932	1450.551	177.188	4	4	1	6442.551	1226.812
13999.678	11239.244	10553.922	9648.722	8745.733	15009.744	13275.389	18312.556	953.867	387.267	444.6	647.533	2630.056	2371.144	370.956	7333.067	206.122	342.044	166.944	6514.767	793.922	607.033	137.167	4761.189	3054.533	445.944	538.067	333.378	14095.867	8869.144	1778.8	10153.944	152.1	0.93	1460.768	176.54	4	4	1	6452.768	1227.46
21594.515	17429.01	16555.699	13851.097	14289.981	22510.476	21801.553	29366.087	1241.922	390.932	358.379	633.359	3533.951	7414.971	394.709	8922.553	206.515	309.951	165.845	1191.854	818.068	444.466	140.592	5738.117	2341.223	369.437	590.534	342.01	3137.951	7526.932	1480.417	11608.99	174.07	0.996	1211.873	177.299	4	4	1	6203.873	1226.701
18623.235	15186.045	14304.47	12592.985	12358.121	19851.75	18706.765	25049.174	1221.674	395.212	364.205	964.614	5878.106	3081.727	391.205	8292.409	252.72	428.22	195.364	3665.727	10331.909	661.212	131.402	4703.939	7555.765	345.424	401.667	339.379	1689.902	10349.477	471.015	7647.795	223.08	0.965	1300.582	179.095	4	4	1	6292.582	1224.905
16697.041	13983.713	13004.379	11812.769	11031.426	18966.128	16950.964	22715.164	1216.272	340.744	473.503	712.8	1668.651	4047.79	399.651	6901.708	174.754	281.308	143.231	3404.703	358.082	422.354	129.01	4692.667	2316.6	348.113	640.138	350.903	12801.559	6717.046	1825.246	10213.046	329.551	0.745	1342.638	178.804	4	4	1	6334.638	1225.196
17591.333	14458.029	13300.707	12298.977	11416.029	19756.713	17561.103	23787.253	1037.471	404.431	437.943	571.333	3644.121	4615.569	388.54	8316.046	203.793	360.615	148.149	1858.029	820.5	481.632	131.563	5234.075	2579.379	374.408	718.092	334.92	3858.816	6175.293	1355.954	8924.805	294.061	0.938	1409.299	179.796	4	4	1	6401.299	1224.204
15575.023	12280.068	11629.205	10487.402	9804.477	16300.25	14828	20170.871	733.962	356.341	301.985	573.636	3546.644	3972.273	358.788	7484.477	208.848	350.182	191.091	1582.977	759.826	457.008	133	5760.614	2500.644	378.947	397.689	332.977	1786.538	7310.106	1237.5	8998	223.08	0.928	1532.948	179.893	4	4	1	6524.948	1224.107
48141.226	45722.44	37697.536	20240.5	20729.512	34516.393	22151.869	27680.036	2023.714	656.81	687.286	805.214	9349.94	1156.107	395.226	21399.798	606.488	674.5	305.036	2539.357	2488.643	1184.5	161.524	3363.976	33138.321	611.976	2104.738	393.964	1807.964	3112.036	464.405	7176.714	141.96	0.992	281.822	178.518	4	4	1	5273.822	1225.482
30727.731	24654.238	20638.831	10040.623	16182.7	28238.715	23996.438	33516.785	1294.938	555.346	591.815	647.631	4648.492	1459.862	398.662	7665.969	361.846	337.992	263.146	2394.623	3213.877	730.585	146.146	7061.592	7844.138	372.269	543.562	348.685	1859.3	2835.908	794.746	8000.308	219.7	0.951	336.54	180.1	4	4	1	5328.54	1223.9
20505.589	17641.062	16423.651	11721.721	13602.155	22602.922	20997.364	26539.775	822.837	310.333	341.814	559.426	450.326	2054.163	261.248	6708.628	153.527	306.767	182.574	7389.512	284.55	393.899	138.969	4061.992	1833.729	338.915	723.682	359.434	15144.744	5835.589	1165.341	12691.264	218.01	0.97	693.782	180.181	4	4	1	5685.782	1223.819
19185.024	15527.353	15131.294	10213.576	12310.988	19037.247	19383.765	25716.765	679.659	324.2	308.812	823.788	3351.706	4602.882	317.212	10131.318	204.882	365.8	167	1282.282	2776.929	537.518	140.729	6280.859	3100	334.941	653.306	336.812	2337.4	6569.165	889.024	12905.847	143.65	1	774.961	177.94	4	4	1	5766.961	1226.06
20801.846	17111.24	16297.596	11751.692	13606.558	21964.837	21360.279	29702.952	1457.221	512.885	471.308	609.856	3206.356	5899.519	427.394	9006.25	219.548	329.019	188.365	913.394	1365.183	755.288	141.413	7593.231	2817.971	387.606	959.298	375.721	1272.712	6727.163	466.058	11968.481	175.76	1	864.026	179.2	4	4	1	5856.026	1224.8
23916.11	19650.84	18177.43	15328.32	15530.65	25091.95	23776.72	31781.63	1321.67	424.84	423.62	608.7	3206.8	8807.76	407.45	8944.54	236.9	416.45	156.87	1262.8	935.87	527.88	158.18	6463.74	3275.55	394.43	640.56	340.97	3538.43	7872.04	874.89	11858.42	169	1	1142.207	178.906	4	4	1	6134.207	1225.094
20417.645	16270.774	15476.892	12696.968	13147.043	19962.366	19938.419	27524.237	978.742	398	371.645	708.43	4051.602	6034.731	397.71	9475.806	224.366	354.108	355.667	1521.344	3863.505	513.817	151.118	5773.065	3609.613	351.129	648.118	352.774	2580.344	9752.161	721.333	11334.086	157.17	0.975	1222.609	179.17	4	4	1	6214.609	1224.83
17907.045	14423.977	14008.83	11591.83	12236.557	19101.375	18913.045	25433.636	920.261	395.148	386.068	695.5	2094.932	5985.795	365.386	6801.409	182.227	234.852	166.977	1080.25	880.966	518.466	126.182	6064.705	1837.989	336.409	544.034	350.08	4030.898	5123.5	1951.398	11679.727	148.72	1	1246.302	178.277	4	4	1	6238.302	1225.723
18004.5	14284.721	13591.967	11851.713	11914.918	18592.41	17900.607	24273.049	849.582	357	319.541	598.967	2376.77	6148.082	353.025	5965.943	190.205	256.139	145.09	899.205	1752.943	390.959	136.115	4877.443	1932.352	364.566	502.213	302.041	1566.418	5054.574	587.09	8519.713	206.18	0.985	1553.225	179.443	4	4	1	6545.225	1224.557
27794.16	22280.168	18114.756	8848.782	14113.311	26611.445	20516.109	29301.555	1404.824	541.58	577.555	839.597	5499.403	1526.79	433.294	8958.252	335.361	414.403	222.756	2634.857	6259.252	843.118	147.303	6576.857	5675.101	461.874	604.235	351.017	3750.126	3100.571	808.857	7946.134	201.11	0.933	324.809	180.291	4	4	1	5316.809	1223.709
26961.526	21922.8	19649.095	10845.137	16014.695	25806.874	23777.726	30965.063	1259	572.074	573.768	870.316	4946.368	5816.989	436.316	6949.074	294.916	358.189	167.632	1606.053	2025.253	617.147	161.158	6509.705	3014.168	510.789	1238.895	335.347	1908.589	6199.926	733.832	12326.547	160.55	0.996	420.509	180.474	4	4	1	5412.509	1223.526
20988.171	16592.586	15249.91	9306.342	12878.739	19836.613	19291.117	25618.072	1057.198	464.757	466.514	858.838	6472.126	2758.667	341.901	6460.495	223.865	355.288	180.432	2020.171	6254.297	459.027	137.892	6769.054	2832.252	347.018	895.748	331.243	1250.946	8352.117	753	10723.342	187.59	0.952	453.636	181.011	4	4	1	5445.636	1222.989
23610.958	19471.01	18213.083	11164.229	14633.052	22576.865	22868.896	30990.823	905.708	429.698	363.885	583.458	2770.604	6379.74	329.448	7460.25	215.375	340.677	164.448	669.042	647.094	358.656	143.719	8152.688	3430.833	376.479	1238.052	347.708	713.708	4658.417	399.385	14834.438	162.24	1	599.924	180.402	4	4	1	5591.924	1223.598
17985.8	14569.289	13839.859	9388.681	11498.222	17980.385	18083.733	24548.622	903.348	360.615	352.067	657.274	3685.919	4772.77	380.756	8683.541	183.215	310.333	151.244	601.452	797.111	516.252	142.126	6296.178	2340.748	351.719	802.23	339.896	1668.407	7778.667	722.867	13373.015	228.15	0.913	733.764	181.119	4	4	1	5725.764	1222.881
33269.163	27469.116	26838.965	16853.477	21956.919	32285.965	34060.895	42115.314	1094.081	450.267	370.919	822.465	5791.535	6104.116	326.791	9255.081	230.267	525.43	174.477	2341.372	10841.035	535.14	151.872	6636.186	4708.663	316.372	349.907	340.326	1303.047	11866.035	629.663	11945.453	145.34	0.98	782.117	179.446	4	4	1	5774.117	1224.554
17659.32	14668.53	13488.96	10585.66	11401.7	19225.99	17916.75	25194.36	1013.83	425.99	384.62	758.63	4906.43	5220.05	414.08	9140.91	186.91	312.24	147.8	898.04	1120.27	660.17	140.59	7169.6	2223.18	361.62	1448.23	397.21	507.57	11155.95	383.55	12308.82	169	1	886.107	180.206	4	4	1	5878.107	1223.794
12564.404	10328.551	9288.955	8204.629	8020.989	13534.011	12303.82	17384.955	903.989	348.596	362.36	710.202	4064.82	2986.09	435.101	8326.461	189.708	230.112	141.865	1206.472	1313.944	607.933	147.652	5704.551	1372.169	330.618	577.618	324.775	1463.685	9218.607	748.629	9843.517	150.41	1	1093.148	179.875	4	4	1	6085.148	1224.125
18813.547	15610.989	13880	12077.053	11964.726	20520.8	18505.811	27281.053	1406.221	546.105	521.137	759.021	5648.537	5090.105	504.537	9045.411	249.411	352.653	164.095	1061.168	1374.095	750.179	153.253	9153.8	2471.347	387.137	572.326	329.168	1086.274	8611.674	789.484	10559.221	160.55	0.982	1108.415	180.844	4	4	1	6100.415	1223.156
16685.404	13439.022	12875.843	11283.562	11046.146	17961.337	16819.584	22784.528	750.09	309.124	322.775	561.315	1037.787	3072.573	306.618	7123.326	187.371	331.337	250.135	2040.067	392.393	544.921	134.876	4502.36	4590.315	340.618	466.798	339.022	9055.079	3374.303	1866.798	9677.461	150.41	0.92	1257.897	180.445	4	4	1	6249.897	1223.555
15654.989	12772.916	11643.537	10673.337	10169.432	16873.979	15647.874	22727.663	1312.337	666.674	614.579	892.905	3935.053	3952.284	495.084	7909.579	275.789	366.705	353.095	2344.632	1681.726	634.189	173.032	7069.379	2592.737	358.937	444.147	336.853	7677.674	5323.684	1837.463	8049.284	160.55	0.996	1323.326	179.421	4	4	1	6315.326	1224.579
14469.527	12098.967	11022.044	10427.011	9547.286	16827.341	14760.055	20222.78	1013.901	410.022	378.44	673.088	5456.319	3766.044	433.703	10171.033	208.462	335.67	144.374	1220.066	1199.527	638.67	125.132	6231.725	2149.505	371.813	819.363	344.681	1051.033	9041.33	393.549	9341.945	153.79	0.987	1374.294	179.55	4	4	1	6366.294	1224.45
16981.943	13329.384	12949.283	11352.78	11253.805	17981.239	16854.509	22342.736	1723.635	367.61	321.39	1127.384	5326.547	2946.333	295.786	7072.994	239.063	420.453	153.73	3143.673	17292.679	481.742	124.786	4754.723	3531.025	291.918	340.887	308.692	540.862	13191.956	433.799	7469.975	268.711	0.878	1569.653	182.405	4	4	1	6561.653	1221.595
17063.729	13701.14	12698.776	8094.028	10723.056	16955.785	16645.804	21986.72	987.514	366.168	331.748	553.056	1642.598	2765.028	292.299	6048.206	186.963	245.131	156.757	2041.065	276.336	309.336	141.047	6037.131	2712.57	348.71	1110.729	330.907	4977.29	3687.916	1116.131	12164.383	180.83	0.971	502.973	182.905	4	4	1	5494.973	1221.095
22615.921	18199.532	16526.802	9928	13759.452	21117.841	21702.643	31306.238	1230.214	580.651	506.063	822.437	4366.794	7071.302	428.667	7282.262	253.976	285.46	170.563	1451.167	606.952	496.722	155.913	11620.651	1901.016	372.627	1551.603	337.119	2073.556	7775.857	784.913	13385.706	212.94	0.921	518.02	182.557	4	4	1	5510.02	1221.443
28228.239	23459.293	22163.326	13600.087	18042.685	28129.043	28326.011	36994.478	1120.13	437.402	362.011	636.989	2816.304	9105.576	349.641	7843.511	218.859	386.098	173.163	708.696	522.565	452.011	139.022	8251.043	3952.391	391.576	967.696	359.772	693.522	5408.163	405.598	14778.402	155.48	1	607.101	181.35	4	4	1	5599.101	1222.65
23550.785	19793.511	18214.6	12345.007	15230.452	25134.156	23973.03	31320.222	1013.533	431.422	347.059	671.644	4366.978	7415.607	332.267	7926.548	206.526	363.919	188.896	1140.511	1276.319	482.444	150.326	6998.267	3662.437	383.43	1161.652	352.17	639.881	7304.911	399.741	13419.585	228.15	0.812	635.253	185.385	4	4	1	5627.253	1218.615
21050.044	17310.08	16118.956	14224.487	14034.46	23958.991	21565.027	27889.265	1116.823	372.487	314.637	924.735	2385.142	2933.257	378.115	5611.496	199.363	272.788	145.947	704.894	7170.097	290.867	152.637	5341.549	1672.487	310.947	482.389	335.398	713.841	4466.186	322.938	12793.876	190.97	0.94	1015.963	182.144	4	4	1	6007.963	1221.856
16889.603	14213.025	12691.545	10900	10804.355	18249.339	16643.901	23625.339	1353.719	489.554	423.909	874.05	4469.843	5896.074	479.017	8618.579	220.959	267.826	139	1013.174	912.19	619.355	154.504	7143.562	1694.628	323.025	883.165	317.884	1646.033	10998.934	638.736	12392.719	204.49	0.977	1046.839	182.532	4	4	1	6038.839	1221.468
24601.758	20473.558	19078.442	15636.053	15587.695	25684.684	23609.526	29430.811	926.884	321.516	453.2	457.484	333.747	3271.179	317.347	7575.442	234.063	510.8	691.589	3035.863	173.421	948.874	185.295	3419.274	6502.116	366.337	380.558	334.842	16728.495	958.884	4582.4	11700.442	160.55	0.95	1121.662	181.514	4	4	1	6113.662	1222.486
14449.513	11745.744	11166.872	9382.256	9360.923	15219.795	14697.064	20768.551	1030.167	357.872	379.923	828.859	3531.436	4041.859	372.385	8388.923	229	305.795	246.038	2259.5	885.205	556.5	139.333	5767.269	2581.397	334.91	660.449	332.744	3732.846	7979.718	2609.397	12189.487	131.82	1	1202.351	180.45	4	4	1	6194.351	1223.55
34193.168	28314.558	24303.589	12262.674	19408.495	31336.989	28406.579	37150.463	1772.242	721.789	1395.211	1009.737	10969.621	2742.768	457.747	6484.663	448.516	465.484	203.074	3417.905	10584.432	662.105	162.021	6439.442	13994.884	374.242	903.326	352.295	3987.958	6610.126	1327.663	12382.126	160.55	1	348.544	182.814	4	4	1	5340.544	1221.186
23900.587	19311.018	17987.928	10673.293	15055.036	23687.551	23228.323	29854.257	1391.832	464.198	414.198	730.617	4250.407	5904.084	375.066	7455.754	237.329	314.389	153.228	1108.802	586.569	526.072	145.21	7319.934	3076.18	420.934	1180.713	342.94	1270.82	8161.557	761.952	13448.132	282.231	0.85	468.277	185.857	4	4	1	5460.277	1218.143
24033.567	19342.344	18695.983	11130.844	15680.544	23179.2	24400.022	30507.789	941.711	333.344	309.322	662.856	1924.7	3777.389	290.306	7067.144	176.867	291.144	161.217	1803.561	393.406	356.289	139.15	5403.106	2054.994	349.033	967.911	355.767	3221.233	4415.089	737.433	14289.422	304.201	0.866	539.84	184.21	4	4	1	5531.84	1219.79
26501.055	21318.989	20782.407	13028.264	17693.473	27030.604	27722.637	34556.418	966.418	424.418	326.264	757.659	3455.736	10676.253	339.198	7245.505	199.055	357.187	159.813	857.659	431.549	575.681	141.615	5976.022	2319.418	356.297	1177.626	365.868	972.56	7081.495	479.495	15401.088	153.79	0.987	553.651	182.15	4	4	1	5545.651	1221.85
19463.051	15675.378	15188.867	9590.316	12470.735	19413.592	19718.653	25533.133	900.378	368.357	369.439	712.153	3043.643	5711.724	333.408	7751.602	191.071	280.888	159.163	926.459	546.561	427.622	144.592	6127.184	1872.847	381.102	1228.98	362.888	1576.796	7020.673	1232.49	15491.418	165.62	0.993	569.56	183.406	4	4	1	5561.56	1220.594
29548.837	23856.902	23561.37	15159.728	19763.935	29016.418	30143.207	37622.842	1065.717	372.94	331.266	857.179	3169.783	5699.147	313.125	7387.174	200.957	408.652	138.304	1509.408	6701.136	466.576	153.44	5998.538	3675.37	313.94	481.402	339.359	729.136	8445.685	536.685	13486.027	310.961	0.812	753.725	186.395	4	4	1	5745.725	1217.605
17617.786	14243.378	13609.714	9734.388	11416.286	18191.112	17685.286	23845.408	816.857	338.704	286.52	709.092	3056.541	4451.367	337.561	8317.163	185.827	283.653	172.898	700.816	1877.184	452.122	142.133	6172.122	2122.561	342.204	560.02	367.939	1302.235	7032.194	801.357	12524.735	165.62	0.98	805.961	182.332	4	4	1	5797.961	1221.668
23177.307	19021.45	18474.129	12834.707	15530.393	24294.721	24070.457	30463.221	1611.043	348.621	291.85	637.35	6156.164	3962.507	310.436	8571.636	183.129	440.136	166.907	3174.314	12543.664	498.071	130.421	5074.3	4387.25	316.386	564.029	382.307	544.971	13480.921	376.364	9794.136	236.6	0.984	845.614	184.972	4	4	1	5837.614	1219.028
20333.848	16960.626	15631.808	11556.99	12724.485	20911.909	19971.404	27357.111	1373.04	444.596	355.172	652.313	3858.444	6828.677	382.687	9524.212	191.061	430.939	167.657	1206.283	1423.828	642.03	133.374	6461.071	3706.919	358.879	926.273	365.606	438.778	6987.626	336.384	11007.525	167.31	1	931.32	182.427	4	4	1	5923.32	1221.573
22521.871	18558.119	17259.693	14650.238	14841.653	24232.366	22551.812	28831.822	900.158	338.446	385.287	450.693	275.079	1679.792	310.614	7660.99	206.386	402.158	841.733	2420.574	156.446	2989.703	198.832	3504.881	2604.188	341.079	351.465	334.248	13377.594	1468.356	3923.416	11145.069	170.69	0.977	1128.305	184.143	4	4	1	6120.305	1219.857
16590.863	13317.613	12831.347	11368.218	11288.129	18322.032	17465.105	22950.5	916.008	382.355	338.968	881.056	5733.089	2841.468	326.089	7836.266	202.919	371.323	187.355	3600.444	8802.452	469.121	131.065	4954.548	5169.831	350.379	336.379	350.21	2882.323	10454.21	708.952	8088.734	209.56	0.933	1282.105	183.258	4	4	1	6274.105	1220.742
23222.46	17840.98	17276.54	14576.553	15041.5	22578.647	22412.42	29855.533	1302.96	355.313	318.02	752.82	4465.093	4530.76	291.16	6654.173	254.4	426.16	174.26	1915.227	7001.96	456.887	112.98	4810.247	4347.793	350.08	402.98	305.267	2923.967	7971.6	724.773	8000.78	253.501	0.858	1590.482	187.599	4	4	1	6582.482	1216.401
20275.633	15607.663	15092.582	12659.102	13035.622	19692.276	18562.122	24329.694	699.633	240.622	286.48	511.163	1003.724	1178.357	183.224	4983.255	205.704	318.398	162.418	3861.684	2316.112	276.184	97.592	2873.694	3288.051	299.102	719.939	314.122	12904.847	3611.724	694.867	6402.469	165.62	0.98	1598.67	182.889	4	4	1	6590.67	1221.111
28299.769	22930.735	20971.111	12107.949	17052.974	24765.752	26527.974	38782.641	1508.803	687.692	718.333	1093.333	2926.385	3502.795	408.718	7149.043	302.094	342.291	213.966	1463.573	5554.556	547.598	159.863	14654.556	3211.333	354.59	523.017	361.692	2232.359	6553.803	535.795	12298.726	197.73	0.944	584.617	185.895	4	4	1	5576.617	1218.105
16066.691	13439.678	12420.181	8711.926	10242.349	16918.872	16175.456	21916.584	857.987	387.128	344.725	588.221	4942.591	4106.913	354.383	8545.886	191.423	318.168	142.362	635.497	743.49	637.235	128.456	6529.04	2125.007	364.356	770.879	334.953	639.913	8313.302	441.564	12216.416	251.811	0.887	711.367	185.817	4	4	1	5703.367	1218.183
17617.07	14365.2	13421.01	9794.97	11468.65	18582.57	18185.01	25975.46	1463.9	384.78	350.46	628.67	3242.13	5665.01	388.89	9116.37	185.45	332.52	159.56	651.09	935.27	1048.94	133.31	7834.88	2489.54	321.72	715.93	371.96	858.92	5668.84	664.33	11989.25	169	1	823.187	184.6	4	4	1	5815.187	1219.4
23267.139	19484.736	18060.886	14991.9	15346.881	25691.463	23719.522	30677.214	1282.468	399.378	330.144	1131.488	3037.776	4266.985	410.771	7255.239	211.234	344.831	174.035	1121.055	13501.9	379.114	161.438	5986.383	2553.299	328.124	610.144	330.677	743.104	6464.373	322.204	12175.602	339.691	0.85	1005.693	189.913	4	4	1	5997.693	1214.087
18850.655	15198.976	14153.512	12518.083	12111.381	20206.143	18642.262	27934.655	875.643	431.393	398.048	686.667	2414.381	2992.988	367.464	8874.726	279.679	272.083	204.238	867.286	1218.94	490.976	146.179	5843.56	3914.893	355.917	482.75	323.536	4337.286	4823.048	1185.345	12323.06	141.96	1	1179.937	182.789	4	4	1	6171.937	1221.211
19660.606	16133.908	15066.451	13308.415	12944.394	21042.444	19678.746	27368.458	1234.028	532.359	472.507	776.676	11068.085	3295.915	464.88	9399.923	266.218	506.894	241.535	3771.035	7841.444	1008.444	146.915	7318.268	7351.197	351.901	393.521	355.218	931.472	15239.739	355.535	8392.106	239.98	0.877	1316.132	186.294	4	4	1	6308.132	1217.706
44490.888	40242.995	31425.565	15580.631	21642.393	41000.042	26376.921	33897.397	1964.692	632.836	820.173	1100.407	14336.117	1300.682	445.379	14813.715	532.752	578.664	241.252	3373.949	6408.986	1085.164	154.187	3804.117	25054.537	539.397	2715.238	390.734	860.888	5614.294	418.276	7408.743	361.661	0.779	288.655	187.808	4	4	1	5280.655	1216.192
23486.515	19043.423	17709.392	10508.969	14676.237	23659.485	23198.711	30118.639	1363.258	466.629	387.866	803.804	4180.835	5836.567	361.371	8125.68	223.722	321.969	184.722	1143.763	509.784	1045.495	135.175	6901.959	3131.969	333.763	1163.763	309.155	2303.845	7393.753	418.113	13141.825	163.93	1	479.05	185.25	4	4	1	5471.05	1218.75
17366.523	14595.102	13208	9443.227	11283.977	19207.114	17832.193	24285.352	982.239	423.705	338.727	621.716	3395.409	6919.364	311.148	7361.886	182.432	252.341	161.625	820.17	914.523	382.943	136.42	6502.057	2169.489	366.739	581.432	376.205	664.591	5187.057	609.477	13543.045	148.72	1	656.501	184.6	4	4	1	5648.501	1219.4
32885.471	27034.235	26632.662	17209.169	21896.978	33011.632	33839.11	41235.154	896.772	293.566	271.132	820.199	4539.684	4876.75	264.103	7597.404	195.478	473.926	143.5	2844.912	14276.713	360.426	138.132	4685.029	4499.662	296.956	265.154	349.985	886.882	11256.36	525.662	11241.787	229.84	0.895	788.508	186.407	4	4	1	5780.508	1217.593
17934.333	14805.127	14331.176	9831.833	11849.206	18694.569	18683.882	23532.716	1010.52	313.588	248.225	629.52	5328.294	3509.725	306.069	8272.186	168.431	389.549	178.333	2784.647	7621.99	466.275	137.51	4762.225	4292.784	304.784	419.716	372.529	2017.245	11290.255	617.137	10185.824	172.38	0.987	837.073	186.142	4	4	1	5829.073	1217.858
16250.691	13305.973	12725.327	9454.409	10473.809	17163.673	16323.909	21851.755	770.936	334.936	309.427	738.755	6191.545	2649.373	346.855	8216.345	194.164	329.282	151.573	2478.827	6389.691	491.364	136.691	5956.927	4553.455	343.736	658.673	388.473	388.273	12276.991	417.255	11511.782	185.9	0.955	876.095	186.302	4	4	1	5868.095	1217.698
16901.779	13915.345	12741.442	11312.885	10925.31	18762.956	16828.416	22355.513	1577.637	446.832	509.478	1028.133	3017.088	1949.487	456.664	7089.743	231.743	308.292	170.124	2274.212	9320.699	562.69	146.345	4766.398	3202.965	311.779	503.54	329.602	4091.442	5938.451	1555.646	10326.345	190.97	0.952	1082.251	185.492	4	4	1	6074.251	1218.508
20382.924	16868.508	15718.258	14133.432	13486.295	22763.136	20772.727	27762.636	957.598	399.515	348.152	536.606	4091.894	3853.417	388.894	8505.985	207.765	339.879	182.894	1036.462	1811.773	495.47	133.727	5556.174	3127.583	332.864	553.341	350.811	5276.485	6992.28	719.061	8740.576	223.08	0.977	1390.489	187.102	4	4	1	6382.489	1216.898
23504.347	19140.818	17893.504	15283.851	15113.364	24108.463	22769.174	30633.752	1416.678	557.983	479.504	702.099	4110.884	8077.223	460.868	8093.826	266.512	429.091	173.917	1464.57	1129.86	595.207	150.645	7428.975	3832.248	390.983	761.645	347.628	2446.835	9400.669	582.785	10348.562	204.49	0.977	1478.225	186.002	4	4	1	6470.225	1217.998
17494.337	13852.707	13091.109	11815.228	11406.272	18669.761	17276.587	23575.848	930.5	353.598	305.457	538.511	4101.207	4688.587	349.337	7680.707	187.239	449.391	170.728	1091.707	907.609	478.413	127.326	5422.217	2561.902	384.989	425.13	338.022	1580.283	7699.065	727.935	7787.967	155.48	1	1542.452	184.897	4	4	1	6534.452	1219.103
32819.272	26205.236	23522.366	12604.298	18795.555	30948.162	28881.445	37789.429	1676.277	529.801	772.466	739.56	10455.869	3179.581	368.288	13806.848	507.508	496.173	303.047	4354.136	7799.293	1745.099	154.419	6145.613	18269.785	384.827	715.288	347.712	508.487	6570.089	731.832	15121.534	322.791	0.825	403.126	191.92	4	4	1	5395.126	1212.08
27156.957	22084.25	21420.696	13008.065	17651.391	27022.696	27841.739	35210.978	1143.033	441.207	338.967	658.174	3666.902	13174.109	367.424	7167.609	193.435	389.478	164.761	700.989	432.989	599.109	146.054	5937.674	2553.217	393.804	1452.065	353.63	974.011	7670.804	586.587	14962.543	155.48	0.998	559.82	186.677	4	4	1	5551.82	1217.323
21298.476	17472.466	16072.175	11483.087	13516.903	21766	21296.417	31867.175	2339.932	669.893	582.437	863.932	6892.825	3204.476	479.602	9019.495	275.951	427.845	221.272	2487.728	12083.806	611.757	158.854	11213.214	3493.767	343.311	626.854	398.932	1417.417	12626.359	533.854	9697.243	174.07	0.996	857.237	187.371	4	4	1	5849.237	1216.629
15584.457	12582.74	11829.457	10411.394	10311.102	16713.937	15885.276	22167.685	1059.441	419.126	432.417	645	4081.969	4548.654	409.496	7757.772	213.732	301.559	169.504	1423.283	1220.386	572.992	137.913	5993.102	2171.244	363.772	830.441	325.543	1623.142	8587.874	3479.472	10965.693	214.63	0.918	1499.623	187.993	4	4	1	6491.623	1216.007
19772.934	14916.213	14697.412	12274.11	12150.331	18473.868	17834.574	24525.007	1362.559	367.066	330.324	792.64	4552.338	3331.426	279.037	6588.199	250.551	514.029	161.588	2270.684	10036.787	464.5	112.301	4876.287	4778.074	335.61	342.809	314.897	1441.441	11366.316	771	7340.801	229.84	0.881	1583.258	190.345	4	4	1	6575.258	1213.655
19918.04	16013.525	14626.297	8260.257	11729.149	17510.931	18476.554	26518.356	1076.307	486.248	438.713	648.931	3349.792	4812.446	358.426	6723.97	224.495	210.733	148.287	1410.693	545.01	381.99	148.168	10327.99	1296.713	363.762	1195.554	351.881	2191.931	5965.673	505.525	13174.772	170.69	0.977	528.566	188.223	4	4	1	5520.566	1215.777
19497.333	15749.465	14241.253	10031.717	12312.687	20031.475	19523.081	28291.727	1019.535	484.293	409.596	635.323	5520.606	3593.283	355.717	8059.98	274.596	305.586	174.242	1918.475	3689	496.222	142.556	10441.99	6660.99	391.939	686.162	380.485	189.131	8404.596	356.404	13205.798	167.31	0.99	619.385	188.52	4	4	1	5611.385	1215.48
22110.414	18264.839	15731.201	13462.511	13347.086	22342.057	20520.402	30243.391	1522.351	723.724	704.707	836.977	4964.747	4729.529	590.925	8909.822	317.121	429.793	218.155	1591.897	1064.695	803.08	169.046	10922.747	2761.621	378.931	510.684	345.782	1963.69	6608.069	1702.856	10573.862	294.061	0.848	1114.4	191.152	4	4	1	6106.4	1212.848
20312.312	16716.177	15280.75	13193.562	12951.812	21362.5	19802.969	27609.667	1044.583	437.156	436.156	703.917	4033.281	5994.094	418.958	8950.406	274.271	381.406	189.604	989.042	1188.635	590.115	150.646	6786.938	2726.281	395.302	689.365	338.427	1395.76	8570.885	819.323	11225.51	162.24	1	1144.299	187.498	4	4	1	6136.299	1216.502
17972.544	14504.568	13940.992	12015.88	12030.872	19736.08	18615.384	24268.712	747.104	320.504	324.104	740.52	5032.904	4290.512	329.84	8197.056	212.784	366.528	178.664	1542.04	2145.896	480.528	129.552	4679.736	2983.24	333.704	422.632	329.8	1675.424	8622.208	1446.944	9126.048	211.25	0.98	1191.649	189.972	4	4	1	6183.649	1214.028
18969.146	15343.573	14715.542	12501.854	12329.281	19997.969	19076.031	26417.146	1038.062	484.531	423.573	758.219	9410.229	3016.302	382.25	8285.469	289.521	492.99	192.646	4730.094	10932.646	668.615	129.906	6638.125	9905.635	355.417	351.042	349.417	263.427	14287.552	366.188	8469.219	162.24	0.929	1276.71	188.906	4	4	1	6268.71	1215.094
22626.903	18496.172	17113.493	14945.239	15101.358	23771.731	22837.739	30904.47	1163.261	459.522	408.91	637.701	4022.41	7809.724	442.493	8698.507	238.119	398.731	178.41	1071.485	1098.664	599.343	147.716	7027.425	3049.754	381.157	840.306	342.724	1248.993	9004.679	900.052	10115.545	226.46	0.942	1487.269	188.879	4	4	1	6479.269	1215.121
22955.774	18484.978	17608.462	10669.624	14759.452	23146.398	23587.441	30825.624	1201.849	453.14	376.548	627	3816.086	7364.634	372.946	7684.14	201.677	314.828	151.591	1039.882	590.011	567.935	140.731	7717.839	2436.774	418.839	1968.774	343.516	1433.14	6770.183	609.355	13354.086	157.17	1	511.746	188.954	4	4	1	5503.746	1215.046
19799.028	16482.817	15067.055	11462.138	12555.706	20915.798	19451.578	26815.211	1065.22	414.936	362.578	1041.596	7686.807	3053.44	407.183	8365.972	233.615	351.183	175.743	4798.156	10918.404	579.284	132.872	6908	6732.853	330.477	480.936	383.468	386.835	14581.046	340.229	9865.661	184.21	0.935	900.525	190.391	4	4	1	5892.525	1213.609
14693.457	12054.245	10326.34	9215.085	9017.564	15445.053	14291.851	23616.128	1416.617	627.926	648.489	770.362	4713.415	3113.5	473.968	9929.979	320.532	356.298	234.915	1477.138	1421.106	586.947	154.404	11182.16	2129.787	360.415	469.213	331.404	5620.277	6381.298	1009.096	8482.915	158.86	0.985	1159.02	188.832	4	4	1	6151.02	1215.168
19939.794	16420.978	15178.493	12835.728	12761.235	21020.368	19607.824	27124.846	1285.978	608.338	571.11	764.625	3274.39	4100.699	436.316	7688.699	324.213	375.176	209.118	1753.713	1633.993	547.132	155.993	8172.618	4748.507	369.221	488.574	334.441	2447.632	6577.449	1132.463	11135.272	229.84	0.93	1173.987	190.565	4	4	1	6165.987	1213.435
15716.147	12423.274	11944.726	10700.558	10176.189	16836.968	15636.832	20258.011	900.137	303.263	298.853	460.895	2970.589	5145.158	317.253	6147.916	168.779	322.663	161.768	1642.789	743.853	418.747	121.284	3616.874	2453.011	427.411	488.758	305.4	2544.811	5556.484	1754.968	7307.789	160.55	0.996	1524.252	189.013	4	4	1	6516.252	1214.987
29623.378	23503.189	20885.222	10229.311	16872.411	26984.467	25228.311	32573.156	1292.056	484.822	835.5	738.989	3400.578	1600.911	366.267	5111.122	381.589	299.478	192	3892.622	2304.911	892.178	147.656	4349.822	13258.378	357.211	854.7	346.4	9106.911	3095.967	1778.056	12901.056	152.1	0.976	349.484	191.274	4	4	1	5341.484	1212.726
23689.882	19482.5	18767.306	10820.153	15319.681	22123.056	23573.75	30102	911.736	359.389	315.035	582.729	3297.694	5237.889	309.375	7612.847	182.479	330.16	317.729	961.076	548.66	510.625	139.819	6136.431	2036.806	340.535	919.986	365.208	1917.653	6803.743	415.035	14109.326	243.36	0.937	548.808	193.077	4	4	1	5540.808	1210.923
19968.223	15872.309	15316.298	9600.798	13167.479	19428.457	20494.883	27035.021	1165.021	357.053	335.713	580.617	2211.649	2337.755	284.713	7943.755	191.926	153.213	260.574	1956.894	919.745	287.064	159.649	6522.628	1167.489	352.5	861.021	369.043	4936.415	4861.298	631.351	15329.202	158.86	0.985	595.318	191.059	4	4	1	5587.318	1212.941
16574.301	13724.951	12665.553	9745.058	10723.204	17808.515	16791.097	23761.068	1125.485	457.524	379.641	811.252	6366.573	5670.845	431.913	8907.223	186.107	352.796	166.903	1431.641	1180.544	699.981	140.369	7110.369	3243.485	380.68	1334.68	378.34	317.515	13405.786	370.67	12221.456	174.07	1	885.951	190.45	4	4	1	5877.951	1213.55
17075.007	14429.529	13486.34	11020.137	11553.549	18060.66	17035.948	22885.954	801.641	334.49	377.516	361.693	614.007	1382.248	279.719	6920.203	169.791	215.209	172.392	1526.961	215.765	282.627	135.601	4761.118	1720.281	353.425	462.438	344.281	7221.458	1839.137	1387.072	14337.752	258.571	0.921	975.005	193.22	4	4	1	5967.005	1210.78
11538.89	9393.39	8983.92	7580.78	7713.98	12847.92	12020.81	15914.65	566.28	348.6	292.37	351.26	303.74	1339.71	255.47	4647.95	155.85	179.31	126.58	389.52	275.06	166.93	131.85	5560.77	1223.61	337.35	290.08	343.01	1144.73	416.97	317.67	13891.74	169	0.919	990.601	192.4	4	4	1	5982.601	1211.6
20551.782	17305.278	16003.254	13518.049	13645.673	22926.556	21084.553	27007.444	1176.979	365.215	324.13	1031.074	3621.335	3370.004	431.162	7226.338	196.655	353.831	149.577	1594.173	20028.637	377.662	154.437	5029.496	2453.387	320.887	478.158	331.465	701.109	6301.141	318.197	11180.736	479.961	0.693	1028.008	198.209	4	4	1	6020.008	1205.791
13723.425	11348.311	10302.802	9080.491	8840.717	15059.991	13783.811	18783.189	1262.877	326.887	323.5	838.425	8342.915	1983.943	428.208	9120.566	187.877	363.217	163.934	2832.604	8051.519	555.085	139.651	5253.755	3893.925	311.906	423.698	329.085	596.33	12928.283	345.887	8320.915	179.14	0.993	1099.666	190.45	4	4	1	6091.666	1213.55
16612.133	13442.475	13128.067	10904.625	11078.042	18000.867	17154.917	22069.225	822.108	283.508	334.842	413.308	499.533	1542.6	253.408	6999.583	185.117	340.875	257.758	4501.25	228.25	492.875	150.45	3709.35	3424.6	313.3	539.283	347.875	12855.425	2942.267	3166.1	9583.308	202.8	0.853	1219.185	190.082	4	4	1	6211.185	1213.918
24779.747	20003.839	19450.483	15810.379	16619.46	25947.885	25336.506	32238.678	949.425	355.701	371.138	570.08	1348.241	4132.54	303.391	8199.713	211.333	350.931	386.644	3477.954	446.724	738.69	207.011	4948.908	5180.103	324.966	529.437	352.851	9277.977	4300.736	3270.885	10381.655	147.03	0.991	1229.375	189.554	4	4	1	6221.375	1214.446
19015.038	15320.304	13956.557	11365.076	12159.127	18754.81	18656.759	29416.873	1334.658	643.658	598.595	815.456	1534.405	3091.304	467.405	6328.38	301.937	299.582	742.278	1758.544	675.747	440.177	267.532	11826.949	2857.646	336.101	680.759	361.671	4403.481	4550.722	1811.228	10429.177	133.51	1	1239.074	189.627	4	4	1	6231.074	1214.373
19995.244	15983.221	15057.314	13186.558	12874.314	20799.837	19747.477	27001.5	972.198	427.674	399.698	653.337	5400.047	4044.93	399.698	8182.023	228.256	407.651	277.977	1553.302	4053.012	561.233	189.628	6584.605	4034.616	344.035	433.244	335.233	2978.151	9566.488	620.279	8942.093	145.34	1	1300.001	190.45	4	4	1	6292.001	1213.55
15774.092	12958.126	11978.276	10975.31	10547.621	17729.517	16223.701	21959.517	938.046	406.724	366.483	603.011	2443.345	1858.77	377.874	7712.586	207.736	269.391	247.103	1798.678	776.207	546.931	152.69	5459.759	2597.782	363.747	566.023	337.759	7689.126	5352.08	993.46	8415.402	147.03	0.991	1399.362	190.271	4	4	1	6391.362	1213.729
18094.693	14879.762	13446.059	12237.059	11461.267	19456.475	17487.307	25011.99	1002.406	452.495	458.386	541.327	4252.644	4591.05	401.545	8491.683	216.04	367.119	146.762	1836.901	1599.545	428.356	133.752	6634.337	2575.485	384.782	689.713	339.564	2701.376	6129.248	1747.455	10227.505	170.69	0.99	1412.451	190.013	4	4	1	6404.451	1213.987
33846.008	29177.602	23238.805	10721.347	14875.475	28950.085	21664.085	28459.907	1453.534	545.78	537.924	904.364	8253.992	1803.331	429.466	9718.288	346.898	597.11	208.568	1640.288	1283.432	832.314	142.525	3425.678	8337.627	500.788	2581.263	355.78	631.466	3705.161	433.508	6610.915	199.42	0.994	305.467	192.103	4	4	1	5297.467	1211.897
19452.833	16533.635	15039.354	10174.354	12522.844	20878.51	19835.562	26341.625	1433.458	501.177	393.531	644.927	7690.875	5257.094	340.833	8764.417	211.104	363.208	171.51	3097.323	3070.698	451.635	139.385	7464.708	3152.396	385.479	442.115	367.042	143.323	10363.844	338.49	13039.5	162.24	0.96	648.132	192.4	4	4	1	5640.132	1211.6
21372.184	18199.33	16656.816	11471.388	13809.592	23515.971	21706.437	28372.291	1188.029	436.146	354.961	741.806	3673.612	8390.282	322.311	7349.408	183.068	308.155	161.32	806.738	854.932	389.398	143.165	5843.699	2440.621	375.437	689.67	354.583	670.097	5574.65	836.845	13968.252	174.07	0.996	655.737	192.571	4	4	1	5647.737	1211.429
14441.417	12233.65	11289.408	8445.65	9735.136	16981.175	15358.087	19983.563	684.777	262.291	672.505	484.184	369.864	1507.592	219.252	6164.427	133.214	212.99	222.33	5374.427	171.019	266.903	131.942	3182.583	1326.757	348.534	545.214	339.728	10368.621	3379.029	1702.854	10821.738	174.07	0.965	693.576	191.157	4	4	1	5685.576	1212.843
27889.297	22796.996	22124.054	14049.787	18541.335	27577.285	28688.732	35679.033	1012.335	382.427	362.431	693.582	5702.414	4508.556	347.515	8446.715	206.444	436.715	166.213	1946.527	6668.05	449.711	141.678	6520.402	3858.946	342.603	441.812	349.69	508.703	12150.456	450.038	12747.732	403.911	0.823	727.547	198.245	4	4	1	5719.547	1205.755
18163.333	14723.72	14253.527	8912.473	11683.387	17261.516	18614.742	24861.57	840.183	339.28	298.387	661.387	3991.774	4971.935	332.602	8126.548	184.591	298.667	140.097	905.022	2875.946	425.473	155.882	5948.097	2744.312	318.333	693.742	323.387	823.376	8698.753	539.129	12121.398	157.17	0.961	744.377	192.589	4	4	1	5736.377	1211.411
17021.261	13974.228	13190.13	9473.054	11054.261	17725.402	17017.185	22854.283	1290.293	350.478	290.565	539.185	3623.272	5830.707	332.098	10127.696	167.815	293.283	149.522	706.772	1348.304	613.565	140.446	6017.304	2129.902	343.141	714.685	378.163	1100.924	7837.315	544.913	11884.783	155.48	0.998	808.219	191.581	4	4	1	5800.219	1212.419
18271.348	14925.13	13696.217	10715.576	11727.957	19565.967	18173.337	26451.87	1499.446	562.761	487.957	1037.511	4727.815	3949.033	477.522	8341.652	238.022	287.38	179.38	1777.12	3939.707	678.065	150.478	9246.098	2612.076	366.152	860.402	384.152	502.565	10440.967	356.348	11465.174	155.48	1	910.312	191.1	4	4	1	5902.312	1212.9
26350.139	21815	20405.926	16227.065	17362.944	28724.315	26877.398	36226.537	1717.25	654.093	545.861	928.907	3983.222	9903.722	539.926	9379.963	251.389	398.194	205.222	964.824	1274.676	829.315	142.926	9217.241	3366.25	395.231	2160.352	367.25	595.389	9492.315	628.176	14744.704	182.52	0.967	958.438	193.363	4	4	1	5950.438	1210.637
15550.605	12346.358	11875.383	10240.506	10341.691	16588.222	15821.099	22177.173	778.556	313.506	336.494	668.222	1019.84	2486.556	299.42	7003.605	186.679	293.383	383.111	2993.333	417.852	654.667	166.383	4895.938	3465.605	377.704	494.691	337.16	8244.444	3056.802	3140.593	10645.877	136.89	1	1247.977	191.509	4	4	1	6239.977	1212.491
13631.832	11127.723	10690.689	9896.613	9328.437	16131.05	14489.504	18248.134	1133.647	322.092	299.597	501.202	395.092	1669.639	289.076	6882.025	165.983	315.521	373.471	5907.403	250.58	399.361	188.664	3744.143	2127.992	315.756	383.092	338.95	21291.092	3172.597	3679.723	8482.118	201.11	0.895	1462.081	191.98	4	4	1	6454.081	1212.02
31795.279	25463.082	23995.06	12846.022	19742.268	29262.743	30148.219	36861.137	1492.53	474.798	613.224	985.186	9781.23	3645.65	337.749	6591.579	233.918	461.093	163.169	2981.421	9053.852	461.628	145.749	6275.055	3618.005	331.563	679.464	330.585	291.536	15392.694	442.541	11407.962	309.271	0.953	449.477	195.167	4	4	1	5441.477	1208.833
20253.989	16408.108	15829.731	9386.86	12892	19245.624	20116.677	25942.022	1156.785	391.624	324.043	583.28	3350.72	8858.29	343.882	7933.925	199.763	290.226	132.452	771.226	618.559	509.387	140.14	6076.129	1796.032	391.452	1213.634	370.043	786.516	6396.548	391.086	14094.355	157.17	1	564.655	193.246	4	4	1	5556.655	1210.754
20709.613	17257	16189.793	10502.18	13154.369	21030.009	20591.991	26620.486	908.423	385.964	329.757	652.991	4151.712	5650.468	338.288	8119.297	228.225	341.018	168.946	1120.505	1542.802	457.784	140.378	6771.649	4888.189	398.351	1017.333	381.865	675.667	8107.838	490.91	14245.342	187.59	0.994	613.255	193.765	4	4	1	5605.255	1210.235
17187.264	14204.373	13194.655	10525.227	11278.373	19079.8	17979.373	24493.436	1608.4	474.227	400.973	847.627	4755.709	5501.509	450.709	10004.773	200.045	356.4	190.8	1267.391	863.636	722.118	145.345	7438.082	2256.373	405.127	839.364	382.036	1471.682	8346.327	423.155	13286.464	185.9	0.973	923.816	193.476	4	4	1	5915.816	1210.524
18020.685	15003.371	13640.71	11861.54	11457.758	19661.274	17468.097	23320.766	1272.685	349.895	475.532	874.032	5302.806	2492.758	389.911	7807.831	236.685	416.105	209.081	2306.782	11644.419	461.081	140.734	4410.46	5762.46	311.887	369.911	330.871	3445.04	7882.524	913.629	10563.492	209.56	0.972	1087.304	193.868	4	4	1	6079.304	1210.132
19493.009	16168.781	15001.518	13058.561	12826.921	21562.754	19916.044	26710.281	910.754	379.289	415.658	700.307	5024.789	4372.395	405.518	9319.588	261.675	432.167	342.482	1393.254	1641.956	595.728	143.061	5857.342	3131.596	373.044	605.851	336.491	3768.079	8820.061	1675.342	9640.421	192.66	0.99	1150.57	193.187	4	4	1	6142.57	1210.813
20169.368	16469.716	15385.937	13130.747	13263.747	21569.695	20348.726	27894.653	1157.779	436.768	403.442	916.116	7187.632	2863.568	376.874	9072.495	241.284	469.211	192.811	1921.789	4014.916	574.421	137.211	6417.116	4414.358	352.547	378.684	329.758	1156.884	12698.779	956.453	9865.453	160.55	0.95	1184.294	193.57	4	4	1	6176.294	1210.43
21577.859	17524.688	16655.445	14510.695	14215.758	23291.055	21771.375	28694.375	1170.664	481.336	454.078	846.492	5026.703	3824.016	452.578	10843.102	246.711	539.18	338.32	2221.414	2682.391	1731.672	152.891	6365.445	5239.758	359.766	520.484	344.961	8382.016	8055.68	764.648	8486.742	216.32	0.91	1337.711	195.163	4	4	1	6329.711	1208.837
13778.835	10689.231	10107.352	9307.264	8766.813	14381.835	13424.857	18935.407	738.055	360.044	309.802	476.967	5013.659	3007.121	327.67	8823.198	190.286	319.297	171.077	1015.165	1059.374	609.022	123.198	3911.341	2770.077	341.747	480.396	317.264	1028.89	7166.473	465.725	5317.923	153.79	1	1535.066	192.422	4	4	1	6527.066	1211.578
16007.178	12679.069	12445.139	10697.842	10659.703	17025.465	15936.792	20976.97	1246.406	355.842	322.01	932.208	5246.228	2794.861	298.228	7230.861	248.455	430.95	168.535	3472.03	13493.584	449.02	125.663	4578.059	4208.891	324.842	355.475	310.752	849.337	12353.178	723.05	7177.604	170.69	0.977	1557.768	193.205	4	4	1	6549.768	1210.795
30977.789	23788.744	20736.933	9942.311	17137.767	27099.722	25634.322	34873.011	1319.989	526.344	603.033	619.389	1515.211	2024.744	370.567	6615.022	337.511	515.833	362.4	3004.867	632.367	827.689	139.778	6395.878	5332.533	363.489	863.2	329.1	14142.344	2312.056	1624.311	9642.833	152.1	0.976	339.604	195.26	4	4	1	5331.604	1208.74
18924.643	15394.452	14407.619	8321.845	12069.405	18698.643	19111.548	24315.071	1173.214	568.262	344.464	613.702	2549.298	4313.679	295.417	7623.833	178.429	190.274	160.845	1778.25	367.738	494.274	135.905	4423.095	1478.643	343.881	938.643	310.202	3558.667	4868.179	735.048	11881.226	141.96	0.992	481.279	193.654	4	4	1	5473.279	1210.346
25472.904	20676.673	19353.202	11169.029	15744.971	24294.337	24601.673	31802.577	1240.99	467.288	393.212	571.183	3247.212	6770.519	356.481	7663.212	212.606	367.942	155.654	777.202	564.692	614.279	138.712	8074.26	2847.375	432.365	1167.096	335.99	651.365	5201.423	571.663	13266.173	175.76	0.993	507.001	195	4	4	1	5499.001	1209
22475.4	18131.863	17795.716	12084.547	15076.895	23143.221	23656.021	30957.916	1062.926	354.4	310.611	845.716	2724.968	6325.895	328.105	8402.611	186.737	388.126	145.705	780.179	1805.095	498.189	141.368	6008.274	2771.758	351.284	966.8	345.768	1518.747	5686.547	527.021	13773.6	160.55	1	765.557	194.514	4	4	1	5757.557	1209.486
16966.638	14339.143	12950.01	11089.41	10951.067	18737.648	16822.238	23278.667	1193.629	442.095	391.305	1004.771	5464.076	4411.581	504.743	8364.429	235.752	394.971	144.552	1377.343	2383.457	702.714	147.229	6707.848	2616.305	381.733	1635	332.61	356.8	13026.552	328.514	12063.752	177.45	0.984	1053.639	194.969	4	4	1	6045.639	1209.031
15133.244	12488.013	11399.141	10136.821	9863.962	17236.462	15680.936	22066.038	1322.756	414.782	375.526	990.923	8180.654	3555.308	531.897	8852.769	209.949	318.897	142.218	2567.218	5173.115	803.769	139.821	6731.333	2112.321	333.987	988.346	340.91	135.577	16209.487	318.385	11252.192	131.82	0.991	1061.451	193.7	4	4	1	6053.451	1210.3
16619.44	13847.99	12554.72	11137.89	10832.62	18811.95	16883.17	23513.87	1179.77	413.12	381.96	924.95	4929.46	6240.92	521.5	8746.56	191.76	283.2	134.1	1382.17	1885.95	715.94	132.92	5981.37	1755.49	335.05	913.47	340.72	2085.89	9295.69	964.28	11296.09	169	1	1070.707	194.506	4	4	1	6062.707	1209.494
20552.26	16645.177	15914.479	13742.948	13649.76	22100.438	20844.417	28263.74	1012.083	415.458	380.448	523.26	3677.406	5773.573	351.344	8567.25	227.688	394.719	166.427	1196.781	1452.24	541.365	127.635	7554.062	4239.375	378.406	518.604	354.292	875.885	8797.646	866.885	10727.094	162.24	1	1268.503	194.323	4	4	1	6260.503	1209.677
19700.34	15881.351	15004.433	13001.515	12941.577	20485.856	19539.918	26960.979	1019.722	473.68	426.454	644.928	9134.68	2816.268	406.629	9088.969	279.124	420.701	190.041	4555.237	6770.773	651.206	143.289	8129.402	6849.196	354.278	356.598	344.485	222.515	14688.68	354.186	9943.814	163.93	0.938	1284.462	195.449	4	4	1	6276.462	1208.551
18402.011	15025.135	14078.73	12527.632	12230.973	20113.6	18925.665	25503.205	1073.897	449.216	432.373	666.73	1974.562	4177.314	409.503	6892.384	215.968	302.541	237.411	2256.757	469.47	844.33	145.789	5948.914	2772.032	359.584	543.346	337.719	7475.297	4168.205	2190.368	9831.184	312.651	0.843	1354.204	196.543	4	4	1	6346.204	1207.457
21106.96	17261.111	16040.141	14371.687	13783.162	23009.061	21011.616	27830.98	2086.737	453.939	361.293	661.919	3803.899	5168.889	396.717	8523.96	225.525	407.626	167.768	1460.071	2508.242	450.505	156.636	5494.273	3685.889	358.293	479.747	329.283	2064.828	4947.172	2303.697	10222.01	167.31	1	1421.42	194.127	4	4	1	6413.42	1209.873
27826.035	22482.088	21856.798	13507.254	17970.246	26046.36	27778.158	36113.579	1319.237	335.465	292.868	921.675	3569.991	5709.07	300.246	7985.044	174.553	349.289	136.596	1771.289	7606.737	430.974	149.64	5665.307	3205.246	333.43	493.184	346.614	533.605	9760	433.518	13005.737	192.66	0.909	755.449	196.152	4	4	1	5747.449	1207.848
18623.014	15192.303	14820.834	10137.324	12379.738	19377.876	19494.366	25945.303	864.717	338.972	310.986	715.083	2868.276	4525.407	342.221	8220.172	179.393	252.138	142.021	833.476	1552.531	415.186	139.117	6452.007	1787.434	326.903	781.814	368.269	2057.545	6171.145	677.986	12851.214	245.05	0.939	775.711	199.183	4	4	1	5767.711	1204.817
16445.06	13013.393	12268.06	10755.048	10389.821	16775.238	15844.286	22374.833	766.19	360.607	363.488	599.393	5958.821	3890.619	367.571	8483.5	217.333	374.917	250.5	2055.821	3003.083	590.905	150.298	6646.44	5266.357	333.905	457.512	330.179	4026.857	10736.893	755.262	9320.69	141.96	1	1310.587	194.768	4	4	1	6302.587	1209.232
25085.796	20522.355	16360.215	7929.237	13137.828	25194.097	19518.011	26402.065	1175.258	524.376	510.516	542.849	3663.204	1477.516	442.86	8651.989	316.527	375.398	196.151	1457.097	1310.548	1374.495	155.28	6022.215	4934.667	470.602	1020.548	328.86	442.473	1247.699	497.968	9361.086	157.17	0.975	313.936	197.104	4	4	1	5305.936	1206.896
22424.679	18700.906	17926.881	9685.818	14686.415	21422.648	22555.906	27752.208	893.164	1326.063	321.541	584.906	1561.528	8394.736	304.208	7287.478	175.27	173.528	273.868	1943.541	307.409	369.164	137.56	5014.019	1391.522	345.453	792.27	324.893	3681.409	3169.214	790.258	12141.774	268.711	0.933	489.679	199.272	4	4	1	5481.679	1204.728
17413.182	14552.545	13851.614	9355.307	11360.898	17860.08	17962.489	24325.489	1202.386	310.057	291.625	689.625	3153.091	5574.273	320.568	9368.75	179.545	266.841	128.045	884.489	3354.307	476.636	120.341	6147.466	1930.534	349.273	465.909	368.818	549.091	7956.386	581.83	11676.341	148.72	1	793.799	196.522	4	4	1	5785.799	1207.478
22589.124	18625.6	17738.724	12491.657	14877.362	23522.771	23143.467	30584.124	1557.124	446.543	368.41	723.448	6805.562	3688.476	346.086	11137.686	198.6	455.524	190.829	3281.419	13820	509.714	142.343	7458.152	4287.343	324.981	409.619	396.743	1116.105	14385.19	392.333	10375.305	177.45	0.984	851.878	197.668	4	4	1	5843.878	1206.332
20521.221	16475.789	15934.389	14432.779	14048.516	23371.337	21853.779	28054.4	941.2	356.853	322.842	428.611	5489.558	6151.874	336.137	8345.853	213.147	475.442	192.263	1204.989	980.463	594.589	128.432	3893.411	3689.968	368.105	518.221	325.768	495.947	8053.558	528.926	6013.337	160.55	0.996	1526.605	196.28	4	4	1	6518.605	1207.72
22982.63	18100.309	17746.728	10998.728	15064.765	22234.975	23507.691	29186.309	781.272	346.383	309.988	613.667	1041.63	2556.136	244.222	6600.494	198.827	200.79	146.827	1681.321	952.222	200.346	142.444	6041.531	2142.481	354.358	567.778	361.185	3208.395	2915.321	699.63	14186.259	136.89	1	578.862	197.961	4	4	1	5570.862	1206.039
27562.068	22131.525	21455.441	12569.763	17664.186	25802.186	27486.093	35555.551	1054.771	405.703	373.356	698.585	2074.924	3826.508	259.958	6279.22	218.407	261.373	189.246	1627.11	4147.339	288.839	142.22	7349.356	3220.212	338.508	521.5	366.712	3179.441	4559.542	621.153	13115.831	199.42	0.953	587.722	199.165	4	4	1	5579.722	1204.835
14922.488	12382.536	11813.679	7584.845	9784.155	15059.345	15247.321	19796.369	1341.048	310.131	303.869	498.762	580.107	1986.869	211.75	7386.036	199.44	205.036	524.083	4823.06	278.679	271.131	155.071	4866.762	1776.131	359.048	667.762	360.536	10310.298	6361.56	1135.56	14190.821	141.96	0.992	600.322	197.554	4	4	1	5592.322	1206.446
19446.091	16396.189	15222.803	10481.22	12552.258	21181.75	19720.765	25095.955	733.682	308.22	460.371	616.144	667.826	2553.864	268.477	6600.28	162.447	267.606	300.235	3825.47	230.364	362.379	145.121	4176.106	1968.144	374.591	625.568	354.545	6534.788	3342.386	1942.008	13087.955	223.08	0.846	694.989	200.722	4	4	1	5686.989	1203.278
19037.917	15797.459	14568.459	11549.404	12357.266	20541.532	19158.303	26459.257	1422.651	445.89	383.046	891.541	4650.945	5237.917	474.394	9498.789	189.725	288.578	171.284	2111.275	949.752	722.89	139.743	7354.394	1882.514	382.064	1176.202	364.752	5696.596	9393.404	416.67	13551.578	184.21	0.976	930.95	198.847	4	4	1	5922.95	1205.153
22726.327	18331.99	17383.644	14542.941	14428.426	22789.614	21843.089	29373.356	945.921	406.584	376.099	569.901	3595.257	4363.99	397.307	7667.604	218.406	440.178	302.416	653.95	780	538.446	216.059	6591.673	3963.99	378.891	424.446	323.554	3511.248	6396.446	830.752	9815.149	170.69	0.977	1295.928	198.791	4	4	1	6287.928	1205.209
23139.679	18534.474	17371.179	15117.692	14874.128	23892.526	22488.756	30236.013	782.256	373.692	368.205	472.718	2108.808	3598.859	353.987	6992.641	207.859	405.359	394.179	713.974	734.641	497.013	246.064	5572.526	3643.667	336.269	450.256	317.756	6624.244	4717.026	821.385	9004.538	131.82	1	1302.851	197.75	4	4	1	6294.851	1206.25
17376.789	14355.356	13252.822	11712.956	11089.644	18491.544	16573.122	22963.411	1073.067	417.944	350.989	612.578	3082.933	2742.089	365.933	7952.033	199.311	296.6	196.811	2087.556	5663.144	405.211	131.978	5020.156	3732.556	319.411	349.389	343.289	7762.089	5143.733	1303.744	8306.456	152.1	0.976	1390.221	197.947	4	4	1	6382.221	1206.053
50126.885	41549.161	39219.925	18587.405	31988.602	46482.369	44965.24	52378.029	2589.839	889.215	1107.681	1203.631	9631.183	4670.179	646.065	10198.348	882.054	564.326	365.631	5054.186	4627.462	3739.749	192.652	11221.358	36570.91	432.964	941.237	431.545	4195.362	7997.67	1446.215	21468.011	471.511	0.741	350.439	210.193	4	4	1	5342.439	1193.807
16123.62	13612.25	12153.37	8326.446	10122.457	16445.424	15744.837	21510.5	1046.022	394.489	331.674	678.522	5365.924	6009.489	339.543	8461.457	192.957	233.022	167.685	1357.043	1401.804	419.739	147.511	6594.424	1926.554	363.076	1250.054	349.152	496.413	9562.141	413.793	13146.293	155.48	1	637.001	199.211	4	4	1	5629.001	1204.789
13908.659	11756.612	10879.141	7850.718	8986.965	15496.647	14115.153	17519.318	1009.612	274.988	274.506	362.494	819.259	2081.141	229.847	8977.2	149.106	257.376	199.659	6822.388	254.318	384.329	131.471	3185.271	1829.494	337.682	348.706	322.953	17829.212	3737.365	1307.941	10261.494	143.65	1	673.469	199.52	4	4	1	5665.469	1204.48
20305.689	16931.961	15719.621	10873.806	13073.835	21637.709	20529.893	27666.184	960.398	430.544	404.612	653.583	2641.262	4729.466	352.175	8217.777	219.272	328.33	232.039	968.039	511.641	591.204	144.796	6984.728	2331.602	373.087	719.029	363.709	3477.748	6351.806	1130.097	13353.097	174.07	0.996	703.13	199.79	4	4	1	5695.13	1204.21
19496.336	16275.983	15297.81	10685.267	12587.948	20527.845	20016.293	26920.328	1320.853	435.388	386.871	648	3479.716	7075.914	392.302	9824.379	191.422	368.241	161.534	731.198	703.983	611.56	148.181	7744.957	2679.828	338.414	1241.716	382.94	2564.06	7448.233	663.25	12469.216	196.04	0.965	811.784	199.909	4	4	1	5803.784	1204.091
17268.154	14235.544	13674.993	9723.208	11589.664	18364.027	18443.879	24515.98	1354.691	344.758	272.557	766.872	6094.43	4303.336	339.946	9149.624	176.275	315.054	137.248	2271.107	6918.832	585.45	133.376	6144.43	3249	345.799	841.054	412.181	632.409	12612.846	397.926	11991.799	251.811	0.874	837.057	200.091	4	4	1	5829.057	1203.909
18701.229	15463.817	13913.33	11136.183	11746.248	19910.697	18528.028	27539.817	1330.138	578.835	508.505	1085.826	5445.752	5126.376	549.431	8557.486	255.862	338.284	181.826	1267.44	1911.11	800.853	149.514	10237.376	2611.697	357.092	1035.092	388.78	534.752	12532.89	349.917	11958.67	184.21	0.976	905.952	200.636	4	4	1	5897.952	1203.364
17562.167	13861.177	13144.396	10897.802	11142.812	17724.375	17077.25	24484.229	1055.74	487.823	483.812	571.448	2591.781	5496.406	392.562	7527.688	245.281	266.292	262.969	1902.292	741.823	411.656	161.062	8248.198	2226.042	351.49	390.469	347.479	4604.375	4554.562	1829.031	9954.552	162.24	1	1244.819	199.577	4	4	1	6236.819	1204.423
16427.037	13346.972	12665.495	11412.413	11031.257	18288.514	16856.596	21757.275	899.092	388.55	393.862	557.239	918.954	1423.413	324.147	7978.321	175.33	326.872	357.44	3116.055	385.963	552.927	183.835	5533.945	1381.284	338.963	429.615	337.67	7493.633	1520.486	4829.101	10480.982	184.21	0.918	1434.027	198.656	4	4	1	6426.027	1205.344
17195.866	13946.371	13275.773	12134.361	11348.99	19135.186	17135.99	22278.021	1761.866	433.299	401.619	677.361	439.598	2727.258	327.546	6726.887	190.103	358.67	360.773	2848.289	262.856	458.876	163.536	6425.443	3170.124	327.526	335.732	347.454	11122.041	1075.155	6190.155	11885.897	163.93	0.983	1460.324	199.858	4	4	1	6452.324	1204.142
17127.582	13510.265	13061.031	11442.092	11254.327	18462.194	17357.918	22666.367	1186.653	381.265	326.878	461.469	4671.837	5561.173	344.735	8629.592	185.184	461.602	189.184	1013.173	1072.357	821.663	120.653	3857.041	3934.898	355.786	366.276	323.316	1204.439	5851.469	707.367	5636.602	165.62	0.993	1542.571	199.258	4	4	1	6534.571	1204.742
34950.638	30268.534	23660.129	12595.5	18003.543	38355.379	28576.017	38301.276	1950.879	657.086	1128.328	1241.569	24424.388	2148.94	567.871	15136.086	619.164	489.905	276.724	6333.569	10260.974	1557.655	174.328	6317.991	21957.836	530.578	2341.793	390.991	751.345	10981.741	608.759	15104.121	196.04	0.936	295.19	201.276	4	4	1	5287.19	1202.724
22705.647	18700.098	17452.765	11815.108	14558.863	23365.627	22892.333	30730.118	949.314	413.225	369.304	541.794	3542.039	5700.245	381.52	8195.882	194.765	398.529	158.118	1065.294	640.578	463.196	145.088	7073.392	3092.49	362.971	625.176	347.069	2867.284	7254.01	640.127	12995.971	172.38	0.987	713.803	201.016	4	4	1	5705.803	1202.984
15866.064	12965.167	12070.269	8514.333	10101.282	16499.615	16287.423	23407.538	977.936	409.615	372.936	611.59	1876.09	5218.564	383.218	7812.962	182.051	185.231	144.526	1444.628	743.705	376.462	144.064	7894.295	996.551	314.038	1093.449	395.769	5247.462	4737.923	581.962	12653.474	131.82	1	821.801	200.45	4	4	1	5813.801	1203.55
21907	18351.654	17003.865	13119.885	14123.635	22963.298	21940.721	29883.394	1577.596	625.971	528.404	909.125	3803.885	8352.346	495.481	10241.212	277.981	438.817	201.606	1147.606	804.067	786.865	141.856	8878.683	4207.788	508.25	2991.096	383.24	1797.144	9571.904	801.365	15663.346	175.76	1	956.326	201.3	4	4	1	5948.326	1202.7
12578.06	10239.95	9752.29	8954.23	8491.73	14295.77	12962.04	16642.09	1023.62	295.61	281.18	688.44	356.54	810.93	255.93	7742.35	175.35	354.73	569.94	4490	231.6	942.55	198.53	2928.14	2289.29	319.49	642.16	310.93	17469.75	1931.64	5209.12	8090.93	169	0.924	1474.63	200.811	4	4	1	6466.63	1203.189
22646.491	18047.326	16689.961	9900.8	13934.417	21244.239	21737.935	29628.748	1282.239	986.074	520.113	1035.935	6836.522	10692.143	403.757	7901.996	238.987	381.443	166.652	2774.109	4736.252	475.5	148.643	10277.539	3572.139	349.078	664.143	359.848	191.683	10357.9	342.035	11395.804	388.701	0.768	521.905	209.815	4	4	1	5513.905	1194.185
20014.854	16564.98	15316.391	12953.517	12862.722	21661.947	19883.391	26197.351	990.517	362.132	383.881	546.861	1781.344	6658.033	383.894	7390.543	223.98	366.238	173.748	1684.781	506.808	2637.748	136.781	5072.497	3289.272	388.132	530.874	341.914	3883.371	4944.318	2223.086	12235.993	255.191	0.909	1131.479	205.241	4	4	1	6123.479	1198.759
18003.531	14574.038	13710.146	11829.462	11799.692	19485.992	18301.754	24955.569	1262.977	404.715	458.808	722.015	3988.715	3359.785	383.392	9976.162	228.269	338.369	457.023	1419.6	1875.485	571.754	138.077	5724.469	2764.338	364.038	476.877	341.885	6084.031	8903.423	2000.023	10547.523	219.7	0.914	1192.791	203.35	4	4	1	6184.791	1200.65
16852.262	13653.179	13057.488	11235.536	11091.702	17962.286	16880.071	23233.345	838.298	386.524	376.083	467.869	3011.583	5148.988	358.679	7918.905	224.381	349.786	172.845	1392.345	899.81	566.262	132.536	6662.345	3350.607	361.786	561.226	337.06	3269.238	7826.083	876.821	10254.988	141.96	0.992	1271.726	202.197	4	4	1	6263.726	1201.803
22041.239	17551.341	17251.955	10311.92	14411.898	21791.409	22588.591	27547.278	973.835	324.097	301.812	926.477	6560.824	4142.199	236.898	6752.733	182.693	371.33	131.79	2835.597	4455.278	319.585	139.222	5293.79	3705.875	375.494	399.119	364.977	501.045	10700.983	346.182	10917.432	297.441	0.895	536.745	206.708	4	4	1	5528.745	1197.292
22984.223	18612.947	18030.957	11719.021	14913.809	22438.787	23309.872	30390.5	934.915	357.255	304.085	697.798	6026.383	4319.989	321.851	8062.702	192.372	397.713	144.649	2547.181	9791.968	492.755	148.872	6196.489	2969.053	360.255	436.904	332.362	143.117	12067.277	375.479	12339.67	158.86	0.999	737.308	203.257	4	4	1	5729.308	1200.743
25838.536	21182.471	20535.657	12939.721	16894.3	25045.671	26079.643	33507.657	1180.407	356.836	309.757	819.393	4328.943	5883.729	336.264	8649.936	190.757	346.164	135.821	1407.514	5115.893	514.357	146.329	6563.157	3162.593	357.157	647.807	368.007	557.221	10396.564	407.929	13865.707	236.6	0.942	760.324	204.453	4	4	1	5752.324	1199.547
16031.97	13080.121	11958.687	9250.596	10232.111	17045.04	16367.838	24012.939	1471.212	619.687	536.061	700.909	3282.919	4884.051	486.737	9368	245.869	313.061	184.465	898.293	936.99	614.788	155.778	10388.869	2689.859	353.354	1291.626	389.838	929.162	7610.253	502.98	11713.02	167.31	0.99	890.114	203.109	4	4	1	5882.114	1200.891
23188.35	19325.88	18063.406	14485.611	15415.115	25195.432	24022.671	29496.748	1376.543	390.774	324.782	1036.098	4696.65	4929.671	419.35	8468.778	185.158	382.496	180.761	1649.782	28903.188	448.333	155.765	4999.607	2835.056	333.547	499.564	340.479	538.906	7204.893	327.021	9985.141	395.461	0.818	1009.857	208.589	4	4	1	6001.857	1195.411
14562.184	11918.583	10793.738	9621.883	9312.932	16214.252	14701.544	20466.515	889.942	362.252	344.777	698.379	3484.951	3611.825	425.359	7798.311	200.359	379.932	158.631	693.553	1290.019	671.476	130.311	5164.165	2371.398	392.049	470.408	330.476	609.874	5715.485	522.786	8267.718	174.07	0.996	1105.803	203.829	4	4	1	6097.803	1200.171
19512.54	15658.063	14452.675	12266.325	12469	20129.357	19213.127	28503.444	1296.754	552.421	491.437	609.587	2910.825	4689.325	409.683	7923.429	239.452	350.611	251.849	2499.984	673.952	488.635	163.651	10164.984	2505.69	387.865	425.214	329.556	6000.611	4855.032	2009.683	9251.222	212.94	0.911	1258.814	205.607	4	4	1	6250.814	1198.393
24023.068	19742.594	18524.023	15919.383	15959.248	25471.323	24419.188	32828.714	1075.805	420.286	386.03	641.368	4736.128	6290.361	419.271	10217.812	223.06	563.835	214.489	1011.632	1193.932	969.594	138.94	5808.556	4577.579	344.556	715.398	338.218	1611.699	7905.504	643.744	9360.338	224.77	0.909	1341.821	204.584	4	4	1	6333.821	1199.416
21656.624	17555.341	16819.071	14367.965	14456.565	23251.965	22146.176	28911.294	850.118	373.635	374.659	571.906	2765.435	6563.518	367.965	6934.247	197.753	320.976	149.459	2800.388	618.235	445.353	134.729	4904.847	3126.647	376.247	671.953	339.047	4503.024	6299.635	1701.412	10018.718	143.65	0.989	1498.466	203.236	4	4	1	6490.466	1200.764
19201.181	15416.957	14641.298	13131.894	12786.596	20642.543	19122.532	25595.979	1184.096	402.287	352.351	419.106	4949.255	5147.989	344.234	9169.287	234.968	543.862	189.394	1713.032	1079.085	642.777	131.128	4311.032	6478.33	363.723	397.415	317.17	1523.213	6872.723	648.585	5640.904	158.86	0.985	1528.553	203.851	4	4	1	6520.553	1200.149
22773.431	17669.538	16883.081	14503.475	14152.625	22221.538	20898.812	30586.844	1531.119	673.069	594.456	885.125	5342.119	4473.606	429.512	12303.55	364.912	482.644	274.506	1843.744	4338.425	748.488	133.569	12762.869	4431.725	499.938	428.85	318.488	1219.256	8879.806	755.225	10833.475	270.401	0.929	1591.21	205.709	4	4	1	6583.21	1198.291
27404.192	21685.199	19712.974	9792.709	15528.642	23561.874	23565.225	29591.934	1211.43	501.285	442.053	738.629	5621.497	8644.139	406.53	8323.523	248.483	377.265	181.987	1255.536	1163.444	640.55	151.212	5414.98	4096.947	378.821	1695.742	325.623	746.364	6326.272	505.232	11700.881	255.191	0.953	428.781	205.516	4	4	1	5420.781	1198.484
20293.489	16121.947	15682.887	9521.045	13061.226	19609.195	20502.992	25882.489	881.534	334.594	291.256	650.992	4085.451	5481.571	266.699	7285.075	189.068	305.203	147.083	1327.835	2441.707	400.594	140.12	5379.398	2935.038	353.113	590.135	374.586	424.767	7042.895	448.03	12144.759	224.77	0.946	556.562	205.483	4	4	1	5548.562	1198.517
26920.479	21866.008	21402.512	12310.744	17021.926	25271.182	26624.273	32866.975	966.116	348.719	308.174	785.76	2069.661	5314.917	273.347	6824.777	205.24	285.355	170.702	1068.198	1934.769	320.876	149.355	5490.901	2991.851	368.413	695.289	363.719	1927.727	4531.174	969.182	14822.86	204.49	0.948	579.806	205.771	4	4	1	5571.806	1198.229
16851.656	13647.011	12874.756	11047.144	11066.122	17709.878	16893.544	23421.478	932.489	371.867	360.756	714.933	4149.778	4053.133	384.933	7323.644	202.089	343.844	152.222	1065.456	1404.2	530.933	141.644	6260.522	3179.233	380.033	460.322	342.044	1179.522	8094.133	944.433	9995.267	152.1	0.976	1286.12	204.822	4	4	1	6278.12	1199.178
16152.774	13068.198	11797.274	10800.915	10311.396	17151.321	16072.764	25091.538	914.962	483.962	440.491	650.368	3352.604	4315.028	445.755	9243.962	251.104	272.528	182.104	773.179	711.311	714.972	128.019	10508.774	1883.368	358.453	733.623	361.991	489.868	5641.651	726.972	12353.83	179.14	0.98	1372.949	205.596	4	4	1	6364.949	1198.404
15086.947	11982.105	11223.242	9975.084	9913.779	16240.821	15574.653	22096.453	1048.158	463.737	448.432	780.105	2493.968	5037.463	405.074	8302.189	206.211	240.968	171.926	3380.189	1114.389	461.863	144.253	6994.242	1450.368	354.611	574.463	344.316	7456.516	3888.411	4193.589	10159.884	160.55	0.996	1509.527	205.079	4	4	1	6501.527	1198.921
21672.752	16859.496	16768.219	13702.839	14554.533	21826.496	21618.234	27301.839	1148.474	387.825	294.759	950.46	6183.117	2705.153	275.584	6571.036	215.088	467.416	275.489	2676.766	12309.752	483.708	159.686	3920.54	4424.657	290	301.299	301.496	1961.912	10199.832	567.401	6692.197	231.53	0.912	1570.425	207.398	4	4	1	6562.425	1196.602
26862.143	21268.214	19989.089	10212.259	15947.634	23596.08	24693.527	30934.741	1613.482	527.036	581.768	996.036	8058.634	3717.5	388.125	6977.92	237.589	341.714	169.339	2633.42	7112.232	494.545	150.518	6876.545	2994.571	320.214	960.991	328.643	293.83	13622.839	428.705	11731.455	189.28	0.943	444.658	207.466	4	4	1	5436.658	1196.534
17621.757	14021.595	13034.739	7928.856	10859.243	16813.477	17126.207	22757.856	1042.018	454.369	371.09	646.261	4918.468	4795.108	380.847	7843.946	221.009	291.613	151.658	996.099	804.297	587.315	143.667	7643.387	2543.586	399.081	1055.081	332.306	445.721	6934.892	418.405	12512.532	187.59	0.964	507.252	206.554	4	4	1	5499.252	1197.446
16935.476	13821.709	12607.194	8431.126	10697.223	17382.893	17129.544	24419.971	1029.583	438.379	433.32	713.456	4380.029	5328.864	389.049	8579.447	221.233	223.68	156.524	897.369	585.311	495.563	147.66	8524.408	1535.155	418.466	876.699	372.214	1162.233	9492.136	1026.864	14065	174.07	0.996	618.264	206.53	4	4	1	5610.264	1197.47
20430.937	16589.532	15844.984	12431.595	13564.111	22203.397	21323.968	27273.119	1152.746	333.857	361.603	663.841	1713.532	3005.643	400.841	7920.627	183.325	308.96	148.897	2952.754	501.444	428.817	132.373	5365.603	2664.683	402.96	2134.73	345.413	8169.714	6242.889	926.476	13633.484	212.94	0.948	944.276	206.772	4	4	1	5936.276	1197.228
17793.439	14821.206	13413.402	11907.626	11664.121	20187.888	18167.15	25216.252	1795.673	476.579	502.626	1263.841	6327.121	2365.224	458.869	9037.533	267.794	393.85	167.785	2683.897	10796.832	652.701	143.299	7150.103	3160.757	333.131	387.785	340.785	2094.019	12236.542	809.14	8930.234	180.83	0.958	1094.874	206.269	4	4	1	6086.874	1197.731
15006.011	12141	11300.819	10174.085	9846.926	16725.085	15287.287	20619.106	866.787	335.628	377.032	670	4119.936	3795.096	389.574	8158.33	226.532	298.33	195.181	1225.915	884.787	557.245	144.319	5135.117	1993.713	371.564	438.745	352.936	3365.468	8445.851	2464.394	10668.553	158.86	0.985	1151.801	205.027	4	4	1	6143.801	1198.973
21930.618	17787.845	17005.127	14467.791	14524.464	24171.809	22332.673	28358.473	1216.009	405.355	500.382	927.6	4673.145	3247.464	356.264	8340.055	273.764	410.009	263.545	2329.918	6765.027	464.764	140.5	4768.782	5746.791	351.764	417.927	336.927	4950.836	11121.436	1800.636	10250.355	185.9	0.955	1179.893	206.594	4	4	1	6171.893	1197.406
23754.256	19022.167	18503.333	15397.156	15733.644	24981.222	24064.622	30142.322	1149.267	361.056	365.467	709.133	11233.533	3009.689	296.022	10106.189	242.578	455.856	173.933	4123.856	10382.333	726.944	130.078	5684.289	6339.022	344.7	386.411	366.522	771.222	18488.067	512.956	9172.344	152.1	0.943	1227.938	204.36	4	4	1	6219.938	1199.64
20404.948	16084.917	15554.51	12976.74	13178.104	20676.594	20011.458	26195.042	1334.042	362.167	372.865	553.083	9352.01	3584.51	328.333	11008.656	231.969	352.979	159.885	3302.052	6169.135	638.167	137.167	6803.677	5455.719	340.938	412.885	352.542	589.135	14908.271	475.865	10012.135	162.24	0.973	1237.953	205.211	4	4	1	6229.953	1198.789
17258.259	13968.212	13365.882	11469.929	11479.929	18521.059	17685.765	24278.365	1006.141	415	409.071	575.4	3741.894	5037.976	391.271	7787.859	206.906	374.741	171.106	1196.247	924.847	566.129	142.071	7326.365	3487.776	407.235	501.071	348.682	2009.953	8199.129	1524.918	10641.376	143.65	1	1278.154	205.423	4	4	1	6270.154	1198.577
15527.528	12568.652	11380.191	9959.281	9770.101	15801.472	14955.798	23100.09	1044.517	419.067	410.539	536.225	3915.775	4492.865	398.247	9311.596	229.056	278.281	214.843	1060.135	810.517	1134.225	144.348	7975.888	1972.079	467.944	786.213	344.573	2676.64	5525.539	968.449	9946.506	150.41	0.999	1359.151	206.459	4	4	1	6351.151	1197.541
27713.268	22564.928	20035.732	17282.711	17214.567	28081.381	26838.309	41899.392	1993.01	989.485	838.577	985.124	7407.021	4065.526	667.67	9358.165	404.464	741.546	252.062	2154.546	5279.763	679.206	168.608	15188.299	9105.526	342.794	435.134	371.052	542	8734.557	416.959	6892.495	163.93	0.97	1420.922	206.479	4	4	1	6412.922	1197.521
20281.642	15997.032	15382.053	13250.084	13201.726	20870.989	19816.074	25879.316	1086.716	390.611	372	505.347	3259.484	5486.168	343.263	8014.074	184.526	463.789	184.737	1768.695	1475.263	732.874	130.958	3989.263	4248.768	364.358	390.316	326.968	2371.832	5270.568	815.768	6128.568	160.55	0.996	1545.982	205.626	4	4	1	6537.982	1198.374
18237.953	14085.858	14074.802	11691.679	11863.33	18417.84	17822.962	23144.962	1165.792	335.585	312.406	904.189	6493.179	2674.594	287.547	7029.292	240.906	467.368	173.396	3909.557	17217.84	463.245	123.557	4272.028	4506.934	323.557	348.991	309.585	203.849	13854.057	352.906	5910.245	179.14	0.98	1559.597	206.234	4	4	1	6551.597	1197.766
[truncated: 156,953 more rows]
