# Supplementary material for: Highly multiplexed immunofluorescence imaging of human tissues and tumors using t-CyCIF and conventional optical microscopes
Source: eLife. 2018 Jul 11;7:e31657. doi: 10.7554/eLife.31657 (PMC6075866; doi:10.7554/eLife.31657)
Supplement: Figure 8—source data 1. [file elife-31657-fig8-data1.zip]

Archive with 1 entries (1 files):
- Figure8_viSNEcyt.fcs
