# Supplementary material for: Highly multiplexed immunofluorescence imaging of human tissues and tumors using t-CyCIF and conventional optical microscopes
Source: eLife. 2018 Jul 11;7:e31657. doi: 10.7554/eLife.31657 (PMC6075866; doi:10.7554/eLife.31657)
Supplement: Figure 9—source data 1. [file elife-31657-fig9-data1.xlsx]

## Sheet: Sheet1
mean(n=200)	CD3+ cells	CD8+ cells	PD-1+ cells	PD-L1+ cells	VEGFR2+ cells
SMA low regions	0.346387	0.222204	0.065077	0.0365808	0.140199
SMA high regions	0.170568	0.0740991	0.00845849	0.00417447	0.287015
all regions	0.42681	0.290149	0.0913109	0.0516236	0.0723659
std(n=200)	CD3+ cells	CD8+ cells	PD-1+ cells	PD-L1+ cells	VEGFR2+ cells
SMA low regions	0.00363578	0.00285147	0.00175875	0.00132802	0.00258402
SMA high regions	0.00464811	0.00347614	0.00116869	0.000766552	0.00601918
all regions	0.00421229	0.00394077	0.00244394	0.00185297	0.00223295
