# Supplementary material for: Highly multiplexed immunofluorescence imaging of human tissues and tumors using t-CyCIF and conventional optical microscopes
Source: eLife. 2018 Jul 11;7:e31657. doi: 10.7554/eLife.31657 (PMC6075866; doi:10.7554/eLife.31657)
Supplement: Figure 9—source data 2. [file elife-31657-fig9-data2.csv]

Hoechst1	Hoechst2	Hoechst3	Hoechst4	Hoechst5	Hoechst6	Hoechst7	Hoechst8	Hoechst9	Hoechst10	Hoechst11	Hoechst12	Hoechst13	Alexa488	CD3	MITF	NF1	PD1	pS6	EGFR	MET	Ecad	NESTIN	PCNA	p53	MitoGreen	Alexa555	VEGFR1	PDL1_Abcam	Pax8	CD4	CD45	VEGFR2	AR	CD86	CD31_PE	Keratin	FAP	ActinRed	Alexa647	CD8	S100A4	Ncad_R647	PDL1	CD3_R647	CD45RO	pSTAT3	Vim	CD31	Tubb3
7047.055	9953.033	12522.484	9673.418	9445.407	6099.989	10272.527	5384.308	8890.198	8754.132	5246.692	5722.725	262.516	502.341	8167.429	669.297	124.055	266.275	2541.692	826.692	411.088	699.593	258.198	917.077	130.396	384.857	162.648	261.802	119.11	112.22	413.78	1386.78	2603.319	66.396	95.242	38.516	369.78	48.418	49.989	207.374	734.099	3132.956	363.824	127.264	876.33	697.396	127.22	3601.582	75.956	640.571
5401.356	9141.402	10438.46	8770.218	7525.747	5867.126	9849.356	5890.563	8531.391	8228.977	5069.218	7098.494	5393.793	422.828	894.356	176.563	125.253	184.184	597.839	431.989	280.816	422.575	324.333	493.586	182.471	3283.506	114.46	114.264	84.368	89.655	95.977	464.057	1808.793	86.793	149.414	90.437	81.885	74.138	318.782	113.954	746.609	6729.494	203.839	68.241	294.138	308.057	107.828	9817.356	76.713	1188.425
6767.488	11863.262	14654.125	12065.025	10681.2	8160.312	13879.488	8643.888	12301.1	11856.85	7966.65	11968.612	9946.825	374.875	493.262	489.262	111.525	212.738	651.662	990.362	474.775	10139.35	392.775	488.762	113.262	6022.638	146.812	167.688	68.675	61.938	91.438	206.038	4969.888	76.625	106.788	108.662	20916.925	63.988	413.125	134.1	210.825	199.35	99.162	59.188	120.775	99.312	213.1	741.075	294.45	1741.238
6236.729	9183.425	11173.357	9093.923	8523.44	6708.565	10509.908	5945.923	8664.589	10369.502	8762.7	6667.647	5314.415	303.778	417.691	163.242	105.638	145.024	296.894	207.213	132.575	207.449	234.502	211.986	96.077	2833.483	79.121	79.952	55.242	63.623	56.889	296.135	1768.512	68.778	109.947	52.28	70.29	74.193	175.382	90.43	128.493	366.063	116.594	94.222	242.647	149.536	86.618	10016.213	68.599	616.56
13883.336	20102.008	19425.27	18686.008	16883.303	12634.139	18509.82	9994.467	14298.32	11410.623	5385.213	1952.541	1568.885	544.893	632.287	409.385	147.82	232.533	245.795	485.131	564.426	11537.869	319.754	175.779	62.254	1305.566	183.549	227.393	96.918	158.123	90.172	316.279	1686.27	78.787	142.016	91.164	10127.984	58.426	127.033	196.115	232.016	440.803	220.107	75.557	260.902	144.311	84.82	747.082	232.885	538.943
10894.631	15009.769	14262.492	15139.008	14075.423	11880.654	15864.085	10382.754	13931.746	14353.831	8419.885	8436.392	6394.954	375.369	569.854	141.685	96.192	142.077	169.677	245.662	140.777	217.231	218.162	129.969	100.023	3400.654	80.792	92.3	59.577	83.677	205.023	519.015	1975.385	75.546	150.154	54.085	86.615	61.269	213.4	171.023	607.5	1649.931	167.838	71.377	336.1	124.031	101.662	11721.915	68.685	253.892
6453.328	8979.62	11829.883	9274.467	8434.54	6099.832	10778.182	6173.876	9159.38	7601.285	154.212	95.255	111.657	552.277	1155.423	250.066	161.35	251.08	2411.489	314.81	249.219	554.292	201.307	82.372	67.613	55.219	169.182	174.642	160.124	170.686	277.547	1331.058	1484.591	49.577	104.255	54.65	52.46	43.328	57.912	242.606	983.526	4374.453	365.664	268.248	490.226	892.365	220.241	3153.036	82.81	82.372
6871.121	11404.121	15042.637	12100.67	12255.626	10252.022	12467.67	6745.725	10199.451	9921.143	5498.846	7397.527	5066.56	326.56	440.692	144.462	76.857	114.385	262.637	228.055	142.835	1880.835	109.637	94.681	102.418	2414.67	83.319	88.549	54.352	71.758	92.077	197.121	2832.022	46.462	81.407	49.549	653.857	52.659	126.264	157.484	118.527	551.132	198.385	116.956	408.857	354.088	101.615	2503.341	103.132	194.286
6842.871	9759.388	10836.412	9667	8822.271	6923.082	12586.376	6898.965	10022	10468.776	7447.282	10852.894	8733.176	436.224	1746.447	255.376	124.647	179.612	746.2	469.047	159.988	270.541	320.329	197.082	145.035	6140.541	100.329	105.612	71.082	90.576	106.365	195.188	4578.106	79.824	120.447	52.918	139.741	109.412	496.906	99.682	637.353	4087.224	262.459	66.341	267.471	401.482	79.212	5001.741	72.259	925.553
4278	8516.667	10717.323	8637.929	8014.101	6497.545	11103.111	7760.879	10566.657	11090.515	7812.737	9813.545	8398.212	598.758	419.727	247.96	132.03	191.859	305.131	117.434	187.778	260.424	234.98	270.889	107.172	3174.222	147.293	121.838	78.475	165.687	65.737	303.04	2561.263	64.394	152.293	48.515	61.848	64.929	249.03	219.192	291.818	1003.848	427.283	87.758	450.384	374.364	258.273	15094.556	63.242	955.444
8313.918	11962.588	13995.773	11769.113	11409.041	10010.351	13566.876	8296.351	10791.33	9896.99	6802.165	7981.351	5531.299	214.186	459.031	239.845	57.856	77.773	192.402	227.464	198	2466.021	118.639	103.423	78.866	2232.402	46.876	83.742	45.907	47.649	72.515	422.093	1231.959	50.856	75.784	43.99	858.072	42.361	166.289	83.268	677.196	721.814	100.309	63.557	163.289	158.278	165.062	1501.062	83.68	145.402
12773.405	19517.604	24918.775	18446.063	17415.441	12096.495	20771.568	8949.045	12932.82	9405.387	3988.973	3944.991	2267.225	563.964	890.568	300.054	198.811	233.261	306.523	231.135	279.964	297.856	272.261	174.18	103.342	4936.775	134.108	144.09	106.162	150.432	95.144	400.523	2751.604	76.405	257.622	69.432	85.703	139.405	225.55	187.162	282.261	504.072	315.072	94.559	372.45	220.91	365.09	10847.64	75.622	559.036
6772.327	9554.487	12853.566	10207.478	9645.867	7015.646	12935.664	6978.991	11016.522	10794.947	6140.69	8967.469	7025.292	489.504	3842.858	210.106	151.15	195.858	460.265	456.018	210.044	363.743	241.549	1400.673	124.832	6622.442	119.973	225.619	95.345	107.513	302.655	1291.133	951.54	61.54	92.531	60.487	73.062	116.195	426.186	145.062	625.664	1924.018	305.903	76.071	481.212	1004.354	90.566	2559.956	54.973	557.752
5788.727	8265.939	10246.475	8339.101	8169.596	4625.091	11414.162	5926.364	10716.96	10668.384	5268.98	6926.414	4586.182	938	1715.101	348.444	191.929	227.313	864.01	1530.556	588.465	1420.929	371.485	1053.869	125.02	4411.242	181.838	187.343	137.758	297.475	197.667	1309.071	4064.667	69.253	112.859	60.121	198.737	94.818	303.798	504.242	751.061	2323.273	853.354	151.727	1775.394	574.475	91.04	6330.455	63.525	674.444
5063.951	8346.481	9727.716	8321.333	7544.889	6168.21	9556.457	6529.753	8759.753	9119.691	6290.519	8761.914	7603.062	576.074	677.383	295.198	222.099	235.494	623.827	291.815	185.901	283.173	214.556	193.259	164.63	4592.679	148.469	133.901	74	194.877	70.827	226	2578.815	72.346	101.84	50.049	112.556	91.296	392.062	236.667	240.568	179.16	434.16	73.815	474.284	244.383	78.21	2865.642	70.568	754.506
7102.232	10423.99	12460.465	10346.737	9830.263	8627.636	12234.051	7476.212	10521.596	9431.152	6688.889	8549.949	5339.798	312.475	410.889	227.222	118.606	172.717	240.273	183.879	157.525	260.586	267.879	161.121	117.232	1997.919	81.091	123.636	78.505	113.717	98.586	390.586	2303.99	70.677	149.889	66.232	94.364	58.061	220.677	176.242	258.222	2550.818	248.384	63.828	352.869	286.101	107.535	9081.303	74.172	377.717
8134.349	12853.36	15168.698	13020.698	11994.884	9854.058	15627.372	10251.267	14726.942	15775.674	10197.209	14117.733	11740.337	301.163	3793.488	179.849	105.826	159.64	319.872	177.547	123.674	429.023	186.081	352.512	103.523	3659.733	83.465	140.907	93.349	128.802	129.988	298.221	2694.488	52.895	92.302	46.837	88.849	66.5	257.826	158.372	3612.163	4904.605	336.058	71.581	475.081	379.302	103.453	2991.953	51.698	570.198
9659.278	13416.111	16174.37	13476.87	12650.324	11276.833	15799.963	10514.306	13612.87	13685.194	10383.204	11855.843	9683.056	385.389	704.296	186.722	119.806	181.528	831.843	347.167	107.343	208.176	208.398	228	170.861	5992.926	75.769	98.167	76.926	80.602	116.315	420.417	5587.222	76.954	102.806	54.361	111.194	79.222	496.389	112.778	526.056	5552.269	136.213	61	241.759	225.324	234.056	7218.213	75.463	374.972
6198.13	9727.087	11769.342	8434.708	7151.18	4563.205	8845.193	4415.155	7129.385	6223.683	2211.932	100.857	98.839	327.242	6411.969	309.876	126.522	426.789	1581.019	714.398	393.404	1520.652	158.031	391.783	60.571	36.807	81.124	294.894	97.217	100.981	89.814	702.584	1719.137	63.901	96.801	49.441	280.938	53.149	53.081	129.783	3723.373	1170.28	429.727	85.441	733.106	955.379	201.062	1255.64	59.137	398.553
4658.57	6747.151	6724.527	6812.602	6411.903	5088.258	7955.301	4977.097	7283.323	6788.043	4216.14	5514.72	4582.946	323.667	1211.333	146.581	126.645	152.677	197.441	159.484	91.14	180.763	122.065	133.043	89.376	2602.473	78.161	101.344	54.398	268.71	65.882	494.892	2221.495	60.774	82.237	52.903	79.054	71.806	203.634	196.978	822.871	484.333	604.892	76.699	778.43	312.699	71.215	1891.839	63.441	147.151
5179.573	8782.625	11398.688	8964.698	8680.25	6904.146	13653.281	7894.865	11140.948	10271.417	7270.042	9719.25	7100.906	138.833	352.208	184.115	102.917	143.312	595.01	231.479	89.312	195.573	205.5	253.219	122.635	2678.292	79.792	99.26	54.385	102.656	75.188	258.417	5794.802	58.885	99.552	52.125	71.458	58.219	214.396	104.75	200.646	1092.792	233.26	57.25	339.125	298.25	153.677	2408.073	65.896	642.146
8138.175	12534.425	15135.275	12415.562	11262.712	9410.625	11351.012	7771.3	10211.338	11517.962	6389.95	6999.6	5409.45	321.85	1195.538	248.625	120.5	140.6	231.588	274.238	209.612	4026.1	188.225	145.475	127.062	4510.388	68.838	90.438	53.825	99.55	67.888	450.038	5091.488	67.262	238.575	50.6	3312.712	66.762	361.088	102.412	937.9	838.9	273.15	70.638	496.05	349.462	80.688	1399.475	60	265.175
10185.833	15357.631	17966.631	14465.131	13915.167	10105.793	16859.46	10456.682	16537.712	16714.551	9469.268	10478.146	8176.015	367.722	772.722	185.859	115.707	130.929	238.52	191.288	105.505	210.833	203.263	206.848	92.98	2630.066	100.232	104.879	66.04	130.601	70.788	215.662	2047.49	65.601	135.96	65.758	67.798	137.091	201.737	167.303	577.035	1102.793	291.737	81.823	314.939	160.5	139.606	4111.48	92.561	449.237
9108.935	14337.748	16135.431	12797.935	10526.854	8363.252	12874.276	8374.878	11145.382	10757.35	6400.268	8452.447	6888.602	344.602	6985.26	339.919	123.691	486.122	346.098	725.146	233.35	494.61	396.878	607.837	122.846	4111.179	136.886	400.878	131.211	94.732	95.61	843.252	1326.301	67.65	101.285	62.333	78.358	67.114	255.813	99.122	6888.951	927.407	181.886	146.488	578.041	1132.447	82.48	3145.65	72.203	674.106
10154.12	15628.61	17878.287	15068.243	13208.398	11180.849	15404.295	10332.47	13421.096	12818.335	9021.179	8501.323	14680.566	433.61	771.247	299.275	123.936	201.59	357.984	1241.55	675.928	1711.442	198.733	223.665	103.223	4439.888	92.247	96.382	64.578	85.586	71.98	275.916	3042.837	63.705	101.45	61.665	3811.92	67.016	1854.024	140.829	182.594	1172.446	254.088	67.546	225.016	243.876	79.052	5975.562	73.849	606.649
6636.854	10833.271	12886.031	9495.812	7804.219	5061.823	9637.625	4704.438	7307.708	6766.875	3118.292	4634.573	3358.896	463.385	576.458	223.927	166.344	218.792	1370.927	648.219	380.188	2149.24	233.427	1824.875	135.365	3765.75	118.052	114.802	80.635	93.406	124.99	470.75	920.615	49.552	122.656	58.844	285.521	61.365	200.021	113.833	193.167	3367.156	365.49	136.365	292.385	470.656	146.75	2313.167	83.083	574.51
5699.723	8783.639	11326.555	9142.126	8838.739	6114.378	11319.496	6020.294	9803.387	9819.571	5935.529	7434.092	5938.378	346.588	931.655	442.941	115.807	180.025	1211.168	1536.529	415.294	2199.16	294.605	4391.966	138.84	4390.218	76.429	126.437	60.538	98.529	86.303	572.076	3078.95	63.168	81.496	59.639	387.866	59.639	199.168	120.588	675.647	1136.143	448.824	120.462	347.269	284.311	98.832	3830.857	101.975	618.748
12487.675	18000.415	20387.765	17596.135	16320.245	13977.955	13882.58	9650.06	13363.06	11689.975	8584.41	9229.73	7529.755	600.01	3790.58	403.27	220.53	291.8	1583.655	334.555	155.365	319.46	220.065	148.33	123.105	4161.42	159.685	264.04	129.84	202.39	150.005	761.605	2709.9	65.545	120.66	53.095	70.395	81.985	310.29	410.665	2438.735	3907.72	430.095	93.555	647.935	495.995	87.755	4248.5	62.905	683.895
6810.353	12396.807	15670.118	12436.064	11596.588	9465.791	16116.043	10823.011	15169.551	14603.85	10227.364	13506.834	10605.663	566.652	2399.829	222.364	150.38	176.979	557.027	204.209	122.396	272.631	190.54	232.829	119.139	3009.037	122.46	138.364	84.209	166.476	161.326	244.952	5043.524	65.016	148.578	54.604	73.267	76.995	257.594	147.171	518.572	2130.802	355.16	85.048	528.321	433.791	99.465	2903.358	67.556	677.866
3624.859	5973.556	7322.659	5719.015	4695.104	3237.444	11552.889	4226.015	7861.704	5974.052	2829.474	5453.496	3519.17	217.4	7668.563	216.659	80.333	229.733	335.556	613.148	243.756	988.511	190.541	559.578	122.119	4609.074	65.17	349.778	105.422	91.6	140.756	898.911	2315.763	63.77	135.281	49.519	128.822	70.526	168.652	95.163	3898.222	1189.711	365.074	170.97	643.963	2171.689	92.207	2958.422	69.437	351.622
2816.013	4216.076	5299.367	3948.924	3571.089	2300.392	4507.975	2337.595	3851.899	4273.367	3233.329	1842.405	3100.418	560.949	1145.101	268.063	114.19	227.025	331.633	277.696	133.405	295.608	226.392	1496.342	139.747	3812.861	149.797	213.696	82.468	193.57	168.291	1533.823	1187.595	59.051	91.089	48.139	264.342	106.57	372.038	195.734	976.329	2880.835	405.633	94.139	507.443	673.633	69.595	3393.544	54.494	647.633
6743.446	9678.13	11293	9141.467	8527.141	7449.543	10139.098	6709.576	7954.478	7777.848	5896.467	7882.728	6807.761	302.348	928.533	427.837	101.239	285.75	753.967	944.902	1060.391	1528.609	188.217	212.761	106.359	4693.293	113.098	126.272	65.609	50.826	49.728	193.663	2543.043	57.804	98.522	46.033	18569.62	57.207	318.413	125.424	866.424	783.674	169.315	66.848	200.62	127.315	123.293	2712.239	72.37	550.467
11679.38	18831.787	20094.293	19517.42	17234.667	15982.553	20588.38	16651.587	18774.3	19571.093	15433.613	21560.64	17233.513	289.693	3708.62	219.04	115.567	280.36	211.78	155.973	85.567	208.233	127.52	176.673	94.82	3553.267	56.7	121.127	118.42	145.147	181.513	420.687	1711.833	39.98	69.973	41.987	88.613	49.48	219.92	222.593	688.513	1766.78	473	92.273	678.68	863.833	97.553	2980.133	86.333	334.867
10614.983	16247.414	19310.017	15630.621	14905.931	11870.267	17744.836	10903.19	16196.948	15785.948	10262.647	12834.845	9675.224	349.784	2338.569	156.276	130.578	149.819	169.276	225.362	98.112	248.922	178.853	149.181	100.224	3664.293	75.164	126.931	86.681	169.241	148.914	557.371	4853.957	58.879	115.474	59.845	74.138	85.276	249.922	175.69	247.034	7045.267	378.784	61.069	424.466	378.336	63.819	5748.293	69.31	269.509
5329.34	8697.146	10944.01	8894.806	8499.777	6512.864	12270.767	6720.816	11046.748	11234.553	6468.738	9428.388	7500.466	195.709	303.078	229.864	106.456	128.117	175.757	260.583	122.738	191.835	102.961	228.33	115.262	2147.68	70.388	87.738	59.602	64.796	47.243	245.806	599.194	57.019	89.398	40.068	63.33	59.408	226.524	75.379	113.777	100.039	149.602	72.67	162.913	116.194	128.942	1125.835	47.65	375.262
4908.642	7753.321	9169.443	7769.981	6596.717	5172.764	7760.708	5630.66	7016.594	7346.17	4870.783	7172.302	5677.698	272.142	5005.538	198.226	126.623	251.349	314.198	369.406	191.632	585.349	122.717	261.415	94.415	3185.406	65.972	225.689	77.396	100.991	74.943	852.358	536.66	44.538	83.302	46.604	83.217	43.962	161.934	176.679	4030.651	734.066	388.302	149.66	670	1035.17	105.16	1913.953	81.349	409.509
5150.957	8463.309	10039.525	7957.266	6592.201	4435.288	8517.453	4770.719	7149.007	6776.698	3743.309	1542.957	3132.259	401.835	1539.194	333.396	124.54	223.784	1754.453	497.482	447.626	1827.719	114.266	1005.223	88.763	2295.899	140.813	136.317	77.309	102.489	130.914	793.914	1514.64	58.957	116.835	41.885	478.137	47.698	170.928	124.568	878.043	3642.878	301.468	149.827	344.554	601.151	168.424	2671.964	69.022	459.331
5616.422	8177.037	10480.826	8251.358	8201.147	6725.239	10895.954	6667.376	9391.716	8443.899	5632.899	4882.872	3714.899	272.22	672.532	106.385	93.679	111.45	153.908	195.413	86.725	165.349	113.817	102.358	69.615	1683.486	70.413	74.706	56.505	131.954	41.064	356.11	3872.514	44.716	75.211	40.606	79.679	52.156	106.394	260.257	849.495	163.11	434.835	71.459	544.367	303.56	1189.459	2245.541	77.22	196.505
7379.267	10865.828	13411.966	11128.621	10767.198	9011.612	13994.078	8780.741	12333.155	10568.216	7383.638	10491.31	9012.802	421.621	1000.121	186.026	173.397	168.888	408.302	219.371	144.543	297.897	204.147	225.414	125.526	4067.431	88.44	91	71.284	225.129	76.603	262.862	3414.655	54.198	89.664	61.948	68.612	107.043	227.517	387.793	351.69	651.922	658.328	180.241	724.276	358.198	146.69	3221.69	152.009	372.741
7414.148	10363.23	11113.874	9673.393	9086.689	6725.296	11194.156	5695.074	8807.548	13075.926	1232.022	1353.296	955.244	576.674	612.163	227.778	130.452	162.081	151.97	175.578	129.563	190.696	178.593	75.393	74.889	998.252	131.578	183.37	126.6	126.556	99.37	881.733	2184.978	71.081	146.696	56.4	53.733	51.133	116.933	293.726	215.933	11399.37	262.867	81.926	476.644	331.963	70.993	2966.793	73.363	134.23
9024.636	13456.1	15141.455	13574.527	13584.427	10240.545	17215.091	9371.991	13191.945	12518.845	7217.618	9045.336	6909.464	191.018	2830.491	138.618	80.836	147.1	142.9	527.118	78.382	139.545	105.627	96	95.173	2528.055	62.382	136.891	68.773	51.109	105.836	285.382	531.964	44.227	63.891	45.182	73.009	62.2	126.545	157.373	1884	9852.5	174.773	75.145	347.209	320.855	83.955	1880.082	72.745	396.582
9847.279	14469.066	16772.262	13882.074	13310.402	9326.475	17398.885	9187.328	15293.418	14508.77	7313.139	8651.754	5624.402	448.541	8170.18	276.713	111.238	317.631	1416.033	1125.803	601.811	1484.426	326.975	1052.025	130.59	3851.959	202.23	284.705	129.393	78.033	131.27	1469.631	4726.082	54.5	139.074	55.098	308.475	71.369	218.32	195.959	4031.615	1581.549	322	173.541	673.041	1124.984	153.672	3955.639	62.393	761.852
9135.58	13232.911	15765.973	13322.688	12365.518	10573.839	15687.152	10828.732	14344.75	13089.241	10544.214	12921.018	10907.679	384.42	511.321	328.357	130.67	266.241	661.188	361.152	287.866	8565.036	327.964	579.911	137.259	4963.045	107.304	110.795	72.482	83.321	82.714	100.438	1839.598	65.643	81.5	53.321	4804.732	73.848	386.58	129.696	291.625	3996.634	157.625	76.464	185.857	148	93.866	1620.67	89.08	326.911
5012.81	7519.198	9640.948	7557.509	7278.371	5943.784	9206.871	5809.759	7602.353	7578.569	4939.784	6240.078	4431.431	302.474	492.362	307.612	95.397	150.724	620.259	317.621	103.017	225.578	148.991	101.888	88.138	1799.284	95.509	111.259	62.828	91.44	55.509	353.707	6434.448	61.853	88.879	54.422	174.103	63.664	142.741	97.948	567.784	228.086	242.862	78.397	287.741	202.793	981.284	6569.543	75.017	411.776
6381.989	10225.71	12938.92	10121.705	9417.091	7211.938	12425.568	7069.375	10118.608	10837.943	5671.136	7559.188	5808.824	313.71	490.545	226.034	157.676	133.602	265.67	228.091	99.398	179.523	184.227	105.011	87.438	2091.557	102.074	113.159	64.301	170.273	88.017	411.222	689.619	55.102	117.733	52.222	77.71	60.574	197.381	164.562	251.5	1971.875	486.466	96.932	504.591	273.523	84.352	4514.199	60.148	348.483
11997.358	16461.425	19594.267	15717.758	14674.092	12115.192	17732.183	11835.983	15644.675	14935.517	10751.517	13652.592	10169.933	407.417	1554.208	246.25	146.675	197.15	240.092	183.375	244.8	540.292	270.467	228.75	191.825	5191.808	97.792	107.042	93.2	101.283	84.258	437.525	1698.175	76.133	108.183	58.225	330.1	94.658	419.833	127.408	1019.075	8561.875	210.5	71.942	351.367	410.217	118.767	7616.092	75.058	435.858
9343.735	12874.995	12674.934	13560.085	12428.877	9321.066	14723.209	8513.251	13420.417	13675.246	8197.142	11277.919	8887.275	558.085	2059.36	254.066	193.915	344.479	626.948	418.749	520.754	10568.716	456.749	315.806	197.275	8416.005	87.379	134.384	94.431	145.18	97.256	451.82	14580.1	80.616	129.64	59.967	7975.156	101.758	478.436	427.128	2475.678	1503.403	389.265	102.436	1457.664	647.602	79.668	1087.886	79.398	905.9
6727.26	10256.473	12015.22	9566.327	7732.9	5511.78	9704.7	5314.433	7875.767	7457.187	6120.633	8224.78	5661.073	287.293	12757.56	226.873	105.913	353.02	483.793	279.513	172.06	343.387	148.793	2882.527	234.453	5411.68	89.56	633.387	149.68	97.987	123.8	1497.66	1795.167	57.327	142.033	47.293	99.993	102.373	323.36	110.367	12805.373	2684.9	287.787	152.9	1047.353	2437.213	156.953	2499.173	65.927	1138.587
7703.71	10138.731	12579.892	11258.086	10746.882	8765.011	12926.946	7220.925	14362.118	9240.914	4746.527	5330.054	3381.011	285.355	832.312	344.742	113.806	186.108	406.871	717.29	1012.516	279.591	119.828	90.441	120.839	5009.376	97.151	137.785	69.968	83.054	60.011	216.032	9379.538	94.71	115.935	44.538	342.075	73.398	318.763	209.28	217.043	334.699	145.204	67.699	304.613	169.172	58.441	2296.398	67.043	126.043
8140.481	14252.574	17252.926	14321.222	13305.833	11844.704	16945.537	13365.361	16218.454	17223.981	13570.694	16888.861	13858.565	445.389	2677.917	198.722	85.269	150.639	716.463	144.222	121.88	293.056	147.167	369.185	81.065	1896.87	111.417	170.991	78.685	98.62	81.056	651.917	3364.287	57.139	109.593	48.648	55.741	47.667	196.685	100.574	2377.824	1672.231	224.38	77.667	404.787	413.796	143.176	6405.963	68.954	530.009
4085.506	6663.793	8282.08	6522.759	5086.563	3349.23	6311.138	3391.701	5087.644	4625.46	2269.701	3165.644	2530.437	397.046	853.54	217.977	110	154.425	1724.77	1250.448	571.966	2316.782	159.552	570.989	78.552	3240.299	101.747	132.517	58.115	139.782	94.368	511.885	2443.851	48.115	89.057	50.632	458.023	57.851	191.954	127.414	627.931	608.356	742.644	106.736	352.655	367.977	89.736	1749.805	68.368	575.517
6986.92	10600.23	12740.25	10067.87	9304.78	7232	11561.48	7920.56	9868.23	9038.37	5026.56	1502.66	4910.33	422.44	598.84	214.35	112.24	156.36	1293.88	963.58	329.42	2372.79	189.67	986.19	77.64	2688.09	86.65	92.79	56.77	89.03	123.14	785.83	1072.11	49.12	97.81	47.06	285.14	45.26	184.25	104.17	183.38	5650.99	295.2	99.85	341.34	418.76	108.96	3275.79	61.1	577.92
5121.916	8163.947	9733.495	8200.211	7702.621	6171.653	10355.8	6139.8	8903.389	8823.389	5323.179	7276.589	5348.958	179.358	3109.474	102.695	74.305	87.411	109.937	93.432	70.884	173.411	122.074	84.147	63.6	1437.568	50.463	112.179	61.874	88.116	51.547	658.084	1493.947	43.453	116.421	48.989	62.221	45.021	111.284	116.358	922.274	297.874	233.379	64.263	329.074	206.526	72.832	1107.147	68.4	216.895
8960.799	12639.324	15525.09	12447.992	11629.984	10100.598	14172.889	10202.693	13206.311	13588.672	9472.352	11717.848	8649.578	143.34	704.775	126.791	97.66	120.012	428.881	210.955	102.594	637.291	132.213	174.791	132.602	3476.52	57.635	61.783	52.934	96.299	69.291	147.033	4722.201	63.332	83.996	50.324	160.934	53.406	199.352	99.947	142.602	3459.061	319.705	72.594	364.758	258.049	188.738	4591.443	72.668	257.332
5967.356	9751.627	11649.178	9614.729	8495.576	7479.415	11123.814	7624.331	9312.229	8056.415	5910.864	7855.11	5920.195	271.805	6921.805	308.61	116.703	215.5	341.042	164.678	99.542	182.585	91.992	95.373	80.924	2202.873	74.398	217.373	142.966	223.975	439.805	843.839	4781.534	70.932	104.025	41.466	97.186	49.347	217.975	109.839	322.212	3228.941	813.746	132.153	883.28	850.051	82.712	3930.873	67.737	221.339
8497.736	12482.253	14732.22	12359.945	11390.363	10119.857	13642.341	9933.934	12315.824	11532.451	8362.868	9444.703	7835.286	469.692	2342.835	228.714	125.516	202.418	237.385	193.462	154.044	206.769	234.967	257.242	143.758	4256.747	107.769	137.67	84.396	118.912	157.165	918.088	7299.22	80.418	122.11	55.912	66.198	78.022	352.615	128.758	232.33	10058.286	283.956	85.67	426.286	403.154	129.451	13536.143	72.67	437.132
6202.806	8768.028	12161.87	9438.398	8932.926	6041.37	11193.593	5909.213	8965.898	9447.111	5324.778	7721.907	6333.028	556.361	1263.898	334.037	172.241	283.704	3321.287	1499.852	675.565	2051.407	300.546	2375.333	162.343	7237.815	160.546	182.639	78.676	155.815	106.972	860.046	3251.537	54.167	85.222	72.426	240.824	97.944	466.519	181.417	621.852	663.333	481.259	114.87	476.963	460.981	397.315	2798.657	60.241	710.194
4641.643	6881.51	8715.133	6730.796	5912.347	3941.878	7957.449	4104.051	6486.806	6942.031	395.796	437.898	142.98	437.469	728.306	208.622	137.827	210.816	2408.816	1333.52	717.776	1901.153	307.01	278.388	77.276	199.643	184.286	177.918	66.255	173.765	71.796	646.714	4471.204	71.041	88.571	66.776	90.51	52.459	49.592	174.898	459.5	578.857	872.52	90.755	389.184	690.469	391.571	2110.939	64.469	208.918
7050.219	9013.5	11576.456	9385.167	8941.711	6205.746	11215.693	5683.123	9148.474	9226.912	5193.991	595	106.026	544.64	493.254	269.956	109.351	166.263	2220.789	1276.307	423.298	1786.605	197.035	799.632	51	55.947	79.096	97.693	55.921	70.465	82.719	632.763	2099.14	42.254	98.079	60	810.877	48.921	47.132	159.026	106.307	717.395	189.658	90.711	283.553	296.982	1218.377	9482.096	68.421	605.184
6474.953	9755.849	12329.075	9764	9583.981	6149.17	12309.226	6262.528	10551.755	10456.019	5125.142	6298.113	5274.047	378.179	536.557	269.83	119.717	219.123	349.802	485.943	140.745	574.377	298.472	201.925	129.17	4552.057	101.717	122.226	73	106.406	71.368	276.481	15180.906	74.179	101.642	67.802	81.726	175.811	276.868	147.387	223.434	286.151	220.104	82.17	224.792	154.434	235.509	1260.953	84.387	655.849
6541.99	11315.406	13140.851	11244.851	8971.228	6709.822	11959.446	6962.881	10125.95	9677.525	5394.624	7641.525	5743.584	538.178	4423.861	353.703	168.307	313.99	352.228	171.267	164.406	354.426	242.584	888.881	142.149	5265.941	144.426	279.911	136.644	169.644	231.228	489.99	8969.683	66.307	177.158	57.911	70.97	93.158	331.812	285.267	1676.238	1791.277	353.089	173.465	677.475	722.149	119.545	2714.683	77.752	661.703
4421.598	6729.11	8295.366	6275.293	5031.915	3486.646	7857.11	4034	6539.805	8277.793	83.622	117.463	124.463	396.232	21840.622	371.756	183.939	991.573	979.427	430.085	282.415	830.378	344.378	82.024	57.573	65.89	71.768	1040.366	213.305	150.11	171.024	2283.427	1925.976	57.427	147.732	53.915	58.573	46.256	58.61	121.829	20531.134	946.305	429.061	141.878	1779.793	3224.22	85.463	4513.585	59.671	72.402
11177.778	15885.84	18226.642	15238.728	14960.506	12528.42	18238.802	11102.593	15737.185	12482.074	8480.852	11196.284	8389.012	220.123	1361	213.914	69.938	123.062	368.63	295.321	112.568	197.938	157.519	142.654	71.716	2013.173	60.272	92.136	74.827	55.247	99.235	308.864	1599.235	70.012	84.457	51.012	57.741	69.111	109.198	102.593	142.222	6359.877	136.025	97	235.136	272.333	211.222	5418.901	107.728	562.086
5978.706	9108.176	10856.961	8550.255	7916.225	5502.431	9758.412	4881.069	7601.941	6545.657	3974.745	4165.941	3178.755	406.814	1144.598	375.324	112.588	198.618	1744.52	1151.725	431.245	1913.912	176.412	840.235	63.471	3260.206	104.137	169.206	68.333	92.814	124.588	899	1876.392	55.5	88.471	44.451	417.824	46.755	223.314	110.412	238.569	856.833	313.833	91.549	294.098	402.02	140.971	1782.245	64.902	584.529
5466.244	8435.956	10197.811	7981.456	7626.067	5530.856	10748.289	5044.622	8286.633	7451.222	4330.6	5356.122	4210.2	337.233	360.267	148.444	125.667	149.611	330.956	215.456	171.622	180	169.989	124.833	89.056	2445.433	76.156	78.511	64.378	210.544	78.056	279.033	3583.278	73.556	137.478	50.878	75.267	100.3	185.978	241.267	344.578	604.689	484.722	64.911	496.556	285.8	82.467	13662.167	68.744	537.678
5243.728	8151.652	9722.283	8033.315	7608.935	6479.152	9408.37	5688.163	8054.75	8215.12	5199.554	6544.739	4488.054	164.011	291.087	134.37	70.359	157.207	211.533	265.272	71.293	116.076	141.283	96.38	79.804	1846.413	73.087	74.076	45.641	51.011	74.413	232.717	3933.435	46.674	114.25	49.609	63.924	67.565	110.217	81.087	113.63	247.163	113.12	74.75	148.5	109.207	144.424	5277.696	79.522	361.076
8048.553	13121.67	15388.291	13855.126	12897.728	9737.039	15473.544	9422.379	13975.379	14157.184	9180.524	13226.951	11845.33	636.398	1000.66	336.854	219.641	331.495	2216.709	655.641	247.718	531.922	383.456	426.291	232.447	8372.369	151.592	118.602	86.825	77.33	91.408	124.165	4586.563	95.214	105.796	85.165	104.932	231.408	568.728	114.291	194.359	82.68	183.738	74.602	195.252	140.854	167.466	4895.311	72.476	1706.961
6273.544	10014.33	11833.359	9569.961	8481.583	6723.282	18301.748	7501.447	9595.942	9900.379	6865.65	9204.029	6867.602	323.816	5532.165	328.864	127.485	548.126	4588.078	2300.252	754.641	4044.194	231.078	4541.592	152	1799.282	86.699	312.767	121.447	120.087	127	1499.893	5541.689	57.388	129.835	48.136	572.262	62.097	155.34	96.097	4555.757	1745.709	548.262	212.65	674.301	1895.602	166.893	5369.816	64.505	415.214
8990.284	11793.061	14442.066	11773.259	11336.213	8213.508	13547.594	7897.528	12393.34	12714.188	7191.711	8772.548	9111.396	677.203	4942.99	310.03	145.695	321.665	553.32	453.132	194.365	313.406	193.117	2094.838	141.223	8680.355	158.802	267.36	120.782	124.853	194.437	1455.076	1605.914	59.162	94.919	52.863	53.904	86.665	523.041	164.107	3776.863	3233.518	437.076	139.472	655.878	1515.594	136.497	2743.173	79.365	304.076
10118.746	14537.686	17402.136	15087.593	14469.492	13099.458	16049.017	11711.983	14690.966	16508.89	13168.271	16573.441	13859.746	283.661	1787.331	185.763	85.432	161.636	1253.627	358.559	125.466	341.093	244.466	434.458	124.924	5394.737	70.305	104.314	68.475	115.119	99.975	365.89	4855.78	76.703	71.322	54.025	61.822	71.551	403.915	199.22	1964.305	1484.822	283.831	81.856	490.415	288.822	474.186	3222	71	457.644
5637.904	9031.715	11055.39	9243.636	8510.061	6161.693	11620.311	6493.667	10300.346	10232.303	5668.873	8618.592	7127.623	344.912	2177.504	226.417	137.746	287.741	534.193	245.224	150.018	352.14	189.228	283.719	123.807	4557.965	102.408	125.882	83.553	180.386	133.579	229.132	1979.513	59.434	105.947	62.768	85.285	76.925	320.588	155.36	248.728	2703.982	482.456	80.518	605.917	340.053	118.009	2457.127	65.175	840.522
8842.672	12328.39	13724.821	12938.415	12145.831	9630.374	15080.154	8537.99	13403.682	12653.518	6531.641	7415.538	5758.492	770.805	719.667	173.379	165.174	208.523	250.159	300.585	169.415	259.231	320.221	177.708	95.179	3735.4	117.851	129.154	72.221	237.759	119.072	1205.841	9669.954	79.549	127.503	62.267	79.564	74.754	241.569	445.744	349.903	12387.662	578.328	75.646	1407.836	671.385	63.313	5423.154	64.287	258.949
6710.906	9798.165	11846.882	9620.012	9204	8013.835	9619.765	7194.753	9239.259	8976.365	6780.341	1323.906	1306.188	177.376	6124.941	290.965	114.859	168.035	544.576	1010.941	548.188	1427.965	190.294	180.929	93.376	2714.071	59.976	191.824	99.024	70.165	57.882	664.518	5195.553	57.812	102.294	41.741	2396.682	59.435	183.365	259.918	7605.282	2261.365	379.976	86.165	617.988	407.518	90.506	6844.259	78.365	1038.718
6112.742	11711.629	12683.876	10914.787	9091.461	6851.135	10627.18	5473.247	8925	8525.798	4139.337	5861.697	3435.809	310.258	1378.517	440.899	109.169	151.135	667.146	845.236	321.213	1586.011	216.247	403.966	88.225	2609.876	102.461	231.472	84.989	101.64	167.944	527.91	1521.697	56.157	195.64	53.584	496.876	129.416	137.382	82.112	1092.371	2566.191	235.798	105.472	265.034	557.18	135.022	3593.247	67.697	347.528
5176.233	7662.872	9772.849	7686.872	7071.465	5777.081	9244.547	5973.198	7978.814	7860.302	5566.128	7731.198	6012.988	307.302	341.558	134.477	105.36	153.942	415.791	337.581	110.14	171.058	174.744	127.5	85.977	2245.337	64.756	65	56.919	92.616	53.558	161.942	5732.279	50.651	88.663	41.081	58.5	70.988	175.372	147.849	145.895	113.151	242.93	69.43	230.279	173.302	358.523	4701.291	70.279	317.547
7287.903	11119.272	13466.502	10714.627	10400.853	7741.152	13289.954	7476.507	11643.714	10569.24	6470.461	7906.442	6068.323	300.654	1399.332	199.419	79.636	121.53	455.318	200.991	133.406	219.24	245.793	164.599	71.793	2658.429	84.521	158.553	62.442	65.041	81.618	435.194	4936.323	57.461	195.032	64.295	72.576	76.747	159.889	99.318	829.691	1095.986	176.184	68.779	233.23	120.894	187.088	28863.032	70.175	384.724
7083.667	13111.792	16211.975	12925.314	11222.874	7522.736	14444.101	6383.566	10158.151	8627.679	2922.987	3101.321	1394.497	312.931	3612.931	189.887	133.868	178.377	201.107	200.321	140.912	286.415	136.981	94.497	72.252	2191.881	77.22	179.981	67.289	118.761	109.019	281.459	615.792	54.836	96.887	49.352	66.893	85.465	101.579	171.547	1809.899	2266.893	399.107	113.616	701.119	353.465	62.195	2743.182	90.107	138.893
7457.192	10132.775	12801.841	9898.912	9473.198	6807.104	12321.522	7075.181	11200.659	11304.368	6231.758	7365.687	5215.83	635.06	3675.808	326.071	168.824	257.011	2172.714	630.192	386.038	1177.989	281.934	2611.005	186.967	4539.714	411.731	279.808	112.22	179.566	170.648	842.615	2036.742	159.143	112.56	59.725	335.187	102.973	338.401	367.764	740.055	1368.654	619.918	126.731	692.571	724.192	275.962	1389.407	65.137	327.379
3543.988	6627.256	8080.085	6579.598	6138.634	4997.683	8190.402	5638.012	7461.78	7719.232	5639.744	7568.28	5926.476	287.171	343.585	143.756	74.89	132.902	453.171	165.293	91.902	173.341	164.902	213.61	87.841	1841.085	81.061	79.085	70.878	114.695	91.646	236.146	5228.354	77.805	95.122	63.683	90.037	68.805	206.72	134.463	191.72	129.951	308.89	59.744	392.671	210.39	248.268	1537.89	52.5	561.634
9705.137	15165.232	17747.947	14916.905	13343.495	11514.642	16285.368	12919.695	14774.821	15562.674	2926.947	188.863	115.611	1017.137	6331.832	430.684	282.884	436.042	612.158	221.811	204.853	880.568	250.832	211.589	61.284	68.084	297.526	281.526	137.737	185.632	162.4	726.442	4841.905	87.137	176.432	64.053	7075.684	44.232	66.326	268.063	4136.516	1718.747	439.884	104.926	791.242	949.432	188.663	16729.505	67.042	620.642
6325.784	10853.009	12280.009	10084.694	8773.108	6133.622	10590.216	5282.027	8461.703	7716.784	3329.27	3699.342	1991.604	310.369	6829.757	280.369	123.117	221	577.739	1084.459	479.18	1772.117	150.405	141.126	84.955	2281.838	114.559	399.793	120.378	103.009	106.883	684.171	1063.108	54.559	133.279	59.766	373.523	113.333	145.486	105.928	4890.297	817.982	363.144	124.658	546.108	645.568	73.297	3023.982	64.225	158.387
7972.92	12149.893	14991.616	12278.406	11564.121	10294.915	15965.634	9710.933	12452.107	13568.71	9903.594	12499.125	9997.232	358.692	1973.781	280.75	163.21	262.866	600.205	525.665	295.393	7973	399.871	282.438	140.562	5643.799	74.839	185.223	94.42	137.33	143.598	690.192	3689.121	89.469	123.982	59.116	5634.121	90.08	419.58	159.228	1696.071	1556.464	294.634	105.973	505.29	515.469	277.393	3800.696	76.67	1077.183
4282.623	6136.16	7756.604	6086.028	5972.358	4747.67	7118.981	4904.208	6366.877	6476.368	4868.679	6536.481	5129.84	815.802	548.057	319.368	195.406	339.849	199.481	373.472	360.113	11475.425	303.453	246.415	98.387	3775.868	77.509	86.5	62.085	431.085	63.632	230.085	6706.972	50.5	92.849	55.368	3870.302	62.245	270.915	835.858	478.368	776.84	1437.83	74.038	1581.047	763.434	72.396	1603.566	70.415	2170.868
6689.784	8670.613	9899.495	8704.054	7281.234	5540.622	9111.586	5686.982	8099.829	7607.748	3475.784	4187.874	3402.703	322.991	2785.162	307.405	105.811	176.991	208.063	179.207	137.432	270.748	159.396	256.396	60.748	2880.234	127.486	187.126	81.054	112.045	175.775	684.982	1456.739	50.964	108.333	52.676	365.505	71.18	170.622	102.694	2508.667	1611.009	261.595	112.568	467.027	440.919	90.982	5461.387	54.495	291.892
5975.229	8851	11057.161	9179.025	8716.025	6767.297	10781.661	6609.297	10052.39	9961.932	5916.627	4602.89	3840.525	292.839	471.28	136.542	94.161	130.669	451.534	290.661	100.568	121.458	180.483	104.169	91.941	4006.703	82.407	103.822	43.169	135.008	98.441	376.186	10351.28	67.339	150	48.797	56.864	86.966	284.788	154.297	338.153	219.822	309.314	68.992	620.178	197.102	698.119	4609.424	59.602	276.297
4328.848	7339.036	9051.571	7346.482	5893.08	3529.982	7641.188	4054.955	6272.464	6275.071	3199.161	4821.991	4617.58	523.982	1044.366	245.018	149.634	224.991	1824.732	1551.848	798.696	3036.179	254.098	2403.821	151.089	5954.866	148.491	148.268	97.661	109.509	134.473	434.696	3062.714	68.759	116.259	64.911	373.304	63.196	375.312	130.214	610.679	3945.143	616.661	136.196	298.991	494.304	239.589	2971.607	64.777	777.821
9984.403	15189.77	18315.683	15177.122	13284.583	11144.885	16278.871	11413.978	13773.532	12957.439	9522.964	12561.518	10157.317	390.165	593.719	301.295	131.245	233.424	197.683	500.748	519.511	15635.065	422.748	314.115	118.957	3904.424	104.324	138.612	71.806	98.849	95.223	373.065	1080.496	62.957	115.993	86.065	21657.072	55.014	293.403	112.072	213.158	1891.604	141.086	64.345	187.914	280.691	103.813	2323.986	187.165	1647.576
6406.552	8999.8	11609.008	9095.576	8766.288	7176	10985.392	7397.176	9307.608	9114.456	5440.4	6753.296	5248.336	273.72	352.072	191.624	104.632	120.424	370.592	242.336	103.984	172.936	154.744	101.36	73.392	1759.096	72.08	84.472	56.824	95.056	96.368	245.96	5692.976	61.896	122.184	46.816	79.104	54.384	170.224	103.264	129.432	810.12	217.568	80.256	242.328	215.232	307.576	6108.616	81.184	226.52
6048.664	8924.691	10260.727	9115.255	8546.409	7774.818	10170.645	7090.309	8805.464	9490.036	7573	9792.8	8274.382	214.345	528.509	229.245	89.827	165.809	406.536	810.336	946.655	1139.9	160.7	205.673	101.718	3848.7	73.8	74.709	56.455	61.536	64.727	138.018	2788.918	72.927	89.791	46.555	8892.255	61.5	210.227	141.436	184.909	230.055	163.873	88.209	181.136	141.055	103.809	3450.973	74.009	338.336
6728.773	8821.705	12040.386	9560.011	9760.886	7363.364	13098.614	6618.727	10194.932	8331.352	4900.875	5650.83	4438.602	722.307	517.307	118.318	172.636	219.409	146.08	133.886	154.182	138.92	136.239	134.75	92.068	1617.42	94.591	101.898	49.318	306.25	53.898	213.92	986.602	53.091	87.011	48.273	82.58	60.125	152.045	698.455	517.625	486.011	911.864	110.557	1108.034	477.318	132.17	2511.557	105.227	590.614
8094.292	13900.168	15746.672	12702.547	10540.015	7486.672	14358.241	8158.234	11469.985	10702.248	6192.241	8731.927	7054.803	689.182	17105.613	571.642	271.467	471.08	607.058	1575.752	606.715	4847.92	361.007	1367.591	172.482	6106.423	159.153	797.314	243.985	201.46	148.54	1750.153	3321.956	68.723	226.467	60.905	740.847	79.496	440.474	170.044	16396.526	6905.394	538.774	215.175	1330.343	1680.015	90.168	14546.387	67.022	1088.664
11711.471	17198.195	17026.103	16976.552	15987.966	12357.069	19469.437	12709.471	17203.747	17983.632	11534.563	15326.103	17820.471	454.759	865.586	384.575	164.023	261.69	392.023	787.655	236.241	418.379	974.494	321.793	168.161	10131.207	140.057	146.483	111.368	84.425	118.368	163.103	1747.943	490.644	104.368	71.655	102.368	304.552	537.356	118.908	144.713	1315.655	107.402	161.115	180.425	177.448	209.425	1528.345	77.264	682.023
8490.972	12035.506	14402.708	12426.101	12025.101	8671.809	15577.051	7933.68	13669.517	12564.225	6529.281	7209.006	5874.32	410.062	511.365	276.393	110.028	170.382	215.062	353.91	284.18	7968.348	220.876	188.174	98.236	4179.388	100.848	138.444	66.157	114.101	70.719	290.011	1307.298	67.185	88.242	82.298	14251.691	79.899	317.601	126.309	248.742	341.949	215.674	66.174	291.225	144.202	95.129	186.831	176.253	347.562
8693.5	12835.683	15862.944	13156	12307.23	10871.444	15064.81	10992.929	15501.841	13676.024	9488.571	11827.254	6748.333	360.722	2271.73	200.714	109.19	164.421	282.802	189.357	106.429	249.714	138.897	121.413	60.825	1916.119	89.405	159.714	77.778	111.246	122.817	635.706	6116.571	51.302	103.817	51.984	83.119	62.397	143.167	161.937	3008.825	6598.214	301.841	51.508	531.54	471.246	91.294	7608.5	83.238	259.167
6966.57	9941.172	12375.344	9597.903	9562.559	7506.387	12277.161	6766.301	9951.86	9048.151	5597.376	5900.097	3554.624	417.677	418.226	174.774	112.742	124.839	610.376	285.516	115.968	212.978	167.129	202.269	119.054	1627.237	92.161	109.161	58.204	126.29	75.366	404.957	1878.258	59.258	154.86	56.602	78.527	101.419	128.731	197.022	248.505	361.806	306.957	79.409	410.817	189.172	81.452	2309.344	63.935	286.667
6170.238	9574.623	11176.27	9652.566	8342.172	7126.295	10833.377	7005.23	8798.705	8661.32	6095.32	8113.746	6515.984	419.623	599.025	326.098	112.09	185.09	525.508	918.287	225.721	14335.861	454.656	285.32	97.844	4604.951	127.828	148.557	60.18	84.877	75.967	276.025	3613.139	49.32	94.41	113.689	23318.41	64.975	281.246	138.828	174.279	408	149.377	71.533	166	124.393	90.59	806.164	425.803	515.516
7626.881	11057.881	14316.762	11544.713	10872.861	9422.812	11620.743	8954.347	12638.069	12149.277	8333.406	9911.198	8110.703	373.01	416.693	417.693	138.495	164.614	589.723	577.139	122.743	229.455	171.634	146.158	92.99	2657.119	75.495	88.614	57.188	82.426	86.713	414.129	6011.733	70.95	155.762	51.97	64.713	79.158	277.109	90.851	355.673	685.871	189.109	77.297	217.307	100.634	137.752	8684.97	64.851	1090.604
6995.436	9340.949	11512.744	9259.231	8463.949	6707.282	10351.013	6568.59	9294.013	9456.731	6700.397	8266.551	7289.538	578.423	1547.359	763.436	159.654	225.859	1122.808	836.705	274.936	715.872	176.538	2836.051	156.577	6395.833	139.449	179	59.795	213.038	105.013	1176.474	2773.372	61.231	108	45.321	162.218	56.821	459.385	423.962	1512.474	286.256	579.308	114.885	843.885	642.064	151.256	4890.397	63.051	558.115
9022.27	12858.258	15196.674	12775.854	12435.787	10268.191	15268.303	9814.236	13143.404	10444.697	5334.303	8509.539	5748.82	378.764	634.348	213.809	210.045	133.461	250.708	205.382	127.573	211.888	152.135	151.989	201.393	4249.899	110.101	137.944	61.596	237.809	75.888	210.91	923.753	42.876	85.011	54.787	182.517	129.528	230.36	614.618	703.697	352.303	670.899	92.775	646.382	211.281	211.337	4227.438	69.191	992.708
4955.761	8644.783	10596.337	8500.402	7451.543	4764.837	9741.88	4514.652	7543.283	7378.891	3209.13	4607.554	3099.174	258.022	3110.543	165.826	98	200.261	184.207	242.75	221.337	532.337	146.239	347.62	73.576	2939.587	65.5	140.402	72.924	89.098	120.5	437.098	762.793	55.543	114.337	52.576	172.12	76.207	153.739	107.87	4671.902	1808.924	193.62	105.543	441.5	654.25	106.152	2920.522	63.5	383.587
8626.947	11988.4	14205.965	11868.741	10626.3	9093.876	12701.553	9803.129	12352.518	11636.006	8977.406	9142.994	7198.329	186.082	753.041	276.694	86.918	187.441	499.029	1112.188	1156.918	2563.412	179.776	316.094	134.106	6356.947	86.806	122.282	68.394	80.276	70.759	107.518	9818.812	69.747	111.624	52.494	29610.153	80.329	482.012	176.771	254.865	330.959	206.976	62.482	229.535	125.729	103.376	8669.718	64.265	471.682
8026.625	11672.816	7265.224	11762.921	10603.507	8104.092	12627.033	7218.763	11874.77	11383.73	5993.224	7043.454	5440.414	448.355	1866.086	244.467	141.539	196.079	309.855	561.283	168.046	654.947	139.671	120.743	94.007	3496.684	112.257	228.178	90.612	91.783	86.809	423.289	2360.901	98.197	141.961	50.934	3151.783	82.382	247.928	167.316	1966.829	2510.283	145.421	82.987	407.375	282.48	81.678	2718.092	66.566	173.664
5372.918	8925.602	10739.429	8405.745	7169.653	4783.112	8869.357	4799.633	7143.929	6951.959	3947.847	6233.49	4409.878	443.418	1605.276	459.745	145.776	226.837	2052.5	899.082	458.418	1445.51	181.122	1205.061	137.684	3873.184	85.786	141.796	61.582	120.163	93.49	315.5	2333.245	52.602	102.531	55.643	177.643	55.173	186.837	107.755	1414.367	782.541	416.622	109.163	351.776	454.296	141.459	4910.102	67.102	583.653
14331.198	19419.439	18038.476	19393.492	16967.92	16018.679	18577.241	13817.77	15001.23	16748.813	13804.059	16663.102	12354.128	206.086	6977.668	111.321	75.064	210.102	230.465	264.856	108.235	171.743	142.84	184.203	83.193	2183.38	57.561	126.38	94.797	55.011	267.973	1078.267	1359.947	53.166	75.615	46.091	73.481	58.631	124.449	134.299	476.722	4774.428	147.62	160.262	591.075	847.711	147.39	4649.332	152.711	165.123
7118.875	10610.398	11895.539	10794.336	10699.945	8392.648	14052.469	8033.953	11433.523	11366.875	6992.82	9192.688	7150.102	145.922	860.273	184.023	78.023	90.523	539.023	180.555	114.898	204.547	123.984	150.578	96.562	2444.938	41.812	77.266	51.984	58.039	55.047	166.547	2500.969	52.883	71.227	44.906	97.086	72.312	134.812	86.594	689.047	1318.148	128.984	78.781	149.992	138.562	200.648	2249.586	67.766	424.781
7244.516	11061.077	13225.769	11097.626	9876.527	8269.352	12941.044	8831.747	11670.11	11961.066	8273.648	11618.308	10004.824	282.835	1613.363	205.714	134.462	232.308	317.967	858.11	510.495	1221.165	173.429	249.462	112.418	5142.945	69.121	136.396	71.769	77.253	62.813	194.429	3132.121	58.143	94.396	52.791	3690.934	70.495	350.121	124.637	2532.297	693.835	240.736	69.319	274.429	247.341	138.725	7970.538	65.484	439.802
8014.627	12858.314	14781	13068.549	11694.657	8335.147	15067.608	8019.343	12529.578	12513.765	5983.559	8962.176	6630.784	456.216	730.725	255	139.039	185.255	169.412	229.431	184.069	376.637	297.196	233.206	113.245	4507.627	126.961	93.186	69.598	85.461	71.098	213.961	1138.922	71.059	86.049	46.137	58.49	63.48	212.49	98.951	166.333	381.99	205.304	98.549	331.804	311.176	118.794	4611.176	99.461	440.157
4385.039	6864.49	8087.784	6245.52	5092.863	3373.931	6217.775	3226.931	5339.706	5246.069	1348.059	1878.294	1422.667	279.873	3933.284	138.667	89.059	215.863	132.294	185.245	90.745	301.069	156.157	306.01	95.902	1597.137	79.333	233.275	83.363	90.912	152.51	1106.931	7599.461	58.853	61.765	51.98	77.255	51.5	107.49	275.873	4634.039	912.961	233.941	109.824	513.941	1621.392	130.608	1976.206	85.686	344.196
6184.607	10257.548	11371.071	9168.202	7561.643	5392.81	8988.929	5497.643	7053.905	8196.893	4316.131	6625.583	5194.917	466.56	15243.964	338.357	161.631	992.714	1925.821	1417.107	395.131	2940.75	348.071	851.012	173.298	4067.512	128.548	757.155	215.952	169.726	323.274	1830.917	5917.524	60.048	101.869	59.167	242.905	74.464	322.964	187.274	10171.821	1808	725.56	251.631	1241.738	2015.131	105.405	2489.321	70.226	925.31
5019.455	7331.616	9104.232	7034.889	6728.758	5589.141	8941.465	5928.02	8099.758	7730.758	5902.121	6806.475	5574.101	937.606	630.293	188.323	214.919	200.869	345.192	98.374	110.596	163.828	211.374	176.929	86.566	1652.273	132.626	165.323	60.424	486.101	46.99	516.636	3739.626	52.566	110.515	57.566	54.717	43.081	176.596	971.172	779.808	168.818	1132.152	82.495	1414.323	628.323	415.303	8585.889	72.646	1250.182
11371.739	16227.471	15728.303	15515.361	14335.866	11991.042	15844.445	11549.655	12495.605	12786.319	9399.336	11156.261	12727.076	750.832	859.479	142.908	78.151	118.739	165	281.496	107.328	1246.025	204.193	558.109	89.286	2711.303	127.605	151.05	71.866	77.479	183.134	556.176	3294.479	52.218	58.118	58.361	2107.092	119.555	191.235	168.412	322.597	9727.454	211.874	69.916	301.706	450.664	109.882	4362.403	88.185	304.79
6510.45	10163.512	11503.008	8572.295	6752.605	4818.837	9267.86	5172.434	7858.101	8925.907	5029.039	3971.636	3405	437.93	8454.047	279.922	126.163	274.868	125.233	299.667	213.395	563.543	531.744	485.915	142.884	4113.612	117.496	523.698	127.961	130.016	203.38	1857.38	1764.969	73.946	126.736	67.829	74.465	71.388	273.388	102.062	7293.357	1250.411	399.512	117.388	704.674	1782.101	149.178	2604.752	63.705	626.023
6207.059	10061.01	12075.485	9653.644	8132.881	5775.525	14710.871	5603.98	8783.416	8347.624	5089.911	5934.941	4444.178	440.436	12056.069	387.723	161.584	494.782	1489.554	1347.812	367.614	690.802	277.614	816.069	158.079	4323.921	135.505	617.604	162.188	118.228	250.505	1151.634	4321.881	77.624	147.168	60.337	156.307	83.307	340.119	95.059	5243.327	2378.782	884.713	139.614	895.584	1620.347	194.426	2065.772	64.465	489.426
8041.66	11457.736	13329.934	10607.538	10084.302	7043.358	11106.509	5988.557	9706.434	9377.264	5690.774	7015.406	5393.821	381.33	1488.142	261.179	88.896	180.358	1691.821	789.349	314.226	1935.16	139.113	2585.132	119.019	4340.104	99.83	105.925	58.83	56.792	58.189	389.66	2867.321	52.16	55.575	61.689	357.896	66.547	224.906	143.934	1011.953	2265.981	215.387	112.066	236.726	230.047	175.151	2283.491	80.877	514.34
4795.675	6870.149	7002.342	6854.281	6372.219	4546.684	8729.439	4903.904	7162.026	7173.053	4168.851	5708.789	6191.535	292.693	436.982	179.325	98.07	131.509	143.64	464.675	151.237	224.982	1928.491	143.877	110.868	7013.368	87.86	104.272	67.991	64.079	89.64	309.263	2019.044	86.632	112.509	60.711	293.053	151.307	561.658	78.456	107.035	718.228	333.596	67.868	140.105	85.254	78.746	7229.36	66.956	546.044
10446.954	15754.167	9316.241	14449.167	13634.778	9931.167	16734.204	8116.935	14028.074	10058.222	4730.38	6214.435	4435.352	427.019	706.972	188.269	142.148	138.917	189.796	208.917	111.102	2999.343	178.306	90.806	92.889	5024.565	104.611	142.685	60.472	73.981	92.759	502.056	1473.278	67.685	115.435	44.435	87.398	66.019	287.537	118.426	287.889	270.583	159.759	76.102	498.361	191.824	70.426	280.583	56.213	286.889
7970.042	11464.921	14438.505	11357.051	10520.148	8801.231	13459.986	9722.847	12207.745	12057.13	7956.329	10648.87	8469.509	657.153	2127.227	264.458	198	245.259	460.588	294.764	180.963	385.639	171.356	196.093	112.894	3636.449	137.241	186.662	92.981	268.759	131.556	633.653	5818.472	80.606	136.648	55.838	596.477	69.546	373.616	300.903	2238.778	1556.412	623.926	92.773	613.208	534.824	555.486	7849.125	85.546	974.667
10263.01	14746.614	17864.97	14317.653	13343.158	11402.069	19372.921	9653.337	11574.98	9147.525	6083.614	6388.406	5514.584	458.485	1043.139	377.693	128.307	225.317	658.911	632.752	615.347	27464.475	531.327	293.287	125.693	7579.802	106.257	150.129	78.545	99.881	69.455	340.743	14839.634	86.069	112.891	45.634	7169.802	95	401.614	221.178	239.04	840.713	190.574	85.584	391.644	271.277	99.109	452.099	67.139	560.257
7627.014	14025.87	18201.203	14571.906	13873.072	12147.188	16788.804	11808.493	15256.659	14042.92	9960.007	12365.949	8921.109	316.449	304.594	272.246	100.848	214.225	219.522	308.232	305.717	8571.761	256.087	330.217	104.217	2749.043	135.92	92.717	63.514	64	58.007	337.978	2446.964	58.862	108.152	53.217	4188.899	66.58	204.109	85.928	97.181	618.804	120.022	65.225	127.391	107.514	116.855	220.232	78.717	361.377
5165.405	7493.797	8655.304	7394.519	7097.684	5877.316	8822.165	5413.608	7462.506	7710.025	4749.038	6289	5155.127	165.937	200.089	125.823	73.633	72.899	234.557	512.215	265.215	930.342	123.759	102.886	88.696	4426.772	59.418	61.278	44.418	63.38	43.392	174.203	1386.633	41.177	77.215	55.114	1192.785	117.671	223.139	114.316	141.861	110.924	211.873	93.62	138.063	108.456	130.089	4530.468	81.481	254.759
7333.127	12398.255	14916.765	12551.333	12081.5	9907.559	11196.559	8239.265	10727.343	9195.284	6691.392	7492	5921.588	336.147	641.049	201.627	130.098	133	372.627	923.333	759.716	496.725	122.039	140.843	112.608	4975.402	91.363	75.873	55.765	122.196	65.637	144.422	6558.941	75.451	119.029	59.627	1044.392	104.784	456.902	180.039	149.363	206.755	253.069	72.314	409.882	250.451	94.275	9537.324	68.608	428.931
10126.168	13814.115	16823.858	14357.257	13873.513	10897.168	16745.088	10967.195	15601.381	15697.761	12009.425	12043.062	10145.106	532.372	1080.009	275.823	144.027	153.726	1253.372	696.788	335.124	477.221	217.699	715.469	100.761	4014.912	115.92	113.92	85.611	111.354	156.779	571.664	1689.292	52.788	85.027	64.646	111.947	55.504	306.496	132.327	561.504	4992.929	241	144.168	403.08	383.451	113.575	7025.628	70.248	809.248
6264.157	10102.275	13324.627	10300.029	10182.294	7761.069	13621.804	7155.696	11125.608	9311.01	5385.529	6005.225	3739.196	362.324	466.422	151.078	132.873	159.078	174.725	171.892	325.137	244.784	245.971	153.127	92.127	2260.02	85.735	95.99	67.304	148.02	55.48	342.735	2279.461	81.225	142.206	52.745	70.029	115.667	144.431	186.196	187.775	216.559	389.294	84.392	416.51	206.451	119.882	11423.216	77.078	410.775
7973.384	12803.667	14972.141	12713.909	11640.697	9214.182	15413.687	9917.99	14153.687	14325.444	9356.859	12271.101	9796.04	310.444	2422.687	210.737	129.475	148.02	163.798	115.141	100.646	321.263	128.485	167.111	89.091	2286.606	78.253	106.081	78.232	191.889	61.071	249.04	1799.505	51.697	155.505	56.818	74.232	54.192	230.859	162.626	1752.03	2758.04	435.01	77.03	535.697	250.303	76.929	2062.566	63.394	561.394
6871.732	10770.186	12954.227	11054.299	10119.495	7779.773	12703.021	8739.763	12111.155	12821.68	8989.67	12173.32	10237.072	581.495	836.206	271.67	203.299	227.041	283.588	208.588	253.258	406.052	429.969	386.856	209.897	7042.175	130.814	118.206	83.876	197.948	79.608	284.567	12387.113	62.402	123.33	72.33	70.68	81.814	524.082	665.392	571.814	434.268	391.722	67.588	504.351	334.866	134.144	5793.505	66.515	2167.351
5578.194	8875.806	10534.582	8156.245	6679.439	4820.357	7631.459	5025.582	7320.52	7969.48	4840.735	6853.592	5962.796	448.327	2165.847	181.857	100.673	175.153	1171.643	812.531	270.408	1252.949	204.643	1745.918	125.214	5758.378	112.684	191.469	89.469	157.765	142.265	1225.643	1877.367	52.633	104.255	45.959	139.867	88.061	420.816	142.5	1708.041	854.459	605.296	179.5	440.796	740.531	76.786	6615.857	71.071	968.327
6279.1	9507.412	10330.312	9727.712	9097.125	7155.425	11886.738	6985.125	9482.938	9760.45	6164.338	7795.688	5129.475	205.575	932.475	144.238	95.762	112.825	210.275	295.8	130.788	344.8	640.488	213.55	86.625	3261.012	67.362	91.4	72.2	55.9	72.875	128.3	2460.325	70.262	98.488	64.25	179.475	73.538	143.538	86.588	174.825	1366.412	127.662	58.838	209.075	135.262	120.438	7761.2	69.288	1044.138
8691.968	11963.484	14472.865	11473.684	11197.303	9125.019	12937.968	8176.948	11401.29	9999.858	6920.987	8243.458	7107.639	300.729	5000.806	153.135	87.09	111.458	176.871	160.219	116.348	151.252	124.29	241.503	67.265	2614.394	102.265	215.742	115.413	67.413	64.742	579.084	2229.29	74.929	103.097	44.974	72.052	60.768	197.29	91.09	2772.819	4079.923	148.316	86.065	390.806	471.019	83.819	3815.142	87.445	275.987
8589.168	13696.804	16446.145	13731.318	12448.336	10981.318	15729.299	12127.042	13919.636	14962.514	11356.664	16935.836	12481.491	329.355	2059.21	226.028	105.407	174.888	347.491	403.757	205.897	860.061	188.631	515.421	101.019	3055.318	66.126	108.958	68.154	70.743	114.523	552.481	1219.963	55.402	82.355	46.318	76.715	60.112	162.972	106.112	913.766	2141.664	238.706	142.271	360.818	577.715	162.346	2884.285	76.883	789.14
7416.356	10769.378	5492.356	11136.296	9863.793	7478.333	11800.037	6752.919	11924.667	11325.252	5268.259	6807.496	4811.8	300.4	2860.607	189.156	96.941	203.363	266.015	273.867	114.956	210.933	309.111	119.511	106.326	3383.504	157.459	379.067	85.4	71.83	78.711	544.467	7739.059	75.378	129.126	54.519	66.889	83.756	213.822	111	2787.341	4009.437	131.696	73.948	543.393	304.252	60.089	21230.296	68.667	165.044
5648.587	9258.942	11227.271	9305.032	8496.258	7159.471	12174.619	7130.71	10545.077	10814.29	7088.916	9746.677	7683.897	320.548	391.232	183.981	107.148	145.31	233.729	332.058	221.91	3205.594	170.284	230.206	117.968	2492.761	96.542	120.368	58.735	88.155	65.413	173	1952.181	54.523	86.239	69.8	7230.458	73.194	290.006	83.987	122.477	135.432	210.039	61.697	215.142	133.955	118.142	717.858	126.226	869.265
10145	14060.102	16386.955	14080.511	13353.125	11116.898	16697.659	10250.114	14259.67	13384.148	8696.614	10517.216	8821.773	357.591	1312.33	282.523	119.83	266.466	497.727	852.216	418.727	1132.989	209.352	352.443	117.545	4312.682	93.227	129.227	66.432	95.625	52.67	142.091	1105.42	50.5	118.102	42.545	3082.045	121.705	264.193	200.466	2045.659	618.466	248.943	83.034	289.705	205	199.852	3722.489	78.977	461.386
7587.378	10234.73	12743.689	10457.074	9866.608	7010.493	12355.885	6722.48	10490.23	13239.02	7378.446	9638.493	7113.986	430.534	6922.797	274.047	123.541	279.703	1939.243	1594.662	515.169	1940	407	2296.101	236.257	6784.155	107.486	256.932	100.851	119.061	65.966	628.419	2373.095	61.257	89.709	60.588	611.176	97.365	366.669	174.277	4197.615	2978.081	436.709	133.743	745.676	926.561	93.716	3741.101	83.473	758.723
8921.18	12487.697	14190.582	12026.049	11358.23	8858.492	13098.697	8614.951	12590.205	12158.607	8226.008	10214.18	8412.926	344.615	4550.582	167.926	109.418	124.557	162.18	188.762	99.18	260.221	138.279	172.82	98.582	3819.615	66.18	126.033	111.549	133.68	254.746	312.32	3064.557	57.951	84.82	53.525	70.197	98.705	266.131	143.877	468.402	3430.656	357.762	70.27	468.516	362.697	94.475	2426.828	69.418	274.041
9281.157	12731.065	14752.398	13327.833	12388.861	8607.972	16312.815	9295.037	14569.713	16470.574	9086.907	5214.815	211.667	680.352	10226.62	374.065	158.713	295.083	1499.028	1165.657	488.944	1065.296	299.491	1883.778	119.667	166.583	154.398	420.481	166.37	142.639	564.157	3465.611	4595.157	80.657	102.111	51.639	108.806	96.056	73.056	268.009	7002.12	3532.759	465.222	191.009	1473.685	2106.315	148.806	6992.324	65.843	872.741
9777.435	16448.783	18037.406	15705.5	12584.507	10103.37	14981.399	10328.623	12802.493	12465.304	9187.217	12764.58	9798.768	774.877	13016	462.551	288.783	716.609	675.696	567.674	322.275	1527.841	279.732	3609.413	194.355	4405.123	124.029	714.029	189.413	223.246	318.174	1603.899	2233.42	60.138	166.116	62.297	110.659	79.5	360.333	158.167	13071.362	2199.181	593.13	209.862	1344.442	2322.826	127.413	6003.406	64.449	829.464
8044.985	11530.447	13982.424	10300.644	132.136	6833.273	11490.917	7159.72	10423.477	10122.47	6849.591	83.424	149	441.015	582.379	514.447	122.106	5.447	1204.492	744.955	551.295	1531.015	215.917	3281.909	26.235	80.356	141.045	146.598	63.871	111.735	5.947	448.826	1307.917	80.356	110.682	66.962	376.72	16.765	68.189	122.076	161.015	3008.735	302.598	3.871	243.235	371.152	522.727	2538.879	71.098	894.326
6698.322	10510.736	12708.062	10467.236	10419.673	7713.673	13484.418	7663.058	11086.303	11031.058	6994.245	9893.495	8370.702	291.562	508.404	194.798	118.558	197.486	412.139	490.303	186.986	265.87	447.534	184.154	145.534	6467.615	79.678	90.966	64.793	64.226	66.659	147.438	4420.74	74.639	97.928	53.163	87.548	187.293	361.019	54.851	95.409	90.216	102.716	76.38	138.837	105.476	107.62	5638.452	77.077	691.625
6548.369	10039.107	12573.641	10154.728	9627.825	6407.903	11390.971	6154.816	9390.825	9622.777	5872.029	102.272	103.505	479.932	1396.602	301.359	121.019	210.126	1280.602	1550.621	576.01	927.495	165.845	346.942	46.641	46.971	117.165	160.379	82.107	67.67	126.553	1242.233	1734.359	44.748	95.631	57.835	580.282	37.029	44.816	162.311	941.427	3710.903	207.214	147.117	398.049	474.049	125.806	9147.437	69.748	698.456
10666.64	12618.116	14869.128	12557.698	12352.756	11339.535	14938.837	10633.907	13654.105	10739.023	8667.884	10001.105	7965.547	264.849	747.791	153.291	63.07	124.756	387.616	254.733	172.047	179.814	174.442	162.744	87.558	3086.349	70.372	103.209	56.233	62.372	49.953	382.651	4175.86	68.209	155.535	47.093	223.023	88.721	180.512	77.395	1386.291	1069.233	164.151	74.942	239.291	135.826	194.012	5932.093	67.372	209.512
5219.081	8321.395	9861.302	7803.326	6106.256	4154.174	7551.802	4026.488	5798.081	5458.395	2716.267	4158.663	3198.733	384.849	9443.43	259.198	126.43	486.151	422.709	147.07	117.186	246.872	252.151	746.116	120.198	4261.733	95.163	463.477	165.209	91.86	279.081	1670.488	2450.814	59.767	122.919	51.43	61.953	63.419	217.326	130.814	6772.791	2551.43	207.849	146.895	739.163	1924.14	108.035	3726.023	66.919	917.64
5067.891	7394.293	7740.304	7325.804	6803.88	4988.891	8196.467	4193.326	6865.533	6144.989	3059.707	5216.543	4188.543	441.011	363.13	131.402	126.641	139.446	332.717	351.674	1337	494.652	130.478	100.772	85	2485.076	94.413	140.946	59.478	177.076	65.489	131.902	1935.696	290.924	110.098	65	229.957	90.772	217.38	263.663	252.413	218.12	368.043	63.489	419.75	177.12	124.424	2160.63	67.978	240.957
7246.864	11581.618	13633.455	11467.773	10563.182	7376.191	12613.4	8267.009	12338.736	11771.609	8252.218	11096.655	9958.655	496.227	1736.945	298.527	178.691	263.382	1677.218	689.391	251.927	650.791	185.173	569.036	166.109	4313.5	114.864	157.618	97.064	101.327	114.427	277.027	746.745	67.164	98.5	57.536	83.727	88.391	360.373	184.1	1675.527	394.127	273.773	118.945	313.836	335.318	92.745	1067.482	66.745	490.945
5964.362	8547.032	10247.223	8681.702	8491.372	6707.596	11179.202	6623.872	10127.936	9811.926	5636.191	7324.447	6122.67	169.223	1359.585	191.798	90.862	103.915	116.734	171.043	99.872	185.277	122.372	117.032	77.67	2790.181	44.117	71.649	106.191	55.426	107.734	329.117	1102.074	45.33	72.606	49.713	57.734	97.287	173.596	97.617	373.84	4741.298	182.468	65.766	248.415	205.606	88.234	2330.67	88.702	320.309
7096.777	11016.043	14223.66	10982.532	9551.223	7188.34	12728.872	6841.34	10379.638	8946.734	4228.67	5212.213	3629.915	533.362	3300.894	512.691	177.351	217.883	236.617	997.585	251.489	478.511	272.021	154.968	125.84	2917.979	242.511	295.394	192.447	194.947	243.106	531.979	1659.777	104.043	264.287	87.989	111.117	87.809	279.181	154.851	453.085	6678.457	266.17	101.128	459.149	473	81.596	5927.862	72.67	257.66
8773.14	13537.151	15055.269	13205.935	11544.581	8876.978	15234.645	8436.903	12099.828	12526.656	7678.376	9114.871	6970.538	314.602	975	164.075	116.935	166.183	311.473	248.828	159.355	192.118	216.559	300.527	106.871	3346.871	92.086	133.989	75.441	163.57	112.731	429.613	1830.645	69.269	119.796	47.505	85.849	101.817	250.312	181.968	441.527	1829.043	350.677	85.645	406.71	454.054	73.452	6092.731	87.387	624.935
7237.033	10265.393	11606.393	10542.713	10137.516	7350.975	12274.303	7243.336	11488.992	10586.32	6786.852	9256.828	7614.385	575.098	847.861	238.303	202.5	212.459	520.164	342.59	288.705	471.697	255.672	166.098	127.369	5664.869	103.295	104.73	86.516	224.484	92.303	365.852	1448.123	58.139	110.549	61.262	1487.107	76.172	326.443	339.221	359.189	965.607	622.262	71.189	779.885	453.951	74.262	4587.049	73.582	697.246
6274.288	8786.719	11702.356	9233.158	8362.582	5861.322	10793.137	6143.5	8838.74	8879.384	4780.048	7683.425	6183.007	647.952	2844.342	422.089	183.404	265.075	3372.555	1553.432	727.288	2760.712	282.151	3288.829	211.74	6819.829	183.986	188.171	99.103	143.363	180.74	972.473	2428.527	69.808	113.637	61.979	306.11	86.76	439.274	176.541	1141.952	1219.342	683.116	113.014	558.747	755.068	167.267	3848.349	56.26	439.171
10216.719	14937.67	17485.8	15020.741	13682.049	12029.524	16757.054	11542.281	15503.795	13662.649	10784.108	11213.454	9068.086	462.73	4354.724	303.043	152.303	221.508	578.27	325.103	142.486	218.941	210.314	188.341	103.514	3675.114	121.319	455.632	115.795	152.443	128.222	670.681	12925.205	89.476	169.351	53.849	59.005	70.335	292.459	434.984	4551.73	1583.535	329.957	90.043	609.443	442.881	118.027	5210.968	68.605	398.027
5971.663	8387.728	9476.13	7612.348	7059.641	5658.446	8877.793	6810.446	8536.043	8481.957	6970.609	8107.685	7253.38	572.663	1982.641	229.054	82.978	137.065	508.054	255.978	124.826	222.565	162.304	425.674	65.957	3136.5	108.826	107.174	66.935	85.011	129.022	670.337	1288.837	53.152	81.261	58.011	74.772	58.598	340.565	100.826	116.304	3158.587	168.326	85.098	219.837	486.924	139.902	5721.109	74.696	948.163
7874.551	11920.741	14497.139	11669.348	11363.842	8477.785	13672.968	8582.392	13941.677	13155.595	8126.209	10015.81	7966.778	317.994	4866.057	192.101	103.772	157.329	224.019	574.139	128.203	529.551	199.899	242.892	111.285	3345.43	90.823	175.266	126.456	133.563	341.234	512.639	2073.006	50.5	101.576	49.31	2584.259	115.032	231.854	121.582	221.772	14488.278	306.899	67.937	537.247	410.392	90.551	6477.684	61.81	510.108
4827.621	7002.793	7697.023	6809.667	6281.931	4806.897	7712.713	4562.494	6465.379	6362.805	4705.115	5805.678	4641.103	385.195	769.621	129.322	137.103	137.816	91.736	215.954	116.931	148.287	109.414	101.736	78.862	1918.046	81.874	86.931	57.69	128.448	83.494	924.368	856.276	42.678	73.333	55.54	62.046	54.149	235.885	324.931	249.931	513.586	378.172	105.126	495.414	1414.828	106.943	1086.057	88.448	483.805
6195.103	8804.253	10754.218	8541.529	8255.103	6472.989	9389.115	6297.345	8225.46	7988.885	5831.943	6555.471	4917.586	529.621	3105.471	301.057	140.862	184.391	620.356	445.276	204.126	580.54	217.287	422.333	78.69	2962.747	117.184	167.322	116.54	139.471	213.218	1334.437	1434.414	45.253	300.54	48.747	142.195	52.736	168.149	182.747	1609.517	1936.77	310.724	266.954	591.218	649.471	508.149	10000.908	74.057	1368.724
7099.918	10306.653	7554.296	10577.98	9986.582	8058.051	12361.102	7724.02	11810.255	9192.898	6002.367	8448.439	7454.224	461.041	684.714	267.398	194.714	220.755	517.551	349.959	184.418	282.051	317.51	225.133	148.806	6120.827	135.98	122	75.194	76.541	101.827	264.939	6872.959	100.52	179.112	63.051	90.643	67.061	415.541	96.316	95.429	3206.061	105.571	78.969	297.388	178.265	97.531	10214.102	67.959	357.847
9931.449	15015.404	18087.068	14705.245	13630.192	11012.362	16803.675	12134.283	15103.362	15465.592	10683.132	1902.668	148.487	484.577	2241.634	264.057	147.325	217.887	638.619	305.075	131.6	399.981	212.54	249.143	82.985	61.332	153.053	168.608	90.419	110.268	197.698	413.426	8305.657	64.147	105.717	51.506	478.513	65.668	53.743	177.068	246.981	4025.555	212.208	70.238	348.196	346.125	184.596	6039.849	62.392	627.883
10888.109	15028.672	17657.705	15191.131	14071.869	12704.913	16737.863	12475.749	14946.366	16277.995	12300.792	16243.361	12549.525	407.814	3531.617	225.426	128.268	168.35	447.743	454.104	301.869	2934.109	239.902	198.798	167.536	5493.596	79.563	194.464	91.12	106.667	90.738	674.967	3754.339	79.874	121.623	50.339	2440.918	85.863	381.896	129.464	3726.421	2997.322	267.027	93.273	593.486	339.656	105.546	6019.459	78.885	319.186
10509.031	15352.1	17698.623	14886.992	13907.7	12877.354	16419.723	13136.285	16256.808	16224.585	12686.531	15193.623	12838.685	327.146	820.923	236.646	112.208	201.423	405.438	358.108	417.1	5138.146	244.523	432.969	177.723	6207.577	114.585	193.446	132.338	135.485	160.277	251.708	5577.369	121.138	190.269	76	4288.854	101.8	587.123	134.085	141.269	8339.362	205.877	89.123	280.238	213.685	428.108	3593.269	74.838	690.092
8553.053	11807.653	12410.779	12131.747	11356.989	8964.884	14057.379	7928.053	12591.705	12206.8	7254.895	8682.253	6345.684	276.832	380.926	148.263	79.632	106.211	703.316	347.579	91.411	137.558	129.8	107.368	100.874	3541.905	66.158	46.884	54.758	60.684	94.179	482.705	2904.147	75.484	110.758	46.979	108.905	57.421	251.632	91.137	270.347	1557.747	116.526	80.8	368.884	194.084	90.526	8197.589	64.105	209.926
6188.143	8749.659	10805.363	8681.505	8377.56	5453.407	9751.165	5276.538	7841.308	9326.791	4590.901	6762.363	149.165	660.165	1966.89	386.648	219.868	259.67	1933.978	1086.077	315.934	1332.527	359.978	1357.78	231.407	103	135.308	240.593	78.033	244.374	136.626	898.978	2484.484	59.242	81.286	69.363	226.275	113.044	57.857	299.363	3144.286	1036.538	735.736	118.077	1024.769	882.967	95.286	2180.978	81.011	535.637
5661.762	7627.475	9784.01	7523.812	7273.99	5930.98	8677.129	5274.188	7055.624	9073.485	4523.653	3349.941	3676.574	217.683	241.723	127.277	82.099	100.733	102.396	142.535	100.079	153.238	114.04	113.931	74.366	3755.634	85.515	72.832	60.139	47.396	49.149	169.327	492.861	48.634	83.851	52.109	78.02	65.931	281.574	128.95	108.04	3620.604	120.228	71.158	103.416	97.119	65.822	2889.079	64.337	162.287
4809.146	8139.865	10001.258	8244.157	7226.539	5564.36	8884.91	5748.303	8045.64	7812.719	4488.281	4551.135	3722.921	372.09	454.393	598.404	105.989	192.82	746.101	789.921	741.944	11708.955	422.213	295.034	96.326	4468.494	142.629	173.135	64.966	90.101	79.989	494.348	4863.124	72.652	123.787	110.258	33290.955	64.494	239.337	144.169	218.461	388.483	156.438	63.876	267.944	117.517	119.966	2137.315	543.955	2252.045
8042.612	11222.888	13503.975	10553.95	9802.738	7172.388	11943.612	7509.75	10103.25	9882.488	7009.512	8316.188	7757.65	1038.488	1563.788	395.1	299.312	305.55	518.562	1001.688	383.812	1867.8	489.812	827.162	153.425	7919.738	233.525	228.088	140.088	310.638	216.9	885.938	2677.862	75.425	113.975	64.712	131.738	87.862	551.95	297.712	439.638	1778.225	740.75	125.138	735.388	725.95	286.762	7209.375	62.938	1634.012
5728.542	7866.036	9239.699	7583.554	7462.506	3816.735	8693.349	6442.53	9543.422	8926.301	5524.024	2936.145	6532.41	243.277	186.337	135.398	88.578	81.169	146.988	129.265	96.602	174.458	132.193	165.976	28	3008.855	75.976	93.386	39.614	51.904	57.06	157.964	746.422	76.831	49.048	50.289	77.386	28.578	302.928	114.169	131.627	112.157	131.337	82.386	87.88	78.94	206.205	482.12	79.253	284.229
7456.805	11214.115	13615.31	11071.667	9972.529	8700.356	12447.103	8437.678	11158.621	10317.069	7136.368	8365.414	7146.54	324.517	378.448	123.713	102.862	120.034	306.46	263.115	103.931	135.759	141.172	191.448	118.218	5604.598	97.943	79.828	55.46	59.253	70.517	315.77	8056.529	71.793	94.598	57.218	92.46	105.736	545.954	88.966	223.966	329.299	135.977	64.057	127.552	166.195	118.943	3415.724	66.103	257.805
4081.152	6459.797	9582.038	6745.544	5818.823	3601.886	7287.696	3437.772	5494.924	4927.203	2984.709	3071.038	3172.937	677.329	4221.19	393.608	244.481	431.494	1071.481	397.418	350.051	1480.81	219.797	2325.013	122.443	2732.013	227.696	293.962	114.747	142.291	143.013	982.987	1017.215	55.987	124.658	50.456	437.519	61.519	185.747	126.494	4603.266	1680.747	541.633	126.646	603.608	1032.494	151.671	3089.43	66.861	447.063
6294.561	8734.598	10414.463	8875.061	8440.305	7123.183	10707.854	6620.829	8993.768	8639.866	5592.854	3340.183	3670.732	266.683	3504.902	182.11	112.732	189.927	161.463	287.28	285.134	1119.707	156.39	85.829	116.341	6074.159	90.817	133.512	87.634	48.232	61.732	531.329	1179.951	69.134	153.585	49.256	641.378	162.476	519.098	65.402	3022.366	932.805	167.439	78.232	259.695	491.585	79.915	4754.402	69.878	141.805
7889.229	13266.627	15469.59	13123.518	11242.53	9658.476	14172.373	9510.663	12237.747	12307.06	8155.548	11152.723	9282.801	409.47	4250.542	214.187	115.211	218.349	213.458	271	211.006	375.596	126.241	157.139	142.181	5600.277	96.09	140.458	97.663	92.994	235.289	513.699	3972.572	63.006	132.578	62.928	4119.512	76.446	452.813	93.343	901.5	7858.398	251.187	70.133	458.247	395.783	70.602	5297.012	66.223	405.024
8641.98	14308.97	18087.06	14872.38	14507.94	11790.96	12491.57	6372.26	9568.91	9058.86	1234.05	91.25	110.67	446.34	1837.29	149.48	110.14	163.98	314.45	374.63	164.85	1376.97	202.84	115.72	56.14	46.49	116.38	116.03	102.44	156.42	215.65	733.78	3648.34	91.51	140.79	54.89	458.48	43.49	66.31	121.45	138.13	10995.16	385.19	79.01	608.04	314.07	168.75	2479.61	66.19	140.82
4739.543	6868.716	8588.951	6478.37	5903.358	3963.198	7342.099	3306.481	5516.222	5567.235	1390.185	1830.889	1275.395	395.333	419.654	313.259	114.395	200.691	2835.309	1490.111	586.951	1478.951	180.852	724.951	79.58	2220.321	142.691	155.222	69.605	101.79	104.593	677.123	1590.84	83.531	128.173	57.642	897.148	72.395	177.815	122.383	159.827	513.432	312.136	80.259	284.123	298	110.247	1932.21	70.667	215.926
9235.753	13721.522	15659.331	13037.135	11245.402	9770.956	14005.61	10503.797	11884.745	11376.857	8451.402	11445.43	9491.183	568.1	3778.88	267.498	146.02	204.363	235.263	236.064	131.171	276.056	173.207	181.422	120.319	4480.825	116.761	178.171	101.522	129.566	84.323	635.49	3600.008	58.506	139.291	54.008	106.247	89.952	473.47	164.757	1720.04	3259.865	358.518	84.522	476.637	382.012	111.948	14221.167	75.41	547.195
5543.284	8138.375	9920.977	8350.045	8169.955	6359.261	10561.114	6346.875	8899.273	9959.455	6143.886	9177.886	7905.295	295.875	292.341	183.216	110.205	159.898	184.443	309.409	136.25	269.659	212.625	174.091	136.557	6129.091	74.409	67.227	62.125	50.568	61.625	133.716	1682.659	59.682	92.739	43.75	78.534	155.057	399.636	63.568	81.932	79.693	109.273	58.568	81.864	71.591	104.83	1394.261	74.261	686.932
7000.872	10808.201	12682.899	10777.309	9758.403	8470.208	11703.255	7512.282	9794.879	8772.886	6324.98	8170.745	6539.174	497.624	621.772	250.779	110.302	240.262	368.926	707.691	381.805	4934.376	194.772	194.027	106.322	4097.523	114.107	108.094	62.107	64.98	76.866	328.564	1971.597	61.007	94.53	53.624	22236.752	68.497	245.604	117.879	207.497	1116.852	198.805	64.423	213.342	187.309	104.732	2091.564	83.208	513.154
8448.24	11724.779	13890.74	12137.904	12079.981	10193.038	14345.212	9263.798	12826.817	12998.279	9909.058	13259.577	11292.913	255.019	2755.74	203.962	127.24	187.731	373.702	394.558	278.183	2991.144	300.135	237.163	135.817	6114.365	72.692	128.25	70.115	63.596	118.913	292.779	3870.779	60.173	76.087	63.327	1887.962	57.721	282.683	230.269	1254.577	1711.173	134.952	97.644	356.038	337.423	90.962	2569.481	86.327	464.529
3417.467	4887.393	6480.844	4817.541	3964.77	3021.467	5382.948	3341.533	5218.696	4888.533	1204.03	74.63	86.081	380.963	6586.733	189.711	91.17	163.281	473.422	235.163	175.867	272.119	166.037	613.274	56.481	50.911	92.719	354.511	124.222	155.407	203.281	1474.304	2098.585	56.104	89.844	53.896	167.274	43	59.852	186.178	1512.311	905.333	391.904	81.652	747.363	1030.763	93.274	1268.481	59.23	226.941
11145.728	14894.404	15810.614	15360.693	14749.219	12198.123	17568.237	11570.351	16812.342	16890.254	13566.07	16744.746	13689.86	506.474	3455.667	312.123	206.272	278.395	423.333	452.079	220.465	2523.342	360.219	243.807	154.816	8107.579	119.228	163.272	126.842	93.746	203.833	488.254	5022.684	106.596	143.965	57.579	2742.526	228.886	636.465	95.307	824.219	7456.386	173.263	115.877	494.895	566.579	79.456	7436.368	73.202	2066.333
13388.245	18492.9	21475.291	18376.473	17207.218	15802.791	21236.236	16146.1	20508.145	20407.918	15590.873	16837.882	13492.091	477.9	1527.818	248.509	176.755	223.273	355.255	893.582	204.718	247.545	1305.591	257.518	164.6	9140.773	128.536	116.909	96.636	75.418	97.573	82.427	3294.436	541.136	131.091	63.6	73.1	88.518	642.455	93.027	269.427	5765.5	97.4	133.464	114.455	112.818	122.791	18915.709	77.182	337.973
5785.869	8589.434	10724.364	8346.717	8429.081	6468.838	10706.667	6442.394	10007.929	9666.586	5925.717	7879.202	6126.192	163.747	1298.131	123.202	75.303	130.394	97.576	94.96	83.697	249.495	156.616	119.566	90.414	2425.192	58	114.051	69.283	81.687	82.899	328.98	3760.646	52.586	141.808	52.273	133.646	60.03	155.879	112.04	1518.121	1118.404	178.859	125.848	229.515	268.545	82.485	9048.081	72.313	507.354
7691.663	11094.859	12297.739	10713.522	10088.793	8376.261	12097.717	7712.402	9588.283	10640.25	5362.837	5992.163	4757.413	176.217	525.152	178.761	86.25	128.696	189.272	841.989	175.5	10293.25	235.837	237.913	70.228	3784.576	91.609	143.065	57.174	77.707	48.054	391.75	1613.576	53.728	93.174	92.12	17943.935	78.13	210.891	89.163	1242.761	1080.859	142.217	62.62	197.239	116.435	178.359	940.859	356.87	240.533
6597.717	9624.34	11110.236	9086.689	8614.462	6932.33	9834.33	6628.179	9188.085	8004.953	5589.925	8241.264	6593.302	345.142	430.925	258.104	92.5	162.208	142.236	699.575	178.292	173.915	143.726	124.34	111.321	6375.085	103.377	94.123	58.613	108.575	79.16	200.283	3758.321	67.481	82.925	55.991	542.594	89.783	472.764	100.283	116.849	1316.434	260.689	55.887	266.132	176.802	65.557	3184.792	70.255	373.821
10824.662	15612.075	18842.762	15540.175	14580.138	13666.288	19545.675	13304.525	16430.012	13256.338	8810.025	9137.862	6956.975	273.112	412.175	139.7	101.725	92.75	583.788	485.088	234.125	1898.562	130.375	144.812	124.588	4382.225	59.45	99.6	51.912	128.088	51.238	231.3	7258.025	70.038	117.2	57.938	1849.025	61.525	340.988	175.388	171.075	1921.425	319.575	70.612	415.588	215.012	338.45	4289.712	62.15	239.475
10065.444	14045.545	14958.798	13421.707	12958.192	11169.384	15447.364	10572.384	13318.636	12861.646	9536.444	13574.222	10748.525	1067.808	3851.687	640.333	205.727	229.283	270.737	434.737	304.485	455.475	423.768	214.525	142.808	6880.242	257.677	210.606	125.424	73.758	137.323	337.859	1460.182	64.667	128.394	73.909	5488.939	75.596	352.99	114.646	1025.071	4146.202	121.545	101.242	244.909	169.232	91.646	6956.879	120.495	635.939
8319.504	10949.835	13564.201	10835.302	10463.446	8441.129	12351.957	8104.583	11142.871	9762.079	6962.007	3731.906	2218.381	481.245	1737.007	388.295	119.899	262.18	1107.82	2834.532	686.77	2800.46	188.727	1461.518	124.424	1324.007	120.252	180.54	88.007	109.259	119.086	1365.302	4017.755	49.95	104.683	46.712	253.374	58.072	129.295	146.899	3024.453	3848.547	323.763	126.439	395.273	736.381	170.532	6969.194	68.827	667.986
5548.272	8148.544	10181.632	8142.456	7763.237	5419.544	9391.132	5149.702	8098.851	8121.316	4990.693	6489.149	5098.711	338.07	435.632	300.763	96.526	151.693	1306.561	844.193	308.982	1250.421	173.202	3542.596	100.228	3868.605	84.868	80.044	50.447	97	87.123	331.272	1794.921	43.465	59.088	47.465	98.158	65.982	211.404	163.377	214.693	1855.43	398.965	90.904	341.246	416.246	136.219	1279.956	71.281	457.149
7212.418	10908.724	12388.316	10491.092	9517.418	7123.582	10806.173	7995.735	10299.561	10460.918	7355.224	8047.347	8077.184	684.459	1090.02	400.888	157.602	277.898	212.561	917.582	872.643	641.276	242.755	334.408	111.745	6514	162.296	174.265	87.357	151.765	84.031	128.755	2439.418	103.01	134.663	52.684	2446.133	78.071	496.071	189.684	245.592	331.745	228.48	90.551	196.459	145.878	154.969	5119.827	89.99	4062.643
7462.929	10695.44	13149.321	10253.286	8964.44	7530.548	11111.119	7305.44	9555.226	9034.417	6200.69	8459.238	6390.06	277.393	305.667	147.952	80.905	158.202	539.226	252.464	92.571	195.857	437.798	147.881	84.857	2694.845	73.702	68.631	53.464	57.786	54.631	156.036	8627.571	58.179	105.179	46.071	63.452	75.095	142.429	78.083	107.429	243.821	129.476	71.548	128.667	106.56	123.5	15737.536	71.25	403.798
7836.135	10657.275	13351.895	11534.17	10541.596	9474.205	13033.825	8302.269	11818.006	12304.018	8749.006	12597.702	10067.579	356.269	2054.596	231.374	126.52	170.871	340.731	357.105	183.807	565.842	178.275	148.825	143.509	6792.661	80.942	132.725	73.205	91.392	107.333	699.883	2997.749	76.047	80.515	51.444	293	72.953	464.094	97.784	2214.76	1878.994	202.906	71.111	520.251	321.053	82.497	4479.234	63.263	237.52
5666.366	8064.099	10288.089	7920.446	7079.356	5754.267	9498.525	6268.525	7818.307	7314.426	5043.842	6467.238	4926.693	268.733	278.604	155.97	83.752	203.762	1040.881	361.099	134.129	301.812	536.693	133.03	94.366	2761.04	76.743	93.178	52.693	54.119	52.812	250.673	30740.574	54.713	257.139	60.228	80.238	148.297	172.921	71.139	77.109	145.832	115.564	68.851	133.168	112.911	227.921	32279.317	71.416	398.653
10222.817	14355.005	15818.995	14346.322	13831.094	10733.733	19599.604	10332.441	15956.965	15453.629	9053.079	9606.243	7794.728	238.351	1814.797	182.837	121.703	134.401	461.035	631.163	132.262	204.599	285.272	159.797	98.985	2736.901	65.188	120.149	71.639	89.936	173.574	383.059	4697.658	69.906	110.941	61.312	70.302	92.015	213.95	136.713	478.564	5565.446	221.52	80.772	394.886	372.436	178.401	5381.312	74.975	194.658
6982.353	10550.626	13297.619	10391.194	10069.906	7661.691	12478.453	7723.309	10384.41	9385.77	5887.324	7461.741	5916.022	594.194	934.583	208.482	193.216	190.986	357.705	270.511	121.935	297.173	191.957	164.504	103.77	2498.64	136.374	123.842	54.245	240.719	115.791	892.187	6472.273	61.683	109.849	40.957	75.403	68.719	197.993	371.863	480.554	455.295	680.518	68.302	805.784	581.403	957.777	4809.173	80.014	563.281
9638.286	14374.398	16615.337	13826.786	12479.918	11046.163	15106.051	9943.755	13113.184	13362.837	9503.031	10900.337	8420.082	349.898	401.061	344.143	98.337	216.878	361.347	868.133	542.316	6338.663	229.224	245.592	122.122	5816.694	72.867	79.663	49.173	65.265	55.429	366.143	1729.459	49.48	83.714	53.357	26731.398	79.194	380.561	115.255	141	338.755	217.214	53.204	160.153	151.357	87.459	663.163	64.765	1002.286
7422.753	10782.79	12707.37	10707.21	9589.827	8495.642	12160.827	8726.111	10746.778	10421.519	7779.037	10152.642	8279.926	243.383	370.938	168.778	72.012	118.432	315.148	221.704	117.099	186.16	187.321	153.741	116.235	4396.914	55.864	53.543	50.519	69.802	82.457	167.765	6112.099	68.654	68.568	47.469	121.086	63.469	298.568	93.247	239.444	741.753	180.37	63.432	230.407	151.123	194.951	6181.025	70.654	776.679
8921.467	14155.656	15717.478	14312.189	12916.233	10654.122	15733.011	11037.756	14571.744	15705.133	10277.156	13402.833	10367.156	318.767	5541.2	177.189	106.222	184.556	507.478	197.1	86.378	242.978	174.4	242.578	98.789	2329.578	80.133	127.3	94.5	183.411	229.2	577.178	1029.989	60.089	77.956	50.167	52.589	49.256	156.256	140.533	259.956	11909.433	437.522	94.389	759.389	421.656	85.644	4201.844	62.733	547.256
8366.226	11828.688	12514.828	11961.441	11389.688	9824.086	13671.796	9432.118	12285.656	12603.086	9437.172	15081.247	8928.914	304.226	1629.806	166.032	117.656	126.419	257.269	203.957	143.237	217.43	277.957	160.462	107.957	4461.806	48.301	106	63.624	171.129	134.258	427.355	1557.398	73.785	101.344	58.656	68.645	92.591	202.753	303.097	319.645	2986.57	462.215	70.226	643.097	362.72	68.419	6981.237	56.968	508.753
10956.223	15121.401	17871.803	15632.758	14536.217	12887.217	16770.318	12347.127	16357.764	16642.382	12517.796	13495.707	11454.287	182.822	842.777	168.86	117.261	195.879	277.439	454.892	313.146	463.325	159.879	198.567	154.548	7983.096	62.535	65.535	68.299	82.153	112.153	169.28	3260.108	61.783	93.522	62.968	487.892	96.127	660.949	81.287	112.057	4781.726	119.166	71.376	240.045	190.019	76.223	3428.236	70.631	344.045
6391.358	8795.78	10875.908	8818.78	8137.688	6244.78	11219.349	6158.422	10288.927	10402.294	6066.505	6852.22	5790.945	451.532	4108.294	238.881	116.771	184.927	306.752	414.202	168.725	241.514	176.541	1014.541	134.743	5571.22	95.459	182.697	66.165	107.156	192.972	1084.147	1555.642	65.092	100.385	44.037	65.881	82.193	342.945	174.807	852.606	232.073	320.936	88.908	653.239	1083.541	122.083	1711.477	62.119	355.743
7955.358	13288.442	16052.632	13136.274	11950.768	9181.505	14649.347	8849.032	11957.4	11644.768	7331.337	9933.168	7888.4	519.821	766.347	381.295	143.821	285.674	484.684	926.505	394.421	7212.989	308.053	242.379	110.895	4557.421	157.884	214.032	76.547	71.832	87.326	373.295	2953.432	76.453	111.453	60.842	41840.811	91.474	288.411	171.674	328.947	610.684	238.853	71.4	211.147	219.263	102.284	631.474	147.411	784.253
5920.614	9306.129	11332.168	9030.416	7981.98	6243.594	10293.95	6703.287	8437.297	8222.198	5604.851	7332.98	5876.198	522.356	471.267	389.406	114.851	207.535	757.644	1145.663	442.921	2643.327	229.485	722.653	115.713	4402.911	142.366	133.267	75.257	52.347	68.644	184.703	4794.792	61.178	145.099	50.921	15812.059	86.178	322.238	80.901	118.713	315.436	86.644	80.663	154.832	133.604	219.406	8024.149	77.178	6204.871
10180.495	15559.133	19029.665	15734.005	15100.454	12317.775	19151.303	13771.968	17727.381	18435.339	12196.22	15323.188	11957.133	733.55	6358.22	354.298	235.261	397.807	555.284	353.147	218.908	1055.257	223.908	272.867	148.179	4821.248	157.936	333.761	141.234	317.17	170.986	653.326	7406.028	85.142	150.78	58.202	1981.486	102.537	414.046	379.587	7649.839	2574.711	672.702	93.541	1037.087	876.234	389.523	4493.904	80.294	905.032
7213.914	10435.569	7586.578	10415.034	1249.267	6365.095	12132.888	5545.612	10243.672	8468.224	3080.388	1377	2902.897	375.897	1059.957	151.931	87.578	27.043	106	384.466	145.733	1399.017	133.216	106.534	40.362	2980.819	123.793	150.397	75.5	91.75	13.353	306.216	2124.009	74.129	91.664	50.638	76.793	26.474	243.31	159.31	137.845	1483.586	161.276	9.828	336.138	196.793	69.81	1845.819	67.957	536.379
4260.95	6786.517	8385.083	7098	6530.483	5003.942	8997.883	4985.217	7181.633	7565.533	4613.558	6840.167	5422.292	242.958	520.758	132.283	85.942	97.017	206.092	398.408	143.483	2037.467	167.867	128.908	79.333	2818.992	82.342	108.25	42.017	67.8	65.492	189.875	8047.5	40.258	90.958	56.308	5872.908	51.25	123.108	177.2	238.15	183.383	122.3	63.567	163.567	169.875	111.592	833.908	152.267	348.4
11219.683	13898.285	19294.699	16268.488	15896.122	11443.732	20104.374	9173.902	15055.268	13428.61	6686.821	4897.862	2719.911	334.211	467.846	232.634	144.398	165.187	209.268	430.333	282.472	5560.463	402.699	176.748	97.911	2148.829	88.715	120.561	65.593	81.984	65.13	386.22	21993.252	77.081	96.927	77.642	1814.195	50.236	145.927	374.325	266.862	497.154	136.195	85.902	288.423	188.837	75.837	193.585	106.951	304.065
6867.094	9714.283	12084.244	10039.094	9640.583	6668.843	11337.441	6215.402	9514.11	8195.976	3230.496	0	3523.157	540.386	439.283	202.457	153.622	178.85	383.787	158.528	183.976	207.937	211.197	102.362	0	1429.724	135.449	189.323	66.811	157.953	67.559	232.756	2704.866	85.622	170.016	63.394	241.291	0	203.654	254.654	208.654	250.701	367.063	80.354	585.551	258.252	290.031	10919.315	76.764	349.787
3761.476	6257.69	8190.155	6584.44	6651.131	5095.667	8289.893	4913.321	7486.131	8413.917	5781.179	7759.667	4661.238	1266.643	1950.071	459.107	285.333	221.607	234.107	219.869	89.155	187.25	181.988	138.881	170.643	3475.845	303.94	177.595	100.19	92.417	102.19	157.024	878.881	61.071	68.429	46.167	118.083	61.667	164.369	142.738	124.429	622.786	223.06	98.393	334.512	167.024	80.667	2433.738	62.762	152.762
6720.992	11517.286	13204.233	10626.331	8684.857	6853.917	11654.233	6820.699	9044.586	8926.812	5516.977	7926.436	6028.94	435.617	6075.361	259.316	176.293	244.406	152.662	282.857	138.669	326.699	185.075	400.271	112.857	3865.729	96.549	313.977	116.06	184.444	140.85	892.083	3340.857	65.105	174.489	54.376	73.135	62.85	255.812	157.391	5670.602	2487.759	420.94	89.789	740.015	928.466	118.173	10395.594	60.571	901.812
8371.5	12270.46	12414.95	11889.32	11714.9	8473.3	13569.81	8177.18	11209.56	11080.7	6944.21	9114.63	6789.21	237.25	439.57	149.27	70.76	137.61	284.58	298.14	135.94	219.11	649.73	174.48	122.63	4281.17	75.88	72.43	62.35	52.39	65.86	217.65	6736.86	51.83	107.13	54.02	66.08	146.67	274.69	62.93	155.13	310.12	75.34	84.93	94.44	81.02	544.63	4953.62	63.47	431.51
6525	8775.378	11077.459	8661.816	7777.347	5266.051	9607.663	5560.582	8243.867	7130.5	73.714	814.918	105.541	661.5	847.949	674.112	178.378	263.857	3328.653	961.561	525.5	753.592	227.163	82.418	72.898	50.643	165.949	147.694	60.398	151.602	75.133	607.5	2480.347	55.408	137.888	53.704	56.184	59.316	54.439	196.745	729.571	908.204	422.847	113.796	359.163	374.724	280.398	3706.255	75.357	118.796
9571.094	13846.049	16932.815	13497.182	13204.787	11033.224	17001.185	10914.72	15568.094	15309.699	10760.052	12506.794	9469.888	440.087	2678.168	230.276	142.402	181.343	341.091	260.15	141.133	550.78	171.287	1691.21	134.388	2854.566	108.783	178.566	84.301	117.885	209.937	1312.087	2190.703	50.713	114.497	55.825	61.738	53.923	177.545	179.476	327.325	3208.986	316.874	106.815	432.301	775.476	101.57	4662.409	72.434	785.524
4127.978	6567.286	7752.209	6303.78	5009.11	2887.44	6915.396	3444.264	5707.242	6481.758	2974.044	4586.934	4110.857	442.242	834.308	153.692	127.934	160.879	978.637	536.176	316.132	1051.286	450.418	1112.56	185.648	5810.374	120.989	106.066	70.374	156.604	152.615	872.275	1893.527	57.44	84.67	68.462	135.758	97.407	349.319	172.802	452.11	683.308	457.154	78.462	437.527	898.725	94.934	1741.088	74.418	576.473
7645.331	11662.811	14279.027	11348.642	11257.25	8241.905	14206.568	8263.48	13011.027	12045.459	7545.203	10032.284	8324.047	428.385	621.709	181.757	135.574	182.703	325.493	210.993	201.439	313.649	234.845	294.101	98.939	4410.845	79.858	96.176	73.405	165.635	75.851	183.797	3639.554	69.034	120.277	55.405	83.527	105.851	290.128	206.507	305.791	843.709	459.115	73.155	468.081	287.872	205.372	9462.088	68.209	817.324
5687.084	8198.316	10608.421	8503.821	7805.8	5604.347	10103.516	5572.032	8144.989	8270.421	3130.705	4262.926	2118.568	446.063	5995.989	213.263	112.958	222.779	1154.442	959.684	311.768	521.621	271.758	1872.621	170.484	1305.684	102.632	284.316	112.863	123.874	175.705	1460.126	3024.284	70.253	118.674	58.411	359.663	68.6	126.337	108.863	1311.379	1199.726	296.368	127.358	488.274	914	123.884	1865.537	67.674	257.705
7056.843	11932.798	12875.506	10429.034	8656.326	6336.64	10369.978	5750.798	7807.888	7471.124	4152.955	5942.865	4345.36	484.124	5148.461	261.584	173.876	212.652	161.472	164.101	131.067	208.787	153.09	168.236	110.753	3074.382	117.685	249.921	116.663	276.787	147.213	723.73	900.326	49.955	126.64	60.697	75.348	43.584	176.315	163.506	3100.528	4347.472	732.472	210.213	1055.191	1037.169	105.416	5621.753	86.011	436.921
10858.148	14916.016	14715.607	14995.053	14628.258	11667.996	17102.459	10292.418	15856.348	12626.598	7390.139	9097.619	6890.459	341.143	4352.357	192.365	107.811	150.061	771.082	359.816	124.209	198.23	151.164	104.836	104.484	3829.389	58.279	111.574	99.508	74.467	305.316	915.824	4360.676	69.791	103.193	47.23	69.684	67.5	230.959	106.193	741.955	5308.709	141.84	111.02	609.221	383.016	77.012	2650.131	75.082	258.369
10239.573	14636.449	17047.652	14715.191	13307.663	12015.506	15656.258	10919.876	14561.573	15144.461	12478.831	14761.562	11548.404	503.876	507.528	244.775	110.472	131.944	813.652	403.73	109.393	206.764	369.18	216.989	101.135	3730.899	131.393	93.685	62.989	84.112	108.73	271.472	2554.865	62.663	65.225	51.685	55.573	74.831	219.483	93.09	120.82	218.213	174.831	68.124	229.022	168.067	313.697	5269.663	72.618	434.787
10088.712	14248.067	16908.933	14344.808	13511.154	9959.154	16608.51	7875.962	12296.577	10275.01	5126.663	953.356	572.923	455.654	965.058	193.865	122	186.173	423.712	982.337	252.837	14193.385	325.74	174.183	53.75	661.221	116.058	197.846	68.99	105.548	60.01	252.144	1195.404	65.481	121.846	60.673	29248.923	46.663	83.288	136.702	383.096	890.923	111.779	72.856	196.798	145.865	73	168.231	130.885	433.654
10008.136	14639.922	16798.126	14388.019	13193.65	11795.553	16003.961	12149.505	15014.971	13741.039	10113.748	12440.544	10611.621	504.087	4237.398	223.806	158.039	228.359	401.942	327.874	156.922	285.816	241.136	186.078	120.252	5972.816	90.534	193.767	105.146	141.301	116.515	486.612	6591.922	98.417	158.32	61.437	90.282	90.845	449.097	149.816	4490.32	6355.845	315.039	92.485	534.146	451.165	80.816	10567.942	69.68	584.631
16010.925	22936.419	26414.536	23586.642	21868.457	16690.374	22870.208	14967.415	21628.615	22119.14	1147.038	83.796	147.049	888.355	5017.17	388.849	212.102	295.449	648.902	371.196	183.509	711.03	283.242	191.072	49.068	42.479	258.366	273.192	153.306	177.294	303.955	1238.955	7412.66	81.294	149.962	59.543	1443.03	48.774	60.717	204.83	1817.974	8346.577	358.34	86.4	968.589	606.596	111.608	10715.272	84.94	346.758
5866.035	9001.93	11475.33	9069.339	9038.8	7086.122	11161.948	6938.878	9160.148	9008.122	6080.278	7924.391	6098.243	381.765	1524.913	180.052	122.043	192.357	691	356.852	120.852	356.583	251.017	132.557	126.4	2763.27	78.817	88.635	70.026	71.696	105.617	339.687	4387.383	80.313	133.078	54.513	75.878	70.522	178.878	149.748	1465.139	3121.443	255.078	86.826	348.826	299.383	153.896	7126.704	71.2	286.8
6515.333	9528.068	11199.356	9619.053	8843.273	7565.273	10674.432	7161.848	9591.409	9873.098	6979.72	9707.591	7936.924	444.091	1946.583	224.212	148.879	193.917	455.159	524.576	363.348	600.023	255.735	192.856	136.348	5324.273	96.477	131.735	76.212	80.205	98.848	517.833	3904.735	79.591	126.03	52.394	2485.902	107.614	441.614	96.333	361.114	2304.871	185.962	79.758	286.167	211.189	144.985	6739.705	65.462	873.992
9443.303	15087.743	16679.809	14418.849	11884.947	9992.704	14683.553	10044.375	13612.414	12962.618	7352.118	9400.717	6894.434	391.329	8072.224	191.493	123.776	258.125	150.77	230.059	161.355	320.974	261.329	405.487	115.178	3685.632	130.836	373.224	127.888	109.882	169.329	849.586	1719.651	65.862	149.625	61.763	76.658	109.849	250.961	107.27	5340.757	1217.263	233.368	78.743	771.118	1202.039	119.145	4353.158	67.303	415.007
3755.361	6295.824	7578.975	6309.168	5699.538	4470.034	7328.756	4572.941	6358.95	6331.294	4156.588	5653.109	4743.706	227.235	248.227	138.975	100.521	113.899	428.109	209.672	81.109	166.739	147.059	171.992	87.765	1948.437	78.21	74.924	57.798	99.857	55.412	226.143	3792.168	53.37	75.571	46.336	105.714	61.529	180.655	88.563	163.958	154.134	245.588	61.58	305.328	144.588	101.496	1771.84	62.605	510.269
9496.429	12959.909	14157.273	13705.188	12826.519	10209.136	15930.623	10156.331	13807.649	14029.279	8962.429	10953.24	8698.578	304.364	444.065	242.896	110.39	159.87	509.63	504.182	155.169	606.792	232.253	261.221	119.656	5176.981	80.474	580.623	73.214	71.909	59.39	178.903	2765.734	58.844	68.61	54.409	2424.825	154	328.279	109.032	199.312	313.117	181.961	64.299	193.669	116.143	382.578	1684.299	60.201	323.448
7803.618	10958.967	13490.106	10970.634	10589.951	8888.244	13528.528	8957.098	12433.13	12237.724	9305.821	5858.52	5142.203	290.699	1931.285	166.236	87.171	120.39	692.398	402.398	159.236	1111.951	208.211	228.74	74.358	3341.496	91.228	123.634	65.537	79.252	163.39	399.415	7082.057	57.911	90.854	41.122	2552.846	70.984	283.911	130.634	173.992	2168.236	228.65	66.049	415.528	316.943	139.293	5633.561	69.22	661.805
7799.253	12338.952	14720.048	11140.964	9346.506	6297.06	11735.855	6248.06	9561.976	8752.193	83.675	104.795	142.566	389.325	1887.639	250.928	133.554	209.59	1556.169	691.795	466.157	2071.06	133.687	77.024	57.193	67.554	125.578	147.494	73.639	121.289	166.036	515.976	1636.94	67.482	84.169	56.518	56.145	57.675	45.831	134.253	175.133	928.723	531.904	100.12	408.361	592.53	188.711	2280.602	58.795	247.602
11059.992	15474.199	18528.03	15173.225	15221.737	12269.61	19276.534	12168.636	17610.377	13820.589	9430.962	11947.242	9675.737	263.737	992.085	172.864	100.347	122.568	177.343	338.356	129.797	175.894	221.114	137.021	93.445	3042.475	68.712	93.331	63.936	72.195	73.292	363.191	2766.941	65.013	104.445	48.449	71.657	72.86	245.657	105.987	1197.322	1823.936	165.059	62.703	193.403	196.725	120.428	2764.551	71.428	199.915
5025.981	8367.635	10216.635	8379.308	7588.067	6257.779	10644.375	6662.385	9138.596	9363.442	6305.615	9329.702	7151.192	197.337	287.279	137.702	90.163	123.202	126.404	161.221	125.317	282.375	96.442	243.75	92.865	1660.087	62.462	65.567	46.394	60.683	55.587	139.904	2428.038	45.048	63.202	60.365	64.356	51.058	145	68.663	114.769	4054.846	133.75	63.615	165.327	109.413	130.356	1132.913	71.221	538.962
6695.032	11869.67	13791.686	11329.805	8521.622	5877.843	11318.195	5713.422	8500.784	8521.254	155.67	185.643	179.53	661.265	912.67	393.184	206.103	286.816	1333.892	1282.27	492.103	5814.249	320.941	73.205	57.47	65.308	152.87	161.443	89.838	127.249	119.341	729.789	1253.697	62.535	125.611	63.93	61.459	36.93	53.384	146.962	343.951	1456.503	493.411	136.449	372.416	690.551	268.654	2044.832	81.627	100.578
5151.116	8693.136	9991.939	8359.701	95.02	3344.864	7275.592	5122.211	7663.361	7054.973	3580.054	167.054	3634.993	332.476	869.565	232.789	101.449	4.245	656.844	429.966	365.551	1680.136	136.041	2042.673	5.51	3306.871	136.612	173.884	69.592	110.782	6.32	294.272	918.694	58.034	100.429	63.109	617.497	3.959	211.878	121.333	416.776	1713.789	408.823	2.551	243.823	291.095	138.014	3453.973	59.728	665.837
6505.388	11461.682	14504.694	11756.482	10362.871	7480.576	12680.082	7562.188	9513.082	8824.624	4506.035	6362.259	5153.176	382.518	490.388	282.2	174.141	196.271	272.224	198.647	217.753	276.576	304.071	297.224	91.953	3163.929	127.376	147.741	78.635	166.376	88.859	690.694	6659.435	85.729	219.388	61.129	67.788	71.847	225.188	201.506	237.847	750.894	407.247	85.565	586.341	457.376	155.729	11333.847	65.259	631.282
5662.276	9262.303	11378.632	8513.553	7276.276	4632.757	8968.704	4690.316	7888.408	8218.908	4294.934	6610.941	5703.046	396.533	3954.401	276.842	108.974	249.829	2425.349	1040.73	434.072	1311.632	199.796	1346.487	163.211	6063.408	92.461	189.039	82.164	73.414	65.921	388.401	1992.566	42.763	85.809	53.342	254.737	68.724	309.914	78.809	2204.316	446.98	342.533	92.875	420.862	620.237	124.671	2441.684	69.875	463.132
5330.954	7386.754	9212.515	7365.423	6943.4	5407.485	14347.838	8626.992	12165.662	12050.362	8537.246	9029.838	7515.562	355.323	3478.177	220.015	109.285	184.023	613.162	1341.777	470.077	1001.515	233.815	2957.662	170.708	4501.423	78.069	257.869	80.854	82.969	78.4	899.431	3063.992	64.623	124.977	65.377	233.915	67.685	335.815	136.231	3916	1629.869	265.877	109.446	379.369	999.169	617.723	4251.454	67.738	949.969
5908.365	8488.375	10824.635	8639.75	8676.833	6534.083	11526.594	6313.771	10125.698	9651.927	6236.854	8886.542	7619.74	559.615	592.198	208.219	140.812	183.917	1685.333	383.646	134.26	273.021	203.802	163.823	108.49	3628.854	105.083	111.323	56.583	122.156	72.927	324.208	6247.875	56.812	109.917	55.365	75.74	93.271	377.188	191.26	264.562	641.333	350.698	58.344	397.708	155.917	391.469	8085.906	75.594	828.948
4298.224	7147.561	8404.102	6813.837	6415.173	4896.031	8856.286	5142.255	7214.663	7942.367	4788.827	6789.276	5284.796	277.194	421.827	115.327	126.357	139.286	162.367	126.959	148.694	177.337	216.847	166.204	84.531	2524.878	73.755	98.388	50.765	155.122	54.5	173.602	1043.337	49.439	108.122	50.49	60.357	54.122	135.745	174.153	328.184	2181.163	481.959	83.551	504.418	251.888	122.286	10695.01	79.918	951.367
7829.851	12362.355	14553.281	12007.405	10053.074	7962.124	13003.124	8734.529	11122.264	11113.496	7649.744	10483.446	8267.132	520.62	2927.083	257.471	154.446	285.876	798.099	1053.479	423.24	1574.992	403.57	1076.05	153.76	5887.669	116.488	175.76	92.843	135.959	140.107	746.248	3167.645	58.43	93.306	51.967	166.57	71.397	421.083	188.099	1796.331	1853.231	424.562	113.091	444.14	835.769	167.545	4082.793	73.983	770.678
6647.258	9937.649	12222.155	9723.691	9654.062	7482.134	11685.567	6861.278	10228.649	9157.742	5393.526	7391.103	5487.588	285.186	6124.753	214.021	123.124	268.887	130.433	239.639	79.495	177.34	161.825	140.392	105.732	2576.485	74.361	238.351	97.227	164.773	87.99	473.619	4207.124	53.588	96.309	55.763	60.278	71.454	191.485	177.33	5740.918	3343.505	397.278	82.021	659.794	635.515	73.526	6674.753	68.722	376.876
7233.724	10586.259	12652.526	10246.095	9529.974	8660.155	19312.543	7877.638	9509.06	9093.276	6623.328	7520.991	6739.362	337.422	415.422	219.284	109.009	150.155	339.302	1182.034	847.948	593	189.026	205.388	127.836	5807.198	63.672	93.466	71.129	127.009	66.767	144.629	8242.69	66.534	152.603	62.724	2686.69	71.983	581.509	154.121	175.336	206.552	263.922	68.431	299.034	381.603	107.793	11099.526	66.931	424.043
6898.709	9651.557	11578.228	9292.063	8419.241	5959.987	9894.266	5469.684	9051.177	9576.532	4410.519	4898.329	594.722	605.848	690.709	387.329	127.608	219.646	3522.684	1379.544	854.152	2834.709	334.873	1562.861	188.127	1130.354	152.785	166.924	57	138.367	81.646	635.215	2742.203	59.038	102.266	63.759	1612.608	100.152	113.987	169.747	566.519	297.911	418.861	63.62	307.608	343.304	178.367	2514.139	62.987	325.278
5408.373	8155.578	10236.971	7751.961	7002.167	4677.608	7767.686	4322.353	7153.265	6555.059	3342.922	4133.725	3276.127	588.176	1008.059	361.578	126.196	289.324	3399.059	1319	569.078	2625.167	273.225	3750.618	138.725	3730.745	197.755	193.922	89.971	113.333	68.216	407.118	3660.49	75.402	138.873	58.804	529.451	112.706	335.363	154.569	509.51	184.157	350.078	135.539	327.755	317.598	494.02	1226.627	77.078	379.735
4834.615	6818.526	7235.859	5853.833	5149.462	3169.231	5626.218	3034.449	4811.115	4555.628	3400.769	5177.051	4853.782	489.141	2941.897	165.295	119.103	151	458.231	434.564	189.346	709.603	140.641	2791.295	161.577	6368.179	140.346	194.077	58.923	135.667	205.564	1100.628	1207.603	50.5	70.936	45.167	85.782	70.615	343.218	184.026	2292.103	696.654	355.154	117.346	597.436	1047.295	164.923	646.397	57.295	694.372
8095.09	11047.284	13312.619	11836.91	10780.724	8084.799	14467.537	8179.612	12886.925	12678.022	8478.746	9900.582	9160.836	528.381	6093.448	273.052	344.97	340.112	191.5	241.94	336.284	428.381	575.052	446.963	198.612	9756.396	151.134	313.463	119.784	209.448	200.56	1503.142	921.5	119.649	177.746	99.507	98.231	140.925	674.933	244.784	2760.09	473.56	358.978	100.56	1078.112	1040.209	86.313	3264.045	99.276	658.552
6407.74	10671.846	12112.99	10206.452	8945.596	6872.048	11270.24	7097.779	9376.798	9129.25	5665.808	7804.115	6015.192	571.106	8494.654	294.442	118.981	360.087	417.019	239.327	120.5	660.76	200.75	1674.663	118.413	4484.75	96.433	335.067	177.692	153.875	145.663	1548.769	1202.894	49.048	138.827	51.779	91.529	55.615	334.279	108.413	1888.24	3499.615	308.817	202.663	825.654	1080.75	105.019	5264.75	71.25	970.173
5520.526	7918.744	9166.5	7432.269	6821.718	5485.987	9276.872	5209	7085.603	7022.91	4704.846	10488.846	4370.551	361.859	865.205	225.205	148.205	149.256	197.628	300.128	160.41	1011.385	154.064	127.782	91.974	3020.821	96.192	94.244	84.667	104.936	80.615	446.038	1536.782	75.154	72.192	52.962	322.205	55.872	280.551	181.051	877.885	946.769	262.846	60.846	343.974	229.513	75.731	1646.756	63.987	237.667
6832.037	10077.833	11902.602	9945.593	8974.926	7943.472	11397.028	7941.028	10362.093	10583.306	7846.213	9675.519	8084.37	425.398	530.333	187.435	105.593	180.944	353.87	210.167	167	177.556	232.185	181.704	105.019	4695.75	98.463	95.296	60.796	104.648	80.435	1228.333	4156.111	88.185	121.306	61.12	72.537	75.093	395.074	122.37	112.5	6498.685	195.102	80.157	306.176	213.806	103.398	9893.852	70.269	381.435
3267.186	4751.267	6164.581	4830.93	4759.581	3675.5	6558.488	4067.709	6265.651	6202.93	4570.791	4868.814	4337.151	243.36	291.116	146.035	87.163	94.302	205.233	181.442	80.744	157.163	143.291	194.895	97.826	2084.895	75.105	67.07	45.779	95.767	49.57	190.802	6187.058	57.407	59.756	47.953	137.674	50.733	182.209	145.256	132.884	326.535	206.686	73.942	279.233	132.86	75.314	1376.372	63.663	473.081
4719.99	7900.732	9993.67	8252.392	7720.536	5712.186	10091.392	6549.268	9144.381	8492.856	5914.227	9468.402	10163.557	849.423	2888.485	388.629	223.804	259.505	289.918	281	223.021	292.021	258.948	162.845	210.907	5645.928	226.784	199.784	135.052	96.526	257.629	419.835	1216.196	63.093	110.289	65.639	72.289	190.072	523.608	99.784	151.041	8188.814	159.557	81.691	318.546	310.845	73.454	1834.546	67.918	251.227
4485.571	7285.771	9880.971	7633.286	7226.162	5634.438	10078.486	5602.657	8026.99	8410.105	5294.438	8000.886	6323.99	221.543	262.6	181.657	86.857	144.229	689.419	299.533	85.324	233.152	228.086	143.238	79.762	2678.981	61.705	62.829	50.838	56.524	55.295	103.181	5588.286	51	102.362	53.552	67.143	69.067	142.457	90.667	119.705	129.057	125.99	91.086	148.343	122.743	179.152	7769.276	125.838	492.505
6195.906	9165.2	10277	9161.247	8376.494	6699.506	9996.988	6227.871	8447.459	8117.165	5662.118	8649.612	7431.306	495.165	913.106	240.047	152.824	230.153	282.212	843.965	191.918	268	2060.741	170.4	167.2	9462.682	114.953	142.329	89.118	91.718	83.318	212.918	1851.271	564.129	107.553	45.824	105.224	174.635	480.188	137.847	182.647	2337.071	185.612	123.318	266.059	127.541	104.553	7555.435	83.871	312.965
6121.218	8781.244	10317.21	8971.126	8754.462	7414.16	10959.748	6570.664	9176.034	9519.966	6142.782	8826.328	6976.933	250.092	331.916	139.37	96.739	102.563	305.714	304.361	114.916	125.647	164.866	140.269	88.832	3188.824	54.235	62.429	51.252	73.286	76.21	157.429	1242.37	46.924	58.294	51.613	113.092	98.782	164.261	124.824	203.269	229.025	215.681	71.849	254.672	122.403	72.454	1391.387	104.731	430.597
7398.485	11691.385	14280.78	11628.735	11281.035	8688.41	14981.805	7982.425	12662.615	13448.125	7630.22	11237.46	8345.585	135.15	345.725	117.32	76.515	117.93	293.93	267.7	94.965	160.995	213.605	176.355	85.845	1924.7	66.455	78.285	53.835	62.46	68.24	118.235	693.715	55.525	106.64	46.68	60.805	54.365	106.7	76.76	145.275	166.02	159.865	70.14	193.91	187.2	107.825	5034.055	80.61	752.7
9718.503	15265.09	17354.587	14985.381	12844.148	9302.703	16620.187	9442.168	14868.484	14764.6	7760.703	11146.845	8640.426	669.129	1400.168	309.852	187.4	258.723	279.639	389.884	201.981	559.871	255.884	322.148	160.471	6227.703	157.103	132.09	95.503	106.123	149.232	600.903	1021.11	62.458	107.103	66.684	99.013	94.561	358.639	114.587	851.168	2711.026	256.735	104.368	354.019	484.394	240.413	3435.974	60.271	687.071
8452.289	14226.423	17632.613	14640.204	13833.718	12019.824	15834.563	11285.641	14743.169	13173.923	9512.021	10380.873	7862.289	462.261	727.317	261.859	102.345	144.732	504.282	1112.88	903.148	1847.444	156.113	199.38	90.986	3758.852	127.31	115.549	65.239	120.338	60.648	213.331	6122.19	69.479	128.775	64.225	14927.303	65.225	277.845	190.317	231.225	333.197	253.472	68.12	341.507	200.408	80.613	5909.592	147.662	352.761
8124.881	12897.278	15740.892	13103.29	12296.017	10036.091	16046.534	9357.369	13775.67	13519.449	8219.381	11149.335	7718.165	265.648	4224.085	213.466	112.023	259.415	221.312	240.54	88.926	202.812	135.165	178.608	89.273	2397.79	84.352	149.136	84.966	114.494	258.869	594.33	1256.068	57.619	100.33	57.375	65.182	56.295	134.358	125.415	2841.926	5564.523	300.131	87.852	552.972	780.273	193.551	3038.148	56.165	429.67
6411.95	9164.752	11820.658	9449.77	9046.658	7544.025	11653.404	6737.18	9354.217	9137.907	6324.602	7848.522	6276.634	296.857	1158.46	157.174	91.311	111.776	392.453	260.019	97.975	166.565	119.385	127.385	80.826	2877.534	81.429	89.056	67.255	100.882	130.292	361.248	1152.72	53.602	94.398	59.758	63.646	168.006	192.273	149.255	148.565	1050.565	221.335	82.814	318.807	241.385	99.932	4727.484	89.447	786.944
6330.504	9877.764	13608.943	9782.683	8259.878	5186.041	10116.553	5015.878	7960.846	7545.78	5145.146	5268.561	4257.187	496.268	10005.756	343.463	194.268	777.098	677.179	242.276	208.748	825.138	203.268	942.829	166.626	5177.78	136.154	521.585	166.862	191.341	164.268	1763.122	1519.325	61.675	132.033	62.74	97.634	77.512	377.667	108.902	5724.585	1033.366	377.049	153.098	1087.317	2087.057	258.504	1822.488	65.089	564.967
6886.512	11016.963	13313.402	10759.171	9590.244	7746.207	12073.037	7880.854	9368.061	9818.061	6303.28	9161.646	7426.695	363.878	6916.195	289.878	162.122	394.89	819.61	1013.549	360.061	2789.622	345.329	1052.207	148.659	5621.622	93.39	254.829	159.756	122.317	128.037	1003.195	2185.756	62.293	119.72	69.671	302.878	78.402	374.159	117.341	3779.207	3104.012	366.573	177.39	682.573	917.756	146.098	3864.634	71.415	788.951
4495.546	6494.258	6497.619	5621.351	4646.155	3055.526	5368.794	3042.278	4536.691	6944.959	155.856	502.876	313.773	406.598	4515.464	165.763	164.186	163.856	243.876	406.66	131.093	595.402	121.381	171.247	56.814	147.433	97.907	235.784	93.835	179.804	127.495	1041.031	4339.948	40.052	102.124	54.732	44.361	43.454	48.866	320.639	4055.938	920.443	578.258	132.041	792.99	813.289	119.423	1799.464	80.639	106.68
13708.194	19496.539	21900.733	20021.521	19016.4	17092.012	22522.055	16664.036	21556.042	15788.806	11424.352	15068.206	11716.921	298.236	5577.018	214.224	122.297	155.667	242.018	304.673	125.903	240.279	168.788	120.733	92.455	3027.418	87.297	198.024	94.127	98.036	63.83	659.509	3281.212	54.788	116.139	49.806	64.982	86.673	186.103	131.224	5145.539	4317.818	257.158	84.109	572.376	396.976	103.024	8193.576	65.479	368.703
4887.187	7940.037	10058.907	8135.729	7369.963	5519.514	10138.86	6423.85	9351.729	9391.009	6270	8382.467	7374.449	253.196	752.393	227.804	129.804	208.579	270.084	253.579	133.393	489.299	243.103	185.449	133.654	5009.645	79.841	86.953	76.402	79.757	104.159	165.009	6320.682	55.037	91.813	50.364	68.561	102.963	421.636	84.523	245.374	455.168	173.776	67.589	222.935	149.551	121.187	457.308	69.542	413.402
7497.405	10488.641	12919.922	11128.621	10776.464	9017.667	13578.366	9456.98	12198.333	13649.614	10059.052	12725.301	10499.124	389.379	1251.575	245.124	138.967	198.863	515.105	422.431	542.026	13300.386	402.647	548.954	139.444	7436.856	133.778	126.974	74.484	75.235	132.961	437.739	1469.987	85.693	105.745	69.928	6928.484	79.752	520.438	117.261	378.065	1219.654	144.81	70.379	302.542	276.758	125.627	999.51	71.575	700.928
5223.828	8162.946	10354.989	7981.978	7435.118	4577.968	8945.032	4353.441	6882.731	6069.935	3144.441	3836.742	2899.247	574.473	869.473	342.151	165.645	250.097	3314.839	1310.387	949.441	1619.419	280.355	361.301	145.258	3184.344	178.785	210.624	82.505	189.634	99.785	488.613	3951.215	75.269	118.527	69.839	738.108	71.613	251.763	173.806	257.215	532.731	700.72	102.796	456.43	261.957	756.215	1678.581	67.376	651.57
7294.802	10580.667	11959.926	10359.728	10612.42	8580.741	16113	8144.407	11047.247	10221.642	6404.284	10346.914	6321.173	621.778	885.123	291.469	161.556	202.086	367.753	300.58	188.642	213.617	126.802	129.235	112.457	2737.309	111.111	128.901	87.074	94.136	78.877	541.889	2083.123	83.765	94.407	52.432	61.877	54.086	243.222	164.605	1208.988	675.481	225.58	84.741	401.593	310.469	92.383	5301.049	72.84	254.753
6218.391	9136	11416.968	9107.276	8169.173	5924.237	9825.686	5827.974	8228.045	9202.006	5426.635	7537.487	6223.859	486.205	761.705	460.744	126.256	210.032	3030.346	999.288	513.205	2678.923	310.615	961.026	143.923	5749.801	160.962	109.16	71.679	149.224	114.712	644.968	2741.603	56.077	97.66	53.519	850.705	85.346	407.244	162.449	198.564	863.141	411.263	104.564	368.006	396.032	240.827	1247.981	58.455	679.244
5894.538	8571.505	10716.806	8534.925	8483.366	6517.581	10278.075	6920.882	10596.108	7939.086	5431.849	5913.667	4304.151	272.763	354.624	194.323	126.247	164.194	798.376	236.419	200.172	754.656	227.667	149.667	78.247	1930.43	117.323	136.925	58.462	83.376	84.333	340.935	13576.538	188.462	119.097	46.452	78.43	64.161	184.151	105.204	123.387	160.097	157.387	65.774	218.688	133.022	784.57	5143.161	71.989	448.817
8070.378	13604.311	15760.318	13749.473	12070.77	10851.331	15503.77	11033.412	13823.02	14313.703	10531.912	14544.223	11237.831	306.493	2229.655	189.709	174.831	191.209	804.736	246.77	193.73	1012.791	218.662	228.899	114.399	3536.757	78.311	110.878	75.811	63.189	127.5	311.385	2125.736	57.365	99.547	53.351	1192.635	60.764	262.304	79.453	403.98	7650.703	155.345	67.73	257.155	428.615	122.338	10014.095	68.027	464.676
8294.066	11733.316	13192.092	12121.875	11620.678	9624.934	15044.776	8470.875	12492.368	11837.533	6562.724	7636.395	5825.678	512.638	1580.27	142.151	94.118	127.493	378.77	222.586	96.724	176.908	140.803	126.862	82.243	2670.007	78.243	98.618	68.329	86.263	146.697	274.928	2756.849	56.191	86.164	45.5	164.895	58.309	130.02	391.533	852.257	6583.724	200.447	74.651	339.961	208.243	97.191	2763.467	72.638	220.73
4249.626	7262.078	8562.487	6406.748	5185.443	3533.513	6508.183	3340.896	5233.609	4953.8	82.157	112.165	125.548	322.87	5099.487	247.887	98.435	227.417	1003.948	925.339	378.4	2143.809	142.209	67.678	54.87	37.643	84.835	303.522	125.365	145.783	73.087	713.078	1552.574	46.504	123.391	51.852	70.817	46.009	50.496	120.87	2745.087	1220.478	509.026	118.087	643.896	747.339	93.504	1557.296	65.539	95.174
7286.541	11899.482	15239.706	12015.776	11591.071	9616.824	12887.565	9833.024	11150.224	9296.976	6330.506	7795.459	5673.165	409.576	329.718	204.506	94.847	166.847	374.941	811.953	200.8	12161.153	367.976	370.471	88.988	3179.541	163.541	140.871	56.941	68.682	68.082	135.753	2449.153	52.047	111.035	66.565	26354.788	63.682	196.094	111.753	130.118	473.224	130.835	59.624	134.965	121.2	182.318	713.882	160.647	330.694
4178.679	6323.538	7435.651	6301.774	5276.547	3712.943	6585.462	4176.028	6490.34	7430.311	3673.783	7073.896	2083.821	452.085	2035.528	239.877	160.953	215.189	473.028	447.679	162.358	326.755	205.802	1525.745	179.311	3235.802	129.717	183.292	99.104	168.038	123.274	850.811	2397.349	73.585	117.84	70.425	79.368	150.443	201.255	159.981	1844.981	1322.774	315.981	99.717	495.83	786.83	114.047	1253.472	69.764	270.481
8303.436	13486.723	15938.347	13528.673	12184.337	9645.762	15907.446	9335.139	12936.257	12586.455	7544.317	10204	6976.535	264.792	5103.673	144.673	87.525	145.03	251.267	160.267	89.327	228.644	161.515	293.941	92.248	2562.356	80.752	174.356	86.495	77.277	119.762	622.228	1432.099	50.535	145.475	54.386	57.05	47.564	143.455	82.297	2339.436	4094.97	165.861	86.218	444.03	798.366	75.653	6273.673	61.198	652.762
6984.953	10199.896	11635.66	9922.557	9445.217	7910.274	11601.047	7589.66	10189	9430.679	7094.896	9804.066	8415.491	366.406	4471.179	269.406	130.33	193.075	286.226	612.698	516.047	1377.858	200.453	163.358	138.821	7740.283	98.425	204.698	106.028	111.811	86.575	428.594	1829.208	68.349	99.887	57.519	3109.377	186.481	577.547	114.151	3826.245	5151.509	299.736	74.528	486.226	352.557	149.962	3215.462	73.123	359.84
7958.992	11879.856	15419.136	12497.773	12219.902	9962.742	15804.947	9766.371	14448.364	13128.061	9045.144	9403.848	7167.455	417.265	1344.985	252.742	155.765	156.076	426.992	286.97	133.303	157.197	189.621	116.682	79.076	3007.197	102.538	199.947	76.682	135.477	90.523	663.909	8456.061	69.568	92.5	61.803	102.644	67.947	261.742	162.765	760.326	6203.856	286.682	55.417	402.068	249.848	284.674	7190.015	66.258	324.076
6703.7	10225.067	13024.575	10282.025	9111.408	6455.217	11489.333	6147.108	9061.1	7853.292	711.042	1928.983	620.975	462.833	590.158	636.167	126.65	220.067	2019.467	1685.058	735.925	2906.317	195.042	170.142	90.9	997.292	108.042	118.767	60.15	83.808	81.092	606.633	3614.55	56.342	111.15	51.483	191.508	67.275	107.5	138.625	339.267	763.508	722.383	75.667	296.067	466.517	258.3	1494.183	65.417	254.583
7861.094	13222.981	14842.731	12679.081	10350.181	7450.188	13198.806	7640.744	10641.775	10685.95	6207.088	9241.319	7672.906	598.381	2361.331	515.481	192.356	299.906	583.044	967.288	279.256	2095.1	475.425	1201.769	161.9	6658.162	136.319	188.506	102.144	139.55	156.875	1043.731	1991.175	67.862	129.25	61.831	95.825	66.231	405.425	113.794	1218.738	557.656	420.631	128.112	465.338	665.919	209.975	2703.762	67.669	1119.95
3756.047	6024.271	7329.835	5878.282	5571.435	3997.659	7199.918	3819.576	5983.165	5833.941	3244.329	4877.129	4127.6	225.565	302.788	165.659	104.871	124.529	307.976	296.424	95.953	219.941	141.165	174.753	70.247	2327.671	86.624	125.859	64.118	90.282	55.235	105.518	2450.941	64.106	86.459	44.847	65.812	61.235	140.059	119.553	193.318	244.647	246.824	62.294	323.8	176.235	136.494	1881.6	61.671	791.482
10221.029	14613.842	17099.122	13850.727	13162.381	9439.993	15663.928	8082.094	14313.007	13432.561	7588.468	7972.942	4311.554	554.201	8010.022	305.576	130.568	319.813	926.683	682.82	189.338	407.036	156.475	2268.137	108.468	1882.115	145.165	403.101	144.288	146.54	88.209	1515.453	2915.317	63.331	117.863	53.489	137.813	60.77	116.475	247.381	8299.432	818.54	339.014	98.993	657.957	1088.432	153	5145.576	65.036	470.842
5472.032	8232.72	9816.226	8009.731	7405.151	5633.28	8693.14	5388.355	7110.645	7485.183	5133.452	6562.871	5281.645	370.968	475.398	220.258	103.495	156.817	585.011	855.656	298.398	924.968	204.505	571.849	133.172	3564.796	90.409	100.215	70.065	109.978	87.731	427.054	3137.355	46.753	89.247	59.043	311.032	58.527	194.086	116.312	166.602	2434.677	507.968	125.333	346.828	304.688	146.312	3156.097	73.624	736.559
12476.601	18280.203	14672.413	19365.254	17681.304	14096.377	19624.688	12735.464	19370.638	20994.659	11998.442	16509.29	12346.739	405.493	834.13	244.58	185.623	254.558	418.891	299.167	207.304	374.043	321.717	248.181	202.514	7474.478	78.558	77.022	75.094	63.304	98.797	195.116	5427.167	94.71	115.457	70.971	100.993	89.507	553.377	75.572	478.123	2994.804	89.254	83.022	319.486	244.804	196.116	5430.406	80.551	409.703
8333.454	12620.594	14128.58	12854.121	11348.217	9985.473	14151.845	10323.662	12701.522	13182.536	9924.053	13621.174	11909.396	317.618	1931.614	249.019	145.633	230.86	246.14	796.923	710.473	10106.029	426.57	317.797	198.763	6502.783	110.082	155.372	89.3	115.063	134.585	343.507	10367.575	84.821	117.295	62.121	18232.271	132.71	497.367	254.691	787.14	3422.435	274.145	78.536	371.57	327.536	85.696	1556.734	94.3	692.478
5871	7863.026	9498	7986.711	7607.132	6048.553	9559.171	5509.605	7754.855	7437.329	4440.776	6773.566	5590.013	287.368	223.934	146.329	81.961	100.092	210.421	222.882	121.105	152.158	224.158	106.053	78.737	4090.382	62.013	76.289	36.789	98.066	62.829	214.461	2669.171	64.553	78.197	54.566	112.974	124.882	251.539	167.132	171.368	133.368	249.395	84.316	273.934	141	132.803	2849.868	67.724	263.158
5677.181	8251.132	9968.444	8281.903	7881.285	6727.368	9811.486	6986.556	8921.938	9472.097	6483.736	9000.201	7955.292	195.493	316.889	150.562	101.521	154.396	161.924	384.174	210.812	762.354	165.146	216.535	141.201	6153.896	65.403	74.215	52.701	62.646	60.764	174.347	4329.347	60.306	92.694	52.729	334.076	93.521	437	61.389	88.271	196.16	132.125	81.799	140.292	118.049	80.632	8059.826	84.715	577.194
9722.281	13603.588	14649.353	13937.444	13029.196	10704.17	15559.837	11043.261	14493.654	14392.542	9709.065	11537.497	9439.15	301.523	810.301	283.209	94.712	156.464	243.327	617.026	144.222	258.712	3533.614	276.15	90.373	4944.993	77.438	102.359	70.706	62.85	66.529	377.582	798.673	270.915	114.497	57.824	95.556	123.02	326.771	89.046	171.444	1197.026	92.157	104.595	120.784	135.137	96.562	6218.987	72.399	301.85
9891.659	15195.814	18410.335	15205.359	14655.323	12977.814	20541.024	13155.617	15221.515	10811.695	8013.647	10154.305	8636.976	368.186	1904.689	218.479	102.234	157.467	755.581	419.126	134.096	214.066	187.359	210.323	116.641	4109.581	76.743	141.275	66.952	86.222	58.862	418.85	4602.263	66.683	106.257	51.814	59.82	488.916	338.916	104.347	1909.743	3448.251	165.515	84.862	290.826	268.725	795.964	6529.407	72.03	1542.228
6988.486	10363.029	12852.857	9836.943	9118.457	6673.752	11092.981	5847.905	8750.771	9397.724	70.124	90.857	106	327.905	7096.714	139.6	92.238	234.695	907.448	596.952	190.657	1041.819	389.162	61.667	52.181	44.552	79.705	233.105	83.295	98.143	88.819	922.067	1367.095	46.924	66.638	51.476	65.752	50.238	52.086	151.267	3288.667	1454.857	336.39	115.505	758.81	1146.029	208.724	1535.762	73.543	78.733
9299.244	14488.874	16495.465	14650.669	13210.236	11122.441	16312.197	10670.346	14229	14264.165	9372.433	12343.181	8905.803	410.228	1378.669	241.606	131.11	171.386	405.953	186.134	170.094	348.512	216.37	489.772	121.26	4344.205	103.11	128.417	68.268	79.283	147.102	282.331	993.858	51.102	83.551	56.024	58.543	68.047	219.717	86.827	169.984	1881.638	166.394	86.732	253.795	275.22	323.26	3690.331	65.047	669.079
5636.477	7171.432	9334.841	7213.568	6833.943	5009.045	9065.307	5143.568	7740.068	7517.83	5437.682	6390.125	6433.398	509.568	4350.398	245.818	145.682	326.432	345.33	366.659	142.284	254.159	134.364	272.625	118.602	2888.477	135.898	199.295	96.034	62.489	59.398	302.989	678.159	57.08	88.534	42.739	59.83	93.045	222.807	144.034	1701.091	389.818	146.852	64.432	578.375	214.716	80.773	1682.409	66.761	591.273
6493.295	9203.643	11441.036	9359.205	9198.527	8034.857	12218.616	7703.295	10424.571	10332.946	7365.357	10036.009	8297.25	166.571	216.268	100.473	74.196	99.83	198.491	262.446	95.223	172.42	176.312	144.25	82.875	2342.188	59.884	56.179	59.696	61.446	49.223	99.188	1804.241	47.196	60.491	50.857	65.357	80.473	159.938	84.268	98.089	7437.696	114.25	94.714	134.955	149.929	91.696	3297.571	70.009	258.018
7530.45	11453.475	9616.4	11400.808	10368.067	6891.517	12646.992	5898.817	10694.975	10626.333	4994.358	6888.767	5308.133	837.925	822	296.892	204.717	335.4	315.767	770.875	220.392	13062.417	516.033	257.492	167.158	11937.092	191.458	289.617	108.033	132.217	100.3	340.675	3142.317	81.408	243.325	64.35	6661.933	100.642	496.958	427.642	300.042	385.867	349.592	90.742	1474.175	495.683	78.742	161.508	66.308	1749.608
4986.606	8184.727	9676.788	8361.354	8446.333	6655.03	11430.949	6689.687	9795.97	8591.152	6102.707	9172.111	7524.424	338.202	811.879	125.788	95.697	124.747	321.152	265.899	93.414	172.545	393.939	147.192	91.293	4690.778	141.03	158.929	62.869	99.04	59.505	194.879	1512.909	53.566	77.091	43.697	66.434	87.848	181.879	135.293	668.626	346.424	274.374	87.283	327.727	246.818	251.172	3097.626	80.869	355.96
5965.391	9581.685	11621.402	8507.065	7291.793	4795.739	9106.315	4774.196	7395.63	6948.326	4150.696	8013.935	3436.696	289.239	414.511	421.511	96.652	139.283	1925.728	601.652	379.587	1406.37	121.717	637.902	219.957	3351.533	121.478	87.75	51.12	57.185	55.707	123.902	1724.424	59.185	82.848	57.902	191.424	105.239	209.967	84.272	152.38	143.576	291.141	83.239	175.478	348.043	198.054	1786.011	69.543	618.685
9777.276	14712.872	16440.456	15098.616	13835.764	12916.388	16799.168	13134.836	16121.624	17637.168	14186.844	19112.832	16328.632	279.788	734.78	220.552	112.872	162.116	1031.492	453.968	168.704	2230.26	159.66	564.976	126.148	5576.988	56.424	70.732	53.068	95.164	65.128	163.98	2400.96	69.592	86.116	60.036	399.62	73.172	414.52	100.96	646.368	956.296	246.828	98.364	390.204	327.912	384.912	2968.408	101.264	353.008
5889.361	9114.167	11396.84	9098.507	8754.597	6910.896	10903.139	7827.764	10003.917	10279.694	6885.389	5870.486	5006.306	765.653	837.535	270.826	246.549	263.576	549.306	382.875	184.688	282.382	208.444	236.674	124.785	3477.771	146.604	146.028	82.882	349.285	86.5	463.951	11526.611	79.792	102.194	59.799	88.132	95.722	303.34	432.458	437.75	200.583	811.188	63.472	873.243	808.729	405.979	4183.215	72.576	1601.333
8046.948	11475.556	13639.526	11366.007	10488.022	8765.4	11372.385	8874.733	12117.711	10725.889	8202.97	9374.459	7537.222	695.052	3325.837	401.748	250.948	221.867	766.185	572.933	181.859	553.511	243.926	163.467	96.156	3782.911	158.889	280.074	109.215	388.556	214.015	669.963	2840.563	97.504	153.326	50.704	1277.244	66.43	292.467	181.133	3295.837	1159.111	850.356	98.163	1087.941	421.822	203.563	3626.007	66.415	480.956
7979.941	12038.682	14310.847	11193	10555.4	8307.576	12688.847	8425.824	10280.776	11344.4	7088.224	9635.459	7272.306	267.659	428.847	195.165	86.835	145.6	539.282	313.894	153.2	1109.871	185.188	1172.6	100.612	3385.012	63.894	74.988	60.282	53.365	79.718	267.071	1073.129	55.471	81.494	54.706	106.4	55.129	195.518	69.365	127.282	2203.259	209.859	93.894	198.729	278.341	317.388	2644.141	81.294	577.271
6867.852	10642.443	13018.625	9868.659	7357.205	6971.284	10478.17	6532.773	10154.989	8859.091	5603.261	5899.295	4972.307	299.398	5080.875	152.818	112.443	82.807	209.852	354.261	309.761	395.091	134.614	148.25	71.75	2649.523	85.045	219.125	110.989	154.159	210.455	449.091	1649.534	55.045	104.466	56.443	3249.989	68.386	192.886	148.284	1515.932	1528.727	282.591	65.818	429.761	403.784	88.318	4302.511	78.602	726.739
4868.701	7764.591	9845.89	8083.189	7855.921	5892.598	11515.181	5937.094	9695.622	9787.882	5429.992	7733.323	6077.961	307.504	460.543	142.866	121.543	166.228	154.047	164.835	121.567	245.213	280.173	381.008	73.89	1907.362	75.937	99.496	64.614	222.685	59.472	155.157	1678.504	51.685	91.929	65.181	65.236	55.937	120.008	381.339	520.512	158.787	635.425	79.409	709.409	324.921	227.213	3673.89	77.402	779.228
7769.929	12191.796	14168.888	10648.663	8845.429	6079.255	10842.918	5757.143	8938.224	8699.98	119.735	139.153	118.541	359.622	13687.031	255.724	148.408	569.082	185.367	220.929	91.929	304.806	414.98	82.888	58.98	48.847	74.969	632.755	127.929	106.408	86.347	1120.969	1677.878	51.602	126.204	55.245	61.622	49.704	48.112	119.602	15742.327	880.051	284.969	129.102	1129.296	1885.827	117.439	4838.327	75.459	131.194
5161.291	8361.252	10055.33	8090.447	6518.301	4439.029	8190.252	4566.291	6866.175	6605.553	3950.427	6945.078	1996.311	612.641	1798.583	244.049	157.602	237.427	923.641	526.068	310.233	1261.524	131.922	880.379	180.291	2847.689	151.019	156.214	101.806	165.893	135.214	990.874	1719.942	62.825	71.835	44.981	213.806	90.68	204.971	174.058	1294.65	3918.398	701.039	188.99	642.816	660.33	80.495	3472.534	66.971	579.563
7957.023	9907.837	12613.221	9852.698	9268.151	7500.674	9977.5	6697.756	8402.779	6509.186	3795.93	4911.674	3911.942	509.477	484.314	253.221	152.081	188.86	308.128	779.686	420.442	713.174	161.023	143.36	87.512	3605.105	85.233	96.674	80.372	210.593	78.488	293.535	3995.326	62.116	180.302	47.988	13461.884	64.721	272.744	258.884	212.209	305.256	534.651	71.012	461.384	408.279	107.349	9005.86	67.756	467.581
6133.969	8257.756	10364.339	8152.189	7753.417	6303.488	9357.134	6236.008	8372.205	8449.787	6457.953	7778.346	5989.039	502.811	1587.047	257.394	176.583	232.772	405.74	609.961	301.252	585.677	290.48	996.898	73.236	3476.472	107.354	166.37	96.74	99.732	100.496	980.858	2342.118	57.488	108.496	59.063	58.898	48.945	227.795	182.236	1834.52	659.654	287.78	163.386	555.937	450.913	834.803	10010.661	59.276	1218.11
9215.597	13307.36	16052.194	12994.906	11742.647	10635.863	15324.633	11810.597	14525.986	12013.18	9040.885	11562.712	9146.906	441.252	9959.266	222.511	125.424	219.309	298.633	304.237	122.942	164	121.719	110.065	95.95	2865.388	88.46	282.468	153.719	228.906	287.993	1122.856	5278.403	47.216	133.669	41.957	61.626	62.151	273.914	250.259	2669.662	8311.065	505.23	81.705	816.496	615.489	94.482	13113.252	63.194	478.971
4497.824	7564.924	9392.277	7858.227	7345.714	5504.966	10787	5870.092	9499.874	9998.118	5851.765	8213.42	6703.454	218.261	562.613	146.025	95.916	158.21	129.286	153.42	101.697	156.378	117.916	100.496	88.908	2590.571	65.622	61.571	53.025	125.269	71.647	221.824	670.193	56.008	81.286	61.471	75.874	63.958	197.538	124.168	600.891	515.202	274.008	66.664	280.143	213.235	64.412	724.286	75.588	681.891
9973.412	14154.567	18541.289	13494.165	13379.649	9787.216	15947.299	9131.711	13303.66	12523.093	8544.753	10986.959	8515.381	425.897	7343.938	334.072	132.299	232.464	1282.959	648.773	294.464	583.835	221.825	548.268	117.299	5718.856	118.041	237.526	115.66	114.629	265.021	1227.918	1625.237	50.144	95.371	53.907	287.588	72.577	360.866	130.268	628.732	10143.103	437	119.433	673.907	1038.557	408.392	5583.526	56.526	668.629
5718.482	8713.145	10272.173	8667.518	7949.5	6483	9992.1	6739.173	9114.109	9447.582	7272.373	8852.318	7541.545	2029.964	1267.4	586.464	432.682	248.509	475.755	241.255	289.527	367.736	305.045	182.436	151.736	3453.227	579.191	308.164	145.827	401.1	54.691	181.9	2552.727	65.636	158.227	65.045	109.764	79.1	395.936	921.782	519.891	324.136	759.518	71.409	1020.073	470.473	84.909	3408.073	71.873	477.527
7084.877	10540.896	12578.67	10394.132	9903.132	8201.509	12367.189	8688.208	11799.217	12286.604	9136.406	11683.434	9682.755	697.604	3820.028	265.613	173.208	160.519	531.113	205.113	110.83	212.415	123.868	113.33	88.481	3495.453	144.925	186.538	103.868	160.066	190.179	542.302	5225.726	63.991	75.67	42.991	628.123	53.84	277.613	134.623	879.019	1418.226	384.17	81.094	657.726	491.16	127.104	5080.651	67.075	715.368
8168.841	11594.963	13188.477	11243.29	10696.766	9224.495	13109.561	9114.187	11714.822	12064.486	8484.916	11026.505	8731.85	405.224	1781.439	219.402	105.29	139.178	694.056	487.215	142.009	212.262	209.57	184.71	100.187	3261.981	85.626	101.841	66.944	63.112	123.43	470.271	3350.037	60.514	104.85	47.804	63.85	73.542	219.364	109.14	1561.075	1206.187	124.925	81.346	248.673	211.607	173.346	5620.729	68.187	694.355
14162.871	19565.953	17806.682	18813.941	18018.647	15479.635	19627.035	13925.906	16754.412	19138.541	10187.894	13068.871	10017.553	338.153	2654.6	209.753	141.741	250.588	483.518	387.118	191.047	347.235	268.118	320.188	119.529	4834.294	82.188	322.918	173.565	114.518	342.882	581.482	1490.506	117.612	230.035	125.035	68.482	66.894	226.341	697.212	604.2	6789.306	152.529	146.494	346.753	666.882	123.306	7873.906	96.894	493.282
12312.941	16515.322	17752.263	16534.763	16158.085	14023.788	19311.585	13187.873	18323.034	19989.949	15138.61	18348.195	14589.492	582.881	2416.915	146.644	123.898	222.5	297.797	289.339	228.127	2229.992	308.254	418.398	118.551	5270.331	98.042	205.458	78.458	247.949	154.203	414.517	6149.763	88.339	121.424	59.068	3511.475	108.254	379.831	400.72	622.203	5342.839	537.678	77.847	1438.492	618.11	127.017	9914.017	86.11	1822.178
7503.804	10496.935	12598.486	10592.813	10063.57	7909.579	11272.364	7509.813	10097.019	9376.355	7304.589	8155.271	6906.766	504.43	7250.439	313.449	143.467	234.206	792.626	1714.28	645.935	1912.168	284.505	790.308	134.196	5016.626	113.411	273.168	134.832	112.944	181.626	990.495	5005.729	60.991	122.178	48.206	144.411	45.374	297.514	167.028	3742.869	2083.196	347.991	165.888	817.785	704.963	147.047	6819.374	75.916	1038.112
14223.377	19316.408	20043.408	18302.215	16564.7	14347.438	18472.677	13463.477	16475.908	11445.685	8403.769	10678.415	8813.477	562.785	2547.177	390.331	280	210.892	265.492	296.769	182.069	331.885	220.215	218.608	108.638	4376.185	131.154	190.508	78.077	433.608	89.123	408.762	2737.108	64.362	118.569	62.038	192.585	73.485	313.531	690.808	2534.369	2720.569	1061.1	85.377	1173.823	507.169	101.946	3879.431	74.569	327.446
3456.704	5686.13	7222.028	5732.907	5333	4162.657	7457.194	4477.694	6681.62	7399.454	4440.176	6336.398	5024.056	139.046	237.75	213.852	54.519	101.676	524.343	137.028	78.574	187.972	167.417	140.472	71.537	1896.769	78.926	84.241	44.704	76.259	70.5	113.667	4178.981	55.907	70.787	50.241	107.194	46.407	131.611	99.917	141.593	172.981	154.074	72.694	201.639	147.898	92.12	1348.63	61.787	799.204
5791.991	10092.431	11869.207	9266.871	8154.543	5228.784	10133.802	5516.75	8409.371	8064.095	4262.888	5329.845	3963.836	513.155	3193.129	262.121	137.491	253.888	810.509	708.638	314.75	938.612	218.155	422.034	105.983	3349.914	110.06	260.922	112.466	180.319	205.672	1253.793	1671.034	63.353	132.431	43.259	257.784	74.31	226.112	160.078	1853.819	3444.431	553.233	182.948	671.853	601.172	155.974	4205.69	69.707	413.302
5074.694	7325.635	8356.824	7001.176	6515.141	5427.271	8146	5123.035	7329.694	6815.953	4626.847	6315.035	5153.388	209.965	465.118	147.894	96.753	110.365	418.165	315.459	128.835	504.212	172.2	166.965	99.059	3518.412	76.847	71.071	63.188	102.988	81.294	349.906	9984.788	51.6	78.529	46.412	477.2	77.247	248.294	132.012	208.2	929.059	241.012	55.541	318.918	175.576	188.494	3134.8	69.435	229.541
4956.023	6891.046	7937.126	6746.391	6532.126	5042.586	9651.678	4821.31	7338.586	6639.23	4298.747	5648.023	4493.713	253.966	281.805	137.575	75.276	94.69	218.023	278.816	100.77	171.563	254.713	110.069	54.747	2703.586	66.92	65.471	60.241	111.437	70.943	362.149	4186.172	42.161	119.126	46.368	69.713	66.391	184.885	195.138	187.299	1154.103	285.218	64.655	298.126	174.632	64.195	14366.655	64.69	330.207
8864.759	12394.44	16190.864	12336.419	11597.838	8817.827	15803.581	8888.822	13446.073	14360.67	7155.848	10144.147	8398.497	524.136	6346.67	366.545	131.251	308.984	1340.168	684.691	287.461	541.052	409.084	1996.126	178.649	7563.052	228.775	355.838	126.031	101.649	166.869	828.848	3697.408	66.707	124.691	62.047	99.56	142.717	582.084	140.791	3635.649	4519.435	261.89	96.314	632.984	1217.372	133.848	3549.895	62.555	383.377
3637.333	5522.086	6702.185	5629.049	5272.877	4359.815	6710.654	4156.012	5368.765	5237.012	3780.531	4774.123	3657.469	199.086	261.259	87.716	77.383	102.84	144.815	147.889	90.568	198.617	120.383	77.346	88.062	1205.975	67.654	61.556	44.58	83.901	54.963	391.321	2189.531	50.136	74.148	46.049	113.247	54.222	113.901	136.593	185.864	174.272	269.42	67.667	269.198	161.84	295.691	1436.988	82.062	177.469
7048.06	10290.52	12001.58	9971.27	8882.25	7780.63	10172.27	6823.63	9150.01	9119.37	6847.36	7586.58	6458.39	705.07	1375.8	273.97	140.03	164.32	561.56	494.52	237.49	1475.38	238.64	189.66	114.47	4974.39	186.68	166.35	85.87	76.54	105.17	647.73	3269.18	58.97	118.66	48.79	7554.59	75.09	357.06	100.88	732.03	3725.38	189.48	66.55	237.57	299.3	140.51	7473.46	62.17	569.58
9584.341	15212.784	17223.795	15000.068	2470.489	12250.955	15961.125	13511.307	14810.216	15460.091	13493.091	16200.011	14548.739	320.966	4454.784	210.932	189.83	56.784	1185.739	184.534	175.455	434.614	213.398	312.33	89.239	2942.045	91.727	256.023	117.955	299.33	27.693	515.364	3142.227	62.568	166.057	54.5	84.284	38.841	247.023	461.818	4397.239	3988.33	616.727	14.83	777.864	896.182	113.909	6964.739	59.534	675.284
10366.046	14741.192	11088.462	14975.354	14241.246	11221.385	17444.538	9598.808	16357.577	14559.023	7785.085	11613.046	8332.077	415.431	2367.154	199.369	103.792	169.608	279.585	319.162	121.023	204.008	179.354	139.431	139.669	4881.2	96.831	140.062	88.469	93.708	110.354	667.523	958.354	68.546	180.3	52.9	65.577	78.654	304.523	192.708	2969.292	6388.646	219.046	77.977	683.577	369.8	78.677	4001.608	60.546	235.154
3991.45	6486.27	7990.23	6454.71	5079.64	3281.55	6173.25	3289.81	4935.55	4565.96	2265.15	3348.89	2898.65	468.14	3284.27	283.35	105.8	251.41	1416.73	1182.44	606.36	1262.3	184.54	488.52	78.57	3849.84	118.73	207.34	103.61	121.38	150.62	905.29	2584.87	54.95	110.16	48.56	358.56	55.53	225.19	114.84	2005.97	5825.39	691.59	163.62	519.51	892.44	89.46	4585.72	65.09	761.22
4355.284	7577.602	8581.352	7189.67	5576.614	3370.432	9854.909	3762.364	5308.807	5419.784	2909.034	4825.455	4226.886	461.557	703.045	193.682	109.034	182.057	2268.659	1295.341	359.125	2230.17	192.67	833.489	125.648	4855.716	100.284	116.955	64.216	74.943	102.125	502.534	1515.216	50.648	84.75	46.466	287.989	61.523	275.284	101.557	338.818	2661.727	377.477	124.477	221.955	848.193	129.364	3548.284	77.295	774.852
5565.588	8310.938	9576.1	8260.925	7738.45	6703.588	8319.662	5912.538	7564.9	7540.238	5711.525	7914.225	6722.462	246.988	529.662	137.575	90.1	133.438	231.862	483.825	105.75	351.225	351.738	149.475	85.55	4032	60.025	74.425	50.825	81.512	61.612	234.475	2755.8	59.138	86.85	49.012	173.875	66.75	200.25	124.675	172.425	1664.738	160.962	71.838	191.35	118.188	148.262	7771.588	77.725	590.4
4396.779	7074.384	8250.419	7202.035	6432.419	5249.93	8436.686	5450.837	7284.221	7731.581	5354.907	7672.116	6663.453	341.756	416.14	191.512	134.291	173.326	346.872	276.709	153.57	274.012	325.872	206.14	139.64	4932.326	92.558	98.174	55.605	72.023	66.081	181.791	2878.605	75.872	101.802	53.256	89.581	121.57	433.686	82.244	96.698	138.919	135.372	68.884	155.384	128.919	138.012	2455.86	73.767	734.163
9097.42	15473.14	17850.09	15358.1	13209.84	10566.73	16863.24	10831.09	14300.64	13091.52	8524.14	11844.27	9639.41	879.39	1512.89	426.49	233.87	332.58	512.42	771.06	524.8	3801.52	232.26	250.63	133.64	6614.08	217.39	220.6	113.64	107.86	90.65	234	3244.4	76.68	115.2	61.66	20298.99	100.9	464.47	146.21	801	282.71	270.21	77.71	290.12	267.74	171.29	1049.35	74.67	641.61
9650.38	14251.804	15979.454	13920.675	12674.264	11393.859	13794.436	9815.638	10886.816	11620.552	8907.221	11725.337	10085.485	419.816	1008.595	263.454	140.601	271.202	354.896	1038	207.699	307.331	3480.166	408.669	158.847	7905.883	98.221	126.417	97.975	71.166	94.178	187.037	2241.859	851.896	128.313	57.859	68.969	86.89	533.552	95.092	142.417	6191.638	126.337	186.638	162.393	139.81	189.429	15621.178	72.258	573.485
7100.326	10304.821	11909.926	10142.632	9390.358	8480.495	11482.211	7695.105	9813.653	9565.379	6908.379	8582.621	6267.442	368.653	790.8	140.853	100.011	161.084	432.358	161.589	86.895	172.674	150.368	118.979	67.253	2031.495	100.379	123.453	59.547	122.432	77.621	406.042	2069.6	42.779	118.347	61.263	53.884	54.884	174.337	300.347	474.137	1200.379	305.632	73.368	379.968	238.326	206.484	4206.705	56.695	201.379
6294.219	10050.288	12058.319	10153.681	9322.388	7889.088	11598.956	7396.144	9908.419	9176.019	6550.919	8472.862	6814.319	268.538	1529.088	157.75	80.825	148.25	323.338	211.281	91.269	847.919	165.369	131.7	106.412	3168.475	58.512	113.212	63.85	66.262	56.262	266.838	2886.95	71.512	72.419	48.906	257.006	58.062	211.55	89.969	2936.694	2019.312	163.781	86.856	285.531	227.388	109.256	2884.394	89.388	1213.406
8032.058	12111.526	14374.351	11957.253	10996.227	8928.948	13555.338	9821.558	12322.331	10999.883	7577.039	9866.117	8041.266	533.63	2525.87	300.714	161.351	284.247	272.149	776.825	198.974	698.948	295.571	251.234	161.175	4576.773	122.429	170.318	100.201	157.435	78.318	649.805	11976.825	76.994	132.468	48.013	82.682	66.247	350.331	366.805	3801.24	1042.091	360.11	73.786	579.773	673.065	115.506	8347.448	71.084	680.935
8120.652	11321.568	13354.439	10985.4	10664.316	8664.652	12951.026	8030.955	11073.348	9330.181	4997.303	8065.432	6599.4	361.065	549.006	336.019	118	202.529	211.852	431.729	548.465	14222.852	349.071	227.974	102.955	4765.103	134.51	129.942	74.065	67.458	73.587	152.535	1777.484	65.935	144.916	54.071	8548.794	110.465	274.355	136.723	183.529	4415.142	166.368	71.245	183.271	139.465	81.787	883.355	72.084	329.735
8007.247	12521.794	14395.268	12449.639	11229.814	10077.268	14455.402	10405.082	13153.505	11816.381	8582.278	11097.794	9168.722	342.814	535.464	219.278	153.371	208.072	408.381	352.031	296	6582.371	359.041	241.701	147.021	6427.299	103.794	101.175	62.392	88.289	72.711	452.052	2992.351	71.691	107.412	53.216	2945.948	93.474	558	109.639	117.629	9111.474	141.918	63.67	158.01	313.588	80.639	4121.598	68.856	574.814
9736.53	14902.59	16809.843	14836.253	11853.614	9835.831	14908	10987.723	14152.867	15766.53	9413.952	12626.169	10503.964	590.337	10437.94	299.422	168.747	379.024	256.145	268.157	210.072	710.843	229.12	497.482	175.916	6294.711	155.06	317.361	192.349	90.771	350.928	698.831	712.337	63.699	102.313	51.542	77.024	77.325	434.614	148.205	646.47	779.12	248.349	375.181	822.53	1105.145	184.614	3838.133	49.855	726.771
8617.444	12100.219	15020.006	12175.281	11280.862	8381.569	13922.394	7655.062	12360.431	12739.131	7551.6	132.575	118.406	463.619	8017.831	326.456	139.519	430.562	1447.625	909.862	329.925	1224.144	230.069	1640.088	121.638	41.862	122.438	336.538	130.162	134.262	109.394	1524.219	3751.731	63.381	107.531	63.269	231.431	53.062	58.738	160.888	2097.525	846.094	418.138	205.138	810.825	1497.312	125.475	4411.019	67.769	331
6133.065	9311.052	10784.327	9141.373	8378.719	6340.294	9865.229	7056.32	8666.235	9082.327	7120.078	10122.268	9089.013	445.693	1051.732	285.379	143.804	199.778	791.418	922.02	371.163	1673.373	548.967	2303.817	146.51	6541.712	93.124	87.464	81.458	102.366	131.817	600.072	2078.222	50.752	86.157	54.68	218.961	84.294	371.706	107.144	635.327	1335.503	333.444	126.046	433.497	508.85	140.941	4442.837	58.712	1595.444
10560.897	15427.813	19496.916	15008.084	14805.755	11143.11	18353.69	11547.019	15509.316	13030.026	8587.316	7225.884	6947.142	601.258	7231.523	303.961	192.69	283.206	876.413	2507.361	673.671	1541.768	216.039	2085.665	103.032	3580.639	150.961	346.316	148.348	102.781	103.716	1160.477	3028.458	73.658	145.606	60.419	612.742	61.51	287.329	202.026	7651.697	5149.755	261.723	136.858	616.665	896.529	126.806	7453.013	67.426	822.961
7446.301	10663.098	13610.185	10726.312	10729.058	9084.277	15673.931	9559.301	13627.092	13784.168	9225.133	10053.514	8023.942	260.023	549.792	149.52	104.439	147.26	658.329	545.503	235.312	7123.116	245.358	201.202	105.561	5638.549	85.595	107.514	67.133	74.942	60.509	151.04	6999.855	102.711	116.26	73.844	8755.405	69.046	387.913	102.78	103.728	1147.208	165.965	74.728	316.358	160.058	158.075	7819.948	216.838	400.514
10824.773	15129.412	17119.907	15131.485	14342.99	12295.582	17834.716	11527.175	15471.954	14554.825	9477.768	12014.923	9488.923	381.139	1945.582	224.32	121.041	158.299	340.098	299.778	120.005	346.881	165.351	192.325	104.438	4643.912	85.753	155.598	71.531	154.629	113.732	581.99	3650.644	76.804	101.861	45.485	323.366	127.918	298.871	409.175	2248.32	902.691	453.912	80.881	549.144	237.005	129.294	6522.866	56.639	292.046
11354.957	15876.611	19317.944	15967.5	14593.025	12951.586	18051.173	14613.679	17114.154	18876.827	13947.407	18167.988	14455.796	968.864	4041.741	441.049	291.815	300.068	611.549	348.006	207.167	294.29	240.438	207.08	141.494	6025.389	219.136	303.642	140.16	237.969	146.698	535.611	5307.364	77.364	169.944	61.185	153.969	91.765	426.784	148.358	4650.056	3300.333	575.475	76.284	648.963	564.006	112.383	12522.438	72.506	613.475
9602.409	14060.125	18167.25	14116.852	13864.75	8545.818	16937.75	8061.75	12794.284	12917.466	2080.057	2382.034	2608.784	317.523	395.5	219.114	181.841	183.159	417.432	299.568	95.432	185.523	227.318	131.193	132.011	3123.205	94.023	92.102	73.83	234.057	85.205	285.273	4475.193	91.205	106.5	62.182	69.705	94.023	288.977	215.636	165.989	139.159	475.466	71	902.011	319.932	342.943	2474.739	57.364	239.591
12329.553	16826.188	20761.988	16925.588	15747.529	11909.529	8119.306	6375.082	10372.376	11169.153	869.694	68.365	89.294	433.129	6072.024	212.694	112.718	221.824	561.671	481.165	188.376	452.8	180.929	147.988	54.247	34.365	96.812	233.647	85.447	127.988	181.824	1640.588	1822.682	48.694	119.388	59.753	65.471	52.024	52.176	172.718	3210.294	1739.976	642.718	108.859	876.306	1557.447	98.553	4665.247	70.671	176.753
8711.238	13380.544	14739.373	12224.404	11654.28	9344.223	15142.016	9081.171	12931.093	13808.497	6164.321	9793.42	6165.073	484.705	1468.456	220.845	135.544	155.679	428.114	278.368	126.15	259.171	192.098	173.57	257.964	2915.648	78.927	135.622	86.995	133.927	137.523	371.772	1895.409	75.425	145.513	64.145	95.347	92.041	245.948	220.016	1106.974	1938.218	296.472	72.611	461.57	230.301	104.917	2605.658	65.922	320.943
9652.983	14615.853	16651.431	13595.284	13295.914	11556.293	15689.69	9766.241	13661.681	11651.138	8253.491	10859.345	8340.75	156.052	1286.819	112.647	74.302	88.819	231.767	193.578	91.707	204.767	126.491	132.828	79.759	2083.741	57.974	182.405	52.681	57.707	72.034	195.069	1631.345	51.741	83.25	49.328	144.957	68.672	125.121	76.491	562.603	1512.112	139.655	53.017	193.414	150.552	74.612	5452.638	82.586	489.19
6417.173	9613.767	11848.474	9573.865	8907.526	7457.015	10086.955	6391.827	8588.729	7942.038	5301.128	6771.82	5267.669	306.707	448.353	152.316	82.316	135.985	226	221.331	191.632	185.105	159.541	178.105	70.526	2189.91	70.376	69.383	53.669	144.248	75.203	494.323	2907.797	76.564	107.519	44.842	110.564	55.308	180.647	156.925	195.827	3217.323	395.91	67.128	485.767	354.647	144.835	7374.677	91.053	587.534
5596.337	9318.255	10702.184	9383.184	8211.898	6733.643	10572.724	7260.98	9433.643	9488.224	6309.296	8571.908	7344.286	409.082	3995.592	270.551	146.469	218.888	317.071	311.224	164	457.01	265.704	194.153	118.316	4415.051	109.439	178.969	100.939	118.694	92.52	425.888	28822.204	69.724	128.347	53.867	225.806	79.194	386.908	135.786	536.5	6228.061	263.204	82.582	493.806	270.245	67.847	5635.48	69.98	570.633
9506.242	14087.505	16819.813	14437.571	12835	10829.132	16754.714	11763.824	14983.011	15291.231	10831.099	15245.978	13044.802	700.659	815.659	298.505	176.44	237.264	228.044	675.967	181.516	335.659	990.802	218.22	136.385	7614.923	169.945	127.703	83.143	77.857	92.363	283.154	2558.989	319.066	146.132	56.33	96.604	83.912	463.758	117.813	133.484	375.637	122.451	156.495	117.648	204.934	146.956	11013.363	83.363	508.89
10273.472	14557.426	16712.306	14748.194	13976.787	10786.713	15228.093	9094.009	12236.741	11127.62	7352.056	7478.241	6058.731	530	3943.648	216.741	123.398	206.148	457.981	607.602	241.12	564.324	163.815	107.963	126.222	3750.62	167.759	258.611	101.407	104.028	241.481	493.333	10660.315	76.833	189.861	69.546	6058.926	65.5	276.056	168.815	218.889	7881.917	235.778	76.657	560.176	292.944	104.926	8694.167	95.296	309.722
4237.951	5755.593	7681.333	6126.198	5845.901	4255.975	7454.877	4263.309	6396.173	6336	4270.111	3276.074	1924.395	339.605	4768.63	213.395	97.642	343.679	508.284	715.185	217.21	344.247	199.383	833	119.704	1941.642	85.432	387.012	97.025	85.691	165.815	1446.037	1760.827	51.889	96.123	55.346	65.16	62.457	145.037	114.012	5705.407	1499.086	460.593	127.827	634.037	918.852	160.951	4014.617	60.765	588.074
9435.867	13866.875	15789.469	13713.18	13497.797	9408.078	17454.789	8030.992	14083.031	10590.312	3874.953	2178.945	1574.086	489.297	397.242	147.789	124.828	147.414	259.094	176.031	149.297	165.617	185.133	92.305	58.508	1257	91.43	146.055	75.977	188.18	66.93	306.977	1371.68	74.578	153.172	55.883	88.188	55.68	111.531	466.664	275.234	1522.5	437.344	69.672	547.375	196.031	119.086	10139.773	88.836	195.766
12966.112	21032.058	20851.112	18061.731	15686.562	14069.896	18762.392	15585.592	18066.346	18539.254	14214.185	19023.308	15115.742	669.465	11318.3	341.296	190.058	379.535	639.935	330.404	211.896	444.723	259.569	958.588	171.619	4886.196	167.415	527.588	191.35	180.565	262.808	1628.592	1662.527	57.508	145.681	56.446	72.692	74.631	347.485	211.208	7040.419	7812.888	358.081	135.596	899.742	1812.458	118.696	5200.104	66.258	989
6928.792	9640.184	11629.192	10024.448	9302.184	7218.624	11729.736	6105.104	9949.52	14064.792	4873.512	6420.16	4801.664	584.552	554.48	142.56	141.2	163.224	334.544	246.616	159.28	161.368	299.92	182.184	115.376	2485.976	103.44	118.504	61.136	199.328	75.424	610.432	5684.92	71.864	126.608	64.536	66.832	58.384	205.208	420.088	301.328	5101.808	457.528	82.56	1148.76	560.544	88.536	12497.336	72.504	368.944
10658.425	15261.276	18712.184	14988.747	14678.299	10607.655	21273.897	8665.241	9886.494	9054.287	4088.103	494.207	281.218	408.621	7852.448	213.46	111.54	270.621	1037.92	1390.966	688.839	2154.172	209.989	374.483	91.724	328.517	111.908	300.862	119.184	75.931	74.345	937.667	2876.989	75.816	119.54	57.276	803.563	53.989	60.218	137.977	3407.931	3266.897	273.057	160.494	855.552	923.368	107.644	6061.23	63.943	316.011
7897.859	10693.453	13776.164	11245.039	10399.898	8542.055	12362.859	7480.711	12035.305	9492.5	5774.141	4900.602	4156.055	183.156	454.828	126.555	89.641	155.953	437.781	988.93	764.812	2260.336	183.055	188.281	128.773	7804.844	66.812	75.016	58.008	74.664	75.602	170.883	5078.836	80.484	142.078	56.164	3272.93	79.008	470.031	108.898	561.039	703.523	127.023	55.828	251.25	182.328	68.82	4000.422	62.266	272.18
9676.08	12859.424	14951.288	12911.568	12690.104	9958.152	14723.704	9667.776	13932.312	12364.416	8151.808	7993.096	6524.32	341.544	3471.016	186.664	120.896	173.616	790.592	250.776	114.168	218.36	196.752	127.248	106.152	3229.432	141.776	160.544	88.848	113.592	246.28	532.992	5393.912	60.664	105.408	48.872	74.472	50.24	278.648	164.696	1029.232	4789.968	295.264	68.664	638.76	385.464	142.832	6987.8	73.24	459.288
6275.882	8233.48	10683.765	8248.549	7941.216	5301.059	9676.725	5294.176	8653.363	8095.794	243.186	292.657	112.794	629.539	2618.02	373.627	126.578	186.863	1152.667	125.833	142.245	399.637	148.578	108.333	54.706	87.676	159.48	131.931	73.118	182.284	124.225	870.324	554.118	61.833	90.196	44.216	57.225	40.873	58.657	283.608	1346.098	1213.873	638.343	78.657	839.529	583.882	99.176	1452.755	74.196	122.245
11268.409	15005.882	17588.787	15603.89	14887.339	12288.22	17203.803	11294.252	17327.646	16662.74	11429.071	14623.016	11479.591	407.047	454.488	161.669	122.276	148.764	412.535	252.748	159.661	1107.969	278.339	206.882	171.118	5025.709	68.409	81.22	52.457	130.969	69.37	198.055	2923.094	81.866	86.756	55.102	1530.205	80.323	357.606	275	186.024	1426.047	380.165	69.15	847.543	372.787	187.496	3084.717	97.441	568.055
4527.138	6517.053	8092.585	6802.202	5849.532	3642.862	6357.67	3678.372	5583.713	5378.415	3838.883	5917.191	5469.106	555.745	710.011	183.064	140.979	166.394	511.191	444.489	197.372	367.649	256.798	6164.213	182.553	6952.234	132.202	107.83	65.713	148.468	174.862	1262.319	1385.043	45.074	72.372	48.585	61.691	86.915	382.66	182.191	710.457	3634.351	468.521	121.798	555.66	1088.649	117.489	1278.383	70.617	668.734
10569.289	15099.154	22327.587	17768.801	17553.871	10923.96	18861.393	8249.07	13652.025	16606.776	64.915	82.363	97.358	415.761	3652.517	352.398	225.532	288.159	373.915	262.08	218.547	388.443	371.552	58.388	50.582	26.124	136.179	261.602	109.239	212.512	221.96	585.975	6475.647	80.687	193.627	80.532	57.557	52.632	59.393	327.706	1102.05	2769.279	471.751	82.542	967.826	387.891	114.453	15195.995	76.08	73.746
4322.214	7268.625	8133.821	7415.009	6180.134	4675.607	7821.929	4616.679	6732.473	6638.759	3967.955	6042.384	4727.152	482.304	1577.205	281.848	130.607	204.045	1418.446	1788.411	504.25	4772.67	300.009	983.438	113.848	4445.134	103.786	168.509	80.027	137.554	103.545	767.143	1856.375	36.938	147.741	56.92	498.679	56.982	282.955	111.402	1763.071	2479.17	419.455	169.473	480.634	575.429	240.545	2796.062	69.161	1184.759
9067.075	13972.068	16735.714	14053.584	12754.553	10896.826	16425.453	11504.199	14609.056	14988.894	10709.224	14415.652	10916.193	553.584	7146.807	186.273	158.261	228.988	181.894	238.671	120.981	243.77	154.522	159.36	126.733	3618.534	78.969	226.106	117.578	303.404	236.18	786.429	4403.571	80.975	100.422	61.043	76.783	72.584	249.547	329.36	3029.267	3272.683	811.671	107.422	1047.484	1359.422	129.46	7249.006	69.124	443.957
4954.717	8346.85	10966.319	8976.602	8346.177	6203.54	11568.221	7160.885	10510.062	11174.08	7029.752	10994.301	8604.142	316.389	2536.646	185.832	156.681	274.991	558.779	269.027	149.832	1828.407	276.142	170.965	129.08	3763.858	75.15	118.558	80.558	125.195	80.628	300.168	13727.504	57.407	128.451	53.54	80.035	75.584	246.885	126	3064.876	334.956	378.558	82.673	610.088	406.407	87.398	4622	70.752	1399.752
5013.475	8221.624	9367.594	7876.683	6614.95	4967.762	8449.822	5438.812	7138.96	7634.861	5153.703	7712.396	6957.218	569.168	5096.743	266.881	178.149	421.683	3044.663	921.218	296.198	1375.436	188.297	1197.03	138.337	5285.941	124.683	263.752	110.693	147.703	175.604	959.792	817.366	47.881	119.604	61.931	147.851	56.376	334.238	170.683	5836.149	1537.465	390.356	165.911	558.228	1395.426	120.178	4643.574	64.515	604.465
4881.321	7360.038	8836.859	7157.962	6711.974	5380.603	8283.628	5580.115	7185.449	8456.269	5847.244	8516.833	6897.859	315.103	3106.487	202.231	143.256	205.359	347.603	704.654	205.897	255.987	179.449	1621.115	151.269	4165.731	85.538	200.205	45.654	64.436	51.731	450.897	3851.513	54.038	117.603	53.218	71.846	88.487	289.564	82.923	5292.41	389.5	257.962	68.462	389.808	698.987	111.026	5114.179	58.115	1200.833
8301.094	11415.846	15055.993	10968.409	10715.953	8384.812	13727.195	7836.02	11321.134	11118.02	7439.369	7813.973	5790.658	604.691	5309.987	297.98	224.362	338.181	359.779	840.745	321.074	1033.604	240.262	1472.201	126.215	2602.436	132.248	298.349	120.034	163.215	187.517	1098.523	1710.899	59.758	116.436	65.772	68.141	78.403	223	218.685	2037.839	1321.161	455.154	121.738	739.195	1128.221	602.671	2509.779	73.913	599.389
7139.925	11244.83	13185.679	10449.991	9034.708	6672.632	11474.745	6868.349	9830.83	9251.698	5713.472	6533.481	4625.5	415.255	8030.972	199.981	119.877	171.321	852.019	404.274	298.349	825.406	122.585	817.321	91.132	2357.066	93.774	289.528	121.132	160.255	392.434	1333.802	1540.189	65.472	118.689	45.84	135.67	53.896	130.962	183.774	912.896	10460.538	538.613	142.094	1072.698	1572.764	176.84	4550.906	72.5	661.009
6103.134	9366.454	11521.495	9191.598	8254.258	5748.629	9970.536	5661	7969.557	6761.309	69.959	141.938	129.753	485.464	9225.876	220.907	146.196	418.732	629.186	1272.887	554.495	1122.742	149.155	99.598	64.907	155.165	122.866	349.021	108.897	105.742	160.835	1218.588	2890.01	58.124	95.247	59.433	92.866	55.804	48.237	146.649	3291.784	1941.443	595.227	173.464	866.052	1497.928	142.959	3243.557	78.165	121.515
9196.715	12710.391	15451.649	12652.192	11577.053	9563.119	13759.397	9424.179	12094.093	11026.762	7461.232	9094.199	7337.325	405.921	465.411	202.066	150.464	163.57	416.53	231.695	236.298	822.722	259.589	183.119	121.623	4338.682	94.47	88.993	62.695	169.742	61.728	250.709	5830.417	77.762	149.907	51.298	178.166	61.351	311.232	273.417	241.808	2451.914	564.457	81.113	662.868	533.675	135.483	21533.424	69.775	916
7963.705	11592	13819.39	11647.467	10516.4	8759.771	13472.61	8788.648	11678.086	12132.886	8531.019	11656.133	10480.448	542.886	608.276	244.105	208.248	229.952	229.324	270.552	157.629	238.2	177.143	213.829	195.419	7524.762	108.705	108.762	71.219	114.457	85.476	293.257	2218.305	79.238	75.724	59.914	116.543	100.867	681.686	104.162	154.448	2655.238	260.667	66.067	267.8	420.562	82.076	4032.248	70.733	346.019
14208.068	20895.65	18758.757	14295.718	15963.65	7153.641	18095.718	7245.806	11260.126	9375.971	3271.019	3601.33	870.67	617.524	2523.495	417.427	168.981	348.67	1391.33	1458.214	608.485	2120.592	318.748	346.417	90.67	992.621	140.369	239.835	111.204	146.66	225.087	549.66	4073.233	83.359	159.544	61.262	739.204	57.99	98.505	178.01	1951.456	685.835	767.495	152.621	1818.738	395.33	259.573	11370.757	87.592	422.126
8989.657	11026.2	14637.179	11891.121	11978.393	9176.4	15975.964	8540.543	13520.164	14038.893	4974.986	751.2	419.629	317.571	5213.857	213.593	98.936	244.629	572.129	377.257	178.857	513.021	187.55	278.786	66.257	363.736	87.314	202.786	111.693	66.736	161.529	1154.057	1200.079	44.786	96.121	50.957	301.129	46.679	53.6	127.071	2988.2	5614.45	152.443	114.2	640.193	719.586	192.657	6919.564	74.443	310.936
5546.459	8696.255	10837.724	8897.918	8075	6282.551	10581.061	5776.949	8815.041	8363.735	4452.602	6054.49	4320.51	257.316	381.173	131.378	102.684	120.5	444.276	188.347	116.224	167.969	217.98	135.939	73.367	1677.735	94.163	133.745	59.724	97.347	69.847	378.296	1948.041	67.51	109.49	55.694	71.551	64.673	135.214	110.571	206.327	371.5	285.684	63.398	263.551	188.02	86.653	7410.98	80.204	601.01
5809.924	9853.765	12546.5	10116.795	9214.371	7298.553	12415.106	7323.795	10136.545	10211.106	6493.72	9139.432	6997.841	240.182	407.402	289.167	76.5	118.947	185.538	384.242	379.47	3577.644	208.606	231.053	90.523	3271.568	76.492	94.5	68.758	45.144	63.106	151.788	1809.333	59.439	102.106	76.871	14443.485	63.758	189.545	93.394	147.424	227.682	125.258	82.061	177.023	151.659	134.697	738.636	214.871	1186.439
10651.179	15670.886	18319.659	15737.106	14795.585	12937.48	18466.081	12988.276	16600.976	16308.667	12216.732	16375.74	13672.407	382.634	976.317	207.098	109.821	179.675	764.837	205.805	236.626	332.707	315.618	327.374	113.317	4539.22	77.415	90.154	68.39	114.415	84.293	324.634	2439.748	57.041	133.098	62.699	125.593	99.179	262.211	191.748	555.358	3506.146	299.715	73.691	397.374	392.602	117.732	15554.748	83.098	446.902
10950.706	15294.722	15795.04	15639.254	15539.349	12825.238	18518.54	11905.476	17924.698	18491.476	12334.452	15270.254	11672.333	262.571	3772.135	169.23	121.27	163.675	682.198	320.5	128.556	207.746	164.317	134.5	99.667	4753.73	62.889	135.206	88.603	81.849	179.429	609.802	2303.627	64.437	108.738	49.738	76.754	57.976	260.135	163.016	1364.397	6674.397	210.73	100.992	615.881	300.587	79.762	3717.23	76.381	813.651
8856.582	13716.218	16584.491	13815.7	11971.936	10161.855	15419.264	10821.891	12913.1	12859.882	9620	13356.355	10762.336	560.464	3074.373	272.964	214.918	319.482	886.1	463.727	169.018	374.691	232.264	319.418	143.182	4819.491	112.664	160.336	100.545	228.873	195.073	272.282	6919.891	77.564	161.8	61.7	71.536	86.991	382.555	306.736	309.091	1296.855	495.382	80.991	584.864	586.318	101.182	15276.873	72.682	815.745
6983.055	10648.938	12686.016	10944.43	10109.109	7820.398	12805.477	8104.57	11956.312	11471.891	8058.578	10318.109	9667.273	291.492	1956.797	226.016	133.141	188.516	215.656	163.883	117.688	159.398	201.43	265.719	149.883	2630.906	78.609	122.75	82.906	57.453	84.773	286.25	435.555	66.984	89.742	55.273	83.273	65.922	265.797	96.523	2114.305	1375.367	114.25	83.742	243.477	156.922	69.984	470.898	59.695	265.57
8768.482	12820.219	15483.114	12685.649	11887.035	10968.316	15241.939	9912.395	11887.895	9001.421	7025.877	7776.325	5911.184	231.228	2760.772	331.237	84.982	190.886	261.711	584.237	535.807	15115.219	343.412	291.816	79.93	2371.43	50.86	152.649	65.614	72.579	72.272	647.105	1828.807	47.702	121.193	44.763	8444.246	66.289	132.754	107.351	5032.158	3222.316	137	78.772	329.693	216.807	110.184	1423.789	75.588	478.561
4693.369	7135.833	8916.083	7130.952	6817.548	5034.286	8112.44	5044.726	6843.369	7692.119	5011.19	7405.869	6301.19	473.286	2451.298	153.131	133.714	210.643	164.369	222.417	200.964	268.94	273.071	383.071	105.429	5475.44	102.81	140.702	83.405	95	324.381	957.583	1563.393	59.702	88.917	50.75	69.738	160.595	331.298	90.179	581	2555.286	194.655	181.357	367.083	721.524	171.536	5170.25	67.417	1869.19
6279.605	9916.378	12030.05	9372.597	7518.479	5235.008	9418.529	4951.655	7468.151	7032.487	3897.151	4737.286	3478.176	325.345	14897.261	381.37	125.731	409.471	534.513	434.849	270.092	1005.824	119.706	506.731	94.395	2105.235	92.555	561.017	165.723	89.538	144.899	1597.05	1995	54.613	134.882	50.63	195.185	50.345	138.462	104.336	7786.723	3772.647	450.025	146.681	1130.403	1634.891	120.807	3910.462	77.731	398.647
11974.053	18466.328	20733.595	18304.687	16392.916	14493.244	19819.809	14666.344	17950.832	18433.786	13852.153	17885.145	14376.015	416.046	6872.458	353.076	142.534	343.733	652.863	745.26	628.221	1651.71	280.702	292.534	134.809	4370.267	115.847	315.519	171.458	94.405	135.26	740.87	1474.099	70.076	142.832	53.382	11206.687	87.733	372.634	71.443	5969.672	7164.344	172.924	101.748	478.649	608.489	148.397	4967.42	74.267	470.038
8274.424	12427.321	15278.418	12272.81	11015.212	9142.598	13835.158	9762.587	12129.391	12444.522	9622.016	10583.283	8568.88	506.946	922.685	314.598	152.467	264.201	619.641	887.255	251.788	9763.136	394.185	475.446	184.207	5525.647	180.462	230.38	91.652	145.38	120.054	708.913	4658.283	69.761	141.065	85.043	37924.647	95.609	408.033	207.207	625.582	8109.957	318.087	74.092	370.891	349.467	112.391	7791.81	240.516	908.196
9067.16	14670.17	17584.106	15302.681	14275.213	13306.809	17684.202	13416.309	16201.691	15982.17	12261.904	13850.649	10701.181	269.691	581.723	159.904	126.032	159.511	183.553	490.213	180.691	327.436	1877.383	342.085	123.032	3116.032	92.713	112.202	63.426	61.691	70.67	237.638	926.426	256.117	198.84	63.638	72.149	63.074	275.968	86.074	101.926	1487.415	67.67	90.511	140.447	171.34	118.064	30936.894	52.096	312.798
6292.368	9563.274	11560.926	9289.484	8970.242	7387.263	12045.484	7280.979	10686.884	9036.579	6381.758	8459.168	6893.842	326.305	2880.284	178.337	111.484	225.989	259.421	390.326	139.863	207.663	202.863	131.337	99.979	2544.116	80.853	122.526	102.968	94.253	249.316	570.579	5512.589	69.989	125.611	57.274	68.326	98.211	266.989	93.284	172.484	2118.105	190.295	66.642	375.263	354.063	87.979	4293.432	73.842	513.189
10322.005	16375.743	20244.369	16496.437	16225.378	12442.928	21466.869	12291.644	20123.514	19051.225	10920.041	14118.401	10301.509	571.608	861.315	213.667	190.739	195.437	293.73	882.153	189.297	335.144	219.117	238	132.95	4451.108	104.491	150.622	85.437	323.64	114.887	390.09	674.815	87.225	147.036	62.405	82.784	159.752	270.378	318.919	359.14	1085.095	785.014	71.581	889.649	454.505	75.081	7791.338	67.176	1199.613
6834.592	10256.764	10141.866	10254.038	10043.032	7114.637	13455.955	6288.981	12656.707	10611.624	5092.089	7153.274	5648.962	174.35	647.051	165.873	76.79	93.65	230.764	235.885	94.49	182.127	123.682	97.764	93.089	2556.962	64.465	78.803	75.191	84.522	108.14	400.924	1236.752	69.898	118.076	49.248	99.248	73.28	202.197	146.49	204.389	2747.847	180.102	74.497	349.408	161.637	152.478	1814.057	73.917	185.688
7357.316	10330.219	13202.54	10386.767	10385.223	7502.228	13088.819	7977.265	12035.06	11667.851	7381.884	6113.112	163.228	596.707	1461.14	260.847	183.94	205.298	420.214	137.33	157.065	306.451	307.447	237.037	68.158	47.037	198.772	159.451	81.349	280.637	68.33	246.256	1444.033	61.865	149.005	57.098	81.944	52.423	56.6	276.805	1398.242	1559.963	548.633	99.763	550.437	295.944	246.6	5860.428	103.381	525.363
8202.922	12948.547	15267.086	12846.305	11430.094	9985.75	14507.914	9872.93	12800.375	12261.031	8839.141	11132.625	9006.328	701.203	1498.586	298.234	232.055	275.484	486.695	331.633	177.945	308.211	259.352	152.484	105.594	4794.617	178.859	187.688	79.758	336.133	94.844	359.094	8600.078	78.984	149.914	61.859	127.422	81.961	320.438	817.766	1543.828	1053.805	893.375	74.703	767.047	350.844	91.484	9071.086	72.727	633.758
3240.569	5125.794	5509.686	4203.461	3574.108	1997.167	4782.255	2133.186	3323.657	9057.98	2221.618	937.471	679.176	466.775	4520.255	311.069	113.029	198.784	1472.618	1017.706	362.892	2397.069	420.059	726.51	69.127	761.029	154.157	334.578	100.637	99.637	129.451	1210.039	1265.196	64.608	99.853	77.353	368.775	54.931	90.422	127.922	2742.676	2857.706	339.529	143.324	410.196	1220.627	102.559	1432.902	75.137	283.804
4971.471	7962.235	9291.108	6894.137	5733.216	3682.382	6786.392	3717.422	5505.294	5274.225	2446.99	3846.539	117.578	429.971	585.353	386.078	126.059	185.451	1646.98	983.912	485.647	1691.088	156.706	377.5	105.294	53.373	120.951	162.059	59.598	60.912	90.49	495.647	861.902	59.314	99.716	45.961	509.098	53.206	38.48	66.039	226.402	527.784	418.922	74.971	159.98	334.471	134.52	1234.461	66.5	407.647
7803.617	12058.067	15709.872	12332.309	11410.544	8756.121	14859.96	9758.973	12744.087	12799.55	7428.772	11089.671	10200.879	1738.691	1398.416	504.483	380.43	417.242	284.436	249.376	356.47	397.544	602.45	511.49	147.128	5076.678	378.584	254.926	123.221	310.946	95.027	421.242	3627.557	77.443	219.725	65.081	72.839	101.933	507.403	641.007	502.772	967.134	736.148	53.691	776.356	561.101	100.705	28031.235	74.544	1000.839
9929.639	15975.726	19784.414	15935.783	14841.152	11896.194	19279.331	13031.935	17910.92	17246.35	11093.916	14851.247	11717.437	256.966	2867.433	277.426	107.665	144.433	263.643	205.27	122.369	270.076	243.452	194.072	100.654	2441.008	79.738	133.814	156.11	127.103	65.688	411.323	2693.335	51.764	204.966	55.943	68.958	50.464	164.795	166.616	3203.856	1264.057	311.719	68.449	507.27	320.65	213.924	13457.768	69.053	1103.335
5453.907	8280.93	9938.314	8369.488	7333.151	6472.488	9741.047	6951.977	9083.186	9133.012	6026.988	8240.407	6266.547	523.233	994.081	213.256	183.419	167.058	563.337	225.372	118.093	230.663	132.558	89.477	74.733	2389.814	87	122.919	67.256	416.849	92.942	416.244	4883.442	53.302	112.709	43.977	58.244	67.14	141.093	733.395	1543.233	1218.442	1199.442	77.023	989.128	802.791	83.163	7241.791	71.919	365.977
5420.054	7935.462	9466.989	7731.172	7082.258	6265.129	8047.151	5333.516	6903.183	6978.376	5089.688	6968.667	5431.656	593.086	790.323	271.806	162.054	207.763	1017.258	305.301	148.269	388.29	155.946	213.871	125.495	2263.022	198.398	122.516	88.269	143.925	91.172	277.559	2154.753	72.462	88.387	54.108	566.677	83.71	259.14	107.871	134.957	1204.118	277.516	69.344	322.935	207.763	111.624	4287.118	71.86	870.108
7575.531	11932.009	16009.726	12825.717	11802.115	8698.071	13274.071	6235.398	9662.743	9698.487	5602.982	7972.504	6096.035	411.327	717.212	186.088	138.478	200.655	173.044	307.257	174.372	273.283	288.841	224.434	89.85	2432.009	95.743	135.469	72.363	236.195	108.451	445.982	3383.885	75.354	215.991	54.77	68.124	76.363	173.664	318.876	401.938	1195.221	568.513	80.044	696.204	541.319	112.124	9059.761	58.487	580.602
6650.372	9455.103	11140.756	9728	8964.179	7989.154	10846.321	7502.077	8879.885	9739.026	7520.744	9648.705	8027.179	319.333	1796.718	153.59	104.962	137.744	283.487	305.987	107.667	155.641	136.051	123.372	100.667	5112.269	73.769	119.038	53.385	132.064	72.628	457.897	2935.397	50.462	87.077	45.013	321.59	74.859	353.974	162.487	2196.308	4061.192	371.474	74.064	687.141	475.885	108.59	3593.346	62.167	235.526
9572.556	15891.13	18825.092	16215.082	14099.72	12129.304	18326.783	13207.56	16304.43	16884.478	13172.068	19063.309	16137.483	737.816	4278.874	364.85	201.816	285.174	1399.729	300.237	184.599	491.831	227.845	377.28	173.729	5675.652	178.464	174.87	114.826	182.005	245.159	381.217	2672.135	68.889	100.976	61.28	2077.961	60.971	401.043	221.155	390.899	6636.783	457.116	83.493	582.623	598.227	167.527	5235.763	108.841	1032.063
11445.445	17918.509	21078.164	17669.845	16362.727	13045.164	21190.973	13008.882	19332.309	19508.7	11510.591	15722.091	12202.845	322.118	408.945	208.773	119.8	177.073	260.282	321.209	154.655	302.182	225.127	238.618	124.064	3695.936	85	99.073	66.909	90.727	68.982	585.073	3728.309	63.355	215.973	53.727	88.564	104.864	301.009	87.845	125.155	3836.309	231.164	75.5	267.509	175.009	162.864	12919.336	72.691	732.982
5630.88	9090.648	11017.917	8805.602	8445	6043.204	9657.352	6059.491	8226.167	7931.87	5370.204	6270.546	5125.324	639.787	695.148	655.213	171.889	241.62	4870.5	6141.759	1416.185	2317.185	249.556	4479.315	154.602	3675.259	149.602	174.824	78.472	94.731	73.472	509.139	4440.287	83.843	135.509	55.019	735.167	58.593	282.704	136.852	211.907	785.009	220.426	103.648	242.565	212.87	252.509	16660.454	63.611	672.426
10911.746	10270.623	10576.016	10585.639	10285.926	7455.5	13592.459	6416.582	10542.984	6992.754	2757.123	2849.385	2354.156	611.82	660.09	151.41	135.164	92.41	207.459	131.303	176.984	229.336	132.344	79.697	69.943	1126.648	164.885	134.164	56.615	293.689	226.148	437.902	1041.492	86.656	111.23	57.246	83.697	58.541	128.492	613.311	377.787	371.434	649.041	80.918	755.77	243.164	90.295	363.664	67.164	243.951
8021.859	11049.736	14521.871	11301.883	10987.994	8127.35	13459.141	7620.074	10760.828	10336.773	6724.196	8241.466	5693.018	357.847	1987.497	330.951	95.724	245.233	1094.362	544.779	218.681	848.325	252.693	3676.055	113.632	2476.098	113.38	191.374	66.147	70.049	75.521	510.074	1434.037	45.681	82.448	51.834	93.779	61.221	143.89	103.491	2532.233	4712.466	279.822	87.669	290.393	528.38	135.546	2467.16	92.196	373.006
10171.287	13581.619	17644.126	13966.175	13327.148	9591.767	18421.3	9379.673	16215.314	21890.767	5892.74	8173.726	340.372	573.009	3250.453	224.565	119.206	159.009	303.987	246.955	181.52	435.646	725.565	652.821	104.57	63.924	146.274	210.951	80.085	84.332	126.695	1113.013	1717.466	59.045	95.583	70.807	57.399	80.556	57.036	216.372	1316.785	3439.798	201.776	113.04	653.354	677.552	132.879	2650.305	65.238	358.166
6892.814	12014.66	15321.918	12041.784	10970.505	8985.206	12576.381	8200.979	10586.845	10221.155	7175.093	9123.464	6992.722	603.124	667.567	379.268	132.371	248.021	449.082	302.371	252.33	16739.649	366.309	218.052	127.443	4362.856	142.237	121.938	81.918	102.206	57.258	319.33	5479.485	52.784	135.031	47.701	8939.526	66.67	286.268	147.794	155.423	902.155	244.825	67.134	279.608	193.289	88.237	1416.845	71.474	539.268
6670.398	10739.707	12085.382	10569.398	9217.789	7279.74	11826.268	7251.667	9990.642	9979.618	6204.683	8928.772	6752.382	345.098	4561.041	136.325	99.894	261.797	179.732	174.699	90.65	139.553	125.073	1678.634	113.911	3971.244	98.577	158.545	74.415	90.455	204.707	349.138	1176.22	54	76.154	49.341	60.52	51.415	229.911	82.813	336.081	6633.585	237.236	65.073	451.504	607.504	74.033	5918.65	69.659	561.61
6730.266	10280.82	12329.25	10655.773	9292.359	7829.391	12150.172	8976.805	11098.43	11634.422	8632.68	12147.633	10556.844	566.375	893.742	215.352	179.789	263.125	1186.5	279.625	171.656	386.148	219.25	232.375	138.93	7636.852	129.852	120.688	71.742	173.578	125.273	445.648	7102.008	75.148	137.07	53.828	124.602	111.703	571.383	208.734	230.523	473.664	421.625	69.883	490.547	712.609	88.688	7381.336	71.555	542.078
6177.144	9062.944	10710.832	9077.856	8864.088	7620.368	11384.176	6678.6	10595.568	9873.568	6841.968	9540.216	8045.824	323.712	3084.824	193.904	120.92	156.28	332.072	178.704	111.064	1390.144	216.96	132.608	111.864	4933.104	97.672	186.776	112.192	70.68	166.832	738.76	3018.512	98.808	92.928	57.504	418.432	75.48	520.792	114.76	390.576	1827.928	136.784	71.384	412.08	270.096	73.384	4587.568	69.136	233.592
8843.394	13782.358	16284.367	11770.193	9714.752	6429.284	11997.817	6167.78	11060.468	9310.752	4005.312	5401.44	3710.523	692.716	3795.211	254.963	227.954	335.954	643.624	498.303	387.477	967.651	287.202	609.78	146.303	3461.33	146.394	286.45	112	240.606	215.064	896.422	2320.642	60.055	200.321	62.578	179.028	87.706	231.991	241.624	3415	1643.798	821.569	147.872	886.514	1033.523	85.578	10321.761	61.174	664.138
6625.072	9161.829	11254.432	9769.279	9522.892	6874.072	11780.405	7499	11592.387	11482.279	7658.901	7993.604	3003.802	570.946	1903	261.216	172.009	203.946	160.252	152.261	110.027	216.387	212.477	143.883	139.937	4099.153	191.811	158.027	91.063	99.297	67.369	187.351	2496.865	58.982	83.135	50.306	142.009	64.505	277.514	98.315	1576.207	938.694	195.91	95.243	313.252	174.144	103.856	1990.847	70.532	462.622
6986.019	10116.179	12709.792	10548.594	9651.491	7790.953	11365.358	7293.594	9994.462	9686.123	6759.472	10097.585	4274.208	320.028	8753.057	264.491	131.075	402.528	713.226	709.802	320.915	1480.33	157.679	607.057	117.509	1778.472	112.981	472.594	114.811	108.358	90.132	1447.821	2448.877	59.566	96.075	43.66	253.255	72.84	146.651	115.085	11418.887	1096.415	425.877	119.075	860.019	1748.057	334.896	2399.302	72.274	365.16
3909.983	5784.165	7178.364	5896.876	5606.116	4351.149	7279.289	3766.876	6012.529	9380.388	3378.264	3914.413	3003.62	118.769	237.95	89.504	58.231	90.273	133.083	166.248	81.661	116.446	153.959	74.57	73.752	2044.231	70.413	73.901	42.942	93.975	59.124	309.884	1654.388	65.355	85.81	48.479	51.901	47.504	149.132	112.669	134.661	878.215	182.612	61.62	175.843	80.074	61.967	2753.504	72.521	134.198
6505.244	9695.228	12814.465	10062.976	9999.142	7811.795	12059.118	7502.118	10105.756	10354.055	6596.15	9640.291	7229.22	717.039	635.764	320.74	192.496	208.622	327.693	215.244	170.102	288.929	235.654	167.874	126.803	4439.15	181.008	155.559	80.953	134.772	79.236	407.811	3908.906	79.504	125.772	59.315	113.882	79.528	432.535	255.677	245.031	903.606	344.315	94.087	433.622	565.748	105.024	11764.079	115.425	507.528
7730.223	12230.423	13630.154	11304.1	11128.023	7533.815	13466.269	6934.146	11449.3	11080.077	6271.8	6780	4641.438	283.662	323.908	208.246	107.423	127.408	162.192	299.362	172.608	215.554	320.023	135.669	98.215	3331.854	85.577	90.908	65.069	63.692	59.085	156.085	2791.869	64.738	87.815	53.969	74.715	144.546	141.262	64.238	101.769	657.985	155.585	85.915	129.854	95.954	82.631	8213.377	66.646	532.508
8905.898	13557.466	15694.045	13084.114	12324.125	9715.062	14910.852	9644.716	14519.449	14453.983	9391.278	11776.557	9259.341	288.545	1052.744	186.199	108	151.903	155.739	197.227	113.295	278.648	143.614	182.068	107.028	3526.062	77.619	82.074	50.716	105.261	103.597	264.284	2433.483	55.506	79.33	51.597	71.148	110.568	272.955	72.602	108.602	657.688	210.642	68.722	233	201.545	139.909	1855.045	60.903	204.523
13478.288	19369.736	21712.865	18825.528	17601.46	15005.276	19760.239	14973.135	17824.362	17423.656	14075.589	11686.62	2186.129	522.08	5799.963	230.988	124.037	238.399	848.638	221.552	139.393	333.663	254.202	414.663	92.607	200.546	127.301	193.712	134.957	228.27	455.515	853.945	7111.117	76.264	181.166	48.92	53.055	60.018	51.233	309.81	2797.534	17882.166	533.356	88.16	1014.497	766.822	325.362	19625.086	66.638	942
5076.072	8741.392	10091.088	8132.36	6497.76	4574.288	7869.68	4498.032	6339.584	6002.512	3461	5715.456	3921.64	343.072	996.28	342.848	134.296	193.256	909.52	888.352	382.52	1451.896	140.24	924.896	107.2	3484.208	81.136	121.968	63.736	71.552	110.6	343.616	1581.616	52.888	88	44.64	136.192	49.552	162.496	108.272	1101.248	1074.6	426	151.496	256.216	308.2	178.408	5517.52	99.744	673.088
5366.875	8087.375	10218.284	7973.955	7079.398	4809.818	8482.773	4549.295	7041.67	5890.886	423.193	679.875	656.693	320.216	7326.557	175.909	122.375	267.136	1063.67	403.307	347.875	912.92	102.977	451.614	53.511	1169.295	97.068	363.864	102.795	121.886	112.591	1105.92	1370.83	83.852	121.216	62.08	264.386	51.432	122.443	87.443	825.739	750.989	280.148	80.148	591.159	1067.148	136.614	2924.341	74.182	119.25
5430.056	9190.371	10941.169	9130.865	7241.91	5438.91	9013.371	5480.079	7696.921	7652.247	4817.719	6968.663	5283.652	345.787	505.764	161.27	113.775	165.449	142.416	227.573	391.899	403.022	320.135	608.326	123.629	3843.517	120.101	78.202	46.18	82.135	59.539	291.202	4043.708	54.843	94.292	51.404	68.27	63.966	217.921	88.011	494.528	555.393	149.865	73.011	159.213	212.236	101.022	14579.124	64.416	1393.539
10759.837	17253.727	19085.413	15808.343	13370.767	10746.087	15935.233	9728.953	14139.744	13808.291	7997.599	11121.174	8632.686	300.994	3099.122	247.244	94.18	148.227	139.297	150.297	116.686	213.285	187.907	261.279	112.564	4293.826	87.023	182.285	85.983	76.116	96.733	862.267	1635.878	67.855	112.087	61.523	56.477	47.977	221.727	75.831	3164.081	459.61	153.419	139	291.936	667.471	213.703	3210.488	62.657	450.831
5180.113	8751.597	9902.887	8553.96	7189.048	5080.129	8987.702	5372.927	7622.613	7915.145	4507.855	8205.694	8613.315	805.573	825.081	305.315	144.427	203.71	459.444	320.484	208.347	291.927	413.306	191.516	170.427	6393.016	207.395	130.831	80.46	83.129	81.677	489.105	501.548	78.04	102.605	193.298	89.403	92.605	736.29	107.968	178.145	239.46	239.903	77.855	279.468	374.476	86.089	1299.944	138.903	525.202
4331.038	6676.397	8065.359	5777.256	4924.846	3390.526	6400.846	3394.833	5311.769	4812.782	2848.167	81.256	100.885	367.526	266.372	633.808	61.705	139.603	2208.897	478.859	460.436	2727.628	116.179	1445.128	49.833	49.077	93.603	119.692	44.077	34.256	56.397	373.667	2243.244	50.667	98.244	46.051	277.603	41.295	56.577	75	136.487	110.167	151.218	105.833	103.346	161.256	266.833	421.974	46.603	981.628
5953.552	9434.924	11453.695	9262.438	7946.086	6049.524	14970.657	6358.962	8554.038	8021.362	4371.571	6895.952	3757.752	290.81	3737.286	144	97.248	168.4	935.324	1109.667	227.419	634.667	145.562	1094.048	99.019	2621.295	67.219	259.933	62.552	85.695	104.476	917.438	4045.152	49.819	70.562	51.724	86.514	46.857	122.248	90.419	3681.438	1622.514	367.171	142.038	457.562	1965.59	97.505	2818.905	70.571	572.676
7095.389	10355.292	11795.628	10401.611	10222.381	7662.858	13747.841	6968.956	11233.752	11045.717	5941.611	6406.336	5084.23	683.823	457.69	201.265	137.832	163.168	273.425	170.982	154.451	184.044	288.823	133.823	97.398	2432.504	118.265	146.743	94.221	131.956	75.832	316.053	8880.46	70.92	113.265	55.929	73.92	73.867	212.938	338.425	253.611	2992.54	296.31	80.956	567.186	389.204	67.062	2633.929	79.088	281.407
4118.85	6767.665	8199.561	6706.029	5721.457	4221.538	7615.046	4611.705	6297.069	11268.688	3752.289	5454.364	4409.59	337.549	376.682	379.682	85.78	190.399	3248.376	1310.22	620.763	3238.266	302.451	4465.879	137.26	4200.301	72.283	76.827	54.341	80.382	65.052	670.069	2101.04	66.283	82.249	53.422	710.867	75.988	262.364	83.723	270.636	776.382	806.399	105.769	328.098	291.301	186.948	3298.983	63.769	652.832
7887.289	12338.011	13173.744	12131.989	10533.644	9493.944	12084.256	9053.889	10899.411	11112.389	8364.589	11048.467	9091.156	366.733	1830.856	274.378	111.844	267.856	242.656	480.611	258.5	10472.944	292.911	392.678	137.144	4429.467	102.222	119.467	64.844	85.2	65.667	331.844	3821.489	61.4	97.911	45.744	6205.789	71.056	318.544	269.556	1182.144	1382.422	200.033	61.8	293.311	182.1	151.811	268.756	62.389	609.244
7221.349	10564.581	12120.698	9936.302	9164.597	7526.667	11389.698	7279.512	10208.116	9980.372	6857.287	8903.767	7533.527	402.147	4408.488	202.488	130.07	198.31	305.659	373.209	245.891	397.62	163.504	197.147	109.194	4975.318	97.256	146.597	107.581	194.612	326.667	587.364	2646.574	61.69	99.868	45.302	8642.217	94.473	396.333	229.86	365.248	7104.062	550.426	89.729	715.45	369.209	81.884	4079.814	59.643	415.248
6338.371	9539.905	11838.238	9340.905	8884.114	7650.048	12384.305	8699.038	11486.667	11763.676	9102.619	11635.486	10032.819	774	633.267	344.01	200.619	180.971	561.581	250.286	205.39	949.19	223.495	360.724	158.971	2606.676	267.381	181.705	106.333	99.21	68.676	260.133	3221.019	69.629	106.61	59.581	1565.657	66.438	373.81	146.99	154.01	1408.514	157.514	86.152	225.124	136.619	243.867	1918.105	62.038	477.457
4770.156	7455.811	9175.144	6738.256	6143.744	4321.011	7931.656	4527.956	6657.5	5747.889	3931.022	4523.044	3411.778	305.578	4380.967	221.689	132.811	161.922	145.333	119.067	86.889	138.544	91.533	1189.444	92.644	2380.7	89.411	196.633	68.711	77.811	64.333	539.778	681.289	45.589	60.611	49.044	58.2	44.578	110.722	90.744	2362.956	866.722	182.233	84.022	463.711	544.556	69.344	1308.256	77.189	279.522
6966.881	10103.702	11519.381	9820.107	8668.833	7751.786	10405.155	6856.524	8625.048	8394.893	6131.131	7536.214	6030.964	379.56	894.536	163.452	115.679	598.524	200.929	194.488	112.036	214.536	192.857	127.131	81.929	3120.619	105.702	121.262	63.845	150.119	78.738	391.476	7556.214	58.131	117.345	64.036	104.369	79.5	235.369	336.095	593.44	644.833	365.25	71.524	479.405	253.214	88.893	3896.798	65.119	322.345
5757.547	8902.504	11078.036	8805.482	8507.827	6700.719	11282.978	6884.209	9534.41	8376.396	5826.374	6899.921	5978.295	431.626	799.863	259.957	145.532	296.525	647.079	356.36	240.957	2188.309	267.05	310.633	131.482	4006.791	90.331	81.439	77.683	75.115	57.683	194.568	14483.165	89.18	105.122	48.813	87.137	102.324	350.338	95.777	137.986	271.245	164.899	63.043	188.129	145.417	256.108	3279.568	57.201	1342.302
9187.698	13142.447	15391.121	12841.26	3100.586	10656.772	13487.991	11281.223	13558.87	13465.372	11085.767	5712.693	11734.181	494.274	618.819	192.479	129.223	28.023	280.326	236.721	243.153	260.121	178.126	269.944	44.805	5310.033	114.577	117.088	73.86	92.591	19.879	217.512	1600.447	71.605	99.935	49.781	280.447	24.2	530.163	119.237	173.698	6209.223	171.474	15.898	182.233	164.256	107.186	3697.567	67.079	1459.512
11862.975	16686.075	19656.092	15548.5	14466.258	9754.058	16057.867	7907.358	13322.908	13185.25	6432.925	1378.108	126.175	659.55	8507.983	286.575	159.367	285.017	1541.292	709.667	271.075	496.533	199.867	761.583	79.325	54.992	180.817	419.017	129.508	186.758	122.975	1576.933	2329.025	56.633	155.208	49.558	227.692	52.908	41.775	313.067	6073.933	744.475	497.425	110.217	1033.608	1262.342	232.1	3672.158	69.717	310.492
3706.466	5534.795	6697.045	5528.25	5385.455	3843.977	9327.977	3942.352	6471.295	6475.114	3644.591	4210.886	3695.318	234.114	1253.966	116.557	68.648	110.102	173.375	376.557	60.773	234.511	93.364	82.273	75.705	2293.875	81.08	89.182	62.568	167.977	61.182	429.795	5263.148	60.966	61.125	50.67	56.466	76.159	188.284	173.239	1260.364	2451.83	420.42	60.443	509.25	264.818	60.875	1930.057	72.841	224.545
8555.787	13409.266	15140.468	13473.415	12358.404	11014.489	15461.255	11278.84	15014.064	15325.968	11856.511	14703.181	11872.309	335.021	617.074	190.67	130.649	227.596	500.617	415.16	155.617	293.894	406.723	349.798	158.234	6212.319	76.138	86.596	62.606	71.117	57.489	131.213	5583.309	104.979	100.596	55.777	71.734	100.904	452.83	64.436	104.957	211.021	112	56.553	132.298	139.851	195.255	7603.096	62.404	651.989
9848.931	14488.946	16233.715	14532.569	13979.869	11817.708	17527.631	11091.915	16105.069	14840.077	10767.131	12795.815	9927.562	201.315	445.223	134.269	85.223	127.954	258.931	240.354	98.923	164.5	196.123	121.592	93.646	2543.731	57.185	79.1	64.485	67.638	93.577	315.785	2186.231	65.992	145.762	45.1	62.292	53.377	212.462	88.269	563.154	1331.569	104.946	56.054	205.223	127.546	193.408	2434.115	64.169	232.477
10921.71	15309.894	16868.51	15297.278	14809.943	12965.216	18051.408	12059.31	16361.343	18180.429	12639.502	15203.58	11709.037	458.812	440.363	215.833	126.335	174.722	477.449	285.955	168.767	233.233	285.376	168.857	118.947	4081.127	86.351	114.461	68.727	132.143	99.653	315.065	2546.033	64.657	121.18	56.718	101.629	55.865	276.486	313.163	334.082	2743.098	367.408	87.151	712.869	287.122	183.188	10341.461	71.718	564.188
7325.115	11604.782	13930.423	11301.077	10403.167	7882.987	13228.103	8304.333	11265.026	9393.449	6045.487	8997.282	7361.359	352.128	1563.885	182.474	123.167	193.91	111.897	116.974	117.231	227.756	112.192	159.167	103.013	3267.218	71.436	129.59	69.295	112.897	151.179	364.269	307.962	58.269	75.397	58.679	57.872	56.538	225.269	93.051	399.346	2198.513	248.628	106.423	301.09	507.615	132.821	575.833	66.782	473.718
15112.91	24522.82	25491.188	23146.654	18133.406	15892.09	21837.729	17120.173	21245.707	21428.451	14868.654	19210.586	14959.128	437.722	8939.662	261.06	135.263	296.128	244.481	245.248	172.105	565.376	255.143	719.421	186	6469.158	139.504	451.211	130.308	115.947	118.774	428.579	1366.526	62.248	139.128	69.353	67.677	148.677	402.023	146.248	5677.962	2482.203	233.647	99.632	691.526	556.564	229.135	2848.586	63.09	766.805
4345.872	6380.085	8396.106	6702.553	6773.489	4655.723	8771.128	4698.223	7857.372	8050.415	4315.766	1499.649	1864.287	319.904	3116.351	177.564	157.234	171.894	319.436	215.287	94.138	166.755	188.181	83.245	147.564	3469.681	70.957	161.266	82.309	244.734	48.532	821.16	7218.074	49.649	83.149	44.574	101.574	83.447	234.255	337.468	3682.787	1239.181	666.883	74.181	1346.628	493.574	93.277	2482.106	64.638	218.915
6366.857	9661.316	11629.806	9450.071	8777.592	6872.99	11811.633	6904.337	10475.867	10447.224	6209.582	8599.01	6746.622	201.571	282.551	134.796	73.082	134.684	207.306	180.857	105.827	205.122	240.449	107.633	83.347	2661.102	58.949	83.071	45.439	68.224	54.908	162.888	5103.51	50.541	109.194	46.367	62.847	55.622	138.235	75.816	146.082	153.48	132.02	64.184	163.765	80.49	190.408	11930.265	63.98	320.388
5229.235	7628.101	8498.891	7243.714	6831.697	5236.496	7973.109	5246.445	7365.412	11943.924	5101.429	7740.504	5786.261	668.924	953.782	211.782	237.992	169.908	1447.857	213.445	157.403	417.672	381	180.084	160.101	5672.613	133.832	170.109	62.101	494.706	105.563	414.487	2648.513	67.269	117.294	58.664	81.387	106.269	292.345	945.361	715.529	1985.639	1263.429	80.261	1272.403	657.311	79.966	7885.739	70.294	626.303
5604.505	9016.523	10265.321	8843.826	7870.615	7199.376	9592.394	6263.211	8128.991	6709.183	4850	6480.844	4959.78	276.394	1785.294	216.266	113.018	213.982	184.046	355.661	259.367	8632.257	258.734	213.56	103.202	3279.495	75.486	136.119	68	101.266	58.596	508	4464.404	59.661	98.789	49.596	3293.202	73.789	263.844	148.743	2351.945	3067.697	243.615	61.716	338.431	221.908	71.908	1113.358	63.349	420.147
7604.45	11460.23	14215.64	11361.42	10717.63	8972.65	13796.94	9681.91	11927.48	9283.11	6386.37	8360.33	6615.34	359.48	4653.09	257.34	105.1	183.61	205.69	263.74	145.03	702.05	144.21	126.64	115.41	3213.71	96.2	261.1	111.58	100.12	136.84	1265.82	6268.44	54.41	126.29	48.92	730.35	55.38	267.43	103.64	4625.88	2430	222.67	78.79	495.46	242.66	80.86	3651.26	77.05	429.39
5373.447	7957.049	9959.886	7690.829	7022.293	5119.748	8923.488	5173.748	7264.073	9563.374	3811	4407.431	4074.163	350.195	1278.659	346.057	83.78	200.106	1574.293	844.691	444.87	1378.106	304.789	1026.772	120.626	4847.626	88.74	166.805	66.951	105.455	133.829	1014.976	3013.488	70.837	88.341	63.512	271.309	124.008	336.106	140.642	1420.602	1334.089	705.122	118.707	379.545	476.033	222.211	1974.325	63.065	803.358
5901.726	8836.726	11273.832	8816.646	8190.177	6147.398	9261.027	5871.46	7974.434	7605.77	4845.717	5923.496	4298.549	911.619	1398.487	485.496	204.584	266.195	831.867	834.142	704.018	799.876	240.451	196.327	165.77	4873.832	248.77	200.965	124.451	148.088	103.496	515.062	4062.929	99.363	144.354	68.628	16555.062	77.496	372.655	145.947	767.336	460.814	363.681	69.735	307.345	223.513	128.469	8052.372	86.699	455.283
7069.975	12231.019	14158.605	12091.025	10337.14	7807.439	13282.764	7923.548	11081.051	10955.401	6502.841	9337.306	7180.197	539.376	2967.229	399.611	185.955	285.197	199.427	325.032	198.981	348.185	334.892	228.134	136.541	4944.452	130.127	203.07	88.675	173.49	192.465	515.962	3660.459	101.102	153.682	63.847	78.076	63.79	319.025	159.032	2454.605	1349.153	412.414	89.306	630.783	540.701	141.548	12643.631	68.032	689.452
5811.87	8902.91	10922.98	9097.61	8607.47	9137.1	12338.43	7929.62	10437.48	9870.36	7396.48	8668.07	7117.47	194.24	279.04	135.23	84.5	85.02	312.06	291.72	165.06	183.03	188.78	191.48	73.83	3677.3	47.12	51.34	49.49	102.57	100.64	590.64	3741.2	43.48	89.36	46.53	101.74	60.92	249.91	84.35	98.67	6662.83	293.53	59.26	795.84	268.57	111.57	6772.27	63.09	410.65
14369.293	20592	22434.853	20536.026	17988.353	16708.991	21386.862	17021.181	22560.448	19869.397	16816.629	20342.75	17025.371	408.767	7685.474	248.534	137.422	228.207	392.931	318.698	169.629	322.681	324.836	296.44	150.784	5076.414	109.397	283.19	150.724	102.793	244.491	686.026	2995.69	73.543	114.534	49.009	80.819	89.06	419.147	111.276	4478.422	13545.664	249.491	99.147	691.293	379.052	81.302	6384.707	70.276	2035.526
10334.233	14741.3	17483.787	14785.267	13509.993	12505.173	18256.747	12310.313	14360.96	15295.387	12032.857	14995.617	12366.447	381.903	1171.623	193.043	120.043	153.48	640.757	304.43	156.363	1703.027	206.787	282.473	115.977	5081.613	94.18	106.02	76.683	112.937	147.57	539.093	2556.19	88.057	114.993	50.763	2190.4	68.543	419.79	146.02	340.95	6397.343	232.543	64.98	350.4	349.983	181.767	6822.663	69.473	478.773
5808.311	9490.133	11010.859	9248.081	190.081	6671.452	9902.133	6985.481	8934.067	8798.096	5938.689	4121.563	5540.837	337.519	447.215	179.059	80.089	9.089	133.304	212.289	440.4	7171.733	231.837	176.83	34.185	2529.667	83.17	111.741	74.904	64.474	3.067	305.156	3825.97	70.385	106.311	80.23	18520.156	23.489	266.333	142.348	196.926	6642.911	119.844	3.119	123.556	169.074	82.8	4633.43	228.096	766.119
9374.975	15255	17796.186	13856.025	11944.042	8936.364	14967.907	8096.915	12225.568	10992.551	5609.966	7050.653	4807.186	436.042	3944.746	370.864	121.449	197.229	1125.559	578.398	181.975	1498.992	168.873	569.034	116.068	3887.61	144.695	282.017	100.212	113.449	118.847	751.729	1272.246	65.331	126.229	55.017	443.754	91.924	242.144	98.814	3408.593	2539.407	196.754	101.085	422.89	758.398	214.686	5145.339	62.161	428.017
6226.422	9933.775	11400.48	9822.529	8439.755	6617.343	10389.431	6657.216	9327.245	9048.294	5531.029	7353.431	5805.255	353.176	1523.833	182.843	88.99	145.598	728.108	700.029	281.235	2293.667	146.157	829.833	81.314	2774.059	98.588	212.225	67.255	129.078	105.127	745.873	2792.196	51.127	104.549	51.314	142.098	57.52	145.657	155.755	1914.284	2516.049	513.784	95.922	457.186	590.078	129.343	1312.676	69.461	521.824
12252.206	16223.506	20374.024	17908.15	17368.876	13268.347	21434.282	11510.829	18912.724	17672.509	10154.285	10904.209	7404.556	219.426	351.106	154.494	97.703	113.747	198.853	403.247	138.591	2665.809	143.132	116.988	109.856	2333.638	75.606	89.176	54.524	82.532	60.938	156.991	502.691	58.476	98.676	51.35	4452.376	53.468	151.329	125.944	127.174	200.632	197.8	82.588	263.156	133.7	129.562	168.835	88.968	191.112
4583.714	7463.188	9127.304	6870.777	5848.062	3672.938	7221.83	3970.455	6077.223	5823.902	3077	4382.679	3932.429	386.411	8681.955	265	112.384	333.607	723.679	610.473	234.536	1113.58	131.089	642.455	112.188	3699.786	103.893	468.786	146.821	125.875	114.393	900.545	848	50.161	103.973	59.134	246	55.196	236.473	124.268	7714.455	3427.661	536.812	122.5	766.634	1293.08	91.42	2224.884	83.875	324.759
6239.57	10369.693	12848.14	10367.386	9235.228	7431.649	12344.132	7604.754	10338.316	10026.947	6518.596	9754.5	7855.219	592.868	810.316	261.096	252.053	319.009	439.991	310.263	326.456	367.921	497.807	207.596	165.947	5576.64	139.895	144.272	87.053	238.412	95.465	212.482	8009.421	84.711	220.202	75.254	95.86	105.211	478.588	240.044	271.974	2092.342	531.149	68.035	673.702	569.965	123.763	15844.588	72.026	1537.114
10558.369	17605.875	19561.858	16663.483	16012.909	10878.352	18006.852	10292.205	15618.625	15544.148	7947.392	10225.903	7180.46	431.403	7493.943	351.642	133.665	274.761	314	510.642	269.511	988.42	409.852	373.159	121.523	5911.261	160.545	319.881	158.994	141.33	272.455	687.443	2691.676	83.648	187.466	58.881	292.722	202.261	306.227	136.767	2481.778	5270.847	317.528	142.881	735.534	659.949	76.278	13728.949	62.534	539.114
7308.057	10767.664	12718.123	10638.164	9935.295	8750.934	12737.369	8074.566	10740.369	10332.975	7113.09	8738.467	6249.115	306.91	6551.107	348.992	115.533	146.557	153.393	165.369	116.066	112.156	283.574	103.164	76.607	2204.033	87.475	272.107	121.689	86.566	79.992	846.975	2642.795	58.795	92.066	43.139	64.672	92.41	186.484	215.869	2699.918	15857.844	221.541	74.869	577.68	403.459	66.607	2802.943	70.705	155.639
6121.315	10656.852	12034.602	9793.944	7695.667	5577.435	10487.454	5628.824	8564.806	8662.204	4691.787	6736.185	5963.472	572.843	407.472	261.907	138.907	242.352	2003.824	689.574	301.093	3973.13	207.917	1641.574	146.981	5249.583	127.046	115.019	54.769	135	87.12	179.722	754.648	60.787	114.222	46.935	406.111	58.565	326.676	176.926	185.824	928.954	453.065	86.352	367.093	247.12	180	1176.639	69.852	573.639
7771.901	11170.624	12868.406	11646.762	11273.03	10305.396	12891.119	9215.545	12218.248	13728.97	10568.495	14217.119	11230.475	259.089	2934.614	150.713	110.446	171.554	543.644	369.307	145.238	523.673	176.109	290.554	133.564	6232.287	70.871	157.376	97.614	107.673	150.574	594.624	6776.119	69.426	118.921	76.347	1015.099	68.99	413.574	144.624	3605.842	1788.347	234.03	106.238	538.564	456.228	183.545	3345.96	70.168	369.178
12049.558	17755.279	20027.048	18014.855	16443.909	14311.206	18839.188	14022.473	17895.212	18257.103	14814.655	18210.642	14680.673	324.667	458.273	247.667	111.333	190.376	559.455	426.758	145.455	312.376	1333.655	330.739	143.388	5402.509	68.885	71.624	60.661	84.788	74.618	137.576	1900.855	74.085	108.412	53.606	81.485	66.952	301.164	105.224	137.103	304.218	207.927	74.255	226.218	148.255	150.873	8045.267	81.848	535.97
7664.39	9913.195	12631.483	10503.78	10776.771	8461.11	13529.102	7766.551	12110.653	11550.983	7686.458	10450.644	8598.203	443.237	2926.644	214.144	137.992	184.72	165.305	467.314	250.703	503.119	214.949	166.822	163.102	6913.542	91.678	140.966	79.407	85.356	97.263	309.407	2503.797	80.229	102.627	51.195	168.339	63.932	465.381	130.305	1549.788	2103.381	206.924	79.644	355.788	249.186	74.525	2052.636	64.508	316.907
7740.069	11015.862	13795.238	10241.206	9622.85	6019.15	11458.431	5508.781	8905.5	9510.288	4440.756	5884.831	4960.481	736	905.238	419.694	195.312	303.8	3792.612	813.519	372.838	950.912	391.931	2947.9	175.406	5860.756	241.769	189.662	111.9	213.181	178.35	610.912	1596.725	76.206	129.85	75.344	363.262	139.394	662.181	230.175	282.612	547.912	567.662	99.069	548.144	635.812	270.15	1443.325	72.875	378.15
3399.417	5303.948	6552.792	4834.271	4677.479	3171.354	6266.917	3648.698	5594.719	5240.917	3436.99	3999.406	3237.667	313.896	1069.417	186.646	88.833	123.792	155.271	107.531	94.906	152.208	125.042	630.562	80.292	2095.896	87.844	128.125	76.052	94.542	103.375	728	1229.625	52.396	88.229	43.406	67.229	71.667	124.031	128.354	1309.167	2206.573	239.833	73.865	434.302	376.458	86.229	1572.448	70.396	455.146
9568.008	13963.766	17159.46	14250.621	14166.823	8572.815	16609.774	7987.46	14663.444	15010.234	9302.944	8644.742	5750.427	601.508	2691.694	256.524	201.097	271.202	226.363	433.766	241.25	350.089	257.774	1213.234	154.815	3566.137	216.782	183.25	96.516	176.75	105.903	197.363	1307.742	88.242	97.815	62.726	87.726	86.823	183.185	400.911	1344.081	745.202	506.242	107.79	471.621	238.782	148.048	3552.427	76.831	260.387
7757.931	11855.147	13854.725	11542.167	10450.706	8939.48	12683.098	8353.382	11165.686	10035.363	6978.99	8964.578	7251.196	361.176	417.725	647.951	99.578	233.637	506.363	492.48	640.892	11748.245	320.431	288.49	129.127	4572.059	91.686	104.48	70.833	67.755	60.01	390.157	2417.52	52.48	109.892	51.794	18885.294	69.157	346.363	134.265	145.461	846.49	107.284	65.029	142.294	114.912	101.471	407.853	74.353	891.51
5344.69	8296.164	10247.759	8252	8039.81	5994.681	9798.819	5709.155	8685.655	8472.5	5081.974	7067.698	5537.164	263.112	338.845	92.293	79.362	100.25	141.448	91.371	114.664	156.612	124.991	161.224	89.914	2927.629	60.845	58.716	44.871	109.422	46.905	268.603	947.147	49.181	105.448	54.06	75.44	53.836	160.776	181.431	234.388	493.198	329.957	67.198	323.974	214.224	126.328	8450.147	59.319	384.612
6574.307	9926.216	11324.227	9345.17	7135.205	5572.716	9156.795	5228.284	7326.955	7090.33	3913.67	5932.966	4562.545	486.545	5179.125	227.932	131.92	197.557	826.761	671.602	362.773	3801.455	175.864	373.352	108.955	3022	109.818	266.432	90.83	148.205	140.489	1299.409	1226.068	43.318	105.273	58.148	268.364	63.182	164.932	109.307	4593.318	745.909	432.852	188.136	669.909	913.398	85.352	2323.534	70.091	493.466
7245.111	12268.383	13767.654	10959.284	8544.346	6230.889	10816.58	6012.16	8048.556	7372.173	882.889	726.086	957.37	536.519	14159.926	422.346	228.222	461.506	456.519	722.506	322.951	1337.481	264.012	244.556	78.049	1451.049	136.617	734.506	221.802	219.16	130.432	1956.778	3699.346	59.481	179.914	53.901	101.086	45.333	133.42	172.21	11703.617	4487.346	564.086	193.432	1259.79	1635.111	83.235	3024.877	67.444	565.21
7306.611	10948.956	13636.567	11289.456	10559.2	9383.622	13580.544	9426.533	11669.244	11515.489	8585.944	11472.544	9368.1	514.356	547.733	226.444	141.267	172.778	368.433	253.456	332.344	2138.111	215.944	192.189	120.656	3742.611	206.533	106.622	83.622	83.367	108.544	273.856	1896.933	69.189	107.378	56.756	2431.4	82.544	266.922	211.267	160.778	1317.189	195.811	82.222	253.1	206.789	87.956	3853.056	79.044	419.389
7928.391	11690.53	13635.791	11700.939	10820.643	9497.261	12322.339	8590.983	23325.539	10840.052	8230.47	10058.939	7990.713	288.104	5571.348	130.887	77.13	149.2	192.2	186.991	114.53	1675.496	155.035	139.122	108.2	3585.748	73.017	164.043	91.965	79.296	150.339	793.061	2162.487	54.487	827.252	55.296	72.139	61.209	267.983	112.322	1769.243	2261.052	200.643	91.739	528.435	265.539	62.67	2660.287	57.487	572.861
5083.978	8269.124	10163.348	7971.506	6516.022	3854.708	7432.708	3312.876	6572.663	7694.36	165.315	92.371	110.775	680.079	714.045	399.112	170.056	295.27	2418.112	1059.348	720.607	3372.09	347.708	108.112	55.753	46.933	150.899	169.652	84.191	98.663	100.315	389.213	1600.169	67.067	122.382	62.213	58.843	36.708	53.876	126.843	152.921	369.067	276.697	88.393	193.416	370.843	217.764	2837.225	52.966	83.517
3307.108	4909.361	4488.313	4632.976	4623.337	3361.47	5917.747	3041.53	5192.06	4866.386	2733.048	3792.904	3347.554	258.663	319.048	85.759	90.012	93.518	137.386	147.301	87.482	166.506	75.916	87.747	96.976	1985.434	44.964	54.12	40.867	73.108	47.253	175.41	514.446	47.807	69.518	46.373	493.855	51.157	119.036	174.639	253.807	477.627	208.663	70.916	422.494	115.795	84.434	821.422	69.506	162.723
7920.012	13353.906	14623.976	13383.353	11519.694	9317.753	14355.682	9668.894	12989.106	13979.471	9338.659	13237.141	11040.753	325.259	721.529	231.694	125.682	236.494	267.247	987.247	490.424	2959.176	339.859	649.753	159.694	6695.976	80.765	78.506	71.388	62.424	71.294	170.894	1276.2	69.506	96.035	51.553	8424.176	103.024	448.212	84.082	157.141	128.882	175.824	84.647	128.176	130.224	167.988	1875.353	68	11845.871
8229.385	12827.368	14970.735	12477.923	10469.368	8696.564	12799.248	9351.923	10993.803	12677.368	8946.88	9129.897	7521.222	587.769	6299.103	194.393	127.632	201.598	1318.718	666.043	213.393	1452.735	382.402	1255.479	161.103	5549.761	178.376	206.444	143.103	161.88	439.915	1512.342	2781.316	53.274	106.444	62.786	147.197	77.205	375.769	138.222	430.692	6704.667	426.154	284.769	705.752	1530.607	99.897	5314.709	59.051	1054.205
4465.129	7402.215	8614.022	6291.032	4965.699	3182.118	5969.72	3083.645	4754.667	4310.882	3850.505	4164.473	3513.032	528.28	1058.957	289.57	157.43	183.57	462.301	263.839	205.161	852.344	129.075	2372.118	156.57	4991.656	141.237	177.054	74.086	113.129	128.935	685.645	629.989	63.559	156.935	54.903	580.527	67.753	351.441	118.978	743.667	1094.624	343.806	65.43	273.344	498.505	138.108	1044.409	58.688	719.204
4217.385	6914.044	8572.725	6687.484	5576.846	3628.857	6952.912	3259.912	5482.582	5225.835	2702.33	4355.571	2777.604	328.319	608.077	330.374	84.758	193.956	2233.044	1609.176	458.835	3108.429	137.659	749.143	101.363	2988.813	80.297	108.846	66.044	65.264	75.319	248.571	986.066	54.297	73.055	36.33	400.231	53.89	181.835	81.22	476.725	182.165	268.022	97.099	195.165	263.297	216.67	1377.912	63.912	448.451
5751.41	9608.928	11205.133	8265.096	6925.578	4229.518	8325.747	4465.976	6973.819	6408.602	3297.434	4429.976	4106.53	426	545.181	385.036	139.663	253.036	1821.301	919.193	467.47	1643.494	226.133	836.94	141	4797.277	157.096	157.843	76.06	60.024	72.843	462.265	1291.518	59.59	110.723	46.277	602.566	74.373	286.651	93.169	141.53	131.048	293.253	77.711	201.711	237.41	314.036	1008.048	56.133	663.193
6604.218	9216.59	11598.115	9483.051	9492.526	6143.808	11912.526	5809.692	9731.654	8595.821	5047.59	7319.551	6627.308	446.397	551.41	257.205	165.013	235.192	2178	413.487	191.179	849.218	500.756	196.128	197.718	8069.205	113.564	121.128	78.936	57.128	83.423	560.192	9781.474	84.167	113.038	63	101.474	179.333	476.359	83.397	131.897	129.667	159.59	68.667	168.987	131.41	135.41	518.295	77.423	643.359
11653.683	16205.906	19187.267	16056.861	15197.839	13074.622	19853.794	14577.839	18463.583	18685.85	14185.389	18253.189	14818.956	1473.056	4150.861	517.672	292.283	330.183	376.583	308.983	224.239	423.5	200.789	192.006	159.683	3405.028	414.05	288.244	159.906	158.656	226.211	719.733	6017.1	78.672	109.006	55.233	623.083	72.333	253.822	207.756	2294.55	5094.339	334.45	70.739	526.428	539.094	333.267	3489.206	63.694	506.567
6308.111	9557.422	11969.856	9498.778	8988.289	6697.556	10515.011	6552.644	8770.067	8543.533	5318.244	6844.233	5673.344	611.522	616.622	283.333	152.189	229.567	679.722	672.711	669.667	11683.322	398.233	233.233	96.989	4374.3	134.622	160.144	64.433	95.167	76.2	460.356	4520.756	61.344	114.678	130.789	27197.833	66.844	324.2	158.033	144.422	591.633	184.789	77.011	315.089	172.7	98.111	1401.378	419.922	1453.011
5487.667	9277.513	10741.859	8669.641	7796.372	4585.295	8666.731	4704.103	7466.346	7144.846	4005.103	5839.962	5426.256	560.128	759.192	383.064	193.782	307.179	1597.282	1823.744	714.487	3325.551	273.218	1395.603	211.154	7865.949	192.462	184.026	113.949	144.5	153.705	1257.218	1756.038	67.872	97.962	55.487	184.974	96.077	470.038	147.026	197.962	5078.5	384.474	171.795	435.436	723.115	146.41	2968.308	56.897	594.769
8366.176	12486.761	14396.134	12270.423	11213.437	9885.585	12620.268	8851.641	11175.606	10969.141	8289.789	11202.423	9188.289	349.303	2617.88	244.676	111.887	159.387	176.845	269.352	101.796	218.852	125.908	116.901	89.669	3364.57	75.655	116.486	85.563	85.085	137.768	624.944	1503.62	67.056	102.697	43.176	137.408	54.493	238.641	151.479	3123.141	4465.676	257.127	100.289	441.07	436.782	92.127	3430.563	69.296	1467.69
5455.439	8716.918	11283.497	8877.655	8155.737	6607.041	11478.462	7127.608	10170.193	10520	6969.977	9816.637	7928.374	367.187	3261.684	169.351	146.287	192.292	543.304	234.977	121.977	229.322	149.678	163.222	104.228	3860.31	82.205	117.251	82.637	117.333	196.076	417.456	6196.099	60.953	84.708	47.468	69.743	72.228	269.31	127.918	386.719	891.678	330.854	83.819	470.649	453.702	71.544	6846.871	77.959	687.766
4636.22	6542.275	7746.637	6366.264	5815.462	5138.33	7702.615	5182.593	6593.802	6675.78	4901.681	6472.385	5758.011	239.22	778.868	116.846	86.67	111.978	273.396	216.319	93.527	131.352	155.22	122.341	98.582	4354.901	55.725	80.824	63.791	84.692	200.681	513.736	6446.33	82.407	103.418	47.022	59.516	86.681	404.571	138.352	189.231	1463.495	179.516	82.121	258.22	246.11	92.462	3328.835	62.758	366.989
7317.65	11242.097	13682.641	10530.544	9115.563	6486.282	11604.33	6251.233	9912.495	9870.602	4859.369	6517.252	5060.67	337.835	9781.66	167.806	95.728	234.146	122.854	107.32	119.136	384.476	184.738	840.408	171.825	4043.078	75.505	251.854	150.951	103.262	263.602	899.728	1097.796	49.505	103.476	49.864	77.146	64.485	246.165	133.777	328.845	2459.883	258.388	425.951	775.573	1577.233	186.718	1494.107	165.767	499.553
5112.586	8178.284	9748.284	7701.845	6154.543	4162.853	7464.845	4147.716	6357.155	6262.569	2656.983	5379.448	7193.543	503.724	3098.595	230.448	126.224	207.345	2581.69	593.853	603.81	2052.853	120.784	1028.431	147.647	9093.578	108.043	231.776	88.914	99.241	120.267	871.879	1268.871	52.362	116.621	53.672	589.81	81.112	564.922	132.569	3376.664	1572.129	460.147	143.888	511.862	1054.491	121.802	2295.164	80.431	693.293
9386.652	11854.57	14043.422	12439.259	11780.852	9380.052	13164.348	8655.844	13108.719	13762.081	7761.496	10025.474	7692.689	268.852	719.593	158.741	114.615	176.607	277.37	652.356	156.378	220.059	950.97	167	97.459	6303.696	67.844	79.356	63.23	53.407	76.237	117.948	2368.97	279.526	98.852	52.422	81.43	63.022	316.844	90.889	131.807	1033.77	99.778	106.726	126.778	135.807	119.133	10199.719	104.496	194.859
5317.392	9204.108	10053.353	8746.275	6789.206	5150.951	8355.235	4978.441	7229.039	6515.039	3369.578	4438.441	3306.147	455.912	8332.118	279	154.402	251.549	213.245	182.127	135.265	280.667	219.882	203.696	109.804	3561.941	138.422	380.657	207.902	176.961	349.745	930.637	4623.853	68.912	144.882	61.667	113.51	96.324	267.706	174.794	2509.167	1465.471	365.324	403.059	1015.206	617.794	103.343	5784.882	62.069	363.588
10821.978	16655.082	20366.179	16594.582	15238.567	12647.403	19268.799	12620.403	17975.433	17215.925	11065.284	13542.918	10482.933	483.806	748	154.119	149.933	164.933	409.187	218.746	199.515	248.44	177.94	213.351	93.231	2780.231	104.94	126.679	61.261	252.164	74.134	241.56	2336.03	67.179	153.701	55.836	69.963	92.164	193.269	376.216	407.425	2085.373	589.761	72.082	693.306	315.739	178.642	10559.679	71.858	541.455
10995.524	15682.576	18542.251	16084.393	14699.356	13049.194	17441.236	12745.921	15717.209	17465.618	13221.534	16325.539	13331.974	455.654	2298.613	314.534	131.319	295.822	404.262	647.754	590.518	8290.707	336.759	480.471	169.277	7575.099	95.115	134.047	93.864	111.12	212.942	365.031	3819.251	110.686	145.424	76.01	9417.335	87.246	509.487	203.382	515.361	4080.916	158.482	93.723	334.361	303.869	139.565	2137.628	85.885	597.487
5778.282	9406.212	11179.282	9655.635	8125.447	6727.929	11103.518	7449.318	9751.706	8264.247	5879.094	8155.753	6772.576	824.235	992.165	221.412	210.341	240.318	610.612	306.612	167.518	276.118	230.824	116.753	116.506	4516.447	174.024	168.059	81.176	356.129	80.6	236.706	3661.882	85.212	153.2	55.024	66.694	69.694	348.518	287.306	246.329	757.988	796.741	64.153	846.529	844.718	88.035	9338.8	67.224	603.224
6400.707	8925.988	8264.5	8879.171	8596.537	6092.463	10579.939	5364.207	7759.549	7966.878	3653.024	5686	4873.024	574.683	451.22	316.683	132.659	222.293	411.207	1660.256	528.793	3307.073	299.439	167.598	119.659	4906.427	102.829	103.012	58.646	178.659	64.171	489	4012.378	56.963	83.744	58.768	12961.829	120.537	275.402	405.207	306.549	167.915	488.768	66.549	607.695	164.39	64.11	1358.695	64.39	992.622
6182.255	9524.324	11148.422	9878.353	8662.873	7134.255	10831.01	6990.422	9497.373	9328.696	6848.922	8655.892	7771.314	518.657	701.078	344.775	149.873	264.088	507.833	682.569	514.824	31819.863	788.686	434.853	139.284	8823.412	150.618	165.853	99.206	90.412	87.588	339.804	10814.059	68.451	126.539	76.088	17583.618	74.431	502.147	410.873	336.471	926.029	161.167	79.137	216.775	229.804	89.402	286.314	140.716	1821.48
4731.574	7334.947	8480.074	6408.532	6145.713	4352.894	7198.66	4017.585	6115.298	7505.521	1124.606	1563	402.936	215.106	1168.319	84.543	63.457	117.191	207.702	85.468	70.862	123.032	172.511	120.936	53.904	219.33	48.202	119.723	59.457	68.691	96.128	812.532	1253.809	48.968	93.777	49.181	52.128	46.085	55.468	85.979	709.691	5018.84	180.979	63.106	341.149	612.596	125.489	2323.298	75.755	89.468
3837.023	6169.425	8376.966	6648.563	6741.483	4236.667	9569.724	4394.299	7945.828	8118.356	4153.149	6396.322	5631.023	164.851	340.471	177.931	117.103	143.471	205.609	255.977	153.253	387.552	172.724	182.575	125.851	3717.989	71.69	81.46	66.356	66.701	64.172	70.092	3255.253	76.931	72.241	72.23	71.897	92.138	265.103	61.724	110.31	307.69	98.437	61.471	121.31	167.023	80.736	208.782	63.736	376.92
5302.551	8647.939	10683.857	8079.806	6681.755	4229.388	8282.276	4305.98	6650.969	6428.602	3008.541	4181.439	3213.051	325.418	439.796	623.041	118.551	210.459	1730.296	782.214	391.888	1863.49	215.541	389.092	98.908	3742.316	112.051	116.143	60.286	63.388	87.367	568.337	1406.265	53.02	112.602	51.561	349.888	64.184	240.459	72.714	114.306	216.041	244.439	74.796	153.347	253.235	228.214	1075.061	60.714	566.235
4081.852	6139.901	7731.123	6271.728	6092.951	4840.284	8043.519	5269.407	7292.741	7470.852	5076.988	7058.951	6035.543	316.062	305.914	136.222	90.444	112.802	316.16	199.148	107.889	182.975	164.407	167.864	97.407	3023.358	136.309	88.827	58.84	87.901	50.938	110.889	4099.247	50.58	63.679	65.136	106.642	68.568	292.938	126.889	138.778	401.333	209.494	61.358	284.494	226.519	293.506	3893.222	79.926	325.802
4630.147	7292.259	8866.371	6495.086	5608.034	3661.966	7106.517	3746.879	5707.784	5165	3168.698	2984.362	3940.121	557.5	422.595	261.233	131.155	236.612	1901.897	723.302	444.966	2268.638	127.862	1067.578	83.716	5018.621	102.767	140.836	53.931	230.716	68.233	382.345	2048.69	58.741	131.759	52.06	656.138	60.517	314.767	239.112	524.491	526.336	829.664	74.647	698.431	409.397	172.802	996.078	51.457	775.198
8182.476	11242.194	14118.677	11675.032	10989.629	7638.597	13175.524	7227.435	11952.419	12048.718	8195.903	5184.379	226.919	548.379	2325.831	244.347	123.282	226.702	1159.282	919.081	311.323	920.484	173.742	2329.016	207.363	94.016	155.089	204.919	84.113	137.766	133.855	1207.71	1363.548	53.694	93.556	54.476	166.048	102.387	55.234	277.629	1366.968	1205.444	404.831	112.008	785.153	723.508	88.048	1706.927	56.315	489.556
5427.954	8729.323	11005.092	8242.038	6919.008	4631.677	8552.7	4462.908	6873.654	6354.362	3536.108	4544.546	3053.292	350.746	5497.4	374.431	116.585	282.131	390.492	562.738	221.408	340.3	134.292	1113.154	101.054	2281.738	104.277	312.977	129.315	109.808	128.854	1275.923	1766.954	60.785	145.931	55.754	103.377	46	150.908	142.615	4755.038	541.377	353.085	110.315	612.938	1133.477	179.085	3090.115	67.223	457.992
6945.408	10317.561	12227.561	10166.704	10008.51	8117.888	12649.888	7697.367	11527.541	11282	7274.265	9778.724	8072.724	295.816	663.673	212.531	107.153	114.622	290.265	280.061	143.582	219.296	197.918	162.949	104.378	4081.255	60.031	78.878	57.133	88.673	79.204	151.224	5690.316	73.449	100.643	55.408	65.857	99.082	203.653	269.367	308.184	1604.908	767.878	77.592	264.316	188.663	112.224	3803.633	79.286	435.439
5338.194	7612.223	9732.689	8061.544	7836.641	5937.243	9441.874	5738.214	8451.136	7692.592	4939.194	4548.155	3503.35	880.621	707.058	251.291	208.835	193.019	624.553	179.155	245.553	239.932	377.262	178.602	93.971	2702.65	159.204	190.893	74.35	393.913	64.845	724.942	6117.243	90.175	248.379	59.165	202.359	70.767	216.252	639.136	431.728	627.291	895.592	74.757	1391.33	639.146	587.854	32747.786	70.563	600.67
8231.086	11838.16	7834.247	11960.605	11003.975	7598.802	12276.469	6310.728	9228.346	7378.951	3150.123	4190.556	3674.481	535.185	651.16	190.049	114.284	108.864	170.889	214.642	126.494	701.111	162.383	101.642	77.42	3177.37	200.457	196.42	55.481	208.481	74.185	485.765	1929.062	66.198	113.123	48.37	698.889	106.012	164.506	604.309	365.136	4696.235	591.679	71.173	751.765	255.235	84.259	2901.111	86.568	206.136
7954.979	12928.882	14736.556	12656.711	10252.123	8633.326	13968.299	8725.182	11348.492	11089.241	7760.187	11195.348	8935.989	355.92	8368.861	284.551	156.385	382.219	256.856	921.294	148.866	329.123	386.503	1457.412	152.578	5803.791	103.797	381.711	132.545	140.203	273.455	1519.257	3043.471	63.476	96.818	42.818	64.941	57.059	399.096	127.567	4892.952	992.888	302.235	190.722	842.246	1932.636	108.225	2762.727	64.711	985.503
7537.923	10906.815	13660.354	10584.085	9723.308	7978.708	11489.631	7579.931	10247.108	8804.877	6142.7	7573.908	5777.385	291.215	917.254	216.038	127.292	185.792	437.331	368	155.777	1960.862	198.531	159.015	102.723	4167.631	95.654	139.523	73.085	107.831	78.3	316.4	6018.946	67.177	89.062	52.677	2699.746	69.792	328.615	123.269	2135.869	511.962	245.838	66.585	262.308	217.654	77.569	3556.177	101.508	445.669
8094.767	10903.475	10445.867	10689.217	10216.275	7285.233	12067.342	6586.308	10990.467	9852.258	5579.917	5784.117	4651.108	476.992	457.092	152.842	123.967	142.658	211.108	226.908	207.892	618.317	190.417	133.567	90.042	4855.908	87.217	91.192	77.408	123.883	83.575	226.042	1529.733	88.292	111.717	55.55	1969.208	70.408	304.767	221.133	137.925	1416.15	261.092	96.533	529.708	247.675	90.592	3514.05	104.242	245.017
8028.541	11172.265	13096.173	10190.245	9369.367	6569.796	11067.918	5481.796	8998.622	8201.173	44.786	71.592	106.388	334.388	4981.204	216.714	120.194	185.408	724.092	626.102	203.378	739.194	135.071	53.418	49.633	52.204	52.286	186.184	71.051	62.99	85.092	782.561	1162.633	45.99	84.051	46.469	57.673	42.724	57.031	134.286	4208.306	2465.98	263.071	132.01	470.143	803.898	74.755	2788.582	69.449	72.449
5383.736	8692.189	9628.83	8541.057	7483.462	6624.142	9223.038	6733.755	8450.981	8642.566	6774.34	9421.698	8021.349	276.104	626.245	253.66	86.802	131.085	782.651	204.472	200.283	1000.274	233.047	176.868	127.981	3761.311	56.802	77.792	54.708	84.67	62.642	156.236	2270.075	65.906	101.594	51.764	595.16	69.943	349.67	91.226	416.547	3690.972	193.208	87.217	219.745	163	168.217	10280.509	60.755	379.302
3086.568	5230.346	5861.333	5072.741	4641.074	4039.951	6138.654	4103.877	5563.062	6114.37	4565.704	6451.247	5565.679	344.642	359.642	135.444	117.963	146.247	413.086	334.679	147.086	726.025	175.531	108.444	106.432	3758.111	60.136	89.519	57.346	132.716	76.444	209.753	4534.877	74.185	82.691	60.926	219.383	52.963	275.074	127.654	111.321	1508.012	294.975	71.481	378.222	228.852	91.691	5161.864	71.741	448.235
6808.524	10001.186	10990.269	10122.11	9956.841	7036.117	11221.462	5668.641	10668.338	9299	4042.641	5807.331	4184.862	274.697	324.986	113.703	87.524	106.559	117.834	169.028	115.662	1922.517	146.014	105.979	77.71	1836.386	67.386	83.152	44.731	87.49	72.138	221.579	935.455	47.048	84.159	55.283	2395.793	55.228	107.786	159.338	269.359	2628.469	188.648	69.503	277.897	145.234	99.938	1317.303	97.159	172.931
5651.829	9135.297	11737.712	9342.198	8529.459	5805.991	11408.108	6296.162	9420.036	9040.568	3363.757	4758.09	4074.387	520.045	1056.955	310.703	146.595	471.045	911.243	595.658	196.234	1735.703	338.73	161.045	142.207	4359.667	136.207	143.595	98.009	65.468	88.721	296.18	24293.505	67.586	124.541	50.559	75.288	130.685	296.351	112.018	195.649	204.928	176.991	66.748	225.631	178.532	245.775	3689.036	69.09	1686.09
4684.447	6311.524	8257.126	6312.689	6127.932	4581.223	7961.456	4795.495	6802.709	6459.65	4523.311	5775.398	5476.602	700.175	711.786	441.612	178.748	247.058	1746.34	2391.049	582.087	561.291	195.553	2827.922	127.466	3632.563	218.223	168.621	84.602	102.893	76.388	625.33	4294.408	66	116.874	55.32	80.971	72.883	270.718	193.223	283.65	764.971	526.408	121.67	362	162.495	536.214	7453.573	66.718	1167.854
7859.252	11563.897	13093.159	11407.308	9962.748	8121.804	12468.757	8979.907	11184.421	11413.533	8525.636	11888.467	10129.364	454.505	904.813	356.748	172.467	253.776	210.832	710.692	163.664	404.065	3632.925	392.271	172.215	6437.215	121.72	114.14	71.383	79.766	100.411	95.607	950.804	293.084	163.458	62.411	91.925	96.841	387.467	101.421	153.495	1060.168	149.14	125.056	127.234	156.813	166.308	22202.71	67.178	564.327
7155.943	11448.538	14859.226	11716.387	11144.198	8635.396	14594.528	8451.113	11587.415	11438.821	7303.179	10434.358	7967.047	401.132	545.292	206.858	165.019	259.491	345.123	209.443	139.83	209.094	176.396	269.283	105.528	2818.443	75.934	87.745	76.83	186.009	65.198	194.047	930.33	57.038	138.066	54.434	82.009	79.679	195.726	260.047	270.528	101.972	497.698	80.708	527.066	412.717	97.047	5571.519	96.689	1205.906
4791.508	7774.415	9224.983	7287.263	6052.568	4323.297	7566.712	4348.992	6728.093	6684.051	3282.042	5673.39	3797.28	393.449	1177.568	272.61	120.347	204.703	1243.017	2173.364	796.737	2118.339	140.28	743.449	160.102	4051.653	135.161	200.008	68.322	129.356	99.068	620.915	6230.229	56.39	125.195	42.186	494.737	86.941	279.585	149.153	946.602	499.042	1175.915	124.424	377.051	461.576	115.695	5953.847	54.059	714.644
8422.891	13108.92	15519.372	12882.051	11692.971	9811.051	14146.212	9043.058	12859.051	11630.964	7701.423	9479.635	6756	277.007	459.73	315.569	85	136.978	332.248	779.591	536.599	16337.219	930.358	465.365	73.161	2872.007	93.686	121.715	57.27	53.701	65.394	460.401	1620.226	58.891	150.715	87.372	24962.321	79.015	141.212	122.927	147.263	490.007	76.701	62.496	99.489	95.635	326.562	405.474	299.715	1426.657
5238.69	9525.054	12094.93	9528.442	9174.822	7388.674	12733.868	8080.295	11046.062	12672.488	7346.682	9919.155	6026.194	377.76	486.868	205.62	109.008	158.736	472.62	326.078	335.581	2713.984	291.496	273.271	95.426	3676.612	151.868	142.519	63.31	75.992	72.101	200.884	4100.721	58.302	128.535	58.155	5302.729	64.907	271.682	174.814	242.674	443.938	176.047	69.488	267.698	177.775	375.07	8693.357	108.271	1037.38
5170.659	8648.5	9607.614	8585.034	7364.705	5845.966	8968.318	6353.886	8552.102	9123.023	6245.216	8475.17	7377.58	559.091	676.08	299	207.727	172.841	404.886	137.955	141.625	260.455	174.148	273.602	138.216	4792.784	147.307	123.466	59.943	346.875	68.477	121.42	240.966	53.398	98.568	52.227	50.932	64.318	446.33	404.602	564.08	172.057	801.477	86.432	784.102	352.034	67.068	2849.398	58.08	676.773
6997.964	10331.667	12648.432	10302.333	9098.595	7491.144	12035.523	7921.459	10306.198	10292.288	7095.414	9658.793	7728.351	260.748	237.387	194.405	101.225	124.766	288.964	508.135	213.099	352.279	152.324	150.658	98.523	4416.748	62.559	70.955	51.036	68.369	68.649	156.667	3479.865	54.486	100.324	54.072	234.694	62.694	264.387	117.126	102.279	125.811	224.82	86.468	218.477	133.847	155.252	7727.045	66.649	572.514
4515.857	8012.286	9343.374	7587.802	6617.121	4880.286	8180.989	4218.297	6012.527	5861.692	3205.538	4225.714	2882.692	218.978	4376.132	125.604	80.275	179.923	481.802	943.626	331.418	2390.571	125.549	343.11	71.11	1939.187	54.846	198.989	92.956	71.659	89.352	1012.615	625.703	44.802	85.758	46.242	231.615	57.418	123.451	68.297	4824.791	4450.165	231.934	112.484	453.374	724.418	120.527	3469.879	62.78	457.934
9238.537	12199.126	14252.263	11902.084	11806.684	9867.105	14630.705	9582.589	12350.621	13290.263	9832.653	12537.779	10301.779	329.684	2595.158	174.895	118.295	178.568	199.989	193.884	204.284	279.379	267.874	549.074	117.737	3741.379	80.126	86.021	70.305	69.768	181.947	364.032	3197.168	68	123.042	53	66.958	69.863	266.958	104.253	125.379	7601.632	140.8	74.568	359.084	569.2	176.432	11731.516	68.463	866.663
11668.819	16975.027	18733.346	16816.764	16248.06	13734.78	20023.313	12962.396	18075.505	18709.082	12540.802	15475.319	12141.253	397.819	456.758	194.874	98.159	129.582	370.418	175.841	128.511	204.038	282.44	329.885	89.912	2382.022	84.418	108.758	75.659	59.368	77.94	372.907	1775.374	53.231	134.148	54.066	64.451	63.066	208.187	109.995	119.297	7955.22	133.984	76.786	186.093	160.516	157.489	8231.495	71.071	276.027
7776.897	12851.496	14264.376	13359.41	11902.359	10116.821	15044.462	11133.188	14166.41	15024.615	10924.068	16136.855	14031.675	988.906	5422.265	376.299	329.299	339.222	255.487	191.59	221.359	331.316	421.487	248.547	226.846	4483.812	211.068	300.624	165.863	432.641	113.103	772.265	3021.906	68.368	125.427	50.658	77.222	93.137	393.744	652.803	3276.752	12113.085	1113.872	96.427	1394.427	657.265	81.197	8915.726	67.504	1020.12
10206.144	15140.354	16537.349	14469.349	14012.226	9990.831	18586.969	10449.031	15049.805	14601.621	8815.713	10009.856	7967.482	287.631	1670.195	219.928	104.205	124.774	229.067	219.636	205	249.872	243.882	270.769	110.359	3340.703	85.974	139.344	71.497	83.246	63.313	246.364	2322.267	66.856	113.979	59.415	76.933	144.508	214.462	114.01	1256.805	3756.108	157.667	75.774	268.892	144.159	135.215	7666.882	65.667	556.113
4140.981	6387.604	7698.085	5895.132	5931.708	4266.415	7857.255	4469.34	7069.396	6494.811	3937.566	5020.651	4347.858	332.443	508.198	159.415	132.783	158.849	209.123	453.472	114.208	201.236	229.368	141.915	76.16	2524.934	75.575	104.755	65.991	204.868	78.038	270.292	8841.142	52.632	117.717	57.528	73.104	100.708	209.019	271.925	395.396	3269.019	463.047	61.915	544.538	308.047	75	12950.547	60.915	815.623
8115.872	12960.064	16479.986	12995.426	12630.887	8505.411	15704.199	8402.27	13411.589	12939.773	7898.057	9773.489	7946.887	401.496	750.745	186.376	122.681	212.043	725.695	685.135	364.596	1060.035	258.865	1468.397	109.582	5856.979	80.901	82.553	63.475	99.149	123.262	460.333	1964.411	60.674	96.957	50.957	250.511	57.652	255.766	141.376	217.163	458.383	295.085	105.624	290.085	356.645	129.901	2664.901	68.17	717.262
7732.82	11502.157	12879.09	11255.697	10376.427	7916.022	13031.798	7094.112	10684.315	8927.213	5495.18	6274.101	4473.169	350.067	354.225	587.326	109.944	159.944	416.225	650.775	253.708	4209.685	170.73	155.191	100.056	4101.258	100.393	139.629	225.258	82.809	80.607	381.854	1854.079	81.18	89.652	44.697	8429.652	56.607	299.618	114.764	119.685	347.09	213.135	72.562	192.674	140.157	73.36	742.236	62.966	208.213
6621.968	8675.96	11760.613	9674.298	9324.113	7241.911	12511.742	6264.895	10212.226	7933.774	4702.371	5220.952	3687.137	288.129	2078.097	104.234	90.5	131.597	126.766	116.258	78.411	108.435	112.508	77.492	65.774	1021.29	72.71	135.113	61.121	130.839	62.565	307.573	900.54	51.863	81.274	50.016	56.113	53.153	89.323	299.806	1406.573	1361.847	374.597	92.202	653.371	349.927	88.073	1871.952	73.927	268.298
6357.642	9134.058	10793.139	9143.036	8423.365	7072.555	10246.387	7272.81	9724.044	10095.117	7745.847	10017.343	8710.642	362.401	549.445	248.584	130.766	258.818	940.204	653.365	462.854	2474.861	363.562	377.029	154.168	5978.387	126.533	127.445	74.314	81.248	96.307	205.708	2377.175	75.496	93.796	59.861	6083.942	90.175	489.927	99.701	146.971	5653.453	183.409	80.861	236.715	158.708	176.964	3986.314	66.788	1562.117
9972.054	15075.739	17351.457	14450.902	12838.75	11487.413	13634.413	9497.38	11898.228	10019.272	7593.543	8019.141	6137.598	198.37	1739.978	397.37	88.674	202.511	350.326	169.793	248.663	15535.63	356.25	240.304	72.087	3311.793	81.717	144.141	60.5	61.413	59.804	394.163	4443.565	49	88.62	45.38	5989.978	58.391	243.967	95.163	1619.739	6243.043	86.326	74.12	213.533	101.707	71.598	1400.641	70.272	414.609
5766.505	8205.732	10000.268	8227.928	8016.742	6252.794	10416.247	5210.794	8580.67	7801.505	4422.742	6714.722	5103.278	245.072	257.711	105.763	84.474	91.701	118.165	122.351	82.588	93.536	98.474	100.825	77.876	1286.711	57.66	66.031	46.969	77.062	68.784	202.495	713.33	60.876	64.247	46.361	68.691	72.825	105.206	105.351	124.454	280.876	216.598	93.082	220.247	105.794	154.454	577.175	101.577	90.856
7454.417	12974.375	14531.983	11904.575	9147.604	6650.283	12045.879	6558.146	9523.462	9306.3	4820.212	7440.75	5787.238	500.933	6469.021	367.075	168.025	355.358	1175.858	1071.383	456.604	2043.95	206.692	5140.642	178.217	4794.25	116.925	364.479	113.721	132.396	166.788	1014.612	1243.854	58	124.538	62.192	162.533	65.05	292.283	107.717	5979.138	3718.792	407.946	130.133	628.483	1247.279	255.117	1938.1	65.233	534.862
6860.086	11432.938	14200.469	11595.605	10834.679	8493.815	14960.37	8914.543	13197.494	13589.975	8703.111	12348.062	10143.654	363.383	707.642	208.815	137.568	206.099	368.235	311.222	162.877	350.321	389.086	209.654	150.877	4838.543	96.741	97.074	73.259	71.765	80.457	154.827	3028.444	69.63	131.333	61.938	72.84	94.765	333.111	76.778	125.543	482.086	170.877	57.062	188.012	156.519	166.086	11562.704	62.37	918.123
3422.238	6256.486	7372.81	6321.8	5317.21	4189.619	7592.257	4716.524	6984.295	7539.581	4928.895	7922.105	6802.81	259.105	1228.533	149.819	108.581	174.657	338.01	143.676	95.171	293.524	121.971	215.4	145.619	2593.6	80.781	67.648	61.124	65.486	162.057	317.695	2239.581	62.162	81.124	49.343	67.99	67.267	300.038	75.838	215.524	3316.086	105.181	80.524	202.267	337.219	77.2	1818.124	64.257	776.295
9306.784	12904.982	17126.55	13796.83	13195.222	9463.368	15948.556	7198.567	11809.041	12911.561	7741.626	10027.275	6695.982	300.404	3867.304	213.076	116.158	246.386	917.374	436.971	96.655	445.31	175.877	2738.544	109.392	2308.339	78.222	223.515	79.953	67.48	93.924	623.24	1721.327	32.088	68.322	52.158	109.503	58.982	141.602	97.012	4559.614	813.784	211.404	110.018	399.158	655.152	68.912	1570.661	118.988	311.731
3162.907	5144.972	6227.639	4926.694	4399.972	3217.009	5834.843	3392.991	4937.898	4732.62	2801.167	3835.796	3073.389	230.62	233.333	147.63	77.278	118.815	438.574	162.769	88.278	194.037	141.352	97.889	78.759	2016.417	74.046	74.009	52.713	95.278	56.546	189.361	3321.88	39	93.574	49.88	62.259	52.037	197.343	93.176	118.324	931.62	256.815	65.898	318.185	150.157	82.63	3805.537	76.778	324.454
7195.494	10034.235	10428.407	10037.185	9703.16	7258.16	12305.469	6098.765	10223.037	10225.506	5441.716	6248.704	4610.765	286.642	1509.235	168.469	103.84	111.321	124.765	156.346	88.37	144.827	156.951	85.568	72.37	3270.321	61.012	105.222	68.556	97.321	227.321	436.667	483.877	60.173	88.741	55.568	56.889	49.741	183.864	210.148	159.938	5193.444	225.543	67.864	517.568	221.469	57.358	1443.593	60.864	179.901
6533.791	10815.297	12869.725	10365	8780.846	6222.505	10793.615	5530.066	8195.934	7701.626	3798.473	5015.89	3299.264	353.692	1593.209	186.066	120.901	170.253	435.813	562.736	269.264	1277.077	177.604	261.648	81.78	2184.352	108.286	141.791	79.978	190.692	75	1241.791	885.615	48.242	119.407	50.67	213.187	48.066	196.791	82.022	500.681	599.725	370.527	88.473	550.154	574.22	73.055	1475.604	72.791	575.088
7995.323	12396.638	15605.738	11885.423	12047.9	8606.031	14745.685	7606.354	10727.869	9049.154	5193.962	6918.138	5751.292	619.492	663.569	174.892	170.454	173.269	295.077	173.823	123.662	248.877	266.638	224.738	87.231	3458.869	98.938	156.985	98.915	260.269	117.669	225.285	2812.723	51.323	133.946	48.154	62.331	108.185	266.785	334.785	411.231	14143.2	674.062	68.877	703.654	355.577	110.408	2505.508	66.608	758.985
5929.69	8997.469	11301.982	8995.726	8868.071	6740.938	10994.513	6648.071	10286.575	10123.053	6773.062	8719.637	5421.23	275.009	433.372	256.593	101.673	161.195	426.912	338.823	281.69	8719.212	291.814	226.186	101.832	5545.664	102.124	135.92	60.566	52.575	57.009	249.336	10052.743	67.434	77.487	52.319	9363.549	62.434	241.823	169.381	188.814	797.681	108.221	74.31	106.965	147.336	176.929	3759.496	92.274	359.071
4763.634	7444.957	8924.957	7564.538	6421.849	4849.054	7294.054	4961.839	6575.957	6998.043	4300.161	6194.882	5522.301	371.258	3544.161	278.806	104.925	342.656	2228.903	1254.495	345.161	2414.495	133.968	2113.409	148.613	5409.484	93.849	213.065	82.839	89.484	96.409	1235.301	2631.882	73.731	98.774	59.086	368.43	65.538	286.591	97.247	3920.215	2936.839	602.548	261.312	464.269	791.108	173.247	4834.86	84.667	465.742
7889.667	11911.37	14666.009	12351.991	11487.963	8728.574	14205.38	9962.167	13505.926	14344.12	9766.028	13237.222	11303.046	648.407	1903.306	269.731	272.046	312.028	235.824	638.426	284.056	630.648	315.435	503.444	206.981	6944.898	145.694	187.074	115.602	282.019	90.565	430.333	3960.741	72.315	146.935	69.111	84.769	94.194	523.278	171.213	2100.269	435.111	606.87	77	920.269	670.38	88.806	6817.324	60.889	709.935
7027.444	10144.644	12021.822	10163.211	9370.322	7836.978	9653.733	7254.156	9404.767	8659.389	6783.844	7080.489	5910.267	243.156	254.456	191.989	56.067	116.156	389.133	253.067	81.167	124.367	180.722	172.944	62.333	2494.867	49.978	77.556	48.633	60.578	60.111	242.289	2471.867	53.722	70.8	51.667	53.389	55.867	160.956	74	97.233	909.8	153.644	70.444	167.133	218.544	166.767	3634.1	82.611	192.778
8157.759	11027.057	14403.23	11351.885	10662.839	7763.471	17891.471	7226.057	9638.575	9293.828	6364.885	7665.391	5504.874	349.207	2369.011	189.448	99.23	158.736	2535.207	953.057	247.057	669.023	198.126	1260.276	105.241	2404.115	70.299	121.103	69.126	63.885	154.793	689.678	2519.678	43.609	73.184	47.931	84.069	50.31	111.011	105.977	471.437	6449.724	270.264	117.494	336.264	949.011	126.644	2316.276	76.644	553.816
5513.336	8920.619	10695.739	8348.97	6986.575	4827.127	9417.597	4711.179	6980.142	7928.112	876.321	1161.567	292.978	381.5	530.187	372.724	134.664	181.075	1786.269	1261.59	599.485	3328.134	258.694	249.866	69.746	383.739	105.679	137.888	62.948	94.448	129.955	729.664	2368.507	64.06	124.448	64.731	233.448	46.097	52.127	97.567	981.575	5692.09	440.851	120.694	196.672	615.112	178.963	4471.06	73.657	195.09
5547.795	8146.449	10178.231	8092.577	7321.013	4933.615	8422.051	4541.013	6857.769	6574.256	4042.308	5696.308	4975.564	425.859	9662.897	327.603	187.744	605.705	230.603	305	123.192	292.949	166.808	1842.256	147.513	4710.179	78.333	463.09	104.269	177.423	108.538	1184.295	6083.654	47.987	133.795	41.692	78.231	114.179	280.987	202.231	12519.192	2319.397	570.269	117.026	1278.962	1619.321	114.051	1444.885	59.141	292.333
7190.789	9996.337	12595.221	10069.747	9478.421	6293.358	11687.611	6386.421	10344.189	11046.116	6645.021	1487.358	93.916	717.063	860.316	283.053	143.958	248.463	1143.358	744.832	502.968	805.937	313.537	1308.147	74.979	45.316	214.211	221.053	98.674	130.937	219.705	792.2	4545.337	61.642	119.8	64.232	249.653	57.358	48.874	258.789	1267.863	1409.6	444.326	132.684	394.832	579.274	161.611	4865.884	67.674	848.2
10947.53	16455.571	21902.56	17429.714	15982.375	11733.571	19820.679	11357.28	16640.036	15313.75	9290.714	9994.024	7857.893	571.548	17424.125	486.81	185.464	591.512	208.375	439.089	292.833	634.72	183.196	1663.774	105.44	3778.905	174.81	790.929	244.208	168.06	259.702	2452.923	2625.464	55.911	129.458	55.06	113.274	71.649	300.101	206.071	13622.673	2968.357	392.881	153.786	1229.06	2244.917	375.452	4465.476	66.506	633.774
8518.882	13657.29	16174.118	12808.602	10440.763	7880.989	13054.312	7512.29	10263.602	9596.484	4577.505	5902.763	3541.656	448.989	1071.108	223.204	117.452	195.903	756.645	1158.183	398.108	1039.849	233.247	280.699	98.269	2544.301	124.559	147.032	64.935	105.043	131.527	811.581	1138.968	58.624	174.409	69.978	130.065	67.452	190.86	117.409	880.097	879.882	299.312	103.151	417.183	660.645	366.022	5770.065	62.527	979.172
10579.317	16202.061	20195.305	15180.915	14104.372	10623.189	15045.384	7764.817	11569.561	10224.909	5793.317	3627.28	2818.591	404.427	451.579	569.628	154.28	196.226	620.311	287.793	256.701	12062.122	360.238	203.061	88.354	2528.518	197.134	287.884	90.213	116.195	67.11	460.079	2102.524	77.39	123.524	52.604	34571.14	68.348	169.616	206.262	193.854	6393.75	242.695	68.939	461.262	187.787	217.945	284	88.384	365.006
8825.77	13758.689	16351.17	13664.6	11677.807	9485.852	13945.615	10123.844	12010.852	14030.252	8787.785	13465.37	9863.074	476.044	3073.259	182.148	124.43	205.341	992.867	376.504	206.059	717.822	431.57	941.119	162.844	6237.4	108.585	140.393	104.141	131.985	171.733	819.03	3601.015	48.119	126.526	53.822	111.956	73.719	435.607	129.881	1478.23	6363.326	301.207	155.489	422.17	889.259	115.681	5561.556	66.356	983.911
8712.583	12188.852	14877.591	11525.426	10637.991	7416.783	12786.878	7173.922	11176.922	13910.878	198.652	247.2	194.791	723.391	10105.496	476.643	195.487	581.791	382.409	366.478	188.226	506.757	614.739	114.591	69.617	84.009	194.261	548.174	150.009	240.878	193.252	2027.461	3246	81.27	122.6	72.252	67.174	44.557	67.026	275.983	8672.748	1941.6	588.809	141.035	1228.139	1806.896	77.287	2838.417	71.504	105.835
5752.046	9428.62	12195.093	8996.426	7363.991	4898.769	9059.87	4590.037	7184.426	6896.778	3512.241	94.185	94.028	638.481	1666.556	328.88	195.194	270.296	313.944	545.111	269.667	687.713	234.296	366.074	56.602	37.824	172.278	151.13	75.222	155.528	189.926	546.102	1836.796	90.731	106.037	62.944	79.343	38.787	42.102	134.13	202.843	415.509	558.981	94.343	550.657	655.87	220.111	1658.093	72.009	684.361
3514.146	5816.371	6857.135	6013.326	5087.326	3541.506	6605.865	3691.697	5839.573	5983.989	3283.494	5469.618	5121	345.101	375.742	265.719	99.146	160.652	615.034	195.36	109.697	207.067	208.966	155.483	107.787	5074.854	110.382	110.191	67.236	109.27	61.011	302.112	10078.056	59.326	103.427	48.18	73.124	86.236	409.966	91.27	229.326	1311.124	253.258	69.022	288.056	134.831	87.202	3700.416	67.562	406.618
7743.6	11637.31	7868.13	11944.79	10624.99	7365.97	12736.09	7221.37	12021.44	10708.31	7541.76	9097.39	7979.52	618.93	925.71	400.44	242.24	351.1	339.65	955.86	409.54	2334.08	404.25	448.19	225.6	12994.79	166.19	160.88	94.91	83.81	83.95	158.56	2377.01	77.89	115.11	73.28	910.7	108.54	735.3	123.9	148.78	228.58	124.12	66.89	244.77	126.15	157.66	126.74	58.91	922.63
6709.197	9691.613	11204.324	9522.894	8979.669	7462.838	11358.908	7395.739	10542.176	10335.162	7218.19	9785.866	8523.204	295.239	505.141	162.761	97.345	142.606	347.43	181.986	131.606	257.366	192.373	215.754	128.394	3745.732	78.077	81.88	66.521	71.57	66.648	111.746	1856.768	64.613	76.451	45.218	139.761	7691.887	353.845	112.486	148.761	2137.387	120.387	83.754	109.127	115.556	154.627	3382.415	63.204	7581.514
4290.443	6054.025	6958.127	5732.329	5642.038	4617.57	7551.949	4826.759	6522.709	6694.924	4736.595	7532.633	5872.823	249.759	6185.19	141.304	94.304	156.633	156.747	172.468	111.557	172.114	126.987	171.962	130.797	3797.013	60.633	162.57	105.835	118.81	219.38	427.392	1782.722	42.367	88.418	40.43	55.456	102.987	287.139	128.405	1384.633	5934.114	312.646	98.532	739.772	608.608	71.57	2709.177	80.532	545
13347.782	18412.733	20200.604	17963.901	16927.683	14326.475	19684.436	14268.535	18555.614	16019.812	11735.446	15017.95	12780.525	563.842	679.04	309.851	200.406	248.842	699.099	401.188	286.455	1058.238	248.574	271.218	175.743	6345.693	131.98	141.089	73.594	214.772	101.109	231.842	2562.594	88.287	150.733	71.713	2676.416	128.693	448.119	532.772	426.881	389.129	505.921	68.832	592.663	370.347	116.366	4592.782	74.426	503.198
4232.509	6840.836	8028.164	6582.1	5248.045	3718.927	6610.127	3721.682	5394.518	5182.5	2990.509	4460.773	3850.782	274.009	1260.882	160.482	97	148.236	449.473	148.236	139.009	231.464	317.073	539.109	103.364	3468.036	90.264	125.109	50.482	102.209	77.473	348.791	1803.873	48.736	71.873	64.391	60.173	43.964	250.809	92.582	680.618	408.827	221.155	63.336	288.836	320.082	145.864	3812.518	62.864	886.618
10287.615	14676.708	18722.9	14640.862	14029.315	11176.754	15719.077	10558.569	14079.8	11219.723	3691.154	4011.923	2736.185	293.408	546.462	222.731	101.108	164.838	605.254	507.077	306.762	5093.069	196.531	97.662	68.008	2708.431	69.315	106.308	62.062	134.415	67.277	445.508	9943.469	103.769	148.069	52	721.4	57.885	261.554	106.115	120.069	5944.108	304.069	58.069	432.723	331.969	181.462	7247.408	54.069	207.685
8734.265	12570.291	10568.829	14018.393	12742.368	9160.957	14891.436	7833.188	12848.214	11275.35	6226.179	9413.282	7093.051	526.872	994.923	297.256	271.889	354.838	377.094	493.402	341.897	1534.368	348.094	284.795	169.709	9437.744	137.872	131.419	85.701	121.479	109.667	181.128	5718.41	79.504	106.726	48.744	491.453	81.983	469.282	187.744	136.538	266.897	202.607	62.983	422.462	168.744	101.359	240.06	78.111	483.376
5568.467	9263.91	11402.861	9149.943	8625.598	7729.549	10965.311	7692.238	9807.311	8379.262	5281.721	6112.426	4908.631	343.803	414.23	137.262	93.27	103.803	402.615	186.492	95.656	1829.049	160.566	177.139	107.467	3437.795	92.074	77.943	82.066	93.795	81.648	400.582	4231.295	58.811	95.361	55.148	2987.484	81.516	283.754	110.451	101.992	5681.893	230.902	69.451	268.754	221.295	381.508	7921.23	63.893	254.303
9223.51	15314.882	14461.559	12261.99	10611.118	8922.843	13840.137	9246.118	13044.755	12731.039	8049.441	10409.863	7910.52	330.931	12575.373	268.814	179.373	287.804	800.412	507.02	241.833	1146.304	162.52	384.912	116.98	2956.833	121.716	511.5	134.108	78.039	103.696	1127.245	1429.882	56.431	100.127	45.51	450.157	68.667	164	108.48	8073.353	631.02	184.686	153.843	594.833	1203.98	135.686	5108.971	63.598	391.451
10237.296	16228.39	19300.516	16734.503	15288.491	12545.377	18433.006	13996.453	16909.465	18713.654	13181.906	18677.277	15106.723	458.214	2210.767	176.723	221.063	196.73	154.83	122.736	139.34	351.214	187.818	325.019	121.289	6181.069	94.484	132.698	81.642	212.289	118.767	362.063	1374.547	44.843	102.748	53.447	68.283	56.648	310.673	255.981	261.308	2946.692	572.849	88.006	777.579	590.56	98.604	3347.56	99.547	608.692
6522.044	9262.714	11385.297	9483.451	8675.582	7394.154	10277.967	7004.516	9013.066	9568.802	6472.33	9021.505	6536.044	193.22	300.209	189.505	99.077	177.912	590.78	316.385	239.297	12841.604	387.11	273.187	125.396	4985.868	79.429	80.681	57.879	64.857	65.626	191.165	7887.132	67.637	98.835	49.648	3833.374	61.736	257.209	89.758	105.033	929.022	168.956	66.209	181.857	117.879	461.637	5989.912	67.901	432.176
5920.529	9751.576	10908.365	8883.447	7503.894	5842.871	9036.106	5956.941	7638.565	8778.282	1907.518	12566.918	90.706	310.765	629.965	508.494	110.871	186.776	2287.412	1247.106	589.929	4488.529	275.365	588.976	195.035	50.188	70.435	99.024	46.518	79.682	76.965	327.035	1675.682	54.318	101.718	47.071	734.659	81.094	47.659	89.424	658.812	470.847	227.071	92.329	212.494	305.541	244.376	2966.435	60.435	1068.694
9310.062	14769.067	17804.392	14711.895	13518.211	10672.215	17491.617	11891.837	15602.732	17028.555	11407.301	16211.163	13682.536	447.206	815.732	356.469	206.522	297.316	444.656	453.383	316.072	1893.33	362.598	776.359	153.957	8059.789	141.053	141.301	97.847	194.282	111.9	269.536	4456.962	77.038	119.766	54.938	141.459	84.225	516.096	239.206	530.507	929.632	498.273	95.397	506.378	471.072	333.048	6078.45	62.196	1141.464
3398.062	5924.667	7072.375	5370.906	4481.052	2933.99	5015.052	2823.042	4173.76	3749.01	1950.406	2881.927	2296.833	183.646	6605.562	203.031	67.562	462.51	1534.479	1065.75	379.469	2793.729	109.76	664.635	77.125	1925.865	70.531	316.844	73.573	93.177	60.5	675.625	2024.333	49.531	96.01	49.688	306.76	58.969	119.25	90.167	5019.406	420.604	668.792	177.615	675.198	1131.417	124.469	2377.188	175.052	384.469
8860.064	15033.516	17161.931	13344.622	11674.431	7237.005	14330.926	7757.824	11923.239	11335.324	6228.005	8196.761	6887.069	591.016	2078.144	355.234	188.92	319.979	2620.154	903.979	500.963	1708.622	243.59	2920.032	215.303	7915.819	147.207	197.383	104.963	167.383	124.824	401.378	2371.34	68.468	118.66	69.138	320.787	83.782	519.378	173.261	1587.66	1240.771	506.367	105.633	549.452	693.005	631.915	1623.335	65.064	654.122
10252.008	13742.376	17432.519	13731.699	13444.737	10208.797	16695.805	9402.414	14397.226	14979.135	9523.489	121.226	149.82	372.489	12556.195	411.301	106.218	331.594	1995.88	1689.135	408.669	1564.105	200.308	1562.293	78.383	35.782	90.511	298.534	122.955	65.278	203.977	978.977	2208.286	49.865	117.564	47.556	396.887	61.451	57.459	106.789	4650.609	4375.632	186.444	117.865	821.654	1137.173	183.504	7043.083	81.729	417.917
6095.085	9936.89	12117.915	9980.28	9119.488	7282.22	11875.585	7893.659	11089.671	10768.927	7353.098	10133.195	8080.037	444.854	1044.427	253.488	144.39	202.524	450.951	492.854	367.305	5203.927	358.963	211.951	111.256	5460.524	123.89	158.146	81.232	113.329	81.78	332.963	7605.378	61.11	118.89	60.72	10650.707	81.598	363.476	263.317	1794.024	873.305	267.049	72.439	334.39	287.244	363.756	6462.598	153.683	763.085
7452.829	11043.743	12514.691	10854.571	9987.846	8475.96	11715.8	8437.314	10145.023	10056.223	7728.04	10309.611	8484.023	357.72	2148.96	200.057	137.903	200.154	414.314	278.417	247.48	1553.211	198.217	182.04	101.269	4826.149	73.074	111.817	83.869	83.006	155.16	186.897	1827.171	65.2	91.263	48.954	2137	62.777	292.126	88.64	210.926	3572.291	222.966	77.989	330.674	290.24	107.046	2401.354	73.903	637.114
13286.066	18989.779	20913.492	18935.967	17911.057	14640.016	20734.77	12957.336	18445.852	17818.975	11283.246	9628.902	6904.156	239.008	1770.328	177.221	106.59	188.484	228.082	724.623	373.664	7045.082	209.992	192.902	74.328	1507.754	88.68	145.984	71.484	57.082	66.738	279.475	1053.164	59.148	85.607	58.664	17718.172	73.68	109.762	85.836	1497.754	1334.156	148.672	82.549	191.5	197	73.639	712.41	118.377	217.205
10609.02	14676.52	16883.68	14440.51	13771	12291.31	16053.64	11212.12	14818.9	16004.98	11233.64	13338.86	10765.22	321.26	4399.88	440.73	114.49	190.37	220.95	328.76	422.27	470.11	220.58	217.72	86.09	3105.39	74.53	198.31	109.88	118.17	190.72	761.98	2255.76	70.85	114.47	59.1	2029.85	58.75	284.69	197.13	3078.77	6255.19	295.39	109	637.47	514.65	85.55	5016.42	70.87	303.5
5831.349	8261.145	11315.072	8747.41	8368.301	5641.663	10483.06	5604.241	8580.771	9410.614	5053.807	7323.687	5465.277	536.229	1456.12	347.53	175.398	253.759	4588.096	1126.542	360.506	958.349	261.687	4663.807	165.036	5583.855	121.373	164.964	70.012	164.277	134.47	1173.337	1370.145	63.867	83.578	70.747	122.084	101.988	388.301	183.554	1009.771	1914.253	641.494	98.518	531.663	376.687	264.988	1185.675	65.289	387.47
8780.41	13984.393	16144.581	14413.026	12822.444	10431.906	15573.53	10318.59	14157.043	14808.598	9541.573	12913.068	10105.829	522.855	7840.462	330.026	207.188	338.718	1004.41	440.701	244.949	711.419	362.513	1761.795	143.53	5750.906	136.949	319.137	140.154	267.752	89	547.12	23615.026	60.026	151.179	74.735	87.085	106.624	325.436	227.026	7376.376	1004.444	663.205	137.256	1184.342	1409.974	82.718	3671	65.641	839.222
4361.936	6078.628	6589.821	6054.385	5625.282	4544.141	6931.154	4676.295	6154.462	6384.564	4759.885	6569.346	5598.385	263.782	2162.551	144.269	90.321	127.782	112.872	186.026	109.513	116.538	104.987	94.936	99.013	3663.859	63.769	100.846	64.679	70.064	106.167	552.59	1041.654	55.974	72.551	51.231	60.346	49.5	265.051	107.705	809.269	5081.795	164.833	71.179	390.449	307.321	58.897	2460.846	74.308	152.064
5517.059	7937.396	9514.446	7412.851	6829.495	5115.446	9076.881	4959.772	7639.436	8119.772	4871.901	5662.248	4303.139	380.119	644.911	595.406	106.347	168.267	1068.762	604.129	380.644	1038.178	254.069	1170.822	96.327	3176.673	109.95	175.238	47.317	96.297	94.515	628.228	3764.149	49.663	56.812	47.584	66.327	47.96	169.98	142.396	547.129	1312.871	238.97	91.158	273.03	508.277	338.02	1636.356	69.069	510.04
4805.342	7212.649	8743.748	6908.333	6261.883	5086.378	7792.342	5496.468	6930.054	7020.234	4772.991	6297.649	4989.486	449.973	821.541	255.18	130.342	193.144	429.333	248.423	82.883	155.369	131.45	159.919	114.351	2429.288	109.73	92.423	59.126	706.054	87.82	822.261	7417.523	49.712	126.063	43.162	104	55.27	205.441	193.856	280.586	526.09	1644.577	69.117	1664.072	403.468	154.775	9451.495	68.595	647.108
6453.966	9539.023	11012.284	9389.807	8200.523	6954.17	9494.716	6416.852	8355.25	8661.864	5933.568	7287.818	5830.17	943.386	1053.864	828.727	244.989	318.193	491.477	1174.386	1204.227	14519.511	376.932	233.159	102.239	4382.511	241.807	227.818	109.875	137.341	100.33	290.557	4729.807	56.477	121.886	45.545	19145.341	85.261	325.239	326.932	335.318	488.886	295.352	70.318	336.58	158.114	71.966	248.364	70.432	1402.716
4657.368	7332.295	8371.463	7442.695	6646.432	5603.884	8396.979	5582.8	7556.653	7337.684	5312.705	7608.832	7171.926	460.989	366.832	186.484	130.6	170.053	330.442	219.411	139.537	284.505	157.347	158.305	125.737	4643.2	68.505	84.389	56.589	130.726	64.568	132.421	1851.4	90.684	79.537	47.758	180.116	80.021	527.263	144.663	175.547	96.474	271.453	63.337	255.221	153.042	189.642	1657.947	70.495	379.611
7842.027	11140.682	13064.864	11132.082	10478.973	9019.582	11545.645	8125.218	9554.382	9786.755	7159.809	9004.718	7731.1	291.509	348.236	444.418	96.2	278.664	458.273	588.936	686.464	12884.264	423.245	454.127	128.209	5342.573	102.555	77.373	54.873	83.018	96.064	133.955	2487.955	53.418	81.682	92.536	6702.273	74.218	330.355	141.582	148.464	4189.418	202.073	75.482	244.409	121.527	100.055	1638.891	311.818	2419.264
9273.379	12995.195	16478.724	12345.678	11558.874	7285.897	12927.529	6241.425	10998.253	9443.517	5402.218	6676.977	4325.011	602.609	5960.943	387.092	143.943	412.126	2948.954	1409.667	636.483	1906.483	201.816	6672.31	223.828	3423.494	139.759	412.195	113.333	105.908	82.563	1005.161	3203.08	59.713	91.586	47.851	543.828	117.816	220.241	209.069	10895.506	643.667	344.333	115.31	604.437	721.885	1448.655	2766.506	65.563	451.494
10968.245	14669.903	17424.89	14688.084	13875.516	10851.2	16615.561	10479.69	14009.477	14716.4	10424.761	2546.987	624.219	553.503	3396.903	279.852	140.948	214.581	2221.213	1536.748	253.174	1005.948	172.335	1342.865	90.748	274.484	156.129	210.013	114.426	78.303	143.677	1285.716	2088.135	45.594	130.484	51.258	469.206	62.594	64.903	141.419	2857.516	8141.245	216.387	120.51	368.245	614.697	216.813	10456.232	59.4	764.871
8235.917	13530.974	16380.423	13398.051	12284.724	9719.481	15884.635	9778.91	13878.551	11673	7379.763	10254.853	7012.795	301.404	3995.872	206.731	127.205	197.667	266.436	189.744	107.218	209.417	179.622	147.276	110.878	2199.769	93.468	141.75	77.987	78.692	152.859	461.628	1758.686	46.962	108.333	51.968	70.545	56.462	162.34	86.699	3263.071	2873.205	233.942	95.538	458.635	472.667	110.75	4248.295	72	1162.987
5471.217	8873.186	11494.876	9529.665	9233.36	5800.36	12074.106	6034.733	10135.155	10268.944	5042.826	8180.329	7300.025	428.627	636.267	194.298	194.857	206.789	112.273	196.36	179.174	238.149	193.255	203.839	111.379	9081.683	102.373	107.205	64.398	130.876	91.925	186.453	487.491	70.609	73.919	65.099	78.391	87.205	318.764	256.789	249.478	336.087	340.019	105.528	504.478	230.696	114.366	495.795	69.727	178.18
7979.527	11541.441	14276.763	11537.075	10938.946	9321.677	14185.548	9406.602	13417.699	13195.548	10158.667	9496.57	7733.935	334	616.527	183.151	112.323	133.699	453.656	197.527	116.226	244.656	208.548	320.226	106.581	1838.409	126.667	97.344	63.495	77.301	63.215	232.806	4842.409	54.581	105.806	43.387	70.957	55.355	188.796	123.71	95.452	120.473	194.871	72.301	267.312	193.376	138.366	3209.613	67.753	361.516
7594.523	12586.352	13962.705	11104.886	8933.102	6333.693	11194.205	6183.193	8903.114	8329.989	4349.068	5989.693	4685.045	463.455	2682.909	195.08	144.898	242.034	683.17	1108.773	460.568	1599.045	188.091	1317.273	132.455	3777.261	138.375	187.92	95.977	139.102	260.159	1020.739	1636.261	58.818	132.864	46.398	149.92	63.432	273.841	112.989	324.364	3725.795	386.966	119.159	385.341	947.682	384.545	2742.614	65.659	605.159
6362.274	9214.107	11098.131	8142.202	7137.238	4887.214	8073.821	4123.226	6508.238	5739.643	3196.524	4071.476	2945.429	330.929	6483.464	242.488	109.083	480.131	1439.786	958.929	365.786	1404.833	123.81	796.714	102.643	3132.571	119.964	436.857	101.476	68.94	85.143	1260.702	1356.179	48.821	110.667	43.369	446.976	84.429	248.012	77.714	6799.429	1112.262	286.964	152.762	583.083	1126.226	87.321	2221.667	56.571	194.238
7263.918	11019.094	12109.941	10656.106	9192.894	7291.4	10904.012	8166.741	9229.482	10608.729	99.706	148.529	138.682	658.318	6778.518	340.965	192.424	376.106	1766.847	1723.118	510.588	3366.165	279.553	87.176	57.588	81.165	128.318	284.671	124.412	162.153	194.612	1153.329	2539.094	66.847	125.529	54.682	82.682	56.929	56.259	249.894	3506	3153.306	555.8	126.776	801.894	1392.624	80.824	4864.541	66.141	147.765
7877.983	11232.012	13315.919	11011.267	10503.558	8563.047	13659.657	8151.767	11902.477	11963.198	6641.669	6822.547	5545.279	194	1476.209	321.669	76.849	112.215	507.645	311.14	113.5	599.459	168.163	161.424	79.39	3780.43	82.448	118.477	106.163	56.43	166.035	831.413	5232.855	70.907	104.18	45.919	1059.919	101.413	239.529	110.297	151.64	1843.198	148.11	76.442	227.291	246.517	72.39	6598.971	70.047	646.622
5672.381	9141.895	10378.505	8755.2	7423.886	6062.4	8801.562	5978.181	7861.333	7332.638	5278.905	7061.829	5329.581	263.39	2908.552	148.924	111.59	228.705	580.152	796.314	289.6	2486.267	149.457	671.962	122.286	2933.095	69.495	149.419	70.971	104.248	143.238	860.781	1066.438	44.2	87.8	51.933	171.495	52.276	187.438	103.505	1811.371	1135.381	354.476	125.743	430.41	1058.943	141.067	2629.476	70.943	571.733
7889.265	11560.939	13345.386	11660.977	10932.227	9982.75	13761.061	9469.091	11750.924	11362.061	8831.258	11174.053	9365.72	242.674	1299.992	130.561	103.348	140.727	281.621	293.015	188.841	226.424	123.697	198.333	101.015	5460.455	62.614	69.909	64.061	76.008	93.53	309.212	2411.932	58.136	92.667	56.356	108.03	78.008	341.364	74.636	134.598	9547.038	177.182	72.038	299.606	394.97	101.583	6039.939	69.288	248.644
22123.5	29823.714	28576.869	28398.357	26403.131	20796.44	25164.786	18846.857	19551.429	10997.571	7607.202	8841.143	8195.798	544.298	12005.786	309.202	145.262	250.417	279.893	288.548	164.881	328.988	166.452	178.012	135.107	3429	138.31	405.524	277.75	206	803.536	987.976	2437.821	75.94	161.298	37.417	80.167	157.905	225.488	268.321	1770.512	42245.25	416.357	130.452	1282.798	1110.107	117.25	6772.226	62.488	231.202
6071.713	9574.702	12778.447	9828.16	8113.064	5304.543	9396.872	5496.255	7979.596	8664.713	874.34	1410.543	1075.745	429.936	5841.617	229.021	168.947	241.415	622.713	283.362	215.181	787.787	274.745	189.894	59.872	686.17	100.521	264.947	88.713	166.298	250.553	748.372	2564.904	77.213	108.66	53.904	73.638	51.67	82.638	130.394	933.989	2094.372	347.819	77.713	625.202	1143.33	130.468	5043.032	75.096	146.947
7150.545	9968.869	11118.384	9434.424	8695.96	7636.848	11645.788	7764.303	9877.101	7272.313	5093.697	6036.455	4942.697	338.444	1278.515	180.667	103.111	117.586	160.606	113.848	190.434	217.03	240.293	143.152	102.646	3081.657	95.798	143	67.636	66.505	83.424	331.434	2961.768	70.768	183.667	72.081	74.374	77.596	251.97	92.848	117.727	712.03	127.051	59.859	203.313	225.354	108.273	16978.758	70.384	280.02
10571.265	14770.878	17675.878	14908.643	14287.531	13213.235	18022.306	11717.02	15601.806	14803.235	11240.847	13523.622	10225.112	178.622	1335.265	139.653	86.745	109.827	303.5	346.99	310.52	212.133	109.51	188.327	117.857	4119.265	57.255	85.776	71.071	67.337	77.582	554.52	2658.796	64.367	89.653	39.816	566.276	64.541	259.337	67.071	955.531	12757.051	163.082	73.429	331.061	475.235	100.01	5772.908	63.276	190.592
8184.632	13512.197	16336.368	13594.718	12173.47	9468.137	15329.667	10552.556	13335.368	14137.684	8902.188	12564.872	10412.547	475.299	1315.949	187.701	189.658	228.342	128.821	270.47	179.966	376.017	229.12	217	149.222	5806.393	117.385	110.325	77.085	155.291	96.573	198.718	4189.017	70.385	186.838	62.573	76.65	79.786	381.239	152.581	1190.983	282.675	406.47	73.085	529.462	383.342	213.667	3968.402	75.692	511.009
8174.127	13981.485	17397.09	14651.724	12162.724	8710.925	16470.03	9081.313	14191.321	13451.888	6697.507	9591.03	7368.463	655.41	4308.142	323.179	198.567	309.254	531.97	278.112	219.985	415.664	539.455	514.53	139.522	5971.418	174.604	229.216	123.955	158.388	247.978	497.201	19527.164	93.194	151.052	59.142	69.59	82.313	361.075	256.097	468.918	816.597	364.276	88.866	768.299	652.896	131.478	5209.724	76.5	899.388
6121.525	9569.584	11854.129	9522.505	8384.663	6901.307	11209.683	6944.426	9154.446	9433.762	5993.208	8545.515	6611.129	337.723	383.941	261.099	94.05	162.921	609.891	746.515	576.792	1202.297	194.079	220.198	81.485	2237.04	137.564	133.752	65.059	78.356	52.782	259.426	3709.099	58.257	96.921	50.139	18508.158	49.792	130.95	227.752	291.901	168.861	220.762	90.762	207.356	208.139	127.396	5470.891	119.713	888.475
8707.991	13226.89	17515.083	13074.083	12854.651	9612.578	15690.44	8608.321	12573.55	10664.45	6498.083	7257.927	4661.761	186.45	389.615	201.083	120.101	124.826	757.798	529.596	199.128	4482.073	174.835	128.239	98.853	2697.321	79.037	128.523	73.138	96.743	77.119	439.092	1998.266	67.615	159.734	57.541	3277.945	68.45	243.083	97.835	108.339	7689.835	257.45	62.009	314.394	263.33	130.899	5133.615	114.055	283.303
7799.176	10455.304	13089.784	10967.676	10198.431	8071.186	14120.725	6802.569	11265.363	11292.559	6640.333	7726.902	5826.961	289.98	316.549	158.343	123.618	182.853	213.176	463.108	256.98	2162.618	173.98	178.971	159.157	8659.569	79.686	71.716	52.735	82.118	82.029	156.216	1433.49	70.598	79.637	67.951	1804.108	85.941	434.686	124.882	146.304	437.755	198.255	95.569	423.667	269.706	114.069	1154.245	72.667	184.559
11267.538	15778.34	18554.575	13815.425	12582.462	8655.557	14597.358	6848.292	10805.198	9573.396	4937.198	5742.443	2887.774	662.868	12289.632	388.906	199.453	380.755	2829.774	903.594	387.274	1125.774	171.745	1858.962	91.491	2651.83	203.302	531.509	215.179	132.208	509.632	2118.736	3008.981	64.094	120.311	50.528	298.132	52.566	203.67	145.321	3619.085	9610.726	311.5	146.5	922.481	1652.16	207.906	3690.198	64.604	764.283
5673.533	8856.785	10967.785	8729.14	8383.336	6381.477	10723.57	7002.841	9946.28	10062.103	6870.056	8981.243	7159.673	239.533	595.411	143.028	101.645	142.374	185.748	187.215	176.841	294.449	389.421	305.664	94.533	2902.103	79.533	123.327	59.766	102.224	65.748	285.86	3600.467	67.72	119.514	59.682	197.495	49.925	241.991	107.234	199.206	290.411	248.972	72.168	321.841	190.514	500.822	16281.402	71.364	797.626
12102.576	17503.826	20137.359	17175.859	16532.228	13984.413	19969.685	13767.098	19076.641	17065.228	11888.065	15470.598	12726.859	462.315	8226.478	234.533	149.337	319.304	806.043	298.315	217.435	975.359	230.783	324.62	119.717	4298.446	107.228	292.174	177.772	193.315	475.826	642.707	3579.163	68.913	143.196	63.533	843.446	106.228	327.457	301.076	650.239	7553.293	465.652	102.891	928.674	611.967	112.652	4831.087	68.511	574.739
7017.39	10337.144	12104.61	9854.864	9019.653	7790.949	10869.212	7593.042	8973.797	8802.153	6329.839	8215.127	22948.051	857.068	1190.025	550.915	243.983	348.441	587.449	240.653	289.737	20339.992	566.212	346.017	159.703	6110.068	256.28	247.941	126.5	109.958	89.822	292.831	4712.941	70.822	95.576	55.763	15115.271	73.169	2027.407	221.483	422.763	7999.136	164.5	90.305	276.305	165.873	76.89	1365.229	82.559	613.034
9986.73	14186.667	14696.747	13871.948	13241.345	10662.575	16512.161	9640.511	13978.454	15020.006	8824.368	10998.862	8274.276	626.672	644.523	159.299	124.017	160.672	363.316	179.075	135.989	217.649	307.908	220.138	107.529	3698.925	115.707	150.017	89.759	154.368	114.672	776.023	2501.718	62.759	159.08	74.437	93.471	63.511	270.264	357.718	241.517	12088.374	342.126	82.828	685.684	424.368	148.241	6941.862	86.213	297.086
7964.838	11179.476	13869.476	10453.829	10132.638	7949.905	12128.371	7462.657	10380.095	10561.971	7194.114	8837.524	6725.924	370.933	5486.581	887.771	120.629	245.019	2113.99	1073.886	367.476	397.276	158.352	2649.171	126.467	2835.19	96.686	260.41	109.371	82.086	227.076	1307.6	2286.752	47.514	94.848	48.39	231.552	69.79	180.276	140.41	4368.4	4401.105	312.276	137.552	585.133	1372.733	189	5128.114	68.019	682.6
5087.889	7125.426	8853.981	6856.741	6852.676	4995.167	8151.167	4477.935	6759.852	8229.065	2050.167	1662.454	111.435	331.593	1989.333	151.852	77.796	146.12	226.13	264.213	105.87	266.056	138.343	710.981	75.102	59.519	87.694	137.222	65.537	94.398	83.194	743.787	958.361	45.454	57.019	61.981	66.704	62.565	51.12	149.213	1692.222	643.056	240.398	104.278	418.769	561.102	155.537	937.778	90.454	336.463
6532.866	9211.433	10930.464	9402.155	8976.113	7878.041	10469.691	6511.753	9375.526	8867.866	6381.371	9527.474	7316.134	172.794	217.01	119.629	83.794	123.979	287	252.979	232.052	2990.794	161.784	127.536	97.979	5199.206	50.948	51.959	48.134	55.866	59.753	219.072	1677.515	53.928	74.979	46.247	1177.969	44.866	363.268	79.845	111.876	845.763	147.711	64.608	244.093	136.423	159.485	2287.227	63.206	563.711
8848.402	13673.758	16619.114	13677.561	12596.508	10276.833	16165.061	11721.848	15087.773	15421.379	11276.78	14546.477	11398.371	440.742	1227.402	206.909	132.068	204.992	584.773	185.879	118.97	290.795	181.015	318.061	128.712	3542.932	113.265	115.886	73.371	100.136	64.78	259.205	5267.402	72.523	101.848	57.621	81.553	69.447	280.061	156.402	841.227	484.803	264.545	68.78	348.22	330.758	197.386	3585.773	65.068	556.894
5178.165	8497.661	10331.438	9655.595	8732.975	7059.19	11081.843	4595.107	5813.959	10763.372	7219.975	12675.43	10128.529	162.983	276.504	172.025	90.769	179.322	441.364	201.884	50.612	102.645	326.959	487.603	155.769	1968.124	46.975	60.876	60.331	45.719	64.298	69.686	897.595	28.81	42.802	61	55.207	63.876	289.992	95.017	134.421	1415.306	100.686	126.843	119.372	114.711	61.793	1825.967	99.298	175.785
5007.322	8452.168	10087.65	7967.874	6725.406	4699.601	8702.678	4680.119	7125.448	6643.392	3578.895	4738.769	3979.657	540.615	4353.608	343.944	171.545	238.538	482.196	645.434	245.699	332.538	184.881	1284	99.951	2501.636	202.168	320.483	128.524	116.434	113.07	859.944	2562.566	54.615	121.86	51.028	45.168	61.769	210.476	129.65	2213.427	2430.727	219.413	135.685	488.608	555.252	176.916	5142.217	61.895	433.671
7964.455	11699.61	13608.951	11462.593	10979.154	8380.049	14006.878	7637.138	10702.122	9742.862	5524.935	6535.634	4906.276	238.65	1039.911	171.26	87.211	113.797	194.699	298.886	107.309	211.049	171.48	283	77.967	2373.049	68.919	81.138	59.821	73.74	91.585	584.244	1126.358	58.252	122.171	52.797	72.715	207.333	141.488	122.268	596.39	2125.943	181.553	68.325	269.984	187.577	85.439	5115.951	76.154	1651.398
10532.667	15316.635	18093.823	14853.812	14215.917	11506.896	17483.719	11956.312	15915.406	16290.104	11961.177	14134.49	11324.729	774.271	6269.01	338.562	197.823	357.552	462.25	762.417	210.917	435.198	309.604	565.531	152.698	4137.24	191.25	215.104	168.51	152.24	329.302	564.292	2705.656	76.812	115.427	54.656	67.698	63.229	300.594	246.51	601.958	3999.292	408.885	153.385	823.167	822.094	121.51	8239.01	75.323	1652.708
5904.8	10114	11854.6	10056.947	8444.684	6165.284	10513.432	6533.032	8807.821	9173.179	5759.158	8639.389	7417.811	601.032	2654.737	404.537	176.979	337.105	4381.221	2338.126	742.737	4305.737	326.747	5244.863	174.642	6858.211	110.716	226.284	91.505	119.463	111.421	438.853	2116.726	69.589	118.579	64.316	493.842	76.505	417.095	120.211	4009.979	4243.916	344.705	185.768	521.474	753.126	154.632	3374.316	67.621	1047.863
7361.485	10803.04	13948.061	10711.253	10674.596	8173.879	13491.818	7818.384	11329.394	11218.263	6644.051	7454.879	5842.01	415.162	2921.515	207.515	114.97	131.242	452.333	190.535	97.101	143.788	174.354	115.465	81.505	2301.141	106.586	116.909	64.98	96.495	73.333	591.939	3481.03	56.465	88.899	55.465	56.303	61.444	159.545	143.081	4373.96	1769.101	314.081	74.343	583.879	334.111	77.232	5960.121	84.444	343.727
7828.46	12990.175	14667.698	12724.794	10947.373	9234.31	13752.349	10635.071	13336.627	13381.897	9652.627	12455.984	10080.421	390.111	1837.976	195.024	156.825	254.079	239.849	505.881	262.73	503.857	204.294	260.635	127.992	3810.706	100.587	132.706	82.103	115.103	195.238	481.095	3700.397	72.762	153.706	56.286	80.222	65.96	299.111	128.524	849.143	1131.016	273.008	61.746	358.468	438.54	225.881	9266.905	77.302	632.921
7165.197	10344.709	12863.717	10147.354	9785	7021.567	13592.134	7194.087	9555.079	10437.118	6208.535	8614.654	6978.764	469.906	555.74	515.047	122.063	251.803	3026.661	1375.866	577.622	2307.929	248.472	1591.047	124.433	5274.685	99.835	92.567	69.685	82.323	86.409	343.118	1738.512	64.157	97.622	57.748	433.591	72.22	274.835	147.339	135.362	314.433	276.591	154.102	252.835	350.441	142.016	529.102	95.969	1014.693
4729.011	6727.824	8282.868	6873.945	6843.703	5920.495	9131.571	6023.846	8555.989	8257.703	6418.879	8684.747	7035.352	290.868	255.868	116.286	88.264	114.802	494.659	562.319	100.165	226.121	140.791	225.89	84.209	2694.769	53.286	85.549	52.56	63.341	89.341	261.582	1849.187	54.209	80.055	54.934	70.154	54.264	161.824	93.912	112.813	2315.934	102.879	75.022	165.637	212.154	66.429	3270.143	63.121	692.835
8393.78	13334.56	15878.482	11550.489	9260.291	5576.645	10652.993	5557.872	8427.716	7758.426	5501.142	3326.844	3575.879	579.887	2909.092	292.603	165.879	296.496	541.312	151.66	165.404	488.27	165.17	1432.879	100.078	3990.936	147.518	207.546	90.142	151.759	114.213	489.362	740.142	65.213	75	53.539	140.504	60.532	253.284	185.191	2358.61	807.78	361.61	98.709	567.411	799.383	174.865	2791.511	70.163	1050.213
4455.772	7293.228	9032.207	7448.315	6455.815	5627.261	8452	5747.565	7515.598	7195.587	5169.696	6329.033	5517.217	435.478	460.109	154.609	108.815	141.283	643.848	559.315	206.924	5395.793	262.261	250.239	146.163	4589.902	153.326	106.761	65.413	75.467	68.848	152.065	7855.087	72	156.663	101.859	10245.467	97.293	421.924	119.489	147.391	408.152	160.315	66.37	243.946	111.5	166.522	4380.174	295.913	405.185
8479.467	13554.43	15360.14	12669.346	11880.093	7808.561	13677.159	8141.523	12253.271	11522.495	7494.411	9459.346	7567.084	412.832	2254.393	246.888	108.037	256.907	2547.224	1960.645	634.495	2897	243.879	1226.523	109.673	5054.196	105.86	110.617	63.43	59.318	153.729	768.131	2023.944	51.43	64.654	50.626	630.477	76.467	251.636	107.72	684.262	2422.692	351.598	89.028	303.14	368.009	79.364	4708.804	66	355.439
5028.088	8172.98	10479.755	8070.157	6680.569	4281.99	8102.412	4139.039	6356.559	5743.353	1967.98	2323.167	1524.549	282.676	941.52	189.902	94.451	171.892	643.402	480.392	260.912	936.775	112.167	437.52	66.186	1910.451	78.637	121.225	59.078	75.784	110.765	842.892	1463.676	43.804	59.333	45.265	182.314	60.147	122.098	71.912	607.333	7585.51	408.078	101.843	263.559	599.971	99.127	2774.137	84.108	432.108
7889.22	13999.705	17389.238	14014.661	13267.163	11668.198	16902.401	12907.198	15176.507	16130.692	11471.885	8304.128	749.833	1557.225	2562.744	448.661	291.815	293.744	977.692	313.352	193.762	362.247	214.388	361.881	233.612	221.894	368.881	230.11	112.965	178.872	132.396	412.529	3295.009	61.317	89.67	49.846	66.137	141.753	73.767	249.63	1099.599	1830.286	437.26	80.436	616.419	470.63	119.559	5822.648	65.802	534.295
12394.351	16726.672	17479.134	16823.873	15311.194	15320.53	13280.097	10808.575	8781.634	10360.627	8292.47	12294.993	7230.694	592.739	8864.769	250.649	137.246	379.448	251.769	424.537	136.187	154.239	144.224	118.157	83.873	665.097	168.873	227.194	165.754	60.045	530.97	2254.269	1503.836	63.403	104.918	46.604	62.037	51.03	97.642	99.672	1649.418	3980.522	98.582	81.463	805.269	1338.91	81.761	3043.985	72.493	153.112
7337.076	11531.724	14322.686	11736.695	11459.667	8518.924	14536.905	8547.524	14528.629	14710.514	8266.619	11820.438	9109.276	188.448	1706.819	127.181	115.933	140.724	182.248	476.171	164.162	242.448	149.133	173.971	113.124	3317.59	92.486	121.59	74.057	111.505	119.029	107.486	1649.676	128.924	74.124	56.857	82.114	84.086	259.01	139.067	212.724	3537.038	241.819	68.076	312.39	241.029	102.314	2442.495	61.743	388.6
6650.972	9345.972	11855.611	9225.167	8277.861	6859.963	10572.88	7233.157	9107.417	8810.63	5697.352	7747.167	5301.213	484	1660.611	174.546	86.444	182.407	325	246.352	96.269	157.565	137.88	143.713	109.509	3076.241	85.491	113.769	54.352	160.87	162.944	783.398	12212.648	70.5	195.093	56.296	57.083	85.648	233.963	254.111	188.833	2342.546	379.852	73.111	453.787	416.63	403.593	5360.083	63.981	456.407
7112.341	9970.098	12012.939	9377.879	9102.189	6737.114	11015.606	6150.515	8785.591	8240.288	5376.439	6119.538	5114.742	390.144	455.462	184.386	136.765	141.341	287.288	188.97	154.811	177.795	180.697	143.439	97.023	2806.091	93.098	105.485	66.038	80.523	82.803	264.22	953.939	79.159	102.47	63.023	69.235	79.008	222.167	90.508	127.636	461.333	218.417	81.098	291.417	273.992	74.962	5546.106	81.545	420.636
9345.771	13027.229	16690.157	12800.743	11832.293	9312.357	13674.6	8812.521	13145.757	11767.943	7408.286	7779.171	5576.75	216.593	1736.529	263.043	95.836	132.421	578.107	965.314	694.236	1354.829	162.914	152.007	83.593	5617.907	72.957	124.086	82.2	118.7	161.907	361.521	6286.379	75.364	229.436	53.971	12291.014	76.464	387.193	142.671	160.45	3927.479	435	61.664	399.757	298.493	80.429	13639.086	75.643	212.707
10327.831	15513.259	18525.762	14784.402	13982.413	11646.069	17066.947	12554.423	15584.323	14247.608	9526.968	12170.593	9695.328	375.212	5858.122	387.323	147.397	317.868	489.053	671.735	557.265	2011.577	246.021	290.54	130.042	5530.148	164.048	333.677	143.063	89.487	74.63	602.159	4341.423	72.593	128.148	54.683	21560.153	102.894	438.111	136.524	4814.709	2187.392	246.196	80.037	498.508	513.392	195.577	8037.413	69.799	450.958
5420.486	8286.215	9500.551	6888.14	6229.935	4119.551	7255.729	4081.869	5736.598	5071.953	3456.682	4412.748	4050.112	1201.495	950.654	306.804	226.701	226.019	333.935	492.075	305.813	641.71	213.561	638.589	118.458	2739.421	286.271	266.636	96.196	236.813	112.804	865.682	1804.43	51.598	110.178	56.215	126.196	62.486	244.103	280.065	508.299	216.514	587.028	91.963	627.224	411.85	119.551	1693.86	61.178	425.402
6161.598	10264.361	11722.381	10160.34	7710.67	5691.526	9496.381	5722.959	7979.433	7962.423	4414.918	6442.196	5596.206	661.392	975.454	325.784	162.845	222.856	356.897	471.134	283.021	1076.969	204.474	525.928	118.103	5010.299	144.753	150.979	80.742	116.722	196.629	883.165	1536.814	55.969	93.113	64.546	138.763	64.32	267.711	139.381	506.32	1055.041	460.186	162.485	406.144	737.433	154.526	968.68	62.309	869.01
5114.366	7888.786	9881.702	7881.908	7408.084	6276.702	9428.802	5630.084	7939.435	8035.267	5052.634	6451.397	4966.427	283.344	368.435	181.916	100.458	101.939	442.924	305.092	105.206	158.962	129.527	131.847	67.893	2170.321	75.786	90.053	51.176	75.198	82.435	457.611	1656.038	74.122	232.595	52.84	75.16	48.901	176.527	102.542	117.382	2474.076	195.237	58.687	228.382	154.58	124.84	3493.176	64.802	601.679
11008.9	17413.721	20212.738	17192.5	14863.196	12879.233	18777.475	14060.333	16259.112	19058.65	13346.412	18841.221	14288.679	504.771	8310.858	326.283	174.542	486.758	1371.1	1076.75	433.979	2354.621	337.542	1544.133	185.596	6308.267	93.592	395.608	153.338	99.017	138.633	1043.967	3408.304	59.354	170.5	49.946	304.517	85.017	408.529	113.008	9718.204	2939.371	396.612	190.046	739.546	1301.754	165.471	8898.292	69.304	1302.521
9170.183	14240.51	17217.444	14383.373	12777.183	10857.464	17189.608	11634.118	15551.614	15563.294	11057.876	15332.458	12310.275	724.02	763.967	253.706	220.843	269.667	627.399	215.961	145.013	353.275	174.059	256.144	132.17	5222.052	133.288	115.954	67.993	433.144	89.771	440.928	7365.216	58.706	181.967	47.915	93.144	83.007	359.68	546.052	814.046	406.484	1080.235	81.784	973.634	802.301	107.686	5510.327	56.627	533.876
6335.085	8663.925	10696.896	9146.821	8908.047	7465.075	10462.217	6615.604	7712.764	8267.585	6318.292	10191.198	6597.896	220.642	374.575	336.377	85.792	233.623	288	404.632	406.443	11264.925	335.123	348.953	120.623	4703.792	56.16	65	57.104	70.783	61.292	133.585	3714.962	62.858	60.925	47.934	2699.057	57.34	254.519	154.283	348.821	2575.085	145.406	82	213.566	139.453	121.811	449.368	109.481	406.651
6076.223	9844.723	11288.713	8785.766	7146.149	5155.638	9138.436	4855.947	7379.287	6845.021	4362.064	3547.638	3676.979	512.904	6720.351	376.543	150.979	223.181	636.287	577.926	327.787	1844.83	194.372	1497.596	116.234	3833.394	114.84	341.309	135.681	94.309	149.723	1261.968	2057.266	52.649	120.266	48.457	842.606	63.415	240.521	90.543	5621.798	1374.426	356.5	141.968	628.521	1196.234	198.489	5283.479	74.617	1049.106
5818.452	8556.846	10419.913	8148.25	7458.529	5302.375	9130.673	5217.365	7309.865	7645.029	4681.279	6328.404	5139.144	586.279	2287.183	201.846	125.779	207.798	273.029	728.673	422.404	600.202	189.817	1078.462	166.606	4488.74	145.375	217.038	113.269	132.51	213.933	1449.24	1876.75	73.202	98.702	62.058	156.135	110.24	313.808	128.923	953.327	1911.163	504.51	132.25	460.038	682.269	146.183	4037.904	60.25	701.327
6589.436	10782.269	12980.346	11599.462	9792.295	8272.615	11734.577	8544.436	10467.192	11160.141	11474.026	11112.577	9282.103	380.038	7290.167	376.949	119.91	311.654	707.782	136.526	147.885	439.205	191.474	3902.756	122.718	5692.359	106.333	304.256	138.295	98.103	297.603	1192.013	738.013	41.654	75.846	50.526	272.615	49.167	331.679	96.308	1850.192	2619.474	217.782	277.115	644.462	1071.038	121.167	1628.769	67.372	1662.628
8664.599	12366.714	15175.868	12496.335	12491.665	9276.022	15661.874	8455.599	13262.846	10602.016	6691.099	8672.918	7195.918	382.132	462.462	207.731	132.077	190.462	184.533	384.247	306.791	5760.209	241.341	182.198	113.764	5218.22	81.44	102.511	71.604	129.747	73.687	160.28	3096.126	61.907	109.918	65.313	11652.973	84.802	297.478	232.236	248.918	222.159	343.577	73.648	404.571	207.055	76.962	348.687	151.901	538.407
8275.832	12744.899	15412.395	12122.681	9908.79	6812.345	12193.916	6497.059	9655.252	9054.412	6723.588	66.151	92.765	441.252	5316.168	385.639	126.538	268.277	1363.471	480.622	204.933	367.479	114.588	2838.345	62.496	37.445	104.966	214.521	93.697	93.429	352.966	723.664	1189.613	52.882	105.176	46.857	528.605	46.748	59.294	99.756	336.975	8593.118	243.546	94.95	560.866	1430.277	167.622	3675.235	53.168	1289.513
4443.098	6979.366	8722.524	6839.11	6168.524	4735.366	8529.866	4462.122	7203.756	6795.317	3684.622	5249.585	4225.524	175.683	250.732	139.671	89.244	106.585	134.341	164.683	81.476	288.927	191.012	98.988	86.049	2796.427	94.073	91.671	48.073	139.378	55.244	268.756	2519.659	54.061	133.817	50.805	61.915	53.768	213	116.89	165.732	688.732	315.39	69.171	302.963	168.902	68.915	1536.427	66.707	281.829
11376.903	17808.083	20222.042	16924.118	14844.181	11389.75	18201.694	11558.035	14454.375	14528.083	138.701	190.076	171.653	612.222	1725.625	501.819	170.91	305.653	507.556	820.833	461.458	1627.66	409.257	95.458	63.75	94.847	140.653	149.701	94.042	135.875	171.326	616.764	3562.847	78.299	147.986	71.84	56.847	41.507	54.375	145.535	769.382	1773.722	628.833	163.056	393.271	882.264	231.444	4735.938	68.528	125.903
5598.371	7898.914	10232.695	8549.343	8603.686	5278.038	9425.029	5056.933	7649.905	7839.181	4254.619	5866.81	4900.505	280.724	430.39	156.057	70.819	143.686	438.2	302.638	172.867	997.505	253.267	891.324	67.419	4616.943	95.867	108.314	52.8	68.743	88.048	261.467	873.59	55.086	57.648	48.276	95.2	57.905	281.819	92.914	271.79	252.371	190.438	116.21	173.305	332.695	102.648	1127.705	77.305	275.514
6642.518	9854.463	12216.415	9782.506	8648.921	5529	14204.085	5819.268	9455.72	11668.439	5484.274	7947.366	7107.64	552.463	3206.03	342.457	158.726	266.835	1720.348	1088.415	298.524	1885.988	383.006	1946.396	165.122	8397.335	111.122	215.829	93.213	110.646	137.287	962.677	2553.47	60.988	101.915	59.244	231.159	128.134	490.451	139.707	1670.293	3991.634	409.409	177.122	472.756	1290.591	112.189	2835.628	57.439	525.494
5913.073	9227.812	11491.479	8878.021	7585.927	5401.031	9772.073	5761.323	9032.615	8222.667	5965.448	5460.583	4557.812	333.427	10120.333	244.865	121.781	229.219	1328.594	968.479	579.875	1413.615	216.49	2261.354	120.646	4546.573	66.812	450.344	128.969	128.521	93.594	1105.375	2067.531	56.125	95.938	53.031	792.74	94.708	279.104	136.167	6326.542	1377.104	649.771	195.729	910.479	1098.354	71.677	1737.698	72.99	659.677
10441.903	15365.654	19545.734	15654.511	15367.19	12379.924	19691.152	12569.392	17470.865	15462.987	10578.785	11777.338	9075.861	461.776	742.954	227.7	153.435	178.667	606.658	214.148	187.148	500.401	199.675	248.506	124.359	4046.616	121.232	136.008	89.401	163.295	99.857	689.165	5602.97	101.046	176.097	60.245	146.422	60.3	284.612	164.295	432.814	14423.093	370.764	77.447	448.257	328.27	664.055	19353.27	74.308	374.865
4565.224	7606.494	8613.929	7706.082	6771.2	5456.882	9123.659	5428.494	7285.835	7384.976	5225.024	7203.353	6293.282	553.282	851.165	410.459	169.753	245.706	245.835	495.129	271.435	567.012	896.212	215.282	133.071	6389.2	157.729	158.012	79.776	94.129	84.682	430.259	3529.482	75.165	122.906	63.294	701.235	89.624	433.812	107.506	160.765	1806.729	173.494	72.447	260.518	1230.247	82.482	6910.212	74.176	977.435
9117.953	12534.612	14582.713	13252.295	12020.946	9528.938	14612.783	8030.767	13061.915	12989.132	7982.109	11200.124	8933.713	504.287	659.566	206.93	144.946	213.69	420.209	630.946	190.031	296.186	5299.008	266.442	134.76	8028.419	86.736	127.791	79.806	68.721	100.736	170.752	3015.233	133.543	149.806	58.496	73.86	78.039	525	120.504	116.233	1714	121.837	134.953	231.612	144.736	84.845	20616.155	69.736	501.798
7072.889	11933.944	14351.183	10932.841	9367.841	5651.381	11292.929	6261.127	9267.254	8701.183	4837.341	6423.087	5412.071	515.73	1888.603	331.246	164.405	276.992	2024.365	1194.325	346.31	1891.468	229.024	876.897	156.492	6208.484	147.341	194.056	99.659	124.238	109.69	647.611	2958.468	66.413	104.381	51.516	382.833	75.151	401.714	146.937	882.96	6189.976	326.365	104.738	355.032	680.079	104.786	5376.31	59.722	641.778
4004.019	5473.274	7004.113	5394.462	4911.689	3159.708	5775.575	3044.217	4547.528	7431.33	48.481	74.896	98.858	624.349	2849.943	264.868	159.075	242.566	263.179	192.132	209.708	429.132	214.462	75.142	67.981	34.075	158.481	238.538	119.538	204.877	235.528	1141.349	764.226	78.179	118.292	57.613	44.962	44.274	44.509	205.226	1834.472	427.868	397.094	98.877	655.679	641.245	131.67	304.821	57.953	126.613
5729.308	7876.423	9309.731	7293.167	6755.5	4089.026	7027.141	3576.577	5829	5385.59	3111.308	3244.833	160.615	484.769	793.705	181.654	104.782	155.641	132.308	172.141	115.91	509.872	159.551	351.321	147.526	132.885	115.846	165.795	73.526	124.897	235.154	2089.987	1002.051	52.038	106.962	61.692	76.09	87.526	44.897	178.09	653.91	1114	305.295	88.09	365.744	852.218	121.769	1308.615	63.244	868.628
4385.183	6712.513	8138.687	6392.548	5629.974	3589.104	8130.104	2583.591	4723.139	9145.496	79.635	113.6	123.678	384.896	7480.53	315.435	111.704	252.635	2884.748	732.591	270.557	1566.13	327.861	73.261	52.948	48.452	87.339	347.061	96.226	136.139	98.609	920.791	1352.096	49.191	104.113	57.4	62.504	40.913	53.557	134.704	4574.287	1644.696	690.757	148.678	825.191	1001.87	97.165	1998.878	66.035	109.652
5554.184	8856.655	9724.782	7539.54	5904.931	3775.31	7182.552	3473.471	5842.782	5790.448	3579.736	5220.379	4583.759	515.011	1709.299	202.632	126.241	213.483	128.299	299	132.701	307.391	246.977	623.046	139.954	6445.989	103.759	157.46	76.172	102.943	169.644	1270.908	924.241	46.437	141.299	49.839	77.529	68.494	356.023	119.805	2059.77	706.724	221.839	85.448	394.379	1141.828	165.529	1050.69	59.379	1180.184
6505.543	11196.954	13492.682	11251.821	10213.828	8814.424	11244.755	9134.099	11554.185	10207.841	7782.457	7618	7541.523	351.099	629.397	246.106	131.642	201.02	360.848	1154.821	1060.205	1312.285	167.238	231.245	104.702	5327.179	86.51	114.47	71.338	96.722	71.689	81.026	5169.331	69.464	148.623	60.437	8193.106	62.364	499.947	174.252	301.748	241.497	174.921	92.132	207.238	167.225	182.53	12729.166	78.424	564.245
7126.114	10635.953	12767.416	10667.839	9654.624	7427.497	11551.047	8021.671	9789.242	12259.201	6759.738	10603.826	7233.658	475.195	1238.779	393.946	153.081	239.611	4224.866	1809.181	702.215	3941.96	331.309	4488.409	163.067	5565.523	132.188	125.651	65.51	99.57	91.383	469.57	2051.235	61.899	113.242	67.987	587.624	79.349	331.356	155.584	1052.456	1142.591	350.027	82.208	331.872	303.101	175.329	2415.45	63.55	984.658
6049.714	8413.562	10820.276	8186.505	8008.667	6372.267	10420.2	5891.057	8717.019	9001.6	6415.771	7664.657	5843.257	352.962	491.381	159.724	105.41	121.343	234.638	173.152	89.067	229.114	129.895	919.162	82.99	2009.543	61.076	78.543	52.286	64.248	111.543	620.324	382.171	55.257	84.162	56.381	71.886	53.724	106.752	129.752	139.686	1088.419	203.429	113.619	298.086	411.152	122.8	623.105	92.495	500.162
4898.129	7748.683	9103.248	7342.109	7411.119	4902.842	9945.663	4341.743	7160.535	6834.04	3573.287	3953.812	2813.426	173.455	181.713	102.04	72.584	100.248	112.475	642.149	99.653	133.644	111.426	96.941	69.634	2228.812	53.386	58.218	40.109	73.347	47.653	124.921	4705.495	52.752	59.723	61.277	57.218	127.188	125.634	86.267	121.416	453.475	182.574	77.98	164.703	153.752	98.861	3072.208	58.297	154.218
11866.405	16602.72	16931.591	16293.147	15753.815	13163.879	19033.293	12486.254	17683.802	21302.151	13029.672	15475.763	12414.44	372.931	628.634	242.103	132.246	161.655	426.772	315.435	197.897	3319.845	376.858	251.228	147.168	6236.284	100.293	107.405	74.241	75.987	93.405	254.267	2492.841	90.733	155.297	69.987	124.431	75.095	453.409	98.621	246.685	837.866	122.716	71.634	230.556	168.659	151.759	7027.595	78.086	334.448
7309.71	10992.065	14137.629	10979.645	10657.177	8496.403	13297.065	8289.089	10965.048	10338.089	6979.935	8643.363	6510.758	197.548	290.823	216.774	74.331	100.218	299.516	710.653	253.226	13024.282	344.589	189.726	125.766	3341.839	94.637	125.823	54.79	71.258	63.073	374.218	1502.887	44.863	88.968	54.895	20819.75	65.589	266.621	98.718	110.798	886.556	160.96	81.121	171.46	120.927	277.258	254.452	108.065	371.016
5848.566	9195.762	10801.508	8095.664	6606.574	5009.27	9859.148	5602	8222.27	10858.844	6764.713	5835.016	4409.049	421.844	13297.73	308.082	118.934	453.23	233.598	239.016	197.877	462.566	759.025	557.344	161.877	3800.639	123.295	744.754	160.377	120.016	90.77	1760.139	1351.762	63.926	165.951	69.352	81.861	74.648	296.721	94.541	8747.434	750.344	297.484	106.426	1011.328	2208.148	163.393	2593.77	58.844	614.057
8195.088	11905.027	13803.265	11524.292	10978.673	9039.575	13360.973	7830.991	10615.938	8772.558	5502.46	8473.248	4897.389	387.602	586.991	256.823	143.336	182.823	295.894	1460.832	491.982	19593.434	478.23	304.929	117.903	2631.965	102.646	159.336	63.142	73.903	55.124	285.204	2103.08	48.664	109.195	124.451	37688.788	90.062	171.796	114.611	181.381	516.575	98.062	56.735	123.69	109.496	116.788	2949.752	386.823	2087.885
7296.895	11153.229	14133.543	11031.79	10532.552	8265.781	13016.448	8822.352	10841.59	10555.695	6823.19	103.886	1971.686	766.152	942.81	261.324	231.505	278.19	653.467	308	183.095	2536.705	417.2	291.362	55.438	2593.6	175.619	228.295	104.819	307.638	122.667	666.867	7361.095	94.21	199.714	57.257	609.133	54.867	261.01	361.295	519.495	12120.6	647.638	78.657	784.457	852.971	97.571	24648.019	76.924	3009.8
6532.85	10556.72	13189.56	10720.46	9682.92	7440.86	12995.16	8785.27	12483.95	12614.93	8748.54	11938.09	10182.75	458.24	3853.6	329.46	183.79	293.76	586.67	328.31	232.93	2518.16	269.55	232.36	153.03	5408.51	178.88	290.77	133.72	112.44	90.68	225.47	21066.06	76.8	129.19	62.89	4337.09	104.34	471.47	532.48	5552.02	2544.57	237.4	80.12	375.77	390.51	96.56	2666.66	70.21	665.99
9661.924	15590.098	17218.185	15263.543	13077.141	9987.424	14788.109	10868.989	13910.228	13905.087	9967.391	11819.717	9356.38	387.424	4257.293	399.967	119.152	220.913	631.424	622.652	263.424	940.815	228.554	1018.663	111.565	5159.576	81.62	182.902	94.891	82.761	204.554	904.087	2330.511	61.978	88.304	53.391	76.739	70.826	253.533	102.446	4092.228	1334.098	252.957	192.391	470.457	862.207	86.848	3988.348	73.065	465.12
8252.241	13475.524	15892.596	13136.596	11504.512	9427.422	14602.56	10474.506	13595.693	13328.133	9236.843	12328.398	9991.139	380.542	4714.181	165.825	143.054	229.837	179.464	408.934	206.102	366.253	180.735	174.892	129.289	4480.898	100.506	220.904	103.181	130.825	173.825	777.554	4115.801	72.066	121.151	51.458	76.657	72.548	358.584	114.084	1466.97	3644.608	275.982	88.524	637.946	808.976	61.825	5931.193	75.41	498.271
6430.941	9064.918	11628.494	8793.459	7754.765	5527.329	9921.553	5328.929	7874.706	10555.859	151.482	454.024	186.6	403.271	2905.976	161.741	120.129	258.965	223.176	391.624	131.612	772.082	438.553	72.647	57.682	203.329	114.694	193.188	87.729	108.812	99.365	713.812	1654.988	59.012	121.835	65.565	55.259	52.624	48.576	132.188	1334.459	500.447	250.565	79.412	363.976	476.435	607.282	3927.706	74.706	61.871
4657.987	7515.013	8888.538	7623.308	6984.423	6096.936	9310.41	6606.321	8521.718	8704.654	6409.718	8942.218	7573.641	263.038	4319.333	151.038	118.91	144.013	765.667	178.897	124.244	219.359	234.308	228.782	111.577	1694.192	100.577	160.731	100.769	170.654	202.962	222.987	2937.397	59.154	113.949	45.885	153.885	72.577	259.628	173.885	286.321	1213.09	362.346	83.526	517.654	195.013	121.09	4099.962	63.949	723.295
6653.148	9913.08	10464.989	10172.511	9829.58	6652.08	11851.011	5088.455	8301.409	6391.034	2515.432	3258.466	2504.136	693.205	474.659	129.602	184.443	169.273	231.409	210.625	118.068	140.943	115.239	111.091	70.477	1387.557	126.795	136.727	63.364	288.591	58.375	304.136	1524.08	68.466	179.989	55.648	71	74.045	159.023	611.091	366.534	204.5	651.545	70.739	905.568	294.989	92.307	768.341	68.852	229.057
8331.231	11317.791	12623.022	10869.571	9050.692	6926.626	10657.44	6763.385	9462.78	8996.319	5466.264	7615.758	5990.769	357.527	1073.286	313.363	89.868	133.022	311.396	137.934	75.264	203.56	386.363	282.033	87.758	4115.319	150.791	206.758	73.692	64.791	106.297	427.615	3693.044	66.802	84.451	55.154	42.637	83.055	261.934	127.209	675.198	3889.352	133.132	69.209	242.363	298.758	136.692	4844.703	66.879	856.33
4365.584	6833.392	7870.632	6446.776	5513.456	3938.016	6803.504	4249.448	6163.264	6494.176	4001.76	7218.864	6503.216	386.52	898.4	251.136	120.248	194.36	2579.424	2221.928	716.752	1674.112	147.68	4025.04	204.072	7789.376	101.424	128.344	62.896	141.52	53.208	187.056	2759.896	58.296	100.376	49.72	299.36	80.344	477.184	121.656	510.744	501.048	372.56	110.48	266.208	233.888	138.208	2130.928	67.256	564.056
9073.772	13258.12	12453.815	13383.967	13078.793	10223.707	15940.5	8949.652	12553.413	8954.87	4686.196	5338.457	4082	304.446	1535.435	130.391	116.13	110.457	180.087	207.902	133.576	2984.609	157.815	130.37	94.217	1994.272	69.924	86.859	71.772	192.935	134.043	167.739	2195.62	62.217	82	49.674	608.359	59.783	114.815	332.924	246.011	5479.913	578.304	89.141	803.837	402.978	169.902	2177.348	83.467	153.348
8047.954	12101.704	13674.352	11401.454	9955.583	7508.954	19086.324	7158.889	10206.824	10047.167	5917.324	8875.519	6795.917	488.565	4455.102	182.519	121.519	206.833	362.306	1782.824	386.287	804.667	161.028	192.333	110.25	4005.75	109.5	178.954	83.389	105.204	69.778	541.713	2053.287	61.139	98.704	69.861	140.565	59.926	218.139	144.75	3948.37	1451.102	322.935	90.648	550.657	973.148	88.657	9984.278	74.343	530.056
9205.59	13075.373	14457.735	12969.229	11719.325	9696.657	13953.512	9703.277	13022.175	13385.789	9117.886	12258.361	10647.235	614.747	1059.633	410.693	224.53	296.506	331.669	587.476	244.771	381.494	1802.675	480.271	201.114	8489.699	214.681	193.867	134.319	102.12	112.898	275.765	1430.205	567.614	160.229	68.675	144.886	297.247	814.024	131.271	156.741	1081.777	140.048	226.53	147.349	255.193	82.301	5092.38	72.886	544.114
7928.961	11589.252	13920.767	11815.961	11012.748	7506.718	12090.01	6390.146	10145.214	10259.427	189.126	175.806	206.66	415.903	513.786	264.99	158.631	156.932	763.796	973.291	496.68	1546.184	200.621	55.718	81.058	29.155	141.932	206.621	67.087	150.165	56.728	183.165	2656.039	64.35	115.311	46.922	162.942	50.252	57.078	205.631	246.505	73.01	452.068	68.301	745.097	140.68	116.66	6007.398	83	64.485
10034.149	15660.09	19188.694	15357.724	14839.44	11378.03	20479.627	11221.03	19147.112	19162.44	11028.799	15051.963	11035.866	271.284	2390.896	175.993	114.351	194.567	125.269	144.187	128.164	260.612	140.828	213.321	95.306	2325.507	78.433	136.164	83.537	252.567	56.612	247.731	1954.724	58.91	88.47	56.858	61.448	71.157	195.739	276.791	4521.627	924.149	660.53	66.052	772.858	465.052	235.373	5214.328	66.478	197.149
5309.183	7348.837	8324.538	6929.144	6363.221	5108.731	7754.567	5992.75	7567	7309.962	5615.308	7580.846	7758.635	1212.173	906.087	252.913	294.635	395.663	162.673	129.529	184.231	241.077	240.779	247.452	141.471	4024.144	222.76	212.596	79.837	668.692	68.106	406.933	902.971	64.51	86.635	57.24	98.087	111.183	584.058	931.183	850.49	4505.567	1458.433	81.942	1574.163	992.26	80.058	1652.712	70.096	2844.654
4630.417	6773.452	8721.381	6894.071	6733.667	5432.131	8439.988	5677.869	6960.702	6773.798	4393.036	5503.333	4358.929	169.19	313.643	126.214	84.44	137.143	357.286	407.56	102.274	3520.393	160.845	111.107	64.571	1728.821	83.655	92.119	57.071	80.94	52.143	210.583	7609.321	57.702	83.833	40.917	4740.952	68.381	163.405	115.274	122.083	137.476	211.571	73.488	233.464	173.012	488.405	3826.94	111.19	288.798
8608.104	12643.478	13341.452	12402.852	11968.704	9443.357	15177.313	9417.713	12853.965	12541.8	7990.783	9807.783	5510.583	284.687	2780.487	254.2	93.252	160.6	400.061	507.991	93.113	233.348	387.252	155.357	94.983	2659.713	55.661	159.513	76.809	72.791	145.226	357.47	5212.8	68.339	91.783	61.791	76.035	128.809	143.678	110.348	4109.026	5246.087	171.565	92.513	363.548	256.043	126.861	4698.383	72.043	1522.53
6986.821	11316.739	13440.306	11216.045	9962.619	8255.396	11591.097	8297.388	10253.41	10518.127	7816.007	11271.149	9702.172	321.246	538.224	191.075	111.5	152.418	333.985	306.351	205.052	3052.843	220.142	250.575	99.993	3863.343	81.44	111.709	59.455	55.813	98.716	133.806	3393.731	56.731	70.896	51.403	5098.791	65.239	221.343	184.239	321.015	140.112	77.149	63.037	143.157	149.59	125.134	584.03	79.403	620.799
16960.436	24397.752	13433.12	24398.658	22329.385	17872.034	24587.103	15229.359	23699.718	18925.094	8817.812	8605.966	6002.325	284.188	3551.385	209.872	88.479	205.949	301.88	215.256	129.615	262.812	186.436	122.761	75.068	2434.889	111.094	231.59	97.556	56.573	295.803	966.368	4716.684	71.846	124.35	52.641	70.521	54.966	165.256	90.786	1437.128	10248.41	89.821	81.581	426.581	468.957	86.068	6589.726	65.906	170.427
10881.288	17235.276	19704.742	17311.638	15553.834	13478.908	19640.748	14493.718	18102.374	17809.337	13157.963	18195.828	14558.178	419.54	6887.466	234.755	146.613	206.049	1097.252	323.086	117.896	282.049	158.117	268.313	104.804	2770.859	105.528	153.166	104.595	210.957	241.589	754.043	2275.963	52.442	94.19	57.301	71.221	60.184	222.613	259.233	615.521	7845.092	620.975	92.129	903.172	875.178	214.877	7124.939	67.184	725.399
12122.497	17691.86	20972	18202.497	16989.415	14623.62	19839.363	14062.591	18205.579	17572.772	13817.012	14229.222	10968.807	309.795	2425.14	218.088	83.427	175.801	665.491	302.333	106.673	160.234	149	206.111	89.614	2673.649	69.058	128.187	77.386	64.994	173.538	298.632	2373.807	49.456	83	47.848	67.982	54.363	187.737	100.971	562.912	4535.643	178.807	81.322	346.018	838.52	160.86	3053.269	65.877	280.754
5961.609	9019.923	10731.024	9153.386	8411.266	7463.594	10768.343	8309.319	10692.923	11136.507	8228.696	10065.971	8498.232	423.42	413.353	142.57	94.841	136.444	412.502	337.797	107.947	307.652	141.444	174.377	135.947	4781.585	92.705	70.618	50.329	113.86	80.778	195.072	12939.386	84.203	142.913	43.686	92.87	65.749	408.034	110.952	156.589	248.638	221.415	77.589	262.043	154.512	228.295	6923.309	73.899	284.507
8752.039	11967.953	14264.289	12634.508	12390.719	9234.562	14534.18	8775.562	14492.438	16357.148	10332.609	14731.031	12657.555	636.781	873.844	282.211	236.227	296.547	287.305	748.234	345.852	922.547	494.211	316.992	204.023	11478.492	121.688	100.508	67.359	71.164	108.242	149.672	2036.398	100.438	104.117	80.883	212.102	72.875	747.445	104.023	132.039	270.078	161.305	67.742	261.031	158.531	164.227	1006.562	113.273	646.766
5772.444	8469.707	10647.835	8823.654	8559.03	6684.143	11052.541	6653.677	9637.594	9431.895	6629.15	6128.271	4682.541	608.173	1230.962	273.677	138.617	188.541	520.466	337.797	121.308	200.669	189.376	211.203	104.06	2513.263	187.556	150.353	73.188	97.729	89.729	494.962	10029.338	70.82	86.955	51.586	76.429	72.286	181.865	132.571	143.233	853.301	163.376	67.669	388.887	176.368	110.286	6116.053	61.654	424.511
5861.237	9245.296	11483.615	9040.302	8642.68	6601.473	10742.231	5948.852	9092.089	8910.148	5190.609	7143.195	5422.278	181.243	246.278	94.521	86.254	82.811	201.84	144.639	86.586	144.911	121.083	111.846	77.822	1687.716	55.432	66.195	47.941	90.917	64.834	177.402	1296.562	46.077	98.964	48.97	82.657	58.988	95.065	135.633	170.68	398.456	198.811	65.763	220.751	160.024	104.278	6105.864	80.876	225.047
5142.776	8406.753	9614.106	7947.388	7218.435	5844.576	9793.976	6359.4	8782.047	9061.576	5956.224	8341.259	6870.424	338.047	381.494	217.012	119.224	161.259	351.259	293.835	148.871	265.165	174.518	158.412	133.447	4949.882	89.965	99.271	59.2	92.271	139.6	362.118	2823.129	73.376	108.353	71.824	122.847	91.647	432.306	132.259	246	290.588	192.106	62.235	204.659	182.106	79.588	1213.294	76.024	374.165
7788.136	10612.761	9945.795	11260.432	10503.409	8700.682	11872.159	7540.989	10684.886	11060.989	6981.716	7629.386	5712.455	263.705	2067.523	233.25	88.102	141.33	339.898	398.136	125.227	187.432	151.989	124.443	99.045	3868.92	76.511	121.011	67.727	69.205	236.182	593.489	1359.716	62.398	97.67	47.773	68.33	62.568	255.852	121.523	121.955	14254.761	158.818	111.068	485.023	246.523	70.977	4527.523	67.261	202.739
8287.147	10998.402	13741.451	10915.314	10037.343	7451.471	11942.755	7263.225	10360.431	10426.382	7319.686	1100.245	171.098	514.922	8450.471	336.206	108.225	222.873	1618.314	595.922	292.049	576.029	138.314	432.353	48.039	68.755	172.392	370.088	153.902	147.235	391.392	1407.461	2597.578	54.931	98.892	51.304	97.49	37.912	48.892	170.059	306.255	8693.206	472.078	121.99	864.412	878.206	257.245	4167.225	59.961	543.137
11948.758	19253.54	19706.725	18678.623	14727.555	12644.736	17565.834	13395.498	16676.909	17200.438	11010.792	14993.804	11251.483	417.268	9631.468	303.136	153.974	387.966	202.419	202.762	155.732	443.932	222.242	1562.223	173.374	5883.623	121.011	429.06	155.038	118.785	289.358	731.494	1297.177	64.596	110.875	54.883	74.275	163.408	338.691	117.355	6314.113	1868.898	226.483	140.472	700.823	1090.845	127.358	3591.921	65.611	565.909
6111.594	8726.953	10287.811	8839.047	8532.057	6736.821	10482.632	5875.226	8910.698	9161.934	5560.689	7774.038	6399.783	271.151	641.953	180.179	112.708	126.132	281.764	373.377	295.868	4133.33	340.17	225.472	113.566	4051.972	75.34	102.509	69.132	80.057	87.557	199.858	7086.321	59.009	76.151	71.84	9237.094	106.057	211.443	284.5	285.349	352.877	200.906	73.604	300.509	242.943	116.736	1996.396	207.481	579.802
13271.707	18047.503	21710.866	16383.21	15425.255	11460.032	17579.688	11032.803	15220.707	14393.949	10294.618	10836.083	4992.312	649.357	9240.159	339.841	207.274	351.293	573.191	798.076	387.624	1257.822	245.605	1117.229	160.166	2171.65	171.777	434.637	180.401	181.554	178.057	1286.573	2529.726	54.822	146.605	54.497	160.274	93.631	199.045	268.834	5478.42	4166.465	388.478	163.102	886.898	1425.051	175.522	4509.924	68.045	758.344
11584.743	17490.086	20117.901	16598.724	14447.697	11723.882	19353.546	12171.763	14652.395	11479.434	891.072	544.599	390.921	396.375	9862.757	285.98	146.27	457.296	548.829	1204.658	360.026	1075.697	652.783	212.539	65.73	222.961	96.349	443.77	133	139.914	122.23	1381.987	3918.434	50.651	119.27	55.592	94.086	45.987	59.599	137.184	8133.632	1999.868	410.711	140.882	841.579	2505.178	109.763	3907.539	61.882	111.461
11714.83	16648.78	19176.26	16224.54	15801.42	13948.37	23637.81	13038	17005.66	16648.06	11939.92	15654.2	12042.37	299.53	1362.06	192.14	114.76	129.33	317.52	490.11	158.26	896.49	169.89	229.74	92	3653.01	74.03	87	67.7	95.99	100.13	304.06	5279.39	68.07	105.24	43.69	1325.84	88.52	276.17	110.2	140.03	2698.35	270.97	68.71	385.33	378.29	281.85	5786.13	74.99	255.71
6750.753	10234.321	12215.111	10295.346	9447.086	8242.333	9949.173	7788.395	9783.753	10420.222	7806.716	9960.716	7919.877	159.938	268.531	146.852	99.951	136.889	174.148	421.346	113.049	210.58	417.469	153.469	92.383	3465.383	56.333	75.901	59.074	76.247	71.889	129.84	2595.099	60.148	76.889	53.506	106.753	60.617	165.519	87.148	145.321	92.333	181.469	82	210.049	133.457	109.716	7121.247	95.963	358.741
6146.472	8852.557	11105.217	8958.387	8477.717	6629.708	9739.066	5701.868	8000.075	6597.566	2564.896	2576.321	2473.057	316.368	3831.17	188.085	88.179	127.321	602.151	309.726	78.358	97.736	124.009	68.745	104.915	2965.104	107.142	225	85.151	60.594	281.755	722.689	7846.434	70.906	299.132	49.868	238.698	61.783	246.453	102.613	154.377	2483.594	215.632	74.019	453.462	283.736	553.264	7566.142	62.868	147.585
5054.353	8504.745	9531.284	7320.118	6066.167	4367.539	7648.137	4058.971	5814	5505.765	3120.784	4625.892	3401.431	375.431	1268.794	212.873	94.245	145.471	1455.314	1359.794	280.912	1999.078	178.804	646.804	94.304	3248.412	77.588	129.01	52.588	89.392	122.755	1331.882	1038.108	46.304	126.029	41.284	240.392	46.118	235.794	97.422	624.157	2534.961	288.627	94.951	310.529	743.157	204.069	2564.559	56.794	548.176
7667.627	10987.263	13340.992	10590.153	9961.653	8060.441	12843.958	8770.907	11420.585	10944.008	8231.669	9975.525	8379.051	498.127	5390.492	220.305	140.297	359.39	795.907	582.407	293.102	457.729	228.458	2441.017	172.432	4220.661	129.686	342.398	136.178	143.161	149.898	1495.542	1884.822	65.949	148.356	61.898	97.525	74.229	345.034	142.983	5296.856	1913.958	384.542	189.042	636.941	1275.593	425	5878.932	61.119	1151.602
6744.379	11192.147	13182.126	11422.579	9117.011	7094.295	11813.937	6997.674	9923.295	9542.389	5722.979	7653.916	5762.411	307.032	6887.168	287.863	159.105	364.632	594.295	380.789	285.663	812.926	206.4	1800.137	134.842	3275.253	100.916	275.326	140.2	135.116	117.211	780.274	2722.884	67.274	104.505	62.516	124.421	72.716	220.211	145.305	3305.453	2156.442	292.979	118.232	691.758	1092.663	172.863	1834.158	66.642	476.653
6953.905	9665.69	12931.321	10154.905	9824.131	7538.19	12143.976	7266.643	10506.738	10793.595	8859.179	7882.19	6319.31	254.179	7800.381	1309.548	174	291.631	334.929	319.381	185.798	222.226	194.262	345.583	113.488	4018.738	70.429	261.345	131.893	81.452	90.952	1103.155	747.333	52.69	84.06	45.738	91.488	66.024	213.536	69.75	6324.762	3280.464	203.512	201.893	775.321	705.881	159.964	4402.405	84.345	461.012
5976.177	9257.494	10834.443	8541.557	7310.177	5267.873	9204.152	4777.519	7684.43	8633.152	4333	6131.266	4814.494	261.595	12709.19	173.962	84.747	179.975	392.051	142.975	129.089	460.165	206.81	858.81	168.38	4584.203	64.949	326.405	142.316	85.367	350.861	912.392	852.392	53.785	101.709	44.19	69.975	91.114	249.937	120.228	1951.443	4022.937	171.759	301.38	947.747	1601.43	244.456	1370.468	131.354	408.899
3624.744	5894.279	6601.349	5839.64	5831.477	3756.372	7726.605	3666.535	6406.233	6483.326	3537.767	4499.105	3690.279	251.802	1566.279	131.314	92.163	95.547	94.012	162.395	110.14	129.942	105.384	88.942	109.721	5898.907	56.558	71.581	62.709	107.523	56.105	180.105	498.407	50.36	80.709	50.267	71.616	201.849	251.512	129.407	1875.733	441.686	301.605	57.547	325.047	137.988	73.919	759.337	68.477	142.023
12185.078	17711.974	21787.87	17912.826	18010.383	12922.217	21128.339	11649.965	16735.07	13212.548	7150.043	7531.913	5489.6	1133.087	1315.157	353.704	301.139	320.174	259.913	401.383	258.026	320.809	190.391	195.374	87.817	2332.565	249.435	208.2	134.061	397.096	206.835	987.565	2263.748	78.078	177.061	61.496	63.47	61.113	211.826	626.278	562.235	4378.139	944.113	139.713	1163.183	654.6	91.843	7792.939	80.748	409.165
3581.226	6180.119	7644.19	6485.917	6065.512	3925.488	7746.024	3878.143	7226.083	7528	3752.179	5607.286	4841.976	159.583	355.25	113.81	112.714	122.512	301.643	159.036	133.095	221.798	173.417	144.369	129.929	3956.286	74.726	104.69	62.024	63.643	56.238	92.929	2466.607	58.548	70.702	55.357	95.893	148.988	365.952	67	90.048	66.631	99.655	63.369	122.452	86.143	87.119	148.202	71.107	271.107
6566.065	9815.783	12067.989	9759.174	9336.696	7742.413	12389.413	2335.011	8161.609	9730.902	5633.826	9258.076	7255.924	239.967	436.826	170.12	124.663	126.152	149.326	200.163	33.141	82.543	181.543	104.543	103.707	2915.315	62.837	55.283	60.685	67.935	69.239	124.033	1099.359	15.598	44.848	49.826	35.13	50.413	166.989	75.837	117.717	1451.315	182.446	90.967	200.543	186.935	18.913	1932.511	92.359	196.304
8921.424	12935.979	15209.778	12859.375	11974.25	10969.111	14859.979	10200.243	12515.799	12706.326	9945.778	12997.167	10876.125	199.812	2004.465	306.556	87.632	234.951	474.799	1426.722	1371.944	1378.611	189.056	252.819	116.639	4682.806	68.097	127.681	74.792	62.479	74.257	244.778	2808.667	58.271	89.236	62.722	7590.194	72.785	283.66	155.25	2575.41	1279.5	128.549	99.576	215.507	270.201	104.729	6996.701	79.639	848.965
6413.991	9632.927	11729.367	9806.89	9144.266	7576.752	12851.028	7807.073	10701.917	10810.33	8816.761	9449.495	8054.11	471.954	972.743	262.495	168.982	185.018	395.899	240.505	192.083	200.45	226.092	258.862	128.266	4604.853	153.706	141.807	98.165	86.367	112.826	473.339	2624.367	80.239	133.385	53.156	76.367	64.862	435.615	97	109.349	989.404	162.459	75.615	223.477	146.881	97.073	7209.706	63.826	505.22
5527.626	8257.393	10159.561	8507.981	8161.131	7049.29	10601.243	6658.86	9481.421	11075.103	9288.15	8151.607	6249.71	204.103	323.944	280.654	82.514	105.252	238.757	125.206	167.374	193.355	223.579	225.505	69.71	2104.467	78.654	67.897	61.935	57.093	53.86	411.944	2604.888	52.757	91.336	48.617	69.477	49.832	114.393	96.065	127.626	7160.972	121.925	65.093	186	272.598	182.131	9406.617	65.636	373.103
8430.221	13825.733	15896.176	13294.649	11393.985	9607.122	14507.573	10578.031	12391.214	13286.038	8211.267	11365.397	9031.74	557.992	2834.214	399.176	185.443	507.756	1313.046	855.962	342.496	1364.74	342.618	1526.13	164.481	5754.443	137.382	194.595	121.031	150.557	149.611	563.756	2532.16	52.534	106.405	65.817	422.771	94.511	407.74	154.389	2509.962	2074.641	487.069	198.008	537.076	898.046	279.84	5338.992	73.74	756.443
6807.67	9806.489	11826.159	9080.932	8468.977	5728.091	9693.432	5227.034	8122.523	7205.17	4204.216	5430.841	3123.636	380.216	522.125	241.761	105.182	172.557	1788.42	738.875	539.489	1093.057	137.432	245.943	92	2869.261	105.682	139.08	63.886	60.932	94.773	658.761	2399.341	56.841	91.807	53.432	426.432	44.557	207.614	126.432	140.42	490.545	245.898	86.5	186.705	345.398	205.636	1774.875	52.375	427.682
7391.292	10776.277	12967.377	10847.269	10641.923	7438.823	12610.292	7446.038	11262.738	12062.938	7818.415	8995.223	316.354	684.685	1446.485	330.315	190.385	265.046	907.431	1228.954	450.023	1020.238	344.646	956.785	159.769	103.492	146.323	184.5	107.508	131.769	185.554	1155.754	1193.7	52.023	91.285	52.177	135.469	108.969	44.038	271.608	948.708	3608.623	326.754	187.131	629.192	686.538	110.315	2949.4	65.662	933.938
4563.18	7265.712	9286.477	6945.189	5916.135	3844.964	7624.405	3864.333	5937.324	5349.514	2586.82	3127.91	2065.009	310.459	918.054	323.649	105.685	216.396	1862.667	893.676	572.667	564.144	141.631	235.955	73.676	2230.036	132.991	182.901	74.766	62.243	69.072	418.748	1511.685	62.117	103.523	51.351	425.27	56.405	136.108	77.063	353.613	120.495	231.811	82.91	179.279	235.874	126.937	674.874	68.27	408.324
9619.067	15025.258	17228.742	14538.112	12165.348	10271.27	15211.674	11968.281	14057.191	14054.91	11180.775	14723.146	11638.719	501.865	3639.843	233.213	187.719	259.629	2576.899	214.404	173.764	802.506	275.753	1605.764	144.517	5063.618	148.326	282.73	106.753	225.64	169.202	496.708	27769.697	64.494	126.303	57.708	64.809	75.742	321.404	908.438	2901.933	907.36	450.247	90.067	560.404	745.034	112.596	2494.292	70.112	669.427
8864.816	14153.105	16976.645	13553.934	13481.201	9617.51	15852.503	8902.724	14728.826	14808.766	8049.191	10500.306	7914.839	236.974	438.092	193.145	105.23	122.562	182.803	228.655	121.812	229.414	171.257	198.954	99.438	6292.862	64.49	76.039	58.467	94.016	67.53	133.118	2989.559	57.503	76.72	44.855	72.48	153.562	217.266	154.615	174.329	471.438	309.082	81.872	327.928	203.102	158.753	2648.276	98.921	413.724
16025.678	22524.211	20549.839	22411.633	19449.239	16506.672	21691.528	15362.544	21018.911	12770.111	3410.544	3886.172	2798.572	344.872	4803.361	186.978	109.3	222.628	279.75	370.606	155.15	222.717	133.333	88.539	73.583	925.767	78.244	201.267	115.989	63.806	384.3	2078.111	2918.483	77.617	141.661	47.683	68.928	98.772	104.194	97.717	168.344	7586.994	109.044	96.339	548.6	631.694	74.856	8524.128	64.439	179.094
11722.736	15014.27	19820.311	16250.568	15684.912	12490.905	19695.459	11101.074	16374.824	12162.216	7581.635	9132.878	6366.885	169.047	327.122	153.919	65.736	90.574	149.277	342.264	143.061	1879.912	97.338	86.209	72.622	1185.838	59.405	114.426	52.243	58.378	58.554	236.466	334.52	53.73	84.527	46.399	1715.73	55.993	87.115	87.676	88.824	168.236	136.25	76.797	115.399	124.932	143.561	190.142	101.486	101.007
11788.022	16603.27	15267.011	16544.517	15048.494	11244.382	18306.438	7413.573	14159.888	15081.528	7667.371	8770.236	3567.112	302.169	569.719	200.831	125.09	166.764	306.798	631.708	121.607	6005.831	297.449	196.348	119.36	5321.888	156.663	159.843	73.045	91.326	83.978	195.517	1350.213	58.888	126.933	88.933	15807.315	210.933	282.517	97.416	419.517	3144.607	201.247	80.18	315.787	166.348	76.191	1940.854	221.191	1590.416
10069.636	14347.455	18456.023	13959.455	14050.068	10745.909	17060.5	10446.136	13748.375	10416.08	6549.75	7119.193	5505.909	507.295	1701.239	251.864	145.591	202.216	632.25	224.523	182.136	290.261	298	203.102	93.511	2585.932	153.739	180.705	81.273	58.102	68.182	682.057	4129.08	91.307	140.67	62.364	117.364	61.602	188.523	108.795	442.5	1485.943	140.625	71.795	295.659	377.114	136.273	19691.557	70.477	502.125
15832.663	22526.304	25460.891	21222.217	18486.641	16209.522	22055.793	16364.902	23299	17159.457	14479.076	15370.587	12609.793	484.598	7646.75	296.924	185.598	263.924	398.565	367.511	164.109	254.489	223.62	217.022	147.196	5425.772	142.576	252.435	174.25	119.783	593.772	893.348	1686.033	67.576	133.467	62.826	74.641	67.435	421.598	151.011	901.402	13963.793	305.717	138.717	860.902	751.75	85.446	4422.315	71.12	792.685
8891.444	12652.172	14049.859	12550.071	11399.111	10570.434	13493.818	11207.848	11705.636	12217.101	9466.525	6145.778	4747.475	364.404	8896.737	241.556	79.414	175.626	130.323	96.798	126.626	155.596	122.727	211.172	71.232	641.616	66.192	174.485	136.707	76.828	552.566	1034.01	586.879	53.192	95.091	49.212	72.465	61.374	76.848	110.869	645.475	16483.434	138.051	130.152	810.081	1172.838	102.657	4115.162	94.475	297.212
7748.239	11420.398	13956.375	11150.523	9988.602	7116.557	12348.284	7414.602	10402.068	10192.386	5998.602	7526.182	6334.125	488.114	2244.318	241.432	155.114	240.318	2170.898	1977.523	674.375	2648.807	227.67	1293.955	158.989	4507.261	135.273	190.659	113.352	177.807	167.17	738.898	3044.239	63.523	99.841	60.364	431.466	68.398	308.216	174.057	262.284	3306.545	570.011	95.67	479.227	713.477	160.591	3371.557	66.114	461.068
5702.073	7882.667	10465.521	8072.865	8021.583	5953.396	10169.427	5511.677	7784.062	8233.469	5011.865	6813.646	5077.052	276.812	3893.688	155.646	82.927	244.469	1007.521	515.656	224.146	732.052	250.917	2440.031	110.698	2974.521	78	183.854	65.896	71.062	201.448	799.792	1261.083	40.719	69.49	43.448	88.802	66.677	183.417	103.333	650.562	1185.167	219.365	133.542	392.583	818	366.802	690.219	96.625	427.25
4657.815	7655.646	8799.131	7346.969	5903.169	3672.592	6738.408	3368.3	5379	11921.623	3200.415	4872.569	4447.331	626.885	16281.838	388.223	207.662	488.069	3373.223	1126.5	472.6	2377.769	521.108	1704.062	170.669	6136.746	166.038	753.385	219.708	172.177	231.223	1536.423	2859.946	58.423	131.015	80.885	323.546	96.715	378.692	194.915	8596.131	3784.885	695.923	179.931	1444.423	1749.008	83.138	4148.769	68.962	626.808
12536.427	17885.019	21527.709	16271.505	14950.592	9940.301	17536.534	7988.728	13430.942	12075.204	5380.398	3648.621	2008.689	660.621	9628.573	367.534	170.359	371.563	2157.456	1282.689	696.505	1564.252	279.524	878.359	107.175	2602.942	210.806	391.951	185.233	91.893	269.068	1301.437	2159.767	106.699	148.573	59.913	588.738	96.291	224.66	124.282	279.117	5865.932	228.282	127.981	642.019	951.126	169.456	4541.806	60.534	468.456
7197.371	11087.076	13656.581	10778.362	9989.762	7672.676	8862.914	6257.171	7895.933	7551.124	4199.676	5425.229	4465.581	633.524	838.4	429.81	190.495	283.419	1235.943	376.029	173.971	1844.571	203.124	191.229	122.19	2602.6	227.648	228.981	112.629	106.39	127.124	572.276	7978.686	61.505	111.286	50.114	1158.962	74.724	251.467	260.143	879.286	1768.267	232.657	72.19	273.819	295.848	492.01	6199.476	75.324	362.133
10918.52	17393.98	19698.469	17407.622	15094.051	11434.163	15508.878	8756.612	12737.745	12041.98	6351.224	6014.98	3448.337	501.714	3899.265	336.337	240.02	291.49	346.306	933.194	371	1543.306	248.765	282.592	96.306	2304.071	186.5	272.347	148.112	185.347	233.112	684.204	2503.949	79.643	127.357	58.684	183.296	123.571	164.48	257.704	3737.01	2581.265	436.622	264.214	605.092	584.49	160.531	3885.214	74.02	290.612
7201.627	12283.462	15162.432	12306.988	11698.053	9940.107	14329.041	9959.16	13201.87	14121.97	10112.053	13323.337	10608.817	332.337	492.13	252.675	126.58	177.734	312.041	443.065	278.917	5176.373	171.527	205.036	135.018	5413.834	94.373	81.846	54.491	89.959	59.26	180.568	4117.254	47.953	88.941	48.817	5953.231	73.757	386.302	91.479	155.722	3444.077	236.278	76.219	236.781	176.669	98.095	4711.858	93.68	313.42
7109.542	10172.01	12920.979	10136.292	9952.021	7756.698	12198.688	8022.26	10089.76	10105.302	6457.469	8214.198	7171.094	291.271	1397.021	174.188	118.844	165.562	466.938	283.917	108.802	227.458	117.167	160.927	98.094	3832.104	76.854	103.458	55.625	99.938	112.271	203.375	6429.031	49	73.771	45.438	103.833	65	246.24	114.5	131.469	2270.062	298.469	76.604	352.49	279.292	367.427	3691.5	76.052	205.812
12021.98	17637.743	19842.342	16944.875	15095.961	12654.395	17498.197	13100.289	15243.862	16965.921	12097.059	16838.967	13284.276	435.572	2973.526	204.039	146.138	252.388	369.513	431.171	182.98	559.428	298.671	1334.368	136.434	6550.23	87.921	183.27	82.013	75.678	136.276	787.283	2018.73	49.013	98.428	62.605	122.289	89.586	417.664	106.204	4019.414	751.336	213.941	117.783	381.52	772.618	355.921	7361.467	65.941	1636.316
7223.747	10117.515	12289.97	10215.505	9514.455	7319.384	11231.949	6659.04	9801.162	9403.949	6404.747	4730.101	8323.525	407.444	395.687	258.232	97.242	132.182	423.616	626.737	397.02	6325.677	389.626	335.222	134.909	6451.949	152.404	184.657	61.061	63.939	56.071	370.98	4212.172	62.798	90.768	91.707	17942.02	75.384	456.848	181.545	236.475	346.545	113.192	72.616	233.253	118.192	210.99	1649.283	305.333	992.111
12552.579	16544.505	20179.159	17215.916	16799.486	13617.495	20782.271	11458.458	18256.85	18242.617	11875.411	15085.103	11382.327	419.664	598.869	174.804	137.794	199.57	470.701	473.794	158.112	224.542	270.019	240.71	136.308	8856.841	77.439	110.925	69.682	105.393	132.664	264.43	4983.346	102.159	127.215	66.626	88.804	84.832	386.234	233.963	258.019	3679.178	253.907	95.019	557.383	408.523	171.72	4018.794	74.336	2222.29
4666.461	7325.098	8765.108	7538.451	6454.118	5039.069	8272.961	5504.549	6969.559	11558.029	150.294	476.127	309.01	426.324	1947.951	289.196	122.5	225.049	1076.373	729.304	435.569	1200.5	426.088	85.559	55.382	328.863	125.892	175.451	73.922	132.804	137.029	664.667	3868.676	63.765	136.765	67.196	67.078	38.461	62.814	136.441	1951.343	2309.588	438.314	113.873	503.324	610.392	167.657	7215.794	66.049	109.451
5104.954	9335.345	12280.437	8806.586	8233.713	4609.402	10840.391	4642.92	8063.862	7612.333	2902.207	3241.862	181.805	334.759	803.287	570.034	107.437	179.736	1575.356	1193.195	509.31	769.954	202.644	1799.069	96.598	108.276	95.046	111.517	60.782	60.356	70.862	211.287	2018.678	54.586	120.977	61.943	1072.977	87.517	44.46	88.701	564.793	306.345	220.494	103.69	271.862	174.598	937.253	9012.897	72.805	543.782
5348.511	8008.739	10162.625	8237.636	7902.909	4958.466	10303.159	4986.068	8967.068	8179.636	4628.909	6358.011	5765.841	352.295	478.557	198.932	117.477	218.739	533.261	305.284	167.568	394.534	267.625	168.205	160.443	5572.148	83.375	78.67	67.818	50.432	66.25	182.045	5311.455	80.091	179.977	65.511	57.966	252.636	338.989	54.727	96.625	93.318	86.523	56.909	73.534	69.568	138.523	998.75	61.17	688.261
13246.749	18682.744	21743.186	19914.085	18786.151	14808.975	23548.93	12970.397	22145.588	19226.719	10791.055	14690.156	11308.332	435.663	857.894	254.729	165.492	246.221	761.829	437.558	176.658	261.025	273.824	217.99	144.643	7157.281	92.844	107.347	67.151	69.518	75.08	177.593	9937.884	72.211	128.533	54.095	78.568	80.94	461.869	133.899	124.452	650.638	146.663	63.523	381.04	245.065	133.583	9813.251	69.834	473.03
7917.977	11814.784	14545.33	11237.295	10572.136	6830.011	12450.932	6194.159	9660.682	8724.784	4268.807	5076.057	107.773	484.568	808.898	470.443	156.455	260.898	2893.466	1464.92	816.216	2790.841	351.909	786.42	144.011	50.705	161.261	142.943	87.5	68.443	126.091	474.33	4747.227	61.261	143.83	69.08	648.352	64.352	43.898	108.523	149.045	533.42	272.307	82.023	219.636	325.011	277.977	5586.068	65.932	585.489
6648.733	10676.552	13007.81	10873.629	9850.114	7579.19	13019.629	7285.571	11365.019	11260.171	6561.657	9186.848	6905.771	268.162	506.467	170.886	112.838	153.114	227.619	203.486	140.438	260.867	390.276	210.276	96.838	3258.352	92.276	122.867	59.752	76.714	79.143	197.381	2116.133	52.743	118.59	53.933	71.905	55.229	181.819	105.905	148.257	183.943	198.162	68.495	192.171	149.771	88.924	13434.19	68.152	1523.752
4799.912	7598.488	9272.85	7127.938	5806.688	4220.225	7956.775	4410.212	7154.812	7592.038	3455.975	5319.388	3897.175	312.562	483.25	174.15	89.2	171.55	1822.775	715.025	483.962	1757.75	205.988	639.05	134.2	4500.825	79.725	114.6	50.525	49.338	65.588	391.275	1029.15	45.6	82.062	36.125	511.15	77.838	276.912	60.038	555.988	464.038	220.088	99.038	109.312	323.788	141.388	736.425	64.788	414.95
10030.628	14885.826	17861.793	14147.62	13165.074	10079.256	16059.298	10284.661	13880.992	13871.157	9942.017	12486.331	9462.438	623.132	1317.678	265.041	187.438	240.14	324.19	450.785	223.421	706.678	181.826	693.471	115.215	4043.537	145.835	142.86	112.934	139.769	190.107	1329.157	1759.777	66.24	125.355	51.223	74.785	372.165	299.207	153.471	771.496	3059.339	395.785	191.306	396.149	754.215	211.603	2086.884	53.554	1181.421
6616.766	11250.957	14246.596	11227.372	10732.702	8645.904	14560.489	9698.436	13049.649	13628.585	9409.936	14286.787	5131.34	697.277	813.372	324.553	197.83	227.511	764.181	189.266	123.777	256.819	172.436	213.553	114.479	6563.66	165.702	121.862	63.213	196.383	82.723	267.713	3250.372	65.404	111.223	56.021	68.415	70.904	430.426	290.064	593.511	905.426	507.191	88.883	582.468	383.426	94.862	4226.011	66.926	910.883
4395.145	7306.536	9268.773	7590.245	7081.091	4850.955	9556.964	4780.155	8616.555	8743.882	4450.827	6530.091	5063.791	143.218	545.391	164	110.127	125.2	257.745	259.445	164.7	257.791	175.727	163.064	109.518	3377.227	66.164	82.4	56.973	103.327	56.791	95.518	4643.6	52.273	98.382	73.955	74.855	87.336	229.127	74.773	398.236	216.755	215.873	58.273	272.927	139.245	82.191	4530.982	72.427	297.718
6708.041	11001.593	12660.496	10396.488	8826.569	6687.252	10839.35	6605.943	8641.74	8363.439	5545.659	8468.52	5795.545	455.87	8970.756	484.553	156.52	381.22	2736.041	1652.862	649.553	3171.423	185.569	1373.309	135.52	3138.309	115.561	342.87	143.886	107.886	79.154	1032.472	2822.024	56.22	111.317	54.106	469.659	70.049	179.732	123.951	6326.138	1624.228	392.951	206.732	823.886	1637.39	104.154	3728.252	64.886	324.366
11400.806	16552.969	19584.827	16157.153	14848.582	12954.52	16921.796	11785.133	16692.347	12184.214	9521.408	10742.806	8321.99	514.806	5738.939	217.724	153.765	224.439	264.939	369.857	139.459	244.286	214.041	156.316	116.071	3497.184	117.133	256.02	136.622	125.867	248.959	1102.122	4319.01	65.541	121.102	50.776	80.439	73.755	266.541	162.704	5305.776	11151.551	250.816	103.5	679.714	611.449	74.735	3821.388	64.48	480.735
9618.252	13137.696	17108.844	13385.237	13398.393	10757.104	16787.548	10416.963	15143.333	14990.341	10815.837	11325.926	8438.911	378.304	10827.756	277.111	163.956	480.23	386.978	606.015	212.667	353.126	242.037	1932.452	102.089	4247	85.57	432.689	142.511	69.444	133.963	1212.496	1322.733	53.719	108.933	54.837	73.015	67.304	170.97	141.2	7418.17	1480.474	231.519	168.43	802.163	1522.652	113.422	4478.133	66.274	888.741
10007.133	15393.286	17490.962	15034.238	14385.676	11894.41	17834.79	11694.819	16501.038	16776.971	11620.371	14802.086	11583.733	384.419	3318.362	259.019	141.2	246.629	560.171	224.048	111.314	262.943	227.829	271.79	102.724	3334.724	90.581	165.695	81.79	95.867	95.8	326.076	4363.505	54.848	110.8	52.981	62.333	106.352	284.476	125.4	2270.086	1694.581	239.076	67.552	314.267	339.352	122.924	2913.562	63.848	491.876
6910.695	11607.146	13926.382	11612.086	10284.652	7875.554	14051.687	8702.601	12767.369	13045.631	7990.348	11177.043	8553.361	359.039	1636.687	203.21	119.712	197.485	224.013	157.034	129.884	294.76	188.562	254.863	116.386	4538.416	88.142	97.451	71.691	160.803	155.163	274.622	3045.622	51.06	106.558	55.545	70.15	57.262	362.931	225.618	290.721	4222.438	361.682	80.279	465.657	388.584	106.987	3505.004	60.069	810.253
4454.345	7362.197	8532.887	7121.415	6539.88	5700.683	9034.944	5999.824	8031.141	8371.507	5793.732	7912.775	6462.493	266.662	382.254	144.394	88.535	121.493	450.254	215.803	102.542	193.704	149.824	162.549	85.43	1923.387	63.521	67.19	46.415	116.725	61.972	223.113	2154.782	56.986	89.092	56.535	61.486	52.908	199.81	98.732	259.542	244.169	256.901	64.711	280.211	149.289	141.43	3564.063	66.31	383.915
13370.34	21823.655	23769.5	21394.345	18805.732	16682.722	22784.825	17553.515	21118.273	19829.397	15012.794	20580.294	16461.191	401.825	3489.861	237.149	129.686	214.351	580.134	245.588	241.454	1957.629	175.124	203.294	105.923	3747.572	82.758	156.284	86.515	93.582	163.66	417.33	1759.268	59.881	88.541	49.768	3048.943	73.253	279.216	113.696	2897.809	2928.191	260.876	90.191	401.263	402.082	132.979	2612.567	80.861	931.943
10365.898	14744.172	13745.543	14583.425	14000.296	10861.054	17141.538	9511.301	14351.946	12481.737	6534.849	8640.247	7167.989	367.694	2186.726	246.785	98.801	185.753	190.269	317.075	164.882	2687.161	204.457	155.694	101.747	4540.382	107.602	159.683	87.312	117.634	73.613	843.446	3219.634	61.898	117.86	64.72	4661.688	86.005	306.5	177.183	1656.263	6356.828	317.892	70.306	555.554	144.839	99.602	5554.188	131.667	244.435
7713.41	11183.992	13548.91	11285.754	10783.582	9927.451	13925.951	9107.689	11393.32	11263.295	8933.049	12567.893	7431.639	211.172	2862.934	310.541	77.434	184.311	357.623	999.418	722.213	678.59	148.828	188.049	166.689	3301.639	51.926	116.975	74.713	63.197	62.426	315.828	2463.803	55.311	73.934	48.73	1163.221	87.057	221.615	133.77	3097.926	1615.434	160.303	101.705	249.164	224.238	144.607	4872.918	81.361	395.754
4698.529	7209.576	8951	7376.694	7115.741	5034.412	8108.576	4919.294	7010.835	6766.624	4765.153	6780.047	5579.153	595.706	628.847	258.706	155.247	237.765	1433.565	3344.494	1158	3528.012	274.282	2204.306	116.718	4743.329	150.6	130.247	92.859	101.812	74.224	612.659	2799.494	76.647	100.329	59.365	735.859	65.318	333	161.788	215.282	1067.941	317.541	97.624	343.871	176.071	100.494	7251.141	57.153	551.918
5819.673	9109.509	10915.636	8493.609	7374.982	4613.764	9496.155	4572.455	7460.191	7273.236	3668.518	4923.373	4288.309	509.964	434.373	289.991	105.327	193.427	4092.464	1205.127	427.409	2609.109	191.282	1428.327	112.391	4685.227	105.082	86.464	66.382	125.027	103.991	522.155	2357.691	54.845	227.518	48.873	384.336	72.709	260.382	144.082	236.445	5606.827	602.318	90.291	375.173	669.436	131.727	2823.755	57.691	382.3
9511.844	15539.095	16824.502	15312.693	13178.147	10972.58	16067.866	11929.667	14884.857	14670.074	10926.502	14527.13	11392.939	403.039	4992.134	331.805	118.411	249.359	220.173	243.805	138.939	384.268	253.017	307.931	90.727	2444.983	76.489	169.459	182.264	171.649	186.212	676.506	4620.364	63.173	157.165	51.545	61.152	49.693	171.048	207.823	3335.277	7895.797	430.563	111.853	766.61	848.238	115.459	21177.229	62.139	1081.017
8997.754	13597.698	15996.788	13849.263	13071.14	9152.86	16356.765	9254.48	15318.983	14350.553	8735.553	11506.922	10334.793	723.743	871.989	304.184	183.737	225.866	568.581	345.022	185.363	469.855	261.933	236.106	174.397	7244.737	229.05	187.128	100.95	144.62	90.737	633.497	4722.698	76.006	112.179	65.358	79.469	312.067	591.849	198.827	259.698	1009.391	313.682	76.927	351.531	261.056	407.374	1449.983	64.011	593.872
3709.113	6474.01	8218.165	6505.299	6062.237	4803.742	8603.258	5285.175	7577.732	7832.948	5167.062	7824.876	6464.546	254.536	364.773	139.01	95.732	151.289	765.134	187.062	95.258	187.01	167.423	196.495	96.649	1832.052	127.474	100.278	60.546	112.258	75.567	196.784	3781.979	71.412	63.546	50.402	63.619	67.34	232.557	117.773	144.278	1371.938	302.567	72.557	292.443	243.289	163.309	2030.247	63.247	843.351
6632.981	9922.426	11772.556	9392.028	8603.315	7286.13	10801.333	7180.889	8896.648	8322.176	3544.833	3623.287	3093.954	464.889	5320.231	299.556	99.407	166.093	236.972	852.565	243.843	856.556	122.093	126.778	59.25	1301.963	118.546	234.491	97.583	89.685	244.009	1034.12	1140.176	53.454	119.787	55.528	56.296	42.222	151.694	121.528	248.787	1196.907	174.231	75.046	428.444	487.454	144.62	7799.074	69.463	405.991
12464.54	18564.301	20587.724	17787.466	16193.037	13251.791	19110.871	14188.742	16671.485	17252.442	12920.528	16703.16	13940.748	851.061	1976.043	381.479	368.362	306.209	361.202	249.699	301.988	564.025	365.712	432.061	230.147	8876.245	172.153	226.945	107.061	592.123	152.883	742.89	1516.515	81.006	195.215	67.534	84.393	115.018	628.589	282.006	577.086	1141.521	1303.037	100.564	1928.736	1938.288	192.773	4786.215	76.607	836.761
7138.159	9285.17	9682.886	8486.852	8374.318	6329.727	10004.386	5689.17	8298.511	8160.284	5563.455	5125.705	4265.489	713.977	1293.273	264.716	187.682	212.432	297.489	901.955	490.5	1103.409	254.386	202.114	106.398	4968.682	195.034	197.705	86.648	103.216	69.852	491.318	2129.114	85.773	133.67	56.159	3920.216	63.182	297.205	243.852	307.409	276.545	180.42	79.716	292.841	169.148	91.83	1434.273	68.773	495.67
6327.862	8429.702	10317.362	7934.138	7430.649	4750.819	9910.234	5163.989	8891.5	9064.691	5020.138	148.064	134.936	788.989	4294.383	308.362	180.574	220.894	303.702	1293.287	671.394	1020.819	483.202	518.926	59.809	36.702	176.84	241.787	187.021	215.34	350.798	2107.223	5602.34	68.404	213.362	63.319	496.543	46.309	69.606	396.245	476.362	4523.277	594.66	308.489	1227.043	1309.734	106.5	22430	62.713	1244.372
11599.483	16333.975	20559.342	16046.333	15152.433	11589.233	17514.542	11152.975	14990.825	13569.35	8772.05	10344.058	8148.625	486.683	447.5	269.333	144.942	173.092	482.192	586.808	500.608	824.725	168.358	159.642	156.475	8614.475	125.008	155.167	82	143.783	69.35	301.925	5438.133	63.125	123.367	52.908	1108.458	86.975	618.692	161.167	137.283	145.592	294.575	73.958	321.358	219.2	179.225	8355.233	73.142	330.15
6936.546	11477.778	12212.435	11029.63	9002.611	8780.204	11480.565	9457.278	11578.065	12088.62	9603.065	11661.028	10116.759	399.731	1410.565	253.741	116.722	201.796	394.343	1055.778	191.093	320.37	1650.583	343.333	212.602	10647.713	114.361	98.481	80.111	65.102	92.694	130.037	3435.889	873.463	139.694	70.963	88.343	114.407	752.991	68.343	120.778	2904.713	135.528	149.88	195.602	125.389	166.981	18821.519	60.565	321.306
6379.675	8363.687	9691.048	8104.602	7595.398	6193.711	9343.301	5858.373	7951.651	7623.289	4954.289	6440.361	5301.41	354.133	364.699	270.446	105.205	113.88	111.41	297.446	117.88	198.916	173.663	130.494	94.301	3846.361	99.831	99.687	58.614	72.892	89.048	276.759	1921.133	80.241	90.133	44.831	241.145	110.904	282.916	104.88	178.639	2023.482	209.193	65.783	237.952	165.036	84.265	4706.277	68.988	338.108
3802.327	5362.274	6155.607	5369.673	4691.208	3225.363	5423.673	3088.304	4484.708	11929.935	7079.327	7568.143	6022.851	321.571	342.024	221.065	133.22	190.077	137.429	140.94	90.815	192.744	445.417	2128.268	189.619	4354.661	55	72.988	49.036	71.208	91.994	375.387	308.345	51.089	67.726	77.399	92.982	124.185	332.72	115.923	130.262	1785.387	155.214	81.542	214.524	369.667	95.214	958.946	72.28	584.131
6873.22	11012.098	12586.232	10554.11	8098.573	6266.451	9924.707	6202.841	8211.659	8235.646	4833.134	6554.707	5318.671	306.537	7199.11	269.537	133.902	208.28	1008.085	1164.805	250.098	321.329	140.646	632.415	113.159	2940.549	84.854	402.049	124.756	108.024	199.829	1635.939	3212.72	54.476	150.293	66.683	96.793	61.671	229.22	98.805	4905.707	6450.829	306.671	190.976	605.939	1347.878	102.524	10503.659	72.366	465.646
7284.896	11670.545	14556.679	11769.537	11172.672	9278.642	14366.284	9748.679	13176.843	13441.552	9464.507	12313.627	9257.134	253.91	3497.918	221.291	105.515	188.679	586.164	426.806	318.142	3836.037	337.97	185.216	110.187	5089.343	84.097	181.037	82.746	76.485	83.799	520.888	7228.306	55.739	108.164	54.134	7620.843	54.194	383.239	54.291	3876.537	3205.828	193.104	71.985	397.373	404.612	128.687	8952.53	92.067	1177.963
9102.065	14465.685	17258.954	13588.824	12657.074	9742.315	14682.88	9277.222	12593.787	11650.046	8305.898	338.491	502.722	501.833	3836.352	297.648	142.269	389.528	1540.796	1619.37	529.269	2103.287	180.954	1819.204	51.667	208.657	130.231	249.546	107.361	88.287	145.824	962.481	2504.648	72.935	134.12	46.704	375.852	36.083	46.5	133.88	3489.667	1536.556	207.324	207.787	361.843	587.306	180.176	5424.361	61.389	623.833
9128.218	15321.765	18674.924	15592.252	14562.395	12586.303	13126.361	10199.134	13565.303	12086.42	8428.739	9030.815	6710.235	403.958	6733.269	222.319	135.975	219.672	320.84	365.37	202.403	4254.235	209.941	192.479	108.571	4277.664	119.891	237.798	173	179.37	250.05	1380.286	16507.101	67.773	152.597	56.723	4073.21	74.966	322.605	381.807	5133.042	17150.084	453.387	122.034	912.403	955.261	93.403	3965.479	85.151	326.739
7399.471	11359.578	13404.657	10518.804	9119.676	6672.961	10895.471	6131.775	9069.02	8536.784	3177.284	3732.696	2469.48	250.951	10405.363	230.127	139.167	489.833	225.451	330.755	136.775	348.814	165.569	578.824	139.882	2011.451	71.696	719.167	120.745	97.02	110.304	1823.461	2682.225	50	131.647	51.833	76.441	89.588	201.735	106.794	18134.637	777.402	272.725	104.059	989.353	2616.804	185.735	1629.902	74.088	510.549
8516.214	12668.925	15367.619	12574.675	11803.706	9615.71	14317.567	10025.222	12944.27	12864.357	9163.226	11524.738	9164.663	481.817	2454.496	193.266	161.603	200.048	417.325	396.615	116.123	221.754	179.123	188.73	134.21	3734.972	103.135	147.575	77.377	191.77	114.194	430.508	8780.079	64.246	121.714	54.067	100.131	77.627	280.361	239.456	1365.952	3287.956	524.925	82.933	649.591	602.964	431.036	11625.722	72.365	620.79
6878.465	9555.338	11009.57	8913.296	8404.845	6359.965	10432.014	5964.958	8574.93	11849.796	8074.697	7776.268	6870.113	464.183	9225.437	307.408	135.817	416.162	370.852	1300.127	298.444	770.803	198.662	1451.746	107.437	5220.246	124.141	429.93	105.669	96.556	71.324	1183.908	2239.676	57.69	86.444	52.535	89.007	93.697	302.599	213.718	9603.31	1129.775	497.049	206.296	713.873	1491.908	238.669	3242.507	124.641	716.049
4606.299	6880.736	9007.517	6910.218	7043.828	5335.46	9234.552	5398.736	7865.644	7646.632	5010.218	5949.598	4593.23	1079.529	875.506	157.885	221.874	199.54	206.943	130.115	157.069	239.851	407.667	147.92	73.782	2396.092	123.977	143.345	61.943	446.184	70.092	338.77	2351.989	53.724	160.103	42.839	91.402	75.851	196.586	1102.207	846.448	660.494	1349.08	93.184	1596.437	863.563	913.241	18884.023	81.333	1412.667
4535.905	6016.029	7331.257	6076.181	6151.876	5149.562	8413.914	5785.743	7419.095	8264.257	6267.886	8848.619	7671.181	329.552	561.895	169.505	83.733	130.467	676.067	261.162	110.886	412.295	214.038	309.305	134.39	4811.752	60.2	64.686	59.4	95.562	90.229	235.857	3552.086	68.276	88.295	54.59	238.41	71.581	398.438	139.429	835.476	776.019	229.267	63.01	393.667	174.743	257.848	4297.305	69.648	480.276
12830.817	19351.67	22263.092	18758.734	15819.321	11010.587	24250.982	11028.202	16017.312	16341.56	8149.239	10693.771	7991.101	720.495	19461.211	406	241.174	684.44	321.303	298.385	227.936	619.972	147.431	1593.266	198.367	6299.468	178.67	849.431	271.743	191	179.018	1669.771	2168.092	57.688	120.101	59.486	83.413	117.22	478.321	132.037	7636.22	1688.853	387.422	147.972	1519.468	3811.394	273.33	1318.982	69.725	613.844
10317.689	14868.368	14471.302	15437.811	14420.415	11883.274	17263.292	11196.84	16121.943	16572.623	10090.16	12944.585	11062.094	351.142	684.783	228.745	120.745	196.038	407.962	818.189	187.726	314.226	3070.915	279.934	147.698	5495.66	92.415	99.623	74.585	80.962	85.519	353.925	1401.575	341.349	95.736	54.613	88.84	95.321	304.972	89.075	141.557	3812.415	148.566	104.245	206.123	102.632	151.415	4357.858	80.019	470.302
5804.765	9991.672	13264.891	10059.849	9915.286	7914.042	11762.891	7325.311	11123.479	10513.504	5905.655	5516.513	4064.739	323.588	446.832	127.202	90.798	125.622	627.723	376.689	207.84	383.588	136.983	159.513	86.429	3459.328	159.866	73.681	62.857	79.21	52.765	160.966	12823.924	58.933	125.706	49.513	77.513	65.63	221.345	186.714	122.84	170.689	193.168	75.58	496.891	246.336	192.697	8974.538	69.689	166.437
7033.356	9864.446	11945.604	9929.129	9242.139	8356.861	11444.99	7675.386	10600.98	10583	7878.04	9015.743	7709.772	235.663	420.564	102.248	81.98	178.851	1213.683	461.822	180.416	2666.941	346.584	446.881	183.733	7689.98	57.257	96.337	58.337	77.416	72.574	221.178	12515.436	101.733	144.099	67.851	1449.901	87.485	546.545	113.772	102.703	3841.812	218.465	79.446	446.277	257.129	228.178	14360.604	70.356	576.752
5899.313	9285.929	11145.475	9179.535	8524.818	6751.374	10770.283	6730.838	9708.707	9037.384	6136.384	8327.212	7176.354	344.899	396.99	218.697	133.586	176.051	414.808	777.879	346.626	2279.717	243.899	201.687	112.758	5506.818	88.131	102.182	67.505	91.97	71.333	338.061	2963.364	76.071	121.838	69	9456.081	139.98	416.505	88.717	148.899	582.97	250.323	65.01	271.768	171.081	151.818	3906.889	57.03	635.717
7174.9	11119.355	13360.282	11395.164	10293.527	8536.864	13002.982	9371.464	11848.973	12961.364	8836.4	12007.909	9211.382	646.091	1135.982	254.864	308.491	222.764	197.9	299.827	225.2	400.845	317	266.027	125.109	4665.182	158.936	214.209	84.527	529.064	93.7	629.909	1995.982	68	159.445	68.336	75.355	88.145	362.036	231.455	460.173	856.409	1188.2	80.2	1968.455	1728.109	80.827	3759.091	63.873	368.645
12973.297	20147.564	21814.593	19863.314	17425.302	13737.052	20207.936	13123.983	19214.093	19712.698	10894.593	11631.244	7434.262	437.256	14046.901	342.965	250.866	444.07	416.285	493.18	380.291	693.413	352.709	303.041	134.163	3214.192	145.384	507.314	227.977	210.029	313.384	1452.808	2486.308	90.506	211.169	70.105	73.145	152.942	218.262	223.267	8410.07	5615.628	490.262	176.517	1203.709	1942.57	115.581	5623.535	71.372	378.924
5577.552	9600.31	11454.207	9659.647	7729.19	5959.362	10223.44	5701.371	8321.767	7856.767	4440.664	5780.414	3980.009	300.379	3264.914	185.991	104.095	223.931	516.647	466.733	217.681	1014.241	131	3774.871	118.44	2329.276	75.698	182.121	85.164	128.534	192.336	759.957	1818.069	53.647	95.664	54.845	97.664	53.879	117.681	116.353	1600.672	2962.75	460.233	120.94	483.759	779.336	214.793	2864.81	68.284	462.741
6210.636	9006.066	11393.471	9130.281	8543.372	6527.793	10401.843	6861.281	9789.983	9657.306	6271.636	7697.504	6843.537	405.355	472.463	204.372	132.14	181.149	484.512	464.074	375.612	522.876	177.339	154.967	133.314	6046.174	90.512	74.579	63.339	135.529	52.752	269.884	4566.182	76.091	101.008	50.397	2829.14	97.967	510.595	90.57	132.074	174.273	277.331	75.083	294.545	258.694	323.314	7910.058	73.826	383.603
7988.358	11632.978	13418.453	11484.08	11019.905	8963.255	13385.255	8365.562	11902.35	11219.752	7602.124	10026.971	7422.847	201.942	294.438	169.65	91.839	104.365	334.839	380.839	337.051	6248.146	202.073	183.109	92.642	2705.606	60.803	65.686	58.38	89.182	64.226	129.905	524.905	59.058	103.496	54.723	3493.905	63.993	156.54	114.314	148.803	640.365	179.029	74.453	252.328	153.774	99.628	1964.825	113.445	474.139
5168.895	7603.281	9706.956	7573.675	6708.868	3825.93	7040.211	5176.667	7213.36	6139.526	2696.877	153.816	466.851	311.36	4627.833	256.974	95.886	273.912	286.614	383.395	330.395	517.044	110.763	1102.518	24	344.684	79.921	244.114	115.368	96.377	145.491	994.658	1222.167	59.386	96.746	57.632	126.947	31.114	48.386	118.904	4606.246	1587.553	431.93	185.114	389.281	1222.842	111.798	3132.009	81.237	226.246
8652.693	12559.979	14752.179	12519.3	12323.643	10591.807	15082.336	10140.6	13587.771	13408.293	10321.821	13422.057	10883.957	394.857	490.507	217.929	134.25	188.571	632.907	398.229	181.007	4309.05	256.171	198.043	112.421	3584.979	81.086	90.329	61.2	177.593	62.557	377.279	2512.914	72.386	110.471	49.464	370.85	116.364	275.471	217.493	226.714	1994.736	516.971	78.271	585.193	362.643	123.829	3827.243	77.036	415.764
4722.576	7619.035	9694.318	7778.094	7286.118	5693.647	9982.565	6363.353	9049.8	9164.494	6352.129	8815.635	7249.071	516.929	406.024	182.776	140.647	158.835	218.435	94.365	128.471	181.329	153.294	307.776	72.165	2176.835	85.612	100.988	53.882	238.435	65.682	70.2	1401.518	37.188	81.459	56.553	72.788	45.071	123.2	470.247	473.153	165.565	657.494	97.224	654.4	421.776	244.506	7530.871	82.012	546.847
5024.21	7912.648	9911.286	7749.114	7154.057	5492.076	8815.257	5048.238	7496.505	7304	4445.029	6020.867	4916.524	244.4	418.962	146.629	87.305	128.819	323.743	284.638	97.076	158.895	166.171	96.762	102.314	3748.19	61.133	93.552	66.038	92.743	137.533	492.314	4675.924	72.533	103.419	64.333	45.552	112.876	210.314	88	232.086	172.219	238.01	85.952	271.914	143.333	72.333	3540.095	63.143	453.524
7435.91	10797.904	13985.269	10794.936	10580.519	8536.154	14064.769	9421.673	13656.635	13767.776	8491.026	9654.936	7667.91	297.006	524.942	183.872	108.769	163.385	657.25	333.615	174.821	3654.032	230.327	166.756	130.891	3722.994	82.628	90.314	70.91	83.244	84.833	204.071	9557.756	76.423	142.756	56.679	1044.641	83.936	332.647	85.455	96.25	751.218	165.487	61.186	201.282	130.923	369.635	5474.423	71.904	217.622
7321.787	10612.491	12187.361	10843.053	9927.349	8890.503	11683.775	9562.923	11362.639	12993.272	9453.817	7881.45	6205.367	172.284	859.615	113.302	80.272	89.355	289.095	232.71	300.609	1416.136	107.154	220.787	186.722	6248.26	52.136	80.065	55.568	68.29	75.757	124.183	3850.467	50.183	69.923	39.42	3746.852	108.728	368.556	85.107	852.716	3029.207	250.456	74.396	292.822	208.272	124.041	3873.645	69.083	316.172
8751.97	14373.288	16435.624	13567.077	11284.004	8356.62	18065.657	8003	10977.288	10684.063	5968.723	8720.531	6361.956	427.472	11005.24	332.244	165.583	351.026	189.539	314.771	158.018	418.018	259.871	1206.657	131.122	3746.188	101.044	402.033	163.273	135.513	295.273	1186.524	1579.155	51.642	120.277	51.745	72.089	74.937	239.52	135.004	4687.151	5907.303	342.59	149.587	977.081	1872.015	155.317	4696.841	89.882	824.151
7018.521	10909.897	12976.359	10939.41	10128.385	8243.573	12731.197	7557.171	11026.641	10778.709	6882.496	8328.359	6690.855	863.316	644.197	222.017	186.983	167.624	609.615	251.333	154.906	305.496	184.991	171.556	96.556	3346.342	413.752	116.145	65.547	323.803	111.547	330.504	1725.53	62.068	115.342	57.179	104.547	143.222	224.769	747.034	578.513	373.137	823.94	60.051	938.436	419.641	169.769	3249.179	71.504	567.932
11011.4	15615.154	18143.457	15647.497	14897.137	11118.931	18362.789	9612.623	16122.56	14199.937	7042.834	7482.28	5691.303	329.349	827.806	233.691	107.829	162.377	209.931	539.091	183.909	2979.006	200.371	139.154	101.046	3205.091	126.829	173.737	79.354	98.08	105.143	442.371	1028.463	68.446	138.611	86.543	22840.994	71.68	268.686	120.531	150.394	6328.783	207.28	74.914	235.32	158.457	76.811	798.046	138.794	212.577
6066.569	9651.086	11909.264	9577.517	8419.04	6071.874	10299.707	5490.23	8384.092	7526.557	3579.322	4739.362	3519.655	454.552	1779.391	321.086	119.661	165.92	155.546	663.011	208.5	381.374	244.517	159.793	120.241	3291.879	167.534	174.374	87.207	101.057	164.178	622	1550.109	104.178	126.172	57.718	87.644	78.948	267.195	106.155	159.603	1193.132	191.92	83.155	309.414	302.925	95.759	8710.345	75.052	287.822
5233.848	7235.99	8855.99	7027.848	6610.505	5120.859	8365.343	6048.778	7654.182	7992.303	5667.222	7089.98	6055.747	302.364	241.283	143.273	96.071	159.222	563.313	481.646	141.394	374.152	198.616	161.747	91.747	4511.192	97.222	81.172	59.808	73.414	71.788	279.879	13593.717	66.192	134.293	57.939	670.404	70.081	364.091	86.061	104.899	332.697	185.576	84.818	172.505	145.131	349	16640.848	90.545	542.515
7868.505	10468.383	13288.019	10506.972	10449.14	7922.636	12967.907	7415.907	11398.701	11414.71	8069.411	9686.804	8817.047	641.15	1925.692	220.505	165.626	175.682	729.206	162.458	160.299	261.467	208.262	343.766	205.364	7633.402	165.71	201.598	86.897	178.748	69.523	825.168	2650.813	61.71	81.953	69.112	51.738	99.664	608.178	315.037	908.832	1988.598	436.477	93.318	810.271	694.981	77.542	4981.308	74.336	814.916
14262.976	20237.524	22724.103	19441.286	17238.103	15392.103	10156.96	7389.429	9269.595	9786.365	6932.675	8897.738	7119.214	291.857	8161.96	211	136.444	251.952	300.532	335.825	213.992	162.151	193.746	193.619	138.722	4494.476	79.413	192.365	137.77	65.071	397.246	907.929	2503.516	66.603	98.659	69.032	85.079	73.135	294.103	91.214	571.206	13424.675	142.794	96.349	649.635	891.151	75.111	6991.365	71.198	332.778
3445.768	5843.512	7426.512	6176.841	5646.317	4032.402	7705.146	4753.098	7213.659	8387.683	5023.598	7717	6804.634	190.817	291.963	142.878	69.537	163.488	190.232	151.183	119.366	345.659	172.488	161	112.427	1392.512	86.805	88.341	52.317	54.329	60.061	72.78	4489.951	49.183	79.11	46.585	60.854	65.378	241.037	71.671	143.415	402.207	114.22	70.28	123.256	91.963	76.073	519.5	67.171	359.963
13104.318	19357.944	23558.921	18605.005	17895.449	13984.336	21894.743	14076.607	18579.014	18742.369	12612.089	16724.514	12883.893	677.346	8193.654	384.603	206.042	401.505	566.061	507.79	228.271	537.981	265.636	1306.421	161.047	6034.977	153.584	340.654	141.472	147.551	220.449	1067.364	2588.458	57.435	127.879	57.196	67.453	287.93	366.15	184.299	3051.701	5008.276	359.369	101.472	721.603	1339.738	240.944	6673.598	67.654	1257.804
5217.835	8142.038	10267.785	7683.051	7367.456	4942.722	9202.899	4084.114	6472.114	8043.835	2127.165	2273.177	1408.506	325.671	356.228	122.494	111.595	139.962	247.152	317.367	105.063	205.975	262.051	90.557	81.468	1701.582	75.797	77.949	51.089	145.443	59.456	167	4487.089	67.253	101.051	49.076	68.025	77.405	110.418	258.911	296.253	119.582	447.835	66.544	527.696	267.468	113.241	2079.468	111.392	449.038
7694.974	11007.139	12993.965	10964.643	10369.243	9011.513	13510.852	8293.435	11427.661	10766.426	7617.583	9421.765	7323.417	370.678	1955.478	249	129.235	174.704	240.426	223.8	143.513	615.626	162.774	119.33	90.357	2785.87	86.722	137.574	94.313	148.478	167.843	693.748	2737.47	55.713	104.513	45.217	991.104	100.452	229.93	215.078	1801.374	7586.33	342.574	79.226	448.513	344.061	103.287	2868.896	67.209	1058.339
9915.335	15246.72	18751.932	15657.981	14364.186	12390.584	18500.28	13944.05	16859.938	16920.292	12376.037	16835.267	14030.702	493.516	620.578	273.919	174.994	227.801	437.559	251.329	147.435	353.174	196.311	190.118	114.503	5487.814	111.161	118.193	73.807	275.752	96.186	338.907	6269.665	63.665	163.286	55.503	85.466	79.124	357.311	377.72	451.814	3595.062	728.988	85.342	572.46	375.64	77.677	12774.509	59.733	680.441
6428.095	9378.086	11623.276	9222.219	9209.457	6801.219	11345	6418.562	9151.238	8662.448	5419.343	5840.79	4355.962	523.971	726.038	221.352	111.867	121.59	216.238	121.552	129.448	169.962	235.419	145.61	100.6	1647.467	101.21	86.81	62.029	131.257	62.219	190.562	2936.352	46.914	153.505	48.448	64.219	46.105	134.162	303.276	240.143	312.229	443.743	66.667	687.867	235.429	228.114	25213.048	101.171	425.41
9531.03	13657.715	16266.176	13432.158	12506.552	11336.576	15079.388	10696.515	13465.685	13058.509	9591.097	10609.097	9558.842	320.812	712.879	208.236	109.012	190.848	292.855	927.382	995.436	863.339	153.461	195.673	134.388	7540.933	68.733	89.23	48.527	109.485	60.77	194.267	5590.273	66.309	102.255	45.897	7649.594	75.988	544.733	104.8	165.248	1457.576	207.442	69.679	261.606	166.448	163.679	10370.667	76.994	328.733
6035.122	8184.256	9780.367	8176.678	7788.789	6366.756	10139.4	7047.1	9475.189	9426.633	6804.1	8890.567	7096.2	246.711	1302.044	132.833	79.644	120.856	273.289	143.522	83.456	151.256	119.978	130.944	80.667	2367.711	65.111	84.367	67.389	79.989	136.289	205.967	3327.989	54.556	72.233	51.222	49.111	54.056	234.1	123.178	146.867	4687.244	206.5	67.4	312.889	191.256	78.989	2029.611	74.633	263.711
9760.402	10814.168	12783.308	10259.551	9880.262	8144.168	12214.103	7698.907	10192.271	9610.178	7514.888	9447.598	7343.935	356.421	3369.598	231.673	151.393	185.673	224.196	305.206	144.907	230.916	200.953	191.346	120.766	2353.299	73.85	103.953	92.879	202.561	120.617	565.159	1260.467	54.654	94.477	49.084	71.084	84.075	172.935	251.636	1902.486	1955.841	561.093	93.047	858.056	317.402	108.832	5685.084	86.327	1610.449
8401.981	12187.192	14665.298	11478.663	11063.125	8325.721	12550.317	6587.712	10916.635	10286.038	6006.288	15982.74	6417.231	387.01	683.885	140.779	85.904	126.702	250.423	203.885	121.135	182.375	196.173	748.067	158.404	3132.192	77.135	87.817	56.462	111.74	97.192	609.279	2709.837	44.096	74.769	46.846	60.885	71.365	147.288	248.567	479.808	5426.087	357.913	64.308	282.808	406.837	121.471	4430.51	91.375	339.587
6141.76	10492.857	11751.227	9829.643	8098.604	5886.195	10175.766	5627.805	7897.013	7713.455	4230.136	6425.935	4944.149	463.013	775.039	239.558	157.156	223.851	357.071	661.169	229.539	904.019	232.299	891.429	133.669	4415.227	105.065	130.669	83.117	117.045	89.786	410.851	1593.623	65.773	95.896	61.247	176.188	71.565	233.461	147.279	423.448	614.071	402.916	114.558	325.344	389.513	165.188	2755	105.299	799.318
6083.878	9192.092	12084.756	10171.031	9337.305	7469.947	11297.366	8230.466	9988.053	14811.649	9068.824	14927.847	9410.42	443.374	822.786	172.58	171.359	183.176	410.634	312.496	204.595	384.939	571.649	567.824	176.107	6273.565	70.145	88.695	68.519	170.794	84.679	787.137	3382.519	44.969	74.244	54.649	118.702	78.603	312.542	219.458	287.924	3751.71	487.87	87.649	611.176	531.618	85.756	6315.969	73.252	1255.405
6061.866	9416.142	11881.016	9205.236	8702.89	6599.039	10987.37	6946.417	9800.15	9308.89	6281.142	8451.535	6863.323	388.937	440.134	362.567	97.386	144.732	314.898	346.472	536.181	6060.835	222.811	212.055	74.504	2976.276	131.134	137.339	83.992	74.858	76.165	297.031	1305.646	67.323	124.654	68.039	15101.669	60.984	217.488	107.276	156.89	321.575	118.346	84.157	172.898	131.772	133.307	479.724	140.291	955.102
12473.725	17574.783	21677.775	18201.275	16996.85	15055.242	19567.425	11481.533	16360.983	15816.483	11479.042	12842.267	9396.775	297.608	1168.558	339.325	74.758	188.008	239.658	992.467	986.9	1648.442	177.025	116.992	106.942	4793.225	75.017	134.125	61.575	90.633	51.025	387.608	2102.325	63.408	135.492	43.858	3182.283	54.9	351.192	141.375	1324.25	3026.642	175.408	66.583	258.5	144.042	119	6152.442	91.658	550.683
6317.577	9927.919	12086.892	9712.73	7681.432	5233.928	9605.216	5313.099	8026.964	7565.396	4015.225	5766.757	4186.847	369.514	4453.685	238.82	144.658	302.766	739.108	481.486	433.802	1605.964	194.405	1504.072	120.045	4254.937	147.054	331.459	94.234	70.703	122.189	816.306	2045.216	60.018	135.297	55.306	245.802	63.315	251.189	102.297	4042.306	938.414	241.685	144.658	430.153	988.126	190.441	1510.811	73.865	603.712
12529.202	18820.245	22471.394	18317.277	17409.606	14173.894	21237.809	14859.298	19278.489	17719.043	12224.745	4243.457	3567.191	515.33	8763.585	254.255	162.894	260.457	290.053	338.277	142.032	220.319	159.17	154.457	82.415	5107.053	122.649	312.468	168.755	224.521	292.34	899.777	10609.638	53.149	145.968	60.181	92	53.096	456.032	269.915	2742.021	10501.638	577.84	104.096	1071.979	895.851	89.394	7561.723	71.489	562.915
4131.759	7052.518	8811.181	7001.59	6325.627	4886.205	8669.012	5394.145	7421.229	7161.253	4877.964	6796.422	5726.566	376.084	422.952	188.446	115.566	133.422	530	225.193	105.398	176.12	132.819	149.157	77.783	2772.434	98.277	83.169	64.277	159.976	65.855	295.542	3190.675	61.47	93.578	59.518	207.361	56.47	219	178.723	201.096	283.313	398.723	92.88	363.06	194.843	97.578	1595.639	73.867	3112.265
6620.31	9694.071	14827.071	12206.008	9392.151	8269.714	10050.071	7025.413	9092.524	8369.595	5951.897	7835.159	6572.175	325.77	607.976	190.151	110.833	179.603	508.024	397.214	290.571	4800.048	253.889	234.024	121.151	5137.294	78.635	85.968	69.81	99.206	140.254	552.556	7481.071	75.571	94.46	38.365	406.151	73.389	345.905	99.087	330.833	2344.683	271.754	73.135	339.579	185.357	216.857	8957.96	75.516	417.548
7942.718	11445.734	13996.581	11515.145	10463.589	9208.806	13275.347	9311.169	12268.323	11969.484	6614.726	8270.589	6813.702	375.669	2911.895	142.726	83.927	145.952	642.597	209.879	100	181.75	160.605	179.403	72.395	2779.097	69.5	123.653	79.661	154.524	187.161	421.621	8437.54	67.435	121.435	49.815	106.46	64.032	243.258	221.653	223.452	5181.476	397.492	71.056	470.081	448.516	151.137	8792.468	78.169	476.427
5650.061	9696.727	11735.323	9804.364	9242.051	8162	11658.192	7884.141	8854.323	8618.717	6014.051	6422.98	5259.586	369.242	415.01	284.707	108.727	174.919	491.253	1239.343	776.929	391.333	173.717	317.889	98.525	3717.364	90.879	81.414	44	74.758	46.97	137.455	6799.586	67.758	123.889	43.768	1556.717	56.414	295.899	173.949	163.02	192.051	118.111	63.919	187.717	110.051	63.495	13050.434	53.606	1310.202
4146.61	6609.427	8317.024	6652.707	5324.134	3307.415	8797.927	3042.012	5203.28	5631.354	73.195	109.671	103.451	327.244	579.695	141.915	116.598	176.598	229.329	778.085	107.183	352.378	798.61	70.866	64.451	37.793	86.146	91.585	62.415	88.963	92.061	283.207	2482	45.89	90.293	62.695	62.159	38.817	51.805	116.146	422.256	671.61	218.622	73.683	191.793	560.305	122.024	5529.793	68.988	79.024
7133.165	11187.739	13579.67	11352.165	9886.903	8179.875	12985.523	8768.216	11615.023	11780.023	8450.5	12366.938	9905.591	438.83	1382.108	259.222	162.71	266.688	516.938	574.318	385.534	10005.756	383.71	312.318	164.176	6912.239	101.932	164.881	76.676	96.716	100.097	252.79	24044.818	67.653	112.312	80.29	19306.551	85.852	435.869	595.653	1400.085	438.83	194.08	67.994	252.091	302.278	87.511	1219.551	192.443	927.5
3986.231	5773.513	6958.436	5680.321	5043.936	4155.244	6453.872	4644.474	6083	6536.718	4741.615	6747.705	5972.462	576.321	621.167	246	238.577	184.897	266.397	300.577	178.679	276.538	195.269	227.244	130.179	6665.731	83.462	198.821	68.538	285.013	87.167	188.346	4907.615	98.564	135.077	50.487	78.923	86.859	552.859	200.051	249	227.205	680.231	68.115	608.103	430.397	196.077	6471.051	55.564	578.038
4670.699	7305.136	9312.495	7131.718	7000.602	5283.272	9437.66	4917.078	7941.456	7295.612	4247.65	6022.427	4936.233	460.233	586.699	161	143.738	141.194	130.369	126.709	89.194	182.184	168.282	122.777	92.437	2161.515	99.184	115.214	74.515	276.699	89.049	487.631	583.757	64.583	97.359	50.379	55.126	90.117	189.01	425.515	432.583	1370.243	708.466	65.214	696.388	335.544	59.748	768.359	70.845	494.204
6791.522	10544.789	12349.167	10648.3	9835.178	8583.367	12789.544	8764.633	11706.278	11631.011	8895.267	11529.022	9585.7	464.311	856.867	198.5	131.667	198.767	807.2	213.144	143	202.889	184.189	315.278	108.089	3874.678	84.6	111.222	78.456	164.644	176.167	345.956	2503.822	51.7	114.933	60.9	72.033	78.856	389.656	158.489	222.178	11923.133	377.522	61.5	441.511	372.122	112.711	3846.156	64.8	627.833
7270.851	10734.33	13527.936	10667.277	10612.234	8310.702	13468.298	8141.606	11297.968	10312.894	6996.809	8533.979	6293.011	264.979	467.468	191.819	87.957	169.649	660.298	860.564	401.947	389.415	185.468	163.734	80.67	3449.181	92.053	107.181	55.181	94.085	64	174.521	2968.191	54.404	142.787	50.106	4928.777	50.138	150.191	150.638	180.809	153.426	268.553	143.702	351.277	287.681	265.457	12574.915	184.787	1574.915
11196.346	16586.215	19736.546	16370.585	14686.577	13007.531	17779.254	11697.838	15142.785	10632.454	7375.954	6736.992	5069.415	443.685	762.362	255	130.315	152.669	150.785	464.285	235.785	444.269	472.769	140.438	83.323	3688.677	109.269	109.769	62.469	92.685	56.185	316.846	3548.485	140.608	118.938	54.615	2706.792	61.638	298.892	102.438	116.869	1278.654	302.7	75.9	203.1	195.662	94.2	12061.446	60.677	367.477
7616.766	11449.907	13975.869	11323.056	11225.916	9530	13876.383	8864.495	12661.832	11657.645	8477.467	11502.579	9515.841	454.009	1525.692	251.692	138.561	217.019	1033.327	349.393	183.224	316.916	357.393	267.794	120.701	4619.916	116.383	149.439	92.673	95.383	252.364	499.262	1552.869	96.299	141.15	56.028	79.598	148.664	415.374	110.178	143.841	3825.196	220.86	68.654	331.019	331.561	141.383	8662.523	70.336	983.888
8552.36	13248.37	15791.67	11688.69	10250.94	6694.59	9466.74	4565.45	7065.24	4836.23	2738.43	2618.66	2536.72	477.73	6137.92	536	128.24	310.31	2109.3	534.74	329.97	1680.87	144.97	918.27	99.64	2664	90.68	283.54	88.87	97.41	73.59	854.48	2233.65	72.31	147.65	49.01	267.77	61.19	191.63	110.72	3182.15	661.48	237.9	148.22	657.78	839.85	294.14	3855.39	88.72	404.26
15567.291	21234.409	21013.518	20763.418	20086.136	18148.682	22357.427	16307.5	19214.855	18925.427	13717.455	17080.109	12855.491	300.173	3799.5	159.336	98.873	198.464	351.209	379.664	137.109	206.527	198.964	143.173	102.7	3232.691	73.573	146.309	87.509	59.727	231.145	985.3	3084.809	76.436	92.709	49.509	70.918	60.264	192.118	106.882	2874.573	10684.982	104.064	130.209	439.645	546.309	93.564	6762.664	74.9	283.891
6363.953	9807.938	12039.602	9762.18	9036.758	7486.398	10995.047	6797.312	9088.945	8957.852	6319.539	7442.68	6552.039	358.25	530.328	191.734	103.219	140.688	242.258	298.758	249.062	1840.727	236.773	199.969	115.383	4913.961	59.391	88.914	72.891	67.445	66.406	398.383	4724.852	87.609	142.602	58.18	863.703	68.938	381.852	69.961	97.094	1121.219	184.289	85.891	260.273	178.891	93.234	12755.141	80.93	1234.859
15484.005	22500.61	27432.524	22010.636	21182.888	17265.834	23304.455	16675.663	21174.615	16256.882	11417.016	8752.487	3808.631	722.535	8703.519	267.374	176.695	237.594	194.439	208.979	142.615	230.631	196.209	173.545	78.791	1693.759	168.428	244.754	140.07	196.193	355.813	1030.257	2666.545	62.037	135.369	47.824	57	57.444	129.267	312.278	997.594	10292.62	470.743	89.219	1123.321	973.882	136.016	12971.016	76.802	382.695
5165.75	7303.812	8830.365	6746.927	6351.344	5335.177	8388.156	5780.344	7584.917	7432.99	5607.073	6401.188	5451.125	426.875	584.635	148.948	139.885	150.896	594.875	123.333	170.729	370.177	521.802	2299.375	111.135	4136.74	92.073	123.042	57.896	119.073	111.458	680.479	2646.542	59.104	119.938	55.708	67.083	92.906	330.229	183.062	202.438	1059.188	292.969	126.396	507.438	415.875	184.552	4459.156	49.208	1526.979
10415.696	17086.576	20337.399	16926.506	14383.722	11524.899	18143.418	12511.481	16515.69	15052.494	9862.892	13116.475	10353.487	559.437	4267.108	237.962	172.709	262.291	152.81	828.646	276.228	684.297	237.095	184.595	134.608	5353.5	145.487	293.247	129.468	180.19	177.772	917.962	2235.759	76.684	163.12	66.582	126.57	77.778	450.886	161.677	4758.184	1565.392	339.114	117.475	679.595	812.082	86.468	9439.703	74.918	591.987
5764.63	9473.988	10649.074	9663.951	8348.531	6463.679	10494.728	6682.753	9304.975	9920.938	6571.556	8907.284	7269.037	434.938	646.926	345.975	142.222	165.049	301.481	303.778	128.63	223.654	207.938	147.37	103.407	3992.296	76.407	91.691	53.84	181.123	61.753	279.704	2524.42	62.815	80.395	52.272	67.691	55.506	207.58	285.543	358.444	648.111	589.383	92.79	594.543	297.42	72.173	4798.062	91.938	754.63
5473.863	8781.387	11104.857	8580.399	7900.946	6430.845	10948.256	7069.149	9895.446	9392.56	6071.554	9070.839	7033.137	675.708	632.101	155.256	209.012	272.946	204.369	164.679	154.44	209.22	193.702	156.202	169.589	6569.131	130.589	175.595	59.863	613.286	71.94	355.44	5682.125	44.833	118.232	50.798	65.786	127.548	519.577	856.774	830.78	331.268	1342.298	83.72	1437.661	934.363	164.827	7828.482	69.06	508.512
6635.904	10492.8	13770.272	10606.896	8617.984	5771.144	10590.896	5326.52	8277.752	8038.016	57.2	158.816	93.672	309.304	1796.08	208.52	130.872	212.24	251.08	225.848	157.872	878.008	193.648	67.464	64.04	38.208	88.304	174.728	84.448	103.368	119.16	686.696	717.224	53.784	92.952	59.32	70.528	50.472	51.264	69.216	2123.696	3254.152	229.528	120.528	369.072	918.536	158.064	1353.36	70.12	97.32
8955.64	13654.047	16071.74	13472.747	12777.9	10760.847	16498.207	10920.927	15202.413	13633.74	10175.36	13945.227	11777.773	562.62	1187.02	314.207	182.933	259.653	688.233	606.647	367.127	2428.807	250.127	446.273	160.66	5306.247	154.267	133.173	96.373	157.567	106.693	180.427	1387.76	73.7	135.76	56.787	2738.533	157.853	417.36	146.947	166.013	1845.287	285.807	64.04	396.973	236.113	226.953	3526.58	80.64	1043.213
10064.896	13216.125	16399.781	13733.125	13582.562	10780.698	15420.625	9609.469	15653.906	15264.375	9878.771	13223.854	10521.781	424.99	666.823	184.094	149.76	426.698	210.302	343.188	341.094	3667.729	352.219	304.469	190.438	11159.229	89.896	102.062	81.094	143.229	100.427	586.823	28789.75	77.917	98.948	62.312	1339.312	96.021	624.438	819.021	787.5	11578.438	378.062	69.604	873.958	634.031	79.229	2111.01	94.74	555.198
5584.267	7979.347	9244.109	7747.317	7430.515	5987.465	10111.535	5929.832	8083.802	7731.604	5329.02	6937.545	6016.911	377.218	906.099	190.03	120.04	181.931	453.03	339.772	150.475	289.604	556.416	177.297	99.673	3969.941	102.713	143.208	80.733	121.03	110.723	470.901	8340.297	71.406	130.752	56.832	78.277	112.426	290.257	152.802	214.059	1010.871	284.604	62.614	439.842	215.178	113.901	13699.861	77.079	1011.703
7251.551	10195.936	11961.872	9611.692	9488.538	7228.821	11928.705	6086.346	9566.244	8821.308	4746.987	6690.551	5166.641	150.103	943.244	187.013	77.679	98.5	142.141	159.5	125.462	161.731	158.269	148.705	74.051	2718.692	68.436	73.128	104.038	48.859	79.615	223.974	1170.154	46.949	94.115	41.038	74.654	103.538	160.436	86.718	252.397	1015.923	165.897	82.359	187.833	148.641	110.167	5967.795	68.654	387.897
7174.475	9657.584	12428.465	9436.792	8881.277	6653.248	11547.168	6472.851	9662.95	7795.347	5158.822	5151.891	4126.089	567.05	3846.752	219.683	161.891	401.673	469.465	649.614	151.099	405.693	133.109	679.723	93.109	3910.832	152.168	247.743	92.842	159.495	157.842	986.475	1554.327	62.842	147.248	46.822	88.03	50.297	278.168	180.327	3469.366	581.426	343.218	70.98	638.099	744.762	92.02	4601.04	58.307	664.188
7246.44	10325.65	12796.84	10394.16	9898.03	7606.01	11688.5	7263.64	10541.83	9915.32	6942.69	7660.15	6120.72	441.79	390.7	206.9	104.76	172.12	365.73	254.34	109.4	1328.42	134.86	99.2	155.71	4461.47	119.61	144.37	63.45	102.99	65.02	199.07	2566.47	62.37	91.21	45.82	2756.24	91.33	377.27	124.06	140.98	197.43	184.54	71.81	321.61	192.37	355.66	2158.71	74.38	401.07
8904.706	12298.915	15141.333	12525.836	11800.134	9076.114	15159.647	8940.373	13772.219	14155.781	9682.264	9757.756	10095.96	345.104	6590.478	165.194	141.398	207.234	471.383	597.323	198.398	313.796	175.647	389	98.328	6978.91	81.413	182.706	94.527	110.443	271.637	717.224	2695.373	55.955	116.766	46.975	171.542	50.139	370.856	183.244	537.114	4991.333	316.259	115.642	912.323	790.328	155.577	13001.433	76.876	950.622
5701.262	8019.548	9385.298	8026.25	7613.476	6545.25	15363.536	6387.952	8184.726	8321.369	6729.595	9171.083	8153	411.19	473.94	163.226	136.571	185.405	437.19	245.571	171.619	6259.048	369.679	216.714	110.238	6134.095	80.393	83.381	51.976	167.083	65.286	184.655	3689.06	62.321	93.75	50.679	1758.19	68.429	361.571	237.571	243.429	691.107	418.786	66.5	706.786	428.5	342.94	2890.25	80.06	840.167
13256.29	18422.371	22650.799	20090.826	18776.51	17065.081	23180.301	15524.873	23023.591	23013.695	16477.61	19298.73	15070.842	427.309	4330.834	318.595	208.699	268.069	549.633	563.737	414.83	5870.382	339.622	270.027	131.938	5366.089	88.336	169.236	141.313	230.224	227.201	866.602	5059.371	105.78	287.158	62.703	1823.486	64.436	389.575	289.896	1876.367	4112.537	518.838	97.305	1238.317	829.278	181.239	6901.22	74.691	2179.869
5638.937	8318.873	10066.304	7715.19	0	5810.937	8493.304	5887.658	7704.38	6149.101	4478.291	129.456	3800.342	229.367	222.646	207.861	63.329	0	255.684	226.975	118.139	188.43	154.266	101.544	6.658	1222.241	93.43	106.127	47.987	48.81	0	181.481	6099.873	120.215	194.127	42.987	83.127	3.873	108.595	85.532	117.962	108.848	141.658	0	118.595	83.57	695.063	9891.253	79.709	204.481
5451.765	7321.183	9171.626	7469.513	6867.4	4749.296	9016.487	4813.487	8142	8199.217	7911.122	150.278	102.73	695	1216.043	247.878	143.861	195.93	437.461	723.861	162.704	288.183	181.8	593.009	55.774	53.278	153.522	131.035	136.87	118.87	174.93	1713.043	1447.609	61.174	75.817	43.948	176.765	50.809	47.452	286.226	930.783	1936.922	324.27	264.843	679.443	829.096	107.53	6389.73	62.391	1754.33
8772.781	11834.695	13167.495	11893.19	11550.181	10265.857	20560.962	9464.143	11866.105	11890.333	9395.79	16146.333	9922.781	168.695	1411.067	161.762	92.857	128.571	223.781	456.514	156.305	151.019	199.467	176.971	89.971	3070.733	55.543	78.171	45.514	56.781	98.333	264.657	26372.686	63.114	86.981	46.971	97.676	51.933	187.876	71.067	80.886	1414.933	98.914	91.59	217.8	719.067	93.905	5497.876	69.248	231.752
6668.515	10263.182	12899.798	10406.444	9610.859	7709.576	12172.394	8292.879	10465.01	10250.646	7012.051	9181.879	7145.374	304.01	705.939	256.283	87.566	139.434	406.01	535.717	705.434	10166.758	344.354	289.525	90.838	3841.131	111.556	167.99	68.434	62.343	73.01	341.727	7313.475	57.98	85.283	85.576	27234.909	61.141	213.798	182.253	617.475	372.091	136.657	92.323	266.606	202.212	177.747	693.273	257.677	908.455
4557.355	7419.952	8672.952	7133.565	5958.887	1554.411	3697.427	4526.161	6794.726	6557.452	3360.629	1007.177	3155.911	258.387	2027.589	243.831	81.387	228.669	262.29	183.323	380.25	1276.411	144.371	822.823	11.185	2574.968	99.685	125.032	68.944	88.952	52.218	168.839	1250.661	54.96	110.484	45.532	435.492	6.298	195.508	111.379	1361.242	705.331	381.492	87.419	106.492	107.532	202.806	2723.25	72.089	543.597
5220.903	7089.427	9246.702	7345.992	6768.435	5188.169	8220.621	4756.476	6810.089	6837.718	167.137	315.661	280.685	399.605	976.806	564.411	93.976	183.927	343.798	1121.677	347.387	992.282	130.855	75.282	67.089	201.75	113.008	141.565	80.661	121.25	182.871	936.919	3889.032	52.218	91.75	53.782	58.637	50.823	64.637	186.605	679.411	418.226	667.347	146.105	455.056	542.855	749.984	5919.629	69.532	113.96
5678.293	9009.473	11349.153	8996.207	7989.387	6022.74	10448.28	6220.34	8802.433	6839.3	1406.127	1698.527	1295.12	345.84	11708.553	342.287	142.38	423.147	1041.927	608.88	399.593	677.727	106.393	550.14	64.92	1193.787	86.873	418.173	128.687	119.567	125.727	1001.707	2144.707	53.233	87.273	39.953	83.94	48.307	91.893	145.547	7103.08	1236.293	432.433	267.9	1095.093	1406.48	369.393	2279.8	62.42	237.993
9027.309	12991.893	15721.815	13156.421	11962.197	10477.579	14179.41	9713.157	33380.86	12853.376	9641.079	12387.287	9859.528	1025.73	1462.809	277.146	154.348	213.669	303.438	253.5	178.36	1051.949	574.719	215.315	155.045	4061.573	277.326	140.697	88.562	120.719	94.478	652.219	3869.742	70.955	654.433	71.062	118.64	88.388	351.792	219.831	227.039	3629.169	258.764	61.376	407.567	252.68	89.348	6972.59	77.893	889.702
9921.33	15536.625	17973.909	14625.034	12627.864	10496.784	16540.92	12412.648	14588.193	14343.341	10783.875	14039.08	10963.534	418.523	3781.216	557.432	101.034	213.591	1260.125	574.261	257.318	1708.705	91.227	1656.239	122.273	3683.955	90.011	167.432	87.534	132.261	350.295	1173.284	1324.852	45.42	62.568	49.659	116.489	52.75	247.227	134.659	1009.614	4063.295	427.318	121.182	462.318	1274.068	193.466	3101.261	53.909	445.42
8890.581	14838.588	15858.937	14280.218	11731.644	9915.06	14699.222	10405.236	14159.651	14259.099	9615.919	13772.239	11636.225	411.229	1071.451	283.394	155.577	244.782	588.493	192.694	140.109	418.12	686.338	4287.377	188.877	5962.937	151.493	141.665	73.849	80.208	80.585	254.546	1401.944	64.968	98.408	59.236	68.014	81.486	412.993	98.835	800.62	494.151	163.648	77.511	278.761	268.627	87.377	3108.683	69.063	901.25
8767.526	14380.838	15614.545	14786.058	11941.221	10787.89	15225.89	12141.63	14491.76	15606.045	12030.766	17121.578	15524.864	909.338	1242.364	902.305	275.39	390.084	397.331	754.89	303.571	568.974	4312.649	524.526	254.338	9440.065	255.487	220.675	532.623	112.779	164.799	120.818	1646.383	618.039	151.565	77.188	129.682	145.877	918.714	117.636	144.429	549.812	135.877	153.974	151.403	199.688	313.617	4791.221	83.506	749.864
10971.167	16381.094	19088.333	16529.375	16034.604	13380.688	19037.906	14238.885	18971.646	19125.125	14878.354	17065.729	14143.323	649.594	1657.719	309.698	215.552	191.927	1214.469	216.115	180.583	630.802	221.708	286.375	142.229	5415.125	179.333	136.792	90.781	270.542	106.812	240.677	2055.906	70.615	143.167	58.073	65	80.875	418.969	516.052	443.771	3178.979	705.01	81.24	1001.542	548.427	99.354	7154.385	68.948	1233.396
13433.412	20688.735	23599.863	19927.863	17358.431	14102.735	21699.647	15559.559	18000.637	9826.882	180.392	227.255	187.735	647.412	6002.422	377.873	234.314	333	424.137	158.706	185.029	327.529	337.961	73.941	51.324	87.422	143.578	299.176	181.686	209.363	264.902	1080.245	1621.235	54.941	135.186	69.412	63.284	42.196	46.353	201.167	3304.382	3765.431	411.794	158.01	803.088	1526.049	246.059	7214.098	79.696	95.559
3554.457	5931.83	7332.84	5629.755	4503.787	2829.064	5519.106	2920.34	4432.702	4065.649	2087.904	3688.085	3195.606	473.957	506.883	188.298	147.383	165.628	2713.777	866.894	442.585	2784.83	116.553	1411.128	98.862	4021.819	119	129.628	80.149	169.436	103.085	452.074	2649.234	56.447	109.138	62.436	598.021	61.66	200.287	147.67	319.851	5284.064	658.011	134.84	534.106	271.606	68.436	5150.436	60.798	731.032
9586.072	14080.794	16536.01	14074.619	13909.577	11782.021	16949.216	11195.144	14772.691	12656.691	8924.433	12073.082	9353.464	316.773	1761.454	177.309	125.66	209.041	185.722	219.082	108.093	426.423	127.33	117.856	77.01	3481.639	65.196	118.742	74.907	147.278	62.361	340.402	1284.588	62.464	98.278	58.155	156.258	95.732	186.289	291.948	2376.701	1136.536	449.948	95.474	592.412	402.918	115.381	1958.474	77.959	212.247
5474.181	9185.723	10551.596	8601.957	7174.936	5095.202	8911.947	5289.426	7368.436	6889.638	4229.415	5782.936	4476.468	517.755	573.979	208.436	148.66	257.447	1360	928.489	370.309	2071.723	132.319	1775.404	127.926	4605.926	115.649	128.266	66.394	82.064	187.84	1219.415	2025.319	47.404	101.181	48.319	281.851	63.457	339.819	106.798	191.596	1148.766	291.117	130.16	196.766	560.819	295.181	757.521	62.521	894.096
4759.149	7627.553	9115.234	7549.638	6869.17	5921.904	9134.5	6188.66	8171.404	8239.426	5889.043	7729.936	6348.436	346.638	470.723	135.17	94.862	156.83	578.085	265.106	101.979	173.447	276.298	212.404	121.904	3962.447	61.032	86.383	60.851	86.032	73.202	263.191	3596.968	59.67	109.713	48.319	50.266	77.894	335.574	119.309	140.021	1176.33	206.309	71.096	208.649	163.798	249.096	5028.404	72.681	656.67
6216.631	10449.214	11097.119	9945.429	8229.071	6183.262	9776.762	6455.869	9191.869	9055.964	5659.595	8393.762	7662.488	585.405	2858.06	293.607	163.762	261.536	290.798	287.929	164.095	713.048	241.06	663.619	186.179	6990.988	151.869	182.536	106.44	110.143	269.631	657.524	808.226	72.405	93.464	62.131	92.988	102.524	467.881	145.19	991.143	2311.845	238.69	111.369	518.155	1302.762	112.821	1097.107	65.274	612.06
8355.792	12127.802	13696.822	11402.564	10196.079	7913.297	11952.267	8218.396	10163.683	10234.871	7970.653	11318.683	8519.109	585.713	1219.792	631.376	157.465	216.238	478.03	469.97	221.634	733.248	270.535	651.673	154.416	4276.347	134.317	113.317	72.465	111.069	150.842	842.079	1688.099	52.634	120.505	56.851	78.752	82.604	315.505	124.634	877.713	4305.941	223.99	107.149	265	330.396	161.881	7795.624	64.396	1037.109
8509.062	13073.901	15676.346	12828.173	12811.926	10294.802	16903.938	9710.358	14342.938	11806.975	7581.506	8933.272	6773.506	316.84	1914.321	206.951	97.654	126.148	278.198	348.185	111.716	213.16	212.975	194.346	95.852	2344.741	66.481	114.235	67.605	108.593	127.642	574.222	4105.062	57.074	106.79	51.21	61.037	122.494	209.259	111.358	1154.457	3116.012	265.79	71.506	393.37	342.914	112.469	6320.012	59.679	710.988
8662.265	12178.744	13841.462	11579.128	10984.812	9432.855	14395.769	9865.641	12812.752	12104.205	9131.291	12406.085	11056.419	615.786	4921.188	285.573	176.368	199.863	500.684	286.145	164.402	280.051	157.274	185.564	135.479	3978.496	136.137	166.632	120.034	138.94	220.821	398.137	2339.308	56.043	92.966	60.085	198.932	74.462	380.35	150.026	217.017	1648.53	338.188	82.265	624.65	244.812	111.829	2086.88	65.436	535.684
6484.816	9612.439	12524.214	9833.622	9452.735	6922.408	11541.622	7364.561	10672.602	10205.061	6479.224	8030.327	6894.541	727.561	844.194	358.714	255.612	298.102	634.245	480.776	180.816	339.418	433.541	210.643	151.98	6289.02	134.051	134.429	89.847	145.418	73.786	302.592	25952.929	104.398	298.847	68.541	82.633	108.602	563.898	97.582	182.133	218.98	276.459	66.592	372.857	240.418	145.827	34969.459	69.735	230.929
5593.402	6965.422	8682.216	6926.343	6432.902	4958.324	8240.363	5232.941	7102.422	7126.186	4769.118	6426.471	4983.196	657.324	725.902	236.294	202.137	248.431	429.216	218.637	203.824	412.637	483.863	212.363	147.52	2745.412	193.333	206.627	100.637	277.029	80.176	656.216	8193.431	85.931	251.461	71.147	91.529	80.971	284.098	308.892	407.804	159.373	508.196	80.157	678.196	421.02	211.412	33557.333	83.078	1322.137
3581.184	5296.793	5192.897	5399.046	5246.322	3684.345	6919.966	3059.552	5407.782	5505.77	3436.943	2754.345	2332.954	395.989	1231.115	123.954	97.057	107.885	58.828	66.092	75.494	105.621	170.989	119.644	60.678	689.747	119.023	288.207	67	292.92	44.218	645.31	421.483	34.989	78.011	75.736	162.92	44.529	99.552	527.195	3236.322	1402.977	646.724	60.862	811.943	237.874	57.977	57.368	72.736	240.011
6860.168	9970.86	12592.925	9760.121	9011.589	6420.103	10570.374	5702.542	7907.925	6910.168	3799.093	4719.056	3092.766	431.963	909.364	337.645	146.037	221	326.449	496.598	206.196	562.776	148.832	1152.477	87.075	1717.86	108.757	140.636	74.533	90.477	133.776	675.766	893.28	62.458	98.533	60.234	70.673	52.888	101.336	117.813	498.318	1013.654	298.056	101.486	285.757	457.336	521.533	5166.785	65.121	280.486
17271.01	24650.216	15924.907	13279.959	12715.959	9374.268	15723.825	8672.546	14245.01	10752.722	6337.897	3695.443	3016.598	267.876	2612.361	128.763	83.66	134.062	307.567	276.722	93.186	119.649	102.34	117.763	110.155	1904.216	146.196	185.588	53.289	76.835	81.227	707.216	6588.495	75.794	119.289	49.619	75.237	48.32	150.34	98.474	223.062	916.67	116.928	71.536	246.247	472.299	166.103	7206.897	57.165	180.299
10003.156	14742.248	18124.232	14798.477	13451.993	12006.43	16904.205	13016.636	15269.046	15298.556	11214.334	14635.844	11289.954	928.235	4056.927	478.712	229.864	304.464	675.331	374.06	175.629	268.212	246.685	221.47	120.755	4307.275	244.748	251.371	143.447	127.57	280.728	579.043	9461.308	69.599	151.523	57.851	98.838	75.904	293.301	147.036	443.781	6244.132	260.781	73.742	409.089	439.719	154.589	15469.219	70.719	550.483
3044.522	5459.478	6889.067	5364.611	4942	3317.633	6593.778	3954.422	5811.222	5890.344	3747.889	5403.267	4948.089	447.789	335.311	238.667	118.4	175.467	216.889	135.7	114.067	159.611	99.778	2328.444	133.1	2983.833	93.2	71.189	59.533	58.878	84.522	713.8	968.222	59.156	84.644	57.756	103.578	45.656	246.678	95	149.967	4659.133	163.944	82.022	206.8	227.189	102.489	1282.967	59.867	205.267
6563.288	9934.689	12756.977	10110.803	10086.47	8394.826	13188.705	8816.341	11944.477	11883.114	8262.023	10484.689	8309.992	321.318	1984.318	158.75	111.773	124.348	321.659	229.826	65.235	682.992	169.682	119.871	103.5	2466.068	73.848	101.356	72.583	97.765	54.856	302.318	3173.97	54.121	98.106	50.182	1085.288	62.697	166.674	128.409	2310.712	2873.992	369.091	87.091	460.674	301.758	132.659	5793.848	89.212	416.818
5498.26	8321.604	9963.25	8207.854	7991.812	6494.375	10551.688	6214.26	9094.667	9885.365	5965.604	8292.083	6605.427	205.573	323.281	184.229	99.156	119.312	153.562	320.917	104.708	258.083	238.573	105.083	122.583	4920.208	60.396	62.417	58.323	93.385	89.167	243.25	2329.177	59.604	91.333	57.167	68.812	173.583	280.125	117.115	147.531	260.573	165.094	68.885	213.729	124.99	116.375	3986.875	73.156	339.052
8992.384	14440	16799.741	10585.054	10402.098	7002.107	12038.304	5831.571	9999.768	9213.482	4892.277	4449.554	2808.375	235	2898.241	252.866	97.33	127.759	108.518	189.286	106.188	134.295	135.625	104.795	61.688	3097.67	57.536	119.955	78.518	76.509	139.232	265.464	1781.482	44.196	83.804	43.098	59.795	110.196	121.277	129.839	1947.107	7148.25	252.741	95.786	320.321	309.973	96.804	4915.777	84.884	167.33
11568.885	16749.042	20100.354	16500.052	15207.719	12051.479	19620.281	12778.292	16824.781	15309.396	11338.854	15462.812	12519.698	1143.375	11133.792	453.792	240.74	606.729	598.135	268.562	167.833	466.031	432.635	1934.042	198.094	5249.875	315.01	492.292	210.396	134.156	110.615	1149.188	1732.177	63.052	88.625	48.281	72.844	439.26	381.479	171.375	4447.167	4181.073	282.823	351.167	887.104	1649.552	106.958	3270.104	62.083	906.76
5478.757	8750.243	10278.208	7906.09	6412.792	4360.535	7822.688	4073.764	6198.146	7835.014	4210.625	6204.528	4578.361	393.556	3791.062	147.799	101.535	146.806	571.861	191.514	95.757	650.514	288.715	960.979	151.479	4467.833	68.424	153.021	68	108.292	219.097	786.292	900.021	52.889	94.465	61.306	138.306	72.049	215.507	124.958	919.674	4279.042	325.646	86.91	483.125	945.528	130.757	2192.028	95.91	581.299
7157.984	11883.995	12912.391	11494.354	9870.927	7571.094	12637.74	7613.312	10983.5	11231.594	6205.188	8258.396	5919.057	411.708	5853.974	297.099	120.453	242.76	574.557	1551.531	486.495	3476.557	297	514.865	101.542	4279.5	140.969	313.531	130.099	142.146	112.995	757.547	3164.979	59.885	136.917	60.911	506.036	146.927	237.51	127.229	4968.844	1819.406	412.901	142.323	668.286	927.312	102.125	9730.052	59.104	548.823
7940.208	12453.198	14134.698	12389.472	10637.047	9961.858	13484.481	10820.566	12504.104	13117.764	10616.575	13988.151	11485.085	387.623	1219.387	273.717	144	174.915	598.047	536.264	318.868	4515.736	213.142	191.16	88.028	3481.377	71.443	104.132	48.566	249.396	96.991	379.075	6583.509	56.113	128.302	44.764	5935.84	70.226	235.123	305.236	286.5	1459.226	566.538	89.83	573.283	453.557	95.132	9235.642	75.547	964.311
9068.448	14031.024	16461.776	13251.472	12037.824	9988.056	14879.576	10593.72	12981.88	12080.88	8408.152	11782.696	9201.224	293.864	396.36	160.312	185.76	121.592	264.704	872.64	242.504	295.528	202.696	238.016	91.984	2867.496	89.08	78.648	67.256	60.376	64.64	360.632	1340.16	50.376	87.504	44.944	76.6	52.296	166.264	75.216	256.648	517.584	165.128	100.408	236.936	180.384	115.664	8464.216	84.736	886.4
9159.112	12634.68	12942.68	12682.28	11752.192	11224.448	13743.536	10401.352	11459.552	11321.256	9132.472	11856.576	9550.72	233.824	2115.672	127.48	124.888	130.464	279.472	228.304	112.544	162.072	119.92	143.768	91.144	3540.544	63.504	75.76	64.808	72.16	178.688	509.576	1419.808	46.544	96.28	46.304	58.904	53.488	200.544	82.024	561.544	8869.96	123.248	83.72	254.656	406.6	76.136	2434.216	93.704	274.848
6256.535	9930.089	12616.701	10196.873	9192.535	7389.783	12158.439	8380.707	11472.14	11370.357	8238.357	12024.293	10640.363	744.14	625.248	338.038	186.803	202.032	338.344	312.439	157.261	238.936	359.452	192.013	154.573	4633.745	217.197	132.898	75.459	96.987	84.178	232.548	3752.07	66.076	99.701	58.854	83.573	68.573	456.318	117.688	249.191	1260.185	152.178	72.191	204.522	197.605	91.803	5575.408	63.369	441.197
22150.474	32091.653	34905.411	31933.221	29223.284	25053.916	29502.421	24275.926	25853.695	23877.747	8942.084	7499.158	5265.642	729.737	12776.842	379.021	166.632	459.084	196.6	152.905	145.411	239.747	182.884	112.979	68.642	788.642	143.347	295.442	254.968	227.737	866.421	1590.8	1074.432	51.116	113.305	49.632	54.189	46.905	96.884	332.653	475.547	22963.705	540.253	401.663	1355.611	1701.295	233.884	11799.589	60.021	253.179
6879.063	9309.289	11534.075	9688.824	9245.132	7741.616	11688.969	6544.61	9583.887	9671.126	6780.138	8540.421	6814.597	326.453	631.182	176.736	115.692	143.063	242.138	371.447	142.673	198.969	182.698	146.365	93.428	4300.22	68.226	69.34	82.289	80.755	94.698	325.094	3523.333	62.918	116.604	48.509	91.698	54.377	273.78	94.786	523.981	6116.887	134.748	71.723	279.314	185.472	96.698	4000.283	74.604	406
3970.134	6630.378	7641.317	6189.28	5370.829	3678.841	6657.024	3302.366	5074.341	5214.549	2470	4212.195	3537.695	263.524	4030.585	243.244	87.707	145.378	1159.024	737.159	188.976	1317.939	131.439	1814.122	89.854	2727.732	60.171	148.122	82.963	83.39	190.732	620.415	834.134	44.951	64.146	56.061	169.159	50.646	124.841	114.768	171.573	1881.024	262	122.622	429.537	1113.732	127.207	1058.317	83.244	208.183
6710.622	11286.183	14589.073	11492.829	9722.854	6843.915	12061.488	6981.805	10158.463	10826.976	5724.207	10087.354	7275.585	467.732	14125.146	544.963	197.744	472.439	2273.354	2593.122	825.707	3196.366	355.012	1688.707	239.878	7134.28	105.671	486.695	164.817	139.939	142.39	1449.768	2353.171	61.854	113.476	70.024	389.22	115.463	396.159	125.207	6000.671	1495.232	909.659	176.768	1128.073	2337.573	89.122	2582.012	76.915	535.537
5059.771	8398.15	10071.443	8305.357	7553.814	6044.757	10114	6081.136	9089.214	9029.093	5802.971	7871.971	6102.271	242.536	221.571	211.921	78.643	135.179	282.95	288.329	185.907	415.986	160.186	151.836	87.85	2149.121	95.621	113.971	56.921	83.15	52	168.971	2352.421	48.157	83.479	54.607	2593.407	67.557	165.121	99.886	138.329	262.586	170.293	56.193	205.707	124.314	154.293	1052.993	61.086	646.643
7471.422	10448.01	12046.343	10729.627	10430.922	6466.824	11688.294	6031.922	10163.833	9751.02	87.833	92.549	94.951	620.127	2791.931	238.853	207.5	163.539	119.667	156.108	134.843	164.706	72.353	61.559	66.892	32.735	114.363	193.373	85.137	302.147	63.108	658.873	2694.039	51.412	105.235	48.059	97.696	46.412	55.657	391.216	3191.794	2327.412	752.422	62.784	1345.627	327.49	77.912	1451.824	64.382	73.314
11031.292	16720.486	19556.792	16319.069	14409.632	12105.66	18328	13405.812	16250.924	16150.604	11757.451	16157.771	13777.201	473.062	3905.361	175.326	155.701	231.278	830.347	261.368	134.889	333.674	220.507	211.514	116.25	5558.59	94.764	172.528	92.451	180.465	181.097	448.139	7896.097	63.069	126.965	42.882	159.132	76.292	399.854	147.736	670.722	2803.389	450.333	71.938	498.167	482.375	100.479	7219.771	73.438	532.986
7052.709	11784.791	13321.407	11403.674	9590.86	7790.721	11841.628	8065.791	10907.256	14807.14	7596.523	12992.128	9956.267	317.651	1402.419	247.605	140.326	273.151	3509.36	1502.453	572.453	2182.477	269.779	6022.756	194.14	5425.802	77.86	105.372	62.174	61.988	72.43	486.221	1827.663	49.64	123.5	53.419	464.36	75.872	320.477	87.663	1159.674	1084.791	294.43	102.837	202.721	507.698	229.686	3853.465	82.14	1032.291
6196.272	8701.854	10564.097	8883.029	8213.456	7575.291	10295.32	7783.913	9602.583	9904.117	7415.961	8556.951	6528.233	168.699	278.748	114.146	70.019	92.427	361.961	173.194	152.107	203.466	194.107	221.058	87.117	2806.641	51.049	78.66	52.214	54.33	64.495	244.524	5073.709	66.476	121.466	48.845	67.35	49.32	121.971	107.039	140.612	2593.951	138.825	69.641	167.456	217.67	160.379	10899.573	83.194	411.243
13409.477	19081.66	21673.906	19138.455	17782.302	14405.502	21610.077	13641.034	18628.847	17578.757	11549.072	11651.043	9552.536	289.638	1003.145	231.557	90.596	161.536	221.579	703.668	500.2	10131.021	307.894	422.685	171.332	4603.843	100.315	121.302	61.421	56.315	135.851	234.353	1835.651	57.034	85.885	60.728	18417.996	136.357	245.034	67.719	141.643	4727.311	132.345	61.106	164.923	171.604	101.749	1217.651	92.472	1728.974
8678.355	12391.488	14173.38	12426.909	11693.868	10074.669	13038.81	8945.074	10675.777	11657.38	8934.959	11718.826	10166.322	456.157	1033.116	226.512	147.562	277.826	396.893	953.19	250.868	411.669	2660.628	318.76	171.157	9842.843	103.521	116.876	97.397	62.595	84.612	132.017	2380.81	590.884	142.405	53.81	321.455	84.463	575.521	91.645	142.983	742.653	83.479	217.587	158.719	128.223	143.124	11906.364	80.438	558.364
6149.312	10108.238	12209.181	9615.738	7886.2	5091.825	9682.869	4814.906	8189.269	7919.638	4331.719	6818.1	5653.438	717.425	5094.869	255.1	235.444	347.438	492.769	595.656	320	937.912	312.206	621.062	150.262	6694.519	149.612	345.775	97.462	323.194	123.694	815.838	2050.862	71.088	152.681	52.981	111.694	73.269	371.8	489.706	3388.394	709.806	921.55	96.1	1257.831	1300.906	89.388	4890.2	68.431	1230.069
7925.283	11459.811	14692.915	11405.009	11075.132	8964.151	14298.151	8741.104	12084.104	10522.745	7077.028	3770.764	2902.821	301.16	316.632	186.481	83.557	107.217	262.868	269.906	94.717	400.84	139.594	118.604	72.245	1098.311	85.179	62.264	66.557	91.736	54.094	195.189	2673.5	47.481	78.491	48.321	105.858	63.057	86.34	196.896	154.877	111.075	278.83	80.019	329.217	189.934	1044.415	4321.443	58.887	181.792
12547.912	18601.069	18157.843	18533.176	16467.853	14690.667	17667	14531.882	15614.784	17875.588	13187	16155.784	12313.569	188.824	1053.971	97.314	81.176	118.922	764.833	165.353	105.108	216.706	144.176	350.657	89.235	2166.814	96.941	84.167	50.853	63.814	79.647	324.461	4992.941	54.118	92.216	49.882	69.363	64.804	108.696	149.422	493.804	2161.098	150.971	93.392	224.696	203.275	92.373	1786.52	69.824	187.931
8300.548	12429.817	14227.8	11739.939	10461.843	8492.591	13251.461	9418.452	12112.522	12141.948	9243.965	10925.113	9137.365	623.157	3009.957	295.713	135.93	281.843	337.278	391.652	147.287	544.991	294.843	1296.765	137.878	5034.096	141.409	211.287	129.87	151.67	133.104	767.783	992.661	75.574	102.583	67.235	111.2	59.026	393.235	121.861	2106.73	1313.496	263.339	210.235	382.6	726.774	122.2	2549.009	59.339	804.2
6071.324	10468.546	12051.333	9731.185	7852.556	5685.194	9945.444	5849.25	8157.565	7869.12	4847.861	6965.213	5432.417	554.148	1920.63	426.769	147.676	245.204	623.815	1106.935	388.907	1700.037	142.769	1376.37	137.694	4542.639	135.556	184.546	85.435	110.361	270.704	1219.852	2351.167	49.074	103.204	50.185	183.639	66.713	320.87	108.602	350.185	3602.278	382.417	187.787	287.88	916.907	243.028	3938.13	70.935	924.25
6015.185	8736.304	9396.446	8218.424	6193.424	4385.065	7808.848	4400.62	6207.152	6526.587	3557.935	6022.109	5575.891	513.62	4494.565	248.283	145.228	281.435	489.13	122.5	104.022	291.163	399.207	543.522	150.174	7092.685	121.576	170.609	95.728	83.511	211.478	604.174	1192.772	39.543	93.348	46.859	56.978	58.391	362.424	69.88	2074.446	3087.88	186.576	109.348	398.043	793.283	241.565	6511.576	76.75	1161.533
12249.913	17770.167	18474.111	17291.563	14982.032	14610.127	17066.119	13357.071	13324.143	14010.04	11546.603	12035.794	9151.532	243.603	2668.754	151.698	100.278	339.548	181.111	464.897	142.444	540.222	161.508	201.984	84.579	1519.794	49.016	84.46	68.524	55.254	210.571	936.27	2125.27	64.905	110.46	50.698	79.571	61.302	116.087	91.206	226.865	886.405	123.421	106.913	265.365	510.302	78.302	3939.405	79.262	210.452
6537.774	10827.256	13387.165	11437.383	10291.489	8129.91	13490.782	8529.323	12269.451	12390.932	8204.241	11789.361	9215.639	294.827	4149.09	194.752	133.451	169.571	198.053	180.188	129.331	320.932	174.805	203.639	134.767	3313.729	74.489	113.865	88.444	136.609	157.865	231.872	2890.759	60.068	116.248	61.805	67.865	57.526	222.977	139.782	1724.368	2157.782	351.474	81.699	526.241	217.008	147.218	1842.211	69.226	4628.233
6238.303	9268.727	11761.091	9279.596	9232.818	6933.515	10808.859	7171.232	9376.768	9624.475	6569.394	8019.768	7022.152	333.798	500.152	202.798	122.131	158.535	381.485	1191.222	513.343	2077.596	195.939	215.96	96.596	4255.909	96.616	106	60.283	73.778	64.071	102.596	1598.394	54.717	116.949	52.354	8648.758	72.374	263.313	121.616	167.283	238.333	236.98	74.556	193.616	178.394	259.475	9217.818	98.495	464.889
10519.93	15643.525	18355.082	15553.677	14558.006	11744.367	17534.968	11883.709	15226.354	16627.475	10949.076	14766.449	11551.924	497.753	8404	291.918	130.633	382.234	437.209	1350.399	233.69	262.361	176.975	821.949	148.063	5002.791	91.165	312.342	113.601	98.911	143.063	1426.272	3688.639	53.456	111.778	54.323	77.519	173.348	330.582	128.285	3604.861	1840.652	514.658	110.867	670.557	1644	87.823	7046.247	72.709	745.728
6710.196	9409.777	11279.188	9397.643	8692.955	6450.812	10837.482	5954.348	10198.464	9721.446	5608.598	6250.321	5476.705	727.562	9298.509	282.938	149.027	315.366	1758.411	482.259	158.286	256.491	135.304	855.339	107.277	4124.17	194.893	461.312	148.473	195.473	106.312	1671.777	1496.027	52.857	141.009	53.062	86.143	79.973	287.902	388.732	6502.152	1177.08	470.955	117.411	898.33	1008.241	77.902	1799.571	58.268	218.777
9534	13800.618	16906.676	13347.005	12886.034	9908.657	15642.28	8277.599	12544.749	10813.541	6411.483	8036.266	5818.551	226.251	1280.71	137.715	91.966	116.807	226.333	239.671	120.517	165.928	132.841	118.063	75.386	2299.841	78.57	93.164	66.7	60.217	120.812	284.111	324.304	56.86	104.319	48.159	63.483	61.739	150.647	95.386	130.266	4446.329	129.971	85.285	253.758	241.058	107.56	3549.179	71.585	1081.396
9331.918	12668.439	14709.531	12797.918	13142.276	10415.908	17207.327	9471.133	15079.459	9280.388	6207.235	8441.582	7067.878	275.612	2285.041	152.235	102.969	158.98	272.48	227.102	110.173	169.531	119.357	120.673	89.306	4102.918	61.592	95.357	74.602	74.316	146.969	432.633	672.276	73.51	101.02	48.796	59.449	56.898	231.224	93.367	122.286	4654.408	139.908	76.724	463.816	295.857	78.122	3079.408	69.143	147.704
7659.368	11425.382	13585.52	11276.711	10824.73	8741.368	13463.579	7754.507	10736.039	9556.533	5900.355	6332.678	3873.842	686.138	862.092	189.855	137.868	156.967	258.395	233.592	129.849	274.263	169	128.309	81.737	1667.842	98.191	137.408	58.711	286.539	84.039	502.513	4214.678	46.934	110.52	46.375	57.092	89.987	140.322	616.664	578.296	1343.882	718.296	85.914	792.908	362.671	69.066	9353.566	57.257	434.743
5268.181	7664.433	9748.024	7668.63	7123.331	5161.354	9088.118	5162.693	7708.181	7551.409	4860.669	5515.48	4424.386	438.22	6775.535	348.472	194.811	302.15	321.63	182.386	140.858	248.362	145.087	364.827	97.394	3685.52	116.323	362.748	139.89	176.677	93.425	1207	809.252	53.724	98.433	52.906	63.528	57.953	212.307	175.906	5530.685	1404.921	321.795	95.299	603	913.819	65.898	620.283	69.669	207.528
8007.037	11038.421	13120.411	11615.804	11071.252	9692.075	13118.963	9023.822	12333.112	13331.299	9933.084	13166.71	11225.449	281.963	4649.916	176.159	110.953	230.832	389.664	697.243	664.224	401.486	307.72	249.729	140.374	7755.804	78.701	165.467	85.056	73.551	54.075	440.804	4102.85	64.112	103.14	53.15	2492.813	67.925	529.579	99.617	3754.467	2478.822	182.701	96.299	477.813	272.981	79.692	6334.159	68.729	762.243
7878.965	12550.953	15447.341	12375.559	11177.482	9211.553	14492.135	9717.506	13009.888	13080.835	8722.212	11130.859	8648.735	563.435	456.747	256.9	117.847	170.259	533.694	323.476	233.006	1677.641	536.482	205.682	115.824	3403.524	189.706	140.447	79.5	78.324	72.641	327.776	6512.271	82.353	211.182	61.353	5983.388	70.629	234.335	96.094	139.959	289.812	144.876	58.224	240.171	131.171	313.582	28918.147	91.847	504.306
5576.05	8157.899	9752.622	8196.218	7339.899	6019.017	9037.185	6423.193	8403.613	8203.874	5807.588	7733.513	6964.824	335.706	577.134	189.79	113.378	264.782	662.361	407.866	144.84	332.555	684.966	238.471	138	7107.454	77.403	99.571	64.395	71.899	51.958	230.966	13916.387	68.748	176.42	52.235	94.613	110.412	498.966	66.521	87.277	614.782	141.866	63.849	140.95	100.134	135.79	24029.319	74.235	621.361
9232.396	13117.275	16285.797	13596.43	13004.903	9078.826	16317.652	8324.28	14138.778	14491.478	7571	9237.749	7323.019	438.13	894.077	203.464	147.609	170.304	1389.715	232.681	173.024	336.952	210.647	344.807	135.034	4963.116	122.068	121.082	75.005	156.937	81.734	175.435	10632.787	55.275	97	53.783	73.966	67.343	245.976	415.14	345.836	821.068	567.251	148.657	960.671	349.159	436.638	3857.58	166.836	632.821
6827.132	11185.512	12435.473	10025.14	7850.775	5887.829	9619.837	5851.016	8526.62	7647.946	4714.07	6249.667	4491.899	558.69	5092.86	394.372	147.814	367.636	863.798	1094.225	522.388	1917.349	198.736	1416.31	124.085	3100.302	123.326	315.961	109.279	128.318	257.085	1051.496	4277.605	62.953	125.682	48.419	160.969	66.411	218.605	136.326	1758.907	1333.279	779.752	142.101	546.085	1196.884	203.411	7542.984	59.054	1046.915
8271.957	13361.085	15618.213	13607.355	12899.468	10050.589	16196.95	9728.702	14359.291	14911.723	9351	13466.383	10433.305	391.631	1064.135	190.121	207.901	198.695	347.773	150.617	153.929	423.234	269.085	241.291	118.411	5258.652	78.78	90.879	67.631	228.858	64.319	128.475	771.291	56.943	93.362	51.645	89.518	97.305	230.142	463.667	485.071	181.206	644.539	110.326	721.908	566.142	136.433	4775.156	96.667	733.624
7412.598	12142.415	11959.024	9257.793	7922.146	6077.134	9771.415	5915.524	8438.134	6185.22	3203.476	608.049	203.561	289.512	8444.366	164.793	67.183	172.683	744.537	567.427	269.024	1104.768	101.829	247.939	56.902	147.171	110.549	434.744	88.268	71.037	90.634	1048.72	1810.268	56.329	147.024	56.402	85.122	54.902	61.232	73.72	5653.549	1694.561	546.293	135.829	504.037	1262.488	118.768	2894.537	64.5	235.805
7740.008	13050.556	15703.124	13064.722	12179.083	10625.162	15362.992	12294.859	15977.332	16384.664	11968.826	13516.539	10861.224	457.232	2814.876	205.743	119.585	170.154	464.506	1481.656	772.017	3671.087	257.963	302.195	198.32	7388.768	96.929	137.498	75.506	196.693	75.394	277.133	9831.299	93.797	152.826	56.237	12786.365	110.809	609.05	260.473	2989.12	1617.842	607.905	84.241	725.855	366.896	83.27	13147.075	60.888	548.133
4265.615	6887.712	8693.808	6978.625	6547.135	5081.337	8873.731	5684	7968.76	8225.971	5416.99	7888.202	6498.096	153	234.817	109.981	79.096	96.413	251.375	111.346	75.606	147.519	97.01	97.404	59.942	2069.952	57.837	68.731	65.981	80.221	74.923	145.26	2526.115	44.827	91.154	43.75	78.115	42.846	113.115	118.865	167.26	3983.077	228.663	75.712	226.692	197.962	173.135	2808.067	66.288	378.106
9519.782	14285.57	17035.927	13991.224	13266.782	10724.758	16559.109	10882.412	15164.152	13544.333	9344.297	12396.455	10388.006	324.83	667.945	284.509	120.37	184.921	354.37	1137.776	591.733	4260.909	216.679	304.97	139.248	5083.685	101.067	144.612	67.612	84.273	62.964	250.236	2089.006	95.103	108.061	59.388	21685.515	144.448	384.242	128.43	216.861	972.042	192.745	64.273	182.194	162.952	173.988	3199.503	111.721	619.855
10203.885	14996.698	17424.75	14601.646	13768.5	11987.448	16574.26	11567.708	14813.427	13056.656	9568.208	11987.76	9528.75	360.479	3062.292	216.573	100.594	146.625	192.979	473.635	185.75	227.177	169.604	176.875	101.531	4680.333	87.719	154.125	90.302	109.229	151.49	517.271	2751.125	67.062	118.49	49.427	597.521	121.719	358.125	119.906	1835.125	1878.333	225.646	75.823	409.51	453.042	82.125	7251.76	67.302	861.5
9607.277	13082.969	16452.592	13519.546	12617.6	9501.554	14563.377	8840.838	13591.546	16138.238	9169.977	11256.377	8126.423	470.038	10213.854	214.331	112.515	441.646	488.638	405.369	252.915	517.669	349.677	3434.069	181.223	6127.708	113.762	341.762	130.569	123.238	86.1	1569.231	2675.177	64.177	106.477	55.215	196.838	74.154	387.315	189.692	5340.246	1189.831	327.831	100.369	1054.408	1988.108	103.285	3765.692	66.085	1007.769
5896.45	9271.725	11726.8	9225.85	8473.188	5528.05	9195.65	7578.725	9985.738	9921.562	6501	6580.338	8018.838	342.85	1312.962	126.788	87.3	128.85	569.125	142.925	102.038	174.938	130.925	281.938	52.75	3749.3	85.338	72.488	82.788	131.862	113.125	99.4	2810.138	59.775	104.088	57.988	121.612	48.65	357.838	118.925	126.988	4086.775	313.512	85.988	236.462	174.688	108.575	5507.15	79.05	572.125
5654.704	7510.824	9709.889	7543.435	7024.898	4868.037	8992.194	5135.435	7546.704	7185.38	4332.176	6368.426	5553.019	336.778	349.324	225.935	131.722	169.509	198.991	253.769	129.731	272.037	204.667	231.944	96.87	4292.769	91.352	97.028	119.972	140.824	89.519	266.556	3825.963	51.796	137.37	48.741	87.259	55.5	297.13	139.074	193.074	3120.88	403.713	66.111	505.157	319.75	83.12	5822.565	71.843	707.463
5622.942	9527.661	11023.008	9108.388	7527.554	5064.901	9575.744	5523.438	8340.355	8167.942	4423.455	6129.083	4679.083	497.86	1402.983	285.198	151.488	251.322	2308.066	368.198	223.901	1554.785	165.554	2475.471	163.306	4626.463	139.149	146.182	77.876	113.165	148.57	585.736	1731.099	63.008	100.512	54.488	355.81	76.207	299.488	147.826	1110.05	1790.24	240.033	136.975	423.901	709.488	125.479	1893.603	58.273	759.603
8346.751	11821.856	13230.159	11450.796	11010.527	9194.095	13691.07	8993.537	11557.433	11585.204	8931.378	12834.502	12594.577	898.095	719.716	244.423	218.453	275.736	481.711	231.02	204.507	301.96	301.667	285.706	147.08	6044.9	122.473	110.95	79.259	242.239	74.652	489.512	1209.358	62.328	99.483	60.244	96.751	84.01	554.075	566.945	388.224	1199.214	784.318	83.876	1287.119	676.398	144.801	4868.463	86.532	1219.96
7014.375	9640.045	12135.42	10302.693	9640.534	7028.17	11167	7174.114	9484.386	5863	76.875	101.659	90.625	403.034	2551.727	317.886	131.352	215.341	1597.307	1125.023	503.034	1949.727	145.33	71.023	55.148	46.17	92	200.83	83.182	84.545	174.273	1067.068	3863.239	71.614	97.511	49.739	50.33	46.75	61.977	112.909	2718.409	1501.5	392.125	130.386	425.318	1077.886	139.261	4303.977	62.625	94.727
10021.984	16214.081	18727.532	16151.629	13923.935	12358.629	17928.113	12247.258	15283.242	15255.605	11184.371	15210.419	12127.29	2110.621	4019.629	1053.234	425.081	538.653	755.621	2248.548	1258.984	3619.435	382.331	354.129	238.863	7795.46	489.282	388.565	208.266	188.5	213.702	527.331	3769	98.29	184.992	82.952	19029.944	87.944	461.863	239.806	2079.669	2662.185	480.597	79.798	423.944	451.234	72.056	7049.315	79.282	1049.589
4502.295	7096.09	8251.833	7229.397	6423.474	4626.115	7882.051	4544.654	6669.821	6535.705	3662.846	4934.833	4106.577	320.282	5382.244	199.641	120.615	312.179	331.821	894.808	291.026	1408.141	239.769	333.949	101.897	3203.141	102.359	255.192	126.141	115.449	107.474	747.949	3242.256	53.218	137.795	56	300	79.641	176.756	104.936	3637.897	1141.372	282.667	189.41	516.282	1367.603	88.91	4368.641	84.397	612.346
10007.361	14430.19	17015.061	14445.429	14344.388	10601.293	19060.408	9997.878	17407.918	16250.939	9026.245	11379.51	9339.361	384.537	399.891	217.959	129.381	194.912	566.98	352.707	159.694	241.871	308.224	180.524	135.673	4304.49	93.088	116.905	73.857	86.204	75.762	140.388	4464.565	100.68	120.075	60.068	57.612	77.34	327.422	178.755	155.844	3666.565	170.741	75.49	262.224	120.102	137.728	10041.415	65.707	366.973
8199.306	13017.016	14419.686	12954.667	11202.839	10230.643	14520.565	10811.482	13614.604	14369.824	10867.471	14548.553	11935.078	554.835	3445.361	231.216	206.855	229.02	411.996	246.024	175.824	379.184	226	458.635	133.039	4964.298	132.941	175.478	97.875	360.675	226.49	375.447	2038.824	66.875	113.941	58.035	418.235	82.773	392.769	224.463	329.494	4785.765	817.224	79.757	984.118	681.216	116.518	7287.722	64.502	743.212
6845.695	9785.838	10175.21	9920	9491.019	7416.705	12046.343	6613.638	9868.276	9364.571	4969.419	7026.124	6276.4	243.762	2091.257	137.781	93.448	127.619	164.352	537.771	347.171	894.076	107.81	107.781	84.771	4724.876	68.038	113.248	65.41	99.181	51.943	417.01	1552.352	57.924	106.59	54.352	2060.99	96.695	281.238	132.305	2726.276	2141.6	271.495	72.162	461.495	260.305	66.314	2221.114	58	427.686
9795.935	14390.598	17206.348	13706.163	12795.761	10794.88	16051.446	11301.793	13676.489	12294.402	9727	12115.533	8841.989	444.413	4312.87	198.261	128.761	151.261	615.913	202.793	113.239	297.054	204.337	179.38	120.598	3238.13	127.272	180.293	108.38	155.717	214.837	528.261	3273.772	53.967	111.848	49.815	63.185	79.435	281.891	149.337	209.457	7531.761	391.37	89.402	719.087	507.457	148.913	7060.674	63.522	722.902
4774.211	7540.356	9100.711	7345.422	6951.2	5526.056	8513.156	6151.4	7760.578	8519.4	6407.678	8952.544	7118.489	374.111	379.744	138.522	82.878	125.7	133.278	149.011	94.233	335.022	123.989	141.133	78.933	2829.122	65.144	60.344	70.678	55.022	49.989	117.533	9698.056	61.767	79.511	51.956	62.8	40.967	115.956	98.511	154.1	133.322	151.9	87.378	147.878	136.467	96.756	2110.622	95.5	218.1
8918.832	13055.143	13982.664	11819.639	10505.261	7628.689	12354.664	7187.387	10353.882	9662.706	6674.277	9390.227	7329.739	605.059	5591.429	329.765	216.025	263.412	358.244	533.21	250.101	675.504	166.311	1366.16	150.244	7528.714	117.05	334.605	104.849	134.798	169.361	839.286	1326.429	45.597	89.924	45.857	82.487	100.487	466.613	140.866	4802.151	371.05	378.521	82.034	627.731	830.412	99.916	2366.168	68.479	509.571
8649.642	13293.963	16665.099	12839.593	12600.42	9763.346	16451.358	9682.506	13951.84	14365.889	9079.741	11651.642	8706.272	683.173	491.222	213.988	155.444	203.556	213.086	249.741	110.605	306.136	427.198	208.235	110.543	3563.37	174.321	122.642	64.519	98.642	71.247	616.494	3999.543	52.58	141.309	54.173	209	77.617	259.827	176.037	217.012	1416.704	294.778	77.444	394.519	192.333	118.802	14775.296	93.012	495.506
9206.485	15132.994	16460.054	14368.605	11872.713	8359.048	15123.737	8838.749	12224.515	12428.335	6964.461	10622	8697.305	655.012	4414.347	360.874	215.186	345.048	518.838	767.593	357.311	1911.317	313.683	1479.174	185.904	7383.066	131.066	251.796	121.246	134.689	193.216	620.569	1647.772	60.21	113.437	59.419	195.749	75.096	388.126	164.868	2866.605	1144.575	381.048	204.216	544.76	1089.204	93.605	3360.03	58.754	972.749
10122.553	14934.574	16425.479	13807.947	12772.138	9554.053	14406.723	7453	11191.862	9668.532	5094.755	5067.787	3455	540.947	587.181	409.819	141.096	184.394	284.319	254.011	138.755	221.34	339.415	231.734	108.723	2590.447	127.138	189.511	70.053	206.287	100.702	406.66	3537.372	90.043	165.33	54.904	68.181	160.787	213.596	282.117	353.936	265.798	433.745	76.362	585.032	229.798	84.968	10380.223	63.532	1579.957
8284.786	12434.202	15289.631	11791.393	10783.619	8975.845	13258.917	8424.393	9885.821	9115.869	5259.536	7006.06	1460.143	535.833	571.369	629.024	151.976	203.536	407.881	493.631	565.833	940.917	250.095	167.881	90.821	2029.381	138.821	150.821	64.107	106.75	67.738	514.857	9736.286	70.048	135.619	54.286	5034.655	71	177.238	276.738	271.107	222.167	403.595	72.893	345.905	257.321	185.048	10816.738	80.25	1277.167
4574.132	7751.105	9471.546	8011.007	6487.243	4435.704	8123.092	4727.743	6783.632	6954.757	3939.947	6635.401	5352.52	497.461	8848.191	253.362	151.059	434.461	224.862	174.197	130.559	261.276	518.645	774.316	160.197	6816.197	122.454	404.204	137.875	128.112	268.829	1427.868	1572.579	69.664	108.855	53.724	55.309	83.842	382.026	137.474	5990.395	2359.289	270.658	205.263	858.579	1561.599	121.678	2517.257	54.178	851.579
9514.333	13772.616	11943	14654.98	12921.374	9167.98	15331.879	8090.626	13296.303	11902.98	5827.071	8798.172	6561.505	538.232	1073.04	294.061	222.162	314.939	310.859	378.808	294.495	1329.121	284.525	239.889	134.848	8370.909	133.939	121.869	77.384	114.798	87.667	170.03	6672.101	79.455	102.576	48.293	386.485	77.667	386.273	187.283	160.717	296.939	170.414	60.283	417.515	143.242	112.737	46.465	78.616	397.677
4626.81	6776.293	8359.94	6618.853	5747.776	4978.922	7624.086	5186.793	6738.147	6875.664	4446.724	6125.25	5218.655	334.414	271.879	151.302	105.81	122.905	323.388	223.31	125.086	191.336	112.991	140.095	102.922	3019.716	59.422	82.233	56.534	128.836	63.81	347.483	6005.534	54.233	164.181	42.509	343.276	61.552	290.457	145	148.517	402.621	325.138	54.241	247.638	209.819	168.526	2209.698	68.914	230.681
6699.175	10876.162	11923.388	10023.812	7955.862	5797.588	9793.912	5361.5	7585.462	7388.512	4041.312	6030.838	4942.188	607.2	4220.075	301.625	154.988	241.788	725.6	700.925	278.062	1318.225	376.525	425.562	120.025	4352.212	159.188	219.888	157.025	142.125	316.912	787.6	2019.738	67.275	104.712	66.538	192.9	49.888	285	111.762	239.738	14697.988	447.95	178.112	546.362	577.612	141.975	7954.9	55.6	1306.35
8472.442	13666.85	16267.939	13374.537	11463.34	8429.578	13981.136	9891.844	12447.497	12224.932	8311.728	11087.605	9343.714	666.503	3448.748	329.014	220.844	600.082	1811.388	2754.98	837.98	6626.279	487.381	1296.503	153.054	5605.34	163.796	286.17	120.02	164.32	151.129	508.136	3319.673	74.667	157.442	57.66	612.803	81.667	437.687	171.211	4427.435	2199.361	483.531	145.082	502.871	658.374	74.061	11898.741	77.993	848.442
5944.948	9032.052	10968.793	8862.905	8140.371	7235.026	10390.69	6357	8438.034	7794.828	5469.716	7700.345	5830.328	201.638	223.836	108.405	81.086	94.328	135.121	104.026	114.552	88.871	114.103	113.517	85.112	2369.017	55.328	58.31	51.569	63.638	57.621	240.819	2349.302	81.888	75.078	52.181	61.017	65.328	183.5	107.345	104.991	1098.5	208.19	82.802	202.457	141.802	144.095	5025.422	63.759	241.983
8086.55	12520.81	14953.98	12036.64	11288.28	10370.44	15362.52	10361.53	13238.17	8664.26	6495.49	8796.05	7698.14	572.82	2394.84	290.8	172.41	191.72	439.53	357.06	176.01	182.74	237.52	245.36	134.77	4757.75	117.42	141.05	83.59	104.6	126.76	339.83	4391.17	80.48	164.06	52.77	78.91	84.13	421.23	142.64	168.76	4423.68	231	70.62	354.26	304.26	295.55	5095.79	66.97	568.19
5413.558	7812.407	9378.841	7303.903	6999.186	5401.248	8657.531	5436.717	7471.673	7422.274	5560.602	6464.301	4955.814	614.708	625.558	527.478	154.761	174.345	964.602	1161.885	479.124	1163.248	298.726	875.336	127.088	3129.805	142.823	144.673	97.832	158.142	117.451	1008.053	3161.655	57.097	154.381	59.106	381.46	67.381	240.858	238.779	270.973	2319.522	384.602	118.469	445.425	376.673	186.558	22807.416	60.15	1000.558
7033.035	10445.477	12249.395	9938.791	9407.488	7400.477	11602.942	6718.128	9134.14	8628.802	5483.616	7007.174	5286.547	226.744	816.419	527.163	76.035	180.058	240.977	903.093	404.628	1820.116	162.36	143.244	85.988	4301.767	84.756	124.233	58.767	77.36	74.651	283.337	3671.209	62.43	78.86	43.733	11655.767	89	197.488	157.116	910.616	460.174	189.012	69.791	231.802	144.395	72.942	2784.256	65.337	676.779
8121.061	11194.609	12509.33	10861.435	9971.922	8862.548	12590.887	7908	10234.061	9944.009	7882.391	10261.748	7518.617	228.878	1270.052	117.348	62.713	84.487	243.261	276.722	73.739	107.791	120.713	95.104	72.33	1925	59.27	91.287	53.6	56.139	89.609	455.183	5847.417	42.983	84.443	42.426	63.165	47.252	120.896	104.557	1615.052	838.522	120.887	69.078	250.261	285.035	94.878	3955.774	67.165	135.887
4529.352	7672.484	9556.187	7939.264	7328.407	5712.429	9797.143	6069.505	8625.165	8591.011	5515.934	7868.264	6546.352	413.538	549.407	293.242	110.593	155.077	293.242	202.055	141.044	205.341	156.725	166.714	112.44	2839.835	145.516	100.978	76.89	102.538	81.505	92.143	2648.901	61.209	63.648	67.132	70.648	70.165	264.473	73.44	103.538	570.835	254.154	52.549	251.286	126.341	156.176	1955.352	64.154	561.44
6461.093	10803.33	13037.371	10990.66	10129.423	8950.557	12667.577	8510.021	11459.041	11807.268	8142.722	9561.247	7365.515	280.918	264.557	108.216	77.691	88.825	320.124	151.825	91.103	545.505	117.948	137.258	60.103	2889.546	62.206	51.897	58.144	59.072	58.856	104.062	4164.701	42.814	67.526	42.392	73.103	54.01	152.979	96.742	152.825	2048.546	193.454	70.186	206.567	147.835	133.546	11472.928	89.443	218.907
5724.87	8384.5	11060.12	8826.935	8752.5	6031.087	10619.174	5382.533	8770.783	7416.663	4538.511	3885.685	2957.163	353.25	517.685	146.098	123.891	182.967	1830.957	576.522	151.196	239.554	169.902	137.304	84.109	2612.793	237.054	105.141	66.75	129.946	61.717	242.88	11608.674	70.326	147.207	52.5	69.804	67.804	198.957	381.37	258.783	283.174	379.554	60.674	700.957	271.37	274.37	9749.239	65.63	378.163
6249.677	10206.258	12102.968	9500.344	8003.43	5901.516	10282.333	6438.355	9303.419	9392.903	4271.71	8356.204	7146.215	435.731	4383.742	184.925	130.14	334.871	256.849	126.065	98.935	193.656	152.86	595.247	169.903	6598.613	108	288.699	128.118	111.613	227.849	1777.312	571.032	61.183	101.204	54.699	124.989	98.505	418.903	121.129	4801.57	1106	256.161	199.892	535.161	1567.645	78.978	1123.323	62.667	449.086
5793.339	8962.284	11544.257	8927.128	8667.064	6235.624	11381.211	5590.596	8956.046	7838.266	4323.679	5304.339	3791.899	263.908	309.385	119.826	90.257	92.45	177.165	158	81.789	143.917	126.945	156.294	74.853	1437.789	48.927	56.101	46.569	92.706	54.11	128.083	778.046	44.174	106.459	50.954	84.991	270.541	105.927	170.936	229.321	295.606	350.826	87.67	360.312	184.936	78.899	2675.174	79.073	2809.991
5662.053	8804.596	10766.588	9055.263	8447.325	6966.719	11503.088	7634.719	11006.588	12787.921	7839.895	11003.754	9733.132	463.632	3996.658	246.298	134.754	180.447	561.57	295.693	155.167	501.623	241.289	290.044	142.579	4144.018	119.298	161.474	114.158	96.711	214.939	386.579	2147.333	61.316	98.561	51.272	168.456	116.456	340.912	108.746	176.412	4551.175	210.509	84.053	398.526	265.272	118.544	4979.465	64.877	498.719
5739.885	8678.885	9699.971	8660.712	8247.212	6836.077	10760.808	6899.615	9605.817	9783.24	7426.606	9691.942	8624.798	456.125	1552.596	181.25	129.346	209.163	238.356	369.529	290.567	1130.067	147.933	102.587	95.058	4585.135	70.99	86.942	68.269	131.558	65.885	278.558	1737.519	45.74	69.538	47.538	1515.952	86.798	372.385	151.077	1152.769	1926.212	428.712	76.692	519.933	339.077	67.452	2059.115	63.394	3307.885
5104.949	8017.115	9655.077	7388.551	6047.333	3812.91	6909.679	3559.641	5845.962	5548.897	2873.744	4840.782	3699.974	407.859	9597.141	203	104.103	284.462	632.667	519.218	230.154	420.192	125.218	628.962	169.936	4335.295	90.679	305.962	105.859	110.295	118.192	1054.962	968.654	46.051	90.885	46.051	173.462	88.667	198.205	135.692	2901.641	663.59	319.192	94.987	794.808	1245.205	73.256	1577.821	78.885	203.423
4596.845	7944.905	9373.931	7500.948	6164.655	3919.181	7841.422	4397.836	6710.914	6494.948	3340.069	4555.405	3813.741	497.664	877.388	244.586	156.5	219.224	2349.276	780.759	584.94	951.112	218.422	891.043	104.388	4376.543	132.25	178.534	77.578	201.164	107.784	536.164	2222.233	54.241	120.19	61.129	411.603	54.586	313.491	197.302	607.491	1048.629	630.284	114.603	599.569	692.129	121.491	2224.129	120.629	601.888
10376.716	15235.979	18318.305	15191.668	14479.184	11471.011	16735.074	12075.374	14931.605	15087.489	10390.863	12884.811	9977.137	306.684	5903.379	185.711	97.079	229.174	447.121	222.263	136.516	259.374	170.258	170.795	113.753	2515.779	80.111	164.816	102.179	129.505	174.189	542.111	5102.732	64.095	92.437	49.068	121.784	61.963	163.958	158	2571.747	4579.395	339.458	83.853	648.626	532.779	493.268	7130.816	80.221	324.3
6608.639	9212.446	10217.518	9049.819	8817.988	7701.024	11539.916	8278.265	10098.181	11188.819	8664.072	12675.349	9997.265	370.807	4264.831	166.976	132.819	176.916	324.024	406.096	211.892	267.181	252.277	189.795	116.145	4455.892	72.036	153.687	92.819	148.711	256.614	572.229	10812.711	63.446	110.819	62.084	81.482	81.145	271.976	228.072	289.723	8669.747	335.627	90.265	671.952	453.012	63.831	13468.096	69.446	679.831
10512.384	17324.495	21918.646	17168.596	15949.313	11018.586	19946.152	12182.333	18763.707	16634.131	8544.687	10651.081	7596.293	408.172	5295.848	285.434	171.879	315.838	1361.232	1035.444	605.192	2055.96	254.919	752.909	119.505	6199.273	118.717	270.768	138.212	136.515	196.848	941.364	2678.04	60.283	133.152	81	775.323	108.04	291.778	126.141	3243.606	2062.394	549.222	186	564.96	495.788	193.869	9893.879	66.465	355.939
4204.686	6933.384	8553.093	6844.884	6691.081	5159.953	8470.791	5570.919	7380.837	7593.465	5444.593	7576.314	6431.43	355.012	295.907	140.849	86.849	112.244	589.035	144.698	68.477	229.174	159.244	213.372	104.244	1590.093	83.651	70.57	51.326	58.64	55.163	97.965	1513.965	48.326	79.174	45.884	72.605	53.198	106.698	95.791	129.116	514.57	132.174	76.314	205.163	133.093	212.721	1134.977	71.837	680.593
5615.494	8264.46	9595.552	8271.931	7703.241	7231.46	10812.414	7537.034	10549.184	9860.126	7311.471	8350.046	7260.08	636.839	570.425	111.828	162.586	238.678	250.23	312.77	150	2144.368	185.77	160.023	188.218	5986.655	75.46	91.943	59.115	407.264	158.552	755.448	8555.885	74.655	114.874	56.034	752.172	81.195	409.356	483.862	384.552	2948.678	1041.253	76.793	1704.977	836.368	97.034	2849.345	70.851	277.241
4223.192	5606.798	7371.02	6043.384	5895.434	3634.848	7273.535	3642.667	6934.838	7178.374	3696.97	100.253	107.323	436.717	915.707	155.909	84.192	136.061	387.707	120.273	108.525	195.323	843.525	2435.596	58.576	43.04	89.475	137.667	53.848	97.687	87.343	688.293	2720.505	66.051	119.667	68.303	60.414	39.303	61.505	256.283	1337.515	264.242	304.798	70.616	751.859	399.152	195.818	6790.808	75.04	1004.222
7766.961	12054.414	14740.406	11921.336	10897.914	8612.43	14601.445	9180.891	12755.984	11428.992	7346.891	1657.156	2220.836	673.898	1258.031	233.609	166.453	198.93	944.641	247.016	108.844	255.055	190.023	456.508	65.688	3287.117	108.156	136.344	65.641	282.773	97.398	527.789	3386.984	56.625	127.43	58.859	267.711	449.172	280.883	177	256.867	1844.797	742.789	83.688	658.672	419.32	96.188	13823.406	76.289	5407.867
7420.979	10768.629	13193.814	10640.835	10243.443	8411.464	12077.464	8267.804	11000.959	10130.32	7652.835	8609.804	7153.742	297.876	710.814	223.361	137.186	160.216	533.526	330.928	183.155	456.412	182.907	157.062	108.412	4450.505	94.773	128.247	70.381	118.299	94.68	201.113	2799.485	71.897	127.856	52.196	1477.979	83.732	384.959	91.309	158.629	1329.103	284.32	56.876	407.856	192.423	943.577	7028.784	73.041	252.557
2668.345	4632.738	5751.75	4738.262	4165.774	3180.786	6083.155	3572.036	5282.548	5530.405	3385.167	5262.845	4308.548	223.095	281.024	163.155	102.917	137.143	128.845	133.107	89.238	152.738	90.69	183.548	98.714	2599.905	68.857	59.214	57.571	43.44	60.988	119.476	2717.976	50.893	78.155	45.238	74.167	46.095	277.238	49.369	70.417	1144.357	104.976	63.679	96.964	102.131	82.202	1080.619	58.333	330.679
10596.699	13645.871	16529.312	12458.258	11787.129	8759.57	13866.892	7131.978	10768.516	8648.667	82.495	83.366	96.516	551.151	5825.892	278.806	161.935	426.43	144.333	123.172	122.129	301.258	244.742	104.624	51.108	32.656	168.71	391.409	175.925	200.344	216.14	1691.183	779.516	45.72	151.667	60.258	67.409	42.602	61.387	223.054	6223.957	1000.312	418.946	100.602	763.753	1230.796	137.677	1274.333	74.323	76.387
6999.834	9888.05	11618.901	9812.254	9356.751	8068.42	11886.829	7701.707	10511.779	10746.171	7118.094	9180.558	7419.657	321.702	465.254	219.061	96.597	131.79	215.033	274.613	126.58	116.536	168.729	132.182	99.42	3169.425	71.807	61.188	55.315	93.249	90.989	310.519	3248.525	62.983	122.017	47.613	62.602	96.691	261.282	119.768	452.188	2178.243	225.315	58.398	225.613	154.497	110.95	3035.934	71.635	381.105
7000.428	10097.614	12776.248	10164.283	9949.772	7622.248	12017.724	7513.407	10518.703	10024.283	7751.145	8651.703	6682.076	603.29	602.697	267.345	147.276	201.841	1528.034	280.166	177.6	575	287.2	794.338	78.49	2908.207	126.462	143.966	98.559	112.903	181.938	807.779	2520.317	61.669	105.876	53.903	68.697	55.193	246.703	175.869	159.462	910.262	232.848	91.538	373.752	322.317	593.207	10549.069	67.545	1406.276
5385.347	9277.842	10762.663	8627.832	6958.558	4797.358	10727.653	5034.495	7255.4	6742.705	4170.126	6175.695	5351.663	525.895	5153.905	251.737	158.937	250.853	1576.726	1641.895	501.516	2261.105	175.2	1011.474	149.063	5474.179	138.484	416.747	118.011	143.484	155.979	1237.505	2638.937	53.421	122.389	55.905	489.474	71.832	409.432	109.4	4174.032	616.211	558.684	124.232	545.8	1624.168	103.126	2762.937	66.705	733.211
8906.505	13792.303	16192.667	12905.869	12247.192	9583.293	15202.535	9227.768	13901.384	13513.768	8739.717	10745.253	8506.889	279.01	6764.798	204.313	92.667	156.879	198.384	201.808	115.242	236.091	140.242	165.687	89.424	3027.465	78.717	234.283	124.475	127.646	234.909	422.111	4229.253	56.545	73.313	53.535	63.505	128.354	254.343	106.919	4102.768	6839.859	254.899	92.232	602.242	553.949	94.212	3284.182	63.343	261.505
8893.05	13154.012	16123.768	13494.817	12581.336	10788.66	15881.241	10333.295	14368.602	14117.88	9857.589	13197.768	10676.427	312.622	667.228	160.78	111.485	149.373	189.755	200.295	150.946	220.178	200.568	193.353	91.461	4562	79.344	91.763	62.539	75.32	61.141	219.166	1521.813	50.66	88.602	56.191	99.705	92.805	255.079	85.801	351.539	1211.88	144.797	72.66	194.104	164.938	309.207	4074.187	75.51	399.041
7432.144	10442.312	13914.176	10775.344	9988.944	6846.952	12063.656	7007.304	10098.696	10011.352	835.864	1155.76	740.936	556.176	2000.416	233.744	165.336	228.88	1430.6	409.464	195.96	901.144	290.904	259.728	69.208	468.048	119.056	150.328	79.6	113.184	169.728	779.168	773.424	57.144	76.672	68.4	50.848	54.456	91.496	139.016	711.84	1650.96	502.648	91.464	362.952	755.04	201.504	1149.448	72.936	122.76
7302.4	11338.033	14123.417	11775.55	10278.5	8721.767	13154.05	8658.575	11031.517	9252.842	6372.617	8763.992	6763.942	336.983	4690.358	227.583	127.858	180.675	330.242	325.9	92.833	204.883	160.017	95.183	114.617	3851.008	63.842	240.383	110.817	99.067	80.942	625.25	7285.717	63.958	115.267	50.892	110.808	62.875	246.15	85.408	6376.508	3399.975	239.442	83.492	441.842	438.1	77.292	8031.625	71.283	347.525
3927.355	6518.083	8107.364	6557.909	6155.281	5049.727	8641.421	5278.091	7850.975	7972.603	5083.19	6553.479	5004.488	156.992	209.479	148.579	63.289	108.496	410.744	147.008	75.033	153.397	126.331	171.893	78.661	1337.033	75.479	91.702	54.43	87.917	64.496	220.694	3855.347	49.43	71.107	37.132	82.975	60.281	103.207	117.083	140.736	152.661	213.942	75.372	247.926	124.455	182.934	1031.058	66.81	344.876
10581.348	14876.536	17264.099	14473.448	14122.331	11225.414	18465.414	10331.95	15584.89	12218.624	8011.608	10125.807	7972.249	369.133	2805.254	209.133	127.536	145.177	313.381	222.022	95.442	162.182	140.182	117.282	96.807	2838.807	80.315	166.829	75.89	147.718	108.337	451.387	1432.829	67.431	95.166	46.293	66.32	73.32	207.398	165.309	1746.293	951.116	378.729	78.127	513.525	380.343	162.022	918.392	77.006	328.652
6466.205	9895.622	12024.197	9709.701	8883.504	7675.535	11437.039	7119.685	9169.047	9174.992	6715.52	6459.504	5088.402	337.661	3662.693	173.717	105.559	166.102	151.118	227.976	187.315	3424.283	183.331	148.874	85.252	3794.409	88.543	163.827	110.268	135.496	274.78	759.929	10679.677	81.906	122.102	55.197	695.079	53.937	303.008	382.449	339.819	10762.488	282.228	73.063	561.551	382.654	68.843	1944.197	73.496	264.693
11376.012	17362.202	19911.037	17279.785	16050.282	14758.147	19355.638	14207.969	15078.417	17233.509	13560.135	16715.491	12508.067	449.368	6903.601	276.123	148.804	290.969	419.11	477.89	547.368	1317.202	211.086	215.276	258.055	5189.706	112.239	227.503	166.528	114.344	282.601	1198.718	2616.233	72.613	122.65	54.037	1043.184	111.043	365.779	129.374	3891.362	15530.429	280.724	102.031	663.638	846.712	112.963	7947.748	71.454	367.669
6678.859	9775.962	11990.304	9575.071	8975.826	7508.592	11193.37	8271.326	10787.842	11774.13	8515.951	11430.886	9675.25	335.793	2215.533	244.696	134.685	180.87	699.902	316.397	124.027	279.783	225.087	350.266	132.94	5737.804	87.652	137.212	77.038	136.647	56.679	162.239	6943.766	68.245	89.511	47.141	171.201	86.56	513.571	139.821	888.321	3974.946	383.973	83.5	401.217	265.891	313.13	5495.886	79.788	482.859
9110.39	14694.945	16889.479	15192.219	13693.616	12039.781	17387.801	12798.651	15404.493	16034.24	12161.185	17403.63	14394.137	351.911	4324.603	142.842	144.61	176.877	206.034	188.904	120.884	1372.027	200.979	365.219	132.616	3313.37	84.788	168.089	87.849	199.349	79.795	218.445	1913.767	54.473	93.075	62.836	405.144	65.555	203.253	265.836	3586.24	3504.199	561.158	82.096	723.664	485.26	149.11	4005.849	86.363	554.527
[truncated: 12,213 more rows]
[truncated: 11 more columns]
