# Supplementary material for: Highly multiplexed immunofluorescence imaging of human tissues and tumors using t-CyCIF and conventional optical microscopes
Source: eLife. 2018 Jul 11;7:e31657. doi: 10.7554/eLife.31657 (PMC6075866; doi:10.7554/eLife.31657)
Supplement: Figure 10—source data 1. [file elife-31657-fig10-data1.zip]

Archive with 39 entries (39 files):
- TMA00n.csv
- TMA01n.csv
- TMA02n.csv
- TMA03n.csv
- TMA04n.csv
- TMA05n.csv
- TMA06n.csv
- TMA07n.csv
- TMA08n.csv
- TMA09n.csv
- TMA10n.csv
- TMA11n.csv
- TMA12n.csv
- TMA13n.csv
- TMA14n.csv
- TMA15n.csv
- TMA16n.csv
- TMA17n.csv
- TMA18n.csv
- TMA19n.csv
- TMA20n.csv
- TMA21n.csv
- TMA22n.csv
- TMA23n.csv
- TMA24n.csv
- TMA25n.csv
- TMA26n.csv
- TMA27n.csv
- TMA28n.csv
- TMA29n.csv
- TMA30n.csv
- TMA31n.csv
- TMA32n.csv
- TMA33n.csv
- TMA34n.csv
- TMA35n.csv
- TMA36n.csv
- TMA37n.csv
- TMA38n.csv
