# Supplementary material for: Highly multiplexed immunofluorescence imaging of human tissues and tumors using t-CyCIF and conventional optical microscopes
Source: eLife. 2018 Jul 11;7:e31657. doi: 10.7554/eLife.31657 (PMC6075866; doi:10.7554/eLife.31657)
Supplement: Figure 10—source data 1. [file elife-31657-fig10-data1.zip › TMA00n.csv]

Hoechst2	Hoechst3	Hoechst4	Hoechst5	Hoechst6	Hoechst7	Hoechst8	Hoechst9	pAKT	Ki67	pERK	EGFR	E_Cadherin	PCNA	MET	MitoTacker	A555	pCTD2	CD45	VEGFR	Keratin	PD_L1_PE	CD4	ActinRed	hmC	p21	pS6_235	HER2	Vimentin	Catenin	NGFR	HCSred	Area	Circ	X	Y
7865.978	9715.835	4561.678	6641.182	4285.196	9331.224	3155.047	8616.463	1248.432	491.854	464.304	651.65	4078.734	632.483	328.755	10238.622	264.301	209.17	231.656	1076.776	24380.088	1435.906	143.204	1554.92	21278.485	441.922	629.326	309.115	118.292	959.828	280.252	2381.589	112	0.932	1206.277	339.964
8164.967	10329.3	5194.97	7312.29	4853.133	11476.06	4065.409	11098.351	1625.532	591.814	562.222	940.456	8281.6	779.46	374.466	9917.879	246.167	225.145	232.668	958.377	25787.625	1402.708	151.451	1787.551	12115.2	380.249	776.678	305.388	120.615	2563.676	293.216	2681.241	198	0.681	1176.5	349.929
8419.372	10444.914	5218.693	6269.077	4814.262	11517.901	4084.199	11493.466	1433.14	568.196	513.786	839.451	8923.644	872.288	368.903	10293.677	263.868	192.79	268.279	1608.296	46329.493	1319.874	129.619	2045.056	20110.967	368.434	724.983	308.485	121.005	2595.879	290.334	3046.612	116	0.965	1249.379	345.879
12336.43	14560.875	7423.339	9342.423	5746.929	12685.938	4125.056	11026.51	1439.216	621.186	545.433	888.444	7136.414	903.215	362.872	10992.796	283.304	220.751	236.182	2089.917	36496.896	1337.893	124.721	1623.095	18153.712	551.175	626.076	339.842	111.237	2357.67	286.726	2534.042	96	0.992	1277.167	349.646
10105.886	11911.703	5901.731	9131.831	5224.954	13285.807	4713.485	13189.502	1928.741	520.462	486.893	822.566	9758.063	816.046	331.559	9620.677	249.023	216.689	225.597	997.683	49470.203	1735.57	135.35	1777.958	18763.017	386.29	711.247	310.137	127.475	2517.359	277.616	2689.319	106	0.962	1184.783	352.453
12777.628	15276.914	7712.711	12000.389	6918.797	17046.997	5967.599	17128.599	1414.309	566.185	509.723	890.006	9802.04	913	352.637	10440.2	284.766	225.331	215.75	1548.152	45530.112	1773.075	145.857	2209.377	25997.842	418.926	773.341	293.783	124.209	2896.557	270.791	3419.846	187	0.852	1202.901	355.741
11529.879	13678.833	6894.469	10375.236	5575.919	13857.554	4746.146	12890.974	1509.541	566.272	537.97	954.351	5908.233	788.352	346.428	9063.301	254.653	231.104	233.371	986.102	23900.638	2016.688	153.916	1574.579	22831.626	396.991	767.419	306.264	170.877	1669.967	296.211	2440.973	107	1	1163.519	358.276
11156.278	15580.991	6947.498	10547.926	6155.529	15324.589	5332.788	14949.923	1976.129	1109.6	450.962	938.794	10910.668	1022.273	327.57	9637.621	209.963	478.753	209.488	2821.653	41062.24	1146.252	125.933	1701.086	5935.571	510.723	706.467	305.221	261.48	3141.415	297.643	2719.882	287	0.832	1254.012	362.368
15468.277	18682.857	9668.7	15290.116	8499.577	19701.301	6768.439	19082.522	1956.986	651.893	604.052	1212.951	13067.379	1122.563	356.136	9896.578	285.671	239.044	241.919	2458.54	49272.962	1623.156	138.268	2216.673	15756.432	442.437	1039.935	294.194	129.279	3762.851	289.938	3571.45	109	0.989	1195.417	361.904
12371.197	14491.225	7025.034	9093.989	5938.734	15195.677	5016.213	13999.802	2309.273	580.635	549.97	911.4	10140.081	896.36	363.835	11280.471	313.096	237.714	277.069	1424.319	48508.831	1412.345	133.433	1924.802	25034.187	491.116	809.997	327.352	126.391	3329.294	320.7	2799.702	119	0.933	1288.87	363.332
9722.835	11928.614	6110.646	9744.197	5754.438	14030.933	5254.426	15214.257	1061.823	484.118	441.271	890.844	8159.08	821.996	312.705	10669.278	242.56	186.367	213.391	1706.816	44347.473	1372.422	136.213	2025.008	17246.721	353.602	616.362	295.017	122.442	2453.557	276.135	3166.352	116	0.977	1205.543	364.517
13471.402	17865.402	8203.728	11638.286	6402.705	15503.813	5282.496	14432.317	1229.016	1191.457	421.885	785.638	8211.829	984.817	304.886	9654.726	233.614	552.964	248.461	2162.717	31122.696	1093.003	128.299	1432.399	11570.089	568.432	544.086	316.161	2533.986	2666.692	287.539	2275.27	218	0.843	1270.95	367.17
11931.531	14534.652	7264.668	12126.699	6334.98	13554.943	4654.164	12381.588	1450.208	596.069	553.848	1075.64	8191.629	776.067	337.528	9356.777	283.09	246.066	274.18	1192.981	29536.635	2172.407	153.405	1589.348	20302.342	359.281	677.217	315.26	4448.962	2015.737	276.437	2535.769	110	0.998	1152.609	366.373
12827.344	15059.736	7565.962	12386.047	6388.574	14969.781	5177.526	14221.106	1571.904	523.054	464.936	1187.37	13509.335	982.396	335.686	9016.628	231.698	216.205	232.22	2176.563	41805.057	1345.733	148.845	1530.961	12012.777	382.33	761.454	288.994	154.224	3871.784	283.983	2607.123	141	0.913	1171.642	366.883
11430.387	13850.023	7160.294	11044.284	6180.915	13552.78	4917.271	13711.871	1101.988	528.607	481.744	1086.803	15224.813	918.142	315.362	10373.086	223.303	197.171	238.976	2167.445	53801.43	1260.957	129.801	1806.554	9231.865	394.799	799.832	285.525	126.48	4046.445	293.875	2882.912	113	0.912	1193.704	369.65
8856.022	10946.646	5690.948	8420.438	5277.114	12507.096	4659.765	13130.897	2418.805	478.04	425.456	997.251	11570.033	1006.457	309.19	9403.797	182.135	180.169	188.95	2447.717	59059.582	1104.445	113.253	1694.04	2901.564	350.538	714.736	295.772	124.041	3508.495	286.093	2611.347	149	0.955	1243.56	370.628
7354.439	8269.136	4506.29	5640.492	3114.927	8077.462	4063.978	9825.199	949.451	361.3	361.452	722.604	5750.686	412.446	316.521	10812.296	294.861	183.037	183.09	1063.447	26523.667	959.351	122.935	1277.007	22379.133	406.053	514.306	341.18	123.805	1186.05	290.508	2453.345	107	0.958	1454.005	368.565
14250.976	16695.194	8752.869	14573.626	7307.879	17504.098	5979.528	16462.232	1102.645	453.713	425.428	1042.682	12862.967	979.736	295.78	9163.626	218.944	201.48	200.991	2337.206	41207.858	1186.972	139.307	1487.943	10382.644	374.588	646.902	279.176	125.493	3835.13	293.762	2528.342	140	0.968	1179.686	372.786
14785.928	16845.192	9054.727	10783.919	7137.284	18021.444	5810.178	15668.403	2055.106	499.486	447.181	1065.715	9742.654	631.05	315.817	10257.667	214.483	218.389	218.359	2546.09	34953.415	987.744	122.927	1617.821	5435.893	386.126	717.402	306.84	123.918	3561.988	287.385	2239.494	133	0.935	1384.47	372.981
12947.808	14844.959	7894.795	11271.662	6189.464	16733.604	4990.513	13386.498	1350.947	423.162	380.596	700.332	6785.393	572.622	303.815	9951.007	243.108	228.358	216.363	1909.59	36400.59	1046.748	121.58	1363.085	10672.064	548.47	511.063	347.109	111.996	2073.385	290.634	2146.137	122	0.985	1431.721	372.861
18112.489	20078.852	10668.955	17457.732	8220.152	19677.32	6350.724	17170.876	1744.346	498.581	444.439	953.195	10576.19	1095.384	315.793	8954.281	253.978	229.914	238.704	2917.509	32261.37	1331.465	140.346	1426.232	14758.554	414.797	679.566	292.322	128.968	3201.73	300.752	2452.577	103	0.965	1174.238	373.296
14482.02	17406.533	9096.829	13919.77	7601.275	19099.663	6786.704	18367.303	2438.133	730.191	428.519	1206.117	11594.279	1139.826	328.598	9243.115	234.931	361.295	237.801	3156.965	37719.017	1116.744	123.599	1525.398	9708.645	449.706	683.317	321.348	176.989	3727.608	308.235	2601.463	194	0.864	1264.216	375.809
15829.847	18091.904	9283.939	15002.35	7366.829	16226.644	5568.323	14961.725	1510.817	523.256	483.475	973.577	8357.946	895.64	300.791	9376.832	260.999	240.886	296.688	2363.294	25634.368	1657.57	143.722	1470.236	15612.436	341.251	652.942	281.839	5314.002	2350.652	279.99	2592.811	144	0.958	1156.528	375.042
14547.779	16511.512	8782.391	14684.219	7002.741	17125.21	5855.601	15846.533	1817.091	460.407	414.922	1144.394	9933.69	1007.464	313.209	9068.666	228.119	216.023	217.392	3011.291	37000.824	1423.171	143.724	1400.413	11168.246	351.069	609.568	288.914	282.91	2970.148	305.36	2459.868	200	0.894	1167.91	377.295
9697.579	11497.491	6143.247	9191.937	5406.905	11774.135	4255.262	11519.433	1162.511	468.883	436.119	887.157	9265.859	820.171	256.958	9740.796	232.062	197.056	217.427	2047.468	49629.825	1175.251	119.735	1470.408	13557.099	378.624	667.856	307.979	125.303	2665.229	297.633	2372.525	193	0.852	1222.635	377.008
14497.584	16463.475	8702.21	11920.588	7216.463	20372.242	6295.762	16507.506	2025.71	423.29	377.405	937.135	8497.134	572.412	305.781	9832.802	217.365	222.739	280.316	1858.627	28825.896	1031.514	128.457	1449.876	8501.893	370.805	516.895	315.769	2010.976	2948.89	289.779	2086.271	110	0.955	1401.909	373.7
9543.18	11261.067	5582.275	9581.313	4983.694	13768.459	4245.052	10996.569	2015.912	526.005	480.251	818.994	6971.686	843.9	335.269	8869.104	335.485	232.015	216.876	882.65	28877.986	7317.745	161.177	1418.222	32666.824	394.192	545.029	310.073	140.407	1781.062	314.919	2325.294	146	0.879	1141.185	377.63
15496.904	17610.957	9462.993	14413.593	7866.428	19072.782	6752.779	17885.04	1831.233	536.789	429.626	1230.891	10782.162	1221.617	320.378	8808.484	247.154	258.814	223.081	3670.585	38741.02	1167.722	120.1	1592.605	12169.153	392.297	775.006	311.279	162.247	3537.798	291.778	2705.724	228	0.864	1253.399	378.662
10461.589	12564.752	6294.038	9416.026	5665.756	14602.3	5301.083	14911.659	1010.082	486.108	464.097	1093.929	6569.659	909.506	323.993	10079.952	211.527	208.349	232.483	1760.028	38224.233	1115.278	120.987	1644.281	9175.756	422.784	690.407	303.987	128.119	1940.976	312.75	2498.003	111	0.964	1286.5	375.266
17811.457	19738.892	10969.426	15196.349	9542.225	26955.225	8491.101	21861.468	1541.555	455.237	402.631	905.917	8319.343	612.39	328.726	9391.727	219.063	230.174	415.255	2259.419	29765.471	1048.993	129.559	1619.007	8664.657	342.637	556.717	317.907	5373.308	2905.494	288.794	2695.388	260	0.902	1411.212	378.508
13237.204	15304.419	8263.81	12640.617	6947.06	17343.019	6153.495	16705.99	950.127	465.259	420.769	1084.812	9460.241	998.541	331.79	9240.715	203.079	206.576	216.653	2427.834	43226.778	1058.588	123.27	1512.42	7361.467	389.994	703.984	308.15	126.555	2903.15	292.228	2500.755	114	0.96	1281.36	379.509
11634.53	13467.321	7465.508	11020.931	5401.665	14117.134	3965.146	10479.359	1581.94	414.672	399.138	842.528	7824.525	460.09	306.94	11485.885	230.864	210.408	193.009	1906.836	50170.608	1092.167	135.402	1241.815	10654.498	355.157	535.046	318.448	130.305	1564.539	299.736	2160.926	137	0.963	1458.223	379.668
13179.928	15167.339	8352.88	13072.254	6580.963	15579.13	5384.333	14176.799	915.21	432.797	403.737	1121.95	7484.904	741.231	323.996	9172.774	206.588	200.001	204.145	3160.215	38229.058	1338.343	147.406	1589.527	9133.504	330.345	548.046	281.925	555.23	2625.348	287.199	3192.171	117	0.928	1162.5	382.5
13227.999	14835.531	8298.758	10569.962	7167.041	19022.904	6221.91	16267.416	2094.025	445.02	390.883	1198.809	7970.638	608.118	313.979	9287.422	232.891	260.969	215.374	2662.549	28156.227	993.976	124.466	1442.525	9824.714	365.449	562.916	304.047	162.741	2961.085	309.566	2227.555	141	0.88	1388.053	380.089
9003.842	9539.178	5289.732	7271.105	3960.403	10068.649	3462.026	9030.103	1094.138	353.939	334.481	544.14	4025.832	761.209	218.413	8416.349	242.82	184.189	207.068	1023.073	31921.695	967.586	117.742	947.83	19738.91	383.499	500.63	271.147	111.98	1055.093	296.521	1603.457	122	0.985	1210.295	382.238
12917.355	14538.664	8136.245	12733.709	6847.828	15541.209	5248.723	13690	972.525	434.459	420.098	873.726	7527.658	984.488	267.832	9209.349	228.097	197.029	208.992	2735.979	36376.758	1104.385	112.842	1329.631	10293.201	357.389	560.785	299.695	137.462	2330.09	299.918	2212.33	113	0.969	1232.978	382.261
13266.644	14778.919	7439.614	9220.123	6418.956	14456.647	5533.825	15286.272	2297.616	623.677	549.053	1115.413	7965.697	1108.602	351.925	10431.153	307.235	259.118	262.613	1719.978	50836.282	1376.698	133.465	2123.619	23559.337	923.318	818.529	329.875	131.862	2341.43	280.277	3345.31	103	0.965	1296.218	382.519
14744.89	16674.991	8920.457	14142.541	6529.012	17045.792	5198.234	13834.022	2196.093	448.842	409.427	973.552	7020.937	653.058	296.233	8432.171	248.404	201.994	232.676	2898.579	31862.759	1576.431	145.971	1249.393	12181.141	369.661	551.158	269.648	445.588	3400.87	276.712	2362.896	115	0.969	1154.796	382.9
11210.776	12670.182	7358.214	10664.619	6325.201	14115.775	6022.897	15736.407	1487.969	416.067	393.931	1295.695	10124.846	955.585	334.881	8818.578	218.426	207.535	241.234	2869.038	39491.621	826.32	121.465	1622.864	8768.222	322.026	622.708	320.668	145.75	3510.619	300.316	3308.29	106	0.993	1260.5	384.33
16523.212	18826.206	10589.637	15781.5	8793.895	20870.621	7416.043	19725.292	1011.953	484.893	437.614	1349.707	10860.594	1096.501	344.024	9363.173	243.049	244.326	224.094	3548.195	42473.193	1067.12	124.259	1597.805	12011.314	379.969	753.818	320.597	123.575	3453.632	306.811	2795.836	101	0.977	1276.163	384.173
13327.041	14877.912	8400.071	12806.662	7007.836	17490.437	6083.204	15936.014	936.258	417.868	401.542	986.307	8043.525	1072.548	269.438	8713.502	217.574	201.488	213.013	3164.575	36730.858	1063.682	114.798	1354.237	9539.759	367.103	655.325	305.113	131.946	2804.121	301.385	2364.249	219	0.82	1242.747	386.505
19396.053	20665.849	12011.51	14584.962	10205.106	27675.53	9019.058	23579.24	2193.942	543.343	458.353	1260.54	12060.413	955.386	375.958	10614.555	265.563	249.831	295.154	2644.689	41671.107	1370.351	144.832	2145.47	10375.55	357.493	768.801	292.995	4154.549	4743.874	326.692	3426.478	185	0.881	1369.495	388.1
10816.59	12698.966	7098.259	11961.849	5966.014	15114.142	5164.953	13703.229	2049.02	361.723	340.324	949.12	8741.752	754.909	256.826	8559.996	199.268	189.069	213.19	2028.168	28234.596	902.692	127.409	1060.322	8319.614	310.015	488.948	282.022	845.399	2370.105	289.764	1946.543	98	0.993	1184.878	385.837
18963.637	20983.391	12321.053	15345.37	11073.881	29246.925	10255.717	26181.779	1686.172	550.444	463.82	1248.192	8632.032	766.32	382.242	10245.275	252.757	246.504	254.655	2528.714	39090.134	1090.898	162.602	2332.496	9855.426	335.642	649.191	301.341	2486	3985.656	313.058	4482.949	211	0.94	1379.955	388.05
14779.943	15933.819	8502.157	10628.471	5798.529	15101.789	4696.32	11686.849	1267.553	379.962	336.067	721.552	7907.292	456.493	282.76	9297.191	222.888	214.288	214.838	2046.635	29852.014	877.028	134.292	1100.836	9510.298	472.195	447.143	335.737	281.746	2165.106	296.737	1761.782	130	0.978	1442.877	388.123
11217.391	12774.157	7421.762	10862.653	6618.783	14960.523	6072.925	16080.189	1106.077	451.002	429.884	1610.617	12167.759	1046.671	358.671	9564.617	216.627	193.936	200.375	3556.934	46368.459	930.658	124.155	1810.286	8993.318	311.687	661.029	309.963	220.243	4669.511	322.486	3593.336	116	0.977	1254.75	388.172
12295.795	13385.925	7469.126	9871.935	6288.939	16339.235	5731.857	14402.838	1361.991	411.329	358.651	990.853	9087.078	549.123	317.508	10322.155	214.442	216.094	238.148	2229.372	37216.405	967.503	130.231	1484.824	7174.256	366.012	543.822	348.319	332.323	3006.936	299.461	2481.076	133	0.935	1434.5	389.56
10845.882	12285.181	7273.191	9507.94	5074.019	13678.66	4409.576	11534.545	1503.299	328.012	320.602	730.16	8148.468	649.614	231.502	8699.451	181.341	165.185	218.828	1967.076	30095.512	770.402	132.653	979.234	6679.749	315.533	409.003	279.676	245.684	2346.983	291.525	1896.83	249	0.864	1194.58	394.175
16218.819	17777.297	10513.49	11881.938	9809.177	24096.63	9962.758	24164.683	1540.545	560.979	485.932	832.186	2195.68	603.187	366.202	9991.516	267.371	219.457	253.083	1199.171	18092.418	835.701	129.266	2941.897	10286.237	298.501	513.629	334.182	5839.624	1317.577	300.132	7308.595	113	0.969	1397.978	390.243
15214.871	17453.289	10694.287	14644.696	10681.738	23321.437	10893.421	26843.722	1262.055	571.387	512.711	827.363	3049.901	828.017	370.85	9621.276	204.06	179.059	190.983	1524.136	15684.033	467.194	130.504	3174.325	3302.732	286.603	566.683	300.282	2733.67	1387.591	312.541	7905.26	322	0.687	1263.239	401.761
16324.682	18507.385	10806.051	17072.88	10190.586	26926.653	9384.851	22806.517	1317.117	556.13	488.035	766.991	2099.572	731.124	358.115	9375.623	219.976	192.188	184.589	1175.215	11209.306	738.357	152.998	2536.013	9193.104	292.582	684.385	293.569	6881.947	1580.958	284.944	6481.828	213	0.814	1164.646	395.223
16460.162	17644.234	10320.96	13000.968	6789.425	20654.712	5893.308	15108.541	1031.088	392.076	365.685	967.831	8761.229	538.64	267.339	8826.64	201.22	190.963	360.678	1958.239	27431.165	939.567	132.129	1287.136	10388.553	331.84	431.864	281.561	6193.31	2719.736	272.442	2719.031	148	0.985	1184.439	395.243
8609.945	9660.212	5669.245	8549.19	4921.454	11989.917	4446.181	11191.06	1045.494	333.653	336.99	1043.06	8596.228	806.07	245.982	8401.197	157.889	152.646	171.551	2514.838	36487.433	688.884	110.851	995.54	3065.859	302.264	499.082	295.809	378.944	2642.334	301.385	1953.367	176	0.847	1244.812	397
20565.425	22388.326	13698.983	15708.376	12945.14	33060.454	13400.4	31816.791	1404.087	616.904	526.415	544.512	597.636	947.591	375.966	9320.566	310.623	235.335	227.371	1432.638	1447.17	17272.784	133.734	2975.525	15209.238	310.616	809.053	335.824	11877.559	1441.993	311.243	7225.502	288	0.856	1400.753	399.833
25479.394	27556.7	17247.246	19481.215	15987.459	37366.807	17875.374	39234.052	1403.721	591.767	520.03	629.336	1195.7	640.282	404.292	10083.964	256.72	205.579	195.05	911.383	10133.991	622.753	140.982	3603.104	9583.93	308.559	455.242	337.43	4641.642	779.44	309.529	7389.261	358	0.794	1431.011	401.31
13656.541	15191.626	8679.317	10966.265	7685.089	17917.542	6345.067	16896.888	1336.493	610.103	534.031	1230.528	10742.361	1096.096	371.394	10445.329	275.326	252.435	211.471	3020.662	57302.818	1318.062	136.187	2116.56	14720.543	443.273	805.882	324.159	143.54	3628.197	299.334	3718.638	157	0.921	1288.137	396.201
22655.505	24765.688	15150.286	17787.214	14670.17	36263.347	15616.017	36948.452	1414.383	633.165	562.227	588.333	896.55	853.571	402.996	10074.275	294.825	236.173	198.7	805.404	3937.911	1989.798	134.104	3473.7	11069.72	307.662	656.508	329.103	11979.132	1772.74	302.791	8021.706	178	0.927	1390.056	395.433
13825.92	15900.503	8715.163	12269.656	6632.671	19265.388	6533.251	16583.849	1311.591	477.277	403.155	485.587	538.33	446.066	330.17	10641.782	298.478	233.102	322.188	663.974	6517.796	720.586	152.028	1985.386	21286.36	311.021	516.014	309.603	7755.014	504.749	294.847	5408.978	168	0.897	1478.042	397.411
20567.689	22856.932	13018.843	17438.38	11001.832	29811.111	11702.07	28204.124	1373.351	612.433	516.32	575.824	792.947	566.075	388.267	11096.81	311.319	235.345	232.324	850.571	4953.553	706.514	160.874	3099.03	17096.174	307.579	499.617	313.053	5773.956	668.911	311.064	7768.777	628	0.778	1467.468	407.059
15691.475	16819.536	10218.395	11815.307	9424.018	23803.798	8959.433	22390.007	1755.175	515.905	466.118	1311.304	7752.925	778.097	377.669	10829.698	200.507	199.535	313.031	2395.531	41197.241	967.865	172.064	2272.703	3547.857	332.532	759.199	297.199	4837.794	3758.825	331.461	4639.832	169	0.924	1374.411	399.441
13341.472	15219.054	8861.489	12875.704	8260.614	19201.551	8131.109	21373.9	1123.23	472.933	431.653	1364.384	11157.931	1131.071	360.328	9816.279	207.883	210.299	208.372	3922.835	42292.286	928.827	128.136	2003.407	6469.823	316.272	827.985	298.829	350.97	4371.854	329.833	4085.395	205	0.893	1274.051	403.198
26496.653	27873.98	18488.26	20826.772	17560.498	36009.989	17289.406	36904.383	1662.789	638.094	560.973	594.026	803.588	949.172	392.976	10526.898	302.265	232.458	238.62	895.489	3547.575	2836.855	137.236	3256.077	8751.92	304.683	768.43	302.285	11638.843	1968.363	306.34	7676.135	184	0.927	1385.13	402.402
18048.615	20042.7	12132.283	17058.705	11393.442	26105.673	10952.93	27144.276	1455.269	569.717	525.268	658.095	2435.844	920.162	352.21	9222.801	239.384	196.705	187.366	1140.674	7993.677	501.861	137.069	2793.458	7366.252	288.869	587.536	315.425	5791.11	1323.193	307.423	7067.563	174	0.929	1254.534	403.448
29812.033	30147.39	19887.959	19601.261	16893.061	37111.368	17181.442	38370.584	1977.161	635.879	573.231	539.715	598.353	604.956	426.018	9373.302	264.094	199.994	174.868	432.652	591.25	505.555	144.545	3830.215	9769.091	304.491	379.091	356.077	2857.148	508.858	321.892	8085.246	102	0.955	1423.598	402.314
8906.48	10251.844	5990.341	9163.164	5398.783	12726.5	4693.987	12018.456	1437.881	320.402	337.452	774.605	7208.769	830.829	225.943	8558.7	200.09	154.743	205.463	2623.378	26903.27	772.64	114.006	1039.446	6748.08	328.402	489.671	285.309	112.663	2292.883	291.328	1928.311	157	0.945	1221.105	404.061
7599.477	8875.581	5235.363	8427.545	4921.58	11997.997	4425.092	11316.244	1109.808	284.968	308.876	776.077	5996.374	865.291	216.135	8301.592	144.675	147.892	150.355	1938.418	26224.411	724.64	119.229	983.759	2233.894	297.448	481.456	287.623	151.093	1998.497	294.006	1869.187	165	0.968	1234.021	406.27
21389.824	22308.693	14162.172	14400.633	13081.814	31663.692	13514.872	31267.972	1145.482	598.777	523.346	562.395	556.538	836.483	380.103	9035.64	258.25	191.844	150.123	554.726	527.07	1159.429	128.506	3420.587	11216.51	318.579	569.412	327.817	5466.703	869.913	330.767	8471.702	136	0.941	1410.706	405.088
20012.473	22860.507	13676.35	21897.58	12941.917	33676.306	13629.457	33244.204	1127.382	602.751	527.522	518.806	561.01	611.817	363.614	8617.059	219.459	178.603	150.305	492.514	752.898	470.036	146.007	3215.391	8924.342	297.867	453.152	294.602	6252.304	642.28	281.334	8041.155	192	0.932	1170.781	409.135
11633.153	13111.016	7755.793	10012.836	7010.941	16300.906	6114.516	16216.082	1826.245	504.278	464.751	1052.515	9265.706	1037.917	330.852	12296.002	267.107	239.415	222.041	2085.576	53657.768	1123.472	130.17	1897.935	15398.022	420.368	776.686	302.295	281.908	3058.703	307.39	3393.126	243	0.753	1285.891	413.191
21635.761	23966.154	14464.014	16934.521	13494.174	33247.068	14419.968	34655.67	1275.464	638.715	538.338	519.568	577.381	626.193	399.46	9685.623	289.04	217.002	172.192	1053.267	814.794	883.515	152.433	3725.343	14314.653	311.296	477.29	334.311	3914.941	521.677	316.944	7967.789	274	0.864	1447.584	409.212
14109.467	15763.331	8649.104	14855.519	7430.861	20759.583	6212.629	16476.341	1698.531	546.499	475.489	1058.582	10425.422	734.299	364.022	9578.227	284.985	217.911	207.35	1639.089	41422.465	2495.803	168.643	1714.999	24855.578	429.695	687.154	299.34	118.718	3630.634	278.816	2887.179	229	0.75	1138.937	412.452
16998.805	18092.184	11392.805	14999.602	10198.197	21444.454	8681.788	20779.503	1296.06	567.468	532.948	663.251	1712.106	794.525	334.283	9721.512	294.768	209.758	202.747	1023.213	8797.961	571.612	131.77	2636.727	13550.404	284.041	846.926	329.612	9186.702	1122.344	300.405	6903.319	104	0.961	1249.269	408.5
26025.879	27027.375	17842.775	19587.459	16312.382	37305.455	15246.587	33132.278	1418.576	623.873	556.688	733.377	676.303	1057.701	366.575	10094.713	253.827	231.405	273.063	1145.49	1451.322	2300.824	152.34	3100.964	11255.121	310.965	885.6	314.123	12038.934	1313.694	295.228	8093.138	223	0.895	1381.388	412.28
16472.295	18692.709	11507.966	15642.334	11344.073	25458.349	11868.096	29242.086	1161.721	583.514	538.422	490.049	544.581	894.816	349.154	8903.031	249.663	192.208	189.125	780.34	673.102	4970.691	131.341	3274.639	9342.836	274.428	544.766	300.199	6447.356	451.302	295.762	8371.436	229	0.847	1255.33	416.334
23655.431	25589.339	16119.883	18261.499	15299.118	37885.868	15896.972	36799.55	1252.905	590.914	529.316	575.572	587.864	1057.751	373.054	9593.763	275.353	237.125	201.38	1103.818	920.061	11987.328	127.585	3034.429	11589.796	301.417	886.703	320.814	10203.242	1354.989	325.418	7788.049	257	0.875	1404.831	412.523
15956.85	17903.532	11001.987	15730.424	9930.451	22880.742	9824.424	25362.365	1375.898	464.838	435.818	1217.074	9100.667	1265.262	347.256	9625.733	216	218.496	174.012	4099.338	34779.892	843.935	132.953	2095.384	7441.74	321.131	737.873	293.083	218.198	3708.552	324.308	4517.466	158	0.971	1271.639	412.101
27924.971	29526.434	19185.065	19947.878	17642.989	38476.611	18460.048	38985.966	1258.609	609.031	536.35	564.615	560.756	872.931	394.346	9310.835	282.678	218.254	164.303	554.952	537.563	2954.603	136.937	3507.64	14355.556	306.697	566.582	325.843	7480.809	697.215	312.333	8062.65	289	0.85	1425.874	414.112
25695.94	27744.48	17875.334	20576.473	17134.168	38383.567	17613.775	37728.672	1486.727	608.349	545.04	730.093	683.926	1041.096	393.917	9655.974	275.105	246.888	208.091	1298.771	2315.282	2413.173	147.979	3073.721	10555.129	314.91	1065.167	313.022	13067.689	1752.454	306.935	7678.219	273	0.855	1393.046	415.907
9611.132	11267.625	6265.33	10267.703	5651.16	16171.855	5373.367	13247.935	1518.412	417.177	379.61	1068.305	9051.772	602.771	313.883	9938.011	186.243	172.405	155.329	2261.888	35571.959	1113.19	150.522	1331.777	6297.221	336.807	528.629	266.905	137.586	3391.102	260.791	2465.522	115	0.999	1151.883	413.883
21557.648	23568.105	14714.755	22933.439	13355.291	33346.564	13247.696	30933.449	1109.942	598.53	526.615	665.779	1514.087	719.233	382.519	9276.92	220.188	170.358	165.552	752.85	7058.6	475.827	152.954	2856.52	8753.3	280.628	442.163	283.596	5149.288	1144.712	278.396	7320.329	122	0.956	1165.689	416.049
26641.155	28888.551	18232.169	20666.561	16822.643	37125.08	17790.661	38502.673	1429.628	637.076	550.651	588.725	566.482	907.009	403.306	9536.436	290.793	224.275	179.525	595.849	594.556	13138.934	152.354	3564.537	15300.782	310.989	615.582	332.639	6244.621	687.428	302.239	8095.378	361	0.832	1442.157	421.741
28838.594	31463.984	19332.438	23890.396	16977.903	39358.673	16499.848	37629.768	1535.067	665.148	563.39	603.682	613.67	806.085	420.91	10336.837	317.911	242.743	200.409	681.083	619.266	757.374	170.877	3563.811	16864.037	314.178	672.83	323.923	7044.014	612.787	300.992	8023.267	297	0.896	1457.271	421.143
15407.181	17039.059	10382.367	16672.216	9202.515	23535.949	8535.38	20100.083	1149.601	472.252	425.341	1025.373	7030.553	612.058	338.662	10647.185	170.913	155.251	209.612	2178.121	30354.159	1047.19	142.574	1733.469	4518.842	299.876	498.27	274.287	1638.995	3046.083	285.616	3796.768	183	0.852	1160.598	420.746
10702.634	12350.668	7474.156	11375.105	6797.299	18402.74	6220.254	15229.963	863.015	299.858	311.738	698.752	4821.243	539.504	239.57	8443.16	159.602	134.967	295.652	1960.733	22837.55	787.224	143.642	1288.616	2915.345	265.912	345.57	270.337	4721.372	2036.794	290.871	3332.366	172	0.95	1216.605	420.622
17625.318	19560.678	12164.53	17599.688	11080.269	27277.474	10925.15	26737.547	1297.323	431.351	416.859	857.65	5553.298	1080.16	321.041	9218.998	222.5	203.019	236.267	2550.675	22783.182	1695.756	118.632	2015.921	10043.491	316.615	607.101	296.083	3593.405	2309.92	304.273	4903.148	346	0.751	1266.439	425.549
13944.874	15623.123	8706.309	14335.076	7115.481	17667.407	5482.357	13399.391	883.386	410.61	378.23	668.645	6018.276	558.65	298.364	9355.862	191.056	199.41	183.804	2421.808	29124.448	1255.044	144.983	1207.068	9054.049	339.709	553.039	283.23	117.229	2285.405	264.595	2223.108	140	0.897	1148.929	421.021
22318.006	24489.218	15354.081	20502.036	14209.866	32099.293	12604.482	29671.385	1331.379	607.473	576.23	504.709	545.781	862.313	332.771	10621.162	288.886	213.17	242.522	597.233	529.58	14963.505	138.24	3298.382	11646.501	291.665	591.489	312.99	6022.668	567.16	280.695	8841.368	176	0.855	1248.614	423.773
19776.699	21780.198	13462.074	17069.952	12870.538	31458.428	12823.266	29637.784	1165.302	551.53	500.211	539.521	584.271	722.705	328.812	10065.006	235.814	240.323	287.316	1040.279	930.982	8346.626	160.228	2550.731	9070.95	292.988	679.467	298.754	12206.475	1699.646	279.457	6791.605	309	0.841	1373.911	427.06
14412.509	15853.15	9025.007	10467.429	8105.809	18490.299	6298.772	16707.696	3068.9	612.239	535.228	886.069	6082.814	1337.613	322.004	13589.064	324.965	247.319	261.829	1881.407	46500.821	1442.514	125.165	2215.06	19368.298	1009.349	753.484	313.172	528.57	2704.073	282.71	3748.643	149	0.887	1330.164	422.366
19136.018	21880.659	12232.149	14691.886	9607.961	25493.131	9515.365	23726.11	1395.76	594.147	485.098	540.764	490.759	565.811	368.395	11460.181	307.447	239.046	233.364	1390.013	487.111	1002.095	166.047	2853.058	16955.807	318.418	597.24	291.822	8237.525	651.715	290.661	7518.717	262	0.829	1471.252	426.981
18182.586	19504.536	11782.397	13622.859	10182.861	26317.29	9612.424	23088.7	1138.032	493.751	428.54	823.971	5204.248	712.983	357.973	10865.433	220.448	201.2	261.083	1751.164	21795.551	4090.205	128.297	2141.144	8159.059	315.473	507.626	297.837	5929.275	2254.6	308.718	4879.831	335	0.779	1428.404	429.984
17218.754	19971.355	12503.49	19385.949	11995.063	28465.336	11942.517	28819.796	1031.082	539.04	487.406	756.851	2599.039	672.598	349.676	9248.803	210.301	167.807	193.146	1322.574	10486.075	676.403	136.03	2671.481	7143.48	318.724	564.561	260.99	4667.859	1556.288	278.892	6682.537	352	0.806	1177.795	428.676
13179.088	14575.826	8521.457	10824.996	7270.99	19814.778	6310.633	16043.406	3815.961	465.707	442.528	889.749	6296.764	1079.34	301.939	11082.754	280.502	233.362	223.569	2575.415	47596.736	1247.744	124.71	1705.718	11844.466	474.55	581.049	294.813	128.586	2826.601	285.299	2996.442	113	0.94	1334.456	428.19
9864.671	11427.717	6609.131	10602.651	5671.808	14530.761	4916.283	12151.636	935.11	365.019	352.551	821.517	9175.464	572.549	294.98	9498.548	143.932	151.111	183.176	2249.031	40677.317	1028.64	136.528	1216.091	3999.245	312.024	513.186	278.354	108.578	3069.307	279.729	2216.802	119	0.961	1154.038	428.836
18014.79	19627.731	12334.622	15864.549	11633.121	30975.449	11770.543	27282.997	1121.144	476.47	436.461	815.726	2635.527	816.508	327.324	10284.839	232.926	226.335	234.488	1488.872	16354.269	1998.987	142.732	2435.093	10256.98	303.448	733.964	300.002	6479.513	1569.458	271.771	6124.872	400	0.701	1381.58	437.245
15909.322	18255.19	11594.75	17083.186	11466.193	27771.75	11733.074	28260.523	1191.289	511.338	493.578	487.349	464.598	866.467	322.624	8987.457	219.594	155.058	194.271	1004.912	872.953	457.516	133.902	2920.233	6268.918	325.879	590.445	285.374	8049.906	766.784	272.172	7919.528	328	0.717	1202.71	431.012
17792.663	19747.336	12547.179	17200.724	11857.32	27901.289	11071.148	25987.541	1062.22	518.122	491.337	462.703	449.145	858.547	301.276	9197.556	239.646	183.136	209.265	1000.864	449.651	859.088	117.128	2808.496	8536.09	289.214	505.477	299.548	4662.337	573.126	283.273	8116.056	316	0.848	1237.816	432.731
9693.519	10919.05	6418.664	8420.325	5863.162	14143.808	5481.254	13534.744	2655.137	439.376	395.583	999.339	8287.118	963.34	304.5	10943.846	234.948	199.628	304.555	1693.537	43689.42	1012.997	121.815	1481.426	9958.127	365.19	651.762	269.987	3281.156	3005.289	300.073	2751.588	130	0.951	1280	431.908
15841.125	16557.183	8809.403	12066.769	6482.509	17955.091	5845.394	14741.446	1315.708	536.451	447.416	538.601	530.297	417.017	327.138	12576.329	293.304	210.114	257.235	824.69	2526.636	757.788	141.098	2180.869	17369.053	315.493	624.084	289.479	11008.294	619.119	306.397	6212.068	211	0.84	1493.424	435.088
16699.884	18324.072	11340.628	13068	10525.02	25366.373	9959.83	24136.821	1118.29	556.13	475.166	497.2	667.629	649.545	369.716	10556.297	262.144	246.249	219.512	809.2	3118.621	3417.843	138.757	2783.212	13269.137	302.671	614.704	316.91	6736.059	1005.923	285.73	7097.674	123	0.993	1445.516	432.695
15424.434	17577.569	10419.131	14586.292	8886.514	23598.148	8064.847	19718.14	1372.595	593.28	460.675	675.614	949.615	503.849	349.004	12038.387	296.003	229.026	232.578	1563.266	8498.06	3777.353	149.705	2311.253	15259.728	316.958	615.727	295.708	10338.321	802.799	300.54	6196.943	303	0.76	1479.569	435.576
12028.617	13976.727	8683.972	12361.173	9033.587	19785.639	9236.285	22843.037	1027.752	522.309	479.349	503.444	646.704	542.031	313.025	8669.792	225.704	147.517	160.013	511.514	2534.877	384.565	133.733	2835.036	6956.567	303.077	503.484	283.583	5033.675	682.617	266.16	7528.239	245	0.802	1187.541	441.149
15020.764	16968.398	10071.758	12884.187	9233.395	23328.538	8718.015	21607.058	1444.144	539.006	441.669	644.725	1251.509	534.574	343.862	10420.73	237.329	202.866	315.363	1174.665	9144.601	773.014	157.238	2538.618	9665.092	303.944	660.556	303.203	11057.762	883.383	297.14	6466.512	207	0.902	1457.312	435.785
6452.48	7756.199	4306.603	7313.076	4121.528	10579.198	3905.369	9749.265	696.555	304.268	282.752	715.355	5208.88	380.099	240.88	8520.787	136.45	128.524	166.602	1827.685	27182.608	812.908	128.638	906.421	3689.791	297.109	431.471	261.511	119.894	1736.523	254.085	1751.381	114	0.948	1162.351	436.281
10722.018	11466.967	6818.514	7748.754	5545.145	13354.218	4750.297	11732.165	2323.403	370.913	340.577	1266.161	11004.075	584.139	306.821	10483.397	160.932	180.211	188.601	2487.349	48108.619	875.3	113.769	1232.385	2476.656	321.843	576.942	266.944	192.168	3435.274	295.726	2099.136	105	0.971	1402.167	435.567
10678.886	11474.898	7013.397	7144.243	5280.29	12165.243	4295.506	10852.054	1626.705	447.653	396.703	785.281	6135.717	763.53	280.368	11122.47	216.229	195.753	195.956	1574.171	41776.75	918.71	118.123	1434.295	8620.739	419.464	564.495	272.018	122.167	1703.02	251.712	2553.379	114	0.948	1319.079	437.079
15188.948	16386.636	8917.052	12009.059	5520.252	15660.298	4764.996	12037.914	1018.63	418.543	353.561	423.276	384.357	315.825	303.278	11970.847	293.42	227.069	364.246	504.841	680.998	783.652	135.578	1521.438	22411.511	306.432	480.527	291.079	8629.029	399.945	318.62	4276.32	166	0.895	1502.187	439.108
15257.486	18130.3	11545.49	17445.188	11766.391	27397.897	12078.291	28993.142	1340.698	499.777	472.676	449.897	428.787	681.733	309.985	8693.911	239.362	150.697	161.587	560.249	359.816	340.68	124.814	2991.979	8061.696	289.167	547.021	282.685	5206.237	643.807	270.696	8234.803	135	0.96	1199.737	440.085
21838.397	22284.079	14272.259	16140.629	12506.519	29270.822	11247.594	24664.795	1327.264	628.657	550.936	650.678	607.775	766.189	355.367	9666.614	263.27	258.131	229.535	1067.599	814.34	822.711	150.531	2926.146	12346.985	312.523	1063.608	311.985	11634.547	824.973	299.56	7598.855	111	0.952	1367.707	439.491
13512.767	15498.917	9227.618	12900.431	8636.45	22797.215	8407.143	20875.793	824.876	421.703	368.75	973.05	6730.895	494.347	328.354	11520.346	168.869	160.871	400.991	1913.722	33469.298	1009.591	126.701	1753.799	4068.484	284.94	403.37	299.296	4414.335	2561.205	305.237	3931.817	152	0.949	1437.586	440.566
17860.275	19646.652	12482.902	16984.276	11991.722	31332.314	12225.329	28721.009	998.811	502.802	464.677	437.063	455.223	905	310.973	9434.519	201.666	160.063	164.968	701.296	449.979	724.138	110.854	2979.409	5246.192	288.973	448.257	290.396	5040.377	783.074	270.78	8284.631	285	0.847	1248.826	442.289
10224.706	10970.961	6085.977	7391.835	5455.412	12626.688	4695.463	11812.773	1050.605	470.599	406.552	845.929	8359.946	787.049	296.657	10336.059	232.584	197.054	191.931	1815.461	43972.907	1062.282	121.059	1498.917	11950.689	383.998	563.674	276.552	118.868	2894.146	287.942	2852.026	105	0.984	1302.319	439.776
12536.531	13427.046	7861.19	9311.873	6386.284	15750.982	5329.83	13229.542	1304.339	399.608	353.212	1042.587	11467.463	615.114	312.256	10530.383	182.412	201.754	235.676	2314.49	46387.16	1030.636	123.554	1420.088	5108.801	312.697	515.233	284.142	1939.731	3797.3	295.489	2603.546	134	0.906	1397.336	442.425
11387.518	12936.009	7815.521	12630.909	7502.227	17568.001	6875.176	16286.411	1060.35	389.597	360.104	714.462	4339.562	681.547	270.141	8510.83	199.69	162.889	178.159	2149.125	21572.013	844.908	124.974	1319.871	8014.282	365.455	458.189	273	2043.131	2040.253	261.314	3518.589	137	0.926	1178.172	443.704
12074.837	12799.301	7579.466	9374.396	6417.902	17013.562	5673.584	14208.385	2128.815	417.963	370.59	785.741	6048.034	897.261	293.393	10023.788	231.461	192.201	196.855	1791.805	39402.14	1008.942	122.759	1415.145	10804.723	428.788	559.364	269.997	134.436	2089.137	269.139	2529.88	226	0.846	1311.327	446.022
8163.07	9110.683	5168.135	8089.678	4493.916	11430.927	4303.302	10711.363	1934.684	349.408	314.377	705.351	5797.621	428.736	270.223	8912.161	153.053	141.744	170.186	1958.189	37992.223	861.133	125.77	1094.681	5013.807	328.087	495.365	269.717	135.954	2133.912	247.776	2079.836	107	0.971	1164.117	442.995
12738.301	14017.477	9120.19	12166.563	9058.607	19381.027	8984.548	21304.904	1047.898	469.378	432.579	411.877	383.98	535.589	285.071	9259.866	201.865	141.941	171.475	653.824	317.277	293.941	119.729	2690.695	3598.68	283.995	585.688	288.577	6806.1	421.494	273.691	8077.711	198	0.894	1214.722	445.727
10693.483	11642.783	6823.108	8939.933	5557.853	14311.308	4457.965	10613.032	709.57	313.222	298.039	665.74	5681.755	428.826	253.7	8831.233	177.978	185.575	187.485	1755.306	24128.276	988.141	102.347	845.391	8274.462	330.143	461.771	280.04	118.159	1716.267	258.233	1519.57	133	0.875	1411.583	445.741
16753.27	18438.888	11777.176	16932.517	11422.256	25886.21	11837.821	28138.539	997.777	475.612	457.578	410.816	407.906	598.798	291.471	9219.036	230.363	145.764	165.898	1152.445	322.205	326.086	127.914	2819.53	6874.974	276.884	418.737	285.814	4578.624	427.843	273.863	8375.422	202	0.741	1199.416	449.53
9765.372	11123.018	6192.811	8155.56	5458.216	13702.303	4901.668	12134.336	2449.249	433.975	347.681	1232.089	10291.848	506.953	329.999	10463.937	198.741	187.288	184.74	2945.5	43253.517	1036.342	138.9	1489.024	5568.466	351.634	472.073	292.958	629.321	3089.393	298.584	3093.335	106	0.98	1451.783	444.83
12393.656	14622.627	7862.096	13025.589	7158.765	17388.228	5568.027	14408.733	1535.13	602.543	508.164	910.338	7819.401	611.587	361.217	10247.442	277.551	225.407	210.082	1115.209	49776.384	1803.822	148.621	1789.92	17956.502	474.006	788.54	315.077	118.079	2146.519	250.063	3081.024	126	0.948	1128.087	446.762
16722.618	17868.705	11647.865	14315.755	11267.582	25040.618	10928.855	25317.432	1596.675	527.477	484.242	778.558	2069.37	747.17	350.737	10339.871	213.873	206.18	200.93	1484.496	16736.422	21127.513	127.181	3037.868	6412.709	300.256	781.24	294.619	8775.444	1220.487	292.388	7650.847	196	0.865	1371.495	449.679
13903.767	14398.665	8385.634	10205.53	6805.067	19078.01	5564.981	13981.158	1027.638	432.062	339.907	1215.365	11067.502	671.707	337.338	11978.291	199.263	179.831	338.533	2836.718	46012.628	1377.508	122.367	1507.479	7282.435	327.977	568.99	290.577	2239.612	4028.618	280.481	2493.794	112	0.932	1433.571	447.214
11689.567	13041.213	7370.774	10605.44	6199.767	13794.436	4922.235	11645.38	671.905	302.518	290.948	847.716	7005.108	523.243	234.24	8535.166	176.995	155.412	261.698	2114.162	29861.055	856.607	124.258	924.669	8608.457	323.087	464.471	274.567	1659.828	2426.255	252.824	1966.795	101	0.977	1170.856	449.173
19692.725	21256.164	13764.967	19526.003	13089.783	26672.741	12209.803	28003.508	956.524	494.83	464.409	440.33	427.66	581.686	293.672	9753.076	210.619	148.989	150.627	899.077	353.531	281.915	126.671	2973.065	5563.537	281.357	430.584	294.059	4424.395	370.5	265.391	8217.868	175	0.85	1194.5	453.311
10457.211	12066.68	6595.34	9215.937	5379.456	14067.104	4481.619	11552.24	1898.365	391.252	306.359	969.665	8871.846	449.837	304.56	9910.737	205.096	200.707	190.264	2612.718	38288.705	867.866	138.417	1073.465	7743.786	349.392	491.875	286.718	158.968	2371.049	289.71	1963.219	117	0.985	1453.919	451.688
12839.986	14303.076	9204.741	13148.944	9382.118	20583.296	9772.985	22828.206	819.329	427.378	396.408	330.639	345.361	469.346	258.323	8302.819	202.874	130.99	180.801	377.974	265.795	272.32	123.355	2392.686	4369.792	279.933	329.238	280.799	3192.321	351.229	285.685	8583.177	239	0.895	1208.939	457.391
14144.821	16059.098	10648.477	13878.147	11388.915	22151.33	12075.71	25155.258	1085.266	489.357	441.34	419.977	396.309	625.528	287.127	9608.658	190.007	152.804	189.755	1594.505	287.614	366.772	114.337	2900.347	3040.683	298.481	440.688	295.584	3616.934	455.217	276.44	9192.809	160	0.939	1233.994	455.869
12302.941	13038.746	9568.431	9272.244	5071.372	11083.102	3380.01	8396.491	866.742	374.993	349.262	858.875	9918.45	387.224	284.715	10448.083	188.487	188.811	261.141	2034.813	42418.567	790.385	136.893	1024.814	7828.533	339.345	536.456	292.378	141.193	2177.196	282.456	1788.45	126	0.886	1463.23	455.921
15978.23	17323.795	10507.056	16747.073	9537.531	22845.47	8565.936	20136.233	1541.773	370.938	345.929	777.567	5768.88	533.026	278.206	8989.7	181.823	156.571	338.795	1810.974	28266.596	903.779	140.517	1338.051	6663.41	308.658	437.455	281.625	6376.626	2272.957	263.57	3140.712	321	0.723	1171.46	458.715
9416.428	10170.991	5864.958	7125.613	4845.445	13154.615	4017.986	9925.964	948.773	399.98	335.78	762.775	8234.087	534.89	296.674	10725.507	177.038	184.539	179.803	1853.259	36556.409	1007.886	117.654	1179.982	5798.333	347.51	568.302	269.818	340.247	2525.738	258.346	1913.806	157	0.818	1420.131	456.723
17190.118	19191	10663.23	16751.656	8663.823	25003.987	7830.074	19430.717	1193.698	481.01	435.848	612.465	1065.163	474.85	347.843	12033.098	271.203	237.423	239.779	933.158	4247.354	728.642	141.937	2126.878	16396.886	325.038	551.261	302.247	8646.604	843.26	292.667	6106.043	407	0.679	1513.37	468.296
13049.238	14627.272	8164.874	13520.251	7146.791	17860.504	5968.584	15305.38	1010.86	464.399	377.487	755.683	7136.268	635.265	321.111	8735.713	248.066	193.974	198.126	2180.435	35129.281	1477.451	135.22	1529.624	19182.493	484.999	619.423	310.28	174.707	2477.128	256.513	2846.925	118	0.925	1138.059	459.042
12865.59	14043.744	7989.288	13367.222	7108.076	17472.539	5790.056	14002.491	1641.446	358.57	322.884	780.83	6276.133	548.163	258.656	7890.75	184.518	172.655	200.854	2232.548	25007.975	1034.823	118.725	967.271	9163.516	340.55	492.967	289.468	129.493	2295.424	246.027	2033.536	188	0.788	1155.83	461.463
18991.228	20289.526	13627.535	18356.604	13290.741	29590.579	12563.747	27231.147	1281.192	550.925	494.95	505.69	453.187	647.059	309.992	10086.194	253.189	207.131	176.83	674.894	387.632	3237.543	118.094	2701.663	10412.932	287.005	555.72	289.978	6813.909	733.581	331.515	7839.651	228	0.871	1263	461.289
9190.075	10075.437	6636.693	8865.665	7000.161	15417.573	7531.889	17435.599	857.607	381.592	423.822	330.948	297.966	420.764	249.965	10105.468	136.675	141.605	170.144	451.544	266.776	266.217	115.261	2038.439	1542.325	280.706	339.474	273.751	4482.709	429.117	355.829	7869.353	131	0.958	1249.584	460.767
13758.849	14463.239	8863.455	11315.596	8476.494	20217.573	8847.965	21591.445	1422.532	470.601	425.372	1058.629	4352.629	662.984	342.416	9533.105	214.268	213.776	179.998	2360.838	25886.783	1200.401	118.478	2556.936	7461.255	309.982	612.699	288.243	3024.03	1933.927	315.029	6423.008	172	0.867	1368.209	462.285
12139.144	13563.858	7964.582	9458.031	5011.285	11375.041	3305.272	8297.268	736.503	371.19	313.043	652.068	6171.444	335.787	271.783	9757.878	194.859	188.349	188.106	1774.177	29654.593	727.556	135.057	885.18	7891.959	358.339	562.213	306.571	182.255	1414.116	259.816	1509.227	130	0.833	1467.231	462.385
18028.09	19478.446	12545.148	17853.86	12286.668	26137.315	12228.944	27979.983	968.393	470.132	439.023	442.199	427.595	726.152	276.666	9495.573	203.465	149.346	160.87	475.831	484.168	408.865	125.148	2694.348	5274.871	278.707	518.616	298.194	4901.045	454.178	261.79	7795.748	189	0.93	1189.347	464.712
18658.774	20659.987	14144.091	19336.28	14285.125	28255.706	14478.458	29643.671	1086.247	454.678	443.159	447.245	390.828	1015.755	290.838	9480.179	192.715	165.614	229.109	796.064	258.017	388.963	111.866	2833.806	4819.213	298.784	528.011	298.082	4991.506	537.03	318.719	8730.91	226	0.915	1236.013	465.673
12182.221	13046.265	8786.705	12139.047	8968.813	20383.115	9958.52	23064.335	949.23	369.712	445.027	384.845	322.323	431.431	266.271	9847.549	140.934	142.148	296.939	536.999	258.359	289.487	114.248	2378.765	1058.711	272.334	329.415	277.898	6871.736	464.988	364.314	7965.128	100	1	1243.62	463.62
13502.018	14298.738	9073.216	13537.691	8604.273	20779.11	9000.193	21199.651	1208.098	385.396	362.959	643.283	3319.603	492.788	280.174	9325.091	178.959	148.555	308.119	1187.263	21697.223	587.536	127.846	1797.99	5513.502	285.722	485.39	279.301	6745.964	1585.239	258.098	4935.61	188	0.917	1177.473	467.149
15094.747	16133.829	9986.151	14363.285	9135.45	23287.34	13819.77	21699.33	886.339	376.216	345.024	1059.309	8137.16	757.238	359.275	9776.715	184.844	208.615	275.239	2778.961	41236.754	1286.63	133.894	1546.374	7085.581	320.038	512.172	287.285	2177.501	3058.789	307.717	3616.054	385	0.761	1373.217	475.962
15113.881	17161.063	11365.591	17296.613	11698.46	26485.607	12382.113	28584.66	970.851	428.34	410.852	383.784	383.784	643.089	267.38	8830.062	221.432	149.14	177.228	537.346	305.767	384.606	119.655	2553.958	7363.395	271.629	464.197	302.43	4632.273	440.605	279.625	8066.069	248	0.854	1195.605	472.169
9458.194	10184.99	6712.793	8933.196	6763.043	14919.721	7365.337	17446.663	900.132	405.523	391.807	313.813	309.838	383.811	254.399	8542.187	221.498	144.855	205.835	369.354	271.355	320.086	117.227	2162.324	6479.682	272.994	345.315	294.859	3990.048	365.825	318.706	8048.184	117	0.917	1204.568	469.261
30569.824	32047.907	20787.062	27654.293	20225.104	48602.959	20913.742	43683.293	1250.38	586.162	538.098	580.317	610.568	1198.568	364.526	9763.547	270.671	245.606	182.309	1144.354	1143.377	686.327	122.293	3207.416	12546.423	322.772	923.247	314.246	8643.785	831.445	293.372	8288.441	101	0.99	1337.322	468.015
13043.929	14521.739	8443.945	13886.837	7588.27	17598.301	6047.771	15186.815	1077.524	464.174	410.462	1141.897	11149.474	576.19	332.456	8947.978	229.907	202.337	313.525	2149.919	33113.594	1307.67	132.362	1552.897	9064.344	308.727	568.364	299.633	7551.78	3966.173	279.768	3197.501	129	0.97	1139.593	470.074
8208.153	8511.485	5758.658	6542.019	5742.861	11218.234	5797.777	13594.379	774.769	382.975	348.559	326.731	309.537	503.088	233.159	7787.272	156.373	122.372	143.906	423.98	230.293	246.437	112.265	2114.068	1718.968	282.575	384.991	302.439	1736.389	365.318	291.129	8206.095	96	1	1227	470
15987.001	17411.376	10890.905	14990.692	10945.079	26103.167	12024.238	27622.955	995.081	462.777	413.836	859.343	3414.185	719.786	328.927	9863.815	183.191	200.171	179.57	1720.244	18146.063	1168.66	123.223	2713.021	4714.469	305.038	632.158	276.04	4917.707	1809.817	303.787	7432.812	183	0.909	1362.396	471.139
10428.701	11324.289	7559.858	10102.092	7753.288	16335.92	7118.863	16715.575	883.443	426.357	411.4	338.443	336.76	405.576	250.929	8667.189	201.617	133.726	187.239	603.91	283.296	330.674	104.737	2321.06	5525.614	286.8	345.907	286.703	4145.536	357.043	305.346	8900.772	181	0.934	1213.528	473.229
17999.263	19032.16	12807.75	17336.78	12522.311	31163.527	12590.878	27324.156	1101.789	443.712	410.758	436.382	425.959	712.462	296.464	9027.083	210.119	179.545	175.744	577.264	370.844	1044.469	149.087	2514.674	8798.477	268.599	593.312	279.932	5723.998	743.123	285.39	7396.513	302	0.816	1277.599	472.765
22575.324	22826.457	15192.453	18753.182	14008.87	33327.273	13532.586	30211.987	1137.322	494.591	459.374	554.521	512.736	949.615	319.099	9737.725	257.238	207.167	162.541	1260.66	2894.397	505.515	130.791	2728.847	14521.526	293.083	766.964	315.208	6314.085	781.3	297.779	7361.377	132	0.928	1329.311	471.788
9800.005	11480.374	6133.792	7835.812	3942.035	10226.232	3129.635	7793.806	960.35	327.858	297.705	724.016	6728.431	334.125	276.174	9145.416	211.638	230.884	242.223	1598.082	36714.544	855.792	122.63	815.16	9758.956	322.928	422.524	284.221	169.697	1360.557	271.484	1630.372	137	0.784	1498.018	474.668
14045.844	15600.027	9773.292	15277.678	9182.05	22693.494	9434.477	22513.075	1019.308	399.264	363.532	851.775	4856.413	609.513	314.27	9296.149	181.887	161.085	346	2015.072	27078.185	780.144	132.137	1870.53	7037.334	293.54	507.301	289.148	7307.567	2238.972	264.033	5242.969	175	0.921	1168.334	473.18
12821.175	13618.006	8664.521	11317.76	8573.691	19638.592	8782.364	19828.612	979.947	453.274	396.389	398.386	376.353	445.365	275.981	9407.342	195.053	163.694	158.855	612.583	286.063	1184.784	128.238	2360.3	5481.492	273.555	416.836	286.983	4896.695	381.699	292.571	8811.976	127	0.955	1263.421	473.335
12308.186	13000.631	7972.254	12058.927	6957.456	15735.509	5785.965	14034.63	1284.529	389.088	349.777	1215.638	10728.936	706.688	331.583	9293.408	180.597	163.479	215.548	3684.664	38880.135	979.541	127.334	1432.494	6577.247	305.656	565.452	284.916	250.468	4414.456	278.91	3101.052	117	0.944	1157.013	473.697
27887.521	28984.943	19717.362	25559.263	19281.446	41336.622	19671.937	40021.48	1213.152	568.165	525.115	496.256	489.598	925.169	361.524	9475.256	265.253	223.273	190.513	869.314	450.837	668.775	128.273	3240.153	11828.795	318.984	687.748	309.584	6209.082	830.451	289.755	8463.318	272	0.836	1338.346	477.926
8740.659	9688.451	6534.295	8549.972	6816.801	14177.709	6819.958	15647.428	991.621	383.884	365.663	375.377	319.823	499.269	263.951	9043.294	163.747	115.678	154.363	614.545	261.079	320.974	117.302	2170.75	2081.82	270.246	442.266	297.433	4746.728	521.441	307.336	9103.639	152	0.939	1223.947	476.803
19108.423	19849.319	12624.992	15588.115	12179.486	28131.992	13133.093	29841.391	1172.9	539.025	477.415	496.595	472.517	642.528	345.169	9405.338	203.855	188.993	249.984	649.994	510.014	786.032	145.659	3168.652	5138.855	295.886	692.33	288.689	7912.79	691.001	268.55	8420.637	134	0.942	1351.328	475.687
10609.583	11659.781	6601.023	9849.64	5671.9	15973.585	4876.891	12506.734	886.158	365.859	322.926	586.483	7099.117	535.103	252.456	9359.328	188.402	198.293	192.053	1189.645	39263.926	924.673	115.604	1048.06	8764.271	435.551	527.859	306.644	113.179	2013.422	258.222	1906.912	102	0.955	1418.873	475.402
10697.068	11664.206	6399.713	8536.806	5164.096	14024.389	4579.286	11826.501	1476.645	405.634	359.052	742.856	8190.949	614.725	285.02	11544.907	225.063	198.238	196.259	1927.582	39937.743	989.726	122.687	1358.156	10795.347	424.38	544.952	301.899	127.367	3042.928	258.899	2335.212	139	0.868	1438.097	477.802
5878.328	7480.951	4331.505	7157.263	4268.783	11137.656	4650.158	10744.656	1014.576	368.025	343.064	449.128	605.879	355.866	313.234	13169.81	162.968	169.154	209.499	640.609	13436.169	493.16	132.469	1850.869	3674.607	300.817	387.232	312.731	4545.809	597.271	287.198	5750.355	109	0.976	1525.041	476.665
17265.8	18217.727	11943.917	15221.157	12044.109	26979.63	12465.537	28250.776	1106.537	509.592	453.331	507.286	461.735	677.034	322.165	9817.298	211.871	179.108	182.937	595.1	397.744	457.911	136.931	2961.292	7872.587	295.985	606.76	296.257	6377.757	812.265	296.791	7997.822	423	0.778	1323.498	483.561
13158.269	14273.493	9516.544	13554.244	9646.475	20277.044	9407.707	21842.504	1099.21	449.544	415.908	406.034	393.316	617.306	268.946	8852.52	219.171	151.911	199.242	570.961	335.652	378.797	116.112	2482.867	7624.982	281.364	479.372	290.215	5182.972	552.657	271.901	8258.473	117	0.944	1187.808	479.449
10193.206	11167.492	7411.821	10301.57	7510.038	16015.754	7504.677	17118.844	831.412	339.662	302.171	358.59	297.747	470.694	242.265	9248.643	167.608	159.728	175.745	665.41	226.105	398.777	103.088	1921.823	6759.378	260.028	352.205	291.469	3384.503	579.086	274.605	7888.701	145	0.965	1247.01	480.155
23699.073	25222.931	16637.927	22283.734	16290.537	36182.72	21327.425	35488.986	1451.879	527.826	475.221	587.915	914.572	793.493	348.287	10038.543	227.954	226.763	266.875	999.633	5176.13	10325.148	133.563	2931.977	8629.992	293.559	1029.394	307.938	12981.57	1032.597	281.905	7757.78	316	0.769	1356.934	485.826
20594.55	21973.224	13966.017	19253.97	13420.63	32841.288	15124.936	33222.754	1051.482	507.173	450.106	792.338	2842.755	863.255	349.939	10591.935	214.404	226.494	338.552	1858.895	25362.855	20776.744	132.542	2726.625	8453.094	302.463	661.689	305.173	10019.581	1857.835	307.191	7214.615	132	0.938	1363.015	479.576
9245.867	10020.185	5656.398	7588.544	4731.065	13623.534	4208.825	10782.842	721.625	369.596	313.04	509.966	6748.31	560.658	265.693	10051.021	184.623	192.231	177.333	1574.764	35859.812	889.326	114.18	1179.976	8550.233	369.796	481.797	298.289	115.922	2085.431	241.364	1993.505	128	0.9	1427.242	480.492
15444.805	16541.552	9508.629	13571.53	7406.512	19276.317	6057.906	15044.015	1980.701	435.494	395.406	933.817	8746.397	502.86	336.299	10428.267	257.218	249.36	251.253	2666.034	33849.866	976.084	137.853	1493.989	12447.191	366.018	480.831	310.415	2843.844	2110.601	286.289	3425.645	188	0.83	1504.495	482.372
13871.765	15151.627	9713.468	14134.094	10065.319	21857.018	10073.849	23567.594	1052.951	482.146	423.864	448.254	426.628	674.365	289.676	9128.742	212.777	162.105	187.914	534.932	375.32	447.463	131.239	2691.961	6757.66	306.169	673.547	292.818	5968.189	572.407	275.288	8208.262	223	0.87	1179.312	483.93
15469.579	16267.911	9625.832	15972.288	8622.06	21055.517	6904.899	17011.552	1031.97	466.12	405.893	1241.667	12172.868	752.88	341.112	8947.591	237.34	189.197	288.005	3696.969	38258.623	1310.333	127.97	1583.892	7378.495	338	612.248	303.667	1621.16	4336.781	265.753	3183.103	136	0.967	1134.61	480.86
13163.141	14505.104	9863.809	14158.856	10079.52	21509.878	9725.848	21309.219	1218.016	580.755	501.982	628.818	1073.879	647.25	324.904	9221.464	231.108	175.816	210.828	982.353	5063.638	3538.747	131.725	2589.412	6037.035	292.33	691.882	292.921	7120.413	1026.313	261.762	7904.61	234	0.901	1167.432	482.457
17668.777	18231.986	12173.107	16850.508	11348.555	24966.424	10450.077	21955.16	1094.153	374.915	355.71	324.918	321.646	381.968	240.946	9838.403	191.376	180.241	298.127	394.93	234.689	386.61	148.4	1783.377	6745.438	267.824	362.209	281.159	4238.131	339.784	292.219	7944.77	178	0.927	1260.848	482.758
12110.099	13630.763	7614.735	10492.973	6412.859	17157.962	5378.491	14133.046	1170.073	429.811	370.79	744.047	9380.89	668.841	292.419	11294.127	213.799	213.561	196.302	1872.817	43456.189	1027.789	130.51	1501.816	8439.086	469.682	587.966	319.986	133.41	2869.637	266.675	2563.982	220	0.823	1442.923	484.368
12723.942	13300.677	8916.21	11390.927	8839.861	19882.063	8921.643	20795.481	1022.272	446.623	405.754	398.784	384.501	653.167	290.433	8806.914	185.491	152.702	173.587	548.438	285.317	298.884	151.625	2453.361	5230.769	264.415	612.583	279.896	5176.471	543.516	287.945	8227.27	223	0.877	1286.971	484.365
18718.414	19388.932	13086.507	17669.946	12445.911	24768.156	12097.627	25422.269	934.017	427.924	410.978	346.394	371.594	601.535	252.427	9067.119	230.331	151.311	244.857	421.105	249.662	454.927	120.378	2379.919	7020.769	266.893	421.008	291.564	4587.977	405.954	282.936	8540.049	177	0.954	1202.596	485.562
22269.254	22529.273	15271.006	19043.373	14594.721	32671.697	17418.384	33712.407	1116.448	506.141	455.76	450.697	422.116	628.001	332.956	9423.338	207.197	196.003	238.164	655.554	394.675	466.42	130.346	2899.607	7262.459	308.984	549.585	299.333	6564.175	446.585	283.094	8221.336	271	0.848	1345.585	488.614
12556.867	13508.05	8992.008	11209.428	9317.873	20796.146	9235.714	21291.552	1060.843	480.417	402.81	481.76	419.307	519.433	308.047	9942.715	185.691	156.009	151.28	939.534	303.649	307.684	156.663	2809.667	3997.94	279.195	539.806	289.785	5099.528	676.763	283.179	8694.915	148	0.985	1301.5	485
9208.031	10379.116	6001.162	10040.746	5204.312	13109.496	4391.853	10687.015	2089.059	425.974	370.039	975.662	6107.11	471.161	277.585	7894.371	246.327	183.023	193.746	1843.127	28561.454	1101.275	132.719	1097.524	8463.355	389.924	701.021	302.675	120.99	1890.996	264.642	2085.855	116	0.936	1125.638	485.888
13853.617	15529.74	9352.272	15622.199	8909.96	21789.085	7782	19490.128	1198.471	511.375	443.055	1747.952	14577.131	958.188	402.433	9503.092	212.896	178.147	260.848	5075.816	36652.224	1397.405	140.027	1955.614	3987.575	338.33	700.853	305.251	1515.014	6721.087	282.227	4157.259	156	0.906	1140.583	488.654
12065.87	12687.369	8863.277	12231.636	9016.43	18389.564	8696.938	19008.906	1187.372	608.182	513.759	554.386	1255.072	557.869	324.54	9343.565	216.933	162.361	214.45	1135.604	7156.998	3595.757	130.594	2397.244	2604.328	269.756	481.52	282.256	6298.674	1199.319	262.744	7288.261	146	0.936	1157.116	486.884
16784.552	17871.559	9987.042	14572.325	7316.783	19093.888	5147.078	12925.096	790.599	356.195	323.791	650.045	6442.022	371.107	265.371	9419.377	223.346	236.464	265.994	1617.859	32239.058	895.631	139.241	930.223	11705.831	363.99	429.604	298.102	1206.104	1400.322	267.439	1649.3	196	0.885	1494.949	489.526
16292.959	17293.097	11582.048	16787.519	11461.609	25536.232	12042.162	26711.094	974.94	386.499	386.521	342.816	338.063	507.884	235.889	8913.905	201.918	162.931	278.45	530.906	222.748	452.495	132.239	2137.333	6535.118	262.663	386.979	292.376	5667.169	484.938	441.228	7982.1	231	0.89	1209.738	490.569
10846.895	11602.271	8017.86	11005.582	7852.987	18540.037	8034.874	18008.174	775.61	332.412	333.331	294.314	296.727	314.23	235.255	8645.441	134.214	126.603	207.221	435.355	222.73	206.871	129.374	1794.577	1495.674	267.059	281.851	273.388	4087.81	394.43	324.941	8003.842	103	0.996	1268.646	486.791
10029.118	10061.679	6942.369	8240.808	6678.697	14166.329	6585.996	15187.937	785.923	391.264	360.088	343.747	329.084	476.916	264.803	9051.52	152.572	142.062	171.418	383.676	256.059	281.541	135.686	2014.26	2815.606	276.479	547.289	265.325	4826.124	550.037	340.103	7941.504	103	0.965	1276.189	486.015
12166.154	12300.248	7188.621	8572.107	5842.535	14708.836	4832.613	12369.216	1123.485	438.753	376.74	629.253	9177.905	651.034	304.181	12096.4	223.6	209.128	204.111	2077.506	46261.736	962.866	126.098	1709.477	9623.99	411.219	573.043	304.482	117.629	2813.289	271.813	2935.772	122	0.945	1433.057	488.057
20653.56	20562.931	11559.489	16918.968	9821.811	26349.558	9192.409	22821.134	1396.32	581.18	498.077	614.301	1768.571	581.624	392.365	10937.529	310.107	239.946	228.216	1306.68	6517.881	1084.379	146.704	2639.329	14544.295	342.53	610.405	316.279	10791.4	1274.52	269.478	6916.358	197	0.935	1514.855	488.135
11171.064	11973.335	8106.945	11262.019	8239.735	17938.173	8160.114	18314.62	1091.783	390.619	385.299	343.209	329.329	473.311	241.919	9404.522	206.342	161.593	385.902	655.792	245.145	471.216	129.306	1972.957	5813.262	266.448	421.451	294.766	6948.702	555.845	410.538	8574.984	219	0.906	1221.199	490.97
13006.969	13163.576	8850.107	10450.308	8716.854	18959.863	8817.1	20314.676	982.226	456.41	392.944	416.957	409.647	480.948	300.164	9684.189	179.995	163.562	160.663	658.178	308.241	259.426	143.862	2603.947	5314.849	294.124	461.774	296.432	6547.904	456.92	274.225	8463.298	138	0.97	1310.986	489.413
6547.453	7238.983	4158.604	5096.658	3524.842	9506.669	3131.343	8257.004	1215.432	351.453	316.561	641.498	6806.867	465.718	275.691	11443.795	160.876	163.716	181.291	1886.431	42558.508	1102.358	131.624	1326.187	3363.747	361.041	480.983	303.903	100.142	1778.007	265.051	2142.612	140	0.947	1463.236	490.386
16367.757	17923.826	11725.146	17520.534	12202.742	26820.38	13609.019	29599.3	917.482	437.773	402.54	425.501	383.889	652.939	272.413	8614.317	226.193	163.083	160.102	450.548	319.627	457.946	130.356	2653.773	8170.729	282.609	433.728	302.896	2856.094	597.157	271.127	8903.034	227	0.919	1187.998	491.407
14744.383	15398.585	10212.493	13893.912	10053.096	21596.993	9853.027	21352.348	1244.681	400.922	359.511	378.773	352.463	557.894	263.898	8622.827	198.665	162.006	240.345	800.027	219.655	355.655	127.843	2178.187	6507.774	266.825	469.294	294.369	4761.159	417.481	285.033	9383.891	155	0.933	1246.087	491.371
29941.092	31418.845	18371.982	26495.585	14358.007	36977.807	12984.593	31350.263	1381.322	607.751	533.061	564.889	566.125	729.469	385.898	10482.934	347.964	263.8	256.516	1039.864	968.88	3397.285	150.233	2823.293	19879.403	367.209	613.408	318.957	9400.587	800.46	270.023	7523.134	264	0.827	1519.655	496.087
11318.695	11729.652	7976.332	10353.835	7805.66	17000.06	7752.486	17412.544	863.878	399.412	376.442	327.301	344.69	428.647	271.214	9360.571	191.077	156.886	172.84	615.885	236.413	296.803	133.741	2190.501	5915.014	267.824	316.224	257.858	2696.821	423.533	304.639	9685.83	223	0.87	1277.325	496.101
18341.884	19111.571	12384.674	17934.938	12090.448	26038.989	11971.087	26857.82	1118.073	502.624	453.172	474.034	458.967	719.014	301.028	9331.604	243.922	177.699	171.656	509.263	329.654	468.137	128.575	2802.502	9740.775	301.831	750.706	294.134	5557.744	577.194	281.779	8584.108	198	0.91	1175.374	494.52
19072.313	20425.966	13363.614	17679.167	13635.414	27677.852	11281.054	24781.377	1050.524	504.689	448.581	440.793	426.085	532.487	313.306	9972.053	168.77	176.777	242.717	601.611	317.663	371.191	170.688	2923.75	3431.104	301.079	494.043	310.057	4662.572	527.939	323.711	8036.433	122	0.945	1334	493
10243.536	11561.746	7790.535	11461.222	8064.342	17884.328	8674.639	19857.34	1003.985	522.563	457.295	430.142	462.817	503.98	311.197	8622.552	178.347	140.546	141.086	705.975	572.47	1266.587	125.637	2480.335	2082.627	273.239	537.046	298.483	4486.344	593.246	274.621	7677.938	135	0.949	1162.374	494.152
15047.514	16909.318	10746.822	15599.875	11041.458	27710.907	15418.593	27620.008	1409.4	455.817	397.102	741.65	2736.366	721.447	331.597	10796.063	222.508	220.668	233.113	1372.189	16892.636	824.816	133.466	2509.571	9181.551	296.446	1185.895	301.237	11643.896	1813.977	298.288	6453.908	192	0.915	1362.042	496.635
15121.523	16045.736	10894.747	15588.829	10854.671	25273.996	10879.896	24453.51	1170.757	384.931	355.701	438.822	361.095	871.5	271.649	9879.306	215.121	183.238	256.372	1734.737	345.969	442.503	131.818	2097.569	8728.986	302.543	746.7	293.516	9475.533	446.199	303.233	8751.051	118	0.953	1252.127	496.347
13851.865	14977.789	9954.628	13290.182	10037.251	22273.357	10047.667	21548.909	1143.571	453.848	392.098	401.165	413.908	510.448	293.455	9897.557	186.083	169.84	258.61	781.007	291.156	385.958	161.771	2400.283	5076.511	277.296	454.049	289.058	6623.74	741.681	284.65	9637.855	181	0.976	1299.715	496.992
10046.776	11653.039	7038.332	12022.753	6911.32	17824.871	6610.002	16528.589	1686.355	411.473	368.102	1412.055	10609.345	865.001	354.735	9298.845	199.635	157.26	200.532	3314.597	35117.464	934.323	132.27	1614.696	3964.606	309.1	554.28	301.324	963.607	4766.245	305.421	3566.16	196	0.839	1142.77	497.607
17608.593	18908.919	12708.919	18973.341	12877.683	27993.573	14239.628	30209.375	1003.202	425.914	400.764	380.842	377.607	705.755	273.571	8316.521	241.488	166.499	161.169	361.038	254.787	538.161	125.468	2507.087	10931.85	281.079	369.032	318.733	2606.237	629.31	287.017	9024.132	282	0.893	1198.163	500.61
15351.457	15883.953	10938.098	13678.111	10931.062	23428.504	10394.452	23182.889	1093.992	501.714	453.025	447.078	433.828	995.284	310.97	10046.333	194.697	178.082	232.861	546.163	299.934	423.314	153.302	2719.156	6165.244	298.536	470.716	320.646	4043.441	537.813	312.686	8934.645	202	0.908	1326.322	500.911
27839.915	29169.038	19932.143	26618.566	19735.628	40487.465	22894.155	40651.326	1089.29	525.3	468.547	456.294	468.424	760.553	336.395	9454.445	225.913	212.893	223.748	565.437	437.469	875.499	150.337	3215.055	8059.765	313.303	597.371	317.56	7258.024	786.068	288.698	8462.942	483	0.717	1346.376	504.951
17738.51	18906.981	12519.995	18597.28	12526.183	27716.225	13142.705	29513.918	1018.606	446.674	430.424	439.981	403.529	643.452	288.83	8969.503	221.062	182.756	203.181	502.074	267.303	610.715	143.032	2567.178	8525.781	287.78	461.005	315.735	4819.976	658.816	303.873	8336.629	293	0.794	1185.848	504.152
14622.896	15521.84	10447.835	15015.733	10335.079	24090.739	10145.203	21883.778	1064.878	364.577	345.948	382.838	335.282	679.043	250.884	10531.994	178.8	155.713	239.568	640.373	244.531	454.618	120.811	1981.503	3047.875	280.046	648.823	290.598	6960.952	862.774	352.637	8472.466	291	0.904	1242.249	502.153
7814.611	8067.598	4963.955	6824.346	4398.344	12663.093	4515.861	10144.737	575.53	285.281	268.713	862.159	7848.402	516.368	266.115	8660.815	146.891	175.196	185.253	1765.898	29915.58	592.113	120.059	959.303	4610.797	310.062	426.254	273.422	444.074	2449.284	297.043	1992.082	134	0.953	1373.358	499.821
11827.531	12459.984	7032.055	10856.497	5845.669	13237.474	4234.248	10232.177	1317.68	533.919	471.696	801.692	7204.055	492.291	320.135	8893.559	257.788	238.838	208.757	1395.553	36448.247	1249.601	147.394	1358.339	11893.093	412.603	720.173	334.572	138.097	1789.527	271.728	2318.2	153	0.897	1106.003	499.31
17796.496	18768.135	12267.862	18927.517	12093.778	26489.559	11594.783	26434.413	1092.845	489.733	467.123	461.221	623.883	737.335	319.653	9713.37	221.73	189.993	164.283	2800.48	1337.682	653.464	136.756	2592.641	8964.985	298.472	675.112	304.943	7140.411	798.615	292.533	7528.593	197	0.897	1161.764	504.089
7698.343	8378.112	4950.641	6880.115	4314.311	12293.783	4187.149	10273.039	986.402	329.626	296.666	559.163	6881.788	520.252	262.212	9588.27	191.463	190.043	189.078	1406.612	36291.708	789.057	119.305	1054.296	6347.049	346.86	496.161	280.373	214.047	2200.356	267.507	1911.844	263	0.832	1393.785	506.089
13143.157	14811.761	8610.07	12037.302	6596.705	17641.089	5303.647	13015.672	773.297	361.175	336.283	830.587	8377.711	501.44	316.507	10336.553	206.496	205.665	189.703	2674.784	37336.433	2096.948	122.558	1152.774	7919.428	352.943	522.506	299.6	407.377	2142.295	252.128	2035.543	131	0.921	1500.561	501.729
11984.218	13167.266	7750.103	12924.765	6759.611	17149.119	5720.522	14222.83	1590.91	492.465	413.952	1075.179	8725.774	735.715	347.284	8618.497	247.248	203.849	201.281	2674.264	32217.512	1213.081	145.819	1578.979	9121.997	324.777	667.887	330.614	130.741	2935.409	254.427	2888.785	111	0.976	1118.797	500.959
19886.308	21077.627	13624.777	21361.763	13555.675	31106.474	13970.907	31478.274	1029.487	464.131	442.063	436.408	440.7	749.808	303.886	9826.194	205.53	186.373	186.929	1293.814	472.984	2175.247	143.442	2577.927	6835.406	297.124	627.43	308.904	8164.466	728.308	295.303	7471.373	300	0.883	1173.13	506.66
9823.244	10730.571	7367.264	10157.555	6903.29	16002.971	7882.748	18073.904	838.103	367.777	364.805	304.483	329.878	444.172	270.51	8792.16	177.794	154.693	191.092	532.004	218.639	289.365	135.793	2104.876	4665.679	265.909	268.846	264.274	2095.314	376.73	323.72	8981.025	120	0.969	1282.35	502.425
10883.399	11737.583	6499.259	8527.456	4985.203	11437.331	3465.621	8500.662	1873.331	362.477	329.206	854.099	8939.79	438.436	283.292	10115.122	211.231	225.752	173.276	1875.25	39791.916	937.068	123.499	1059.352	7170.677	406.149	619.509	304.501	143.504	2245.266	273.078	1812.93	129	0.954	1487.64	503.826
12659.812	13943.252	8572.519	14485.669	8093.393	19556.827	7012.204	17062.159	1205.761	426.329	378.368	1172.152	9047.595	848.352	334.728	9264.156	216.889	185.882	254.45	3105.024	33862.256	1031.752	140.025	1545.602	5945.101	315.503	561.046	310.498	3506.308	3946.982	301.705	3300.935	330	0.775	1141.888	511.452
12444.661	13408.064	8920.811	11890.772	9195.396	20927.925	9859.724	21541.342	1142.539	442.401	385.378	397.302	418.691	715.906	307.261	11931.613	201.017	176.107	198.137	1046.739	281.23	513.994	147.11	2545.532	8266.78	292.739	572.787	289.948	6772.915	720.794	301.805	10049.102	201	0.924	1303.48	505.654
18812.52	20640.058	12247.143	17388.168	11028.174	29435.98	10909.595	27284.057	1206.873	575.161	502.948	606.223	1210.22	715.314	370.904	10961.418	262.509	208.072	198.202	1015.037	6137.926	23575.193	149.186	2952.693	7777.994	309.327	703.737	311.56	7698.043	1048.801	262.42	6928.536	160	0.939	1512.688	506.331
13746.532	15107.865	8739.813	14297.789	7410.709	18614.122	5979.338	14848.544	1186.155	528.6	479.274	941.189	7939.643	714.756	361.507	8960.335	253.907	244.646	203.661	2208.52	42202.163	1469.506	144.212	1754.205	13495.454	412.404	792.866	340.499	135.267	2491.456	261.521	3084.713	96	1	1114	505
22525.906	23299.283	16060.059	22726.599	15713.917	32121.038	16739.713	33605.534	1037.271	423.237	403.546	356.189	392.315	640.659	264.504	8629.743	242.277	184.965	206.927	413.041	353.549	793.526	131.128	2465.939	10402.435	272.213	459.259	301.452	5080.817	485.066	317.697	8567.152	319	0.771	1211.964	511.024
20020.439	22288.396	14560.388	21715.815	14790.081	35649.36	17273.565	36200.418	1147.178	491.872	435.639	607.904	2439.427	726.754	338.135	9894.843	250.082	244.317	228.06	1120.549	10593.054	1885.379	139.761	2706.697	11688.093	306.016	634.15	301.243	7752.05	1522.228	302.438	6972.496	169	0.86	1360.873	508.435
11598.767	11395.143	7008.539	9534.689	4456.89	12666.812	4482.49	11191.174	1660.939	367.52	358.054	723.822	5799.7	419.143	301.091	11370.161	267.388	217.712	240.584	1378.95	34551.914	1083.733	144.534	1338.112	11840.758	351.221	541.584	290.516	976.132	1267.634	278.422	2565.556	156	0.862	1540.436	507.955
10359.481	11114.468	7494.285	9530.182	7854.596	15992.361	8209.715	18395.533	836.916	411.775	404.505	341.746	366.1	633.398	279.84	8948.94	166.888	146.126	150.584	352.466	260.631	261.638	128.76	2376.031	4700.598	284.013	354.613	293.798	3938.846	1092.883	361.18	8358.402	138	0.981	1315.667	507.645
15481.587	15939.295	11119.476	14816.543	11088.697	22606.475	11430.964	22530.522	969.118	392.236	355.953	348.343	366.002	443.192	272.545	9203.161	199.486	172.942	302.037	1032.589	238.145	449.513	149.686	2134.51	6562.321	261.447	377.285	278.056	4558.276	457.164	285.826	9397.065	227	0.951	1261.007	511.496
11773.154	13485.616	8365.999	11737.926	8216.241	18525.479	7798.011	16869.465	1353.792	580.11	496.219	596.477	1158.658	538.319	382.37	11160.51	260.436	199.64	207.821	1242.43	3807.887	1967.866	143.883	2797.784	6303.471	306.357	584.125	303.148	10822.991	1150.892	280.232	7096.175	126	0.948	1528.071	509.246
11140.549	12009.457	8084.266	11170.974	8041.832	18611.829	8164.147	18059.217	853.611	360.658	337.3	348.564	325.109	427.751	270.864	9214.8	174.584	167.982	197.6	680.538	230.42	406.221	134.409	1955.097	4384.364	265.762	428.511	273.246	4078.667	409.204	296.884	8798.748	215	0.937	1280.077	511.891
21205.642	21740.501	14611.195	19185.312	14506.639	31153.236	15151.095	33068.002	1197.353	522.662	469.644	453.605	449.124	717.634	333.463	9577.524	212.542	193.484	200.404	660.025	369.872	567.432	142.169	3186.886	6226.225	307.467	391.876	318.526	5093.412	884.45	288.235	8731.757	191	0.898	1333.694	513.406
8888.975	10221.413	5786.149	7024.794	5318.403	13183.065	4609.654	12520.251	3026.849	505.038	438.812	1286.109	8723.58	687.262	334.796	12203.675	268.647	240.514	218.311	1700.529	48328.659	1394.769	133.979	2066.966	11644.675	455.394	764.609	311.958	122.323	2551.72	280.19	3344.278	140	0.957	1446.314	512.15
10419.493	11997.102	6727.454	11158.597	6272.779	16089.98	5522.207	13763.194	1420.049	515.199	456.964	1158.706	9196.029	662.265	357.726	8884.26	284.568	244.384	192.857	1406.341	41218.819	1557.095	135.372	1679.189	19178.586	462.403	942.959	339.783	140.243	2808.464	270.526	3003.532	106	0.962	1118.377	510.858
18459.757	19554.856	13250.553	19659.663	13237.93	29849.146	13775.074	29471.309	915.378	358.637	346.888	323.08	331.592	574.083	248.37	9204.274	203.4	184.959	314.174	534.86	205.246	701.056	167.213	2061.934	7689.118	277.407	404.911	287.521	5406.27	386.96	275.815	7486.943	277	0.845	1225.814	516.958
19081.975	19906.27	12823.827	20741.585	11920.205	23938.054	9297.805	21208.037	1619.473	430.299	408.173	689.854	3658.105	554.354	293.736	9878.898	216.146	200.099	444.973	1340.109	17338.28	831.822	143.188	1623.98	7239.991	300.515	447.743	316.013	14714.493	1777.239	289.179	4208.439	254	0.932	1158.441	515.961
21935.625	23552.423	15421.812	24538.97	15579.84	34354.72	16242.85	35244.274	1010.444	433.48	404.953	411.314	414.139	656.574	297.968	8566.041	227.867	187.5	191.854	449.471	350.452	609.924	146.22	2571.683	10375.377	287.741	395.703	321.408	5692.97	447.617	275.559	7327.502	152	0.905	1180.697	514.401
12327.281	12309.181	8173.421	10022.901	7937.017	16875.69	7936.435	16706.189	1019.196	446.093	398.284	367.782	405.031	526.167	280.564	8686.897	204.235	183.939	199.437	932.813	247.759	369.629	139.786	2242.271	7567.581	275.885	420.64	283.378	4418.808	557.065	298.015	9659.877	138	0.97	1294.5	514
13012.075	13591.413	9136.159	12105.045	9122.044	20203.969	9433.601	20667.003	1014.031	422.604	366.219	339.161	388.09	488.95	274.6	8848.874	187.463	193.269	198.722	401.807	290.001	427.126	150.19	2136.534	6515.659	295.804	626.804	280.39	4396.921	763.116	294.914	8273.393	165	0.934	1305.773	514.367
8956.842	9161.342	5678.084	7910.551	4869.56	12236.906	4211.3	9897.846	788.359	303.382	292.262	634.112	4831.891	406.404	240.005	8979.475	159.151	178.318	211.319	876.783	31208.975	779.143	132.269	961.246	3982.709	292.541	437.242	268.03	4613.197	1423.353	277.415	1808.39	139	0.988	1383.543	513.629
13362.387	14284.037	9657.231	13982.321	9741.647	21604.527	10738.087	22567.211	850.601	320.769	319.807	307.197	292.093	356.17	231.726	9425.196	165.295	143.871	287.348	561.596	214.198	415.498	148.872	1743.156	2109.96	265.314	340.921	280.927	4648.017	420.9	346.408	7359.802	271	0.888	1238.352	517.836
22713.472	23335.394	15565.191	20945.435	15425.558	32460.661	15857.299	33768.797	1180.792	497.498	464.444	513.789	447.775	962.255	322.846	9425.116	222.438	222.697	188.603	1836.792	332.395	608.155	142.346	2920.231	9370.6	320.339	622.728	322.787	7289.963	960.183	296.027	8402.895	200	0.883	1322.765	515.75
27813.461	29134.02	19575.692	26665.174	19567.489	41555.216	21211.289	42480.404	1227.044	561.656	503.85	463.679	501.112	954.693	357.781	9723.328	237.5	213.175	227.49	594.072	496.398	16176.262	141.756	3487.069	7251.503	313.234	531.912	316.968	5953.185	776.902	294.941	8754.212	192	0.932	1341.823	516.484
11092.8	11792.034	6858.976	8625.52	5146.833	13115.894	4067.74	10189.37	662.161	324.07	303.321	628.267	7352.361	527.467	279.806	10128.946	200.499	203.362	191.171	1878.254	30825.29	847.944	127.473	1120.844	7244.443	396.059	473.534	289.834	120.164	1985.772	273.272	1895.691	134	0.953	1490.276	514.963
14716.375	15509.624	10871.377	15625.662	11310.127	23502.649	12025.085	25274.116	1309.238	504.064	422.086	402.354	386.494	645.08	281.854	8965.271	247.06	183.691	229.356	1227.702	263.64	12899.22	130.388	2328.815	6792.353	281.859	536.641	308.646	5914.676	674.767	273.415	7587.744	270	0.855	1195.093	517.644
18540.397	19043.894	11407.942	15301.91	9038.419	24245.894	7776.076	19039.184	969.406	431.01	405.636	898.883	5594.125	635.499	333.292	10544.643	243.989	223.183	184.535	2672.946	27552.965	2177.147	139.871	1747.504	10096.228	338.279	546.877	301.06	2201.225	1801.815	268.159	3637.261	214	0.834	1504.907	517.808
12573.975	12081.869	7082.468	11542.069	5955.209	16017.501	5861.558	14196.578	1609.301	382.914	339.058	968.372	6182.594	478.499	321.553	10815.864	229.46	211.124	212.107	2220.89	28835.327	5005.845	150.421	1600.575	8440.177	323.976	509.873	280.45	1518.46	1486.334	300.137	3226.538	190	0.763	1540.237	520.005
23008.874	24421.419	16156.311	23144.275	15687.2	38476.138	16849.464	36125.632	1055.561	481.041	442.665	553.834	1599.669	780.432	321.205	9762.319	227.278	235.595	261.591	1002.916	8656.486	4940.122	157.858	2546.551	8133.915	299.324	551.607	307.975	8820.568	1449.469	310.595	6593.914	234	0.894	1356.329	520.047
10533.451	12848.305	8285.113	12205.232	7734.105	17724.299	7132.834	16273.043	2114.46	552.105	457.508	915.717	4049.419	553.448	361.937	11718.578	261.418	228.688	214.559	2198.186	16953.198	6194.683	151.088	2442.886	4456.067	310.405	495.292	295.895	6199.618	1751.848	286.795	6231.839	135	0.934	1533.967	517.967
13043.914	14238.425	8102.283	12954.288	7009.986	15164.093	5255.631	13062.714	1146.465	553.831	475.839	997.988	8114.876	635.421	356.593	10382.85	271.356	254.089	215.829	1376.583	41337.31	1349.782	148.981	1821.918	20014.172	490.285	920.493	344.004	139.871	2491.2	260.188	3312.018	108	1	1115	516.5
19711.187	18534.316	13167.562	17324.25	12461.339	23037.326	11929.939	22448.554	1453.982	520.779	465.556	384.537	410.92	596.054	282.091	9006.531	303.492	177.636	199.034	1020.678	243.582	9838.699	125.433	2293.727	10099.762	290.874	458.361	298.607	7157.255	1088.51	355.233	7888.151	103	0.996	1207.617	517.442
17398.093	18502.336	11710.849	17701.214	10798.95	29873.856	11478.391	26022.605	2107.695	409.33	370.868	966.424	8188.468	707.594	319.56	9545.233	221.368	221.563	264.021	2629	37952.71	1176.65	136.602	1709.701	8748.599	328.141	491.269	288.207	2827.936	2947.437	337.041	3945.709	175	0.943	1367.683	519.243
20910.777	23272.015	13850.752	21681.915	11899.155	31240.093	10627.038	25710.131	1200.543	552.787	483.608	524.677	754.458	632.916	348.699	11120.581	292.789	216.557	185.584	1200.258	2439.51	1081.314	152.253	2628.488	9934.42	342.035	604.334	298.524	9821.863	1049.13	280.165	6795.271	266	0.797	1528.143	524.695
21883.125	23332.061	15474.566	23840.948	15380.005	32622.741	15673.135	33477.103	953.924	451.123	405.774	372.155	445.171	600.643	302.568	8316.467	225.44	187.915	163.732	558.793	384.909	736.759	146.141	2662.671	7764.5	286.911	396.85	313.419	4695.736	375.119	262.197	7643.736	170	0.886	1184.171	521.794
17623.46	11471.321	7847.962	10673.816	8014.5	20554.145	8578.133	18111.503	1103.94	391.829	355.9	373.175	335.913	763.758	271.717	9705.358	207.607	153.045	196.551	583.449	239.062	400.793	125.166	2046.05	5325.619	289.13	483.601	292.386	4482.225	476.422	285.771	10079.283	167	0.98	1250.278	522.141
16811.003	17295.072	11862.628	15674.291	11392.141	23926.836	10765.026	22117.554	965.711	401.76	358.614	338.622	406.356	467.384	278.186	8441.539	166.695	180.658	236.828	638.345	275.703	395.754	150.476	2059.62	3968.896	270.507	441.516	272.993	6509.538	361.889	313.447	8565.714	140	0.984	1298.479	521.65
25860.043	27235.782	18897.97	26216.058	19123.759	40664.765	19758.433	39230.853	1321.228	528.567	470.229	533.884	503.742	1315.658	334.995	10247.458	221.146	252.292	239.67	1021.714	467.855	967.822	151.404	2900.284	8679.662	312.105	769.769	302.761	11337.234	1421.044	304.514	8625.553	190	0.821	1327.547	522.468
9556.038	10877.427	6152.2	7433.496	5344.121	13587.102	4794.949	12931.569	1414.153	955.688	416.038	919.122	7294.671	2224.034	329.043	12961.452	238.728	278.481	212.838	1470.4	40305.629	1629.842	143.057	2031.431	10380.075	357.027	715.742	293.605	115.324	2093.024	272.716	3160.777	219	0.837	1455.76	525.267
20694.589	20795.577	14150.555	18182.997	13738.949	31563.832	14649.176	31134.291	1199.84	532.696	480.628	623.13	2077.627	1176.213	364.174	10646.115	194.315	201.373	230.208	1472.716	8234.514	41738.442	151.79	2898.607	3290.888	301.302	655.475	308.82	8000.129	2035.953	324.056	7514.673	120	0.969	1347.308	522.567
10615.67	11582.999	7065.42	11434.264	6495.42	15966.981	5718.878	13723.357	1241.628	384.57	354.64	943.674	8879.785	765.59	305.866	9366.261	197.992	182.016	207.449	2765.742	36824.872	893.916	134.906	1312.563	5283.43	349.601	587.921	319.709	181.396	3402.26	295.392	2742.972	387	0.69	1147.071	529.291
14241.889	13751.009	11288.033	13328.609	11284.217	19731.404	10810.57	19638.539	2013.816	752.161	561.668	433.832	452.977	993.014	308.153	9788.335	385.328	212.382	258.789	1264.822	285.953	42971.833	134.531	2199.113	6824.558	295.456	568.139	308.723	6931.623	630.951	291.073	7148.151	192	0.894	1201.318	526.302
10068.148	11113.346	6376.45	8516.972	5281.474	13925.465	4393.702	11070.044	963.689	353.618	334.993	574.582	7072.911	624.608	282.671	11318.457	202.021	200.622	189.722	1649.889	39966.939	1376.569	128.366	1320.619	7658.056	436.726	593.877	284.706	111.476	1880.223	262.866	2175.651	182	0.887	1473.236	524.934
13865.414	15266.292	9747.833	15994.982	9796.045	24296.606	9186.057	20933.095	1198.637	387.227	358.62	737.041	4592.029	534.71	300.412	9752.041	174.538	181.186	339.766	1840.108	21940.676	1029.529	166.101	1549.124	3159.872	310.175	450.324	309.451	7945.425	2162.8	297.728	4292.046	130	0.978	1170.715	524.662
22934.767	23726.458	15969.287	22023.356	15979.694	36342.629	16342.037	33970.975	1365.439	535.648	475.036	666.69	492.757	1111.527	334.02	9810.255	263.444	246.803	241.432	3498.906	417.559	772.714	138.545	2776.338	12946.838	327.432	1116.295	287.172	13581.421	1269.295	300.408	8614.452	197	0.878	1316.332	525.647
17621.33	17949.858	12387.718	17747.465	12120.043	26175.675	12282.663	25676.095	1140.991	426.315	392.043	393.906	371.839	704.773	279.068	9306.074	246.813	185.921	197.605	617.732	233.501	10711.014	122.857	2065.126	9834.857	317.236	550.309	298.339	10440.852	730.211	275.606	6965.284	293	0.747	1219.51	530.995
20140.401	20008.768	13966.403	17794.126	13264.915	28927.101	12834.709	27030.336	1139.113	478.219	431.695	543.019	1094.691	1072.525	332.549	10270.737	217.685	202.217	192.642	1107.418	6129.576	17999.01	135.125	2518.901	9368.016	305.63	586.526	305.121	7239.249	1030.811	296.67	7223.949	110	0.985	1339.445	524.518
10464.042	11569.934	7035.308	10819.478	5948.137	13013.687	4539.371	11039.287	1787.924	497.235	443.54	913.417	6653.628	517.641	303.71	9676.741	265.353	234.991	226.365	1284.291	38804.942	942.591	138.892	1429.569	19076.887	424.554	745.52	351.087	138.219	1854.033	289.809	2611.745	147	0.908	1120.704	528.044
15397.757	15899.965	10298.078	16258.104	9424.792	23799.993	8828.105	19564.308	1584.607	378.379	362.995	1078.418	10153.26	606.073	330.061	10602.689	194.917	192.516	342.092	2983.212	38721.828	988.663	152.841	1447.313	5015.936	328.069	541.668	318.888	4377.639	3953.322	319.235	3110.365	173	0.956	1163.332	527.876
17029.529	16565.817	12207.429	16487.916	12912.978	23991.483	12533.581	22951.697	1713.194	576.72	479.63	387.966	445.7	895.433	318.055	10001.292	304.975	203.977	273.447	1461.658	278.637	34571.044	133.176	2254.8	7909.673	317.215	777.097	303.516	11486.13	994.757	292.181	6993.752	138	0.954	1210.348	526.993
16185.307	16417.768	11015.433	15672.923	10466.759	21922.134	9958.943	22282.036	1190.229	460.937	408.736	389.948	430.926	468.244	293.366	8707.772	221.83	191.522	158.485	502.584	1011.093	667.283	140.853	2387.289	6559.142	288.165	460.903	328.102	3500.184	534.65	297.159	7015.01	104	0.974	1181.029	527.788
10782.726	11496.739	7891.626	10901.652	8151.16	17491.971	8270.069	18108.841	864.826	367.747	370.571	381.67	355.388	467.031	273.695	8747.963	152.115	162.639	157.407	1359.274	305.782	306.156	132.381	2075.027	3130.164	280.765	541.946	259.839	5309.001	589.218	428.671	8381.907	191	0.94	1288.086	529.709
13873.857	14840.985	9648.158	13005.592	10035.259	23055.373	10443.229	23198.21	1089.474	454.363	414.532	445.79	424.786	575.345	300.349	9896.789	187.047	176.164	279.368	857.383	316.932	760.291	140.615	2568.377	5286.981	281.532	1473.683	279.531	17711.7	636.779	325.515	8484.071	117	0.944	1301.962	527.483
9607.127	11248.76	6566.774	8125.597	6172.271	14597.904	5194.306	13936.907	3426.665	533.265	487.217	1209.936	6515.517	719.782	342.991	13403.917	246.558	246.344	236.53	1450.136	46877.926	1232.72	143.422	2209.649	7117.817	524.318	878.682	309.102	130.131	1976.849	279.735	3681.628	133	0.946	1433.237	528.914
7219.985	7974.203	4607.442	6225.032	3896.339	10083.825	3499.104	8681.106	645.775	297.994	291.576	764.483	7695.08	469.897	264.306	10708.889	157.205	175.748	183.862	1656.125	35864.593	708.174	126.209	1064.751	4172.368	329.987	448.393	280.722	123.367	1894.233	262.205	1694.012	166	0.917	1490.235	529.807
14921.035	15947.755	9652.81	12887.046	8304.117	20314.84	7065.926	17304.967	1700.657	459.69	414.582	1228.754	9010.33	665.421	367.604	11910.616	199.748	205.273	152.709	3737.504	34382.097	783.978	144.318	2027.492	4491.919	325.479	575.487	297.398	2636.598	3188.573	274.836	4074.559	104	0.974	1506.74	528.548
18466.614	18190.153	12286.337	16690.911	10843.23	29669.844	10894.818	23325.096	1063.913	373.007	369.78	909.938	4633.318	1033.122	311.027	9999.492	211.181	216.137	258.006	2640.426	24802.341	3494.46	149.769	1552.154	8106.103	289.224	496.792	296.652	4116.325	2693.556	337.753	3797.066	123	0.952	1352.102	529.508
8866.935	9934.884	5806.655	7147.069	5130.986	12729.871	4596.995	12002.697	1047.655	464.102	415.936	753.332	8173.558	704.79	306.464	12087.334	232.768	208.543	227.268	1827.517	45372.911	1190.956	138.892	1792.22	7129.851	410.361	632.61	291.49	118.759	2426.216	282.248	3107.278	114	0.96	1412.763	529.93
8581.394	9188.466	5493.033	7257.14	4781.469	12496.615	4309.232	10587.873	1036.108	388.755	357.993	703.729	7520.981	555.158	292.475	10247.477	234.633	201.201	239.054	1674.919	48660.936	1008.372	134.554	1377.218	8803.633	348.666	567.902	299.845	124.693	2343.497	284.87	2497.632	125	0.98	1402.284	529.772
22662.974	24403.892	14894.95	21187.929	13401.146	34311.475	13289.99	31741.961	1292.786	543.56	497.417	530.321	855.406	610.956	363.848	10795.623	278.326	223.09	210.002	2536.446	3262.395	589.881	149.737	3026.284	10207.412	309.415	584.147	304.859	7532.721	686.378	266.389	7316.66	365	0.78	1514.297	539.67
12499.643	13657.954	8784.877	14454.284	8551.935	20662.037	7911.833	17675.304	1086.42	348.022	325.89	756.093	4013.408	601.306	280.038	8857.433	198.697	190.985	235.865	2141.556	21926.981	834.504	146.4	1264.953	6081.145	313.86	438.901	312.839	2828.816	1688.264	312.853	3307.979	196	0.952	1174	533.423
11777.623	12491.096	8328.432	12359.146	8648.431	19478.756	9620.101	22577.699	796.925	389.294	364.543	335.04	340.372	479.091	277.383	8447.204	196.702	157.016	143.835	390.294	296.417	1228.679	120.301	2368.782	7318.925	287.914	317.562	309.089	2701.875	402.145	270.538	7472.266	219	0.83	1194.747	535.952
26718.152	27814.874	18690.227	27725.348	18365.185	41818.589	18300.054	38370.847	1150.453	449.174	432.494	560.416	531.488	1118.576	299.041	10470.559	248.005	253.696	321.935	2627.969	402.808	917.718	136.457	2274.824	13137.598	321.826	1286.594	289.341	22111.731	935.145	296.195	6788.454	194	0.921	1307.747	532.696
22083.534	23246.169	14319.634	19570.362	12312.463	29891.021	11681.216	28001.254	1518.583	560.325	505.305	532.753	533.174	656.446	371.551	11170.429	275.472	206.923	200.822	1288.688	574.552	616.963	161.402	3106.276	9213.011	332.772	799.864	294.075	12249.732	863.448	281.61	7949.081	164	0.952	1522.994	535.11
8632.416	9007.988	5662.186	7420.209	4954.63	12873.364	4727.218	11136.514	1997.169	357.961	316.351	1076.504	9982.515	568.783	300.194	10545.645	182.766	167.74	194.554	2408.88	39997.562	779.847	132.741	1236.853	3278.398	321.047	640.085	282.904	134.119	3487.598	348.419	2251.226	122	0.918	1368.049	535.689
16712.975	16820.162	11219.189	16810.149	10991.56	24217.385	10275.179	22838.95	1010.555	397.816	381.953	442.037	774.54	528.182	282.075	8687.35	215.967	183.492	153.6	653.237	4459.833	1700.952	141.535	2080.504	9144.058	293.511	484.159	321.176	6059.654	618.125	274.269	6222.602	211	0.858	1186.438	538.538
17514.107	16639.016	12444.182	16919.975	12734.416	25024.857	12701.306	25163.498	2122.513	623.728	505.379	382.863	442.117	1001.519	319.26	10029.941	378.072	210.037	316.185	1385.817	254.344	41810.767	129.809	2387.439	5654.373	299.685	833.903	292.434	10044.706	794.1	292.496	7501.23	279	0.873	1211.009	540.271
9397.735	10344.436	6267.018	7361.225	5403.135	13223.807	4647.989	12150.831	1095.895	482.386	445.907	1115.439	9105.721	895.078	323.144	12512.732	237.826	230.899	257.17	1636.488	49703.648	1185.332	145.766	1935.299	7560.082	529.233	766.295	304.442	114.397	2705.946	294.25	3342.702	132	0.954	1423.932	537.136
13565.039	14386.185	8676.215	11698.887	7580.641	20165.944	7352.938	17576.434	1254.226	431.82	403.684	1084.663	7369.352	632.303	362.6	12078.985	220.376	207.663	204.29	3510.082	36149.476	853.525	144.336	1941.757	6793.53	331.014	549.352	296.03	1882.447	2660.696	287.841	4068.84	109	0.946	1505.904	537.206
12199.289	13661.058	8009.158	13974.756	6384.96	17580.408	5429.459	13711.231	1383.543	391.941	355.449	1141.422	9437.868	574.296	315.684	11237.974	214.598	203.971	207.024	3687.519	43438.192	1157.863	141.866	1430.478	5221.563	368.511	568.184	289.006	217.542	2067.303	310.51	2561.765	123	0.925	1544.28	536.817
9396.608	10166.964	5776.178	9708.105	5256.816	13955.464	4618.159	11377.326	1261.164	496.375	455.992	785.804	5749.261	575.065	387.669	8530.206	214.288	220.171	276.691	2021.768	24254.521	1927.701	216.657	1707.096	5002.899	395.678	677.1	290.961	133.084	1628.685	304.913	2648.437	101	0.977	1004.827	537.351
11419.263	12138.142	8749.013	12134.757	9076.564	19312.881	9244.556	19319.992	1191.688	428.063	397.27	357.245	363.149	669.647	277.796	8750.476	200.949	160.525	165.179	525.227	227.218	12370.37	114.737	2146.173	4215.73	287.308	494.193	280.023	7740.512	617.222	299.225	8013.926	330	0.66	1241.142	546.797
8791.549	9781.205	5791.341	7493.05	5399.016	13431.754	4802.572	12516.792	1517.755	455.618	408.181	960.37	10584.947	751.844	310.112	11768.486	236.524	195.536	221.539	1796.674	47546.497	1102.937	142.658	1885.391	6411.211	402.459	585.537	286.285	113.776	3121.967	288.574	3185.992	106	0.993	1409.698	538
10239	11278.999	6438.742	7640.811	5614.941	13019.054	4328.454	11430.689	1229.324	511.303	468.925	794.359	6029.555	806.05	318.154	14091.594	281.97	268.82	241.141	1275.366	44462.166	1300.272	139.935	1954.035	12847.354	704.309	769.301	308.919	118.989	1678.189	287.607	2911.125	104	0.961	1452.788	538.212
19726.897	20421.349	13855.932	19797.493	13525.379	27753.687	12716.544	26281.446	991.41	401.312	387.157	602.194	470.814	710.806	284.023	10160.508	187.297	208.772	209.201	1931.093	470.315	835.403	126.793	2071.504	6240.469	291.957	920.866	268.246	19235.204	1340.056	298.989	6839.891	241	0.884	1303.371	542.537
9421.246	9842.837	6263.82	9372.51	5928.322	16077.673	5547.371	12601.339	809.158	328.492	314.342	1036.392	9599.27	750.831	291.568	11408.158	159.973	174.428	179.935	2647.109	42652.64	877.448	125.84	1134.806	3654.847	302.831	520.619	285.329	129.252	3391.836	326.866	2190.697	159	0.977	1346.167	540.387
10844.383	12106.481	7334.78	10909.428	6370.069	16659.881	4780.594	11376.746	703.056	309.41	320.58	762.308	8431.308	533.776	286.189	10212.628	179.614	193.509	188.252	2345.78	42963.343	747.34	134.625	1136.543	5109.591	348.582	511.31	299.414	195.261	2367.881	267.187	1985.551	124	0.907	1499	539.621
13910.672	15935.344	9339.14	15239.331	6770.553	19207.432	5520.615	14067.906	1857.785	369.984	345.007	764.236	8468.794	541.884	289.796	9643.31	246.23	197.83	258.841	2642.459	36521.492	986.504	131.412	1118.248	8605.538	388.557	535.394	290.742	304.466	1810.265	312.178	2009.395	177	0.901	1549.229	542.653
9552.768	10328.072	6521.043	10485.652	6018.864	13981.108	5006.852	11231.801	1388.32	298.951	283.783	711.498	6565.262	559.334	259.715	9231.518	191.828	184.222	199.379	2356.714	28510.536	840.154	136.282	956.473	6711.735	331.043	439.814	318.037	166.573	2280.289	301.82	2026.377	161	0.931	1167.848	541.929
15393.251	15822.05	10748.742	15332.977	10755.86	22466.118	10165.11	21855.503	1037.64	398.305	379.878	349.581	380.342	723.866	272.73	8616.047	193.316	160.58	203.756	456.073	213.062	23434.34	122.287	2165.603	5168.731	282.171	421.864	282.78	6289.968	647.617	258.225	7859.261	142	0.96	1231.852	542.148
13357.455	12446.98	8649.044	11700.129	9146.33	21718.849	9395.331	19982.216	1201.144	451.079	558.638	359.693	420.79	736.504	311.257	9606.287	188.433	183.387	259.037	689.304	294.885	379.675	141.996	2585.818	3740.972	306.833	507.363	262.422	6180.259	840.041	957.343	10444.737	232	0.834	1279.819	545.772
10280.47	10916.302	6688.313	9450.353	5820.962	16660.11	5482.257	13557.924	1640.043	382.984	361.496	613.466	8625.956	684.336	283.93	10554.626	246.668	214.543	206.111	2162.557	47445.838	1014.846	138.225	1439.413	8960.238	359.747	565.333	294.319	106.491	2852.091	292.433	2662.474	211	0.84	1399.254	544.173
19919.287	22229.629	13249.575	20228.476	11608.009	30482.152	10882.772	26327.755	1291.916	498.05	469.278	610.41	626.016	684.321	337.915	11630.227	277.966	231.302	212.224	1884.758	1816.569	703.856	152.447	2550.237	12375.215	351.103	920.625	297.927	12906.505	926.136	307.605	6632.108	220	0.791	1530.823	548.714
21414.142	22498.051	15105.637	23462.998	14978.717	33334.677	15282.786	32967.707	1060.406	447.441	442.496	416.429	628.18	719.365	302.777	8820.58	227.23	188.471	171.575	862.948	2533.664	16168.345	140.682	2603.782	9545.203	299.618	530.397	322.747	7565.488	850.618	289.898	7189.081	326	0.805	1192.954	552.264
10585.415	10464.098	7138.974	8844.745	6899.192	15694.202	6813.207	14902.005	1020.998	391.292	351.268	895.964	2621.571	639.003	278.284	10597.986	168.094	180.365	171.835	1758.13	13566.413	571.892	134.768	1893.729	5099.816	290.346	1015.547	242.328	17442.963	1742.876	303.977	6628.011	107	0.929	1310.734	546.145
13528.239	15212.473	8620.378	15279.491	7183.831	18567.93	5767.53	14244.911	1149.177	497.005	465.08	882.954	6424.712	655.457	353.062	8126.921	267.075	252.354	292.237	2589.101	23669.093	1816.313	204.463	1533.168	15965.46	477.969	649.478	294.228	125.711	2073.61	310.051	2529.018	110	0.955	1011.555	546.364
12899.579	13747.451	8026.724	13671.683	7382.29	19473.823	6531.394	15896.146	1401.015	551.231	497.932	951.886	7592.506	817.655	367.963	9442.369	344.582	241.56	215.137	1618.939	31178.179	2621.494	126.77	1796.086	12876.823	508.832	847.93	310.224	128.365	2885.311	296.352	3498.288	189	0.918	1059.521	548.643
16153.598	16932.914	11430.078	17347.271	11566.403	26566.696	12407.955	28050.552	1018.142	407.582	403.887	343.508	373.932	505.615	292.735	7725.1	225.714	173.07	166.595	330.443	305.165	1553.001	136.538	2499.899	9498.096	290.957	341.796	302.064	2750.827	436.578	283.879	7680.487	258	0.814	1202.399	552.543
17530.019	16888.548	11765.754	15584.275	10171.448	23978.153	5353.096	12287.252	837.983	315.421	307.39	878.964	7057.078	857.476	267.192	10271.158	168.088	192.068	304.488	1962.225	33412.737	738.22	130.706	1273.472	6333.091	299.179	394.152	256.119	4407.43	2783.949	299.741	3417.19	106	0.993	1317.472	547.302
11639.991	12070.795	7540.561	9640.861	6613.64	16746.707	5701.254	13373.382	891.671	399.377	381.29	950.983	5132.353	580.271	322.276	10736.849	201.852	187.426	209.303	2614.403	30885.858	803.267	140.996	1597.37	5395.044	291.753	529.817	294.465	3738.518	1883.556	292.526	3544.381	115	0.956	1504.03	547.752
11478.508	11976.613	9006.899	11924.138	9401.363	18162.339	9667.969	18237.206	1271.457	489.046	440.001	366.569	389.906	675.881	314.584	9948.912	261.705	182.667	272.895	928.449	228.35	18514.055	129.506	2233.168	7613.67	273.546	696.086	278.436	7672.706	446.161	281.296	7003.38	202	0.92	1226.119	550.109
13649.195	14086.447	9639.736	13997.038	9750.799	24665.801	9155.346	19159.941	969.474	362.401	411.519	403.023	337.371	978.779	271.635	9234.125	169.058	170.821	251.412	598.89	252.088	468.71	128.093	1862.346	2785.04	281.151	459.697	264.446	5676.005	769.031	329.523	7963.238	173	0.932	1263.448	550.592
9413.802	10346.75	5932.434	7741.84	5002.574	12962.788	4242.476	10769.173	2463.376	400.94	387.353	795.186	6196.525	711.573	294.441	12403.604	273.925	228.292	217.499	1298.441	38099.234	1028.854	137.74	1450.333	12915.937	624.784	588.298	308.795	118.093	1591.779	274.882	2323.258	221	0.797	1453.853	552.93
8442.907	9291.856	5523.691	7424.745	4969.715	12512.819	4184.131	10707.91	1000.307	362.756	369.343	677.294	7322.53	553.596	297.221	11666.544	184.67	197.467	175.808	1459.592	39745.448	1166.84	137.032	1439.749	4476.87	376.305	544.113	281.968	126.766	1894.831	276.938	2376.787	139	0.977	1464.478	548.867
25790.295	29147.233	18406.027	26916.971	15559.491	28325.513	10172.824	24501.094	1438.208	526.201	489.273	467.254	496.926	590.513	314.717	14260.488	301.651	269.576	446.015	7887.725	508.476	726.471	170.562	2418.558	13339.789	319.325	691.906	303.958	12271.167	502.817	287.174	6021.273	121	0.948	1523.037	549.202
5990.531	7124.828	4671.93	7371.029	4593.934	10094.369	4063.758	9601.64	977.515	474.576	399.943	639.726	6307.962	526.755	322.815	9563.529	267.412	234.532	203.385	3596.95	31037.744	6948.866	133.703	1513.255	4157.352	341.322	459.505	282.445	159.063	1856.129	276.967	3058.062	117	0.985	1045.5	549.833
10530.13	11842.179	6947.111	12169.037	6184.446	15939.003	5466.962	13638.413	993.369	448.365	417.646	703.1	5478.753	652.608	322.63	8877.232	256.274	274.634	238.101	1704.721	28028.269	1264.29	173.212	1545.027	13839.34	458.258	630.087	296.017	116.044	1914.306	298.089	2782.226	208	0.788	1031.692	554.933
13386.011	13654.866	7826.813	11467.717	5711.953	16698.265	5583.062	13945.97	2222.101	356.547	352.011	974.407	9519.691	566.781	324.736	11134.365	250.626	193.499	354.188	3036.154	42188.594	1048.587	145.75	1514.918	8088.755	339.311	539.962	291.547	480.079	2317.581	368.811	2929.705	102	0.955	1545.676	549.706
8770.192	9295.838	6425.078	8785.784	6908.06	15150.214	7189.153	16128.059	944.528	384.427	392.011	373.405	343.511	511.973	268.723	9530.061	167.183	168.848	261.772	2317.519	303.401	356.759	128.192	2239.718	2941.959	288.091	455.799	260.096	5041.117	1013.994	611.935	8159.528	219	0.781	1290.811	555.559
14329.632	14548.168	7085.764	15840.884	7848.76	18760.268	6717.073	18185.613	2279.323	1049.05	912.009	1325.96	8349.812	849.876	612.767	10522.012	518.017	361.546	307.464	1526.769	21233.252	3090.666	229.581	3039.945	15458.049	441.388	811.356	357.65	119.062	2821.531	297.628	3589.279	136	0.871	569.169	555.287
12102.896	13491.152	7900.955	14303.546	7237.018	17595.564	6144.407	15148.667	1399.024	531.083	482.534	961.011	9272.449	670.752	388.479	8737.026	200.127	217.147	295.298	2078.452	32059.25	1513.91	178.358	1787.652	6921.54	432.187	787.481	279.196	124.233	2869.176	320.27	3029.378	116	0.948	998.017	553.698
23136.702	24476.989	15738.04	21580.796	14142.288	32455.403	13183.585	29812.257	1278.067	511.793	482.415	496.628	709.716	724.137	347.303	11007.804	255.784	216.545	253.082	1668.122	2067.519	543.44	157.904	2891.725	8182.893	293.553	499.344	315.202	10015.746	668.699	291.426	7165.587	325	0.849	1513.983	558.657
9314.831	10422.04	5726.258	9558.661	4121.511	11918.761	3972.224	9925.921	881.89	308.694	304.695	523.921	4995.015	439.706	261.638	9365.173	198.364	178.513	193.027	1323.112	30595.483	748.555	137.124	1005.081	6128.316	336.701	462.269	297.882	523.851	1061.218	319.614	2085.531	319	0.712	1564.704	563.083
13648.91	15660.745	8927.803	15620.842	7443.899	19609.333	6203.432	15636.72	924.011	458.553	416.248	744.166	7338.91	632.124	331.733	8110.78	232.406	243.683	287.185	1872.261	27757.885	1481.107	205.069	1405.963	10824.215	404.324	647.492	286.612	122.652	2333.681	298.572	2607.84	124	0.907	1013.427	556.944
13288.229	15754.398	7952.964	18801.005	6571.718	16411.544	6500.298	17597.479	2059.994	965.005	856.524	1534.864	7637.83	795.505	568.357	10659.33	468.809	357.695	299.083	2197.63	19118.87	2614.613	204.847	2846.001	17844.416	613.317	754.022	379.367	140.631	2385.889	299.974	3628.543	123	0.952	557.264	556.793
13485.091	13119.25	9461.988	12518.71	9307.482	19555.391	9531.501	20744.32	1314.782	517.01	450.273	351.303	377.854	475.613	295.132	8203.252	253.388	170.484	204.992	630.231	264.453	12105.786	136.708	2266.838	4802.463	294.975	456.025	272.332	3207.409	412.17	266.483	7896.122	134	0.991	1209.881	556.634
12041.542	12275.703	8064.474	11039.276	8144.888	18405.04	8248.559	18363.58	1262.658	402.271	404.54	526.95	391.103	501.962	275.305	10616.67	184.641	185.278	228.158	5049.817	405.483	672.558	130.944	2037.489	5459.176	303.414	781.59	270.102	9939.458	832.318	301.246	6892.831	124	0.984	1298.734	556.524
16331.702	17723.801	10589.611	18732.277	9917.562	25411.882	8682.346	21788.424	2386.899	580.017	526.227	961.993	8935.027	937.996	390.345	9513.551	328.942	246.469	214.357	1951.016	29667.555	1495.552	123.546	2073.268	12191.471	485.619	976.055	308.056	124.814	3469.92	308.996	4144.705	294	0.716	1068.503	561.17
17988.29	17674.552	11714.984	18096.511	10843.552	23602.797	9487.527	20252.427	1187.959	397.654	413.805	646.797	4370.334	689.438	286.03	9722.631	242.27	203.835	383.621	1917.337	27688.171	19647.947	144.241	1511.48	11096.638	313.231	602.749	307.974	8206.55	2199.807	299.694	4067.69	122	0.985	1185.434	557.057
16079.024	17170.201	11816.031	17411.006	11737.685	18864.389	7946	16875.243	1094.818	381.627	451.268	385.242	336.67	561.054	269.502	10669.266	207.743	216.656	389.712	532.504	288.564	523.509	145.029	1921.665	6645.323	285.931	313.124	259.201	5880.516	869.769	415.786	8067.278	131	0.958	1269.66	557.989
17866.262	18507.419	14545.634	19417.751	15122.723	28003.48	14888.498	26965.245	1811.475	741.114	593.839	436.944	502.226	1041.231	360.585	10509.71	341.729	229.817	341.543	1331.117	292.077	37175.062	138.366	2891.96	6143.769	302.459	930.171	278.496	11565.703	462.04	287.886	7763.076	435	0.728	1224.895	563.567
16678.931	17737.582	11754.468	17780.059	11580.98	28127.13	11935.98	26149.544	1239.095	402.482	397.937	611.719	1064.466	550.541	286.08	9683.031	213.007	220.087	256.851	1471.845	6853.914	965.749	146.797	2086.361	8405.944	299.069	827.809	252.214	15189.01	1375.455	313.699	7031.718	360	0.789	1306.553	565.836
24465.083	26674.057	17318.55	23095.679	14037.755	24022.374	7976.049	18727.398	1474.021	458.767	451.888	426.358	462.73	538.641	297.219	13595.029	293.106	245.95	355.191	1825.794	449.299	615.065	150.447	1949.152	12891.574	335.062	768.302	307.058	13715.904	565.736	293.052	4950.893	140	0.932	1527.329	559.093
12122.24	13015.772	9656.716	13629.979	10413.656	21835.817	11147.179	21748.522	1070.036	501.966	477.891	443.565	409.22	687.555	316.296	9354.022	232.294	206.859	173.484	671.394	244.456	4870.193	125.313	2265.464	7736.471	282.587	474.096	258.905	6727.716	684.536	385.379	8015.241	205	0.934	1250.807	562.266
10050.112	10953.79	6418.536	8748.787	5317.763	13786.21	4831.372	11900.22	894.686	341.851	351.546	887.154	7456.787	506.408	272.382	11779.152	176.783	183.886	189.455	2162.258	41354.65	854.926	132.014	1282.528	5751.015	356.562	615.253	308.691	123.834	2042.279	269.888	2201.429	150	0.961	1480.753	560.94
9092.077	9583.22	6062.07	9676.84	5799.398	13397.376	4690.551	10673.303	987.13	333.308	337.298	681.581	5486.266	670.329	281.875	10000.198	191.905	195.815	178.246	1675.189	31909.248	966.785	125.811	1086.984	5626.923	385.884	562.412	316.377	132.438	1906.65	306.801	2281.495	158	0.937	1169.367	562.411
11902.364	13402.18	8086.286	14779.154	6872.785	18870.244	6248.852	15590.468	779.494	364.924	353	603.49	5482.184	608.187	326.424	8222.086	200.176	205.295	292.523	1995.781	15616.327	1160.899	170.639	1229.641	9829.967	362.759	502.86	277.305	119.825	1908.187	298.423	2433.948	211	0.884	1001.656	564.637
8893.042	10472.02	6428.17	10656.045	6409.625	15630.961	5875.019	15391.447	1217.148	531.816	475.738	986.742	6200.597	964.304	372.278	10421.185	241.323	193.422	213.287	1617.56	34562.363	1280.354	139.345	2149.626	7155.515	568.936	883.229	311.743	118.051	2104.985	287.388	3950.223	162	0.813	1081.975	567.167
8561.346	8407.912	6035.696	7797.633	6129.842	12488.005	6673.138	13462.624	961.551	367.898	341.997	291.736	299.664	417.139	264.473	7714.436	209.891	144.542	163.919	308.257	206.896	3881.301	110.724	1728.829	3626.786	266.557	324.629	261.823	3313.433	443.228	272.577	7108.368	127	0.903	1238.5	564.343
14617.652	16306.899	9878.127	15051.026	8973.659	22327.041	8397.352	19869.758	1346.006	489.625	450.519	573.08	1109.295	597.138	331.504	11045.865	246.946	210.606	228.219	1258.119	7148.553	699.961	164.274	2582.501	7636.896	307.905	857.681	298.603	15128.07	844.786	301.556	7006.195	232	0.868	1542.78	567.246
14011.87	14748.599	8663.188	14548.429	7345.123	19056.402	6696.953	16886.467	1145.014	465.035	420.112	808.641	6732.451	705.14	316.841	9207.172	300.629	281.827	199.399	1992.417	33149.831	1104.621	126.249	1627.655	12865.198	433.13	711.264	299.657	108.763	2537.59	282.381	3123.217	143	0.851	1050.367	567.402
12185.066	12736.746	8557.533	12351.343	8663.916	19331.892	8911.525	19153.039	885.832	372.586	385.537	365.976	348.419	549.553	282.465	8649.873	207.268	211.072	184.135	674.295	248.409	514.768	119.182	2048.186	9732.605	286.184	380.343	259.303	4026.026	489.186	359.769	8434.896	195	0.917	1259.592	567.638
12690.253	13325.716	7900.052	13460.073	6998.293	17202.721	5917.299	14590.148	1068.352	393.518	369.107	866.6	8507.798	744.081	339.199	8134.555	216.031	240.968	239.083	2577.582	26715.474	1180.753	197.307	1495.921	7282.687	374.552	605.507	290.042	567.131	3400.22	298.083	2897.765	147	0.812	1020.656	568.84
11148.094	12597.921	7474.691	13382.513	6889.749	17269.516	6146.693	15461.229	1271.374	434.442	400.437	921.566	6920.823	735.326	326.03	8397.421	205.87	263.165	214.755	2314.203	34066.178	1290.074	182.596	1586.742	6098.258	403.595	674.395	288.842	147.49	2563.727	303.662	3022.412	132	0.917	1028.182	567.341
16081.474	16632.534	9841.857	17031.296	8847.086	22127.46	7867.045	19419.79	1297.894	470.996	444.93	950.478	9045.063	866.076	370.016	9890.228	330.703	265.843	196.463	1684.069	31092.434	1299.398	120.694	1874.876	13920.258	445.612	830.575	293.304	121.525	3261.836	295.277	3757.487	112	0.96	1059.973	566.232
9634.024	9655.933	6135.398	8969.773	5544.821	12310.841	4496.499	10022.077	1594.944	295.526	311.472	743.214	6286.008	449.667	268.682	9610.62	184.273	189.026	217.748	1871.192	31655.385	877.886	128.223	1015.161	5241.635	344.237	448.042	282.281	633.199	2358.617	290.331	2062.403	126	0.948	1178.603	566.008
15101.124	15589.119	10584.765	14944.477	10286.181	22721.005	9686.837	20986.392	1000.344	406.405	416.392	418.162	377.609	514.68	290.922	8412.337	200.826	190.883	189.228	1255.196	370.635	724.477	151.653	2119.266	7657.18	297.083	519.813	257.804	5741.21	800.491	360.715	8140.623	321	0.794	1295.379	572.855
13690.369	14138.745	8697.751	12271.477	7781.013	18900.501	6813.337	16757.098	1426.108	503.355	431.068	923.018	12559.815	730.28	338.43	11615.704	267.218	240.071	195.681	1763.903	51286.578	1219.681	127.874	1889.928	10032.278	432.299	682.63	296.329	125.044	4133.856	306.791	3339.795	117	0.973	1382.568	566.415
16606.982	17182.384	11740.497	17661.639	11836.41	25654.407	12346.041	26319.111	961.542	410.59	442.769	320.291	368.508	563.491	282.132	8018.161	192.77	170.177	192.554	342.281	304.681	1301.973	133.87	2269.593	5658.8	279.781	341.458	267.207	4484.707	384.946	324.193	7806.738	253	0.786	1213.128	572.634
20594.421	19937.43	15814.899	19244.395	15035.741	25697.365	12815.192	22226.632	1831.041	806.539	676.362	456.462	513.088	782.385	345.87	10088.938	364.403	251.977	294.897	1219.354	334.682	24365.449	136.483	2542.71	8387.934	308.365	787.39	281.426	8754.794	614.062	354.837	7816.548	132	0.977	1219.803	567.674
11034.869	11945.224	7999.713	12746.627	8317.482	20382.449	8781.149	19846	1021.59	366.842	387.319	533.953	1563.176	480.915	304.036	8481.396	183.893	162.06	196.61	1050.081	8164.533	711.474	148.326	1838.811	5440.179	293.664	436.342	294.772	6071.136	1032.521	270.709	5218.888	221	0.895	1194.26	569.206
9349.552	9975.632	6669.441	10336.375	6974.037	16444.66	7334.982	15502.03	803.265	293.544	300.978	296.366	284.308	383.598	244.617	8723.004	145.948	173.534	341.267	409.367	290.526	342.903	122.046	1388.381	2238.649	279.11	300.365	251.256	4883.972	1116.781	310.188	6789.333	156	0.949	1275.974	570.205
14987.572	15631.986	10128.887	16262.088	9568.359	23655.809	9438.657	20858.429	1541.196	314.703	303.947	859.237	6747.935	702.401	273.369	9752.286	188.724	197.655	273.088	2245.68	32770.489	766.35	129.823	1242.662	6752.932	302.187	429.668	261.004	3404.846	2435.288	317.982	3345.316	244	0.888	1319.824	571.82
9179.552	9875.24	5964.035	10494.595	5658.396	14146.242	5241.501	13104.233	1154.585	383.047	359.221	688.952	6695.123	671.482	318.323	8781.034	224.901	257.262	186.743	1755.237	37767.643	1102.073	145.542	1522.594	9211.705	398.865	599.47	282.331	107.019	2581.491	289.49	2880.555	161	0.898	1039.693	568.91
15240.938	15708.657	11587.88	15866.864	11734.386	23098.564	12099.363	23596.013	1231.937	534.656	490.658	411.667	414.608	689.631	312.925	8829.605	278.628	229.635	195.856	366.634	212.865	5701.345	122	2278.942	10949.458	292.476	440.815	258.269	3389.7	436.22	262.855	8052.919	219	0.898	1246.08	573.066
15754.744	17242.85	10228.766	17185.116	9325.651	25564.224	9270.269	22558.009	1083.782	447.613	432.109	680.494	2687.294	561.162	344.377	11857.132	222.503	199.33	187.903	1396.541	15457.212	648.759	147.799	2489.626	6043.058	320.892	672.511	297.805	7984.266	983.479	334.865	6815.884	250	0.884	1553.016	573.1
21104.997	21264.965	10844.077	22305.162	9033.783	22241.485	7186.979	18622.271	1760.591	702.5	587.396	970.333	6475.511	867.469	394.573	10669.612	493.38	368.141	275.131	4430.926	15004.396	3037.066	167.932	1969.654	34799.688	518.406	903.506	349.638	120.274	2497.093	281.653	2925.283	120	0.929	558.433	570.7
17152.877	19005.089	11608.603	21031.481	10788.117	28491.434	9970.307	24607.979	1332.745	532.475	479.656	1034.858	9310.966	1040.942	382.007	9683.541	305.219	248.908	188.175	2037.85	30294.708	1761.603	121.251	1978.012	9436.943	466.293	799.63	298.405	121.087	3382.956	306.004	4086.379	188	0.896	1067.505	571.149
11671.485	12441.908	7522.682	10195.369	5975.601	13951.219	4382.794	10375.714	815.173	332.683	372.046	672.985	7308.204	569.349	265.592	10534.021	213.305	202.153	211.276	1931.477	41448.84	840.277	122.487	1082.723	8228.118	447.858	667.298	297.71	116.813	1674.883	274.564	1883.922	106	0.98	1470.811	569.755
21593.743	23581.901	14697.2	21267.931	13892.275	32523.122	14096.832	30768.036	1292.872	521.566	497.818	536.65	505.296	776.941	369.763	10697.92	261.629	215.721	173.735	861.59	544.641	698.97	149.026	3073.202	8853.708	301.154	580.011	321.552	7307.478	562.765	298.787	7771.561	277	0.836	1512.222	575.579
13656.961	12886.518	7798.958	13103.782	6261.507	15297.84	5394.322	13097.829	797.037	358.589	370.491	901.497	7331.318	564.348	348.485	7707.889	229.124	227.11	278.822	2099.774	24025.908	1095.321	147.048	1233.42	11414.754	375.763	566.071	257.244	121.89	2615.139	316.287	2350.449	117	0.944	992.603	571.252
13700.901	13511.098	9462.321	12212.105	8672.477	17638.63	8355.369	17495.871	840.073	325.34	325.986	318.279	322.729	352.177	246.845	8311.832	159.587	188.963	277.605	341.11	235.275	386.31	113.423	1680.293	3331.737	286.199	302.26	259.542	5773.113	682.367	278.388	8177.951	131	0.986	1267.889	571.798
9688.135	10635.255	6357.349	9256.174	5503.218	14340.393	4405.46	10670.22	1634.013	301.445	322.912	715.575	7896.128	455.252	277.421	10022.713	179.809	180.633	193.61	1544.434	39058.306	707.404	126.677	1048.319	5217.631	356.735	458.826	300.388	120.633	2050.486	275.016	1698.289	141	0.848	1483.096	572.429
9358.43	10116.835	6353.485	9119.803	5579.802	13898.212	4616.141	10390.289	900.683	338.352	331.311	733.424	4797.485	466.471	287.839	9239.695	183.087	172.58	174.633	1822.841	25313.998	1275.608	135.137	990.633	4056.481	311.889	388.215	306.653	984.79	1375.31	278.685	2128.669	138	0.933	1497.333	572.493
5124.82	5608.636	3591.182	4719.421	3614.584	6836.792	3666.261	9292.081	959.585	400.889	374.694	694.555	9112.415	489.768	352.176	15137.309	203.018	191.546	206.102	1713.603	56823.744	969.384	121.427	1940.158	4881.886	360.243	621.642	307.782	122.414	2766.515	314.021	3694.337	170	0.894	1160.906	572.306
18747.641	20373.934	13137.227	18304.744	12366.572	28855.15	12573.551	27295.703	1801.062	480.548	470.582	465.982	451.127	543.347	336.833	10849.831	217.785	204.767	254.619	1024.726	399.368	454.639	171.902	2576.886	4233.091	310.141	606.571	304.101	6181.489	462.766	380.534	7729.576	250	0.936	1522.488	575.508
12377.15	11976.686	6336.402	11050.772	5846.445	14115.639	4659.737	10591.378	1610.554	476.481	398.832	479.48	8126.465	486.002	298.523	8152.667	388.922	307.902	229.733	1072.315	35276.785	1572.312	184.182	1127.844	21355.636	460.433	638.905	307.76	102.696	1920.121	253.428	1923.521	164	0.834	913.988	573.543
8145.677	10378.615	6064.354	9476.782	5466.164	14307.104	5141.316	12928.879	1034.672	367.589	396.293	797.213	9477.31	542.475	362.048	8029.495	241.016	220.452	247.29	1614.471	28978.906	1478.112	154.625	1415.121	6000.662	369.817	703.7	219.038	122.529	2961.285	312.788	2624.758	104	0.974	980.173	572.808
17615.854	17529.231	13295.433	17928.232	13383.769	25202.039	13214.17	24705.615	1588.264	631.646	545.831	416.025	460.089	1094.027	330.626	9857.581	307.472	233.829	322.011	1210.759	307.165	48632.218	129.074	2319.323	10160.12	284.801	793.343	266.477	10313.554	399.741	283.181	7469.957	323	0.826	1233.398	579.46
16487.845	16480.607	8581.423	14343.685	7399.272	17488.291	5552.873	13580.123	1436.588	616.52	538.732	1030.235	8790.676	567.568	342.225	7910.512	509.903	394.504	301.437	1230.867	38618.629	1813.229	193.665	1457.021	29730.721	673.857	1149.84	306.435	111.786	2659.942	256.089	2689.883	131	0.91	881.935	575.874
12454.143	13489.041	8126.978	14144.18	7176.297	18611.497	6164.169	15012.899	853.087	374.453	370.842	849.583	9345.716	721.828	328.821	7961.219	213.21	203.612	268.402	2639.714	23294.584	1055.638	182.453	1316.972	6973.569	377.132	597.569	280.554	115.978	3730.118	301.884	2646.049	159	0.878	1010.896	575.009
10154.109	10788.295	6550.096	9633.575	6065.503	15506.084	5586.927	13764.221	1220.192	411.437	368.806	819.88	10545.084	676.052	324.576	10754.463	228.778	203.09	173.576	1784.686	50130.991	1132.371	119.045	1558.233	7386.705	338.486	553.365	278.078	133.968	3393.337	318.781	2813.225	156	0.87	1376.962	574.115
10430.292	11082.485	6826.325	9589.652	6134.693	15853.885	5670.873	14080.145	1045.994	438.455	392.383	823.238	14106.862	693.801	333.062	11058.735	237.564	211.189	194.621	1437.029	56759.983	1069.9	128.161	1649.479	7069.841	337.668	623.008	298.54	120.709	3896.889	317.044	2961.976	118	0.981	1389.72	573.805
7347.972	13821.869	8245.777	7666.507	6521.914	14977.057	4939.364	12006.136	1307.146	359.537	410.026	829.243	8771.863	523.78	352.296	8103.227	246.916	231.994	225.345	1665.801	31792.07	1158.743	158.711	1301.982	5195.488	401.376	655.549	220.348	98.557	2495.512	311.932	2414.993	111	0.923	971.878	576.257
12839.015	14156.563	8459.865	15042.566	7459.534	20041.055	6964.212	17137.514	1100.875	378.652	344.437	578.193	5789.319	701.157	298.063	7732.547	239.178	266.876	215.825	1857.393	25975.644	1335.671	185.429	1314.411	16299.372	448.331	557.781	290.602	111.957	2144.776	278.625	2622.035	129	0.943	1025.849	576.074
18740.545	20275.008	12933.883	19045.045	11745.572	29607.301	11699.08	26937.191	1464.686	495.907	471.902	452.038	432.003	610.38	342.102	10404.165	223.492	198.286	213.361	1122.556	333.348	458.925	177.633	2522.842	5591.666	299.524	517.51	315.618	5862.682	524.896	437.385	7659.7	224	0.919	1532.781	579.442
9384.475	10379.424	6225.575	10788.042	5382.677	13949.184	4933.177	12297.262	794.19	319.986	304.85	508.519	4859.847	547.809	266.305	8054.452	206.846	260.12	190.969	1330.699	25731.008	1123.243	156.575	1088.054	10765.581	383.051	497.385	278.119	108.23	1637.376	302.927	2368.378	140	0.907	1036.786	579.114
15373.021	15988.931	9790.133	16819.523	8966.381	22009.156	7840.356	19426.329	1616.334	462.374	423.89	951.117	7594.3	987.639	347.638	9724.732	300.159	256.244	185.855	2634.693	34408.545	1373.739	126.181	1885.78	9691.303	458.793	678.89	283.834	118.447	2907.85	297.22	3713.121	172	0.905	1058.645	577.099
17035.013	16489.396	11215.22	15504	10811.818	22441.173	10062.198	21758.736	886.89	421.237	440.367	379.95	452.369	517.529	310.667	8165.419	201.487	171.003	148.509	644.188	649.328	589.811	140.292	2368.421	6192.113	305.228	414.196	285.716	4035.715	499.571	275.316	6999.684	165	0.809	1201.027	580.955
11607.251	12474.417	8626.607	12189.736	9073.175	19215.641	9865.118	20491.659	930.026	430.877	431.35	417.239	368.765	591.58	305.33	8810.995	180.765	186.106	167.266	648.256	242.954	583.358	129.93	2507.606	2351.035	287.386	400.889	257.364	2700.706	439.252	292.988	8818.421	216	0.886	1261.593	578.926
9401.797	10086.813	6274.894	9611.641	5641.663	15424.221	5142.308	11913.262	1035.181	349.303	329.614	796.441	7935.683	595.071	288.329	10343.513	190.588	177.748	202.472	1761.043	32071.412	843.916	118.724	1064.378	4694.913	336.151	517.605	272.663	322.008	2567.221	305.811	2081.82	215	0.863	1356.737	577.965
7466.304	8257.312	4894.644	6128.141	3942.676	10533.794	3673.669	9435.397	809.923	367.729	355.147	554.059	3617.893	496.063	280.638	11462.572	229.368	194.309	223.098	1011.769	35965.291	1000.166	144.029	1352.711	9591.029	407.594	493.114	304.853	118.782	892.075	291.33	2162.529	137	0.855	1457.814	576.142
11541.312	12911.072	7879.828	13996.755	7402.077	19828.96	7101.616	18039.93	1291.129	423.859	418.512	837.586	8666.845	895.422	341.311	8596.533	272.658	200.091	205.221	2452.311	37230.042	1276.132	119.868	1573.833	8496.407	415.33	664.578	294.767	117.265	3042.377	293.041	3362.271	178	0.897	1076.343	579.848
25848.105	25647.794	17681.662	26093.323	16900.169	33569.139	16865.524	33476.588	1057.321	417.351	463.367	366.448	407.23	640.394	313.566	8132.244	219.725	186.608	203.871	540.159	367.444	718.78	145.398	2596.621	8225.763	297.158	366.196	282.237	3787.68	355.171	274.642	7910.119	215	0.871	1207.863	581.272
10142.002	11118.23	8007.343	11255.965	7871.161	17092.288	8348.355	17023.705	781.153	278.935	299.579	279.893	260.997	335.813	239.999	9138.363	135.045	171.853	340.684	389.693	310.318	385.916	130.114	1393.598	1180.491	275.948	288.796	239.282	2680.99	552.87	294.864	6449.068	159	0.957	1279.425	579.877
17379.902	18770.524	11156.011	17611.625	8994.877	24497.452	8315.888	20921.293	1755.249	451.093	432.202	549.629	1781.843	518.883	325.592	10626.206	250.819	198.374	192.033	970.806	10408.63	416.395	139.683	2274.042	8074.776	329.277	574.753	304.047	6298.602	764.046	329.897	6341.843	291	0.82	1565.208	580.149
15230.911	10333.165	6321.406	12373.088	5571.39	14654.164	5317.137	13137.114	886.135	323.789	349.537	899.344	8392.611	657.128	341.183	7922.648	283.599	203.337	225.004	2104.444	26798.946	1138.489	139.746	1268.921	8229.111	342.518	626.357	245.747	106.955	2876.721	306.302	2498.734	248	0.743	984.323	581.992
16124.809	17245.179	10415.831	18127.425	9084.19	23293.193	8102.812	20063.041	1362.852	430.001	404.724	805.925	7889.147	1037.11	331.862	8354.114	312.397	238.934	197.252	1733.197	30395.974	1184.998	113.356	1519.706	12946.735	496.071	632.033	303.448	124.993	2962.384	303.026	3303.014	152	0.901	1068.441	581.316
16012.426	16441.628	11061.189	16215.86	10853.77	24192.128	10507.215	22910.133	1132.989	423.107	412.492	708.492	2124.223	610.018	311.509	9631.924	208.38	201.335	261.962	1683.728	16403.112	898.615	144.205	2307.951	5770.432	300.639	677.268	263.464	10857.516	1738.42	305.878	6861.116	226	0.846	1314.947	583.451
12205.646	12699.468	7896.193	12761.688	7074.462	16473.811	5998.382	15148.972	1553.064	459.191	425.827	850.895	6911.9	713.559	327.49	9280.926	258.505	261.731	194.119	2047.125	42939.605	1193.336	137.172	1786.327	6370.664	434.125	637.253	277.617	110.356	2648.697	288.71	3468.087	146	0.869	1048.753	581.678
9564.798	10553.673	6474.657	10514.765	6062.338	16716.55	6053.577	14742.364	795.537	343.772	328.114	664.866	7580.472	631.773	297.447	9968.512	212.127	184.49	175.575	1399.914	39272.449	1016.059	114.539	1280.367	7661.363	326.829	534.459	275.735	135.58	2479.979	315.277	2353.396	141	0.964	1379.039	580.535
11390.179	11814.916	7306.887	10466.102	6675.523	16626.201	5819.669	14723.594	1792.433	484.491	419.517	778.386	11882.106	827.54	340.048	11003.925	256.051	213.711	205.545	1825.419	54341.099	1268.781	122.221	1846.148	8138.079	455.562	682.593	302.08	127.462	3543.612	310.949	3270.87	122	0.985	1396.803	580.787
13625.007	14274.097	9315.946	14897.198	8936.322	18975.787	5996.543	13048.517	1195.441	381.623	399.81	870.525	6241.736	685.136	311.195	8951.158	203.975	192.576	239.436	3067.729	28368.628	928.649	138.183	1253.092	7708.523	333.101	523.537	292.636	6649.967	2704.26	287.247	3337.285	107	1	1192.547	580.977
9686.753	9919.671	6149.604	8674.479	5562.263	13038.155	4899.136	11789.737	873.621	393.802	347.654	706.796	11053.202	576.564	335.407	11394.085	230.403	190.11	168.574	2121.044	46232.378	1008.099	119.807	1431.729	9421.176	342.862	546.209	272.619	131.897	3619.577	332.961	2709.431	131	0.958	1368.698	581.813
17933.917	17730.471	9648.079	19869.829	8087.568	19295.305	6321.172	16280.188	1510.126	577.956	506.333	1164.569	9901.808	712.986	354.491	9011.929	364.214	293.009	284.314	4284.871	33578.173	2012.4	161.515	1696.084	20131.667	405.48	974.252	327.371	111.325	3307.926	263.214	2797.598	214	0.904	572.509	583.949
10372.72	11821.601	7938.314	11017.31	8206.252	18510.648	9196.373	20162.773	1004.079	469.095	420.163	383.477	390.662	431.8	337.804	10806.863	175.042	158.509	167.806	644.571	310.209	321.867	161.208	2598.133	1264.844	279.142	348.678	304.419	3414.658	397.13	303.547	8195.567	135	0.987	1541.789	582.73
13867.333	13537.099	7453.991	16630.959	7079.973	16974.957	5627.287	14041.056	1317.848	524.72	449.818	1123.1	11718.204	746.614	355.645	8431.763	321.827	252.068	250.745	3474.682	32986.492	1963.718	156.177	1578.176	16397.416	342.257	761.951	297.8	115.311	3539.637	276.91	2487.938	136	0.919	561.941	584.456
10641.508	11091.619	6156.46	11360.664	6081.805	12092.75	4416.276	10266.055	1655.322	436.674	380.035	899.761	10355.834	474.606	283.662	8145.405	275.296	271.133	216.396	2118.393	31498.393	814.734	182.785	1111.301	6671.861	416.739	707.246	282.766	113.007	3199.845	252.007	2023.32	163	0.829	908.347	586.506
14959.671	16545.336	10344.367	17928.467	8655.598	22145.662	7381.715	17709.283	768.542	334.3	345.847	720.544	8467.767	770.977	321.953	7727.997	199.473	218.443	284.983	2673.441	25678.152	1059.181	156.152	1253.795	6177.059	369.54	542.895	277.791	118.764	3429.618	302.733	2637.833	133	0.885	1006.508	585.139
13256.116	14519.377	8765.337	15598.34	7404.624	18911.411	6450.327	15793.212	762.597	351.833	333.874	673.058	6506.844	564.797	296.052	8505.403	235.819	266.692	232.086	1632.211	25552.678	1192.652	185.988	1176.554	14768.348	409.517	557.025	292.946	111.089	2199.575	284.42	2391.016	111	0.964	1026.338	582.284
10471.7	11562.495	7027.054	10923.787	6111.487	16544.039	5528.865	13545.609	865.467	312.649	317.006	778.22	8786.361	526.927	288.943	10913.946	173.109	177.268	197.634	2016.864	34785.031	672.021	135.204	1138.613	5110.223	340.861	505.11	294.369	116.123	2391.093	282.668	1969.448	220	0.84	1486.295	588.464
18775.674	19288.377	9169.352	21419.279	9339.467	22201.464	7358.43	19524.825	1905.144	775.216	664.084	983.647	6037.762	820.381	475.069	9802.879	510.691	382.954	269.022	1882.675	17524.077	2578.913	179.04	2398.657	32621.044	489.615	1132.688	349.063	126.046	3079.617	342.381	3152.708	101	0.977	501.51	584.114
17385.402	16892.694	9035.347	18844.525	7894.269	19957.314	6342.58	16127.419	1786.134	596.585	498.717	1031.398	7885.812	829.957	351.555	8328.874	393.25	279.245	253.762	4367.585	17888.44	2160.632	151.117	1683.279	23901.933	404.253	893.299	306.032	119.67	3443.817	277.913	2595.936	143	0.941	545.374	584.647
14153.549	15856.552	10895.035	17822.533	11322.868	25998.825	12655.339	26964.063	841.336	375.763	407.425	311.728	329.586	513.319	277.291	7894.037	192.94	175.383	245.953	398.429	296.724	866.816	137.527	2039.889	5590.858	286.688	322.54	255.277	3879.553	344.468	293.076	7055.624	175	0.89	1215.334	586.071
10176.153	10687.805	5286.065	10458.839	5338.107	12543.632	3949.147	9864.095	2303.085	505.304	406.482	935.866	13346.137	652.065	328.053	9452.926	264.589	219.277	221.851	2580.912	44028.14	1465.923	163.084	1420.967	8727.755	354.679	735.698	298.563	105.249	3206.19	266.823	2401.157	96	1	601.552	584.479
8540.137	8987.932	5626.829	8579.154	5618.177	12392.954	4710.228	11143.39	905.179	356.757	371.711	755.363	5711.428	596.232	318.537	12073.085	207.602	202.374	187.836	1522.351	38699.303	941.757	121.308	1403.527	5403.439	413.534	470.02	293.093	133.39	1887.918	277.276	2604.495	149	0.897	1169.983	585.943
17873.987	19768.184	14351.682	22084.03	15248.793	31903.936	16674.579	32489.816	1461.38	564.806	502.3	413.914	445.706	1737.956	330.038	9502.095	240.218	213.579	274.603	1398.579	265.502	39333.381	135.179	2459.519	6082.509	282.59	809.789	262.638	8766.237	486.563	286.399	8197.152	543	0.671	1247.178	597.202
6785.883	6985.225	4962.744	6592.966	5165.533	10643.865	5255.434	11097.978	853.355	366.648	378.463	320.874	324.947	333.492	267.35	8314.142	176.504	179.701	181.42	678.924	315.994	370.466	139.819	1767.72	4024.641	282.388	309.597	243.77	1763.454	386.114	348.652	8087.007	99	1	1291.328	584.399
7384.826	8130.247	4934.219	7105.946	4327.362	10434.519	3549.068	8764.464	601.528	309.496	307.497	438.368	4205.387	430.202	263.451	10530.368	185.395	161.315	178.509	1081.932	35127.055	871.629	140.475	1195.632	5290.721	357.136	423.137	309.63	107.653	1256.23	291.252	1969.465	126	0.911	1456.365	585.333
6422.834	6838.68	4300.642	5742.672	3867.98	9351.875	3231.092	7343.028	1096.916	305.465	321.433	851.674	7439.399	439.938	277.785	9604.14	165.955	162.276	166.809	1994.418	27375.532	967.602	125.421	997.622	4080.686	284.155	473.618	297.812	2066.003	1767.468	284.283	2041.409	105	0.971	1496.929	584.871
13685.325	13628.916	8837.14	11056.656	8182.153	19275.438	7697.782	17918.631	1050.352	458.451	439.106	571.427	834.328	500.537	327.774	12040.087	226.568	197.897	159.726	888.764	3038.705	1223.32	147.228	2394.44	7952.399	286.62	721.887	313.917	9156.16	712.344	296.309	6349.782	181	0.9	1506.124	588.412
9912.486	10699.084	7551.401	10774.878	7945.97	16628.35	8628.222	17645.669	913.586	350.279	361.399	358.178	320.343	479.561	269.572	7953.011	160.438	168.549	140.254	706.349	254.48	474.618	139.445	1918.318	1975.687	266.372	323.909	248.949	2771.196	358.136	270.287	7931.708	165	0.898	1269.573	589.518
16133.251	15284.267	8300.953	17762.521	8383.32	19169.473	6104.808	15340.248	1292.47	558.754	478.33	1049.756	9952.382	818.722	368.919	8322.446	320.229	254.461	227.748	4270.983	29257.567	2049.337	152.517	1699.365	14422.789	350.657	821.881	303.939	117.803	3986.26	278.825	2736.898	105	0.971	555.224	587.033
10900.169	12474.868	7763.044	13681.849	6776.974	17756.86	6414.271	15714.425	795.999	313.933	312.182	678.26	7218.186	701.652	295.421	7496.015	206.861	213.993	266.734	2261.619	24563.167	946.609	171.341	1145.192	6813.912	356.422	472.868	296.633	109.754	2712.539	286.491	2451.793	189	0.869	1013.399	590.468
11211.736	12114.773	7594.069	12504.138	6229.966	14917.115	5231.342	12416.745	1094.207	314.077	303.601	568.546	6552.425	632.027	254.115	10175.989	209.947	261.808	196.465	1690.319	26909.294	1032.248	167.316	1086.927	8058.84	408.249	472.981	285.209	105.693	2407.867	288.485	2315.357	173	0.889	1039.373	589.517
11544.682	12524.939	7542.171	13407.09	7197.633	18344.158	6634.46	16727.755	1531.533	415.571	389.629	822.483	6707.645	893.138	303.466	8935.22	267.471	247.371	170.384	1741.739	34334.524	1124.579	125.566	1571.032	7525.978	467.573	602.258	271.754	108.407	2580.653	294.649	3234.474	253	0.807	1055.642	590.172
16280.096	17008.59	11305.336	18253.033	10841.926	25946.443	9207.158	19913.208	880.917	380.054	394.19	772.956	4978.953	721.408	313.749	9181.609	196.437	184.747	217.037	2194.412	17531.389	755.295	130.924	1522.519	6131.517	322.457	567.528	267.132	6475.108	2313.591	276.049	4101.765	279	0.731	1195.919	594.629
10457.092	11040.037	7547.024	11110.481	7857.763	16847.576	8380.203	17882.014	805.013	382.72	397.375	333.755	362.813	439.551	283.054	8402.846	166.873	153.277	154.368	747.635	340.452	263.955	136.753	2171.656	4064.818	283.738	412.903	253.359	2885.98	406.337	292.274	8568.227	159	0.933	1301.607	588.676
18447.579	19707.024	13180.074	19038.635	12147.916	28759.504	12263.299	26411.882	1333.476	488.934	450.076	415.915	413.281	548.864	356.294	12318.246	212.67	203.43	328.655	846.539	305.579	453.223	189.656	2451.817	4287.896	291.318	412.89	300.126	7045.785	459.119	309.456	7827.857	318	0.806	1536.802	594.308
15543.718	16836.387	9743.928	16425.85	8050.461	22116.915	7009.723	17438.475	1282.611	435.514	416.317	504.525	1199.308	500.131	318.216	11918.035	260.803	193.003	221.913	848.637	9718.171	398.945	141.373	2275.966	11510.248	342.785	508.977	308.48	6512.265	718.686	318.74	6459.044	259	0.865	1577.264	590.064
12092.728	12544.879	6915.139	13657.511	6604.703	14279.269	5193.516	12782.929	1742.55	480.893	427.463	959.132	11268.138	577.503	332.052	8313.009	313.262	292.4	241.946	3078.077	33228.683	1302.238	183.643	1416.144	7811.022	417.858	865.639	300.615	2338.317	3965.72	261.414	2689.695	124	0.838	884.815	588.855
12219.24	12606.233	7018.412	13856.275	6673.987	14732.334	5048.14	11907.568	1632.499	433.044	380.083	831.975	10756.185	560.306	294.601	7870.414	300.143	277.15	236.147	3086.526	35648.177	964.204	177.828	1197.714	7617.474	441.421	694.066	298.06	144.663	3332.564	271.868	2253.491	119	0.961	895.433	589.088
12280.559	13354.77	8299.443	14373.682	7509.736	19057.807	6760.304	16647.463	894.353	397.601	385.721	1033.381	8793.6	696.127	320.329	9419.11	277.224	191.652	271.211	1878.332	30941.034	1051.506	147.568	1479.273	8051.062	367.957	617.168	282.074	1101.47	3170.854	302.058	3153.076	206	0.852	1074.913	592.738
8223.467	9025.788	5581.405	8752.163	5338.413	13208.932	4849.37	11606.623	1506.335	355.147	337.264	711.872	8402.079	543.706	296.765	10167.694	198.194	177.307	167.115	1574.436	41175.458	932.221	112.843	1251.367	5799.552	348.533	525.514	274.881	135.567	2586.887	306.488	2272.62	142	0.96	1377.894	588.937
15914.028	16646.335	9543.649	13659.077	9017.314	22793.038	7107.469	16733.906	1072.539	429.73	412.302	393.823	386.097	435.838	319.936	10094.693	227.992	189.593	428.19	716.428	444.819	279.932	166.397	2285.275	7344.926	296.753	396.855	303.32	8247.038	451.201	326.607	6594.486	104	0.974	1514.029	588.471
14223.61	14631.048	9165.777	15952.997	7838.538	19484.834	6787.84	16335.797	765.312	315.313	335.352	774.101	7794.383	668.246	318.272	7459.839	210.843	227.182	269.723	2321.405	24723.549	873.931	145.247	1089.458	9123.141	355.6	546.152	277.878	122.377	2752.058	310.618	2411.217	207	0.914	996.785	591.292
8591.595	9492.558	5660.323	8485.714	5743.81	14307.139	5444.487	13869.057	1395.924	501.69	435.748	1028.622	10888.468	616.976	350.552	12626.601	228.114	200.155	190.594	2054.732	53032.338	1430.575	130.053	2047.359	3520.616	326.06	815.293	304.89	135.329	3395.304	324.579	3475.705	109	0.976	1391.564	589.794
9953.545	10741.366	6601.112	8685.911	5856.375	13397.815	4679.746	11878.688	1252.051	454.466	423.189	1021.531	6026.751	688.714	306.61	12307.707	255.365	238.319	207.846	1180.704	35471.757	1148.67	151.896	1724.243	7924.662	546.794	796.67	316.64	134.114	1498.808	291.1	3008.329	129	0.97	1436.826	589.399
15821.925	15045.627	8169.511	16798.357	7103.425	16503.509	5486.86	14021.327	1635.829	566.208	484.466	1143.927	7131.742	688.857	334.251	8277.532	341.121	259.449	271.783	4053.433	18260.59	1847.734	141.023	1573.399	16616.224	390.428	849.141	298.526	108.056	3048.033	300.762	2440.536	151	0.834	534.56	593.136
16727.947	13726.021	8491.533	14234.999	6967.384	17575.672	6112.983	14487.454	1012.33	297.773	337.873	567.848	5598.288	583.675	311.823	7015.63	308.823	214.943	242.109	2159.068	19947.599	902.751	132.589	1019.674	10531.39	337.329	515.284	255.701	112.757	2050.752	292.484	2172.987	114	0.977	987.035	590.43
11113.839	11621.803	7172.201	12167.769	6104.856	14383.275	5002.412	11878.246	775.563	322.079	296.467	687.422	6382.504	605.766	276.639	10953.716	197.526	232.466	230.48	1851.108	25670.599	1107.616	175.174	1169.723	6789.497	382.259	516.706	271.712	109.45	2428.009	306.204	2367.714	123	0.964	1031.728	591.183
9205.115	10109.786	6290.927	10812.008	5611.524	14546.447	5221.324	12616.758	1150.825	359.946	364.984	519.44	4389.26	742.736	284.5	8230.795	266.539	177.888	205.258	1606.832	29501.378	892.37	125.295	1117.881	10196.701	400.945	600.127	300.186	111.339	1606.125	288.242	2497.017	119	0.961	1084.954	590.5
17806.086	18025.445	13193.955	18666.115	12953.672	25837.448	12510.551	23743.019	1338.031	584.577	491.86	367.53	446.759	1558.518	326.088	8174.876	263.048	208.317	263.919	717.007	275.454	19016.765	142.871	1949.774	7385.76	292.088	573.765	257.293	5175	342.397	288.47	7081.299	400	0.784	1232.65	597.188
10307.894	10730.713	6665.355	10220.077	6115.073	15411.68	5462.328	12650.062	1635.395	354.522	340.442	876.047	8153.666	670.181	304.91	10388.476	226.319	190.649	203.529	1727.363	36630.419	920.384	119.776	1147.419	7753.202	372.785	570.462	289.989	118.245	2632.032	336.09	2295.797	112	0.973	1357.795	589.839
8505.718	7809.854	5495.067	6738.775	5563.548	10963.291	5741.947	12201.341	900.615	427.51	447.682	368.843	376.785	401.718	290.341	9095.572	199.117	172.521	162.162	871.871	349.106	303.597	135.787	2225.059	6621.412	272.937	343.58	266.289	3317.933	439.177	577.867	9174.08	107	1	1293.453	591.023
18349.596	19627.036	12797.404	18779.327	11631.224	27701.726	10766.803	23320.063	1247.004	436.926	561.985	387.83	399.83	544.006	327.805	10766.798	209.217	197.093	296.303	1068.779	359.846	355.057	154.367	2050.614	5685.946	298.898	421.2	304.052	12161.863	673.838	1171.192	6623.147	292	0.811	1521.784	596.466
18178.092	16729.877	9079.991	17448.773	8880.889	19766.401	6227.769	15186.927	1173.142	523.314	464.947	1261.809	9234.779	625.673	334.619	9078.164	336.841	261.397	291.585	3873.752	35057.461	1752.456	161.835	1554.51	17683.356	348.774	959.217	317.683	136.42	3122.794	266.136	2699.538	100	0.981	577.27	591.97
12759.616	10148.887	6396.935	14669.698	5158.309	13678.056	4843.49	11978.962	1235.234	222.476	359.063	828.224	9898.896	410.984	307.867	7656.68	254.229	195.465	200.22	2572.185	34804.004	776.09	166.597	1260.449	6144.473	338.699	591.22	252.695	95.638	1750.257	308.121	2268.543	110	0.955	965.255	592.764
12740.3	13069.284	8884.179	13352.86	8586.648	18358.252	8265.315	17364.785	722.977	320.497	340.871	281.401	330.312	382.621	253.251	7657.686	174.197	162.475	254.515	378.959	239.146	890.19	133.913	1484.184	5202.661	249.51	309.508	245.317	3541.309	332.299	276.234	6047.264	147	0.978	1221.486	593.493
6567.095	7065.191	4175.956	6481.752	3770.333	10903.089	4231.962	8960.191	756.697	291.619	314.71	718.257	6483.61	393.492	260.516	9695.606	162.965	149.905	180.736	1475.69	40865.864	652.406	124.132	926.825	3405.683	289.49	472.927	320.381	97.083	1691.676	272.172	1585.241	133	0.8	1475.267	594.387
14289.837	15137.444	10242.676	15469.219	10157.441	22741.902	9849.255	21959.737	1109.672	395.657	395.025	585.827	1470.856	570.814	287.123	8455.866	206.702	202.31	224.782	1230.321	8647.787	579.722	136.783	1963.739	6676.166	295.513	661.132	262.071	8884.75	1004.299	312.965	6494.507	384	0.702	1317.898	597.732
11280.833	11904.902	7322.228	10808.328	6837.527	16966.151	6103.539	15110.015	1285.21	511.372	435.144	959.813	9143.735	725.535	325.93	11800.043	223.419	221.291	176.707	1528.958	40581.588	1447.032	123.133	1865.788	4839.616	381.774	792.808	302.746	128.853	2506.028	309.745	3290.628	162	0.917	1402.463	594.593
12033.755	13509.071	8359.344	12803.359	7427.477	17704.499	5143.441	11944.233	965.51	428.287	428.656	390.449	421.23	424.878	328.501	10444.329	197.119	176.218	225.742	587.514	298.868	308.675	148.549	2042.923	4309.195	287.287	359.294	303.241	3970.189	472.558	301.661	7562.41	123	0.964	1561.638	593.524
20650.886	18779.902	10019.414	19443.348	10215.726	23803.878	7277.485	17906.276	1816.614	544.449	429.25	1149.621	10066.236	833.472	355.271	9127.844	373.239	287.179	274.673	3875.437	33376.887	2141.192	148.97	1623.355	20371.516	510.995	740.832	290.97	284.63	3368.905	283.009	2791.568	151	0.886	561.454	596.03
17583.16	17982.297	10016.4	20369.622	8080.133	18417.707	6550.648	16667.192	1755.785	532.892	440.031	1192.603	9718.24	614.693	355.119	8940.549	366.05	276.93	267.937	3573.525	41003.415	1681.068	158.168	1737.46	21084.511	388.159	737.936	298.654	313.72	3280.956	264.489	3436.835	260	0.814	572.488	598.292
12852.591	13854.309	8663.734	14304.456	7806.629	21116.923	7440.301	17398.409	871.357	363.644	336.36	740.684	9003.105	754.725	303.572	9783.168	229.505	193.386	200.386	1487.9	37575.23	888.918	117.087	1131.911	9417.697	407.966	573.388	298.77	121.631	2677.066	338.65	2240.509	142	0.91	1364.014	594.268
13788.274	13614.343	7642.681	14777.721	7815.519	18000.154	6014.148	14061.055	1579.574	456.711	408.936	1100.344	7370.481	582.947	298.971	8276.617	310.206	278.585	254.516	3085.616	29662.077	947.086	181.816	1379.915	9159.782	378.99	723.331	293.95	1596.706	2989.96	263.374	2873.422	185	0.89	885.592	598.484
10142.186	11153.067	6926.412	12382.662	6313.593	15074.668	5493.865	13082.76	1213.478	305.381	303.935	581.861	6880.398	596.981	268.108	7929.53	187.956	244.051	168.22	1710.315	27928.201	852.557	151.229	1021.063	3417.443	387.796	485.561	274.237	110.484	2824.858	299.504	2376.178	112	0.973	1045.723	595.348
11580.065	11835.375	6815.97	13009.803	6407.963	12706.913	4574.231	10719.653	1647.776	401.062	344.224	833.975	8371.727	465.061	240.711	7303.197	306.546	279.983	219.453	2480.425	29035.174	692.53	173.07	979.087	9064.813	465.942	639.49	289.854	359.336	2710.35	240.81	1832.926	176	0.855	916.949	597.369
8275.075	8999.402	5579.401	9655.196	5095.165	11744.98	4383.936	10575.494	1072.086	304.356	302.899	804.246	9849.122	515.137	284.29	8044.277	194.567	186.196	232.506	2296.082	32622.628	879.696	178.386	1069.367	4029.478	329.193	465.088	280.605	103.302	3132.915	285.338	2304.72	145	0.929	1021.486	597.245
9735.745	11361.274	6377.896	10803.946	5131.915	13881.724	4304.395	10596.671	793.976	362.053	343.671	396.721	429.244	394.284	298.457	10946.324	229.827	178.185	250.098	563.538	3733.073	404.951	138.528	1622.961	10447.67	325.11	396.435	301.248	5031.037	495.462	280.931	4892.703	179	0.881	1587.763	598.539
15166.929	15465.087	8913.125	18723.994	7537.087	17494.579	6244.656	15267.989	1727.11	502.583	417.312	989.667	7903.947	587.54	329.491	9432.269	315.93	273.285	240.491	3292.294	35964.786	1445.468	176.358	1745.158	14527.348	355.715	691.768	308.087	389.973	2793.748	259.471	3862.621	142	0.91	591.331	599.056
15628.512	16179.176	9080.694	17457.741	6068.68	15509.172	5393.28	13549.701	1297.974	521.471	428.295	1011.073	9783.2	521.102	327.169	12084.491	301.567	301.387	305.101	3318.607	35431.96	1626.704	174.781	1568.287	13674.651	377.62	901.878	292.238	2112.467	2943.797	260.823	2647.363	123	0.925	639.915	598.191
13707.255	14081.06	8672.843	14759.978	7848.824	19445.038	7020.87	17104.083	1128.066	405.464	406.056	1022.463	7515.539	865.105	309.569	9326.61	318.166	241.815	206.483	1540.893	37242.667	1085.217	121.732	1478.554	13161.319	471.323	677.217	270.275	182.164	2744.508	287.403	3208.139	132	0.928	1064.364	596.689
10316.187	10616.389	7132.549	10931.01	7317.329	16502.225	7353.953	16892.023	700.907	338.03	363.795	313.72	335.839	638.55	268.433	7680.954	167.485	154.698	190.336	467.589	373.877	613.035	125.068	1885.738	5424.826	274.409	455.405	260.903	3553.091	357.015	245	7179.737	112	0.985	1213	597.5
16553.332	16718.557	9449.164	19103.056	8303.275	18227.026	6046.867	15070.365	2198.755	470.96	413.714	969.084	10443.112	635.572	339.958	8771.762	330.368	262.664	247.095	3435.847	37855.144	1659.329	168.503	1490.238	17288.188	339.993	755.725	307.512	175.678	3539.334	259.331	2867.084	127	0.929	583.571	597.13
11654.175	12120.671	7597.044	11576.317	7180.06	14867.412	5344.275	12812.116	1341.063	477.63	474.001	885.043	6269.147	959.468	364.049	16100.655	260.335	235.058	205.89	1627.732	33440.978	1154.908	122.034	2046.853	10214.916	664.27	595.224	305.492	134.242	2075.577	286.335	3677.657	121	0.977	1166.764	598.814
9880.233	10350.668	6612.239	10305.262	6342.145	15078.141	5698.486	12935.333	1073.807	387.45	392.151	723.073	7295.871	727.84	341.318	14096.925	221.387	210.867	199.452	1856.556	34287.936	953.787	126.498	1519.714	8195.561	432.904	543.147	297.497	134.727	2441.859	276.754	2865.609	236	0.753	1174.648	603.462
13147.898	13802.915	9294.012	14203.838	9558.466	21173.191	10630.123	21546.72	807.956	348.609	368.453	325.232	328.19	628.839	264.062	8150.977	179.018	179.551	152.737	294.87	253.488	651.38	136.787	1826.206	7372.774	272.382	333.592	255.934	2539.835	309.02	267.208	8055.215	161	0.944	1264.817	599.189
8141.164	8613.513	6122.71	8895.943	6525.393	13485.677	6936.508	14853.79	890.585	378.076	403.697	352.463	329.55	506.718	265.358	7717.219	192.15	167.947	147.917	426.04	277.585	432.051	140.562	1911.403	8442.086	276.928	311.769	248.446	1741.299	426.951	262.016	8462.542	133	0.973	1276.665	599.049
9296.345	9983.908	6042.535	9385.664	5961.797	15338.347	5694.702	14348.415	993.733	440.211	379.765	702.751	11435.792	702.231	331.69	12110.887	222.499	185.436	175.857	2025.518	56904.853	1244.08	121.009	1849.183	5887.287	337.326	636.53	301.392	123.322	3501.715	305.342	3247.042	125	0.98	1391.316	598.052
13802.788	14136.206	7883.091	15616.343	7647.512	18178.402	6255.908	15481.087	1393.278	451.946	416.275	1061.73	9332.39	558.059	306.217	8754.066	299.707	321.513	308.574	3037.911	33544.742	1029.573	198.209	1484.908	8841.076	422.224	720.163	287.934	937.07	3082.63	262.461	2942.934	185	0.89	874.224	600.397
10545.425	11136.977	7029.723	11807.679	6040.821	13024.086	4769.662	11057.567	908.344	295.33	303.584	752.653	6627.206	489.308	273.08	8247.203	196.781	227.397	237.356	2292.619	21100.403	951.548	164.913	1023.991	5385.852	363.818	493.111	270.053	105.855	2390.582	309.23	2244.539	117	0.917	1032.594	599.816
19603.032	20242.472	13949.515	21433.494	13702.997	28861.131	12987.986	27244.293	927.872	425.735	421.596	421.443	579.13	856.022	321.484	8688.251	207.037	191.356	167.934	634.437	1382.904	7217.234	130.191	2289.51	7547.046	289.884	607.052	276.117	6334.228	641.363	258.29	7074.227	369	0.677	1205.226	609.608
13068.393	14035.893	8612.671	13587.055	7279.726	20125.467	7306.573	17304.183	719.802	335.422	340.326	758.384	8628.537	578.259	317.962	11171.203	184.485	191.147	213.105	2330.498	37643.59	647.499	137.852	1244.309	4039.317	329.108	514.409	313.561	115.749	2399.74	303.487	2309.736	322	0.797	1482.783	604.488
9455.32	9295.798	5281.222	10518.702	6207.321	12122.558	4283.493	10036.225	800.714	395.034	362.448	1050.703	5949.422	407.655	269.047	8437.411	261.012	252.082	544.857	2010.218	25447.42	738.382	197.057	1218.133	7654.937	343.535	569.988	290.398	3948.779	2827.423	246.205	2536.068	98	0.993	906.122	600.806
7187.529	7831.412	5530.243	7888.665	5962.983	12573.066	6088.133	13037.891	951.875	389.195	449.82	401.563	361.743	382.22	264.917	9892.802	178.248	168.322	223.531	672.379	338.646	410.881	173.928	1957.814	3123.804	256.946	498.736	256.962	4991.172	442.264	828.404	8253.853	154	0.927	1295.409	602.351
10642.61	11194.466	6998.229	11003.218	6703.211	17098.452	6423.821	15368.605	1398.972	419.702	382.454	753.417	10411.414	627.251	321.437	11161.856	224.11	170.806	249.877	1649.903	48069.036	1131.426	163.237	1581.965	5695.142	342.876	700.649	297.728	1043.585	3179.038	323.578	2840.477	188	0.904	1380.324	601.649
11748.913	12859.377	8162.067	12366.701	7270.771	19022.635	6886.073	16504.008	975.398	456.512	436.503	394.808	377.922	439.022	351.188	9902.984	202.27	190.447	270.456	581.177	259.752	394.612	151.124	2097.717	3653.691	303.88	405.385	296.639	3947.083	423.503	307.322	7868.073	190	0.914	1557.847	602.405
10785.6	11573.15	7280.287	12444.514	6740.189	18838.804	5625.451	12609.995	1340.97	312.187	302.783	746.597	6965.927	572.816	269.772	9212.018	191.556	177.718	174.341	2040.619	22720.758	991.742	112.904	860.451	4940.298	314.051	513.946	286.787	118.976	2396.843	338.465	1733.17	167	0.862	1350.476	603.26
8296.217	9319.121	5675.496	8938.895	5618.888	13936.596	5150.301	12652.851	2655.647	461.247	425.131	1100.216	7989.4	597.102	319.933	11109.713	230.849	193.637	179.225	1516.195	35399.576	1339.814	136.512	1555.203	4240.615	347.104	782.746	308.155	131.577	2187.413	304.199	2808.996	165	0.911	1408.209	603.373
18459.021	19926.383	13088.514	19772.515	12313.833	29876.972	13080.896	27766.085	1198.228	484.528	479.983	460.754	432.9	956.634	354.483	11904.426	219.89	218.246	327.953	1155.347	329.38	424.941	152.107	2374.795	5313.76	286.274	473.309	303.335	12452.592	488.853	493.598	7777.743	292	0.914	1527.466	606.25
12002.62	12366.627	7954.043	11333.265	6897.566	16948.272	6152.766	13463.187	1161.468	471.213	454.983	438.816	387.788	485.183	359.849	10537.772	233.346	217.65	227.42	952.237	282.315	410.774	149.931	2142.122	7504.393	304.588	524.051	282.575	6092.001	586.249	298.251	8032.562	125	0.98	1548.66	602.252
21864.785	22548.377	12848.341	25838.062	9722.126	22854.503	7492.571	19236.127	1302.413	581.961	497.863	1198.473	10863.602	783.402	354.86	8843.683	395.189	333.739	423.552	4165.523	35599.002	1923.195	145.823	1693.203	21952.064	408.793	849.968	294.824	278.734	4182.519	298.635	2982.281	190	0.893	545.337	606.463
11905.124	12151.117	7050.487	13699.665	6196.876	13216.496	4933.18	11582.764	1343.078	369.683	313.319	708.885	6446.613	489.419	207.058	6707.209	290.438	265.054	235.57	2027.466	28957.073	565.397	166.959	888.158	9095.194	414.62	502.86	279.205	151.488	2073.831	243.207	1772.899	136	0.93	923.89	604.147
22219.665	20946.013	15491.878	20436.239	14622.059	28202.339	13344.624	24885.25	1743.07	650.979	562.411	414.45	469.001	1242.389	362.275	8733.124	305.506	226.449	346.672	2088.23	258.389	41279.637	145.055	2173.401	8175.253	281.664	1013.06	271.509	9356.268	423.64	296.392	8125.374	119	0.961	1242.197	603.727
17189.893	17488.237	9445.712	20312.621	8172.162	18824.428	6437.006	16550.272	1502.186	645.715	532.85	1272.958	12581.984	794.833	398.992	8450.839	361.17	275.898	268.02	5547.199	24592.834	1881.175	149.852	1961.284	14579.494	383.365	1026.311	299.067	108.598	5128.42	322.106	3051.409	144	0.899	522.632	603.819
22629.023	21650.275	12431.356	25151.259	12545.162	23772.451	7833.552	18946.956	1618.027	573.008	473.274	1163.126	10318.87	636.698	361.983	9999.738	347.002	276.101	714.224	3487.185	32705.235	1808.97	165.844	1774.275	16439.221	354.239	652.969	280.819	8183.082	4132.965	297.111	3261.923	161	0.819	555.084	606.848
11607.307	12541.71	7962.632	13921.948	7151.724	15773.936	6955.656	16284.745	1333.406	307.175	316.442	879.147	8808.374	558.524	268.164	7950.405	207.347	244.289	195.325	2472.704	24451.205	765.863	165.198	1089.646	6747.493	368.497	477.489	264.485	109.926	3061.104	299.742	2438.633	163	0.932	1040.34	603.801
10704.943	11557.141	7429.655	13379.396	7267.139	17967.501	6292.077	14806.093	797.869	378.739	356.96	805.165	6564.897	775.476	305.833	10988.601	260.595	176.039	206.495	2217.078	30148.428	1043.643	124.496	1387.934	6905.494	393.084	587.51	272.868	115.194	2719.944	312.494	3008.309	118	0.964	1088.602	604.373
11800.856	12265.446	7800.198	12138.774	7184.763	16586.317	6317.347	14075.095	763.504	332.89	345.217	740.012	6891.601	651.003	324.236	10241.235	187.899	202.1	196.968	2582.58	27846.04	892.289	121.335	1220.382	5574.968	417.735	543.037	280.387	141.787	2408.941	276.708	2398.81	117	0.956	1184.654	603.526
12515.788	13116.31	8307.407	13628.523	7762.16	21976.633	7129.922	16007.515	2114.929	331.788	312.739	899.855	6931.771	694.869	307.04	9778.42	202.458	180.977	182.113	2820.702	32441.07	1599.502	129.84	1185.165	5128.772	331.293	509.731	275.77	212.983	2779.703	331.869	2853.844	153	0.854	1339.167	604.814
6468.438	7664.492	4444.395	6184.207	3615.647	8550.077	3066.374	7592.713	578.006	303.406	312.934	588.877	6015.282	367.796	255.746	9237.338	186.706	163.052	172.791	996.385	39408.649	595.409	138.399	935.279	3605.299	328.017	474.743	329.908	101.237	1637.922	283.642	1663.441	126	0.852	1452.46	604.976
10643.715	10798.413	6813.507	9609.901	5819.733	15517.686	5105.431	11900.618	699.84	327.899	338.69	800.786	7531.099	490.267	333.967	10573.67	151.43	159.882	150.606	2224.643	43265.663	707.814	130.18	1239.123	2060.295	298.883	530.978	307.856	2385.206	2388.533	294.799	2493.132	129	0.943	1496.314	605.058
13107.199	14133.876	8667.358	13706.173	7107.987	18315.207	6639.396	15763.681	1043.619	460.385	456.796	416.001	400.897	428.275	357.294	12762.402	205.886	191.368	255.099	739.867	254.51	363.263	156.026	2258.75	3993.123	329.642	433.249	311.214	5395.721	484.54	398.297	7828.801	233	0.848	1576.208	606.019
15415.635	16082.535	9020.473	18707.005	8139.888	17775.624	6169.058	14879.306	1096.718	510.361	402.293	945.662	6095.102	468.755	338.396	8943.643	271.25	269.024	352.815	2374.873	33837.568	1481.34	209.35	1733.471	9083.902	322.984	625.919	292.627	6364.44	2165.09	274.257	3961.18	112	0.973	639.42	605.277
20299.11	19925.262	12038.18	24882.943	13351.614	30801.017	11636.084	27417.139	1381.1	597.064	499.086	792.359	1934.632	754.25	376.203	9736.915	320.028	271.508	231.077	1488.4	8515.764	747.87	166.528	2705.562	14961.161	327.676	766.472	314.454	6944.302	1356.529	276.689	6907.873	299	0.797	609.323	610.557
16013.708	16837.64	9618.136	19113.298	8328.094	17998.082	6337.215	15172.783	939.016	453.344	388.928	871.335	5346.796	457.597	310.975	8636.247	313.384	276.851	531.168	2494.067	28196.658	1117.931	176.498	1458.905	15920.319	314.379	586.957	306.994	4687.411	1819.109	286.161	3315.139	117	0.956	616.91	604.833
14028.887	15034.342	9313.805	16308.488	8609.33	21007.328	7342.021	17549.504	1184.368	383.929	367.019	884.181	9398.199	726.226	299.847	9271.574	300.643	215.564	215.306	2146.516	27396.857	877.681	120.614	1260.88	9003	371.346	586.517	268.113	497.368	3384.527	308.716	2944.09	154	0.872	1078.325	607
11848.908	12040.516	7631.172	12195.454	6886.169	17833.122	6270.695	14063.926	1426.176	332.326	306.494	650.478	7570.199	468.772	278.717	9213.137	190.62	166.623	242.928	1649.336	31976.717	790.577	152.992	1043.637	4382.349	317.289	499.413	298.544	1039.371	2255.893	336.037	1959.512	134	0.968	1372.366	607.149
14131.217	13593.376	7461.261	13538.303	5394.793	13853.145	5052.88	13658.246	2274.476	685.334	609.205	1005.302	8077.624	616.277	383.908	9679.793	479.094	297.109	303.594	2576.474	42179.036	1979.152	161.411	2058.578	24554.537	430.731	1012.389	303.164	117.062	2793.06	325.122	2964.563	123	0.993	495.045	607.232
16023.236	16647.755	9094.923	18453.773	6961.32	16866.691	6171.981	15155.893	1423.504	477.906	392.466	937.878	6735.669	435.355	310.346	8722.94	266.426	281.867	446.543	2425.302	31340.665	1532.517	165.705	1576.843	8837.565	328.179	635.041	278.211	5186.415	2072.512	284.564	3327.916	126	0.948	660.19	607.69
13269.428	12792.995	5095.677	13372.236	7839.897	15823.515	5000.114	12536.898	1425.135	297.966	283.543	935.675	6778.7	512.3	186.541	6558.021	286.936	265.011	191.956	2594.763	20012.431	611.768	126.414	884.657	8378.566	371.045	377.208	258.575	115.759	2689.004	243.053	1717.621	117	0.944	952.457	607.739
11078.496	13112.963	7923.481	12708.36	5824.556	14454.398	5215.171	12232.961	1211.014	238.411	337.319	1011.668	6652	551.742	263.056	6747.454	242.892	212.236	227.209	2651.828	24050.742	680.109	154.83	966.293	5787.147	359.132	548.071	239.66	93.622	1773.229	276.248	1944.949	162	0.852	966.494	609.42
12168.638	13222.483	8478.962	14342.621	8201.143	20230.982	7607.632	16970.692	1129.203	358.532	346.322	1106.761	10233.418	794.002	337.033	9990.561	195.582	186.694	199.551	3790.954	32940.618	827.551	127.755	1303.122	5086.476	367.749	559.116	281.56	528.502	3886.027	284.433	2832.459	142	0.971	1192.141	607.261
20558.901	21446.574	15392.529	21863.139	15338.224	28956.778	15025.583	27692.807	951.911	380.901	409.701	337.542	362.946	598.245	274.499	8576.367	177.05	196.532	257.002	399.344	255.495	1005.237	156.704	2163.98	4346.544	262.682	328.574	257.133	3889.042	355.845	271.78	8256.475	181	0.962	1265.019	607.533
14421.297	14653.149	10368.851	14169.352	10022.368	20701.868	10018.756	20528.298	897.882	398.881	409.617	353.736	366.327	487.626	282.338	8125.7	202.919	173.217	211.011	549.791	287.206	582.834	150.783	2114.238	6920.184	270.182	336.869	273.063	2508.163	374.78	256.648	9012.203	233	0.865	1274.835	610.818
14812.999	16069.125	11100.137	16853.168	11619.442	24991.083	12513.648	25312.006	912.8	411.442	424.311	361.244	378.509	488.348	291.639	8186.678	201.57	178.707	264.786	493.435	349.976	415.345	148.963	2134.945	3767.686	275.272	404.893	262.516	5485.135	333.637	311.04	8234.406	343	0.778	1313.439	615.156
8964.543	10008.839	6014.643	9628.272	5739.446	15430.731	5756.206	14294.082	852.064	424.559	378.365	641.372	8126.155	653.895	312.149	12161.027	223.603	177.686	178.949	1887.176	51746.762	1134.076	115.104	1669.725	6910.357	328.761	611.734	310.992	129.333	2478.338	313.147	2889.157	128	0.952	1391.5	607.719
11404.845	11582.951	7083.137	10905.601	5714.236	14726.362	4441.463	9919.002	740.653	272.26	289.997	476.151	5329.319	393.695	243.506	7627.979	169.402	194.582	163.992	1454.453	27723.548	543.956	129.66	697.045	3740.431	340.111	401.524	320.401	96.838	1364.833	286.054	1352.518	132	0.903	1469.455	606.818
13428.419	14542.905	9258.673	13607.236	8867.037	22137.669	9136.254	21908.793	1016.241	452.491	437.076	616.375	1402.372	557.456	361.835	10870.003	195.32	190.38	149.892	973.267	5876.022	382.912	145.604	2501.923	4209.385	292.52	599.981	308.93	6954.646	877.53	285.632	6717.021	219	0.887	1505.564	609.692
7514.761	8672.387	5483.98	9052.643	5239.322	13093.59	5121.938	12569.765	883.32	405.414	383.528	943.396	8331.969	691.565	317.224	9500.331	204.624	173.07	217.021	2139.222	34241.259	1007.469	134.74	1547.353	5288.347	372.628	530.94	272.174	115.543	2701.129	319.307	3141.178	122	0.918	1105.598	609.189
7981.436	8849.559	5309.964	6997.087	4354.812	10891.423	4135.003	10082.013	1993.759	390.46	354.958	796.323	5705.881	496.17	288.169	11528.528	214.068	184.746	185.906	1124.741	30911.69	945.346	128.278	1326.186	3761.436	404.17	714.23	312.181	123.108	1443.011	276.397	2294.936	129	0.97	1419.112	608.895
14792.297	13742.137	8609.694	15976.337	10717.448	21985.107	8406.494	18073.762	1526.845	627.642	500.101	764.251	2570.777	664.373	368.769	9729.406	372.321	270.22	210.656	1704.912	14923.553	15283.033	160.521	2292.996	13020.902	340.125	841.44	298.236	8970.275	1880.277	269.413	5846.94	193	0.871	632.484	611.251
10516.23	11497.414	7357.477	13898.772	6850.461	16841.701	6279.883	14828.85	618.38	275.37	295.775	795.405	5615.782	558.569	248.051	7234.75	215.8	237.09	182.535	2034.709	17470.98	617.144	170.299	858.611	7985.066	362.391	428.873	250.579	181.575	2057.702	292.595	2125.968	133	0.895	1047.914	609.966
10054.245	10838.899	6736.715	11694.848	6067.665	13809.66	4994.282	11720.312	665.405	283.309	304.609	667.881	5354.307	477.351	243.569	8077.598	241.071	237.901	167.953	1497.541	20485.95	655.56	146.916	889.03	10696.218	402.303	482.716	264.083	121.388	1925.734	289.901	2163.982	157	0.818	1056.685	610.729
12503.472	13308.243	8966.053	14570.691	9019.523	21213.047	9633.366	21333.386	1027.6	351.803	399.062	301.013	382.514	422.543	272.873	8568.737	180.493	176.215	250.651	439.93	295.242	2371.265	129.275	1836.101	5037.854	263.91	504.752	251.864	6415.217	357.054	292.619	6681.427	278	0.818	1218.133	613.353
9280.185	9731.092	6884.381	9666.554	7107.173	14858.884	7544.791	15447.325	818.408	378.1	404.818	350.248	347.837	532.79	263.667	8440.107	193.991	163.276	171.988	601.866	465.899	466.037	153.105	1921.797	7233.897	279.107	403.848	260.442	3192.751	351.986	341.11	8336.78	199	0.886	1287.44	610.621
12553.664	13016.693	8571.293	13113.401	8502.899	20240.775	8527.937	19008.881	940.993	399.235	392.029	434.226	422.951	425.824	277.733	8042.672	197.177	174.786	200.75	736.471	1007.602	367.584	134.824	2005.262	5355.661	274.54	670.79	275.871	10349.019	522.13	290.914	6992.875	286	0.775	1327.58	614.269
10241.689	9954.908	6002.73	10853.888	6768.484	14309.126	5427.103	12011.795	2320.984	353.558	280.946	1002.879	4199.418	457.805	218.621	6981.889	305.678	240.907	211.214	1865.794	25324.689	664.598	164.142	998.083	10857.206	383.623	504.342	265.139	749.08	1882.318	249.983	2058.845	157	0.846	930.519	610.341
8886.274	9463.286	5935.006	9982.498	5357.412	11936.526	5922.125	14163.296	1219.858	275.723	302.525	838.576	7715.196	474.088	285.235	7849.263	183.008	186.657	255.212	2138.354	27760.525	619.568	155.107	1041.488	4444.699	342.163	485.249	271.358	115.759	2843.884	283.02	2271.756	131	0.958	1017.256	610.416
13222.634	13949.608	8919.156	15125.861	7584.656	17489.724	6309.861	14640.732	1406.649	277.526	300.647	853.443	7444.088	565.351	286.22	8179.499	218.077	230.118	223.077	2381.313	25766.48	682.454	170.021	1077.152	7538.638	377.393	448.911	269.675	271.225	3022.428	296.537	2539.334	138	0.933	1036.225	611.674
15529.487	16117.89	10083.027	17996.722	9034.077	21377.914	7541.555	17746.281	987.683	355.753	346.413	731.338	6635.443	544.105	264.208	8322.223	276.9	221.895	250.305	1564.477	25855.718	784.877	143.818	1098.904	7073.732	359.528	512.831	267.822	2743.523	2257.22	293.463	2522.712	146	0.936	1069.76	611.267
8538.656	8932.636	5635.439	9034.393	5132.747	12667.556	4431.166	9901.789	614.192	291.881	268.529	576.007	7509.352	393.29	263.364	9789.444	155.394	152.042	149.703	1591.632	31977.228	747.936	109.793	869.77	2564.981	310.607	443.979	296.544	121.16	2406.378	323.776	1623.696	115	0.956	1364.004	610.335
20340.851	20256.794	11383.622	23155.261	10139.577	24987.076	8253.744	21003.891	1554.616	626.943	526.337	1581.617	12803.001	996.835	415.739	8531.232	348.354	288.224	289.707	5630.158	30748.134	2227.229	157.533	2020.427	13916.992	406.026	1074.784	293.338	147.201	5095.04	312.005	3439.701	233	0.772	526.843	615.277
20467.022	19925.276	11865.681	23215.314	12196.569	28780.885	11381.951	27085.626	1351.107	628.577	514.812	925.857	973.092	786.509	374.008	9603.566	363.453	272.962	197.203	1458.746	3929.373	882.642	181.38	2814.211	18922.943	324.292	1185.278	310.263	16980.846	1026.635	274.426	7264.335	154	0.872	582.571	611.623
19348.56	20090.835	12432.925	25197.701	13038.374	28729.36	11741.462	26801.817	1106.196	566.872	520.906	713.718	1005.686	728.343	334.265	8118.371	372.898	313.928	286.329	1081.735	4894.352	613.82	186.878	2311.964	12504.922	355.894	913.071	314.621	8920.746	1037.4	268.991	6602.415	294	0.823	890.908	616.769
9875.031	10952.334	6898.004	12174.18	6785.051	16924.529	6258.124	15269.819	1087.819	408.535	369.752	1124.416	7869.348	726.991	329.675	9511.831	239.301	165.111	184.619	2766.438	29818.209	1017.979	129.208	1507.798	3018.664	353.06	631.808	282.027	118.648	3260.032	314.786	3245.129	114	0.909	1091.202	612.07
13298.742	13266.48	9238.53	12865.557	8939.372	18544.135	8290.326	16789.741	929.311	407.727	420.748	376.682	368.737	478.201	285.387	7963.659	199.182	177.523	210.025	412.086	342.071	368.657	152.714	1961.089	6513.481	275.543	386.957	253.615	4625.29	327.14	300.353	8231.067	118	0.953	1304.881	611.229
16364.777	17441.155	11407.98	19132.271	10860.015	27821.924	10408.442	23177.312	1974.629	367.278	345.72	804.707	5008.044	785.805	302.845	8975.061	222.841	204.317	178.031	2632.821	24318.128	770.204	127.984	1566.049	7637.867	324.333	546.083	286.352	3246.861	2286.854	344.53	4325.278	208	0.927	1341.178	613.413
15292.165	14007.635	7765.279	13097.169	8425.107	15175.113	4992.62	11205.002	1502.999	411.564	392.295	1024.74	5736.668	463.009	239.571	7972.466	332.204	276.521	236.472	2504.072	24244.407	638.157	142.287	1066.693	11143.196	420.262	621.102	290.663	163.356	1613.316	255.084	2596.235	136	0.93	867.243	613.537
17230.069	17027.242	10512.866	20309.316	12947.796	27137.129	10825.793	24003.089	1066.463	530.546	467.974	577.686	1112.736	762.528	311.021	8263.396	313.871	298.413	289.533	960.161	4168.7	735.585	209.063	2116.671	8743.028	330.51	981.592	298.418	10590.359	1084.199	261.867	5840.098	274	0.778	901.821	617.945
14466.537	14016.011	6334.124	15998.686	8265.686	17628.16	6723.96	15596.667	1084.812	373.984	273.193	927.815	6768.7	641.914	202.311	7113.679	307.495	270.242	184.731	3208.735	24036.897	807.808	152.492	1131.993	10374.979	405.384	434.792	272.689	282.376	2735.632	232.366	2153.125	174	0.837	945.506	615.328
10706.441	11422.804	7078.286	11610.697	6672.146	18181.261	6652.891	15629.471	865.576	388.436	348.632	811.179	7737.806	702.359	295.249	10251.064	228.004	180.805	188.102	1863.765	36373.823	1051.423	116.304	1334.106	7144.715	370.544	655.909	322.557	128.522	2618.326	310.541	2485.964	187	0.899	1382.201	612.586
9755.319	10701.391	7025.709	9527.16	6803.973	16595.766	7154.151	17518.985	1091.97	441.982	431.626	396.151	389.779	392.789	341.603	9643.239	195.628	165.75	190.372	959.562	397.755	301.868	151.448	2444.927	3191.187	271.379	439.3	305.761	6725.299	431.939	356.952	7869.761	132	0.977	1514.371	613.098
12437.218	13517.05	7873.952	12537.25	5930.098	14931.79	4950.799	11885.276	841.731	382.708	357.159	350.075	327.622	363.899	304.139	12384.613	189.122	171.956	241.116	523.371	269.497	288.066	139.692	1802.564	6856.085	334.599	311.106	300.789	2973.634	447.713	327.139	6016.054	125	0.968	1588.188	612.78
17606.894	19929.464	12500.31	28275.544	11688.598	24727.625	10968.359	26699.375	1439.554	703.069	583.684	734.983	633.467	631.951	406.474	8877.67	323.815	263.379	191.063	1043.14	889.811	551.841	177.185	3241.171	13868.367	334.154	904.543	303.43	8738.959	908.741	292.016	8683.019	151	0.918	599.474	613.381
13450.647	15134.603	9364.864	20413.166	9118.871	19183.641	7679.59	18279.227	1179.359	610.887	504.941	638.832	1124.948	595.876	343.834	10336.188	321.515	293.19	180.835	1369.795	6043.933	5793.829	154.194	2501.24	12416.59	334.517	874.979	321.782	7863.786	1166.031	268.258	6662.789	127	0.955	623.846	612.791
14780.758	16252.243	9096.511	19916.087	7528.328	17707.843	6643.986	16262.957	1068.549	446.6	373.995	828.266	5520.231	470.128	313.37	8556.607	287.052	304.486	362.168	2956.991	32650.171	1252.068	178.69	1462.096	11115.782	357.248	631	271.373	2887.638	2321.395	278.749	2912.606	138	0.944	668.145	613.717
11546.96	13404.448	7225.313	14901.473	5844.266	15258.276	5331.989	13594.775	2203.921	840.673	718.403	1357.667	3424	675.167	474.583	10113.797	421.861	361.663	324.421	1418.335	40665.754	1426.286	237.061	2335.225	7277.295	595.413	1239.03	315.519	120.38	1596.493	308.984	3611.69	103	0.996	796.18	612.413
19544.987	18698.528	10704.187	21397.096	8836.213	20460.11	6455.081	16096.285	2552.255	694.857	646.61	1062.167	9813.293	662.614	418.068	9506.225	559.987	398.746	341.982	1427.157	43398.756	1456.184	214.92	1960.936	27046.403	580.926	1573.008	301.901	124.4	2731.004	285.49	3344.62	134	0.882	808.799	612.694
10048.211	10684.787	6597.311	11241.945	6427.608	17499.05	6094.233	14323.207	1059.255	348.096	324.324	474.662	6008.638	548.291	267.146	9110.023	212.337	174.535	163.516	1301.565	33362.265	896.28	112.674	1069.612	5554.616	361.03	483.062	310.6	130.538	1675.085	280.653	2014.346	186	0.886	1395.903	615.839
9212.284	9571.939	5015.75	10893.96	5470.369	12951.276	4200.54	10624.645	1599.822	591.653	508.276	1001.552	2725.981	491.503	350.326	9165.567	281.146	237.641	219.797	1727.406	27374.814	2205.18	164.103	1722.699	6147.453	402.203	818.225	297.609	123.334	1373.873	334.535	2501.365	99	1	488.672	613.601
11608.512	10715.519	6543.581	11358.272	10982.047	18687.536	6894.972	14589.023	920.043	434.695	377.091	721.841	572.671	509.809	261.945	7854.483	298.529	254.041	299.249	1289.848	2822.144	544.019	210.955	1722.839	9845.751	335.669	767.231	290.195	13675.23	862.012	239.504	5270.163	128	0.963	909.352	614.688
13094.482	14074.547	8899.824	15844.243	8195.687	19665.929	6914.796	16570.842	970.686	380.648	356.631	1047.924	9792.911	787.078	317.298	8904.9	270.274	186.329	185.652	3145.345	31416.456	816.08	114.75	1367.567	4944.303	345.354	682.641	284.271	114.945	3880.706	321.772	3155.462	226	0.881	1085.142	617.982
9541.696	9922.512	6796.222	9691.108	6805.516	13823.307	6408.647	13622.322	740.413	357.976	363.55	318.311	333.416	498.516	251.468	7098.378	168.368	158.006	130.571	299.225	226.556	957.348	112.555	1711.183	6331.979	286.81	324.438	254.508	1255.424	298.767	286.713	7221.821	120	0.969	1231.692	614.6
19561.815	20453.752	15221.377	22096.812	15590.768	30805.063	15548.452	28429.367	1526.241	658.228	577.814	436.627	497.279	1371.653	338.776	10373.84	290.905	215.687	276.526	1578.882	275.894	52180.538	138.251	2688.566	9121.877	278.932	994.651	270.559	8514.441	478.623	301.956	8883.033	197	0.909	1251.881	615.393
10285.016	10378.168	7011.949	10184.877	6772.143	15684.338	6944.793	14453.378	823.128	350.117	383.244	340.712	338.333	457.712	246.173	8960.191	200.944	165.462	166.69	745.412	320.56	381.106	151.377	1621.133	6918.471	267.609	375.39	251.12	3624.86	384.627	313.55	7134.687	137	0.963	1299.04	615.485
21903.767	23334.725	13839.512	29672.545	10119.988	22916.232	8196.59	20947.157	1703.946	599.45	490.652	1108.913	8865.425	734.225	338.615	9188.014	358.676	323.489	662.739	2774.886	35016.388	2224.457	166.779	1782.989	17530.832	343.571	728.544	285.12	2327.48	3457.58	300.191	3255.344	113	0.969	550.527	614.792
11719.984	11012.205	6922.388	11639.834	7423.179	13961.508	6864.946	16438.2	1171.757	618.135	509.616	736.809	3856.816	480.229	367.274	10568.901	234.583	163.274	274.825	1229.261	27781.968	629.619	160.218	2853.255	5132.543	285.141	540.654	259.032	1974.799	1518.274	266.596	7593.365	124	0.933	566.379	614.895
12659.625	12584.06	7402.49	14361.528	7892.166	17518.549	6937.159	16157.917	1124.421	521.928	446.788	794.937	1517.674	516.88	342.138	9174.857	405.466	301.8	252.187	2203.354	9961.323	1077.38	156.763	1995.657	19567.828	342.028	1089.147	293.843	12906.179	1968.671	279.4	5239.007	101	0.99	647.025	614.045
17056.274	17352.215	10475.672	22526.825	11396.597	25591.597	10117.014	23463.664	1116.363	544.245	506.418	663.098	724.233	667.766	316.5	7705.42	334.788	303.831	204.694	888.701	2356.642	518.502	182.635	2228.462	10907.599	337.749	953.505	305.483	10397.942	851.349	274.834	6492.639	172	0.887	881.977	617.151
7289.426	8040.828	5223.561	8715.62	4601.533	10282.76	4022.747	9411.506	1030.683	221.864	265.631	826.358	5993.189	437.834	273.621	7447.078	176.432	199.308	234.47	1920.116	28813.11	517.977	123.148	829.282	4426.549	335.697	412.519	269.227	212.064	2419.266	278.752	1882.939	112	0.943	1004.089	615.018
10614.247	11700.386	7545.209	12880.531	7440.617	19760.88	7228.465	16042.365	1140.811	356.42	334.385	1116.77	7004.093	717.088	336.126	10220.833	177.891	172.892	176.528	2453.93	25016.96	850.902	122.409	1289.744	3276.079	348.703	566.759	281.675	861.162	2747.698	263.82	2739.062	126	0.959	1192.476	614.889
6894.498	7207.348	4970.033	6998.167	5185.847	10383.609	5419.638	11930.888	691.038	341.069	331.903	300.047	327.677	502.268	253.572	7258.132	157.711	147.199	127.219	361.751	222.659	1619.539	117.806	1737.384	4593.478	267.332	363.268	237.675	2367.101	295.371	282.076	7264.774	122	0.968	1239	616
8058.185	8931.575	5540.695	8608.708	5015.04	13432.147	4822.914	11599.407	661.438	307.203	319.203	841.006	9592.202	442.072	297.041	11749.258	163.222	164.644	244.578	2215.593	49117.661	760.237	141.009	1205.331	2816.255	275.595	469.167	312.718	113.33	2620.831	275.126	2001.343	118	0.964	1480.78	615.424
12559.861	14254.984	9300.477	14017.678	8369.706	22300.265	9010.211	21137.329	1109.101	452.035	444.579	414.146	373.301	514.671	349.049	11941.329	189.011	199.722	304.304	589.25	277.505	352.559	151.37	2074.446	2985.786	294.784	454.256	301.017	4896.65	448.978	314.894	7530.225	291	0.881	1535.163	619.4
9494.904	10126.174	6226.524	10032.218	5764.34	14699.612	5519.669	12849.188	1154.108	475.643	431.421	388.041	390.472	441.029	360.107	11525.902	189.504	182.691	217.41	582.76	225.52	391.092	158.147	2046.784	1826.532	337.676	386.16	312.442	2745.153	354.918	292.097	7550.348	143	0.941	1574.164	615.822
7366.451	8614.197	4721.717	9808.025	3376.584	8574.698	3347.71	8412.919	1769.274	671.195	610.816	793.71	4731.572	498.605	399.812	8907.561	315.66	268.119	259.328	999.744	22145.474	1562.953	185.86	1579.077	6476.408	394.049	763.222	305.743	116.062	1325.191	315.15	2221.576	179	0.869	480.059	617.126
19026.615	19461.141	10723.482	21130.425	8564.29	21554.151	7005.101	17270.099	1054.967	462.526	403.483	947.582	7689.991	613.017	302.071	8448.567	358.31	319.455	234.932	3850.662	32722.551	1427.308	151.805	1350.515	17513.147	391.908	808.149	285.818	545.424	2860.312	279.506	2607.142	115	0.969	675.961	615.978
9282.335	9762.131	6059.574	10336.432	5705.805	14870.986	5221.267	11496.479	654.903	323.729	291.893	727.695	6285.684	524.238	247.133	8713.786	175.738	151.392	181.352	1667.291	21255.601	778.785	105.155	823.285	3842.829	353.984	520.922	298.349	123.971	2021.59	319.215	1638.23	111	0.964	1372.734	616.383
6982.091	7826.97	4815.381	7346.091	5054.591	12825.74	4517.96	11025.804	620.438	327.308	327.945	553.4	6661.968	584.5	274.161	9861.501	180.273	165.555	191.226	2788.744	46746.171	875.137	134.576	1195.379	2867.346	344.595	451.626	329.513	117.022	1635.094	263.099	2286.39	164	0.962	1432.939	617.823
15033.444	14820.844	9932.786	13073.879	8660.229	20774.441	8013.98	18143.586	1300.343	470.579	467.672	410.858	401.351	476.316	342.199	10721.914	229.496	223.241	304.539	587.44	304.65	443.472	177.209	2342.422	5505.885	289.742	575.65	306.152	7710.862	388.257	347.464	7384.515	219	0.781	1523.13	621.249
20418.459	20319.944	11806.044	23207.952	10390.005	24378.371	8210.587	20369.993	1702.285	594.939	495.486	1250.054	11788.573	795.861	384.195	9168.501	324.491	292.105	561.697	3548.18	36175.306	1988.709	152.571	2021.898	12171.219	329.423	831.284	278.429	3411.746	4452.27	289.667	3798.92	289	0.795	536.054	622.863
21713.757	20452.732	12055.272	22978.436	13285.396	26180.546	8655.249	20290.425	1629.323	543.377	450.728	1145.039	8016.836	581.959	353.286	9545.019	257.281	254.791	641.276	2652.987	34341.605	2348.173	189.052	1897.768	9180.59	294.355	597.354	272.743	7093.987	3041.196	301.732	3856.549	134	0.931	555.851	618.112
20854.19	21811.661	13656.833	29813.462	13762.053	29794.619	12354.741	29896.977	1340.322	626.86	529.303	789.233	683.648	992.814	386.291	9398.305	261.433	233.614	185.576	1594.385	818.732	1419.428	168.067	2937.437	8194.517	308.641	1314.539	294.471	16247.108	1897.472	301.247	7191.984	171	0.891	577.523	619.348
23367.186	23167.235	14531.598	28925.897	16706.701	36003.243	14715.152	34494.192	1384.865	684.07	576.958	706.707	653.291	821.696	402.594	9348.965	335.725	243.523	186.397	1079.784	569.803	849.138	177.098	3340.319	14076.417	296.642	1042.228	292.93	15562.361	1353.064	294.255	8356.772	198	0.882	587.449	618.995
18919.115	18165.181	10910.181	20625.11	12642.457	30835.798	11898.847	27784.936	1208.651	590.5	477.956	622.139	561.436	795.221	359.139	9037.915	254.622	217.833	146.48	690.827	528.322	503.838	161.962	2794.763	8255.873	287.984	708.681	319.198	7225.921	694.151	274.288	7804.052	116	0.936	614.914	616.897
12818.32	12913.656	6875.935	12981.541	5673.376	14709.176	5288.119	12920.121	1632.148	535.825	476.564	798.126	9015.661	614.17	351.255	9602.295	374.758	316.598	247.754	1379.972	45295.515	1540.257	195.594	1703.698	18092.357	399.156	979.755	274.163	114.624	2327.09	306.726	2938.696	191	0.843	716.291	618.154
10238.405	11098.698	7139.786	12795.964	6285.326	15981.012	5954.027	13791.029	648.156	231.795	262.961	650.539	4390.571	403.552	251.005	7593.789	177.418	208.924	246.552	1487.578	19784.638	549.018	169.685	914.239	4774.078	357.819	353.987	253.615	2108.596	1724.815	285.16	2326.148	167	0.891	1044.422	619.153
14343.513	15583.521	10161.48	19728.807	8454.481	20329.576	8819.83	19853.659	1518.847	728.625	582.387	713.585	575.563	787.258	358.093	9445.768	455.163	362.192	234.718	1698.15	534.337	25373.892	165.221	2467.758	21082.689	359.583	1022.622	322.614	11376.013	1486.194	274.982	6371.293	111	0.964	629.86	617.869
11565.764	10692.775	5234.227	10720.08	7784.635	16907.793	5852.309	14032.627	1681.425	286.906	278.984	970.238	6663.684	543.561	188.916	6513.588	272.287	236.918	198.922	2476.597	26839.037	706.435	130.764	943.115	6526.638	337.437	395.946	254.617	347.786	2947.003	241.131	1845.032	133	0.946	951.808	617.786
7482.837	11904.867	7975.952	9446.377	5843.726	15783.401	5947.702	14012.612	1035.523	203.351	302.247	770.456	6598.22	507.604	273.807	6928.52	171.868	204.533	241.247	1643.991	26767.02	709.783	156.524	1015.207	1769.862	299.469	467.066	247.916	949.823	2403.302	272.404	2167.832	175	0.861	968.083	621.294
9794.764	8827.473	5748.845	9469.799	5174.218	11540.885	4407.255	10373.321	1148.582	225.029	294.189	938.105	8349.385	471.482	289.686	7547.293	204.3	180.169	207.68	2513.549	29856.188	603.729	146.076	955.387	4787.355	294.478	507.387	222.628	114.533	3297.798	274.422	2062.464	111	0.935	985.509	618.599
16129.8	15439.291	9192.598	17653.5	11500.167	24843.729	9023.732	20945.122	1163.534	555.082	496.99	768.525	789.691	627.45	341.695	8900.039	352.917	282.433	197.81	1479.577	2046.5	921.348	150.315	2373.329	17061.973	346.059	1146.293	280.575	14507.075	1208.724	279.689	6427.544	194	0.884	658.526	621.505
11489.392	12216.557	5611.643	16193.212	7646.965	15756.636	6685.986	15359.373	1637.962	374.462	250.638	789.464	5339.634	564.166	229.549	7178.887	327.417	260.612	215.917	2496.415	25822.253	738.549	168.484	1289.511	10185.082	409.946	530.819	297.372	2771.651	3029.894	248.167	2764.31	104	0.944	939.625	620.192
8716.263	9391.994	6025.773	10415.94	5368.145	12118.55	4728.197	11093.209	853.559	261.156	286.229	783.778	6904.988	494.523	281.024	7422.692	197.361	185.475	251.837	2126.246	28216.365	607.821	162.986	918.259	4822.179	339.886	409.834	265.513	841.007	2826.262	298.032	2085.806	157	0.955	1023.296	620.239
11599.295	12215.405	7822.903	13551.651	7332.36	16507.833	5975.455	13740.596	940.967	377.297	361.883	714.854	5376.288	657.529	302.579	8554.347	235.062	199.543	198.921	2171.878	26584.78	851.943	125.44	1277.91	6599.455	391.573	556.283	281.87	119.9	2176.081	297.936	2685.221	135	0.843	1100.959	621.759
19723.622	19486.941	13121.626	20149.778	12829.361	29211.01	13455.054	28771.54	921.705	427.322	446.405	396.422	462.434	790.277	324.488	9209.983	205.388	174.785	183.43	683.418	554.952	29983.467	129.102	2449.384	5428.66	267.795	614.001	267.362	6624.022	671.175	270.718	7218.026	122	0.956	1208.098	620.32
15697.038	16857.281	12266.323	18426.802	12790.691	25794.005	13705.728	26345.72	1280.599	559.436	497.743	395.518	451.272	1020.041	322.973	9652.706	244.058	215.339	248.48	1201.342	301.767	24411.663	139.789	2437.229	6559.65	284.842	881.23	269.445	10217.053	498.107	287.364	8420.616	303	0.799	1258.13	624.289
14554.717	15623.335	10158.981	17267.578	10019.755	25339.525	10263.583	22926.613	1071.275	382.798	359.88	667.989	3230.925	673.931	294.839	8548.858	216.559	198.87	174.405	1811.163	15138.534	611.018	122.23	1847.186	7098.808	292.09	569.673	287.535	5678.874	1615.294	341.601	5517.176	297	0.846	1345.295	624.318
10455.23	10651.09	6510.997	7906.741	4431.297	11902.386	4536.53	10846.84	710.376	328.787	338.702	635.546	5377.858	446.276	247.863	9735.463	212.5	175.456	182.243	1321.337	32125.156	848.335	127.443	1008.839	6614.807	353.567	487.71	315.787	116.963	1406.74	256.585	1856.007	145	0.965	1418.252	619.976
19432.364	19651.109	12419.866	24404.735	14721.474	30089.536	12949.36	30337.214	1536.705	692.629	615.882	608.691	606.398	823.181	416.229	9639.424	261.78	217.751	179.688	1005.934	426.019	540.032	180.303	3405.292	6058.394	310.493	787.972	287.945	7149.208	852.903	334.992	8480.289	200	0.932	599.455	621.81
19017.764	18093.848	10727.075	21491.401	12174.86	29112.299	10661.225	24908.739	1192.894	578.347	488.229	737.723	574.219	647.642	347.738	9177.14	335.313	286.216	186.339	1944.47	686.353	906.243	160.893	2467.559	12604.849	332.549	1407.966	297.376	14266.534	1298.811	261.159	6325.115	113	0.969	648.27	620.022
12036.882	12720.78	7380.416	14375.98	6380.586	13632.019	4897.334	11565.931	1198.912	387.042	376.031	809.141	6723.28	466.866	254.878	8034.252	282.679	271.835	210.475	2491.898	28847.226	739.347	148.353	1096.305	8567.494	384.645	676.501	278.294	166.546	2228.702	241.474	2293.253	174	0.837	863.575	622.793
12684.358	13474.604	8688.494	14629.596	8203.56	20219.481	7459.795	16384.465	889.151	335.175	329.938	738.082	5248.442	751.679	311.206	9022.6	192.288	193.446	201.827	2425.712	23672.285	870.742	133.851	1221.689	5943.361	347	626.363	271.474	1685.113	2202.483	248.309	2836.182	301	0.828	1193.882	624.646
11225.579	12028.113	7555.242	12976.824	7180.238	19240.068	7116.699	16694.977	772.545	373.513	346.166	784.511	8410.456	653.148	292.279	10464.38	199.952	169.712	187.656	2415.086	34905.085	975.318	113.467	1265.631	4651.086	335.119	634.044	300.183	132.808	2811.136	305.127	2461.567	207	0.914	1383.481	622.94
7175.266	7777.259	4669.194	7041.185	4013.792	10283.838	3608.457	8594.513	597.443	287.137	300.16	602.53	7565.713	406.183	270.2	9552.259	179.124	156.739	183.374	1507.951	35601.184	611.81	133.458	929.062	3711.543	305.467	505.353	316.016	101.861	2157.273	246.143	1606.041	155	0.909	1462.41	620.823
18322.659	18728.517	10404.914	21864.977	7202.166	19900.446	6797.059	17842.757	1843.327	597.958	507.353	1069.73	10645.536	830.485	347.707	7960.525	413.547	286.644	298.12	5267.148	28861.261	2196.654	147.258	1758.987	23238.708	426.55	926.475	309.976	109.664	4114.306	325.962	2976.571	109	0.959	515.482	619.959
18502.147	18619.528	11281.744	24250.626	14283.482	29577.172	10793.36	24664.48	1103.1	569.506	482.173	718.484	554.655	659.287	333.21	9000.698	267.147	256.615	211.019	1566.538	487.802	1438.17	151.502	2406.46	8050.035	318.224	1302.611	299.474	16135.21	1001.21	266.073	6697.337	175	0.934	640.854	623.146
15212.873	17322.734	10712.203	23344.013	8540.337	19406.256	8378.984	20888.818	1111.573	495.503	486.632	609.528	2884.685	556.243	292.466	8649.832	317.35	292.042	208.751	852.515	21383.254	524.251	157.792	1923.445	10784.003	338.375	965.446	300.709	6548.696	1208.66	244.011	5712.609	139	0.95	874.773	622.673
16319.262	17217.629	10701.503	22940.743	10439.926	23639.946	10639.93	25145.977	984.309	502.76	427.277	583.725	499.146	753.446	283.301	7796.706	294.573	278.108	164.724	738.192	1001.534	450.943	172.228	2182.333	9706.083	327.923	1004.986	295.899	12576.616	724.483	257.604	5947.263	105	0.984	919.814	619.986
12342.089	13636.263	8660.333	13528.304	8190.007	20776.921	7981.175	18869.492	977.225	405.165	401.39	567.144	551.246	484.78	311.474	10416.232	202.144	193.036	179.285	1454.621	2650.012	565.229	139.973	2042.563	4122.749	307.438	839.52	305.969	14825.973	942.217	283.438	5796.375	260	0.793	1499.865	627.95
20303.432	20135.954	12901.341	24871.702	13822.721	30724.255	13090.16	29237.708	1367.043	515.155	423.148	580.783	637.646	755.145	283.535	8332.133	316.292	286.027	230.114	1213.965	2481.799	672.55	178.956	2228.347	8872.152	356.409	827.36	281.903	9750.853	838.449	258.616	5688.716	363	0.748	925.354	624.905
9785.158	10758.649	6939.42	10143.061	6868.949	16704.381	7083.278	16817.398	900.887	422.392	433.377	418.578	396.522	481.964	338.346	9272.512	197.091	171.872	170.272	994.762	380.859	287.085	133.332	2235.284	5672.766	281.861	535.081	301.958	5857.249	538.972	321.968	6911.971	174	0.885	1509.489	625.109
12812.097	11419.581	7073.112	12002.281	5874.259	16130.387	5530.979	13022.68	1176.393	378.484	371.316	420.37	337.158	371.194	319.251	13218.034	221.513	212.661	291.088	653.566	224.422	428.367	134.432	1502.732	6871.689	313.429	450.016	295.632	5391.418	359.123	300.457	5733.311	197	0.906	1564.429	623.815
14079.888	15665.898	9906.076	20316.675	9227.623	20022.768	9106.093	22060.167	1207.773	606.082	489.598	562.495	518.128	585.737	357.932	9563.338	260.225	217.253	199.565	849.479	380.438	430.5	159.945	2808.526	8660.797	284.076	630.619	310.825	6896.83	651.03	303.898	8130.254	261	0.689	617.657	624.025
25338.13	25201.34	15882.645	29850.065	16759.325	34436.139	14928.993	32346.436	1441.587	615.958	523.483	693.281	572.604	869.024	358.829	9605.408	362.662	292.542	261.741	1158.168	675.193	2532.629	163.105	2775.261	14050.558	335.804	1098.204	315.177	10183.481	668.032	266.491	7889.865	391	0.706	637.832	632.091
17454.43	17966.794	10078.57	20528.249	8712.752	22617.117	8278.428	20126.28	1549.182	457.945	392.693	889.319	10776.677	734.441	314.554	9172.353	307.702	300.399	398.512	3322.304	33631.079	1337.698	167.968	1491.879	11820.382	384.23	817.08	265.856	3840.98	3520.777	282.754	3003.2	228	0.83	688.206	626.206
11201.609	11462.142	6578.807	13040.662	6220.197	13635.664	4762.146	11217.049	1427.045	400.231	396.776	836.541	6862.923	466.982	257.454	7923.228	299.228	259.413	215.587	2049.668	34158.7	876.672	152.964	1101.419	9470.434	482.799	845.47	282.562	116.601	2093.239	249.626	2131.218	222	0.866	852.374	626.243
8466.86	8977.561	5523.705	9538.157	5144.692	13799.105	4972.633	11429.301	614.497	288.008	302.632	404.451	5128.647	446.659	245	9018.608	169.613	149.977	143.347	1502.947	31385.474	985.708	120.57	930.888	2566.505	354.45	465.2	301.934	119.001	1485.523	290.502	1737.807	126	0.959	1410.373	623.437
15578.822	16864.864	10118.57	21445.73	8441.071	18070.635	7358.295	18736.811	1408.774	555.395	462.044	1079.066	8535.449	547.35	365.341	9387.407	226.828	225.057	371.845	2533.966	39371.611	2364.228	155.174	2214.415	4769.152	259.345	610.634	267.895	3658.752	3551.541	310.884	4998.572	124	1	550.5	624.258
20257.807	21141.297	13486.536	26684.773	12458.151	26884.132	12571.193	29517.454	1315.29	648.697	537.679	766.17	3396.282	1165.934	391.468	9267.637	348.076	262.608	243.186	1368.358	19754.535	1047.16	153.985	3057.856	16447.973	426.823	883.48	279.415	5718.16	1764.4	282.595	7830.633	159	0.967	567.513	624.965
14179.929	14163.656	9907.626	14332.027	9520.426	22955.53	8929.043	17432.28	817.056	356.203	362.976	311.631	333.903	749.502	256.311	10608.171	184.243	171.461	176.563	582.64	302.684	571.065	147.589	1680.11	5010.567	267.883	392.225	267.754	8864.246	472.561	276.112	6218.675	151	0.968	1302.401	625.877
17933.934	15945.097	10709.722	15153.792	9802.427	21379.188	9150.048	19512.476	857.87	402.818	409.387	373.757	366.208	659.984	282.228	8797.505	213.131	194.652	261.05	867.075	305.358	378.121	142.186	1812.064	7136.575	270.412	438.056	270.26	5393.612	473.818	279.841	7243.255	149	0.92	1309.802	626.01
9039.582	9872.836	6186.296	10623.769	6061.402	15807.722	5777.619	13138.948	668.789	322.839	305.911	895.862	7916.504	561.346	285.298	9348.863	176.884	158.018	178.819	3021.2	32861.142	861.072	107.467	1116.134	3691.327	303.692	483.845	292.003	399.821	2586.021	320.76	2729.676	137	0.974	1357.15	625.004
14627.067	14155.1	7882.175	15998.779	8077.721	19508.995	6521.265	16592.571	1395.603	592.548	478.881	1550.457	14451.481	836.476	396.795	8929.413	330.602	256.919	310.48	5295.208	39165.46	2056.713	159.673	1989.299	13273.598	343.922	1237.199	294.967	132.425	4932.008	293.16	3340.232	115	0.891	523.248	625.274
14452.498	16336.387	9511.664	20181.628	6860.363	16834.254	6525.509	15741.689	1058.857	460.219	403.117	911.061	5526.646	576.57	304.081	8962.286	332.955	292.189	573.291	2520.226	31708.082	1100.661	156.659	1593.035	14911.693	322.884	661.624	267.056	8253.939	2903.626	254.169	3497.44	131	0.896	674.447	627.019
7549.163	8953.28	5870.8	10065.712	5553.814	12920.357	4851.525	11802.024	806.275	393.641	352.267	989.369	6825.196	525.843	301.031	9503.931	204.525	192.675	209.702	1625.428	38138.622	784.469	120.673	1362.725	5825.16	365.486	604.932	282.343	126.36	2226.405	311.925	2755.02	104	0.944	1111.231	625.808
10524.976	10616.91	6743.187	10688.672	6198.623	13676.17	5114.197	11503.155	1134.091	383.216	359.499	803.815	7402.448	533.379	332.169	11018.393	206.68	198.992	181.236	1834.211	33374.523	969.107	135.261	1422.128	4559.468	379.065	639.008	274.047	130.716	2599.654	253.05	2648.613	133	0.961	1182.387	626.229
12621.8	13066.474	8283.463	13981.492	7702.375	20201.558	7337.08	16412.012	1305.804	377.855	344.846	902.739	9242.786	691.19	302.363	9906.768	202.067	176.256	192.51	2965.361	36923.508	952.079	123.069	1274.412	4537.429	329.105	510.022	290.052	352.521	3130.72	310.224	2710.739	209	0.872	1374.179	629.237
16802.035	16095.536	8996.24	18410.348	7838.009	17971.228	5969.052	15281.087	2474.018	560.325	457.668	954.609	11201.564	681.954	333.527	8531.72	385.33	286.099	274.913	4020.61	37193.798	2244.987	158.721	1679.513	21306.811	421.376	999.341	314.073	119.151	3759.901	315.065	2791.754	105	0.971	513.871	626.071
21447.859	22379.915	14154.741	28090.808	13949.455	30257.089	13413.149	32103.032	1361.908	673.835	559.728	579.876	601.053	747.302	388.746	9480.41	351.731	263.977	258.217	1177.294	406.465	691.233	174.625	3275.413	14988.459	328.056	1043.119	298.558	10845.035	901.434	320.559	8540.332	237	0.855	590.175	628.006
18386.406	18926.336	11720.589	23865.639	12536.597	27630.415	10958.446	24585.474	1144.427	521.662	498.843	622.904	705.889	682.377	587.542	8011.045	353.71	296.181	322.339	836.693	4401.898	476.967	281.719	2124.389	12246.578	356.887	830.801	300.235	10375.303	659.354	287.785	6024.585	195	0.929	881.879	627.838
15124.829	16193.286	10894.826	19182.941	10618.501	25151.572	10178.64	22748.192	674.497	305.613	337.171	501.929	1292.118	604.097	269.796	7665.793	198.836	205.876	233.037	884.024	6640.39	543.254	140.634	1546.44	7149.299	329.059	573.75	267.196	6863.057	949.427	284.953	4721.147	431	0.709	1015.085	634.147
11856.173	12346.405	8443.067	14145.34	8498.282	19170.108	8136.389	18569.334	1038.137	346.049	371.964	444.544	864.156	526.493	270.344	7897.875	228.973	201.939	223.357	820.271	7499.455	1177.02	174.184	1876.962	6117.067	316.914	619.678	266.936	8305.586	946.77	294.637	5831.14	165	0.889	1036.076	629.53
18011.729	19632.123	13119.888	22214.402	13602.124	32359.617	14557.544	31298.161	808.09	401.411	395.021	325.139	444.306	444.485	311.826	8257.321	199.291	170.764	233.526	367.71	366.835	5505.132	129.064	2375.998	5204.766	269.905	348.91	259.514	4310.176	339.143	273.369	7422.947	109	0.989	1213.326	626.161
6747.064	7564.054	4714.318	7582.649	4195.556	11065.244	4085.62	9697.636	1048.087	282.54	284.207	785.548	7911.002	433.201	254.5	10192.676	168.875	156.989	196.22	1665.739	37973.165	544.085	133.586	956.575	3331.251	301.276	470.095	304.768	98.428	2114.65	258.298	1634.533	128	0.875	1470.617	627.203
20357.083	23131.437	14411.066	31439.44	13152.122	28199.173	11688.366	28244.36	1302.269	601.316	547.994	745.08	561.476	700.044	347.611	9391.116	452.384	367.386	255.345	1180.348	472.334	859.058	162.03	2694.605	25205.307	333.427	1092.652	304.833	15294.059	886.596	272.717	7108.595	222	0.838	651.207	630.324
13117.655	13308.337	7508.255	14847.867	7382.586	16623.459	5416.69	13049.126	1534.224	516.225	467.797	899.222	10455.347	649.416	347.06	9551.034	342.802	302.349	233.342	2061.456	35986.426	1077.633	191.473	1565.404	9779.538	421.253	1116.718	278.157	120.842	3307.343	276.373	2925.478	194	0.872	825.871	630.814
19534.819	20529.137	13037.842	27465.066	13280.018	28187.357	12484.947	28321.505	1283.959	483.418	449.805	447.065	419.906	655.45	282.299	7839.332	306.842	295.212	234.956	757.127	347.988	639.623	194.333	2108.783	9238.726	338.789	692.921	294.788	8642.694	822.04	264.697	5864.632	309	0.747	904.6	632.911
11680.552	11623.079	11745.76	13645.241	7699.29	16242.924	6951.269	14786.329	1084.128	318.95	357.001	745.189	4981.579	435.206	207.556	7049.586	252.238	240.168	178.353	1648.931	24999.195	1325.527	147.986	1281.546	5433.656	311.531	611.041	258.73	3959.917	2278.209	246.067	2967.33	133	0.984	947.68	626.665
11696.511	11098.147	7537.25	12172.805	7776.924	17340.308	7043.192	15695.718	672.442	320.878	335.349	561.409	1568.144	509.905	282.842	7964.235	215.058	179.87	205.6	852.328	11068.805	1233.424	169.652	1538.082	4693.578	321.607	554.18	274.752	8355.906	1308.268	295.422	4626.126	103	0.965	1029.869	627.345
12335.806	13052.231	8248.948	14467.266	7530.335	17237.621	6673.715	16031.492	891.22	343.438	341.332	782.913	9221.583	682.371	292.23	9188.979	261.502	225.595	174.855	2769.063	31848.177	782.969	128.162	1243.062	6015.413	368.406	557.777	251.434	107.866	3400.98	298.831	2761.748	175	0.882	1070.78	629.483
10861.995	11512.412	7992.304	12667.293	8318.598	19806.347	9355.545	19825.634	901.527	348.624	355.133	358.037	345.878	602.312	274.032	8837.02	150.185	145.022	255.342	492.943	289.721	998.011	159.774	1858.927	1015.677	261.743	511.533	262.192	6821.512	476.993	394.214	7363.974	166	0.917	1276.524	629.651
18151.591	18177.357	11493.153	23355.613	12903.928	27407.753	11789.242	27622.124	1251.361	647.919	557.795	619.097	598.62	1392.973	382.013	8946.074	243.647	205.653	210.351	1048.887	496.174	635.105	166.685	3180.172	5225.249	286.761	779.974	296.198	6100.064	1032.488	392.019	8618.398	217	0.89	578.016	630.611
12523.176	12198.775	9864.758	14223.862	10053.98	19026.065	8908.457	20164.561	1094.539	297.692	341.718	579.445	1761.901	584.954	226.049	7055.897	271.059	246.922	239.251	1533.199	14457.782	6887.764	150.942	1741.308	6719.568	303.227	535.919	250.814	9065.991	1469.815	261.743	4624.408	202	0.846	957.015	631.688
10547.496	10660.984	7067.122	11879.932	6979.425	16415.663	6822.865	15823.448	888.486	287.104	323.304	550.343	1474.58	455.825	276.337	7768.498	182.547	176.04	207.668	1000.772	8421.969	447.671	128.744	1588.496	3954.718	291.911	733.288	265.79	8243.037	991.345	285.465	5258.108	175	0.912	1002.42	630.363
10674.262	11581.536	7312.072	12569.752	6723.694	13847.324	5113.712	12128.67	748.816	354.095	321.485	879.192	11328.664	578.382	298.253	8707.768	245.26	187.596	180.508	2906.55	40304.771	704.125	117.46	1209.362	2992.399	337.483	542.165	275.044	110.164	4062.845	325.313	2860.628	102	1	1082	628
11711.443	12700.224	8057.768	13924.301	7214.787	16678.255	5965.94	14005.084	852.478	385.71	358.416	1210.327	6436.996	685.006	316.985	8747.917	245.765	205	203.284	2330.456	26354.071	768.578	119.616	1287.464	8636.686	409.321	606.014	281.124	120.878	2554.157	325.433	2732.175	112	0.973	1105.393	628.786
8439.53	9230.613	5708.917	9317.395	5220.562	14359.715	5355.718	12463.434	1192.782	309.71	320.43	843.832	5193.96	439.848	288.294	10846.044	176.558	170.683	194	2122.251	37320.943	592.09	125.433	1199.792	3145.485	296.38	471.496	303.247	1647.348	1571.713	285.432	2557.195	221	0.898	1484.876	631.446
15202.427	15252.635	9751.043	18077.177	11875.185	20612.041	8955.908	19536.891	1070.915	578.045	523.219	514.657	572.875	638.998	297.214	8403.554	363.396	274.43	322.375	883.054	951.471	576.211	179.155	2168.309	9816.277	338.952	701.645	286.627	7860.252	775.625	272.265	6248.734	122	0.985	892.721	629.254
10973.104	11424.953	7258.22	12773.432	6847.677	15740.176	5764.354	13609.899	1160.778	371.544	349.345	1000.078	8706.701	750.249	311.969	8805.975	267.095	183.343	210.522	3106.663	29093.387	752.882	123.774	1295.722	5845.768	372.179	665.108	257.892	118.372	3297.397	324.43	2766.383	135	0.888	1095.085	630.07
15059.214	15566.579	11037.084	16504.184	11170.194	24465.751	12774.262	24462.744	1179.317	502.294	459.431	420.57	424.362	678.248	309.337	9204.259	239.437	212.528	247.165	2003.672	279.144	14760.071	151.546	2197.033	7447.649	281.627	667.49	281.61	8927.985	528.193	550.515	7691.075	216	0.842	1269.042	632.819
15401.552	16983.004	11516.757	18979.2	11563.71	27272.583	9093.854	19187.55	900.879	414.914	399.775	329.716	360.021	751.053	275.361	8021.555	211.863	193.451	445.835	440.422	343.303	360.327	168.258	1667.464	5164.821	282.973	396.958	270.722	7884.019	489.909	288.919	7011.211	119	1	1320.021	628.752
6428.585	6749.334	4165.948	6951.864	3819.811	10172.708	4481.244	10414.842	807.67	264.256	279.18	487.917	5556.542	356.654	241.524	7989.456	164.575	150.31	154.066	1315.697	26258.345	856.06	113.013	782.865	1772.868	318.515	408.296	283.02	127.663	1511.241	277.685	1599.786	170	0.962	1405	631
9779.259	10312.156	6643.303	12473.427	7209.694	14234.64	7278.682	17155.942	1211.5	607.989	485.33	478.349	498.975	536.589	350.684	11303.98	258.899	195.449	150.538	970.26	302.029	379.565	155.248	2871.521	7763.997	342.705	564.149	299.67	3984.068	596.114	305.212	8721.144	129	0.97	613.322	630.787
23138.934	23692.308	14424.366	29993.503	14737.129	33491.154	13074.956	30763.14	1375.466	601.436	524.123	636.524	574.918	725.224	356.657	8941.352	445.353	359.055	277.511	1170.772	501.588	933.352	175.107	2791.777	22254.767	333.71	1150.898	305.342	14068.813	1247.662	287.195	7237.706	289	0.844	660.109	636.476
18432.158	17905.288	12298.429	21745.148	14368.668	29814.18	12228.063	26922.166	1033.419	478.089	335.327	457.588	518.301	905.429	250.873	7766.828	252.77	251.924	199.32	2577.953	1253.798	504.245	160.443	2202.519	5009.096	317.334	812.355	274.978	7927.623	615.126	258.853	5786.169	273	0.911	937.793	634.973
11548.041	11952.395	7536.875	12928.007	7062.748	18936.787	6945.674	15389.221	1174.347	325.108	297.177	759.511	5683.71	566.559	279.684	9032.287	198.261	167.697	171.146	2347.884	30467.751	910.476	113.466	1198.718	4783.386	302.761	458.316	285.034	697.288	2079.706	328.887	3092.819	145	0.954	1365.286	630.486
9999.844	10937.995	6771.961	11279.387	5913.993	17220.425	6148.675	14751.327	871.618	306.65	325.746	916.118	8278.673	515.266	281.28	9748.806	179.018	170.716	216.074	2415.234	35133.737	719.893	134.182	1100.899	4120.223	305.2	454.567	317.694	192.835	2402.363	263.846	2259.159	304	0.77	1459.97	636.822
14878.744	15853.821	9361.599	20331.957	8085.641	18299.738	6586.198	16670.747	2215.125	589.216	484.897	1373.969	13352.846	839.057	391.015	9363.014	315.917	256.544	355.769	4384.622	41276.154	1884.589	156.32	1942.992	10209.637	326.668	1140.055	273.325	507.403	4852.565	271.14	3470.707	142	0.934	529.641	632.528
12855.85	13291.648	7234.096	14053.321	6253.37	14252.437	5962.052	13886.226	1279.453	492.567	440.751	730.507	8866.656	565.251	353.781	10887.447	464.559	339.93	307.346	1448.682	41685.737	1226.41	192.486	1829.334	29146.765	511.131	845.24	274.499	123.313	2664.608	319.478	3316.231	166	0.886	720.723	633.723
18249.528	18596.353	11678.053	23862.47	13106.056	27141.073	11027.55	24377.814	922.418	462.48	400.599	407.866	410.887	686.508	256.868	8229.648	291.716	289.194	251.573	1537.157	294.994	407.716	165.921	1872.339	9177.97	338.687	648.722	287.693	6365.917	654.968	249.972	5446.797	275	0.848	917.882	636.184
14253.549	14869.493	9879.571	15955.892	9435.757	20638.09	8421.551	18009.968	839.021	364.126	347.826	714.08	3158.22	558.861	315.243	9173.701	190.267	175.369	183.595	1801.781	14334.587	888.333	130	1554.715	5209.401	315.905	502.947	272.799	3228.785	1670.547	255.92	4232.989	396	0.607	1202.513	640.159
12390.997	13347.294	8501.93	14985.109	7972.541	21228.135	7588.813	17260.724	1011.302	356.021	332.591	1024.575	9261.291	657.425	293.549	10172.121	193.205	162.824	177.804	3289.7	30615.041	939.71	116.864	1156.035	3565.222	324.797	603.847	287.713	175.453	3113.894	309.091	2315.723	180	0.938	1383.711	632.639
21406.917	21211.061	13307.436	26182.426	14828.687	31242.36	13328.837	30364.571	1315.42	664.687	542.557	650.124	2320.224	1134.626	406.756	9387.959	314.604	260.626	170.354	980.862	11443.571	11494.848	161.34	3248.947	12107.924	354.818	717.756	277.799	5634.929	1480.964	285.726	8298.862	176	0.949	566.068	632.761
19707.979	18920.748	11454.656	23829.219	14732.418	33261.861	12129.436	27398.165	1294.302	561.413	499.503	755.244	650.553	815.716	363.27	9460.042	365.428	294.407	274.251	1417.716	1714.709	1030.039	190.358	2625.9	15673.249	349.609	1046.705	291.264	14407.698	1546.187	291.963	6614.62	230	0.861	669	636.896
22264.715	21479.335	12253.712	23336.391	10617.804	20381.737	7324.417	17616.419	1109.725	472.766	412.554	912.475	5458.883	600.466	306.211	10010.153	379.213	300.846	829.022	2574.669	33589.037	1138.013	165.738	1534.097	17055.254	311.739	654.934	279.543	11143.398	2705.417	265.421	3086.416	130	0.914	680.746	632.823
12500.372	12522.972	7457.024	15291.045	7790.91	17147.372	6406.101	14579.088	1236.091	394.245	375.408	624.25	5325.659	597.957	398.836	7385.714	289.408	250.981	211.686	1908.984	24760.335	654.027	206.05	1257.67	9104.549	330.868	656.091	289.47	332.958	1671.129	265.414	3222.438	164	0.906	869.53	632.317
18709.426	20301.728	12777.499	27675.215	12264.275	26080.27	11266.918	26609.778	1252.082	606.941	496.855	517.874	524.682	767.968	348.575	9298.582	363.447	281.82	241.29	847.778	293.506	694.401	164.915	2748.361	15425.074	324.787	650.73	315.752	8358.576	704.663	407.731	8144.952	225	0.904	627.478	637.256
18943.313	18413.589	11536.07	22094.949	13349.502	28168.171	11508.877	24813.632	1063.871	448.875	379.048	394.183	420.751	575.512	247.141	7589.487	266.807	280.426	245.486	773.301	313.818	620.95	169.209	1782.183	6694.267	313.799	895.029	269.76	11300.845	814.197	249.327	5111.574	202	0.908	927.411	636.307
15455.349	11259.067	7755.159	13043.51	7675.803	17749.584	7318.114	16709.466	684.008	291.949	329.003	515.086	1204.321	500.451	282.711	7743.278	226.797	186.627	195.555	997.412	8824.205	7723.247	149.125	1644.973	7846.576	275.25	686.827	256.08	8224.734	1051.304	280.241	5138.036	159	0.943	993.418	633.425
15152.432	16086.819	10993.382	17387.911	10708.161	24828.97	11363.407	24239.286	768.537	378.843	354.607	327.336	408.801	411.564	303.319	7848.784	193.706	174.097	183.649	412.055	381.067	665.347	126.106	2071.474	4260.434	272.015	385.285	262.334	3920.349	330.265	259.816	7394.899	188	0.827	1215.059	636.574
10397.379	11294.486	7685.147	12805.812	7880.957	18871.146	8473.448	18513.53	714.199	334.066	317.603	318.746	350.983	487.367	261.18	7778.743	163.172	148.275	140.649	463.959	239.343	775.874	123.389	1630.381	3341.313	270.161	367.198	253.322	3168.114	317.796	268.133	6324.722	249	0.871	1235.291	635.46
18698.086	20319.493	13489.302	21881.997	11828.701	29869.297	12257.074	27213.398	1105.474	394.441	385.574	367.738	351.03	502.15	312.487	10360.098	221.575	230.001	444.687	653.902	252.538	493.715	163.127	1694.195	5582.954	311.69	492.052	290.979	7576.728	337.537	288.408	5241.552	533	0.607	1521.725	646.569
12936.148	12469.115	7026.254	12696.107	7270.461	17359.379	5879.514	13683.114	1019.428	416.61	396.695	605.021	8614.411	561.066	300.466	8744.86	306.978	254.22	218.704	1233.323	31827.727	1005.256	167.652	1280.593	10273.447	443.59	727.438	285.638	244.847	2244.77	260.609	2505.072	110	0.998	837.9	633.655
13749.816	14874.31	10040.43	17645.453	9608.576	22667.941	9214.319	21004.205	738.115	347.806	364.318	384.989	356.597	516.953	265.396	8000.9	200.423	182.854	214.327	644.79	540.924	1030.367	167.925	1799.38	3578.811	336.321	593.829	266.338	9774.13	705.813	283.732	5437.578	170	0.865	1027.7	637.071
10688.525	10932.094	7046.551	11243.799	6861.136	17231.974	6945.515	15991.361	766.598	405.316	371.868	546.579	975.57	457.611	259.849	8369.536	184.797	175.332	168.916	1374.153	5955.957	558.027	125.92	1655.469	3848.533	284.171	663.964	279.144	11930.753	806.761	310.367	5489.354	145	0.873	1354.879	634.617
13807.044	14279.948	8861.439	15102.253	7884.268	21204.969	8098.041	19202.513	1272.123	458.501	430.454	456.279	399.032	497.139	375.882	12870.584	244.009	245.08	279.687	1065.003	225.798	690.471	160.271	2232.013	7988.143	327.353	468.273	315.967	4282.797	388.987	288.378	7473.888	218	0.913	1567.647	637.491
6487.051	7466.052	4483.609	8423.185	3915.25	11228.416	4030.031	9786.069	890.657	388.921	344.328	372.416	323	378.687	305.893	10731.346	175.392	182.006	219.927	556.579	194.684	301.46	138.818	1636.104	2658.961	341.298	409.552	324.335	4176.431	339.026	284.698	6351.625	133	0.935	1590.297	634.906
14244.868	14087.569	8961.891	15491.556	9850.364	20620.198	9014.173	20494.769	1116.142	608.69	482.165	468.639	519.905	539.074	350.927	9773.853	259.56	201.499	207.499	831.071	321.755	520.601	174.696	2800.881	7912.208	280.035	526.813	284.445	6992.404	513.375	315.868	8935.164	175	0.912	599.506	635.477
13715.412	14125.651	12118.1	17788.302	10283.084	21975.097	9835.973	22107.358	1098.021	418.474	331.135	420.576	538.185	702.063	212.65	7545.029	246.904	246.289	208.531	5069.695	2706.12	4238.815	142.078	2105.111	4610.607	305.554	693.819	273.596	5670.788	555.562	250.634	5653.244	262	0.851	948.748	639.771
11459.017	12328.032	7809.823	14171.566	7370.645	17558.479	6837.983	16285.5	743.13	330.061	325.697	882.939	10495.725	727.375	311.077	9174.174	248.96	213.49	171.899	2918.362	31866.678	730.961	124.975	1183.401	4684.077	342.293	522.271	267.276	117.542	3764.177	305.09	2700.032	165	0.911	1075.518	637.076
13215.975	13539.431	8649.315	15504.271	8175.254	18595.966	6754.48	15682.267	784.586	359.757	332.308	1078.819	9873.216	752.049	319.582	8909.944	267.625	210.687	187.239	3057.993	27013.014	662.517	119.514	1222.385	6384.975	348.227	596.989	269.09	147.979	3692.412	320.145	2854.974	129	0.959	1084.764	635.981
25050.563	24845.619	18632.265	26067.376	18248.277	34765.393	17402.557	31018.285	1855.659	789.586	642.763	466.61	570.399	1293.751	366.54	9977.226	355.91	273.107	363.498	2002.402	311.832	53068.788	155.156	2666.139	10709.549	314.154	1351.417	280.174	13913.73	438.71	301.424	8418.039	195	0.896	1260.156	637.177
8997.242	9368.569	5904.326	9544.285	5147.037	13493.791	4751.365	10819.486	557.908	261.529	289.723	864.21	7210.902	425.73	275.829	10307.033	161.025	149.699	201.202	2002.491	40971.549	561.407	129.039	920.146	2790.149	314.238	443.2	289.974	171.019	1931.46	269.082	1664.867	145	0.965	1474.238	636.162
10151.296	11495.107	6551.535	13962.713	5097.923	10737.353	4135.407	10422.358	1588.815	555.953	505.65	845.703	5327.99	471.615	332.814	12525.386	320.542	283.675	259.963	1702.137	35609.374	796.455	185.775	1712.303	8117.742	496.124	879.076	292.441	110.025	1670.801	278.466	2957.555	236	0.773	814.106	636.86
10769.987	11852.718	7501.564	14141.701	7169.975	17620.391	7345.74	15875.893	889.473	441.732	425.319	493.187	2823.484	575.247	1350.35	7872.567	289.639	239.231	169.646	763.78	25082.363	488.308	547.482	1818.329	9599.061	324.455	702.515	289.268	4036.729	1139.951	386.44	5244.812	114	0.92	877.079	637.482
7006.035	7800.302	4902.81	9024.939	4265	12236.905	4557.708	11021.296	470.197	253.402	289.778	635.032	3815.726	425.49	232.484	9346.355	157.907	147.193	184.856	1438.525	27952.434	725.55	127.344	904.976	3365.817	343.205	464.494	308.861	127.52	1316.3	265.311	1728.073	111	0.994	1436.023	635.95
14008.573	14308.768	8804.185	14404.824	7480.868	20675.94	7033.324	16188.562	606.94	296.558	320.263	624.551	6815.774	507.359	268.904	9008.17	174.906	180.035	211.373	2163.696	30367.962	677.575	135.942	981.431	4222.326	328.252	413.434	327.057	136.288	1888.942	266.479	1957.81	129	0.982	1451.151	636.221
9641.753	10624.377	7263.736	9993.346	7041.518	17374.956	6810.347	15090.161	1014.623	433.021	402.446	383.189	353.225	374.178	319.257	11470.813	176.849	171.983	284.133	586.512	286.299	417.683	137.317	2082.836	1549.76	288.643	338.14	307.667	2781.259	392.703	291.357	8087.159	148	0.959	1511.872	637.649
18416.72	21033.268	14349.537	28820.108	11380.157	24247.336	12349.094	28950.756	1564.156	818.795	644.683	761.244	1956.681	1194.993	432.679	10482.317	339.511	291.817	216.79	1032.904	11822.278	25986.699	169.54	3439.587	9993.862	349.645	880.315	280.111	6275.11	1186.402	298.344	8231.211	146	0.946	557.329	636.945
14049.368	14604.557	9672.603	15302.982	9096.529	22323.607	8825.921	19427.285	793.539	425.453	371.75	347.112	401.826	514.267	269.371	8121.849	195.538	182.493	184.361	922.001	479.688	519.805	129.616	1872.538	5005.342	288.905	483.801	271.591	7653.991	478.345	317.133	6964.199	152	0.939	1349.474	638.158
11095.81	12053.028	7547.494	13591.423	7063.771	20058.657	7201.716	16834.687	1224.025	299.463	306.486	855.336	6856.802	559.883	264.28	8887.359	177.634	166.119	180.175	2219.425	32722.874	771.197	139.238	1075.659	3756.311	340.463	449.557	314.961	209.491	2078.78	272.958	2309.166	220	0.91	1427.595	640.65
14899.809	15978.174	10174.516	16224.657	9468.075	25104.834	9464.971	21892.37	1036.562	412.264	406.402	666.803	1435.436	494.938	306.189	10019.277	212.905	196.126	228.524	1513.682	9697.846	512.447	149.768	2051.305	6036.203	296.181	744.542	308.972	11453.674	1048.761	272.383	5605.243	269	0.753	1489.526	640.24
14402.737	14503.024	9066.467	13820.22	7436.524	18623.341	6362.731	14567.688	1251.49	452.652	433.856	512.31	363.025	517.866	347.734	11824.793	238.629	245.326	273.399	1006.168	231.058	488.318	146.532	1878.066	8449.15	325.732	562.8	307.985	6999.87	419.391	297.615	6452.202	138	0.944	1558.29	638.746
13542.812	13175.111	7617.295	14706.749	8087.844	17261.771	6361.041	15551.295	1875.852	540.411	445.91	1175.214	11733.881	712.907	380.719	9376.268	267.536	237.201	332.611	4043.455	40964.187	1931.526	155.627	1985.628	7907.676	307.098	886.204	271.116	281.196	4350.396	286.621	3859.549	100	1	535.62	637.38
13224.676	14760.029	8297.235	17301.543	6004.11	14077.273	5164.949	13056.177	1094.726	459.939	396.623	780.9	14255.614	689.746	308.889	9673.386	301.711	288.355	258.33	3756.168	39553.891	1108.764	171.202	1520.142	10656.527	416.862	862.325	273.881	133.406	5288.972	284.147	2830.038	176	0.839	705.165	641.04
20388.068	19595.244	12371.762	23175.38	16771.933	33352.861	12682.807	26785.561	828.798	437.6	397.328	333.84	412.82	673.009	251.904	7241.428	268.18	241.863	211.907	937.913	292.873	521.769	187.184	1878.855	6660.538	304.674	408.99	282.572	5812.719	521.344	257.281	6093.613	163	0.858	907.463	640.334
12847.416	11067.564	7555.531	12548.62	7436.501	17754.827	7445.783	17267.776	818.461	259.429	328.574	322.301	503.794	442.248	255.863	7378.959	274.596	217.415	188.835	963.959	4497.905	9667.664	147.047	1604.253	6351.708	261.611	812.649	214.12	11737.626	834.806	267.487	5075.298	209	0.903	979.428	640.366
10996.698	12090.903	7679.403	13060.833	7753.441	17489.884	6397.628	15186.219	1743.577	451.015	433.166	880.771	8795.958	910.586	347.799	10777.287	241.97	202.351	204.185	1474.315	46365.774	1388.029	129.421	1768.79	8973.616	499.928	817.512	291.57	119.12	3256.88	254.089	3362.481	200	0.883	1176.44	639.615
13648.056	13860.11	9820.011	14297.629	9615.923	20333.954	9711.228	20517.451	821.967	382.418	357.998	329.456	365.851	431.023	280.072	7708.303	197.879	176.413	176.903	310.047	256.945	4639.645	124.657	1971.153	6726.552	284.502	425.473	264.654	5506.476	320.968	252.449	8045.6	202	0.912	1249.327	640.985
15637.956	16466.413	10797.467	17782.013	10375.953	26058.486	10249.532	22399.057	1354.16	443.512	395.207	727.509	3239.85	594.243	301.779	9316.4	230.301	203.137	194.784	2103.398	17912.72	769.739	120.519	1868.515	6318.597	283.833	665.822	284.376	7576.489	1756.731	312.623	5662.16	204	0.889	1367.706	639.716
14016.422	14200.146	9102.458	16355.346	9351.708	18676.405	8627.678	20169.017	1363.585	616.098	568.197	552.469	524.754	533.552	355.293	10041.446	251.66	204.2	298.13	1776.816	455.822	711.251	154.689	2781.131	7396.69	279.906	765.422	287.389	9797.056	848.789	386.964	8189.554	157	0.911	578.436	639.984
15711.608	16567.76	11120.213	21571.838	9561.14	22137.03	9589.746	23112.972	1295.237	672.507	536.7	505.913	471.623	709.391	335.636	9912.572	370.463	287.732	209.884	1011.89	274.162	676.936	169.991	2533.752	15025.956	374.749	654.108	306.77	7530.809	719.281	344.803	7572.188	240	0.873	616.729	642.458
15248.368	15734.551	9355.518	18755.366	8179.526	21585.017	7358.419	17600.724	936.021	462.728	430.369	877.296	11008.482	771.149	302.678	8633.192	313.321	285.219	237.714	4200.553	30235.566	1409.635	168.225	1397.228	8562.961	365.102	817.438	298.45	138.213	3532.733	278.503	2790.146	123	0.925	863.931	639.573
9829.636	10435.859	7059.614	12127.086	7187.921	16878.435	7149.263	16704.591	786.092	339.192	336.817	391.012	568.193	421.713	263.011	7631.093	209.791	189.302	192.297	776.359	2736.24	384.424	167.316	1925.62	4829.848	332.969	569.181	249.332	5748.217	614.492	278.598	6206.585	272	0.845	1039.599	643.158
12519.839	12790.82	8036.224	13368.876	7333.987	16032.44	6186.772	14333.294	746.927	335.623	323.97	953.865	9519.607	666.047	297.506	9521.266	238.581	222.621	198.013	2821.171	32891.656	752.871	138.387	1213.266	6407.493	368.709	551.469	237.918	121.469	3509.69	306.811	2551.311	121	0.91	1065.426	640.202
16353.714	17116.501	11053.162	20068.969	10381.357	24508.856	9051.191	20760.708	1325.022	378.03	348.903	1001.362	8249.364	823.96	328.155	9565.1	249.388	210.244	256.054	2823.579	23148.637	682.052	128.357	1261.226	3923.629	334.938	606.672	264.19	2408.407	3145.268	315.049	2860.219	155	0.827	1091.177	640.19
12026.21	12207.693	6591.435	11508.488	5558.924	13134.056	5161.223	12639.549	1468.986	604.768	528.842	796.382	7911.54	543.657	389.209	12547.603	399.765	333.956	297.914	1332.172	47348.472	1277.293	200.468	2110.414	15620.67	396.923	1054.345	265.891	124.676	1890.968	291.802	3376.755	125	0.952	731.092	640.092
13408.977	11314.3	7799.424	13148.201	7630.8	17311.55	6663.26	15296.633	705.422	300.25	348.758	354.514	289.364	498.852	258.323	7390.011	206.83	203.08	194.777	929.045	449.989	5706.412	149.908	1684.535	5359.21	286.525	603.604	262.727	8753.615	601.299	288.395	5595.523	171	0.922	993.33	642.646
6307.469	6434.8	4425.658	6640.995	4608.234	10292.27	4401.769	9313.83	793.533	341.775	370.996	382.257	317.648	771.582	239.014	9788.314	159.754	145.338	215.672	644.468	285.301	424.302	125.104	1328.754	1410.146	265.476	383.959	259.869	6209.192	1797.566	556.129	5697.81	100	1	1310.62	639.62
17176.303	17610.953	11437.919	18912.436	10305.413	25689.95	8312.965	18067.418	1150.597	391.689	365.218	845.951	6057.964	677.499	290.232	9569.345	223.668	184.899	252.6	3066.907	22483	812.23	121.136	1320.122	5580.014	337.349	635.486	278.608	4563.468	2510.364	288.781	3344.974	104	0.944	1385.231	641.192
13247.532	13063.604	7206.968	13377.359	6311.672	15194.364	5332.144	13500.11	1841.467	533.536	445.353	980.701	8863.543	609.545	323.239	9287.725	390.196	268.974	262.773	2909.359	41224.933	2083.038	143.786	1662.439	23886.486	460.16	1039.629	273.116	134.232	3289.03	277.553	2862.505	143	0.893	520.073	642.094
18457.993	21372.936	13712.13	27466.502	12395.954	26701.572	11938.3	28377.113	1132.526	602.589	490.563	524.646	514.47	913.812	354.642	8802.409	332.467	273.441	201.574	1409.231	275.797	607.718	168.753	2864.498	13307.284	327.296	575.123	316.923	5906.749	579.692	338.919	9263.864	141	0.949	635.358	641.791
14767.349	14242.228	7850.747	14987.142	8234.679	17480.89	5705.542	13610.253	1200.624	488.697	417.804	794.249	14092.921	702.502	324.591	9469.314	325.272	294.486	253.536	3394.995	40290.807	1202.762	176.199	1535.687	11419.871	431.71	883.47	286.549	119.39	4287.96	284.496	2777.63	110	0.998	712.345	641.145
19759.144	19892.847	12504.321	24972.476	13369.43	28150.983	12432.777	27712.619	995.63	501.532	472.752	439.142	431.025	714.573	288.733	8000.535	329.95	288.693	209.938	530.729	396.557	3231.204	165.908	2168.195	12809.177	329.098	557.005	289.863	6862.367	544.187	269.819	6641.987	204	0.909	890.529	643.24
9870.257	13156.449	8836.322	15675.102	7996.195	20465.09	9008.608	21105.156	739.939	285.148	357.719	306.02	458.898	627.027	272.912	7814.174	261.262	222.517	218.981	608.444	2546.713	9107.305	154.365	2093.18	5826.949	245.457	851.501	254.567	7744.925	610.025	266.464	5784.334	147	0.908	970.997	642.5
24315.282	25058.354	18780.339	27435.339	18951.087	35985.448	19262.922	34620.892	1893.941	804.186	643.241	484.603	570.769	1308.263	374.302	9560.413	348.735	261.701	353.07	1811.128	320.556	59066.353	156.396	2796.61	8167.258	293.623	1089.584	294.363	12453.44	536.188	295.287	8492.07	340	0.842	1266.082	646.491
11681.671	12883.411	7680.691	12835.456	6136.18	16453.997	5242.952	12501.607	944.188	423.322	383.184	407.464	345.15	405.662	323.621	9936.815	242.747	207.668	183.24	596.063	204.203	308.704	142.179	1926.954	10384.711	334.064	399.231	312.081	3699.453	371.816	281.017	7466.716	139	0.94	1588.457	642.522
20940.266	20765.147	13383.639	24639.502	14494.161	30603.876	13235.456	30142.879	1764.353	719.989	592.761	615.052	757.08	1063.876	404.561	8975.774	458.054	339.649	230.084	984.396	1481.349	10270.149	166.834	3213.483	20277.337	339.128	942.585	280.907	8592.683	963.152	323.487	8367.238	282	0.815	563.635	644.259
16554.194	15810.84	8587.242	14485.566	7159.433	16042.949	5462.346	12372.756	1701.907	395.076	331.317	944.236	5601.287	687.21	272.607	8977.151	368.263	281.212	324.23	2524.426	37508.848	1003.982	159.336	1173.935	19002.012	335.596	672.157	271.339	2680.756	2187.335	275.978	2199.1	156	0.892	684.603	643.436
11834.275	12499.11	7977.435	13753.016	7552.862	12955.473	5012.044	11431.334	1185.284	342.644	336.735	901.384	10016.033	569.04	303.27	9271.892	196.012	192.715	188.162	3166.08	38774.663	908.025	122.765	1056.683	6087.515	382.323	583.84	285.218	117.273	3350.845	253.728	2117.765	110	0.985	1191.745	642.027
5410.808	6083.803	3927.546	7066.177	2810.845	7532.984	3061.782	7929.589	1150.963	513.301	467.625	691.698	3921.015	447.441	310.815	9820.729	243.082	206.191	265.85	993.284	30565.469	1326.464	150.6	1630.114	3349.017	308.676	863.862	289.091	112.702	1492.847	301.653	2628.868	153	0.921	499.735	644.356
11847.828	12538.728	7452.769	15916.988	6446.238	14723.217	5623.454	13890.196	901.385	462.49	440.689	816.424	8842.071	585.976	279.104	9198.378	318.449	300.693	233.334	3785.316	33223.948	1390.586	151.985	1445.854	9243.65	431.46	919.406	295.323	123.132	3543.374	269.497	2732.838	110	0.915	854.4	643.055
13076.139	14181.721	9248.135	15353.653	9129.348	22190.447	9434.374	20860.126	1530.945	389.504	356.188	769.778	3646.847	442.578	280.524	9319.574	188.661	163.224	282.674	2389.158	18649.204	621.169	122.907	1629.668	2610.564	292.028	483.151	265.534	7824.025	1748.037	303.068	4803.217	135	0.987	1377.241	643.537
12336.146	12961.956	8244.159	14163.52	7253.459	19862.719	7171.455	16401.766	862.125	346.617	348.166	892.279	6498.278	531.008	289.165	9822.828	189.39	186.094	269.255	2441.009	33476.694	943.146	162.897	1337.384	4258.468	286.421	426.812	317.056	3840.202	2228.928	274.656	2897.088	223	0.903	1447.913	644.558
16371.753	17076.149	10920.428	19578.267	9998.628	23637.506	8370.841	19257.824	1038.564	400.079	367.43	1008.969	9996.326	849.75	343.257	9589.849	261.293	205.942	207.462	3413.544	26137.175	813.816	129.268	1324.043	7103.883	355.647	578.418	263.429	441.014	3764.69	307.309	2959.47	125	0.98	1101.876	644.172
8660.751	9446.75	6262.946	10290.083	6549.151	15059.824	6843.925	15954.806	1012.018	388.33	371.303	466.208	758.995	435.667	318.22	8878.022	181.031	156.894	170.163	1307.174	3103.641	519.079	122.385	2040.121	3828.033	283.335	522.507	263.906	5715.811	827.112	251.871	6196.084	237	0.776	1207.247	650.732
13944.061	14470.16	9719.165	16479.061	9457.076	20206.9	8383.85	17979.856	717.018	306.945	299.196	289.094	340.241	349.626	248.887	8347.899	179.597	169.518	356.234	458.822	269.63	818.545	150.966	1361.046	3730.224	276.571	415.287	266.636	8024.979	309.993	304.798	5255.552	153	0.931	1228.859	644.683
11304.614	11717.573	7444.19	12245.629	6744.352	18547.094	6691.022	15058.565	1419.828	334.92	332.003	921.182	6308.389	538.769	290.883	10001.441	195.783	170.299	198.59	2597.991	35053.813	825.047	139.322	1320.117	4110.998	323.627	439.597	302.502	2381.078	2308.417	275.335	3074.152	214	0.785	1416.752	645.173
14797.281	15955.106	10591.439	16135.637	9610.108	23766.385	9461.949	21343.561	1042.642	429.106	411.975	403.924	366.662	514.568	301.548	9583.661	226.969	197.12	292.423	710.226	355.891	339.636	158.459	2148.024	5836.724	297.06	504.268	299.266	5927.58	416.214	291.753	7480.257	234	0.828	1501.376	646.423
17176.397	17070.352	10296.216	19893.281	10243.137	24859.379	8183.532	18974.379	1045.12	460.93	450.081	809.387	7393.316	899.145	286.981	8978.616	342.2	307.624	237.986	4020.084	28973.554	1145.57	156.024	1421.808	11364.172	402.926	910.763	302.858	390.236	2532.883	268.324	3002.427	330	0.773	864.188	647.724
13447.03	13605.094	8552.594	17705.686	9797.153	20821.52	8739.819	19246.367	799.475	410.498	340.04	336.327	317.017	475.636	226.659	7203.023	230.227	228.113	202.721	817.692	226.979	348.79	154.993	1642.064	5131.03	309.077	541.392	275.033	5950.371	535.932	260.889	5384.727	333	0.686	923.506	647.554
13176.856	12742.644	10587.655	15148.564	10326.446	20770.45	8368.295	17981.512	713.227	398.382	286.981	336.305	316.412	545.222	203.859	6966.09	236.668	234.671	188.063	897.633	232.616	315.413	134.794	1608.581	6544.857	321.065	600.321	272.579	7241.98	402.711	232.19	5253.078	162	0.927	937.08	646.784
13166.853	14732.187	9949.205	18065.041	9511.227	23323.329	9578.479	22036.022	658.017	312.739	368.533	334.994	292.918	585.695	259.107	7347.456	187.731	196.003	188.897	641.309	354.503	352.418	126.004	1732.984	4963.256	317.402	441.556	262.26	4370.753	653.01	365.469	5794.874	155	0.9	1009.771	645.81
12947.903	14179.086	9079.615	16348.392	8292.54	19131.393	6977.518	16240.426	815.294	325.207	303.988	909.647	8400.96	740.184	295.39	9486.06	238.817	218.613	183.751	3172.419	23768.179	697.363	129.689	1092.935	5665.934	352.872	493.688	255.491	189.63	3046.562	309.269	2410.378	226	0.908	1071.765	647.597
9581.757	10257.444	7120.164	11407.997	7219.616	16286.094	7516.403	16341.987	788.199	360.359	347.013	334.043	354.14	446.043	287.63	7527.38	181.574	167.747	163.49	378.383	304.081	1025.775	128.62	1877.326	5134.053	274.307	354.067	281.308	2746.24	348.678	284.311	8001.315	291	0.713	1243.696	652.761
10945.61	11573.084	7897.146	11431.489	7847.119	17371.159	8386.281	17709.544	702.766	424.712	364.808	341.959	404.513	376.178	260.265	7800.3	175.961	146.009	175.772	618.728	416.94	279.321	118.337	1948.096	2574.069	277.921	420.625	265.9	4138.743	399.804	298.746	7593.923	150	0.961	1356.42	645.767
18548.553	17332.642	10371.579	19352.393	11974.583	26034.347	8824.227	20998.314	1347.975	593.796	512.147	1233.608	12587.549	1046.93	423.431	9913.02	306.436	250.553	360.173	3887.49	37577.118	1607.959	168.859	2414.232	10213.059	338.451	914.456	268.623	157.672	5116.111	300.251	5015.515	234	0.835	538.192	650.94
14421.484	15899.46	9100.298	19427.235	6892.71	16753.514	6099.254	15057.587	1250.967	567.673	523.719	881.246	7654.739	628.652	340.039	12035.943	362.645	327.052	267.848	1876.603	38524.468	1194.394	182.081	1787.47	10703.875	392.461	1224.484	309.704	428.014	2977.935	281.161	3177.016	177	0.901	828.444	648.387
16676.062	16807.594	9780.066	18525.684	9704.084	19159.939	6629.223	15983.82	1324.733	548.4	526.419	788.386	10679.286	682.073	335.425	10940.064	379.877	321.642	328.885	1178.617	33626.57	959.279	184.78	1793.395	13131.538	373.578	1028.285	305.207	7261.072	3507.692	285.102	3186.068	115	0.94	836.352	646.317
12849.542	12049.963	7010.439	13528.067	8531.472	17191.148	5833.809	13403.717	1200.994	428.842	442.826	722.801	7895.713	592.11	272.854	9092.203	366.352	276.816	261.561	1596.058	31336.411	998.203	164.143	1324.802	15622.306	446.684	881.535	317.092	5570.743	2485.536	276.659	2531.075	114	0.99	842.605	646.395
10363.253	10246.038	6870.356	11288.241	6968.19	15298.133	6332.202	14495.805	908.183	320.605	320.541	610.565	2483.492	387.262	271.654	8311.153	210.905	195.665	214.94	1150.272	11723.607	523.289	174.823	1882.392	3635.405	322.167	550.048	253.89	4510.628	1276.817	274.23	5308.846	107	0.971	1049.154	646.313
14068.889	15362.341	9922.445	18349.976	8936.403	24205.551	8540.456	19553.995	1186.314	337.007	305.496	863.83	6927.593	605.009	310.006	9726.315	221.192	189.162	288.338	1816.664	22296.884	606.465	139.971	1171.553	2478.096	317.516	477.394	252.782	4899.596	2794.174	308.743	2562.871	121	0.989	1092.186	646.351
6652.009	7295.408	4976.989	7731.057	5370.431	13146.143	5622.517	12216.181	741.745	374.052	398.724	313.938	340.336	559.656	281.339	7854.322	178.742	151.79	187.207	393.86	290.744	353.188	117.653	1819.118	4552.474	271.626	313.154	274.836	3297.273	1106.719	475.35	7950.699	118	0.953	1324.051	646.754
14530.498	14571.89	9760.092	15370.739	9453.07	22481.937	10017.122	20538.074	806.616	421.291	398.412	310.253	386.327	424.437	259.746	8533.588	200.101	171.953	264.208	532.303	311.215	332.543	143.913	1729.813	4185.871	290.559	308.203	272.534	4595.403	437.784	421.077	6979.931	253	0.871	1346.18	650.342
11761.967	13927.702	8902.755	17039.157	8485.531	22626.483	8218.08	19385.628	1105.572	387.786	338.32	934.941	5868.975	513.174	313.254	9144.112	211.298	200.47	285.639	1697.89	26915.884	790.15	142.631	1269.283	3996.673	305.085	472.84	264.888	2394.686	2071.756	298.299	2709.682	135	0.949	1111.352	647.648
16912.979	17767.53	11789.574	19728.906	11113.383	27753.105	10343.316	22915.228	1461.389	404.211	375.104	562.461	2308.508	502.158	280.313	8849.799	219.738	170.612	249.928	1822.319	10091.926	571.374	118.528	1695.009	5152.956	313.477	629.366	283.794	8204.211	1473.769	288.128	5138.344	245	0.802	1388.178	649.01
13024.102	13526.112	8688.324	13504.86	8199.362	21680.54	8650.964	19888.457	850.45	392.87	404.214	480.866	361.483	424.847	289.117	8357.064	181.457	175.5	256.187	1201.077	546.732	374.295	151.148	1913.689	3198.331	293.95	652.633	299.5	7871.932	571.244	317.524	5871.061	154	0.961	1487.597	648.344
18570.608	18976.116	11553.208	24528.8	12619.86	27780.179	11494.822	26620.494	1167.078	572.947	530.28	535.492	504.255	715.655	346.946	8636.974	335.742	261.814	211.985	873.564	331.76	498.417	157.355	2785.899	11903.941	309.176	703.548	297.724	9008.207	540.466	553.708	8318.846	154	0.917	657.305	650
19223.796	20533.254	12557.772	26588.513	12678.829	28038.739	11216.012	26865.904	1302.509	576.635	520.365	628.62	528.412	659.536	345.141	9103.597	359.874	324.955	259.321	867.512	513.519	658.815	188.606	2846.584	15390.905	333.3	894.39	299.901	9394.229	703.845	298.649	7950.775	226	0.846	667.611	649.801
20095.386	20348.442	13028.663	24427.815	13719.381	29583.705	12900.609	28784.161	1085.279	482.856	458.883	373.602	402.847	804.446	274.575	7294.773	337.72	278.199	206.956	541.879	293.708	11346.07	162.409	2058.971	13512.403	323.291	662.044	291.745	5338.209	574.194	262.987	6240.423	221	0.862	897.016	651.124
13822.009	14536.222	9309.251	16454.91	8638.342	20884.468	7494.27	17468.644	926.646	334.126	309.588	946.13	6685.589	680.933	301.404	9259.946	229.86	235.483	191.467	3331.812	27696.052	1007.071	158.797	1331.149	5680.645	347.725	510.228	258.41	800.231	2898.945	302.352	3107.66	136	0.905	1060.654	648.206
5596.741	6019.184	4160.755	6147.677	4415.605	9411.086	4354.603	9457.079	755.108	380.349	351.877	361.404	334.058	600.102	266.82	8466.053	170.641	145.427	168.729	608.584	264.357	375.652	122.053	1553.479	3169.969	264.232	453.877	260.657	7519.519	1579.603	632.383	7063.904	104	0.974	1314.885	648.067
16287.787	16826.874	10953.017	17748.85	10189.268	25541.732	9617.939	21482.328	835.423	433.415	395.73	393.976	441.119	500.668	269.816	8231.361	215.585	184.655	218.319	1182.203	454.248	451.223	114.679	1955.41	5442.454	271.057	614.042	275.974	7173.195	464.2	313.292	6929.254	280	0.818	1369.832	652.282
14729.613	16142.731	10840.332	18167.386	10351.477	26276.169	11292.963	24395.656	1075.942	502.771	448.542	658.646	2587.312	552.163	298.988	10214.257	269.081	225.779	225.524	1370.992	18630.302	4172.945	139.692	2026.431	7971.051	301.164	545.885	290.456	8037.427	1366.844	256.31	5362.502	104	0.974	1469.529	648.327
14108.824	14478.646	7988.487	15463.91	6590.682	17017.357	5836.825	14720.394	1424.858	594.218	498.792	870.608	10973.044	621.894	348.228	10138.149	449.437	294.303	313.869	1098.76	53664.555	1935.626	153.245	1920.761	31226.658	485.612	1034.584	291.717	138.682	2940.14	313.712	3122.444	138	0.898	508.819	650.746
14382.698	14291.888	8006.238	16165.618	7304.079	17484.756	6168.326	15442.969	1432.746	557.089	456.153	1030.234	9512.141	755.666	324.149	9864.583	354.007	284.766	238.406	3406.563	47651.976	1969.279	147.182	1759.98	20111.629	451.109	1039.55	282.414	129.673	3398.477	290.491	3141.504	126	0.875	519.262	650.421
16357.356	15159.627	9319.455	16407.085	11834.211	25909.731	10322.207	22702.959	1149.702	578.236	469.669	511.412	515.716	852.451	345.813	8875.551	326.878	260.387	237.347	941.655	262.285	684.603	184.262	2674.707	10988.152	322.62	602.195	308.3	7459.308	461.468	291.452	8705.218	137	0.985	638.215	649.741
15022.765	15335.999	10491.993	17681.351	9877.529	22398.968	7338.849	16396.526	695.276	331.965	391.318	358.09	338.722	431.95	275.906	7216.765	227.246	206.342	217.008	664.018	362.944	448.942	149.679	1709.222	7579.71	307.307	466.175	278.074	7462.151	478.622	338.746	5805.101	112	0.973	1002.295	648.446
11708.574	12974.648	8077.812	14140.724	7714.119	18326.505	6511.381	15550.384	1431.817	419.258	395.729	716.442	7101.714	882.137	319.091	10666.247	243.138	206.972	193.999	1454.336	46784.627	1004.262	128.214	1577.159	10139.737	472.004	701.477	285.887	106.632	2576.106	246.617	2978.279	158	0.904	1173.943	650.361
15248.86	14055.259	8847.049	16359.202	11469.535	24415.161	9994.275	22652.664	1158.193	568.357	475.998	508.62	556.394	855.068	352.445	10708.548	242.124	212.581	212.776	1967.727	470.388	1042.214	156.89	2746.833	8050.374	354.201	961.443	263.004	10299.634	716.065	294.13	7882.633	175	0.89	575.786	650.911
11488.699	11419.182	7372.891	13036.284	8500.087	16603.748	7590.385	17577.989	1359.219	573.228	464.773	468.981	510.047	514.872	350.983	10399.548	220.071	178.658	185.276	3746.232	390.833	798.315	153.755	2783.717	3320.695	265.988	711.323	276.766	8493.426	684.096	291.094	8788.331	174	0.929	587.885	651.466
13718.563	14875.942	9618.954	20986.505	9461.125	20781.913	9599.916	22608.807	1299.638	601.087	527.568	482.186	511.076	611.266	354.194	9710.373	335.884	269.141	228.881	935.346	276.344	693.581	188.088	2914.123	11435.375	332.987	701.792	316.543	8401.357	657.427	696.076	8941.918	122	0.985	630.82	649.943
14168.266	15125.659	8726.484	17877.076	6945.01	19521.303	5984.914	14451.982	1311.377	479.757	423.936	768.051	11586.767	762.222	313.31	10591.594	382.774	336.578	261.888	2824.324	37700.257	1339.511	173.967	1488.138	22154.772	450.489	958.46	280.469	131.469	3338.572	297.739	2611.189	178	0.885	714.348	652.742
17404.834	18226.208	11577.357	23468.625	10936.054	24756.654	10105.963	23838.176	1067.138	480.301	473.361	450.716	2274.259	652.653	277.445	7821.543	343.147	282.448	205.613	781.813	12660.865	876.787	160.801	1951.832	12818.918	313.888	693.701	303.584	6040.828	1228.721	266.599	5546.394	248	0.892	880.339	652.44
13160.183	11900.196	7745.581	13060.54	10094.742	18705.025	6937.981	16989.455	835.642	281.318	289.87	328.575	294.713	351.152	189.317	6516.355	282.77	237.759	162.326	1059.176	222.862	321.343	160.059	1444.959	8714.004	287.633	512.537	263.047	9482.62	411.223	243.374	4846.457	159	0.919	959.173	652.003
16310.053	18401.367	13660.838	21298.799	14385.687	29646.912	15394.604	27827.287	1399.813	653.433	534.536	483.648	519.436	1258.827	368.875	9728.817	248.625	227.768	269.304	1588.799	306.417	52744.115	147.938	2693.094	4725.404	285.036	835.856	289.433	12901.226	1464.189	311.116	8068.209	201	0.936	1281.963	652.674
18218.138	19455.709	12892.41	21374.655	12198.383	31087.647	13093.93	28869.508	1014.319	443.458	424.363	448.904	544.296	710.122	295.371	8520.577	228.299	203.967	220.671	882.519	2607.949	1429.604	148.654	2151.513	6566.484	293.197	547.495	310.013	7473.125	637.577	263.003	6411.557	298	0.814	1472.544	654.248
17911.613	19084.814	12275.785	24650.61	11792.101	25595.828	11949.739	28165.047	1326.459	679.011	578.455	642.59	2163.941	834.705	413.957	9028.35	316.847	250.678	181.88	886.101	11079.181	2088.115	155.777	3350.764	10393.138	305.8	1034.685	281.184	5273.381	1188.426	313.263	8565.936	254	0.906	552.181	653.122
13260.343	12843.506	8175.139	14821.734	9484.314	19353.166	8144.442	18725.849	1074.618	531.534	435.3	410.098	500.948	584.411	331.42	8899.11	298.77	215.86	239.077	1563.324	574.914	467.599	160.256	2524.133	11441.271	273.286	564.144	281.323	5786.308	574.354	273.996	8222.929	217	0.917	602.482	654.495
12293.429	12822.273	9883.443	18197.706	8930.934	19800.823	6892.354	17497.523	1083.644	306.315	295.993	305.132	297.205	334.876	153.146	6501.656	232.248	240.161	187.521	848.89	205.517	302.38	151.97	1407.428	5611.871	294.387	517.081	265.454	2562.626	391.566	244.16	4993.732	130	0.966	952.715	652
15896.613	16324.135	10775.906	17133.098	9821.889	24522.513	9301.024	20363.988	1123.799	385.962	392.757	581.413	1738.359	475.658	281.019	9652.93	208.317	212.003	274.241	1423.595	14487.228	1876.113	146.951	1826.356	5419.336	290.382	653.712	306.267	12084.914	1071.368	253.609	4998.529	158	0.885	1460.576	651.525
18576.431	18293.938	10693.53	21878.015	10264.561	23703.527	7984.356	19860.933	1666.334	625.312	509.377	1401.703	12608.414	1005.817	381.208	10493.448	297.567	257.79	245.046	5489.728	38740.116	1862.973	166.647	2090.529	7960.399	381.126	1145.94	280.346	132.011	4912.551	279.327	3786.87	167	0.9	526.404	654.219
12907.598	15042.348	9622.725	20771.156	8222.621	17804.957	8187.286	19815.794	1115.923	545.233	518.877	459.366	471.378	569.17	322.547	9016.057	311.973	272.318	233.953	1038.441	285.936	480.551	150.138	2492.842	12349.774	305.196	589.665	299.753	8608.789	538.352	553.941	8524.722	202	0.872	650.936	654.381
13593.158	14103.493	9149.406	17874	9317.849	19563.703	8548.617	19099.923	809.328	411.068	399.632	327.012	306.067	467.325	229.01	7133.44	245.721	235.116	266.247	626.497	202.3	388.703	181.235	1688.996	5823.598	304.725	509.904	283.901	4507.168	412.367	322.002	5707.781	217	0.917	912.855	654.247
14214.45	14718.404	9267.339	16750.212	8508.888	20136.326	7314.274	16628.737	1020.784	410.092	355.518	1045.866	8250.495	705.451	350.214	10421.233	246.041	203.108	228.858	2904.591	26894.122	811.43	124.606	1347.749	5451.955	337.161	595.479	258.216	816.798	3048.597	302.134	2829.888	139	0.891	1105.406	652.687
14220.515	15250.415	10353.091	17676.98	9953.897	21037.653	8594.44	18298.401	832.226	340.151	351.026	321.499	382.229	362.084	279.031	8703.45	206.085	193.947	399.599	627.84	275.447	734.512	155.32	1486.913	7780.913	285.983	370.803	266.733	5469.96	391.438	330.044	6355.539	272	0.836	1226.982	655.287
20367.257	20058.904	12764.212	24708.138	14182.547	30281.41	12443.835	28329.605	1385.56	630.055	528.149	643.932	1840.869	757.925	386.537	9321.869	336.239	274.533	209.57	1401.042	7875.084	5122.32	157.649	2930.874	13523.546	311.9	953.72	273.364	8366.675	1439.835	306.673	7667.898	396	0.7	566.078	659.934
12149.258	12303.206	8324.576	14092.391	8335.933	17941.797	5518.69	12165.521	781.898	352.229	370.518	305.194	343.007	355.076	260.692	7492.906	227.359	201.354	337.586	529.408	294.363	555.741	131.574	1508.552	7082.77	307.361	314.852	276.943	4785.576	435.906	306.476	6211.418	99	0.99	1020.51	652.944
13083.065	13754.66	8615.38	14746.627	8079.663	18489.503	6434.868	15104.176	1357.467	462.431	423.401	841.783	6762.328	855.497	345.034	11069.222	246.678	209.984	202.129	1459.065	43851.107	1007.238	121.13	1754.469	9924.696	517.977	715.796	284.482	105.709	2702.094	272.24	3238.154	180	0.866	1165.261	655.556
15074.262	15975.761	10801.492	17272.628	10115.595	24116.497	7672.263	16653.937	875.688	402.008	386.216	336.759	366.202	798.059	269.037	8521.84	185.651	185.336	288.694	430.566	271.56	420.267	124.98	1671.714	4410.197	278.306	413.172	263.849	5131.479	537.219	357.6	6658.32	234	0.812	1330.286	657.406
10985	11910.566	7655.846	12988.407	7530.143	19644.101	7809.081	18035.431	868.03	375.152	363.972	457.123	1235.869	429.373	266.872	8542.235	207.248	170.57	180.791	1206.557	6696.24	443.987	133.783	1868.876	6085.856	307.826	485.242	294.369	7061.319	1118.65	253.844	5620.01	210	0.915	1409.929	654.414
14166.083	14913.718	9742.837	16392.063	9130.156	23609.202	9134.208	20698.973	884.067	391.387	384.832	642.977	2259.116	534.137	278.072	9383.019	222.372	198.055	188.733	1390.783	9531.364	651.257	136.099	1861.533	7287.059	314.879	544.108	316.131	7644.023	1302.619	261.291	5338.996	269	0.881	1427.768	656.002
17973.644	18781.584	12190.761	18434.313	10780.059	26640.723	10726.98	23545.141	967.068	423.227	418.909	383.855	362.218	465.246	292.756	8538.186	221.758	183.313	324.345	470.265	293.081	415.606	157.949	2161.313	4748.348	294.802	448.569	301.769	4790.656	425.615	272.839	7595.012	245	0.75	1492.704	656.863
8929.345	10351.251	6973.473	14414.794	6101.674	12842.485	7006.573	17187.575	1083.295	616.097	547.374	496.679	454.526	436.894	346.824	9428.852	242.101	202.333	180.495	926.989	259.338	305.878	181.227	2924.73	2769.982	287.183	628.449	300.827	7517.872	689.598	611.411	8859.02	107	1	624.023	653.453
17171.141	16739.293	10344.196	19836.04	11699.935	26804.131	10766.779	24010.883	1645.305	596.729	507.749	779.092	959.898	680.456	347.395	9806.478	436.213	322.253	221.538	1484.384	5871.6	3493.967	173.237	2706.908	17406.465	334.672	850.685	293.698	8644.854	1046.766	290.965	7174.815	184	0.906	675.897	655.707
10334.653	10367.077	6004.282	12188.766	5554.76	14339.817	5244.1	12271.001	1505.167	376.57	327.723	970.493	8398.965	559.339	281.651	9329.532	301.304	273.73	221.799	3199.488	29579.752	898.384	163.123	1191.04	10979.348	335.55	824.384	273.999	186.564	2794.269	300.224	2149.651	98	0.993	696.194	652.878
14290.369	14863.188	8654.128	18322.57	8598.681	19395.99	6741.353	16453.501	1555.595	559.625	524.649	916.713	8708.367	756.491	328.478	12063.296	379.214	320.253	253.993	1843.132	34618.895	1051.117	173.402	1886.253	11564.225	436.341	1206.312	310.234	203.619	3492.697	280.887	3234.584	225	0.893	835.896	658.078
9561.053	10715.581	7333.699	12909.237	7277.793	17595.852	7390.348	17092.326	712.73	344.378	403.296	377.867	307.468	564.33	267.672	7561.433	204.078	181.655	164.339	979.544	331.954	375.041	129.401	1713.237	4188.338	317.901	502.758	267.41	7854.949	568.933	371.308	5919.041	130	0.951	1006.285	654.469
24108.124	24991.965	18440.905	27377.726	18193.319	36498.476	17971.509	33267.849	1881.649	773.632	626.911	460.581	549.691	1481.436	379.147	9837.787	350.281	260.917	364.21	1518.423	315.33	64597.859	143.723	2698.192	7932.184	311.96	1155.446	310.566	14307.331	591.965	308.603	8234.252	290	0.826	1272.303	657.669
6626.269	7728.884	4948.061	8467.215	4586.827	12583.716	4635.629	10596.387	1004.599	403.905	403.935	427.946	336.775	361.819	331.332	10592.154	194.699	220.142	199.736	648.664	232.516	383.908	138.704	1755.843	2687.115	317.694	367.897	295.023	4956.855	370.124	360.03	6373.677	118	0.981	1573.195	654.322
10893.546	10941.995	9878.072	13746.9	7298.711	14816.071	6388.115	14218.123	759.522	383.165	282.547	273.476	298.579	425.123	180.19	6682.105	250.592	243.19	208.963	533.787	203.852	409.047	130.77	1482.044	5632.688	315.436	419.079	262.48	7399.079	307.358	247.057	5267.971	105	0.984	945.014	654.776
7643.68	8411.814	5780.193	9677.402	6052.728	13399.294	5466.111	12193.119	663.026	335.671	316.771	302.988	273.802	345.033	243.125	7804.108	204.711	184.569	260.117	529.849	296.499	383.254	154.564	1555.202	4143.939	314.645	379.003	253.238	4550.713	468.887	289.499	6532.199	174	0.792	1026.799	658.207
12168.104	13037.038	8603.201	13910.231	7790.34	21260.31	7579.547	17627.89	980.021	424.238	410.616	521.585	1127.936	479.55	266.081	9211.084	243.299	195.4	241.13	1181.461	4501.649	1082.862	155.228	1849.799	7757.47	298.327	643.046	329.338	9310.788	995.526	253.088	5595.63	231	0.847	1441.933	656.79
13090.719	13385.925	9350.632	14117.863	7813.346	19297.612	7862.35	17370.125	953.5	398.613	384.866	360.352	322.547	316.374	313.997	9348.006	206.004	209.013	436.875	397.663	235.385	307.551	151.693	1545.082	4730.655	309.625	379.788	285.958	3186.302	317.344	291.728	6305.73	197	0.97	1538.668	656.662
7957.717	8989.626	5938.064	9696.507	5474.652	13659.513	5440.959	12709.681	1107.135	439.031	411.522	553.005	358.677	409.833	342.59	10846.514	201.176	209.294	237.189	439.186	300.579	341.691	142.816	1891.154	3602.734	306.881	416.221	296.19	5769.987	349.44	296.726	7538.571	153	0.955	1549.997	656.343
10605.175	10757.125	7250.553	12092.544	6729.646	14619.083	5784.837	12875.174	571.581	287.493	336.465	290.671	282.425	363.715	242.604	7410.904	183.13	172.789	197.503	692.087	339.778	399.893	148.109	1392.209	3508.854	279.546	569.758	257.129	8393.866	438.773	307.088	5359.472	133	0.973	996.282	655.726
12368.654	12827.014	8061.422	13201.129	7387.725	15150.67	5310.359	12247.334	1218.347	497.981	425.441	890.064	8551.475	785.294	328.247	12331.6	238.244	208.954	206.433	1657.187	45827.909	988.659	117.554	1673.112	9319.113	467.153	711.991	283.72	118.455	3230.033	270.893	3153.419	158	0.778	1156.892	659.323
10989.441	11150.147	7668.258	11643.988	7567.656	15760.101	7480.048	15663.917	849.749	364.412	345.566	315.376	337.787	439.396	283.897	7660.51	157.937	164.367	133.207	359.161	263.652	2854.3	136.88	1885.211	3379.883	263.432	407.401	286.232	3281.684	321.434	310.7	8259.794	167	0.909	1256.147	658.68
8777.54	9444.766	6272.025	10353.415	6331.437	15671.97	6909.293	15034.071	760.917	449.648	394.629	335.863	381.996	343.301	255.112	8515.793	192.107	168.059	196.516	442.236	298.837	322.679	121.383	1733.57	3844.242	284.074	385.665	283.632	4653.29	360.322	363.349	7463.046	184	0.927	1357.228	657.679
13420.398	14029.276	9624.297	14612.121	9233.847	21302.511	8839.607	19343.122	927.62	457.966	419.003	409.231	415.665	424.387	288.2	8953.807	189.306	177.548	191.754	630.222	573.049	1963.175	142.049	2201.754	2632.194	285.118	602.811	327.329	8900.898	553.023	242.53	7033.53	228	0.823	1453.873	659.842
15231.091	13924.145	8197.872	15317.566	10333.158	23417.839	7692.727	17103.963	1382.759	383.811	387.481	756.963	5293.559	884.418	254.142	8472.889	285.441	251.696	292.807	2874.315	21685.33	850.735	142.005	1178.053	8176.939	371.986	651.072	295.608	184.654	2144.437	277.479	2375.572	158	0.951	867.082	658.994
17267.973	16480.639	10471.057	19858.861	13618.471	28770.869	11567.09	24676.082	841.822	419.58	394.049	321.142	381.482	605.469	243.512	6884.985	269.97	238.682	213.838	414.9	235.331	2481.23	165.306	1833.667	7332.942	301.695	472.801	293.937	4140.411	379.97	264.55	6042.757	267	0.802	902.066	661.919
14446.111	14654.45	9426.97	18944.855	10322.438	22541.668	9604.167	20973.426	839.972	391.299	332.554	304.457	314.844	570.413	214.791	7002.058	250.881	237.599	261.473	798.969	198.3	477.395	162.772	1631.25	5024.121	316.479	537.203	284.363	7050.62	482.223	260.982	5358.36	324	0.813	933.312	662.506
13327.426	12975.509	8969.055	18304.091	8523.59	19950.021	7885.559	17280.615	805.413	224.423	318.509	265.146	248.164	387.972	226.466	6725.568	240.992	235.379	215.521	871.117	363.324	377.168	163.087	1361.407	5369.941	248.162	523.78	232.542	5438.04	496.567	263.48	4961.356	137	0.963	974.953	657.405
8302.64	8762.673	6025.137	10131.321	6674.402	14897.02	6884.41	15442.247	681.943	354.509	318.435	312.442	312.685	319.674	269.181	7639.658	197.431	180.771	175.962	442.853	358.932	284.945	164.83	2070.978	1641.707	317.571	334.618	246.666	2512.136	584.243	286.198	6973.507	139	0.94	1045.097	657.953
13770.644	14838.59	9821.723	17440.042	9674.921	23174.935	9245.779	20988.642	899.908	357.789	337.728	400.215	709.555	558.593	274.989	7892.491	214.825	220.019	199.761	743.743	3492.073	483.287	162.355	1927.48	4984.262	313.392	493.493	248.565	5921.787	681.415	312.12	5748.979	264	0.777	1059.087	661.367
11183.518	12780.399	7924.018	14740.321	7480.307	18859.164	6594.041	15773.853	1082.847	374.891	355.091	612.187	4637.555	917.708	278.778	10386.426	230.748	192.239	191.905	1321.995	41070.993	900.775	120.354	1369.192	10954.346	494.832	664.118	282.064	92.529	1802.022	251.435	2618.943	114	0.99	1174.333	657.632
14272.473	14577.317	8915.284	14662.908	6926.293	18874.925	6060.821	14422.706	1038.392	428.797	406.254	438.949	359.918	469.826	316.286	10016.942	260.687	212.183	211.679	607.327	223.658	354.572	132.392	1787.691	11191.381	353.104	490.259	293.697	7464.325	421.45	294.341	5972.15	162	0.95	1588.469	657.877
15530.991	14315.439	8962.81	16189.071	11311.563	24873.069	10089.014	22977.651	1119.619	546.786	446.385	531.336	568.356	865.916	340.069	9211.366	230.942	206.213	160.924	1774.151	648.368	780.693	147.183	2618.331	7878.844	353.759	964.421	262.075	11099.797	796.682	276.697	7428.069	121	0.977	576.302	657.459
12760.297	12879.378	7819.057	15239.299	9171.716	19652.804	7870.265	17776.212	1018.494	455.301	363.372	428.648	457.484	483.067	301.598	9440.225	207.622	220.319	239.09	1174.079	262.057	469.989	160.171	2038.611	2506.225	298.376	501.629	292.525	12350.142	530.012	295.291	7285.032	109	0.976	636.05	657.995
16093.896	16041.304	9478.66	18914.528	9729.262	22536.273	7480.983	17417.684	1807.222	522.885	488.507	891.42	9439.75	812.848	312.446	10948.112	402.364	333.265	248.892	2540.291	32549.943	1121.647	166.402	1621.584	14128.633	461.513	1030.304	319.104	125.947	3444.417	276.952	2826.148	219	0.813	845.824	660.011
12631.744	13871.536	8644.33	15685.678	7924.804	18437.099	6382.345	14692.956	987.87	368.591	324.936	922.628	7192.579	667.359	310.648	9772.841	225.312	219.457	194.377	2082.425	25032.202	752.105	119.202	1167.23	6513.782	365.122	515.216	280.628	129.256	2671.117	272.407	2426.129	243	0.796	1117.208	661.13
10569.439	11909.047	7046.467	12406.843	5475.712	12028.644	3999.773	8907.172	1066.065	415.368	385.942	427.234	357.575	352.376	298.96	11070.629	236.097	211.1	217.547	1369.816	242.497	449.609	138.663	1548.263	9044.24	328.003	430.194	300.297	16325.76	633.014	254.089	5206.424	152	0.924	1598.875	659.875
10376.557	12932.619	8389.669	17772.522	6890.391	15252.055	7449.279	18230.179	1153.14	526.899	434.495	445.337	460.289	541.456	325.254	9856.405	228.93	229.356	248.583	849.505	282.301	376.722	173.739	2472.188	2245.697	292.743	784.948	302.608	8578.305	604.799	387.932	8596.543	117	0.985	629.474	658.56
15545.481	15948.481	9136.609	18312.005	8086.761	19556.465	7090.698	16803.837	1645.71	415.274	352.602	851.73	7140.813	688.991	286.265	9491.302	330.794	314.865	235.386	3953.282	31700.264	1082.749	169.633	1281.075	13094.483	374.769	838.322	275.584	197.9	2820.309	303.513	2449.576	126	0.948	695.571	660.619
16695.051	17556.147	11359.903	18534.259	10353.205	29177.846	11316.54	25246.181	803.482	358.344	360.584	343.172	323.664	394.654	278.057	8834.381	185.459	163.207	344.148	474.4	287.214	332.981	159.184	1703.826	3675.534	286.422	362.323	290.422	6411.737	400.598	282.063	6341.042	229	0.908	1498.36	661.889
20888.215	21528.073	12891.435	26994.198	11116.602	26880.957	9532.466	23105.794	1370.462	559.962	479.881	1130.7	10165.332	1002.326	394.485	9540.654	332.65	301.765	267.001	4628.687	29751.867	1786.842	162.284	1935.679	13590.341	400.103	991.71	283.609	129.614	4152.368	291.864	3653.117	151	0.918	533.036	661.712
14382.288	14048.842	7904.443	15296.938	7835.951	20718.011	6365.271	14762.214	1123.145	435.076	367.645	791.219	11109.158	787.507	299.895	9839.335	275.076	277.429	218.614	3061.052	33997.38	1173.156	165.614	1395.086	8864.98	379.43	906.792	265.725	148.979	4043.98	288.772	2465.671	127	0.893	702.571	660.98
18115.273	19302.199	12590.648	21681.295	11472.061	31954.86	12505.351	28670.543	1024.021	402.586	405.015	371.003	344.997	409.882	310.687	9597.793	229.967	211.211	441.66	471.91	213.828	464.948	211.801	1715.337	4738.603	318.267	453.362	277.767	6706.315	305.028	391.436	5147.248	182	0.948	1517.121	662.115
7209.136	7242.916	4828.722	6946.428	4374.279	10566.342	4107.172	9044.357	992.248	415.695	401.875	393.693	326.977	357.209	343.399	10419.913	194.895	194.337	173.008	746.776	195.835	363.03	139.358	1857.189	3844.57	310.44	347.909	282.714	3207.401	403.731	314.058	7393.596	114	0.99	1567.14	659.86
16901.608	18150.153	10649.153	22914.229	8907.193	20757.374	7130.774	18090.455	2454.231	638.088	507.355	1321.569	12245.428	875.939	371.321	12183.073	304.587	257.276	241.353	5511.943	45909.53	1815.01	158.604	2162.488	6525.289	376.443	1207.28	286.413	129.581	4691.973	285.14	3728.892	104	0.974	522.558	661.346
16798.598	17614.92	11263.215	22914.903	10749.839	24111.669	10363.777	23815.455	846.329	439.139	434.155	400.947	393.311	677.167	259.111	7084.767	314.036	288.475	188.335	708.495	436.325	399.154	155.774	1847.156	12594.406	335.955	547.309	300.547	5184.876	536.084	310.031	5930.471	298	0.771	887.748	667.876
14741.228	14758.457	6973.267	18729.455	10450.586	21582.459	8509.792	18473.378	772.963	372.631	252.067	295.205	314.159	527.183	179.985	6034.916	260.777	265.505	228.353	603.777	177.875	305.567	117.418	1413.243	7168.177	322.138	411.193	275.199	4246.058	321.05	296.425	5226.586	226	0.889	944.779	662.54
13998.167	12742.643	7918.026	14476.281	10678.884	20794.157	6846.296	15396.601	782.815	294.116	322.652	241.904	304.499	389.087	163.727	6066.367	269.051	221.545	241.878	361.03	188.182	266.691	136.351	1327.99	6404.404	289.596	478.94	263.531	5418.586	360.516	319.066	4544.241	100	0.967	953.23	661.07
9093.317	10411.566	7282.601	14139.63	5323.125	15190.463	6039.688	13385.858	724.29	213.212	303.159	256.969	216.537	382.829	210.35	6578.021	237.861	215.509	196.997	556.66	219.542	487.377	164.705	1358.756	6108.044	232.994	566.748	262.193	2985.654	346.185	242.665	5011.464	105	0.984	967.014	660.776
9543.471	10552.28	7226.804	12925.023	6996.465	13757.488	5782.092	13413.768	644.464	310.045	315.061	337.745	267.507	421.786	245.985	7706.929	196.106	173.635	256.431	576.646	302.666	347.154	147.124	1389.883	3590.298	316.687	465.243	258.922	7384.478	443.517	288.934	5771.564	183	0.901	1010.593	662.626
9460.713	10059.063	6426.987	11783.184	6210.958	14827.055	5624.287	12812.286	673.18	314.137	287.405	998.015	8184.428	631.633	327.73	9118.545	237.774	192.603	200.835	3029.033	23749.152	699.669	125.482	1070.129	5238.162	328.258	469.855	254.092	162.25	3146.14	284.36	2426.15	146	0.856	1099.89	662.76
16132.762	15899.028	10970.072	15746.974	9524.27	22562.102	7478.904	14913.423	902.775	390.106	360.568	303.799	345.157	652.652	258.086	7525.818	186.257	184.381	250.473	296.42	260.341	389.243	133.384	1352.58	5061.271	276.376	374.068	272.05	1475.407	716.256	308.654	5836.236	122	0.985	1324.016	661.402
16675.471	16798.985	11326.861	17789.326	9990.421	26439.606	10142.233	22867.996	978.358	359.209	374.487	353.784	325.75	501.48	288.588	9356.195	205.121	169.225	379.064	460.707	214.843	311.286	168.531	1664.939	3880.75	297.771	360.58	282.837	6478.034	370.118	387.682	5500.6	277	0.789	1507.132	667.352
16535.682	17785.161	11531.407	22962.533	10815.277	23395.139	10789.347	25267.759	1203.477	668.47	548.533	607.655	2473.743	727.435	398.119	9575.174	249.095	208.954	199.736	992.288	15768.177	19293.376	149.938	3122.244	4861.572	287.84	865.523	266.141	5386.661	1333.399	307.791	8362.994	133	0.973	554.635	662.011
17740.882	17336.093	11499.264	20772.123	12516.369	26683.76	11771.43	25615.265	1673.45	686.694	539.267	472.256	1529.806	755.57	382.194	10715.333	379.928	247.562	199.986	1282.292	7194.734	20722.65	169.682	2829.806	8495.093	309.665	536.773	271.487	10456.489	1225.548	279.235	7592.468	224	0.935	595.321	664.621
13577.983	13896.894	8418.968	17335.507	7799.899	18784.761	6635.988	15204.194	1627.626	389.551	409.35	686.886	7331.081	700.374	258.291	9094.203	311.415	282.999	210.99	2640.659	26976.045	872.313	150.045	1136.073	9698.129	409.916	716.09	305.478	120.811	2564.899	270.075	2118.886	360	0.742	859.406	667.372
10557.672	10876.389	7016.254	12322.338	6531.899	15223.297	5622.792	12648.736	1100.291	329.758	307.335	919.236	5895.204	653.879	303.347	8427.064	237.8	212.201	177.415	3090.892	27621.959	679.319	122.078	1071.753	5331.39	332.528	451.245	255.356	303.492	2404.34	284.07	2538.559	114	0.948	1089.105	662.947
10928.785	11481.503	7410.882	13004.916	6993.334	12178.22	4640.379	10302.664	694.979	345.504	330.955	932.954	7369.828	552.52	294.672	9508.859	183.163	176.98	187.486	3169.918	26896.807	725.552	108.035	1049.359	6260.426	373.101	514.423	281.085	114.352	2813.357	247.523	2213.011	116	0.965	1188.345	662.095
15339.002	17564.535	12384.293	21296.777	12784.54	30427.445	14746.19	29676.56	1138.916	533.33	457.995	400.594	450.82	1464.491	332.141	10404.488	215.562	215.348	267.526	1659.171	300.846	49780.132	125.734	2316.991	5722.16	289.113	867.334	296.488	15930.903	1112.288	428.862	7205.433	285	0.838	1289.314	667.125
21634.92	20008.519	12002.002	22452.069	13068.187	29857.521	9922.644	23145.738	1382.778	555.882	478.774	1108.297	9569.364	1057.98	398.09	10180.463	323.65	286.596	251.872	3940.592	33247.066	1545.72	164.194	2147.198	11661.268	333.059	913.613	269.642	196.689	4208.564	293.35	4440.381	197	0.935	541.099	666.261
13472.37	13949.725	9405.714	18658.262	9654.779	20827.668	9040.216	20395.903	1326.365	659.715	508.644	627.684	3332.192	791.234	363.038	11707.991	352.242	268.754	227.266	1580.078	16252.905	11352.291	163.657	2578.059	12514.499	316.643	770.143	280.859	7460.209	1908.358	264.326	6402.13	187	0.938	583.981	664.468
20114.671	20586.083	12848.237	25789.126	12647.089	30749.306	12016.109	27736.292	1714.854	636.342	546.108	730.691	587.595	724.675	349.501	9371.401	470.629	366.299	228.951	1582.613	1732.657	1649.801	169.945	2799.833	21087.638	357.952	843.805	302.716	8392.837	1044.171	293.558	7605.162	170	0.916	679.082	664.394
9204.023	8598.542	5432.716	11598.826	7903.852	15939.978	6469.621	13619.008	680.748	376.165	310.646	300.193	320.783	377.723	198.092	6648.381	206.193	216.842	315.478	764.776	178.178	272.215	160.633	1459.835	4453.337	305.195	366.335	283.477	3038.659	298.593	257.434	5490.122	107	0.958	921.332	664.463
8086.35	9235.986	6328.1	11024.423	5943.01	13814.27	5718.094	12972.173	596.037	247.64	328.688	302.222	261.234	301.185	232.229	7350.601	188.051	174.425	275.493	637.208	321.324	377.899	159.083	1199.896	3214.456	272.729	446.565	263.321	8088.471	459.53	387.519	5211.912	165	0.944	997.203	665.452
10384.65	10590.782	7226.461	11687.908	7141.957	18428.434	7212.642	15222.578	768.874	367.357	332.313	371.946	310.809	740.502	277.315	7932.618	163.637	158.691	169.853	377.896	248.708	997.087	112.77	1546.81	3668.816	268.975	432.701	263.09	3263.614	842.573	364.911	7425.27	143	0.978	1302.115	664.808
15584.356	15883.304	9070.909	19020.677	8394.463	19354.411	6586.7	16554.059	1188.961	567.203	470.829	853.717	8067.212	757.251	345.314	10524.65	314.108	266.903	267.478	3925.265	40460.766	1796.183	158.313	1952.767	12440.202	401.704	1070.894	282.885	129.168	3050.438	297.321	3358.975	137	0.902	515.485	665.814
10046.438	8743.112	5440.58	9538.867	8132.26	16495.008	6432.112	14205.88	1154.382	472.937	383.23	458.374	448.03	527.845	303.602	10304.243	236.877	210.594	389.661	1423.651	287.042	436.182	159.151	2262.76	4846.314	292.862	392.268	312.063	7627.81	547.952	312.757	8852.707	109	0.976	655.05	664.986
21826.324	21345.469	13452.827	24904.927	16205.397	33949.735	13807.015	30602.984	895.624	441.684	421.046	346.238	402.319	854.314	264.956	7042.227	329.309	285.481	210.413	473.498	288.591	406.542	167.714	1945.937	13235.194	314.941	449.108	292.855	3467.765	444.399	274.997	6102.867	149	0.955	895.265	666.151
16213.79	17156.36	9743.823	20373.697	8038.202	19237.108	6750.081	17567.491	1745.14	708.063	617.482	894.422	8160.431	802.73	399.075	11423.933	429.517	318.09	316.107	2633.828	43739.274	1979.079	166.233	2431	24378.382	618.863	1237.956	315.148	146.147	2353.771	302.288	4026.116	151	0.953	505.109	666.699
14033.119	15235.773	9018.849	20620.625	10393.929	20276.602	7389.506	17255.741	1951.804	406.435	343.361	786.37	3792.22	615.995	308.677	9499.65	283.49	296.411	241.174	3924.217	26003.242	976.463	167.968	1466.695	8797.102	374.242	725.272	285.547	4278.452	2242.146	300.026	3078.6	159	0.878	691.462	668.255
10313.05	10629.158	6835.485	12937.446	7753.116	16169.926	6927.614	15437.051	717.214	391.49	347.574	287.391	316.112	423.757	214.045	6751.344	262.677	240.586	211.588	330.227	171.666	304.819	163.064	1597.233	8145.549	295.798	356.625	292.048	2340.751	299.032	255.095	5787.574	170	0.857	914.371	667.1
11238.317	11441.475	7606.241	13322.977	7497.809	17680.445	7356.408	16478.959	687.933	350.908	352.999	306.173	323.918	367.464	257.771	7511.734	218.278	194.196	202.143	533.495	338.305	326.313	158.767	1696.487	4855.801	302.398	316.128	254.016	3072.969	447.6	314.415	6647.105	189	0.952	1048.352	667.362
11173.206	12147.38	7613.013	14155.191	7253.66	15699.499	5634.682	12566.585	759.487	355.454	315.887	616.042	4948.312	541.81	267.719	8352.293	193.149	167.126	180.146	2492.709	27538.947	723.027	112.694	943.949	5363.759	449.853	560.431	277.061	111.3	1743.508	253.597	1936.896	167	0.879	1176.32	666.746
23341.241	24120.222	16981.59	27248.458	16330.528	36356.849	16044.937	31851.471	1516.299	590.123	495.148	402.662	480.36	1548.674	332.319	10502.516	268.752	251.05	339.828	1735.093	301.535	57551.936	126.631	2301.017	8708.399	312.938	1212.565	303.923	20098.507	907.964	285.251	7071.822	405	0.73	1281.927	673.495
11014.899	11782.775	7840.423	12292.893	7403.48	18929.06	7538.426	16778.087	865.711	373.643	373.389	345.26	329.823	413.953	262.212	8360.104	182.433	166.779	238.644	479.729	486.111	298.334	130.904	1829.844	3258.396	283.647	403.959	321.911	4347.514	311.043	281.236	7133.517	267	0.836	1465.908	668.552
9679.59	11011.927	6597.119	12713.155	5554.38	16074.591	5301.338	13215.517	1081.349	410.466	390.596	413.822	341.267	382.961	308.466	11922.566	229.275	210.938	237.223	621.789	231.244	493.109	136.722	1678.544	7693.75	363.201	472.019	284.5	9133.952	392.553	465.201	5387.403	148	0.948	1582.601	667.182
10041.032	10455.103	6777.268	13572.911	6903.919	13664.355	6128.487	13968.834	1249.952	576.167	464.753	598.968	468.534	581.507	312.243	10954.983	288.718	252.006	356.162	1586.412	301.808	533.329	155.779	2382.049	9174.438	343.233	1092.846	327.748	17198.138	629.94	278.454	9607.811	130	0.94	649.215	667.646
10659.929	10485.07	9907.844	12924.549	6668.033	12836.294	7640.81	15874.437	702.422	284.913	331.292	286.655	275.348	308.405	175.585	6725.623	200.376	192.337	224.502	476.39	151.592	328.171	154.811	1432.162	3405.097	297.776	498.07	278.955	5276.563	345.542	295.206	5190.784	230	0.861	956.03	671.087
13303.556	11206.165	9282.775	15751.956	6186.2	18634.865	7379.977	16471.177	778.976	216.716	308.755	265.832	232.364	408.085	203.105	5991.195	234.912	198.682	222.936	464.774	217.081	352.222	166.275	1317.456	4995.639	263.188	430.853	265.849	4758.322	361.836	274.489	4996.775	218	0.902	966.784	668.381
10055.95	10778.465	7599.077	12440.065	7669.233	16014.598	7048.955	15200.237	1411.065	437.517	380.47	479.608	1192.965	483.182	288.32	8505.759	231.229	231.811	196.282	889.424	4990.015	3494.686	146.082	1847.466	5454.575	303.574	544.573	239.455	6001.69	883.195	294.334	5687.427	189	0.897	1073.177	667.489
11280.476	12397.327	7900.859	14261.716	7549.357	17787.295	6604.649	14927.322	853.632	359.985	333.831	824.796	5869.921	779.374	304.932	9503.363	184.301	168.884	187.984	3052.472	22404.059	9728.091	116.138	1291.328	4555.965	357.636	571.37	274.946	2083.046	2748.953	269.663	3257.526	293	0.794	1190.002	670.954
7516.616	8226.382	5498.494	9469.252	5564.213	14370.906	6318.79	13835.836	660.103	342.608	316.99	303.398	292.603	527.126	253.272	7755.474	143.056	152.129	153.894	327.286	257.61	496.677	112.291	1443.634	3437.936	270.171	350.307	259.603	4023.144	993.073	485.389	6783.08	142	0.971	1311.106	667.648
14312.525	14889.43	9723.326	16372.295	9052.349	23304.867	8371.095	18543.206	968.124	415.159	369.939	357.529	438.422	504.111	254.1	8674.069	210.046	182.535	222.825	5184.351	303.874	406.541	112.773	1689.905	6006.99	306.856	339.666	287.052	5013.035	340.907	290.602	6834.179	199	0.936	1383.43	668.892
13414.061	12427.459	8364.65	13596.681	7485.759	15838.974	6041.032	12978.031	734.337	241.596	293.13	258.461	273.458	333.382	227.12	6589.338	209.109	206.233	256.72	583.773	332.75	408.177	147.5	1209.477	6058.214	267.596	468.569	251.659	6473.193	376.438	274.104	5504.991	109	0.976	989.206	667.252
13488.554	14622.838	9736.733	16585.883	9569.08	21481.024	8989.833	19594.817	800.77	364.592	339.675	319.774	390.152	453.101	277.582	8326.83	184.406	167.184	249.431	540.303	329.168	489.472	126.22	1799.568	5805.702	285.964	364.325	270.216	8740.582	872.201	265.984	7246.16	225	0.923	1215.62	672.144
9691.117	10470.383	6977.239	11214.205	6988.071	16485.37	6775.217	14616.987	695.701	347.603	318.914	305.989	354.856	393.666	284.15	6749.487	151.674	150.184	188.955	300.165	245.941	364.988	134.58	1554.533	2810.625	284.106	298.916	265.038	2649.183	916.565	251.483	6886.437	135	0.987	1230.722	669.019
13427.432	13429.174	9012.347	13363.879	7943.597	18970.562	7306.252	16282.909	686.902	333.505	353.538	332.997	297.24	349.472	274.075	8890.54	159.131	154.405	339.492	393.277	245.59	656.949	159.57	1732.692	2173.576	279.33	325.185	287.312	2839.314	439.131	265.636	6376.583	121	0.989	1487.855	667.599
12380.973	13328.151	9075.041	15354.085	8204.434	18855.76	7402.909	16440.814	696.004	302.593	297.369	320.768	266.215	323.876	236.265	8218.448	206.899	198.523	413.429	647.455	265.083	378.056	160.68	1265.119	4575.076	304.707	317.244	256.118	4922.895	385.759	278.796	5575.447	360	0.731	1028.036	671.464
10756.162	11173.89	7068.848	12956.304	6666.581	16520.874	6226.505	14245.02	1347.831	337.987	298.879	1164.085	7591.053	719.068	329.041	8827.217	232.473	206.276	188.646	2972.406	20899.359	1433.602	122.482	1189.627	5639.987	337.242	475.131	260.769	248.215	2851.38	282.451	2789.378	124	0.972	1106.645	668.984
10775.229	10571.89	6664.493	10816.293	6077.497	12744.382	4483.327	9661.186	1296.446	416.997	353.968	698.827	7974.673	577.289	312.176	9735.73	189.086	177.85	169.402	1603.352	33204.454	742.944	116.837	1187.802	3257.483	396.653	549.359	274.917	125.061	2683.239	268.283	2292.403	112	0.932	1148.143	669.411
8637.305	9955.4	6159.736	11428.89	5889.803	13676.377	4986.712	11918.324	1042.138	398.142	345.384	820.511	9400.614	638.896	317.945	11031.36	170.723	171.241	172.043	2288.505	42163.792	800.356	120.703	1416.458	2047.307	379.63	608.422	256.372	151.507	3288.831	264.801	2693.059	156	0.883	1155.026	669.891
4572.827	4975.208	3315.544	5309.862	3372.198	7697.185	3384.421	7236.335	731.946	332.086	350.393	306.963	313.64	329.852	216.158	8316.143	157.978	155.596	170.971	557.722	263.495	285.719	101.823	1083.233	2697.798	273.771	381.799	256.396	5754.002	377.855	320.773	4270.166	104	0.974	1364.442	669.067
8294.26	9145.248	6126.823	9793.989	6185.486	14774.497	6247.383	14415.737	801.17	422.889	374.274	349.452	379.475	350.101	271.057	8017.844	195.191	171.919	179.481	461.808	311.921	295.496	137.077	2171.214	4210.057	303.339	301.115	315.575	3899.096	365.323	270.283	8222.516	160	0.963	1424.781	670.081
10969.607	12082.205	6886.145	15808.416	5817.721	15232.828	5258.554	13137.229	1231.523	450.117	400.716	910.172	7936.874	550.746	305.141	10739.695	307.654	303.149	228.154	1502.46	42607.747	1215.754	169.152	1592.763	12577.372	468.813	1009.842	272.911	136.798	2714.959	276.319	2744.025	152	0.924	725.862	670.441
12065.023	12915.273	8159.746	18676.197	8000.997	16557.596	7164.857	16072.806	787.38	387.535	346.498	336.418	297.617	386.267	193.947	7445.898	245.105	262.885	328.954	1936.505	165.93	346.284	166.82	1508.587	6280.955	328.466	467.49	288.459	4549.511	395.754	294.989	5497.947	228	0.813	924.645	675.044
15024.954	16265.494	10859.981	19498.537	10835.723	26191.19	10598.733	23700.718	906.336	421.035	382.5	590.743	1562.581	581.177	314.352	8217.872	235.721	217.107	171.855	2107.688	7868.455	1763.302	134.283	2118.472	5604.933	299.93	470.619	261.538	4391.921	1081.802	277.252	6165.248	418	0.773	1091.725	674.462
5351.724	5713.693	4077.361	6039.331	4393.745	8865.387	4147.151	8752.048	909.172	355.84	304.757	370.274	315.502	475.978	280.85	7704.995	158.659	179.27	184.846	643.564	236.381	705.88	127.902	1634.917	5157.156	278.346	394.672	302.834	1851.145	1370.62	279.829	7532.716	98	0.993	1251.663	670.163
12662.367	12438.42	7992.978	12376.009	6481.28	16655.104	5338.943	11988.74	1188.447	432.559	475.979	524.009	354.81	404.415	309.133	12267.351	215.219	238.693	205.891	784.579	259.291	472.101	132.445	1903.477	6304.109	364.34	549.105	281.756	14257.221	501.297	652.458	5648.039	113	0.981	1575.845	669.845
19197.197	19115.796	11657.608	22965.577	11860.747	26181.273	9585.797	22518.485	1672.992	542.352	467.734	1050.327	9858.14	886.383	400.258	10225.562	321.642	291.066	335.57	4033.051	34957.534	1460.233	161.187	2098.338	10495.857	329.527	879.018	270.616	2597.147	4251.751	302.527	4238.523	223	0.895	549.886	673.558
22331.535	22477.318	13905.448	28141.216	13679.306	30745.198	11494.682	27105.385	1754.717	573.597	487.386	1068.325	10084.588	1028.288	420.113	11063.231	327.933	318.407	262.472	4032.897	29145.072	1396.6	166.249	2322.992	11610.107	363.789	984.259	260.471	2549.758	4709.959	299.395	4750.228	239	0.905	561.697	674.337
16840.867	17017.216	10466.913	21149.931	11035.189	23769.855	8931.769	20708.408	1443.627	501.682	417.929	959.444	9608.547	900.631	376.37	11929.955	287.227	270.113	237.761	4158.456	32803.258	2586.424	166.107	1930.474	9582.327	349.878	980.126	267.536	788.785	4115.777	272.328	3663.619	272	0.809	573.312	674.092
20651.255	22210.284	13256.895	27364.278	12922.753	29466.828	11178.293	26073.33	1414.157	524.922	448.615	633.116	576.621	715.93	322.937	9348.445	349.66	354.423	239.763	1879.003	1222.511	735.071	180.085	2355.85	14694.541	364.764	954.38	295.424	10927.369	902.153	317.26	6643.587	234	0.851	685.397	674.235
8959.051	9687.82	6902.977	10488.274	6612.056	15331.221	6624.576	13873.566	583.38	349.34	308.608	263.238	322.085	348.776	232.134	7218.082	132.377	148.92	211.375	317.19	251.26	342.586	116.038	1235.913	990.406	269.361	280.57	257.086	4132.438	1097.491	356.748	5911.633	165	0.968	1322.458	671.906
12151.881	11465.15	7530.5	11486.561	6792.889	15711.4	5773.807	12594.935	860.536	409.509	410.023	349.418	393.162	366.903	254.012	9302.16	224.468	184.102	225.891	4149.481	295.677	347.084	108.649	1472.462	7836.253	303.208	334.858	271.56	8625.477	617.043	738.941	5559.697	102	0.987	1374.843	670.598
22379.06	22179.689	13052.552	26208.401	12095.845	29299.233	12170.544	23849.426	1549.01	558.617	471.703	1085.518	11069.691	1012.901	448.689	5684.769	358.458	310.803	269.475	4719.212	32481.514	1626.445	177.472	1810.735	14988.32	378.763	1022.474	256.476	131.295	4260.343	309.787	3497.897	131	0.921	534.447	672.248
14289.415	14312.79	8964.511	17856.477	9367.04	20308.466	8019.054	18456.622	1857.423	517.129	428.73	1107.134	10045.795	823.208	372.739	13307.503	282.106	250.92	231.846	3748.737	34828.346	3401.031	177.947	2000.102	7368.585	333.958	1025.502	262.143	1292.653	4202.126	284.104	3881.881	182	0.896	585.022	675.269
14072.184	13706.019	7639.326	15221.759	7370.791	21038.707	6519.047	14813.793	1643.071	371.756	326.473	611.809	8907.687	768.909	284.791	9030.72	307.071	294.202	222.765	2871.25	29492.45	928.844	163.563	1210.616	12154.272	388.581	664.029	271.376	169.003	3451.423	281.705	2267.827	109	0.907	711.839	671.564
7327.136	7795.457	5332.207	9132.644	5010.744	10911.309	4525.296	10252.13	660.265	271.751	294.163	307.246	239.657	279.705	245.8	9456.262	200.221	171.668	305.543	598.867	283.505	382.342	148.744	1178.498	3779.437	292.314	412.477	248.234	8280.219	435.634	323.508	5620.407	149	0.897	1008.829	673.48
13017.949	14383.512	9128.344	16711.697	8099.425	19777.951	6966.023	16068.226	918.165	353.962	307.864	799.107	6092.287	682.561	315.652	8760.56	219.804	228.109	194.816	2428.678	22127.812	631.761	112.824	1119.314	7337.842	374.427	473.799	278.107	155.702	2382.994	277.499	2384.214	116	0.909	1120.276	671.707
15058.044	14430.378	8808.041	16658.515	10771.955	24560.699	9036.085	20254.319	1249.937	494.5	441.964	484.317	524.538	1742.53	313.883	11079.418	269.845	263.492	344.936	1328.825	334.072	820.955	157.465	2232.127	8329.583	466.98	1333.799	296.204	24518.913	878.302	346.194	7445.934	278	0.778	662.41	679.597
16601.793	16771.123	9664.579	20434.682	9062.381	25162.232	8430.118	19648.033	1253.965	372.232	315.101	706.876	6716.22	732.441	288.039	8404.79	276.161	320.502	214.865	3315.632	26329.203	1138.549	168.269	1192.528	10351.42	370.784	640.733	295.087	370.033	2551.293	296.092	2384.792	113	0.912	699.155	673.42
11544.959	11934.082	7912.248	13876.552	7679.077	18581.355	7316.946	16173.898	692.243	349.622	375.193	322.443	296.255	389.946	261.865	7634.999	190.411	190.809	227.467	776.954	296.244	354.624	166.907	1531.661	5195.208	282.936	392.444	244.42	5827.255	487.411	328.905	5744.961	222	0.866	1057.09	676.928
8757.458	9446.183	6378.819	10335.268	6453.057	16709.139	6624.97	14441.822	763.591	361.38	324.346	360.091	390.516	503.48	278.782	7683	154.409	161.246	179.443	405.145	246.01	433.462	132.004	1687.767	3571.636	286.85	393.761	271.121	3338.221	806.188	294.589	7261.552	206	0.871	1237.607	675.612
4895.644	5683.246	4003.643	6357.181	4487.075	9632.324	4886.533	10904.065	712.457	364.411	342.932	352.1	315.887	313.509	273.834	7400.565	138.699	153.921	126.649	588.669	301.433	766.02	115.579	1693.178	1225.729	269.129	330.298	296.051	5149.197	828.702	955.907	7142.88	119	0.961	1259.013	673.861
17997.901	18941.811	10771.408	20442.653	8064.095	20407.204	7536.398	18622.494	1679.926	685.337	598.867	862.471	6033.596	780.631	403.426	11439	480.413	347.52	339.426	1787.65	47647.715	2005.014	172.834	2325.909	32601.671	746.758	1253.534	294.512	147.501	1838.609	292.692	3839.307	107	0.971	504.107	673.491
10618.243	10694.687	6745.604	12628.593	7098.551	16416.142	7202.64	17009.548	1038.003	501.27	443.588	598.157	5005.656	577.122	341.701	9505.641	279.438	209.436	179.594	1177.43	20705.378	2239.449	171.667	2455.592	9192.89	309.635	598.583	273.965	4811.893	1817.064	286.749	7020.264	138	0.954	605.964	674.072
11800.067	12873.01	8162.808	16350.803	7852.017	16958.404	6636.524	15770.105	1166.237	412.326	430.25	692.678	6332.546	710.377	273.154	8588.714	257.342	243.552	177.967	1890.63	32016.922	703.379	154.908	1411.32	5840.288	382.747	749.185	286.619	396.813	2202.883	261.047	3524.661	116	0.936	872.647	675.017
17131.279	17550.378	10002.21	23392.371	12397.387	24801.089	9966.781	21706.024	907.001	417.523	316.746	328.611	355.176	517.9	219.319	7295.754	273.474	302.195	248.114	1081.248	185.474	590.951	177.29	1599.637	8281.737	317.453	460.166	302.016	8313.382	528.022	256.94	5223.034	143	0.952	934.332	674.78
12917.127	11716.442	7949.283	13802.721	11030.085	20373.645	7880.731	16013.88	906.123	378.598	262.057	305.708	354.407	471.343	191.793	7490.572	206.571	239.297	268.362	774.018	191.405	725.384	146.856	1453.149	2601.254	315.584	338.186	294.831	9626.751	542.485	253.437	5213.898	233	0.815	943.676	678.916
9968.413	10810.242	6826.407	12226.266	6550.319	15451.8	5657.65	12771.965	1155.32	389.995	324.051	889.557	7526.455	627.418	310.351	9552.008	169.507	162.157	193.179	3038.652	27922.48	686.154	121.511	1264.012	2484.852	361.45	691.265	278.069	3207.344	3183.182	281.915	2839.317	257	0.844	1174.375	677.706
12270.742	12902.531	7990.19	15987.566	5878.871	12515.585	5385.624	12498.94	1163.707	503.122	416.26	520.325	366.999	375.757	279.203	12733.519	272.314	317.382	638.542	1162.44	259.861	792.285	199.551	1828.216	11681.929	292.294	673.51	299.986	14713.783	655.554	336.925	6645.05	117	0.985	646.953	674.927
8326.873	9305.011	6078.154	10699.864	6126.157	15867.047	6527.389	14730.675	633.69	376.648	339.979	322.978	365.434	451.122	245.287	7912.318	175.825	170.329	152.522	440.317	226.549	314.323	111.2	1710.519	5262.049	284.541	320.083	265.42	2239.635	313.603	326.057	6863.344	326	0.682	1361.113	680.515
8879.746	9555.267	6270.53	10159.331	5944.215	14682.823	5836.009	13507.287	805.245	403.582	394.568	397.726	321.249	440.996	292.189	8409.879	181.965	160.405	134.216	424.071	197.747	326.43	144.506	1800.82	2837.632	307.617	372.372	284.03	2293.138	339.064	389.536	6706.854	165	0.958	1515.918	677.179
5598.973	6591.261	4612.282	6987.675	4760.071	10883.713	4880.503	10810.216	877.375	429.6	416.55	417.77	336.592	365.137	307.621	8637.793	186.536	165.028	140.769	601.641	197.549	289.143	141.739	2122.431	3209.394	311.453	316.419	279.837	1247.692	370.683	300.994	7713.235	121	0.965	1526.707	676.409
11478.585	12158.48	7053.572	13964.327	6036.535	13325.805	4264.779	9778.443	1680.224	620.846	585.177	753.285	5788.442	586.57	376.83	9775.68	401.403	319.994	282.879	1177.457	24729.398	2385.665	172.322	1491.877	27882.517	452.137	878.144	331.904	139.197	2009.097	270.676	2135.68	255	0.726	412.763	683.367
10278.035	10431.858	5957.893	11310.064	5619.98	12978.445	4655.201	11788.796	1223.048	546.608	495.977	715.047	4876.249	655.848	335.736	11166.328	374.745	286.148	232.639	874.653	31517.89	1027.864	174.674	1884.04	13142.585	568.068	931.233	285.203	855.855	1725.549	267.436	2946.034	157	0.945	811.494	679.494
12573.347	13341.314	8296.07	17081.981	7336.972	17724.672	6693.689	14999.798	917.576	374.653	392.468	582.095	7688.778	678.782	262.975	8800.875	248.906	242.803	189.957	2319.407	27791.396	747.05	159.752	1068.422	5867.539	405.902	571.197	311.066	134.853	2804.114	256.209	2065.815	98	0.993	866.837	676.122
8472.426	8422.337	5337.369	10362.223	7073.097	13668.672	5681.41	12336.997	669.674	359.755	332.842	291.049	328.38	445.969	209.615	6923.48	248.019	247.452	170.138	902.108	174.604	293.425	163.745	1478.741	9466.158	290.787	453.672	307.056	4232.408	345.807	280.779	5786.249	114	0.99	914.149	677.368
12531.612	13389.919	8880.011	15030.477	8450.104	21468.818	8984.117	19921.006	776.031	378.889	333.116	315.997	387.419	615.301	264.448	8325.211	165.101	161.889	185.699	444.993	281.777	316.759	122.515	1788.216	2850.502	293.925	309.513	284.592	5427.233	321.635	298.127	7138.458	203	0.866	1411.978	677.007
9591.153	9519.852	5108.626	9003.676	4665.619	11850.121	3941.264	9125.507	1925.345	621.07	576.817	666.323	3962.868	601.157	424.152	9431.605	357.025	261.693	277.009	782.797	19694.614	2105.341	163.912	1539.217	21258.736	383.698	664.715	308.207	115.563	1245.681	320.581	2054.842	248	0.828	321.379	681.282
14804.885	14337.875	8596.045	16912.976	9552.069	20596.882	7467.179	17106.686	1204.016	435.596	375.643	1105.04	11097.216	791.333	352.969	12974.167	272.438	255.88	274.585	4177.276	34752.367	1393.122	174.996	1715.096	8528.394	349.762	873.634	254.823	486.12	4345.993	284.582	3148.523	192	0.874	591.812	680.37
12012.379	12797.397	7761.82	16804.384	7693.523	19299.754	7283.941	17022.429	1270.999	410.923	357.334	651.693	1105.111	550.287	291.531	8766.138	244.575	246.272	163.003	2030.156	7136.973	556.627	152.849	1856.198	7733.934	333.348	744.19	284.58	7708.641	1121.582	352.157	5147.134	253	0.739	694.903	684.927
11195.808	12002.323	8020.73	14334.424	7695.617	19133.912	7538.04	16919.441	741.789	360.884	328.518	320.912	303.462	380.841	255.597	7987.443	209.216	201.759	265.324	831.374	306.473	434.305	166.722	1414.877	8202.495	285.693	391.296	252.426	6557.232	447.632	317.205	5605.138	239	0.862	1067.571	682.115
16291.318	16848.734	10042.722	20668.941	9606.705	22232.38	10507.473	19425.44	2318.745	539.04	451.033	1047.476	12657.516	898.485	463.531	6285.019	295.737	282.236	244.35	4258.075	39561.006	1386.251	174.783	1789.65	9518.163	374.495	1008.974	262.909	135.068	4339.943	308.189	3317.297	101	0.964	541.262	678.946
5714.384	9644.868	6602.276	8689.214	6092.329	12481.966	4877.442	10082.908	815.255	228.683	296.392	213.875	230.491	304.703	213.687	6864.093	151.074	200.772	179.774	373.181	319.726	342.558	144.147	1248.459	957.885	262.858	345.671	213.392	3923.985	323.3	293.392	5614.544	100	0.981	974.52	678.58
8941.707	8970.596	5994.373	9999.29	5906.851	13336.574	5445.805	12254.763	847.755	374.163	360.093	320.531	313.304	296.464	267.339	7043.686	207.513	202.358	241.588	499.002	358.818	442.728	160.891	1454.726	5401.558	282.125	400.508	258.076	3452.631	433.614	394.952	5648.483	129	0.97	1076.174	678.802
14663.383	15641.297	10337.417	18227.342	10186.814	24893.21	10309.472	22797.317	830.734	416.449	383.282	503.342	1280.266	505.186	306.658	7953.916	214.396	182.097	153.79	922.034	4564.176	1127.647	122.007	1954.1	2921.101	281.06	409.926	260.258	4361.126	847.328	302.464	6175.936	329	0.848	1106.728	683.603
8080.39	9406.356	5916.379	11356.023	5811.866	14605.919	5598.336	13095.754	870.276	347.106	296.145	898.61	7325.443	549.53	320.575	9317.096	160.473	169.576	174.661	2408.387	29898.231	649.39	125.249	1338.687	3094.516	363.626	470.403	278.002	1219.835	2866.539	273.769	2911.235	221	0.782	1153.64	682.02
15586.406	15929.34	10598.227	17297.618	9944.76	21830.887	9530.974	20121.821	770.25	378.008	356.318	324.472	388.545	460.598	273.255	7936.836	170.318	151.605	186.089	500.268	313.842	437.417	123.654	1798.845	3563.281	278.034	432.18	270.546	6233.647	369.656	262.285	7049.601	148	0.974	1208.811	680.081
5869.899	6346.033	4232.065	6583.154	3917.621	10816.881	3989.707	8846.85	855.729	348.291	346.247	336.701	287.317	379.553	253.786	7784.563	172.176	173.993	200.367	545.93	248.047	329.05	127.387	1333.412	4208.992	277.15	368.023	329.707	4860.607	378.41	371.639	5876.503	102	0.987	1462.853	678.735
9515.272	11047.167	6930.095	15221.226	6100.297	13957.21	6107.596	14543.691	992.406	487.394	438.452	454.597	398.779	459.116	294.089	8559.591	225.65	250.376	186.074	2254.364	362.226	428.549	152.092	2158.473	4816.662	318.991	707.668	294.843	8961.612	589.28	561.779	7368.865	191	0.825	679.615	681.673
10150.954	10142.486	6283.023	13258.765	7061.728	14493.088	6599.753	15156.382	651.209	383.537	375.182	310.285	318.27	462.336	224.692	6706.703	234.007	232.455	143.826	839.397	190.545	232.782	163.691	1564.738	7787.227	307.707	414.858	289.386	3225.94	367.23	364.8	5500.296	113	0.981	906.119	680.394
11289.845	12306.591	10120.911	16652.382	6599.564	15928.106	7417.604	17123.149	714.894	296.431	300.736	292.343	264.092	369.433	167.392	6632.195	198.738	206.88	231.222	473.35	148.69	381.479	158.36	1399.197	3693.903	310.773	503.402	295.731	5148.746	446.46	233.176	5047.846	131	0.958	955.439	680.332
8214.673	8502.312	5673.365	9024.208	5373.199	12687.505	5411.805	11750.874	837.461	379.261	333.677	307.53	375.808	338.828	258.465	8377.958	161.218	169.637	196.738	393.392	251.052	410.226	129.812	1624.413	1846.776	287.589	366.814	278.781	3047.584	314.813	266.353	6257.008	125	0.98	1398.868	679.652
10961.347	12396.805	7688.819	12878.18	6418.135	16165.987	5776.544	12799.708	1123.949	480.707	473.348	441.176	377.356	497.11	321.637	12002.288	212.611	204.964	216.684	739.285	207.036	384.156	133.42	2087.389	3924.207	312.725	432.13	258.73	4665.008	424.149	547.587	5906.556	176	0.917	1593.898	681.841
18590.658	20337.21	12387.228	25152.004	9053.51	22550.284	8808.677	21932.124	2022.107	561.704	484.892	1078.188	12712.62	928.888	398.332	11590.982	340.953	311.506	262.148	5339.477	36258.059	1434.268	157.307	2068.2	12675.239	423.318	1098.446	262.49	144.405	5091.309	302.566	3752.986	121	0.948	550.707	682.252
20379.884	21559.147	13300.971	28286.688	11267.176	26294.274	9959.614	23575.334	1335.085	499.903	446.194	480.72	448.336	806.825	293.297	11577.729	321.56	361.593	668.16	1159.463	281.115	845.518	180.372	2083.274	13574.778	464.077	896.749	298.561	15771.635	694.594	286.254	6816.67	193	0.907	654.236	682.697
12231.354	12725.009	7520.462	16000.156	7349.199	17863.108	6131.577	14341.157	1188.012	365.345	322.023	779.293	5351.719	583.585	283.557	8804.082	249.545	283.601	214.83	2972.903	27928.082	803.248	163.609	1231.677	8608.752	358.029	626.107	279.129	1881.067	2580.961	277.634	2460.095	157	0.846	703.404	682.787
11512.107	11788.436	6928.53	14447.038	5944.008	14411.219	5530.531	13274.308	916.204	463.589	482.299	847.785	6565.227	755.172	285.798	9616.313	350.847	298.675	255.691	2200.743	28529.026	915.61	159.098	1313.523	12700.923	617.303	748.126	314.586	129.912	2714.866	260.903	2340.349	162	0.95	852.512	682.5
13677.69	14517.529	8012.497	20200.192	9470.826	20020.931	8099.691	17807.888	834.942	394.929	314.49	322.823	323.998	485.285	199.984	7113.542	263.255	282.32	307.099	672.653	164.275	351.528	153.999	1427.714	8663.882	333.923	372.011	299.407	5726.078	385.701	309.805	5277.207	202	0.854	933.302	682.46
5603.17	6421.483	4482.399	7195.607	4822.311	10183.766	4963.253	10890.61	778.558	388.395	345.562	386.042	350.568	388.091	278.45	7457.265	164.005	184.495	129.186	760.217	270.257	556.448	117.24	1843.103	5642.988	264.861	315.354	302.175	4244.151	1057.416	575.254	7399.887	114	0.99	1257.605	681.368
7766.78	8683.993	5602.115	9096.532	5557.013	13407.426	5890.474	13800.315	782.728	422.314	396.588	425.828	336.599	397.761	302.97	7654.397	181.301	157.006	151.203	433.474	190.028	241.585	143.315	2108.397	2498.213	302.521	348.759	300.721	1864.942	322.471	277.04	7203.673	131	0.958	1489.691	680.935
16713.117	17226.904	10508.881	21743.672	9854.854	24165.444	9212.109	22096.171	1569.875	507.808	434.391	810.375	7946.119	937.878	354.317	10515.553	375.763	316.067	197.792	3221.364	25689.561	854.973	170.287	2086.417	16357.269	377.467	943.041	278.882	2446.155	2619.359	274.606	5224.882	192	0.945	611.182	682.964
14641.861	13608.566	8268.168	15528.522	10687.516	24189.609	8703.853	19266.163	1289.471	450.806	386.69	441.989	1468.938	757.028	302.64	9758.441	324.503	256.831	189.315	1263.182	6688.819	785.494	164.642	2098.13	11899.224	331.338	753.623	276.134	13024.973	937.07	291.032	6310.118	230	0.897	623	685.326
10992.774	12022.837	7764.493	14222.294	7651.506	19565.502	7726.124	18052.164	805.009	397.617	352.775	740.006	3575.736	564.621	324.591	8329.482	214.661	192.389	184.649	1894.923	17175.399	524.586	121.933	1788.581	5200.91	320.843	578.189	275.975	4901.27	1889.338	257.011	5088.541	140	0.907	1121.479	681.829
18149.25	17693.629	12376.552	18495.948	11187.725	25220.432	10027.74	20564.897	861.172	384.943	345.524	356.977	377.265	635.678	260.535	8014.192	175.011	201.681	229.53	923.716	251.2	12826.203	129.741	1640.381	4707.759	301.979	555.643	293.075	12781.557	924.135	306.182	6268.933	179	0.933	1277.589	683.31
6412.506	7244.272	4826.667	7769.008	4675.907	11625.658	4925.926	11493.91	730.072	379.882	373.136	346.521	306.828	390.174	262.46	7489.635	169.25	149.172	172.382	539.782	185.678	220.151	130.745	1749.721	4074.568	258.491	324.093	319.057	1331.991	289.604	280.786	6617.102	126	0.988	1474.841	681.611
13539.068	13083.847	7042.247	14180.917	5922.882	14814.811	5142.814	12800.087	1701.563	613.271	565.184	680.946	6102.471	612.642	417.171	8707.012	427.967	306.979	304.338	783.443	34586.005	2590.845	154.035	1671.276	32632.911	409.996	916.624	329.34	194.506	1717.291	274.783	2309.849	98	0.98	352.959	681.939
19666.933	18953.157	10632.528	20551.671	11158.283	24876.429	8393.791	19797.534	1585.749	634.578	548.346	1077.431	8099.028	859.302	383.561	12978.675	478.486	342.228	315.112	1805.671	48517.056	1954.036	168.805	2215.262	26444.686	606.29	1538.147	291.605	141.319	2906.923	304.781	3725.862	130	0.899	514.754	682.015
23503.467	24650.701	15162.725	30917.665	12829.714	30632.392	11136.031	26970.693	1431.875	581.447	510.924	965.231	11715.265	1183.7	411.784	11668.838	343.824	329.218	242.215	5430.507	32159.619	1512.672	164.74	2182.607	12923.197	484.561	1038.779	261.197	129.852	4963.457	299.496	4085.756	130	0.951	556.523	683.877
9530.401	9482.945	6787.876	10080.237	6017.262	14739.277	5833.98	12753.257	669.033	316.519	365.763	325.586	321.638	418.245	250.868	9251.565	138.308	155.153	292.121	11226.818	841.551	600.775	158.803	1519.859	1039.238	278.382	504.898	352.32	8069.7	325.284	313.198	5225.447	146	0.961	1426.63	683.596
11559.005	11555.174	6861.077	14175.45	8476.177	16569.65	5974.796	13815.409	1125.33	422.834	369.924	1221.44	10207.789	705.118	335.41	12191.542	228.179	221.449	224.764	4260.57	30344.764	941.718	178.326	1657.589	4403.57	339.499	778.251	261.28	519.564	4612.615	275.315	3005.926	96	1	600.521	683.229
13004.708	13296.245	7509.556	15557.095	7404.642	18420.888	6138.186	15185.229	1598.331	512.387	454.63	797.963	7555.398	650.644	326.327	10088.953	333.796	295.25	275.057	1600.125	39435.685	1190.696	165.96	1794.213	13307.526	472.926	1102.544	288.116	114.221	2561.338	276.818	3023.832	139	0.915	748.054	685.133
12604.176	11940.533	7141.714	13891.351	8819.609	19726.873	6765.975	15162.147	1342.222	397.814	412.832	761.795	8884.83	815.152	279.986	9070.742	313.615	279.446	227.728	2504.98	25295.408	848.6	163.993	1239.515	9087.425	343.648	694.415	297.908	161.276	3158.478	266.814	2292.618	122	0.882	865.82	685.09
10718.764	10956.699	7066.016	11788.697	6954.897	16016.137	6455.437	14176.149	785.153	411.927	383.955	362.587	428.364	431.305	259.054	7896.282	185.76	147.808	192.17	614.362	523.343	5412.581	108.654	1774.191	3822.431	306.398	414.129	266.707	7375.364	607.1	304.469	6283.764	139	0.95	1191.673	684.421
9569.537	9897.377	6983.19	10642.817	6741.691	15275.324	6493.107	14054.349	1225.278	485.983	407.57	383.195	384.906	489.162	266.299	9037.84	217.023	174.766	179.018	1162.907	252.218	1561.388	125.92	1810.495	3680.617	301.135	395.802	282.424	6466.058	549.092	298.689	6537.264	164	0.962	1389.561	685.189
16982.346	17161.043	9448.538	18990.798	8850.241	22752.981	7425.869	18527.943	1806.991	625.898	563.62	970.388	9417.243	754.895	414.34	9304.736	353.051	326.083	307.107	2602.124	39125.097	3060.808	162.847	1910.954	24212.781	394.501	974.523	334.977	137.985	2844.329	272.352	2881.329	207	0.894	374.935	686.611
13920.941	14083.458	8357.888	16830.569	8803.072	18756.148	7050.241	16869.674	2286.406	512.533	425.622	1110.019	10277.004	828.272	380.257	12474.625	293.97	253.237	221.219	3724.714	40636.618	1054.51	166.581	1948.535	7983.706	380.245	1071.335	268.263	117.559	4046.541	276.412	3396.91	204	0.819	574.225	688.632
6465.541	7098.428	4902.408	8547.941	4760.21	11248.085	4511.94	10100.994	583.822	290.337	273.588	308.018	256.835	270.4	240.284	8110.242	173.207	170.275	236.711	346.554	230.484	310.798	134.525	1155.32	987.83	289.161	340.629	259.609	4116.57	317.68	273.838	6037.488	171	0.9	1026.892	688.108
9860.847	9910.459	6673.352	10900.111	5905.199	11649.771	4655.411	10079.379	661.285	361.829	308.815	327.302	274.272	268.899	249.727	7202.709	207.201	186.098	285.517	475.925	261.276	341.504	164.196	1273.932	5708.177	295.887	321.226	249.236	4959.003	415.076	264.411	5982.604	98	0.98	1051.684	684.531
9901.103	10978.337	7255.776	12421.669	6875.336	17755.735	6739.55	15845.431	829.456	403.722	395.273	424.825	344.351	504.661	291.84	9861.967	206.064	173.182	148.046	580.737	193.643	353.308	157.297	1849.925	5486.868	319.471	335.047	286.469	1598.749	409.847	342.48	6550.915	203	0.925	1505.387	686.515
22506.414	22388.959	13361.551	25543.179	13329.841	30484.602	10681.518	25263.911	1726.545	595.013	505.877	936.347	9147.407	1255.774	404.584	11987.435	352.459	315.002	227.17	3824.626	34823.062	1409.369	172.062	2274.278	13552.732	484.242	1191.876	268.213	111.321	4067.681	306.845	4194.972	259	0.79	560.983	691.875
13738.853	14069.702	8607.367	17575.96	8875.893	19978.949	7216.347	16592.36	880.466	422.279	456.89	819.091	7530.016	888.047	296.099	9088.809	316.15	285.329	219.092	2803.745	25380.576	840.756	165.29	1310.419	8685.283	394.58	734.758	298.464	184.106	2952.504	260.998	2567.263	215	0.773	861.495	690.951
16583.036	15609.393	9797.085	18393.656	12474.478	28085.268	10606.455	22538.426	856.072	415.265	436.473	401.407	405.795	691.988	246.715	7047.508	362.274	295.875	188.079	597.708	340.085	467.567	179.493	1626.161	16982.668	311.874	603.805	305.447	7060.779	599.935	315.091	5134.169	255	0.858	889.018	690.673
12420.087	12888.126	8145.961	16350.916	8238.651	18002.255	7679.933	17625.006	819.004	397.124	399.708	333.959	351.346	585.445	239.508	6975.15	322.057	270.884	166.25	525.695	187.944	306.658	170.528	1614.908	13996.133	341.246	395.241	296.052	3122.4	374.017	373.91	5630.205	176	0.935	906.847	687.438
7804.576	7495.905	9649.616	7841.392	6159.787	14813.804	7095.238	15716.663	832.493	304.257	296.197	288.478	284.854	398.267	167.471	6609.9	229.097	196.249	286.637	767.877	191.987	3063.177	164.274	1362.302	3365.532	282.418	388.44	276.366	7637.304	598.975	235.187	4916.348	164	0.906	957	687.744
9927.834	8636.441	5957.001	8399.43	5561.269	13455.866	5572.917	12399.401	702.092	240.512	283.818	190.87	235.659	383.708	218.063	6549.181	221.102	207.245	206.01	463.647	354.811	699.374	149.187	1377.687	6433.75	261.211	349.717	207.061	5275.558	501.641	246.132	5632.322	188	0.884	977.42	689.101
8967.734	9687.622	6722.651	11111.111	6798.637	15378.475	7182.205	14461.794	806.725	404.607	340.467	345.95	333.334	342.821	258.192	9162.658	152.729	168.226	190.253	505.607	250.072	534.786	126.698	1665.777	1983.992	263.184	343.328	285.854	1777.363	330.588	678.048	7650.891	138	0.97	1306.232	687.529
16683.081	17853.409	10361.547	21224.222	8514.463	19455.266	7467.304	17534.705	1658.534	664.69	997.775	895.794	6852.996	779.446	397.858	14912.059	506.425	361.716	361.787	1751.397	42636.04	1838.497	170.911	2397.155	22414.101	529.758	1662.416	327.97	151.39	2353.112	283.322	3943.727	139	0.925	508.356	687.083
12639.411	13454.008	8773.546	15920.038	8177.32	20740.613	7871.223	18265.218	825.44	392.028	358.968	392.379	396.937	520.447	293.69	7276.059	203.753	181.262	156.467	851.67	518.841	318.767	123.876	1816.579	4923.083	296.421	557.655	281.086	6368.543	638.45	266.774	5887.601	167	0.9	1120.614	688.326
8476.381	9364.169	6115.593	10702.882	5949.029	14311.466	5836.109	13281.042	756.059	355.047	322.445	554.488	1567.298	420.193	282.393	7726.055	175.883	158.542	197.922	1272.178	10464.845	424.607	128.048	1543.57	2409.654	278.439	518.998	263.218	4447.464	1036.911	267.229	4975.778	141	0.904	1130.23	687.415
10050.585	10645.44	7099.227	12461.687	7085.833	17745.593	7722.954	16968.13	746.613	393.564	367.078	321.878	372.093	411.888	267.48	7404.755	180.04	147.498	182.877	406.602	287.971	336.289	109.626	1789.421	4290.492	301.022	348.291	267.841	4722.033	392.16	321.758	7095.197	194	0.924	1201.381	689.242
15912.493	15795.134	9375.33	19409.532	9471.189	20578.542	7493.067	17508.802	2072.997	441.842	378.539	839.042	9750.03	833.582	343.958	11986.147	309.624	292.285	231.103	3538.105	38255.273	1071.672	169.854	1604.508	11444.363	403.435	901.767	254.998	112.908	4002.039	297.359	2912.189	154	0.881	584.201	689.955
10758.688	11681.418	7371.676	15527.028	6299.708	15511.691	6266.137	14536.011	849.549	457.027	408.122	452.463	358.108	628.358	280.349	10518.662	211.453	206.106	331.944	624.005	209.443	497.743	142.257	1797.167	3385.722	335.526	509.937	290.567	6463.727	434.48	337.387	6885.55	168	0.951	642.304	690.524
12655.4	13278.411	7590.062	16256.239	7811.954	18450.173	6190.789	15583.162	1039.882	534.971	482.898	830.138	7763.295	682.116	338.801	10271.773	281.16	267.42	230.021	1935.947	41385.106	1232.671	171.895	1907.666	5791.994	473.721	1269.609	294.007	108.624	2995.693	266.502	3320.786	134	0.991	756.94	688.634
8027.469	8580.529	5768.219	9956.792	5615.506	13308.73	5423.655	11901.02	797.201	362.316	327.922	347.889	317.878	377.454	270.048	9249.614	197.768	198.903	283.164	826.177	291.778	434.276	147.874	1478.128	4885.902	280.422	406.007	251.646	4383.249	803.838	271.468	6203.254	185	0.843	1084.678	689.057
11140.926	11689.425	7758.786	12336.295	7219.71	16953.705	6888.407	15428.283	873.603	440.389	434.402	432.751	345.438	558.477	301.799	8052.091	207.771	165.335	162.458	566.979	200.657	377.648	159.49	2009.378	5047.812	321.155	329.922	299.941	1937.808	419.816	411.385	6640.289	148	0.959	1493.426	688.101
10578.6	11362.382	6572.318	12822.107	6021.204	13592.785	5215.144	13100.538	2101.793	601.568	523.827	937.38	7177.058	611.767	364.207	15524.087	596.695	340.7	338.493	1690.664	39578.255	1390.963	167.836	2331.988	17791.561	391.411	1334.885	283.916	139.297	2710.851	328.987	3646.382	162	0.856	520.093	689.494
17913.806	18287.439	11132.593	23371.975	11199.51	27295.553	9729.927	22540.3	1497.346	465.159	398.375	888.13	10914.309	1061.488	373.101	11099.828	327.464	303.55	198.994	3077.307	33570.401	1070.092	162.074	1843.133	11038.442	376.487	812.595	275.327	424.579	3935.392	296.547	4208.793	199	0.867	612.52	691.43
10056.303	10125.433	5831.074	12060.609	6149	16147.569	5862.617	13358.902	909.935	331.635	291.233	600.061	3778.478	573.655	269.989	7953.334	266.255	249.35	201.226	1838.415	20922.331	762.031	150.638	1089.763	10268.106	352.239	606.226	283.841	1333.56	1655.795	256.041	2260.491	146	0.879	711.952	689.199
12534.478	11606.111	6711.969	13027.732	8421.729	19153.214	6489.37	15316.131	2503.569	545.831	521.272	842.249	8090.443	747.617	334.322	10786.135	314.732	300.548	218.659	1347.166	45685.321	1141.207	172.337	1895.53	5609.184	391.173	1140.225	287.788	125.513	3332.034	275.203	3276.356	110	0.985	824.964	688.964
12443.264	14069.049	9291.268	17212.211	9233.718	23164.223	9679.362	21210.243	824.434	398.957	346.479	384.357	472.936	502.923	270.768	7506.579	177.655	158.726	203.908	645.954	727.838	344.045	133.954	1920.342	3475.497	321.317	485.903	269.481	5344.886	505.939	273.6	6973.276	330	0.726	1174.567	696.755
7538.469	8014.266	5392.286	9157.451	5563.641	13149.497	5484.208	12225.263	751.142	377.299	335.943	323.282	347.012	432.774	270.438	7008.067	184.763	152.829	140.336	588.414	390.348	314.931	106.767	1791.796	5587.712	276.545	387.404	258.739	3292.474	371.246	250.105	7513.266	123	0.964	1214.085	689.598
13286.816	14068.175	9750.588	15468.007	9494.936	21122.398	10444.407	19959.294	1154.094	393.547	346.197	360.903	366.59	614.468	277.039	9888.697	197.059	181.005	220.364	724.944	257.156	1527.228	135.434	1757.14	4798.972	315.485	404.229	285.004	7490.489	403.847	378.207	5573.325	200	0.971	1401.285	690.57
13422.488	14349.44	8508.596	18210.17	7158.923	17280.633	6590.325	16857.946	1587.54	560.842	493.551	928.036	12654.21	792.625	390.908	13924.157	308.489	276.162	242.107	4349.886	46474.227	1405.735	166.293	2210.378	8684.254	418.812	1224.439	250.621	115.984	4936.394	314.104	3814.412	120	0.969	549.117	690.117
13344.885	14365.429	9016.031	19337.454	9366.591	21450.918	8212.553	18638.021	1138.185	523.865	443.86	524.264	454.579	722.092	316.368	9824.63	252.485	274.764	316.474	884.084	256.931	478.965	153.608	2246.337	5912.966	395.812	698.954	300.439	9477.672	465.263	339.969	8730.55	139	0.977	651.716	691.004
11416.001	12354.948	7471.443	16238.386	6024.057	14904.774	5921.539	14251.543	1184.3	455.116	476.839	883.687	6474.348	754.954	288.587	9135.423	333.215	301.092	246.027	2397.646	29745.045	976.316	154.338	1293.091	11648.337	507.873	731.144	309.366	295.91	2460.389	254.894	2374.713	112	0.985	850.714	689.5
9745.231	9991.129	6834.378	11823.841	6659.341	15438.123	6093.403	13323.508	873.954	340.113	300.037	363.199	276.051	413.612	253.838	8284.512	189.19	167.278	226.54	590.866	216.153	258.986	149.573	1364.824	3041.331	301.895	373.487	242.146	3586.494	464.294	278.275	6508.995	139	0.988	1040.119	690.327
9456.166	10527.965	6886.9	12611.513	7028.138	18408.021	7443.492	16803.398	1155.395	408.465	343.105	472.729	939.905	430.683	291.125	8381.619	174.513	156.907	148.55	740.452	6258.961	379.699	123.671	1965.577	3257.521	323.531	461.752	270.525	3467.002	625.143	268.252	6466.026	221	0.895	1162.057	692.319
11158.648	12118.558	8075.175	13307.395	7176.151	17598.93	7105.307	15783.996	1009.515	409.061	397.496	365.495	349.038	410.54	289.834	9450.272	191.397	193.143	209.367	373.592	226.565	466.546	147.144	1919.123	3553.361	322.021	417.627	274.144	6624.066	315.813	296.317	6052.888	241	0.895	1543.911	692.363
4672.909	5607.806	3894.234	5602.375	3918.785	8065.895	3472.62	7359.832	2728.631	471.89	432.311	447.002	347.685	345.986	293.861	12995.618	246.454	232.787	363.677	703.819	223.357	666.461	163.015	2030.097	4888.302	334.592	618.234	269.855	7871.241	360.793	308.472	5663.643	102	0.987	1554.892	689.363
7110.053	7331.603	4866.067	8506.284	4772.138	12065.13	4930.245	11161.897	665.329	303.288	263.036	312.689	258.014	298.859	261.438	6745.625	175.608	149.73	212.712	463.687	231.098	295.67	154.617	1151.25	2822.182	282.365	338.139	231.969	4184.78	365.09	274.05	5696.64	139	0.961	1047.737	692.004
12995.768	13222.205	8818.158	14763.777	8166.676	19154.505	7534.05	16295.126	735.812	394.733	385.088	321.254	406.973	407.594	246.17	7118.615	168.001	134.332	186.21	384.201	346.608	329.954	117.446	1625.292	1986.336	306.515	302.383	262.399	5377.796	385.495	331.83	6340.695	121	0.965	1190.707	691.674
14866.582	15536.709	10453.516	18054.446	10006.707	24548.511	10172.346	21126.533	846.867	394.866	349.062	360.984	372.691	697.038	249.352	8296.472	185.168	189.882	176.336	756.799	219.73	714.556	108.896	1727.517	5045.677	296.783	410.818	285.689	3678.573	1010.713	362.491	6577.277	203	0.877	1287.081	694.131
8860.92	9706.969	6492.089	11692.86	6442.313	17245.816	7193.349	15313.369	765.467	385.943	314.414	343.089	328.318	400.176	234.309	8304.763	167.934	171.927	200.472	842.287	241.761	437.047	120.25	1505.703	3764.6	272.048	379.309	265.79	2925.735	340.796	377.499	6044.147	177	0.901	1315.263	693.116
11654.836	11786.25	7763.191	13290.565	8054.349	16807.364	6697.975	15264.212	1098.665	364.78	367.821	326.089	362.392	380.978	252.834	9651.854	201.099	197.391	301.793	543.14	248.059	530.677	143.099	1516.525	5849.592	319.347	478.578	287.722	6283.255	308.227	319.627	4676.592	197	0.918	1411.464	693.515
12779.368	13718.478	8968.823	15271.081	8101.274	21229.468	8292.922	18774.688	721.552	329.126	347.14	356.807	319.449	433.55	247.168	6883.431	187.456	183.39	238.999	597.014	190.22	431.943	142.112	1447.616	4177.671	296.678	338.449	329.885	4648.226	286.054	285.398	4829.788	276	0.871	1459.359	696.181
11681.159	12424.462	8192.611	14725.962	7888.673	19059.575	7473.91	16601.234	957.174	372.054	357.34	330.975	354.632	397.732	281.617	7238.427	205.988	181.666	182.92	998.917	290.648	348.642	121.239	1641.418	4740.081	287.583	452.423	269.94	5315.167	534.109	278.901	6426.357	235	0.855	1112.091	695.785
7208.147	7992.873	5360.953	9322.186	5427.395	12891.559	5472.731	12047.381	746.209	386.778	340.175	360.626	376.522	404.43	278.336	6988.68	156.453	174.367	154.985	388.069	255.517	384.098	112.844	1675.905	4986.886	287.954	401.974	273.473	3675.268	460.805	342.515	7953.367	128	0.974	1223.773	692.188
7354.487	8504.835	5556.388	9462.547	5038.278	12718.311	4735.406	10789.263	1356.524	456.754	424.04	389.778	355.387	379.833	305.047	9627.586	174.546	176.324	213.642	780.259	196	414.259	143.796	1928.165	1023.331	305.888	454.56	266.159	5491.046	439.903	292.462	5744.5	119	0.99	1571.332	692.088
19095.599	18638.1	11064.65	21683.715	11191.887	25487.674	8813.732	20664.073	1229.677	475.347	412.138	965.349	10549.868	923.172	355.238	12716.426	325.835	292.778	241.392	4559.86	34545.874	1181.396	164.772	1774.238	12153.904	398.689	959.928	270.901	119.601	4793.958	272.533	3276.411	130	0.94	593.569	692.938
11712.042	10486.953	6216.281	11250.406	10057.902	20416.444	7022.59	14907.936	1215.283	382.118	324.476	342.677	521.03	544.085	281.167	9921.917	325.35	253.922	203.798	907.486	549.37	704.413	148.409	1705.406	13641.786	316.777	552.582	274.199	13236.367	945.693	293.009	4751.449	164	0.893	628.707	695.933
11375.454	11573.187	6690.466	13206.938	6662.655	16347.335	5930.129	14950.644	1264.248	571.295	517.695	889.787	8591.313	648.57	354.172	10434.368	331.55	297.298	219.586	1703.366	43747.131	1070.584	192.911	2113.262	7752.93	424.814	1023.086	279.422	139.269	2968.158	271.411	3607.058	119	1	804.5	693.5
10072.062	10994.433	7451.863	13719.226	6952.668	17497.871	6698.385	15063.604	540.848	256.731	275.487	270.73	255.5	320.307	240.661	6989.705	203.92	180.61	214.005	421.91	250.87	352.424	144.161	1061.281	3275.151	282.454	281.484	252.115	2863.899	368.391	327.326	4729.931	227	0.867	1007.148	694.258
12080.217	13201.373	8835.862	16613.781	8304.7	21049.871	7883.95	17254.708	697.224	327.648	279.032	327.576	313.766	337.865	245.316	8488.334	160.964	192.362	311.974	604.709	265.821	453.215	181.368	1141.435	3433.897	277.94	384.414	243.716	6986.939	384.693	279.498	4928.3	278	0.88	1066.845	694.82
8631.639	9674.313	6286.164	11250.368	6310.691	15782.129	6671.585	14731.917	559.067	322.464	285.181	281.733	324.641	403.152	232.913	8217.156	135.541	142.206	160.688	4787.641	213.213	268.876	113.039	1420.98	771.886	294.383	273.714	266.953	3312.641	307.077	441.048	5211.105	186	0.924	1374.995	693.887
12730.731	14834.573	9102.699	16853.241	8320.613	14357.225	5884.985	13263.819	884.526	372.802	412.662	369.568	383.109	477.765	247.996	7918.627	200.45	206.679	273.769	589.086	236.336	379.094	146.739	1460.86	6791.187	314.057	434.491	307.606	5073.228	308.281	261.788	5488.098	151	0.978	1422.619	692.93
9173.738	10242.99	6572.406	11584.654	6449.935	16764.445	6730.722	15449.653	814.071	366.076	427.815	372.904	351.749	436.511	262.091	8646.23	179.859	185.399	197.755	2147.257	233.183	481.824	143.076	1739.197	4034.325	313.23	439.603	316.843	10265.76	796.287	865.553	5886.454	232	0.828	1439.815	695.522
13830.872	13480.028	7654.878	15042.338	8273.032	19270.913	6132.329	15008.588	1228.362	557.716	512.608	978.742	9091.225	847.761	390.787	9542.782	279.884	265.668	273.224	3648.615	37037.282	2310.952	136.549	1852.762	13439.939	387.798	961.618	307.158	116.945	3705.937	266.141	2834.667	123	0.964	348.093	695.134
13529.54	13454.945	7603.791	14474.863	7896.655	17717.04	6507.154	14878.444	1903.292	639.216	597.673	814.354	8500.715	641.918	428.406	13304.96	364.971	294.878	269.71	1231.34	46254.249	1706.208	165.411	2212.575	20162.972	445.947	1057.312	295.515	135.168	2470.937	261.424	3251.674	352	0.764	422.773	699.071
17248.667	17497.414	10464.615	21438.289	10435.315	23274.107	8329.967	19525.768	1222.259	488.834	427.792	1106.174	13286.117	920.324	379.556	13071.922	339.51	318.267	223.226	4216.894	38922.681	1111.508	165.998	1838.079	10508.158	418.022	1053.709	271.764	137.496	5374.117	288.465	3371.212	162	0.864	600.741	695.352
8061.016	8355.425	5262.674	9962.72	5852.442	12394.292	5426.558	12291.436	962.906	429.344	373.063	374.466	394.779	377.73	275.866	9242.333	220.364	232.481	318.805	1002.294	284.755	360.133	153.688	2063.653	4076.401	283.595	456.151	291.491	6045.713	545.226	304.055	7453.433	165	0.86	667.458	696.118
12100.213	12819.154	7858.887	17391.59	7397.618	16624.624	6410.515	15067.621	1129.406	430.318	459.116	990.696	6966.19	782.862	298.476	9014.246	307.151	299.062	210.346	2577.195	28476.958	874.605	155.43	1285.659	8597.921	411.269	718.041	297.493	291.113	2815.214	246.344	2434.187	137	0.926	854.953	695.551
11342.778	11149.081	7015.818	14211.448	9104.306	19460.46	7694.149	16411.86	737.772	367.991	303.587	289.07	313.894	359.241	219.891	6733.699	184.481	234.513	263.576	440.049	169.609	443.663	192.727	1432.563	1593.764	295.09	374.563	311.552	4485.214	274.142	266.727	5251.147	196	0.893	929.526	696.48
9049.802	8975.711	6059.578	10849.876	5597.271	13863.72	5266.369	11755.313	581.805	248.43	268.856	262.458	244.957	489.397	234.541	6282.723	177.141	202.481	199.137	504.247	278.674	411.553	142.495	1091.027	5038.689	292.968	434.278	256.6	4212.455	358.395	262.355	4696.928	168	0.951	994.833	695.571
8785.088	9556.187	6754.466	10428.036	6560.216	14682.023	6580.444	13982.376	731.551	367.061	327.771	299.392	332.618	367.65	233.752	6981.2	153.018	155.456	186.138	464.194	214.813	333.76	114.75	1540.928	1918.857	290.657	308.098	267.129	2555.891	283.008	297.827	6488.803	197	0.87	1356.916	694.378
12173.04	11563.908	7463.68	8889.151	4627.666	11093.408	3897.046	8185.812	1181.77	494.445	479.225	454.272	356.728	389.222	306.439	10620.316	245.389	215.767	316.343	559.773	211.281	439.935	128.946	1964.044	7993.216	313.019	495.598	274.304	7549.847	368.976	367.486	5615.551	120	0.969	1594.35	694.475
15674.944	17066.407	9713.341	21222.711	7903.808	19890.515	6839.922	17035.05	1529.916	552.49	502.529	1008.146	11438.033	795.132	399.261	8864.164	277.14	280.638	259.761	4056.636	37405.714	2452.826	143.181	1870.821	11472.637	343.174	912.119	328.463	136.488	3477.064	274.597	2959.01	99	1	365.641	694.641
21421.16	21926.997	12633.182	25990.354	10747.245	29667.465	9090.248	21822.344	1283.704	564.767	513.421	871.803	9620.385	1067.41	373.59	8553.559	337.952	307.967	270.63	4613.193	31842.975	2477.137	147.641	1748.866	16958.088	417.993	818.029	321.41	162.464	3373.771	249.6	2997.217	156	0.87	392.045	697.468
6525.886	7326.257	4917.622	8246.994	5087.231	12312.999	5224.332	11229.261	835.953	400.779	348.47	346.232	358.684	347.94	241.878	7891.566	187.806	182.582	165.859	1144.981	251.774	1898.276	110.008	1509.842	4764.932	279.217	507.964	259.168	9597.258	535.868	307.666	5803.564	123	0.993	1336.232	695.24
15917.823	16059.09	8739.9	16839.63	7621.121	19095.804	6206.58	15641.486	1728.125	624.519	570.474	919.904	9562.251	695.797	408.979	9462.763	363.997	303.995	286.454	1519.408	49185.385	3133.684	144.044	1833.483	26591.442	416.839	918.135	313.711	118.721	2878.63	298.09	2664.359	217	0.774	317.684	696.316
18870.139	20301.744	11670.433	25096.167	9294.163	23045.002	7597.823	19354.056	1742.146	632.47	555.926	937.922	12442.777	864.586	422.146	10042.232	337.937	316.698	291.004	5174.535	42724.397	2616.212	144.109	2034.447	18418.695	390.752	957.276	329.896	115.387	4202.974	281.708	3174.953	180	0.895	334.833	699.011
19291.448	19761.084	11511.05	23485.59	10373.587	27029.026	8804.456	21384.296	1435.903	605.359	542.853	1219.473	11031.691	934.375	432.17	8796.921	277.65	290.735	258.59	4933.288	37512.012	4686.685	144.297	2100.397	10117.43	351.737	1044.526	342.195	223.947	4814.413	264.122	3449.882	207	0.91	375.239	696.283
7566.61	8173.393	5252.336	10932.949	5116.497	11537.568	5246.892	11762.314	761.527	342.381	355.107	282.609	275.389	353.064	216.013	6801.442	234.905	214.437	259.575	352.564	169.519	298.325	172.706	1344.065	8588.128	287.49	341.999	279.417	3881.286	411.862	347.833	5305.161	117	0.917	908.714	694.936
11186.223	12390.89	8376.255	13931.193	7756.432	19694.227	8612.076	18495.662	835.875	332.843	323.613	362.932	299.324	481.914	247.615	8045.19	187.528	182.527	294.526	1139.298	197.866	639.232	168.225	1392.761	2842.209	301.555	421.18	318.313	5060.243	293.978	259.85	3919.142	267	0.909	1474.354	699.185
16911.234	18012.877	10710.897	22448.311	9171.649	22609.18	8170.351	19713.817	1617.632	479.78	427.929	789.281	8006.075	877.242	341.807	12841.932	334.866	310.179	232.124	3068.499	38195.733	1105.715	163.592	1800.593	12796.682	456.192	929.838	266.705	111.603	3081.976	285.862	3299.186	245	0.796	585.912	699.712
13138.599	12915.624	7870.896	15954.095	10214.845	20748.443	7698.959	17438.328	1142.673	480.474	420.434	531.619	4159.244	677.805	335.412	8945.508	353.49	277.702	190.254	1175.998	16077.48	708.596	158.659	2098.128	15569.652	332.528	732.609	280.933	7512.845	1816.977	292.891	6233.119	201	0.842	622.734	701.192
15250.231	16673.56	10067.219	21859.618	8724.693	23021.198	8424.504	19927.588	1083.867	429.434	386.29	621.521	772.902	560.523	291.385	8543.711	386.095	338.545	234.862	1673.92	4035.77	743.836	156.755	1789.556	21883.09	362.109	919.298	311.748	11995.528	1173.137	269.304	5292.51	315	0.86	710.887	702.154
8628.25	8893.334	5629.927	12229.659	6208.389	13690.885	5354.188	11899.16	859.746	394.061	423.261	499.488	1849.615	441.828	245.371	7526.3	270.29	255.831	170.397	1087.636	12831.272	529.047	158.157	1357.968	8262.149	306.988	828.769	282.531	8944.066	1230.001	252.182	4219.917	155	0.808	871.016	699.274
7303.401	8211.671	5873.854	9387.723	6314.754	15449.826	6449.165	12952.788	862.48	431.663	331.569	380.901	373.396	606.937	276.029	7934.701	154.545	180.918	130.787	1241.83	255.664	1317.559	113.932	1853.368	704.671	289.076	363.726	292.359	9919.095	1325.305	354.858	6933.133	107	0.971	1264.35	696.799
15441.818	15863.201	9247.083	19131.103	9273.206	21766.048	7817.405	19105.123	1519.505	605.297	539.671	858.956	8075.039	968.19	391.099	13575.866	324.005	303.665	240.185	2110.626	44976.05	1377.264	173.501	2360.945	10796.518	523.129	1399.171	260.682	113.699	3277.223	318.009	4011.259	184	0.82	553.625	700.815
10319.355	11462.259	7550.134	13784.922	7519.457	19231.762	7869.835	17700.879	876.972	396.869	395.983	333.712	372.477	659.273	270.498	7550.234	204.454	168.048	159.279	544.888	280.414	356.154	110.366	1921.321	7723.403	304.642	404.834	268.032	4715.381	493.634	561.998	7222.63	230	0.879	1199.396	701.443
11230.135	11433.444	8110.938	12103.317	8123.176	16934.213	8029.475	15242.385	1026.74	445.179	369.768	348.294	367.273	402.674	256.973	9572.718	169.463	171.651	167.879	677.429	255.563	654.697	118.715	2071.657	2555.944	281.243	323.642	278.567	8050.254	358.299	469.955	7666.61	165	0.978	1307.821	699.567
7359.296	7747.746	5235.694	8405.869	4721.597	12137.745	4572.847	10026.389	984.024	331.152	345.31	324.741	290.392	332.277	259.072	9535.85	175.825	163.279	190.189	306.487	211.018	556.136	139.254	1352.311	2806.048	319.099	322.552	269.466	7158.604	321.984	310.407	5026.283	212	0.778	1533.807	702.915
17273.263	17261.202	9890.877	19429.033	9668.611	23397.49	7659.935	18151.159	1341.713	545.98	483.559	1093.016	11049.593	893.335	397.195	9235.374	297.771	276.602	229.983	4909.422	35441.717	2509.315	134.105	1808.046	13736.268	385.16	882.095	311.327	146.344	4060.636	252.273	2981.925	243	0.884	354.702	703.163
18352.195	19406.031	11807.784	24288.47	10952.347	26332.077	9417.309	21932.972	1454.095	635.936	568.868	1095.971	7686.043	914.913	441.78	9267.123	333.388	302.781	252.852	4430.63	29381.322	10862.611	144.523	2337.821	12819.719	374.953	1035.358	329.108	4520.313	3610.471	271.242	4444.859	235	0.784	383.351	703.419
15711.045	15066.015	8755.249	17433.898	11281.599	23387.979	7882.634	18503.202	2007.468	580.497	501.187	1038.573	7716.861	1060.222	387.116	13076.049	333.823	279.994	234.795	2266.79	43773.292	1305.108	173.465	2338.705	10490.426	493.412	1356.995	251.694	112.969	3616.684	293.475	4146.293	102	0.943	566.824	698.814
12576.172	14146.052	8456.331	18086.066	7350.181	17305.327	6634.995	16385.264	1738.447	492.974	446.634	769.62	7398.693	764.834	345.645	12862.23	277.685	262.043	219.379	1975.126	41401.565	962.195	163.231	1883.315	7808.037	465.969	944.164	266.066	104.44	2604.109	281.38	3260.593	165	0.889	576.167	700.155
9534.115	9942.333	6500.443	11346.473	6482.846	15733.036	6050.583	13331.74	879.981	410.27	373.91	340.281	387.209	438.947	276.307	7687.545	196.665	178.746	201.734	701.346	318.707	377.211	124.054	1867.281	5964.942	292.665	469.943	283.114	5340.659	485.105	291.732	7492.1	265	0.855	1130.817	702.345
13012.666	14185.527	7990.407	16214.246	5951.028	16282.629	5757.774	14794.625	1629.548	646.55	600.151	956.702	8556.491	721.368	424.735	9514.204	343.959	297.621	271.706	2085.226	32590.728	2445.753	153.074	2055.359	27291.169	372.621	1037.595	296.615	115.974	3291.707	286.874	2956.202	131	0.958	306.401	700.92
14221.549	14971.884	8275.169	18560.133	7899.353	19474.822	6798.182	16879.316	1562.518	637.439	569.577	1315.207	12644.472	790.285	437.992	10208.913	273.106	266.982	278.163	3762.311	49635.351	2832.603	142.399	2187.475	8561.852	365.763	1079.819	315.852	113.316	4643.148	298.949	3307.8	116	0.977	326.276	700.526
21981.045	21526.442	12489.407	24238.147	12253.611	31669.309	9390.882	22203.274	1484.604	602.183	561.446	1083.968	9792.396	1086.526	394.801	9754.738	361.743	329.621	270.885	4279.423	29582.304	2497.634	153.179	1970.634	19908.217	408.201	939.715	312.124	140.92	3999.475	258.361	3292.42	225	0.893	401.118	701.856
17892.517	19115.49	11517.151	25350.495	10526.438	24653.652	9241.834	22380.13	1441.239	507.314	444.797	1120.938	14758.174	982.961	402.568	12818.949	336.925	307.328	197.855	3849.24	38132.204	1118.845	172.374	2001.003	9666.328	406.961	989.77	287.116	154.24	5974.034	289.893	3795.851	154	0.937	606.903	700.935
9875.718	10530.808	6130.613	12966.593	5383.725	12975.993	4497.521	10906.96	1604.001	393.177	345.381	637.518	10421.647	560.95	276.255	9176.588	303.944	266.311	192.502	1584.014	43760.297	943.567	155.35	1229.099	11745.59	398.706	776.591	281.067	118.568	2966.199	270.772	2135.256	136	0.93	751.603	700.816
11947.977	12058.756	7229.594	14834.796	7192.433	16565.901	6054.644	14415.477	1130.177	433.859	432.346	804.06	9181.529	761.63	295.552	9041.192	297.795	281.491	217.294	2201.225	31774.893	916.403	175.102	1321.838	8801.433	402.736	910.124	279.998	145.575	3123.775	271.377	2418.721	197	0.84	835.165	703.769
17191.696	17499.619	11110.928	22673.569	11168.483	25194.645	9407.334	20557.636	935.223	408.541	369.324	319.38	344.562	629.335	230.596	6886.607	254.825	293.365	384.15	863.627	182.979	437.99	181.186	1476.913	5988.727	337.398	459.771	304.375	4942.904	299.025	261.542	5074.222	375	0.797	918.241	706.988
7103.712	7236.067	4824.204	8353.431	4495.401	11217.854	4213.038	9178.418	528.168	248.742	239.059	344.489	236.511	302.466	232.761	7423.637	209.231	175.203	244.696	493.268	227.689	312.791	143.568	878.175	4518.549	287.927	348.729	264.152	5691.867	332.738	316.451	4396.832	175	0.861	1018.963	702.951
10083.413	10336.573	6825.614	12171.402	6313.881	11920.035	4670.672	10501.361	772.755	337.51	292.767	414.029	289.099	392.136	251.235	7940.547	211.879	187.319	261.238	436.717	248.547	412.845	163.079	1051.899	7686.499	315.891	648.908	243.528	10580.453	427.131	312.252	4664.344	126	0.988	1052.635	699.595
6078.494	6542.957	4383.405	7305.97	4362.143	10162.522	4329.142	9025.502	641.564	365.589	325.481	312.467	289.046	289.34	257.017	9402.796	182.403	170.764	230.029	433.929	266.122	344.477	139.439	1429.154	3375.762	261.599	329.416	253.728	3841.097	510.333	284.41	7336.434	98	0.993	1090.622	699.408
11198.471	11769.845	7615.194	13148.157	7537.078	19379.168	8372.62	18367.633	718.319	374.673	319.308	290.7	351.013	432.352	246.448	7121.297	181.835	161.184	213.969	425.279	321.003	271.535	117.689	1644.17	7779.668	309.232	332.346	273.453	2695.366	374.38	264.634	6502	105	0.984	1181.224	700.014
7939.492	8405.215	5681.766	9633.756	5951.538	14395.292	6239.004	13479.806	836.208	427.157	387.73	383.316	401.629	565.937	275.374	7532.23	154.901	162.661	140.102	500.888	266.489	320.664	116.977	1948.083	1698.01	301.541	349.942	273.204	3757.788	627.985	686.31	6793.133	123	0.964	1233.232	700.305
13272.887	13589.696	9009.898	15190.589	8864.281	24024.679	8579.705	18413.034	814.975	437.573	387.124	388.924	400.435	1920.086	283.712	7548.337	149.833	184.256	142.339	705.506	278.414	308.395	118.603	2085.625	2929.628	277.094	371.044	276.736	6641.451	696.088	712.236	7128.693	155	0.919	1243.294	701.487
9791.065	10527.832	7061.896	12276.609	6874.376	18031.922	7264.195	16023.082	774.768	331.125	310.345	298.402	316.857	372.572	250.61	7937.527	148.056	160.893	178.362	317.48	220.774	358.245	131.075	1556.355	2863.05	307.426	336.271	274.441	5256.937	298.996	439.68	5756.352	237	0.94	1404.382	703.416
14978.124	14588.266	7957.773	15204.407	8465.619	20817.832	6494.167	15446.951	1820.238	642.242	575.771	863.151	10396.538	779.694	481.882	9019.96	287.777	251.316	247.769	2633.599	35911.329	3303.912	162.641	1850.791	9858.7	395.005	838.43	290.348	137.958	3485.731	282.009	2598.365	157	0.955	289.373	702.29
21036.48	20328.968	11268.03	21878.117	12200.914	27883.944	8363.395	19858.922	1373.305	595.468	538.149	1043.577	8860.864	979.472	408.252	9409.048	317.417	287.823	275.3	5180.618	32496.266	2595.636	142.591	2041.676	15431.923	415.452	962.334	319.185	119.991	3689.497	274.108	3254.42	106	0.993	341.472	700.925
8178.42	8040.567	4700.599	9065.602	4539.435	9225.352	3235.24	7141.845	872.585	349.243	317.465	506.673	5232.732	477.707	276.479	9690.082	243.404	174.588	210.297	2416.133	34314.622	744.243	149.026	1022.716	7707.62	298.896	297.681	255.282	127.142	3040.92	326.759	1878.84	148	0.914	517.973	702.595
18886.469	18900.015	11502.988	24585.497	13067.755	29633.377	10004.865	22612.783	1426.398	510.625	441.817	1067.953	11034.782	1187.361	399.035	12002.05	323.671	301.157	421.172	2740.192	31140.975	1099.271	175.271	2063.245	9804.391	361.314	866.054	276.627	1163.844	4919.354	287.416	4414.452	119	0.99	614.088	701.374
10635.448	10499.757	6212.571	12373.726	7381.393	16946.094	5903	13346.855	820.317	365.858	337.652	540.758	1626.627	450.715	276.902	8773.541	276.11	252.281	330.331	1411.138	9275.862	655.104	162.823	1496.78	10300.073	307.458	688.09	304.063	11308.476	1352.16	263.171	3855.845	230	0.844	723.209	705.987
11912.974	12554.511	7401.688	15982.032	6796.95	15692.58	5545.379	13214.512	3009.534	424.642	405.951	629.404	8353.557	552.993	286.43	8995.122	375.754	320.316	232.051	1375.002	38213.944	1241.068	170.506	1202.31	15483.871	492.396	858.051	275.595	138.63	2230.025	254.85	2083.305	154	0.83	809.474	703.253
5698.716	5994.496	4156.511	7002.918	4272.171	9682.938	4017.867	8809.019	712.033	317.539	312.682	404.046	249.828	362.861	244.681	9224.094	215.59	178.904	222.122	6054.928	237.385	397.533	143.734	1154.129	4261.502	282.138	538.868	266.327	7687.381	517.73	323.344	5255.694	113	0.994	1032.049	700.27
6959.475	7441.719	4941.306	8483.618	5092.801	11580.62	5005.818	10725.835	857.638	395.134	370.349	355.717	354.352	331.891	246.767	7883.116	176.993	161.998	182.706	428.891	259.81	355.981	116.423	1636.873	5352.175	283.316	369.175	280.955	3580.017	518.634	556.591	6105.351	102	0.987	1224.118	702.324
4764.958	5657.459	3819.333	6667.534	4015.25	9501.685	4393.704	9883.496	663.862	339.685	313.034	343.034	306.98	379.572	234.196	7911.839	149.446	155.319	151.356	473.533	213.067	309.813	126.881	1554.665	2493.849	301.475	339.823	289.381	3692.336	421.996	666.315	5910.986	110	0.998	1388.855	701.655
12318.396	14232.956	9149.616	16429.754	8378.619	22896.3	8626.333	20287.982	1744.014	517.939	473.812	405.848	425.17	537.816	325.753	10694.423	323.18	289.675	196.003	2252.57	303.782	4180.016	151.823	2327.357	5603.616	360.586	580.43	268.002	27199.023	817.154	305.652	7051.973	275	0.894	1567.94	706.096
7277.175	7733.786	5008.659	9612.546	5153.661	11339.807	5010.89	11472.411	898.044	492.809	425.928	413.409	399.735	438.913	312.544	8535.512	203.502	181.282	149.119	783.434	228.817	283.793	149.502	2115.749	1377.235	313.475	436.179	272.735	8396.121	386.455	386.918	8574.361	111	0.976	649.041	703.473
6927.556	7104.562	4521.192	9547.451	5870.644	12487.382	5017.539	11209.922	813.704	392.296	345.079	346.505	374.504	359.566	274.253	8387.372	175.255	196.362	245.477	765.756	243.574	332.552	154.915	1861.705	1398.113	296.031	543.026	277.929	8385.45	463.635	310.707	7517.831	113	0.981	675.942	702.819
8559.621	8558.677	5403.402	10371.909	6419.503	14701.197	6442.498	14558.798	708.21	391.134	446.609	325.271	336.908	431.424	249.75	6679.001	227.666	206.073	146.712	398.877	244.528	220.069	166.653	1726.5	6651.784	277.774	421.315	292.526	5423.415	425.818	421.631	5575.297	127	0.893	887.13	704.476
17498.251	18802.529	12585.162	22317.76	11960.213	29203.063	10790.462	23301.121	978.38	452.156	386.823	355.724	429.156	502.207	290.223	8096.619	185.79	186.111	407.679	571.122	335.811	437.423	156.638	1915.436	4177.633	304.141	396.55	287.687	6330.035	414.463	284.986	7278.422	252	0.864	1159.401	705.147
5778.149	6379.459	4185.151	7217.206	4248.735	10526.778	4430.379	10009.018	515.776	321.36	281.265	276.921	300.361	376.229	226.746	6404.339	154.531	133.009	138.369	768.79	197.433	199.631	114.383	1386.357	2045.402	302.383	302.693	258.938	1828.281	249.356	289.168	6391.765	114	1	1368	702.289
8405.173	8843.012	5921.708	9743.528	5677.473	13268.214	5305.225	11515.472	799.125	391.646	352.203	382.146	350.407	423.485	234.749	7275.383	185.735	165.9	160.092	384.759	254.913	288.454	125.67	1572.373	4637.999	328.157	357.952	262.499	3034.494	363.022	430.482	6591.408	122	0.985	1382.197	703.525
13247.28	15117.524	9034.806	19207.257	6708.446	16925.14	6439.404	16259.95	1259.549	583.912	538.033	792.522	5682.767	805.054	370.791	14779.724	338.624	301.68	253.362	1483.641	35004.362	1009.902	169.308	2202.66	14297.986	544.618	1026.375	262.796	116.317	2228.822	317.172	3634.826	145	0.965	547.921	704.845
13225.806	13822.466	8101.909	16127.178	8647.878	19671.995	6862.389	16142.401	1499.37	541.919	477.702	795.998	7403.677	855.031	359.8	12719.215	293.605	251.691	233.015	1433.423	36893.045	1028.796	175.885	1988.219	10719.346	471.381	1449.093	254.839	114.801	2970.088	311.352	3422.474	100	0.967	561.67	703.84
13894.225	14071.857	8575.071	17185.304	7929.23	14952.616	5355.951	12190.599	1024.389	419.499	434.342	729.422	5967.104	539.92	274.19	8980.183	299.498	311.472	573.852	1918.398	20450.041	752.164	200.151	1118.591	8651.196	306.352	625.816	269.301	5674.96	2252.751	257.81	2209.892	187	0.908	847.003	705.447
8065.295	8278.47	5144.619	11789.179	7759.288	15271.972	5905.7	12734.45	673.874	362.924	368.411	313.098	309.96	560.678	224.508	6960.971	224.629	219.516	181.898	525.117	184.168	302.881	179.199	1512.963	5497.479	284.49	421.7	293.65	5402.912	409.962	297.067	5619.564	113	0.94	906.332	704.996
13473.037	14873.749	8881.077	19586.534	7939.353	17757.48	6810.203	16562.459	1916.298	491.497	424.921	1058.625	12791.236	775.834	381.357	12253.066	327.659	305.667	214.84	3795.149	47866.068	1090.037	164.596	1853.512	9908.998	414.845	904.42	274.038	126.133	5015.293	278.328	3385.05	106	0.962	597.377	704.226
8195.345	8569.787	5351.494	10999.2	6070.268	14605.352	5450.225	12457.353	652.653	335.783	308.828	323.036	316.327	333.971	256.555	7291.58	166.182	184.185	286.529	612.631	223.146	305.819	149.489	1562.591	1931.257	297.001	332.741	275.462	3045.383	503.418	298.51	6387.87	140	0.947	685.457	706.507
8507.981	9072.343	6161.501	11326.715	5657.282	14845.464	5625.592	12664.367	606.881	305.231	286.578	340.899	266.305	472.043	247.243	7734.096	180.927	170.33	197.417	1934.424	204.166	379.358	145.242	1066.827	4875.47	282.673	500.021	247.091	6188.287	368.986	356.443	4349.969	140	0.957	1045.464	704.764
5931.77	6571.691	4372.427	8132.867	4199.401	11124.329	4394.29	9862.847	587.214	282.546	271.518	285.514	249.934	360.187	237.693	8019.233	169.482	173.931	176.804	373.968	246.633	504.247	129.369	1035.194	5717.543	283.941	373.875	249.709	4131.139	410.185	305.932	4792.687	166	0.895	1093.036	706.506
16676.069	17653.327	11772.127	21676.706	11047.325	28237.176	8576.608	18548.874	934.192	394.621	354.559	304.945	386.559	420.045	249.78	8594.501	202.521	197.142	402.979	584.645	298.081	443.201	167.477	1501.265	7408.467	302.518	325.05	290.843	5899.286	420.785	265.513	5925.213	218	0.857	1144.789	706.945
18794.964	18988.258	12795.859	20972.956	11935.632	27295.674	11331.554	23043.988	1185.598	491.259	412.709	369.162	426.394	808.095	276.952	8802.187	232.198	224.267	208.056	1519.662	308.004	21890.545	127.208	2026.698	6700.398	318.048	762.181	274.178	20629.215	714.876	311.631	6537.705	294	0.865	1337.405	710.194
16008.454	16454.094	8983.113	18263.348	7413.56	19109.987	6305.066	15452.589	1721.489	709.172	662.719	1182.163	9507.807	785.859	481.289	9297.578	432.871	332.083	340.791	2539.83	28433.688	3675.641	166.414	1925.885	29532.25	391.716	945.849	309.654	315.005	3504.892	263.81	2758.893	104	0.974	282.74	706.788
9878.324	10538.511	6229.282	12903.452	5181.322	11934.896	4394.843	10669.1	880.078	394.891	352.6	680.983	9046.067	482.751	274.48	8554.816	300.987	292.424	228.87	945.927	39626.973	1072.964	165.299	1109.234	11198.03	426.12	786.944	257.766	119.295	2613.019	278.584	1965.962	130	0.889	788.231	707.315
15292.377	15040.559	10319.034	16144.232	9973.957	23369.714	8753.179	17372.054	1533.706	507.045	397.653	445.66	461.413	830.434	272.85	9048.643	266.322	233.219	176.154	3828.773	300.274	2081.377	110.499	1838.91	4513.105	321.488	578.744	295.106	25995.495	2258.089	299.934	6125.817	114	0.932	1264.623	705.333
17128.06	17242.073	10077.446	20569.121	9985.57	23092.737	7304.671	17402.204	2045.395	571.46	512.869	875.104	11253.493	809.919	376.082	10057.407	319.39	282.647	252.839	3918.692	40732.982	1873.396	149.066	1768.563	12506.598	394.305	1053.25	286.696	126.927	3562.686	261.541	2892.637	203	0.921	414.323	709.539
11058.439	11095.077	6994.217	14550.949	8343.173	18772.918	7636.729	16912.428	735.081	405.576	437.671	324.655	352.291	366.196	258.246	7063.998	253.067	250.211	183.171	449.089	200.856	250.699	182.869	1730.313	8066.755	295.58	360.657	283.124	5420.634	394.348	377.267	5719.772	168	0.951	897.137	708.994
16789.789	17794.756	10368.054	21827.401	8787.139	22261.796	7563.347	18373.371	1597.645	531.575	480.641	1093.007	9266.797	843.019	400.469	10237.405	288.164	289.759	250.521	4858.629	36492.202	2160.28	128.247	1916.111	13566.251	344.483	894.118	299.526	453.904	3948.439	260.879	3354.502	147	0.908	344.16	709.888
13928.736	13550.883	8015.13	15422.858	8166.669	18438.152	5975.558	13674.044	1335.157	519.079	493.412	767.774	9324.928	703.8	361.923	13086.235	348.357	286.882	259.72	1173.991	45228.788	1216.798	160.497	1792.092	17276.209	495.088	1013.45	270.965	141.453	2872.519	286.38	2893.701	312	0.729	486.792	716.109
11378.312	11746.822	6910.572	14489.904	6148.719	14308.715	4997.494	11839.152	1490.765	415.172	392.217	931.715	6899.211	545.412	280.028	9416.278	327.092	296.994	227.614	1419.975	32372.476	944.765	170.701	1221.131	11652.785	489.874	837.11	280.095	116.842	2534.775	279.961	2118.232	136	0.895	795.75	709.081
10921.656	10666.628	6298.486	13322.442	7030.618	16314.721	5591.399	12871.027	846.861	412.831	399.406	930.775	7813.478	697.712	295.539	9382.963	272.103	279.788	208.857	2280.708	23349.664	933.488	167.812	1257.057	7516.489	447.057	853.581	268.595	240.773	2855.255	252.568	2249.502	167	0.879	820.943	710.632
10488.33	11111.509	7349.757	13261.767	6566.793	16616.488	5883.05	12887.662	621.515	277.791	262.125	316.182	257.484	229.474	235.48	7167.564	200.806	174.528	318.034	1532.245	205.883	377.85	151.232	857.398	4399.477	278.704	413.09	262.486	4202.257	348.75	286.189	4058.982	179	0.942	1028.075	708.628
9827.831	10712.865	7741.359	11637.326	7808.75	17042.057	7787.547	15823.421	1039.137	478.402	433.742	397.227	419.732	464.134	269.1	9191.567	162.025	177.111	245.34	747.519	274.352	369.936	130.394	1878.092	1054.296	282.667	331.63	273.519	7020.31	1211.617	1292.02	6193.345	154	0.987	1235.253	709.805
16157.054	17092.274	10290.833	21954.035	10543.005	23619.641	8463.033	20177.803	1612.114	591.147	530.514	1233.056	9019.964	776.975	411.823	10064.474	294.716	283.24	338.509	4177.671	34016.217	4606.499	145.419	2295.32	10987.475	353.961	935.433	308.863	2526.268	4450.38	245.42	4290.274	233	0.818	392.667	711.697
10538.051	11021.391	6529.469	16033.762	6491.777	13674.428	4837.524	11340.792	2333.24	396.158	390.338	985.388	3914.643	477.426	274.292	8670.294	289.011	275.634	200.486	2496.072	21401.887	889.126	162.409	1115.459	7362.152	431.056	742.455	287.52	177.782	2235.3	242.06	2013.322	117	0.917	813.936	709.56
12288.378	12498.188	8633.068	13942.973	8203.314	18449.106	7408.861	14872.891	836.063	430.325	347.598	394.827	360.502	477.496	243.937	8086.384	174.099	169.616	145.736	1323.61	247.469	470.722	128.806	1781.104	3332.589	282.28	442.553	278.284	6486.95	390.089	303.486	6463.631	177	0.863	1314.692	712.178
12655.591	13010.313	8506.975	13782.031	7618.633	17602.141	6793.102	14192.793	720.684	330.487	370.618	300.252	306.652	320.564	238.251	7721.848	165.396	167.476	305.685	381.74	184.852	939.354	154.268	1443.355	2762.976	282.274	350.762	303.227	4639.286	245.555	257.076	5420.255	121	0.977	1441.574	709.211
8018.738	9440.128	5677.633	10305.455	4834.059	10725.389	3266.677	6850.926	1141.05	477.735	441.821	398.215	347.973	364.786	267.777	10146.049	210.248	204.645	238.305	452.311	220.722	482.598	145.556	1626.637	2549.96	313.586	693.306	276.731	11465.239	383.884	273.795	4803.321	105	0.971	1605.367	709.376
12793.258	12801.813	7172.753	13811.591	7930.852	18591.605	5981.51	14557.098	2117.614	532.074	452.171	922.309	17462.965	841.209	413.387	9978.877	276.89	239.492	259.491	3083.638	48234.852	2404.602	132.5	1861.905	11631.998	338.777	886.939	287.92	141.008	5728.496	272.43	2844.996	103	0.965	312.782	710.481
15916.318	16227.805	9354.259	18503.784	7619.358	20703.145	6380.503	15832.68	1170.583	522.684	481.401	1208.953	9986.936	795.369	362.459	9059.653	269.889	270.758	252.407	3802.724	38330.599	2342.336	127.377	1649.206	13238.341	340.156	836.483	289.034	138.553	3166.218	276.818	2704.17	106	0.993	322.274	709.972
13272.194	14246.381	8460.761	17897.883	8109.215	17534.742	6334.107	15305.762	1509.802	485.134	424.723	788.261	7436.698	643.108	338.766	12590.852	309.024	270.584	240.854	1855.059	44004.108	1104.877	164.824	1780.216	9564.105	453.064	1023.664	263.061	122.613	2629.287	284.801	3104.855	223	0.845	592.056	713.536
14708.378	14493.613	8478.624	17504.474	9586.283	20945.637	7167.645	16613.455	1022.274	446.668	381.064	831.519	8832.252	769.553	345.284	12749.827	284.123	269.956	212.501	2414.165	35328.425	1093.572	157.003	1635.686	7599.363	434.601	912.92	254.458	129.775	3441.331	285.237	2831.939	160	0.948	600.988	711.544
9923.216	10334.058	6300.531	12563.243	6393.874	14969.612	5877.838	13683.28	860.172	421.358	368.359	396.578	406.851	496.997	279.614	9330.143	208.126	220.533	210.05	987.28	219.486	449.991	162.053	1945.839	3994.48	341.354	677.302	275.904	10339.518	503.714	297.872	7394.102	188	0.956	670.606	711.984
8875.619	9638.039	6057.697	13257.802	5677.753	13294.026	5843.845	13657.397	1017.166	405.839	554.373	419.795	379.491	454.436	253.976	6925.702	246.046	254.729	195.87	583.439	370.717	399.289	178.142	1533.997	7232.212	297.52	592.626	271.318	7803.699	590.454	526.412	4758.731	149	0.874	871.185	710.916
9167.094	10362.407	6654.297	11886.064	6268.622	16804.07	6945.86	15821.008	716.693	322.495	360.289	323.176	306.575	339.195	249.651	8506.058	178.086	169.047	246.67	510.53	248.12	2357.126	153.487	1653.298	3614.755	276.582	418.694	321.104	6840.59	265.347	246.829	5631.744	121	0.989	1449.112	709.798
13424.45	13295.897	7629.598	14964.63	7995.604	18986.233	6104.897	14535.855	1445.668	482.207	424.278	1149.215	9553.563	713.363	363.938	9381.071	222.763	236.807	232.356	3593.763	35502.467	1991.296	117.028	1667.475	8269.933	336.823	720.573	280.99	333.9	3514.994	266.968	2959.167	176	0.875	329.114	714.091
15957.749	15886.848	9367.507	18197.133	9274.22	21767.384	7522.336	17773.083	1807.587	530.489	465.17	1003.275	8126.571	830.486	381.662	9684.74	266.342	249.495	213.524	3685.188	33671.173	1935.401	134.658	2006.813	10797.706	344.065	728.6	299.341	2353.979	3362.686	266.73	4225.449	188	0.956	357.25	712.723
11915.503	12571.551	7753.521	16098.777	7935.516	18614.035	7208.238	16782.864	1030.696	469.788	424.384	538.015	2986.039	578.519	325.01	9773.499	330.114	249.982	230.117	1621.439	16645.832	711.968	163.082	2037.709	13056.792	341.929	935.021	284.523	10349.292	1496.229	303.971	5932.189	214	0.916	625.579	714.164
9016.316	9621.68	6447.884	12100.546	6017.604	15381.934	5866.64	13180.938	609.287	324.444	301.986	320.78	345.391	431.574	259.844	8658.155	176.658	167.204	226.79	6556.164	184.857	426.674	151.486	1228.876	2702.67	277.737	401.417	265.059	4050.106	302.974	287.265	5023.768	144	0.948	1041.875	712.201
7459.2	8229.867	5705.958	10304.178	5606.377	14014.886	5552.41	12161.656	646.029	330.932	296.043	326.548	276.728	375.996	266.154	7202.845	161.678	145.875	202.199	602.202	198.832	274.446	150.252	1211.011	1929.584	265.722	316.542	254.627	2329.79	352.755	299.976	4846.934	169	0.957	1052.896	713.021
7117.141	7444.789	4957.343	8804.798	4811.149	11047.178	4263.23	9732.759	875.142	333.346	319.256	340.066	300.293	362.099	250.313	7827.691	163.84	164.888	194.255	462.364	245.793	668.251	164.944	1248.446	4694.335	276.983	655.404	250.912	8874.328	491.977	548.534	4378.152	154	0.961	1068.584	711.292
7519.295	7909.765	5742.625	9342.362	5853.869	13528.327	5556.077	11118.742	825.804	398.706	363.21	371.233	329.561	426.831	274.491	10329.216	211.788	199.329	190.317	891.925	307.947	6255.121	154.254	1384.67	11710.96	277.865	432.383	264.141	7557.03	618.617	395.591	5124.319	144	0.933	1080.104	710.333
7781.519	8597.062	5713.441	10404.905	5559.371	14015.728	5431.969	11992.198	744.025	343.641	324.434	339.237	316.33	493.103	253.078	7613.03	170.384	178.729	188.496	442.83	250.398	369.598	115.282	1199.815	1420.621	273.344	298.131	271.479	5423.258	507.719	383.59	5142.734	136	0.994	1109.544	711.522
16116.396	17654.034	11396.897	19590.598	9819.047	26862.231	8686.354	18756.826	975.309	361.068	303.09	410.186	388.412	870.469	215.158	8368.441	217.52	249.383	250.789	1939.835	255.279	698.52	116.161	1251.017	10051.567	323.202	525.877	292.248	13550.545	2737.999	300.325	4150.387	137	0.926	1265.712	711.566
5824.474	6480.237	4462.61	7335.807	4441.17	10553.724	4451.225	9741.429	771.44	379.867	390.728	358.532	328.358	399.487	267.716	7752.323	151.56	151.95	181.042	311.648	204.618	346.637	151.898	1677.594	2429.023	315.867	366.674	281.96	1564.161	265.212	259.379	5966.697	133	0.946	1415.184	712.184
6966.097	8566.313	5435.875	10176.822	5014.941	14093.818	5195.562	11632.64	1159.01	415.431	391.494	354.102	334.16	438.704	294.575	11714.563	222.626	264.672	194.241	2278.629	268.908	4905.572	129.257	1831.646	3556.602	329.557	474.318	274.311	23960.959	748.611	279.042	5599.639	120	0.969	1584.525	711.675
18871.204	18653.557	10910.343	22048.065	10778.366	25799.029	8419.996	20041.781	1334.016	548.316	498.045	1254.921	10626.506	902.534	387.066	10106.881	271.611	294.86	263.837	4962.659	35121.877	2256.464	149.047	1932.151	9739.063	360.329	965.981	294.465	158.779	4862.107	280.115	3182.148	123	0.964	403.508	712.11
13893.482	14619.401	8759.143	19236.806	8396.869	21340.188	7813.328	18706.29	1168.546	431.749	381.537	676.312	2392.415	509.192	294.051	9179.019	267.41	250.737	276.051	2283.814	16132.292	768.398	154.114	1849.943	7418.782	329.266	687.789	308.778	6680.432	1381.314	258.669	4483.386	251	0.847	737.002	714.564
11608.941	11959.705	7217.945	14793.569	6995.648	16709.949	6069.452	14155.108	1144.117	384.681	387.651	881.893	6692.789	669.799	291.944	8296.226	292.349	306.736	192.613	2595.447	20955.142	864.57	174.737	1193.307	8627.929	401.138	695.974	264.388	687.562	2438.648	265.506	2390.268	187	0.942	832.693	714.58
15126.794	14832.582	9093.361	19007.339	10874.329	25887.666	10268.693	22948.487	707.354	417.418	441.363	320.544	352.349	452.882	275.851	6835.535	216.477	225.695	180.941	353.611	214.349	233.157	185.859	1928.087	4523.66	293.328	307.671	280.84	3624.969	280.647	282.264	5908.087	117	0.944	889.372	712.372
9664.746	9889.672	6695.775	11667.842	6362.943	15532.694	5537.02	11629.31	769.244	356.026	335.636	345.354	362.328	395.151	247.44	8751.383	162.123	170.764	262.39	496.943	269.984	417.953	139.751	1454.224	2928.897	265.582	311.695	288.831	5269.01	599.284	273.218	6883.154	146	0.911	1132.897	712
6897.125	8051.195	5582.179	8770.557	5406.705	12657.111	5302.246	11407.028	1057.357	423.12	425.585	395.799	367.978	386.443	298.737	11982.865	211.179	198.021	221.061	741.825	257.93	1259.849	159.021	2101.755	3521.445	326.728	383.594	277.865	17218.934	382.473	307.288	7708.862	145	0.991	1552.183	712.39
16544.918	17274.727	9945.948	20428.162	8952.484	22904.996	7166.344	17648.232	1703.838	580.1	517.015	1163.249	11276.985	883.559	415.465	9594.276	298.673	263.291	286.688	4631.485	36218.474	2642.077	140.647	1912.948	12791.623	366.086	890.226	292.288	402.998	4324.764	271.513	3069.398	319	0.754	300.077	716.199
20334.41	20692.501	13193.414	26711.122	14564.923	32599.141	12257.731	27659.283	1626.558	768.29	645.172	876.029	895.171	940.218	453.98	9430.883	352.899	325.982	269.015	1483.401	2320.537	9496.654	143.063	3223.991	15266.757	302.459	1043.875	340.852	11202.346	1511.334	268.241	7624.686	199	0.898	380.043	716.163
15234.203	15745.735	9096.081	18905.224	8924.23	19295.68	6503.055	15998.664	2061.675	657.184	593.417	1321.816	9939.655	770.398	421.53	14906.324	332.245	316.275	278.98	2069.768	48517.7	1349.471	186.964	2529.659	11638.016	488.413	1706.299	282.539	126.603	3940.837	328.047	4179.73	110	0.985	505.036	713.573
9438.022	9706.959	5687.651	11675.422	5253.713	12792.223	4241.446	9959.283	697.064	334.828	314.157	728.981	4527.703	449.99	243.68	8575.82	272.822	255.727	254.021	2165.245	26393.616	792.187	151.668	1002.136	10571.231	400.536	690.821	277.243	272.885	1795.228	257.231	1764.948	165	0.889	770.573	715.148
11829.782	12742.336	8041.575	18062.197	8182.318	19477.156	8147.247	19040.606	792.887	425.63	522.523	364.406	371.89	492.203	270.236	6707.256	284.645	268.973	162.488	371.778	248.486	287.63	164.622	1821.825	10634.834	286.247	437.663	281.038	5858.856	453.379	475.999	5564.317	171	0.87	879.43	713.681
7284.482	8384.719	5540.274	9884.658	5178.95	14423.049	5788.089	12679.581	704.24	344.061	344.549	345.72	302.759	375.811	253.4	7614.363	179.978	170.672	208.669	523.899	189.726	1646.102	150.907	1584.423	3302.045	294.895	392.179	305.532	3474.687	323.369	246.128	5379.355	149	0.916	1460.641	711.93
8214.951	8562.15	5263.734	10439.054	5099.194	11921.908	4637.432	10570.826	783.917	353.36	306.972	313.863	321.886	473.372	254.299	8375.268	244.595	241.045	265.164	912.743	211.645	384.849	137.883	1527.325	10560.831	337.821	527.309	278.37	4540.36	534.536	311.789	6058.079	209	0.865	694.553	717.849
14773.057	17737.541	11446.425	24903.37	8587.929	20002.459	8978.004	22480.916	1285.784	641.365	570.202	759.37	1355.373	703.948	406.557	9330.209	280.931	301.217	203.452	1261.092	6504.744	2553.753	130.993	2945.543	14751.327	289.616	1162.917	324.844	11656.875	1061.301	257.791	7541.784	136	0.967	371.169	715.088
16931.346	17339.358	10177.755	20278.972	10147.792	24033.454	8265.747	20071.58	2193.798	624.89	547.819	853.848	9804.817	991.936	431.103	12899.055	379.909	314.018	261.592	2201.047	43947.317	1400.491	179.515	2469.875	14449.1	528.125	1354.197	265.018	129.548	3818.093	334.399	4261.893	266	0.898	516.861	718.305
11497.307	11860.664	7017.954	14462.12	6926.962	16630.452	5903.408	13749.253	1261.235	392.418	342.27	838.085	7059.072	620.172	328.093	11216.712	284.423	237.296	239.485	2693.655	34534.56	913.531	151.441	1423.308	7546.797	398.107	825.094	257.165	466.891	2599.811	276.131	2647.476	214	0.859	612.346	716.64
9799.072	9762.934	5800.615	11720.801	5723.138	12937.22	4590.183	10489.639	1669.641	349.671	336.402	721.628	9189.982	536.491	287.274	9812.636	287.231	243.817	207.694	1781.184	32287.267	1018.235	175.253	1112.167	7827.755	352.171	693.728	264.289	137.306	3012.26	258.394	1835.472	113	0.969	804.296	715.164
5118.781	5632.339	3735.372	6489.269	3572.235	8418.872	3266.174	7127.815	638.619	319.862	286.324	291	307.789	368.296	221.408	6689.239	157.567	151.663	167.248	395.8	327.942	284.052	123.996	1053.787	2824.747	289.024	409.483	261.22	4543.607	349.358	319.236	3725.476	116	0.965	1173.905	714.672
6308.594	7036.332	4722.927	8408.052	4665.243	10168.443	3891.457	8457.255	885.924	354.426	405.136	398.354	370.931	424.554	225.339	8980.672	193.44	169.112	167.211	555.269	318.304	360.157	115.174	1279.49	4002.448	303.606	428.834	260.915	10445.047	769.298	1481.752	4415.035	124	0.972	1189.185	715.024
12072.012	12864.737	8642.047	13855.833	7536.318	17325.747	6563.972	14970.739	1424.241	369.714	381.805	363.647	327.357	360.684	274.597	12625.662	214.423	196.195	249.64	581.177	212.434	1237.304	162.327	1724.144	4411.135	330.706	459.002	279.095	6928.365	417.171	302.557	6220.636	290	0.789	1536.786	715.362
16243.845	17438.019	11152.347	19454.58	9558.683	26675.544	9761.56	22568.415	1366.633	483.822	462.722	369.606	400.729	505.622	330.255	10542.167	287.516	259.799	213.51	1905.114	267.231	8373.39	153.826	2269.783	5978.241	327.519	645.474	269.036	18720.122	676.079	299.118	6892.595	213	0.928	1566.805	716.918
12597.156	12664.922	7376.472	15258.901	8766.337	20294.282	6366.905	14455.513	1041.784	340.835	304.139	666.293	3574.502	570.22	267.163	8230.512	225.39	250.399	238.346	2506.501	20138.79	760.881	150.904	1192.263	6610.604	385.9	621.27	285.502	1945.33	1635.829	253.375	2514.97	285	0.76	753.742	719.511
9877.672	10030.438	6354.755	13473.114	7973.346	16162.754	6524.168	14993.146	753.566	416.779	467.979	360.702	400.754	471.488	263.723	6816.857	245.561	231.528	154.325	457.36	404.53	343.957	154.072	1727.467	6994.286	278.414	461.057	279.841	5081.698	500.882	502.807	5256.739	159	0.91	861.544	717.978
7103.6	7274.469	11143.443	9662.253	4915.905	11412.307	4711.098	10262.012	644.443	328.296	272.628	273.362	257.274	431.195	204.91	6391.035	201.848	221.453	277.295	264.866	151.11	226.259	118.913	1231.498	5650.292	308.178	397.53	318.27	2300.311	254.654	258.942	5499.827	138	0.981	938.138	716.196
7003.855	7799.676	5655.027	10107.31	5562.827	13127.652	5621.621	11650.019	788.033	383.019	345.987	329.645	321.816	333.143	266.977	8439.758	183.456	185.313	187.761	1100.061	279.277	3129.809	150.691	1406.797	5877.783	272.35	435.014	261.661	5729.141	602.006	304.521	5306.858	147	0.942	1085.949	715.888
7938.294	8980.184	5897.508	10788.629	5775.795	14537.673	5583.812	12224.005	768.521	339.626	301.278	277.607	325.414	296.732	217.388	9509.91	175.427	179.088	224.379	486.251	223.115	1099.748	135.785	1358.14	2374.91	290.189	474.616	264.76	4048.636	281.565	306.952	4984.483	185	0.898	1360.797	716.462
10294.242	11428.638	7644.679	13277.62	7257.411	18050.096	7606.283	16289.981	991.184	333.17	299.488	296.077	311.629	490.316	233.638	7383.784	162.204	166.91	192.43	394.243	215.722	353.921	127.008	1439.752	3181.865	344.938	365.769	260.99	2543.704	251.399	286.84	6287.46	217	0.925	1382.122	717.353
9937.537	10765.206	7238.651	11939.126	6631.401	17206.535	7634.996	15404.917	1068.047	427.018	423.367	456.746	357.722	565.612	303.556	10526.548	232.297	199.425	182.452	1044.111	224.174	17472.148	152.876	2051.793	3712.647	312.751	505.442	291.732	9589.432	694.875	279.278	6342.094	167	0.932	1489.123	715.787
8595.776	9795.801	6465.803	10871.859	6227.918	14501.257	5505.256	13313.967	1057.027	391.376	401.667	381.455	342.274	405.279	269.174	12486.11	218.561	195.414	168.517	1348.129	249.041	3056.43	142.993	1799.095	3739.806	340.848	478.761	284.782	17731.592	1019.141	272.754	6093.589	269	0.777	1517.102	717.459
9904.249	9513.754	5588.586	10417.413	6040.356	13444.999	3680.179	8128.496	1612.951	456.486	415.707	599.646	7708.025	505.932	304.117	10880.679	312.174	249.056	227.519	949.414	41142.155	1758.121	136.793	1242.695	16832.097	374.236	936.656	278.662	122.912	2078.368	238.686	1873.858	139	0.95	428.975	717.119
9594.308	10167.14	6243.579	11922.485	5307.643	12838.351	5209.065	12206.056	945.213	443.543	378.704	392.843	322.824	366.93	264.852	9541.952	221.745	234.347	256.519	652.871	193.888	469.1	144.431	1796.01	3380.94	292.212	537.676	275.732	6790.907	464.267	346.719	6634.657	234	0.796	647.957	722.5
11111.941	11948.687	7240.545	15139.913	6271.718	16141.599	6164.609	14549.03	734.064	390.228	341.606	398.414	361.398	335.482	256.64	8730.088	222.573	198.853	272.619	663.718	494.062	406.939	159.555	1744.969	6398.673	293.351	558.635	313.051	7512.975	501.694	266.392	5575.558	133	0.957	727.229	718.305
15930.905	17579.207	11155.202	23937.262	9617.298	24753.828	10319.693	24432.096	792.138	419.484	460.271	353.869	363.103	527.064	279.004	6326.797	299.703	278.633	176.395	310.752	217.505	313.737	167.712	1913.169	12556.327	296.925	354.026	292.388	3609.057	301.122	252.061	5891.966	107	1	884.023	716.547
8595.642	9547.655	6215.025	11764.348	5675.82	13424.281	4812.376	10487.112	782.73	327.513	309.306	258.847	303.619	309.967	193.882	8471.302	175.076	187.415	263.3	333.272	235.572	352.935	112.578	887.488	2616.623	283.001	350.823	260.324	3206.907	317.468	354.692	2414.554	152	0.985	1209.382	718.046
15654.908	15750.149	11568.969	17287.183	11166.962	24806.09	10334.565	19784.21	1649.03	617.232	564.457	456.714	476.284	887.42	340.681	10931.318	331.098	269.96	341.599	1618.095	288.852	33853.95	170.942	2939.937	4595.776	334.315	694.903	330.38	17830.497	502.145	266.883	7428.94	257	0.851	1452.154	720.282
7524.555	9462.744	7069.963	11600.271	7054.694	12505.673	5860.657	12717.465	1336.442	502.591	443.598	436.449	373.506	527.431	264.374	13108.228	286.495	235.102	256.732	1827.184	240.372	24781.755	145.808	1711.003	3055.423	351.1	498.06	297.464	16413.707	778.64	262.416	5351.469	111	0.964	1503.968	716.815
14249.962	15338.775	9223.457	19574.378	9171.479	19447.946	7586.782	18563.297	1381.396	543.135	490.484	1388.357	9697.748	814.413	444.756	10771.211	254.768	274.273	316.774	4645.311	44118.187	1875.501	149.966	2337.024	6749.442	318.909	968.3	288.187	1675.789	4830.956	252.89	4415.456	122	0.945	398.139	718.746
7052.43	6999.255	4430.808	8356.227	5889.17	12723.762	5091.247	11063.226	654.374	367.942	393.795	299.481	325.615	442.86	242.865	6564.385	209.094	216.396	142.991	299.833	191.408	258.585	158.885	1518.416	4704.259	277.868	296.549	272.576	4246.47	588.708	338.035	5871.845	124	0.972	901.153	717.306
5153.973	5733.763	3982.752	7035.562	3902.277	9599.933	3869.697	8660.224	482.533	253.61	282.335	250.924	240.154	238.222	231.569	6140.271	221.179	176.238	140.482	368.07	221.645	291.624	147.782	1045.635	3467.799	284.663	269.621	252.433	2187.388	325.301	324.832	5192.425	107	0.989	1011.864	718.201
14955.147	15091.909	8699.128	16913.824	8861.535	19182.27	6992.885	16987.074	1617.576	563.673	488.721	873.897	8049.053	750.496	394.006	13487.179	342.752	293.811	254.988	1323.219	50041.87	1190.665	166.076	2198.325	10832.709	509.611	1265.687	263.535	132.841	2385.217	294.326	3771.336	167	0.841	581.614	720.225
10505.001	10790.285	6520.574	14535.28	6437.784	16576.118	5951.215	13832.627	1208.142	370.869	358.251	810.279	6281.457	605.641	287.987	7929.369	314.191	292.474	200.823	2480.752	24498.172	832.728	168.594	1167.598	10012.11	408.447	661.948	260.916	573.244	2380.699	270.48	2557.568	169	0.889	818.186	719.956
12100.011	13500.888	9575.869	14985.092	8903.502	20233.215	8549.168	17194.292	1340.89	566.072	471.139	442.77	407.26	1007.135	290.426	13650.473	290.291	231.106	242.646	1479.517	234.526	42836.962	143.554	2086.313	4259.311	340.946	693.772	293.624	13695.311	679.857	267.235	6352.437	272	0.852	1496.423	724.18
19259.088	19453.188	11781.394	22950.427	10316.775	25435.88	8435.632	20143.741	1811.643	562.426	499.583	1170.642	9927.643	964.654	391.283	10787.663	327.268	291.308	295.901	4715.588	38181.492	1805.006	156.274	1916.414	13105.824	428.083	1106.752	284.185	147.547	3943.356	260.604	3329.516	169	0.933	410.95	721.269
19405.529	20894.521	15365.367	23688.273	14623.163	31551.156	14514.773	27135.848	1812.973	761.525	628.883	537.303	531.082	1090.09	369.626	10182.294	365.714	302.56	371.696	1531.585	283.163	42499.941	169.511	3800.479	5952.867	352.949	937.265	326.75	14828.04	450.969	280.722	7988.833	348	0.839	1466.474	724.063
10705.546	12093.263	8974.534	14287.071	8922.777	20151.287	9730.307	19870.206	1477.043	593.355	482.568	457.234	403.188	897.857	309.361	10134.203	312.069	232.253	283.604	1111.028	223.713	38920.735	147.105	2189.306	3116.047	294.668	679.895	305.065	9824.557	479.326	280.504	6009.442	161	0.944	1476.748	721.637
11895.027	12729.988	8708.938	13296.622	7623.764	18819.381	7377.101	16395.759	2112.305	546.98	484.925	376.563	399.642	816.053	329.372	14435.289	379.639	388.898	257.771	2394.924	288.209	40366.999	145.579	2475.491	4753.12	344.744	591.115	291.01	21093.157	551.797	304.548	7101.881	111	0.964	1576.797	719.365
17267.954	18123.2	10585.471	22320.426	11201.752	27038.01	9364.576	22449.375	1543.543	654.802	588.552	965.413	5483.675	802.672	478.255	10425.702	296.754	257.742	284.452	2589.122	22730.278	2819.26	158.817	2815.711	11522.454	350.685	1021.909	283.642	4906.295	2750.227	265.958	5640.783	322	0.714	288.929	729.127
16769.832	17064.273	10678.361	21752.15	11081.014	26253.463	9938.049	23551.251	1370.173	578.01	523.218	741.575	1593.066	714.425	393.793	9703.719	257.583	237.367	195.019	1652.344	9466.017	1073.388	125.431	2823.925	11057.326	306.156	1094.56	282.028	11308.355	1464.357	272.384	6695.004	202	0.872	340.871	722.084
16896.572	16737.454	10416.34	20404.116	11343.099	26201.456	10275.368	24136.113	1412.611	585.761	528.509	650.992	1406.076	652.513	390.898	9591.711	324.342	265.055	187.911	1219.363	4208.455	987.888	133.132	2924.791	18820.633	301.737	935.594	304.381	9820.195	1151.209	258.423	7425.812	306	0.802	355.199	724.108
10532.303	11098.391	6674.857	14315.664	5890.616	14973.141	4623.059	11010.059	1427.379	350.07	340.457	725.489	6079.119	478.605	272.564	8516.123	291.528	260.982	375.385	2342.161	28619.659	831.641	166.018	1132.13	9059.582	367.675	641.376	273.619	2350.702	2357.124	256.62	2319.498	185	0.799	778.089	723.327
9252.425	9990.165	6753.471	12392.285	6365.015	15941.019	6088.805	13511.132	599.153	271.069	294.973	283.969	276.956	302.684	227.765	6739.812	184.62	226.116	236.718	571.68	284.791	388.37	148.669	1102.852	6809.465	287.389	384.71	248.847	5104.513	355.064	290.339	4601.376	223	0.888	999.652	723.904
19608.403	20660.922	11766.181	25298.541	10707.417	26513.234	8533.791	20987.653	2232.879	638.676	576.515	1069.869	8685.802	832.846	459.942	9686.066	311.643	309.075	408.171	3529.318	34296.083	2571.682	161.858	2161.087	14908.335	359.396	785.565	298.065	5582.489	3408.968	267.871	3922.649	188	0.884	279.569	724.059
8434.388	9260.904	5968.232	13009.457	6102.026	14395.478	5970.57	13705.64	931.699	453.626	421.915	430.198	399.069	471.857	290.325	9564.435	212.901	223.082	353.709	584.275	225.032	376.767	162.716	2085.076	3675.367	344.432	540.294	273.836	7443.668	540.597	449	7646.338	110	0.915	661.509	723.109
11999.28	12292.482	7655.878	15844.559	7833.716	19581.494	7515.371	17284.137	851.687	421.943	471.438	401.567	432.759	520.953	262.975	7036.411	333.278	313.295	168.415	571.527	470.508	477.247	143.922	1663.611	14353.572	324.88	616.47	274.564	6780.44	563.299	438.226	5098.047	119	0.921	852.004	722.046
13083.367	13339.93	8578.414	18350.306	9610.682	22957.805	9461.184	21064.347	807.37	446.894	477.272	346.755	402.55	528.177	283.083	7106.748	248.768	251.145	163.367	360.389	233.442	351.464	155.079	2051.622	6016.925	290.867	382.176	290.712	6139.604	358.687	392.321	6572.446	191	0.881	874.181	723.249
4814.124	5038.473	4712.481	6131.631	3156.894	8932.72	4112.015	9462.826	667.065	254.146	262.85	281.883	218.276	306.76	160.891	6034.432	201.131	165.786	198.831	383.139	122.919	236.852	126.868	1097.164	6069.118	280.463	310.045	295.269	2618.558	277.667	237.466	5023.236	125	0.98	959.868	721.82
4857.965	6977.181	4842.082	9231.029	4839.592	11252.635	4441.812	10122.891	608.065	261.25	288.849	239.443	253.095	501.453	217.07	5473.575	229.94	149.505	188.756	367.649	217.525	327.127	182.789	1332.344	8441.372	271.759	330.535	274.128	2822.691	309.997	257.864	5649.035	121	0.989	971.384	722.649
5499.832	6328.277	4385.101	7304.847	4459.912	10365.377	4540.566	9963.06	758.402	377.675	380.753	321.074	309.951	318.557	258.7	6837.981	155.681	153.899	167.649	493.821	198.327	498.287	162.148	1704	2743.079	318.272	299.875	290.856	914.865	314.978	279.659	6732.219	107	0.958	1420.668	722.014
20991.846	21298.311	12492.6	24631.534	10910.069	28499.818	9066.157	22005.169	1144.065	512.716	456.012	807.64	6851.68	878.686	378.673	9634.448	267.356	259.831	437.948	2358.097	26861.011	1954.406	207.305	2088.879	12466.604	320.69	625.398	286.787	7346.167	4096.727	250.071	3991.765	170	0.865	319.288	723.588
16811.886	18545.266	12304.242	26379.655	12558.799	26807.526	11545.183	26866.115	1633.794	700.312	612.455	713.936	668.412	930.613	423.918	9802.62	299.375	259.631	210.732	1366.541	529.462	11572.835	152.113	3338.059	8808.796	310.456	1023.272	310.634	11689.506	1650.304	252.053	8288.643	186	0.96	374.118	725.355
6806.469	7109.384	4444.702	9135.231	4690.348	10711.374	4278.079	9646.27	735.382	362.151	312.756	286.061	329.454	358.49	250.576	9028.783	243.08	207.233	249.448	524.683	286.198	351.637	139.089	1647.232	10769.797	301.667	349.109	303.602	4953.128	409.8	282.993	6990.347	125	0.94	718.756	723.14
8135.412	6544.074	4610.034	8856.841	4304.888	11054.703	4467.423	10258.929	679.28	266.838	303.409	239.118	268.199	371.381	229.403	5900.429	218.282	211.097	147.239	470.385	307.243	362.597	171.783	1216.007	6134.512	272.528	365.812	210.383	1881.249	291.052	260.585	5039.587	103	1	983.5	722.5
18300.67	18461.113	11796.659	23798.333	12438.697	28041.127	10761.093	24516.152	1556.728	615.936	558.872	763.354	718.332	887.858	396.184	10016.908	360.9	289.813	244.182	1730.322	953.311	9540.37	145.396	2856.957	15729.666	317.552	1050.219	305.407	14585.202	2357.514	249.875	7138.963	314	0.701	383.682	729.682
16823.646	16338.49	9528.964	17816.535	10882.603	25920.294	8652.649	20278.369	2102.448	641.37	558.382	1025.789	10224.543	927.615	449.684	12999.465	359.248	295.516	272.292	2017.853	48241.948	1488.03	187.738	2627.524	11009.883	458.245	1487.421	259.608	135.886	4328.223	335.215	4540.639	117	0.985	526.714	723.979
11608.024	10900.813	6629.448	12719.209	8401.461	19588.54	7077.311	15866.255	972.617	473.959	448.609	504.52	2079.518	737.488	336.277	10128.974	330.029	232.796	206.974	1148.474	14636.596	13597.617	162.326	2034.819	11599.214	345.653	819.013	273.215	10949.938	1299.465	364.43	5858.091	156	0.902	626.603	726.385
8946.035	9204.372	5681.253	11092.658	7670.75	15082.028	5424.385	12137.182	809.459	401.707	358.953	397.705	388.983	528.335	276.097	9512.051	223.771	243.716	233.344	810.773	185.983	358.109	139.808	1891.168	6766.7	319.104	463.676	267.809	5794.67	551.248	281.644	8139.175	114	0.99	673.553	723.895
15473.339	15860.806	9735.877	20282.567	9356.319	23652.017	9011.542	20753.632	1210.792	469.343	448.251	570.668	1897.256	603.752	309.925	7981.444	360.875	298.53	266.886	1283.884	7117.807	7536.774	196.912	1863.647	11194.875	334.824	783.202	259.52	6362.478	1427.459	270.081	5046.985	198	0.894	828.747	726.348
7951.658	8936.488	6295.317	11302.518	6217.815	14836.612	6048.927	12694.719	926.813	380.089	360.445	388.318	324.039	329.176	269.812	7979.864	183.182	168.119	227.895	1020.783	238.627	645.925	162.397	1467.175	4397.259	281.833	344.8	260.938	8751.615	415.299	410.326	4349.155	184	0.936	1057.141	726.696
17928.681	18736.342	11194.074	23220.533	10683.416	25949.207	8893.5	21382.561	1671.803	606.019	529.782	1027.185	12975.916	1061.167	436.129	13138.387	350.359	323.106	264.075	3308.473	39100.106	1396.779	186.91	2304.776	13595.858	485.977	1335.601	278.865	123.319	5137.663	317.212	4062.296	302	0.825	502.977	729.222
13551.221	13757.063	8561.293	18647.936	9821.448	23246.433	8757.128	19878.699	810.979	418.921	446.496	357.988	409.492	600.431	272.314	7450.701	277.408	289.753	193.845	408.273	244.879	338.983	150.682	1747.823	9888.261	324.404	444.677	267.368	5485.411	379.146	456.379	5411.74	281	0.736	859.162	730.105
13584.595	14018.616	8791.18	18706.928	9766.258	22648.02	8679.685	19224.498	830.862	400.927	457.666	314.699	373.23	705.563	276.821	7200.925	314.02	319.951	208.599	421.421	209.465	406.489	154.43	1567.934	14983.674	316.349	460.071	293.25	6916.357	344.74	370.521	5016.105	215	0.901	883.877	728.733
4790.854	5388.974	3585.2	6606.977	3502.982	8372.762	3243.085	7096.872	601.924	274.368	253.449	244.13	303.415	333.992	223.918	8326.749	140.067	173.457	184.565	1102.525	252.583	373.562	121.925	980.016	2209.881	290.954	477.392	298.64	11628.212	717.25	502.742	3525.501	130	0.951	1143.9	724.462
6531.318	7091.681	4718.337	8613.914	4719.344	11156.86	4592.42	10076.853	793.286	328.62	269.865	291.422	303.515	458.083	205.194	7966.672	162.74	163.214	167.498	473.899	237.462	451.207	129.321	1331.921	3046.238	285.329	364.609	270.261	4073.284	340.946	404.846	5794.56	119	0.99	1328.887	725.601
5005.779	5844.939	3941.122	6882.315	4011.233	9153.069	3855.524	8124.688	738.104	336.531	280.344	280.95	295.092	279.346	230.498	9810.046	164.556	157.403	207.108	552.66	232.334	470.935	124.7	1382.04	2478.771	299.504	432.667	236.966	8524.898	313.327	480.657	5613.554	113	0.981	1365.872	725.217
17476.716	18193.277	11031.631	23409.792	10263.394	26469.797	9412.051	21984.146	1022.472	463.724	424.172	521.103	1548.987	755.434	314.03	8807.752	354.756	294.917	232.549	1287.661	8162.074	16928.511	184.073	1896.446	13268.297	336.136	746.973	283.38	5949.174	1230.193	267.605	5111.003	268	0.848	793.425	731.213
11429.013	13162.984	8300.33	19855.272	7386.176	18020.692	7000.619	16894.566	1278.241	435.942	416.91	600.242	2758.654	558.835	292.572	7582.232	349.242	303.147	216.95	1314.332	13719.006	781.372	174.936	1688.565	12290.816	344.057	741.645	258.205	5779.119	1497.62	267.558	4530.014	108	0.98	820.435	725.88
9923.331	10195.721	6417.16	12748.041	5744.436	14277.358	5304.339	11282.559	587.104	313.327	315.594	272.147	260.673	446.851	209.005	6161.636	164.384	224.21	361.516	5559.155	160.544	320.426	182.336	1020.681	2253.246	277.162	339.49	293.282	2056.158	1111.109	269.261	3967.124	155	0.943	913.287	726.81
9888.83	10320.749	5150.589	14447.537	5944.533	12631.892	5088.021	11432.371	715.053	338.685	246.757	310.042	272.372	386.502	190.511	6367.663	239.834	263.485	281.001	399.994	169.185	338.42	145.395	1167.311	7801.549	327.672	347.066	311.193	4455.165	256.562	278.338	4457.496	205	0.866	936.349	727.085
4389.834	4876.508	3404.193	5867.899	3413.541	7561.578	3122.519	6800.846	736.529	282.764	271.687	329.969	271.424	237.077	240.81	6499.987	203.986	158.111	160.086	444.208	203.925	318.472	150.396	998.055	1206.615	301.315	430.229	269.725	6519.426	326.49	283.559	4722.555	115	0.969	1024.97	725.039
7632.63	8087.384	5560.217	9491.979	5611.182	13770.991	5642.445	12109.344	867.43	461.23	360.987	347.368	361.822	653.236	242.596	7723.151	180.833	177.791	134.343	563.942	221.996	391.923	118.874	2045.542	5440.237	291.542	325.669	289.655	2317.358	1533.137	323.61	7157.563	121	0.977	1288.988	726.227
5837.321	6689.136	4483.134	8245.797	4603.278	11261.721	4581.208	10037.915	599.087	330.87	264.071	294.137	285.93	339.847	208.212	7425.214	145.699	136.6	160.668	445.646	222.448	605.546	120.182	1286.625	1143.4	283.71	368.302	246.741	4926.205	350.883	499.006	5400.863	121	0.989	1339.574	725.616
5507.256	6096.463	4072.471	7111.44	4056.906	9423.369	3940.081	8317.247	713.223	315.109	265.443	257.035	277.513	260.282	200.265	8584.149	143.469	158.815	158.23	501.518	206.533	379.555	112.634	1334.358	1395.637	288.116	324.459	246.995	1989.742	268.79	308.147	5895.472	113	0.994	1355.022	725.456
14518.941	16200.635	10229.831	22318.543	9327.916	22268.435	9336.871	22849.083	1764.898	603.238	538.328	608.908	922.516	663.192	395.286	9434.899	280.021	227.117	182.774	1191.031	2399.3	843.784	125.092	3035.89	13274.215	310.071	1132.231	282.403	9573.957	672.861	280.452	7805.989	119	0.906	334.046	726.693
16228.025	16245.868	9394.42	18997.194	9957.375	24174.007	7686.112	18307.519	1445.554	648.131	595.429	988.181	8096.496	883.053	427.933	13460.878	396.118	316.591	251.585	1441.365	48954.072	1465.72	168.828	2561.296	16405.552	525.063	1252.966	276.48	134.526	3480.308	290.735	4063.899	96	1	481.771	726.479
11701.906	11679.746	6805.965	14971.3	7458.505	17276.512	6128.883	14083.722	2174.194	429.358	359.366	733.782	8188.136	740.488	362.01	10940.73	296.251	243.343	381.639	2296.869	38318.045	4995.148	162.136	1592.061	6775.946	385.236	704.075	257.903	3289.952	3336.737	292.295	3409.217	104	0.974	618.106	726.49
13324.16	11910.502	7249.788	14130.368	10368.931	23500.227	8347.496	17546.258	873.436	419.645	357.164	367.327	409.981	491.154	291.602	9172.799	199.625	205.978	348.122	606.056	215.659	399.269	148.204	1997.495	2864.479	298.748	386.119	293.39	6578.65	526.684	457.816	8141.289	118	0.953	666.576	727.593
9173.808	10285.36	6318.761	13806.724	7150.715	17137.376	6376.924	14781.845	811.883	392.492	353.534	516.584	787.451	464.397	283.042	7794.403	242.386	219.029	192.757	1245.323	4856.254	411.01	153.505	1854.521	7700.282	318.155	640.49	285.358	4490.193	680.234	267.32	5108.957	130	0.914	753.431	727.277
15055.714	14991.911	8598.663	17484.484	9269.409	19250.422	6865.555	16310.07	1863.797	495.846	423.934	1054.694	7343.233	657.103	381.272	9998.417	243.109	230.682	338.395	3420.031	25526.011	1271.147	140.644	1928.86	10056.642	300.394	565.772	267.78	5979.125	3443.605	273.447	3804.511	101	0.977	306.173	727.678
16904.214	16884.47	10292.008	19783.235	11158.562	25969.467	9792.168	22849.858	1702.962	589.646	516.304	570.571	1747.862	655.032	395.258	9896.817	243.354	209.64	225.775	1059.286	5533.38	649.908	137.455	2978.093	8363.593	290.578	669.899	288.407	6295.652	1078.45	267.129	7266.222	176	0.847	324.568	730.528
6373.883	7196.201	4559.21	9661.053	4847.815	10902.058	4484.582	9877.739	719.12	373.139	320.346	279.52	324.938	413.454	258.223	8111.32	163.464	179.322	215.737	558.195	224.431	338.277	139.938	1541.587	2239.556	312.954	516.466	283.972	8323.467	443.547	362.131	6147.541	109	0.935	702.986	728.546
16823.955	16658.802	10050.053	21167.945	11644.626	27912.746	9534.214	21532.148	1077.507	436.217	432.444	607.574	2306.592	719.835	314.462	8126.423	367.915	332.559	184.432	1507.322	11374.256	6913.151	185.668	1768.46	14407.232	351.038	892.024	269.555	6511.303	1763.476	296.17	4767.322	190	0.893	806.042	729.1
8576.794	9263.214	6380.812	11388.797	6056.59	15012.304	5908.514	12569.082	879.912	374.839	366.751	359.564	317.084	360.685	257.662	6772.514	200.001	175.102	252.287	486.268	232.194	368.327	158.646	1354.568	3853.639	287.885	476.114	265.128	5201.266	447.308	396.339	4688.838	218	0.894	1041.376	730.17
9492.446	10372.104	6864.898	11909.036	6409.101	15275.423	6196.538	13431.973	716.613	355.729	322.23	335.188	311.166	378.171	267.986	6485.392	168.915	172.496	144.546	567.613	188.921	395.668	161.651	1597.668	4562.659	333.942	288.821	290.8	1807.417	301.69	276.482	6913.306	130	0.978	1413.438	728.415
14854.275	16950.463	10395.471	22770.208	7841.464	19643.026	7676.67	18886.19	1150.954	527.384	460.999	1180.68	10498.151	870.383	400.55	11312.648	240.203	245.44	284.858	4444.037	44424.32	1401.493	152.851	2002.663	6514.841	380.03	1096.251	281.568	982.598	4559.833	257.779	3509.687	138	0.884	406.029	729.036
16413.749	15698.347	9348.284	17972.749	10388.589	23292.501	7517.955	17240.719	1523.09	454.038	421.023	704.954	10866.098	819.958	353.388	10910.454	310.195	267.031	213.938	2155.78	32762.453	1589.979	156.181	1605.151	15862.97	382.414	826.53	265.621	133.262	3721.589	257.149	2660.158	328	0.744	422.198	737.573
14167.837	14034.444	8706.531	18331.857	10155.567	24955.971	9209.719	20894.363	926.384	440.546	510.035	406.407	427.247	635.26	291.411	7433.919	321.143	306.853	194.786	562.493	326.605	6805.687	156.485	1892.837	12317.074	313.24	589.437	271.912	6044.175	619.75	604.295	5704.821	205	0.758	847.802	728.49
13091.91	14081.47	9219.491	16916.565	8711.472	21511.702	7577.851	16542.575	830.317	366.907	364.24	540.871	372.283	368.87	272.765	7842.707	203.07	181.233	173.97	3034.906	264.289	607.69	151.534	1418.948	8638.475	300.196	370.895	273.791	7849.507	808.628	285.325	4574.945	160	0.915	1072.119	729.519
8065.223	9141.002	6107.936	11197.537	6166.485	14547.707	6167.455	13418.817	795.2	406.576	322.653	309.483	319.012	392.747	241.813	7528.791	165.07	169.655	157.41	474.938	234.04	305.755	120.404	1820.553	4654.587	284.433	293.29	298.257	2984.204	752.406	569.603	6285.432	157	0.98	1298.564	730.704
8177.198	9346.926	6362.236	11289.247	6369.001	15239.643	6529.956	13845.279	837.368	389.576	358.439	300.023	345.889	341.95	252.537	9353.942	178.654	177.698	208.769	442.848	248.529	437.837	135.813	1972.331	4598.368	326.884	296.509	277.84	7724.792	401.259	929.198	6573.528	233	0.865	1379.929	731.637
15203.647	15043.183	10137.896	18813.281	11920.057	24023.949	10174.462	22702.104	1439.63	711.658	609.689	630.499	553.78	751.273	401.965	9975.075	333.063	270.099	221.159	1235.544	403.833	9909.507	136.485	3057.285	14206.842	286.994	963.112	294.623	9744.417	1475.144	239.883	8132.185	241	0.884	363.77	732.878
16369.503	18252.206	10911.838	21880.877	7472.955	20362.465	7269.902	18218.945	1507.501	732.534	619.657	931.122	7548.315	958.162	397.338	13613.646	408.695	365.342	277.479	1484.707	35347.773	1159.944	162.667	2488.615	19253.15	697.706	1341.793	279.635	129.481	2905.872	295.451	4053.093	159	0.937	476.588	732.204
18008.937	18972.986	11244.659	23009.683	10338.547	25618.914	9095.513	22036.021	2428.686	577.028	502.972	982.375	11545.917	1120.445	429.554	11844.576	354.804	323.178	241.972	3796.973	39203.334	1379.115	197.059	2266.478	11477.874	454.574	1124.475	274.461	127.266	4812.675	331.001	4036.5	103	0.996	517.413	730.131
15890.87	15838.814	9192.889	17523.791	10187.668	23307.657	7920.617	18630.322	1553.851	606.978	531.223	997.095	9815.706	871.308	438.6	12911.175	322.613	297.891	250.447	1462.751	47820.177	1388.064	187.522	2347.581	10041.05	537.368	1296.989	269.697	147.447	3870.342	335.021	4046.52	167	0.913	533.075	731.213
12498.048	13821.341	8790.283	20687.247	9343.256	21854.67	8258.864	18674.08	1132.109	499.989	465.165	417.609	445.631	644.425	327.905	8498.123	268.555	235.313	236.381	532.736	224.514	437.824	158.776	2202.683	7664.152	331.574	574.756	289.468	6093.182	429.793	376.628	7579.947	340	0.661	658.065	739.335
15495.844	15614.985	9740.421	21191.579	11592.769	26248.417	9451.436	20883.544	1185.233	465.91	440.479	401.846	456.891	652.916	302.345	7751.42	374.66	336.958	306.697	889.418	378.88	13735.796	184.366	1774.853	15000.615	324.264	693.774	276.358	6446.233	839.836	292.558	5276.398	189	0.869	835.087	732.479
5871.747	6459.88	4476.324	7454.215	4364.083	10129.798	4242.2	9168.335	724.371	349.647	338.188	327.398	309.671	322.336	252.229	7012.916	165.981	162.936	160.473	699.659	189.409	606.706	171.893	1578.148	4525.309	316.987	319.48	293.571	2350.572	293.733	265.54	6596.817	99	1	1427.136	729.106
6707.518	7309.761	4989.945	7684.71	4536.119	9640.735	3613.997	7089.308	924.922	435.694	405.251	375.22	342.022	359.479	284.898	10471.561	221.175	185.65	219.95	496.966	203.968	690.655	142.788	1935.116	5194.508	321.335	418.764	285.103	9645.987	315.338	279.556	6579.53	125	0.98	1595.38	729.916
14741.363	18950.063	11776.263	26126.465	9119.076	22337.577	9025.676	22701.939	1223.656	617.679	557.537	693.93	2847.29	855.604	413.81	10511.377	214.197	202.684	290.315	1176.616	12980.497	675.329	156.513	3137.365	3920.487	287.573	722.796	286.688	7203.358	2447.376	267.071	7125.827	129	0.954	317.407	730.616
16248.513	16889.922	10691.331	21553.843	11007.926	24466.383	10100.097	24011.348	1214.658	592.388	530.99	537.033	555.615	659.151	397.268	9978.819	248.446	205.252	172.05	724.975	461.003	632.401	131.147	3198.275	8779.508	281.827	723.704	283.866	7330.902	515.471	266.444	8983.921	196	0.913	337.929	733.235
9700.242	10422.425	6817.393	12400.695	6377.345	16090.499	5751.307	12392.342	826.641	330.292	329.029	340.821	372.623	381.089	259.941	8347.13	161.079	190.164	207.173	530.146	282.293	510.594	121.238	1232.381	3105.626	274.132	393.829	281.971	7565.042	431.109	412.809	3596.071	231	0.908	1114.171	732.656
4454.095	5334.101	3641.985	6387.823	3941.261	7442.636	3516.83	7528.576	674.562	367.257	270.093	333.332	301.604	335.804	212.502	8093.549	168.295	149.027	154.835	444.036	226.439	331.942	135.979	1653.674	2778.274	283.506	542.492	264.041	3269.173	354.821	291.18	6606.164	105	0.971	1318.833	731.157
8552.703	8796.53	6001.614	9490.536	5338.325	12023.974	4870.568	9934.062	937.215	420.87	376.14	360.858	344.27	344.508	275.117	7829.576	172.77	175.772	218.628	620.865	194.814	851.327	152.093	1819.401	4465.324	300.189	316.503	283.7	1605.69	294.343	256.353	5995.293	121	0.977	1437.946	730.715
5935.881	6343.247	4348.881	7657.646	4219.999	10281.159	4101.58	9207.939	531.603	284.106	295.882	293.883	274.905	332.215	233.945	6266.951	191.335	218.958	145.795	851.872	273.708	313.52	153.763	1190.432	4772.757	288.724	306.43	242.695	2090.435	341.242	279.943	5296.2	109	0.989	1004.913	731.702
7884.65	7448.825	4775.39	7976.311	4435.886	10343.379	3843.618	8134.678	764.046	311.485	270.902	492.575	325.46	321.586	239.003	8153.878	158.531	176.391	198.093	632.398	264.867	477.018	120.233	1014.03	1424.641	265.227	582.478	290.94	14988.753	440.634	347.945	3033.05	106	0.993	1132.708	731.434
13675.307	14934.305	10655.585	17024.614	10114.025	24451.71	10412.446	22248.958	1180.258	506.482	466.76	426.363	388.892	1092.282	287.615	10293.201	259.926	224.074	334.09	1454.508	232.751	49207.528	140.338	2007.987	5040.032	298.099	613.158	288.078	13593.541	500.94	266.525	5622.385	133	0.973	1473.297	731.906
18251.69	20512.39	12160.05	26143.779	10575.477	26568.179	9638.621	23293.148	1669.283	721.539	669.311	813.752	1411.143	767.068	483.81	10671.934	346.997	279.791	306.103	1473.964	7165.444	1114.856	171.271	3015.033	18003.592	331.658	1008.652	296.114	12166.627	1305.773	274.019	6764.39	312	0.823	273.846	735.167
16081.01	16958.295	11053.076	20933.776	11589.736	24198.254	10668.239	24711.79	1249.396	574.407	570.886	486.401	515.496	654.531	372.166	9371.37	270.777	227.527	175.08	677.112	336.316	591.985	126.42	3125.862	12957.54	279.472	491.031	285.076	5034.62	498.217	332.386	8764.691	353	0.696	348.982	738.251
12256.257	13588.79	8098.904	18234.441	7190.148	18535.088	6422.301	16030.609	1759.102	564.852	511.114	1120.202	15247.054	806.967	425.202	13404.391	299.913	274.723	246.279	2236.855	52849.169	1190.335	177.46	2354.594	8470.652	414.687	1263.681	275.584	141.1	5290.472	304.015	3881.034	119	0.961	493.071	733.256
16592.949	16812.084	9972.694	20083.485	10830.339	24591.049	8390.443	19545.935	2105.944	557.565	488.542	1032.743	9718.53	1036.652	412.799	12112.088	326.786	308.931	233.691	3213.257	37418.174	1283.45	193.237	2099.649	9905.72	481.026	1183.587	264.837	124.169	4231.584	330.928	3754.926	292	0.832	524.743	737.599
16059.687	16705.051	10087.57	22147.523	9672.862	22836.276	8021.291	18960.463	1309.221	482.714	398.048	812.842	7127.808	698.784	368.51	10697.762	303.424	272.928	416.373	2237.516	30693.9	4296.686	183.061	1764.515	8775.872	379.989	690.877	277.035	4043.703	2568.348	292.346	4052.513	239	0.87	619.044	736.22
7858.143	8201.077	4995.183	10395.167	6042.479	12860.439	4809.919	10634.834	821.719	410.056	345	336.971	375.338	459.542	271.853	9121.277	259.476	231.525	256.375	655.122	206.467	391.923	151.141	1653.545	11851.177	347.41	571.057	276.178	5692.691	419.458	294.521	6818.745	138	0.884	696.457	733.442
13762.358	13374.627	8064.745	15783.232	10292.013	23844.602	8364.27	18721.086	1061.786	441.824	427.376	429.088	471.239	582.824	289.493	7325.181	331.934	256.196	174.367	963.705	543.73	603.509	176.22	1798.205	12036.701	307.805	756.985	266.966	8960.087	998.827	265.993	5149.266	145	0.929	813.817	733.362
13030.45	12790.187	7957.471	16083.569	8976.732	20973.077	7429.978	16243.741	909.401	381.102	427.979	293.761	388.295	464.753	255.442	7106.505	271.701	316.095	274.617	465.535	208.266	423.719	156.232	1311.376	10004.55	327.08	365.953	259.79	6079.542	316.825	361.286	4394.357	360	0.799	869.583	737.228
9435.473	9868.379	6190.768	13453.234	5560.714	12390.157	4876.427	10552.465	701.639	324.746	360.111	262.39	269.7	239.747	217.06	7567.602	173.981	232.594	585.124	296.648	179.846	328.727	149.576	950.91	3247.931	270.944	274.983	266.622	5484.196	324.723	318.93	3553.711	125	0.98	897.052	732.972
7727.614	9508.119	6281.845	8586.356	5367.406	15065.228	5509.358	12388.494	720.845	225.741	307.092	313.858	253.419	251.69	206.317	6403.159	205.915	155.983	282.517	667.73	205.51	397.397	186.325	1107.48	4862.631	229.738	277.281	256.26	5276.984	379.754	530.545	4246.676	220	0.902	971.241	734.709
6698.553	7365.982	4846.726	9238.307	4626.79	12112.797	4591.934	10125.764	736.434	314.568	300.344	374.192	297.008	331.714	245.141	7926.485	171.639	177.4	180.772	489.818	253.156	428.583	123.173	1190.857	5808.427	275.265	477.123	287.186	9439.694	427.394	541.583	3615.547	129	0.943	1125.609	733.686
9389.537	10165.162	6602.674	12554.524	5956.093	16540.851	5842.438	12428.969	690.958	311.932	286.777	276.228	313.025	326.994	235.006	6963.965	167.601	190.152	242.564	458.037	235.646	352.739	142.105	1060.016	3842.753	255.338	307.915	293.33	3692.738	439.834	380.188	3114.68	185	0.941	1141.214	735.208
11646.998	12617.463	8172.349	14879.908	7981.836	22087.446	7799.597	16566.306	1227.88	398.483	357.036	370.381	423.156	635.686	256.59	8890.15	180.826	185.885	169.057	467.01	269.436	466.269	132.976	1784.656	3267.793	289.109	547.249	291.175	5631.648	844.363	275.651	6491.618	213	0.92	1171.791	735.369
6612.471	7298.952	4977.069	8488.455	4660.816	11450.771	4790.496	10219.955	1752.419	407.345	373.781	380.624	336.194	340.234	257.752	8673.115	186.739	185.665	212.666	709.873	191.959	1068.482	142.722	1700.342	4534.449	295.916	373.395	296.302	1992.65	302.683	244.321	5464.18	130	0.978	1446.046	733.346
17745.271	19511.025	11714.964	24505.039	11235.321	23351.156	9381.174	22589.229	1825.69	677.872	602.796	848.897	2106.127	736.302	453.246	11126.039	323.313	278.826	375.634	1930.419	9471.56	1028.223	177.86	3162.697	17409.382	329.305	1049.042	292.778	10314.615	1327.968	285.274	6959.103	123	0.964	300.102	733.492
17465.402	16300.837	9749.236	18462.179	12695.901	27292.787	9608.237	22144.077	1365.377	617.587	539.406	634.393	1189.205	759.777	415.862	10262.904	257.683	195.055	256.403	1148.36	3643.457	718.077	153.668	3019.287	9760.932	296.912	772.686	283.754	8618.027	1243.593	265.987	7694.383	168	0.888	309.762	736.167
20919.062	19560.919	12249.907	22784.103	14115.817	32371.345	11659.748	26217.801	1438.871	601.546	542.258	781.12	681.114	742.058	380.49	10649.802	316.221	272.211	284.248	2038.623	1333.234	1337.348	142.679	2781.059	14114.19	321.006	1070.635	290.251	16030.044	2412.744	235.638	7095.107	247	0.906	390.54	736.808
12639.769	13655.779	8517.846	18327.178	10576.646	23511.245	8189.965	18114.621	912.815	449.319	420.991	396.051	432.389	511.126	313.389	8512.404	261.352	239.967	232.666	709.116	194.997	429.816	148.371	1948.622	8916.648	305.917	481.481	277.963	6726.695	447.551	498.621	7348.041	214	0.785	666.262	738.701
14274.553	14323.994	8940.879	18366.86	9645.913	24623.706	9022.212	20073.338	1112.865	448.168	468.137	348.293	408.79	520.167	285.21	8035.69	302.562	289.614	255.741	506.663	259.207	827.239	178.833	1841.721	9291.871	310.803	473.058	262.134	4688.978	514.461	408.695	5992.236	168	0.855	844.357	735.042
7394.47	8444.183	5670.797	9923.872	5715.213	13696.899	6094.747	13246.479	712.981	359.72	329.094	301.699	317.541	340.011	261.272	7367.768	141.078	156.467	209.434	469.562	204.198	417.328	144.809	1802.915	766.245	347.731	277.239	284.41	1460.85	267.983	302.156	8015.348	127	0.995	1401.689	734.138
15909.069	16665.966	9248.945	17847.784	6725.348	18727.651	5956.566	13459.414	1815.945	804.343	827.84	913.256	591.359	640.672	493.238	12093.057	384.236	292.078	306.338	1657.882	384.06	1083.395	197.284	2507.281	29261.28	332.475	1097.841	325.555	13643.437	742.809	333.954	5692.269	195	0.861	255.008	737.238
13333.887	13720.786	8892.101	16491.701	8166.649	20629.8	7291.424	15723.383	1036.104	357.552	366.304	482.282	364.399	361.504	259.188	7103.966	207.527	178.106	190.957	2040.784	248.418	488.991	148.919	1319.316	9133.06	299.1	417.015	285.898	6932.711	608.664	273.963	4611.73	159	0.869	1070.186	736.28
18937.35	20270.908	12578.143	26040.704	10819.984	27447.167	9160.85	21842.205	1198.882	518.404	468.394	1210.413	9437.461	1054.511	397.238	11924.659	283.96	274.866	290.194	4165.507	36745.725	1465.583	152.341	2055.941	10230.259	382.563	1042.665	271.365	2350.996	4635.516	260.053	3790.134	287	0.803	406.402	740.514
14951.734	14459.921	8748.646	17750.002	10570.247	25220.766	9017.816	20606.145	1086.322	491.462	414.73	469.95	3519.649	663.69	360.496	9178.982	333.941	232.343	202.99	651.011	15444.02	8755.837	163.613	2234.611	12221.537	331.047	629.259	274.538	6468.409	1346.741	281.512	6502.056	172	0.855	627.529	738.913
10333.044	10461.92	6307.052	13310.497	6929.271	17994.814	6512.684	15245.394	844.589	387.984	364.357	343.02	377.24	505.255	253.344	8920.834	243.607	213.494	161.752	831.449	283.543	407.21	140.073	1850.431	9510.716	310.5	495.073	290.617	5153.521	442.145	258.655	7553.829	203	0.785	746.623	737.736
12232.527	12843.01	8071.386	18206.677	9510.647	21817.11	8480.592	18953.547	835.186	446.494	416.524	379.288	407.665	806.752	293.89	7542.24	265.293	240.275	213.38	583.754	301.384	514.102	197.069	1843.352	5795.503	295.606	519.59	259.827	5705.355	451.725	263.727	5607.414	110	0.985	827.318	735.964
19749.72	20456.682	12403.877	25863.077	12002.233	28965.6	10153.753	24122.347	1621.449	575.197	510.076	963.196	11480.041	1298.993	435.748	11546.424	332.301	317.302	234.376	4399.233	34584.704	1385.376	196.158	2232.102	10981.204	423.642	1047.795	270.098	120.179	5186.717	317.154	4099.443	230	0.905	509.891	739.878
12648.289	14670.091	9275.558	22053.748	7869.266	19326.576	8249.519	19686.526	1131.567	520.78	450.319	465.142	436.798	856.467	318.944	8972.054	299.976	257.383	209.301	635.615	283.047	434.264	154.213	2305.256	10249.537	407.802	765.263	296.082	5590.44	518.282	284.105	8499.246	156	0.949	650.462	738.808
9951.264	11010.992	6349.942	13323.585	7959.105	17535.016	6517.203	14442.88	963.368	477.585	380.53	398.531	408.362	507.392	293.658	9157.567	307.787	261.227	229.063	774.297	205.203	457.16	152.347	1989.867	14115.515	310.146	606.781	296.64	6315.547	499.272	314.787	7903.889	193	0.852	690.531	738.982
15816.146	16604.835	10755.322	19518.662	9453.965	17241.618	5682.812	12398.918	958.166	368.209	335.445	304.766	391.842	482.181	250.301	7907.224	183.533	220.036	217.376	415.995	235.445	388.772	137.316	1187.657	5302.633	285.02	423.821	284.339	4787.847	467.051	282.549	4160.993	160	0.973	1158.481	738.319
15875.946	16352.909	9646.669	18468.783	8743.239	24256.437	7392.365	17860.896	1669.117	661.83	593.216	1137.249	7983.382	1000.087	416.498	13897.619	395.176	340.14	257.592	1637.663	42229.332	1367.048	168.601	2491.761	17606.782	524.012	1831.476	269.785	135.816	3171.39	293.955	4032.273	169	0.92	479.92	739.583
5817.149	5778.934	3648.834	6733.848	4380.763	9436.066	3728.612	8218.487	803.439	383.237	309.445	301.18	316.757	379.841	245.465	7770.998	228.919	223.028	217.181	560.698	197.275	317.714	146.491	1545.491	8082.509	309.782	309.258	271.143	3051.696	363.825	271.399	6744.216	108	0.967	706.222	738.028
7446.343	7355.223	4352.606	8949.748	4928.511	11627.965	4277.152	9173.798	554.156	297.282	315.647	224.034	258.735	224.008	207.26	5954.304	150.375	216.947	366.885	239.513	163.767	289.671	145.941	869.407	2292.953	261.238	243.162	266.708	7058.82	265.788	295.118	3607.322	107	1	903.743	738.023
7727.769	8169.389	5053.728	11460.629	5275.422	12804.051	5187.885	11310.637	628.202	346.17	297.436	302.788	272.626	334.432	218.204	5477.213	175.912	197.006	241.726	373.418	158.644	242.345	152.144	1226.391	3085.097	303.318	331.358	296.245	2417.315	260.017	265.514	4932.277	137	0.963	930.427	738.755
8604.001	8620.116	5877.955	10288.895	5268.167	12502.719	4702.364	10430.528	606.006	297.72	317.623	360.956	317.825	263.707	232.661	6840.698	150.04	226.056	238.635	734.288	317.185	449.358	169.626	1250.691	2592.528	277.905	507.456	236.36	7071.909	373.886	277.081	5200.045	159	0.933	996.33	738.846
17992.286	20262.434	12346.609	26696.435	10422.707	25534.577	9897.833	24346.668	1452.823	650.586	592.725	635.799	601.89	742.534	414.401	9858.881	304.575	249.263	254.055	1071.921	504.291	625.387	157.266	3094.896	18313.225	310.87	894.21	302.052	8987.585	609.326	279.627	7937.94	155	0.957	302.874	739.926
10771.302	11282.216	7090.114	15651.747	9263.838	20088.772	6693.692	14762.359	827.544	405.068	369.855	364.198	439.74	503.471	281.281	9211.136	257.136	234.509	276.327	623.097	187.672	477.53	151.431	1685.14	9314.299	311.893	434.396	259.786	7761.934	456.586	399.748	6496.831	102	1	673.245	738.755
12668.973	13386.863	8213.245	18237.394	8068.825	18613.315	6785.903	16258.303	781.157	517.12	392.17	351.529	367.36	1342.973	271.446	7601.694	245.598	227.296	261.512	644.136	277.986	394.441	192.082	1556.54	5183.112	294.55	541.387	256.613	5183.149	413.377	250.544	5096.89	166	0.95	820.789	740.373
11475.726	11564.83	7161.556	15245.62	7869.487	18842.625	6835.891	15353.787	859.573	436.461	368.914	383.187	380.737	410.838	286.516	8118.929	195.654	208.322	282.062	686.886	178.387	369.285	150.651	1790.071	2584.594	289.349	447.13	274.672	7557.788	402.527	313.4	6732.885	143	0.952	680.5	741.045
17155.571	18225.469	11501.718	25616.983	9524.575	19384.476	7301.761	16329.393	942.814	419.085	426.004	324.151	400.312	364.555	262.038	8424.113	304.292	351.116	501.311	774.188	221.752	442.42	157.618	1421.167	10515.677	318.562	432.807	254.317	5548.831	364.067	266.827	4849.411	118	0.981	851.449	740.127
11693.29	11984.325	7916.403	14467.937	7463.401	18385.245	6910.661	15077.802	829.941	379.919	396.882	487.789	382.161	391.623	274.214	7170.792	219.392	178.109	186.839	2219.493	266.939	440.066	156.669	1559.583	4920.517	298.597	393.63	285.169	11562.33	926.253	612.703	5461.928	253	0.829	1042.192	745.397
11631.257	11999.382	8629.645	14656.941	8292.305	16758.275	8328.05	17917.747	1527.034	713.871	616.945	648.616	511.853	589.417	374.812	10330.895	288.447	234.736	238.772	1526.685	341.818	9753.185	136.386	2903.261	8210.729	320.203	886.372	273.435	7481.499	1490.127	257.622	7861.325	179	0.942	368.031	742.561
11238.08	11486.584	7001.344	14011.001	6684.578	18724.646	6200.227	14141.141	788.781	383.716	368.146	326.528	382.454	433.302	265.975	7402.883	254.273	211.758	242.298	519.275	317.046	614.022	177.751	1525.889	8268.679	294.546	427.178	271.442	5855.548	660.954	276.87	5468.639	226	0.775	787.372	742.004
11582.472	12640.151	7969.637	16472.903	6899.714	18121.866	6975.749	16372.463	823.038	424.636	398.772	351.114	373.707	580.258	278.365	6824.977	303.975	242.049	165.626	778.145	310.687	447.824	179.852	1626.957	12395.983	331.342	535.729	264.438	4890.541	495.544	278.427	5764.384	133	0.909	806.853	740.538
9066.066	9924.274	6322.755	9788.609	4938.01	14065.879	5299.037	11407.977	716.022	316.135	335.08	328.674	274.813	463.117	258.015	13863.8	178.013	169.304	188.039	500.001	199.539	3225.304	126.688	1950.15	5518.756	339.291	355.688	279.754	7248.404	494.406	359.883	7194.434	180	0.907	1496.756	742.894
5978.605	6701.371	4652.517	7994.67	4586.803	9682.401	4179.843	8921.42	1092.244	367.971	340.979	378.646	344.535	341.597	270.675	6543.668	237.323	169.911	183.802	970.576	234.936	464.498	170.685	1445.768	4109.714	282.343	403.183	292.86	6425.358	408.087	335.381	6379.417	127	0.918	1029.429	743.209
9345.382	10380.603	6914.701	13228.896	6435.942	17174.211	6364.287	13914.77	815.122	299.849	316.314	319.248	313.375	276.943	231.375	8198.381	155.673	166.106	320.31	420.045	256.394	407.841	132.798	1093.988	2251.658	285.467	419.142	288.562	5033.806	317.42	292.002	3810.554	253	0.807	1075.911	746.737
13339.141	14025.758	8371.677	17215.657	8156.992	18011.103	6465.535	15234.87	1539.131	534.557	470.705	926.888	10885.676	820.808	395.468	12505.086	309.539	275.028	265.124	3024.354	43701.745	1223.822	168.758	1939.149	9427.576	423.958	1071.679	263.286	134.769	3935.511	313.489	3269.201	217	0.796	492.574	747.389
10963.421	12747.9	7712.457	17467.297	7726.788	13586.61	5193.217	12935.614	716.825	404.869	341.799	879.143	5041.809	510.941	325.845	9824.023	253.056	243.888	481.821	2785.436	29326.037	891.913	178.771	1250.833	6411.657	350.946	619.512	268.553	4889.775	2104.532	290.639	2253.148	127	0.955	615.335	743.665
11277.046	12460.842	8153.788	15328.784	7394.604	20653.754	7967.711	18252.606	988.951	303.874	324.334	382.073	309.227	634.141	237.621	7615.641	186.366	171.422	196.861	1044.482	253.036	479.45	127.049	1142.005	7348.817	340.194	402.256	279.549	8266.928	423.927	273.37	3777.374	225	0.885	1062.611	745.647
6134.848	6819.759	4642.746	8259.791	4558.564	11518.64	4501.515	9628.497	734.802	367.09	352.975	325.793	335.122	370.691	260.036	7115.51	162.316	166.402	210.482	409.714	273.617	360.03	129.364	1392.778	3470.415	284.076	375.918	276.821	2135.634	359.837	277.021	4968.93	135	0.987	1101.974	742.959
9535.939	11129.997	7231.464	14168.409	7296.248	19120.681	7638.916	17138.064	754.402	361.793	296.611	348.451	334.24	465.987	236.417	8525.49	190.766	166.113	204.265	1271.208	233.144	528.429	134.163	1823.096	5899.628	288.832	489.972	280.296	9137.567	771.334	302.881	6428.11	211	0.865	1308.31	746.581
11375.563	12004.637	7982.857	14189.458	8778.917	17842.153	8655.596	19369.483	1210.307	553.209	506.056	475.264	488.816	527.564	365.446	9600.086	191.376	160.898	165.547	781.253	276.926	396.642	127.474	3159.384	4342.14	277.479	506.942	270.515	3056.214	441.653	283.458	9023.886	153	0.98	333.67	745.33
6176.519	6981.697	4329.86	9697.916	3784.599	9437.372	3649.191	8269.063	698.241	304.749	286.156	260.14	272.906	265.535	231.688	7691.312	196.785	186.442	422.02	437.557	221.693	444.647	157.712	1105.848	6140.334	285.586	324.858	285.623	4782.63	485.031	288.816	4290.763	124	0.933	737.669	743.492
8563.139	9887.519	6219.84	13657.734	5109.338	14321.016	5514.013	12940.6	999.698	345.651	334.332	320.821	311.838	392.268	242.387	7677.801	220.649	215.813	167.813	717.086	240.724	377.289	140.884	1424.084	8536.073	311.378	498.967	291.523	4815.539	415.376	291.704	5473.383	131	0.958	747.233	744.798
12005.812	12249.498	7577.156	16007.037	7186.159	18754.883	6675.057	14899.634	920.629	348.078	353.518	276.05	314.696	374.66	250.745	6990.575	275.742	253.24	363.487	436.992	197.712	472.792	172.572	1238.283	8666.303	298.065	452.84	260.781	3742.103	288.864	274.56	4572.783	219	0.926	835.057	745.916
14823.554	14990.808	9619.014	17588.618	9108.741	23032.539	8357.569	18944.911	932.58	373.729	379.207	509.11	415.477	473.81	273.969	7759.186	216.628	194.856	169.559	3114.777	289.127	670.123	141.819	1601.845	9079.2	308.314	498.487	291.141	18110.372	1160.143	343.854	4929.923	176	0.949	1052.284	744.636
12938.56	13518.812	8425.705	16577.292	8570.267	19794.256	7630.52	17942.379	1482.394	573.022	503.401	447.209	495.27	769.96	369.264	9197.818	244.811	193.557	215.292	669.543	318.407	467.867	149.474	2842.613	11147.789	310.937	622.363	275.462	5718.418	511.153	285.058	8630.886	180	0.846	310.917	745.983
12957.017	11632.673	6999.269	10735.961	8208.455	16350.977	4770.065	10863.704	1458.96	507.977	474.379	632.86	6065.014	671.23	343.048	12349.634	319.383	255.459	224.375	1085.042	45178.576	1335.512	144.454	1680.001	14255.109	481.902	793.414	241.757	112.198	1945.101	253.345	2615.639	158	0.904	436.513	746.234
13711.414	14146.052	8555.876	18320.312	8848.785	23040.365	8485.514	19839.247	932.578	437.029	372.463	419.956	2627.128	641.637	340.833	8336.54	338.291	254.09	204.86	696.092	14678.104	3780.482	148.646	1944.696	15312.82	337.541	614.901	274.734	4705.726	1046.944	286.911	5565.366	328	0.758	630.18	751.893
8172.912	7942.634	4845.71	9180.455	6129.751	15029.438	5297.067	11203.56	665.641	342.283	376.4	264.792	308.103	347.57	242.809	6579.041	189.887	200.219	183.148	315.708	179.431	297.581	155.147	1127.352	4177.477	279.9	325.883	267.984	4800.178	339.192	528.257	4340.511	122	0.985	905.508	744.91
4800.383	5433.325	3782.878	6982.986	3799.564	9507.558	3716.376	8309.335	526.705	280.286	281.315	283.602	273.322	302.093	227.013	5961.829	174.747	188.544	140.57	689.397	246.306	280.046	144.025	1098.285	1109.487	282.931	295.21	251.179	2930.169	356.48	283.606	4550.561	108	1	1011	744.5
8763.281	9267.893	6456.106	11256.629	6306.759	14673.86	5878.482	12475.029	883.074	411.607	370.032	432.295	358.423	367.951	276.179	7308.832	177.086	168.239	199.415	2229.863	313.824	1142.155	143.113	1487.723	2342.329	284.46	344.444	280.42	12467.482	766.045	303.305	5355.959	145	0.965	1091.728	745.886
6371.434	7091.677	5073.171	8406.67	4946.453	10604.082	4612.408	9291.079	933.479	461.539	410.734	344.614	371.678	323.329	288.53	8402.112	176.538	191.784	206.593	426.855	278.337	509.09	128.257	1854.27	3173.322	263.142	363.876	274.067	3040.304	373.642	360.647	5141.637	148	0.974	1120.331	745.446
12927.712	12913.804	8043.914	14145.346	6229.435	17772.743	7404.833	17445.063	1340	338.455	347.64	445.91	333.163	426.649	379.518	13498.63	228.151	192.783	183.707	4284.924	214.974	593.865	154.711	2979.853	8077.95	345.141	385.433	270.486	9207.622	428.597	317.351	10410.665	102	0.987	1561.373	745.078
17281.171	17055.71	10976.315	21528.443	12515.974	27304.319	10986.202	25095.179	1663.556	581.183	528.459	774.381	558.329	804.98	364.722	10226.496	351.92	261.95	203.965	1669.66	626.419	878.419	140.89	2934.138	18952.702	380.203	1249.288	293.626	13634.975	1351.046	255.154	8192.621	245	0.888	388.198	749.198
14806.359	14977.431	9060.951	18806.365	10967.182	23995.198	8081.201	18603.356	2600.507	572.267	480.033	1082.294	10995.587	1021.921	448.661	11688.871	329.249	289.679	240.019	4773.594	37056.33	1326.264	205.696	2227.545	8972.156	406.06	1113.653	266.065	126.821	5135.131	330.687	3880.938	110	0.943	517.673	746.545
11290.291	11840.141	7081.059	14152.718	7392.564	16147.026	6143.175	14301.672	2496.34	511.621	432.957	912.511	10575.318	804.745	407.865	12226.375	319.171	273.957	211.419	2800.632	40747.892	971.264	186.434	1879.656	8811.331	465.367	945.371	260.625	123.473	4438.091	334.38	3223.62	102	0.987	526.735	746.147
14751.935	15549.636	9443.822	19335.789	9252.854	21253.153	7586.072	16809.383	956.136	417.381	381.542	378.961	382.376	396.489	275.831	10007.643	254.075	255.211	445.314	750.99	198.306	990.899	182.641	1645.73	7471.157	309.853	497.066	271.654	11568.995	485.228	404.756	5623.062	311	0.77	690.982	750.712
6070.721	6360.613	3997.734	8210.08	4248.458	9653.767	3662.793	8054.077	787.088	332.805	303.968	297.283	308.919	343.633	233.109	8723.536	270.46	228.927	290.133	805.725	224.537	644.384	134.748	1231.755	14674.492	319.933	526.767	273.597	5876.959	440.551	348.168	4868.088	155	0.827	727.358	746.874
7530.201	8400.047	5302.916	11364.435	4831.781	11981.774	5140.103	12156.256	845.771	443.878	372.664	380.865	307.675	434.204	303.249	8713.744	237.973	177.389	178.098	547.225	203.289	303.4	151.15	2008.515	4146.924	296.851	520.186	271.745	4783.675	441.06	283.611	7681.293	137	0.937	645.887	749.193
7662.848	8433.846	5455.41	10354.116	6745.234	13018.683	6230.222	14368.932	1195.217	647.509	585.643	473.689	560.058	502.781	424.709	9768.8	203.935	162.095	202.505	689.571	325.492	367.902	142.956	3333.302	1410.681	282.676	367.534	273.778	2989.418	569.219	326.988	10270.223	120	0.941	287.05	748.825
14863.656	15639.606	9251.22	18919.329	8892.347	20321.537	6586.23	15263.458	1407.745	508.34	468.96	819.869	10031.962	793.097	352.385	11939.195	283.158	270.229	230.021	1633.354	43632.035	1606.661	152.852	1708.186	11554.453	565.925	1060.045	270.208	122.545	3037.932	255.431	2729.971	157	0.955	428.092	748.366
9545.709	10948.482	7034.581	15594.317	5818.569	12618.72	4508.057	9588.598	754.305	343.576	356.297	316.648	372.449	306.689	237.936	7797.262	217.191	285.762	317.813	3225.132	211.42	411.85	150.106	1072.407	4288.739	304.219	434.446	265.48	9529.208	298.871	269.772	3728.139	108	0.967	848.565	747.417
7637.603	8101.004	5482.567	9507.395	5124.902	11770.687	4471.075	9764.404	785.347	363.92	334.645	354.574	330.354	362.111	251.51	5864.489	260.538	202.843	153.867	538.233	223.054	393.399	160.2	1292.643	11109.711	288.848	363.081	284.496	1956.659	332.454	279.161	5680.09	135	0.987	1023.959	749.27
7627.132	8826	5978.395	10344.536	5880.62	14724.173	6525.783	13799.472	769.087	393.179	333.853	326.687	323.135	391.962	341.195	8358.04	159.264	174.111	173.634	494.944	212.064	391.941	191.557	2040.221	2017.058	331.391	282.4	286.871	5919.468	389.282	321.613	7768.488	189	0.93	1412.331	749.183
10024.77	10411.541	6639.436	12535.297	6139.495	14129.029	5716.994	13295.19	1394.395	489.182	449.268	440.67	457.772	487.355	311.279	10023.874	251.933	213.392	290.222	622.427	272.991	862.276	145.724	2398.137	14210.283	300.703	532.948	278.259	6316.464	508.334	291.264	8041.409	116	0.936	323.672	750.405
21719.379	22499.242	13657.652	28161.133	12481.906	30004.238	10646.11	25170.054	1778.098	585.991	521.574	1140.241	12062.211	1247.975	434.354	11854.812	340.826	323.752	226.233	5015.297	35882.273	1427.754	197.458	2221.148	11298.545	429.958	1063.723	273.618	123.979	5134.805	324.393	4067.824	209	0.94	507.811	750.179
11518.822	12398.866	7537.561	16478.496	6420.355	17563.745	6225.894	14301.777	744.8	325.409	321.775	287.771	356.668	327.52	233.629	7549.244	214.905	202.954	409.372	1385.24	225.786	571.29	160.943	1255.583	6947.577	296.386	491.326	267.271	5532.02	308.335	265.855	4397.04	242	0.888	765.376	751.244
8980.757	9250.62	5829.111	12195.873	6286.336	14755.718	5531.267	12079.674	962.989	400.774	380.367	313	294.351	373.238	253.278	6290.382	245.845	244.29	286.652	506.123	162.679	323.882	161.159	1307.545	7292.581	302.006	349.916	290.326	3424.442	307.124	327.797	4494.392	214	0.842	916.902	752.047
9664.616	10073.591	6505.964	13381.045	6970.824	16320.732	6431.73	13756.183	999.838	464.153	356.878	366.656	329.948	353.78	250.748	6324.26	282.025	262.322	217.224	503.081	162.784	2636.442	165.377	1570.14	6622.822	301.345	471.355	292.785	4822.99	300.243	267.225	4822.582	181	0.934	933.848	751.008
7257.659	8320.408	5739.631	10585.595	5754.27	13686.126	5726.657	11976.227	847.608	427.824	327.071	328.809	347.508	342.223	246.129	7283.778	185.961	175.822	142.665	812.528	205.977	340.222	127.389	1787.756	7453.988	292.087	307.839	268.422	4899.735	398.269	263.353	5875.578	149	0.92	1274.507	750.836
7555.116	8545.827	5818.74	10465.429	5612.956	13128.168	5207.128	11204.744	854.093	457.603	336.357	392.043	347.551	463.455	251.011	10158.087	157.917	155.095	201.267	491.888	242.231	325.964	131.745	1871.27	1818.59	352.452	355.355	256.574	4681.279	369.885	396.05	6021.846	127	0.995	1365.083	749.382
9133.2	10525.73	6472.287	12571.448	5365.039	13822.393	4671.35	11171.989	919.904	413.017	387.059	390.757	338.434	354.047	279.198	10982.799	203.679	177.755	197.995	1607.299	191.011	579.583	129.344	1735.548	3414.017	334.898	386.109	280.529	5156.166	393.325	336.602	4885.129	136	0.919	1599.713	750.544
17309.673	20015.878	12651.024	27187.64	8817.487	23424.793	8826.643	21615.255	998.558	487.109	438.152	955.09	8534.949	1037.467	351.902	11036.645	302.821	286.045	265.879	4041.312	33006.008	1543.132	154.043	1722.204	13142.928	411.223	982.958	278.035	3970.63	3581.279	262.691	3197.974	110	0.998	409.627	749.609
8870.455	9820.586	6128.688	13131.621	5437.735	12205.834	4782.403	10992.414	961.042	424.348	407.663	354.647	370.523	459.979	252.735	8350.94	295.072	268.337	275.518	2267.905	210.829	468.507	142.991	1576.731	13823.685	304.881	439.03	293.275	8393.016	591.681	588.954	6025.34	141	0.975	711.5	750.996
9413.565	10138.917	7079.651	12258.36	7101.181	16672.647	6401.28	13054.186	1074.96	521.269	399.781	407.099	481.75	580.012	289.036	8405.071	189.066	183.864	139.913	1212.213	248.642	489.811	140.249	2326.021	4277.583	294.142	443.023	279.87	3100.64	1314.924	263.074	6947.015	120	0.957	1243.867	749.783
13941.95	14382.713	8636.116	17439.619	7874.166	17976.057	6835.003	16321.723	1882.978	583.442	524.546	952.8	7424.809	795.433	395.6	13335.378	344.926	297.303	243.728	2527.29	42739.887	1268.704	161.074	2199.701	12359.352	468.928	1186.352	267.627	154.938	3196.566	317.142	3616.2	255	0.902	484.363	755.445
13440.753	14030.321	8328.443	17332.002	9013.589	14425.958	5154.685	11800.792	885.306	435.836	386.234	816.973	7176.82	526.233	349.838	10056.173	323.365	259.779	650.485	2329.842	32263.72	1001.241	155.411	1362.473	10775.847	345.271	593.936	274.734	6458.326	3032.629	298.638	2758.396	111	0.923	618.563	750.995
10564.997	10744.401	6534	13894.059	5599.923	14914.614	5186.32	11506.947	739.024	311.597	286.619	279.65	303.196	307.036	245.035	7239.358	218.332	208.331	411.464	515.358	221.456	521.738	173.725	1057.339	5861.426	282.834	396.061	269.243	5563.858	514.345	249.576	4006.488	197	0.926	788.85	752.261
9888.067	10777.112	6857.893	14243.852	5162.88	10406.693	4171.372	9129.302	906.628	430.749	450.364	385.599	330.477	411.308	269.935	7409.292	270.978	288.584	279.63	1423.359	174.51	363.644	158.99	1380.083	8771.2	290.109	445.542	260.226	6060.739	395.698	439.79	4882.547	121	0.977	886.384	750.938
10628.202	10786.816	6906.432	15018.663	7183.631	15975.103	6132.466	12488.257	1449.894	427.082	443.609	342.173	394.226	403.647	285.482	7738.149	357.371	293.474	257.238	1190.666	220.034	4427.188	169.314	1288.156	10225.073	292.738	449.599	280.484	14064.533	606.12	340.342	4080.747	147	0.978	900.296	751.976
6495.783	7340.066	4905.609	9106.174	4909.221	12561.99	4985.827	10974.588	689.581	333.807	330.165	374.586	323.189	362.092	256.115	6971.388	165.94	164.814	174.792	1314.23	314.169	1497.754	129.969	1379.947	2907.076	276.95	395.642	289.109	8195.232	541.823	278.026	5195.605	130	0.99	1106.454	751
12223.094	12531.75	8189.865	15620.811	8270.104	17706.593	6813.031	15743.727	1331.307	522.352	556.37	431.291	462.583	481.455	324.234	9489.282	250.031	196.267	229.647	642.186	265.233	647.131	126.637	2631.92	10989.132	290.998	469.921	254.675	5413.576	449.255	399.461	8646.003	183	0.88	349.577	752.686
19840.7	20593.55	12721.388	26043.16	10623.652	27074.256	9364.409	22340.505	1211.151	521.642	484.286	1052.659	8378.658	1095.466	379.594	11360.133	301.022	282.682	243.546	3850.297	28242.336	1641.417	161.701	1882.437	12378.605	434.77	1026.101	261.773	4841.676	4188.104	266.23	3440.557	153	0.921	414.493	754.258
10612.328	11101.827	6547.463	14041.005	6461.396	14181.456	4831.714	11222.357	1339.248	376.75	341.917	720.645	5217.027	544.188	309.874	8873.328	282.873	226.956	296.159	2260.595	20433.179	843.737	157.258	1075.946	8615.82	357.857	602.682	276.311	2961.594	2026.589	297.549	1983.645	103	0.996	611.383	752.102
12641.455	13898.356	8802.454	17344.764	8232.629	22078.971	7994.646	18184.818	823.748	356.6	307.801	389.696	387.103	419.592	245.403	8456.321	204.837	226.425	164.484	2565.701	265.711	558.823	131.279	1692.928	7446.465	295.579	423.417	276.686	21733.135	1038.929	470.338	5605.908	252	0.858	1303.627	756.599
7473.628	7113.966	6300.662	9157.28	5779.18	13814.373	4848.912	11368.97	794.205	332.265	345.966	367.062	277.911	363.198	199.001	5564.403	239.482	192.784	213.06	939.732	144.513	1305.65	127.917	1342.954	5732.66	287.205	377.031	290.012	3649.377	377.431	260.022	4692.843	171	0.842	956.254	756.173
12281.71	14162.413	8793.874	17271.631	7446.501	19623.274	6796.142	15174.17	896.46	304.535	328.018	404.498	304.611	353.425	237.026	7304.655	202.801	182.059	196.234	2149.247	240.936	496.676	131.302	1172.15	12898.436	305.217	330.727	284.568	8375.143	740.059	493.138	3581.359	114	0.99	1054.237	752.868
6767.048	7603.803	5175.609	9571.407	5080.951	12920.458	4985.16	10644.447	808.599	373.231	313.609	371.17	341.645	380.087	276.543	7200.474	167.672	187.403	150.236	570.218	248.079	419.386	120.522	1373.334	1314.654	272.019	368.611	269.318	3660.332	465.281	249.585	5494.292	143	0.978	1135.213	753.689
4606.73	5465.146	3806.131	6782.591	4040.333	8783.417	3923.901	8126.696	773.668	371.26	296.493	270.862	300.658	290.006	223.32	8848.479	166.242	167.973	231.077	452.647	210.964	579.09	163.871	1703.136	2960.176	281.922	411.339	278.057	4782.786	333.033	633.879	6520.596	114	0.99	1329.07	752.886
8857.959	9478.568	6004.213	11928.765	6754.929	14891.19	5969.33	13725.727	1101.174	504.931	460.911	444.191	433.521	475.472	336.714	9210.314	241.622	191.647	177.503	649.355	271.079	572.587	136.679	2487.006	12077.038	284.083	483.557	268.562	4674.806	476.08	286.812	7849.634	121	0.937	304.417	753.888
10310.292	10268.273	6798.69	13262.863	8487.068	17851.036	7244.104	16574.705	1068.913	495.002	497.029	478.923	448.531	553.82	327.008	10176.575	191.002	179.218	172.74	854.977	269.634	692.43	136.515	2638.999	6099.085	306.026	578.953	261.703	8609.765	714.788	355.929	8661.14	171	0.913	361.898	755.085
10689.949	11395.548	6869.189	14444.103	7817.413	16207.063	6137.199	14343.938	1297.161	539.497	459.977	1179.089	11138.716	856.563	440.987	11967.848	269.172	251.121	196.97	4182.151	40240.42	1089.771	199.991	2095.033	5134.172	412.555	1083.372	252.795	129.775	5133.358	333.875	3607.396	104	0.932	523.413	754.529
8597.846	8051.453	4665.188	8523.786	6389.023	13920.499	4543.848	9915.372	2536.305	382.562	348.029	588.723	11665.12	646.159	350.036	10858.521	237.099	211.361	200.76	1153.296	35830.426	1125.15	181.396	1358.571	2972.04	310.041	583.515	242.06	132.939	3559.188	337.072	2146.832	124	0.972	536.597	754.605
11543.962	12274.281	8987.329	13128.501	7897.509	17695.974	7247.773	14286.321	1429.825	601.578	448.55	482.965	360.077	861.856	283.217	11632.156	265.786	218.875	251.699	3439.844	268.189	33362.862	132.771	1755.374	3458.657	324.352	542.525	276.437	26495.519	846.018	265.261	4473.785	152	0.939	1518.079	754.809
9600.551	10448.276	6379.747	12733.838	6071.508	13694.078	5509.141	13058.189	1072.759	548.545	500.786	483.99	456.339	576.431	370.293	10062.828	207.832	197.155	214.054	994.703	264.905	437.545	141.426	2442.903	6653.335	294.424	575.425	284.338	8491.873	508.901	284.782	7635.627	137	0.937	277.785	755.354
19514.924	19276.111	12551.815	23815.268	13917.062	30223.35	12519.876	28175.184	1468.956	563.511	537.073	630.596	525.972	977.082	365.472	10381.403	283.765	231.024	225.47	1393.928	311.619	725.169	150.135	3068.464	12705.806	333.603	955.468	290.917	8404.116	937.342	298.432	8675.146	370	0.834	378.562	760.638
16194.003	16058.087	10267.343	20183.285	10671.054	25174.816	9976.357	22523.866	1290.864	546.284	480.595	725.429	1526.285	862.389	359.822	11583.937	271.177	233.777	279.718	1736.69	11999.212	1352.012	167.933	2496.776	10202.676	325.224	1097.253	263.876	16631.85	1402.995	292.26	5982.53	324	0.781	398.698	760.086
16614.948	16238.894	9757.47	18416.785	11558.919	26108.089	8996.325	20350.994	1295.253	578.477	509.262	1445.083	12098.487	1086.767	464.209	11801.613	319.946	300.003	196.977	4725.181	34315.348	1285.133	201.816	2288.896	9827.72	406.752	1306.355	261.656	127.255	6193.146	314.622	4058.225	111	0.964	515.626	756.626
14706.535	14713.921	8857.09	17909.458	9267.742	23768.962	7978.981	18382.679	1772.689	457.395	423.837	965.4	10234.043	925.731	366.223	11682.674	235.453	223.036	223.061	2637.071	36451.624	1937.571	154.208	1803.638	4650.198	371.06	956.932	255.591	186.317	3779.608	267.027	3014.222	217	0.871	422.735	758.288
9343.074	8860.781	5269.849	9898.747	6589.745	13868.336	4629.37	10236.643	949.509	348.345	336.358	439.927	5082.971	553.344	307.023	9731.989	194.913	181.427	155.711	656.992	34762.606	10176.7	135.793	1134.569	3611.657	336.152	495.506	239.491	101.738	1467.434	263.755	1836.032	160	0.897	438.162	757.669
18267.795	18732.259	11256.702	24299.93	11344.176	25706.888	9200.11	21455.926	2076.589	557.472	484.672	1153.541	13626.705	904.335	420.338	11740.498	341.217	317.011	233.385	4274.306	41751.571	1434.888	189.04	2018.649	11604.189	402.455	908.466	260.111	622.656	5141.432	324.467	3480.726	126	0.911	503.587	757.833
6008.125	6755.55	4590.436	8330.542	4584.532	11386.498	4629.102	9831.338	779.421	382.691	293.569	314.984	354.157	320.976	231.684	7469.019	152.35	153.924	158.924	1160.078	230.317	408.289	126.63	1494.272	2415.508	262.333	380.531	268.998	4050.841	423.395	253.984	6008.605	130	0.962	1216.185	756.477
12611.952	12810.569	7569.175	16078.832	7068.573	16259.04	5635.173	13080.599	2175.783	407.307	359.479	846.765	5706.813	602.563	327.451	10064.736	321.725	258.614	216.493	3294.17	28185.513	939.034	158.94	1207.889	9211.798	346.003	744.731	287.344	164.79	1991.174	290.211	2204.971	145	0.954	609.183	759.052
12519.375	13415.315	8095.989	17193.477	8262.824	19077.48	6436.049	14873.7	989.199	433.058	379.258	840.761	5882.349	765.486	356.901	10264.547	293.234	248.914	284.986	3089.326	31022.398	1002.612	156.251	1508.482	8947.12	365.65	691.087	289.71	302.429	2366.11	287.072	3463.803	234	0.886	618.833	762.466
11976.981	12391.541	8240.202	16056.682	9259.068	20553.676	8224.96	16951.585	1223.67	571.103	454.203	429.913	456.795	867.499	329.285	9228.387	324.572	259.977	274.125	1214.019	211.32	13266.892	158.73	2081.308	7158.19	292.754	697.402	278.735	14437.585	862.417	297.135	6676.906	210	0.872	681.89	760.957
12052.007	12099.585	7456.145	15182.592	6829.179	17019.665	5806.088	12960.792	687.454	332.23	351.93	287.193	321.375	307.405	249.718	8376.758	231.721	235.829	396.217	479.01	174.361	465.839	159.302	1256.848	5864.271	294.917	365.698	268.474	4908.024	300.164	257.503	5477.781	197	0.897	844.383	759.48
9309.635	9632.606	4405.192	12235.186	6500.548	14258.577	5603.557	11608.474	991.045	482.676	307.677	401.578	356.806	414.793	232.164	6487.42	329.115	267.111	209.84	557.135	167.568	3162.557	156.17	1522.462	10104.207	313.578	379.737	299.797	4551.01	460.112	774.744	5019.207	151	0.942	943.116	758.01
8330.514	8692.178	6079.42	10200.368	5838.274	13223.883	5565.187	11460.655	1379.634	425.071	398.81	502.111	384.264	378.619	273.713	8186.596	229.433	169.065	202.374	2091.725	341.567	2212.126	134.288	1679.953	3968.236	308.924	404.095	294.173	16516.41	816.613	415.917	4890.86	160	0.948	1096.362	758.444
6069.076	7046.456	4822.631	8978.537	4998.739	11067.735	4682.268	10051.471	1392.186	393.688	312.527	340.466	362.603	317.553	244.205	7504.812	199.442	194.204	147.718	3023.573	220.849	340.986	131.724	1771.328	7508.535	283.415	358.705	286.437	7447.727	367.941	286.823	6312.316	115	0.999	1282.396	757.883
15760.173	16004.395	9738.965	19506.532	9968.558	23209.207	8288.574	19772.261	1220.555	505.263	529.323	410.78	480.473	609.054	330.76	9217.825	300.588	231.329	210.802	587.75	242.911	599.535	130.308	2461.902	19704.33	309.834	400.105	269.621	4973.485	545.573	354.485	7280.857	270	0.783	299.596	761.967
18638.198	19791.73	12164.617	25325.231	10286.635	26581.601	9729.572	22935.19	1386.705	532.083	473.578	1140.497	11524.248	1073.689	418.07	10928.029	370.14	340.947	218.644	4028.338	34258.262	1288.192	193.077	1984.925	15207.039	415.376	991.638	263.724	138.179	4820.949	317.474	3602.838	96	1	510	759
8233.263	8199.527	5441.596	10641.871	4733.128	10808.452	4655.767	9580.922	1370.606	430.765	418.15	359.826	352.972	356.033	275.49	7607.184	367.874	265.205	211.981	2154.129	200.36	3502.632	159.397	1257.148	6753.834	300.933	458.582	251.267	12828.287	705.65	422.128	3710.355	138	0.918	894.884	758.862
14313.333	14546.139	9428.077	17656.009	8812.965	23258.543	7646.237	16424.019	833.589	362.816	374.827	297.639	417.136	346.204	256.11	6045.316	262.723	239.286	214.382	571.835	268.794	647.264	149.698	1308.787	9654.758	299.99	391.243	266.413	5960.898	437.091	433.301	5284.745	147	0.942	1019.799	759.874
10475.481	11672.354	7638.438	13061.857	6941.516	18913.19	6922.824	14334.927	1031.36	442.328	427.143	404.663	359.333	564.353	296.161	15331.366	187.185	199.595	255.09	534.381	194.712	1219.523	143.084	2593.503	2638.316	301.596	429.148	290.778	2645.664	310.706	273.748	8735.5	221	0.906	1471.106	760.726
13153.231	14098.296	9016.976	16493.738	7560.883	22359.215	9022.972	20661.617	830.56	324.122	338.214	358.629	318.75	590.316	357.251	15628.536	181.756	184.375	195.763	1981.709	191.103	536.823	145.418	2804.9	2990.666	350.747	394.616	266.866	7107.944	686.631	300.651	10184.365	253	0.786	1549.061	764.034
11812.561	11640.906	7363.901	14124.728	8020.471	18109.149	7195.225	16698.277	1211.353	482.249	460.395	451.689	435.908	565.543	305.583	9707.91	249.468	189.854	205.246	716.806	253.901	962.205	124.395	2453.323	12582.524	289.15	571.771	259.311	9148.385	431.552	415.508	8122.189	164	0.925	324.598	762.506
22780.442	23718.834	14772.653	29302.498	13449.284	30980.002	11502.28	26604.83	1732.998	572.737	507.37	1008.639	10072.594	1120.026	412.156	11735.402	337.783	311.384	272.273	4213.959	33132.448	1328.411	184.924	2127.703	10846.586	400.044	959.377	261.416	1089.667	4586.764	318.572	3873.128	311	0.843	499.339	766.301
15852.202	15453.61	9216.55	17945.293	10498.09	23607.543	8005.461	18016.992	1919.611	536.179	455.496	1060.766	9789.647	934.676	393.712	12333.38	330.796	285.117	219.517	3924.386	34181.365	1118.694	181.703	1899.424	9879.768	372.707	1004.49	255.509	138.519	4037.232	333.215	3315.054	216	0.842	529.171	763.898
8908.775	9347.29	6077.812	11521.268	7148.944	15316.06	6699.364	14350.714	851.529	466.835	387.846	352.728	390.874	505.779	330.746	8761.152	226.397	176.348	158.013	558.671	252.051	546.15	151.317	2230.713	3257.854	288.55	468.562	255.327	9574.828	440.881	306.689	7856.472	155	0.967	662.461	761.668
10872.692	13704.968	8596.051	19461.072	6559.427	15269.355	6475.169	16022.529	1349.191	537.343	495.905	455.8	469.687	527.099	359.483	10398.484	272.113	234.144	213.585	1820.529	257.807	527.914	140.03	2623.378	15008.827	278.245	583.825	273.826	8509.856	543.21	286.791	8051.022	126	0.948	286.865	761.04
[truncated: 671 more rows]
