# Supplementary material for: Highly multiplexed immunofluorescence imaging of human tissues and tumors using t-CyCIF and conventional optical microscopes
Source: eLife. 2018 Jul 11;7:e31657. doi: 10.7554/eLife.31657 (PMC6075866; doi:10.7554/eLife.31657)
Supplement: Figure 10—source data 1. [file elife-31657-fig10-data1.zip › TMA01n.csv]

Hoechst2	Hoechst3	Hoechst4	Hoechst5	Hoechst6	Hoechst7	Hoechst8	Hoechst9	pAKT	Ki67	pERK	EGFR	E_Cadherin	PCNA	MET	MitoTacker	A555	pCTD2	CD45	VEGFR	Keratin	PD_L1_PE	CD4	ActinRed	hmC	p21	pS6_235	HER2	Vimentin	Catenin	NGFR	HCSred	Area	Circ	X	Y
11157.983	11895.517	16671.837	14976.79	17833.665	20881.118	17891.747	16197.925	481.89	348.724	488.895	338.46	560.909	474.992	456.848	6338.772	335.565	194.411	898.825	305.279	2458.329	1478.236	408.663	888.485	1359.192	388.219	463.706	391.674	137.978	436.289	456.321	3516.368	241	0.959	674.82	67.869
8912.45	10436.569	6508.533	12317.013	6590.131	16844.747	11372.581	11074.845	636.557	335.878	385.057	354.102	450.384	523.527	337.891	11448.989	172.047	159.269	170.469	5775.043	336.745	330.229	158.332	2083.382	2096.661	315.305	286.233	283.451	881.997	618.959	276.308	5831.805	133	0.899	833.846	163.936
9457.777	9674.984	7133.223	11488.042	7118.456	15479.637	5959.394	12992.377	788.503	348.309	410.693	344.633	462.087	645.46	283.738	9742.669	213.849	178.897	205.772	2221.671	195.963	366.806	157.373	1847.23	2056.979	292.17	306.219	327.407	11139.739	788.722	292.819	5589.186	108	0.95	1030.306	182.5
9662.91	9629.979	6256.404	11251.758	6436.734	14713.699	5328.414	10913.395	651.911	318.326	328.301	324.401	4513.02	856.316	264.392	10307.073	184.528	175.399	178.869	2708.78	15326.698	354.935	146.701	1106.676	1900.69	357.662	294.028	258.634	186.806	1400.969	271.538	2328.693	143	0.978	801.178	186.829
12517.542	13894.547	8839.995	16726.66	9520.314	20264.394	8141.944	15725.279	637.781	319.781	388.934	337.913	513.645	622.609	306.544	9290.105	196.419	160.228	233.613	1431.266	368.433	214.602	193.825	1766.534	2314.401	279.415	321.348	313.072	3221.288	544.333	294.645	5066.677	176	0.949	1076.92	195.966
7555.344	9055.921	5374.232	10664.671	5917.644	12998.8	4731.674	8239.595	621.23	255.432	262.636	247.915	2766.739	720.223	242.933	9658.965	164.023	161.179	181.951	2772.431	11861.707	287.482	141.809	917.391	1619.456	347.526	285.63	243.735	390.116	1131.838	265.335	2002.208	112	0.973	802.679	197.902
17031.707	17006.432	11639.319	17518.972	10440.587	24055.76	8169.345	14818.916	1094.299	259.611	377.691	360.646	6217.056	4120.371	277.653	10321.848	217.03	149.13	242.251	794.776	8555.992	383.76	164.443	1043.805	3086.838	274.547	353.538	277.395	219.899	3142.348	272.697	2435.141	244	0.898	1084.131	205.459
9473.667	10848.925	6565.331	10559.817	5521.504	14992.109	9436.347	8048.498	595.443	243.14	343.53	211.988	2921.445	721.065	298.787	13415.589	162.631	142.343	212.805	310.703	9321.897	554.218	144.538	1306.914	1842.104	281.304	257.91	253.547	516.215	992.361	266.993	3822.638	119	0.906	917.021	211.996
10176.867	11823.028	7666.311	13192.4	8637.199	19722.677	9345.203	16948.929	909.022	301.019	354.811	264.869	378.184	493.027	335.944	7717.448	168.097	119.821	144.945	2250.677	778.649	255.384	152.228	2587.768	1812.21	293.837	298.841	237.704	298.551	408.023	276.216	6768.658	145	0.905	771.714	213.341
12270.733	9720.559	9182.191	11867.937	10003.268	19230.346	9017.306	15248.296	611.643	316.022	273.381	264.125	1693.458	2486.587	270.78	9948.985	146.568	118.942	164.671	2846.693	3625.364	347.013	135.556	1463.482	1845.896	271.844	304.219	218.184	841.23	848.601	288.368	4937.781	211	0.865	773.353	223.021
12697.536	5713.819	10370.658	9132.405	11317.455	13532.659	5642.224	10950.066	655.148	231.721	301.74	261.613	2691.643	839.996	270.233	10094.941	149.892	103.607	198.322	3940.148	8712.703	5415.141	142.73	1428.281	1851.156	278.457	292.083	244.097	230.57	1152.989	266.617	3629.521	151	0.909	788.123	222.056
12233.838	9150.071	9266.288	12932.905	12102.31	16609.351	6588.821	11586.762	568.29	324.982	383.24	265.622	978.128	678.536	301.715	14089.328	172.043	128.625	164.646	2102.51	5469.508	281.855	154.987	2011.681	1629.041	298.691	274.689	265.197	21862.245	1203.085	318.681	6757.705	127	0.94	1021.665	219.87
13558.388	9550.83	9582.357	10784.121	7810.7	14676.83	7041.624	13758.33	551.604	351.177	381.819	325.018	450.072	660.468	343.489	15200.55	176.351	130.872	162.926	2514.66	282.471	322.938	180.059	2595.867	1914.08	322.781	274.602	266.689	2054.585	578.647	313.437	9297.509	121	0.977	1013.698	223.45
11583.128	9348.653	7981.556	11347.434	7062.718	19086.831	12791.012	16479.13	481.017	240.376	280.949	268.871	2613.612	752.386	290.038	12489.904	134.176	138.881	180.702	669.163	5700.067	251.819	131.001	1617.231	1816.136	313.078	280.268	241.59	2520.482	1061.917	268.601	4436.342	222	0.899	930.401	231.559
9973.3	5687.984	7967.977	5966.665	5912.659	10684.192	3877.204	6570.912	408.478	274.972	256.945	277.098	2648.191	735.953	232.945	11024.237	115.361	125.553	183.204	4523.704	6465.28	283.91	143.179	763.779	1407.908	292.651	277.734	257.881	541.606	1538.3	270.598	1706.141	117	0.985	831.679	229.5
15235.287	9598.2	12370.202	11741.117	13986.197	24883.443	14652.831	18892.99	660.447	371.479	426.493	323.778	324.99	659.167	325.394	10957.849	175.852	132.418	204.53	1938.066	188.11	4481.252	155.315	3430.563	1844.972	284.083	414.641	251.599	2837.158	592.751	427.813	8852.815	160	0.973	761.756	231
16682.756	11614.477	9467.038	12611.834	8609.339	20493.043	8294.425	14174.989	602.604	307.328	269.693	563.634	6041.42	1148	228.522	10215.607	149.048	165.031	212.402	1365.937	10833.35	306.679	142.352	822.939	2162.462	334.666	266.434	270.358	94.362	2647.351	241.832	1645.894	156	0.974	1067.173	231.128
10262.136	12256.247	11336.464	14797.467	5523.173	16563.631	6957.341	13856.772	902.863	287.463	268.33	364.627	5713.159	861.092	182.023	10415.057	157.43	147.581	182.353	574.626	8226.119	245.842	150.091	854.067	1659.222	323.751	301.762	280.448	73.27	2450.639	246.68	1769.914	253	0.875	1087.275	239.504
16774.661	18830.774	15604.839	23291.261	10574.678	23587.245	11516.396	22295.887	761.002	299.938	290.724	427.807	5650.476	2506.076	205.851	11978.938	176.078	171.04	219.351	861.474	10339.053	328.019	127.452	1176.185	2300.35	333.577	311.629	266.715	90.167	3087.806	220.662	2597.331	267	0.794	1062.054	240.822
10613.691	12537.7	10447.486	15343.524	7652.364	16913.678	8868.641	14946.771	494.825	336.745	278.114	324.044	1090.208	315.749	187.938	10275.276	130.837	138.177	181.399	2671.927	2815.494	212.246	117.993	1057.82	1957.082	307.747	264.685	268.676	1308.545	344.876	264.431	3801.466	166	0.94	792.819	239.675
12790.416	14464.638	13465.068	16256.739	11662.259	25498.538	13507.818	24396.309	551.912	286.606	250.709	330.744	199.333	549.096	208.285	8265.319	127.81	134.624	179.619	755.383	148.483	1128.114	108.224	1354.225	1473.772	286.384	310.277	271.669	5209.515	698.953	262.56	5687.105	187	0.863	722.307	242.543
9364.375	10534.815	12080.005	13319.644	7036.541	17168.225	6088.492	12626.004	620.687	281.063	249.721	263.742	2482.428	535.08	193.323	8363.298	153.674	163.911	241.469	530.575	5166.907	1378.037	107.407	792.559	2412.45	319.834	355.966	276.034	253.912	807.506	232.145	2577.722	251	0.758	675.934	242.962
11849.775	13837.926	8954.289	18170.514	11651.634	13625.338	7977.782	13985.726	639.265	355.911	241.83	340.446	2210.777	450.404	206.577	12613.987	133.357	152.894	189.046	1532.708	6998.269	1085.312	103.775	1184.297	1786.115	310.05	310.298	264.458	1187.256	721.767	259.755	4366.76	211	0.79	782.637	242.32
10774.847	12155.008	6604.635	15095.543	10350.723	7394.688	6789.113	11179.34	655.467	376.285	280.926	272.607	1639.568	393.569	230.346	14524.782	109.408	127.94	146.865	1363.688	2633.876	163.089	115.753	1628.171	1012.635	286.517	263.501	249.897	350.21	393.801	312.743	5171.539	109	0.989	807.638	239.904
12904.455	14780.499	10446.72	19974.923	11061.104	18209.52	7861.375	10595.549	645.121	362.97	239.734	309.672	1846.146	2472.501	200.238	10515.754	142.319	147.524	162.619	963.383	4569.45	210.97	104.906	1484.737	1824.78	283.494	342.09	278.92	789.887	795.423	261.227	5402.502	142	0.945	768.472	246.021
12278.838	13648.775	9747.507	17006.699	7819.917	14711.568	6315.484	10513.697	485.964	319.658	212.176	331.142	330.062	525.305	249.467	10902.756	171.754	165.458	145.817	2236.566	253.015	275.823	122.161	1696.913	1631.016	333.972	264.716	280.598	1287.562	834.605	228.671	6074.096	146	0.827	1006.123	245.829
18828.439	20591.938	17340.817	24088.416	13921.307	22661.104	10344.43	18204.197	755.419	308.489	286.017	307.952	1667.328	1225.653	214.841	9028.647	177.95	186.725	178.718	482.295	4800.735	285.222	115.985	953.141	3112.57	308.692	281.736	274.251	792.7	567.663	301.683	2918.934	256	0.823	627.73	253.012
13301.668	15103.688	13916.438	17071.666	12748.864	21569.493	13346.828	22820.092	815.464	470.907	350.081	377.065	341.743	598.117	280.962	10943.323	208.108	183.392	185.476	476.442	216.715	4298.86	136.811	3404.594	1397.258	313.588	360.275	303.407	2667.504	560.593	318.798	8669.148	162	0.985	758.037	251.759
8413.747	9395.679	11168.014	12042.773	7050.334	16511.152	7152.644	14584.61	510.086	261.78	243.96	299.409	297.681	471.056	239.34	10784.499	154.353	152.246	159.862	683.475	378.281	783.314	126.144	1503.011	1102.239	309.966	285.467	290.034	3066.253	321.481	238.331	6419.899	195	0.861	1013.213	252.392
13652.487	14870.634	12004.487	17283.402	8520.937	18806.87	7743.134	16025.353	502.964	265.594	252.736	348.99	5643.437	992.435	213.154	9897.009	166.455	157.823	191.748	780.341	10387.157	244.382	119.169	802.516	1904.144	328.949	273.043	279.119	85.173	2145.133	286.214	1685.126	151	0.994	1063.851	252.149
13997.715	15814.595	9481.327	18851.663	12537.608	24972.73	15407.875	22626.809	542.12	327.741	265.02	314.837	231.189	440.215	218.776	9522.221	153.965	151.33	143.591	698.91	160.935	4175.306	128.366	1576.167	2082.213	284.489	311.903	291.767	3993.953	540.811	783.267	6253.179	209	0.899	747.849	252.911
14140.093	15664.776	10604.317	19160.774	11094.858	25754.995	11942.553	22898.344	728.202	307.178	250.213	416.437	4588.165	4049.111	261.678	11266.337	189.72	172.774	185.742	725.824	4828.415	292.231	127.557	1771.392	2321.301	311.91	295.947	282.509	1203.734	3008.246	280.551	4887.017	292	0.823	1031.551	255.418
13406.953	15229.71	13522.009	18873.165	11239.957	26629.208	11635.819	15621.953	736.105	308.937	226.941	303.428	1973.163	1064.627	239.711	9676.56	168.028	163.094	179.727	748.785	3247.857	8008.19	128.016	1127.261	2326.794	307.267	333.611	272.534	2977.184	1251.402	280.004	3395.988	265	0.78	686.209	255.1
12945.589	14892.693	11364.64	18017.758	10829.267	24526.448	12989.469	20559.761	534.875	307.083	245.113	301.803	222.611	428.291	216.049	9058.245	149.861	140.213	139.11	703.121	169.195	1240.496	125.741	1284.919	2381.955	276.542	295.123	294.615	4136.107	523.922	397.819	5252.217	288	0.74	731.892	255.469
14287.293	15715.635	10791.737	18949.355	8309.366	17235.58	6398.422	12258.918	527.027	268.435	251.666	326.615	4095.08	842.452	222.946	9533.087	165.462	170.188	170.61	608.717	7420.971	222.091	137.828	735.254	2524.589	299.56	312.756	290.964	86.892	2221.092	316.05	1469.7	163	0.849	1097.316	256.745
5616.367	6211.078	4604.703	7536.876	4267.093	9576.18	4302.483	8113.533	489.416	250.87	264.878	333.463	710.95	423.886	223.604	7376.116	148.993	147.685	162.124	1239.798	860.5	367.961	117.526	1187.538	1087.34	311.048	297.552	284.334	1516.248	496.796	226.626	5037.102	102	0.987	998.853	257.569
20067.769	21819.819	14138.416	27163.919	14932.579	33939.428	15455.826	25644.619	712.562	364.349	307.549	391.775	7341.293	4085.373	256.013	11883.486	199.456	185.199	213.344	714.169	11222.329	402.521	137.899	1238.988	2982.374	315.278	317.912	277.416	311.5	3452.216	292.181	2771.713	350	0.748	1060.286	264.649
14950.488	16833.015	11016.585	19917.848	12235.488	18617.858	9080.072	16490.382	519.022	306.556	303.976	304.286	382.09	319.751	211.837	10825.26	157.292	132.394	155.756	1927.647	1160.042	181.654	128.199	1082.964	2284.744	289.441	241.38	296.138	1437.427	296.831	252.529	3689.074	158	0.961	788.835	260.437
11627.911	12812.829	8177.65	16011.476	7594.599	18960.175	11512.397	10705.546	1726.77	259.082	239.421	319.259	4029.942	873.709	294.046	6154.487	146.28	133.28	181.473	814.359	3965.955	264.243	145.243	488.434	1690.378	289.368	293.63	272.083	110.108	1511.446	276.177	1170.141	145	0.965	920.424	260.031
23855.784	26582.558	18470.883	33224.008	20664.212	42758.663	19673.608	33405.876	850.382	346.814	259.83	270.351	729.471	986.911	263.639	10205.957	169.038	176.81	253.022	550.274	979.898	645.656	156.08	1353.298	2474.452	315.331	314.149	261.307	5433.433	795.077	297.962	4451.307	317	0.842	636.907	264.472
12937.224	14424.734	9815.873	18068.077	11390.269	18516.514	9340.811	15129.505	531.353	277.634	275.791	286.1	263.449	404.675	237.173	12190.741	150.986	128.214	183.655	1897.133	209.984	954.975	129.993	1228.307	1643.519	281.601	271.978	292.606	2568.745	562.959	262.686	4469.926	248	0.844	778.323	264.056
12243.24	13795.698	8699.087	16508.313	9556.586	7797.818	5891.257	10814.023	571.442	350.804	332.541	324.17	672.395	281.299	245.576	13996.758	156.682	135.973	144.111	1640.843	2659.25	171.268	133.413	1492.907	1993.879	294.659	275.036	282.106	1225.454	312.637	310.991	4495.671	117	0.985	804.201	260.765
17682.882	19438.281	12185.403	24769.751	12551.983	28680.363	11532.516	21611.733	747.565	316.399	294.387	397.495	6344.534	3046.969	244.299	11900.996	192.293	183.744	188.401	778.232	8418.224	322.5	139.366	1177.877	2539.325	316.164	299.16	275.878	87.405	2709.118	338.694	2713.06	245	0.864	1083.741	266.222
15059.095	17055.361	11501.83	21488.589	13683.102	28898.535	15014.311	25642.864	692.994	313.263	268.6	336.919	279.165	502.35	254.513	9443.83	166.288	152.796	221.959	1846.829	174.602	1018.251	153.682	1590.003	2884.624	284.243	292.001	306.244	6503.456	549.454	320.011	5455.221	264	0.858	746.235	265.739
9439.813	11033.077	6664.653	12745.985	7761.792	12663.477	7263.126	14174.289	503.5	340.235	320.495	297.493	383.544	294.002	228.233	13022.22	152.011	134.649	141.305	1658.384	1260.677	171.393	131.987	1493.065	1827.127	287.341	249.105	282.347	539.668	280.319	261.957	4826.689	116	0.977	796.517	261.543
15837.671	17349.303	10823.025	21393.372	11267.727	21177.316	8946.743	14900.8	679.049	296.459	290.064	381.465	7604.2	1116.059	228.249	9950.571	182.464	185.958	189.423	657.01	9625.423	277.257	138.887	848.254	2456.589	329.213	299.706	287.175	95.198	2866.102	326.862	1787.925	166	0.974	1074.518	263.018
16692.762	18916.044	13217.108	22922.416	15712.774	30820.045	16613.694	27846.488	726.223	331.744	271.454	315.399	263.6	545.418	261.026	7974.868	155.649	151.321	174.143	852.601	182.473	345.884	137.846	1705.782	1601.964	290.163	285.391	294.386	6614.202	773.268	296.266	6167.723	231	0.89	716.517	265.968
17401.557	19891.893	13420.856	23181.435	15847.539	30323.353	17586.297	29411.115	664.015	363.344	295.171	325.587	281.656	477.009	285.465	8162.04	170.085	162.84	152.254	1048.706	184.752	323.376	130.818	2122.334	2516.844	295.94	281.401	305.153	4772.981	540.221	294.203	6778.239	351	0.723	729.654	267.654
12286.792	13275.499	8275.976	15626.887	8434.467	19602.335	8685.13	15848.785	580.871	281.961	267.565	380.746	6238.152	1182.497	208.521	10345.366	162.23	156.77	193.506	743.991	12032.246	362.134	119.089	910.3	2036.706	308.896	320.238	288.501	97.817	2823.016	289.007	1810.017	179	0.881	1042.416	265.975
18015.916	20311.627	13218.126	25804.069	15045.331	32750.428	13474.747	23198.044	720.009	328.307	268.462	280.947	311.269	601.899	271.54	9107.468	179.845	171.177	215.246	648.342	223.033	2059.867	128.736	1362.757	2736.799	296.212	277.391	252.376	5135.362	540.623	317.665	4587.826	172	0.896	625.628	267.163
23146.997	25613.015	16598.064	30177.275	20089.426	38214.426	20787.382	29656.676	873.2	374.279	276.118	299.862	607.351	1043.396	274.274	10493.903	186.021	177.108	280.141	847.462	682.048	1298.577	160.468	1506.759	2590.918	351.235	464.151	264.284	10980.214	1021.741	310.331	5018.964	212	0.924	649.241	266.821
23685.89	25586.411	16850.48	32408.852	18902.676	38897.505	19429.343	36277.621	808.501	361.183	310.405	361.622	2871.099	3998.504	245.154	13419.062	211.842	208.774	222.494	974.061	5034.494	419.407	126.791	1600.487	3211.264	313.065	353.994	286.106	164.604	1750.585	271.443	4441.044	405	0.766	1016.322	270.332
15881.214	17463.283	10398.061	21074.051	9876.428	19083.636	8172.092	15593.068	602.46	328.109	276.832	383.897	6579.94	874.649	227.453	12004.635	173.787	171.486	173.409	839.938	10739.966	325.111	141.183	999.384	2184.069	314.016	297.348	280.498	86.51	2764.476	344.431	1907.995	110	0.998	1092.173	264.409
9618.75	10758.206	6826.845	13086.205	7605.769	17569.531	7978.477	15082.465	580.012	273.952	303.647	319.1	3848.986	647.995	234.436	9456.144	164.517	138.096	220.279	785.766	9259.021	280.502	126.895	1361.764	1574.3	320.447	343.245	275.506	906.268	1851.955	244.246	4229.757	192	0.874	980.51	268.776
11092.662	12118.62	7604.357	14878.24	7643.391	16421.346	7420.497	13478.984	484.368	328.984	261.595	355.485	3464.129	854.631	231.076	9640.524	157.344	150.9	201.243	833.013	7677.513	383.137	137.197	935.41	1339.4	305.338	318.147	290.085	385.707	1521.112	259.295	3069.642	146	0.972	1001.644	267.192
15732.611	17927.594	11931.691	21326.241	14463.312	28807.049	16187.644	26428.51	588.286	352.001	269.692	302.649	282.21	556.673	279.717	8490.659	171.314	155.034	153.546	770.615	183.846	1102.897	153.39	2037.423	1941.897	295.385	288.255	291.41	5374.665	473.085	290.258	7353.351	168	0.928	703.857	268.363
15808.184	17911.62	12064.206	20799.421	14007.489	27239.156	15075.184	25621.46	771.393	322.314	291.643	307.053	285.559	567.206	273.409	9213.465	166.158	153.825	196.584	1833.008	172.999	1579.529	149.291	1790.144	2166.162	280.773	304.489	315.274	4400.011	461.247	328.006	5837.345	271	0.827	756.758	273.282
18370.892	19920.007	12958.459	24499.675	14070.762	30318.176	13452.721	24839.19	681.076	388.38	295.768	344.132	3506.337	1948.604	237.839	10088.623	172.818	164.637	189.063	943.552	7499.014	337.357	127.789	1275.711	2357.622	294.833	297.876	284.57	347.617	1872.993	250.468	3828.193	259	0.811	969.546	275.168
18881.651	21161.344	14763.888	26290.194	16597.514	31821.127	13816.921	23022.246	942.775	391.631	319.003	334.57	353.816	767.025	277.456	9411.033	193.315	171.091	212.977	1057.941	224.536	2435.834	145.567	1691.835	2609.467	306.741	310.225	254.091	5273.08	817.321	313.698	5171.584	298	0.731	614.856	271.725
13959.942	15298.106	9881.919	19245.041	9527.341	19632.581	9142.012	16557.793	561.233	265.255	294.21	329.263	5287.762	861.183	226.193	9883.008	182.945	160.912	237.113	799.714	7814.491	310.102	126.269	1029.549	2420.13	309.524	313.189	296.888	370.687	2114.43	259.82	2994.463	185	0.928	990.678	270.284
18254.401	20670.075	14134.214	25095.794	16273.377	32212.18	17524.983	29062.014	850.607	321.765	251.853	268.653	443.119	1292.502	271.312	8985.625	170.033	158.507	198.44	571.08	1066.965	990.234	136.667	1747.778	2098.71	330.285	303.133	282.59	2981.733	451.859	286.185	5960.675	259	0.842	681.361	274.068
15163.769	17480.748	12087.665	19998.303	14447.682	26912.231	15976.262	25939.951	575.874	355.011	281.964	282.207	292.817	439.812	280.458	8191.001	170.655	152.301	148.514	846.518	195.382	793.117	144.848	2312.924	1720.638	304.121	272.844	292.552	3092.877	352.022	295.792	7435.354	226	0.9	695.527	274.748
14635.295	16210.082	10165.708	20714.153	10988.803	23865.761	10330.761	19016.203	709.165	289.847	271.821	373.972	3709.634	2367.503	243.825	10936.754	168.666	162.838	164.446	898.902	5534.294	313.601	145.109	1205.77	2095.667	290.667	291.388	273.025	1475.431	1846.379	331.288	3424.701	293	0.798	1096.715	274.544
15557.593	17271.981	12142.823	21579.246	13948.67	13552.314	5725.464	10724.44	647.712	285.602	292.433	294.307	1483.78	508.313	229.508	15491.321	155.467	146.501	326.432	2356.533	2434.759	1634.343	145.457	1066.693	2171.696	283.026	399.359	276.574	5228.988	1252.771	264.191	2872.755	114	0.96	787.974	273.088
15267.162	17199.168	10606.42	21850.124	12156.564	21090.712	7965.82	13856.342	1435.506	385.364	313.037	496.417	3864.039	3059.255	250.015	9432.259	189.682	180.482	199.195	831.516	6603.562	375.399	125.47	946.5	2295.29	320.206	282.604	290.502	1164.569	1150.806	319.499	2671.693	204	0.95	562.627	276.549
5398.741	6418.837	4495.128	7508.622	5226.782	8810.836	4353.163	6810.696	1062.22	390.215	347.206	323.118	317.695	491.155	273.264	8546.306	187.926	159.22	170.91	965.502	239.636	1591.692	138.996	1717.26	763.291	317.147	328.913	260.433	4149.738	496.238	320.002	4748.765	123	0.889	594.638	274.687
15213.588	17742.808	12225.205	22555.897	14539.783	28190.275	14543.896	23160.85	1097.976	350.612	264.631	295.906	884.824	1838.945	263.245	9313.628	176.091	162.314	274.062	632.087	1135.493	947.265	144.033	1629.025	2160.481	317.508	381.683	270.582	4157.55	1071.049	307.729	5425.348	203	0.904	656.874	275.717
21039.93	23114.194	15150.807	29916.597	17019.188	38545.259	17340.899	31612.214	921.12	382.243	351.492	443.498	6854.532	6138.628	263.928	13653.365	207.265	205.739	252.277	1001.098	6677.915	408.878	136.12	1777.39	2868.772	319.378	334.978	284.222	1008.202	3927.49	301.662	4124.211	138	0.954	1049.768	274.971
21300.439	23878.925	16477.37	30870.538	19361.398	38404.612	19508.75	33341.256	932.011	333.522	267.463	341.774	2125.22	2687.43	281.455	9974.645	182.824	168.558	218.371	855.858	1998.471	497.062	138.907	1825.368	2494.943	314.065	324.008	279.686	2643.297	1689.332	299.555	5771.962	285	0.832	668.149	279.458
13864.003	15813.991	10637.014	20367.669	11437.636	22686.846	8341.181	14733.968	566.642	292.929	299.867	282.189	1807.683	1145.563	225.898	12373.478	151.249	144.522	209.567	1291.294	5102.438	388.65	132.872	817.223	2367.456	284.957	284.433	275.889	1724.791	1031.338	258.558	1958.509	114	0.92	796.596	275.412
15798.538	17178.732	10934.478	21195.424	11818.483	25845.289	12083.717	22247.945	710.529	349.988	317.485	418.939	8152.462	1809.592	227.644	11907.741	199.092	184.223	251.603	842.75	13258.519	432.24	124.165	1318.639	2369.516	320.753	337.484	287.19	106.173	4278.009	286.247	2795.991	155	0.919	1032.513	279.545
16991.534	18906.821	11615.22	23635.484	13193.886	30948.819	15073.542	25056.027	754.262	335.568	287.995	350.515	4224.804	2739.583	243.1	10957.728	167.063	173.951	290.229	1046.03	10283.668	323.064	134.989	1283.82	1345.075	316.305	302.227	264.88	2096.394	2439.245	319.522	2875.311	102	0.987	1056.098	276.539
13239.481	14685.637	9022.908	18361.158	9999.849	23190.223	9974.779	18264.363	900.398	313.131	287.039	464.395	1381.615	1072.535	257.457	10302.174	175.136	170.702	189.295	1743.21	1753.339	343.211	149.58	1371.354	2159.624	306.469	320.019	303.702	11114.495	1834.317	322.795	4143.412	248	0.81	1126.403	277.641
13105.384	14864.28	9923.486	18457.45	11555.945	22789.322	11065.25	19287.997	642.646	299.412	247.444	267.664	275.253	534.849	257.834	8494.966	156.578	150.268	189.284	970.597	202.529	553.573	145.324	1354.259	1733.048	301.396	260.173	256.797	5427.416	667.999	300.478	4928.68	324	0.827	630.688	281.204
12032.968	13794.993	9463.935	17143.623	10925.787	22098.419	11063.505	18443.265	544.31	300.156	257.614	278.775	285.272	543.09	253.063	8047.326	155.211	152.567	168.685	639.06	203.476	1149.571	135.625	1455.951	1714.971	303.647	264.715	264.567	3614.845	524.245	288.635	5362.02	248	0.858	645.427	282.149
11813.321	12493.515	8058.567	14978.811	8017.828	13752.743	6023.663	10810.325	621.03	234.526	258.028	301.665	5053.33	734.363	192.1	6906.015	173.92	155.014	217.645	851.561	6788.166	367.352	114.763	575.258	1952.421	295.55	315.059	267.822	109.425	1801.367	270.446	1246.202	140	0.907	997.829	278.379
13231.303	14591.098	9014.563	17611.865	9746.934	22605.271	9863.121	18401.538	700.977	305.536	298.725	398.011	865.746	761.887	258.046	10283.612	175.125	161.959	169.992	2658.286	854.09	328.702	156.179	1382.952	2105.463	305.743	293.831	293.965	16163.627	1461.66	321.544	4375.97	165	0.868	1114.658	281.233
20233.102	21957.129	14553.066	28051.847	15658.062	34391.339	15475.136	27528.438	925.072	361.715	296.596	366.87	4766.649	5000.038	223.581	10104.431	196.739	186.388	219.879	732.44	6425.095	352.646	124.834	1017.601	2862.006	308.999	327.092	281.388	104.952	2464.382	268.86	2579.58	305	0.767	1020.244	287.831
16405.605	18080.134	11424.107	22606.667	13073.814	29429.633	14141.765	25787.243	903.951	343.175	343.639	475.166	7892.135	7230.859	271.62	12295.902	189.899	195.11	273.852	902.592	7206.326	691.086	138.999	1732.739	2058.218	315.633	337.708	280.204	822.279	4761.222	302.152	4134.521	222	0.93	1042.892	283.059
8557.964	9567.564	5899.353	10784.064	5932.753	11596.753	4428.844	7668.804	617.625	250.386	258.321	277.252	2326.882	442.04	203.077	3673.373	133.931	139.177	216.288	1275.092	5212.74	682.432	126.668	302.746	1584.167	288.996	347.122	256.745	1059.583	495.95	254.458	666.272	136	0.956	833.051	284.471
11480.972	12719.322	8330.104	16102.161	8967.844	16805.445	6884.482	12260.927	723.058	297.409	277.105	390.064	1667.114	644.649	256.76	9438.152	168.459	151.963	172.294	1144.52	2153.877	343.163	131.65	960.671	2083.546	300.092	279.236	257.179	8678.15	897.857	300.012	2962.646	173	0.942	595.402	290.014
13684.387	14731.171	9201.208	16121.55	8226.031	19392.582	9171.027	16349.07	736.164	347.29	281.22	498.888	4019.986	2040.464	207.583	9539.482	176.632	155.386	231.611	1120.714	8773.249	345.25	109.385	861.385	2132.395	294.898	326.124	302.777	105.449	1804.509	267.463	1785.074	135	0.879	985.996	289.041
18884.332	20495.382	13193.442	26249.526	14431.41	32592.878	14777.008	26165.575	765.918	357.046	328.41	441.531	7233.543	3114.734	235.428	11897.85	195.165	203.506	248.097	879.061	11113.969	515.663	129.974	1512.927	2606.565	317.116	341.619	281.835	182.777	4751.157	279.122	3618.828	185	0.817	1032.311	290.289
11587.996	13217.491	9091.021	15643.272	10612.666	20653.612	11064.667	18178.804	743.245	288.744	260.727	269.017	278.492	434.995	264.489	8502.99	160.814	139.033	162.253	649.626	205.264	321.117	127.246	1658.484	1199.739	298.731	268.737	279.342	3178.551	536.678	295.574	6211.832	155	0.943	657.642	289.1
20377.573	22161.087	14085.794	27845.055	13165.58	26375.056	11066.651	20580.591	597.867	308.326	281.693	360.392	2108.577	1046.66	224.802	10247.75	177.864	177.769	183.765	1069.733	7633.301	290.333	148.143	994.619	2938.191	290.214	290.746	284.835	4768.105	1133.273	297.355	2667.947	119	0.99	1117.113	291.399
16311.168	17695.315	10708.322	21140.087	10872.507	20924.846	8805.103	15846.464	573.662	295.766	257.7	343.071	5352.349	911.552	232.151	9475.308	167.46	179.012	197.214	563.34	10718.036	273.859	143.666	839.889	2735.788	298.96	295.811	294.149	171.412	1851.075	299.297	2083.692	220	0.865	1132.132	293.409
7529.101	8417.308	5071.565	9747.998	5727.922	13239.891	5848.346	11099.4	583.667	281.262	276.716	313.042	474.453	566.26	231.6	8004.997	137.099	133.81	167.418	921.472	1633.501	237.131	151.912	1406.691	1274.724	305.081	292.695	280.882	3313.26	649.664	319.709	5021.789	103	0.965	1105.956	291.481
14237.266	15343.578	9690.395	18750.678	10535.307	24495.757	11560.798	20587.694	638.909	282.64	289.599	469.277	3475.349	3726.449	225.056	10114.367	177.133	155.216	237.36	836.47	4262.15	310.667	117.439	999.217	2025.479	311.175	351.981	276.951	133.693	1987.297	271.006	2355.785	254	0.819	993.791	298.134
11137.182	12825.233	9460.884	15734.045	10803.953	20282.306	11149.735	18379.842	741.634	305.105	284.524	281.062	292.791	660.235	264.292	9934.997	169.205	162.901	180.871	961.889	189.601	1303.717	122.953	1659.284	2085.837	306.407	323.977	277.863	3537.798	494.106	295.007	5588.481	186	0.895	658.306	297.425
9756.306	11035.687	7927.878	12868.896	9618.832	17634.227	9788.663	16409.638	642.405	295.802	264.009	269.299	286.865	705.548	262.759	9129.919	145.863	134.861	157.529	1058.381	177.451	30890.5	117.786	1577.063	1094.729	315.068	430.168	264.579	2925.476	621.58	310.446	6125.813	190	0.935	671.816	299.016
12486.273	13834.69	8905.714	16065.699	10066.233	22388.607	9030.767	14492.088	864.613	300.959	260.127	354.331	979.568	728.916	282.341	10173.318	161.518	148.216	154.986	1288.049	1425.222	992.507	125.142	1188.524	2136.07	294.307	266.86	249.882	7487.241	1075.355	297.237	3629.24	165	0.958	612.106	299.1
10120.883	11068.471	6937.278	13112.733	8025.602	17253.404	8681.233	16142.918	850.712	317.721	331.921	308.269	304.058	612.017	243.072	8384.54	159.328	157.022	204.555	2569.043	213.864	1199.494	136.66	1803.597	1432.354	301.053	327.039	259.683	9289.012	1184.468	301.035	5725.244	175	0.87	1048.671	299.603
9136.957	9815.964	6205.684	11365.608	7203.359	14253.31	5293.037	8541.656	973.527	291.3	268.603	396.643	766.588	710.02	267.587	11251.464	154.872	149.645	154.244	1489.512	6224.078	434.374	123.804	1041.081	1704.385	310.098	253.854	253.927	9207.355	897.604	325.452	3032.879	100	0.954	604	298
10485.481	10741.789	7471.474	13520.432	6980.344	12006.266	4420.446	8007.054	1152.847	337.766	269.258	253.878	1023.292	1052.664	239.124	5322.117	162.775	151.217	165.359	334.214	3477.189	247.554	115.948	445.322	1986.473	308.492	285.436	263.358	108.768	606.437	306.857	820.654	154	0.961	568.753	299.604
11609.897	13111.486	9686.413	15400.857	11683.379	21759.261	11201.015	16352.194	1034.745	427.052	384.001	350.873	910.476	904.031	322.866	11461.506	209.965	188.014	203.252	847.139	1131.064	14844.08	136.9	2725.118	1685.011	299.951	481.118	273.842	3416.462	1065.5	295.898	6055.154	235	0.883	620.934	303.253
12689.264	14074.746	10082.778	16716.159	11044.405	20713.66	10585.359	16044.104	793.18	278.98	242.957	297.067	274.446	490.744	240.082	9722.667	160.218	157.073	223.21	1229.827	197.786	4176.979	145.841	1045.569	2168.548	292.815	260.293	258.31	10147.128	646.34	289.891	3725.602	137	0.963	635.259	303.383
6272.49	7089.322	4669.342	8408.502	6591.573	11936.733	5304.9	9910.981	788.685	306.617	291.71	303.028	348.968	438.74	244.218	10457.237	145.567	128.713	203.38	2413.253	183.844	259.374	144.447	1307.683	1247.342	283.084	292.462	257.475	4474.821	452.385	279.824	5531.357	108	0.967	914.509	301.176
20988.841	23203.568	15212.571	29395.251	17574.016	39160.4	19357.455	34706.316	821.334	365.723	351.379	594.171	4162.096	7269.868	295.205	11338.917	194.923	186.542	231.714	1037.683	7972.924	399.495	132.225	2028.044	2357.977	318.1	351.166	285.225	661.947	2785.993	278.265	5403.253	219	0.909	984.683	305.094
13248.899	14533.301	9320.468	18117.279	10522.906	23986.114	10968.58	20643.702	632.654	292.501	305.529	333.912	2739.429	2789.57	273.859	9623.806	165.767	165.372	177.873	1039.446	7099.167	538.843	143.419	1881.157	1837.06	293.821	283.432	260.68	1258.989	1300.294	282.594	4716.674	341	0.745	1090.696	307.814
12338.116	13641.424	8837.507	16178.764	10380.142	22627.742	11631.604	21768.845	609.303	332.487	348.152	336.621	275.272	396.955	277.988	7694.267	161.069	152.682	154.765	2509.998	150.353	257.89	156.973	2390.389	2004.656	297.955	293.809	251.974	1806.384	514.257	295.972	7145.36	155	0.943	1061.306	305.732
6754.534	7640.399	4999.152	9433.182	7482.546	13653.206	6473.028	11792.202	841.683	282.955	275.474	272.935	316.221	450.442	258.008	8894.478	144.545	123.927	167.282	909.9	174.39	261.559	137.901	1427.608	1193.631	278.076	281.741	262.316	3941.708	483.996	290.056	6144.15	103	0.996	919.869	305.112
7565.912	8814.174	6869.318	12021.912	7599.382	15966.164	7185.899	12853.979	841.68	272.707	252.984	277.552	292.133	649.311	259.99	9950.529	159.001	150.003	190.257	890.209	195.766	10448.942	131.8	1138.679	1731.177	290.237	279.12	279.142	6087.82	615.499	295.25	4282.41	127	0.983	631.185	309.248
7292.242	7995.962	5623.767	9276.185	5768.687	12928.907	6288.887	10644.996	640.091	275.601	265.494	262.373	227.785	391.75	231.178	9494.788	150.882	134.709	285.665	681.481	149.137	946.955	165.643	1097.839	1741.344	289.084	338.435	269.148	5543.744	642.765	294.708	3938.578	145	0.929	944.562	309.817
6736.657	7718.541	6208.044	9567.825	7135.686	13902.927	6886.657	11122.927	651.864	313.912	264.543	266.414	261.922	410.502	255.355	9890.279	157.057	141.207	146.994	1180.344	202.353	996.605	118.233	1071.987	1210.396	287.909	251.955	272.903	8208.21	1301.473	269.854	3614.479	130	0.94	653.877	315.3
9946.501	10949.01	7329.429	13497.585	8800.402	18373.144	8723.742	14873.104	696.146	264.957	241.804	304.317	246.215	459.346	241.272	8700.17	139.267	142.332	183.241	943.12	179.12	539.579	110.485	1055.741	1722.552	310.971	273.293	279.659	5394.611	687.59	281.418	4523.058	151	0.942	667.03	316.043
7063.025	7956.91	5472.281	9616.537	6223.672	13756.089	6229.421	10625.246	846.593	273.901	241.243	322.726	340.979	516.073	249.795	10832.986	138.515	135.28	146.834	1563.432	193.613	575.93	114.046	988.276	1290.524	289.717	256.18	260.106	11427.52	1354.943	278.577	3255.472	211	0.783	644.443	321.002
8434.241	9429.28	6103.483	11456.476	7082.499	15587.358	7806.284	14618.87	537.366	298.638	294.681	287.627	254.928	322.677	257.857	7819.719	146.803	160.056	167.242	2041.947	166.16	212.653	140.722	2023.025	826.252	302.937	300.674	278.959	1208.781	474.818	391.78	6462.726	147	0.918	1018.439	316.071
13887.833	15566.761	10315.588	18363.185	12322.976	26574.459	13679.101	24335.203	629.586	325.606	319.903	292.52	296.958	459.161	320.041	9525.87	154.025	148.331	167.946	2262.661	166.489	226.542	144.231	2407.992	1893.74	279.018	289.742	274.377	1537.531	440.105	287.13	7315.525	253	0.91	895.528	319.03
10313.549	11502.587	7770.977	14705.431	8823.835	19666.348	9531.169	16834.062	582.109	338.41	315.72	288.902	391.031	623.6	260.353	8907.955	173.941	145.214	213.865	780.215	269.976	284.305	133.193	1725.229	1810.089	320.078	352.643	276.718	3099.195	527.727	270.399	6809.531	116	0.989	974.138	318.353
8701.767	9858.708	6734.295	11979.304	7631.419	16952.769	7923.451	13636.862	561.423	271.223	261.567	304.928	270.041	503.868	255.013	8816.776	133.252	136.028	151.788	930.424	238.624	358.87	116.327	1013.939	1250.723	297.688	291.841	272.816	5599.09	645.346	282.314	4217.815	126	0.959	668.675	324.103
12368.575	13542.4	8821.323	15652.033	10212.279	21701.946	11377.015	20491.448	641.809	323.136	325.73	318.555	293.099	489.065	262.925	9684.983	171.291	188.458	192.154	3036.259	150.33	272.465	134.101	2005.36	1917.832	313.413	287.443	281.663	2847.292	494.14	271.567	6985.246	212	0.896	1008.807	326.59
10143.909	11071.517	7050.135	11857.999	6700.134	12555.535	4874.471	9189.886	1077.142	304.703	282.165	274.083	3813.086	1767.899	214.943	6078.752	158.184	148.535	171.738	561.969	9737.239	310.402	139.653	580.935	1825.312	301.705	328.378	308.426	108.736	1486.607	329.883	1244.383	150	0.936	516.333	328.913
10132.674	11050.657	7126.762	13353.094	8242.632	17916.564	8841.933	16503.984	712.917	280.959	322.412	310.88	250.143	404.738	272.531	9011.771	157.001	159.438	215.515	1284.895	168.891	329.461	152.383	1836.397	1209.863	295.658	286.473	262.778	4700.967	679.876	279.442	6829.251	233	0.822	1077.805	328.843
9497.883	10849.953	7515.869	12860.227	9223.559	18418.998	9862.256	17227.114	488.24	296.394	305.43	218.15	457.297	585.808	268.364	8424.999	137.166	143.224	162.31	908.924	473.898	19478.276	115.423	1680.677	1695.765	280.351	371.892	269.027	1958.717	454.346	257.286	5717.129	167	0.955	717.41	331.117
16592.141	17868.275	12067.449	22579.745	11661.014	29335.916	12096.613	18105.515	707.284	298.943	245.019	303.983	3145.031	2382.202	273.533	12504.597	160.396	152.021	180.263	453.099	6182.958	696.401	117.226	827.59	2758.509	294.014	281.372	262.339	1274.435	1949.212	297.666	1926.701	220	0.83	630.645	334.623
14279.343	15660.37	10579.866	19649.303	12429.318	26282.3	13747.648	23333.791	619.334	290.179	276.134	290.538	1728.22	4869.19	237.18	9688.847	173.793	163.178	208.687	523.973	3729.969	781.69	134.987	1301.917	2116.977	281.109	297.514	281.358	1773.803	761.754	274.835	4678.979	312	0.796	985.638	335.314
16140.898	17466.574	11484.255	22358.403	13359.31	29668.861	14351.279	25941.857	859.925	296.029	310.081	373.176	269.177	513.965	254.55	9159.3	161.526	173.419	213.333	1565.132	167.06	599.769	139.41	1706.453	1923.056	304.348	308.054	266.184	11391.244	936.756	265.617	6718.146	300	0.854	1051.363	336.587
11447.169	12616.787	8158.169	14744.169	8503.816	18514.633	7688.441	14243.055	609.459	347.09	271.85	296.588	3620.891	1306.348	222.709	7065.215	149.992	158.098	177.651	627.766	8358.407	390.62	129.952	676.187	1826.645	290.075	326.078	311.039	101.73	1543.122	340.193	1553.487	217	0.871	527.546	335.076
12966.853	14044.391	9343.742	17619.859	10814.958	23934.934	11026.096	18836.429	470.516	307.193	274.946	271.228	3624.765	1800.969	268.394	11082.454	137.706	131.646	185.837	1009.674	6250.049	258.779	117.693	946.337	1812.281	260.458	269.279	266.444	158.49	1712.223	260.2	2725.952	287	0.836	749.228	339.023
9456.268	10414.805	6909.24	13425.144	6973.665	16073.73	7518.358	12746.434	465.318	276.596	268.625	280.735	4375.839	1079.974	254.337	10387.164	124.301	150.318	192.245	590.512	8500.08	538.966	107.706	685.288	1620.076	277.801	283.97	273.733	124.061	2360.299	241.572	1625.863	169	0.967	726.163	338.115
8975.304	9963.781	6893.782	13041.245	8259.024	14084.133	6307.472	11249.494	578.945	310.209	302.73	314.328	5888.425	1051.651	267.911	14555.135	154.394	146.2	219.524	1047.094	16263.743	309.905	113.071	998.494	2282.058	269.189	305.547	276.494	99.809	2934.385	267.469	2078.988	102	0.987	740.108	338.637
8041.845	9188.541	6115.949	10854.305	7552.102	15982.848	7840.821	13680.49	557.672	288.45	290.522	313.092	400.682	516.998	272.777	9001.182	126.804	139.714	158.726	1313.368	1075.352	1050.088	118.332	1462.117	1240.276	287.124	275.01	267.172	4534.338	830.687	271.159	5752.28	139	0.95	684.723	341.025
9276.296	10297.911	7387.241	12146.257	8914.34	17473.246	9510.488	15799.336	797.668	358.768	360.606	308.963	314.795	367.498	299.753	9321.608	176.844	160.306	216.794	1123.934	192.289	2524.116	167.786	2425.624	1556.367	296.394	368.112	272.375	2034.229	542.182	291.752	8189.139	232	0.818	910.427	340.198
11787.556	13086.088	9564.769	14913.152	11493.38	22819.649	12527.553	20123.773	917.314	345.743	324.581	334.285	344.73	720.381	294.791	9610.965	162.004	143.479	203.169	838.808	221.595	9853.803	131.07	1742.348	1991.736	287.385	418.859	273.292	7768.995	643.224	281.089	5702.345	234	0.883	660.209	343.051
10793.732	12096.526	8760.382	11029.692	7683.22	17464.119	9429.333	14546.621	603.62	269.684	255.012	236.085	265.448	431.606	257.209	8613.871	133.243	144.56	280.742	574.767	212.441	2019.703	122.894	1190.417	2131.49	280.813	277.727	263.349	2744.664	346.715	271.501	4264.559	113	0.981	675.712	341.615
10149.513	11298.425	7078.155	13675.714	8075.932	18099.666	9073.747	15346.438	671.92	285.263	293.955	320.423	303.49	916.886	233.559	7341.046	159.693	158.187	163.122	857.956	222.924	400.455	129.655	1429.671	1333.296	273.892	294.094	269.841	4582.953	648.644	273.784	6401.102	108	0.98	995.333	340.139
14488.478	15879.012	10938.866	20338.15	12891.618	24136.255	10966.873	17991.202	3012.935	354.489	300.401	317.439	2749.885	1158.267	252.062	13743.549	246.093	160.512	193.543	998.514	4870.389	286.298	124.651	2140.533	1829.795	296.493	300.709	280.722	250.536	1519.743	268.22	3052.345	382	0.76	772.644	348.288
7119.911	8038.043	5455.724	8999.564	6529.883	13737.251	6975.91	12416.792	1606.93	305.691	278.442	273.38	243.918	494.964	287.187	8737.68	125.116	132.391	166.933	1403.915	162.689	197.959	143.962	1481.277	489.164	294.467	282.84	234.677	2135.364	551.263	301.716	6469.503	113	0.994	891.049	341.518
11719.841	12991.744	9175.281	16890.236	10227.446	22359.983	10139.697	18965.754	689.471	667.682	314.026	346.653	3780.375	1417.938	229.77	8409.141	146.953	154.704	179.746	835.338	8629.558	449.839	136.776	956.776	1194.201	288.477	351.387	299.236	111.308	1841.526	317.226	2276.887	158	0.976	523.259	344.589
10072.128	11236.076	7312.896	13122.747	9044.077	19402.834	9272.981	15882.77	659.013	296.389	293.455	286.209	806.856	694.037	284.879	9716.746	133.128	149.961	195.292	2215.512	3385.108	687.427	115.674	1477.224	1414.514	285.917	277.232	258.211	6776.3	1345.703	259.388	6625.088	161	0.931	695.612	342.898
9191.367	10219.792	6171.203	11515.325	7117.572	16608.665	8055.55	14492.015	489.434	299.784	334.233	304.25	282.146	355.701	282.717	9236.467	148.572	133.73	163.322	760.331	188.531	165.485	137.379	2093.646	1383.035	305.755	259.194	299.319	1528.581	665.272	264.107	8113.53	119	0.933	1129.693	342.139
13957.819	15404.727	10879.497	18623.807	12961.108	24731.107	13107.044	21368.755	710.998	346.448	300.999	390.837	6081.879	6373.459	294.389	12110.24	144.731	155.466	214.351	993.538	12933.351	398.56	120.244	1137.999	1909.248	284.308	299.563	275.229	498.032	3547.947	253.913	3504.489	359	0.817	723.107	349.026
17089.939	17862.202	11661.78	20444.149	11977.317	23811.113	9910.692	17244.928	486.774	305.421	250.241	240.628	2135.018	1628.564	209.576	5346.966	150.946	153.931	163.018	400.695	6639.373	344.625	134.711	549.448	2507.303	280.202	293.911	282.943	117.129	712.332	318.754	1483.405	150	0.889	507.56	347.08
9537.978	10663.534	6988.376	11897.118	7663.005	15630.941	9396.572	16674.549	1306.219	349.393	290.148	294.503	3728.449	1132.337	247.329	9423.327	153.259	143.057	187.225	732.635	7351.549	411.733	132.809	1060.12	1492.016	281.786	343.739	300.697	111.522	2049.762	324.352	2462.395	157	0.969	533.232	346.239
11315.182	12441.352	8691.608	15007.245	10358.054	20876.647	10264.483	17370.052	744.715	287.831	277.351	347.96	322.003	644.754	266.823	9310.774	141.888	135.554	185.051	1222.468	208.62	2964.345	116.469	1185.9	1694.218	276.126	316.609	262.287	9241.842	1014.302	284.743	4522.575	187	0.908	650.976	348.318
12947.54	14306.593	11014.311	15755.225	11583.206	22787.92	12760.615	19352.492	727.882	384.405	339.232	308.672	327.115	741.58	299.952	8493.325	167.192	153.358	242.261	550.207	223.478	8920.361	123.267	2037.948	1718.904	289.465	388.335	267.669	4581.913	419.658	280.101	6539.205	165	0.93	669.627	347.391
16042.439	17558.336	11843.816	22091.539	13085.33	26386.666	12126.39	20318.256	490.804	379.547	272.574	298.204	4195.623	1140.826	257.318	13034.305	146.94	138.854	178.645	577.077	9141.551	281.077	124.907	847.832	1922.9	257.779	302.457	267.024	111.2	2620.616	261.353	2029.687	137	0.963	761.763	346.719
7339.273	8031.322	5199.76	9927.957	5900.913	13349.144	6524.051	11959.335	549.463	307.465	266.198	306.788	872.67	471.686	241.174	9341.32	166.737	151.218	185.711	1512.736	1012.192	454.385	137.781	1498.068	1227.454	274.29	276.445	254.45	5036.354	1074.923	287.122	6601.533	131	0.958	961.134	347.118
14603.96	16126.25	10451.29	20422.882	12113.241	28194.343	14673.131	23963.972	612.686	313.588	351.297	307.891	279.158	416.967	295.464	9065.781	172.231	183.801	193.342	1398.427	161.348	329.682	143.934	2375.91	2227.711	304.198	280.495	264.278	3572.345	671.312	252.417	8129.917	152	0.924	1074.974	348.533
12042.042	13076.284	8525.655	16778.653	9269.687	20645.468	9795.973	16591.585	600.004	357.04	284.173	300.754	4023.619	1353.684	245.148	8562.359	152.333	132.962	179.805	661.332	7410.739	479.934	124.946	873.757	1607.278	282.272	331.455	288.64	103.807	2518.029	311.469	2029.287	104	0.974	543.327	348.202
16832.379	18400.243	12979.165	22931.041	15653.294	31099.003	15969.859	25902.325	855.037	315.153	274.583	364.616	4530.157	3798.33	284.668	11084.92	147.553	160.627	164.18	762.353	6259.776	582.915	113.813	1268.148	2144.332	267.451	294.821	268.656	1100.31	3691.779	272.361	4171.146	440	0.692	684.784	358.595
13159.275	14480.975	10014.556	15419.306	9938.645	12720.37	5400.525	9207.168	1255.35	314.779	242.219	343.537	4477.209	1072.329	263.256	10855.564	132.592	137.329	178.808	607.536	7779.535	380.903	119.182	705.29	2194.261	288.211	302.646	258.896	111.504	3096.909	297.289	1375.222	127	0.967	619.941	349.618
16366.43	17926.331	12085.002	22025.764	14881.318	28043.168	14244.435	23701.843	722.305	332.787	282.644	332.627	3652.488	1585.886	279.639	10951.542	141.155	152.193	199.894	968.55	8381.943	364.59	118.353	1115.383	2572.753	275.251	272.64	271.235	1142.15	2107.82	270.736	3917.164	134	0.953	697.149	350.09
11595.657	12354.83	8279.056	15517.835	9572.565	20712.22	10130.151	18451.018	642.117	292.622	307.428	276.652	249.833	294.561	250.427	8673.682	153.279	174.519	218.742	829.228	147.758	352.067	140.312	2650.917	1502.133	297.652	283.551	258.308	1852.41	328.059	257.811	8162.979	115	0.969	1059.457	349.5
10264.604	11493.101	7687.819	13951.533	9453.964	19416.004	10128.08	18272.166	653.086	322.87	328.193	326.01	302.248	393.147	277.226	10539.961	152.538	141.817	213.222	2077.758	188.097	215.064	168.307	2008.902	1281.945	284.927	279.89	279.505	3148.579	790.361	287.8	9081.817	187	0.951	923.896	351.372
15242.954	16813.808	11835.334	20794.776	12663.482	26675.408	12022.06	19897.294	468.883	396.195	274.077	314.818	4172.72	1347.033	254.864	15172.094	152.995	137.462	191.265	704.615	9153.006	293.057	127.542	2031.897	1875.962	268.517	307.468	263.787	125.926	2601.944	258.645	2816.771	410	0.792	761.88	356.707
15487.758	17042.659	11796.898	21414.287	14208.075	30708.877	15740.641	26563.33	691.22	299.958	310.531	304.681	298.297	822.758	308.081	9429.248	178.666	159.916	200.615	1563.903	227.029	663.267	141.545	1848.025	2164.805	297.334	357.088	277.074	10379.059	1112.084	287.415	6799.552	477	0.748	841.481	357.464
7184.475	8044.846	5410.892	9626.177	6492.292	13967.51	6965.058	12622.294	675.79	308.98	329.158	342.077	309.513	500.144	279.142	10605.957	142.067	153.385	210.424	1308.502	215.044	290.17	157.818	1878.278	1387.286	304.757	295.353	272.559	4032.009	825.232	267.27	9403.52	131	0.958	911.477	351.546
11927.24	13068.437	8958.433	15692.224	10014.091	15494.679	6762.16	11415.827	876.887	356.02	245.093	341.015	3930.655	1604.047	254.206	7344.536	135.892	141.411	171.818	593.089	10057.868	338.569	114.728	544.232	1586.852	295.337	295.79	258.524	106.861	1475.353	295.039	1225.539	313	0.745	609.369	356.676
13461.72	14737.578	10241.815	17254.747	10851.248	21823.273	9956.271	16914.29	469.843	302.573	282.137	273.42	2952.712	1207.667	271.874	12242.365	149.559	148.743	197.099	500.895	9338.967	278.911	129.555	866.121	1856.897	269.901	324.251	270.756	156.996	1314.339	245.833	2406.441	160	0.939	743.538	355.088
14196.574	15301.553	10298.552	18149.489	9977.79	21624.609	9108.029	16944.195	608.46	281.025	307.13	286.892	4113.34	1522.109	243.184	9451.607	157.469	132.83	169.396	635.709	7282.792	448.25	124.583	1022.968	1573.609	283.066	328.448	304.143	102.541	2297.335	303.232	2377.479	132	0.928	540.894	355.508
6973.392	7634.043	5138.345	9378.791	6096.338	12967.173	6252.748	11297.975	549.084	283.086	297.819	315.959	260.796	402.974	279.432	8468.347	138.437	144.899	185.5	934.274	199.254	247.834	148.748	1468.274	932.216	304.318	299.347	253.171	4981.759	747.408	281.238	7555.421	148	0.948	892.926	355.142
12167.346	13116.759	9697.111	17175.728	10366.909	21173.371	9045.756	15230.647	580.408	286.875	219.801	327.54	2363.627	861.175	236.195	9062.809	120.987	142.513	186.04	630.059	5229.342	321.814	117.291	631.572	1580.546	289.422	268.318	250.23	123.628	1761.867	302.617	1434.455	180	0.938	626.422	356.967
14980.987	16340.339	11696.353	20872.547	13067.686	24051.005	11381.651	18694.441	629.339	299.395	264.337	281.558	3577.855	1540.82	270.317	10603.476	142.445	155.532	185.532	709.038	7615.35	297.897	115.426	753.396	2322.375	277.362	278.176	262.577	109.476	1795.552	245.351	1953.74	166	0.926	708.813	359.386
13104.759	14818.83	10836.79	20277.65	12860.199	25570.584	12605.331	20991.916	1850.293	319.834	264.856	372.192	6509.021	1777.449	264.053	11089.254	147.427	169.988	169.534	701.316	5840.252	739.354	114.192	926.766	2449.47	279.184	292.148	264.538	129.086	3547.692	261.752	2525.238	126	0.921	695.429	358.333
17317.932	18639.458	12933.626	20446.878	10979.504	24470.29	10466.252	18177.587	565.714	256.474	281.932	258.623	3005.764	1595.244	242.143	8904.384	158.45	138.878	165.263	483.104	5187.061	433.998	128.075	755.198	2065.81	285.677	320.364	309.194	100.16	2104.583	283.098	1898.849	111	0.952	546.365	358.707
15012.642	16454.176	11951.619	19309.685	14580.317	26439.457	14869.82	23156.24	753.478	333.332	313.837	350.092	341.63	670.14	282.584	8889.789	155.544	152.209	210.615	772.536	225.593	8626.521	134.718	1733.253	2075.485	288.622	367.505	272.775	5506.371	493.394	284.992	6299.317	269	0.836	656.452	361.827
7716.297	8518.367	5267.393	9043.786	5148.373	12246.337	5056.631	9837.055	949.388	256.938	399.358	410.825	888.397	449.735	232.554	9957.353	162.241	173.737	250.738	2343.517	4669.828	259.974	174.042	1468.562	2202.411	352.339	299.205	337.738	4631.889	1109.975	303.708	4746.951	160	0.897	1230.438	361.875
14724.181	15790.433	10187.776	18586.704	11397.45	22807.257	9339.7	15902.742	571.093	334.548	267.607	296.466	3902.452	1351.073	232.434	6873.923	167.064	161.22	189.335	691.386	9352.855	470.496	130.61	767.985	2137.872	276.796	326.293	268.707	118.182	1873.294	307.433	1796.233	119	0.933	489.887	362.324
12160.685	13215.278	9244.008	14961.804	9531.277	19290.005	8851.551	14987.506	643.769	300.149	274.825	409.682	6699.162	1267.902	276.755	10257.638	145.528	151.857	198.015	941.961	12620.232	322.842	118.402	873.366	1838.237	288.412	316.181	268.662	245.896	3638.961	254.648	2852.835	171	0.944	729.518	363.395
11406.161	12498.745	8687.022	15040.905	9603.426	20750.708	9357.491	15600.415	517.767	299.512	279.247	329.641	3848.536	1326.075	259.971	11500.988	148.426	143.765	181.698	675.787	12539.238	298.449	129.817	944.05	1836.692	279.614	329.61	259.732	480.174	2145.167	256.026	3038.939	218	0.913	740.22	365.881
11763.194	13120.133	9270.238	19163.316	11545.963	17910.977	7491.028	12960.356	596.285	358.081	253.638	338.46	3406.686	1809.961	246.136	8843.956	144.62	150.091	196.045	611.136	10237.061	366.511	113.889	663.292	2082.31	297.377	301.702	257.732	113.596	1224.849	296.69	1459.707	107	0.958	607.519	363.715
9872.983	10844.178	7384.257	13121.046	8477.596	18183.974	9074.333	15305.176	503.055	263.641	267.66	248.04	371.608	507.576	274.887	9318.429	156.721	145.154	195.079	728.365	252.207	356.239	140.257	1188.737	1278.689	318.102	289.522	257.187	3867.422	456.151	283.598	5913.453	138	0.981	857.899	363.138
10073.965	11034.627	6758.12	13426.669	7136.608	16784.225	6774.322	13206.422	643.615	262.921	374.436	399.574	621.75	534.6	232.42	8654.859	146.766	164.271	170.018	1939.811	226.73	294.247	137.1	1490.524	1764.496	361.291	275.974	315.332	4877.336	1014.417	293.854	5553.613	240	0.684	1249.058	366.75
8661.68	9644.707	7126.14	12006.509	8458.341	17556.422	8192.433	13937.44	713.242	280.878	264.942	298.59	1277.605	718.404	239.822	9454.547	137.304	142.031	167.434	794.938	2318.057	2097.415	114.69	1407.884	1224.628	268.917	316.998	279.468	3839.88	1025.533	290.708	5332.145	136	0.994	670.779	364.779
10500.019	11581.401	7004.984	8351.192	4552.374	11547.633	4491.567	9425.112	1479.499	240.724	338.476	508.693	3254.683	466.152	221.682	11394.136	157.041	206.393	209.561	1830.942	2857.544	295.724	137.312	1194.812	1649.658	369.308	302.033	325.22	842.741	1755.409	286.807	3279.321	102	0.987	1240.922	364.627
18008.88	19939.336	14144.033	25068.135	17166.331	35255.813	18027.186	29614.169	818.374	350.426	353.847	369.75	354.267	1432.916	344.611	10537.323	201.287	178.105	173.018	4123.57	267.397	974.561	127.335	1784.543	2334.745	296.271	330.206	299.079	30550.586	3291.598	291.578	6488.505	373	0.737	803.961	369.35
10878.688	11778.415	7960.485	14044.393	9358.281	19822.088	10545.253	17805.041	535.096	253.376	273.267	305.88	504.79	551.807	239.077	10791.63	132.717	146.221	211.745	1397.418	1199.358	952.708	157.47	1215.116	1311.864	293.671	310.578	254.409	10847.298	891.261	284.11	4868.106	305	0.786	909.428	368.995
10219.668	11050.31	6987.353	13533.848	7938.324	18576.255	8943.378	15409.348	461.494	220.879	259.917	270.732	1983.999	662.162	252.075	9186.297	145.148	159.677	206.39	1298.779	6735.507	276.133	140.598	1251.088	1459.782	288.142	277.569	261.069	1009.33	1253.785	275.108	3406.438	199	0.927	1092.475	369.455
9138.376	9950.586	6222.651	12184.246	6841.129	16364.678	7134.092	12778.228	511.825	263.794	344.31	382.038	246.279	441.289	242.518	7930.876	131.836	132.312	142.427	2054.833	159.932	202.258	132.788	1386.26	990.759	305.668	271.307	312.926	4983.801	651.097	293.773	5813.068	123	0.964	1190.663	366.98
13566.345	14729.291	10660.041	18635.845	10798.51	13210.681	5456.604	8941.674	630.65	294.969	270.707	306.344	4596.272	653.425	239.033	3879.905	138.941	124.509	175.605	761.538	9420.553	195.059	122.088	295.899	1284.701	311.195	321.315	263.692	111.096	515.598	277.416	681.1	195	0.908	580.11	368.459
13775.265	14656.832	9831.392	19226.4	11653.731	26079.203	12181.224	20996.972	666.033	260.077	279.142	457.578	4782.758	1215.896	268.698	12425.423	151.091	155.362	220.709	1191.71	7347.086	702.418	131.306	1039.498	2318.84	310.253	302.444	255.454	4646.957	3233.016	285.328	3094.37	185	0.862	897.527	370.862
11103.931	12024.118	7703.963	14930.277	8598.686	20879.054	15655.668	16880.527	743.311	259.903	320.29	355.615	282.599	583.958	256.011	10509.626	157.864	149.821	225.31	2040.792	224.61	293.885	159.519	1243.283	2142.492	303.506	276.271	299.663	12653.45	980.31	301.45	4308.187	261	0.79	1168.807	370.151
11250.449	12054.036	7683.852	15032.17	8331.982	19854.732	12701.761	15720.693	597.656	271.432	344.584	398.856	283.332	540.166	261.089	9660.418	149.63	149.542	177.681	2776.267	187.205	257.121	145.016	1314.474	1581.271	313.885	301.162	316.217	12660.705	800.534	316.605	4987.355	149	0.897	1182.151	368.547
13971.793	14999.667	10004.204	16660.118	10780.648	16200.676	7373.801	11911.36	635.754	263.657	232.057	298.983	4551.918	827.061	250.417	7501.854	138.907	131.675	166.417	622.849	7878.013	295.586	118.972	519.641	1440.439	322.044	299.648	250.943	118.025	1892.003	285.415	1234.646	150	0.88	595.46	369.413
11122.199	12109.419	7418.488	15004.202	7937.01	18807.92	8096.13	15391.286	717.053	279.18	370.128	396.916	282.321	644.505	245.311	8759.61	185.707	189.411	188.606	1745.313	171.428	481.997	132.073	1661.505	1929.644	341.897	255.114	315.273	5837.88	1031.999	307.061	5998.562	166	0.917	1258.512	369.711
11971.431	12923.557	9141.327	19580.966	9668.589	15114.094	6814.671	11415.957	567.401	297.885	243.744	353.425	4177.961	1184.702	235.376	7195.121	136.39	148.12	211.388	773.587	10815.577	310.88	109.831	540.614	1912.345	298.244	295.596	257.465	118.381	1036.995	297.098	1120.002	110	0.998	609.155	370.145
14905.367	16473.857	12629.959	19930.472	15179.731	30658.24	15615.083	24362.037	1180.187	375.106	349.253	367.434	371.232	806.547	298.616	9674.743	170.504	160.347	224.498	827.77	232.624	9795.021	137.459	2115.167	2480.784	287.765	435.474	280.84	6857.135	631.5	286.279	6823.451	220	0.894	657.373	372.223
16646.953	18024.899	12222.877	22342.863	14728.424	30147.943	15714.243	26235.449	740.66	316.264	279.34	447.725	6479.659	7849.393	319.091	13669.251	178.091	167.81	218.472	718.697	8352.577	400.531	125.904	1319.412	2618.303	329.677	319.781	269.896	137.471	4043.695	277.283	4129.443	346	0.733	875.283	374.228
13933.58	14806.138	9671.373	18793.778	11440.487	24619.365	10914.028	19300.355	527.795	250.025	271.414	519.53	5937.557	1726.054	281.931	12997.272	159.738	167.964	213.805	1310.267	9879.181	378.925	122.113	1023.235	2520.859	332.575	309.114	250.949	913.322	3632.982	262.802	2953.045	108	0.98	889.972	370.639
13862.825	15056.528	10375.08	18422.816	12224.279	27154.367	12993.495	21275.779	633.718	286.991	270.574	373.398	3889.077	4291.645	260.527	12326.526	162.013	147.552	170.608	716.795	9146.994	367.275	140.467	1115.692	1541.48	284.079	314.247	258.808	1033.217	2170.887	286.786	3073.307	344	0.707	761.067	379.573
5586.808	6306.758	3968.589	7476.926	4649.181	10172.052	4556.805	9000.183	552.874	262.085	513.53	418.395	250.71	547.022	242.585	9573.058	141.049	156.576	156.698	3130.583	167.442	219.905	138.708	1615.321	1042.863	318.123	325.934	331.572	6681.368	1476.95	305.728	6064.796	110	0.877	1214.636	372.536
5690.565	6093.994	4414.908	6705.153	4150.776	9530.997	4290.06	7159.769	606.925	237.776	219.587	241.952	1432.452	602.007	218.463	5958.406	119.767	136.2	192.053	329.664	3393.509	391.344	109.591	444.004	1130.104	287.95	306.134	263.857	238.424	801.803	295.215	951.155	190	0.821	621.974	374.042
17271.875	19137.759	14086.557	24259.856	16940.88	32252.045	17590.62	28128.594	921.339	395.585	375.46	438.423	374.407	1345.451	309.521	10945.843	209.316	178.639	215.652	3419.428	256.487	983.05	136.963	2084.564	2502.002	301.417	428.49	305.194	25263.086	2781.423	302.593	6603.149	226	0.881	791.496	378.628
19260.437	20817.316	13969.883	25223.643	15799.959	33080.634	13234.417	21551.926	1486.579	314.802	296.239	295.619	3909.417	2263.038	236.373	6870.011	164.602	170.288	181.843	850.129	10987.967	441.487	124.224	958.862	2280.023	302.973	310.567	263.602	115.397	2054.062	309.613	2383.278	101	0.977	483.827	374.53
14327.422	15810.203	11759.215	17146.324	13175.088	22272.043	12263.704	18105.872	662.449	494.458	267.934	302.605	3735.814	604.921	216.35	5082.92	162.517	142.363	166.763	748.889	7988.401	239.626	120.326	455.263	2245.53	317.74	292.447	287.763	110.387	608.08	283.694	1285.656	221	0.906	559.387	377.898
14578.298	15899.366	10967.465	18800.592	12589.983	21957.832	11658.325	17923.896	784.621	338.451	255.724	357.876	5036.952	1573.302	266.732	9830.813	142.621	140.85	174.916	979.187	10704.577	377.005	120.885	825.105	1585.97	329.932	287.131	260.526	125.338	2596.225	291.849	1944.055	268	0.811	598.955	378.69
11948.052	13242.752	9750.894	17273.366	10911.785	23931.521	11191.479	18209.299	483.824	268.605	227.58	260.622	3740.548	1682.635	246.516	10279.854	141.425	149.718	153.951	617.861	11901.37	402.421	115.838	755.315	1769.339	270.502	273.669	283.894	141.111	4197.192	257.037	1930.382	111	0.935	684.419	374.41
12074.902	13095.484	8891.34	15589.637	10224.838	20292.317	9644.253	15753.782	597.332	275.682	259.561	340.364	4926.128	1196.105	254.173	10347.118	137.265	143.252	197.043	795.623	12841.087	322.088	112.463	786.153	1588.477	293.253	331.713	267.371	227.705	2262.56	245.498	1928.586	212	0.896	719.325	377.486
10453.338	11471.257	7375.02	13874.31	8990.289	18986.969	9804.051	18295.005	890.305	346.146	333.172	297.102	303.778	338.284	247.528	10453.835	182.074	195.184	217.351	2977.968	162.946	927.105	144.176	2209.39	1858.749	288.085	469.303	271.854	5632.008	427.168	272.385	6870.618	215	0.929	1030.347	377.505
7033.946	7636.882	4899.227	9364.152	5467.865	12782.39	6149.381	10236.127	696.219	251.064	310.362	356.37	304.262	490.774	222.461	10931.749	147.296	134.39	235.127	1565.94	203.17	335.183	140.402	1132.313	1608.583	305.013	275.46	305.912	9922.459	767.105	271.887	3826.53	114	0.99	1156.632	374.579
12507.521	13302.293	8025.02	15712.109	8444.571	19495.701	12588.597	15611.605	575.155	268.516	360.414	382.173	252.07	438.244	268.235	8354.651	147.229	149.757	185.042	1418.524	165.383	254.924	148.196	1322.72	1652.652	317.256	292.507	319.436	8541.029	656.864	306.584	5556.287	99	0.99	1182.793	375.056
12567.918	13990.498	9894.91	16224.97	11304.591	23671.666	12746.311	19927.068	890.375	428.214	494.592	457.004	384.658	904.183	321.814	8887.395	243.263	221.666	240.313	1124.077	222.902	2387.207	162.437	3376.554	1439.746	356.306	346.828	316.635	3952.899	1102.998	305.344	9039.296	166	0.964	1253.09	377.211
14555.211	15755.706	9401.143	19089.895	8824.886	17870.131	7149.214	13788.91	925.652	314.526	348.504	455.692	6218.356	2133.655	280.408	12485.069	189.789	181.877	243.394	1030.215	8464.644	292.88	145.156	1624.425	2384.831	316.844	290.405	282.76	439.818	3692.687	297.367	4189.109	146	0.961	1285.603	376.37
14539.156	15786.34	11091.387	20419.976	13206.718	28514.659	12868.036	21079.359	528.405	343.442	266.053	390.158	5200.967	3029.671	240.844	10569.857	166.99	142.875	177.492	713.954	12065.988	361.516	142.114	818.934	2569.2	284.915	326.26	260.414	138.318	2403.128	276.72	2152.451	207	0.883	751.283	381.099
14052.493	15195.324	10188.373	19944.568	11355.944	22972.13	11151.252	19388.487	825.936	275.541	281.696	470.386	6028.321	1588.766	266.05	13495.484	168.778	151.771	214.708	777.571	15249.247	344.932	127.089	1063.655	2259.427	322.853	321.473	261.67	152.365	3705.472	268.623	2627.94	154	0.927	893.851	378.273
10743.442	11703.834	7396.755	14547.063	8031.584	18348.101	11086.611	14203.373	953.599	261.851	367.022	387.419	244.374	486.593	255.362	8370.67	140.202	152.537	216.312	1048.254	160.519	244.044	141.156	1354.406	1851.97	319.355	285.329	320.134	5980.737	595.91	293.551	5869.101	165	0.902	1177.403	379.724
19838.334	21468.779	14224.009	26354.059	16139.045	33925.675	14238.033	23072.773	641.062	347.017	302.999	272.891	3472.576	3699.657	235.786	5953.175	187.495	167.746	176.867	792.124	6706.584	529.032	116.271	828.226	2240.873	321.958	307.702	262.05	192.396	1870.262	272.5	2331.278	211	0.881	460.713	380.23
16337.613	17660.342	13310.391	21350.873	15507.358	30430.489	21273.123	24608.802	1114.942	337.712	301.348	322.29	884.72	822.328	287.268	9761.599	165.202	151.439	181.862	990.821	1242.392	2978.282	124.4	1782.878	2403.432	271.946	340.918	290.364	8275.187	703.01	281.904	5400.883	204	0.855	664.167	380.5
15053.457	16364.901	11736.979	20971.781	14314.118	28616.171	18957.663	21908.864	530.119	267.362	232.782	284.804	3835.093	2217.384	246.633	9332.503	140.429	148.737	160.635	810.896	7873.863	539.754	110.802	816.544	2144.845	263.324	302.521	275.48	1383.012	1934.108	273.157	2477.912	329	0.778	676.825	383.096
16836.568	17933.194	11695.061	22590.807	13733.676	29327.459	15096.985	25641.823	552.409	286.427	269.71	355.053	4967.93	3699.494	251.36	11777.764	153.356	161.612	192.66	850.112	6260.006	325.027	130.597	1242.418	1930.918	292.871	289.902	266.499	1248.997	3577.113	291.028	4462.788	280	0.812	906.364	383.879
12053.89	13655.052	10011.727	15859.101	11185.578	22539.432	10956.698	18803.545	564.551	393.694	280.08	310.993	3336.636	2470.547	230.051	8255.095	150.397	171.561	169.569	807.919	7366.911	515.476	115.165	941.515	3410.822	307.739	295.077	265.918	109.733	2166.487	305.251	2421.594	166	0.974	510.813	380.102
14642.975	16182.38	11050.714	21069.188	12810.468	26995.471	13358.398	22233.953	820.342	340.766	279.968	481.433	8019.509	3573.183	287.593	14568.509	164.331	165.082	228.016	921.945	13990.354	425.81	130.88	1261.355	1849.095	335.759	321.684	262.948	114.016	4981.543	269.353	3413.75	136	0.956	881.368	379.846
17356.724	18630.317	12123.994	23005.657	14034.343	30798.048	15162.262	26492.264	868.32	310.274	294.605	434.446	7675.84	4706.422	272.13	12999.162	182.398	200.814	249.167	890.897	11680.262	397.018	155.628	1293.927	2510.606	311.852	310.061	269.839	134.567	4551.46	283.247	3254.076	392	0.707	1090.184	381.607
15129.014	16460.696	12104.738	21357.851	14132.239	28641.144	13333.892	21570.225	834.62	320.701	325.315	405.894	325.404	830.527	248.286	11306.995	178.392	162.715	225.822	1157.513	210.122	835.711	145.699	1572.754	2047.321	298.614	385.715	285.536	10585.481	1237.125	294.707	5261.625	230	0.82	782.757	383.443
16169.231	17900.618	12827.34	22330.257	13779.844	31396.421	13389.905	22918.988	551.31	291.177	298.057	293.455	4571.823	2701.452	247.616	6963.037	151.749	164.411	185.533	790.044	10903.487	608.153	120.798	987.057	1761.799	306.726	297.944	258.578	119.533	2250.148	303.229	2577.316	307	0.802	485.953	387.191
11310.681	12322.395	7884.004	14557.447	8827.879	19213.935	11303.156	16858.362	708.078	266.508	371.267	362.717	261.97	560.587	241.462	10023.062	155.482	143.563	210.425	1278.913	155.043	283.02	150.629	1364.807	1679.469	310.016	290.609	290.074	7764.288	543.196	281.858	5105.576	221	0.887	1163.124	384.622
9869.946	10910.452	7912.783	13682.863	9875.819	19731.107	10250.517	16362.983	1236.796	311.484	278.7	339.034	302.013	598.7	243.835	9298.33	140.697	140.885	194.965	926.983	217.289	3327.524	121.682	1478.872	1613.307	266.673	385.713	284.014	8439.782	538.816	290.257	5296.818	129	0.907	653.097	382.391
17307.543	18769.495	12800.102	23821.549	14723.312	30039.584	12537.294	20711.821	687.228	303.656	300.01	284.406	4758.854	2188.378	245.658	6268.401	199.174	163.984	193.553	924.536	8232.961	479.648	118.368	871.564	1814.611	330.423	284.994	260.943	144.544	2497.742	277.565	2387.745	214	0.904	452.397	386.248
12910.47	13981.561	9650.984	18304.652	10720.023	22748.799	10582.388	17687.264	558.979	256.771	230.019	384.185	6931.411	1395.142	243.364	11484.476	159.199	141.471	194.094	648.277	11525.314	350.035	116.697	773.246	2100.882	315.056	296.485	274.834	108.653	3482.177	261.131	1934.447	176	0.949	855.511	385.08
12264.081	13209.134	8917.752	16856.354	10048.821	22824.533	10924.338	18287.373	443.767	256.596	228.803	405.176	5713.013	1308.341	252.512	11028.128	145.01	139.961	184	632.324	10533.654	349.095	117.947	761.418	1770.184	332.578	298.422	257.548	102.228	3551.856	260.775	2052.222	128	0.936	863.734	383.812
10138.286	11058.562	7190.446	14005.651	7793.288	18323.392	7827.491	13960.056	567.353	228.779	332.419	331.894	247.33	455.175	217.338	9594.247	142.886	135.778	200.098	1255.075	161.371	304.777	142.098	962.324	1814.733	296.932	272.25	281.67	5747.11	649.371	288.019	3618.441	164	0.938	1153.744	384.25
14864.551	16147.289	10956.746	21061.267	12623.839	26914.416	12592.079	20999.289	618.437	278.264	260.239	401.708	6240.771	1807.152	247.627	13233.996	182.527	165.76	212.976	782.89	10264.879	410.725	123.019	1003.635	2016.338	311.451	310.538	288.165	143.245	3890.791	279.37	2688.665	148	0.974	831.838	385.507
7453.217	7991.665	5647.148	9508.836	6941.853	13584.14	7030.417	10842.302	582.99	274.746	249.568	326.374	257.236	590.593	232.053	8524.44	118.476	134.667	162.06	880.984	193.014	1817.922	115.345	1068.181	1038.564	255.863	297.861	276.706	4599.083	525.252	284.126	4741.975	102	0.955	643.971	386.794
20825.121	22377.038	16440.825	27772.576	20150.622	34862.121	18748.418	29004.62	1062.723	279.022	256.256	296.178	3451.827	1241.044	247.31	10345.455	150.323	159.977	244.919	598.583	9154.608	310.807	113.897	836.218	1888.964	284.582	311.153	261.642	1975.66	1516.211	261.528	2305.485	174	0.938	717.138	388.448
12827.402	13694.006	8396.902	16517.64	9018.839	21100.667	9572.657	16980.096	554.086	252.147	408.391	422.272	269.376	580.178	245.262	8390.785	153.029	150.215	164.364	1676.594	180.413	219.814	128.772	1537.886	1783.277	313.499	277.986	338.911	8041.943	587.023	301.574	5906.269	179	0.861	1219.115	387.081
16456.622	18361.739	12393.779	21438.062	13406.479	30536.717	13035.316	21765.332	599.509	305.276	313.338	284.163	3626.425	2827.182	246.602	7019.964	162.711	157.943	192.233	891.438	9467.105	558.965	125.079	1066.077	1591.617	321.171	284.899	261.907	113.161	1852.507	298.24	2921.922	210	0.896	473.276	388.914
12776.262	14073.684	9796.21	17544.728	11459.411	25246.834	11524.641	19432.364	564.861	278.268	289.377	305.203	4534.225	2150.192	244.725	8079.762	151.483	164.96	181.696	1028.174	9519.814	486.066	120.843	999.431	1648.499	320.777	300.757	276.969	115.737	2647.954	316.126	2633.385	172	0.905	503.326	388.5
12349.206	13184.801	9361.091	16091.423	11793.717	23272.082	11450.875	18599.952	497.302	263.304	245.019	249.647	336.886	557.138	239.919	7271.478	126.273	134.13	193.68	660.51	232.838	371.667	123.455	751.829	1414.082	276.025	269.562	253.548	4575.42	500.132	313.519	2483.516	163	0.946	619.445	389.028
8619.454	9391.415	6218.548	10613.328	7400.534	14458.973	7814.974	12486.09	641.057	271.24	253.108	298.11	307.071	588.864	238.225	9238.671	125.378	144.265	165.187	1168.184	187.114	463.958	110.144	922.143	1445.117	276.809	276.35	270.452	6582.002	771.627	316.288	3242.33	98	0.98	627	387.5
15509.013	16593.17	10658.407	20753.449	11839.652	26398.456	11549.552	21885.307	812.088	296.739	358.034	364.277	4164.659	2229.61	240.481	11610.962	183.497	159.024	242.191	826.555	10522.23	339.636	153.929	1642.132	2384.178	312.856	302.216	288.721	528.22	2791.784	292.07	4600.665	218	0.886	1137.073	390.789
12504.835	13326.631	9395.626	16297.141	10864.634	15845.625	7414.399	12164.243	554.094	303.812	247.294	323.4	5707.494	1311.924	260.245	8988.444	146.326	132.855	163.479	991.086	8202.91	335.952	122.984	671.705	1555.372	324.328	306.591	279.163	127.102	3098.541	284.343	1640.267	181	0.9	584.981	391.008
21574.639	23620.29	19519.77	24141.149	22201.189	31462.515	26388.589	32517.564	1076.795	897.614	318.189	504.932	2822.562	3806.232	314.243	11572.719	178.906	151.487	191.879	1632.808	12051.917	452.451	131.978	1606.025	2876.006	326.433	288.89	265.072	147.201	2351.452	301.921	4779.98	293	0.917	598.326	392.37
20748.78	21861.238	14253.458	28038.715	16175.088	37146.85	17191.666	29525.965	718.578	297.073	290.747	420.441	9636.892	2467.929	259.621	13524.352	189.677	200.276	255.058	868.592	12968.732	378.939	142.226	1181.164	2970.672	298.52	303.109	282.239	97.64	6027.553	274.903	2980.768	167	0.9	1080.075	390.045
24832.512	27386.797	19393.94	33989.388	21054.429	41908.423	18088.183	28728.316	668.985	326.558	317.475	277.213	3763.53	3285.125	255.256	6473.776	195.937	169.396	202.975	944.322	7787.118	550.948	120.951	1004.744	2867.193	330.476	274.567	258.049	118.699	1799.742	282.45	2939.323	196	0.93	462.821	390.821
11192.977	12344.282	8921.549	15301.075	10941.608	21750.441	11517.281	18716.929	602.258	301.763	275.083	352.931	275.781	536.975	228.961	8733.169	131.35	145.872	170.429	1228.466	182.993	1140.663	129.726	1380.549	1496.671	251.723	287.873	274.42	7472.333	560.774	292.271	5234.757	166	0.904	653.753	392.271
13747.117	14890.362	10620.508	18360.859	12135.353	26794.127	12902.347	20601.979	581.13	290.977	233.824	286.511	4476.192	2456.712	232.256	10028.1	135.639	163.426	164.828	615.062	9532.661	307.873	110.641	783.218	1905.223	258.975	313.391	262.864	130.629	2380.311	266.089	1972.539	205	0.905	688.89	393.456
12285.166	13397.812	10032.562	18847.581	12695.626	24111.363	13151.713	18500.801	759.126	276.733	231.441	340.223	3648.076	1990.177	232.313	9951.052	139.444	163.24	166.579	970.141	6472.041	799.2	119.072	930.699	2001.79	271.642	311.092	282.198	1727.445	2175.033	274.895	3235.068	182	0.926	671.775	393.808
8702.473	9686.963	6753.396	12626.005	7756.559	12314.968	5582.976	9535.617	453.376	258.121	225.309	341.859	6355.205	1312.474	231.065	10779.853	147.219	127.159	203.755	722.042	12015.427	269.879	111.591	679.572	1723.295	306.578	302.971	283.499	103.72	2591.397	257.567	1591.574	114	0.92	847.351	391.868
11265.438	12222.37	8677.35	16735.452	10211.093	21809.624	10019.182	16834.089	452.587	272.719	238.149	307.946	4923.252	1139.226	243.212	11861.076	148.617	131.683	198.632	661.148	13344.877	305.474	118.156	826.453	1830.787	303.198	293.05	266.546	108.716	2464.564	278.695	2106.742	117	0.973	880.671	391.15
8695.265	9546.7	6635.899	11493.485	8302.645	16041.338	8156.489	13712.409	1026.977	308.888	290.155	391.905	300.199	624.621	245.994	8538.846	135.95	143.958	146.506	1151.646	191.334	941.996	116.433	1253.522	1431.979	283.184	291.504	277.767	6112.989	1588.498	310.571	5230.294	147	0.918	632.786	393.541
12041.234	13095.791	9164.081	15525.543	10377.776	23435.333	12558.74	18008.685	612.665	284.893	233.598	321.292	5094.617	1374.805	237.514	9622.183	136.023	156.219	170.514	782.192	9044.658	245.438	115.782	701.482	1619.213	283.661	305.559	254.567	255.746	2438.146	267.176	1814.671	274	0.83	726.299	397.139
15778.077	16526.964	10757.204	20905.048	12266.431	25720.073	12161.85	22084.845	540.192	265.168	271.401	401.034	5257.612	5514.349	250.693	12637.263	149.263	180.109	214.87	849.419	10750.345	340.133	137.301	1098.894	1314.544	294.416	295.917	269.666	157.783	3749.567	255.819	2890.308	140	0.947	1061.243	392.586
15109.399	16515.597	12671.95	19653.983	15112.51	29353.593	20613.51	24989.42	573.741	375.044	241.042	365.562	5844.915	1486.901	260.8	10514.915	141.097	158.828	181.314	881.011	10919.921	400.384	119.089	834.974	1783.311	273.162	296.082	260.537	479.423	3216.082	278.998	2363.622	351	0.767	714.075	400.973
12094.431	13193.824	9369.335	16341.212	10632.263	23313.977	10090.184	16289.703	440.905	264.13	236.008	312.079	2798.124	1494.804	233.431	9729.583	141.925	152.439	174.029	606.19	7387.992	374.81	135.665	728.375	1544.776	299.262	306.127	263.044	1103.426	1170.316	289.843	2190.187	125	0.914	757.404	393.804
13796.749	14802.019	9479.559	18780.863	10455.259	24283.338	10374.215	18567.59	1026.082	340.052	278.044	413.987	7907.083	1311.021	232.696	11935.3	163.807	170.684	237.972	792.963	14667.478	351.286	146.483	966.602	2228.303	299.41	291.89	255.566	91.238	3800.142	294.388	2074.569	256	0.868	1097.273	397.746
16620.908	18002.965	12603.715	23652.198	14342.6	30132.93	13890.963	22826.792	529.634	278.809	249.529	316.35	4043.082	1932.194	233.026	11862.578	170.328	155.199	191.025	666.312	9229.288	353.678	122.674	838.642	2463.977	310.943	322.593	287.936	137.874	2551.035	260.464	2300.716	221	0.862	828.029	396.048
12661.895	13796.608	9490.046	17988.416	9633.178	17859.85	8608.891	14425.16	743.547	279.067	234.442	413.356	5752.452	1207.185	244.981	11920.331	146.777	139.874	198.714	730.389	12888.874	307.237	116.89	771.976	1385.025	316.421	314.583	285.606	108.408	3008.01	259.591	1788.65	162	0.917	858.253	394.364
21593.841	22911.396	15138.229	29759.068	16635.854	33709.685	16167.38	26706.456	534.778	277.822	287.898	296.907	5327.289	1592.521	227.357	12688.627	155.379	184.955	237.412	570.448	13044.777	347.326	133.477	885.001	2288.795	295.756	289.911	264.256	94.879	2706.827	274.256	2126.466	129	0.97	1075.368	394.911
15818.869	16868.119	10598.548	19064.111	10303.935	25805.922	10683.252	19830.538	650.488	243.517	380.515	427.467	6739.879	1521.952	248.836	13714.862	151.494	149.029	205.6	1251.972	13293.419	388.615	148.724	1340.851	1930.318	322.143	346.893	319.014	433.389	4324.713	274.881	2952.729	172	0.867	1247.977	395.169
10673.217	11630.333	8161.352	14015.981	10187.654	20793.855	11397.675	17470.493	573.97	280.86	241.931	342.91	334.521	547.864	232.446	8330.773	131.988	147.637	160.489	943.313	210.552	2415.263	120.658	1151.216	1676.639	272.223	286.022	291.304	6383.172	724.394	283.553	4889.777	129	0.943	659.624	395.973
25687.109	27364.99	19116.656	33810.703	21685.464	39531.223	22801.206	35999.532	664.294	290.606	290.246	351.408	4889.038	3990.076	270.043	11858.584	168.779	167.776	211.987	879.805	6920.899	349.576	142.047	1527.379	2597.277	321.154	293.935	267.985	1086.6	3541.157	294.784	5732.276	163	0.923	901.954	395.752
26023.255	28189.668	20433.889	35489.291	22464.374	41246.864	18793.743	30127.372	678.896	319.814	320.098	282.916	3973.275	3174.097	252.95	6698.25	200.874	162.531	210.45	995.123	5559.399	512.231	125.865	980.295	2636.749	343.611	278.693	263.692	111.793	2143.264	299.961	2974.502	220	0.858	457.318	398.359
13043.972	14168.891	10289.494	17872.9	12189.136	27497.059	14086.851	20746.556	532.746	296.589	230.978	352.865	5008.154	3181.39	262.101	11161.994	138.559	168.071	172.726	788.048	10405.993	417.58	113.668	883.589	1910.598	257.044	303.19	265.496	111.909	3675.843	273.421	2517.302	233	0.88	704.436	400.483
11998.156	13311.772	9658.577	15144.215	12007.035	24737.813	13942.102	21019.565	648.396	340.871	317.626	371.144	715.272	847.47	255.872	11019.234	169.551	169.781	206.458	1424.209	755.755	6971.822	144.934	1722.989	1922.598	321.745	361.199	272.799	8719.473	1079.793	298.912	5515.027	220	0.891	766.209	398.905
15043.875	16422.711	11811.515	19954.913	11707.447	28939.238	13259.802	21651.113	765.23	302.189	283.145	332.811	4053.509	2716.586	252.051	10236.549	153.025	147.561	160.122	663.781	8229.74	467.72	119.148	943.964	1827.383	305.825	298.99	284.897	116.552	2576.396	297.735	2387.868	271	0.864	531.227	400.685
17448.609	18376.124	12555.248	24473.819	13684.37	30153.523	13294.165	23097.154	511.071	342.328	284.953	342.987	4343.759	2005.478	229.29	11416.24	160.935	384.532	233.638	721.414	10530.025	326.794	136.528	934.192	2447.571	360.632	309.432	267.558	549.681	2764.762	275.495	2650.632	232	0.861	1056.203	400.254
13033.336	13987.791	8870.753	17658.832	9882.86	23540.572	10689.581	18387.564	1010.695	315.959	266.896	378.596	9282.324	1268.506	226.116	11996.372	159.267	169.082	220.318	784.798	17504.69	308.815	131.904	874.865	1766.751	305.26	296.904	263.535	88.561	4150.64	294.86	1838.74	158	0.961	1087.994	397.728
17156.665	18100.931	11652.951	23059.664	12918.045	30552.842	13827.203	24806.072	659.057	291.287	362.848	378.848	4029.401	2000.817	240.35	11971.063	192.06	163.771	246.491	813.027	9334.049	467.036	157.694	1407.683	2687.649	320.528	293.597	291.033	3144.274	2570.715	299.968	3813.051	168	0.919	1143.524	397.887
13762.548	14973.969	9389.629	16335.222	10122.896	22332.632	10755.99	20072.088	522.271	486.698	507.709	426.611	252.269	550.453	246.714	7761.496	148.61	248.09	166.416	1163.874	177.596	190.129	143.193	1948.282	1502.646	502.075	303.087	336.031	4063.178	783.835	283.488	6873.417	150	0.961	1204.153	397.26
16422.197	17647.871	12559.892	22617.346	14212.068	31050.839	12401.548	20287.618	500.959	321.53	242.538	290.748	2759.634	2005.487	218.166	13625.648	155.559	155.54	180.768	513.705	9638.636	360.539	121.065	956.516	2298.031	294.255	289.608	279.718	331.593	1646.483	269.284	3255.413	145	0.919	815.19	399.645
9562.421	10655.312	7600.114	13092.825	9715.387	19177.163	9623.634	15815.423	679.255	310.165	270.791	376.011	1009.638	845.525	272.774	9294.331	145.298	138.794	183.634	1546.065	505.4	1217.114	134.978	1254.451	1422.461	291.819	278.425	255.421	8413.025	1621.945	303.784	4359.571	178	0.876	612.669	400.045
10974.3	11995.556	9118.615	15356.174	10981.762	21396.834	10947.554	17866.935	937.447	314.4	321.756	348.881	295.156	631.553	243.239	8869.136	152.75	152.185	180.441	1615.554	203.255	6516.214	130.472	1284.619	2141.926	277.194	419.007	274.892	6941.713	714.844	298.753	5209.773	192	0.945	624.917	402.365
9503.883	10523.513	7657.758	11999.237	9575.087	17464.267	9981.579	16228.537	1020.181	303.319	306.824	368.926	299.456	832.963	236.337	9608.549	125.115	146.626	189.137	1371.804	181.549	25992.765	119.671	1362.024	933.737	263.428	428.246	274.329	8747.983	1333.811	298.435	5178.766	201	0.904	640.206	401.032
12234.141	13180.5	9695.974	16676.254	11647.816	22832.868	11388.261	18574.14	609.149	286.251	253.157	331.601	707.134	795.805	243.439	9507.084	135.378	152.214	185.044	854.431	627.028	2403.656	124.229	1259.763	1686.037	262.922	319.809	275.799	8687.654	1142.046	289.134	5106.814	124	0.972	663.952	400.669
9438.583	10147.09	7261.687	12901.427	8080.48	12388.743	4186.557	7006.477	784.677	247.792	267.955	296.068	4102.4	901.942	237.447	7306.797	159.792	137.909	203.668	636.332	8657.55	277.559	119.06	505.673	1685.039	315.9	309.704	268.383	132.352	2023.096	263.863	1097.465	123	0.899	572.305	400.638
12913.845	14232.392	9506.128	16819.325	11841.975	22650.899	12927.587	22752.81	639.924	324.718	318.276	287.171	328.639	483.089	260.191	9713.092	162.763	164.815	146.049	1937.938	182.115	1575.696	146.582	2474.936	1570.049	294.495	260.686	265.365	4186.718	652.322	282.98	8545.799	214	0.842	927.131	405.65
9674.818	10611.75	7774.135	12604.909	9508.733	17415.236	9297.517	15181.056	680.146	303.572	270.961	372.182	272.836	543.054	235.029	8605.916	129.152	142.968	180.379	1064.984	177.852	1956.864	126.724	1345.61	1564.404	261.536	275.254	285.566	7505.238	900.893	297.886	5545.014	183	0.808	649.811	405.74
15779.348	17139.614	12605.963	21500.156	14448.339	29461.262	14155.577	21500.193	589.552	256.478	237.598	273.662	3841.825	1650.916	226.256	8855.671	145.111	180.311	177.274	610.569	7729.639	385.169	109.907	702.571	2172.476	262.08	305.85	271.336	126.132	2093.948	274.98	2105.861	255	0.851	690.99	405.606
16776.609	18340.567	13006.093	23832.206	14902.18	29699.931	14490.466	23847.661	601.477	303.411	276.709	339.831	3789.003	3650.648	239.713	12503.409	162.775	152.644	189.898	813.468	6962.302	390.951	125.534	1177.537	2456.603	313.035	299.927	284.34	1078.519	2507.518	264.618	3913.628	361	0.733	822.58	411.071
14491.656	15754.884	10706.072	20299.175	12664.399	25274.652	12451.235	20544.351	517.772	285.517	242.718	321.449	4879.191	2333.835	232.396	12250.816	154.888	132.146	203.913	608.085	9617.661	308.975	121.065	874.701	1791.357	303.884	319.753	272.744	132.28	2685.314	267.361	2161.071	183	0.931	833.981	405.954
13978.604	14902.152	9639.567	19380.593	10721.024	24728.446	11047.713	19113.374	512.059	256.472	317.148	376.869	3594.195	1219.932	225.541	9897.566	166.99	166.204	219.044	700.038	8967.236	310.596	152.309	1016.019	2221.228	332.802	278.916	273.245	1698.361	1813.071	294.497	3133.194	260	0.895	1136.588	406.504
11103.452	12194.579	8410.907	14912.519	10441.79	21682.445	10524.153	17322.136	405.534	247.511	280.296	275.231	3906.429	1975.3	231.679	6799.048	133.727	145.892	174.255	613.728	7113.843	397.026	120.78	719.396	966.615	320.999	298.657	262.003	114.498	1997.704	302.717	1774.387	181	0.921	484.229	405.887
14126.967	15736.651	12182.1	17794.717	14020.85	19338.959	11571.492	16410.975	946.458	587.772	285.059	315.254	3348.825	632.393	201.223	4706.846	140.793	140.582	152.563	703.332	6695.583	201.176	113.501	406.984	1161.954	313.907	315.619	274.245	121.056	445.732	273.258	1114.848	150	0.998	542.5	405
21274.7	23230.456	16834.06	28823.271	18418.751	38278.425	17826.279	29397.229	667.751	299.976	328.859	283.056	3798.885	2879.626	261.246	6773.572	179.639	152.575	199.937	767.068	7347.882	549.559	123.486	1124.637	3482.129	336.555	288.455	278.674	113.305	1723.416	298.749	3111.89	184	0.82	468.19	406.745
10332.271	11403.238	7908.307	13718.101	9963.808	20786.656	10523.665	17639.436	638.287	306.13	265.036	303.232	786.554	916.606	240.488	10974.384	141.777	159.157	207.939	657.526	2933.498	604.167	133.085	1403.751	1332.678	253.698	343.916	273.063	6614.657	893.211	287.043	5157.353	145	0.954	670.1	406.748
15438.316	17014.052	12444.555	18821.011	14742.146	26747.547	16794.948	24984.191	617.96	335.251	310.111	361.674	452.263	702.386	242.991	11381.699	150.918	168.127	259.553	1047.151	205.487	3075.141	157.901	1847.23	1686.741	311.936	322.838	269.953	10492.971	960.994	291.479	5992.31	192	0.894	771.094	407.344
9043.479	9912.741	7072.998	11718.346	8423.778	16634.144	8759.038	14441.695	830.775	288.832	276.916	335.099	320.599	562.311	223.685	11782.36	147.715	180.92	230.375	864.612	174.817	1265.011	146.045	1386.453	1482.496	303.49	324.784	271.012	7662.569	602.004	270.831	5091.097	177	0.922	782.438	407.093
19251.968	20735.235	14395.234	26476.168	16946.777	32172.234	17054.564	28257.45	574.643	293.553	268.355	299.896	3904.207	3337.239	264.369	11011.724	146.156	139.353	187.182	581.74	6197.812	318.413	132.441	1393.254	1658.206	310.561	306.339	284.937	402.676	2506.842	282.08	5023.188	410	0.776	878.2	411.151
12909.045	13894.025	10756.899	16108.713	13105.493	23301.181	13235.741	20276.637	667.222	348.718	289.09	312.824	600.527	905.372	283.062	9803.663	161.069	140.277	182.178	1072.846	2697.062	728.904	130.223	1255.473	1988.326	282.385	273.472	246.608	5985.387	1035.568	292.644	4411.744	189	0.901	604.526	409.267
7809.192	8720.911	6291.942	10116.423	7559.168	14496.593	7947.102	13435.008	622.208	307.291	279.592	362.033	295.075	531.52	232.092	8536.486	142.103	153.18	194.483	1457.184	200.13	1021.35	129.471	1440.105	2003.93	254.906	402.99	292.697	6995.619	1058.751	293.009	6016.634	130	0.924	656.462	408.685
20493.324	22277.719	16468.514	29257.03	18568.391	37495.328	17594.194	28836.505	1180.645	302.862	326.806	304.876	4131.364	1964.055	252.57	6714.64	181.937	158.086	217.021	831.273	6187.623	525.869	119.935	1067.013	2318.388	339.698	283.675	282.537	115.544	1855.045	303.896	2979.772	98	0.993	459.153	408.112
9737.212	10832.248	7600.801	12750.971	8564.287	18315.116	8812.451	14768.639	552.293	274.242	296.791	371.762	4460.798	2384.07	263.444	10465.644	145.376	148.695	172.923	909.804	10984.386	522.662	123.999	1082.982	1367.559	320.406	315.737	284.579	123.66	2862.909	294.676	2664.885	166	0.895	521.211	411.06
15345.691	16478.919	11808.264	19534.301	14142.515	20081.373	9120.004	14738.547	558.684	309.792	258.519	290.025	4753.696	1527.346	258.637	7543.664	169.618	140.282	208.444	640.209	8431.253	270.646	118.325	590.549	1895.129	298.31	273.574	258.755	139.131	1488.681	273.043	1538.138	156	0.892	578.795	409.994
9640.32	10653.321	8936.699	12925.185	11483.573	18078.371	11850.427	16977.633	1046.976	477.452	479.221	462.195	388.265	621.665	303.735	11337.794	194.645	188.713	237.986	1411.439	221.218	8815.243	138.244	3254.227	1662.119	281.832	536.522	285.399	7161.508	702.43	311.762	7775.899	178	0.983	638.562	411.64
14629.237	15903.031	10784.508	19507.143	13380.049	25720.082	14863.671	25662.243	705.978	324.478	312.267	281.427	325.76	502.383	244.929	9746.72	179.591	175.533	147.915	2362.983	178.582	415.577	146.843	2533.986	2085.315	283.839	262.652	275.698	4550.239	565.467	292.178	8822.065	269	0.806	939.199	415.18
15329.978	16308.646	10960.518	21348.108	11649.769	25636.103	11616.998	20423.577	472.959	267.296	265.898	282.552	3618.124	926.52	194.672	8849.464	154.463	164.593	218.468	631.96	7099.971	367.054	125.083	640.973	2419.39	286.149	284.224	273.784	403.097	1955.928	301.064	2058.655	158	0.927	1044.247	411.816
14210.169	14899.81	10073.794	19635.641	10629.384	24817.347	10826.081	18378.289	631.786	350.297	274.02	311.54	6307.246	887.508	198.806	10459.804	165.196	419.604	237.718	712.14	11005.03	410.698	128.382	762.386	2444.389	369.858	286.849	265.707	140.493	3105.787	297.028	1886.119	249	0.895	1054.902	412.841
9850.107	10369.343	6545.61	13020.974	7093.265	15596.141	6656.866	11989.192	790.695	246.619	280.831	350.161	3487.424	978.633	212.824	8945.897	158.948	147.356	245.39	493.73	11780.765	355.508	141.483	661.97	2109.734	315.54	282.758	264.448	290.22	1417.054	295.424	1488.73	183	0.826	1121.675	411.964
9613.027	10621.12	7992.451	12435.072	10048.324	18508.905	9996.498	16084.605	923.495	282.016	265.622	318.089	261.86	602.733	236.898	8498.958	126.638	137.307	218.055	1219.331	208.832	849.528	137.796	1094.815	944.623	268.698	257.054	267.712	6660.259	613.288	292.232	4556.078	132	1	621	411.5
13784.757	15134.05	11335.806	18437.591	14250.875	27455.638	15217.284	23133.775	790.494	393.503	361.559	390.427	639.101	869.692	274.018	10840.632	176.406	168.381	227.015	967.485	712.004	6906.772	144.422	2539.87	1567.055	320.597	399.148	267.464	8303.243	1392.927	301.293	7220.369	352	0.757	757.014	414.19
22748.061	24144.002	15999.263	30113.219	17497.151	38098.911	17446.831	31133.237	677.847	300.035	468.431	620.502	5716.166	3934.968	268.91	12691.083	205.07	186.564	199.779	1094.235	10169.886	470.958	138.711	1668.482	2850.975	296.71	313.399	366.306	583.585	4011.952	275.516	4267.789	231	0.875	1212.907	413.595
19063.43	20508.794	13920.281	24375.436	14576.741	31357.639	10843.127	17920.256	634.342	287.978	289.335	268.796	4019.853	2380.193	246.28	5732.753	195.082	165.943	205.18	849.619	7890.484	486.537	140.501	686.265	2724.64	336.893	299.053	265.214	119	1994.426	291.719	1741.975	137	0.947	424.033	412.653
14939.49	16115.325	11734.326	20949.433	14491.006	27043.856	14171.142	22121.73	632.544	281.603	260.781	306.012	1563.113	1647.726	230.408	9611.388	145.564	165.202	170.609	791.079	5172.972	1007.121	123.564	1187.896	2109.14	254.219	295.905	277.609	1794.239	1062.454	298.104	3975.935	378	0.821	676.251	419.079
8938.724	9562.621	6881.416	12245.052	8224.675	16253.219	8351.607	13311.489	1042.075	297.82	245.271	259.317	268.793	2390.734	206.877	9464.367	142.823	167.71	161.648	1665.206	172.393	404.431	116.658	896.488	2053.635	301.852	290.562	272.464	6837.838	448.094	250.146	4127.978	171	0.922	804.02	414.547
16703.619	18152.934	12821.465	24751.585	14669.389	31755.614	15137.779	24816.931	467.67	262.88	240.028	287.437	3646.226	2027.168	229.585	10945.401	141.469	139.398	201.585	593.846	9226.166	347.307	128.692	871.584	2068.721	304.942	296.692	293.051	130.092	2062.029	269.307	2707.905	244	0.856	865.971	415.541
14641.341	15612.165	10503.676	20611.387	11659.129	25306.554	11078.95	19211.671	1085.256	459.5	291.531	370.932	7424.711	1372.213	217.468	11184.842	157.842	382.589	245.045	776.834	13286.743	380.825	138.624	863.773	2110.157	419.338	318.73	259.981	87.504	3794.167	291.906	2017.922	185	0.919	1075.608	414.581
19594.221	21118.907	14654.848	26047.147	16352.393	29938.921	14024.374	23011.776	856.275	347.469	315.19	321.084	3889.714	4237.757	261.608	6399.706	197.96	163.434	198.943	843.465	6954.895	537.557	120.323	934.019	3157.258	317.688	290.237	265.258	113.94	2230.52	295.467	2489.437	164	0.906	452.146	413.299
13766.498	15108.138	11310.864	17182.439	11686.709	19624.672	8133.492	13321.851	574.909	320.071	269.757	295.851	5328.257	1384.097	240.106	8177.431	147.545	149.485	162.891	701.138	6564.117	295.086	114.465	593.466	1543.9	293.665	307.663	265.283	136.4	2615.601	283.25	1478.427	222	0.744	559.581	418.23
11099.101	12356.977	8283.765	13769.268	10031.981	19386.295	12219.52	20570.064	490.471	317.791	328.947	288.425	361.351	434.117	241.056	8163.687	153.681	156.597	141.684	3171.813	263.775	155.853	128.401	2703.537	1217.616	261.73	264.182	257.611	818.831	457.088	302.187	7690.927	192	0.903	1010.578	414.219
15859.674	17240.711	12372.575	20386.061	13640.58	22692.249	10264.858	16363.725	502.873	353.04	303.78	303.497	4546.903	2031.7	249.675	7939.579	155.673	144.597	203.442	677.162	7997.7	302.138	120.878	633.867	1786.603	308.992	312.29	264.862	143.585	2204.352	290.448	1583.759	154	0.881	564.773	414.474
10232.886	11056.631	7759.319	13918.571	9406.701	18656.42	9441.871	15530.073	644.937	281.142	260.962	362.629	299.182	907.693	222.919	9478.366	141.669	155.408	209.463	1667.86	180.216	533.562	132.284	1105.131	2029.612	297.961	280.845	272.528	7562.554	802.489	359.243	4937.027	187	0.929	793.655	414.976
18541.748	19664.772	14476.367	25509.461	17395.762	30534.956	14634.094	23140.83	518.096	264.462	253	336.708	3747.348	2933.44	236.899	9681.318	134.743	174.951	168.768	720.97	9157.986	401.69	103.989	870.175	2276.478	264.642	291.565	256.872	115.133	2349.051	291.027	2592.819	114	0.883	698.254	416.123
13984.713	15040.889	10943.815	19170.489	13599.913	29355.098	14585.009	22661.891	496.316	293.246	243.655	363.316	4655.722	2482.516	233.108	10171.423	133.28	160.905	162.047	731.472	11335.083	408.272	111.7	948.022	1676.042	278.009	282.666	263.823	152.626	3024.869	290.243	2741.754	338	0.779	709.902	420.041
17614.174	19239.748	14314.065	24128.509	15419.374	33937.62	15359.633	26102.821	510.082	328.421	295.278	274.074	3357.126	3672.427	263.847	6592.627	162.475	149.429	177.712	1060.637	6504.734	490.808	122.002	923.724	1650.659	314.999	288.726	266.523	115.051	1894.581	293.411	2515.993	141	0.871	467.982	417.784
12716.118	13952.372	9883.658	18345.685	11128.747	25513.145	12259.28	19951.921	1101.619	264.403	241.567	285.296	3592.05	1432.619	226.781	10373.785	142.421	134.245	194.904	512.541	8187.225	443.668	117.391	810.435	1830.15	299.897	303.825	281.32	233.288	2083.242	258.641	2437.814	177	0.954	836.381	417.523
14917.132	16392.245	11197.565	20231.832	13384.325	27321.569	14966.753	26116.435	638.794	318.414	328.415	284.185	310.901	453.738	264.486	9361.628	165.156	178.9	135.725	2570.358	184.097	1352.2	159.454	2614.738	1669.433	284.202	270.222	273.257	6414.561	537.349	369.028	9491.744	103	0.996	931.791	415.354
19704.693	20761.655	13575.946	26354.811	14972.606	35236.484	15632.274	27726.584	684.695	288.546	464.717	504.409	4973.68	3204.475	238.233	12068.897	181.427	166.19	202.965	985.397	9577.469	386.785	133.303	1370.556	2171.067	298.085	319.509	360.393	913.887	2765.073	261.174	3358.179	178	0.906	1203.455	418.292
12527.006	13141.827	8173.306	15775.772	7717.175	18206.032	7551.283	12947.058	1081.944	240.525	371.577	399.804	7952.023	778.332	231.781	12067.579	161.435	137.009	202.303	696.889	16631.514	340.496	148.778	946.959	1366.798	276.792	329.774	305.53	103.029	3732.282	281.888	1644.998	151	0.994	1252.851	416.851
19088.556	20308.896	14853.365	25515.369	16842.28	26964.761	12873.39	20570.071	742.927	293.624	310.367	306.987	4914.899	1963.893	247.883	9190.329	154.746	141.841	170.578	819.578	7379.222	350.998	120.305	857.355	2177.071	315.863	343.5	290.121	134.059	2951.49	283.091	2276.272	148	0.904	535.291	418.236
15456.594	16806.491	12396.467	21284.609	15134.424	25041.528	11416.566	18718.162	640.626	360.586	292.608	312.78	4333.624	2943.59	277.922	9256.685	169.15	154.051	176.477	675.55	6154.878	346.38	123.624	834.167	2118.968	301.472	283.875	247.007	149.85	2442.919	272.315	2145.207	114	0.92	571.386	417.991
15084.484	16220.327	11637.514	18776.822	14741.902	26236.259	14730.071	22987.017	771.562	331.773	345.517	364.714	301.369	610.48	265.676	9309.979	152.008	143.81	212.814	1464.688	188.278	1823.398	120.627	1450.15	2204.828	273.879	346.255	267.715	10122.358	742.939	286.68	5697.055	160	0.929	627.2	418.962
7603.631	8375.828	6001.962	9845.02	7266.835	13818.608	6979.645	11714.015	711.172	272.849	255.657	302.466	374.28	702.648	218.349	9648.724	127.393	151.305	174.155	1039.896	1546.934	495.638	129.656	1204.319	1279.062	235.443	300.599	274.648	9608.763	592.472	284.514	5209.675	114	0.99	664.667	417.675
18496.519	20373.294	14600.534	25458.919	15689.334	30768.395	14890.953	25549.353	814.591	308.052	338.413	306.947	3530.162	2500.144	256.396	7085.864	164.245	160.028	187.122	959.978	6079.495	549.013	127.999	1124.799	2015.425	319.879	286.579	264.81	111.635	2387.501	291.7	2869.902	178	0.885	458.949	420.64
10739.271	11765.356	9794.269	14434.617	11827.298	21106.222	10983.545	17160.918	1004.643	405.554	320.049	341.305	363.818	750.567	300.345	10663.669	178.745	150.256	170.282	1599.905	247.598	970.834	135.629	1510.336	1909.422	283.792	299.875	262.967	9999.172	1174.74	301.181	5651.838	147	0.967	603.806	418.935
13821.994	15072.402	10687.579	19505.834	11569.142	24162.835	10115.365	17497.457	524.194	270.771	251.562	253.096	3865.713	1278.417	228.227	5924.299	175.137	166.122	181.657	1144.684	6963.483	420.691	141.027	691.565	1929.291	336.81	287.502	264.387	111.087	2132.764	302.68	1856.483	148	0.924	422.655	420.878
16084.087	17463.249	12556.008	19932.537	15314.283	27204.919	16832.556	26009.078	750.175	367.381	320.453	363.606	368.75	709.608	256.182	13940.519	155.856	169.038	258.196	934.576	200.467	2740.039	162.99	1837.324	1424.276	311.899	319.975	276.082	10741.097	490.958	290.668	5898.887	188	0.947	768.564	420.431
8054.679	8682.075	5639.859	10535.186	6660.51	14520.419	6968.122	12913.459	476.61	279.872	423.197	378.176	261.389	485.714	223.072	8266.217	147.774	132.506	168.841	1063.979	191.172	198.025	137.514	1884.668	751.518	303.895	274.072	310.091	5035.24	671.965	281.016	7219.256	174	0.929	1159.937	420.316
16606.897	17593.733	11431.035	20997.155	12545.78	26660.338	11981.997	22038.973	1385.295	297.093	477.547	479.73	5873.649	2656.073	243.373	12780.778	177.247	157.78	205.289	923.279	13929.018	662.597	134.109	1639.781	1620.753	307.272	339.554	354.578	1012.414	3297.106	274.47	3778.91	293	0.849	1191.783	421.981
20652.061	22086.055	16588.671	26010.351	20476.656	33666.585	21276.659	31714.439	1044.199	382.846	358.322	439.438	593.525	899.477	253.926	10336.186	173.856	162.818	256.663	866.966	797.181	2064.486	145.62	2029.874	2344.667	317.312	320.43	269.916	7938.956	674.899	294.354	6982.095	396	0.794	744.189	427.384
14980.719	16258.041	12160.738	19602.204	14552.861	25097.689	15577.077	23219.077	688.208	290.737	281.187	361.989	289.581	687.865	233.837	11147.217	137.349	158.04	278.678	905.422	187.157	6987.212	158.457	1335.488	1305.951	294.071	308.828	284.129	8740.552	611.616	298.679	5228.981	259	0.881	784.438	423.388
14820.936	16343.522	11628.907	19439.48	14648.627	25678.82	15725.444	26261.313	761.377	409.042	358.03	316.882	366.812	513.922	267.219	9599.853	188.664	200.285	140.988	2270.727	176.504	783.29	145.339	3326.2	1675.608	277.744	264.388	280.565	2587.069	461.426	294.065	10630.223	256	0.878	953.562	421.965
13786.591	15140.399	10829.822	18320.248	13341.244	25984.626	13610.791	20975.94	570.19	276.035	305.318	330.004	4316.897	2349.946	240.104	10536.875	145.478	152.172	151.922	940.904	8415.361	552.992	129.903	1086.213	3767.291	326.349	309.364	292.296	131.157	2527.771	286.498	2884.537	215	0.846	520.36	423.756
7821.4	8558.108	6002.729	9730.76	7678.802	13920.899	7486.522	12294.345	603.458	297.827	272.266	325.951	270.439	540.173	234.791	8213.746	123.373	145.537	141.002	1164.324	169.824	625.718	121.118	1372.879	1231.185	256.781	317.208	299.449	6779.964	808.859	297.441	6038.251	145	0.939	652.741	420.728
12861.474	14029.034	10371.617	16733.709	12027.478	23650.622	11298.172	18537.256	680.168	301.001	265.708	309.632	4421.607	6072.104	284.416	10162.225	165.471	152.754	163.972	772.197	8490.124	414.148	126.242	899.103	1775.581	297.406	288.93	239.246	331.166	2849.66	281.084	2600.538	221	0.887	578.446	424.405
13897.489	14941.612	11138.611	19542.543	13195.894	27974.577	13265.247	21256.477	544.456	290.012	255.506	359.559	3366.319	2828.41	233.339	10325.658	137.519	157.409	157.991	896.187	10714.065	548.823	111.811	994.872	1951.378	270.863	286.299	262.596	233.667	2389.456	296.69	3094.275	216	0.735	692.491	422.769
16609.934	17417.789	11257.866	21703.125	11673.61	27583.785	12676.509	21524.676	566.087	282.641	463.993	459.403	6445.703	3645.675	230.835	12733.614	173.36	151.448	196.271	643.643	13360.974	461.313	130.196	1090.455	2036.17	282.229	347.002	368.645	99.13	3717.844	279.507	2294.207	240	0.706	1216.35	422.696
16772.123	18554.207	13577.769	23001.41	14491.375	28567.066	12916.705	22006.749	1535.009	306.879	367.14	326.557	4704.516	2489.017	261.191	7055.02	181.15	167.444	186.498	1257.315	7055.026	573.874	129.422	1056.096	2201.932	311.742	290.554	256.045	111.969	2792.949	299.447	2788.166	121	0.989	451.401	422.888
12865.628	13911.288	9703.774	18751.57	11419.6	25122.25	11682.922	19487.097	464.763	275.269	241.603	251.179	2316.671	1468.34	225.74	9953.014	149.153	134.316	203.723	445.31	8936.932	370.81	124.147	861.541	2420.239	309.158	296.43	300.935	477.299	946.033	269.521	2726.345	154	0.903	858.182	422.987
14021.023	15486.537	10561.178	19365.285	13436.449	25778.254	14826.393	26155.933	639.675	360.112	335.932	298.576	344.549	564.921	247.084	8635.705	165.892	195.031	141.18	2500.412	179.009	327.423	135.567	3166.664	1632.815	269.022	270.826	277.513	2044.113	493.697	274.354	9581.427	309	0.77	969.206	427.338
14741.434	16154.194	10834.323	19416.501	12185.695	24450.551	11113.682	18779.157	551.275	354.183	388.421	386.561	4303.561	2636.527	333.619	5840.987	185.156	158.993	230.885	929.512	7534.541	417.582	148.118	871.488	2019.138	304.224	313.549	289.982	117.536	2383.66	297.205	2107.721	171	0.954	434.547	426.798
15581.126	17105.636	12483.072	20575.869	15145.533	30376.467	15898.753	24443.686	505.718	375.392	291.709	280.247	3743.892	2006.837	244.032	9798.236	148.39	142.373	150.07	821.188	5898.912	445.179	133.302	874.657	1479.452	324.513	316.911	275.121	132.708	2676.264	296.258	2460.776	246	0.888	509.276	428.317
13027.825	14019.424	10139.518	17693.097	11751.405	19175.056	9159.606	14827.083	745.777	295.086	289.507	308.571	4712.702	1519.821	224.823	8370.81	144.405	150.927	168.09	838.727	7977.18	325.897	112.267	669.714	1592.571	320.354	337.616	256.826	137.441	2148.734	282.685	1691.624	165	0.944	542.155	426.336
14771.696	16430.624	11565.573	20308.83	14459.436	29633.559	12936.27	22346.246	1265.605	313.577	310.205	286.332	3072.413	2482.779	251.055	7097.016	169.431	161.369	191.565	854.547	6164.804	533.63	123.588	1120.184	2111.847	318.832	318.664	262.424	111.483	2213.033	285.336	2739.512	198	0.855	462.535	428.202
14233.961	15344.982	11498.347	17883.021	13955.755	25091.423	14140.274	22149.313	650.891	327.874	321.216	352.127	290.26	735.383	261.664	9250.472	125.011	137.44	185.841	1287.659	186.504	1028.642	138.552	1507.308	1167.705	278.318	328.948	281.491	7568.122	795.921	293.062	6070.315	219	0.861	630.619	430.308
8470.525	9310.266	6720.011	10718.411	8559.13	16335.786	9068.371	14455.735	661.756	328.134	300.325	367.007	297.065	560.386	256.864	8766.152	136.069	147.084	138.018	1406.582	187.104	751.742	128.195	1766.998	1427.757	264.317	299.046	291.939	8152.052	819.408	313.558	6614.232	106	0.993	657.5	426
7248.897	7973.198	5548.143	9799.751	6987.422	13316.95	7093.694	11681.493	1031.568	274.88	281.477	400.711	290.02	650.618	238.305	10742.034	140.624	134.14	169.704	1078.023	197.655	614.586	127.366	1387.37	1010.221	301.56	313.223	282.191	9293.351	626.951	277.385	5386.12	115	0.901	813.726	427.683
7278.494	8111.078	6970.335	9481.716	9126.226	12983.485	9490.691	12571.456	922.757	504.249	448.001	443.423	542.58	617.086	326.582	11286.999	233.915	175.386	229.493	620.507	349.714	1420.566	149.365	4020.982	754.022	339.838	412.223	293.323	4511.758	517.05	276.912	9751.512	100	1	825.38	425.38
13384.054	14068.964	9091.716	17586.302	8278.19	20494.379	8570.668	15588.786	1200.635	253.387	379.008	389.31	4571.981	919.138	232.293	13140.24	168.059	141.498	216.662	653.904	11696.467	434.912	144.846	1062.973	1650.724	279.525	325.682	312.962	106.666	2977.244	280.715	1925.582	189	0.939	1254.765	428.532
11143.088	12446.433	8670.317	15010.089	9654.134	22055.336	9481.449	16214.13	673.825	275.514	283.912	288.27	5175.348	1191.611	243.945	6950.454	174.355	163.954	174.768	1071.381	9381.856	513.892	132.759	928.343	1334.56	316.115	291.014	254.373	107.025	3031.305	283.093	2389.656	137	0.878	445.792	429.405
7699.403	8375.129	6081.397	9752.901	7789.242	16028.362	7350.687	11831.973	645.629	324.141	306.146	384.244	810.324	1217.501	285.024	9961.023	162.042	147.955	182.663	2051.077	590.157	596.58	124.931	1154.737	1175.636	296.812	307.162	256.261	9622.144	2374.903	304.464	4313.449	137	0.974	591.602	427.631
19012.501	20382.117	13295.043	26038.536	14595.528	31598.59	14618.068	26404.441	1164.255	378.672	460.716	487.785	6260.605	2748.892	225.51	12318.512	188.045	176.257	224.518	865.578	13810.296	384.78	135.179	1289.048	2409.151	299.405	337.905	343.447	123.637	3107.377	276.395	2891.347	336	0.757	1180.688	434.735
12851.402	14113.51	10184.303	16901.795	12997.46	23550.52	13446.061	21382.834	635.453	324.102	302.754	363.271	758.069	745.677	230.139	9896.306	148.46	154.778	243.64	752.623	4742.027	511.328	130.942	1525.066	2155.502	296.257	288.017	272.548	7253.511	694.445	299.264	5714.607	154	0.961	727.416	428.669
18572.704	20169.014	15401.87	23089.124	19651.12	30676.569	21715.562	30629.682	1057.615	509.299	445.26	472.796	424.347	1064.425	301.538	11921.421	220.482	191.076	337.574	929.226	236.963	18544.984	186.07	3505.289	2516.91	337.626	438.695	289.675	7238.556	530.716	299.915	8927.119	218	0.91	760.706	428.55
14234.283	15467.952	11119.629	18921.813	13887.271	24892.391	15219.137	23645.477	806.452	312.862	282.105	351.264	291.495	1418.069	233.545	11535.575	145.096	153.026	315.721	1195.781	199.009	3984.579	160.855	1301.261	1974.659	304.485	310.693	274.083	10381.734	895.952	285.94	5066.807	317	0.811	776.973	432.658
12477.129	13808.32	10813.327	16029.995	13525.127	21516.323	14035.409	20779.728	849.434	365.84	372.579	408.273	362.84	960.642	270.052	11120.246	174.848	160.092	219.053	1160.375	199.226	30630.019	143.255	2155.919	1943.917	308.206	603.612	285.546	7479.124	784.581	283.135	6982.35	182	0.958	797.533	429.56
9449.755	10476.481	8458.555	12356.475	11099.945	18364.391	11183.177	16414.676	965.814	436.919	433.628	436.863	348.468	577.376	297.861	10358.912	170.223	161.746	189.84	1072.957	206.488	2215.174	138.113	3019.693	1406.534	284.951	366.05	302.769	7794.656	794.366	308.7	8264.09	259	0.762	648.604	434.585
12298.204	13336.73	10320.284	15770.039	13125.051	21795.449	13934.348	20250.656	785.06	387.77	350.83	398.774	318.828	544.106	264.041	9096.395	151.538	151.618	165.105	880.485	203.509	1513.488	127.207	2426.282	1458.914	266.965	373.707	284.016	5598.262	616.937	304.566	7552.916	321	0.735	660.674	435.503
14675.706	15946.475	12444.113	19637.574	15323.614	26635.625	16755.86	24378.419	932.109	367.854	349.584	366.666	485.757	795.857	269.256	9865.14	167.828	151.593	175.699	835.665	1705.749	2309.956	136.12	2367.159	1455.767	262.632	388.097	287.233	4423.479	695.839	323.888	7206.731	165	0.958	678.87	430.403
8483.461	9260.158	6791.952	11608.67	8065.539	14676.812	7743.157	12535.254	1186.308	325.233	324.168	456.108	335.339	661.318	272.279	11390.061	153.075	144.256	183.83	1034.119	222.281	652.733	128.749	1958.557	931.969	297.456	364.254	293.593	12490.702	557.426	275.76	6439.032	114	0.99	819.842	429.237
12789.381	13439.039	8468.405	16172.334	8927.527	19352.358	8738.246	14995.984	665.369	278.132	547.286	475.756	5888.167	2450.776	230.006	13269.039	200.916	157.793	234.076	682.535	15357.237	518.789	136.118	1258.268	4566.675	305.672	414.73	364.871	100.908	3287.402	268.563	2426.528	117	0.985	1203.483	429.286
13102.698	14368.479	10304.61	17647.385	12901.574	26706.105	13677.659	22160.736	936.617	332.452	283.854	493.026	4219.83	3073.041	248.719	10844.434	150.115	158.959	179.05	1151.888	11573.893	2250.937	114.961	1457.927	2037.668	272.312	310.642	269.883	1023.975	3887.435	301.809	5025.854	183	0.931	703.172	430.478
19601.829	21292.037	16185.037	25198.107	19656.714	33379.094	18108.025	28347.44	1338.001	298.999	317.751	359.183	4062.255	4139.201	258.863	11263.327	150.872	154.814	152.646	1135.893	4908.678	378.385	134.28	1280.22	2067.758	309.084	314.034	288.367	130.851	2384.18	289.293	3756.958	164	0.972	523.384	432.366
10678.115	11902.312	9408.227	13599.674	11801.471	18675.291	13421.095	18914.031	884.544	420.449	409.719	437.272	376.953	643.976	289.402	10640	194.783	170.27	236.708	1029.038	221.233	9494.826	149.925	2884.389	1235.755	324.279	530.78	297.217	6976.59	752.223	287.032	8298.647	155	0.967	806.248	431.9
13306.206	14673.296	10109.122	18355.354	11354.25	23716.225	10424.998	17681.765	863.494	308.653	275.477	264.958	3003.645	1150.068	235.896	5887.496	167.871	173.161	210.832	791.852	5436.757	433.981	155.822	745.469	1701.579	323.181	374.547	269.903	1840.079	1606.455	315.795	1845.153	165	0.88	411.021	434.621
10428.188	11435.07	8275.726	14033.734	10279.852	18186.576	8381.964	13565.594	616.678	276.426	274.776	340.095	6463.335	1684.463	253.446	11028.297	141.935	171.391	179.101	787.915	10283.268	409.195	122.068	837.004	1494.812	315.584	294.081	256.906	148.152	3206.026	283.553	2161.726	117	0.985	563.731	432.167
13914.905	14997.058	11016.399	18599.864	13315.007	23616.563	11607.61	18764.446	780.838	301.298	296.759	321.218	4539.229	2996.196	271.329	11087.259	158.706	169.114	171.608	742.399	11003.709	478.034	124.542	1046.983	2166.836	304.461	283.5	248.163	290.429	2457.318	284.177	2913.536	234	0.803	569.679	436.551
12683.152	13758.839	9524.141	15536.017	12221.772	23720.474	13271.749	21228.501	1153.069	333.852	318.584	388.675	1350.821	863.893	255.77	9940.305	155.106	157.476	208.9	806.946	2195.364	508.101	135.465	1664.118	2292.247	307.671	296.354	265.844	6177.167	1146.473	305.516	6409.321	156	0.939	715.506	432.237
17480.62	19157.429	14792.083	23399.9	18172.891	31517.721	19558.517	29946.589	703.553	346.484	340.683	430.343	320.026	690.683	236.23	10134.51	167.601	155.671	307.329	1088.177	241.079	10580.901	136.443	1817.74	2781.76	306.738	318.595	277.674	9277.267	557.734	288.676	6767.573	171	0.944	734.149	433.295
14012.24	14945.209	10705.914	18222.981	11216.362	18374.338	7743.059	12566.557	666.437	253.556	279.391	279.121	4270.861	1261.151	213.054	7926.129	147.554	158.045	158.761	792.442	7287.239	320.701	112.459	575.379	1347.534	312.853	320.837	250.756	140.199	2542.006	291.708	1402.193	107	0.971	546.668	432.126
17022.558	18212.873	11732.422	22338.471	12439.913	24885.778	9546.849	17886.868	506.196	257.186	329.969	400.123	9917.719	4023.898	249.199	12886.601	182.907	139.652	186.332	979.303	11049.908	345.625	146.405	1299.249	1809.699	276.906	307.736	299.926	99.049	3853.911	275.568	2946.248	201	0.933	1290.092	435.072
10019.156	11128.783	8173.212	11652.398	7781.028	18490.524	8790.31	14491.299	693.083	285.969	273.957	282.542	4661.973	1336.181	232.25	8179.613	160.102	138.077	168.619	810.401	7345.495	409.831	119.427	723	1216.419	310.233	338.282	268.114	122.939	2689.992	299.602	1857.093	177	0.901	488.172	436.799
6850.848	7506.936	4966.688	9036.746	6165.208	12213.804	6085.942	10598.568	659.537	278.442	267.442	307.281	249.722	398.854	233.112	8359.282	137.82	122.731	179.45	1043.677	202.908	775.444	131.3	1206.488	1129.021	306.853	282.915	301.788	4683.05	649.024	260.916	5941.705	139	0.915	835.939	434.838
11517.598	12272.588	7797.145	15142.452	8618.829	18400.137	8228.221	14509.883	717.562	263.903	501.984	487.544	4671.171	1405.812	224.288	11381.178	172.688	141.234	208.738	534.569	17357.682	380.996	136.798	1081.162	1335.869	299.682	405.56	372.425	91.363	2367.76	254.707	2090.847	110	0.955	1193.409	433.427
11391.465	11882.523	7789.7	14781.14	8042.986	14789.589	6666.327	11953.618	527.5	268.145	470.34	470.883	5345.183	850.496	207.693	8047.076	164.668	149.373	210.813	558.232	8470.399	245.599	132.014	575.424	1418.317	276.448	336.425	383.739	82.332	1782.498	267.346	1053.073	166	0.974	1213.729	435.699
11522.305	12969.605	8708.287	14799.749	9373.634	17600.572	8596.987	15103.152	1240.523	352.118	308.096	301.037	4205.844	1568.812	259.069	7962.283	158.058	163.744	199.147	1079.974	8238.158	562.882	141.517	1106.588	1415.875	338.085	314.092	260.031	102.133	2375.89	293.639	2824.155	128	0.963	452.289	435.711
13108.064	14125.077	10573.126	16896.199	13290.384	24676.465	12944.056	20313.163	729.826	365.258	345.326	361.473	362.321	2578.412	279.934	10700.112	171.899	155.614	199.609	1472.194	246.074	1195.052	129.83	1425.077	1740.602	299.492	475.609	258.294	11531.173	1308.838	295.392	5158.733	306	0.733	588.127	438.569
19432.382	20977.487	15858.578	24622.176	19350.904	31357.236	20998.038	30475.316	765.989	361.587	348.132	415.898	329.785	1423.76	250.619	10372.711	164.464	166.321	306.371	962.529	204.847	7307.135	145.249	1939.659	2358.56	309.948	357.391	272.117	8334.485	705.033	274.041	7085.496	362	0.674	759.635	437.34
13247.874	14641.147	10272.273	17654.333	11276.192	23962.871	11159.049	18743.454	710.418	263.371	283.695	280.741	4177.562	1870.706	254.471	6145.03	182.761	151.557	183.974	822.744	6547.964	418.171	140.803	758.297	1774.814	312.833	313.858	268.616	101.759	2307.771	302.159	2106.686	241	0.743	440.322	438.429
11681.952	13057.081	8990.557	16176.451	10097.918	18353.845	8767.609	14621.74	889.439	279.899	293.985	317.97	4943.056	1164.015	232.031	7915.399	173.626	149.715	174.52	821.325	6872.357	371.452	126.032	725.674	1333.289	323.83	359.225	259.036	120.806	2609.61	289.614	1899.462	254	0.816	479.839	440.787
15054.382	16321.771	12295.88	18926.539	14947.74	26131.213	16122.285	24455.633	660.554	328.501	318.119	410.193	816.515	1530.252	248.415	10675.872	146.912	146.42	232.901	1043.182	3231.953	25875.803	122.128	1663.793	2468.01	267.672	624.995	288.086	4941.296	1300.5	307.695	6353.275	178	0.937	698.961	438.438
10398.29	11275.632	7825.066	14619.435	9358.352	19279.602	9990.684	16950.907	608.565	296.297	279.784	306.712	270.02	421.744	236.489	8687.301	143.409	122.86	177.376	1221.541	224.659	541.341	135.758	1336.834	1476.181	309.53	300.348	290.321	5977.347	726.227	309.968	6182.728	165	0.934	857.276	438.342
16501.134	17560.892	11518.235	22442.485	12737.813	28193.284	11856.762	21259.187	1573.722	320.945	447.928	554.899	6971.415	1757.959	230.524	12987.183	198.515	178.606	248.681	1045.961	19203.09	414.029	146.215	1447.645	2522.05	307.209	368.422	333.536	131.783	4497.234	282.913	3622.531	234	0.866	1169.192	440.389
11669.341	12535.741	9664.175	16136.237	10786.051	15237.054	6696.415	10925.164	547.352	252.288	287.499	306.933	5496.917	1244.855	225.641	8494.609	140.141	163.668	168.265	946.785	10180.75	338.252	112.632	610.571	1319.68	310.758	300.369	243.493	136.9	3168.586	280.911	1472.859	168	0.915	549.399	438.06
6786.743	7729.386	7526.834	8902.044	10218.576	15261.069	10651.711	13440.254	1153.936	556.353	505.034	447.257	428.443	599.805	344.792	11090.675	209.972	181.026	259.528	951.541	235.468	7671.695	140.777	4675.354	759.07	309.206	547.094	297.303	4870.927	679.233	306.709	10997.221	115	0.999	637.187	438.152
16270.501	17765.626	13137.32	20527.802	16277.1	28795.175	17038.256	26553.339	1002.972	389.421	439.5	453.919	362.139	771.281	268.874	9965.915	167.724	168.316	240.525	1214.159	251.364	5247.734	135.745	2040.903	3511.243	298.276	320.871	278.042	10445.343	703.072	303.378	7288.611	221	0.82	721.079	439.129
6055.034	6495.033	4318.089	7953.411	5195.411	11201.169	5380.119	10013.317	571.082	256.213	332.755	294.299	259.072	329.025	232.266	7897.246	145.105	147.874	144.128	632.851	160.006	213.269	139.482	1583.351	979.203	357.139	284.587	268.783	4475.373	307.898	335.059	6773.101	102	0.987	1107.853	437.363
19534.495	20919.809	15301.557	25412.935	17747.507	33711.009	17359.05	27234.152	883.56	328.311	292.344	314.858	5152.536	2601.11	230.878	9351.899	144.756	149.807	147.602	788.235	6945.987	423.385	134.795	899.757	1549.489	307.592	317.727	268.196	128.567	3342.926	303.687	2558.96	176	0.949	512.477	440.693
20180.351	21727.167	15853.541	25881.277	19669.17	32376.39	15837.732	24846.892	727.432	381.93	309.544	324.9	4805.753	2520.384	237.006	9089.045	149.685	152.74	157.509	790.095	5574.07	359.883	133.6	867.756	1914.582	304.814	319.592	268.731	130.572	2768.754	306.078	2530.917	136	0.967	520.868	440.434
16606.122	18042.929	13709.487	22025.712	17301.362	28616.492	18073.353	27156.904	845.562	420.583	304.556	363.527	312.373	1013.222	243.539	10060.191	150.694	148.18	240.412	933.573	212.191	7587	140.974	1660.73	2519.232	283.39	381.56	283.732	7450.996	629.076	322.638	6358.789	477	0.679	687.752	446.41
14501.654	15591.658	11906.578	18492.017	14926.394	26050.737	15260.987	22865.566	630.562	353.442	343.416	341.743	300.884	814.702	269.032	9077.322	140.092	142.785	185.376	1046.661	200.646	14604.3	122.87	1597.686	1503.333	296.233	415.4	266.784	7289.504	678.647	294.269	6338.291	417	0.659	619.481	445.277
14449.323	15293.032	9393.167	18405.073	10294.147	23751.001	10472.822	18807.546	5782.581	635.904	499.095	491.033	3294.24	3378.869	214.582	10355.533	666.095	489.327	217.829	923.272	11641.088	392.828	135.5	997.917	2209.681	420.096	325.604	384.039	88.037	1564.386	262.198	1984.501	183	0.931	1206.577	442.571
16734.695	18078.709	13021.851	22931.16	14315.007	30406.925	13704.172	22825.622	760.219	303.381	294.012	273.954	3092.436	1943.584	244.973	5742.073	189.37	146.234	203.533	692.227	4870.354	373.411	145.942	711.403	2062.042	303.83	336.08	274.471	593.935	1785.369	317.62	1984.529	153	0.857	431.644	442.467
10486.192	12260.798	7935.523	13429.768	8718.627	17820.928	8603.962	14439.023	514.577	620.934	287.553	288.724	4803.452	1212.049	235.04	7022.736	156.136	225.632	190.686	789.229	8774.05	419.178	134.734	787.42	1382.16	450.567	308.766	258.145	106.955	2407.576	302.34	2040.854	153	0.945	460.624	441.637
16155.25	17268.335	13108.829	22442.133	16255.216	28065.426	12520.944	19896.274	588.149	274.309	289.695	306.657	4452.685	2238.513	218.576	7881.547	138.375	141.808	163.319	574.054	6902.26	332.955	123.426	611.827	1900.73	317.879	318.919	268.473	127.343	2565.427	290.52	1719.165	198	0.819	528.379	445.455
16384.002	17622.998	13643.429	21883.598	17072.484	28791.035	18075.074	26742.298	949.301	445.524	428.869	456.629	395.978	918.015	283.653	11095.217	202.378	181.999	272.807	1344.186	259.897	3209.085	146.423	2988.027	2473.039	327.05	449.753	279.062	7823.289	852.939	285.128	8457.247	287	0.851	774.737	447.211
8952.687	9810.212	7233.109	12176.341	9202.838	16742.15	9509.7	14940.431	854.686	382.757	331.537	372.899	302.622	598.226	286.88	9752.374	176.69	152.638	204.443	1166.297	210.093	3882.209	134.243	2180.836	1495.438	316.478	370.408	282.144	5333.141	551.402	280.079	7561.038	382	0.712	831.594	448.804
12732.603	13714.855	9584.282	18197.052	11510.311	23628.392	11578.982	19277.519	597.143	279.15	259.398	319.993	249.787	532.494	240.293	9533.142	146.421	132.2	201.061	1210.176	189.333	3421.624	132.966	1146.739	1746.127	296.887	282.958	289.802	6442.887	676.975	280.554	5223.759	255	0.885	845.422	443.425
6811.127	7570.921	5122.971	9430.173	6371.835	12884.823	6620.765	11530.607	574.412	284.833	256.494	258.675	285.91	567.131	238.276	9098.941	147.192	132.532	176.137	1339.925	176.22	18002.922	129.856	1446.246	2564.387	331.102	322.108	288.029	5460.416	546.954	308	6381.514	120	0.952	867.05	441.075
12742.244	13950.462	10519.103	17613.819	12871.083	23508.345	13869.901	22088.113	615.384	313.736	382.538	420.825	289.937	682.427	242.899	8811.897	147.264	149.194	210.312	1740.671	197.24	5137.58	131.425	1574.845	1856.122	312.442	319.367	267.71	8221.39	941.183	285.314	6537.566	193	0.871	726.935	445.681
15023.117	16079.636	11738.469	19771.605	14838.483	25994.16	15516.305	23936.845	673.593	317.785	317.871	398.768	290.568	895.549	244.398	9736.13	141.374	139.358	190.236	1345.191	182.206	677.897	126.476	1543.539	1535.864	309.53	304.74	274.867	8448.842	879.964	272.834	6276.181	153	0.955	742.095	443.794
12741.178	13178.823	8586.155	16018.564	8399.665	19927.369	8281.288	14859.228	1922.287	249.831	453.9	489.072	9706.711	709.81	216.44	10032.727	187.959	166.727	208.803	749.607	14810.426	328.4	137.217	833.487	1416.296	268.832	313.825	356.565	94.989	3036.85	265.874	1473.367	142	0.945	1223.204	444
10583.646	11420.188	8376.63	13774.294	10343.456	17902.616	10366.198	16232.445	534.308	288.236	263.997	320.736	238.157	487.922	230.264	8949.865	117.041	118.996	152.475	902.703	192.106	5708.374	113.316	1216.771	1246.28	257.749	316.694	282.359	6989.994	597.879	313.298	5528.675	166	0.873	667.367	447.964
11556.489	12740.35	9387.493	15420.389	12005.52	22075.695	12563.388	20452.097	714.693	368.327	355.883	405.822	308.302	689.87	263.297	9220.34	157.393	154.978	189.948	1413.521	211.948	1863.415	128.922	1851.673	3669.911	302.143	312.977	269.159	7126.042	688.55	306.021	6895.339	146	0.936	713.288	446.192
23323.02	25168.338	18839.102	29797.944	23816.984	38707.721	26700.73	38248.903	934.199	427.063	408.236	482.914	389.532	1174.795	301.572	11448.954	202.261	185.719	324.577	1130.766	242.224	3026.666	136.631	2813.738	2823.836	329.773	428.163	278.478	9003.826	756.364	290.966	8302.356	164	0.948	764.787	446.274
12113.761	13174.852	11043.991	16045.487	13909.974	21126.03	14969.584	20392.7	1105.748	533.408	480.567	478.915	436.542	1162.754	328.024	10727.567	236.985	184.988	287.961	1087.725	269.118	7246.507	159.429	3886.853	1975.082	326.22	546.863	295.514	8432.852	670.9	289.436	9497.157	314	0.807	789.79	447.793
7653.437	8169.439	5356.108	9918.296	6272.361	13690.983	6178.835	11868.855	504.599	278.997	423.183	330.357	268.888	449.197	225.108	7217.69	149.662	148.909	154.251	1211.035	150.323	199.014	137.69	1644.115	1244.96	358.801	319.327	273.288	4863.722	438.62	303.289	6995.744	168	0.797	1124.649	444.214
14314.108	15064.593	9852.651	18979.956	9901.386	22093.854	9331.653	16427.097	518.857	235.8	425.505	455.616	7408.209	882.51	230.668	9221.09	182.181	165.467	218.718	622.103	14576.482	364.481	139.794	772.879	2264.736	269.47	335.835	359.459	104.734	2337.999	281.179	1496.903	115	0.969	1231.039	445.604
12250.341	13325.617	10074.77	16366.942	12722.631	24516.204	13020.097	20123.529	673.528	355.084	336.07	335.994	320.915	995.893	264.509	10497.503	172.467	152.397	242.531	1046.452	220.27	1851.178	131.853	1647.85	2132.086	299.989	410.895	266.875	8886.018	674.496	302.1	5503.341	177	0.913	583.602	447.466
8052.706	8813.385	6710.707	10727.675	8470.887	16023.48	8336.241	13064.227	634.628	323.373	326.981	287.115	260.863	532.328	237.773	9849.096	132.837	131.652	238.296	1015.952	175.817	2753.239	129.276	1462.512	897.565	257.876	317.861	271.775	7118.84	471.106	299.006	5442.047	165	0.921	640.112	446.785
10113.689	10553.923	6851.671	13156.428	7350.904	16926.185	7348.092	12694.249	1375.15	273.589	468.076	537.022	9319.329	744.426	235.195	9383.305	179.462	167.997	210.705	852.785	10619.284	319.273	145.753	725.361	1746.159	271.449	313.43	376.655	89.667	3993.532	281.173	1333.61	130	0.951	1216.746	447.431
13243.194	14498.403	10519.456	18414.662	11933.257	23037.127	10826.635	17891.829	883.015	331.5	284.636	296.692	4205.886	1721.344	250.292	7017.225	172.758	156.456	179.76	722.857	6878.813	377.37	132.212	709.423	1753.375	302.953	298.317	249.211	109.828	2140.165	285.621	1970.541	150	0.936	465.28	448.007
11752.648	12612.687	9286.023	15092.828	10753.311	19709.794	9628.238	15117.465	779.944	243.898	300.995	288.407	4647.637	1324.173	224.635	8274.716	137.103	146.279	142.261	641.858	9595.24	359.933	121.516	675.886	1406.121	327.074	329.94	251.476	126.631	2743.673	276.338	1679.706	150	0.871	539.653	448.067
15672.779	16825.688	12812.496	20371.46	15969.593	26946.721	15684.059	24163.872	619.312	316.348	307.562	344.56	275.462	727.832	232.544	10336.244	128.735	128.993	212.379	1044.77	193.098	14867.153	134.796	1358.496	1733.92	263.806	424.701	289.916	10536.519	681.53	305.836	5274.221	265	0.832	655.915	451.006
23987.944	25700.669	20088.871	31081.67	24790.148	38415.42	26441.191	37365.97	994.204	442.469	448.254	458.751	405.294	1054.546	294.615	10791.765	201.946	192.47	274.897	1099.211	230.616	3389.557	138.948	2979.042	2813.051	320.72	480.25	276.966	8243.502	746.45	295.512	8840.938	269	0.836	759.072	451.236
11339.994	12228.578	8718.253	15531.431	10767.962	19898.353	10850.035	17654.809	795.623	322.379	283.939	337.57	274.381	666.473	250.371	10986.788	142.68	146.017	227.04	992.918	186.102	571.549	131.894	1291.07	1151.701	299.98	391.097	274.918	9572.095	462.349	275.264	5115.293	260	0.852	811.573	448.508
9547.767	10490.876	6968.78	13186.937	8643.813	18100.272	8804.678	16164.148	496.282	291.676	280.984	257.381	256.942	491.985	262.743	8924.523	158.244	129.612	131.375	923.761	155.048	16992.352	133.955	1947.623	1664.755	324.477	381.037	300.684	1855.422	646.534	317.549	8260.604	112	0.985	874.5	446
11776.477	12680.954	8633.689	14524.378	10078.38	19570.619	11110.036	18493.065	666.64	270.931	424.249	328.982	307.572	457.823	240.749	8748.643	156.898	149.963	214.032	1887.061	176.526	622.672	159.322	1842.488	1395.609	340.706	352.947	264.848	6659.158	681.513	317.002	7488.666	290	0.752	1093.814	448.686
21152.019	22632.579	15074.576	28395.928	17173.564	36560.243	18312.18	30493.655	1142.995	352.132	475.563	571.443	8194.273	3093.01	253.391	12862.431	199.866	177.607	240.832	1062.774	12024.286	374.846	148.385	1602.723	2406.734	304.042	341.527	349.358	202.002	5126.005	265.843	4379.573	242	0.898	1178.36	450.723
16850.909	18034.036	14088.614	21471.611	17559.665	29783.178	17334.13	25644.321	770.979	357.849	339.309	307.787	329.81	750.219	273.871	10009.147	172.505	159.826	241.279	1721.18	204.371	2498.929	138.836	1558.616	2285.536	298.057	434.667	271.37	13328.173	649.437	315.497	5338.879	241	0.867	595.405	449.525
9100.247	10085.386	7145.144	11725.147	9102.422	16025.997	10438.536	16670.632	711.755	313.284	289.242	429.267	288.93	623.807	239.933	10640.861	132.786	147.259	195.047	1131.057	206.161	4003.182	118.701	1522.488	923.114	291.233	348.595	280.227	6966.838	684.019	312.348	5654.543	111	0.976	700.743	447.851
14772.03	15947.246	11968.868	19632.138	14461.984	26501.604	14015.485	22309.241	717.239	305.761	299.751	307.156	1312.594	1196.429	253.431	9740.071	150.319	143.529	220.59	973.55	1877.933	1022.65	135.226	1096.316	1759.988	306.651	341.528	254.413	6562.344	1356.083	293.786	3900.916	307	0.818	573.754	454.158
17621.865	18934.086	14490.938	22803.134	17869.39	29486.867	18809.427	28058.285	795.069	357.894	363.891	423.956	328.956	754.636	266.046	10613.639	155.815	158.289	210.114	1268.85	213.512	2658.298	127.735	2026.466	1813.674	307.524	372.438	274.495	9580.566	969.491	286.993	7197.92	165	0.898	748.864	450.536
20825.151	22227.344	16209.735	26306.294	18714.767	32946.712	16552.963	26377.615	955.824	308.197	321.47	425.044	4555.033	2453.552	271.737	10245.981	166.809	174.066	176.589	1057.118	6127.193	464.821	127.85	1110.54	2664.211	303.127	319.505	260.669	1760.846	3632.059	303.591	3321.368	179	0.89	561.366	452.411
14354.372	15458.404	11679.576	19078.165	14749.367	25041.719	14788.05	22966.301	719.062	356.547	316.559	377.174	311.75	802.468	258.318	9403.742	147.967	147.378	159.498	1069.23	207.504	3960.439	122.994	1820.046	1938.081	280.544	384.346	280.573	9508.93	775.116	338.409	6516.654	180	0.895	675.094	452.583
19820.76	21235.293	16401.55	25425.299	20275.294	32280.703	20979.974	30091.607	904.967	424.118	398.695	454.853	363.855	768.72	291.365	11917.338	174.393	162.424	193.545	1224.052	210.272	1253.313	141.791	2735.731	1276.695	318.966	420.29	276.68	6814.544	1005.329	282.915	8156.848	172	0.95	738.878	451.599
7979.738	8594.215	5681.563	11034.745	6666.605	15048.572	6774.912	11747.735	520.26	279.302	418.106	315.487	286.778	471.316	223.505	7761.514	141.85	148.768	161.193	1624.994	150.703	212.142	135.842	1590.702	1122.434	377.304	342.344	283.003	5208.331	461.801	284.019	6785.665	111	0.907	1121.365	448.617
16629.563	18205.224	13402.309	22448.999	15328.74	31225.06	15218.43	24668.593	804.65	307.365	298.853	308.091	4374.296	2114.357	258.873	8599.767	173.601	145.286	186.324	778.311	7733.59	448.11	133.042	914.178	1796	286.979	323.712	264.546	115.018	2471.279	285.42	2531.319	246	0.885	473.122	454.683
14605.782	15948.643	11640.963	18751.023	12988.948	21808.344	11079.332	17778.444	1034.064	335.847	279.823	268.866	4380.441	1824.717	227.343	7788.893	152.197	137.814	162.304	820.044	8120.49	346.502	127.697	726.139	1589.368	293.06	342.076	250.638	118.669	2725.333	303.062	1946.132	244	0.903	502.5	454.963
12287.597	17135.917	11587.707	17732.713	13285.546	26937.155	11913.704	20239.033	487.898	333.681	266.928	255.042	3284.951	1623.486	246.865	6085.788	197.232	152.084	222.769	1020.935	9424.139	451.833	152.366	890.449	1655.784	264.396	281.191	281.33	109.561	1999.841	272.99	2145.711	180	0.886	367.294	453.439
17651.864	18742.586	14113.67	24059.54	16415.115	28226.023	13583.795	21176.184	557.312	275.337	287.169	273.108	3347.609	2101.737	228.025	7139.255	139.933	154.23	159.143	619.319	5189.071	293.295	119.581	606.227	2006.286	329.272	306.41	248.294	142.319	1947.474	288.833	1856.707	150	0.912	549.773	453.24
11083.503	12313.675	9093.996	14689.192	11964.931	20621.035	11568.04	17237.692	655.358	367.026	347.487	363.213	296.569	592.695	265.728	9387.583	142.939	139.893	200.051	1048.706	274.213	5409.007	124.307	1851.777	1246.239	304.981	345.128	258.956	9348.089	805.467	295.36	6069.009	172	0.875	611.709	453.174
13572.31	14642.198	10943.616	18474.863	13959.257	25040.001	14906.068	23391.855	1011.448	316.667	300.645	367.479	293.443	627.312	251.603	9399.904	146.135	146.929	220.586	1629.897	199.132	3025.825	146.363	1574.194	1673.662	304.486	368.57	264.605	10279.966	844.944	317.563	6179.402	167	0.922	716.44	453.219
23603.584	25051.178	16735.652	30596.596	19063.32	38233.659	20549.268	33878.399	1077.034	346.424	524.304	677.715	6440.463	6090.037	294.68	12683.657	207.605	206.468	237.263	1005.589	14504.334	394.642	156.624	1872.389	2561.12	304.544	316.929	375.983	174.99	4694.958	289.195	4893.019	327	0.834	1193.943	456.191
16447.709	17701.295	13851.549	20990.4	17508.883	27347.539	18471.375	26898.235	996.577	450.811	381.051	409.406	371.024	940.507	296.48	11228.01	186.946	184.006	224.077	1037.007	215.57	2801.119	137.888	2840.355	1768.16	284.869	419.746	287.554	7938.107	852.633	328.714	7936.851	205	0.913	682.802	456.154
12990.953	13481.565	8813.594	16855.346	9024.677	20861.231	8669.316	15495.909	757.319	372.878	389.693	483.763	5462.054	1530.944	240.013	11936.495	159.318	157.829	201.284	711.794	12161.268	368.003	155.83	994.868	1146.206	285.327	346.528	334.661	97.11	2501.106	284.106	1755.636	237	0.806	1247.162	458.074
6717.436	7542.032	5134.149	8693.85	5627.21	12083.042	5380.13	9428.526	536.743	266.136	255.82	271.173	5045.504	786.36	239.123	6831.963	146.678	151.904	203.657	820.43	8833.986	396.483	132.445	654.078	890.73	305.29	319.314	240.105	106.225	2665.59	311.841	1539.185	114	1	442	453.711
11427.754	12204.248	8323.016	13857.381	9318.458	18960.137	10351.238	17100.548	607.571	276.49	429.999	372.282	419.267	621.074	220.504	9693.013	164.185	156.608	277.409	910.919	584.491	1075.194	167.219	1320.454	1619.041	308.112	277.298	316.558	4055.112	534.145	274.938	5054.489	315	0.774	1166.154	459.36
18077.812	19545.439	15940.098	23145.768	20262.823	26999.838	17054.096	23557.622	1054.847	564.622	472.275	442.495	428.658	881.895	324.823	11185.446	225.959	192.814	250.939	1138.727	253.641	7406.018	143.414	3886.214	2485.807	328.296	519.513	274.687	10495.529	695.052	306.458	9233.243	213	0.928	601.768	457.016
11234.732	11790.482	7659.015	13856.686	7239.237	18088.174	7783.588	13889.23	481.534	219.773	417.125	471.035	8009.241	1030.245	238.797	10692.382	162.906	149.313	219.584	676.985	11712.396	409.226	152.832	897.514	1824.262	281.444	359.666	336.377	101.648	3287.48	288.211	1652.01	197	0.808	1234.754	456.124
10629.596	11578.809	7615.145	14366.245	9263.95	19894.817	10103.034	18312.502	559.326	324.351	326.446	305.678	312.215	396.667	231.429	8050	140.854	146.945	140.416	1286.051	213.473	172.196	132.538	1960.711	1597.736	265.583	270.269	274.002	5138.786	611.253	272.076	8650.236	262	0.763	1016.863	456.672
12212.582	13111.078	9978.341	15653.836	12596.999	20794.348	12572.664	19668.199	721.959	387.188	351.644	334.212	325.275	945.561	267.324	9780.023	151.027	132.697	182.718	2081.214	209.774	20519.122	123.818	1747.059	1486.457	297.219	407.318	274.355	9816.055	653.02	305.208	6831.077	234	0.901	628.846	459.197
10847.896	11805.521	8302.843	13315.812	11102.623	18238.227	11181.032	17391.818	783.138	377.714	328.823	360.189	297.671	629.213	252.102	9914.844	144.588	131.292	197.019	1192.34	197.035	7334.798	129.909	1556.617	1426.284	274.026	331.723	276.241	8389.683	718.489	290.361	5892.937	127	0.995	641.106	457.406
13176.319	14550.041	11150.508	17776.418	14377.633	23872.716	15553.863	23312.024	1199.524	399.139	378.254	430.242	333.886	635.352	267.47	10847.916	176.432	160.214	223.065	1055.266	203.051	6898.175	127.4	2442.871	1617.203	301.05	461.038	292.662	7172.681	619.579	315.667	7452.984	124	1	697	457.21
10509.148	11580.175	8183.918	13557.901	10755.301	18632.471	11466.993	18248.481	1550.184	354.919	323.234	378.119	316.51	636.11	252.565	10052.449	155.245	145.82	185.31	1086.191	195.072	2681.007	146.009	2063.237	1360.405	290.877	337.689	285.101	10678.934	748.629	313.643	6769.138	114	0.99	707.684	456.579
9760.149	10875.275	7655.211	13496.921	8487.427	18309.685	7972.11	13958.976	1310.143	274.781	272.38	269.052	2748.08	1651.867	233.761	6174.266	168.33	162.554	183.303	837.079	5566.039	525.41	149.891	709.941	1481.513	316.872	396.563	254.009	106.496	1521.311	312.693	1871.443	173	0.932	407.569	459.078
12988.489	14030.138	10229.533	17260.128	12883.925	19449.861	9782.05	15550.845	838.889	286.552	322.847	366.894	4647.96	2703.277	241.805	9249.341	146.161	141.021	160.464	784.475	5806.276	319.371	125.758	852.322	1635.979	326.946	354.48	255.21	126.751	2947.014	287.614	2307.43	210	0.888	536.738	460.062
9609.73	10450.105	7750.113	12804.835	9510.185	17402.785	10282.128	16316.099	771.745	299.029	296.04	371.954	280.084	595.373	235.179	9405.473	141.421	143.857	278.249	1237.028	187.889	3433.009	132.777	1430.765	1325.065	303.332	365.279	274.309	7604.777	698.466	305.16	6027.823	156	0.862	719.179	460.801
13816.877	14946.803	11134.995	18767.165	13709.227	24015.881	13954.152	22001.456	732.106	329.4	325.236	399.906	329.342	756.312	262.7	10209.146	152.62	150.439	202.693	1533.068	188.907	669.531	137.198	1656.023	1707.883	302.522	313.491	277.636	9204.653	968.174	293.244	6050.973	243	0.874	739.66	461.492
10907.874	11896.187	7697.515	13584.019	9308.887	18730.543	10160.652	18552.328	476.769	296.066	260.957	278.663	276.639	359.108	212.488	7956.766	130.818	159.552	176.389	1127.826	193.532	211.679	149.127	1884.167	714.086	245.366	270.074	293.585	2221.566	711.16	261.573	8261.191	129	0.982	984.973	458.539
15165.099	16487.623	12476.674	19976.948	14268.128	25101.862	12596.991	20602.435	603.002	300.099	311.173	350.284	3619.051	1833.209	259.014	10181.627	139.95	150.594	187.366	796.692	7072.033	373.138	129.206	1033.009	1755.231	312.76	320.966	252.148	2022.397	2261.821	301.47	3214.178	148	0.974	557.662	461.635
9007.484	9856.81	7425.413	12426.55	9074.727	16695.978	9396.126	14752.376	696.717	325.28	332.576	384.798	407.141	844.924	243.022	10247.765	148.259	136.334	211.184	1389.326	362.782	2827.605	134.949	1738.877	1216.711	308.581	338.537	272.775	9826.033	938.356	273.921	5410.669	203	0.782	774.308	460.544
17657.034	18744.637	12465.896	21382.118	15950.126	27284.361	15906.009	25289.591	703.538	356.122	314.429	368.338	1107.668	1407.836	281.051	10455.018	163.01	143.009	253.867	784.229	1270.262	396.436	156.851	1680.303	1896.874	294.381	320.921	264.107	7599.831	966.359	279.333	6876.733	133	0.946	798.387	459.831
10018.031	10903.318	7577.978	13725.924	9377.771	18505.31	9635.586	16518.487	563.845	312.777	314.109	314.351	252.747	442.618	254.833	8505.477	149.547	139.101	148.27	1201.434	205.271	459.696	125.541	1674.57	1452.931	305.556	308.187	292.266	5121.818	612.134	269.318	7284.447	397	0.707	850.062	466.074
14433.712	15838.413	12475.016	18236.215	15921.165	24867.155	17882.368	25136.726	890.14	440.621	391.817	381.153	358.231	887.349	280.74	10284.987	181.908	155.634	225.298	1161.076	225.192	28058.222	128.952	2856.674	2819.928	288.623	659.67	290.857	7779.144	696.287	319.536	8328.267	241	0.836	665.135	462.027
8728.733	9438.721	6708.805	11748.852	8161.73	15223.291	8356.278	13496.186	603.941	294.792	251.457	315.852	318.356	595.623	246.665	11038.235	143.029	123.873	238.667	935.901	226.297	322.847	129.084	1122.746	1452.365	292.899	301.821	268.479	5791.765	474.757	254.292	4729.732	142	0.971	811.106	461.704
10308.203	11672.85	8322.27	14086.703	9144.007	20384.785	8877.143	15986.398	744.757	264.859	260.23	246.032	4116.423	1816.726	242.022	6388.238	188.736	153.126	228.249	747.962	6719.648	392.722	160.714	845.794	1420.581	264.989	320.319	264.52	102.03	2148.229	277.429	2044.416	160	0.915	369.012	463.231
10844.561	11688.536	8603.108	14035.399	9020.34	14241.104	7357.86	11702.812	1361.382	282.234	295.646	332.419	4868.987	1218.788	222.175	8779.882	138.693	151.36	168.608	894.806	8093.858	360.166	123.932	714.409	1403.332	328.122	348.31	256.752	120.756	2943.477	297.973	1760.449	150	0.961	520.647	463.073
20021.118	21271.495	16134.462	24858.15	19857.657	31365.408	19885.5	29396.228	696.845	361.357	326.106	332.341	304.311	657.378	249.519	10178.494	150.285	133.762	243.529	1121.778	210.638	6729.502	130.69	1542.173	2421.471	290.962	347.917	280.705	8909.809	715.22	301.76	6291.667	286	0.806	648.455	463.899
8467.333	9351.861	6903.981	12006.83	8333.691	15773.698	8944.608	14352.533	691.931	288.444	268.338	333.426	291.848	846.48	225.443	9256.609	133.158	138.813	157.128	980.423	188.279	460.508	124.788	1360.505	1258.803	308.812	285.304	269.457	7040.876	750.749	270.511	5616.123	126	0.948	760.175	461.873
9501.644	10378.492	7963.99	11876.748	9871.975	16617.838	10996.138	16419.101	763.852	426.815	400.257	330.225	334.718	406.034	281.822	9471.202	214.533	197.743	189.394	563.836	207	856.916	155.532	3447.438	1249.201	291.794	545.196	310.02	1781.743	416.995	270.434	10740.165	159	0.992	950.11	463.167
20441.359	21345.458	13938.073	27052.167	14423.599	30279.27	13471.828	23582.335	608.371	278.872	475.909	510.856	7356.761	1519.602	242.165	11277.147	174.015	172.791	230.31	702.526	10684.488	317.111	158.578	1214.388	2183.083	311.092	336.948	357.582	159.483	3370.028	273.279	2908.513	183	0.889	1225.183	463.27
8091.737	8844.218	7242.95	10925.779	9427.692	17142.649	9189.726	13185.364	722.398	399.907	359.036	353.326	286.033	775.983	277.022	9948.173	175.453	150.315	265.568	1272.832	195.329	1242.918	139.967	2184.181	1652.995	316.733	395.873	263.88	10684.521	766.912	290.581	5889.857	143	0.931	591.094	463.528
18706.203	20402.106	15979.356	23906.629	20156.207	31011.078	22507.489	31603.092	1128.903	438.768	422.644	457.615	361.71	774.139	284.993	10514.259	186.004	168.36	231.032	1220.253	202.132	13878.112	156.063	2912.454	1904.415	306.884	555.535	306.85	7847.45	662.864	305.284	8314.845	200	0.94	703.305	464.475
14626.542	15961.368	13397.915	19332.689	17039.621	24638.784	18181.078	25306.665	1058.484	532.882	493.267	433.194	405.877	832.106	320.974	11052.21	200.2	176.837	239.411	1336.276	236.219	4006.048	140.416	3975.42	1298.797	295.197	505.633	295.717	7077.933	878.088	307.098	9828.024	216	0.894	678.796	467.884
8945.828	9716.552	7122.212	11642.177	8969.377	15429.015	8259.143	13541.745	890.334	332.637	326.572	412.412	301.734	718.431	230.536	9867.524	145.053	147.892	151.382	1334.595	177.16	1626.681	113.833	1599.004	1149.815	300.559	298.578	282.766	8975.192	935.084	287.679	6282.271	102	1	728.735	463
19339.287	20840.481	15121.013	25960.741	18802.729	32450.343	19613.425	29938.765	791.91	352.954	322.973	449.191	3212.381	3756.479	296.974	11868.031	174.91	152.702	212.483	1236.573	4950.397	517.002	145.095	1726.592	2519.13	299.183	309.78	274.818	3055.219	2519.439	271.322	5697.065	318	0.762	794.553	466.006
6243.64	6906.628	4891.662	8295.542	5588.368	11864.58	5234.979	9369.416	627.689	269.468	312.081	290.922	3551.246	999.298	249.356	9371.621	143.333	155.4	201.001	729.819	6812.609	464.064	136.08	911.555	1095.351	309.87	364.406	263.45	104.073	3022.593	276.685	2250.859	149	0.981	442.178	466.151
14142.518	15476.25	13500.136	18657.806	16647.798	19146.335	13782.492	19037.806	883.967	501.062	437.098	422.706	359.198	651.364	300.542	10689.054	196.959	173.047	253.339	927.567	222.51	2112.648	145.129	3438.963	1615.388	322.041	536.838	268.793	8576.927	721.985	293.321	8566.927	253	0.801	602.607	467.646
12343.232	13160.761	8519.867	16575.444	9746.143	20239.42	9302.431	16777.965	1111.356	246.682	445.993	490.628	8262.772	1033.056	250.538	12520.554	160.5	160.49	224.629	776.148	13288.638	394.785	159.414	1162.775	1588.289	297.593	349.262	340.236	122.655	3171.47	296.807	1999.822	101	0.99	1233.233	464.401
14584.144	15552.179	11398.872	18011.337	12909.687	18924.842	9293.015	14477.878	490.236	254.288	277.103	269.788	3983.652	1411.755	215.737	7069.03	145.325	149.799	166.197	694.107	7896.136	244.576	115.086	607.351	1496.84	325.23	335.459	259.54	120.581	2251.726	302.227	1577.895	153	0.875	511.814	468.507
13280.63	14490.02	11114.967	18624.149	14368.81	24460.567	14830.414	22708.47	868.013	336.692	337.53	403.659	274.566	744.411	238.365	9312.982	146.3	154.839	199.281	1630.665	180.191	2157.092	121.653	1694.266	1737.826	293.45	330.882	295.795	7616.957	1036.249	303.157	6056.999	226	0.889	692.305	467.863
11232.972	12232.392	8249.543	14212.812	9755.406	19530.833	10847.278	17922.847	667.805	326.107	340.482	302.178	292.837	415.688	224.202	8795.115	138.654	147.353	165.366	1314.74	198.912	253.616	146.938	1643.338	1244.518	267	328.801	279.893	6895.771	741.403	271.216	7291.245	244	0.778	1015.676	469.439
9375.915	10328.906	7688.163	12216.08	8467.828	14073.286	6975.43	11152.629	986.238	255.363	267.979	283.528	4144.117	1062.108	215.545	7376.671	158.694	142.197	166.197	672.79	7319.541	248.818	123.633	585.384	1708.289	295.331	339.682	254.35	117.569	2008.759	306.567	1481.653	168	0.975	500.649	469.619
16620.543	17915.219	13603.414	20984.473	15880.368	25930.498	14729.679	22733.188	555.541	308.442	303.694	339.276	3946.071	2888.16	255.912	9434.387	146.68	142.679	161.893	835.293	5785.71	328.472	130.363	961.555	1599.588	330.088	312.39	259.07	1150.253	2400.161	294.568	3225.22	247	0.906	550.443	471.957
10708.92	11529.601	8749.982	13530.584	11251.646	18515.611	11272.372	17174.813	675.524	377.162	303.341	283.219	270.154	834.847	233.296	10807.458	141.096	144.906	196.873	985.561	185.243	9199.571	127.692	1207.844	1294.211	300.521	353.036	261.449	5217.116	540.352	306.629	4960.218	216	0.825	627.616	471.62
20126.728	21759.544	16690.598	24762.05	20832.838	31730.546	22155.509	31782.074	962.188	479.746	435.221	448.234	396.411	964.45	306.516	10684.152	211.3	182.237	249.266	969.415	217.152	6930.92	148.165	3281.752	1984.962	322.933	468.669	310.693	5302.243	626.084	326.397	9354.553	282	0.893	711.989	472.521
10068.276	11168.912	7890.024	12966.848	9212.546	20382.656	10108.602	15993.01	877.519	248.944	270.487	298.972	4734.652	1442.359	244.835	8519.147	152.744	150.573	200.795	958.357	8261.472	438.739	121.788	747.785	1182.844	283.646	323.418	274.695	104.688	2808.123	307.896	2039.612	224	0.919	469.924	472.415
9529.301	10536.473	8696.599	12059.51	11216.015	17507.494	11474.768	16491.227	904.862	476.208	442.385	418.562	334.215	836.931	297.338	10064.659	181.99	158.157	223.107	1086.798	231.871	8650.996	136.188	2930.809	1467.217	327.083	505.517	266.854	5987.76	944.155	280.239	8436.815	196	0.934	579	471.092
5935.156	6479.532	4623.98	8149.966	5736.069	11037.947	5695.125	9729.995	649.414	326.984	278.429	397.671	241.813	764.506	263.558	9714.717	155.398	141.864	159.538	1472.983	208.058	338.496	126.638	1341.071	1225.494	299.69	269.321	268.885	9539.627	616.688	281.823	5798.958	106	0.993	826.255	468.472
10823.174	11990.951	8068.598	13820.676	9356.267	20816.293	9592.29	15691.352	588.489	269.693	301.432	283.853	3970.016	1993.036	269.395	6846.985	173.094	168.27	207.248	860.441	8319.812	425.81	154.857	808.692	1418.13	311.358	345.327	254.47	115.576	2306.979	305.133	2142.153	159	0.933	417.443	471.336
21969.657	23651.549	18602.053	28608.498	23990.198	36497.767	25496.328	35859.924	1059.56	479.976	428.069	376.254	400.065	1116.595	304.188	11287.043	192.081	170.111	270.386	1395.885	244.996	25706.394	153.675	2993.769	2978.919	307.977	613.465	296.606	10826.501	511.361	311.107	8272.562	350	0.76	663.9	474.429
10189.806	10931.742	7314.291	12361.751	8548.501	17605.843	9173.455	16144.503	598.498	301.92	340.048	290.538	270.595	558.851	222.995	8324.923	151.055	153.963	173.589	844.239	180.075	275.786	140.455	1928.937	1384.464	305.797	317.53	277.639	4793.68	893.462	290.218	8870.834	156	0.974	1065.692	470.423
7424.212	7502.785	10380.024	12076.476	5367.169	13006.489	6254.71	12573.166	628.451	238.575	241.401	257.235	2441.185	797.798	188.173	5676.219	183.053	150.789	158.779	812.812	4888.311	316.643	159.538	743.742	1332.694	267.69	237.95	261.689	82.282	1421.697	241.107	1863.947	138	0.954	332.971	471.674
18168.768	19610.733	15599.59	23263.954	19948.693	31028.844	21250.732	29619.905	770.939	419.318	368.762	357.207	338.388	697.877	275.54	10391.11	166.026	145.253	281.987	1475.755	229.937	6648.365	140.202	2350.338	1910.044	304.78	463.785	287.872	7864.86	743.32	295.183	7027.733	335	0.69	647.079	474.993
8839.8	9760.859	7693.084	11817.884	10135.136	15798.181	9477.411	14417.84	703.532	371.915	316.017	332.029	284.878	757.51	257.36	10589.948	142.175	124.465	170.894	1613.317	201.558	3043.04	120.379	1358.045	1027.181	316.55	309.624	265.999	14183.396	1293.109	307.135	4924.071	172	0.875	567.541	474.733
13999.237	14756.006	10425.484	18618.372	12756.703	24485.736	12624.236	19745.636	725.981	340.924	273.675	407.312	4708.853	2587.876	247.006	10862.534	156.763	143.351	166.212	946.134	9302.818	422.663	123.21	1083.917	1952.388	307.826	290.989	274.509	186.668	3375.517	281.759	2851.804	301	0.775	768.228	478.055
8018.686	8808.59	5812.313	10679.379	7376.632	14378.198	7660.841	13529.519	626.659	344.232	267.768	336.586	251.339	543.946	282.084	8097.419	153.167	139.574	150.767	1203.308	204.967	629.256	123.716	1731.431	1076.839	307.474	280.656	278.603	4731.811	486.924	272.571	7103.744	171	0.891	835.845	473.939
6993.279	7685.957	4757.459	8981.011	5786.069	12587.452	6358.804	11485.295	663.953	312.835	312.829	283.574	273.593	420.364	226.005	9677.518	141.146	140.641	162.545	1086.961	201.964	217.342	128.079	1676.897	1011.446	276.837	368.314	270.671	4393.618	884.494	276.637	7380.357	114	0.943	1028	470.5
7676.363	8276.106	5457.42	9546.395	6337.648	12963.521	6632.183	12075.667	582.507	293.343	409.896	435.37	251.405	513.352	239.102	9739.702	144.585	143.425	251.944	2149.918	159.802	339.531	175.092	1588.528	779.071	287.197	291.149	307.9	9060.515	1074.395	286.28	6379.399	134	0.98	1160.993	471.918
13495.442	14480.924	10631.896	17842.217	13349.7	21147.556	11050.807	17249.259	989.326	312.558	299.294	293.42	5158.081	2346.151	253.512	8761.305	145.341	135.507	161.855	789.933	8114.865	294.578	122.962	860.496	1407.144	330.701	359.377	272.681	117.029	2902.199	296.42	2241.561	177	0.832	527.472	476.172
17979.704	19266.571	14971.404	24375.913	18225.419	27672.45	14774.911	23020.753	529.914	317.622	314.773	361.885	4608.579	2809.433	249.203	8772.773	147.448	145.991	166.45	970.18	8343.112	315.57	128.17	857.773	1895.82	337.15	325.128	262.865	144.921	3222.408	274.061	2671.805	208	0.906	541.274	476.462
7619.915	8331.076	6074.081	10261.487	7588.584	13545.118	7589.908	12452.595	543.264	301.04	288.885	349.187	294.011	630.091	214.706	10530.718	144.007	143.901	163.259	1277.742	189.686	688.523	123.631	1344.506	1048.792	293.723	332.759	289.679	10382.442	556.673	290.601	4303.374	131	0.997	730.454	473.019
15102.797	16236.451	11444.194	20478.797	13833.713	27869.539	18494.349	24186.261	544.06	334.746	253.679	394.261	4336.106	1828.348	278.883	12601.763	156.994	134.379	187.52	1407.671	8634.482	408.298	124.17	1108.449	2063.69	299.947	303.006	265.298	144.843	3569.881	270.907	3040.53	152	0.963	802.809	474.355
16533.016	17693.175	12414.957	22730.422	15386.661	30521.253	16455.976	25724.288	1374.641	411.021	293.656	431.349	5056.547	2189.75	266.451	13976.593	159.867	140.226	202.097	1136.293	11467.019	477.981	129.822	1254.974	1867.025	313.144	327.053	282.936	143.375	3863.698	276.339	3180.204	188	0.925	791.367	476.101
14236.098	14895.352	10418.506	18796.617	12645.334	24809.856	12940.475	20135.182	811.122	345.242	266.191	419.315	4937.906	2051.653	242.269	12072.61	161.203	142.386	174.63	1043.704	11515.412	387.293	122.785	1007.178	2013.833	296.391	291.656	284.54	153.366	2928.412	262.543	2532.794	170	0.949	779.247	475.641
16746.711	17951.664	12567.304	22360.303	15260.61	26642.567	14954.308	23437.418	599.897	358.116	265.719	482.925	3294.859	5632.963	322.776	12647.773	171.664	146.25	173.368	1006.772	7249.792	418.536	147.412	1289.773	1986.056	303.655	284.593	274.331	483.42	2352.312	280.651	3507.244	279	0.786	815.658	480.249
9865.847	10522.315	7010.374	12875.728	8147.258	17181.399	8178.055	14209.19	562.069	287.375	266.646	283.382	270.323	355.758	203.187	7926.911	139.24	151.245	164.936	686.911	176.192	328.671	124.954	1232.503	1767.039	268.657	269.531	301.313	2404.107	659.963	263.07	6489.385	161	0.944	1000.941	475.469
10300.466	10991.376	7188.648	13705.732	8496.758	18797.314	8890.155	16601.567	585.314	328.567	591.372	463.131	275.349	658.807	281.938	8273.471	172.986	165.845	178.253	1258.227	169.941	191.595	172.682	2151.942	1530.374	288.961	284.84	345.541	4055.129	567.587	291.824	7888.291	208	0.879	1184.707	475.452
7175.612	7359.109	5379.752	10108.532	4530.705	8679.023	3875.368	8383.117	495.805	202.305	223.538	271.002	4981.88	776.91	153.861	5794.07	189.069	136.329	187.207	982.754	6606.36	268.409	117.746	619.224	1179.95	274.969	253.015	270.13	127.458	2640.596	224.219	1498.169	113	0.94	344.438	477.81
20584.925	22040.405	16715.581	26961.738	20531.709	32592.025	18200.261	28402.545	679.295	359.984	310.023	357.558	4286.43	6762.261	258.795	9376.213	160.277	148.722	155.622	888.245	6417.077	337.457	124.166	1082.758	2115.152	320.291	323.476	262.244	121.512	3345.231	291.013	3269.213	369	0.801	514.931	484.47
10554.936	10998.265	7284.844	13607.669	7427.356	17043.387	6531.149	12651.24	553.449	251.932	316.27	371.071	10359.828	931.137	220.367	10431.512	124.359	129.871	211.645	546.622	14948.163	303.904	180.337	786.819	1399.932	272.162	335.034	292.907	95.436	3274.147	258.2	1414.01	102	0.974	1284.725	476.657
6415.752	7030.353	4839.177	8373.419	5450.193	11983.044	5781.657	10163.38	494.681	240.566	323.521	291.384	3145.704	1142.844	273.92	10243.725	150.928	158.283	194.451	742.846	7212.358	473.91	152.583	954.739	1133.926	289.42	405.051	256.828	106.273	2426.04	304.586	2197.636	149	0.92	435.681	480.366
10253.067	10966.304	8073.145	12999.188	10103	17478.429	10159.066	15490.427	528.327	331.387	319.197	370.689	264.43	630.315	228.573	8942.76	142.065	134.819	193.892	1336.894	183.691	2823.852	124.139	1135.478	1172.494	318.943	323.752	263.112	8171.737	932.159	285.531	5035.055	178	0.906	609.416	479.152
6759.874	7641.685	5819.362	9093.786	7369.426	12894.519	8386.782	13018.653	621.118	363.805	288.83	280.697	260.543	487.853	230.041	11255.131	129.09	132.984	213.348	745.307	181.603	987.875	147.759	1080.137	1131.276	300.7	319.146	266.558	5811.328	434.632	295.654	3897.822	100	0.967	631.2	478.42
7589.293	8331.258	5851.284	9598.552	7618.04	13575.98	8592.456	13085.007	600.209	295.044	286.405	318.684	266.847	581.802	224.022	9897.817	127.08	131.282	185.737	1324.599	172.046	608.874	113.923	1263.094	1263.747	291.063	296.424	285.547	7874.329	829.365	303.573	4885.902	123	0.993	684.24	479.451
12843.89	14078.26	11000.194	16533.052	13326.329	21541.479	14510.827	22027.595	653.735	339.937	323.985	346.473	365.935	1174.229	264.713	10946.647	168.379	153.706	210.248	1393.079	199.015	8594.744	142.677	2028.852	1309.188	305.983	443.769	294.4	8904.418	468.202	310.724	5669.221	205	0.823	717.929	481.237
21754.012	22902.178	15085.267	28275.677	16504.311	33599.648	15252.849	27727.167	1027.778	311.481	421.293	522.642	6352.197	3733.198	265.981	11060.605	187.65	178.812	198.122	760.247	7659.005	418.2	184.876	1743.928	2500.907	302.637	359.955	306.577	705.169	3474.099	270.606	4164.252	466	0.653	1259.159	482.571
9960.509	10871.945	8311.832	12364.209	10275.457	17091.156	10598.077	16710.945	618.094	356.982	328.038	323.538	302.921	867.692	235.583	10070.469	143.289	127.125	181.516	1264.291	229.893	945.453	133.98	1553.125	1022.009	319.775	336.842	273.872	12979.417	1036.569	292.331	4938.371	156	0.925	558.237	482.103
9273.565	10188.795	7608.995	12344.932	9697.002	16557.869	10088.666	15972.548	632.7	307.646	286.283	286.523	230.639	680.386	232.748	9674.391	131.439	130.599	208.688	1171.783	163.612	4648.555	124.202	1161.764	1456.575	310.062	333.96	260.926	6751.855	900.512	289.307	4419.104	130	0.978	573.723	480.892
14854.348	16053.311	11342.827	18404.051	14634.673	26814.05	14693.519	23070.47	858.62	466.65	410.302	430.057	372.045	1297.252	293.092	9909.949	188.32	170.36	213.044	950.184	205.759	6225.855	152.55	2568.031	1761.187	319.523	455.562	317.323	7699.828	901.659	314.856	8018.651	170	0.916	702.818	481.718
17900.196	18901.305	13682.027	24331.606	16260.956	33463.389	16998.084	26194.121	983.859	394.3	287.297	412.235	5464.49	2598.713	266.199	13696.986	162.76	137.04	177.039	1255.256	11151.899	493.387	124.678	1242.656	2518.389	305.253	292.386	287.079	119.808	4759.581	278.856	3221.775	268	0.871	787.153	484.403
21697.737	23392.249	19263.686	27423.956	24308.014	34006.653	26691.387	35652.618	1025.348	492.768	421.171	398.074	377.665	798.329	304.757	11486.752	198.336	168.355	309.613	992.391	228.158	10642.036	155.331	3346.032	1865.239	310.433	395.831	311.824	6412.826	641.352	301.43	8793.878	169	0.943	670.364	482.867
11298.304	12558.973	9430.692	15691.936	10268.684	23177.375	11383.941	18387.237	497.249	263.402	273.477	322.101	3882.579	1653.554	251.6	8377.853	155.957	150.178	196.396	964.106	9236.956	417.703	125.849	787.863	1453.557	285.243	350.008	253.1	111.322	2226.751	310.26	2222.773	140	0.968	466.479	482.629
11524.006	12694.312	9875.791	13706.004	13038.276	19872.906	15036.509	20799.833	866.689	508.257	419.949	417.642	358.078	798.683	298.217	9982.983	187.854	159.079	212.997	1216.092	220.91	7311.614	139.135	3151.652	933.174	323.602	550.916	278.725	9098.121	717.623	281.985	8705.138	113	0.981	599.934	482.058
12856.615	13745.094	9739.662	17481.818	12309.975	26755.536	14385.713	21207.699	1003.41	354.076	272.922	395.802	4354.839	2046.43	257.968	11620.044	159.519	150.819	159.233	1258.797	7391.784	460.643	124.915	1130.462	2025.809	313.847	291.073	284.664	139.979	3247.054	288.165	2894.668	152	0.949	756.507	482.605
8661.23	9537.784	6743.069	11730.174	8370.459	15705.165	8671.677	14390.912	496.413	336.933	263.795	348.822	1053.657	678.38	270.312	9785.307	148.258	125.791	169.696	1282.839	402.936	286.534	140.009	1575.288	728.836	291.226	283.064	274.056	4746.63	910.06	267.578	6261.963	126	0.988	835.151	482.921
12369.086	12938.894	12502.83	14524.97	8022.592	15304.098	6934.295	12026.463	1444.855	243.992	253.323	278.199	2260.933	786.11	190.068	5537.983	195.065	151.596	136.504	620.759	3944.741	388.397	161.56	634.096	1411.132	265.187	263.387	268.889	84.292	1379.793	264.01	1495.176	129	0.943	330.337	483.198
10942.081	11943.892	8742.555	12954.886	7324.361	12417.582	6326.782	9632.596	477.216	245.843	245.419	252.9	4000.945	781.993	207.207	6271.68	153.17	139.577	170.078	680.775	5969.715	217.151	116.93	489.168	1321.7	281.158	320.558	251.335	120.573	1832.326	301.394	1148.14	104	1	494.154	482.635
15637.398	16854.23	12629.743	20744.003	15298.638	26488.638	14083.733	22828.161	601.191	337.554	321.196	374.731	4978.305	6959.615	279.017	10607.738	160.046	134.18	161.133	962.49	9783.318	342.272	132.478	1202.213	1784.777	320.211	381.965	270.264	122.568	3208.237	286.262	3456.247	216	0.905	532.829	484.875
18025.779	19529.959	15282.936	24468.579	19740.525	31558.894	19886.607	29472.988	971.058	441.582	399.739	378.374	391.859	1216.723	273.224	11927.556	181.389	155.801	248.786	2324.674	249.303	31154.395	131.412	2297.277	2701.166	314.118	620.358	283.069	13952.953	628.348	288.301	6633.361	231	0.855	651.422	487.894
8339.102	9159.294	6064.518	10156.889	7184.414	15147.73	7495.984	13889.425	519.67	305.527	333.259	292.296	268.86	450	251.926	8167.204	152.421	138.715	135.653	627.967	198.27	207.548	136.343	2158.551	1037.231	312.746	303.626	289.384	1282.45	588.074	287.096	8791.155	143	0.978	1071.493	483.668
8476.899	12336.835	8131.459	13274.276	8315.766	17450.812	8161.679	13855.815	873.248	246.975	255.622	213.758	3148.568	787.392	223.603	5826.736	135.029	168.8	184.468	791.425	6288.93	377.896	175.73	766.273	1065.434	295.895	384.711	238.877	118.526	1885.709	288.183	1804.74	139	0.95	382.629	485.759
11315.475	12423.982	9156.441	15968.144	10361.672	21792.867	10057.453	17459.306	1190.138	251.932	266.315	296.886	4678.792	1362.744	282.142	7438.85	172.752	162.633	193.516	914.101	7127.363	432.088	158.518	825.188	1383.582	308.292	337.963	254.617	116.834	2717.665	296.368	2315.914	183	0.88	416.352	484.959
9994.854	11129.218	8275.412	13792.997	10635.889	20401.293	11001.775	17510.752	1246.181	315.161	288.207	337.268	2099.669	880.367	231.315	10339.941	138.683	119.037	174.901	1271.643	1505.368	860.405	136.494	1135.459	1162.829	328.701	382.179	263.067	4776.617	1372.971	281.077	3626.681	141	0.964	551.635	485.23
9323.693	10103.027	7627.225	12958.027	9953.143	17458.08	9890.153	15156.961	540.799	342.874	279.869	302.034	260.099	468.867	218.632	10270.616	138.906	132.647	253.002	824.422	179.103	783.302	154.714	1065.159	1624.19	308.653	307.027	274.385	7882.103	567.01	284.071	4101.632	142	0.945	625.789	483.817
24042.52	25800.446	20579.963	31858.397	26317.888	39638.413	27493.477	39308.804	949.065	433.824	390.719	375.601	357.922	1176.707	298.654	11613.919	176.202	166.683	279.686	1282.993	220.941	35063.22	146.725	2311.522	2903.698	311.683	582.307	295.657	9877.93	554.872	294.562	7027.251	187	0.912	662.249	486.559
18417.074	19363.022	12707.706	24266.692	13644.51	28293.643	12264.856	22603.075	1240.208	333.096	359.97	487.891	6171.716	3118.563	265.454	11558.692	181.097	177.832	174.994	984.127	9110.458	383.413	191.428	1552.531	2137.821	303.771	379.198	299.04	1148.905	3510.374	268.343	3948.027	382	0.792	1283.401	488.223
13401.494	14548.287	10225.639	17160.078	11053.716	21838.975	10552.904	17713.751	1016.492	297.503	276.626	323.128	3549.076	2228.427	299.432	8375.852	163.367	163.188	191.475	905.197	6785.406	443.912	159.65	954.287	1591.49	292.348	323.528	258.03	108.401	2567.257	294.337	2507.093	221	0.811	426.486	489.247
12666.873	13867.548	11282.443	16784.718	14464.261	22002.329	15779.906	22042.757	1022.067	461.188	398.666	374.908	350.678	758.876	282.216	11305.036	190.142	172.896	273.643	900.561	218.328	2384.992	132.481	3109.826	1984.616	317.324	358.542	311.505	5019.542	631.816	299.022	7624.733	241	0.884	681.936	486.882
11058.738	12294.636	9516.992	13688.852	12081.333	19537.125	13217.837	19102.489	1043.139	549.813	457.552	407.662	433.526	805.287	312.491	10643.835	262.889	223.98	298.529	996.681	245.517	21620.203	176.432	4225.396	2226.926	290.172	437.876	322.686	4461.306	539.037	277.978	11236.41	173	0.956	973.5	486.043
9108.951	10082.901	7263.758	12726.721	8266.107	16888.801	7545.275	13872.333	775.323	245.068	254.559	280.045	3444.784	959.652	252.697	7050.372	159.426	161.554	193.789	853.026	6364.079	411.817	161.159	749.685	1141.856	302.652	366.811	250.185	120.948	1985.508	307.713	1931.146	207	0.875	403.017	486.756
8008.131	8783.347	6575.335	10537.937	8284.504	14293.929	8121.504	12979.948	777.053	329.571	293.749	307.832	229.476	698.104	235.913	9179.792	139.759	121.095	201.183	1237.718	174.948	3309.774	129.822	1068.63	1222.407	299.89	324.578	268.592	11122.08	688.092	297.948	4174.467	123	0.952	568.5	486.557
18765.745	20124.416	15879.615	23473.231	19860.067	30847.286	20851.003	29914.918	773.867	417.259	372.596	375.887	317.05	988.589	282.256	10101.689	165.696	140.624	211.864	898.388	196.421	3483.146	144.082	2165.174	1664.132	314.228	394.264	273.68	5788.335	641.42	280.211	7564.853	265	0.852	594.575	490.043
13630.193	14795.11	11635.398	18062.78	14540.811	24485.629	15206.868	23136.148	675.569	386.859	346.52	335.663	298.096	1301.198	250.838	9617.829	163.886	147.851	198.414	960.413	183.243	21498.294	130.06	1761.889	2211.143	305.415	536.157	264.402	4776.73	708.467	273.896	6779.306	216	0.886	605.486	488.56
11655.234	12450.973	7539.276	13470.131	9876.597	17501.812	6660.304	12002.711	1597.384	255.579	235.639	329.105	2620.828	1427.317	181.701	6813.389	213.263	144.467	168.612	1412.917	6140.864	527.407	136.915	967.112	1418.737	270.074	275.868	279.26	89.755	1518.994	228.102	2266.939	156	0.949	339.532	487.442
17254.829	18525.521	14449.071	23193.159	18426.727	30042.906	18922.274	27986.85	805.626	374.037	303.865	298.942	348.297	1097.421	262.476	10532.499	151.967	139.146	159.031	3181.392	221.343	5197.76	118.99	1803.282	1782.74	307.513	376.759	280.472	13609.7	576.596	287.174	5584.595	169	0.933	642.63	488.038
14829.238	16245.621	12453.036	19698.307	15294.203	26608.743	16020.387	25086.903	665.181	335.998	296.911	312.214	339.714	1272.312	256.079	11213.156	161.254	160.88	221.928	945.306	186.758	11462.191	152.2	1709.53	1551.341	295.422	408.178	308.421	7054.165	436.911	292.286	5196.872	128	0.963	709.375	487.648
9592.685	10395.665	6985.265	12479.19	8617.319	17402.289	9126.72	15759.47	536.08	327.368	278.359	315.219	544.777	565.122	257.331	9248.449	158.385	141.539	247.378	806.784	502.165	349.417	148.016	1780.197	1883.206	303.309	305.165	271.781	3444.358	808.872	261.964	6888.098	174	0.907	854.023	488.948
16237.4	16761.617	10738.314	21659.26	10615.978	21722.931	8327.621	17073.071	494.142	549.67	310.699	366.55	6377.945	2164.792	213.906	9510.626	164.853	142.058	138.335	625.51	5932.631	285.015	159.595	976.707	2394.531	290.554	353.499	290.26	106.884	2734.913	245.228	1947.895	107	0.929	1300.201	485.715
9410.903	10144.48	6697.562	12471.435	8129.322	17245.827	8630.069	16304.058	702.924	337.486	460.196	431.56	290.316	418.277	287.184	9482.055	167.511	134.443	185.115	973.418	155.634	753.179	178.277	2677.469	880.558	300.403	292.854	317.541	2894.857	721.994	295.06	9518.87	148	0.948	1163	487.811
11404.03	11074.646	9659.45	14548.253	6167.332	13866.669	5760.589	9886.793	471.575	241.364	289.606	223.66	1412.499	285.245	199.19	3785.187	190.304	168.393	210.433	579.572	3713.913	251.912	172.149	419.899	2082.139	271.201	301.39	288.367	80.647	711.566	294.478	1004.954	133	0.973	286.68	489.53
9872.005	10858.114	7855.393	12324.591	8727.554	14224.21	7393.125	11437.614	468.891	246.329	244.804	286.092	4261.383	1095.949	215.599	7088.21	155.359	142.531	174.785	1174.373	5461.17	273.104	122.987	571.607	842.932	287.405	322.66	256.966	124.999	2399.914	288.377	1386.741	105	0.984	489.548	488.948
9588.919	10363.761	8172.493	13345.093	10090.901	17428.028	10154.971	15863.876	903.797	336.302	278.644	326.535	268.43	554.512	218.995	9452.756	141.129	145.118	205.352	1237.541	206.34	1018.234	128.937	1091.612	1518.107	300.233	320.659	269.298	14125.385	637.701	276.106	4562.392	141	0.975	628.138	490.011
20666.472	21999.16	16755.11	28244.383	20114.934	30364.402	15728.92	24098.712	1223.436	319.025	291.949	343.674	4875.016	3078.663	243.232	7297.675	162.666	150.306	158.952	951.118	5509.123	278.151	125.699	745.021	2267.105	315.898	310.496	262.276	120.368	3351.452	301.868	2321.765	136	0.895	504.735	491.059
14664.802	15703.197	11926.67	19187.036	14493.023	25306.737	13678.142	21099.945	723.607	288.875	276.128	413.04	3487.6	1643.179	229.605	8585.245	144.475	131.935	153.439	1206.295	9176.061	1098.048	115.632	847.838	1576.479	327.427	312.085	279.805	349.199	2151.608	266.549	2498.254	258	0.802	545.008	494.93
19454.614	20804.848	16022.258	25035.059	19607.857	30056.217	19876.032	29060.438	771.07	373.517	341.043	364.841	365.351	1230.79	260.157	12919.574	175.131	160.217	273.77	1604.171	753.117	9678.481	157.102	1885.039	2459.307	306.633	450.243	315.058	10758.306	565.398	277.5	6027.083	312	0.852	697.375	493.946
10500.432	11369.419	7876.805	14926.769	9632.815	21207.351	10295.644	16933.214	616.743	308.955	250.048	391.981	7818.122	1374.825	275.618	11966.973	164.814	149.652	197.475	1598.465	9273.599	431.612	131.961	1255.256	2043.09	297.544	332.242	269.387	1612.254	5228.908	270.742	4035.879	263	0.782	842.006	494.165
9155.393	9832.189	6599.783	12515.125	6444.299	13380.166	6066.197	12884.392	500.075	272.586	248.467	267.378	1292.757	1170.661	215.286	6181.462	168.66	159.614	182.375	569.762	6234.323	316.365	178.045	760.764	1063.603	263.603	275.925	276.664	82.068	719.627	289.217	1706.269	198	0.943	310.131	493.965
11653.179	12732.043	9368.69	15496.217	9955.716	21528.895	10107.754	16536.953	633.473	266.874	275.193	292.269	2873.7	1966.699	294.933	7926.905	144.465	153.997	183.169	690.544	4846.28	411.941	142.826	770.137	1319.25	293.888	333.57	256.64	111.275	2058.266	290.102	2144.571	243	0.902	435.183	495.512
15228.937	16016.506	9874.02	20198.96	10742.915	23379.133	9243.305	17479.839	694.855	474.308	365.071	487.856	8986.462	2726.79	256.192	12683.879	189.583	175.456	173.972	959.034	8514.828	369.831	169.547	1774.717	1779.857	313.579	414.369	294.711	1019.011	4904.688	277.868	4113.976	101	0.977	1300.649	491.104
16360.559	17428.522	10682.743	21719.485	11248.363	23705.528	9314.166	18269.024	588.101	466.95	322.655	408.789	6568.614	2862.404	232.512	10691.926	168.889	158.079	166.99	1007.494	7416.096	381.413	171.161	1328.347	1956.042	305.433	376.181	291.011	1341.442	3312.466	267.854	3254.192	127	0.868	1308.87	492.043
5864.15	8893.263	6273.573	7833.123	6721.801	13991.829	6411.392	11348.535	1358.551	215.921	272.456	206.477	2728.809	1204.027	226.944	7086.355	182.363	144.368	204.065	676.528	5360.134	514.241	187.135	982.466	616.045	248.913	337.815	246.007	98.963	1847.238	278.755	2235.246	149	0.93	364.681	493.111
13272.453	14308.663	10817.452	17763.589	12551.391	19726.56	9881.821	14966.979	1252.811	286.879	268.826	283.812	2834.676	2440.473	220.383	6164.174	173.032	141.925	163.59	840.984	4150.52	243.503	130.699	557.652	1733.795	317.74	314.655	256.049	123.065	1759.543	309.619	1541.967	166	0.825	496.831	496.536
10590.576	11445.251	8629.543	13653.426	10835.281	19451.459	11204.128	17289.524	1016.562	290.252	279.35	325.112	1321.773	1028.255	220.734	8930.411	146.43	114.538	226.755	1077.047	1324.923	14722.017	125.301	908.259	943.03	311.724	368.232	273.114	4396.266	1230.992	277.783	3379.832	256	0.832	557.656	497.449
19041.807	20530.977	16591.168	24916.574	21281.023	32740.044	22091.629	31347.872	895.597	454.781	414.007	381.367	394.524	1124.905	295.996	10087.688	188.903	148.665	253.363	1006.147	279.263	17931.251	144.69	2767.935	1966.591	322.7	411.105	281.107	8595.088	670.112	285.719	8016.992	284	0.821	583.746	498.849
7998.368	9060.849	6916.521	11060.946	8920.926	14626.062	9473.386	14517.268	727.713	345.314	297.951	337.921	290.825	670.181	237.865	10668.205	151.984	138.237	291.732	1248.223	191.592	4385.321	159.888	1603.041	1705.201	302.335	315.421	291.374	7753.092	608.261	281.459	5645.998	115	0.999	671.657	492.622
9738.648	10476.71	6880.646	12907.988	8373.941	17945.524	8709.61	15644.696	611.564	335.613	282.935	307.609	267.654	353.51	238.36	9374.598	161.867	151.728	170.561	1189.042	195.707	402.154	138.619	1747.824	1564.927	272.99	293.729	308.312	7174.718	726.731	280.475	7537.012	174	0.961	995.483	494.868
13016.427	13782.68	8301.936	16148.668	8037.41	17025.634	6384.899	13049.757	873.886	356.017	311.841	362.841	7361.813	1409.708	236.525	13401.936	183.334	206.552	259.559	740.494	8623.801	439.433	172.726	1363.527	2570.202	322.688	354.606	311.693	1803.109	2991.937	245.087	2446.075	146	0.946	1333.123	493.397
16239.503	17371.366	10456.872	20699.587	9903.248	21501.408	8345.136	17196.708	912.724	465.786	353.966	391.432	3836.854	1957.216	273.204	12812.053	236.191	195.802	292.49	1407.365	5670.147	740.524	220.708	1701.572	2385.211	322.002	329.744	310.715	10085.214	2163.375	296.742	3423.033	169	0.911	1370.772	494.678
17295.649	18781.852	15398.043	22736.883	19220.802	29675.089	20283.643	28901.344	1011.339	515.365	443.454	406.889	398.027	867.441	305.449	12064.305	196.663	167.068	276.739	974.839	247.845	10112.331	148.547	3063.782	2100.573	309.906	611.657	287.101	9532.561	445.376	287.821	7888.87	258	0.781	654.078	498.442
13271.033	13564.807	8025.155	14970.638	7212.86	15404.901	5686.765	11563.834	895.78	400.877	349.492	366.188	4476.209	1127.967	234.734	12830.461	258.063	185.739	258.435	1030.818	7838.113	427.032	174.957	1324.536	8586.104	394.219	342.032	308.841	2877.627	1749.559	270.233	1901.522	109	0.976	1344.537	493.537
7273.409	7143.768	5285.716	9058.834	5916.159	11804.315	5469.151	9931.388	505.546	222.01	286.882	214.256	1361.476	1268.224	233.108	6837.774	118.897	150.103	171.89	1010.939	4463.423	385.851	168.523	682.728	809.447	293.441	369.218	236.135	109.758	815.529	283.936	1618.941	116	0.965	388.388	494.862
13035.474	14014.156	10289.015	16655.57	12561.911	16518.055	8148.842	12897.568	828.625	297.065	261.613	409.941	4419.463	1226.314	216.91	6830.984	171.03	145.585	189.346	1453.71	11511.666	241.257	123.807	580.907	1330.8	285.179	308.326	264.335	129.194	1669.214	292.174	1428.938	201	0.945	485.853	497.48
9369.279	10287.962	7442.607	11620.554	9488.618	16693.106	9906.619	15325.588	1348.899	317.921	305.224	359.588	234.252	917.028	225.065	8796.559	158.104	126.25	170.953	1179.035	190.295	9752.316	130.23	1156.036	1481.401	323.299	310.193	272.998	8359.376	1176.482	285.673	4632.334	137	0.974	567.369	495.259
13853.55	14741.086	11214.155	17116.322	13948.479	21829.119	14002.904	20579.072	729.976	334.666	304.604	327.528	294.377	814.049	233.327	10095.149	142.421	140.198	236.095	943.374	203.421	9244.054	135.804	1249.651	1277.908	315.853	429.566	271.454	7594.823	642.198	276.936	4963.268	291	0.829	615.555	500.122
16418.734	17703.12	14254.739	21469.154	18261.563	28283.705	18306.996	26095.154	920.561	459.822	387.099	345.28	400.434	1295.553	286.075	10383.885	183.348	158.967	199.882	2621.948	235.388	33152.922	129.276	2617.199	2290.246	286.66	559.671	283.992	13059.38	669.456	283.299	7677.066	197	0.843	635.353	498.084
9696.83	10595.484	7939.267	11782.427	9507.936	16216.889	11265.954	16567.609	631.394	356.514	389.839	306.222	315.208	442.834	270.524	8368.054	184.604	161.951	227.336	465.644	242.319	383.86	153.717	2696.652	502.102	295.789	375.081	318.392	1691.655	375.572	294.69	8845.817	137	1	1046.763	496.5
10906.503	11888.25	8807.639	14553.424	10125.178	10924.264	5457.238	8623.659	819.697	243.592	262.019	272.18	4821.877	904.579	238.87	6683.55	153.861	153.185	187.358	1036.745	6064.727	286.437	115.495	538.934	1616.314	294.852	347.487	266.617	120.121	2506.164	273.517	1409.343	170	0.972	470.341	498.065
15944.075	17511.082	14445.079	21231.899	18210.034	28583.559	19000.218	27296.052	1002.412	446.977	387.493	387.941	362.111	921.718	276.738	11127.801	186.446	153.411	223.484	1283.894	232.57	23122.515	119.509	2412.685	2917.051	296.769	578.749	281.64	10658.951	613.282	287.954	6855.822	191	0.89	643.584	500.28
16140.848	17386.48	13540.657	22149.294	15539.165	26868.984	13332.794	20812.496	440.896	275.181	268.278	260.314	3405.368	2852.551	225.785	6144.811	169.243	136.528	178.212	698.73	3799.284	293.741	122.858	617.944	1857.245	325.331	304.353	259.159	124.572	1942.012	297.194	1830.631	161	0.921	503.376	501.264
10062.24	11042.639	8407.551	13047.434	11037.939	17817.297	10930.116	16924.7	974.975	413.391	353.989	413.602	345.316	875.068	267.201	10154.331	169.087	149.157	249.5	1179.823	211.683	3928.195	143.855	1927.906	1437.503	322.632	446.162	277.187	9630.455	887.018	282.936	6268.831	112	0.943	605.446	498.277
16165.015	17804.358	13706.01	22115.01	17578.285	31023.834	19677.928	30519.391	649.561	378.294	371.306	312.955	325.104	1132.294	265.516	11814.381	155.762	134.434	292.365	857.35	207.028	30969.018	147.298	1996.926	1233.943	309.658	448.452	263.957	4488.741	507.04	287.074	6859.608	110	0.985	592.036	499.427
11292.644	12175.545	8339.452	15746.546	10218.483	21655.022	10608.997	17226.605	1186.782	317.625	261.452	400.374	7841.472	2187.917	284.344	13003.593	165.428	147.783	239.752	977.485	12116.383	653.97	135.909	1203.427	1988.161	307.687	358.976	272.809	684.256	5269.293	269.987	3156.593	136	0.994	851.515	500.456
8227.89	8988.91	5785.856	10705.466	7040.408	14605.646	8104.97	14543.398	490.82	315.8	500.109	417.964	254.706	466.207	271.709	7145.735	146.67	142.213	139.78	1068.656	166.98	241.309	174.01	2673.714	990.826	273.148	318.771	304.288	1859.221	355.803	278.368	8137.756	114	0.893	1240.342	499.105
13797.189	14886.131	11294.83	18391.747	13659.402	24067.568	12640.901	19765.358	445.946	264.783	272.404	278.648	4017.733	1602.784	226.341	7763.239	162.014	130.823	167.471	868.513	6158.341	358.974	119.097	751.78	1416.66	329.359	306.066	262.263	115.926	2269.311	281.048	2138.202	146	0.936	511.966	501.932
10731.018	11514.9	8689.182	14109.076	10707.663	18666.728	10688.241	16710.234	536.99	310.496	294.461	304.632	299.617	811.659	229.853	10167.06	142.741	145.129	258.141	807.374	545.984	11357.734	142.855	1273.734	1468.882	291.476	357.289	305.4	6374.826	485.874	257.889	4494.682	172	0.95	687.326	503.494
8750.882	9356.501	6497.358	11521.506	8168.191	16264.884	7718.311	11357.892	655.789	282.37	266.376	370.603	3866.053	1506.444	224.823	8767.211	159.381	158.896	205.731	958.763	8588.584	415.538	108.626	684.718	1658.286	293.157	284.524	306.093	130.24	2182.537	284.013	1791.741	145	0.929	724.576	502.521
15846.416	16882.451	11535.435	21734.076	14166.478	28433.485	14334.21	23687.855	1201.531	345.744	255.693	383.518	4413.351	3358.827	264.028	12446.193	164.257	148.376	215.13	877.066	10466.761	450.118	132.257	1268.607	2267.13	298.534	349.754	269.041	293.085	2969.798	271.679	3532.18	257	0.892	862.095	504.146
18284.071	19468.842	14628.952	23969.927	18578.431	30648.858	17970.147	27299.165	625.433	399.721	304.783	355.394	4381.427	7496.958	271.47	9415.173	172.486	133.378	174.308	862.926	8426.593	389.585	111.923	1177.074	2130.409	327.262	318.345	287.709	116.565	2665.825	282.913	3453.177	212	0.916	527.505	503.396
12053.586	13046.04	10012.053	16269.109	12791.716	22108.037	12461.448	19701.047	1205.413	340.623	332.108	347.956	447.343	1040.002	228.497	10154.684	162.705	130.1	238.489	1165.806	454.934	14099.699	144.774	1473.828	1743.057	313.179	303.298	284.761	12208.994	967.558	270.743	5011.83	168	0.961	572.702	502.601
11051.704	12057.025	9369.518	14631.242	12038.741	19356.457	12202.322	18330.347	947.388	442.972	388.231	383.444	393.512	847.343	268.418	11118.657	179.393	158.989	243.552	1174.761	269.269	6418.238	142.903	2375.134	1487.728	308.141	388.7	298.093	9739.485	579.655	277.845	7011.448	254	0.881	666.091	504.953
11196.521	12048.879	8818.304	15065.703	10740.125	19994.533	12011.361	18750.303	674.157	400.503	549.44	479.728	332.143	538.818	302.599	8354.109	216.723	194.026	190.701	2157.152	196.454	1716.668	186.211	3237.447	1619.799	284.211	415.064	332.254	3378.408	452.88	311.557	8179.117	148	0.985	1232.264	502.5
10990.07	11807.904	8584.631	15217.858	10376.54	22795.953	11297.694	17330.281	1262.957	307.054	273.98	426.987	6212.197	1951.77	263.1	14695.871	160.284	159.371	203.094	1336.475	12923.262	532.902	120.872	1280.712	1872.091	290.194	291.049	302.279	119.504	4481.394	296.059	3156.193	282	0.77	734.248	509.642
8467.623	9301.373	6734.233	11755.657	7266.299	11273.429	5599.409	8684.589	491.813	224.794	251.267	297.584	4572.495	683.259	243.649	5684.288	145.097	151.732	181.145	1015.437	8982.367	259.823	122.872	497.479	954.083	284.595	327.678	272.293	115.206	1540.564	288.046	1117.904	185	0.902	455.03	506.165
13308.251	14256.282	8427.134	17766.692	10955.093	20051.342	9636.157	16443.416	1016.011	290.816	266.558	304.807	4838.054	1456.233	235.9	7795.581	210.348	159.566	189.41	771.826	8652.105	537.926	180.996	1020.497	1618.216	282.128	304.128	283.844	86.814	2475.759	257.757	2543.978	243	0.827	317.595	509.957
20156.109	21689.581	16586.766	26636.815	20806.224	33152.916	20234.312	31099.095	733.986	341.868	347.303	479.181	4920.155	7045.945	277.113	10524.361	169.59	145.395	173.518	1291.497	8052.732	602.715	122.949	1471.718	2051.446	321.811	334.012	285.092	257.959	3523.554	285.867	4744.667	247	0.899	544.496	509.063
14846.283	16121.205	12435.363	20141.926	15612.497	26903.682	16126.802	25564.331	734.625	327.936	325.981	364.24	447.04	1168.863	243.53	9743.384	159.357	128.26	241.953	1410.716	326.975	23667.733	131.75	1445.976	1738.245	304.499	375.469	277.916	8314.393	1219.546	276.577	5523.146	175	0.842	591.666	505.774
8429.953	9267.947	6145.927	11286.682	7534.009	14903.046	9984.001	14965.107	531.434	320.818	489.271	448.023	288.718	467.677	280.639	7529.872	148.645	163.889	165.78	4449.616	162.154	174.829	174.466	2590.967	1046.773	250.878	290.362	326.929	275.152	290.053	325.95	6687.329	162	0.895	1200.586	504.907
6513.346	7197.235	4725.826	8803.29	5676.984	12087.292	5640.263	10969.308	517.074	277.358	462.471	411.393	262.332	445.762	245.682	8100.568	147.235	169.461	190.512	2698.125	155.97	523.644	177.202	1815.74	1462.729	243.85	274.588	317.638	2326.708	356.783	299.35	5464.771	98	1	1215.5	504
8732.762	9191.383	5750.611	11138.665	5911.752	11117.816	4281.414	8388.255	534.506	317.174	303.28	260.352	292.227	571.031	232.256	8477.984	174.087	141.048	201.815	960.621	211.659	258.827	178.887	1353.301	3006.957	307.159	286.006	305.146	3388.514	340.99	266.557	4788.445	112	0.878	1328.696	503.42
12415.005	13188.299	9281.13	17509.863	11186.939	22647.815	10890.974	17323.252	794.083	277.466	227.156	314.955	5558.159	1564.92	243.694	10490.882	156.1	146.916	199.576	960.57	10584.672	401.025	123.685	792.018	2036.114	294.535	329.042	272.361	130.912	2792.562	256.836	2115.338	302	0.753	843.162	512.079
15885.254	16727.119	11210.921	21285.744	12687.213	27927.841	12548.538	21613.319	572.17	242.311	309.913	269.208	1812.128	1158.309	230.133	11283.729	164.934	152.075	240.085	1021.786	5332.728	840.711	141.368	1175.772	2092.481	289.713	275.993	310.242	1889.993	868.08	270.998	3859.291	268	0.83	1049.034	508.955
13539.098	14477.376	7763.131	16344.403	9686.57	20317.304	8057.136	13469.801	834.658	249.961	270.491	264.642	3241.624	1044.765	216.248	6137.086	191.208	152.54	223.394	652.3	6527.873	394.356	169.177	672.251	2345.717	279.63	330.176	272.355	272.256	1310.285	270.932	1515.775	259	0.832	291.832	510.894
10390.938	11395.246	8409.299	15726.955	11615.911	13255.152	6987.107	11015.695	1874.581	277.756	289.395	416.326	5833.592	974.432	235.858	7279.432	184.282	146.819	199.648	1135.544	11050.619	299.617	122.303	645.526	1537.679	297.213	357.468	275.896	130.72	2753.453	277.864	1561.392	144	0.958	479.056	507.208
13404.981	14431.115	10749.018	17429.079	13732.441	22377.65	13268.508	20837.781	1049.55	330.749	310.718	555.44	2308.065	1867.036	292.271	10798.621	156.801	144.31	198.353	2178.9	7383.398	2296.656	131.411	1426.47	1463.872	320.008	318.76	282.229	5941.3	2130.666	268.957	4667.74	443	0.733	598.234	514.383
9690.266	10753.518	9855.591	12491.599	12836.044	16957.418	13842.799	18081.369	1173.702	594.621	506.592	462.781	452.131	914.478	334.137	12615.256	227.01	186.767	239.066	993.228	268.834	21662.318	139.628	4324.505	1766.881	321.703	769.477	298.486	6589.461	555.598	296.911	10098.58	110	0.998	635.373	507.145
14263.909	15290.538	10530.843	18604.9	12138.582	24255.845	12562.085	21586.98	558.647	309.203	474.802	427.067	413.31	575.529	246.091	9389.253	167.707	179.886	223.751	2464.552	289.338	1159.496	194.71	1618.072	1546.322	263.872	329.873	321.686	8414.468	421.616	298.188	5379.898	171	0.944	1222.898	508.535
8936.819	9654.989	6759.245	12261.348	8894.947	18412.058	8585.965	14157.638	773.725	242.551	262.23	302.368	2705.784	1262.33	292.391	8816.4	147.406	175.43	194.223	906.567	8555.183	488.847	149.215	866.996	1074.133	292.88	360.519	274.397	105.6	1453.474	296.257	2206.181	151	0.942	419.315	510.202
7584.648	8323.695	6300.559	10930.182	7200.894	9019.62	4325.677	6647.185	1434.166	216.528	250.969	286.678	2770.496	428.667	251.871	3317.63	142.035	152.629	191.522	771.551	4623.5	185.879	130.669	299.032	1051.908	287.26	299.787	262.019	106.958	628.779	285.264	705.157	117	0.944	443.355	507.167
12414.679	13316.187	10370.785	16076.756	14730.625	22163.751	14938.003	21823.738	855.793	418.285	397.668	392.978	459.63	1025.397	276.173	12126.03	183.665	163.684	214.649	1081.625	2347.731	5733.496	130.252	2599.852	1978.374	297.417	350.153	299.434	7042.65	800.406	275.74	7675.109	394	0.683	668.716	516.162
19208.023	20296.894	13544.559	26403.636	16256.606	34135.585	15262.358	26749.381	576.781	273.036	327.117	283.3	903.843	1487.99	240.598	9699.85	177.458	150.237	216.269	1153.466	2780.869	370.96	136.09	1376.163	2429.901	302.971	283.175	324.622	5877.868	1553.613	270.595	4641.872	114	0.948	1039.079	508.289
11835.522	12779.254	9943.89	16114.561	11440.621	19499.851	9743.426	15917.523	504.417	275.265	288.839	302.828	4306.885	1341.507	228.526	8887.215	184.012	145.002	178.704	1126.954	9631.284	336.359	123.487	1067.209	1507.156	316.331	312.722	258.233	126.981	2461.548	294.82	2353.799	137	0.937	507.602	510.544
10258.119	11416.41	9605.125	13849.717	12572.727	19183.423	13413.232	18505.49	881.195	500.738	418.753	372.53	398.674	810.52	277.982	11701.134	198.133	164.34	247.62	874.449	267.254	5449.055	135.543	3332.818	1274.892	300.959	435.953	290.682	5067.733	528.644	271.212	8426.93	126	0.948	656.468	509.579
20058.687	21731.893	16890.92	26477.595	21001.496	33466.171	20173.111	30795.479	723.438	369.611	335.199	337.699	4383.819	6234.255	274.25	10572.931	177.72	143.441	173.046	967.302	9220.794	404.111	116.412	1507.832	2188.364	313.799	341.102	291.116	125.123	2280.198	291.143	4382.04	361	0.801	529.952	513.971
9842.858	10671.565	7435.611	12500.557	10103.768	18861.983	10408.006	15756.872	1438.422	282.143	269.039	369.644	3808.903	2671.301	226.246	10813.178	148.49	120.001	169.048	1169.438	9658.653	5064.609	123.836	953.319	953.176	304.214	301.437	283.99	319.619	2465.254	280.02	2803.503	126	0.988	557.849	510.881
18622.732	19848.203	14972.537	24496.23	19179.502	31992.509	18730.877	28581.575	856.955	367.442	345.899	419.101	664.014	1291.078	280.329	10635.444	166.045	147.641	225.283	1743.422	1454.116	11386.361	130.085	1616.879	2310.808	302.445	352.564	279.883	11835.285	1231.248	272.89	5704.876	225	0.859	615.216	513.584
22418.091	23746.988	16420.859	30845.146	19242.964	38012.856	18464.305	30175.785	714.89	373.3	257.646	428.442	5602.623	5956.843	278.967	13400.155	166.108	152.623	217.062	917.085	13402.396	445.172	128.37	1169.53	2736.655	295.343	347	269.659	141.813	3754.98	256.395	3346.327	241	0.82	867.508	514.102
24265.285	25792.572	17997.725	31132.573	20523.304	37357.012	21583.323	34488.869	790.726	427.393	423.238	479.957	4999.869	9239.622	317.192	13152.159	196.269	174.789	236.794	1113.507	6299.561	405.978	160.204	1988.634	2715.573	293.626	357.973	310.845	252.548	3461.225	311.23	5300.371	390	0.764	1156.29	515.754
9541.218	10426.847	7216.557	12020.206	9921.52	18209.426	10751.533	16270.434	944.171	306.983	291.615	593.951	5158.995	2621.729	244.081	10866.526	155.465	129.447	167.407	2966.541	9477.095	742.049	136.417	1122.847	1008.401	313.774	294.143	299.237	2729.337	3795.936	286.945	3461.633	116	0.965	569.422	512.121
12663.626	13861.713	9290.455	16960.374	11603.136	22755.913	12189.975	20705.616	626.369	321.669	307.185	329.684	273.783	560.907	275.614	9540.351	149.71	133.409	162.828	1132.371	229.123	374.372	121.483	2006.327	1640.304	302.572	395.34	280.096	5006.989	712.672	271.315	8478.589	171	0.944	897.465	513.962
14846.428	15941.781	10425.125	19402.786	12071.162	24126.422	12823.987	22829.95	615.349	324.176	467.58	438.906	342.84	679.523	269.024	8571.722	160.714	171.317	161.182	4743.228	238.177	325.395	177.459	2258.669	1457.284	274.081	396.24	314.238	8558.829	1182.84	296.267	6619.622	248	0.825	1235.903	511.956
14752.613	15328.844	8390.978	18047.612	10040.462	17783.654	8375.339	15375.06	790.718	288.586	284.429	290.394	5254.693	1270.018	232.532	7164.219	209.152	176.709	216.075	725.265	7601.01	491.304	173.43	1168.853	1937.261	287.742	311.216	287.794	968.75	2088.772	270.03	2958.016	197	0.851	281.86	516.211
12328.51	13369.548	11163.808	16659.923	14599.083	22345.115	14497.699	20524.491	917.301	469.453	424.949	402.141	391.423	900.751	283.83	11635.277	196.647	166.609	241.67	930.894	310.016	10997.003	142.341	3092.15	1711.052	297.039	478.513	281.907	5842.086	743.037	283.547	8226.213	332	0.753	651.262	521.596
14573.837	15707.418	13991.08	18498.98	17952.215	23985.374	19071.518	24573.949	1310.004	620.586	549.195	474.865	472.914	751.737	341.064	12619.996	247.908	191.077	261.405	749.466	290.184	2217.024	146.03	5323.618	2225.129	316.65	638.799	289.96	4903.859	624.368	310.342	11786.171	167	0.945	638.74	514.991
10299.531	11148.461	7718.586	14639.634	9643.899	17996.709	9001.045	14574.352	755.505	282.739	247.568	382.771	7190.331	1656.209	248.969	12546.341	153.753	143.954	214.686	1005.145	15160.434	408.165	129.028	990.805	1772.139	311.549	366.416	276.51	131.842	3498.33	256.772	2490.124	157	0.955	854.946	515.309
14612.581	15480.471	10429.553	20316.779	12030.999	25974.321	11629.628	20905.054	619.313	283.805	357.977	470.041	4707.663	2321.329	275.611	12916.053	180.137	167.218	229.054	950.834	10787.883	395.437	151.314	1461.694	2632.256	309.887	332.201	297.65	106.048	2532.489	304.6	3608.968	188	0.947	1136.452	515.622
16241.443	17660.021	12120.379	20957.217	14178.533	28732.374	16188.021	23930.678	833.302	560.426	443.873	556.932	7970.597	2855.339	301.161	14145.419	187.929	182.278	247.457	1480.306	7880.644	441.447	168.489	2028.033	2015.572	276.405	361.584	309.804	116.209	4899.103	296.84	4914.764	194	0.933	1173.454	515.041
18590.566	19765.389	13173.814	24709.337	15639.499	33459.557	16688.417	29218.615	752.212	336.048	457.841	529.729	5422.473	5078.19	298.898	11559.577	181.621	188.529	220.876	1558.364	5472.539	411.165	165.788	2000.193	2188.241	276.219	336.504	310.245	142.892	2598.88	284.173	5286.344	275	0.801	1188.798	515.024
12263.65	12234.332	9186.948	15929.88	9156.174	19241.981	8872.536	15404.053	702.212	217.371	264.338	271.397	2543.452	1433.813	216.477	6676.248	191.015	144.107	205.587	1032.475	5130.958	348.537	196.577	729.76	1843.666	254.433	352.244	248.635	149.695	1749.434	315.669	1819.606	135	0.923	364.507	515.819
9221.037	10168.139	7150.155	12254.787	8235.3	15779.167	7296.068	11700.3	902.126	260.273	287.532	268.52	2724.612	1180.669	241.645	7454.983	145.041	164.477	222.532	1086.279	6272.505	549.801	178.944	768.716	5337.235	309.877	385.351	261.019	106.856	1127.946	307.258	1723.436	133	0.973	392.59	515.65
10227.08	11326.909	8183.778	13542.137	10162.018	16829.884	8963.582	14232.889	937.981	240.817	268.574	437.715	6223.359	1441	246.092	8176.081	174.557	157.126	211.934	1418.406	8421.77	319.871	120.355	874.886	1391.365	290.548	324.524	280.464	131.508	3694.789	287.991	2299.421	172	0.887	477.791	517.093
18298.587	19809.383	16023.841	23436.285	20206.208	30603.631	21368.757	29930.593	1393.288	481.773	459.787	433.615	421.798	989.617	295.476	11899.599	199.193	168.213	262.635	1104.544	276.129	3956.49	139.799	3161.491	2034.925	305.259	527.442	287.79	9970.151	829.926	297.012	8036.229	237	0.838	626.627	518.04
19607.615	20567.515	14188.072	27076.071	16756.783	30905.592	11429.844	19578.141	531.717	370.965	322.785	352.806	2685.329	2295.405	252.273	10765.181	162.399	164.413	217.887	1744.534	8028.263	409.896	138.726	1196.017	2186.268	289.181	286.099	300.028	184.943	2402.888	294.242	3403.355	249	0.822	1088.689	517.388
12198.02	12761.36	8661.411	18516.001	10122.094	19340.627	8700.184	16312.239	1624.677	280.732	289.172	297.331	5091.685	1357.685	240.719	8405.721	213.748	144.058	199.65	822.868	9417.636	482.864	181.055	1063.767	1563.454	292.737	332.837	279.988	103.176	2663.243	273.583	2492.037	119	0.961	310.996	516.945
7999.029	8837.735	6465.206	10342.39	7813.902	12571.193	6598.544	10472.42	882.525	226.216	256.584	445.535	3821.266	789.19	218.932	7195.843	172.861	151.957	199.644	1346.904	7194.164	299.748	118.674	615.895	1159.339	297.668	323.196	269.536	134.915	1809.804	287.334	1464.295	162	0.975	487.333	517.957
8928.568	9687.565	6915.031	11962.973	8370.688	13087.879	7284.277	11265.239	515.501	294.316	262.095	337.287	4892.959	719.414	219.691	11764.506	149.363	153.714	195.801	1044.151	18278.439	297.593	116.186	810.828	1176.259	293.428	253.162	320.582	123.177	891.477	292.465	1620.368	99	1	704.641	516.429
9533.023	10408.816	7610.335	12366.872	9423.288	12870.316	7046.337	11202.474	723.555	280.104	302.914	333.5	5092.232	1800.092	232.306	9761.35	178.746	136.245	182.986	1142.684	8137.027	332.456	117.165	995.086	1365.349	304.321	324.67	261.837	127.5	3055.222	298.007	2420.984	165	0.968	512.464	519.985
15659.82	16873.957	12286.914	20541.987	16084.854	27216.153	15014.007	23412.335	1676.035	336.741	328.792	463.015	4396.257	5915.111	260.98	11884.054	173.355	151.735	171.222	1314.383	6569.55	465.639	123.127	1412.697	1897.042	319.316	351.578	284.461	145.856	3007.632	288.754	4421.742	134	0.953	559.403	517.127
15209.206	16280.37	12216.513	20058.024	15457.456	25995.572	14812.268	23158.792	1360.878	370.799	320.071	602.464	5373.243	6276.793	259.927	11373.276	158.776	141.875	184.707	3130.325	14516.001	457.746	126.183	1303.832	1634.383	327.007	331.708	271.737	199.638	3637.671	273.932	3792.027	201	0.936	576.749	519.858
21700.596	22485.789	15332.396	28658.551	17128.122	35271.867	16307.222	29995.302	794.898	347.559	484.222	542.18	6322.327	3792.845	263.613	14139.108	183.674	217.17	230.014	839.529	7832.325	441.012	159.062	1629.83	2360.44	265.734	344.559	324.19	107.261	3144.707	279.123	3949.532	168	0.897	1204.548	519.435
15834.993	17457.275	12873.548	20969.033	15716.531	26267.482	14589.997	24143.368	747.583	298.63	312.973	376.635	4471.432	4032.854	303.859	10126.536	177.4	183.409	194.258	1222.207	5714.958	404.827	127.302	1662.499	1706.782	287.848	287.669	276.899	328.72	3167.245	294.848	4833.708	264	0.874	465.136	522.417
14615.752	15958.627	12245.042	20099.99	15466.572	25882.786	14931.506	23602.54	1321.284	302.582	309.479	310.75	3429.252	3298.185	242.407	10232.747	160.557	150.125	161.266	808.367	6321.271	381.722	113.186	1187.378	1784.698	304.282	333.135	287.174	580.402	1789.129	293.22	3609.727	185	0.878	540.797	519.489
18786.44	20032.971	15103.431	25140.033	19416.8	32351.275	18290.031	28099.916	1099.857	374.539	335.999	599.454	5380.673	6075.936	260.258	12236.653	179.488	159.923	173.153	2096.559	14237.886	485.27	130.991	1462.839	2319.914	327.14	330.92	294.518	162.425	3724.251	300.484	4526.813	122	0.985	567.598	519.033
18865.758	20065.309	14213.159	26932.562	16418.641	35162.14	16840.171	27320.851	768.206	336.539	246.877	479.706	7701.831	5412.639	277.901	12822.511	164.408	150.621	224.715	907.487	12105.38	396.946	126.477	1067.262	2786.844	297.828	343.909	274.515	135.929	4269.199	259.19	2953.341	163	0.87	872.046	520.371
14578.265	15112.512	10065.927	19080.45	11034.62	15316.299	6813.916	11897.489	703.163	423.392	453.195	491.986	5538.362	1356.901	227.035	11865.522	163.953	209.563	238.694	1611.275	9753.106	340.452	158.752	1036.709	2147.12	270.334	350.626	312.318	497.069	2080.733	254.987	2356.157	207	0.797	1216.626	518.717
12799.92	13907.636	10072.897	16752.343	12099.188	14981.605	7269.95	11810.314	554.371	224.871	256.942	258.475	3233.245	1003.519	276.582	6929.331	153.05	175.137	196.646	888.553	6607.546	248.962	132.929	606.249	1612.132	280.417	326.411	296.605	118.794	1336.295	286.288	1512.041	119	0.921	435.265	520.097
19291.235	20439.809	14821.738	25825.758	18311.982	31627.798	16616.153	25933.665	727.517	342.776	319.779	405.103	4953.255	4115.456	268.352	14470.203	169.157	169.996	181.019	1053.721	12507.106	435.964	120.978	1354.859	2332.168	333.755	333.773	316.981	126.848	3076.84	281.784	3554.698	195	0.896	696.064	522.403
22028.516	23570.024	15824.916	29252.728	18394.173	34573.552	18141.858	31117.756	715.773	383.278	400.251	444.644	5283.122	9084.905	313.652	15995.392	200.576	224.095	255.451	1647.302	8745.093	411.003	156.586	1868.477	2909.13	312.536	361.207	303.491	129.058	2987.82	314.921	4595.244	195	0.929	1141.259	522.854
6963.935	7766.79	4970.373	9416.732	5877.001	11987.385	5860.456	11672.091	412.628	321.227	329.051	286.994	253.547	373.759	255.476	6935.79	148.349	127.265	123.092	757.606	148.172	147.334	156.778	2283.958	814.929	315.038	288.348	297.339	3252.848	648.962	277.132	6686.822	99	1	1315.136	519.106
7958.75	8751.872	5374.208	10755.285	5838.443	12508.498	4994.28	10912.128	539.14	290.917	298.563	292.919	281.957	446.803	256.513	9133.35	169.511	152.089	139.303	850.859	154.291	230.707	176.758	1983.3	1728.584	300.404	266.752	297.57	3598.448	659.518	274.241	7525.5	144	0.854	1423.354	519.542
10339.588	11505.643	8947.713	14086.947	11192.548	19604.28	12243.696	19241.43	908.55	355.503	336.983	334.372	413.002	942.862	244.056	12470.467	154.897	147.824	283.562	1768.875	361.668	6396.442	168.462	1356.974	1643.307	307.314	304.433	289.713	16172.35	715.007	286.156	4229.463	114	0.92	615.719	522.254
9872.7	10616.513	6871.13	12925.414	7838.36	16492.072	7560.683	14730.915	495.185	313.632	381.497	344.845	1766.788	622.174	260.351	9061.056	164.823	159.32	190.252	2453.573	1950.731	690.089	167.029	2083.468	1599.401	304.521	317.087	303.598	2066.223	1046.717	259.386	5995.833	152	0.949	1275.263	522.888
11324.644	12510.249	9351.071	14880.579	11995.381	18975.331	12038.981	19005.858	934.684	361.884	326.217	416.057	994.311	1039.687	272.499	13329.847	160.747	155.683	228.813	2240.682	2514.136	2218.284	155.242	1474.758	1467.338	296.832	293.309	299.627	15390.4	807.643	265.735	4412.674	131	0.947	609.79	522.752
15682.296	16837.177	12973.526	20173.679	16000.989	25797.884	16271.076	24907.822	1560.267	373.319	361.964	383.353	386.523	1109.484	252.054	11968.67	158.118	148.977	232.034	1286.196	375.831	1578.164	134.789	1830.087	1639.437	286.382	373.376	280.687	11423.551	956.266	285.595	5583.173	277	0.845	631.807	528.738
25516.24	26795.089	18005.47	36322.93	20478.738	43827.04	19489.919	33150.997	592.737	509.543	448.265	467.388	5494.845	4003.018	266.312	12622.147	180.988	189.453	237.437	593.965	6282.136	377.831	150.272	1185.22	3121.617	263.081	352.481	320.726	99.819	2575.64	282.05	2807.772	145	0.905	1198.624	523.466
12433.904	13189.834	9367.82	14729.51	11437.382	18802.86	9868.064	14764.095	403.59	265.768	258.932	313.58	3076.808	1970.472	230.157	6145.246	168.432	146.969	178.516	917.563	3718.351	236.767	117.126	554.553	1276.893	315.397	288.611	262.583	135.839	1388.863	272.35	1461.572	138	0.852	498.225	523.341
9157.416	10283.997	8476.025	12607.379	10781.864	17418.983	11340.947	16436.669	798.605	388.29	360.261	412.231	351.007	709.292	268.758	11584.012	162.492	141.304	211.624	1145.236	252.033	2130.841	129.591	2509.264	1436.885	282.868	378.954	277.452	10399.2	847.655	317.114	6494.015	113	0.994	642.951	522.482
11807.562	14261.233	10036.785	17597.706	11392.107	22052.101	10439.531	17043.649	1236.494	296.338	282.1	279.579	4063.24	2008.068	250.988	7660.381	150.535	167.758	220.351	1054.291	6106.304	469.246	187.485	828.271	1267.424	310.532	334.261	239.118	110.988	2244.338	320.135	1988.127	169	0.911	385.062	526.328
8903.613	9930.957	7154.807	11468.625	8966.708	14527.372	8221.12	13815.971	656.25	324.224	321.065	347.262	4940.8	2579.314	238.519	10935.732	169.39	136.782	187.45	1075.853	8107.506	376.318	111.461	1427.307	1362.231	296.321	350.025	286.828	121.467	2869.784	304.785	3671.674	128	0.952	525.633	524.523
13532.812	14639.106	10151.556	17910.7	13196.663	24929.291	12423.178	19564.499	798.359	373.619	323.324	473.108	3848.589	4694.479	269.09	13519.381	166.237	174.808	169.811	1330.679	15947.823	500.014	120.532	1436.338	1808.495	290.592	316.903	316.097	145.082	3005.498	278.531	3565.24	121	0.96	687.004	524.045
15693.288	16682.223	11498.97	22169.119	14014.876	30041.74	14427.185	23747.843	601.339	278.457	238.616	433.102	7754.925	2274.125	262.481	12705.23	152.371	152.528	235.186	1147.894	10516.604	420.301	124.029	1084.325	2337.836	277.62	351.694	279.513	150.645	4501.95	279.295	2925.996	182	0.896	878.72	526.703
13208.016	13714.221	9209.443	17270.625	10473.875	11977.19	5091.604	9489.074	460.497	403.04	326.552	502.039	5792.152	1125.629	246.112	8313.636	143.453	153.751	193.386	3012.828	7241.701	303.495	132.615	1157.52	1246.74	299.246	284.278	289.538	756.127	3128.898	317.452	3639.033	103	0.965	1101.869	523.655
12767.704	13529.419	9061.435	17673.943	9927.314	18353.823	8185.942	12755.196	498.019	301.225	363.893	356.117	3899.471	1810.262	239.859	9924.875	157.866	140.419	256.865	367.595	9169.788	455.877	145.021	733.919	1872.787	282.033	372.005	292.633	101.544	1928.788	294.453	1412.433	193	0.834	1162.148	527.339
16413.735	17815.889	10832.587	21882.987	10907.764	24350.643	9417.921	20127.55	921.998	361.991	308.89	331.796	323.762	716.897	284.06	9357.636	199.098	180.844	145.459	2273.653	177.763	309.977	175.08	2057.323	2012.818	331.454	295.408	275.843	7803.17	760.08	292.492	6067.834	271	0.769	1461.507	526.12
11838.053	12963.421	9505.849	15291.66	10596.155	14333.107	7604.413	11815.164	560.021	232.986	271.972	299.64	4040.718	1070.519	270.974	7293.684	151.236	165.969	205.942	699.637	7945.241	342.796	145.758	648.582	1405.097	302.842	333.729	279.375	110.756	1674.801	302.466	1647.535	150	0.867	417.44	527.82
13976.172	15363.809	11415.834	19390.341	13831.048	22408.677	11452.662	18940.636	667.968	267.564	278.247	320.741	3306.176	2624.195	285.066	8486.628	177.581	188.069	194.078	933.071	5112.623	584.567	131.051	1276.673	1657.575	296.622	306.384	289.323	1405.421	2107.972	297.326	3573.372	304	0.814	441.681	531.868
15588.275	16903.361	12662.404	20822.098	15860.776	26654.912	15052.378	24117.992	971.475	390.821	336.176	514.819	4472.81	6589.455	263.95	11465.719	171.52	167.134	174.401	1718.947	12236.746	496.354	126.361	1442.004	2102.945	322.036	361.89	286.12	129.927	3180.775	291.495	4473.346	228	0.916	564.11	526.346
14128.73	15073.193	11297.287	17894.241	13925.169	23413.099	13272.787	20612.303	670.654	315.434	316.968	508.058	5691.682	2513.323	237.136	11443.975	148.389	138.332	168.419	1962.34	12139.458	387.553	117.854	1146.109	1096.554	309.799	342.003	279.833	141.142	3591.545	273.903	3075.231	119	0.961	582.996	525.525
14693.812	15481.414	10235.905	19938.971	11474.801	23848.601	9828.603	18410.873	584.539	407.914	445.774	449.831	6417.129	2708.127	239.553	12223.519	168.308	182.299	213.955	1987.11	10185.875	363.526	159.002	1625.442	1998.92	299.722	353.26	294.385	241.763	2782.614	254.892	3759.668	193	0.928	1247.277	526.723
9757.825	10438.94	6610.918	12780.702	7227.298	16134.975	6758.742	13582.644	619.932	332.439	301.782	278.531	270.882	483.449	249.256	8120.799	181.335	149.297	148.861	963.164	160.561	201.417	157.853	1971.739	1626.797	312.065	288.717	311.84	3150.289	566.83	283.467	7195.139	143	0.941	1343.276	525.584
9368.492	10370.169	8020.962	12519.389	9050.825	13788.971	6878.643	11125.875	476.497	219.648	242.001	251.85	2857.502	1106.316	267.933	6822.982	153.753	161.958	183.64	716.702	7540.632	293.251	141.496	613.774	927.816	286.869	285.11	292.425	108.578	1185.44	305.317	1651.96	170	0.962	428.776	527.629
14104.259	15002.858	10494.042	19698.303	12258.763	24964.788	12134.648	19663.283	850.302	296.479	252.841	381.507	7019.427	2766.513	262.787	13807.626	163.454	153.665	224.002	955.81	14051.904	525.111	124.674	1272.718	2250.406	293.508	391.36	272.004	157.049	4369.044	253.42	2944.336	210	0.851	865.871	529.962
9542.137	10058.752	6656.724	13071.58	7448.471	10263.608	4584.56	7388.265	1732.244	343.655	388.425	454.294	6711.427	556.966	225.733	8457.958	190.326	184.997	270.845	574.062	13126.153	288.999	142.434	561.206	2501.516	277.012	364.779	293.79	100.794	1462.671	284.058	1097.234	108	0.98	1178.917	526.306
9595.436	10422.644	7347.691	13368.82	8941.772	14065.394	7120.267	11251.432	1071.113	262.133	276.751	272.052	3573.949	1802.702	261.548	7816.611	168.617	173.047	184.799	669.375	6081.239	410.073	153.726	714.707	1247.009	297.687	374.223	289.402	102.227	2114.403	294.7	1764.192	102	0.955	409.186	527.461
14642.648	16054.26	12037.914	19882.994	14782.581	25005.959	13336.505	21682.36	687.662	262.46	288.964	336.655	4197.947	2764.549	256.089	9666.787	181.1	168.994	197.548	1229.046	6828.088	350.534	117.406	1277.761	1532.187	289.712	283.909	272.327	128.866	2765.933	288.491	3414.685	314	0.872	476.003	531.952
10340.661	11114.499	8611.484	13856.003	10430.907	17087.768	9465.947	14804.709	1193.409	260.459	276.08	298.368	2563.61	1671.142	226.43	9254.551	150.588	136.599	177.517	831.178	7499.178	301.796	110.083	762.323	1252.383	296.633	364.335	277.899	119.814	1388.214	300.424	2141.294	253	0.851	537.555	532.045
16529.64	17653.705	13057.468	21322.601	16773.897	27879.297	16450.185	25025.876	1403.633	329.726	320.223	534.115	4008.127	2629.827	261.03	12133.366	166.052	151.044	185.926	2189.165	12578.116	505.485	131.233	1343.003	1883.615	303.28	298.419	291.491	1688.315	2596.821	272.599	3897.948	266	0.848	601.244	529.342
6949.154	7668.678	4483.812	8948.809	5131.609	11690.771	5126.162	10175.686	532.318	304.803	285.79	270.521	251.345	388.469	263.767	8156.455	162.44	147.32	136.861	434.079	145.396	279.907	186.227	2167.573	1122.668	292.405	279.381	305.914	1222.631	415.149	279.627	8629.184	117	0.866	1419.201	525.38
13824.181	14694.05	9935.769	18423.309	10846.5	19066.003	8773.82	15284.657	481.071	276.801	295.667	314.127	3559.739	1019.248	232.439	10901.296	160.621	163.746	242.082	587.258	11066.885	345.86	132.11	824.995	1802.483	277.04	259.08	300.862	111.09	1256.25	279.421	1658.512	126	0.921	1059.937	529.317
10812.415	11820.883	7757.831	14604.249	9641.863	17990.679	9180.458	18113.265	529.919	309.742	393.986	374.794	737.12	555.216	311.789	9361.887	176.08	152.188	157.235	3602.379	3260.816	210.826	150.61	2901.685	1281.308	296.795	288.369	292.51	247.219	633.276	331.304	7523.405	143	0.978	1121.668	529.843
9378.069	10355.693	7548.438	12074.951	8871.193	16327.68	8640.868	15044.822	739.302	268.922	282.248	347.12	2122.483	1154.771	270.464	11051.349	173.553	167.305	195.725	1470.775	1043.788	314.267	129.784	1594.619	1397.383	280.923	266.829	289.038	6683.281	2382.945	300.345	5225.054	110	0.985	457.9	530.036
14743.716	15726.251	11411.865	18757.351	14147.617	22242.878	11860.493	18094.283	555.258	293.411	293.638	309.654	3709.549	2462.587	226.812	8107.595	178.911	141.383	205.888	1016.675	10790.377	350.677	113.127	851.465	1686.826	290.318	297.837	277.657	136.615	2197.686	285.91	2392.308	212	0.877	517.052	532.698
18259.025	19636.944	14049.932	24099.179	16993.129	28619.053	15266.952	24539.506	888.022	396.52	345.814	467.164	5992.636	4471.397	278.847	16096.778	185.533	190.34	197.057	1181.027	12901.03	515.575	120.267	1695.989	2606.157	305.008	365.184	303.78	132.076	3909.069	283.87	4296.317	169	0.911	689.18	531.926
11279.529	12104.223	8235.596	15405.906	9468.071	19419.596	9074.472	14702.629	938.058	297.195	239.939	312.568	3106.771	3289.868	244.418	11094.494	155.781	145.351	240.368	821.8	9148.699	912.878	124.664	800.925	2044.977	292.549	370.821	273.878	573.37	1621.916	261.159	1898.518	161	0.944	856.102	530.643
20682.454	21635.891	14321.609	28210.529	15944.095	28223.999	12458.846	21537.739	674.427	357.571	466.259	562.517	6556.771	5500.117	250.177	12929.683	171.801	204.911	236.251	711.096	10874.07	319.778	144.91	1177.813	2254.009	274.177	390.317	310.186	108.226	2285.761	255.932	2534.637	252	0.783	1201.286	533.163
15554.956	16394.095	10735.321	21102.405	11650.226	25521.388	9562.884	17839.311	653.536	295.417	391.344	404.696	6916.213	1928.512	239.472	12593.162	160.022	173.968	243.817	1229.843	11519.083	473.533	159.176	1277.072	2039.773	310.92	379.093	290.817	173.166	2724.23	270.072	2975.908	192	0.977	1264.865	531.87
11272.107	11205.514	9193.099	17252.679	10395.376	16009.43	7974.537	16011.919	1054.614	370.53	311.362	339.126	5622.957	900.654	230.995	7727.73	189.708	168.415	247.161	1151.43	11848.278	414.551	155.974	887.73	1776.151	280.655	403.423	292.019	104.793	1767.515	287.261	2160.436	185	0.941	274.922	533.246
10946.053	12012.448	7332.897	15513.678	9400.157	19160.937	8968.376	15647.606	748.886	295.475	307.024	326.616	853.13	1050.176	252.604	8647.734	200.276	186.8	188.383	1875.269	468.049	1835.343	176.298	1465.106	1574.855	277.338	286.647	281.796	6775.002	1062.364	281.972	4927.014	274	0.881	302.266	533.493
11020.742	12308.195	8996.344	15162.905	9328.524	21699.445	10490.584	17163.531	1125.096	224.389	260.166	237.753	2275.672	1632.625	258.608	7092.579	144.514	152.619	199.109	977.219	4001.971	434.693	176.23	768.746	1178.96	296.038	344.616	255.361	106.524	1377.618	312.657	1938.187	137	0.963	395.588	530.712
7075.372	7925.246	5649.297	9248.709	7313.85	13905.52	7771.765	12504.656	1457.483	433.817	286.104	392.682	3846.817	2644.526	234.679	11212.421	155.883	141.802	186.205	1485.517	16767.88	379.332	119.999	1043.659	2231.645	297.47	324.193	271.451	127.848	2794.176	295.822	2903.517	119	0.961	553.845	531.122
9295.882	10047.689	6276.385	12145.12	6726.793	14993.299	6332.774	13011.398	834.825	321.839	281.443	299.66	997.524	597.813	242.539	8253.775	186.69	161.818	173.73	1130.86	479.812	234.051	151.448	1651.995	1602.897	314.618	332.126	294.631	3840.041	764.02	289.514	5998.971	143	0.952	1350.29	532.024
8249.222	8809.243	5707.165	10395.314	5838.566	11752.589	4750.907	10174.872	478.268	304.545	292.828	297.282	262.531	435.279	239.057	7718.967	162.946	147.829	160.677	1580.005	162.528	222.473	157.736	1642.401	1221.046	320.894	287.926	309.637	5248.944	533.604	314.762	5811.622	103	0.965	1360.85	529.898
13386.359	13604.879	5204.003	18059.47	10468.583	17423.836	9900.813	18312.735	1165.25	241.964	251.878	344.443	6659.378	1330.731	201.571	8047.547	189.151	127.016	153.532	830.224	9419.123	389.801	160.787	997.628	1687.865	277.82	246.59	304.07	93.134	3349.616	241.921	2521.011	189	0.909	332.05	534.267
17152.979	18301.017	13961.837	23877.718	17299.075	25386.618	13027.656	20178.303	522.311	264.882	281.426	339.952	4168.006	2676.739	240.479	8531.213	173.36	157.818	187.779	1025.788	7527.924	294.947	114.961	897.278	1586.847	279.752	301.238	277.108	138.355	2533.691	278.663	2577.95	193	0.907	492.023	535.117
17043.442	18115.845	13940.153	23017.983	17072.827	27523.911	15634.498	23695.52	604.902	300.064	306.993	388.265	4339.045	2663.577	229.956	10910.981	140.785	146.064	173.025	1283.258	9633.173	357.144	122.08	1016.49	1652.522	342.063	297.171	276.335	131.091	2910.287	282.999	3023.779	244	0.808	589.811	535.352
13305.809	14304.026	10288.637	18458.406	12386.897	26362.261	14150.771	22012	774.286	291.399	244.329	363.383	5647.84	2021.165	258.775	13440.535	146.237	148.296	193.282	1253.545	14008.613	1210.92	119.497	1114.312	1877.863	313.373	333.263	307.557	836.95	3904.604	313.789	2751.751	245	0.818	758.116	536.124
10975.08	11684.007	7851.728	15250.743	8778.379	19042.881	9227.883	15216.229	453.012	238.842	368.611	356.322	4668.05	817.825	239.921	9898.801	154.391	164.074	253.891	947.563	14792.857	356.145	138.092	849.923	1964.3	278.747	358.366	295.032	123.981	1862.578	288.319	1822.885	193	0.95	1169.5	534.495
16492.671	17142.646	11345.086	21804.558	11661.218	22689.675	9172.064	15373.141	809.262	322.961	369.326	386.882	8017.492	1707.923	243.309	11833.169	179.124	180.021	258.267	1174.739	11503.225	416.839	153.653	1122.231	2281.161	319.42	355.42	304.489	559.615	3028.782	249.433	2465.948	185	0.87	1280.797	533.408
14842.667	15645.405	11627.787	18533.416	14140.283	23681.532	13608.501	20911.316	1200.415	310.293	318.497	381.633	2005.058	1872.383	223.477	12143.778	147.704	137.52	185.431	1641.987	8610.053	5639.27	129.698	1223.244	1694.108	296.407	387.549	293.897	8112.319	1354.74	277.325	3563.281	275	0.818	617.689	536.365
19485.009	20954.156	15295.804	25749.984	18717.509	31278.716	17449.341	26962.603	781.457	417.333	317.187	420.609	4013.201	4639.372	277.808	13394.659	175.294	163.189	178.614	1172.596	7817.594	401.734	122.953	1514.998	2516.984	294.684	343.535	301.105	143.266	3077.353	276.994	4134.117	279	0.851	678.651	537.686
15098.272	15876.165	11073.914	20600.886	12359.214	28918.779	14721.395	23102.238	630.93	252.876	245.807	278.754	5617.781	2323.171	249.965	15109.456	157.864	140.246	203.469	815.754	11067.438	442.279	134.456	1195.075	1691.833	301.304	346.021	262.916	133.089	3282.164	274.521	2866.728	271	0.874	832.673	538.71
8159.717	9062.773	5907.083	10946.074	7581.854	13956.182	7727.5	15210.846	539.813	323.626	415.938	379.307	363.03	582.308	312.903	8985.092	170.7	152.165	146.887	4567.586	284.729	204.281	153.217	3057.394	788.034	307.358	292.582	294.717	418.243	510.187	363.319	7879.787	106	0.98	1130.849	533.113
9440.424	10721.316	8170.209	13908.234	9347.075	15932.783	8311.444	13897.354	3344.346	351.71	350.119	284.054	2374.828	2571.003	283.361	9431.836	189.795	179.206	183.796	571.888	5783.372	524.251	156.488	1033.509	1077.197	318.715	486.813	287.884	104.118	1796.721	307.868	2370.47	103	0.996	410.617	534.209
10594.515	11933.656	8677.379	13691.736	10310.098	18166.377	9930.681	16838.632	730.1	290.268	298.684	368.101	1691.073	1110.275	286.262	10835.363	178.201	175.554	217.295	1423.838	4349.435	261.788	129.051	1760.897	1224.247	287.446	298.357	288.407	7930.389	1996.264	304.145	6313.773	115	0.969	450.457	533.152
10193.131	11185.929	8542.599	13778.453	10196.03	19936.747	10633.817	16686.275	428.167	236.42	262.858	287.436	3968.435	1934.7	241.249	7484.752	171.331	138.56	179.807	922.246	5717.444	332.407	116.05	736.71	1351.353	288.635	280.935	277.417	129.726	2413.779	300.005	2103.953	159	0.933	501.557	534.789
12277.263	13267.661	9575.21	16768.327	11686.79	20555.062	11179.604	17448.011	512.589	392.348	261.652	359.364	5830.292	1658.665	240.294	12549.204	147.398	135.116	191.387	937.879	12514.465	445.449	113.907	894.897	1240.972	269.626	288.593	296.414	123.165	2640.77	295.073	1987.532	127	0.955	704.563	534.445
12763.82	13425.571	9597.726	16911.268	11094.511	9585.335	5015.102	7493.626	496.814	477.397	265.123	340.325	4221.416	943.901	208.624	5587.568	151.127	126.423	178.554	697.858	7166.909	247.215	107.697	392.595	1843.437	288.852	303.292	296.955	116.856	1145.61	275.678	863.355	106	0.993	725	533.991
10658.339	11414.773	7862.351	14811.595	9016.391	18101.159	9593.149	14824.764	943.552	298.422	232.126	287.246	2806.457	1695.989	239.394	12503.651	133.483	133.331	180.892	739.425	10959.397	362.097	124.834	953.422	1370.522	313.45	317.646	281.891	123.142	3101.424	281.416	2236.724	139	0.95	814.191	535.802
21442.536	22920.839	16178.311	29157.387	19526.989	35880.441	19300.431	30827.89	842.126	339.587	298.341	438.489	7160.921	5852.993	300.144	13818.951	174.278	177.447	247.982	1383.775	10259.989	753.338	131.711	1771.136	2416.466	283.242	388.95	290.203	387.723	5192.197	273.481	4912.446	332	0.855	876.645	540
11963.787	12875.973	8590.123	16321.097	10414.862	22288.789	11219.899	19256.159	675.003	290.318	245.294	376.516	3690.81	2233.531	261.25	12813.133	150.066	151.295	211.931	1465.875	9486.785	445.809	122.417	1353.385	1805.482	301.571	352.528	274.447	3869.499	2485.026	269.682	3657.319	126	0.948	885.738	533.857
13872.832	15195.631	10633.804	18261.779	12971.483	24271.147	13480.042	21794.403	573.132	296.575	311.825	297.26	269.002	450.232	269.346	8866.873	144.252	148.972	181.85	1307.031	211.277	946.262	131.631	1682.019	1892.035	306.155	286.811	303.57	4764.672	596.901	280.031	7476.418	174	0.961	907.121	535.08
11151.16	11677.539	7653.857	14701.341	7781.787	13924.594	5516.964	9295.238	769.518	291.985	405.827	447.356	5520.203	559.795	198.072	9191.116	149.523	170.937	258.026	1047.754	15467.926	298.178	138.611	728	1198.32	263.25	339.145	308.571	142.107	1900.689	245.273	1431.268	224	0.728	1240.665	539.326
14328.687	14810.703	9610.681	19003.643	10200.767	19625.489	8084.962	14453.301	716.441	535.553	402.127	385.334	4556.539	1885.269	208.881	11223.628	170.165	161.32	258.567	509.727	12997.295	361.6	145.484	856.968	2606.444	286.886	353.186	280.44	104.986	1810.581	249.396	1533.958	149	0.965	1252.634	534.977
12144.399	12582.644	8150.677	15474.368	7948.298	14723.23	5838.814	9995.053	933.793	317.258	326.538	323.852	6074.664	930.607	230.153	9811.582	174.531	168.857	237.066	911.369	6070.88	314.462	145.543	973.32	2332.671	320.424	335.91	287.047	1019.743	1919.264	270.902	2446.724	194	0.835	1295.314	534.062
13194.026	14097.683	9030.384	17429.532	8970.326	18100.436	7381.74	14636.229	581.483	321.799	336.57	360.775	6811.197	1504.344	264.305	10517.614	179.795	174.651	203.37	2072.923	6300.645	301.628	149.616	1787.342	2058.083	320.773	305.613	296.32	163.034	2491.833	282.361	4212.404	133	0.935	1310.583	534.748
10409.661	11272.944	8246.412	14837.581	10847.498	17355.054	9535.903	14881.822	899.164	294.222	318.677	457.273	3636.539	4383.065	250.531	10633.234	169.658	152.02	203.959	1449.464	14824.639	378.782	110.186	1080.354	1261.872	306.388	338.39	291.399	126.461	2499.076	300.221	2813.845	127	0.955	528.681	535.728
9226.904	10269.366	7524.071	11989.073	8264.054	17618.3	8864.755	14824.733	800.389	275.65	298.879	273.716	3524.041	1968.499	273.612	8834.68	160.046	163.037	188.187	737.332	7428.493	497.59	164.07	958.954	894.603	302.55	402.348	281.074	114.236	2376.295	314.957	2225.751	141	0.975	402.777	536.358
14446.146	15185.095	10433.162	19934.17	12050.03	15533.912	7060.369	11621.284	810.655	289.296	303.665	340.369	6050.759	953.062	236.063	9182.222	158.818	167.073	256.882	783.169	10335.013	299.236	133.351	666.754	2165.177	282.232	314.323	315.17	122.114	2119.903	273.832	1452.775	165	0.86	1056.239	537.973
15793.295	17356.236	12844.492	21873.026	15704.954	27700.333	15037.692	24449.438	1020.421	289.88	305.793	348.171	4467.55	4841.141	295.708	9314.151	174.14	192.481	191.765	849.466	5926.719	448.73	148.062	1405.307	1834.168	300.677	336.735	291.832	136.251	2879.952	298.663	3977.419	267	0.909	420.039	539.504
15919.37	16998.897	12860.954	20512.577	15780.785	26685.108	15338.462	23351.56	945.3	295.395	300.215	385.443	3913.663	3437.83	228.776	10594.385	146.01	144.26	183.227	1428.477	15658.433	385.029	118.65	1059.828	1864.419	311.204	335.938	269.877	123.747	2510.106	294.068	3159.696	169	0.943	567.18	538.973
15706.002	17015.418	12416.831	20448.213	15725.095	25682.391	15009.221	22542.842	644.37	341.319	304.44	369.574	3816.433	3458.791	260.396	12203.099	156.714	158.089	170.674	978.038	7981.473	374.357	121.886	1234.723	1796.481	336.844	328.924	286.168	150.342	2809.975	280.896	3337.731	180	0.938	668.628	538.767
9284.448	10160.044	6950.386	12835.112	8638.486	18250.319	8978.647	15601.164	506.65	300.271	279.163	299.002	275.84	328.366	259.331	8684.7	147.25	145.847	156.317	695.845	193.807	219.399	133.816	1891.716	1298.851	301.505	268.241	299.363	2749.013	443.833	268.182	9325.823	238	0.81	920.437	538.181
10935.539	11657.332	7180.924	13510.126	7357.176	15697.148	6586.034	13691.828	955.824	333.759	308.033	341.076	1953.927	722.858	274.18	10210.363	182.387	161.535	162.522	1075.94	2471.442	247.347	160.116	1820.609	1345.739	317.252	300.176	308.9	7140.945	1211.209	318.606	6008.4	98	0.993	1362.112	536.153
16593.122	17508.613	13016.73	21515.306	17072.019	29191.668	16210.542	23908.157	803.123	279.101	277.777	473.369	3462.023	3169.223	248.486	11231.896	146.36	137.167	171.144	1412.853	17107.863	371.762	124.126	1094.139	1668.167	294.118	333.797	275.439	124.552	2397.554	305.87	3315.28	122	0.997	560.598	538.623
17988.158	19317.308	14498.678	23970.926	18958.75	28117.8	17118.294	25524.129	703.33	313.245	318.708	448.38	5113.19	2926.253	241.919	11805.505	159.085	153.29	183.012	1709.632	14340.988	446.749	123.617	1207.28	2138.124	295.519	292.039	277.021	145.584	3281.641	273.145	3539.785	115	0.969	600.439	537.413
15281.124	16604.813	12601.328	21774.801	15362.996	25308.082	13516.103	20879.369	763.234	341.14	299.497	371.177	5980.548	2141.118	254.954	13734.519	163.831	150.67	184.374	982.61	11647.581	391.566	115.642	1107.912	1975.71	285.652	319.039	293.358	123.923	3314.328	276.529	2760.044	170	0.877	697.653	539.335
13171.011	14187.012	10117.54	18230.872	12423.176	21787.286	11377.348	17658.165	545.68	303.026	248.112	365.501	6338.239	2273.288	256.59	13747.885	146.73	144.032	184.697	1253.196	12980.263	452.616	114.065	1028.593	2029.33	293.543	303.142	301.617	152.781	4077.325	321.411	2495.543	226	0.881	746.996	541.044
16079.841	17535.429	12973.066	22113.305	15992.726	26275.93	14402.102	22678.383	656.694	256.493	275.762	297.26	3850.307	3448.326	262.849	9346.54	169.374	156.974	177.64	834.088	6291.097	363.943	120.968	1259.782	1280.74	279.897	278.213	286.969	277.127	2286.782	300.493	3620.177	205	0.848	462.851	542.149
15074.001	16196.409	12184.434	18790.247	14216.652	21959.749	12627.27	19274.609	653.113	292.908	299.355	383.106	3938.234	2645.456	220.96	11721.004	139.807	138.511	182.615	1260.389	14395.803	395.855	115.402	1066.734	1504.427	343.068	324.491	277.682	119.253	2699.184	277.406	2951.802	189	0.834	582.172	540.341
9810.673	10800.71	7140.267	13399.324	9024.458	18692.558	9432.732	17384.78	624.864	337.855	299.883	322.793	329.646	611.857	279.055	9369.629	160.751	178.454	178.183	5722.932	173.217	275.303	142.147	2186.488	1643.671	328.461	276.817	311.477	6786.036	1148.579	327.899	6765.115	167	0.891	979.608	540.536
18643.459	19535.508	12492.802	24850.663	12574.177	26318.399	10775.075	19005.626	1013.743	410.087	311.793	372.42	8568.723	2748.466	258.795	13206.795	215.75	190.048	242.828	1594.482	9060.509	385.554	150.474	1326.086	3145.264	338.031	395.669	300.28	908.753	3240.818	275.673	3110.908	188	0.819	1343.612	539.819
11887.757	12614.605	9135.217	14893.429	11357.459	19140.332	10202.874	15268.265	514.642	274.876	265.135	475.158	3406.288	3547.53	219.873	10835.29	147.612	129.428	181.512	1402.454	12456.141	308.795	110.824	778.372	1479.612	284.343	316.155	258.367	114.263	1833.038	287.935	2158.606	199	0.957	550.023	542.349
11893.678	12707.959	9216.62	16217.318	10994.229	16174.588	8591.033	13288.614	523.83	345.711	253.529	327.745	5329.1	978.753	217.47	9841.633	153.091	137.297	192.08	796.778	8756.571	380.587	122.118	699.179	2079.41	287.515	285.913	285.007	121.485	2220.212	291.742	1617.028	172	0.905	718.256	541.227
15191.559	16107.599	11367.388	20994.978	13263.985	25354.492	12450.655	19619.509	959.652	274.3	245.138	284.113	5500.869	1970.939	249.772	14397.5	153.237	147.1	202.898	858.198	10557.493	411.255	132.046	1092.017	1890.882	304.316	357.972	289.713	125.17	3472.916	292.453	2606.829	279	0.806	822.228	546.124
13780.295	14641.665	10026.066	19036.003	11521.173	21667.728	10960.973	17851.29	785.369	264.346	249.165	342.443	4722.847	1354.581	243.592	12861.402	169.901	159.586	246.416	1285.324	8872.556	2670.939	128.308	1118.678	5061.245	284.776	440.606	277.463	4400.086	2577.845	263.221	2542.074	186	0.866	853.887	540.651
11455.105	12167.365	7824.852	14650.108	8159.28	16709.896	6893.873	14518.857	598.325	311.687	303.742	364.344	5087.272	556.022	259.783	9804.657	175.042	166.058	176.778	1429.961	3358.853	497.914	166.386	1890.763	1873.679	322.987	313.076	286.8	4883.508	1377.812	320.223	6534.19	106	0.993	1374	539.5
8812.163	9612.668	6126.26	11568.975	6569.973	13944.088	6048.628	12703.063	609.764	307.653	290.841	339.177	264.459	372.943	270.09	7866.526	166.115	157.245	122.545	2493.639	131.619	3093.867	181.133	1979.707	984.803	336.827	254.329	308.659	2926.464	448.296	303.484	5948.162	151	0.864	1398.295	540.215
24582.769	25839.683	19469.135	31460.54	23674.725	37978.934	22180.705	33660.28	730.529	324.265	326.143	364.077	3626.019	3732.963	244.947	12922.372	154.333	153.864	158.953	923.102	13716.218	453.156	117.577	1397.532	2057.718	301.396	290.741	289.218	160.083	2245.418	277.945	4063.171	147	0.963	607.48	541.867
9833.802	10691.909	6898.019	12180.174	8131.093	15415.242	8052.212	14467.129	675.778	345.937	333.225	366.808	2484.913	787.882	293.297	10947.194	151.729	157.461	198.53	1964.088	4235.034	312.732	121.666	1963.861	1165.859	280.206	356.486	285.893	4242.718	2114.871	279.589	7142.398	126	0.948	890.54	541.183
16091.839	17047.089	10798.632	20946.349	11151.509	23570.601	9504.143	18819.259	1254.34	436.247	306.043	385.271	6983.247	3307.201	262.831	12879.749	206.773	188.662	211.946	1163.484	9066.398	412.159	158.104	1580.216	2100.711	315.15	384.551	306.082	1979.372	2722.909	304.143	3868.971	164	0.972	1356.366	541.384
9565.717	10778.468	7557.223	13074.522	10053.929	18397.391	9889.564	16342.726	691.247	254.664	270.561	397.161	4901.367	1926.272	292.839	9538.868	178.304	180.105	180.895	1188.034	6485.357	387.618	126.33	1517.82	1699.748	287.037	285.13	282.503	1165.292	3158.483	314.394	4410.233	145	0.929	449.969	541.852
13210.758	14258.571	10793.054	18373.147	13412.611	21819.618	11507.974	17997.533	512.787	239.155	285.761	254.075	3383.409	2157.27	227.742	7906.17	179.606	155.14	192.699	935.793	6990.074	301.632	115.44	829.564	1833.575	281.036	306.572	297.155	125.839	1915.724	280.62	2238.014	154	0.872	497.227	543.844
21243.871	22790.411	16929.044	27447.39	22041.306	35439.073	21892.959	33026.599	982.846	427.549	370.769	487.307	4536.946	7708.998	288.693	13046.919	178.521	154.107	187.128	1244.796	9856.101	723.865	127.133	1962.259	2836.154	297.517	362.224	285.389	2887.171	3654.668	283.02	5990.895	263	0.871	629.888	546.002
7753.541	8075.904	5295.495	9632.946	5791.966	12594.332	5588.322	9645.05	1235.27	249.771	298.695	320.991	5554.769	782.201	254.568	14922.23	147.491	164.447	249.992	851.926	14939.202	408.237	147.818	1049.239	968.21	277.946	349.302	307.241	114.692	2300.098	298.588	1777.451	112	0.973	1063.902	542.143
14898.694	10238.625	6795.082	13966.896	8018.713	16878.194	8769.985	16766.884	1566.095	294.124	302.357	390.575	6423.786	2489.808	286.545	11099.498	226.409	207.648	231.682	1442.942	7745.894	487.933	170.225	1749.119	1713.993	293.5	414.163	292.883	153.651	4841.025	287.375	4460.059	217	0.871	290.878	544.68
11101.82	12009.759	6202.769	14292.777	11252.647	20050.188	9418.109	14647.519	644.507	299.513	287.095	307.643	3627.024	2321.762	254.882	9130.298	201.951	166.183	227.275	1124.687	4034.704	684.194	173.298	1193.789	1326.085	285.048	425.422	292.794	1613.809	2316.936	279.657	2923.555	157	0.921	308.99	545.105
17277.206	18249.118	8020.217	18819.04	13608.714	27776.189	13140.679	19620.894	458.396	293.717	247.876	309.316	3958.401	2462.942	200.736	7967.823	179.944	128.831	156.744	586.21	8783.072	425.199	168.933	947.534	1860.765	281.711	279.293	298.767	84.37	2360.189	252.357	2252.425	126	0.886	330.817	543.286
13965.781	15371.923	11421.981	18438.75	13448.442	23504.139	12719.764	20285.716	633.212	247.63	259.869	297.876	3854.794	2265.159	251.427	9066.108	176.956	158.964	184.679	893.987	7679.733	364.442	123.36	945.6	1532.046	281.001	272.676	299.13	121.211	2490.304	294.408	2577.306	156	0.925	471.295	543.59
17404.112	18894.976	14405.464	23396.637	17012.141	27380.017	13963.453	21899.882	858.114	391.575	306.013	299.321	3645.275	3181.796	239.764	8179.903	174.803	151.216	196.617	1061.699	10462.315	291.746	116.265	866.179	1823.294	277.228	290.923	266.369	122.287	1949.999	286.471	2492.527	98	0.98	517.316	542.286
18166.953	19623.246	15130.109	24740.798	18973.138	29444.032	17402.264	26133.312	638.341	324.452	310.43	356.131	4403.999	3719.568	230.109	12197.465	151.174	152.748	164.366	1147.312	13251.367	467.488	119.676	1217.143	2059.159	298.222	307.833	280.197	131.153	2653.181	279.008	3529.257	154	0.894	599.857	545.403
17670.59	18874.855	13880.791	23388.908	17803.078	32401.6	16889.226	26021.027	749.496	357.131	333.514	459.776	6986.918	3583.188	264.972	13899.62	166.202	175.36	175.151	1173.757	11447.091	460.585	124.957	1633.274	2049.015	306.928	329.659	283.574	158.776	5038.903	280.793	4372.854	194	0.904	660.546	545.088
10818.85	11894.181	7812.496	14907.222	9197.237	18155.753	9427.82	16470.329	606.977	316.496	436.229	406.224	2144.797	656.435	293.71	9381.335	172.966	160.668	161.791	5089.546	5100.855	193.835	146.767	2209.373	1562.093	294.263	350.725	300.204	461.481	1531.335	303.745	6192.627	211	0.847	1169.026	546.4
9714.643	10457.032	6352.067	13092.122	6814.214	14494.017	5815.323	10976.683	558.04	287.862	268.465	376.462	253.24	405.09	243.465	8037.216	173.314	170.074	180.907	1603.947	130.61	306.201	172.406	1455.218	1826.949	338.864	265.438	297.629	5006.369	521.353	291.033	5246.03	112	0.904	1389.652	542.554
23462.806	25127.007	19174.628	32253.953	24691.996	45132.695	24970.597	38271.63	900.638	389.974	367.541	475.01	6675.604	7046.837	312.392	12401.594	167.33	179.518	169.006	1068.06	8120.981	509.452	126.31	1941.081	2399.782	315.714	325.661	287.083	278.123	5828.583	274.888	5888.119	214	0.933	650.304	547.164
18819.122	19446.743	12375.49	24238.817	12210.018	21834.731	8447.251	15194.394	485.259	394.19	346.498	333.969	2730.917	692.205	215.34	8095.003	182.49	162.933	238.425	596.959	6316.648	309.089	143.13	716.788	4056.93	314.235	302.779	284.552	154.859	719.231	248.099	1447.489	131	0.931	1276.698	545.195
15496.082	16157.884	10206.345	19651.773	9611.122	18160.785	7344.575	14230.594	1130.194	487.621	296.533	444.315	10117.767	875.476	252.794	13373.138	189.915	194.248	213.908	1039.287	9406.907	445.244	160.47	1377.671	2561.64	310.656	353.337	305.8	1294.482	3214.058	315.386	3458.787	193	0.834	1369.873	545.085
16514.78	18142.825	13279.671	22627.326	15903.378	28614.056	15101.401	23639.73	499.508	265.621	288.642	276.624	5063.157	2721.688	260.633	8066.75	159.079	167.867	206.102	962.36	6620.958	430.352	180.932	1085.56	2305.118	312.742	331.365	251.828	105.439	3144.496	327.283	2838.787	174	0.938	392.046	547.466
25034.702	26787.234	20210.731	33927.381	26247.474	44289.293	25683.31	38415.538	1078.752	429.365	384.331	570.204	7136.823	10317.375	322.918	12856.638	182.982	165.754	189.046	1305.751	9641.341	518.106	128.915	2026.647	3059.91	300.396	357.628	281.524	690.757	6104.023	275.465	6249.192	309	0.813	640.597	550.73
13815.411	14974.463	10697.658	18784.234	13258.764	21589.301	11441.407	17504.886	841.659	347.131	278.152	318.247	5026.971	1824.66	246.99	13240.256	150.798	135.899	195.254	901.007	9221.958	434.24	120.625	999.139	1651.456	277.92	291.102	298.397	125.648	2754.888	293.509	2318.257	228	0.871	708.575	548.088
10451.806	11159.01	7348.098	14355.415	8973.279	18672.768	8597.552	15119.166	489.43	245.613	230.667	290.224	2442.296	1674.292	230.539	11074.033	163.06	166.216	207.979	1587.195	7024.257	327.017	125.829	1095.626	2203.657	318.362	272.104	295.532	155.29	1079.247	298.26	3102.616	200	0.903	951.445	547.63
12556.263	13683.71	9088.104	17793.619	11075.588	20821.702	11227.548	21077.87	630.794	334.688	449.319	397.706	637.057	693.624	308.849	9043.983	180.395	156.827	156.333	4907.591	842.885	313.52	153.286	2801.222	1458.231	298.567	323.459	307.039	905.107	613.988	314.846	7440.771	241	0.86	1155.994	546.015
6026.307	6809.183	6244.911	9000.07	5163.691	10704.84	4390.339	9158.415	1511.283	304.406	346.841	302.184	4553.996	671.093	224.503	9231.994	201.348	185.831	234.199	1567.846	12926.617	793.496	162.352	1207.972	875.63	293.879	319.614	292.054	131.071	1858.612	299.519	2345.89	114	0.99	263.105	546.237
15087.4	16395.703	12200.174	19887.947	15052.67	25054.665	13726.567	21132.048	882.653	302.416	332.881	326.525	3666.606	2516.734	242.263	9518.605	175.206	154.143	227.786	1115.806	11516.913	401.932	116.399	1018.741	2029.393	292.418	326.176	275.315	127.022	2239.202	285.839	2784.074	135	0.976	522.433	546.648
8729.493	9473.513	7184.055	10787.933	8313.111	15269.016	8285.782	13216.219	843.127	258.63	298.526	338.843	3074.417	1700.304	252.288	10400.438	157.907	142.365	210.687	1366.121	11940.517	404.369	110.13	959.448	1483.338	286.343	358.305	274.263	124.677	1986.587	308.31	2385.527	124	0.96	532.742	546.024
17248.459	18629.543	14252.338	24261.133	18469.253	31156.097	17086.781	26040.966	1180.629	304.254	304.096	455.25	2826.948	4620.775	241.821	11969.496	161.294	147.665	197.225	1249.591	16597.771	388.661	122.203	1179.448	2267.042	292.648	330.083	265.898	130.834	1944.539	295.062	3382.87	107	0.971	560.266	545.808
15415.841	16399.564	11606.894	20508.081	13585.353	21567.693	11495.016	18084.464	1085.249	348.113	268.226	350.807	5074.018	2748.064	242.755	13349.876	150.277	141.413	179.851	902.778	10750.298	369.335	115.854	1022.51	2139.101	273.358	309.59	301.763	133.033	2718.258	298.778	2352.253	160	0.884	739.038	548.025
11290.396	12051.681	8347.331	15691.858	9869.225	19360.101	9698.363	15846.994	571.763	256.588	226.105	349.486	4934.213	986.776	228.087	11443.647	145.245	149.708	232.427	1404.79	8865.146	1809.761	120.366	953.125	1931.251	274.369	429.424	270.367	2000.608	2652.742	273.565	2172.846	143	0.941	860.073	546.486
21464.32	22404.231	13886.139	27421.29	12756.974	23913.642	10162.359	16746.729	903.53	386.021	306.333	341.201	8274.188	1821.782	242.738	11751.709	208.808	185.944	249.258	873.529	10827.691	355.527	148.154	949.859	3930.028	321.57	399.592	304.065	127.595	2673.128	278.278	1906.379	123	0.964	1343.801	546.37
11249.564	12282.024	9225.842	15008.142	10864.294	18190.36	9488.515	14898.072	488.543	227.863	274.197	247.325	2919.052	1934.643	221.47	7546.735	165.039	145.47	189.826	646.759	8316.073	264.013	115.653	724.292	1480.94	289.582	312.693	283.276	128.091	1420.275	280.353	1945.733	150	0.889	484.353	547.207
10638.503	11226.932	6905.112	13581.053	7148.144	15775.035	6123.409	12487.693	540.245	283.649	272.546	287.28	237.13	353.739	259.211	8048.335	167.518	164.97	144.828	1097.793	143.264	300.642	185.972	1743.945	2082.137	316.004	254.083	291.704	2675.028	362.962	285.098	5924.959	145	0.882	1411.01	547.128
13755.885	14333.135	8629.768	17752.366	10672.672	23075.885	10756.604	18876.177	842.105	241.489	220.299	310.696	5938.741	1444.135	194.875	7327.027	184.42	135.981	178.583	836.324	7854.891	441.075	166.721	759.033	1400.995	294.411	247.829	294.77	93.418	2718.097	262.169	1818.776	223	0.835	322.038	549.186
10090.611	11246.104	7797.575	13335.467	9779.925	16906.386	9237.094	15291.053	901.216	253.51	272.261	506.913	4849.573	1604.07	276.732	9180.512	165.569	192.155	191.269	1304.146	12502.871	361.655	132.818	1312.095	1346.187	287.008	302.552	292.02	128.916	3482.929	331.066	3167.949	122	0.985	427.328	547.5
15722.828	17020.37	12410.011	19672.612	15514.91	24816.867	14898.978	23048.629	1391.162	339.131	327.779	477.617	4769.22	5277.469	245.165	13309.278	151.007	139.672	189.291	1783.734	15045.09	532.068	121.296	1468.73	1596.839	312.533	323.855	278.763	128.556	3580.962	280.665	3910.7	166	0.959	588.096	548.994
10558.349	11514.059	8791.556	14814.323	10589.21	17739.118	9195.041	14989.555	543.737	245.555	257.894	355.766	4602.087	3733.541	257.967	8138.465	158.276	179.821	173.637	1100.12	10243.928	372.135	131.731	875.833	1681.635	297.442	304.25	281.62	121.569	2672.842	318.966	2417.844	211	0.892	437.036	552.149
13664.335	14934.049	11786.138	19260.588	14856.785	26260.257	14601.787	22679.534	788.863	316.133	272.334	393.692	3258.096	4034.181	219.645	10265.045	143.819	135.637	198.31	1064.86	12010.924	329.746	117.862	984.734	2148.894	301.371	329.492	271.863	125.008	2095.057	276.993	2830.967	100	0.967	565.53	548.47
18313.637	19675.924	15520.185	24753.254	18563.491	31608.404	18337.06	28196.446	527.789	290.359	293.549	307.961	2788.304	3780.982	220.926	11337.927	137.06	134.767	151.808	829.654	7639.895	389.83	116.211	1046.688	1724.825	284.51	285.382	284.525	136.425	1745.535	274.776	3097.115	141	0.975	609.5	548.5
12117.22	13034.171	9637.823	16257.018	11657.969	22108.26	9915.522	15127.482	826.373	368.07	270.297	346.773	5034.169	2249.157	232.053	10187.142	145.263	138.2	190.247	796.377	8935.041	320.231	122.998	700.487	1839.634	278.67	317.604	275.523	125.347	2518.495	253.115	1611.897	248	0.936	688.363	552.944
5041.484	5791.338	4520.356	7100.721	6029.124	10168.08	6085.481	9556.267	692.038	401.421	354.627	348.565	398.301	471.223	299.252	10075.667	194.254	185.168	191.284	555.026	227.325	1622.958	137.993	2941.298	1553.898	306.154	431.078	317.637	2227.887	426.041	277.392	9111.673	110	0.998	921.373	549.173
11662.088	12772.441	7497.42	15901.001	10712.965	19727.647	8994.838	16685.074	804.159	332.116	300.817	336.533	7180.413	3088.098	266.073	10517.274	214.619	190.514	214.508	920.854	8585.314	673.148	167.423	1547.604	1351.843	304.533	523.154	280.338	95.242	4708.472	282.191	3778.615	242	0.88	302.756	553.645
12880.516	13880.881	10477.023	17265.888	12768.853	20912.342	10686.255	16931.935	1258.735	241.139	275.284	259.673	2375.438	1975.899	225.579	8604.455	174.798	153.005	192.727	801.49	7601.045	453.871	120.371	844.064	1530.646	286.655	310.375	288.717	194.142	1404.22	287.484	2244.708	176	0.866	475.062	552.239
12130.046	12897.633	9234.443	16535.221	11671.305	13547.805	7184.324	10989.598	680.239	273.714	247.8	352.076	7148.786	943.292	214.332	9107.89	145.109	130.297	186.641	1224.682	11368.395	236.238	120.626	597.373	2262.08	289.022	300.365	307.325	131.936	1528.915	317.12	1349.917	129	0.932	756.283	551.399
16676.992	18056.456	12576.341	23308.334	15705.916	30890.89	16338.677	26678.105	708.796	296.185	273.186	378.318	5416.856	4497.8	274.793	14338.408	157.712	173.156	241.587	842.502	9702.615	846.532	126.381	1602.848	2998.369	278.742	389.486	289.546	855.845	3931.338	267.345	4617.471	243	0.86	871.714	553.553
7496.867	8361.069	5551.266	10176.132	7027.07	13511.497	7101.827	14323.664	692.228	352.101	502.881	420.204	347.427	478.03	281.021	7719.931	150.664	177.845	130.259	4877.082	305.047	151.59	140.163	2806.537	939.085	283.419	334.536	323.844	665.719	459.264	276.301	6875.658	109	0.946	1205.234	551.115
20067.495	21794.168	16676.94	27327.784	19510.571	33079.856	17591.115	27805.267	642.774	276.108	293.6	300.041	3572.822	2859.122	260.551	8454.624	165.461	173.989	181.085	936.144	5637.44	385.003	165.344	1212.304	2040.252	302.31	318.441	263.306	108.455	2344.163	309.929	3533.109	232	0.789	403.552	553.349
13685.38	14900.443	11190.621	18367.164	14045.406	22568.696	12113.675	18988.903	605.501	326.238	319.353	294.773	3817.342	2179.225	241.183	9847.22	173.704	159.11	202.017	1083.909	9689.111	365.526	112.113	1031.651	1944.08	291.993	303.194	278.345	119.796	2241.747	281.209	2757.128	130	0.951	515.938	551.131
13825.467	14921.034	11453.711	19013.957	14219.535	24444.286	13025.257	20271.586	784.474	281.413	289.126	438.025	3147.786	5564.94	240.792	11734.198	147.436	151.533	175.536	1084.369	14560.674	326.752	120.729	1078.671	1706.272	294.26	312.23	239.195	120.187	1753.124	292.007	2956.949	194	0.933	555.335	552.655
13101.567	14096.492	10075.073	16831.792	12378.987	20725.343	10638.072	16772.998	811.796	223.255	254.185	290.252	4131.501	1980.338	250.418	7968.82	167.519	173.263	168.434	962.758	9873.89	269.6	125.195	862.365	1195.947	268.186	282.284	279.346	122.638	2424.141	317.959	2417.886	112	0.985	449.973	551.777
12631.903	13630.564	10191.572	17506.676	13100.25	24690.907	11513.994	17380.002	526.756	333.358	282.992	369.118	7410.118	2301.06	250.809	12926.461	147.428	138.297	204.645	974.561	10647.419	405.509	128.268	930.73	1987.3	275.465	315.795	276.883	140.923	4644.956	274.262	2174.019	126	0.959	678.698	552.556
15233.091	16143.648	11081.151	21333.981	13630.569	29572.188	13300.463	22291.628	555.2	281.085	229.583	306.086	4072.68	2490.565	239.296	12203.772	162.335	173.193	209.299	872.171	6843.892	376.546	124.338	982.645	2244.651	311.939	290.206	298.263	129.626	2043.276	301.771	2614.241	262	0.902	941.836	555.126
16782.493	14949.618	11364.197	19429.048	13056.384	28560.294	14488.511	23642.039	602.371	273.296	289	245.753	5190.869	2969.748	255.811	8669.582	170.631	161.851	198.959	1082.849	6664.529	526.016	182.501	1019.538	2584.965	299.098	337.744	228.675	119.734	3335.377	302.065	2811.639	267	0.8	383.009	556.369
14549.249	15667.017	11720.377	19457.56	14574.333	23264.251	12305.987	18969.742	659.966	279.929	308.833	276.427	3177.464	4034.945	250.552	8359.545	172.101	152.95	184.616	968.035	7980.188	329.634	113.592	867.743	1752.289	280.298	301.083	276.869	127.562	1893.555	286.988	2506.068	253	0.892	495.231	554.674
18002.979	19207.557	13787.6	24434.654	16500.397	28906.049	15198.973	23834.638	1064.961	409.159	283.905	386.123	4233.065	3977.198	255.219	13271.059	156.926	144.643	211.231	1230.675	9080.016	1447.454	120.456	1168.748	2296.853	291.225	311.834	291.011	562.679	2517.449	287.973	2982.606	337	0.755	730.052	557.714
9883.536	10603.439	7171.643	13344.168	8829.524	17217.049	8614.794	15375.761	1168.138	272.335	274.744	320.078	577.074	660.274	250.367	10501.326	156.004	152.822	214.303	5445.896	423.258	272.972	137.045	1469.167	1540.582	315.281	289.665	311.508	3835.038	848.546	326.436	5210.87	182	0.948	981.214	554.247
12126.014	13129.339	8655.042	16267.681	10234.098	20544.306	11414.771	19920.05	781.071	351.694	508.952	448.719	676.788	524.553	282.731	8498.345	165.737	171.453	162.298	5688.709	2425.04	266.736	152.419	2704.024	938.122	302.296	299.666	317.594	1117.808	457.749	267.416	6506.657	146	0.961	1243.329	553.397
13477.294	14173.639	8281.229	18830.982	11170.108	23651.206	10315.299	17777.691	708.247	263.271	300.428	374.131	5466.804	1758.067	232.656	8999.012	181.239	170.921	225.576	1116.411	11020.034	440.592	151.734	1146.786	1293.76	273.122	333.619	291.737	79.839	2381.432	296.489	2718.87	209	0.931	269.768	556.251
13370.142	14365.964	10894.588	17711.895	13303.329	23306.988	12591.814	19707.394	613.612	263.575	306.401	288.242	3479.044	2304.498	244.865	10646.607	158.892	153.372	190.241	1050.69	10184.391	339.519	112.195	995.212	1755.39	280.03	323.252	274.186	142.02	2182.077	266.648	2669.059	219	0.887	524.126	556.678
14992.669	16218.538	12305.732	19273.092	14804.62	24215.61	13458.388	20494.732	1955.632	302.801	299.082	499.706	3730.776	3331.535	232.015	12166.664	144.678	143.325	192.391	1860.603	9667.896	387.396	117.59	1125.888	1498.848	293.418	330.259	276.005	123.952	2565.504	269.889	3144.851	135	0.987	581.248	554.952
14034.364	15525.399	13224.332	18534.24	16433.271	24454.121	17878.834	24411.034	865.222	428.293	380.81	399.978	2694.44	2100.519	279.198	12298.307	182.857	160.224	202.991	1140.501	5653.296	5942.254	132.483	3084.74	1245.828	294.034	360.307	278.006	591.981	1811.067	286.701	6196.762	190	0.914	602.589	556.032
17445.084	18657.191	13813.347	22995.771	17619.637	29302.138	16734.65	25470.095	705.537	384.512	310.716	439.009	4175.138	4610.473	237.828	13889.915	148.803	142.442	161.013	1268.005	9163.748	410.055	114.81	1306.753	1857.076	300.749	343.062	271.401	138.144	3008.412	268.181	3696.648	359	0.868	618.433	559.893
5686.557	6342.3	4331.007	7805.506	5739.871	6668.647	3370.823	5120.54	618.426	289.782	242.447	377	6030.06	396.593	201.088	4511.208	131.461	146.454	165.845	1313.189	14750.84	171.165	112.862	343.984	1586.293	286.662	330.557	315.053	127.031	472.31	318.642	660.608	108	0.98	766.944	555.333
8964.143	9777.276	6567.702	12244.149	8016.399	15886.571	7727.965	14029.875	809.689	306.875	304.656	318.223	770.454	655.052	263.661	11351.461	158.122	159.193	218.722	2550.136	4531.815	290.592	137.026	1820.237	1460.359	304.872	295.5	325.564	11124.005	1713.419	326.564	5745.324	157	0.911	995.939	556.576
19408.719	21220.36	16247	27719.678	19576.212	33545.494	17632.877	28999.659	735.829	302.845	309.861	297.619	3777.1	5165.029	270.208	9108.7	180.662	179.822	183.99	1110.574	6699.525	482.248	180.268	1407.047	3800.106	305.739	338.752	260.822	105.814	2420.257	312.176	4031.634	156	0.939	394.513	556.929
15318.064	16745.425	12820.952	21251.351	15320.279	26192.035	13960.325	22457.458	830.287	257.648	280.591	336.259	2896.464	2355.584	256.788	8297.969	160.097	177.269	188.824	1121.13	9732.206	367.648	148.354	1237.233	1673.925	302.146	357.561	278.062	114.649	2077.078	299.166	3216.854	305	0.743	419.218	558.195
15643.227	16760.321	12412.024	20026.617	15255.322	25527.104	13983.337	22072.597	1533.564	342.22	329.95	332.523	4024.718	3227.973	254.435	10583.357	178.603	167.687	180.537	1315.426	9835.701	370.71	114.963	1188.182	1623.859	280.257	298.51	271.997	170.584	2837.267	288.437	3316.149	232	0.924	506.371	559.552
16602.432	17678.451	12652.315	22236.721	15792.166	29304.635	15664.951	23758.217	1298.04	497.402	288.647	321.271	2936.355	2108.492	248.14	13161.104	152.395	140.798	188.905	903.019	7838.619	3396.211	121.917	1078.637	1692.711	283.986	278.408	282.253	1142.337	2020.727	285.083	2535.039	133	0.935	716.914	556.312
11205.348	11744.447	7783.821	14547.138	8414.643	12860.136	4528.378	7921.709	599.297	314.252	374.405	666.178	7490.545	821.878	238.521	10340.022	185.359	169.931	264.65	1811.86	16602.718	223.343	153.318	847.953	3046.693	306.08	355.764	301.185	2555.148	2407.902	329.484	2117.311	125	0.98	1142.14	556.652
17372.296	18838.863	14983.148	22757.038	18689.886	29198.219	18852.964	27718.538	1264.721	405.254	359.449	463.183	4318.5	3899.988	270.93	13574.135	162.423	153.378	197.944	1647.763	10114.632	3632.748	129.316	2414.681	1071.188	295.865	331.103	274.975	270.309	3193.369	285.216	5821.615	240	0.917	591.525	559.308
12578.162	13689.942	9897.511	17589.156	11806.749	18724.398	9582.401	15087.952	507.237	284.269	264.068	336.049	5628.463	1638.879	228.729	13362.288	133.327	139.126	187.568	1024.264	10868.406	367.945	122.946	988.801	1986.288	294.23	300.768	294.541	123.548	2932.396	316.826	2304.697	239	0.887	749.412	558.868
12305.067	13481.694	10237.302	17079.837	12699.929	20683.384	10869.147	16974.58	962.353	258.909	291.896	262.185	3385.138	1757.988	234.614	8598.344	163.533	156.952	202.154	832.568	10776.459	306.686	113.602	929.365	1579.681	272.562	296.533	282.439	124.609	1970.683	279.084	2462.495	155	0.967	482.165	559.113
12892.808	14106.313	9244.992	16654.031	10976.594	21157.063	12933.563	22791.851	516.829	399.706	497.462	409.532	327.229	416.196	317.844	7583.717	169.637	166.85	142.742	3386.013	193.387	167.824	154.601	3477.131	1134.895	314.473	265.435	327.38	340.44	332.551	266.015	7563.365	145	0.965	1261.19	558.231
16640.608	17798.283	13068.4	21455.045	16504.631	26582.26	15380.636	22895.351	578.357	350.758	279.858	387.891	3104.633	4395.875	223.404	11583.932	130.681	131.643	184.991	1386.39	11005.214	338.981	119.092	1033.575	1706.66	288.025	300.632	256.425	121.859	2043.812	274.138	2911.08	175	0.934	571.803	560.323
14259.237	15225.392	10438.419	19383.475	11866.923	26817.479	10686.804	16683.707	1157.889	261.086	265.526	305.418	4173.956	2410.569	241.255	14458.331	147.449	152.165	227.341	965.789	11358.174	458.124	132.66	982.979	1713.629	297.564	359.127	310.672	117.014	2821.288	292.952	2161.309	177	0.978	824.709	560.895
10127.535	11075.13	7193.715	13695.718	8565.775	17405.9	8024.571	16013.716	500.139	386.018	416.208	322.269	361.294	407.272	302.538	8318.948	173.768	159.244	162.731	3247.134	188.88	186.686	148.442	2868.323	1459.024	305.919	280.103	310.556	336.683	355.904	287.447	6776.855	98	0.98	1295.684	558.847
7422.999	8345.69	4908.463	10731.361	5231.984	10841.476	4448.377	9435.857	496.124	276.784	280.825	284.183	293.29	330.264	272.555	9029.271	155.664	166.858	124.884	454.455	130.095	192.857	162.965	1931.269	1620.363	303.925	262.258	281.116	1384.879	352.815	270.171	7380.356	150	0.849	1506.487	559.647
13141.597	14108.766	9032.912	17275.99	9040.23	22256.768	9608.341	17145.238	1800.972	336.974	303.249	293.801	4458.631	1454.001	236.181	7356.063	200.738	193.38	232.367	907.529	8053.903	647.505	150.85	928.239	1364.193	312.239	302.041	293.338	93.387	1959.271	329.746	2055.327	164	0.952	250.543	561.354
14848.247	15360.683	8014.921	17112.426	10537.845	23230.686	9446.539	16726.557	1401.804	272.216	271.679	293.271	3469.81	805.691	229.089	7371.715	197.403	167.183	186.012	826.475	8033.413	487.06	148.192	881.525	1644.847	292.283	292.438	285.892	88.002	1533.086	299.795	2041.965	192	0.915	260.568	562.229
6963.579	7758.651	5509.63	9986.595	7700.88	14067.228	7358.177	11590.26	2156.456	219.4	266.446	270.344	3945.785	1006.383	233.87	8317	172.467	153.974	176.47	1053.208	7896.149	380.432	122.376	757.038	883.367	264.298	301.729	282.893	205.236	2196.31	287.906	1862.385	105	0.984	469.576	560.281
8937.693	9812.484	6526.114	12002.546	7814.017	15249.483	8225.721	14488.295	638.266	301.535	281.885	327.515	1597.747	3165.43	261.959	10416.382	160.834	153.916	187.804	743.79	6535.457	277.706	122.934	1949.299	3806.252	269.174	350.209	303.285	1511.304	1134.797	254.159	7098.888	105	0.941	875.929	559.7
7902.893	8237.342	5581.954	10167.184	6257.849	11394.745	4817.929	8421.32	588.829	257.232	348.935	370.032	1789.418	525.54	238.008	11232.479	177.105	157.187	277.94	1721.928	4232.098	316.156	159.338	930.659	2456.479	319.308	471.403	309.216	13580.358	606.553	301.462	2743.35	124	0.984	1151.46	560.524
11945.985	12933.553	9916.449	16343.953	12525.964	21300.015	11441.887	17430.176	688.812	271.511	271.939	364.517	5162.789	2087.402	229.004	12022.01	133.09	142.004	172.685	1118.599	12878.225	368.76	113.127	1030.385	1458.285	282.073	322.702	252.362	138.151	2636.401	284.881	2667.07	187	0.92	553.848	563.313
11059.745	11970.244	8065.618	16066.855	9548.592	19522.531	9287.524	15862.153	810.762	273.126	236.148	320.068	4958.287	1688.965	231.1	12095.455	159.597	166.103	247.696	603.659	13294.817	358.528	125.494	1058.94	2026.506	314.084	357.809	310.078	204.208	2263.008	273.213	2893.463	114	1	932.289	561
10969.076	12400.587	7792.749	14558.702	9610.829	19151.279	12941.86	19800.301	518.234	427.672	543.337	458.11	354.444	431.582	333.227	8594.304	171.606	177.932	143.648	2680.61	235.417	202.721	162.617	3763.509	859.793	335.108	290.244	330.137	228.048	269.972	282.016	8156.368	124	0.933	1246.435	561.419
8476.298	8864.102	5675.392	10759.111	5850.312	10985.679	4471.216	8833.802	457.017	282.025	309.681	311.502	3357.839	577.315	241.759	8513.335	157.943	151.764	228.733	1279.027	5761.742	329.241	143.714	1330.42	1925.479	287.066	299.131	296.617	4251.993	1236.872	284.191	3909.712	146	0.901	1316.486	561.082
17213.298	18790.984	14602.391	24259.931	17016.935	28247.844	15154.573	24682.11	852.604	281.954	280.46	259.2	2924.178	2933.946	251.746	8458.61	157.337	175.161	178.02	1119.143	6471.945	416.716	161.179	1080.281	1269.787	320.38	344.221	259.993	110.745	2102.123	305.961	3253.185	127	0.929	404.728	563.02
15452.298	16817.332	12196.974	21660.808	15297.693	25493.429	13420.601	20396.25	542.98	357.042	276.597	289.21	4774.448	2144.678	245.338	12399.808	143.161	148.964	176.716	896.166	6372.518	734.083	120.786	971.831	1953.036	273.255	304.667	286.022	292.613	2491.851	284.798	2509.317	173	0.932	709.806	562.76
11901.208	12867.366	9224.656	17268.572	10834.388	19915.804	10388.353	17101.886	644.303	268.352	249.151	393.806	6848.243	1756.826	229.613	12747.026	154.023	162.872	217.849	1033.051	5354.825	287.385	114.766	1497.033	2040.418	289.794	375.854	298.755	758.668	3749.405	265.567	3494.783	175	0.87	862.031	566.043
10085.26	11092.481	7349.423	14003.509	9217.581	18392.641	8744.375	14945.606	963.251	302.388	259.7	677.347	6887.343	1348.265	284.386	13048.62	164.36	183.42	222.686	3516.198	7262.979	370.068	126.319	1644.079	1407.391	316.049	319.688	311.834	559.388	5076.816	277.477	5002.98	152	0.974	922.52	563.717
13668.684	14562.031	9898.336	18606.54	11179.683	16323.856	7350.911	12244.612	521.88	253.448	235.782	302.564	4743.873	1360.366	218.824	11155.671	152.492	181.026	234.401	771.567	8719.07	300.76	127.675	885.176	2184.598	331.949	290.257	289.924	156.646	1298.081	306.458	2265.994	163	0.932	950.537	563.794
12693.773	13473.472	9467.552	17165.805	11120.866	22858.258	11156.506	19956.009	717.189	499.6	414.873	355.933	268.58	742.617	272.826	10040.698	176.474	163.268	262.112	2427.12	170.629	411.991	180.074	1528.596	2050.48	304.569	371.776	302.287	12692.039	807.063	321.873	4931.393	226	0.935	1168.788	564.704
8100.249	8651.874	5581.206	10975.12	5794.933	10993.824	4184.813	8582.331	616.853	252.236	247.133	301.575	361.368	407.748	237.059	10599.946	177.96	178.944	211.265	1604.391	239.657	308.844	172.25	1209.845	2678.195	320.351	251.467	289.554	8416.66	481.401	295.279	4198.098	113	0.952	1392.863	562.111
10288.149	10729.792	6732.4	12391.5	6348.412	13425.641	5771.665	11308.843	470.609	301.189	241.917	247.62	200.495	384.386	236.501	9718.179	175.682	172.545	191.609	304.077	148.982	416.106	197.443	1635.694	1727.873	304.457	242.988	272.844	2321.239	479.258	271.02	6540.461	110	0.985	1449.245	562
16840.458	18101.724	13835.667	23186.807	17660.819	26435.387	12382.223	22031.98	1080.799	361.317	332.768	467.33	7351.917	4071.404	262.24	15729.908	156.317	159.723	192.65	1372.983	9673.881	387.149	127.14	1354.499	2134.533	281.657	331.272	274.246	142.93	4020.139	268.18	3642.781	293	0.871	647.647	567.439
13888.772	14755.24	9182.332	18135.588	9369.935	19048.879	7580.202	13594.965	574.732	321.462	319.823	304.443	2176.028	744.247	250.529	9766.971	183.518	185.323	270.237	1131.737	8616.383	296.572	148.677	1260.046	2950.797	320.059	337.535	298.64	6221.06	873.724	310.75	3701.879	118	0.964	1333.831	562.127
10006.503	10586.572	6839.369	13164.82	6686.861	13120.919	5058.948	10171.422	614.542	253.405	253.033	316.371	1105.64	356.114	223.021	10035.688	191.985	177.295	252.521	1038.669	2686.034	286.217	184.955	1092.341	2197.553	329.535	268.463	293.207	2709.122	478.424	291.924	3774.546	148	0.959	1400.649	563.554
11334.463	12454.939	9053.477	15243.588	11730.613	18629.951	10265.228	15811.452	735.187	248.71	315.465	291.69	4505.971	1966.531	228.324	8436.945	170.364	144.713	208.9	1013.588	12720.18	359.44	110.654	887.377	1413.321	274.279	319.72	270.769	125.722	2287.156	277.36	2397.023	122	0.956	490.328	563.787
11554.488	12702.384	9800.473	15773.363	12231.997	21464.984	11645.91	18248.98	796.596	269.628	297.959	299.824	3330.672	2250.958	243.723	10544.766	155.005	166.984	187.234	1126.78	10839.849	374.441	113.802	1007.807	1531.699	286.453	308.179	267.171	826.525	2177.548	274.253	2727.094	210	0.907	517.919	565.671
17038.174	18377.72	13431.535	23411.971	16221.896	30656.317	16165.165	25293.998	817.004	353.054	289.134	345.463	3883.32	2508.182	263.287	13857.398	158.965	157.97	216.397	1196.303	8420.025	5934.765	123.595	1246.443	2411.999	302.077	328.287	285.169	2183.951	2351.199	286.077	3163.302	127	0.955	717.87	565.476
14686.947	15823.707	10995.324	20542.637	13531.325	27125.529	13728.88	21949.715	705.121	323.237	253.735	359.322	5006.203	2949.31	241.171	13237.895	164.603	175.242	235.495	1219.222	9373.729	475.756	127.333	1218.406	2660.458	288.891	331.729	307.403	131.092	3348.588	279.688	3273.76	248	0.762	844.927	569.774
16241.898	16878.226	10688.911	20454.563	10466.893	18900.016	7163.747	14203.776	616.164	301.929	304.646	328	829.144	573.124	272.203	10255.586	186.595	184.207	243.39	2815.209	2177.524	324.128	151.246	1476.904	3042.078	313.782	304.605	302.343	20146.799	1855.269	359.883	4288.894	246	0.815	1359.622	567.533
18012.739	19023.144	11607.718	22711.951	18147.582	30976.607	15169.837	26361.867	765.967	272.917	265.501	307.768	6553.238	2318.411	271.158	9717.271	197.738	174.779	232.181	860.424	11394.28	594.522	166.903	1166.512	1941.226	304.723	314.359	282.088	76.588	3898.784	295.337	2938.234	193	0.928	296.826	566.148
16970.549	18124.224	13604.049	22321.597	17167.853	27892.555	15676.748	23425.879	988.805	336.488	285.658	371.931	4336.559	3334.004	224.551	12863.915	142.296	136.774	176.102	1418.454	11961.419	335.972	114.881	1172.342	1782.049	288.241	313.09	253.89	124.548	2927.975	274.681	3169.77	222	0.895	564.635	568.288
12873.845	13653.876	9691.399	16912.421	11718.859	21697.795	11799.632	18457.217	736.732	299.35	250.594	369.217	4622.668	2399.404	243.126	12179.889	134.299	132.567	186.912	1041.693	9399.175	470.855	119.479	935.746	1569.918	282.361	321.169	291.869	132.107	2775.225	305.646	2352.608	173	0.932	735.789	565.922
10632.265	11641.013	7888.595	13876.662	9977.698	18453.452	10570.778	18246.695	500.565	315.689	340.309	295.207	283.516	440.79	266.554	8371.263	143.561	132.246	153.633	967.348	302.599	194.161	118.62	2638.42	993.387	286.446	326.599	305.244	2413.989	475.605	278.435	11199.014	333	0.664	878.233	571.026
16239.796	17799.026	13772.173	22767.241	16824.573	26814.301	14396.522	23752.367	701.878	272.973	284.07	322.926	3535.995	2760.188	263.989	9057.324	167.525	184.983	200.946	1219.003	12372.447	389.59	158.861	1399.495	2307.329	317.974	338.194	280.768	119.367	2356.334	316.979	4036.635	139	0.988	415.903	566.881
8880.181	9552.312	6772.945	12487.328	9476.484	13438.507	6934.522	10743.019	774.035	225.094	245.607	307.781	4661.184	823.627	225.456	7475.52	147.801	157.031	211.113	1504.198	8289.08	321.064	120.994	616.82	791.104	286.891	317.443	274.611	118.1	2200.061	319.483	1595.345	128	0.974	444.242	566.062
14678.057	15710.188	12049.778	19285.72	14876.809	25034.094	14247.457	21697.223	662.557	298.466	273.447	380.836	4129.917	3544.283	229.676	12336.97	130.318	145.628	175.795	1145.704	10362.613	352.285	113.57	1213.784	1838.753	292.218	306.361	256.808	134.08	2948.011	274.444	3413.527	360	0.787	579.25	570.861
9485.186	10301.768	7194.478	12818.201	8736.341	14025.486	7691.709	12223.703	1505.85	276.358	260.844	377.464	4457.755	1218.263	245.786	14829.916	133.809	136.159	204.536	1016.752	14345.401	353.377	120.473	1152.126	1090.374	305.599	345.404	311.89	112.464	2371.449	338.138	2587.3	187	0.951	759.131	568.168
12796.1	13837.222	9278.685	17877.798	10626.697	18751.299	9027.75	16021.921	786.477	288.887	259.629	405.733	7124.214	3563.229	241.675	13166.183	155.66	173.996	219.373	915.913	7354.529	343.47	136.672	1145.74	1504.527	333.088	328.54	293.685	106.339	2440.599	315.672	2772.39	196	0.943	959.281	568.434
9561.449	10228.725	7832.236	12258.607	9074.415	15615.603	8105.855	12660.262	694.397	267.208	253.514	251.348	3342.069	1552.599	230.59	7501.742	164.597	153.929	188.143	895.285	6147.568	273.785	120.282	689.125	1375.312	269.577	312.311	259.418	116.562	1805.38	277.806	1860.016	211	0.892	472.609	569.941
15401.021	16486.005	12210.182	19418.399	14751.586	23464.37	12689.904	19735.643	1336.335	311.888	337.225	353.366	4251.432	3169.746	255.075	10020.09	176.892	172.226	191.595	1392.033	9952.486	434.28	109.543	1148.189	1660.513	273.041	313.887	257.539	306.789	2672.356	284.127	3241.957	143	0.952	498.605	567.479
10303.469	11212.846	7849.19	13483.118	10807.47	18495.125	10722.389	15893.536	635.18	308.49	297.677	270.194	540.564	733.403	249.45	11188.408	143.439	155.332	314.473	2257.254	535.079	1856.357	154.049	890.477	940.809	268.121	345.796	267.497	8952.913	321.331	279.553	2358.328	149	0.965	530.581	567.721
13285.267	14669.495	11190.574	18217.586	12976.114	23507.506	11977.341	19597.93	1263.337	262.971	270.769	253.298	4424.374	2319.91	246.648	8848.631	152.618	161.697	193.318	1060.427	7491.133	437.222	164.677	1072.905	1300.91	316.225	359.695	264.246	107.274	2661.638	308.321	2868.167	132	0.928	396.008	567.242
10397.668	11345.908	8708.326	14182.505	11011.855	20805.483	11289.454	17415.14	609.244	292.536	280.023	250.54	836.919	1004.743	232.26	12665.896	139.423	138.29	235.614	1866.417	980.352	10134.258	120.887	1026.207	1410.967	279.793	375.437	248.456	13791.261	595.071	274.016	2804.148	315	0.78	537.732	574.027
16263.365	17478.425	12585.137	23393.914	15160.006	24615.257	14271.438	22351.33	827.004	283.14	268.529	324.064	4561.46	1998.297	249.325	14907.222	156.299	165.04	235.374	1247.644	11392.336	368.805	123.444	1068.961	2218.766	300.087	337.344	312.515	114.127	2272.683	294.251	2708.031	263	0.885	821.656	571.036
14009.841	14765.998	9913.597	19032.808	12475.337	17836.32	8636.859	15115.847	978.615	299.641	259.737	424.044	7308.291	1378.831	251.685	12486.76	171.176	168.966	242.357	1324.591	15480.981	389.959	122.244	1153.763	1953.69	312.004	387.363	309.527	424.997	4198.8	277.58	2893.465	139	0.977	930.428	569.047
12911.551	13286.108	6999.035	18180.527	11732.466	7508.852	7349.083	10868.38	631.937	206.698	280.264	298.259	4749.15	425.204	185.962	7381.916	196.616	148.011	228.086	970.713	9875.151	270.126	134.521	700.722	1567.461	287.031	305.583	263.095	85.802	777.725	226.537	1522.111	254	0.789	348.394	574.488
14384.013	16486.934	7979.757	16501.124	14041.063	18213.066	8023.115	14032.224	1093.916	167.209	294.313	277.586	2912.476	1072.157	227.831	8910.869	186.275	126.545	208.548	1067.365	6082.527	549.163	168.128	917.981	1487.714	231.169	292.363	255.086	94.461	1661.285	284.221	1930.156	136	0.956	357.478	568.779
16798.834	18056.512	13543.137	22678.548	17167.107	28977.902	16442.154	24435.684	880.945	332.103	283.464	441.244	3911.35	3196.944	228.15	12996.088	152.119	148.336	170.054	1283.791	11800.513	408.58	111.359	1171.923	2366.758	312.001	334.618	248.348	128.798	2662.619	274.676	3138.195	213	0.821	605.552	571.373
14817.847	16264.042	12484.886	20598.805	14926.725	25078.104	13149.262	21405.329	697.834	281.057	273.858	305.713	4797.386	2874.803	250.533	8935.998	157.019	171.693	195.652	1276.09	8845.058	412.506	161.501	1118.959	1388.525	307.365	354.797	272.271	112.932	3197.538	289.666	3132.871	210	0.795	400.405	574.195
10754.685	11701.845	8790.994	13960.393	10121.675	15286.723	7882.57	12223.994	1264.217	245.108	238.623	278.014	2844.215	1060.032	209.731	7325.446	147.179	173.312	201.674	1253.35	6004.672	253.232	140.32	605.338	1097.409	285.643	337.211	270.884	1005.166	1456.705	291.605	1608.391	174	0.907	436.69	571.776
13031.483	13937.796	10259.434	16547.345	12636.796	19943.862	10905.559	16496.001	652.016	248.56	294.573	272.92	4450.218	1740.833	238.466	8246.118	164.141	157.203	194.979	973.372	8110.383	317.307	113.515	822.737	1522.176	256.91	328.243	262.376	125.111	2635.613	276.381	2320.017	170	0.962	485.671	571.753
12379.437	13502.396	10160.323	15923.051	12387.385	21885.095	11959.5	18833.385	1888.13	316.614	315.302	375.334	4154.433	3029.254	248.321	11627.222	176.023	175.014	191.821	1467.497	13667.897	430.735	107.13	1215.332	1701.173	301.421	302.774	257.376	2491.768	2972.945	292.926	3464.008	154	0.951	509.026	571.571
14100.868	15305.419	11601.372	18973.253	14347.849	23523.333	13370.424	21110.309	1151.425	322.754	303.805	452.982	4335.282	3642.538	243.555	12640.264	157.906	153.846	164.467	1363.062	9253.604	969.451	113.134	1419.617	1906.345	317.629	336.872	260.027	141.281	2702.028	260.741	3819.832	295	0.805	616.649	574.998
16532.484	17642.968	12351.137	21243.253	14504.088	25286.278	13928.453	22767.351	702.104	368.467	287.964	464.244	6054.944	2374.046	251.465	15692.626	172.482	164.477	231.307	1584.899	8863.129	463.948	125.876	1517.091	2308.659	283.574	393.668	315.344	183.101	4374.981	275.586	3716.654	164	0.962	852.055	571.549
9005.055	9394.587	6067.572	10917.438	5884.367	10333.371	4267.069	8402.511	619.9	259.433	286.027	286.87	282.334	498.948	253.924	10486.202	178.353	163.925	264.629	2314.825	272.976	326.608	163.572	1263.67	2425.342	312.778	287.889	303.462	25265.026	1012.306	336.868	4042.314	100	1	1371.68	569.5
14347.542	15525.368	11756.997	19070.314	14776.704	21753.967	13012.369	19441.752	606.674	291.291	271.019	361.682	4587.13	2465.423	206.459	13044.423	130.984	147.373	175.264	1091.104	11200.601	344.83	111.397	1090.018	2040.359	282.53	304.779	254.69	133.436	2744.043	272.045	2811.971	157	0.98	593.685	571.857
13103.981	14363.891	10050.315	18076.153	13111.392	22840.637	12432.158	19418.045	899.062	373.606	297.218	395.207	5298.489	2606.494	259.641	14240.019	156.218	149.661	209.253	1165.826	16333.385	1281.015	124.466	1310.857	1869.586	286.599	344.737	275.891	707.933	3290.349	277.599	3126.214	168	0.937	725.851	573.619
9200.274	10096.397	7062.582	12314.501	8373.605	15579.857	8358.812	13006.765	490.573	286.785	261.924	366.122	4546.564	2090.802	240.39	13439.517	124.329	127.275	206.998	1036.029	11800.271	346.925	117.477	1011.427	1200.008	301.867	353.998	302.692	121.043	2815.212	316.371	2421.246	180	0.947	746.85	572.056
21318.784	22447.257	15776.746	28117.464	18071.076	32576.376	15823.942	25253.221	804.992	311.643	349.201	519.211	6594.812	6423.293	305.633	16089.269	209.741	182.16	261.718	1114.161	10603.347	400.746	159.477	1567.702	4483.025	306.614	375.105	279.836	138.591	2574.06	320.329	4066.283	255	0.947	1084.08	574.484
11714.028	12190.041	7609.981	14047.858	7497.005	14966.231	6123.039	12459.393	510.553	282.074	274.582	286.675	276.139	400.53	258.726	9598.508	184.622	144.844	208.164	3115.078	168.969	229.213	167.575	1595.469	2479.662	333.09	250.357	298.585	1837.407	459.705	289.245	5482.589	111	0.994	1392.05	570.986
12705.315	13889.504	10210.464	17807.441	12793.266	20785.379	10385.896	17179.557	493.145	257.838	262.926	285.744	3491.983	4010.968	243.331	7923.955	165.253	173.609	204.139	1189.625	14225.925	373.128	153.807	939.073	1988.441	320.372	328.654	289.993	118.145	2186.725	315.093	2671.94	131	0.958	411.698	573.302
10188.523	11082.752	8153.455	13759.694	9990.448	17758.796	8283.642	13594.945	646.829	255.322	251.497	316.557	5262.173	2510.783	228.476	8853.952	155.623	170.728	188.216	1323.206	9940.678	378.602	146.681	999.64	1335.713	287.286	323.318	274.301	130.67	2968.403	306.263	2745.368	143	0.978	423.36	573.423
17524.937	18675.185	14072.084	22460.109	16964.205	23574.34	12317.77	18933.007	709.601	335.451	253.931	277.521	2901.135	3926.033	235.611	7892.8	172.184	158.652	218.076	812.863	6684.526	272.442	124.527	804.814	1701.083	268.869	300.463	278.556	132.445	1926.174	294.005	2232.009	205	0.913	455.095	574.441
19342.249	20476.012	14515.953	25715.093	17776.999	28313.32	11907.996	17699.476	575.03	352.682	297.908	311.961	6482.471	2283.765	252.301	10693.737	169.405	158.41	203.511	965.973	10190.236	407.969	120.258	774.885	2643.37	293.077	329.877	273.459	116.625	3159.708	278.697	2076.903	126	0.988	704.151	572.603
15908.989	16626.965	11338.764	21601.376	12247.546	25868.118	8906.474	15509.809	516.954	345.475	340.166	372.136	5555.169	1552.002	239.782	10276.097	184.719	157.058	222.288	736.484	8391.724	269.381	152.051	783.733	2633.865	311.813	347.818	293.163	141.698	2071.779	325	1646.095	140	0.957	1141.836	573.443
10205.161	11223.641	8260.049	13471.795	10813.421	20270.671	11257.266	16727.396	769.417	293.323	263.707	302.106	5063.364	1807.393	226.787	12537.684	131.999	136.3	163.155	1058.898	10193.068	1152.47	107.72	1015.673	1047.572	276.081	311.062	257.593	474.587	2953.947	276.298	2654.569	166	0.94	549.904	575.006
11826.759	12945.615	9436.06	16832.506	11945.312	22756.224	12136.14	18972.564	563.288	373.195	269.802	394.918	5074.28	2394.014	240.096	12723.131	142.315	148.445	184.303	857.546	9094.962	388.717	115.429	1102.691	1638.119	282.7	296.264	272.447	133.556	3161.625	279.275	2720.49	167	0.932	733.033	575.093
14361.126	15602.37	11254.871	17635.448	12871.113	24243.46	13205.741	22070.348	556.513	299.077	417.972	347.142	301.732	518.264	286.881	8991.543	177.17	160.477	225.191	2629.903	153.147	190.796	155.617	1971.794	1920.54	294.45	312.564	308.481	2613.186	405.513	323.099	6575.031	155	0.967	1162.861	574.274
14219.228	14642.595	9094.748	17554.538	8764.641	16931.665	6330.486	12184.663	588.246	259.283	270.297	292.379	343.108	450.992	246.616	10048.909	181.615	168.887	238.006	2297.379	239.08	250.345	169.961	1295.494	3175.911	333.198	257.263	300.17	6308.564	390.395	286.158	4725.806	160	0.939	1385.144	573.725
15306.707	16391.251	11557.771	21567.475	13646.554	25162.066	13016.227	20579.507	767.922	280.329	265.134	307.586	6779.481	1200.801	245.099	15741.591	156.826	163.996	226.913	1473.022	11201.105	429.967	126.494	1115.808	1957.97	296.101	372.92	286.373	115.516	3926.61	289.25	2673.625	127	0.967	831.217	573.626
10846.699	11720.398	7722.258	14462.257	9233.216	16801.086	8542.952	14855.532	1377.492	270.63	247.678	375.729	4045.322	706.544	262.39	11361.186	168.473	156.061	210.988	3928.754	6465.018	559.778	126.96	1430.173	1396.9	288.829	318.954	298.184	4570.493	3009.779	294.539	4397.61	115	0.999	924.839	574.091
8114.033	9060.49	6113.599	11223.785	7228.251	14310.675	6934.468	13471.216	491.342	375.741	426.111	355.208	279.064	420.653	297.993	8151.798	177.438	147.215	147.582	5354.656	115.109	187.121	152.102	2470.556	1671.222	313.666	254.24	328.697	428.349	326.962	274.523	6227.122	100	0.981	1285.73	574.31
11927.964	12889.327	7773.643	15553.917	7613.597	15244.952	6520.502	13490.21	735.817	397.823	285.465	266.489	296.664	376.113	307.201	7128.949	163.825	183.043	136.551	500.015	135.716	360.937	175.954	2173.971	1684.765	295.185	270.549	283.668	1678.819	348.947	256.26	6815.414	96	1	1509.479	573.448
19733.692	21156.885	15572.35	26909.927	18254.707	33567.392	15634.078	23855.177	799.875	346.714	295.006	319.053	5032.548	2898.081	257.724	12495.644	158.664	158.923	206.577	1013.608	11899.881	856.052	119.023	1041.497	2201.007	286.649	312.387	286.507	149.883	2857.673	293.238	2773.738	209	0.903	713.467	576.543
11195.271	11520.183	7136.426	13150.282	6512.493	12641.073	4799.89	10111.518	471.848	257.794	253.897	268.357	378.302	367.695	223.128	8278.34	172.048	153.358	212.547	420.531	1202.462	278.963	167.142	1102.992	2043.179	328.621	252.368	272.814	4591.939	361.229	336.986	4552.626	143	0.893	1412.969	575.983
17003.416	18121.41	13343.37	21272.515	16556.944	26977.349	14801.752	22581.365	1071.438	308.139	323.923	304.809	4139.302	2653.69	264.627	10710.712	172.923	178.701	189.827	1116.118	8193.47	457.081	110.669	1220.394	1849.766	272.033	325.034	258.815	140.464	3163.749	287.362	3391.867	162	0.95	491.574	577.204
19615.251	20971.422	15785.344	25540.769	19830.394	34034.912	19189.097	28954.435	812.409	340.034	293.295	284.026	2560.473	4733.971	262.062	10395.66	174.985	173.791	179.593	923.512	6007.759	446.22	108.677	1158.667	2248.322	272.507	293.75	260.118	503.585	1912.132	277.856	3603.271	271	0.888	500.851	579.958
10447.735	11289.397	7717.218	14271.722	9864.085	19022.651	9658.442	15563.794	816.262	298.751	246.518	295.645	6814.51	1702.84	248.177	13402.985	134.361	149.439	190.879	867.463	12003.699	368.487	120.453	1030.372	1623.591	287.316	310.052	313.406	124.67	3212.187	313.289	2463.968	152	0.974	799.605	576.23
10883.113	12112.642	7362.345	14480.019	8257.837	17955.438	8449.529	16900.885	507.557	306.41	302.873	323.908	898.361	455.43	280.837	8290.497	203.946	163.767	159.517	2983.442	585.319	233.689	186.055	2706.278	2208.824	293.781	238.659	291.632	597.997	534.646	293.775	6094.938	115	0.999	1444.848	575.813
16699.154	17745.632	13271.701	21845.42	17236.835	27221.962	15106.756	22973.89	1140.755	319.732	285.545	376.9	4719.24	3196.575	232.54	13083.149	150.147	151.463	189.56	1251.554	10809.299	330.865	107.255	1205.586	2244.655	283.07	324.787	251.71	137.991	3288.202	289.928	3278.09	278	0.772	560.608	580.899
13673.174	14542.723	9946.65	18418.755	11255.951	15641.88	7260.536	12421.441	869.913	292.292	257.646	396.147	6118.054	1108.697	225.756	11768.943	156.62	163.695	241.093	848.649	6222.43	299.445	131.505	1126.751	1764.817	325.867	309.744	300.949	1301.425	2920.186	314.52	3465.814	215	0.889	955.719	580.509
16946.398	17918.994	16056.514	26092.092	12220.692	25537.534	12065.324	26587.607	802.474	325.941	366.732	372.511	5834.297	1053.689	262.043	7955.658	229.072	204.917	238.683	1196.687	9875.941	591.641	153.179	1235.095	2392	305.267	419.364	300.097	91.425	2792.736	350.109	3449.954	141	0.928	237.642	579.578
11704.091	12612.709	9521.208	15707.961	11512.613	19391.545	9748.194	15560.128	1321.708	252.557	242.522	286.364	3601.629	1508.105	225.935	8040.511	163.202	166.389	196.937	968.655	9317.123	308.183	139.877	823.747	1449.641	291.291	328.31	280.932	167.603	2000.379	287.527	2172.955	206	0.909	432.029	581.107
21038.257	22721.286	17037.643	28213.672	21397.543	34736.054	22356.656	33089.92	998.68	343.466	317.482	394.124	4842.47	7872.388	298.49	13072.334	165.826	160.486	199.428	1005.141	6964.948	419.412	128.448	1812.456	2291.169	299.615	309.924	291.138	190.008	3813.59	342.341	5648.649	331	0.768	758.612	586.204
18627.782	19967.577	14359.61	26824.626	17115.394	32049.91	15989.009	25461.24	608.698	296.132	272.777	303.762	5207.69	3319.47	251.001	14424.364	159.794	175.428	223.075	1039.927	9806.496	458.174	131.495	1233.924	2216.473	285.532	359.591	312.313	180.846	3173.96	302.002	3374.257	177	0.913	839.98	579.749
8568.189	9792.53	6615.312	12334.845	7768.171	14058.773	7730.881	13914.907	922.614	459.873	401.988	340.864	429.668	473.396	465.374	9394.602	237.157	226.087	184.819	370.916	207.152	5881.784	291.19	3378.333	669.114	314.066	357.374	272.562	938.319	375.4	338.286	8039.084	119	1	1517.5	577.5
14957.834	16125.279	12435.065	20350.103	15276.141	28797.404	15038.316	23011.78	1137.386	333.368	264.206	445.197	4263.172	4486.698	229.955	13298.856	138.753	149.052	169.501	1303.821	12557.364	479.591	109.889	1137.64	1729.084	297.822	306.2	252.707	131.854	3166.546	268.01	3035.918	302	0.882	604.543	582.185
15504.658	16294.316	11265.688	21155.723	13009.297	20515.524	9171.593	16220.686	1551.974	339.491	332.467	447.327	5183.017	966.915	257.173	11492.689	177.481	158.135	220.549	1044.802	10522.978	332.955	154.14	1151.502	1440.123	302.1	332.156	274.105	399.377	2013.34	328.166	2939.932	522	0.604	1114.613	582.887
17697.395	19160.925	14603.228	24231.301	16465.184	28475.478	13548.275	21784.856	459.674	320.112	262.334	264.511	2871.548	4491.823	233.066	7227.807	157.342	164.114	195.718	913.55	4763.14	324.755	163.599	768.557	1741.351	296.876	358.064	272.982	110.109	1735.573	285.623	2317.343	214	0.852	394.883	583.5
11983.219	13065.45	9204.184	15294.744	12298.5	20094.733	12010.706	18188.22	938.659	295.693	269.088	398.538	5030.366	2729.578	226.1	13186.18	133.41	144.923	168.214	1246.613	7553.44	319.796	108.088	1371.361	1686.404	292.14	355.454	252.937	137.95	3424.224	277.194	3488.291	123	0.952	588.24	580.589
19187.454	20573.566	15133.292	27393.013	18520.99	31792.617	16447.952	25263.324	556.765	363.733	275.578	326.836	7186.63	2552.789	253.346	12982.414	159.183	151.524	212.546	1012.845	12250.776	350.856	121.792	1018.322	2765.065	283.148	295.839	314.125	117.274	3913.386	332.721	2686.887	130	0.856	782.5	581.269
8020.246	8739.132	5933.641	11128.187	7888.624	16299.937	8360.944	13138.506	461.718	231.743	212.674	280.867	7586.861	788.847	232.593	9135.153	120.344	125.114	212.466	786.32	11511.927	304.879	120.642	666.191	1307.223	288.918	334.789	306.87	109.629	3184.752	298.721	1599.992	100	0.967	810.88	580.06
12663.565	13663.2	9465.967	18027.37	11339.638	12493.872	5629.44	9778.153	1595.867	256.573	257.013	502.999	9064.286	608.864	219.174	7533.529	155.032	167.083	261.441	1200.455	7273.336	215.437	136.485	653.824	1220.8	299.489	336.169	311.81	464.561	2473.561	329.189	1799.997	114	0.99	979.395	579.605
12947.971	14175.461	10512.822	18183.14	12559.7	24057.225	12528.752	19868.678	1136.256	337.24	293.977	383.509	4979.488	3798.459	263.979	13776.607	151.965	160.616	184.474	980.793	11685.328	419.701	114.441	1298.59	1856.16	300.088	322.563	280.75	132.087	3398.723	282.736	3307.795	197	0.926	721.784	582.607
21177.723	22894.342	16964.728	27872.974	21480.124	32042.515	21095.002	30326.503	920.146	373.826	343.317	440.386	5885.199	10544.362	313.221	13271.271	167.885	172	196.411	1098.825	6232.377	443.056	126.947	1948.198	2385.578	302.934	341.282	283.942	149.366	4574.335	305.508	5982.983	357	0.842	745.637	584.284
14164.594	15461.602	11004.747	20666.191	12824.444	25568.518	12725.611	20209.078	534.715	340.995	252.416	305.572	4707.71	1669.791	233.215	13953.845	147.679	158.748	198.306	936.165	9205.53	411.06	120.29	1014.158	1478.025	286.672	350.766	306.76	121.668	2695.747	286.774	2509.013	141	0.953	832.039	582.28
19100.066	19988.371	14262.904	26024.459	16110.843	22143.251	9825.678	16452.566	523.736	246.699	266.807	320.655	2803.667	898.477	258.308	9236.767	157.428	173.683	265.147	605.337	3137.231	299.85	149.751	877.853	2324.682	297.407	286.266	276.121	655.002	884.203	298.52	2741.569	248	0.821	1068.065	585.31
19493.144	20760.162	16116.386	25424.54	18651.88	33780.481	16882.89	26547.607	848.556	304.173	254.005	288.608	2986.457	3847.494	239.985	8041.523	168.241	162.993	213.443	810.937	6464.426	251.907	130.859	857.781	1711.484	268.807	283.131	300.961	130.306	1782.622	283.866	2595.501	109	0.976	456.206	581.748
16801.392	18168.821	13891.142	22129.352	17543.164	27393.878	15673.149	24673.986	797.551	326.935	291.78	412.772	4349.576	5825.807	249.394	12180.268	144.818	157.978	162.702	1198.787	9291.089	331.357	113.771	1564.314	1917.078	302.781	323.612	248.009	154.834	3438.502	291.74	4569.375	301	0.794	571.653	587.905
15644.264	16783.213	12164.126	22250.322	15016.925	27477.508	14431.268	22417.399	802.142	329.662	286.289	333.496	6052.154	4603.467	250.613	13390.398	144.552	154.138	230.742	1011.936	10219.355	421.205	119.876	1115.526	2176.01	292.943	334.523	305.523	124.673	4031.999	316.321	2863.731	169	0.777	774.145	586.033
12419.14	13469.75	9667.232	18108.506	11577.764	22086.77	11151.117	17693.465	546.894	289.297	245.803	326.982	6494.826	2472.68	241.816	13351.524	151.728	136.931	220.534	1015.148	11937.203	377.708	117.622	934.217	1782.235	280.933	345.899	308.14	120.031	2958.106	303.499	2207.3	228	0.853	821.32	583.759
15015.606	16222.852	11032.23	20980.792	12608.884	14280.791	7374.272	11637.469	641.69	321.927	318.309	530.661	7854.445	1268.433	267.457	13230.388	202.523	170.83	261.437	1097.992	15336.921	347.165	150.331	1035.984	2910.695	295.415	331.203	273.245	122.422	2319.973	312.515	2356.157	103	0.996	1093.131	581.617
14932.997	16093.206	11737.701	19107.252	14945.99	27139.388	14564.861	22436.998	810.168	383.761	312.185	399.432	6307.53	3372.601	250.683	13171.698	155.871	148.263	201.725	1178.157	11013.462	448.263	96.952	1521.119	1850.972	278.861	372.013	255.806	192.46	3656.408	277.777	4326.285	142	0.971	548.915	584.423
13667.513	14006.517	8821.986	16967.998	8319.333	16674.267	6075.359	12023.142	538.925	252.431	249.359	272.622	437.275	388.133	227.121	8426.32	188.95	170.288	226.477	515.096	840.501	343.377	164.622	978.217	2398.557	298.867	256.133	282.942	3612.406	333.408	259.091	3913.765	227	0.738	1423.407	584.5
12437.807	13315.671	9671.305	17950.784	11208.255	21962.728	11184.601	18337.427	549.24	256.321	266.346	279.464	2335.589	2158.721	230.347	11783.026	151.799	151.02	216.145	900.976	4328.219	685.983	135.586	1279.897	1619.392	278.548	368.638	310.784	3356.547	1563.423	282.478	4515.974	159	0.869	845.676	586.594
6347.923	7105.092	4722.431	8607.633	6118.278	11583.966	6108.028	11463.711	596.839	322.344	289.098	327.691	386.866	455.748	258.88	10082.451	160.791	140.558	197.114	2720.516	271.735	477.439	127.341	2165.048	1038.329	290.961	271.298	297.65	1439.667	603.922	303.165	7515.409	120	0.969	931.725	584.633
12966.015	13926.846	10908.605	19070.223	12801.754	21764.19	11024.671	17870.98	547.744	248.486	242.127	340.211	4400.674	2079.612	234.116	8348.652	164.921	152.833	214.508	1146.805	8112.448	307.777	139.708	846.332	1165.433	282.444	298.245	278.281	132.211	2600.028	275.137	2200.637	221	0.887	451.808	589.066
11564.041	12334.871	9723.596	14927.426	11233.853	18805.806	9940.996	15662.466	572.35	220.69	234.025	259.042	3102.87	1605.713	229.69	7830.446	171.706	165.401	180.653	615.755	9040.835	324.095	128.819	725.269	1977.028	273.808	274.067	265.046	118.631	1693.037	280.99	1850.332	196	0.881	466.383	588.714
11736.276	12629.354	9279.529	14807.362	11590.113	18508.818	10345.051	16348.289	653.809	293.864	293.852	309.896	4902.191	3676.929	256.414	9854.492	163.41	169.556	172.252	1139.795	11579.854	377.781	116.734	1131.859	1394.471	275.713	329.739	279.411	245.243	3496.874	282.663	2980.406	283	0.792	481.157	587.5
19381.144	20617.756	14669.73	27351.891	18249.078	32736.835	17167.399	26954.439	1105.767	341.907	262.966	306.717	5769.279	2370.242	256.569	13343.466	152.421	161.783	212.215	718.865	10679.765	396.512	122.028	1046.339	2367.238	290.68	340.913	301.254	121.091	3247.471	310.923	2764.165	170	0.962	804.788	587.271
19209.357	20686.343	15899.613	25088.625	17946.997	25601.702	12889.663	20943.311	438.197	306.421	249.381	270.609	3489.965	4332.891	225.718	7065.31	164.206	176.212	206.478	933.299	4104.163	315.265	166.114	752.706	2450.561	301.328	328.548	275.452	117.183	2064.993	286.627	2215.917	154	0.903	402.364	587.578
14186.206	15069.966	10892.581	18359.396	15105.033	24760.344	14461.065	21248.583	763.51	330.511	291.031	293.392	1265.985	2520.065	255.26	13533.056	148.195	161.689	226.035	3373.93	1255.776	3525.902	125.872	1274.979	2048.024	273.257	324.223	251.817	9242.219	745.5	279.158	3743.338	186	0.866	523.946	587.28
13920.655	15096.858	11704.676	19221.253	14760.155	26997.403	14814.415	23071.791	944.17	309.593	266.754	386.544	4321.458	4643.292	237.628	11606.498	140.509	152.67	161.408	957.413	5858.645	387.035	112.004	1396.386	1700.686	314.004	369.572	248.083	198.025	3389.749	271.64	4094.481	393	0.744	588.92	590.579
8253.091	8800.676	6212.274	11340.701	7029.353	12479.336	5708.178	9636.005	767.245	214.6	229.178	369.554	3175.668	544.312	227.372	8499.153	130.211	145.699	238.663	910.41	2508.021	225.167	132.054	854.762	1098.99	288.141	286.853	309.265	887.084	1736.077	315.482	2897.54	115	0.999	980.657	585.378
15556.269	16151.082	10811.072	20455.519	11338.565	20621.381	8307.702	14946.83	604.818	354.453	452.877	383.679	3572.372	1374.942	230.004	10536.056	190.855	162.241	242.634	991.581	8377.887	321.616	134.049	890.01	2910.32	313.112	366.041	334.504	166.879	1288.585	296.236	1831.733	170	0.848	1190.771	588.782
17961.902	19415.01	14225.767	25682.319	17597.186	29392.598	16292.297	25961.834	1154.746	355.202	309.133	353.847	4783.18	5376.961	268.957	14571.064	158.063	165.9	228.941	1381.103	8485.663	429.619	119.568	1495.456	2174.711	297.27	354.602	301.692	156.185	3840.642	329.593	3993.3	235	0.88	768.045	591.674
17228.934	18494.92	13734.259	24809.155	15509.784	30014.225	15721.433	24685.053	830.627	301.025	269.767	334.787	6503.377	2381.834	259.666	13391.309	156.268	158.756	205.178	1004.386	9680.168	409.496	122.137	1137.504	2370.606	283.658	326.345	319.213	125.354	3814.482	336.961	3061.272	173	0.965	786.234	588.558
10850.076	11115.505	7383.82	13955.164	6002.638	11117.627	5898.132	11358.212	642.335	250.024	307.96	284.756	2754.837	362.416	228.933	7545.747	179.415	157.437	263.807	912.298	5749.319	327.357	143.471	815.551	1580.091	301.838	358.549	302.255	91.373	1189.612	341.75	1672.678	126	0.959	228.262	589
10010.591	11052.785	8269.973	13756.645	10112.122	17754.273	8774.84	14626.829	461.962	353.227	259.964	299.92	3398.309	3456.28	212.701	8428.906	161.375	180.919	221.972	1039.521	5452.652	391.696	161.391	834.519	2144.353	307.187	337.446	279.817	128.073	2100.988	297.246	2150.855	115	0.999	410.152	589.187
13589.861	14423.061	10632.233	17248.879	12529.322	20539.964	10923.786	16940.975	795.3	265.013	238.34	303.284	3324.469	1801.772	220.853	8125.987	164.733	166.371	208.494	1132.075	8867.811	306.706	137.509	854.208	1486.105	286.214	311.347	270.423	139.928	2295.388	295.645	2187.784	134	0.98	443.291	589.933
11447.137	12249.588	9323.414	14390.583	11587.303	17359.686	11244.164	17560.029	718.137	327.676	295.222	256.559	460.882	1180.522	232.984	10065.804	160.078	162.25	214.292	3857.328	574.302	4116.117	118.649	1033.044	1583.664	285.44	356.424	271.396	21257.493	309.539	282.867	2968.551	157	0.898	507.901	591.232
11893.806	12518.605	8578.874	15576.636	9930.936	16330.27	7352.097	12469.479	670.86	394.631	284.051	422.231	6935.524	1313.994	247.704	14025.613	153.93	168.35	296.221	1132.97	17356.063	423.871	138.942	1098.169	1959.914	305.444	330.966	307.958	287.963	3460.869	320.056	2655.374	180	0.938	1000.961	591.483
16590.174	17992.445	13772.445	20445.364	17036.214	28427.776	18125.359	25736.346	1479.355	827.531	305.685	380.989	4232.447	3108.961	245.093	12997.275	160.415	144.893	176.505	1265.802	9278.462	377.485	98.682	1385.458	2662.781	285.153	311.301	262.806	204.918	2903.785	292.392	3912.569	179	0.933	542.277	591.427
12782.194	13613.942	10372.366	16922.46	12548.846	23421.654	11974.725	18998.995	993.898	280.652	255.748	291.327	3903.1	1787.719	220.092	8063.255	162.984	161.039	194.486	991.278	9752.052	324.534	143.492	894.772	1543.834	292.09	314.368	269.803	139.858	2381.1	288.041	2401.186	224	0.848	436.402	594.335
17141.751	18374.07	14450.064	21834.465	17843.185	28066.372	17529.84	26865.097	745.184	329.734	313.766	283.455	1484.591	2534.168	260.907	10313.593	169.046	171.222	181.584	2359.008	3707.431	2405.69	118.782	1561.128	1817.292	278.054	366.72	263.442	12615.871	1237.523	282.758	5029.981	279	0.812	496.102	592.726
8835.571	9886.88	6731.79	12026.123	8630.019	16934.782	9030.225	16545.117	495.194	346.979	284.208	309.4	273.271	475.37	270.626	8072.44	160.823	143.601	157.048	3268.175	184.809	261.869	125.594	2790.032	1314.792	277.19	339.671	299.992	3233.687	780.631	299.063	8310.874	120	0.969	892.417	591.967
8814.123	9382.439	6704.349	11991.939	8184.637	14615.253	7005.157	11565.347	523.319	257.262	298.527	331.249	7013.023	831.06	229.753	12561.456	142.075	157.269	260.524	726.885	9778.82	280.99	129.25	946.968	1678.729	308.562	305.635	306.033	566.501	2961.633	310.977	2972.728	146	0.961	955.815	592.384
13657.433	14175.7	10464.541	18978.417	11528.947	24830.803	11379.923	18693.934	1107.188	266.49	275.547	275.618	4606.982	2065.99	260.626	9414.456	195.717	159.398	213.324	1134.422	9617.934	475.948	161.034	1090.688	1467.315	314.404	371.984	292.901	78.714	2441.602	294.823	2735.446	199	0.906	298.359	594.696
9679.525	9910.168	5387.652	12289.774	7519.763	10132.33	5863.49	10496.963	555.313	224.997	239.077	346.343	8130.762	918.139	201.306	8090.589	190.516	163.172	154.85	1679.306	13527.344	397.924	150.366	965.363	1405.461	283.93	281.229	282.766	80.531	3936.667	250.728	1887.803	188	0.925	333.165	594.112
11940.933	13157.247	10079.686	14888.379	12627.629	19065.79	13183.356	18320.765	739.967	406.578	361.323	374.614	379.347	981.417	287.939	10194.16	170.681	160.624	228.758	983.46	247.186	9978.32	132.705	2264.567	1854.755	292.471	328.983	278.32	7377.903	844.569	282.541	6596.317	284	0.775	683.285	594.75
12910.242	14168.299	10581.162	19162.119	13172.823	27095.235	14498.265	21602.723	585.847	290.297	269.456	363.663	7792.237	3156.079	255.208	13971.071	143.582	146.415	217.887	1025.662	13891.29	415.73	125.487	1087.492	1881.098	267.31	328.32	293.759	123.993	4430.194	316.983	2891.466	125	0.94	779.612	592.94
11628.225	12550.624	8936.98	16782.335	11048.893	22269.195	11150.259	17681.123	569.974	301.881	244.43	354.459	6458.993	1936.326	229.588	12386.88	144.703	154.891	200.069	843.588	7090.777	688.338	119.694	958.182	1971.16	282.754	332.646	311.19	245.837	3591.396	293.305	2514.263	243	0.85	828.142	593.698
8589.402	9319.599	6433.107	11641.157	8147.353	14963.141	7622.278	14628.333	548.969	330.52	425.73	365.442	368.651	567.183	300.455	8469.064	184.886	160.46	164.492	3919.917	161.012	600.45	167.332	2638.951	1568.536	307.667	313.196	300.514	1179.663	571.275	336.32	7723.46	127	0.955	1143.823	591.87
19401.272	20028.103	13445.459	25221.387	13800.273	22043.811	10489.985	16091.73	593.295	608.821	482.211	450.014	7224.028	979.763	248.104	11639.326	187.019	173.416	239.307	1450.296	14741.077	409.58	138.812	913.706	2445.079	302.243	381.794	351.169	97.545	2449.04	260.951	1683.972	190	0.944	1202.211	594.695
18521.961	19829.643	15095.65	24934.463	19364.327	33970.855	19082.792	28976.944	774.706	413.971	294.959	313.181	4211.297	4166.508	257.833	13281.302	150.453	159.595	183.913	2012.705	6955.132	1559.913	109.679	1344.37	2201.187	274.932	315.695	242.405	2389.208	2889.147	276.262	3890.6	186	0.895	529.527	593
14412.937	15423.219	10912.46	20007.798	12781.214	25741.267	13106.125	20960.066	841.433	256.543	241.542	272.621	6977.905	1870.24	233.26	13484.35	144.276	144.204	217.607	824.948	12168.995	346.626	121.543	1004.401	1892.023	285.724	362.801	289.292	122.601	3454.621	311.184	2457.552	140	0.984	811.757	594.029
11433.007	11937.31	7516.029	14985.637	7563.546	14975.473	5316.118	10746.507	471.149	324.413	255.135	281.588	2340.666	684.524	222.033	10311.216	198.704	169.668	242.981	745.074	9232.384	342.904	172.744	1025.893	3304.014	286.532	260.466	282.095	899.427	755.42	277.495	3170.326	222	0.855	1447.459	596.865
9872.998	11116.256	8643.266	13408.141	10590.609	19604.433	10920.021	18641.158	1732.83	419.083	303.481	430.751	3982.937	3194.287	250.81	12642.254	148.525	145.402	188.009	1201.566	12522.772	346.303	95.795	1608.314	1995.146	279.884	311.042	250.843	194.085	2926.31	284.285	4275.463	145	0.895	549.417	594.755
9387.455	9888.148	6685.722	12496.066	8063.633	15724.968	7152.324	12512.641	1366.231	280.679	250.659	334.836	6330.701	2178.724	242.465	12640.803	150.02	158.171	216.327	718.514	12463.08	374.733	128.289	1030.818	1599.994	302.086	368.744	303.25	116.998	3089.19	316.528	2410.227	175	0.943	968.614	596.437
16533.757	17861.955	12881.574	23660.88	15620.314	28972.587	14994.662	23693.19	1071.91	400.125	271.4	314.255	6265.721	2284.899	250.947	13186.794	140.531	146.341	212.381	865.539	9574.727	362.096	122.857	1116.739	1537.28	283.243	346.804	313.025	122.362	3589.271	314.394	2974.504	471	0.679	795.551	600.241
13496.544	14272.207	9891.025	18244.201	11431.125	23599.725	10704.773	18083.375	595.403	275.015	252.659	287.889	6049.361	1597.789	247.661	13368.76	152.492	150.011	210.681	672.555	12711.09	405.834	121.8	1020.843	1922.901	304.429	311.754	294.599	174.037	2872.662	302.222	2653.605	311	0.841	941.548	597.339
13381.31	14268.901	9775.596	17458.68	11971.479	22252.182	11648.838	21444.186	1305.911	314.247	403.878	389.053	366.917	702.515	292.684	9094.884	180.526	173.866	169.208	4227.128	201.429	267.498	158.851	2305.529	1359.898	316.436	311.267	285.532	7147.108	905.398	328.936	7026.177	213	0.92	1132.866	597.073
14902.485	15889.87	9267.045	18490.405	9858.56	16976.343	7245.371	13444.265	735.208	264.701	309.238	290.388	4483.068	524.114	243.173	6541.626	193.665	173.305	219.738	748.782	7724.605	300.099	148.214	667.314	1606.266	312.411	372.097	299.754	87.66	1417.118	308.349	1531.263	144	0.899	229.493	597.646
10651.376	11770.655	8493.74	14229.519	11270.173	19202.611	11713.063	17860.885	823.836	353.26	324.565	371.032	352.208	973.991	271.327	10629.106	165.531	152.964	224.974	1385.573	204.508	840.897	141.184	1673.657	2168.636	294.802	273.741	282.084	6661.827	1138.124	284.843	6248.696	162	0.927	703.543	596.975
16930.052	17557.717	12443.788	23035.256	14713.469	29649.148	13733.432	22565.272	475.766	275.018	235.716	269.61	5193.783	1329.403	237.187	11892.472	153.101	147.284	221.819	516.936	11448.295	363.246	121.322	951.771	1832.845	295.324	327.864	295.519	196.138	2049.093	298.765	2787.843	218	0.894	926.417	598.404
7880.206	8900.633	6264.507	10532.759	8195.348	13038.683	7410.96	12062.947	494.622	314.623	288.86	318.025	422.623	851.849	247.604	9235.466	128.718	145.468	164.218	990.549	532.779	580.61	132.148	1485.546	1074.315	291.177	285.461	276.812	6147.128	919.893	297.847	5793.632	128	0.974	734.258	596.477
12499.812	13404.857	8810.636	16644.874	11172.732	20819.535	9738.831	16351.871	447.801	287.56	237.241	257.413	2253.968	1323.816	231.791	12551.967	168.663	149.22	213.83	719.619	7982.403	407.658	121.635	1204.612	1990.295	286.838	291.203	296.275	392.726	866.536	305.719	3380.992	148	0.924	908.02	597.662
8334.99	9059.389	6508.568	8322.913	4317.857	12720.655	5972.733	9852.738	539.694	225.81	259.03	353.248	3355.547	942.652	205.707	7657.451	185.628	129.799	215.292	1055.812	7526.212	407.25	180.139	883.543	3564.026	234.077	311.337	252.323	94.952	2457.447	252.876	1800.134	177	0.988	359.037	599.766
18695.08	20050.539	14733.628	23549.541	18892.384	34359.336	19185.073	28514.414	757.538	349.614	310.027	306.606	3685.996	5276.457	270.624	13233.179	158.391	171.892	193.767	1767.407	5280.178	1471.017	121.562	1518.642	2295.434	288.07	320.885	266.141	1822.487	2255.887	293.011	4351.112	156	0.874	520.083	599.064
13433.677	14460.19	10600.636	17748.562	13861.753	23482.338	13708.443	20134.816	1145.339	302.108	255.781	297.7	356.071	748.379	208.96	10462.245	153.04	141.403	202.031	1016.949	235.467	5950.21	127.567	1147.888	1522.608	311.536	406.486	238.547	9385.595	948.011	264.628	3540.403	227	0.875	611.522	602.328
12614.123	13543.376	10126.246	17056.755	13515.833	23131.183	13922.829	20197.383	714.097	321.044	302.875	311.594	367.37	835.008	265.713	11081.914	159.208	147.349	295.175	941.466	235.9	4276.231	190.592	1580.293	1992.978	291.999	332.984	280.618	7981.95	698.746	257.16	4611.15	202	0.929	656.881	600.886
10056.316	10568.175	7508.807	13514.989	8975.728	16948.826	7764.917	13068.365	608.774	256.224	265.159	325.816	6922.56	1323.653	265.34	13189.712	154.508	162.639	227.293	932.192	15500.237	443.688	132.236	1060.845	1945.369	308.82	303.294	295.294	284.871	2630.281	307.117	2596.275	275	0.839	1011.62	601.638
18927.468	19800.862	14206.983	25550.114	15945.694	19295.093	8731.143	15010.423	676.282	303.78	286.253	280.116	4669.086	1648.691	259.013	11397.794	158.907	171.52	241.792	734.263	10105.459	270.897	131.909	905.95	1916.133	309.986	313.912	287.299	122.899	1119.285	298.47	2337.076	289	0.781	1034.659	605.043
17743.564	18282.216	12517.735	23289.733	13417.834	21556.943	9275.869	16548.242	597.567	315.079	436.135	413.402	4289.689	861.282	229.138	11696.402	194.218	166.516	242.028	1179.151	11980.63	365.701	139.485	1044.224	2810.731	310.072	369.285	336.209	147.265	1686.501	307.096	2228.085	240	0.873	1181.821	602.8
8912.812	9364.999	6072.43	11646.618	6519.928	12391.534	4932.056	7405.798	484.854	632.29	465.438	433.699	6618.545	470.224	222.006	2800.726	161.707	181.334	213.048	1185.175	17692.278	256.383	123.922	293.856	1364.879	321.975	331.53	360.347	102.53	1252.97	267.005	625.077	137	0.974	1250.157	599.113
20325.6	21851.473	10856.643	24105.919	16705.557	27760.944	12250.261	20947.586	1688.636	448.288	296.965	360.194	6842.363	2496.607	270.394	8583.189	236.142	181.231	244.914	1193.734	8218.984	419.626	163.389	1055.57	2493.851	340.037	372.046	286.071	88.105	2539.723	304.148	2460.914	241	0.877	239.16	603.745
11814.507	12952.873	10214.746	15155.714	12761.479	19803.48	13372.479	19401.529	776.878	392.424	368.226	392.752	370.324	823.98	287.348	11313.817	156.328	156.239	244.082	1457.672	217.069	7821.087	148.823	2006.567	995.197	280.412	502.346	280.876	11007.573	1150.42	279.004	6254.525	196	0.913	691.52	601.423
13361.561	13726.782	8553.283	16409.372	7884.807	15469.166	6099.865	13009.697	532.728	277.794	269.283	277.314	1647.803	525.655	253.14	8816.925	170.586	179.753	171.196	1314.714	5453.142	389.18	165.669	1587.001	2087.193	247.856	248.531	278.665	1744.873	471.767	254.181	4046.289	136	0.905	1480.316	600.426
16241.276	17470.386	12826.742	21529.036	17390.661	27735.452	16713.564	25893.891	801.923	359.312	332.743	353.639	4128.056	5956.683	295.61	11017.914	179.247	179.619	169.163	1099.018	6863.4	451.621	127.394	1751.104	1709.396	287.698	355.885	284.179	122.479	2999.797	276.805	5023.899	202	0.872	476.812	603.193
9200.802	10108.359	7219.233	12313.674	9867.639	17181.863	10585.392	15504.738	588.597	290.519	270.065	298.83	333.116	759.535	233.289	11235.2	138.957	134.678	248.62	980.802	206.75	17182.921	155.994	1222.851	1135.099	285.603	354.278	279.029	12003.579	716.024	252.38	3525.675	140	0.984	646.029	600.786
9602.338	10603.407	7472.651	14148.971	9869.439	20099.49	10041.898	16368.337	521.777	260.212	238.007	369.904	8294.357	2471.925	235.701	12719.102	144.588	158.332	213.082	938.928	7421.717	352.62	125.194	1053.317	2288.441	284.101	347.412	290.876	140.591	4482.968	307.084	2916.861	152	0.974	819.625	601
17461.961	18388.138	12946.676	24414.048	15715.223	28857.033	13599.477	22248.666	815.822	291.119	255.001	298.927	4698.417	1832.059	239.364	14474.38	177.886	156.529	216.534	602.797	10302.805	407.377	119.213	1051.19	2479.915	301.968	307.572	301.16	108.354	1888.829	299.487	2506.246	192	0.874	915.125	601.599
13751.967	13745.971	8716.971	14499.867	7694.212	12053.167	4814.78	8673.099	564.46	377.061	452.787	406.343	602.789	505.278	278.839	9807.706	206.082	162.287	165.644	7071.29	1098.667	372.149	143.189	1543.652	6376.753	306.231	297.825	360.057	1407.775	523.369	295.122	4192.281	120	0.903	1277.675	601.575
12291.038	13657.552	10790.946	16018.622	13533.599	21233.652	14340.349	20526.862	889.575	474.13	470.737	434.662	414.506	968.659	314.792	9779.939	197.399	177.321	205.877	1531.965	222.624	4898.712	131.546	3130.937	1980.419	307.077	440.822	279.336	6651.257	1111.616	299.94	8814.022	248	0.844	713.202	602.98
15317.077	16515.406	12408.266	20615.631	15370.674	25669.01	16243.765	24930.157	1037.041	357.875	351.247	372.79	1258.742	1401.485	274.136	11813.174	164.653	167.011	232	2208.469	1958.778	1066.464	138.196	2187.885	1651.82	292.171	347.513	283.571	13298.083	1554.736	300.42	6115.043	176	0.917	752.716	603.864
16342.849	17764.366	12612.155	22385.582	16354.285	29120.339	17241.445	27176.012	1000.973	343.999	319.285	405.414	6665.685	4851.233	273.035	12979.161	162.785	165.141	217.178	1137.04	11862.184	474.282	130.027	1890.964	1814.613	277.586	343.564	300.099	677.455	4569.157	310.498	5012.159	277	0.89	776.944	605.984
6253.509	6986.405	4918.785	9000.193	6413.348	12440.469	6698.826	11260.698	533.773	244.31	295.6	311.676	1916.981	672.48	234.393	11140.705	125.078	128.325	183.864	1395.315	1661.315	1430.755	132.509	1582.827	904.239	287.009	330.67	304.662	4871.505	1812.142	277.75	7371.813	122	0.985	835.721	601.139
10351.29	10256.553	7079.582	13843.861	6116.718	10808.708	6286.557	10255.925	511.803	231.959	188.202	330.723	4169.559	1242.149	211.484	7279.219	185.101	160.12	193.68	1726.958	9352.109	270.26	145.794	638.299	1083.225	293.499	242.391	273.514	76.389	1300.737	258.271	1370.088	179	0.965	320.668	604.282
17191.751	18428.359	14548.916	21556.361	18658.646	27166.841	19642.99	26640.741	810.86	403.173	364.501	369.348	405.798	1014.683	275.09	11423.773	179.39	161.33	220.493	1865.786	220.602	10802.845	139.896	2636.416	1698.924	310.311	473.352	262.234	11436.131	674.454	273.132	6536.78	251	0.825	632.759	604.233
17205.807	18110.652	12635.776	23571.023	14626.496	24858.973	11551.021	20652.219	554.413	355.034	430.467	390.629	1234.66	1020.262	265.715	9656.211	206.169	191.559	196.597	3675.578	8814.499	295.473	145.838	1651.653	2415.276	305.769	324.005	312.584	397.3	748.314	325.149	4705.954	187	0.951	1161.345	603.949
13939.97	14972.07	11351.177	20204.145	15298.416	24873.754	13378.4	20496.267	1054.039	309.221	252.541	305.389	4417.88	2830.372	218.932	7743.6	184.317	154.412	189.957	1033.75	8370.872	339.386	148.575	878.706	1786.3	287.995	328.623	267.813	130.85	2732.438	272.335	2350.832	166	0.926	442.018	604.886
28429.706	30082.428	23536.043	37456.616	30426.59	46529.785	30068.16	43344.301	938.706	410.229	332.893	347.637	2930.295	7686.749	297.348	9817.569	206.171	192.331	167.992	825.702	3391.964	413.572	119.312	1556.623	3616.481	286.407	349.332	282.25	160.114	2290.175	278.761	5274.241	224	0.863	486.509	606.152
11319.182	12104.906	8570.233	13475.264	10747.911	16989.651	10601.189	16303.885	740.136	339.739	303.25	331.345	3014.692	3728.635	256.668	12489.886	160.147	173.804	189.527	2171.647	5331.834	1119.935	123.535	1269.931	1527.323	270.877	398.261	257.107	4437.723	2267.712	280.175	3551.893	166	0.886	504.747	603.711
17132.703	18442.448	14362.037	22798.246	17516.22	30195.459	16786.175	26933.753	1125.799	378.011	317.498	441.921	4897.859	6292.162	282.986	12197.496	163.316	167.824	163.048	1421.957	10282.341	538.068	110.913	1670.336	2339.888	270.7	309.753	245.603	269.273	3772.097	274.618	4827.64	240	0.795	527.533	604.762
15221.98	16684.23	12984.57	19637.691	17336.407	25521.399	18298.196	24030.655	988.638	506.782	475.041	390.335	496.751	880.624	321.957	11403.962	208.533	188.054	271.634	1879.013	338.125	3188.843	150.413	4079.055	1240.352	318.001	619.58	294.855	12342.49	687.667	319.792	9404.317	133	0.973	745.59	603.455
17816.096	18485.617	13349.693	23920.224	15733.865	26552.327	12543.116	20920.387	961.235	259.165	263.164	293.822	2928.264	1071.126	250.082	12013.283	148.712	165.01	210.906	638.487	6216.701	423.265	128.734	1059.271	1957.998	310.215	312.982	301.777	1269.062	1245.509	311.857	3069.013	370	0.729	984.957	606.784
15535.247	16258.22	10606.02	19984.733	11481.279	20969.474	9422.798	14083.52	672.858	387.229	518.111	502.669	9570.107	1125.234	234.857	12519.149	204.836	157.094	261.963	2304.115	21016.524	440.382	139.566	1005.37	2922.782	323.832	460.13	357.324	95.808	3020.734	265.761	1981.899	123	0.964	1200.809	603.72
14933.821	16088.561	12223.168	18450.054	14747.075	25018.051	14299.559	21389.339	719.999	339.475	307.962	340.116	4811.165	3599.713	260.013	12635.003	155.431	181.221	178.294	1495.945	8025.293	538.348	123.89	1307.829	2495.627	298.685	339.495	266.158	1176.488	3189.104	289.92	3687.469	132	0.928	515.644	604.636
10721.33	11547.632	8286.83	13299.558	11139.128	18243.148	11371.503	17102.788	706.598	314.993	256.957	333.847	748.155	1652.857	220.204	9591.508	140.167	132.929	157.591	1017.889	2053.509	724.579	96.354	1365.846	1335.501	269.656	270.468	246.57	7484.832	1245.362	293.282	4140.721	218	0.833	552.092	605.252
7728.269	8394.81	6255.513	9660.414	7979.558	12923.092	7771.61	12005.225	617.528	304.359	252.379	372.09	803.478	897.407	211.361	10870.925	136.617	133.766	191.529	1462.742	789.033	3078.139	107.29	1396.469	1082.535	270.635	326.122	247.399	11313.251	1596.88	298.361	4172.682	179	0.89	566.668	603.774
11370.002	12462.39	9368.523	15244.252	12089.915	20121.522	12149.276	18319.579	719.836	378.749	354.092	328.972	364.718	1433.265	290.929	11970.562	160.69	169.974	234.086	1178.623	230.336	5331.248	144.776	2207.334	1960.826	284.279	421.747	279.24	9054.523	549.51	283.59	7101.998	170	0.926	671.518	606.618
12723.688	14094.967	10827.923	17487.152	13485.949	23259.211	13629.184	20703.575	769.797	384.392	370.81	378.382	362.501	954.343	284.538	10805.175	151.556	158.596	217.461	1396.635	219.587	9707.531	133.056	2020.729	1266.211	292.654	455.876	284.081	12993.528	843.223	269.78	6553.533	233	0.831	680.753	607.972
15503.154	16443.181	11741.475	22373.096	14950.599	27127.249	13380.456	21751.201	422.154	262.157	228.137	260.519	2990.01	1294.349	240.448	11121.523	163.088	140.456	221.986	720.176	4583.085	285.483	125.008	982.655	2001.216	293.71	318.436	281.835	866.064	1291.192	274.044	2847.133	166	0.917	899.91	604.422
8148.603	8115.442	5445.69	11581.646	6673.574	8495.328	4623.741	9436.169	1029.742	188.286	277.617	283.626	4583.487	377.581	155.974	5260.407	172.224	149.522	188.219	1273.647	9506.631	199.771	127.973	487.283	897.787	285.358	308.253	272.849	78.587	904.776	211.318	985.482	152	0.974	340.23	605.868
10903.34	12044.525	8427.809	14096.337	10850.25	18224.256	10863.758	17597.044	746.286	349.835	354.154	342.469	304.452	861.076	256.438	9390.66	139.256	135.211	199.031	1024.733	449.658	1462.134	133.593	1889.126	1151.28	291.928	316.857	282.678	6967.826	617.169	286.722	7258.932	211	0.847	733.87	609.216
18664.128	19485.366	13887.291	25368.935	16618.693	28401.687	13088.009	21711.156	1715.529	362.636	289.301	331.25	5412.048	2424	252.439	14282.838	151.05	159.496	208.998	770.554	11883.734	336.265	123.184	1104.962	1623.747	306.417	362.447	309.504	128.906	2683.658	322.074	2516.528	179	0.951	971.673	606.483
11931.823	12535.275	9016.159	16215.635	11107.773	18738.029	8597.838	14501.824	710.696	272.239	270.581	306.869	5512.186	1881.146	267.779	13439.089	163.349	170.145	245.092	954.994	10663.474	371.42	130.472	1005.561	2094.506	306.027	312.079	298.37	125.058	2069.081	295.227	2267.579	165	0.954	1024.264	605.391
15362.658	16672.194	13771.321	21123.167	17896.444	27690.77	18066.873	25819.497	1161.895	464.108	387.246	401.1	416.818	1044.613	287.126	11395.904	204.61	165.423	225.453	1288.165	265.435	4790.848	129.606	3205.367	1711.587	315.239	583.896	263.689	11468.371	1073.268	277.263	8237.881	294	0.823	598.969	609.265
18012.437	19217.322	14679.474	24050.6	18382.527	29956.046	16954.836	25467.548	805.81	324.62	297.589	384.007	358.112	908.237	226.549	11459.741	164.507	149.499	276.795	1647.005	270.754	3185.914	134.117	1323.487	2598.794	335.305	337.217	253.949	10781.358	1176.338	280.244	4629.608	173	0.889	616.697	608.592
16282.367	17580.933	12742.682	22652.098	15561.631	28863.569	15458.202	24897.83	1228.875	279.572	275.098	321.337	3594.891	3946.124	259.425	11794.746	153.135	165.891	221.309	742.837	7383.502	362.569	132.794	1500.136	2088.088	280.92	320.689	305.503	560.188	2595.141	320.528	5025.659	277	0.851	808.648	609.442
13950.278	14671.557	10544.079	19423.875	15079.194	25202.845	11974.997	19670.996	754.915	270.061	234.22	306.487	6585.377	1234.896	250.853	12546.889	149.548	155.56	224.19	766.189	9636.229	330.076	118.792	909.853	1649.98	317.031	323.427	301.369	120.621	2688.412	329.891	2011.542	242	0.863	951.81	608.628
13803.723	14817.443	11116.902	19413.219	12532.006	18186.966	9376.762	14750.81	1622.027	271.946	232.515	281.886	4584.334	1660.242	222.935	8403.315	164.455	162.167	192.788	864.546	7842.848	314.87	148.935	838.161	1304.478	298.858	308.402	272.369	139.31	2633.906	291.909	2211.17	138	0.981	426.362	607.928
11353.665	12205.772	9088.608	14698.957	11471.898	19110.002	10652.43	17141.866	1131.138	308.039	304.219	342.731	3750.89	2674.387	299.211	9993.098	185.46	170.246	172.371	1116.651	9384.338	391.06	150.547	1323.465	1285.792	278.438	337.383	265.37	115	2580.438	271.399	3392.336	210	0.935	467.848	609.643
11541.263	12712.732	8714.558	16260.457	11173.688	21693.349	11378.159	20070.995	612.929	324.046	306.288	281.771	521.253	659.078	274.742	8832.91	180.857	146.171	171.608	2148.313	1112.382	270.234	131.437	2516.895	1513.492	302.635	331.918	298.055	4733.271	763.966	310.553	7688.932	161	0.859	886.643	609.245
8893.852	10096.83	6788.615	12550.944	8953.66	16885.022	9020.118	17484.697	698.005	341.662	407.953	362.951	379.781	484.514	298.89	7787.834	172.836	152.496	133.448	6599.042	144.844	184.045	153.796	3140.661	921.026	301.525	287.208	284.809	633.855	498.412	320.995	8222.628	116	0.965	1124.112	607.681
16058.659	17482.114	13654.695	23726.989	12121.555	20637.832	9434.782	18347.199	1447.844	323.733	309.641	333.063	5568.732	1113.771	262.534	7177.041	216.076	177.853	239.621	839.556	7286.927	352.603	154.02	769.649	1987.215	328.661	364.578	296.72	86.892	1863.849	298.615	2017.95	182	0.896	228.934	610.396
10835.428	11075.478	7062.8	13825.182	9043.21	11244.749	5428.053	7800.086	829.788	148.247	237.877	256.318	2989.403	544.191	178.364	5574.925	167.1	141.828	200.854	759.225	5248.621	220.22	134.696	474.05	1167.777	273.448	278.894	258.759	81.488	1213.975	236.472	1037.341	166	0.926	347.452	609.928
10145.631	11182.873	8469.369	13920.477	9970.268	18228.902	9561.837	14546.116	534.398	268.919	230.634	306.797	3850.063	1671.984	221.874	7472.755	154.909	165.267	195.047	874.084	5918.615	323.573	174.301	784.013	1172.07	291.886	349.12	276.96	121.366	2315.249	294.929	1984.383	158	0.917	403.487	609.962
18945.291	20232.041	16696.085	24402.308	20205.108	30328.943	19812.669	27931.799	985.015	440.033	437.546	441.049	388.286	935.649	282.675	11336.719	198.834	171.511	290.96	1526.288	226.931	12039.367	143.206	2733.493	2628.598	336.78	645.954	274.168	7679.729	1055.455	297.001	7426	212	0.924	625.17	611.165
13438.909	14813.117	11796.047	19057.727	15123.484	26238.318	15564.481	22791.107	838.208	367.428	347.316	403.253	349.162	1007.232	276.69	12941.905	182.02	160.455	355.44	1381.529	218.433	2136.944	176.721	2036.931	2827.198	292.291	367.422	281.475	13184.28	883.626	255.935	5398.616	113	0.981	650.81	608.058
17888.316	18655.032	12610.382	23556.651	14240.169	27319.546	11231.784	19536.673	718.398	454.425	437.291	442.019	1785.409	1146.926	253.706	11866.306	211.451	179.322	201.191	2468.353	14027.569	410.704	142.23	1510.71	2952.999	305.693	354.269	336.036	175.929	940.634	311.008	3614.396	138	0.97	1173.123	608.986
10605.51	10606.657	7282.555	11969.602	8367.427	12947.551	6110.525	9697.294	390.779	277.555	272.23	318.747	5402.587	1028.445	212.054	6377.113	138.301	165.831	212.694	961.903	8899.374	262.323	170.946	542.416	1244.022	282.135	395.597	252.398	117.667	2100.502	297.158	1420.771	161	0.921	388.326	609.171
14415.933	15510.751	11552.741	19752.141	14282.517	23252.558	12815.546	19190.465	1231.106	324.713	243.296	265.65	3562.806	2251.004	224.497	7595.22	155.283	176.795	187.329	932.697	5803.461	291.967	157.001	761.959	1614.61	288.408	343.463	266.988	126.866	2180.985	284.782	2104.202	218	0.8	419.243	613.702
11103.646	11886.861	9402.842	13036.564	10114.147	18826.564	10421.797	16124.834	569.128	288.138	238.774	292.621	3319.625	2264.594	225.578	7694.817	183.246	151.979	184.68	921.107	6295.437	342.505	137.124	777.306	1563.765	284.005	304.532	272.01	117.378	2017.116	264.843	2134.893	201	0.904	452.525	609.251
24841.617	26460.154	21399.832	33647.646	26730.545	40846.054	25943.927	39236.88	1049.606	426.336	334.186	388.102	3314.905	6357.671	297.08	11899.185	186.547	191.026	163.559	1113.944	9835.041	395.246	121.708	1517.258	2398.496	298.573	338.922	269.32	164.607	2713.017	276.759	4667.138	253	0.868	495.294	613.318
15481.89	16854.385	12688.211	20489.68	16423.062	27465.095	16955.601	24922.889	801.713	367.817	358.483	347.559	349.661	1084.426	291.007	12168.96	177.115	163.092	335.037	1352.737	214.011	2972.514	175.588	2217.596	2407.488	295.554	376.99	278.693	8177.662	630.606	275.548	6286.382	178	0.915	661.764	609.315
7181.467	8048.562	5776.993	9616.431	7493.838	12837.724	7605.931	12416.944	617.273	352.446	506.914	347.127	307.709	644.6	259.105	8456.533	137.358	148.131	166.807	1954.473	170.873	334.934	124.185	1737.145	1213.49	296.594	318.701	283.825	6114.872	863.661	293.175	7172.984	104	1	723.154	608.635
14221.525	15054.258	10622.842	19850.846	13040.07	20947.68	10111.409	16609.577	607.026	261.524	242.209	307.896	8356.937	1197.47	251.831	11285.695	151.376	146.266	237.453	752.531	10547.534	335.608	115.905	805.264	1892.346	305.048	366.456	305.497	112.619	3581.706	322.931	1970.716	245	0.747	926.549	611.059
14752.07	15877.524	10954.422	20560.469	13148.958	23927.802	11407.108	20390.11	517.836	337.413	453.928	395.873	1052.601	974.819	274.616	9310.641	196.482	171.034	174.308	4821.995	5877.378	243.888	155.937	2257.548	1669.047	299.279	318.083	315.155	514.485	646.661	320.384	6009.072	144	0.948	1157.396	610.375
12839.918	13233.413	9061.287	16919.772	9691.328	15019.584	6377.093	11218.827	461.411	308.232	452.528	457.801	5769.408	753.278	232.173	11179.443	183.783	153.201	259.084	1186.487	15037.95	403.288	132.785	867.827	2279.728	298.737	385.066	346.467	106.599	2175.27	294.562	1623.348	117	0.956	1190.167	610.192
8152.879	8856.77	6685.219	9698.112	8664.195	13267.723	8435.495	12375.934	1945.706	375.529	324.295	333.935	545.89	948.215	231.043	11273.351	162.694	146.094	191.529	1433.766	231.335	2989.712	116.322	1576.974	1044.875	278.982	471.071	251.134	16975.065	1290.091	307.513	5258.825	132	0.903	578.583	610.106
14172.08	15425.552	12114.157	19823.559	15052.401	26382.754	15159.085	23365.497	800.069	319.096	328.257	439.603	329.658	1301.296	250.506	11107.131	156.87	150.654	212.695	2002.925	215.604	3002.546	128.103	1564.57	2218.8	310.237	362.777	263.492	12562.265	1266.551	274.607	5563.992	198	0.931	642.404	611.177
14765.993	16010.704	11583.171	21905.131	14052.765	28476.535	14297.021	23336.279	435.745	294.356	250.586	272.251	3681.429	2109.956	255.923	12246.426	174.97	146.745	231.743	669.217	8612.872	347.559	126.86	1340.861	1805.998	308.341	304.353	290.337	960.74	1843.812	307.138	3898.575	163	0.923	894.107	611.365
17435.767	18432.861	13024.012	24487.012	15283.766	25337.538	12566.968	20777.23	832.685	315.361	242.486	297.307	5962.65	1948.529	249.939	12209.974	163.716	142.996	213.77	727.992	7622.121	312.956	121.175	909.989	1965.445	308.227	352.9	293.911	106.506	2896.426	314.155	2116.561	204	0.873	907.412	612.74
4610.315	9396.559	6955.565	6385.391	7217.031	12975.053	5866.065	9192.654	1610.671	225.485	246.611	300.631	3074.236	603.301	195.516	4942.686	175.881	138.133	223.328	1126.126	6506.266	262.078	166.036	480.664	854.646	252.946	304.23	243.513	107.559	854.833	283.575	939.751	139	0.977	365.565	611.651
14328.58	15554.616	12061.193	18872.126	15055.227	25904.686	15474.785	23990.41	900.656	453.991	311.599	403.041	3265.574	4849.626	285.438	13164.123	166.184	177.604	170.352	1519.804	11141.606	436.551	112.946	1453.719	1384.778	277.725	318.018	253.164	189.067	2748.389	277.808	4054.477	160	0.963	504.962	612.662
12581.7	13963.361	11221.675	16435.671	13879.443	21636.282	14897.849	20566.845	1124.662	499.112	460.933	432.557	399.385	844.149	300.183	10236.985	205.247	173.418	250.049	1366.443	238.544	2686.746	142.612	3400.964	2023.939	304.482	506.131	285.863	7699.388	799.521	314.946	9399.889	218	0.886	747.367	614.17
7106.413	7917.681	5603.401	9545.141	7069.375	12149.041	7274.387	11934.222	631.608	317.569	325.494	351.467	316.633	731.574	245.71	9581.483	136.002	132.51	220.692	1405.88	257.704	273.735	136.146	1542.731	1189.916	278.131	285.934	295.436	7658.617	862.567	320.456	6383.462	111	0.976	758.527	610.041
14998.691	16250.811	12983.815	20613.789	16016.441	23854.054	12785.493	19854.793	578.724	300.214	246.093	297.987	4060.999	2330.044	231.149	7606.412	174.347	158.371	188.272	1003.137	7331.132	370.54	141.22	813.892	1743.316	293.017	309.814	265.552	125.07	2764.033	278.86	2342.309	169	0.924	440.411	613.831
10641.553	11554.023	8846.98	14175.357	11468.046	19306.498	11300.064	17417.288	863.641	425.102	284.929	438.661	446.184	3037.47	242.645	10186.627	143.333	136.991	171.426	1812.678	545.114	725.542	105.031	1360.414	795.614	284.858	328.404	256.407	14034.724	1417.301	308.899	4832.048	188	0.904	541.574	612.83
12619.804	13466.464	10591.139	14966.666	14031.588	21402.112	13968.881	19696.838	889.373	433.409	346.258	365.76	353.803	988.659	253.666	10831.483	165.201	152.093	167.755	1447.601	221.586	1518.673	108.97	1922.9	1206.394	258.978	280.336	265.339	11767.761	1156.173	319.089	6394.867	114	0.99	557.07	611.868
15238.481	16321.921	11642.331	21320.021	14421.667	26308.71	13602.687	21668.157	1270.493	292.548	282.866	361.847	5597.384	1878.737	245.38	12390.488	155.948	156.474	244.928	1579.013	13812.84	459.754	124.062	1276.241	2119.12	280.417	300.87	302.736	255.49	3170.391	313.936	3780.909	157	0.955	798.449	613.736
14998.732	15641.662	11126.563	19834.915	13365.134	20498.136	9781.981	17445.866	516.824	275.062	300.264	291.508	3455.637	778.899	277.379	10331.468	163.87	159.297	221.609	1421.899	7103.201	527.262	148.963	1627.218	1849.481	308.205	348.894	278.525	1344.962	956.22	292.673	4578.444	215	0.863	1077.76	613.253
11795.916	11172.122	8317.286	11955.834	8892.933	14139.088	6729.614	10488.145	1748.719	252.243	260.26	260.114	2083.079	1229.134	194.078	5169.782	172.814	156.786	211.423	870.151	6448.161	262.997	166.41	456.624	1427.372	269.202	330.334	233.309	109.019	928.073	283.333	1119.625	139	0.915	373.838	613.558
13746.318	14909.183	12015	18222.871	14856.84	23785.645	14426.04	22439.205	935.769	385.151	304.041	387.895	4200.324	8080.975	281.46	12011.511	156.044	180.159	171.035	1285.14	9295.077	420.076	119.298	1306.178	1880.338	276.849	314.334	256.259	795.434	3106.261	275.446	3938.587	181	0.976	513.318	614.809
11106.758	12035.228	9231.984	14136.829	12124.458	19247.386	12229.757	18559.387	837.306	372.692	289.942	399.469	1163.4	1357.396	244.424	11286.406	156.779	158.921	235.756	1776.087	2626.366	949.087	127.985	1774.383	5426.503	279.363	324.297	262.984	8426.191	1508.7	291.819	5018.42	174	0.961	529.638	615.42
15089.893	16250.555	12511.219	19851.52	16172.545	26609.985	16200.582	23760.839	952.665	335.001	314.655	343.07	316.787	898.329	233.524	10432.657	159.431	138.359	199.845	1370.78	213.811	11704.924	118.112	1435.832	2017.146	284.56	458.229	255.638	9706.003	856.446	297.431	5194.531	337	0.794	581.761	618.524
9352.016	10237.863	7460.125	12543.32	9409.471	16770.815	9763.15	15274.542	1224.678	330.296	331.93	404.933	308.643	691.792	254.584	10587.071	134.461	142.605	179.48	1495.063	185.715	693.12	133.713	1521.159	1289.778	272.308	404.909	262.757	9262.793	1101.529	275.001	5848.37	210	0.786	695.686	616.162
12576.544	13404.155	9435.949	17574.403	11701.412	22984.214	11738.162	18906.117	865.173	271.693	259.419	331.101	6239.469	1598.838	235.394	11680.174	133.801	137.641	217.55	1013.201	12540.029	394.701	121.473	1073.239	1683.853	289.054	330.515	307.164	232.839	3290.824	313.847	3052.659	167	0.955	791.201	615.254
19681.445	20527.818	14718.15	26741.976	17528.107	26898.833	12772.288	20787.073	1074.812	297.728	265.405	300.988	7146.045	1246.997	262.999	11694.849	161.535	151.98	223.668	801.656	9978.892	307.768	114.985	947.837	2338.162	302.307	351.237	294.439	204.433	2817.088	325.566	2629.042	337	0.813	939.921	619.844
14841.134	15661.859	11436.308	20870.916	14600.684	22990.497	10929.479	17669.836	1294.127	298.527	271.608	303.123	6975.039	1488.817	258.812	12074.998	154.126	176.944	206.678	696.62	9548.779	376.24	119.313	1133	1902.504	312.848	325.184	282.412	277.137	2626.576	331.842	3210.698	194	0.82	965.005	614.438
17707.11	18425.115	12685.216	23813.812	14030.932	24951.573	10276.523	17471.55	792.865	451.171	443.993	446.419	3604.708	945.245	225.802	12424.17	210.045	167.957	240.986	2139.09	16097.111	361.041	135.151	1180.288	3179.96	317.228	353.662	324.747	249.668	1563.766	280.473	2683.59	168	0.875	1176.833	616.786
8621.983	8738.326	7736.208	13094.45	6242.491	13831.353	8507.283	16034.091	1497.716	247.649	318.654	282.286	4190.712	2392.049	263.751	8917.976	192.477	159.924	229.563	835.511	5338.212	329.201	167.911	1075.308	1238.612	326.875	491.779	285.512	76.502	2124.204	294.187	2832.852	115	0.956	255.039	615.03
14143.798	15408.445	11888.415	17865.837	14863.373	26315.192	14668.072	22466.833	723.196	333.447	256.279	312.267	4139.58	2017.104	232.508	8629.712	158.149	178.619	182.682	896.716	7425.138	337.252	167.489	954.66	1158.969	288	357.992	268.982	123.521	2722.11	284.824	2456.813	174	0.929	410.58	616.989
14356.266	15406.524	12765.637	18169.63	16172.546	24168.485	16202.862	23166.794	1423.389	398.066	327.177	353.138	322.583	1100.83	246.669	9971.772	164.819	142.728	165.883	1407.495	206.986	9321.081	122.11	1708.967	1375.014	285.523	342.196	262.888	8352.531	1252.181	315.015	6383.282	169	0.943	564.849	615.009
14921.271	16048.035	12179.856	20619.593	15502.51	26779.656	15533.541	23962.355	1097.351	358.816	327.664	372.365	324.722	1000.841	271.124	10887.086	147.832	150.467	193.531	1249.503	203.356	3195.09	133.211	1842.64	2260.74	298.694	500.221	270.831	11475.238	710.254	277.044	6254.8	192	0.903	684.625	617.755
8211.326	9011.225	6083.346	10705.764	8013.086	14548.205	8083.818	16189.209	1361.221	351.28	416.072	354.798	391.659	439.119	311.696	8366.21	183.537	165.098	129.283	4780.636	165.324	210.967	157.424	3432.636	1824.707	303.377	298.055	289.726	1811.863	461.252	322.535	8245.214	106	0.993	1114.745	614.472
20996.963	22462.517	13528.499	28086.952	18791.309	36127.825	16055.211	25539.657	845.022	312.275	338.819	318.234	4313.033	5366.365	293.983	9538.488	217.268	193.701	221.993	1029.701	5161.351	502.972	177.749	1321.36	2202.702	339.626	491.95	294.216	81.114	3062.057	317.752	3398.044	347	0.885	274.099	620.071
24992.715	26444.379	21748.937	34435.473	26766.127	43260.782	25263.326	39440.542	1354.032	399.187	373.645	381.078	3800.312	6060.847	300.322	11869.388	186.402	190.723	159.664	1330.826	8630.578	480.315	122.471	1649.167	2025.724	310	349.45	281.83	135.569	2861.631	286.846	5176.282	181	0.912	485.29	618.677
13027.305	14103.06	10951.25	17678.155	13432.52	22690.102	13483.151	20768.987	658.238	316.688	327.144	366.024	300.747	1555.7	265.318	11038.758	138.469	138.088	249.163	1549.985	194.833	4357.601	137.179	1553.741	1373.273	322.248	368.358	260.657	11317.888	848.737	271.281	5589.881	210	0.888	664.595	618.567
16053.668	17080.237	12244.981	22722.609	14252.738	19278.692	8934.177	14189.287	959.695	272.51	264.025	305.737	7037.213	1344.323	249.956	9773.937	173.821	142.901	222.108	737.68	8364.569	289.776	112.665	692.921	2279.146	294.034	378.301	304.028	113.049	2735.895	332.065	1657.223	132	0.869	922.72	616.985
8597.092	9247.463	6542.967	12153.943	7924.408	15122.013	6798.333	11760.372	479.088	279.016	377.122	395.268	340.483	513.434	248.211	8654.167	167.951	157.899	184.518	5629.174	176.915	201.12	153.391	1427.432	1703.526	300.357	315.774	300.921	3726.36	466.067	316.59	4472.676	101	0.977	1148.827	615.342
18187.331	18812.284	12668.201	23479.428	12965.195	21272.35	11175.514	15279.089	940.44	615.181	511.999	541.12	5086.341	1321.296	256.563	12550.24	227.034	218.186	251.84	2630.229	16880.342	467.965	142.741	1161.493	3448.831	307.597	403.774	371.61	249.907	1935.83	290.063	2535.786	261	0.802	1198.619	618.573
10634.298	11628.038	9273.924	14652.308	11373.954	19249.042	11140.955	16811.541	730.842	308.995	287.027	392.599	283.72	827.906	218.815	10894.833	143.52	137.412	158.076	1496.851	253.371	753.13	115.731	1298.974	1300.589	316.32	361.319	253.719	11457.594	1300.429	277.449	4568.199	115	0.956	614.7	616.578
6501.325	7354.087	5224.231	8780.725	6926.483	11992.553	7012.812	11653.973	582.543	358.819	401.879	360.226	290.784	629.575	255.705	8310.966	133.775	135.097	140.596	1550.768	174.871	279.53	125.828	1925.258	1108.604	285.238	302.798	262.095	5578.157	823.586	293.477	7119.501	117	0.944	717.073	617.534
21272.121	22956.241	17351.979	27564.45	21786.479	33693.568	23520.595	33504.356	996.894	390.562	357.081	406.559	3297.394	7303.798	298.225	12819.667	177.031	159.6	205.787	1095.845	6751.981	435.771	132.121	2445.291	2354.559	289.693	350.379	302.462	682.33	2503.897	315.389	7639.472	395	0.802	772.257	622.353
18274.636	19464.173	13846.658	26139.956	16904.952	32448.87	15972.237	26136.935	1065.633	328.37	258.465	316.697	6138.509	5425.175	269.428	13537.335	186.319	151.378	260.474	779.758	11007.174	350.322	129.03	1086.223	2637.402	311.442	350.417	297.591	110.636	3226.883	323.373	2751.454	148	0.924	900.581	618.27
6454.501	6981.631	5025.542	9061.989	6274.522	11838.765	5948.214	10339.535	492.099	263.668	376.264	331.538	331.554	520.533	233.845	10211.568	158.559	168.478	181.856	11268.094	150.945	255.76	149.563	1451.341	1507.008	308.061	305.84	284.948	4420.328	421.177	311.501	4200.63	96	1	1133.771	616.479
12287.139	13447.133	8983.945	16741.305	11153.356	21574.583	10712.44	20013.093	523.158	348.928	471.525	397.819	397.259	552.947	294.858	8136.698	181.968	167.957	162.747	5166.976	238.156	181.39	153.741	2762.434	1412.34	315.539	324.278	309.715	691.474	442.707	333.372	7456.441	99	1	1155.359	616.641
8792.794	9448.567	5342.488	10981.211	8279.738	11810.229	6066.087	10496.288	1101.249	258.829	318.205	265.536	4190.508	1454.736	234.208	9474.392	190.738	179.978	206.073	865.429	8910.127	332.455	161.72	995.619	1217.549	313.401	320.635	284.355	83.728	2129.998	288.355	2324.544	194	0.895	302.83	619.938
11187.445	12311.743	9461.725	14700.901	12200.338	19980.467	12804.291	18625.556	741.146	398.196	430.188	395.922	362.163	725.971	281.997	9470.984	159.659	151.724	190.19	1490.527	212.235	1274.264	128.98	2309.398	1574.243	293.246	375.813	264.178	6634.65	853.522	292.277	7458.75	210	0.899	706.957	619.971
8414.79	9496.624	6906.87	11920.381	8855.766	15878.926	9057.271	14517.117	729.865	342.238	377.126	370.668	287.364	611.386	259.191	8696.038	134.271	139.026	203.666	1196.809	431.556	3073.973	128.983	1663.844	1112.2	289.898	332.955	280.679	6008.676	825.369	292.584	6748.846	190	0.821	731.105	618.795
7284.926	8286.278	5724.78	10382.1	7374.504	13617.146	7665.815	14460.655	596.076	322.081	294.354	275.253	642.816	462.95	272.808	8345.622	177.737	137.929	167.478	2475.877	1025.586	243.592	129.296	2688.342	917.952	309.093	321.688	303.401	691.116	812.147	302.98	7714.219	96	1	883.448	617.479
7909.569	8456.638	5795.591	10285.658	6991.623	12534.928	6349.967	11101.601	451.402	246.393	247.745	316.32	490.911	583.637	242.151	9454.061	126.136	147.167	202.427	1256.9	369.122	276.249	129.126	1308.531	1495.597	308.714	270.437	287.587	7781.088	474.085	312.66	4874.548	119	0.961	985.206	618.105
10124.822	10733.759	7230.848	12373.397	8235.84	15283.789	7469.381	12861.553	533.301	298.916	309.011	280.27	868.542	803.642	303.87	13428.512	152.746	162.706	199.074	2671.783	4925.954	284.018	132.895	1957.461	1130.258	320.346	274.38	282.123	1052.619	1103.554	315.482	7053.469	99	1	1033.884	617.359
15465.662	16017.323	11232.358	20037.747	12682.511	19590.339	9130.993	15687.413	636.23	279.435	300.623	300.084	4718.532	1169.845	258.15	11782.08	221.127	205.83	259.658	1036.297	10678.547	496.197	143.514	1174.791	9169.397	310.447	310.349	289.187	1242.814	1675.388	300.772	2993.37	274	0.842	1088.715	620.288
13580.518	14548.446	10550.762	16082.915	12639.1	20147.222	11639.773	18602.846	867.536	325.832	275.508	383.266	4757.662	2834.785	257.341	9747.652	182.394	175.517	196.49	1441.285	9182.295	489.663	142.67	1389.438	1531.427	287.754	299.596	271.021	113.745	3115.526	279.85	3744.656	125	0.98	450.132	618.428
17580.232	18726.397	14277.949	23200.695	18692.601	30499.942	17462.167	26676.596	1347.074	372.93	370.957	398.5	4565.522	4426.471	299.476	11262.111	189.661	183.943	174.345	1448.855	6739.204	572.409	130.28	1680.061	1976.23	300.95	381.189	273.026	126.582	2829.906	266.309	5103.496	144	0.948	475.681	619.826
14344.274	15090.225	10876.441	18422.221	13472.692	22459.626	12218.511	20949.711	662.842	301.48	316.738	368.202	395.184	765.421	302.657	9713.114	155.133	170.564	172.33	3305.823	184.656	299.365	135.297	1946.33	1721.504	314.274	287.879	291.071	9775.836	1105.581	306.495	6533.168	204	0.959	998.613	621.02
19351.382	19969.765	14483.145	25758.218	17056.148	31917.008	14340.177	24517.033	594.761	448.977	278.05	317.331	4577.414	3430.797	280.138	11617.534	167.037	178.748	247.704	709.819	10996.675	344.875	139.777	1014.287	2360.589	328.41	340.089	288.168	122.589	1816.013	307.073	2606.667	251	0.838	1043.743	624.484
10052.053	10398.93	5906.232	12463.266	8659.194	14534.718	6797.684	10053.661	1328.099	246.646	181.682	315.637	5411.987	716.39	199.889	5853.463	182.609	150.645	145.226	1081.343	8205.907	235.872	148.499	494.926	1083.714	287.159	232.059	289.739	75.792	2351.786	259.066	1094.275	172	0.875	326.75	620.843
12748.75	13828.068	10623.383	16747.956	13188.528	21118.768	11801.555	19301.364	871.724	329.993	313.157	378.435	4708.655	2810.649	256.538	10691.582	177.807	177.864	186.175	1569.5	8959.351	485.192	134.681	1507.425	1475.808	293.581	329.995	269.051	118.666	2978.454	264.803	4057.429	280	0.863	464.604	622.775
11979.223	13017.662	9864.741	15476.025	13222.05	21878.996	13218.606	19950.61	796.397	387.949	324.726	370.603	347.467	1075.603	265.684	10015.852	169.128	142.259	191.826	1618.224	235.916	963.524	107.085	2116.734	1628.408	282.408	325.363	254.645	12704.814	1055.369	300.49	6639.761	175	0.899	549.511	620.763
14485.961	15669.581	12101.457	19146.184	15980.524	26030.779	16238.515	23887.176	690.994	340.684	294.104	320.489	301.984	910.276	238.219	9336.161	159.049	128.714	197.64	1152.412	171.964	5055.267	117.916	1602.77	1592.394	272.692	298.975	252.615	6954.597	775.513	301.556	5869.482	185	0.89	559.814	622.3
20413.355	21533.537	13598.731	27810.916	17507.769	33295.658	15552.112	26979.971	925.536	321.716	361.031	322.348	4289.126	6613.926	307.987	10406.391	233.92	197.507	206.325	1159.425	5253.335	511.612	174.344	1664.704	2043.879	350.744	650.581	288.56	78.156	2670.3	299.3	4596.604	248	0.837	262.238	623.859
9649.728	10512.967	7968.077	12624.247	10158.38	16950.353	10111.144	15108.605	730.925	303.908	276.06	357.686	262.151	833.023	221.815	10540.569	143.982	132.989	153.404	1352.574	210.071	734.953	100.617	1396.674	1420.959	315.34	360.965	264.515	11120.537	1143.265	284.061	5051.924	212	0.877	604.542	621.245
16680.003	17674.71	13555.545	21245.744	17832.027	26633.295	18899.108	26145.65	879.439	405.742	356.226	381.129	357.793	858.889	290.243	11284.408	186.651	154.071	211.936	1198.087	219.816	2372.885	131.507	2842.325	2361.433	319.321	449.372	268.391	8324.022	729.033	280.459	7627.8	129	0.97	641.857	620.833
14453.186	15886.135	11323.481	19455.831	14839.257	25511.816	16821.226	26092.359	736.981	377.833	313.879	341.002	612.483	1101.321	293.682	9791.072	158.003	152.758	183.019	2221.407	1428.697	947.256	134.081	2020.534	1904.373	280.09	322.575	283.744	16289.212	2163.417	322.702	7329.038	223	0.821	752.487	624.11
10845.215	11609.075	8031.529	15071.085	10304.73	18469.103	9169.524	15026.993	651.815	275.409	241.815	308.952	8319.138	1476.915	256.456	14072.286	164.926	149.066	209.205	1040.052	13188.559	377.824	122.017	1017.409	1582.111	318.881	404.254	306.115	117.714	3835.609	323.548	2153.737	186	0.916	912.726	622.161
9076.333	9974.192	7205.596	13071.418	8240.507	17056.458	8864.117	14594.237	424.079	262.869	282.098	287.941	2118.105	1229.906	218.673	10817.437	119.677	131.994	199.321	785.559	6539.154	273.76	122.072	1625.279	800.06	281.17	304.58	309.55	1458.888	1286.433	300.609	6040.491	158	0.986	787.12	623.127
6568.251	7336.198	5105.023	9186.265	6756.744	13007.449	7053.406	12164.223	543.201	298.388	299.864	266.281	243.46	424.642	236.743	7784.236	130.966	133.281	213.742	2112.708	193.354	620.3	134.345	2071.17	1025.493	310.094	356.131	304.689	4073.673	388.543	305.02	7901.046	119	0.961	826.819	622.366
17161.387	18442.016	13230.039	24185.778	16631.201	32171.581	16829.69	27347.78	949.314	306.812	277.504	347.703	5092.728	6952.793	286.784	13057.812	192.28	157.253	225.403	878.365	8091.935	378.091	134.008	1517.105	2393.591	310.123	351.913	314.925	139.038	3044.803	342.345	4163.356	486	0.723	892.148	630.414
9024.12	9601.094	6851.749	11695.175	8483.327	15027.18	7717.371	13706.765	802.682	290.512	296.544	332.939	395.49	714.112	314.749	9754.683	147.432	172.163	162.94	6159.968	172.723	241.54	131.943	1858.487	1213.812	328.9	270.233	294.119	5585.449	660.135	323.781	6082.685	183	0.901	1012.046	623.489
10574.709	11141.009	7971.347	13950.001	9623.839	16857.724	8445.259	14815.897	711.627	253.001	336.1	336.129	440.385	658.647	241.618	9952.029	157.681	175.869	242.888	3880.043	395.69	287.275	167.097	1434.303	1799.892	294.639	288.858	271.636	4531.43	518.549	299.205	4891.963	132	1	1121.5	622
10642.318	11710.711	7950.529	14623.592	9921.652	18675.972	9617.051	17502.545	510.629	376.897	473.819	401.393	517.837	487.528	302.049	8704.644	179.398	155.598	147.656	3969.147	433.248	174.915	151.934	3027.938	1075.308	312.734	306.701	314.25	479.565	460.291	315.806	8010.068	171	0.922	1157.506	622.57
9652.899	10060.521	8732.394	13552.848	8282.191	18624.541	9409.182	17771.733	912.881	245.775	348.852	295.664	3929.232	1518.09	276.345	10065.877	198.28	170.805	196.825	1063.122	3885.821	343.6	152.672	1353.999	1222.758	345.034	545.464	282.95	78.111	2635.556	284.157	3300.191	131	0.947	250.187	623.088
15882.674	17280.504	13614.189	20152.789	19640.084	27555.391	21104.564	26468.134	1558.1	592.77	509.593	460.738	473.923	861.307	367.875	12259.178	244.448	187.98	248.936	1172.148	267.22	8039.82	142.431	4941.144	1192.476	349.931	552.631	286.378	7429.601	600.931	304.859	11254.583	105	0.984	633.748	623.014
13412.766	14764.461	12208.514	18239.395	16127.084	24442.796	17444.854	22997.044	1005.844	525.496	452.472	439.66	415.614	2988.558	346.239	11399.608	195.462	181.741	228.604	855.004	243.638	9606.572	145.857	4153.378	1434.831	307.613	510.076	267.96	6366.808	553.684	274.348	9964.099	261	0.826	674.55	627.044
8765.465	9570.335	7740.178	11922.315	9273.923	14680.216	8735.314	13417.082	627.581	271.479	256.855	355.617	269.244	718.208	213.21	9489.1	142.51	125.093	165.298	1290.774	202.564	618.708	108.405	1092.202	1270.516	299.679	287.516	259.809	8978.331	1158.543	298.026	4354.85	121	0.989	591.351	623.442
11265.646	12427.576	10701.274	14104.631	14184.6	18653.443	15679.54	19805.15	995.64	483.814	456.225	408.009	375.382	768.788	300.924	11233.358	203.49	164.835	213.772	1040.839	255.284	1875.651	127.559	4259.646	1361.258	327.272	768.596	280.148	6109.067	674.28	287.313	9802.985	161	0.969	618.084	625.593
8254.279	9041.63	6202.92	11079.147	7726.788	16738.162	8769.893	14197.11	605.953	377.01	463.245	413.239	737.019	605.276	290.761	9175.455	171.379	155.479	173.41	5121.866	1573.044	283.214	144.118	2636.499	947.835	311.262	324.921	320.422	407.526	762.965	302.18	6567.579	110	0.985	1166.718	624.255
15416.396	16110.864	11087.672	20680.831	12246.718	19726.83	8903.447	14848.165	1315.04	753.844	461.797	439.437	2699.985	1229.507	234.683	11127.346	195.041	167.973	241.27	2648.556	15913.46	336.11	133.722	1253.318	2528.747	325.371	345.811	323.374	886.689	1038.796	278.753	3035.377	207	0.875	1178.775	627.505
20339.744	21737.997	17303.435	27357.533	21060.357	32114.986	18582.666	29035.384	932.284	327.891	290.539	313.041	4524.768	5443.287	262.94	8290.882	175.028	190.157	192.966	1248.882	4354.094	455.13	150.188	1452.562	2258.485	296.341	363.073	264.712	120.835	3565.014	301.171	4277.438	267	0.845	424.743	628.373
13817.128	14835.024	11757.896	18164.473	14014.132	22890.78	12870.708	21646.01	1227.071	331.5	311.968	399.133	5067.075	4450.46	277.857	9719.208	192.387	171.341	184.647	1752.766	6905.02	495.553	145.989	1619.617	1078.634	296.735	371.742	274.166	114.458	4121.641	276.071	4496.074	187	0.879	448.933	625.949
9742.276	10746.374	7987.445	13658.574	10545.913	18767.294	10606.035	16154.917	837.101	419.843	402.246	382.369	342.742	736.169	274.017	10557.006	172.897	162.838	219.245	1677.444	247.623	6568.342	150.631	2277.266	1786.644	287.318	441.505	280.085	10257.493	1354.877	315.358	7343.413	193	0.899	741.345	627.65
10822.983	11931.448	8394.204	14186.568	10780.594	19299.737	11341.252	18938.441	646.47	298.724	302.026	283.067	265.359	458.597	253.011	8305.11	146.453	151.505	205.346	3232.502	187.755	271.219	143.765	2428.934	1308.818	305.682	299.669	300.196	1977.02	265.078	318.756	8246.687	219	0.879	837.473	626.938
10952.33	11594.284	8300.488	14781.109	10295.12	17867.543	8768.416	14845.42	604.761	259.89	274.962	380.004	1742.076	654.461	261.673	8655.539	137.325	149.827	195.029	2948.974	1142.152	261.875	137.079	1439.654	1709.828	304.857	276.4	283.947	3332.753	929.602	309.002	5369.924	199	0.878	984.877	628.746
16904.826	17438.392	12528.252	21998.256	13322.869	18708.48	7777.139	13046.847	504.19	266.493	270.226	292.473	6961.672	969.704	242.986	13434.102	155.787	167.592	232.06	759.866	15578.134	346.433	135.24	877.431	2201.01	298.443	289.498	273.855	105.017	2146.323	286.928	1636.512	168	0.827	1074.94	626.464
7754.456	7621.491	7644.466	11659.348	6339.536	13242.42	7641.427	15013.092	967.636	264.028	244.305	305.655	4857.649	1074.976	229.99	9072.364	176.518	146.766	201.189	966.282	7433.566	306.63	170.812	952.053	1088.972	306.156	294.258	307.863	171.789	3010.58	287.126	2027.805	243	0.761	312.607	631.167
14080.584	15422.535	11893.551	18627.838	13687.292	22043.229	11265.143	17825.712	1506.568	296.161	341.903	292.744	4756.563	2368.263	247.568	8654.741	156.3	171.171	214.015	1067.566	7495.659	434.119	163.54	1030.806	1664.124	285.992	431.925	248.691	109.647	3090.166	317.946	2712.034	219	0.898	392.888	629.646
18072.149	19611.536	15789.258	25413.667	19588.992	29725.409	16272.341	24692.68	605.376	286.571	278.423	259.07	3227.322	2702.012	243.502	7361.306	157.562	184.031	197.176	877.094	3891.999	400.457	150.763	895.476	1942.599	292.182	379.034	269.498	126.823	2186.555	300.825	2718.722	105	0.984	415.748	625.281
22457.483	23965.371	20964.525	30021.408	26199.752	36820.226	27743.549	36960.251	1199.164	634.017	579.77	491.723	497.54	1037.446	370.858	11456.761	257.608	192.819	233.854	950.184	264.939	13188.549	146.511	5604.68	2258.041	336.177	687.565	281.641	5283.756	690.734	306.795	13044.247	130	0.94	639.469	626.892
7793.838	8781.771	6304.901	10624.956	7921.653	14332.303	8034.321	12891.345	976.396	343.063	403.958	431.715	312.956	604.73	260.693	10809.779	135.2	150.342	186.379	1210.609	189.933	1061.106	128.858	1587.385	1123.495	277.594	382.396	270.993	8800.099	814.13	274.769	5986.836	124	0.96	696.694	625.855
17642.598	19068.564	15342.74	22585.843	19389.389	28784.512	20931.908	28170.17	1010.639	495.562	490.079	422.851	422.465	1741.358	344.423	11893.986	203.632	180.983	247.761	1038.968	241.294	11392.667	145.754	3833.991	1642.17	364.545	543.339	266.807	8261.913	750.63	271.11	9469.423	225	0.852	662.322	631.296
14149.712	15418.675	12418.321	19125.099	16072.687	25389.595	17133.886	24009.074	883.429	449.134	430.969	428.797	369.273	911.58	310.734	10989.852	189.953	178.773	214.37	873.352	220.559	2769.689	135.442	3383.612	1919.162	300.257	544.477	264.375	4284.831	627.719	265.089	9044.661	231	0.872	684.392	630.989
21410.253	23744.115	18379.466	27351.758	21994.238	34671.472	25566.419	35986.359	1328.433	438.642	371.5	438.598	3264.084	4031.822	322.738	13685.995	197.505	171.925	222.929	1651.648	4781.351	496.761	141.095	2852.913	3158.792	288.423	364.811	303.149	5590.848	2718.857	328.117	9223.113	179	0.933	759.561	628.578
9202.852	10335.945	7744.918	12431.134	10118.831	17223.55	10956.813	18342.634	554.142	400.164	366.316	318.335	331.905	341.552	290.367	8623.585	179.853	150.349	180.173	1859.277	212.777	559.472	154.577	3738.741	759.51	310.268	378.158	297.936	871.566	278.309	312.732	9446.177	146	0.901	865.596	629.041
16582.525	16958.441	12292.643	21500.016	14188.154	21703.377	9591.853	16186.014	735.524	256.66	281.811	314.81	7054.658	1511.657	264.915	12007.039	169.354	164.438	218.951	696.869	7661.578	356.395	136.618	852.739	2551.02	314.9	334.182	276.166	108.872	2370.782	297.77	1803.783	133	0.957	1060.643	627.545
19739.234	20496.167	14770.365	26452.004	16240.427	19135.891	8461.876	14408.407	1318.672	372.796	319.888	324.194	5908.783	1098.259	223.957	10840.938	180.738	204.452	246.723	824.714	9653.215	399.922	134.16	809.02	5337.715	311.504	308.226	275.838	216.892	1920.689	314.097	1651.109	226	0.839	1103.084	628.876
13054.72	14044.365	10351.047	16771.808	12775.435	20885.976	11353.631	17550.773	1215.283	275.351	299.874	269.771	5342.048	1545.084	233.045	8199.689	146.763	170.239	195.11	957.311	5560.398	407.971	170.92	911.469	1131.212	302.609	398.168	276.004	119.873	2994.182	311.615	2316.139	122	0.956	402.311	627.992
15157.663	16248.056	13441.023	19517.734	16827.891	25590.443	16589.045	23640.318	1031.691	426.072	400.816	412.168	344.883	864.268	267.245	10236.241	199.803	152.381	191.046	1264.589	248.476	4696.161	121.877	2517.939	2226.341	293.319	450.842	256.817	8820.701	777.587	291.342	7459.543	189	0.88	577.315	629.214
10238.634	11385.434	8457.459	13385.481	11678.889	18623.575	13453.9	18982.071	771.125	368.882	352.893	382.576	311.329	741.838	260.082	11053.955	169.43	151.009	199.902	1051.263	205.401	4893.647	125.365	2480.375	1588.705	302.673	553.632	268.255	5918.858	693.819	270.605	7033.184	117	0.944	649.355	627.859
6313.057	7113.029	4826.355	8375.752	6220.017	11857.337	6387.569	11201.916	500.538	303.816	313.876	271.719	291.135	538.863	227.633	8617.194	133.967	138.462	155.653	494.683	326.3	216.267	129.542	2138.744	995.234	282.969	295.861	284.928	1572.438	480.649	311.061	9625.305	155	0.887	799.3	628.087
19364.837	19831.523	14538.766	25283.615	14838.521	23591.487	10848.897	18068.731	919.273	410.827	271.552	318.537	6052.603	2144.62	258.178	10814.424	182.549	169.749	242.046	839.296	8937.95	362.458	137.681	788.052	2692.423	315.681	362.584	287.514	114.097	2241.079	306.359	1713.321	147	0.942	1052.548	628.861
11810.035	12330.767	9674.882	16743.339	9186.605	21007.037	9938.57	17447.91	1086.708	235.187	304.474	282.581	3329.184	1423.891	256.6	8726.367	210.68	163.672	198.365	850.212	3918.737	436.463	155.348	1068.877	1820.352	341.776	473.395	270.398	79.673	3382.229	266.187	2609.255	168	0.863	246.774	630.643
9387.166	10098.273	7690.271	11881.878	9840.491	16080.368	9359.026	14510.803	1116.968	368.506	284.675	380.803	382.529	1112.804	249.449	10099.03	155.812	164.095	176.029	1477.015	215.57	552.768	108.399	1296.181	1390.366	282.453	266.684	256.384	11798.06	1311.217	276.118	4896.737	189	0.909	522.431	631.489
13407.413	14525.518	11994.375	17830.817	15827.765	24509.313	15566.593	22492.466	1173.477	470.965	391.773	413.243	394.582	1208.225	301.577	10456.513	214.22	157.364	235.577	1132.475	256.427	7299.856	118.921	3086.487	1594.826	289.798	351.496	253.748	8238.392	764.51	303.24	9011.267	245	0.84	545.863	633.047
13322.149	13834.621	8941.583	17572.278	11279.918	19674.305	10097.477	16825.248	793.517	293.537	483.988	341.736	5153.456	1912.378	265.637	9736.864	206.368	174.984	217.836	1306.836	8407.58	448.431	177.027	1220.99	1466.606	324.453	583.887	296.807	85.103	3492.26	294.826	2912.417	451	0.682	288.116	635.591
14052.242	13970.653	10494.166	19471.251	13535.959	19708.709	9680.748	14930.102	751.718	295.481	254.144	290.177	3869.885	1688.493	218.079	6567.138	202.297	138.161	188.264	1485.781	4881.028	359.707	153.017	720.781	1580.941	274.095	301.62	240.423	111.03	1963.015	298.675	1602.792	179	0.923	368.07	632.299
18352.153	19988.248	16464.193	22890.363	20872.255	27775.864	20615.733	28055.58	1467.996	539.43	440.743	456.637	409.012	1158.451	323.804	10864.712	236.605	160.723	218.482	1199.937	280.399	8813.111	121.825	3828.725	2418.924	292.075	361.63	263.735	7423.786	762	318.732	10398.469	162	0.96	554.377	631.302
13725.595	14923.494	12258.725	17500.129	16148.427	23451.739	17274.265	23003.654	1221.215	452.254	421.26	436.88	344.211	922.772	295.765	9423.381	190.27	159.688	195.814	1149.011	233.106	5039.649	127.225	3537.443	1662.52	313.922	414.884	261.722	6606.552	820.811	298.157	9867.219	314	0.79	602.643	635.006
14665.277	15900.24	14018.848	19461.344	17568.148	24651.834	18257.346	24647.247	1070.534	497.979	483.588	479.506	399.836	911.505	331.437	11033.104	211.392	173.162	210.181	1243.923	249.26	6082.509	134.885	4250.263	1263.419	331.229	703.535	285.509	9296.636	835.916	287.928	10859.281	214	0.896	632.981	632.706
8329.39	9238.637	6586.92	11568.941	8779.452	15598.076	8760.881	13777.91	529.854	369.318	364.394	347.835	279.936	496.709	242.731	8210.018	138.17	134.85	164.205	1230.822	181.324	348.162	131.815	1731.033	1143.948	281.903	302.761	263.733	5700.079	691.91	278.02	7434.562	202	0.846	721.574	632.153
17950.573	19134.972	15662.95	23480.05	19441.363	27638.864	18277.96	27206.294	878.624	387.116	348.581	373.891	307.722	1026.639	254.399	9318.084	187.111	130.476	191.05	987.472	186.033	18025.723	113.234	2370.388	1923.664	278.348	385.47	244.629	5157.327	734.179	305.678	7276.684	134	0.98	562.709	630.97
9988.371	10832.729	8443.732	12984.342	10967.462	17783.156	10993.821	16380.725	724.709	316.718	330.43	394.527	266.973	845.553	234.92	9118.463	151.886	135.146	175.889	1348.141	214.621	1161.555	111.867	1749.226	1529.677	291.911	329.021	256.239	8682.351	1088.618	283.142	6581.976	171	0.87	589.354	631.711
16058.656	16916.992	12273.001	21701.241	14961.943	23839.826	10859.205	17794.858	778.988	304.789	282.108	330.228	5405.76	1502.47	281.014	13875.693	180.905	185.674	254.152	1799.603	16304.711	377.901	133.525	1244.747	2454.672	335.994	347.204	292.893	527.599	1928.022	311.516	2922.431	217	0.864	1034.836	633.293
7459.049	7769.598	5424.836	9823.734	6605.855	12094.111	5710.885	10179.435	736.013	245.345	314.559	302.758	1434.21	559.585	216.345	9972.554	139.269	173.038	263.419	705.871	2049.89	269.016	157.416	1032.56	1166.389	301.816	255.775	269.507	4487.035	444.077	288.22	3994.148	116	0.965	1127.138	631.655
16235.797	17272.263	10492.811	21462.542	13513.544	24332.682	11941.109	20275.804	713.19	296.222	300.175	328.964	6144.97	1821.369	272.064	9159.409	214.407	187.372	220.662	1505.752	8900.153	499.131	168.49	1287.146	1813.043	333.371	507.017	289.659	86.319	3834.995	286.722	3152.686	298	0.75	262.191	638.523
8168.9	8872.353	6849.017	10546.523	8941.69	14432.536	8375.341	13044.157	729.88	352.908	269.147	353.263	321.565	1051.196	249.203	10260.883	151.202	144.843	193.127	1155.027	207.325	2118.664	107.735	1455.745	1231.129	268.37	263.58	255.433	11214.545	926.439	300.43	5975.749	168	0.928	532.696	634.321
6971.004	7668.653	5348.55	9242.502	6841.165	11831.552	6623.313	12300.107	483.382	275.246	285.569	288.78	419.238	588.742	276.279	10243.693	137.789	144.09	182.499	4139.522	2379.903	200.2	130.534	2203.945	1068.597	306.733	285.278	299.217	935.039	417.055	316.697	6818.121	109	0.976	967.739	632.05
9238.857	10101.775	6813.832	11773.885	8679.124	15104.852	8062.837	15122.64	738.174	330.866	336.008	338.297	1462.654	1074.25	311.041	9988.736	165.683	189.985	165.203	5270.485	1198.726	252.562	130.962	2522.29	1203.693	337.878	295.427	297.629	1683.046	1128.907	313.702	7372.385	118	0.941	1008.034	633.22
21025.57	22481.926	17065.932	27274.084	21318.507	34357.22	19217.707	29586.05	951.106	329.853	303.547	303.24	4836.376	5267.59	271.163	8578.683	161.222	185.44	201.865	1068.594	4520.586	450.321	174.689	1322.903	1862.099	302.379	417.388	257.184	118.47	3590.62	303.379	4010.471	311	0.796	402.979	638.606
10153.392	11126.417	8537.59	12984.22	11285.244	17622.795	12425.068	18151.848	703.111	363.683	325.135	370.449	285.316	843.28	267.379	8840.956	156.241	138.74	157.416	1033.669	200.145	2185.879	126.252	2771.227	1416.998	323.068	406.045	268.752	7139.834	648.699	283.3	8664.354	177	0.871	623.703	635.223
11929.297	13266.638	11197.469	15981.692	13354.805	20941.736	15186.231	21655.645	577.857	325.167	330.462	331.713	283.734	833.743	248.138	9394.813	150.192	132.485	181.807	1023.058	184.399	27518.899	119.618	2065.473	842.744	306.408	505.082	269.302	3361.433	668.66	279.217	7791.622	118	0.994	644.263	633.068
14495.038	16317.809	11573.806	20668.032	15320.646	28421.208	17609.914	27598.639	925.855	418.587	330.32	455.339	3554.667	3132.843	311.311	16873.343	186.541	165.573	220.714	1445.33	8625.123	466.475	150.326	3124.073	2695.451	283.116	349.987	292.671	5805.151	3057.501	319.351	8955.581	146	0.95	752.774	633.753
8494.946	9594.193	6491.268	11060.076	8666.903	14330.961	8287.9	17110.02	565.517	390.37	356.428	345.142	351.544	378.421	320.402	8426.443	152.219	143.187	134.764	1971.422	212.898	213.555	136.625	3856.717	622.924	333.421	308.603	302.468	394.89	337.408	327.823	8942.101	99	1	956.641	632.884
13956.717	15122.782	11744.845	18163.54	14854.044	24100.848	14931.482	23854.764	951.088	360.278	294.322	391.368	6883.544	5827.205	270.514	9292.351	195.781	173.518	202.485	1446.23	7951.405	464.724	138.784	1790.923	2245.129	274.889	353.385	272.145	117.3	5008.707	273.563	4601.069	178	0.927	437.455	635.315
13232.117	13962.893	10614.71	16784.431	13663.682	21836.518	12745.557	19499.968	1036.238	305.52	302.933	347.603	4629.208	3765.942	261.739	11912.575	175.173	180.542	172.263	1589.612	9585.296	488.881	123.65	1247.35	1168.636	302.64	329.775	253.289	132.112	3226.011	260.342	3511.586	289	0.829	476.905	637.469
12386.417	13932.649	12382.046	15509.538	15466.257	20714.353	17442.311	22474.285	1092.594	573.204	504.509	482.359	412.665	815.872	339.742	9462.244	222.428	178.339	204.282	1070.375	254.124	4423.38	135.396	5259.149	1765.464	326.462	556.973	271.783	4731.481	707.437	286.448	13038.244	158	0.986	613.88	634.816
21773.644	23528.651	18797.656	28417.81	24251.44	36119.677	25272.611	33850.009	948.682	388.96	407.281	357.134	350.002	874.49	299.422	11957.041	184.94	169.976	265.15	1272.664	222.386	3180.592	136.637	2670.518	2496.411	321.623	505.185	272.668	10384.496	834.238	281.132	7639.141	169	0.943	655.186	635.24
9496.163	10488.954	7364.886	11797.354	9487.489	16332.747	10166.715	16823.819	533.201	339.502	313.961	282.108	279.674	346.361	256.881	7464.88	143.91	148.861	165.627	2034.113	197.568	185.284	156.507	2519.371	1192.299	305.873	289.442	288.913	1145.584	278.902	314.021	9046.466	123	1	807.89	634.11
12661.152	13456.394	10284.656	16459.867	13127.762	20737.665	11880.273	18261.197	1049.49	304.334	290.42	379.169	5066.918	4487.864	243.059	9558.038	178.77	169.089	171.845	1292.363	7714.698	444.62	143.525	1207.235	1441.628	309.362	383.918	266.692	116.66	3545.779	273.363	3268.641	279	0.851	455.579	638.78
9240.95	9668.843	6732.405	12123.267	6563.826	15467.691	7150.909	13721.921	1254.728	243.705	295.443	295.583	4521.421	1078.49	271.303	10034.379	202.492	170.271	240.626	921.337	6430.783	630.371	162.228	1088.03	1704.274	308.389	396.416	268.192	83.116	2580.79	290.275	2390.54	357	0.704	220.424	639.167
8529.569	9090.095	6803.212	10741.352	8748.541	14820.821	8131.357	12324.59	818.536	343.682	284.659	350.282	390.012	1308.064	248.663	10506.266	156.49	173.207	171.001	1021.567	212.545	1214.141	122.731	1103.483	1448.054	288.85	281.085	241.455	8673.713	1012.03	272.451	3723.946	161	0.944	512.798	636.798
9747.694	10783.63	8311.905	12515.549	10729.328	17288.345	10534.798	15700.825	769.484	354.899	350.308	340.101	283.898	993.88	243.43	10109.674	173.827	131.964	189.723	1285.856	238.495	3162.469	130.554	1891.161	1189.41	292.855	368.81	253.569	10598.808	589.364	300.531	6456.732	110	0.985	574.482	635.545
12424.11	13501.105	9449.819	16981.052	12139.229	22559.209	12563.002	20818.498	1094.533	295.264	298.257	353.94	1948.875	2974.529	270.527	9982.825	173.302	158.138	209.255	3292.459	7349.493	496.325	148.798	2129.264	1641.258	310.108	354.04	295.49	481.135	1807.327	327.748	6738.174	236	0.876	846.898	639.386
13171.43	13870.923	10009.259	18628.793	12059.076	22280.003	10739.18	17417.117	830.088	292.562	240.233	265.71	4511.111	1387.555	243.693	11508.761	170.555	145.26	210.166	541.396	10337.219	474.482	125.315	787.966	3448.738	306.493	326.075	317.982	368.805	1605.567	357.801	1875.293	311	0.793	907.712	638.802
19937.007	20483.041	14995.783	24708.582	17515.765	22459.833	10118.333	16823.431	514.041	370.594	281.566	297.349	4474.422	790.955	237.41	9743.263	151.822	174.74	196.323	637.289	7903.598	304.586	127.489	709.098	2364.429	302.16	300.717	279.557	97.798	1459.439	318.552	1457.32	217	0.937	1086.514	638.795
9282.952	10046.274	6957.647	12190.63	8240.546	13773.659	6684.287	11726.082	489.08	357.824	464.392	412.739	476.708	508.077	240.649	9030.216	156.173	153.743	209.194	5116.018	452.48	567.322	146.209	1241.967	1120.035	305.809	307.042	359.308	6273.15	454.302	277.88	4050.711	132	0.954	1186.545	637.106
12035.61	12584.842	8423.552	15097.092	8890.03	16440.058	6798.173	13621.587	504.573	275.627	349.311	283.461	295.602	403.852	284.423	7872.373	179.558	155.996	152.337	3398.307	209.013	196.208	155.615	2090.6	2781.772	296.473	260.167	278.503	3017.192	425.928	271.457	6012.988	217	0.812	1382.74	637.191
18275.271	18590.609	12478.374	25449.585	16543.234	25506.804	12324.983	19243.514	616.742	330.225	235.082	368.848	4456.55	2851.338	234.855	7031.609	191.568	139.748	217.462	1037.281	8075.93	315.859	166.94	743.206	1776.927	317.627	313.287	314.763	76.836	2573.756	277.559	1858.059	132	0.928	321.091	638.341
8158.828	9049.29	6298.052	11249.558	8761.241	15630.409	8842.726	13487.434	500.874	309.912	312.318	362.635	284.491	610.142	250.553	8976.898	120.712	140.3	163.524	1372.759	192.773	374.044	129.514	1429.094	1379.258	275.426	324.861	262.988	7616.157	837.803	277.79	6248.849	113	0.994	700.757	636.978
10992.241	12174.329	8860.071	14879.291	11539.601	20664.667	13115.976	20541.991	712.078	371.388	307.278	377.216	2636.206	4013.541	280.669	14598.834	154.42	152.64	237.358	1014.084	3979.558	418.788	161.195	2415.527	1588.619	271.921	338.241	280.568	1863.267	2037.186	308.47	8449.585	219	0.898	745.546	640.263
5882.257	6419.601	4585.169	8122.378	5269.505	9056.361	4485.566	7232.978	345.907	232.535	214.86	243.248	832.74	408.336	239.565	7912.679	125.213	127.731	206.448	573.251	2556.942	229.869	120.238	813.98	700.356	305.322	460.55	291.388	4791.921	374.742	331.575	3169.748	117	0.973	929.705	637.081
13956.805	14484.207	10183.475	18164.728	11531.201	18344.134	8359.087	14052.7	925.385	252.599	288.064	306.161	6387.559	904.019	257.062	12398.258	172.508	166.965	260.128	1133.744	18504.428	375.857	138.899	936.257	1945.56	328.502	374.304	299.822	113.61	2267.218	311.941	1747.504	145	0.991	1046.093	637.638
5422.422	11590.772	9415.088	9450.475	11789.091	15540.458	6992.97	12057.779	994.976	337.412	247.369	232.977	2255.564	1961.114	216.557	7426.55	172.468	116.045	206.084	1533.835	3173.265	334.177	152.881	899.8	858.919	266.429	302.535	260.29	103.621	1428.357	297.166	1711.769	109	0.935	362.518	638.179
13705.153	14728.389	12004.108	18115.131	15001.018	22341.634	13764.649	21050.886	933.531	321.529	293.348	340.864	273.864	1114.747	243.681	10524.757	177.05	130.531	203.997	1050.202	202.127	22571.261	120.714	1664.554	1258.943	285.373	340.409	248.649	6379.241	535.512	314.272	5700.429	228	0.935	563.022	640.566
7601.109	8626.507	6870.666	10681.639	8904.264	14137.074	9201.272	13913.605	674.995	460.048	359.688	370.806	341.309	484.381	273.333	9132.77	158.462	157.197	174.042	977.627	208.027	600.339	145.232	2598.275	847.642	285.316	368.234	281.032	7873.46	503.26	279.578	8310.161	114	0.99	726.605	638.289
19767.764	20573.975	14804.164	26349.08	18254.166	23133.622	10665.936	17641.714	491.247	305.676	293.215	287.531	4185.483	1152.235	259.758	11294.472	153.224	151.784	186.429	1275.887	5858.955	289.678	127.851	1247.199	2186.26	307.879	302.73	288.519	421.025	1418.31	305.071	3481.242	145	0.929	990.941	638.341
10701.319	11185.466	7598.566	13262.781	8567.441	11812.107	5216.819	8596.142	771.272	304.75	338.447	340.916	7294.706	659.21	219.879	11731.042	173.386	189.914	261.618	697.735	17065.206	369.019	143.991	904.569	2870.949	304.598	293.164	269.812	929.67	1403.463	294.189	2145.398	107	0.941	1123.294	639.033
19969.011	20702.321	13664.08	25548.814	13260.473	25201.081	8358.021	16335.912	812.464	260.727	288.425	280.335	5375.792	2425.55	245.326	9884.124	180.877	187.35	241.232	1043.715	10182.602	376.444	174.996	936.223	2231.205	271.749	296.164	273.107	176.237	2260.766	257.719	2224.658	192	0.945	1451.906	640.688
12913.927	14123.449	10795.432	17226.337	13842.416	22316.527	13296.557	20916.848	765.084	332.251	285.284	367.918	5881.439	6250.636	258.409	8277.451	162.738	187.996	190.45	1558.213	4798.448	464.04	151.682	1353.35	1822.225	299.004	378.355	277.858	117.599	4544.728	303.3	3806.617	172	0.918	425.32	640.419
16663.366	17894.499	8760.649	20571.168	12992.714	26957.341	11154.935	16838.004	1139.923	291.342	272.554	294.458	3635.625	2515.573	276.977	9769.862	213.698	177.702	222.274	972.704	7196.406	540.704	159.759	1250.589	1758.866	342.572	484.353	270.053	81.609	4020.215	284.939	2827.186	152	0.892	252.033	641.02
14324.976	11466.424	8631.845	14285.263	11070.967	19512.132	10009.422	16161.341	696.448	316.843	283.455	304.787	3979.429	3247.453	269.941	9268.808	146.907	172.769	208.963	1506.888	5216.17	508.215	158.054	1397.319	1391.549	293.426	402.019	236.952	113.145	2940.197	315.23	3381.642	152	0.924	388.197	640.658
15616.121	16819.457	12457.607	19870.401	15383.359	25737.6	14934.185	23284.433	871.427	321.854	300.209	335.707	6487.551	4499.657	259.8	8876.916	153.79	206.641	185.012	1230.433	5069.181	482.298	159.67	1363.385	1549.69	304.826	416.202	276.712	122.439	4828.71	302.395	3934.788	139	0.94	415.716	640.737
14864.028	16091.984	13614.36	18907.106	16671.68	23887.365	17302.961	23678.744	778.284	414.095	386.969	417.495	374.447	690.534	305.322	11511.713	184.646	171.556	224.631	1116.065	217.44	3844.319	132.1	3054.711	1975.97	304.286	441.12	265.883	7781.777	805.151	267.704	8463.392	227	0.939	679.011	641.778
8582.43	9476.672	6647.315	12029.689	8585.894	15772.944	7944.588	12920.297	565.678	354.175	342.299	300.486	330.603	489.125	235.693	14817.61	149.731	131.879	161.304	1079.18	257.084	284.095	141.839	1756.293	1367.919	263.488	308.977	284.033	3493.119	523.693	297.277	8096.331	234	0.835	761.816	644.402
10581.819	11418.857	8895.919	14193.378	11543.713	19174.069	11051.694	17246.932	1326.899	296.748	289.976	454.55	4534.064	2958.382	246.506	11620.796	168.47	175.918	188.889	1556.546	6764.799	527.72	129.543	1197.077	1576.358	312.536	318.347	253.301	124.019	3045.69	273.405	2986.083	130	0.924	466.577	641.431
11077.876	12210.88	9427.414	14256.016	12495.019	19424.304	13860.983	18963.182	552.258	290.776	302.335	280.873	256.109	915.458	246.972	9941.613	134.276	131.438	173.477	899.945	173.666	26770.587	119.853	1583.804	761.851	304.935	608.141	263.571	5649.351	618.442	267.49	5610.154	141	0.953	646.55	642.032
19526.838	20115.483	14402.791	25710.372	17703.893	16464.517	7571.256	12084.384	466.875	234.371	271.418	254.744	2051.871	761.378	215.511	9737.295	156.889	139.507	211.027	1492.291	9992.412	328.893	127.695	751.469	2840.471	332.287	285.822	291.136	143.286	420.52	297.172	1905.807	134	0.916	970.425	641.336
25350.218	26397.019	19811.935	33067.877	24421.832	38209.469	20889.874	34076.959	834.546	407.811	328.004	420.963	9617.747	8203.844	309.774	14585.046	191.429	206.654	232.024	1757.601	8366.665	368.127	132.788	1661.798	3382.93	333.623	331.126	290.87	536.349	4179.622	314.477	4473.434	312	0.817	1003.077	644.763
23443.458	24425.126	17585.369	31881.573	19643.428	28587.226	12058.419	19793.944	1132.323	338.292	416.763	470.174	5675.942	1469.896	238.18	13918.721	195.801	186.887	246.336	767.456	16160.614	421.482	141.919	1098.626	4027.196	340.964	373.816	283.736	96.6	2340.865	268.55	2502.773	105	0.971	1147.462	640.833
7321.179	7967.319	6539.927	9766.873	8108.935	13267.177	8001.602	12279.509	863.205	288.337	283.108	266.514	257.084	710.117	220.41	10567.687	151.516	133.065	171.535	2667.166	196.822	884.174	121.478	1254.431	820.804	271.401	314.459	267.051	10968.301	664.082	299.504	4563.638	131	0.986	578.866	641.836
14510.277	14805.687	10762.45	19105.853	12826.303	18978.819	8785.48	14274.306	461.111	216.198	254.896	269.741	3780.526	948.966	233.883	10548.836	146.365	147.313	217.777	573.556	8807.132	356.466	123.019	749.228	2184.938	315.49	301.951	295.815	113.865	1334.621	306.019	1528.015	271	0.703	979.079	649.035
14543.735	14634.578	11165.572	18990.964	11637.087	18744.614	10035.397	17440.019	768.065	251.554	281.074	419.117	3595.93	1783.31	247.88	7937.806	187.325	157.683	219.013	1961.129	8507.172	352.725	183.221	975.986	1761.952	306.113	316.771	313.259	169.303	2639.428	293.331	2361.861	273	0.839	313.658	645.731
19413.966	20912.712	16651.717	25815.567	20657.688	30994.04	21332.817	30407.637	888.426	317.104	331.733	312.705	308.047	1035.022	298.651	11242.983	154.729	155.759	206.253	1984.636	224.357	4431.461	128.251	1924.683	2109.992	311.066	401.016	257.446	19905.979	1683.373	288.034	6795.091	277	0.877	657.157	645.074
13994.314	15285.902	11469.169	19897.774	15233.54	26757.183	15390.344	22966.294	701.433	330.61	411.471	387.565	291.818	602.052	274.657	8876.515	134.694	151.759	180.58	1028.427	199.337	1558.748	129.408	1560.492	1726.121	291.381	418.479	262.726	6515.666	718.978	295.983	6383.625	139	0.915	703.982	643.615
8654.94	9794.493	6630.622	11285.924	8716.924	16160.797	9491.21	17020.558	544.883	302.656	313.798	295.082	397.718	640.866	242.235	8946.204	161.59	150.341	193.944	2735.24	4734.512	244.43	151.211	2900.564	993.199	311.882	327.655	284.563	1535.15	454.451	315.464	7927.769	111	1	834.608	643.122
23824.366	24457.528	17072.92	30544.04	18368.527	24038.399	10811.153	18881.46	1281.758	651.263	449.519	441.667	7016.165	1496.249	241.814	10831.966	211.302	226.425	242.024	1223.234	10920.246	390.885	139.544	1194.061	3433.255	319.861	384.374	316.009	173.566	2706.907	279.419	3125.044	237	0.862	1163.994	645.643
18798.309	19951.932	15603.658	25269.733	19846.316	31864.059	18312.343	28232.253	1225.11	333.794	287.759	370.373	4486.538	5198.606	244.756	8472.875	192.07	173.393	195.631	1226.486	8014.62	414.623	141.711	1244.969	2473.964	302.077	345.525	270.623	108.383	3171.879	285.472	3531.819	228	0.927	434.496	647.452
6291.555	6859.092	5638.193	7618.105	7035.992	10372.718	6325.741	10067.886	1186.147	373.051	327.048	366.981	313.593	1025.908	254.57	9917.615	152.956	147.612	175.963	1191.006	209.45	721.422	111.634	1577.197	771.59	269.536	270.649	262.93	9166.665	1235.197	282.11	6295.319	100	1	524	643.78
4859.188	5413.608	4248.15	6185.442	5464.06	8782.862	5386.966	8756.927	594.594	295.41	258.865	310.899	222.278	983.909	238.788	9460.43	168.208	121.607	158.282	970.381	182.809	781.067	107.015	1337.255	563.451	277.926	269.886	244.053	6908.788	666.062	314.983	5336.015	111	0.923	550.626	644.329
13491.557	14708.665	12527.151	16562.01	15717.174	21595.383	17551.169	22401.458	938.476	476.741	426.755	404.805	345.708	650.63	310.473	10908.742	186.38	156.154	188.257	777.232	251.359	1430.569	144.65	4128.879	1079.409	309.282	431.64	271.303	7713.846	647.668	290.607	11275.941	148	0.985	623.061	644.797
12504.111	13439.203	9333.865	16619.24	11929.64	22090.713	12198.392	20283.727	546.515	253.374	258.937	289.772	664.034	602.666	230.742	8846.772	151.239	146.562	264.309	3161.756	1807.055	1178.099	153.139	1703.707	1713.631	303.073	307.438	308.578	2844.084	737.719	323.517	6189.01	207	0.931	869.853	645.93
15034.244	15994.628	11729.589	21706.144	14830.717	27848.088	13856.576	22635.082	849.55	284.311	265.476	318.132	3123.622	2226.903	242.161	10757.057	165.504	150.301	222.701	883.389	8324.338	391.186	132.769	1306.501	2126.285	306.761	338.174	310.822	1072.093	1635.83	327.547	4355.588	513	0.631	883.484	650.488
8386.325	9237.893	6653.429	11319.842	7864.609	15941.386	8278.951	14660.303	971.939	301.385	300.437	295.874	2966.619	817.587	297.152	10940.356	167.343	159.747	146.551	3901.851	3493.402	273.383	132.208	2255.018	1230.57	339.425	284.03	294.272	408.943	1829.275	331.485	6291.874	101	0.977	1026.688	643.827
17122.041	17668.162	12853.424	22361.737	14980.818	19742.957	9294.845	15445.427	1163.796	256.662	249.579	254.532	3752.437	995.536	252.886	9049.541	175.112	154.209	197.946	1282.522	5712.703	296.693	135.601	911.842	1969.982	330.108	304.16	292.848	358.858	1640.779	323.926	2231.93	246	0.906	1036.703	647.537
11475.135	11951.057	7547.08	14473.561	7632.226	14293.832	5386.197	9879.49	1250.088	251.381	290.554	381.25	273.972	583.368	252.83	9902.545	180.721	176.145	214.596	2076.996	247.348	329.565	169.929	1214.464	1911.693	282.832	335.45	278.05	20582.916	1194.193	285.021	3816.482	148	0.859	1422.669	646.284
23684.997	24765.671	13963.68	31435.087	21612.079	33601.676	15942.207	26705.29	1062.22	360.528	314.373	321.996	6587.042	3888.891	292.664	10444.065	232.052	205.082	213.324	1003.844	8733.523	466.383	158.356	1382.611	2460.986	329.002	436.092	261.625	79.203	2622.583	282.415	3560.935	221	0.88	245.043	648.554
11298.355	11667.972	11822.924	14237.357	12299.745	12999.77	9377.183	13187.276	663.022	219.863	249.369	298.068	5187.424	1238.587	177.152	6227.022	180.859	169.502	203.687	1162.755	9407.17	286.393	129.25	585.05	1274.134	272.567	351.76	287.557	89.503	2875.678	237.085	1497.155	130	0.94	345.862	645.569
10521.182	10938.906	7669.886	11962.183	9870.008	16201.278	9688.049	14484.761	697.738	330.501	298.484	293.322	367.703	1245.147	250.219	12118.598	164.519	154.234	215.061	1323.04	288.947	19695.923	144.209	1232.784	1228.637	283.836	450.913	254.523	12320.018	790.803	260.108	3779.713	157	0.969	499.487	646.322
11563.236	12687.32	10247.132	15457.265	14523.761	21223.118	14760.809	19582.042	868.923	387.346	356.322	325.787	298.741	864.638	269.723	10554.396	183.495	160.042	222.324	1576.232	213.344	12090.352	135.64	2476.32	1650.049	280.976	370.991	285.992	8436.711	521.854	309.327	7238.001	140	0.957	589.071	645.407
12111.332	12514.639	9090.305	16050.423	11448.83	16127.584	7197.357	11938.208	1180.983	263.912	257.133	305.442	9018.408	906.709	260.014	10151.726	183.97	166.716	237.89	1111.186	12624.496	311.077	131.406	732.543	2537.829	317.871	332.087	280.567	112.214	2660.642	327.865	1460.255	195	0.88	1066.741	648.387
22688.435	23586.975	16872.103	29500.156	19368.358	31718.23	14949.76	24907.227	963.198	445.971	429.79	461.429	7877.329	2426.058	263.453	12786.057	211.148	212.128	283.261	1067.07	15608.77	534.91	174.322	1439.82	3508.856	341.195	365.825	298.361	615.831	3255.248	281.563	3700.67	261	0.871	1151.534	650.136
11968.944	12722.141	10605.543	15992.241	12381.285	21005.057	11668.341	18462.402	626.693	266.112	285.011	317.264	3323.951	2399.753	244.045	11040.428	168.663	169.052	170.573	1255.751	5155.252	448.642	122.112	1032.06	1237.279	308.508	326.847	251.369	159.653	2589.107	266.89	2955.883	130	0.99	477.269	645.731
16621.439	18022.939	14938.588	21482.729	19619.769	28806.777	20670.019	27853.945	1212.205	454.44	438.481	391.587	356.063	1070.324	295.894	10924.809	204.015	167.593	219.745	1246.277	243.189	7490.82	142.365	4002.091	2034.272	304.228	413.692	282.543	7971.646	479.141	314.301	10907.76	217	0.853	598.919	647.104
15014.468	16133.311	12891.988	18307.994	16477.845	24161.573	18387.455	24664.129	853.659	366.213	375.909	367.853	292.618	719.274	270.362	10492.485	180.042	144.498	194.028	848.224	216.832	8282.044	137.146	2736.821	1940.724	310.475	612.254	272.803	6434.049	745.925	282.286	8430.302	242	0.837	635.479	646.95
12766.432	14017.204	10599.979	17521.664	13899.883	23834.046	14534.191	21556.073	514.028	296.265	331.033	345.898	265.44	595.907	254.721	9174.698	130.551	150.026	199.764	1381.244	196.827	595.559	121.474	1439.331	1985.891	280.365	320.374	272.522	7226.375	919.698	269.943	6375.449	154	0.927	697.045	647.305
13884.769	14933.624	11704.77	17726.124	14207.907	21588.966	14272.853	20940.838	891.657	424.981	476.482	403.101	333.741	507.628	288.928	9197.964	167.615	163.531	191.353	796.829	203.384	2993.656	140.542	2319.512	1574.949	298.127	534.64	268.592	3635.658	638.48	308.276	8098.982	124	1	709.742	646.5
17565.116	18407.039	13362.94	23795.519	15929.141	20288.958	9607.939	15568.03	787.018	268.602	271.095	316.094	5665.266	930.419	242.168	9252.513	149.01	147.728	220.256	994.554	7974.684	254.673	126.896	855.292	2178.081	320.739	343.405	286.641	168.327	1668.746	309.882	2325.548	275	0.775	955.787	647.685
14911.467	15989.601	11403.414	20134.333	13633.189	24732.433	11842.236	21841.899	897.84	346.059	436.722	399.885	4640.443	2683.562	292.527	10392.784	231.475	195.042	221.261	1468.169	7298.333	498.982	177.131	1751.438	1807.655	327.41	643.421	272.747	302.145	3227.762	275.175	4218.776	274	0.884	273.084	650.197
16989.762	18394.225	14925.644	23188.719	17873.422	29153.895	15968.501	25381.291	1274.525	312.3	282.564	280.879	4147.515	3420.213	249.206	7790.629	148.935	192.653	199.854	1013.574	5808.978	427.493	164.023	1085.837	1674.671	307.705	413.75	272.054	115.591	2804.544	301.149	2843.45	263	0.839	411.025	649.606
5798.568	5975.086	4231.011	7531.565	5198.068	9507.096	4841.75	8303.528	412.62	224.495	228.76	260.972	561.811	551.126	242.895	8297.15	131.502	126.473	202.862	1106.576	431.403	224.474	132.412	1001.82	1260.805	286.795	301.577	287.711	1388.325	591.571	329.843	4462.243	118	0.953	929.703	646.237
15227.501	15674.454	11426.898	19920.738	13137.347	20068.145	9278.616	15583.686	740.533	261.081	267.322	299.633	7283.154	1017.688	259.824	13541.8	182.666	153.804	221.901	1025.125	12396.787	345.75	138.109	982.159	1888.742	316.846	331.563	290.873	139.254	2857.97	320.166	1964.924	408	0.727	1047.549	655.556
18756.168	19591.495	13828.519	24177.353	15466.08	15305.832	6706.11	11460.753	2340.919	366.478	322.023	301.28	5703.856	1344.633	231.178	10862.34	179.041	174.078	227.377	1113.664	11869.05	315.872	131.812	722.601	2382.205	309.832	338.017	285.319	104.268	1637.98	308.558	1328.007	105	0.984	1103.576	647.014
11184.986	11351.665	9707.732	13809.313	9239.969	10954.883	5929.987	9724.455	935.974	223.868	235.879	351.871	3239.956	778.754	191.932	7726.358	174.669	151.383	172.157	1605.232	8464.978	252.994	137.08	843.312	1020.301	281.009	287.928	293.41	84.221	1442.603	258.28	1719.426	183	0.922	336.128	650.096
6567.344	7040.408	4886.025	8927.985	6266.838	11765.098	5730.13	9776.527	416.208	243.501	246.431	241.567	321.123	521.015	260.356	8836.698	138.447	140.497	205.9	1404.783	321.054	336.348	127.307	1241.223	1414.098	311.035	306.652	298.776	4425.381	363.66	358.527	4922.828	124	0.972	921.903	648.355
18256.078	19503.142	11586.92	23774.942	17450.363	30444.79	14241.126	22716.592	806.696	317.414	332.2	386.485	2528.259	2273.367	290.326	9760.287	199.02	217.988	220.889	1470.558	3830.912	469.47	191.243	1442.389	1296.323	332.15	324.43	288.861	850.955	1924.939	278.805	3335.605	231	0.857	285.898	653.002
10458.805	11409.208	8980.334	14524.549	11074.106	18344.148	11430.262	17657.408	619.021	284.888	365.124	315.576	290.236	652.456	255.375	10682.066	133.624	137.084	210.922	1801.912	186.417	1207.745	131.856	1478.27	1566.962	297.845	368.647	256.791	9852.145	1222.273	271.57	5314.312	127	0.967	665.461	649.98
11361.623	11985.069	7674.602	14390.652	10437.671	18576.82	8519.999	13760.819	965.068	247.755	252.149	558.047	2427.606	1139.382	258.055	8164.26	181.488	186.717	198.782	2335.301	13265.273	343.047	194.859	936.828	1237.028	315.885	280.228	296.14	119.799	1873.843	299.886	2182.005	184	0.877	300.804	651.277
16556.475	17638.686	13135.89	20699.27	17140.491	27220.861	16749.549	24112.275	783.66	336.367	281.464	367.807	5203.165	5099.445	254.306	9630.421	162.856	161.722	180.637	1021.697	9371.324	391.239	137.352	1113.608	1390.804	311.19	346.09	262.345	132.34	3744.394	263.489	2982.06	180	0.938	458.472	651.367
6586.307	6953.353	4905.943	7755.721	6480.25	10574.935	6041.734	8973.226	727.312	281.666	269.599	239.545	325.645	963.953	220.209	10092.427	163.867	148.651	225.143	738.587	1745.587	4716.112	135.18	815.255	1090.461	286.438	373.382	252.265	7742.622	605.98	270.18	2508.914	110	0.967	489.964	649.318
16421.512	17619.123	14053.56	21857.856	17932.886	28071.652	18309.141	27361.891	623.949	339.609	317.548	330.377	260.07	1422.505	237.232	10072.296	147.135	136.848	208.054	898.8	208.344	15677.199	136.717	1979.119	1520.588	293.619	395.72	277.053	7911.488	587.611	293.739	7401.821	278	0.827	606.507	654.014
8462.172	9716.964	6536.976	11629.076	8826.255	15970.802	9407.49	17466.167	492.143	333.538	331.823	300.929	280.191	349.316	255.63	7652.61	141.364	152.756	164.818	2533.94	190.808	204.847	141.889	3310.955	763.433	311.317	297.642	290.314	457.744	305.323	314.292	8843.84	157	0.876	854.799	652.487
17379.349	17982.772	13029.2	22462.257	16023.275	20292.324	9163.65	15708.838	634.236	266.938	277.538	316.183	7443.99	1127.241	256.208	11030.527	165.572	165.787	232.872	908.89	12979.687	325.574	129.465	818.144	2625.896	316.511	329.542	275.031	106.86	2136.48	315.111	1673.164	199	0.834	1078.108	651.987
17657.185	18144.057	11723.656	22740.926	11866.349	18991.878	7258.602	14602.353	671.502	258.433	278.281	377.204	1182.679	839.462	244.886	9220.871	189.99	183.119	309.835	551.028	784.271	335.468	182.516	1049.88	3153.803	275.632	381.01	278.689	6845.326	699.267	256.771	3490.025	171	0.85	1444.518	653.535
7597.621	10086.52	7794.704	12395.651	10074.308	12513.555	6091.862	9532.079	362.523	268.444	264.792	190.7	3891.54	1278.546	233.503	6487.231	154.256	156.418	197.176	640.75	6971.918	305.388	141.359	655.216	587.794	278.377	359.674	234.714	105.586	1403.104	315.364	1355.15	141	0.953	371.876	652.358
17724.843	18997.515	15271.308	22258.57	19154.151	29364.497	19908.895	28738.467	722.919	320.687	310.113	427.898	3471.776	7885.669	288.28	11188.328	171.821	168.86	183.327	1335.432	7288.245	409.328	135.042	1559.02	1742.333	306.026	317.85	257.73	1436.721	2887.315	267.348	4683.814	264	0.829	467.201	655.587
11141.341	11571.486	8090.18	14702.439	9694.448	15996.533	7393.215	12244.895	835.971	257.526	257.691	419.724	6105.019	884.45	249.333	11665.6	150.336	151.169	239.38	849.543	11801.79	369.254	134.128	885.667	2113.001	315.595	366.692	291.05	123.994	2276.32	309.867	1617.9	207	0.842	940.171	653.292
18788.297	19372.013	13936.716	24588.176	16706.89	27637.475	13526.348	21832.116	901.459	282.15	287.664	308.482	7686.123	1821.663	262.333	15002.109	157.231	150.175	242.103	933.742	10750.223	361.699	125.793	1139.832	2325.018	325.196	341.724	303.588	118.319	3662.918	311.219	2448.935	194	0.856	991.763	652.763
13336.831	13062.481	10394.169	18778.948	10383.218	12945.523	7842.236	11312.434	2488.058	230.426	255.095	318.558	5563.552	1023.775	158.438	6766.594	206.271	164.142	196.945	1218.2	8495.612	344.091	125.75	640.235	1429.788	261.88	325.092	277.072	86.15	3611.896	267.844	1539.92	108	0.967	346.981	652.509
19173.584	20139.056	15337.196	24462.287	19467.996	29219.524	16451.388	25155.76	1487.821	296.023	268.885	333.809	4100.139	4528.09	243.058	8156.394	180.684	192.463	187.428	1212.615	6134.542	413.44	148.128	1147.042	2012.958	331.312	362.292	273.379	111.197	2632.553	292.634	3141.099	155	0.9	425.939	652.752
13009.702	14245.185	8403.024	16611.951	12514.028	21377.761	9112.179	15833.328	828.006	330.13	340.935	345.924	4709.057	2912.437	281.703	10701.9	222.59	208.801	216.403	1479.024	6676.773	482.365	160.236	1615.829	2059.731	339.069	552.297	269.386	92.502	2786.53	261.388	3910	202	0.912	259.629	655.233
15448.068	16517.555	12888.606	20169.923	16832.763	26423.553	16375.383	23693.07	683.559	315.528	297.782	387.362	313.569	1416.945	262.406	9572.048	167.544	143.465	160.688	1445.999	215.845	431.055	104.444	1400.763	1860.062	290.385	282.638	258.578	10826.162	1319.65	298.993	5676.243	265	0.927	539.391	655.942
15263.974	16603.066	12911.335	19479.506	16967.135	25579.168	18749.692	24990.531	905.99	410.148	411.816	406.521	393.821	961.277	302.775	10935.131	173.797	165.313	183.647	1393.96	218.87	2583.87	140.012	2816.665	1921.02	306.759	554.662	261.588	9169.253	857.194	272.541	8253.474	280	0.877	678.311	655.057
11881.776	12965.961	9997.462	16595.895	12586.921	21339.669	12623.332	19498.351	512.148	307.64	288.166	310.217	281.263	694.801	242.243	8794.793	129.848	155.26	199.416	1117.603	195.916	1341.857	126.063	1554.042	1821.035	284.013	330.183	262.169	6711.216	810.895	273.911	6855.975	164	0.952	693.378	654.689
6525.397	7260.198	5115.396	9177.467	6781.77	12381.557	6704.74	11064.698	706.443	273.577	255.41	247.137	238.253	290.584	219.456	10441.799	134.029	135.005	159.457	1235.423	181.846	245.535	138.267	1568.204	991.131	272.168	284.471	287.071	2497.534	300.14	295.511	7834.486	128	0.963	781.594	653.594
17866.349	18489.885	13239.329	23069.824	14452.037	18289.303	8119.466	13467.529	1396.953	312.942	317.361	296.048	8531.747	1248.056	238.571	12272.008	172.396	269.343	228.503	1042.594	16540.053	352.799	125.507	837.134	2428.676	305.703	348.877	272.987	97.537	2060.868	290.542	1534.721	296	0.877	1106.564	657.557
11157.839	12023.347	9514.137	15268.967	12173.095	19625.744	11601.858	17993.791	640.536	259.334	244.015	373.138	4879.593	2501.02	231.214	8619.012	179.114	154.258	177.289	1193.275	11742.768	357.778	141.569	972.638	1355.596	308.821	346.232	258.947	103.279	3231.368	274.207	2428.378	160	0.973	442.738	655.831
8898.16	9310.014	6374.478	10766.578	8945.227	8390.905	4752.082	7054.117	652.589	250.153	269.46	225.403	290.887	581.999	208.865	6887.751	165.937	144.89	179.832	594.367	293.367	288.577	127.619	558.358	2003.032	293.093	290.433	249.576	3408.456	729.423	264.881	1853.181	104	0.974	483.298	653.663
10308.208	11143.263	8677.59	13046.776	10718.233	17488.07	10452.402	16576.806	978.976	364.333	333.971	366.816	665.988	1849.764	268.57	12309.09	168.601	164.418	188.166	1361.515	916.108	1592.48	130.445	1621.482	1679.432	303.749	316.846	256.254	14528.455	1199.454	276.078	5182.803	153	0.955	501.794	654.186
10375.901	11208.021	8921.643	13486.496	11392.674	19347.802	12096.913	18298.626	612.685	303.22	344.363	338.971	244.652	1023.268	231.06	9694.51	158.984	130.584	193.343	1110.124	192.107	1438.142	117.898	1955.385	1485.127	278.146	398.846	267.079	9472.403	832.886	309.665	6718.544	101	0.977	587.718	654.144
14825.549	16173.532	13727.346	19508.521	17737.875	25942.169	19214.121	25954.132	1040.456	469.152	465.888	414.499	365.655	811.386	318.131	10357.009	221.163	161.357	223.512	816.005	248.526	6469.781	148.131	4295.764	2513.129	315.074	485.083	293.134	6007.561	752.355	276.253	11625.79	210	0.924	629.443	654.324
7721.239	8623.824	6275.799	11370.477	8238.87	15664.895	8064.218	12789.042	788.81	354.092	311.183	331.803	286.552	455.617	248.9	20153.871	151.593	139.454	156.237	1185.664	234.439	266.942	142.621	2368.761	1412.303	276.603	296.392	287.227	3269.983	662.169	304.055	12033.447	160	0.948	763.362	654.456
10228.288	11688.171	7975.264	14181.609	10691.612	19122.623	11274.721	20811.505	518.32	333.888	343.246	303.793	370.235	306.327	270.951	7528.124	147.36	146.107	175.988	2851.129	357.811	162.594	148.683	3578.689	1119.323	303.386	277.561	292.233	370.214	338.952	332.981	9082.992	139	0.961	839.291	654.996
12482.219	13366.326	11105.984	15734.159	14212.463	20768.26	14058.016	20757.732	881.687	380.849	343.137	410.022	322.355	1243.438	284.419	9922.704	188.014	151.491	159.921	1666.567	241.691	1015.947	112.697	1766.417	1544.064	285.269	278.002	255.208	15109.672	1731.343	305.687	6820.449	208	0.895	549.817	658.769
15784.733	16793.344	13684.169	20434.101	17284.581	32820.864	17668.716	26091.863	923.102	371.736	391.24	394.694	330.069	1567.945	262.38	11508.449	185.979	153.264	212.648	972.309	210.707	10529.732	122.318	2539.793	2185.286	312.821	422.031	271.528	6751.523	1357.416	296.693	7516.326	245	0.843	583.096	660.035
19428.718	21159.991	15927.389	25029.458	20295.717	30561.507	21678.608	30621.525	863.686	427.053	358.896	419.124	1617.981	5772.119	317.985	11169.388	164.507	170.052	173.66	1147.741	2071.53	1009.535	146.377	2692.662	1946.211	291.168	302.883	265.015	2239.919	1591.193	298.934	9940.145	476	0.712	717.63	660.855
9100.747	10229.676	7088.612	12829.231	9578.98	16923.649	9469.755	17695.014	461.242	329.447	313.723	279.036	361.562	404.016	290.588	8166.054	146.938	150.309	144.469	2021.045	287.245	315.075	132.217	2819.234	1222.203	302.307	294.495	305.652	1113.151	386.477	335.428	7738.42	175	0.89	911.071	657.311
22518.052	22929.015	16570.374	28768.897	18738.688	31309.158	9684.204	16343.742	645.091	340.112	300.627	296.142	6460.258	2846.997	251.818	11837.416	173.991	178.713	228.752	1045.914	12224.844	460.188	124.52	876.888	2382.517	313.718	317.673	279.479	103.918	3225.775	304.394	1758.758	298	0.792	1093.191	662.211
19961.621	20401.119	13801.503	24473.739	13387.272	21392.681	8658.932	15239.592	546.76	980.724	509.299	519.985	6517.735	789.296	253.998	11016.874	193.362	169.578	283.18	1262.289	17155.259	394.857	134.381	1099.18	3854.968	316.759	350.271	363.288	175.536	1686.032	278.724	2446.119	230	0.886	1202.157	655.965
13700.44	13800.581	8856.042	15273.141	8277.381	13333.487	5076.032	9009.41	1690.607	1237.701	586.046	558.647	6487.397	974.947	248.867	14852.739	286.888	408.498	280.935	1073.781	17297.353	734.037	141.255	1142.246	8682.847	344.106	410.26	405.968	106.367	1256.598	265.64	2525.564	142	0.945	1221.493	655.317
12092.001	12370.868	8003.259	14930.882	7621.228	12174.103	4564.824	8712.366	1497.083	242.312	274.038	327.968	405.75	546.418	240.867	10268.428	201.449	180.755	248.232	1765.081	645.048	358.923	186.449	976.71	3051.978	297.354	348.785	271.887	16658.143	628.485	261.434	2763.081	111	0.964	1420.941	655.176
12013.311	13286.338	8100.394	16627.349	9233.625	19757.299	9636.18	18719.179	930.239	328.302	323.449	294.385	315.364	399.766	297.998	7811.571	209.368	196.924	149.587	3056.126	168.84	339.66	154.765	2570.607	1811.303	253.977	273.464	284.59	1094.182	365.757	310.083	6610.422	133	0.935	1523.417	655.876
7963.004	8788.878	6806.864	10552.977	8794.793	13763.892	8955.529	13159.181	915.982	296.883	353.466	379.766	283.026	793.946	241.539	11330.21	143.274	134.469	176.698	1324.655	191.577	6497.629	122.708	1726.916	1139.826	314.288	376.848	267.229	10289.416	877.376	261.219	6153.858	137	0.963	648.361	656.369
15112.741	15694.003	10803.786	19326.69	12420.083	21034.772	10427.925	17926.936	1386.134	413.169	430.554	449.381	7399.275	1831.762	289.98	11929.265	215.989	235.961	259.498	1631.308	12155.932	628.492	147.124	1483.983	2938.35	319.71	362.326	306.316	266.97	3071.613	292.056	4226.351	118	0.994	1158.28	656.525
10043.908	10573.979	6531.949	12872.013	6836.359	13213.157	5157.244	10541.765	756.803	239.493	262.616	257.799	1691.28	528.18	224.645	10257.567	181.166	196.542	220.64	1313.512	3974.292	257.561	146.216	1046.703	1967.247	259.617	264.806	268.514	11881.638	1189.29	249.381	3066.492	145	0.939	1495.79	655.79
10322.346	11122.439	8598.335	13377.137	11319.183	18394.077	11492.243	17796.966	695.326	315.245	286.499	343.42	405.239	1291.298	254.83	10243.262	144.889	143.719	174.418	1064.63	251.053	390.926	120.837	1513.158	1043.062	284.934	268.265	259.887	8795.578	1003.775	282.641	5242.518	244	0.895	520.377	660.004
13080.585	13741.419	10039.019	17963.169	11895	19088.088	8797.571	14060.379	509.499	223.878	264.016	267.336	6439.078	924.206	230.231	11398.059	145.955	144.998	215.078	517.518	8310.886	355.875	126.355	795.117	1960.538	321.732	326.78	295.518	119.178	2167.475	308.519	1557.297	167	0.879	974.26	659.099
16107.732	16816.914	11910.126	21592.146	13785.743	16010.368	8721.773	11489.018	805.992	293.555	373.157	396.209	5238.12	820.641	254.29	7718.887	171.149	176.065	308.604	1212.968	14658.891	309.033	183.779	999.265	2789.179	317.559	314.536	298.225	620.969	1463.83	282.482	3066.156	110	0.915	1144.673	657.764
11180.584	11869.024	8369.388	14720.333	9791.152	16458.418	8145.194	15077.127	569.985	448.228	509.611	438.225	505.206	2300.979	298.169	8606.081	177.546	177.259	170.265	7604.779	589.338	257.449	145.264	2328.077	1603.968	331.599	310.668	358.394	1131.245	656.978	297.826	6970.77	145	0.929	1182.445	657.934
18013.996	18719.933	10510.758	25001.745	16579.964	16387.841	8786.722	15208.672	1088.938	271.927	271.548	274.282	5147.737	1132.874	231.533	7297.872	192.023	175.333	186.621	849.497	8224.764	219.417	139.566	776.911	1769.332	318.688	402.32	250.681	87.68	1405.554	261.567	1962.279	199	0.867	248.118	660.44
18057.288	18819.635	11753.548	23529.914	16827.881	30553.428	15106.385	23735.518	742.16	312.231	314.581	389.977	984.112	1419.426	276.884	8756.766	208.131	201.56	198.513	1727.523	2403.903	367.213	197.22	1572.452	1932.06	326.265	315.333	292.805	9911.705	1502.554	296.08	4543.031	306	0.821	291.01	664.667
6030.783	6636.412	4532.989	7880.062	5788.152	10259.68	5461.873	9894.515	470.027	278.324	272.281	335.538	2020.42	926.234	265.455	10457.328	142.119	151.297	200.739	1949.354	6324.471	279.706	135.764	1821.44	991.614	297.242	357.844	301.383	1337.262	1188.103	345.831	5527.197	103	1	922.5	657.267
19030.798	20080.162	15960.49	25128.188	19893.99	29799.035	15933.224	24984.895	820.927	292.802	273.483	308.477	2850.573	4804.594	234.135	8702.81	186.402	196.568	187.169	1109.45	4910.58	438.106	148.218	1195.943	1740.953	349.469	342.465	270.62	110.385	1821.863	292.037	3346.282	127	0.944	425.917	659.76
15712.051	16763.672	13074.252	21148.929	16986.007	25357.536	14911.849	22093.911	789.967	271.439	257.035	295.441	3283.831	4625.232	237.8	8046.672	188.497	171.948	182.112	1041.055	7318.086	355.182	149.398	957.902	1646.734	317.632	354.783	280.573	104.454	2195.289	285.402	2638.082	270	0.664	433.281	665.785
17870.704	19083.979	15378.756	24126.587	19810.494	31931.061	19406.059	29800.406	780.603	331.783	327.717	328.798	3326.083	4913.886	275.795	10283.66	177.262	164.731	200.647	1071.464	5502.217	449.213	145.751	1716.002	1664.115	303.184	346.352	267.288	3921.373	2942.494	278.857	5385.594	224	0.829	457.826	663.857
13019.321	14125.21	11275.13	17210.421	14464.152	26145.064	13174.98	19353.722	841.372	332.932	336.621	392.071	295.558	1438.596	253.251	10832.255	176.427	140.394	169.532	1281.763	223.336	11326.755	118.425	1863.056	1638.783	296.813	345.861	254.05	11881.832	1471.084	300.321	6252.596	281	0.835	568.813	662.824
21341.223	21811.145	15908.918	27461.034	18022.58	20812.25	9965.48	15862.88	581.048	293.282	273.1	276.797	6399.206	1142.728	248.519	10468.279	149.672	148.519	220.32	797.894	8797.702	260.325	129.812	737.403	2243.919	317.253	341.478	300.525	124.067	2301.948	301.216	1568.031	222	0.824	993.077	661.221
18995.739	19823.794	14231.125	24539.535	15237.339	21798.007	9674.261	16096.901	712.789	276.495	279.913	286.965	5457.681	1008.835	256.425	12173.05	170.15	164.709	220.856	862.173	9059.626	323.248	124.806	915.319	2001.922	314.68	336.12	271.645	110.323	2063.037	314.906	1803.859	123	0.832	1082.492	659.402
13077.519	12491.561	6121.388	17824.008	10736.504	14164.105	6248.424	12085.703	761.027	188.342	237.888	300.538	4109.295	872.454	160.793	6614.248	177.294	158.062	200.263	1241.523	7818.519	259.769	122.632	579.245	1326.908	275.764	330.143	292.127	82.919	2625.61	242.209	1549.523	209	0.805	341.49	663.39
10933.867	11957.397	9457.063	14903.311	12292.264	20377.176	12932.094	18743.831	701.577	305.068	326.44	313.958	262.164	593.088	268.463	8815.968	145.588	130.183	187.47	729.642	188.59	4735.431	136.126	1971.728	1550.905	303.169	330.344	291.951	6391.83	608.186	275.382	7833.097	184	0.877	624.228	661.228
12143.216	12541.579	9048.381	15574.321	9609.501	16533.428	7677.857	12521.031	494.043	286.531	267.494	319.833	9776.034	937.865	273.709	12353.643	168.312	158.362	212.049	813.376	14380.954	382.332	132.992	850.433	2076.307	316.557	360.676	274.273	132.575	3399.727	327.469	1674.743	185	0.919	1061.278	660.943
12200.704	12540.894	7795.36	15060.556	7836.486	12174.073	4586.738	8189.194	1038.242	240.111	264.345	313.521	2599.586	514.69	243.105	11178.005	208.219	169.266	244.457	1354.182	6624.67	267.833	173.09	938.662	3861.511	302.192	286.473	269.306	11021.658	924.536	259.909	2552.48	99	1	1417.359	659.641
6821.211	7414.004	5866.641	8478.287	6554.395	10008.437	4911.041	7818.533	467.457	260.141	227.694	233.073	2126.699	721.53	228.235	6110.406	136.676	177.36	189.688	756.006	5374.878	349.789	172.711	615.312	766.759	303.588	314.773	260.828	111.866	1246.325	320.27	1170.084	102	0.987	395.461	661.118
5937.536	6515.156	5380.304	7634.676	6059.233	11472.639	6032.374	10080.384	985.986	293.063	255.43	266.7	3981.199	1277.62	232.165	7990.974	138.154	195.518	187.9	1154.741	10758.192	443.13	165.828	907.517	1030.836	313.388	364.755	268.625	118.254	2236.127	316.905	1875.542	106	0.993	410.292	660.566
14889.185	15513.71	11063.194	20106.47	14144.121	24656.758	11567.847	18794.961	560.563	271.739	246.229	360.552	5658.899	1390.257	251.034	12138.305	166.105	170.294	209.066	614.822	13434.652	438.84	141.73	924.279	2602.904	314.478	334.006	282.042	129.351	2434.723	313.19	2055.811	295	0.884	933.131	665.225
21037.201	21528.759	14216.419	26736.323	14020.876	26318.829	9800.864	18943.054	720.476	336.311	306.464	503.746	6957.628	4586.1	269.481	13256.328	213.981	185.135	220.537	876.32	8404.652	396.868	171.026	1432.608	3547.707	300.795	316.507	285.476	945.915	2963.274	265.787	3357.417	333	0.728	1440.746	663.959
11194.542	11970.066	8410.274	14197.432	11090.922	15024.784	10402.759	18891.374	708.065	298.476	294.157	322.63	2895.616	2289.069	271.208	11167.764	202.003	172.849	224.641	1952.145	3378.823	451.682	186.444	1488.871	2026.141	320.179	327.568	279.705	3735.691	2391.124	276.41	3910.371	139	0.977	278.112	662.457
10185.652	11090.747	8332.493	13287.211	11203.708	17835.409	11375.278	16826.861	702.591	269.827	300.103	293.204	245.975	843.979	233.806	10341.067	133.219	124.148	211.065	1273.283	204.512	6503.385	129.776	1483.603	1214.593	287.275	333.27	278.683	10222.982	730.819	268.742	6180.656	161	0.944	616.102	664.003
10969.671	12063.091	9334.581	12501.062	9686.241	16551.328	8259.878	12974.648	418.909	296.104	249.269	187.886	3718.549	1206.685	231.105	5771.138	170.135	152.633	208.985	694.763	4066.532	303.57	139.051	571.018	1320.534	282.152	314.558	212.259	116.834	1689.375	304.926	1370.108	202	0.865	373.436	664.391
16511.034	17552.104	13169.429	21739.665	17749.84	28926.014	17433.053	26107.631	625.142	295.969	299.425	311.818	4658.073	5361.496	277.23	9988.792	179.88	168.863	182.715	1092.204	7103.477	429.925	151.411	1444.804	1879.129	285.736	332.328	262.67	488.585	3718.758	282.545	4175.394	138	0.944	450.928	663.703
18608.119	19844.023	15424.656	22599.632	19723.389	28865.136	20786.823	29715.074	908.973	357.809	332.248	446.203	3376.627	6328.309	305.121	11123.571	173.063	164.048	175.595	1109.993	3964.781	443.319	132.384	1949.103	1733.876	307.455	283.346	250.557	3299.954	2799.542	286.924	6419.616	239	0.852	507.659	665.91
11930.864	13062.797	11287.89	15680.818	15376.644	20890.881	16546.967	21692.853	1082.272	509.936	480.901	416.302	404.988	702.62	338.99	10472.532	224.374	168.307	237.463	772.69	239.07	2925.701	151.805	4889.019	1700.554	320.495	404.757	306.562	5200.67	518.437	260.459	12119.686	124	0.944	634.726	663.613
9278.094	10321.511	8271.469	12675.399	11193.59	16959.096	11499.312	16488.672	1142.354	388.412	384.932	412.053	365.977	765.753	298.546	10983.995	183.49	164.736	215.561	1261.967	212.948	4445.063	145.86	2719.382	2445.797	317.416	527.368	259.501	8938.383	759.679	266.981	7475.264	114	0.99	660.14	662.904
21796.289	23815.079	19862.26	27495.916	25247.284	35393.965	28393.87	36063.011	1218.258	658.146	598.109	494.819	552.716	945.809	411.854	12296.454	251.373	212.328	256.584	1190.598	296.792	22007.811	167.54	5376.243	2368.431	320.582	530.929	267.845	7136.336	597.849	271.455	13153.374	133	0.961	671.996	663.568
14202.494	15636.66	11330.364	19852.968	15114.001	26358.607	15900.513	24914.724	838.353	401.169	392.384	465.787	1400.387	4289.078	302.916	9513.459	171.805	178.331	185.024	1584.516	1552.505	786.657	144.615	2522.178	2421.991	288.752	380.329	269.012	4256.269	1793.173	290.526	8787.198	244	0.88	698.926	666.701
11304.4	12488.766	9045.254	15263.383	12012.146	21034.764	13118.602	19900.314	825.418	378.539	314.983	310.932	284.484	406.402	264.46	14089.953	140.741	139.681	152.238	788.869	269.131	210.772	142.696	2218.136	1342.519	276.254	299.841	268.634	2921.955	501.79	306.011	10778.968	211	0.931	736.964	666.263
8600.533	9610.661	6537.515	11882.511	8711.924	16073.684	11572.212	17207.653	459.743	324.891	319.746	295.941	458.711	464.459	259.118	7907.691	141.236	149.217	174.917	2382.836	250.313	191.089	137.693	2933.154	836.627	321.435	293.561	287.233	304.202	410.069	320.454	8734.76	130	0.94	858.385	663.823
10214.371	10709.349	7622.721	13532.533	9188.189	16218.199	7734.67	12646.878	1392.83	369.456	274.24	410.149	10866.382	1302.462	260.18	15599.554	139.512	157.272	221.672	893.993	12460.366	354.669	142.573	1050.451	990.121	321.009	375.247	296.42	129.955	4506.991	301.76	1948.588	150	0.987	963.807	664.133
12859.38	13789.109	7580.01	12439.011	5819.856	13929.675	7290.194	13778.159	1413.124	314.746	291.611	297.582	3169.643	1097.971	252.135	8634.408	207.068	191.978	250.767	657.359	6576.848	535.59	154.322	927.452	2207.906	276.051	342.172	274.938	86.674	1631.265	283.742	1951.828	230	0.837	199.804	667.452
12737.852	13717.985	7160.955	16001.593	10963.099	18930.403	8179.997	13034.602	671.73	255.008	313.559	357.133	3409.794	1543.965	243.914	9171.606	201.072	210.295	228.84	1398.839	6534.328	278.493	157.073	1188.691	1952.461	322.247	404.42	272.435	106.431	2226.119	245.671	2890.728	203	0.84	259.062	666.362
10302.838	11022.688	8207.986	14981.013	11170.536	16619.346	8893.389	13878.158	548.464	297.605	252.545	309.598	4430.8	1936.723	230.143	9028.078	144.873	208.077	187.237	1306.616	9704.415	459.625	144.411	1030.776	1065.95	329.453	334.289	277.07	108.254	2579.219	302.529	2345.234	133	0.973	419.823	664.44
13479.046	14550.171	11786.627	17802.741	14817.745	23543.665	14680.916	23928.565	716.447	347.375	332.173	341.368	807.171	1625.64	266.604	10003.408	173.405	165.383	187.763	1564.439	590.656	660.909	146.431	1950.11	1468.744	293.407	360.493	261.234	13158.563	1464.262	272.181	6091.411	243	0.853	467.949	668.158
15094.502	16141.453	12643.472	19396.004	16106.949	25508.219	16278.557	24010.393	553.966	272.84	272.573	297.657	227.672	851.873	231.095	9639.925	148.926	138.259	204.557	885.622	175.886	10765.396	134.23	1462.493	1732.765	287.239	424.765	283.083	6273.314	655.687	290.031	6277.747	128	1	605.359	664.125
7285.387	8198.576	6190.371	9830.324	7907.299	12850.681	8534.939	12920.972	805.188	274.341	363.143	359.238	254.364	711.198	245.11	9851.04	145.463	128.471	155.137	1420.268	188.581	3567.882	134.566	1543.376	1063.061	313.732	359.715	263.198	10245.794	1084.498	268.437	5618.655	103	0.996	649.617	664.102
15407.864	17064.287	12493.422	22024.722	16398.387	28255.903	18978.471	28075.257	700.384	390.165	380.797	443.447	2392.373	3909.496	310.729	10216.22	178.324	171.001	224.122	1780.812	2386.652	388.671	155.777	3743.257	1299.9	326.835	330.353	288.26	1119.175	1896.221	329.4	9597.496	433	0.722	855.881	673.835
14646.687	15001.811	10810.536	18798.166	9537.008	17171.846	7766.039	12997.776	502.034	297.915	285.96	323.662	9428.941	882.149	260.868	13428.83	163.398	162.346	226.233	906.593	17468.556	395.203	134.333	990.426	2208.403	317.711	368.823	287.521	125.881	3834.054	336.523	1723.656	126	0.948	1071.992	664.595
18254.466	18993.773	13579.13	23453.175	15454.861	29194.506	10860.678	17549.046	957.373	301.552	288.128	299.765	6174.56	1610.566	264.78	14821.591	171.152	171.546	199.475	979.641	9852.071	437.367	131.346	1072.196	2083.385	321.739	351.287	284.875	106.911	2941.308	322.502	2117.632	112	0.932	1084.179	663.955
8975.725	9874.262	7125.005	13294.352	8654.982	16282.186	11219.633	13641.02	463.8	280.284	346.734	328.666	1188.606	584.771	300.318	6782.107	148.38	147.934	284.302	892.095	2557.545	261.371	184.72	1003.095	1117.084	297.54	290.244	292.196	4176.573	558.347	300.275	3680.952	118	0.981	1158.102	665.051
10528.364	11678.609	7944.476	14299.762	9469.36	16397.304	8303.42	15467.835	536.095	543.475	559.119	471.993	541.835	588.641	311.259	8785.308	175.455	151.835	164.059	5411.602	2511.057	213.504	150.064	2756.724	811.291	325.803	303.98	361.512	888.589	591.325	427.645	7350.873	106	0.993	1200.5	665.33
21635.603	22368.82	14551.886	27833.357	14607.035	26924.564	10548.606	20366.304	931.608	342.248	298.665	418.057	4944.324	5630.236	281.12	13090.241	202.963	205.639	233.792	928.066	14481.623	387.494	179.629	1339.301	2780.421	293.349	310.561	296.944	848.37	1756.593	269.009	3261.577	288	0.847	1457.705	666.719
21356.792	22551.398	17241.955	27342.327	23029.388	33855.902	22227.014	31559.244	691.935	306.155	301.93	369.622	3884.494	5929.839	276.761	10876.234	160.477	165.31	172.684	1301.069	6259.744	362.634	133.721	1390.657	1588.182	303.483	304.317	252.268	239.538	3012.695	282.003	4505.921	287	0.776	490.51	671.594
22368.566	22862.771	16872.906	28477.686	21173.347	17078.365	8058.037	12798.554	651.526	275.911	296.168	305.807	6092.228	1019.856	259.119	11079.749	195.831	166.154	206.129	1472.738	11937.589	280.778	145.932	1023.891	2702.985	310.185	347.866	298.531	250.594	2419.821	332.945	2715.714	132	0.928	1037.061	666.576
9551.792	10544.143	7195.252	12654.287	8950.848	14985.331	8091.543	14860.913	656.853	421.336	522.182	454.294	355.154	702.08	303.043	7722.029	184.848	166.747	152.736	6447.572	186.973	206.399	161.062	2748.613	1322.328	300.658	306.716	349.909	985.951	507.475	285.485	7949.461	111	1	1185.122	666.608
21703.289	23333.533	18243.836	28955.947	24058.593	38065.169	24626.955	36819.797	943.777	350.098	335.309	470.108	4806.796	8793.492	315.459	11680.835	164.429	162.332	160.336	1342.053	6484.831	462.683	137.47	1949.515	1515.557	313.794	294.4	255.547	189.91	3882.422	287.869	6133.637	147	0.952	500.677	669.099
17971.85	19232.471	14373.408	21719.489	19235.905	28475.32	20393.507	28176.69	1013.458	350.995	324.91	465.144	4342.578	8348.85	296.953	11450.908	169.891	154.712	163.353	1244.469	6412.564	412.339	108.96	1869.27	2006.177	295.148	394.483	280.659	2758.82	3432.286	279.876	5995.956	277	0.867	534.532	670.713
20332.201	22091.966	17772.185	25903.099	22480.207	33543.219	24890.873	35582.144	1024.723	506.232	474.489	422.985	1054.087	2325.651	353.494	12453.598	208.378	191.664	221.62	853.202	1281.726	15988.496	157.664	5664.5	2138.521	300.569	550.721	253.264	2844.994	823.483	270.644	11912.307	150	0.926	676.12	669.56
9006.484	10183.272	7081.975	12538.19	9592.386	16777.273	9732.065	18533.3	502.952	344.808	347.675	286.37	306.113	296.087	283.916	7597.535	161.418	158.382	136.846	2913.498	199.027	214.99	134.814	3542.561	850.87	305.598	305.284	297.643	227.076	255.569	342.53	8951.793	124	0.972	890.097	668.952
16340.414	12367.509	10573.052	19581.071	11505.917	16478.739	7576.071	12414.672	1078.91	243.344	261.989	211.311	3045.161	1153.13	237.645	6445.922	197.887	145.591	187.608	736.021	5719.169	357.453	150.38	594.053	1404.347	286.779	316.666	251.199	110.137	1975.835	293.29	1537.978	143	0.83	366.409	670.899
15421.275	16311.157	13509.038	20206.188	16427.642	26428.037	15963.989	25549.927	687.914	307.252	295.135	305.154	3941.87	8259.457	270.421	10541.042	188.877	179.294	181.134	1191.667	5716.755	453.38	156.25	1525.749	1577.503	287.658	335.246	276.44	321.19	3066.1	276.371	4531.154	147	0.978	447.452	669.779
18584.585	20608.651	15549.187	25284.522	21696.661	34297.488	23784.945	33195.262	948.043	477.213	440.591	401.328	1468.912	2785.965	353.951	11800.059	203.572	183.937	271.731	836.386	880.629	11996.85	160.83	4058.309	2986.946	309.281	454.61	262.978	2846.956	937.135	278.902	10482.108	107	0.958	667.276	669.379
16964.698	17338.415	12467.52	22444.237	14506.994	19565.985	12960.982	15916.903	670.543	366.635	369.299	375.271	4041.586	1083.995	323.714	7572.869	189.802	189.537	253.397	786.864	12179.287	414.447	177.813	1136.086	2776.233	305.646	333.034	292.778	4165.669	993.548	303.969	3653.609	202	0.908	1147.144	671.332
10910.289	11484.815	8775.826	13611.348	10199.156	15694.084	7877.19	12384.209	1471.873	300.345	256.396	255.302	3097.122	1335.897	243.698	7519.79	157.059	182.019	215.501	802.298	6912.576	342.202	164.832	790.853	1389.756	300.68	331.827	259.27	128.36	1992.614	320.986	1675.178	205	0.905	391.441	672.72
10780.025	11342.749	8522.197	14663.266	11087.316	15220.829	8162.515	12517.283	949.395	293.348	242.243	278.305	4956.16	1545.167	235.338	7598.753	158.459	198.861	208.995	1185.163	8131.803	378.296	162.973	771.045	1628.471	321.948	355.182	270.559	121.005	2675.133	312.836	1737.046	160	0.963	407.169	672.188
8336.838	8901.108	6716.538	10190.01	8561.571	13896.497	8945.701	14152.601	530.623	271.265	278.499	300.426	231.762	1025.437	226.082	9450.634	144.3	122.6	185.364	930.858	194.279	9425.738	123.105	1421.875	1139.092	262.134	315.501	272.763	8099.935	705.706	280.498	5672.161	112	0.985	593.098	669.473
16957.091	18538.94	14595.115	21550.781	18914.245	27430.388	20324.797	27705.224	846.693	383.348	391.398	384.776	637.64	1319.454	293.859	9262.329	184.732	148.611	201.306	742.579	538.237	1355.435	145.347	2972.104	2237.147	308.493	330.33	292.308	3921.803	902.349	266.051	9429.283	174	0.929	633.379	672.483
15717.906	17043.949	12370.972	20058.148	16899.969	26018.024	18400.894	26420.083	657.328	353.545	357.514	357.255	481.633	1279.675	282.752	8637.49	173.497	137.055	181.368	637.112	310.253	969.585	140.246	2616.537	2290.221	310.411	307.722	285.149	5034.08	910.04	270.391	8675.143	138	0.97	642.21	670
17172.277	17964.826	12912.129	22931.734	16151.855	20079.463	9345.713	15434.943	850.723	276.017	276.51	314.709	7974.477	1363.758	246.298	11584.006	154.364	149.622	210.239	756.338	10308.871	267.377	137.91	803.08	2075.183	306.612	358.6	299.352	143.987	2319.843	294.994	1604.782	238	0.891	973.227	673.164
11504.348	11806.421	8737.468	15143.193	10901.678	14717.249	6656.42	10481.26	1493.702	281.863	252.105	312.476	9879.251	839.757	238.387	9902.009	178.025	151.49	203.633	827.344	10237.717	386.734	129.138	676.843	1950.419	311.273	361.926	271.64	141.076	3423.432	317.799	1387.743	119	0.933	1060.458	670.819
11887.197	12287.908	8633.806	15375.371	9735.239	15451.524	10939.041	13160.403	464.894	275.752	363.963	343.58	257.13	441.122	289.979	5941.776	164.327	152.638	267.688	678.166	186.308	227.483	172.429	983.811	1996.298	293.601	281.42	296.223	6482.207	381.534	292.364	4324.516	124	0.96	1163.452	670.54
8291.906	8412.635	8006.31	12556.867	6746.355	10962.801	7347.965	15731.167	713.599	264.48	315.278	382.153	1221.55	653.69	243.822	9268.087	181.302	162.632	233.364	1818.037	530.184	286.835	186.527	1472.1	1213.52	320.377	296.794	285.205	9614.134	1238.145	294.838	4451.414	146	0.925	281.363	672.014
13633.077	13495.361	10483.483	19306.486	11696.026	18568.882	10380.376	17560.091	904.521	239.785	222.162	316.918	4104.909	1618.171	209.457	7124.323	185.776	172.144	169.375	985.426	8218.055	267.682	178.93	772.928	1698.535	310.496	253.297	297.279	78.797	2499.681	280.736	1966.849	308	0.703	321.977	679.218
9865.125	10628.84	8433.407	12614.055	10083.424	13062.786	7292.47	11400.737	799.484	274.63	243.799	281.483	4488.803	1281.72	228.402	8099.287	151.458	182.169	184.254	1229.537	9098.04	335.736	139.319	812.863	1110.557	308.366	330.768	272.934	102.457	2469.256	288.907	1786.003	138	0.97	423.413	671.986
20845.41	21991.056	17365.13	27136.203	21600.484	32092.834	19462.893	29078.5	566.948	316.133	266.936	281.335	2641.281	7001.115	249.218	9627.211	195.079	175.773	183.641	967.361	6767.152	401.053	148.163	1140.378	1902.415	309.492	325.783	275.603	109.952	1952.5	288.169	3285.583	298	0.766	437.97	676.883
11067.903	11863.059	9905.041	14449.841	12399.739	19525.962	12215.194	18155.429	798.253	345.279	340.073	338.848	260.596	984.654	240.931	10424.746	170.729	131.828	219.23	777.288	194.321	9263.419	123.923	2191.796	1604.881	290.993	331.002	269.693	4862.592	606.362	276.507	7021.574	103	0.996	586.83	670.684
12751.611	13706.415	11058.908	16695.07	13739.865	21023.193	13954.206	20861.893	700.69	275.971	277.607	309.445	503.129	1119.706	224.838	11235.986	144.969	134.588	202.864	1986.388	278.791	7603.356	129.491	1515.188	1517.555	291.719	328.057	278.297	13247.606	1045.858	287.224	5433.216	228	0.878	610.197	673.618
8806.284	9677.323	7227.779	11247.551	9371.62	14750.021	9859.963	14648.637	571.194	242.649	269.49	255.547	254.95	1086.491	219.5	9950.308	126.246	113.65	156.298	2676.205	201.678	445.648	125.041	1339.332	980.571	292.685	287.46	284.294	11736.755	842.237	261.543	5575.967	127	0.995	622.311	671.106
15394.692	17062.998	12977.378	21690.338	17026.649	28286.285	18144.487	29068.68	747.075	347.947	360.499	404.534	1437.084	3532.093	274.948	10669.431	154.269	170.719	171.82	1459.024	3545.182	1221.192	139.853	4079.119	2293.238	296.177	341.76	256.627	3595.079	1583.398	282.415	8680.319	270	0.817	684.911	673.459
17465.19	18152.04	12421.023	24355.81	13786.321	14425.641	7992.113	14168.524	858.552	306.416	281.092	283.671	4003.798	1210.014	233.342	8349.333	184.168	187.736	206.109	825.526	6316.413	231.526	145.587	818.212	1970.596	296.912	311.588	267.184	432.925	2032.243	257.701	2231.845	232	0.924	244.763	674.435
10888.333	11733.873	8998.184	13832.274	11687.928	18404.121	11457.925	16813.19	597.461	303.673	299.711	370.811	307.189	1437.614	237.186	9476.395	161.673	131.888	161.193	1332.818	286.586	1710.863	113.09	1475.642	1305.294	277.249	337.549	264.96	10039.838	1112.254	282.421	5559.902	129	0.982	568.198	672.453
8698.714	9459.28	7837.015	10947.168	10224.802	15008.698	10541.453	14945.272	789.81	389.814	361.734	371.915	465.65	1164.237	264.99	11206.688	184.241	154.47	237.337	827.233	258.596	14117.187	127.236	2614.09	1263.818	287.233	391.994	271.505	4302.722	833.023	291.029	7480.687	157	0.945	578.525	673.691
26243.916	28152.276	21141.166	32697.001	27662.908	38493.083	29481.92	41372.122	1146.084	420.451	407.667	485.138	3213.843	7268.394	349.274	9851.902	187.506	158.852	154.807	652.129	2037.664	484.27	151.608	3615.719	2534.932	307.238	326.6	278.962	1514.789	3185.198	277.386	10668.307	230	0.916	653.778	675.383
11109.04	12687.459	8722.966	16368.246	11798.88	22838.792	12392.946	20897.988	567.663	361.919	335.258	308.048	340.69	406.774	261.207	7272.317	160.493	144.671	149.788	3453.521	187.237	208.691	139.684	2457.673	1933.997	279.527	297.691	304.145	587.632	400.904	309.997	8797.945	136	0.919	777.382	672.176
14764.941	15721.028	12416.989	19041.425	15925.53	24917.127	16115.785	23934.699	895.359	286.325	284.003	410.343	4234.946	3994.26	242.756	11405.815	154.921	138.403	159.987	921.073	5741.717	481.708	100.983	1364.857	1602.273	276.135	322.474	280.652	1664.607	3123.706	271.643	4170.407	277	0.824	541.991	677.695
18037.848	18983.771	13565.57	24061.76	15751.579	24716.569	12189.246	20292.613	939.909	280.858	300.072	392.931	9971.687	1660.236	258.306	15406.537	164.583	163.571	214.877	970.848	14545.594	385.891	150.23	1194.952	1973.308	308.746	357.976	271.714	128.697	4955.047	301.72	2545.454	150	0.903	940.527	675.02
13733.745	14355.175	9582.504	17277.078	10653.971	19694.104	9045.753	17038.614	607.601	433.543	536.689	450.251	355.975	575.198	296.608	7784.432	195.674	173.402	165.741	4146.318	232.425	258.957	177.732	2119.116	2994.197	319.433	312.555	368.86	9148.423	487.367	320.941	7096.898	107	0.971	1202.668	673.463
14133.581	15146.561	11936.366	18228.638	15381.953	23087.93	14819.897	22258.117	775.431	288.744	298.371	385.56	4499.761	4568.25	245.094	12722.865	146.696	152.744	152.384	996.648	7202.233	379.805	109.314	1302.19	1645.937	297.131	315.079	281.73	496.517	3179.993	274.907	3805.67	309	0.712	517.798	679.807
21363.098	23091.505	18183.161	29181.658	23691.49	36316.084	25207.626	41427.367	856.582	346.036	339.943	382.241	2801.954	6386.046	312.078	11919.439	170.773	164.102	176.492	816.999	3416.3	1302.053	150.035	8424.405	2605.424	299.23	326.47	262.571	651.57	1886.746	272.674	11195.565	307	0.844	669.353	678.096
15155.633	15591.558	10566.822	17607.538	11215.914	19348.707	9724.16	17819.911	1360.746	428.754	532.328	485.523	364.302	557.225	289.139	10481.129	209.061	171.932	180.885	3767.29	264.178	342.295	154.072	2074.389	2872.56	325.248	319.694	383.133	8341.801	543.492	286.967	6846.902	128	0.963	1211.875	674.938
6677.225	6744.174	4950.413	7845.855	6846.273	10876.625	5508.642	8906.673	1950.831	293.107	260.65	236.271	4642.193	1363.372	235.557	6983.832	184.02	153.255	216.411	1253.67	7639.045	329.032	141.837	623.395	959.701	285.366	370.698	214.224	127.148	2523.212	301.265	1390.928	127	0.995	375.831	676.382
10467.931	11323.27	9102.469	14305.723	11120.341	16009.519	8129.879	12817.03	788.853	281.129	246.721	264.302	5470.571	1403.552	237.58	6153.397	163.572	198.968	196.868	1099.577	6431.585	352.474	169.189	630.661	1587.537	326.815	345.929	262.921	125.763	2635.301	327.937	1511.835	138	0.933	401.558	677.522
17723.547	18917.331	15392.673	23627.412	19565.522	31735.25	19285.485	29414.691	655.956	312.162	306.279	383.735	5264.561	4362.307	266.82	12206.892	148.433	154.971	172.483	979.738	10518.919	426.765	123.765	1396.915	1916.956	303.129	304.859	264.224	133.205	3547.325	279.598	4117.996	263	0.895	502.838	678.173
8562.212	9653.385	7298.982	12538.297	9179.352	16984.216	9483.66	15658.375	762.962	307.362	315.225	341.323	273.568	630.244	243.989	8465.619	132.132	153.226	194.34	1524.273	233.52	290.599	141.558	1667.037	1659.826	289.046	312.59	263.894	5631.766	1042.758	280.717	7174.032	176	0.794	699.261	679.097
7004.868	8194.754	5403.997	9966.191	7526.24	13885.73	7545.511	14116.195	536.789	376.904	327.859	321.168	313.967	342.392	272.455	7647.68	155.021	134.47	170.411	2164.655	186.651	189.368	131.453	2904.947	972.918	281.783	305.891	286.732	1249.692	336.406	288.652	8728.825	102	0.987	767.735	676.147
15671.406	16439.517	12026.194	21846.234	15351.683	27078.781	12957.807	20558.736	1582.39	296.461	275.743	418.638	8681.467	2232.264	254.189	14345.419	160.857	166.235	192.722	787.3	14939.083	360.08	140.164	1076.351	1799.389	320.058	339.361	284.203	129.621	4204.929	311.115	2363.11	146	0.972	932.637	676.705
15003.816	15519.669	10902.311	19524.974	12661.422	16582.879	17201.267	14117.831	522.57	305.59	387.412	361.275	365.839	564.433	333.366	4862.983	186.173	153.668	323.397	337.239	285.174	233.59	194.881	1263.494	2948.33	303.761	290.568	292.735	5024.178	430.161	314.258	6106.286	172	0.875	1157.076	676.68
6342.729	6180.983	10332.058	8228.724	5187.788	8798.372	8597.313	13177.215	1754.818	214.017	215.779	338.575	4300.927	698.702	160.65	5922.554	208.271	162.487	178.09	1376.557	14368.997	287.099	147.119	622.404	1089.14	261.494	280.304	301.672	69.282	2442.802	241.766	1536.124	152	0.819	347.467	680.349
28932.635	30854.69	24790.672	35653.434	30520.743	41372.89	32945.255	43566.471	1050.99	390.367	384.255	483.578	3225.766	8013.736	342.534	10021.114	180.641	155.819	154.218	763.773	4441.936	398.695	145.69	2952.515	2937.247	301.379	323.581	293.769	837.56	3220.786	282.894	9391.574	319	0.886	640.707	681.136
10045.38	11278.025	8203.766	14375.537	10598.301	19661.893	10616.123	17990.707	610.718	294.797	369.275	379.974	343.451	768.546	236.673	8436.335	130.323	152.635	158.341	1820.212	359.955	403.634	135.591	2414.324	1732.597	284.828	326.843	265.407	7970.482	1140.424	278.909	6722.385	227	0.7	689.733	681.403
10484.268	11694.955	8571.828	15296.835	10964.056	19960.27	11382.8	19988.43	561.771	362.908	332.078	313.445	335.561	473.801	271.263	7343.778	156.604	147.591	148.887	3182.893	180.915	201.625	144.936	2527.425	1400.267	283.323	288.308	311.36	1793.655	783.619	317.654	8749.931	137	0.963	782.609	677.179
18783.424	19087.879	10427.68	22395.775	13957.238	25698.539	12789.201	20632.932	1292.176	344.253	311.973	378.418	5847.091	4051.582	278.708	10294.917	235.34	216.224	226.696	1340.765	8488.014	494.656	166.889	1267.392	2685.673	283.094	317.999	271.866	97.592	2966.429	287.4	3355.703	275	0.894	200.831	682.729
11791.563	11421.863	10421.208	15942.312	9048.278	15061.016	9341.497	16593.951	624.768	227.717	239.128	321.156	4094.085	609.791	211.233	7814.987	175.473	161.776	207.98	1183.323	8122.886	204.941	198.977	775.42	1157.06	309.661	309.064	282.961	82.121	2274.141	280.38	1933.735	106	0.993	316.5	678
20400.226	21464.852	16794.693	25654.802	21124.937	31238.986	19656.04	28736.274	595.398	293.931	305.313	339.179	4912.297	4542.092	257.817	11729.756	155.651	159.864	188.978	940.873	7886.128	451.183	139.196	1328.529	2019.944	302.433	324.417	264.583	441.01	3273.254	288.852	3935.169	297	0.817	477.608	682.066
[truncated: 4,822 more rows]
