# Supplementary material for: Highly multiplexed immunofluorescence imaging of human tissues and tumors using t-CyCIF and conventional optical microscopes
Source: eLife. 2018 Jul 11;7:e31657. doi: 10.7554/eLife.31657 (PMC6075866; doi:10.7554/eLife.31657)
Supplement: Figure 10—source data 1. [file elife-31657-fig10-data1.zip › TMA02n.csv]

Hoechst2	Hoechst3	Hoechst4	Hoechst5	Hoechst6	Hoechst7	Hoechst8	Hoechst9	pAKT	Ki67	pERK	EGFR	E_Cadherin	PCNA	MET	MitoTacker	A555	pCTD2	CD45	VEGFR	Keratin	PD_L1_PE	CD4	ActinRed	hmC	p21	pS6_235	HER2	Vimentin	Catenin	NGFR	HCSred	Area	Circ	X	Y
13718.616	14386.967	9057.297	16972.004	9365.072	17384.796	5371.555	10276.099	1313.745	457.411	399.224	317.39	476.331	745.569	264.895	11489.937	234.643	224.067	185.879	806.079	4681.102	499.923	150.797	1467.166	6032.131	276.029	307.827	285.897	130.375	374.281	319.798	5586.773	155	0.909	606.623	290.726
14520.114	15979.643	14247.255	18155.462	17142.961	17768.152	8503.262	8746.262	2026.029	1172.035	811.94	688.077	816.987	772.318	427.506	8842.997	437.143	319.707	212.728	505.904	3417.372	1060.631	194.967	2935.88	1570.017	308.542	297.47	278.363	1621.079	403.321	301.982	6454.516	293	0.755	734.469	315.759
11450.205	13150.728	9533.272	17954.331	13660.249	19211.755	6694.336	8932.665	1406.248	678.347	521.335	474.695	632.837	845.663	337.332	7362.621	282.139	244.117	160.069	1622.616	2254.681	674.123	154.666	1251.976	2368.824	290.226	286.953	295.547	2149.468	437.439	292.698	2774.996	139	0.988	728.457	328.371
7283.855	6494.002	4229.455	8610.336	7118.76	11427.343	3636.901	7347.163	709.982	306.49	262.739	264.843	489.717	633.884	261.261	9491.376	155.429	152.251	297.734	1249.348	11113.571	496.203	122.523	1052.535	5315.612	271.42	266.369	285.015	199.697	362.468	275.708	3896.831	99	1	1218.106	364.136
12700.387	12977.393	9957.998	15587.136	11483.044	19440.672	6508.139	10910.028	1258.861	614.726	526.848	486.196	475.907	777.929	300.597	9437.44	260.923	215.083	159.454	1172.603	2040.691	930.218	143.109	1214.263	2662.928	333.148	280.427	327.616	2961.047	461.773	295.141	2995.09	200	0.845	620.215	400.865
13421.75	14145.353	13435.31	14546.608	16888.77	16177.838	10457.732	12731.82	2247.119	1357.057	869.365	737.103	807.87	640.105	458.479	16706.805	467.542	328.82	181.568	516.012	2725.939	1119.163	168.565	4514.542	1731.689	319.545	286.792	323.464	2008.848	374.737	287.081	10882.511	151	0.942	620.526	409.765
17729.787	17520.146	13315.926	21284.6	14791.81	25362.342	8216.816	10833.066	976.16	454.563	401.72	397.66	427.433	300.501	225.48	6131.601	284.93	260.783	284.673	630.04	11036.549	689.915	151.789	559.519	4246.251	283.33	304.714	239.131	247.353	269.914	266.619	1217.308	224	0.919	844.362	419.388
16196.797	16353.103	13547.833	21658.914	27415.084	26752.354	10439.002	20493.231	805.967	392.002	299.96	266.353	4164.734	268.545	235.395	7168.163	209.468	190.989	228.102	579.84	47999.946	270.469	157.163	599.642	3832.879	352.527	313.673	279.198	80.116	314.783	266.423	1144.322	309	0.919	946.361	466.545
12421.246	15611.932	13234.002	14674.726	16081.679	13109.828	4936.82	7685.398	2343.09	1435.722	937.157	690.953	914.717	575.673	351.398	10899.177	433.013	304.924	201.581	199.549	2298.111	1124.623	161.233	2692.685	533.281	315.025	282.226	269.921	380.73	293.735	283.134	6069.819	126	0.976	1510.857	491.452
9527.966	9293.542	5571.474	10687.231	7542.556	11411.081	3650.64	7495.851	1077.08	384.103	381.249	318.009	1706.207	525.537	282.694	17366.019	226.141	187.301	252.294	953.686	30339.616	414.7	153.64	1612.729	4297.032	263.325	374.11	397.122	105.273	502.631	281.444	3013.063	141	0.938	538.777	499.365
5650.402	6174.893	4089.309	6791.737	6225.767	6691.061	1894.142	3962.074	780.322	271.93	314.512	461.184	1398.566	221.006	240.69	2131.035	139.524	170.868	215.817	1863.94	23500.461	229.626	124.914	288.536	1510.449	275.873	268.476	269.019	274.162	275.469	241.63	503.029	102	0.987	1293.922	503.373
12389.198	11294.021	7834.48	14126.869	12166.534	12986.23	4366.118	6287.173	1148.828	328.223	426.247	271.962	4110.396	294.168	243.179	3808.678	203.32	226.498	240.297	772.572	51420.726	216.359	127.391	319.126	3656.116	326.013	444.501	366.799	103.926	341.423	275.227	590.623	118	0.953	564.602	511.136
17152.584	19849.615	11803.494	22021.892	13153.391	20775.108	7349.996	10926.514	1363.967	553.015	341.064	271.719	6209.078	578.439	284.495	13501.755	231.087	260.682	223.102	830.98	51413.115	442.149	137.635	854.524	6860.836	281.853	423.191	377.753	107.873	824.873	276.526	1379.791	207	0.922	545.476	533.007
15557.078	16228.95	10886.65	19860.417	13720.688	18973.266	6900.095	8642.895	846.383	321.652	363.941	230.482	5122.349	427.854	221.56	11914.516	197.714	213.809	196.126	903.389	53790.567	548.479	149.859	884.953	4187.281	278.025	395.763	268.666	102.697	564.769	315.456	1375.836	165	0.968	604.258	540.427
10385.13	5788.473	7395.185	7136.117	9115.567	13792.305	5237.435	8562.984	941.744	275.713	342.517	196.897	5187.032	553.387	254	11276.588	173.416	162.813	188.783	649.809	59139.772	492.927	131.597	1052.107	2700.418	274.477	425.488	274.728	96.236	708.092	242.34	2036.116	125	0.968	489.244	543.476
12969.248	13721.141	8159.994	15481.375	8625.859	15645.603	5288.894	9042.728	1001.243	383.356	224.419	287.602	5330.421	519.556	200.406	11290.137	191.208	339.031	168.056	1872.425	48657.511	415.386	106.998	826.964	5340.077	537.641	296.593	308.977	96.324	710.751	224.362	1407.867	238	0.849	486.95	560.429
3712.37	4102.046	4287.166	3831.009	3572.92	4951.512	2033.024	4070.605	1403.726	334.09	262.915	327.865	3093.708	185.189	151.136	3035.102	182.057	188.854	144.968	1191.917	40791.429	139.445	98.468	238.283	1593.405	297.505	382.879	284.463	92.356	393.434	219.643	388.357	104	1	452.846	562.365
10231.199	11101.692	6978.441	12861.138	9652.138	12153.65	4017.441	6946.39	1185.553	385.751	291.195	357.585	6973.273	504.31	229.596	13242.395	182.343	284.032	137.283	1612.675	43123.811	377.296	133.146	911.252	2108.551	451.462	417.222	272.842	104.339	894.222	242.012	1470.738	143	0.978	425.528	578.857
13915.48	14213.465	8834.803	18318.806	10639.343	17155.966	6569.829	8662.763	775.539	488.565	232.458	215.753	4283.314	563.003	239.285	6377.161	184.291	251.722	168.375	1042.765	40018.39	403.684	139.973	463.751	5465.113	306.881	373.693	282.197	259.553	607.672	256.085	834.77	165	0.968	504.645	581.579
14851.208	15357.416	9627.597	19263.423	10293.144	21994.691	7639.871	14984.281	849.651	343.419	347.236	296.972	2412.248	708.246	275.195	18054.467	268.119	328.457	212.941	833.893	30052.794	545.291	170.789	2142.707	4721.863	504.926	361.001	314.493	94.221	561.88	263.414	2840.448	252	0.828	953.675	587.083
5245.866	5228.465	3281.959	6514.748	3331.448	6520.853	2197.725	4154.338	620.078	207.125	198.43	212	1465.778	274.577	206.422	8063.929	171.69	154.044	177.819	577.227	9845.59	259.184	160.816	723.129	1010.802	255.305	294.785	280.172	87.073	257.543	235.61	1065.977	108	0.98	979.75	582.917
16652.308	17055.737	11492.156	21911.525	13770.128	27791.39	9751.364	15863.515	898.628	395.999	370.324	293.087	3983.025	522.487	298.161	12142.394	265.425	348.68	205.457	914.894	41174.003	704.276	168.949	1085.305	4492.026	492.476	500.297	295.732	96.193	734.917	254.873	2121.408	215	0.856	970.309	594.021
9436.869	10124.063	5824.864	11895.624	8264.264	12113.096	4120.028	7087.949	1061.501	358.468	304.593	348.987	9149.959	545.676	254.18	12920.023	166.028	256.842	160.847	1624.984	57444.219	474.905	136.746	847.923	2045.128	349.87	441.055	280.969	126.668	1058.941	264.062	1348.592	187	0.899	433.484	594.559
10016.202	10034.558	6445.333	12702.084	7230.996	14529.611	4808.738	9208.458	1189.363	285.38	281.223	244.873	2324.478	531.137	261.108	12767.371	244.241	253.788	206.227	753.132	25505.225	617.731	186.93	1439.585	3919.175	360.376	332.886	283.801	117.713	601.281	265.518	2102.229	157	0.921	995.385	600.417
17379.626	16590.031	11339.458	21390.912	10947.65	21271.348	7503.759	12371.645	720.973	291.656	409.674	280.368	2664.965	445.262	290.763	13317.146	309.87	387.846	209.32	754.444	37070.648	540.121	158.407	1225.478	8964.583	660.847	365.584	308.929	92.139	620.898	254.41	2062.178	105	0.971	963.881	600.243
13067.468	13013.182	9752.764	18288.496	10985.292	22150.433	7641.122	13570.968	675.634	270.02	290.428	268.983	2003.132	361.471	271.775	12394.442	231.036	308.98	162.594	659.695	25286.818	446.953	165.057	1142.238	4283.137	352.68	340.43	294.027	94.214	510.681	255.199	2244.611	174	0.947	978.494	601.374
11793.953	11917.747	7660.943	14693.893	7400.169	13580.187	5288.252	9469.108	561.974	420.377	271.034	809.863	1967.425	718.451	261.393	11112.013	188.997	245.65	199.827	1754.569	49307.657	667.366	158.34	1133.217	6304.415	312.856	383.535	284.907	601.42	528.225	320.112	2949.501	188	0.904	525.798	608.824
21422.037	21413.369	13378.936	25539.371	15149.419	23252.097	8635.208	15556.824	876.04	434.186	284.835	233.38	4015.133	535.857	244.064	12776.566	211.765	295.323	198.11	867.659	43488.41	439.154	144.403	895.104	8301.599	638.603	328.96	288.455	216.843	650.156	256.314	1533.487	275	0.839	461.315	611.631
19802.703	20282.034	11904.186	22881.819	14167.23	22513.714	12005.476	14962.668	1046.119	882.562	280.938	258.66	3938.176	1078.391	290.365	15069.554	210.967	361.968	171.943	965.9	43060.904	454.049	146.707	1137.597	10237.815	399.557	355.391	279.956	123.542	742.309	260.728	1922.576	187	0.929	447.457	613.885
18534.607	19596.058	11975.651	23558.762	14532.524	24567.895	9345.608	16666.253	953.234	352.343	289.179	258.311	5488.529	607.38	277.025	15175.174	199.521	306.378	211.886	950.89	43794.617	525.124	132.784	1218.564	6335.135	1213.252	464.261	291.418	567.368	1057.577	254.184	2005.456	235	0.872	491.679	619.751
11579.71	12557.839	8564.444	15933.815	9983.856	17330.171	7501.09	13527.607	865.146	390.992	329.373	362.348	314.479	942.451	289.336	9955.66	206.28	196.269	175.886	1363.444	1555.793	772.406	160.554	1650.572	4521.593	297.089	366	276.963	7678.28	479.243	316.416	6051.985	206	0.89	534.398	618.515
17383.664	18240.969	12927.019	23690.993	15513.488	27605.099	10703.671	17117.039	768.894	532.69	297.699	263.906	1939.874	379.267	292.621	11006.082	230.777	330.975	202.327	565.01	24747.991	467.374	153.521	913.469	5144.545	315.837	299.942	335.168	179.621	440.298	262.282	1438.678	369	0.808	928.188	622.888
9172.699	10033.714	6351.68	11693.84	7052.229	14855.434	5832.571	11179.439	659.18	284.48	252.731	256.952	243.115	824.546	261.661	8024.462	135.218	167.579	237.172	1369.482	649.4	375.39	172.817	1168.605	1699.844	282.029	340.773	273.378	1647.913	604.225	284.365	4931.063	133	0.973	544.56	617.786
7604.259	8319.293	5204.107	10593.52	6091.609	11640.936	4855.724	9131.235	603.665	275.765	292.841	602.814	1692.009	983.791	260.201	9168.45	147.213	159.774	245.173	977.04	27784.164	263.322	153.498	1300.594	2710.6	288.582	335.615	382.164	2656.584	350.485	303.23	4786.213	152	0.949	571.526	620.947
10351.256	11013.338	6927.848	13838.325	7947.192	14073.492	5839.535	9502.795	771.597	331.885	290.638	717.647	5759.044	657.941	274.442	9436.981	170.596	254.043	241.597	1832.111	48065.855	436.671	136.487	1111.311	3401.433	292.627	437.781	281.146	2755.011	817.34	280.582	2939.016	167	0.922	504.165	621.847
15637.972	16938.73	10923.659	21628.712	10693.22	21651.728	7761.052	14754.957	2533.368	394.495	296.12	316.854	5670.175	684.658	278.083	13749.438	204.176	346.178	203.776	1063.147	50650.921	543.073	145.839	1050.271	5151.412	450.584	277.332	353.422	91.712	722.08	265.533	1689.239	136	0.941	637.89	620.676
10922.327	11060.632	6451.506	12134.691	13908.485	14876.588	5597.663	12642.757	943.226	400.634	383.99	316.065	2789.981	637.264	325.179	21209.098	266.788	289.18	248.013	1206.846	38319.496	579.909	163.938	1989.417	4202.597	308.396	305.942	337.273	1555.507	840.018	263.824	2921.646	115	0.956	939.083	620.561
14432.407	14700.726	8680.902	16733.128	12278.973	12982.513	4866.187	8840.295	866.866	311.777	270.779	274.332	7591.934	586.991	335.293	17001.579	172.056	267.353	248.494	1074.158	51247.525	459.602	127.668	1195.379	7192.099	565.412	352.745	288.196	127.357	1258.218	259.195	1985.167	107	0.971	397.425	621.164
13040.512	13354.243	9185.85	18100.155	11028.751	17286.028	9725.861	12367.438	1224.803	408.292	264.396	250.965	6574.784	734.79	293.735	15910.867	175.514	237.076	180.784	1250.734	52423.147	436.16	146.484	1158.209	4964.538	319.179	335.448	279.564	118.908	1121.076	263.496	1984.389	106	0.993	449.104	621.5
10608.089	10660.782	7545.428	14439.565	9882.998	17725.746	6371.986	12030.545	933.622	352.592	352.936	285.719	2071.464	568.176	318.894	15850.296	257.934	269.817	278.855	956.564	22063.432	580.905	163.787	1464.536	4074.027	291.919	313.411	325.588	3413.236	748.934	252.628	2030.04	153	0.955	946.121	622.657
14295.057	15458.377	9287.182	17698.168	12613.143	20517.911	8351.933	14782.962	801.045	644.99	297.955	242.562	8393.334	757.577	272.994	16749.99	160.843	326.024	186.938	1103.326	47364.991	538.663	127.567	1282.405	4620.806	676.213	469.122	294.065	140.394	1564.602	247.117	2133.218	178	0.906	484.994	625.298
17590.658	18825.27	12281.163	23860.11	11327.275	21476.603	7531.92	13835.001	923.288	1129.739	349.394	372.504	6609.477	883.763	261.318	12670.054	197.44	318.981	202.379	969.112	43766.463	510.324	143.887	963.271	8132.009	340.078	391.798	388.379	98.482	996.334	298.571	1609.989	329	0.828	595.679	629.02
9314.27	10002.238	5680.543	11064.526	7204.923	9628.613	3780.911	5749.514	1204.605	332.954	293.517	273.733	6275.33	464.934	278.122	4331.159	168.126	214.713	200.435	1287.392	52999.276	353.455	130.831	347.241	3790.218	304.63	375.688	278.667	135.27	847.831	259.196	655.176	134	0.98	435	625
14161.065	15013.722	9037.141	16959.239	11340.266	13257.68	7494.482	9485.474	1284.34	353.977	291.243	268.883	8080.69	541.747	288.281	12946.058	175.72	326.687	161.487	1234.879	54500.843	384.181	137.118	938.028	4842.026	419.739	366.442	278.199	161.206	1304.298	263.621	1652.042	98	0.993	443.622	623.622
12672.798	13861.887	10344.919	18580.3	12956.296	20855.277	10391.422	17579.546	866.768	450.083	383.148	396.169	375.646	935.857	342.22	8308.038	217.241	196.312	152.445	1246.609	750.264	475.025	155.123	2405.83	4193.734	344.562	366.281	290.972	8292.055	530.725	312.292	8146.265	242	0.833	525.599	628.054
11221.356	11756.442	7370.466	14575.733	8628.124	14735.761	5830.17	9667.688	1256.482	316.393	303.352	223.56	4217.776	449.627	243.698	9354.997	162.312	202.178	201.952	979.512	45443.637	376.214	129.356	658.442	3334.108	421.131	376.884	290.383	128.968	629.1	245.462	1117.346	157	0.955	464.965	627.971
20328.87	21357.612	13106.433	25086.136	12471.929	23716.321	8533.063	15591.682	798.778	825.072	303.102	335.731	3648.915	1121.76	274.686	13992.9	207.321	541.685	182.624	889.253	40739.647	600.565	144.084	1249.405	9578.287	441.786	294.413	368.182	92.625	620.309	258.468	2100.244	124	0.972	633.694	626.806
16174.844	16869.332	11136.291	21455.234	10794.96	21454.611	7903.731	14085.283	2482.842	369.627	287.453	308.187	4369.876	645.972	273.271	11704.992	228.984	339.54	228.106	985.102	44037.151	485.891	143.082	939.94	5575.148	378.724	290.774	366.698	98.151	688.488	271.586	1592.478	195	0.861	640.864	629.967
16882.967	16965.106	12385.034	22545.054	14575.478	27727.895	10719.777	18823.282	913.088	323.53	367.784	283.472	2421.263	546.074	313.704	12878.868	277.922	245.496	209.818	1247.591	25255.396	639.426	161.3	1582.648	6329.427	314.908	357.56	341.236	97.005	649.937	253.536	2587.42	243	0.884	962.047	630.459
8685.694	9258.485	5886.705	11263.437	6134.43	11744.308	4982.323	9499.944	674.689	290.128	257.72	288.448	234.798	827.296	253.406	7170.96	150.034	191.584	135.134	1389.82	775.676	402.726	144.635	1047.072	3015.705	279.071	345.919	285.37	1649.255	563.447	267.566	4522.677	125	0.968	540.988	627.956
16851.395	17308.452	10944.075	20841.435	12467.777	18705.163	6773.842	12814.027	1356.929	367.281	271.172	270.231	6208.803	570.962	294.475	12075.518	170.408	286.372	187.864	1023.951	42806.431	348.042	126.557	858.665	6846.433	482.563	342.325	283.544	112.951	857.281	293.108	1515.118	444	0.721	418.198	637.827
13931.811	14402.234	9051.853	17908.247	9770.879	19644.704	7412.439	14215.791	647.639	290.96	312.841	463.346	3827.771	710.776	252.706	12130.056	159.38	214.123	252.876	1307.048	50033.609	662.074	144.893	1162.3	4106.696	382.255	436.827	283.022	115.961	787.617	293.77	2457.648	327	0.863	563.46	635.552
10082.535	10089.116	6753.639	12924.858	8846.345	16823.678	6733.616	13120.166	630.799	311.323	310.02	262.169	3367.732	534.508	289.142	12911.907	246.863	259.308	178.43	1132.226	30166.88	563.132	161.67	1866.778	3406.61	547.441	310.008	314.513	94.189	700.804	249.853	2905.4	181	0.9	976.345	631.08
20175.656	20587.672	12635.71	24108.724	14278.195	21388.658	8572.72	16113.101	995.169	383.016	300.904	250.95	6215.164	632.407	275.646	14558.504	199.483	335.756	179.548	1374.364	44808.27	435.045	132.978	1150.32	7130.772	673.491	396.385	303.668	110.876	1018.052	245.744	2056.704	144	0.958	449.368	632.514
16489.316	17132.672	10684.094	21083.491	12220.685	20902	8164.411	13934.802	1232.367	380.665	317.237	249.19	4831.052	667.229	282.002	14259.119	202.562	285.479	195.684	1285.653	44056.53	438.376	132.17	1155.365	5273.479	842.239	396.45	310.997	110.789	953.032	255.851	1921.732	248	0.748	455.597	637.492
20738.642	20641.361	13918.077	25220.329	16784.206	30166.601	13067.674	21067.055	874.945	347.06	378.062	301.836	3349.72	484.145	342.606	13610.578	316.229	305.585	224.707	837.137	35146.044	710.43	159.683	1475.205	10956.277	320.043	524.976	351.309	121.452	678.415	248.528	2553.732	118	0.953	954.364	632.881
14087.777	14214.337	9093.184	17421.135	12823.199	10309.36	5856.651	7340.115	1541.257	281.981	363.492	275.873	7624.016	477.821	360.448	12556.641	161.336	218.123	198.025	1130.582	44399.819	403.249	131.104	865.303	6601.123	636.171	349.409	272.623	121.407	1053.272	325.432	1603.727	170	0.939	376.835	634.147
11903.584	12145.81	7924.272	16157.136	9257.911	15478.274	5995.186	11483.606	769.749	274.476	297.825	348.495	9101.474	679.286	268.092	14335.129	176.832	227.717	209.767	1256.481	48515.344	474.728	125.757	1220.283	5541.893	577.536	419.79	292.768	167.326	1881.852	257.158	2210.231	132	0.977	493.341	633.023
19853.312	20742.425	14425.179	25633.755	19827.397	29292.888	13662.103	23424.48	1098.711	441.018	392.806	341.608	6871.142	590.601	362.345	14468.764	265.882	362.396	203.654	1149.71	42485.926	595.845	160.052	1673.709	4520.526	379.261	422.585	344.746	539.095	1054.658	242.221	2685.483	229	0.908	947.487	636.439
8710.086	9510.014	5927.409	11113.665	6785.812	12560.92	5616.633	10548.201	656.976	301.332	336.682	298.666	284.767	1057.173	282.978	8346.365	170.553	164.277	156.96	1160.789	981.611	302.471	148.991	1523.5	3458.596	295.664	371.882	299.648	7653.842	479.178	293.901	6379.157	123	0.993	534.955	634.809
12092.266	12987.558	7543.298	14666.604	7200.242	13928.943	5499.046	9952.847	727.951	337.642	354.582	367.589	7509.502	714.441	262.585	12462.065	159.573	273.518	217.284	908.1	47571.533	526.953	140.109	984.28	4089.741	381.999	330.489	387.265	97.736	1201.615	308.713	1540.614	156	0.963	610.776	636.282
11390.986	11998.668	7099.162	13767.409	7293.084	14025.581	5249.479	9252.857	814.121	327.48	280.555	356.55	6759.812	539.201	251.244	13161.776	170.144	274.312	188.777	1015.218	50428.082	597.73	143.809	913.07	4866.18	1220.876	327.944	412.852	92.504	725.044	296.397	1382.724	109	0.989	730.326	634.849
20405.162	21225.816	13753.908	25867.972	15270.857	21957.764	8945.223	17014.434	900.416	356.688	312.337	266.652	4405.549	592.649	288.538	13515.325	196.088	339.687	193.547	1432.198	40145.824	450.48	133.257	1198.978	6175.959	600.132	388.171	291.27	103.237	807.162	247.169	2166.664	144	0.985	443.292	637.167
19797.786	20288.402	14339.254	25792.964	15033.571	28476.089	11617.897	19902.502	1001.688	438.937	368.328	311.236	3464.474	510.515	315.79	16006.845	271.532	417.629	207.233	1024.723	43611.089	630.368	153.157	1377.905	6064.002	496.44	339.302	343.389	96.367	596.064	259.26	2053.805	191	0.919	928.301	636.893
13417.146	13895.489	9052.472	16606.145	8664.786	15409.892	5519.718	8899.714	600.218	321.028	321.092	286.236	6874.096	607.94	247.618	11231.78	167.492	233.048	214.103	808.277	45474.93	490.703	137.165	871.942	5258.817	390.204	417.827	281.408	93.573	1005.537	296.899	1484.965	144	0.958	578.993	637.174
13473.505	14073.276	8957.999	17430.578	8759.191	16968.374	6366.627	11421.019	914.828	324.462	294.01	303.871	3783.315	600.728	263.46	12228.908	185.029	306.881	240.557	1210.112	35217.238	423.733	142.634	1081.866	4911.741	403.35	306.449	369.927	100.809	688.731	271.913	1821.463	133	0.946	640.395	638.395
16095.472	17459.736	11469.089	21984.834	12006.973	23333.027	8987.852	14472.253	802.782	372.837	344.9	324.534	6356.407	713.419	268.211	12503.154	182.658	356.228	196.032	957.332	47323.804	586.372	135.479	1003.66	4861.24	433.928	322.741	385.881	101.537	1016.924	279.129	1596.505	280	0.839	619.979	643.339
14981.21	16301.641	10393.973	19161.562	12212.861	21369.308	9798.773	17674.851	985.878	424.705	395.83	355.361	5568.872	626.454	379.406	15928.964	262.873	384.702	179.218	1242.006	47857.371	655.26	157.441	1739.251	4744.001	789.675	362.951	349.431	95.933	892.608	254.309	2607.622	135	0.923	939.485	639.87
11192.002	11660.64	7172.778	14015.019	9621.084	13106.254	4240.944	7626.89	810.235	348.221	355.077	307.556	10599.962	1062	348.272	14696.923	157.84	217.233	175.62	1570.347	52901.298	587.114	128.664	1135.864	4094.563	404.425	424.788	279.075	136.721	1971.086	360.722	2188.268	119	0.933	382.307	640.676
10981.102	11306.77	6795.1	13631.18	9611.072	14299.149	4574.512	8153.878	1241.438	327.372	273.866	316.609	7580.946	556.391	308.783	8614.192	147.228	191.664	184.606	1407.426	47804.189	336.141	118.662	582.284	3336.885	305.855	474.984	284.327	123.048	832.26	269.404	1019.658	142	0.971	404.113	640.866
13270.374	14001.73	8960.414	17731.96	8902.172	16326.017	5952.403	9481.217	887.926	373.133	335.517	367.023	8426.813	887.196	290.609	13437.931	185.418	285.919	213.363	1274.018	43357.066	496.311	143.692	1254.956	4773.904	334.36	422.743	314.59	98.031	1368.123	290.712	2146.041	143	0.952	587.626	640.556
17877.896	18715.098	12648.768	23344.579	15891.124	28964.759	13219.444	24256.184	917.918	409.226	381.926	348.679	5814.728	791.853	337.422	14481.969	273.679	338.732	198.448	1305.833	36158.099	744.426	169.524	2376.235	3573.836	457.42	321.795	323.667	91.456	1121.929	257.724	3801.137	229	0.901	981.395	642.513
13050.67	11478.044	7025.91	13398.374	9659.379	15459.631	5737.166	10210.481	965.242	237.082	367.13	211.041	8806.193	538.662	256.734	12420.527	184.592	176.276	187.603	758.353	44940.721	411.673	120.658	902.489	8329.251	536.8	391.83	269.87	204.34	1546.908	260.382	1557.532	107	0.929	473.061	640.435
18955.502	19352.728	13191.611	24750.015	12039.149	22976.395	8257.671	14764.724	811.895	857.085	339.671	295.823	4356.742	756.464	257.743	12626.009	240.658	471.203	212.543	1238.184	37208.109	572.215	153.012	940.798	8544.404	292.446	354.852	291.008	106.634	647.432	290.268	1494.077	324	0.878	793.151	646.596
15516.962	15846.782	11142.728	20779.137	10680.253	16687.494	5780.957	10767.9	748.176	881.524	1588.552	390.16	5585.953	573.917	251.695	14802.111	227.983	201.418	228.043	1471.456	46917.036	949.556	147.469	1077.567	8109.145	349.069	484.032	265.851	100.248	700.792	289.309	1725.332	125	0.98	777.14	642.34
17962.604	18306.703	12604.34	23024.863	14137.075	25679.617	10964.852	19397.914	930.43	399.569	390.712	328.865	5031.678	580.662	350.952	14850.266	252.471	386.215	180.625	1231.879	47528.931	724.035	162.531	1560.073	4591.084	795.785	396.09	341.584	91.856	874.069	248.03	2549.764	135	0.949	934.433	643.011
14984.993	15531.312	11253.489	20582.711	13826.893	25291.119	11674.814	20327.075	1241.255	386.189	366.443	350.316	6225.479	650.624	363.204	12910.725	265.446	304.258	172.756	1334.928	43128.027	723.888	160.028	1690.307	4668.032	525.705	400.177	343.499	88.297	1270.782	252.246	3040.078	188	0.966	957.856	644
18454.658	19225.638	11310.588	22033.986	12711.335	22250.508	9029.933	17277.573	1683.916	373.733	311.155	255.741	3809.256	724.143	292.849	15705.358	194.019	344.352	192.262	1493.07	39378.654	493.208	132.813	1392.199	6171.727	788.138	380.763	293.971	103.831	871.808	244.412	2485.31	135	0.949	438.767	643.952
13778.432	15028.606	12245.28	18105.901	16170.399	21017.974	14068.758	20623.804	1491.681	866.893	621.536	634.021	877.193	847.035	428.648	7966.434	337.049	260.403	163.583	954.334	9912.678	352.409	158.342	3983.651	2490.763	286.899	394.53	316.651	4531.989	733.326	286.949	11891.927	143	0.978	502.381	643.934
10174.257	11009.335	7551.079	14810.742	8368.586	14961.753	6374.857	11943.797	935.865	270.594	329.143	243.996	271.736	789.955	249.02	7023.264	201.825	222.518	187.625	1670.842	1180.537	248.734	129.755	1246.78	4214.762	373.733	348.471	285.005	7013.043	384.211	261.099	4852.827	183	0.963	525.161	644.648
11219.485	12722.713	7271.336	14470.205	7729.622	15484.834	5973.335	11316.09	926.647	332.688	345.677	339.044	7023.392	846.076	273.27	15423.498	173.782	244.064	198.342	1200.97	46725.366	630.936	148.936	1375.447	3519.029	358.216	406.007	333.992	107.037	1207.897	308.555	2247.944	188	0.856	600.117	644.122
18948.308	18617.105	12861.913	24087.478	17783.604	19220.707	6950.492	10449.492	846.365	330.022	344.044	282.64	3304.339	320.939	195.843	7204.655	240.139	324.533	239.46	680.62	36671.736	413.711	143.084	577.531	5984.794	419.486	325.351	292.45	75.196	418.639	241.533	855.363	201	0.895	1051.381	649.908
13944.13	14308.487	9657.892	19039.719	13204.024	20933.834	6318.384	11741.976	998.492	601.837	273.502	259.754	5408.028	766.829	307.866	14054.035	123.612	281.375	173.894	973.226	45627.887	504.756	124.185	978.354	3441.332	408.282	384.143	300.323	125.628	976.522	272.1	1631.716	137	0.963	398.982	647.763
15660.467	17094.909	11308.218	22493.685	13090.678	24455.646	10056.353	18841.186	1393.973	671.185	323.467	291.036	5198.513	921.08	240.934	13167.135	176.764	261.694	216.137	953.593	44352.582	486.472	141.385	1227.64	3449.565	471.111	458.758	292.667	106.048	817.696	267.341	2255.528	278	0.864	553.835	652.291
17562.219	17678.906	11121.786	21491.957	14498.784	21619.172	6814.776	11555.587	1181.64	355.872	280.822	255.895	7545.916	577.966	290.584	9033.395	161.772	269.93	203.758	1128.342	45935.611	416.442	129.423	582.589	5301.134	603.01	345.621	275.668	123.676	951.126	266.51	1204.118	162	0.95	385.043	649.994
14971.723	16292.374	10099.657	19079.818	10538.325	17513.141	6789.961	12566.788	1632.821	524.096	267.077	252.529	4978.496	722.515	285.485	13874.447	159.411	314.988	174.316	957.515	36464.915	397.967	134.946	1077.291	4204.585	440.605	360.112	296.338	107.449	938.653	272.505	1841.962	100	0.967	433.04	647.96
13903.221	14122.319	9011.364	17573.97	9122.467	19179.955	6507.886	11882.395	950.717	429.7	310.406	311.728	4965.502	806.272	262.769	12765.022	188.068	304.509	211.56	1090.898	46223.816	563.182	129.603	1147.781	5707.027	434.342	382.857	379.099	102.821	760.448	276.821	1949.778	110	0.955	630.327	649.336
18410.817	18464.651	14322.636	25195.167	14312.79	22622.259	9089.216	15508.431	944.731	394.272	376.311	309.198	4043.919	543.28	307.646	13470.957	245.198	293.646	181.722	1227.835	41210.414	513.269	158.439	1245.592	4427.984	427.221	442.038	327.942	86.788	657.348	271.942	2041.748	233	0.848	929.092	652.2
17100.08	18047.764	11257.57	20559.721	12681.503	22599.95	10845.702	19700.04	892.217	505.163	354.787	320.533	5884.858	602.402	326.497	13766.308	265.309	405.318	189.984	1374.607	43466.562	716.879	173.811	1892.341	5533.743	444.741	292.746	298.332	84.572	1192.131	245.169	3331.948	130	0.924	990.615	650.662
12669.64	13280.613	8005.633	14805.324	11194.035	15699.894	5762.843	10335.366	1081.9	622.031	268.329	245.892	7316.162	624.511	300.656	11477.876	137.381	318.584	196.088	947.573	52689.922	405.79	127.003	761.221	4008.673	477.013	350.746	285.282	126.269	731.694	262.333	1343.356	112	0.973	392.982	650.446
19555.352	19800.52	11863.494	22578.463	13523.849	16379.632	6434.233	12035.979	1719.631	283.749	253.032	247.754	5528.882	367.053	276.45	8306.975	187.557	280.477	235.383	862.107	36574.668	258.495	124.941	540.896	8167.497	396.833	308.295	294.334	109.174	679.45	264.84	989.578	140	0.968	415.271	651.029
14839.462	14782.39	9938.458	19937.959	10715.491	19047.124	7246.379	14186.728	980.22	312.592	297.624	237.582	4519.491	635.753	287.255	14080.95	198.955	290.315	197.874	1363.588	43457.433	516.274	133.673	1295.008	6426.229	699.7	344.337	286.7	103.689	1091.915	281.843	2348.76	109	0.959	448.482	648.959
8008.319	8278.879	5461.547	10686.018	5848.401	10511.659	3648.263	6800.329	642.228	269.044	254.311	305.036	3020.694	421.184	250.695	11487.62	136.4	202.186	204.654	860.026	54194.773	455.395	137.154	809.734	2013.876	363.107	381.971	402.513	100.728	417.933	289.484	1183.761	111	1	669.392	649.878
12704.722	13982.281	9364.62	16939.794	11787.841	16801.735	7823.144	14136.913	1397.76	404.379	335.952	1047.276	3484.67	673.989	307.886	11102.638	195.877	166.531	367.725	2088.9	41762.486	490.864	131.732	1851.701	2778.015	265.934	358.529	305.784	3089.504	939.722	324.303	5080.294	176	0.949	489.75	652.176
12839.836	13610.056	8592.087	16946.924	8970.167	16141.857	6083.654	11431.566	1599.985	312.158	309.7	260.194	7527.207	661.419	256.126	12010.049	168.696	229.241	186.581	975.956	49105.301	568.676	142.759	975.884	4326.076	494.877	379.66	299.571	103.832	1235.053	302.984	1651.687	142	0.982	605.775	652.211
12433.02	12418.516	7654.917	14131.604	7754.792	14794.652	4967.051	8827.261	777.623	312.349	303.367	350.112	3926.051	549.397	246.912	12378.05	206.552	357.04	223.138	1181.438	43561.168	555.325	155.053	900.828	6687.943	662.944	393.174	252.148	110.699	594.321	277.804	1484.326	147	0.978	770.976	651.949
15845.947	16439.173	11580.573	21347.641	12729.253	23155.204	11676.85	13716.142	945.517	422.663	389.188	353.64	6919.301	647.168	375.28	12035.972	256.767	327.219	179.418	1541.062	45641.321	690.489	164.402	1428.607	4366.701	551.543	347.817	345.001	93.444	1576.051	260.943	2404.457	100	1	952.62	650.38
22846.462	23655.46	16585.606	29860.077	20470.015	34661.233	16893.889	28080.015	959.161	400.099	384.69	330.942	4233.768	589.134	323.777	13010.588	267.927	345.915	194.27	1156.324	34370.14	682.547	170.511	1922.422	5409.982	978.62	318.436	304.125	84.165	1056.494	252.848	3253.679	431	0.694	982.604	657.744
20629.154	21525.874	14690.896	26666.472	16547.972	26168.011	11221.751	19591.07	903.126	522.187	380.122	345.897	5772.826	613.767	307.879	12690.508	266.272	386.926	209.605	1187.825	35887.889	583.201	172.13	1437.915	5855.815	538.038	266.823	292.182	83.828	1101.646	238.478	2404.085	232	0.886	997.345	655.802
16650.439	17163.396	10941.165	21488.487	12596.621	21501.259	8607.297	16288.777	1405.561	326.269	298.218	249.34	4290.683	601.259	274.955	14480.578	195.287	312.23	211.755	1139.681	46810.221	517.636	139.863	1296.26	6033.494	1647.16	340.99	301.355	101.483	920.966	269.054	2210.763	153	0.945	442.069	654.029
14681.065	15517.764	10805.381	20379.107	15749.108	27036.074	11204.517	17635.052	889.647	333.695	337.039	282.603	2495.008	480.156	228.821	14381.068	205.575	322.151	228.298	818.074	33775.44	449.024	151.396	1141.035	3047.298	360.218	296.614	282.951	79.145	506.228	242.812	1494.49	127	0.967	1058.539	653.736
16756.305	17580.299	11504.999	21500.217	11400.689	23844.051	8106.361	14972.21	854.153	407.859	330.359	289.497	4480.222	781.393	264.375	15009.237	209.917	353.032	210.624	906.69	44852.374	617.077	128.159	1338.978	6573.657	446.861	334.729	299.733	102.641	731.657	283.419	2136.928	166	0.974	623.783	655.542
17907.079	18824.049	12562.296	23955.147	12184.301	20100.791	7383.745	13427.409	895.161	317.363	295.84	286.967	4830.858	468.325	231.711	9840.477	212.347	408.08	212.053	904.27	43002.174	445.099	132.615	787.967	6683.862	652.182	363.509	344.669	95.411	558.626	294.733	1349.566	254	0.841	696.157	658.713
7928.456	8233.64	4952.03	9700.409	5644.635	9754.279	3563.839	6097.003	666.997	502.625	340.47	370.404	7203.932	181.109	214.958	1909.802	171.953	224.837	242.211	1494.082	47531.667	261.607	154.227	215.78	2405.148	286.564	426.205	285.302	112.384	247.363	311.754	436.385	121	0.977	817.872	654.517
16484.871	17114.061	12468.38	22309.951	14720.779	26203.654	12332.979	18882.581	1112.391	393.692	396.327	317.824	7058.894	638.197	332.584	13226.143	259.13	350.393	188.129	1491.178	36788.108	605.758	161.31	1636.736	4709.762	424.123	407.331	335.119	83.826	1285.91	248.997	2845.924	376	0.722	955.968	657.854
11445.735	11626.79	7387.046	14529.711	10760.247	15959.367	6191.821	11589.953	1062.775	284.706	253.85	237.806	6713.5	614.662	300.013	15119.6	139.09	226.407	213.215	1031.48	48781.804	468.803	129.566	1073.839	4437.278	403.911	374.282	296.396	122.713	928.629	284.294	1875.128	170	0.962	400.8	656.906
14739.378	14598.991	10633.234	19077.996	11611.439	20613.705	8961.049	15051.417	970.887	512.682	465.041	278.751	5291.742	640.055	293.86	11934.541	252.265	300.955	199.505	989.605	40820.606	493.272	158.149	1214.412	7072.789	393.544	397.52	330.138	79.813	987.054	248.007	1941.953	202	0.854	937.47	659.04
9205.747	10199.874	7932.263	14076.774	10654.688	15635.33	8630.446	13695.093	773.616	396.41	378.261	387.348	463.532	964.873	339.227	8838.667	199.54	160.323	168.15	1300.972	2737.503	371.805	140.174	2525.007	2449.616	425.657	342.931	302.322	9326.55	789.227	329.81	8914.04	115	0.956	510.674	656.413
19298.133	18804.686	12190.952	23498.128	14362.779	20197.797	7549.208	11473.015	993.457	319.951	264.228	253.163	6483.499	418.763	281.446	9134.527	162.273	269.769	191.331	1032.642	40266.26	328.593	129.889	596.691	5757.59	474.575	317.98	293.217	126.575	544.137	285.879	1226.135	139	0.961	382.989	658.421
19001.629	18708.485	13382.329	25332.524	13078.937	24093.939	8404.566	13858.261	660.827	327.745	311.792	403.216	4577.701	566.385	244.247	10017.643	234.066	473.047	200.853	1299.477	45159.293	488.166	148.656	743.636	7621.347	500.681	347.583	278.196	112.43	569.42	283.537	1359.975	165	0.944	784.87	658.397
16198.923	16566.086	11566.094	21890.248	12070.473	17330.079	6284.412	10501.167	779.923	440.81	319.232	396.425	6874	488.093	238.581	5798.329	201.419	338.575	211.061	1325.861	43823.056	442.644	149.962	431.158	4578.687	358.984	377.766	292.953	113.971	552.889	285.911	835.243	219	0.898	803.61	659.76
9609.018	10377.849	5753.135	10922.708	6074.359	11170.101	4730.44	8885.384	1386.047	425.311	296.407	956.002	3858.611	755.61	233.031	10969.399	180.091	216.218	185.963	2372.668	49505.807	436.228	109.82	1183.595	4379.806	305.829	457.478	296.622	1124.225	630.865	297.348	3068.846	115	0.999	522.622	658.657
12482.012	12706.024	7708.202	14921.12	8116.468	14789.161	5316.05	9143.523	624.146	292.976	278.08	231.284	2769.387	602.41	215.928	11601.772	180.512	324.631	220.789	745.4	38894.315	439.375	146.381	942.818	5529.469	339.071	447.584	289.831	97.079	595.565	279.271	1496.178	122	0.918	571.189	658.73
21591.879	22352.794	15766.104	29350.386	20456.424	34464.497	17211.484	26028.901	855.509	369.04	368.371	301.242	3455.601	578.835	305.725	13285.161	284.281	415.856	189.974	970.343	34230.686	724.604	169.579	1708.848	6860.204	1387.614	325.598	310.574	80.22	811.952	254.08	2976.31	135	0.949	976.293	658.744
18792.119	19596.741	12516.917	23186.951	13553.753	21878.232	8791.133	15761.67	830.089	525.099	266.53	246.497	4978.911	545.746	275.19	10923.963	166.202	267.047	255.843	944.288	39213.382	352.606	138.438	701.83	7067.145	411.979	339.956	294.011	114.932	774.385	263.659	1286.964	172	0.95	412.041	660.808
8119.39	8450.88	5137.741	10257.743	6122.084	10747.822	3801.156	7179.632	878.432	416.727	253.606	236.15	5155.383	684.742	243.265	12901.372	157.396	235.266	198.625	1055.404	50688.118	422.057	121.491	967.401	3845.064	241.082	378.395	306.121	784.052	1031.453	289.192	1574.157	144	0.985	459.896	660.201
16661.628	17371.822	11578.879	22623.052	13938.834	23549.014	9553.17	18253.365	1080.728	720.443	446.415	262.513	6287.249	639.716	276.335	14519.271	157.375	207.354	188.39	1303.711	42558.19	440.306	143.299	1092.851	4012.262	378.436	473.013	301.877	113.749	900.001	264.255	1918.453	213	0.9	427.894	663.279
12577.955	13055.781	8300.173	17211.949	10883.974	17879.477	6979.06	13777.255	1153.443	409.573	286.109	248.242	7314.47	844.451	277.485	15086.108	162.754	272.951	217.161	1073.772	47037.399	425.291	147.005	1145.059	5356.46	484.464	385.396	310.938	111.942	1160.59	236.545	1905.647	119	0.933	434.433	661.231
15259.911	16401.137	10716.888	21010.519	9962.796	18707.103	7213.598	13503.041	820.817	1185.728	322.518	280.766	7372.35	869.447	234.467	13159.351	199.936	281.192	209.492	1357.468	44298.265	455.201	115.097	1059.851	7186.206	373.424	490.772	295.588	135.619	1223.213	269.566	1876.273	224	0.938	531.446	662.821
7017.879	7070.999	4516.768	8654.499	5001.803	9345.614	3547.042	5348.009	811.505	277.849	260.468	428.466	3890.067	385.257	241.122	5544.681	171.008	199.966	203.251	1304.339	45231.759	380.58	163.007	416.345	2949.967	336.042	364.707	274.853	110.439	376.182	295.29	698.034	111	1	759.608	660.122
19945.927	20527.913	14773.477	27741.023	20058.579	34248.513	14411.608	23165.694	802.865	379.953	388.437	329.628	3406.645	523.136	257.343	15560.18	237.286	369.884	255.753	888.573	42064.525	606.026	156.243	1539.208	4778.881	321.825	477.337	287.021	78.877	717.273	250	2263.258	192	0.829	1064.422	661.042
18120.927	19147.2	12615.484	23810.18	12570.691	21985.35	8377.424	14389.347	702.143	539.506	323.635	257.433	4930.288	631.38	255.879	11774.404	203.313	346.096	208.915	888.369	35311.603	471.002	137.744	961.251	7059.928	744.587	363.895	274.601	101.532	834.681	298.617	1674.42	204	0.881	604.451	664.765
10181.196	10359.3	6444.443	12902.206	6991.995	13389.447	5108.556	9612.912	794.994	293.376	269.195	240.789	3122.533	478.709	253.299	11312.152	169.947	198.607	238.489	624.512	41407.154	457.616	128.935	915.598	3112.149	361.385	338.096	292.616	96.08	468.878	286.23	1350.495	176	0.949	650.5	662.665
18179.345	18997.938	9881.867	19300.506	11371.719	22059.458	7107.669	14812.254	1257.736	344.096	488.054	426.461	8969.976	691.898	294.269	11868.672	203.434	246.785	162.609	1324.753	54428.144	660.007	123.696	1106.207	8953.452	536.974	439.546	312.557	106.866	1205.122	308.683	2159.047	133	0.973	254.041	664.222
8631.106	9168.738	5210.105	10952.759	7143.29	13047.74	5334.842	11310.651	1027.555	321.516	294	268.942	5991.633	644.113	291.87	16178.286	167.331	197.35	248.926	1172.064	54071.495	577.089	138.86	1557.203	3183.781	443.043	363.259	305.662	137.892	1272.118	282.707	2469.875	154	0.937	447.591	664.857
13886.101	15363.563	11309.747	18461.124	14523.18	23992.195	12465.95	21308.386	1130.685	546.306	530.855	620.221	1079.985	997.992	379.105	8294.436	225.926	215.886	156.268	1787.118	10772.268	632.902	153.106	2705.999	3080.241	266	510.479	302.971	7920.167	1364.672	331.003	8557.413	210	0.915	490.114	666.943
18515.929	19305.346	13178.204	24633.96	14498.362	25855.234	10665.226	19567.621	814.703	1117.366	343.67	276.582	5447.715	809.026	272.321	14458.017	199.915	276.211	197.563	1038.452	43101.845	626.23	130.236	1263.839	4821.803	301.923	410.574	286.853	106.307	839.241	275.086	2145.787	309	0.844	614.743	669.034
14253.854	14662.546	10225.065	19501.229	12128.465	16436.436	7914.666	13986.531	934.406	370.817	399.91	330.601	6872.091	443.381	265.484	12801.755	246.818	325.072	217.197	1156.233	45325.633	418.558	158.922	1248.293	4517.743	563.198	319.276	292.938	79.798	962.44	236.913	1933.327	145	0.954	1003.741	664.19
20544.418	21179.198	14491.356	27347.884	15829.899	27412.74	12214.642	21415.806	902.56	410.848	380.751	329.484	4484.832	636.64	275.486	11327.262	246.257	357.366	244.924	1444.386	36591.05	593.349	151.592	1547.995	4818.941	786.323	304.206	273.833	75.65	900.667	259.651	2620.675	450	0.761	1045.718	669.998
25562.602	25214.897	16785.164	32256.167	20515.651	32967.408	14370.912	23207.065	894.265	453.372	389.895	323.485	3451.565	507.773	268.072	15512.375	277.774	425.608	266.913	871.858	42825.443	590.369	149.332	1659.127	6916.314	320.896	315.402	286.307	77.551	649.338	250.501	2325.368	165	0.944	1058.682	665.336
20167.412	20715.122	15245.102	27390.8	17943.736	30299.47	15108.339	25685.068	1254.847	377.539	385.709	314.828	5049.635	761.236	329.016	12418.318	254.979	314.757	174.001	1496.434	33294.299	645.848	157.646	1942.005	4804.073	668.773	399.455	310.447	80.828	1251.395	249.267	3471.07	383	0.762	964.863	668.231
14479.109	14806.48	9226.176	17750.51	13825.604	16503.25	5713.594	10643.124	705.962	931.997	270.736	265.723	5520.336	1055.869	298.306	15566.349	147.069	277.206	178.394	1130.484	40254.501	510.13	138.823	1102.546	5515.748	385.564	350.232	294.768	118.788	983.206	270.519	1975.367	206	0.918	381.738	668.684
17405.948	18117.145	11830.401	22748.19	12396.31	22144.624	8611.625	15522.316	812.479	292.818	274.132	200.656	4281.788	493.788	218.243	10671.723	184.445	267.473	196.601	623.312	37231.621	402.674	130.809	801.537	6229.298	773.776	414.951	279.383	102.242	770.517	285.897	1432.047	210	0.907	547.343	669.757
14305.198	14744.61	9284.834	17673.395	9295.675	18208.298	6320.27	11708.18	941.008	373.616	296.201	302.303	4255.283	551.86	241.612	12949.851	207.125	410.331	225.406	818.635	45813.203	556.912	135.038	1040.544	6406.72	774.545	391.54	279.487	104.318	551.794	291.72	1639.04	224	0.822	703.237	670.897
13939.227	14197.26	8645.738	17174.274	10450.236	17219.536	6750.245	12552.95	1199.335	296.921	268.646	243.89	4894.182	666.843	288.361	15373.068	148.776	278.499	195.714	1074.092	42363.473	483.79	132.1	1085.793	5683.779	641.9	363.394	307.111	108.874	1010.201	264.799	1877.57	165	0.968	401.203	669.058
8186.027	8750.131	5467.425	11482.315	6325.767	11622.409	4540.236	8644.179	607.98	252.485	307.246	759.281	6249.277	642.11	227.193	12845.185	163.727	171.434	209.812	1924.883	61808.783	670.808	124.387	1110.604	3310.712	336.173	388.608	288.356	250.5	806.228	323.449	2390.274	106	0.993	517.274	666.67
17794.1	18231.765	12063.992	23461.326	12708.09	24657.063	9682.498	17464.067	916.541	295.059	299.988	231.048	2477.778	585.632	216.278	11656.078	203.411	289.49	242.814	865.516	34626.603	451.532	156.28	958.134	5995.968	450.254	388.898	293.915	99.148	576.129	288.491	1703.454	174	0.951	570.333	668.454
19921.11	20582.554	14861.221	26486.103	17126.238	28851.241	13691.478	19744.802	776.127	618.209	374.537	282.485	6102.423	664.686	290.646	10728.83	248.251	398.939	218.296	989.088	39672.598	541.561	149.613	1079.764	6495.327	503.267	349.43	315.842	83.122	946.492	246.774	1812.636	362	0.821	943.624	673.843
11426.257	12298.067	7692.586	14393.105	10953.512	19763.718	7332.16	14207.135	863.906	310.515	356.335	277.215	2278.149	660.889	289.784	13059.016	238.777	213.649	206.671	855.296	28780.193	669.803	160.658	1835.07	3004.812	602.585	619.39	246.476	92.658	777.555	270.931	3437.397	205	0.942	1113.612	669.515
10002.683	10358.059	6473.723	13323.893	8978.115	15136.941	5928.033	11288.505	785.747	307.911	262.711	640.348	7859.02	744.149	297.085	13798.045	159.254	220.679	197.672	1718.37	57357.514	510.598	151.299	1338.827	4130.38	435.152	421.663	305.486	311.049	1678.296	277.959	2677.053	197	0.84	439.764	671.962
12774.16	13129.894	10216.006	17111.557	12789.659	21681.301	9560.171	16042.669	841.949	354.939	382.67	348.669	3382.81	642.689	312.894	10074.652	226.68	258.441	267.504	881.53	20133.493	706.929	189.727	1718.202	3775.058	314.771	363.736	276.973	5626.308	658.904	337.601	4800.629	239	0.87	854.483	672.805
11768.089	11954.032	8160.623	15851.595	8935.51	17687.553	6436.364	11737.235	904.521	478.403	309.74	339.992	4085.832	535.992	252.7	10144.13	199.035	219.514	229.327	1079.816	45642.331	504.461	156.291	887.357	3305.868	394.43	423.08	273.22	123.949	613.873	290.189	1548.215	251	0.888	759.886	672.297
14522.803	14724.707	10629.064	19353.286	12093.94	21726.928	9447.623	18080.43	1105.348	396.293	397.207	344.078	6630.133	687.696	311.009	13810.632	232.131	300.154	196.793	1547.414	40785.85	628.917	159.322	2066.553	3484.131	708.986	343.917	273.466	77.138	1478.549	261.525	3556.348	131	0.958	1027.989	668.935
15845.263	17138.847	9518.716	18007.85	9693.606	19411.154	6782.179	11853.869	1081.353	491.376	419.319	402.265	545.41	572.385	289.884	9488.994	248.046	192.421	155.29	985.008	4756.825	987.719	143.801	1383.577	11797.24	349.69	326.133	300.827	6622.317	672.536	329.228	4365.443	139	0.881	207.327	671.335
11216.809	13027.656	7040.984	14351.612	8178.807	16827.24	5762.647	12601.507	1901.082	456.337	364.009	357.688	6328.73	843.536	312.777	13883.647	174.884	192.572	185.868	1337.408	47824.724	747.454	127.852	1477.247	3074.401	377.274	461.104	296.796	124.768	1177.887	295.685	2656.56	135	0.949	236.537	671.219
15128.645	16268.642	8749.53	16950.754	9627.988	19777.831	6595.715	13829.719	1158.625	352.312	354.781	505.814	6428.573	716.341	309.929	13081.38	177.737	234.879	164.827	1298.959	61144.415	730.781	121.053	1248.056	7292.732	442.066	426.63	312.259	106.771	1004.582	317.978	2373.145	145	0.929	258.893	671.783
15135.765	15551.145	10355.213	20056.279	11521.331	20013.682	8025.942	14851.376	1368.234	360.608	297.427	299.56	7016.124	592.025	274.051	13211.942	160.225	229.754	185.261	1141.522	45445.502	480.536	138.089	978.406	5443.849	594.754	398.074	303.058	121.291	1184.759	276.85	1803.802	158	0.927	424.816	671.994
10014.01	10596.821	6415.867	12976.671	7390.616	13642.29	5472.612	10254.387	591.738	258.534	282.797	802.151	6047.855	649.952	240.179	13599.723	163.852	199.411	217.652	2569.004	62264.496	630.193	121.098	1154.87	3565.099	361.072	365.335	292.264	241.831	674.152	330.254	2580.175	99	0.99	510.833	669.985
15515.037	16609.855	10470.313	20364.364	11465.191	22198.174	9042.09	16068.261	1096.609	320.872	368.657	227.064	3662.69	545.283	219.535	11432.041	188.997	260.527	236.432	906.151	36795.805	482.687	145.19	949.914	4134.769	432.849	341.057	280.7	94.247	565.801	296.199	1749.509	176	0.917	563.188	672.386
15200.392	15581.837	11531.717	20989.352	13985.843	24764.579	11453.022	20570.293	1270.473	386.544	378.983	309.424	6956.993	637.384	293.967	12425.64	238.667	278.56	192.718	1118.574	41555.766	746.032	161.863	1678.821	3165.092	513.357	281.92	291.778	83.326	1312.661	247.806	2742.186	198	0.931	993.444	671.419
11092.747	12048.123	7321.186	13492.793	8994.733	15325.378	7668.983	12553.354	664.881	308.016	283.27	379.228	4761.385	392.538	234.063	10245.773	192.5	267.9	186.973	1368.56	47032.481	434.195	152.1	946.019	4064.371	410.41	296.674	285.085	78.342	685.747	252.199	1598.422	106	0.993	1011.925	669.472
17035.642	17718.295	11952.284	22796.974	13808.617	25512.992	11566.862	21155.042	1272.862	400.27	393.55	374.14	4843.405	634.313	287.584	12420.543	242.826	306.141	208.52	1274.986	36332.288	3206.551	149.785	2058.853	3175.963	311.602	471.875	274.173	73.563	1196.517	270.264	4126.98	217	0.967	1068.463	672.574
16920.367	16958.443	10513.527	20040.561	12531.613	20562.821	7986.048	15465.229	866.396	439.419	284.951	255.542	4073.586	830.402	280.434	15523.276	176.011	285.307	199.661	1045.039	37288.421	467.931	129.546	1155.954	6879.911	444.231	349.628	306.761	106.952	866.705	254.301	2111.883	169	0.911	394.281	673.979
14067.375	13920.924	8971.265	17260.143	9044.509	16376.728	6486.382	9805.096	627.346	264.328	295.843	209.295	3998.966	507.112	214.748	9931.965	174.561	267.764	216.73	736.206	39406.023	415.653	151.499	711.041	6444.128	568.579	359.818	286.004	102.765	667.788	277.828	1171.585	158	0.961	580.025	671.715
12760.861	12824.004	8487.531	16286.993	8962.808	16772.551	6137.892	11044.113	727.836	505.132	269.054	277.115	3545.115	542.652	249.893	13249.975	182.747	328.61	230.007	781.027	41453.864	492.536	142.304	927.773	5482.083	562.188	327.566	290.112	185.159	500.729	311.922	1383.241	211	0.911	728.727	674.159
11581.046	11397.493	7303.59	13545.374	8054.994	15064.192	6086.281	10925.158	708.019	309.218	311.773	1634.338	6326.22	663.021	276.367	11462.96	201.8	306.264	192.409	3548.511	49147.719	540.761	151.885	1046.172	4599.27	330.008	357.993	290.447	245.765	752.224	367.082	2524.007	137	0.974	807.646	671.588
17264.582	17412.755	12432.621	22097.471	12392.609	22348.114	8775.954	15785.932	723.113	322.724	313.7	270.812	5478.782	503.026	262.113	13695.998	222.468	361.476	198.086	972.519	42080.51	482.121	159.915	1115.571	5992.032	389.114	309.069	305.357	91.609	746.123	262.061	1629.016	191	0.886	910.579	673.432
9419.067	10079.478	6019.523	12124.666	6924.671	13233.936	5463.475	9373.395	1155.353	276.406	277.543	1018.851	6377.435	656.899	229.799	12459.299	168.891	191.463	224.234	2562.081	59086.428	546.003	125.388	1075.259	3760.15	317.613	364.588	303.019	474.905	802.264	398.749	2654.451	104	1	505.365	672.154
13046.062	13104.965	8945.256	16543.74	9269.898	16989.405	5599.223	9483.055	833.337	321.701	273.938	552.182	4631.533	526.384	232.48	7928.136	223.888	370.895	233.748	1682.534	52540.861	556.439	154.817	600.751	7161.987	316.99	415.083	277.793	139.245	544.933	287.364	1257.925	215	0.937	775.207	675.123
17502.833	17831.613	12267.351	22590.198	14418.798	25217.617	11234.528	19252	790.366	366.192	331.634	335.935	4714.15	513.184	275.935	12973.957	233.046	332.118	212.761	1342.13	38860.401	544.695	158.763	1563.629	4799.882	708.742	279.437	273.94	77.249	920.53	267.897	2636.725	192	0.874	1019.349	673.349
15306.694	15696.045	10283.464	19168.307	11206.613	17693.511	7023.724	12171.771	736.526	248.919	241.067	264.028	6401.44	442.262	246.822	10210.133	163.309	248.756	196.272	756.584	41892.729	360.044	138.115	675.062	7333.132	557.31	338.274	290.862	115.701	891.454	247.842	1230.897	172	0.918	417.988	674.721
10200.453	11001.277	8513.283	13641.011	11416.981	15636.988	9812.297	14959.243	1255.052	662.525	488.224	720.394	1037.739	664.028	382.746	9019.126	257.695	230.9	178.701	2223.409	13317.113	456.645	155.825	3058.68	2396.268	266.139	344.359	324.545	17397.538	1158.075	349.854	9349.007	109	0.976	468.307	674.472
15625.036	16103.769	10347.767	19572.987	10665.924	19607.769	7006.794	12373.657	686.766	810.422	284.049	441.152	4202.746	635.388	241.795	10378.251	201.728	369.246	223.362	1275.402	44589.479	512.861	139.8	756.417	8005.238	567.251	384.971	293.312	109.568	482.191	314.47	1279.855	252	0.917	717.167	677.897
12546.806	12327.087	8087.502	14682.86	8771.099	15315.01	5992.491	10169.406	611.085	316.244	296.572	1508.455	5034.018	811.078	288.237	10266.1	212.781	368.952	186.037	2953.947	44801.857	588.53	156.235	1100.717	6220.022	435.516	376.671	277.661	332.785	845.869	382.089	3077.229	123	0.981	801.354	674.354
10751.796	10908.753	8821.507	14891.789	10346.302	18222.756	8470.321	13878.047	718.903	359.704	373.805	526.191	1450.542	716.426	296.887	10717.843	192.454	242.075	172.655	1735.569	21684.613	838.493	178.106	1474.923	2421.291	297.37	317.869	272.751	1690.127	479.979	346.973	4776.426	119	0.99	824.113	674.601
16512.694	16868.212	11619.276	20828.112	12361.635	21877.464	9608.447	14602.081	715.11	338.378	299.426	275.119	5566.328	529.586	270.063	12142.692	224.129	380.493	194.131	1039.076	42336.417	528.813	152.029	1026.15	5354.217	393.299	315.044	321.934	84.148	748.945	249.944	1511.176	204	0.938	924.686	674.809
16650.733	17511.371	12230.548	22016.617	15433.841	26467.888	13481.633	22566.375	985.472	390.409	360.52	320.095	6949.417	703.838	321.134	13474.93	224.353	375.254	210.576	1326.636	46057.434	740.895	161.436	1810.11	3294.347	441.51	309.566	304.608	81.88	1230.473	268.044	2961.696	239	0.852	982.098	678.308
13729.046	14956.332	9508.704	18106.721	10338.351	20136.938	8422.432	15634.606	885.089	283.703	291.354	219.297	9878.429	594.392	236.929	14117.455	174.657	262.588	229.146	1117.488	48967.829	562.523	125.51	1122.839	3290.921	544.095	446.083	278.29	107.657	1503.799	315.736	2001.471	180	0.97	530.028	677.144
11941.046	12570.527	8097.928	15350.449	8556.56	15468.103	5973.022	8600.017	758.409	283.177	336.524	231.378	8386.654	551.998	233.901	10632.566	159.116	283.227	193.091	988.357	49175.769	527.806	141.585	778.127	4130.321	484.329	323.283	304.028	108.398	1175.899	262.38	1278.929	117	0.985	589.346	674.987
17572.428	16851.591	11402.133	20334.501	12003.867	19749.274	7915.224	13373.17	723.542	473.581	279.11	255.991	5500.91	443.89	238.847	8588.507	242.263	337.219	232.504	638.428	36765.566	382.458	152.793	653.906	8423.001	367.734	304.53	291.178	92.302	655.013	256.572	1030.547	199	0.927	901.244	677.55
15396.596	16029.397	11267.78	20662.88	14251.825	24780.875	12677.399	20239.093	1414.68	390.108	365.217	308.412	9894.235	625.016	357.207	12219.064	233.818	289.35	174.73	1623.91	39731.908	580.653	158.76	1563.195	3276.751	522.284	493.181	309.888	73.706	1941.657	255.482	3096.939	136	0.994	955	676
11679.534	12486.867	8972.097	17013.805	12001.364	18272.503	9486.568	16281.803	1059.685	474.067	373.865	554.518	2434.266	755.044	361.47	10339.288	203.936	205.074	162.44	2056.436	21922.139	464.372	155.4	2509.248	3837.675	250.983	336.438	330.176	9896.488	1234.42	287.139	7515.673	203	0.825	449.579	679.219
15542.551	16815.778	12828.201	21683.393	16368.439	26399.082	14187.886	24041.158	1049.998	545.858	474.974	586.275	807.285	882.631	362.404	8182.037	233.76	219.563	145.293	1931.522	8624.679	472.285	159.172	2754.443	4222.802	291.131	447.277	298.597	12349.088	991.339	338.776	8606.684	190	0.877	482.321	679.168
12686.409	12783.283	8205.675	15369.804	8354.724	14476.764	4866.981	8441.302	647.476	310.296	278.406	316	6518.924	511.613	219.527	8080.17	198.947	272.164	206.892	1069.275	48091.722	544.261	119.327	576.143	5781.479	408.236	336.079	265.232	125.219	860.599	265.45	963.655	253	0.861	647.824	679.603
11548.536	12297.755	7109.741	14740.322	8249.922	16738.431	5496.326	11561.88	808.102	336.462	301.522	328.457	12183.911	600.483	284.478	11234.682	189.633	184.563	157.946	858.107	55482.929	659.74	124.525	1121.613	7633.973	428.528	321.711	287.197	219.004	1525.903	307.074	2176.289	128	0.963	224.312	678.891
13251.682	14883.243	8803.78	17513.717	11083.27	21903.591	7230.963	15696.853	1884.286	392.297	390.081	339.422	6395.503	875.453	317.856	13937.206	190.149	214.354	189.735	1250.544	53946.27	784.424	125.403	1496.645	6462.43	475.873	442.458	301.751	123.833	1225.509	302.151	2743.703	123	0.91	241.817	677.557
14851.126	15490.572	9791.862	18424.681	12083.61	22228.237	10056.557	19119.418	925.301	377.517	381.641	332.97	4492.978	962.723	306.375	11638.709	228.854	289.787	179.001	1545.967	25924.781	716.356	153.273	2296.27	5219.616	439.724	301.493	275.067	76.631	1102.515	275.991	3946.479	120	0.998	1037.35	678.133
15777.921	17369.246	11119.683	20094.392	11848.907	23464.522	8506.936	15588.489	1199.004	573.352	482.711	510.972	823.76	746.55	311.782	12184.685	247.796	204.403	151.264	1374.752	4443.775	1419.495	149.571	2081.745	7756.612	335.075	304.801	289.738	8216.176	852.329	339.604	6644.248	219	0.861	206.71	682.377
14002.409	14855.629	9669.97	18631.073	10881.329	20687.979	8169.416	14547.532	1130.443	337.897	321.559	273.395	5605.008	609.181	244.844	13401.731	187.661	318.31	218.436	1012.621	48737.749	566.573	135.605	1065.399	4819.892	524.021	325.53	287.071	113.976	854.536	264.816	1791.37	269	0.836	597.608	684.076
14963.151	15266.526	9653.556	17790.56	12091.514	19307.596	10233.482	17931.371	916.036	395.008	377.735	337.551	8049.145	884.799	336.218	13376.451	251.447	364.73	204.538	1941.057	39190.712	682.976	154.929	2286.972	4492.393	504.995	409.254	288.974	82.656	1479.378	252.037	4174.374	110	0.998	974.391	678.373
11653.75	12405.12	7131.693	13603.338	8249.081	10839.585	3801.943	7799.889	1465.883	316.36	369.229	294.988	7747.558	438.963	274.06	10235.11	180.329	199.23	188.542	1219.784	56177.657	420.137	122.392	824.851	4587.016	457.507	398.21	322.688	118.781	742.42	279.769	1603.34	140	0.995	276.857	680.114
11941.65	12630.051	7680.682	14246.185	8723.398	12935.361	5144.788	9162.657	726.82	314.643	327.29	257.267	6700.712	552.544	262.103	14919.593	161.81	271.315	179.877	1056.448	48007.827	476.366	130.332	933.586	5441.581	419.861	363.345	280.817	119.66	1100.378	263.173	1636.668	101	0.977	388.312	679.856
14856.602	15073.028	10038.654	19654.973	10280.949	15586.892	5992.166	11111.391	1474.661	1304.027	310.234	330.99	5428.309	856.679	252.651	14333.277	179.752	246.712	213.874	1111.875	42215.422	430.261	127.16	1023.308	7900.939	334.209	403.87	290.284	115.256	1046.234	246.082	1755.446	194	0.904	409.103	683.33
10698.051	11781.237	7101.66	14267.551	8244.72	14307.408	6294.24	10914.007	903.284	301.298	292.096	224.261	8016.592	641.227	236.73	13230.352	168.787	238.68	223.426	1239.658	53763.209	562.245	135.447	1138.551	2196.902	374.678	444.825	290.094	109.156	1365.535	289.963	2052.701	143	0.952	522.234	681.85
11607.082	12422.101	7824.956	15002.682	8713.587	16469.976	6509.164	11589.054	589.596	390.132	349.938	210.672	4088.711	622.565	208.252	10120.339	176.337	222.039	244.699	708.413	42229.642	408.038	140.05	775.534	5881.279	308.814	351.104	277.688	101.744	637.864	311.357	1381.715	169	0.957	561.79	681.63
15374.271	15527.493	9457.112	18188.803	10361.462	19691.892	6595.914	11652.651	607.729	397.854	277.731	526.457	4707.741	504.989	243.772	9796.086	186.324	275.362	209.071	1242.513	47055.38	596.986	129.434	697.869	6127.745	587.939	406.678	285.518	105.99	570.024	281.564	1211.1	182	0.935	701.324	681.962
12213.255	13027.29	8271.93	15525.993	8719.575	15373.261	6052.463	11087.752	646.756	305.251	325.145	213.742	5722.18	619.77	221.174	12392.756	162.798	302.146	203.636	907.549	46056.656	450.835	156.313	1036.342	4641.497	335.416	386.746	294.137	121.529	1072.962	305.185	1736.57	209	0.911	574.567	682.778
15175.586	15772.181	13139.949	21341.381	16639.881	26323.411	13238.184	21220.079	1277.876	647.73	526.612	470.145	449.675	718.987	372.303	9657.305	314.136	308.759	173.232	996.192	1504.405	865.456	205.392	2616.554	3301.068	316.543	277.159	286.028	5856.794	573.593	334.588	8084.026	314	0.828	827.752	682.978
16116.835	16616.261	11830.011	21883.568	15096.96	26493.641	10892.249	18423.94	810.94	336.982	301.257	344.359	5303.704	611.573	288.763	12048.475	215.857	304.043	195.2	1986.345	39806.448	630.26	156.733	1509.285	4050.472	606.31	300.327	281.329	79.34	1059.839	266.069	2806.674	213	0.9	1019.124	683.866
14068.933	14128.729	9235.464	18275.255	9871.341	16160.098	6246.759	12272.425	1049.306	391.38	378.565	263.263	7571.059	647.106	290.421	16891.275	167.159	258.978	174.204	1176.984	46938.15	484.055	131.455	1277.936	6691.986	543.5	451.154	285.305	107.236	1802.629	252.982	2280.891	168	0.808	399.244	685.542
9870.959	10317.217	6259.562	12169.392	7108.659	12679.799	5159.667	9758.245	939.607	270.579	274.31	231.329	5246.374	517.771	228.122	12968.493	176.065	194.249	213.555	835.921	54297.802	530.864	124.533	1095.379	3791.689	447.386	456.14	277.51	104.134	974.544	315.617	1840.244	113	0.969	540.288	682.482
11239.69	11865.966	7631.384	14811.989	8480.425	16262.977	5937.419	10761.639	778.191	294.773	274.006	357.194	5067.309	580.831	239.751	12147.33	151.722	278.67	209.279	1030.773	49023.975	470.655	132.403	919.581	2832.998	453.384	410.253	270.539	106.741	543.641	256.744	1420.973	110	0.998	688.627	682.391
15599.197	15889.925	11403.627	20784.763	13476.327	24025.09	10736.613	18144.682	753.3	414.745	316.463	297.204	6267.304	629.939	276.98	12835.405	212.48	352.13	188.827	920.234	41908.158	541.694	146.358	1270.641	4039.645	620.305	313.3	305.371	82.931	897.114	250.988	2072.226	328	0.831	931.552	687.067
15864.876	16498.953	11250.951	20737.175	13727.85	24298.695	11424.98	19294.629	1161.179	377.956	318.61	324.551	8179.092	587.204	296.195	13738.24	233.982	330.058	224.83	947.733	46571.145	657.8	156.323	1435.247	4498.744	528.903	270.917	296.767	84.09	1134.324	261.154	2249.133	187	0.899	993.757	683.265
17264.203	17993.154	12589.436	22764.148	15687.295	27191.712	13194.728	23553.205	1158.538	369.757	363.396	365.889	7475.282	674.616	322.65	11787.238	232.347	341.626	198.596	1487.178	31474.206	739.589	159.274	2042.328	5333.879	1105.407	287.53	277.615	76.195	1508.437	274.659	4040.332	168	0.961	1028.423	682.982
12882.4	13512.618	8891.781	17090.09	10781.926	19669.76	9035.563	16863.287	1152.539	357.047	343.944	368.145	8615.25	698.205	308.191	11335.124	211.895	260.543	182.271	1553.997	36943.869	3986.163	144.986	1906.191	2193.301	573.753	329.639	276.512	79.272	1826.04	262.798	4154.132	202	0.865	1067.663	682.5
14513.956	15301.611	9702.893	18865.141	9896.723	19290.754	7975.244	14330.188	1103.207	749.722	296.446	418.998	6304.874	763.46	219.572	13206.351	183.491	247.971	213.487	1473.233	45527.093	559.247	118.687	1082.603	4293.461	327.503	461.234	299.992	129.224	922.786	255.845	1961.772	206	0.938	499.519	685.811
12432.42	13516.502	9156.157	17130.907	12208.71	18934.24	9922.631	17162.072	956.541	466.303	382.995	686.527	2073.728	817.591	360.602	9970.342	198.662	211.985	154.861	2008.657	23399.954	470.34	160.612	2803.443	4438.207	285.536	338.491	317.604	6498.773	1188.995	323.828	8793.155	101	0.977	440.203	683.777
9766.178	9886.404	6485.92	12342.273	7104.62	13200.289	4789.591	8580.766	603.742	300.829	296.844	829.739	5796.403	580.558	264.23	9058.544	185.957	248.951	219.29	2782.178	55211.431	730.087	152.563	751.882	5192.302	304.205	366.029	285.946	171.918	732.171	319.244	1690.808	104	1	749.635	684.154
14815.922	15314.558	12137.239	19387.993	14783.276	22879.315	11596.095	19442.22	1090.843	534.159	467.84	438.302	410.558	940.959	328.277	9215.75	288.573	275.752	157.847	1077.299	1443.607	943.93	181.966	2121.127	3852.135	317.591	273.961	277.592	3731.794	570.176	349.947	7543.32	330	0.83	797.364	688.564
12745.103	13293.383	10319.727	16351.27	12549.816	19515.852	9733.351	16230.078	1131.827	523.089	445.659	397.938	350.744	905.296	310.993	9857.838	271.93	267.818	164.619	977.273	941.983	958.196	184.334	1988.47	3598.058	319.774	273.119	277.309	2663.538	468.058	329.583	7328.605	210	0.899	813.781	686.695
15964.457	17364.691	13550.052	21923.595	17323.539	25878.717	15313.659	24406.414	1175.541	595.439	495.075	588.736	770.873	883.903	387.834	8135.249	248.528	227.31	148.851	1685.899	7627.724	454.345	165.181	3242.15	4247.71	293.376	348.659	309.863	9500.43	794.254	312.036	10342.316	223	0.828	470.827	687.684
11504.987	12341.126	7324.015	14592.542	8362.407	16071.907	5556.632	9926.025	1184.705	341.489	294.167	514.013	4590.079	658.534	240.072	16216.15	185.527	305.765	204.29	1315.029	53369.262	731.366	131.657	1262.811	4339.646	610.678	314.67	278.486	107.168	646.864	279.536	1922.208	101	0.977	681.926	685.351
9780.731	9738.53	5576.972	10411.784	6062.036	11386.438	4483.606	7426.429	1667.701	277.201	260.906	1169.405	2678.868	522.211	247.811	9717.076	196.479	261.591	243.576	3530.646	52288.71	429.752	147.422	749.227	5759.952	326.039	333.164	279.365	143.488	468.942	306.252	1566.315	115	0.999	742.117	685.117
16764.127	17161.561	12628.136	22831.055	14823.162	25973.801	12398.657	21341.68	859.673	421.06	321.092	297.77	5816.977	680.363	306.398	12316.519	226.818	385.987	171.283	1185.426	39202.992	600.639	149.684	1522.392	4362.505	673.011	351.533	304.534	79.478	1010.011	260.447	2691.499	275	0.848	948.082	689.096
14258.524	15288.661	9862.136	18862.382	11788.357	21850.45	10481.896	18223.564	824.58	345.505	343.997	375.493	5224.031	633.656	299.667	12142.184	215.908	358.556	215.856	1432.321	33551.922	650.526	152.711	1757.868	3853.861	845.065	306.594	277.543	82.032	1251.138	251.312	3396.589	172	0.95	1056.855	686.401
14843.372	15472.185	10146.401	18541.945	12278.77	21264.137	9990.551	18798.025	917.282	354.725	358.949	336.234	6107.272	877.617	322.306	9877.31	222.051	259.241	175.616	1755.688	20373.822	638.821	160.113	2302.876	3392.86	560.164	338.671	277.853	69.442	1643.583	269.626	5015.718	194	0.864	1036.16	688.804
16317.053	16928.217	10884.675	21104.668	13706.079	22292.66	10128.37	17764.148	848.209	311.59	291.397	290.162	4763.882	563.921	247.076	11370.27	247.771	356.93	155.167	1393.237	27455.113	500.83	139.371	1617.983	4863.326	966.98	249.281	265.365	81.344	1029.398	254.302	3607.978	196	0.893	1084.27	688.969
8299.673	8108.496	4876.36	9173.843	5214.418	9469.102	3607.67	6519.111	1124.075	270.911	260.99	855.297	2455.732	523.437	248.887	9740.393	174.627	219.57	231.006	3353.555	53539.295	422.863	141.975	868.458	4931.5	334.367	290.984	286.916	124.535	446.263	317.618	1976.245	121	0.977	733.012	687.45
11339.844	11728.959	9766.688	15773.516	12778.471	19865.588	9993.952	15515.691	1013.174	512.308	478.835	498.563	1337.837	777.675	388.692	8749.688	267.232	260.602	166.141	949.313	9425.661	584.12	213.515	3148.93	3737.373	397.584	278.326	278.497	4640.191	615.675	468.356	9230.315	109	0.946	848.271	686.362
12019.96	12844.819	7893.184	15573.133	8611.477	15726.934	6237.247	11758.756	661.895	314.132	270.937	244.318	6234.426	764.806	233.388	13264.007	173.282	228.791	182.536	1170.938	49814.028	600.885	125.22	1306.091	4630.055	530.832	449.469	273.86	103.468	1184.897	306.481	2293.033	162	0.94	534.833	689.877
13545.86	14397.373	9393.445	18094.639	10321.089	18653.287	7298.513	11248.43	1105.865	300.255	284.134	460.834	2092.047	400.634	243.276	8923.019	184.318	222.32	274.14	741.667	38245.583	521.115	123.776	695.192	6257.837	407.933	345.576	282.439	908.597	520.473	269.468	1195.585	246	0.932	625.252	690.642
16419.4	16769.328	11568.598	21562.595	11826.914	22424.484	8707.797	15171.774	851.137	934.07	304.432	243.085	5488.447	818.147	263.764	12572.907	241.238	412.255	191.174	832.77	31746.75	499.614	161.877	1119.17	7501.02	401.15	379.765	284.056	98.898	761.962	252.759	1555.086	183	0.931	892.281	689.833
12210.937	12363.318	8871.557	15879.233	10407.029	17502.094	8284.702	13580.89	793.29	301.397	289.327	278.693	5657.665	578.965	280.411	12071.394	223.397	307.88	210.479	1127.032	39054.158	620.223	145.351	1391.955	4557.78	419.225	353.786	292.684	193.851	1007.174	267.822	2418.858	476	0.595	968.317	698.679
13496.28	13653.821	9400.342	16680.83	11171.794	18516.45	9192.003	15684.732	697.292	309.788	333.28	276.221	6017.463	570.911	310.111	11724.073	224.315	333.745	167.555	1165.742	38403.151	565.671	152.098	1555.553	5084	638.604	364.043	287.751	77.496	1145.17	261.795	3128.764	176	0.895	973.341	689.455
20203.807	20831.187	14752.749	26127.422	16812.914	28646.935	14048.19	23476.573	1122.188	654.792	337.518	344.629	5783.001	683.655	313.623	13337.959	242.97	378.818	220.012	948.768	42616.102	632.4	156.754	1589.951	5759.71	517.51	367.038	301.525	78.168	919.834	270.876	2601.668	254	0.924	986.079	691.74
19196.785	20372.271	10833.311	21181.836	12505.939	20464.244	7217.435	15319.96	1118.637	403.639	367.228	318.501	7963.108	782.835	327.119	14206.271	193.153	291.634	186.97	1577.324	43675.064	655.014	123.064	1468.52	6324.653	739.688	360.144	312.874	113.911	1286.026	293.139	3002.369	201	0.915	262.53	691.356
11370.135	12388.889	9998.677	16195.787	13938.028	19582.409	12080.908	18523.7	1421.397	776.927	553.623	602.191	1296.167	790.806	428.554	8596.151	277.765	231.958	160.54	1190.139	14843.912	406.135	168.418	3697.574	1820.883	295.085	323.03	291.458	4860.88	807.975	275.437	11221.83	152	0.949	430.474	691.336
8975.439	8802.805	5383.563	10045.99	5831.718	11088.281	4008.649	6757.03	538.951	263.576	260.131	800.727	2886.807	537.698	251.304	7667.313	169.012	199.693	227.241	2388.133	55711.823	518.158	132.824	685.286	5569.319	411.878	333.215	295.82	166.858	468.476	296.419	1761.2	110	0.985	714.036	690.282
7660.141	7704.586	5893.759	10217.665	6990.166	11806.06	5302.068	9402.25	1051.531	377.446	360.536	432.429	479.236	1035.502	282.925	9578.156	248.482	260.499	186.888	2419.109	7004.062	691.497	177.366	1546.465	3552.758	382.69	267.829	287.754	2783.624	369.429	356.31	6118.84	135	0.949	776.33	690.211
18841.137	19430.789	13982.712	25046.867	15953.593	27807.41	13429.266	22522.719	820.673	358.647	339.182	333.771	7129.355	597.311	318.264	11920.036	228.445	316.259	200.731	1300.396	39690.18	596.672	150.329	1430.159	5064.351	728.44	406.324	284.47	77.111	1212.519	263.224	2620.095	190	0.893	999.342	692.2
20395.721	20936.29	15691.064	28143.296	18660.349	32477.647	13519.08	22856.186	833.153	334.654	342.09	323.839	5929.912	604.283	308.778	10811.776	218.654	368.014	174.566	1611.724	30125.241	553.184	147.922	1345.072	4780.062	481.916	322.786	285.448	81.944	1057.441	257.878	2595.536	210	0.965	1010.329	691.976
11965.809	12659.459	9622.323	15484.758	9520.642	19937.713	9251.522	17165.417	913.516	269.786	299.401	276.078	5588.18	676.882	233.058	10486.668	228.583	293.255	201.097	1285.225	38745.354	550.186	153.703	1427.215	4556.289	724.119	292.238	245.514	79.062	976.462	257.199	3084.395	292	0.77	1099.312	693.01
14096.018	15438.546	9656.268	18426.648	10129.991	18430.275	6813.233	10769.276	831.717	1017.435	286.455	244.711	7154.7	703.057	220.471	10303.471	173.629	236.696	203.242	1200.508	42259.975	456.996	136.461	765.744	6647.962	330.379	645.977	273.366	98.485	990.662	300.559	1341.156	144	0.974	558.028	691.688
9182.958	9661.808	6193.549	12468.814	7003.241	13521.399	5183.45	9339.95	586.614	290.014	247.036	899.583	4425.082	623.083	230.629	10938.005	151.493	257.29	211.594	2185.438	57321.609	622.172	128.172	799.598	2937.468	398.549	340.702	276.268	114.189	569.152	306.995	1543.62	110	0.985	685.318	690.936
8689.765	8520.872	5474.043	10532.16	6123.496	11450.158	4390.622	7134.16	518.991	282.493	251.839	1009.433	4066.186	536.657	238.29	8459.309	163.126	201.839	202.056	2392.528	54283.39	609.18	130.427	663.103	4379.001	339.426	347.931	293.892	416.744	567.466	302.934	1555.545	116	0.965	703.802	691.94
11855.319	13916.676	7334.084	16621.222	12381.68	20165.016	6576.156	14378.639	1010.998	510.31	357.278	370.047	13203.151	1185.063	323.417	16563.655	168.355	253.292	171.759	1463.365	68884.483	853.164	132.292	1783.863	3949.767	532.275	302.455	277.28	134.469	1686.398	301.037	3124.186	99	1	237.429	691.359
13148.314	14368.176	7481.48	15151.961	12688.46	19087.664	5505.359	11221.786	1235.96	491.815	327.825	417.92	16748.114	833.081	292.325	12362.316	171.506	238.803	173.842	1698.02	65484.535	795.296	130.261	1070.083	5181.029	473.314	324.801	297.69	132.384	1763.372	283.302	2053.033	132	0.938	247.053	692.879
13641.93	13705.942	9239.403	17831.208	10413.124	13063.775	5101.023	9260.909	988.52	256.991	1107.708	257.079	5527.536	578.656	266.155	14274.451	158.497	300.144	175.184	1226.249	46881.859	525.639	132.68	1032.955	5653.493	778.006	773.625	270.276	110.488	1493.956	255.871	1895.975	103	0.996	391.684	691.83
14527.509	13949.486	10100.757	18231.557	10843.862	19347.594	8081.029	13597.372	831.642	475.392	248.697	237.307	5463.723	623.759	252.902	11578.988	218.015	313.55	205.436	720.236	33926.261	495.457	143.814	983.964	6861.606	519.437	305.846	282.583	86.733	813.102	258.573	1472.734	250	0.828	915.332	696.384
17194.894	17983.061	12196.426	21237.24	14010.127	23399.76	11606.142	20038.349	882.985	342.687	313.248	311.913	4944.52	569.747	294.368	10601.829	236.993	298.185	160.701	1518.261	30467.379	560.502	152.647	1700.928	4665.181	712.88	287.778	270.379	77.075	1172.531	260.942	3681.38	298	0.825	1069.889	693.634
11342.033	13362.943	7760.709	14724.318	12158.482	20747.838	6865.158	14504.684	738.287	344.54	322.416	341.158	6689.653	802.28	301.63	14033.864	174.409	220.115	190.691	1098.549	57468.97	716.975	132.772	1478.357	5958.022	525.284	330.092	271.887	132.015	1242.026	309.894	2662.089	126	0.948	226.96	693.643
12948.957	14411.583	9989.329	16706.127	12030.752	20378.99	10840.099	19598.701	1213.098	532.437	522.098	238.469	11543.303	719.582	253.256	13891.206	158.078	138.118	201.458	1364.42	51781.31	569.779	132.179	1251.025	3607.34	294.894	531.614	300.395	129.828	1290.253	280.623	2304.596	210	0.956	489.933	696.029
11811.926	12009.754	8006.494	15127.884	8693.305	16169.643	6715.151	11992.218	957.201	434.513	333.3	613.8	893.727	1076.841	270.087	10207.638	225.665	260.201	229.832	2080.496	14460.431	768.595	159.73	1361.182	4958.794	287.563	308.429	288.861	3412.32	411.912	366.532	5138.418	168	0.961	750.81	693.214
15426.595	15794.072	11054.144	20564.9	13461.903	22187.69	7488.312	13625.472	1060.685	326.213	373.33	360.677	7630.79	829.892	304.872	10874.337	215.943	260.731	195.848	1588.064	33129.891	785.078	146.025	1619.263	3620.922	636.216	361.104	277.39	73.509	1603.73	263.644	3261.085	107	0.989	1044.874	692.902
16739.353	17859.907	11780.146	19963.127	15469.413	29935.367	12525.065	19867.096	913.687	368.075	442.391	299.354	5538.831	839.028	310.297	12732.109	208.16	240.547	175.591	1328.029	44904.03	726.962	145.841	1997.373	5373.477	490.112	894.925	242.107	109.906	1311.032	263.06	4011.773	176	0.939	1138.659	696.114
14050.023	14729.641	9098.993	18199.076	10075.377	19780.967	8360.494	16039.17	1269.028	354.061	291.951	251.468	8536.339	625.455	237.928	14823.939	180.066	190.031	218.015	1078.546	48232.604	630.576	126.876	1294.696	3879.705	397.589	419.045	293.174	105.527	1344.507	276.777	2291.74	235	0.924	503.585	697.56
11174.523	11561.237	6999.633	13614.416	9038.692	16697.13	8486.435	13208.545	827.793	290.447	258.383	287.112	4169.496	506.005	274.999	10921.487	197.488	294.005	208.688	1301.882	37400.88	538.722	149.754	1330.112	4359.87	565.376	247.328	272.607	78.445	978.911	264.898	2652.68	100	1	1057.62	694.62
16498.022	17695.2	10199.118	18927.157	9972.716	19889.748	6975.438	14630.775	1395.34	392.457	349.82	304.58	7194.537	711.176	327.564	14430.625	171.755	241.911	171.385	1423.9	47346.679	614.641	126.784	1385.824	4441.361	599.421	323.463	311.759	121.369	1366.389	287.413	2720.736	280	0.744	271.839	697.375
16178.954	16485.561	10855.228	20751.593	11519.402	18987.358	7209.117	13010.205	679.366	252.999	269.482	209.447	6579.641	590.683	223.25	11525.771	187.989	265.106	207.744	905.797	41902.952	445.842	117.694	943.019	6489.026	654.009	339.827	296.866	102.382	1324.686	275.508	1745.181	131	0.872	521.195	698.538
13536.58	13463.185	8826.098	17792.582	9763.548	15699.764	6053.213	11874.301	688.693	298.951	267.081	235.793	6986.012	705.849	243.106	12792.297	170.591	225.769	185.629	1118.265	44023.437	475.254	127.082	1268.859	4309.157	554.488	370.031	304.014	110.405	1444.704	283.455	2269.214	113	0.912	525.235	697.013
10509.122	10882.527	10592.727	15269.437	13533.812	18613.956	9814.558	15350.215	1319.356	723.776	568.859	445.102	475.601	601.236	390.826	9295.757	344.307	258.29	166.465	686.313	943.698	1029.059	210.886	2731.289	1010.282	280.741	300.277	285.884	3885.338	637.034	319.552	8647.211	113	0.981	836.341	695.412
8596.69	8597.998	5548.356	10224.58	5850.56	10844.564	3762.863	6387	741.404	237.376	248.979	315.597	4689.444	329.12	220.851	5949.276	191.344	181.576	210.256	1178.414	52105.722	510.54	173.233	454.711	3781.647	306.771	365.355	276.805	103.736	385.165	268.468	837.416	132	0.993	867.152	696.121
14331.623	14218.391	10139.522	18209.318	11431.065	23925.138	9401.813	15388.741	756.45	334.969	392.718	285.064	2414.311	487.834	295.255	14983.244	234.089	214.139	161.44	849.505	37615.642	1295.989	144.53	1305.358	4890.923	514.323	545.217	264.946	123.568	582.615	275.879	2410.977	241	0.902	1207.326	697.944
15387.237	16245.342	10681.92	20769.758	11891.074	21288.827	7964.889	12736.668	699.044	499.231	301.417	239.606	5191.038	746.141	232.174	12713.61	178.401	281.118	182.063	1176.315	47978.7	558.274	142.027	1086.551	5384.314	429.536	496.562	279.754	105.867	938.344	324.46	1913.956	144	0.958	562.41	698.451
10924.76	11708.217	7944.261	14741.438	9392.547	18029.879	7729.544	13981.686	1053.582	323.727	314.118	328.909	444.889	1018.789	260.212	9499.059	165.588	250.577	251.013	1906.12	7840.778	510.673	144.978	1376.204	2563.99	303.067	283.235	292.543	4138.051	357.197	300.744	5406.821	293	0.82	716.64	700.101
16209.704	17036.196	12633.635	22225.605	15207.634	26762.684	12193.424	19938.62	977.042	436.771	399.923	337.131	302.879	731.719	311.732	9832.804	272.179	295.619	181.818	1243.957	673.333	1095.031	189.533	1673.019	5549.823	340.47	270.201	282.979	5995.844	456.898	330.41	6257.66	215	0.838	828.398	700.216
14681.605	14637.437	10585.526	19538.1	11154.164	20413.109	7941.62	13376.632	1124.924	1112.205	294.654	225.464	6492.908	624.347	273.3	12491.42	214.974	325.268	216.79	886.799	43385.648	547.7	151.44	1015.273	6807.259	327.745	423.846	289.253	102.959	899.626	261.591	1547.413	168	0.961	895.613	698.667
13925.627	13580.711	9270.339	17178.035	9623.156	17463.599	7289.774	12348.802	656.8	419.385	263.595	271.555	4702.717	629.745	257.109	12811.444	211.605	329.411	215.922	808.633	41284.336	509.968	147.223	1114.108	6271.629	462.362	324.766	278.956	92.598	615.495	263.086	1568.298	174	0.947	905.971	699.649
10935.717	11027.712	7410.487	13440.85	9132.701	15717.09	7358.91	13176.968	871.777	311.186	281.453	370.272	5592.856	669.745	309.934	12243.848	187.745	354.404	174.51	2754.325	40023.08	653.018	149.156	1535.343	3587.929	620.747	337.585	276.426	79.721	1349.237	282.904	2966.775	155	0.978	1021.242	696.81
12982.488	13530.082	9593.287	17923.893	11499.401	20262.342	9512.181	16647.584	1218.523	307.375	376.928	327.742	6923.017	622.196	302.129	10702.386	190.585	290.747	200.751	1794.931	33005.127	616.558	150.207	1606.363	3018.268	740.048	479.855	260.884	74.813	1425.567	276.199	3706.583	133	0.961	1039.026	697.846
13081.195	13548.405	9151.222	15717.381	9658.654	19338.54	6662.707	11123.258	822.087	299.127	381.218	259.664	2423.252	637.921	262.177	10677.5	186.314	241.932	199.582	869.017	31502.712	564.566	151.595	908.439	4274.183	336.287	614.205	249.734	114.253	565.689	264.936	1510.754	198	0.931	1165.419	698.838
14686.736	15411.39	11327.793	20510.418	11703.63	22621.817	8204.109	14521.458	939.957	386.721	444.527	294.57	2341.274	605.116	289.638	14251.834	198.596	218.758	174.004	1123.795	43461.478	581.404	132.773	1406.838	3258.127	761.041	493.936	275.064	108.918	835.61	294.772	2372.406	242	0.817	1231.285	702.318
10094.789	10684.206	6902.042	13876.868	7486.169	13031.206	5300.25	9295.061	2481.948	314.462	340.812	643.611	9843.486	786.6	239.253	14610.845	176.346	221.887	194.419	2268.796	56332.816	496.616	132.921	1274.364	4390.709	436.444	473.72	293.76	186.039	1607.804	303.613	2369.459	107	0.971	478.93	698.36
9088.135	9330.888	5773.554	11803.891	6846.368	12673.374	5052.079	9594.68	588.387	254.833	273.213	724.044	5538.821	643.673	256.852	12621.904	136.143	231.426	242.028	1887.826	57841.514	547.333	134.191	1127.732	3906.135	294.493	345.062	288.675	2483.721	959.679	293.533	2824.973	141	0.964	413.557	699.833
18348.076	19307.378	12840.816	24948.234	14150.889	25874.299	10501.97	19257.3	806.993	784.233	296.044	236.529	6506.809	804.163	237.97	12682.499	191.655	300.494	187.495	1021.601	46075.547	518.974	134.144	1211.921	6836.867	396.333	365.633	288.306	100.842	1212.669	291.919	2198.088	294	0.868	538.112	704.18
8685.27	9284.859	5675.481	10903.939	6217.866	11321.411	4944.217	9169.715	1337.822	275.769	258.012	834.085	3043.904	738.37	241.385	10737.02	167.963	219.601	202.197	3619.893	54120.292	600.539	136.983	1207.763	5380.654	370.477	332.935	302.731	286.079	810.404	320.185	3404.708	121	0.965	469.69	700.31
14614.31	15528.491	10250.995	19473.508	10014.898	16523.244	6380.797	9701.624	716.162	323.953	339.368	268.181	5535.01	657.069	226.62	9829.788	184.901	375.579	203.658	1058.718	35058.504	451.082	132.794	900.583	6512.55	502.731	399.502	275.151	124.236	762.781	259.508	1555.188	250	0.835	589.312	702.704
16060.858	16391.046	11213.054	20241.352	12330.239	21795.631	9928.198	16364.089	700.276	622.379	342.04	254.34	5139.204	662.104	259.893	11335.697	231.292	420.996	208.567	668.959	38991.893	575.458	138.957	1140.662	7339.077	477.945	312.164	289.887	80.655	867.676	260.403	1868.722	256	0.871	936.734	703.922
13644.777	14068.89	9401.662	17201.605	11435.75	20499.102	10002.483	16823.928	860.137	304.186	314.989	275.307	7149.275	581.396	275.097	11981.468	228.631	352.72	201.788	791.285	36092.566	544.836	141.988	1325.059	5419.199	501.233	286.042	297.07	83.48	1064.171	257.747	2144.721	151	0.942	945.672	701.023
18858.673	19452.867	10149.572	25088.861	15552.089	26488.42	11700.99	20611.066	753.561	303.014	295.266	271.575	3922.705	542.713	235.04	10159.157	240.562	321.353	180.24	1186.072	33884.619	518.164	131.755	1406.987	5786.587	730.748	333.208	250.462	78.273	789.884	247.085	2881.304	319	0.877	1090.632	704.418
15465.755	16408.286	10700.589	20916.141	12345.273	22732.464	9182.723	15430.546	891.979	396.857	293.641	231.424	4895.928	609.872	223.535	11193.048	177.945	250.635	254.73	925.487	37611.823	588.203	134.773	928.596	4359.053	383.574	389.323	291.639	199.547	683.455	302.391	1625.345	167	0.932	572.512	702.566
6151.1	6613.988	5028.432	8157.978	6031.675	9449.392	4807.211	8059.888	936.495	444.397	391.807	320.884	275.101	886.534	292.373	8262.146	227.981	201.156	235.73	1321.002	966.982	855.66	171.094	1601.725	1344.354	281.267	258.047	297.05	1935.821	491.071	395.765	6555.717	98	0.98	754.959	700.541
9024.835	9451.23	7602.051	12451.232	9374.8	14014.943	6419.453	11071.581	941.32	439.004	400.156	355.066	293.807	779.695	295.566	8252.983	228.48	216.453	150.817	1067.738	521.587	854.063	171.779	1665.381	1725.252	286.225	247.785	271.654	3131.276	519.233	315.805	6906.329	185	0.89	807.062	702.051
17809.941	17995.218	12613.347	23066.662	14998.981	24834.942	10888.317	18450.475	1087.578	426.585	321.469	296.901	4392.393	638.95	281.071	11867.624	233.185	329.202	228.404	1119.879	41250.896	535.904	148.206	1455.774	4774.903	403.098	401.779	296.518	78.803	802.667	252.378	2363.31	180	0.97	987.8	703.039
14782.183	15119.678	10350.05	18803.531	12409.261	21176.632	9870.321	16911.355	896.054	318.198	394.582	276.933	6054.398	624.934	277.469	11356.32	201.446	294.546	190.276	1280.462	36659.056	546.491	143.473	1309.942	4372.179	547.192	447.949	275.126	86.023	1084.046	265.588	2168.916	218	0.826	999.115	702.518
13020.212	13359.41	9152.372	17190.222	10856.891	20057.36	8672.655	15061.239	890.19	296.216	379.477	267.504	5474.347	625.281	269.46	11075.752	199.729	295.453	209.102	1247.104	37008.766	565.408	150.712	1421.709	4366.693	571.684	415.001	263.764	80.537	1135.553	257.588	2395.718	436	0.641	1057.741	709.764
10943.545	11975.194	7675.006	13579.529	10437.976	20191.698	8211.3	14594.722	1060.013	371.005	453.979	292.37	4045.224	875.97	329.299	13823.76	175.313	250.176	198.049	1453.176	37129.764	790.19	154.97	2307.809	3049.38	553.048	869.316	264.486	110.794	1189.986	260.327	4320.678	112	1	1148	701
17001.893	18331.74	9936.758	20989.809	14206.544	24420.154	8117.73	17058.581	1692.802	423.698	347.142	347.052	13713.908	678.352	291.476	13884.328	187.118	222.868	200.813	1385.296	60206.807	709.218	133.693	1398.123	5323.617	601.408	322.862	293.193	139.798	1565.781	300.936	2608.504	166	0.94	229.807	702.699
9588.869	10623.692	8197.14	13103.213	10197.782	15353.18	7861.719	12227.754	1141.969	577.837	483.87	385.503	361.16	728.129	322.339	9450.846	243.952	261.321	212.064	1609.789	2310.229	903.051	149.491	1936.904	2135.173	326.49	275.826	273.078	9734.564	650.308	309.313	6811.885	148	0.924	642.318	702.385
13213.514	14172.585	10605.282	19208.294	13136.082	22222.112	11702.549	19785.279	986.848	475.388	394.885	394.775	406.035	979.325	356.68	7739.931	187.7	216.816	152.961	1355.694	1516.224	524.829	153.396	2603.056	3567.904	332.197	269.978	291.276	8349.134	807.521	295.615	8878.915	204	0.909	450.191	704.951
16008.121	16815.98	11072.584	21073.542	11243.069	20090.657	7577.157	13394.861	752.91	240.987	271.225	209.279	4131.344	533.37	215.421	11390.073	181.243	297.774	217.721	581.775	40913.675	444.385	121.863	909.365	7586.708	837.665	322.874	307.629	105.304	879.921	289.486	1604.215	144	0.958	515.361	704.264
13106.494	13714.322	10312.757	18496.493	12077.914	21460.856	9272.608	16398.957	1090.035	413.022	383.637	318.167	264.711	781.065	287.707	9535.327	253.554	281.423	191.496	1687.524	707.088	870.556	175.671	1461.75	3855.099	292.65	260.086	284.832	5267.976	474.482	329.842	5676.599	308	0.847	788.481	707.588
10826.602	13210.657	10271.395	17905.409	11044.574	23104.528	9956.09	19498.73	762.973	338.875	422.066	305.034	6850.072	743.32	309.48	12361.241	194.558	210.603	174.255	1366.673	41073.597	588.057	156.822	1880.897	3721.384	477.426	936.726	242.659	106.753	1243.667	267	3733.452	137	0.937	1133.23	703.434
14222.864	14643.119	10575.613	19120.753	12539.446	21734.324	10125.276	14168.498	718.117	303.76	303.824	315.34	5443.045	625.152	279.521	10178.35	227.792	315.441	181.039	1090.594	41339.284	562.967	143.157	1218.98	5191.241	397.055	309.55	291.788	82.143	889.493	260.328	1939.262	153	0.965	954.5	704.611
16559.456	16934.482	12063.288	21508.425	13419.915	26679.155	10084.594	18444.882	1047.236	404.452	530.885	316.35	3615.438	752.34	337.263	16850.42	213.181	218.781	165.628	1374.168	36075.981	990.715	127.522	1801.688	8682.558	353.518	449.243	269.599	119.412	865.707	308.721	3082.894	283	0.82	1250.761	708.74
16849.311	17853.703	6671.666	20760.973	13038.042	21367.827	10411.314	17292.648	772.116	364.89	279.197	306.146	7679.369	636.289	298.869	11644.941	238.05	340.747	152.234	1338.888	40471.307	725.303	145.689	1572.835	5203.35	530.478	378.709	256.331	79.236	1282.598	250.481	3048.134	131	0.958	1080.103	705.584
13764.191	14796.336	11724.803	18468.966	15000.431	22013.911	12241.496	19596.308	1340.866	629.49	521.244	488.448	523.219	696.077	367.623	10598.393	254.769	259.937	167.817	1775.89	5105.274	1118.895	149.067	2670.051	4412.25	275.786	319.815	294.542	13999.034	728.863	279.419	8911.05	211	0.92	422.291	709.22
15310.743	15817.907	9775.023	18699.651	10271.006	18118.227	7374.453	13151.504	881.108	518.464	269.884	225.147	6363.37	608.417	217.562	12033.874	186.034	244.036	193.533	804.671	44778.595	450.7	129.133	1034.201	6573.776	535.706	324.805	293.895	100.533	1211.043	260.312	1850.299	167	0.85	527.937	707.65
14836.435	15480.02	10454.182	19087.317	11931.352	22356.019	10020.824	16925.48	764.855	349.714	337.484	300.522	225.809	684.335	267.615	9449.778	256.477	285.77	223.39	775.45	580.094	906.749	183.149	1358.826	8480.507	368.891	260.557	277.921	3722.833	368.931	333.94	5352.92	106	0.993	822.962	705.406
14707.039	15103.411	10731.257	19554.523	12828.358	23369.522	10184.021	17375.561	658.924	320.519	411.623	278.62	6691.829	557.929	258.53	11545.735	190.546	306.335	192.826	1332.936	39609.912	514.677	144.636	1193.147	4789.668	826.457	565.714	252.469	80.362	1152.605	276.831	2021.61	231	0.928	1036.881	709.565
12423.636	13476.393	9736.631	17711.22	12073.927	19374.902	10132.302	17296.273	939.061	416.542	407.279	382.669	342.521	754.145	318.034	9183.309	195.619	236.481	202.153	1646.936	681.923	598.107	145.33	2262.895	5738.707	324.108	302.087	288.851	10000.72	677.591	287.402	8099.007	249	0.825	434.191	710.074
13989.741	14683.255	9462.383	18494.58	10621.985	19982.69	8460.068	15638.963	825.314	301.906	280.193	225.955	5482.637	537.152	228.629	13667.221	174.491	219.085	221.229	976.648	47924.314	579.229	128.646	1215.888	3578.855	865.785	345.128	295.243	103.912	895.597	277.745	2118.827	200	0.94	501.075	708.42
12386.267	12605.967	8525.894	15004.522	9999.026	17858.434	6802.342	12061.156	1153.143	384.308	334.193	307.024	219.584	731.046	262.363	9641.11	232.469	286.832	418.806	3239.022	689.674	943.812	177.26	1198.346	4836.925	281.192	304.645	317.362	1725.629	255.639	278.617	4653.707	152	0.985	737.618	708.151
14352.119	14232.87	9855.766	18228.065	10473.4	18559.822	7104.643	11555.518	856.786	366.324	250.429	198.358	2921.598	463.237	223.525	8232.344	220.69	350.872	218.379	639.153	28781.701	448.243	154.733	609.761	8421.178	329.183	323.213	303.901	101.824	461.602	261.008	945.777	293	0.828	872.52	711.271
12447.408	13095.095	9797.889	17685.969	9246.462	19517.057	7883.51	16415.621	992.528	394.643	414.022	312.82	2777.14	823.672	307.627	14737.662	237.915	228.795	156.483	1273.229	40824.73	1378.292	139.443	1904.009	4186.117	312.378	494.299	275.144	125.229	856.698	294.814	3392.316	220	0.91	1202.505	708.677
9439.265	9877.814	6036.058	11869.166	6847.117	12887.984	5664.625	10272.238	584.87	263.305	299.493	767.401	3263.39	664.682	261.972	10489.261	133.993	223.717	221.991	2335.037	49909.568	445.207	129.781	1196.133	3972.625	346.499	315.1	289.645	1817.601	855.016	297.543	3428.792	128	0.963	411.828	709.414
13875.489	14950.271	9457.007	18844.113	10124.764	19439.323	8163.443	16159.749	1283.956	409.14	322.036	333.017	7810.855	773.778	251.142	14107.338	190.54	237.341	198.766	1661.449	50472.594	689.861	131.136	1502.492	3813.878	387.835	470.901	303.261	123.932	1405.032	285.77	2889.902	186	0.916	475.199	711.059
10276.366	10714.604	6786.469	13753.988	7741.707	13652.357	5341.86	10316.458	706.256	281.024	270.886	223.361	9801.537	709.615	258.88	12890.085	161.249	196.987	183.036	1291.825	50232.858	477.183	130.81	1296.231	3597.658	509.851	383.378	310.275	113.557	2062.516	265.553	2346.233	165	0.911	486.361	709.494
13012.304	12796.385	8242.43	14821.504	8755.92	15460.797	6475.623	10506.53	781.872	261.088	235.655	214.975	4509.994	416.917	232.793	7827.884	196.067	305.632	200.191	546.506	38722.606	451.27	132.329	658.141	5961.824	462.904	311.454	277.091	83.154	575.197	256.748	1040.375	249	0.816	921.167	710.492
9352.461	9603.959	6089.93	11385.687	6988.85	12525.524	5536.965	9264.103	822.199	269.795	278.013	232.319	5539.704	525.287	251.28	10483.283	182.299	256.838	198.032	1050.05	42434.378	447.578	143.122	1196.195	4171.231	362.511	338.32	265.4	90.792	1024.815	266.16	1869.153	142	0.971	1017.162	708.317
12067.709	12544.494	8979.496	16430.665	11117.87	21252.046	7768.923	14795.789	1102.639	387.347	545.661	306.534	2731.712	693.399	316.3	15786.993	201.486	213.444	163.241	1483.115	47685.291	809.507	130.487	1990.481	4335.11	498.325	473.224	267.717	114.552	811.894	308.999	3397.875	148	0.914	1239.574	708.926
12400.882	12988.052	8301.122	16203.354	9160.022	17359.812	6350.574	12121.154	1342.948	289.966	243.375	219.41	5465.728	477.257	209.185	10196.377	168.746	201.696	201.428	799.722	43122.347	479.669	136.743	801.072	5232.828	366.372	376.497	275.344	95.938	876.638	286.094	1389.081	112	0.973	550.134	708.929
8399.796	9149.39	7831.706	11577.649	9596.814	13194.054	7128.116	11034.531	1220.327	561.935	491.135	361	331.377	850.498	323.349	9286.907	252.383	281.909	166.376	2308.042	801.99	1188.109	150.212	2031.467	2273.253	301.887	273.796	264.715	6709.95	556.774	298.019	7438.329	111	0.994	649.5	708.5
10373.996	10676.175	8106.502	13742.442	8668.52	15162.376	6476.526	10866.822	1224.501	419.245	341.976	393.189	330.754	662.473	268.707	10448.624	251.816	375.393	340.142	3183.38	6157.912	958.759	207.943	1200.815	5060.255	368.193	336	345.228	6548.176	337.364	371.806	4361.034	224	0.873	764.589	712.121
14431.015	14905.823	10677.732	19183.457	12073.771	22548.676	8736.111	14278.445	1502.511	386.518	419.188	297.145	3239.553	630.269	300.616	14749.317	229.225	214.817	170.909	1241.161	40055.83	644.546	132.371	1526.859	6013.199	412.469	571.985	272.484	115.048	856.339	300.615	2776.989	183	0.889	1215.44	709.374
13660.561	15873.44	8666.5	17844.155	13640.801	15123.228	5250.083	10852.12	1628.18	488.134	340.851	384.489	15859.563	645.931	279.447	13983.785	167.99	237.616	209.924	1338.942	68704.698	634.711	130.606	1288.277	4224.167	368.288	330.659	286.673	140.516	1352.085	304.871	2270.77	112	0.973	228.42	710.366
17352.168	18405.078	11656.138	22226.962	12827.406	23132.086	9807.296	16150.58	1029.089	808.509	275.735	227.722	3755.057	948.077	217.405	10867.19	177.319	305.03	194.262	661.387	33871.373	463.198	133.824	858.183	7090.09	791.901	520.885	283.041	179.374	580.915	278.431	1607.863	175	0.953	572.66	710.929
10656.119	11205.943	7963.936	14282.886	9193.448	17094.397	7801.45	13326.964	903.374	340.517	339.161	302.269	239.652	812.815	272.231	9257.571	235.606	270.254	308.488	1856.931	910.185	1067.639	201.159	1436.486	4952.112	282.588	271.012	291.504	7080.735	357.937	314.315	5845.885	147	0.967	778.146	710.847
14621.307	14302.93	9540.67	17229.861	10257.57	18635.98	7463.973	12465.607	714.953	252.793	262.02	233.382	5243.145	392.946	237.315	10185.046	216.048	318.971	196.858	792.755	37202.572	447.154	144.774	806.973	7716.835	809.288	316.996	282.711	102.534	744.282	261.3	1247.176	170	0.799	895.859	713.453
12765.418	12927.028	8281.453	14936.591	9900.091	16649.455	7797.255	11091.053	614.809	258.084	520.661	228.315	5948.501	437.875	215.871	8943.763	200.109	262.024	198.638	897.899	39587.708	380.808	136.484	837.18	5343.992	646.828	403.736	269.941	87.032	896.453	260.569	1290.584	172	0.875	999.483	713.012
9646.196	8380.269	7192.719	12454.52	6811.091	13645.371	6075.335	13992.386	763.282	306.861	400.414	265.462	6414.82	600.773	306.978	12436.941	207.372	200.963	191.407	1572.704	41874.468	562.019	145.108	1624.368	3568.769	341.608	594.417	248.384	107.144	1249.032	265.296	3221.904	107	0.958	1128.481	709.444
15624.835	16393.643	12513.894	21205.316	10028.094	20514.618	8969.132	17849.299	828.315	316.509	413.713	265.539	955.182	346.493	250.314	10200.502	188.525	230.854	202.919	1196.055	18928.308	499.074	155.316	1122.031	4537.736	295.9	387.547	258.64	111.107	430.952	262.589	1898.373	238	0.917	1164.063	712.084
13197.155	14272.314	9285.854	18285.768	10412.506	20098.921	8882.565	15476.67	2144.718	357.407	342.249	263.449	4616.844	672.47	235.852	14316.501	176.659	247.564	202.315	1177.438	44640.309	582.439	134.023	1295.648	3698.6	946.156	516.217	278.253	136.392	835.482	271.484	2280.242	218	0.93	581.702	714.862
15744.452	16316.713	12433.571	23027	14952.84	28196.59	11820.523	20080.558	885.764	305.474	358.751	297.071	1439.419	584.765	275.66	10531.016	240.396	282.281	224.348	1198.216	10164.69	933.125	169.923	1396.224	5324.534	320.209	276.745	295.001	3816.587	602.564	330.019	4508.293	237	0.845	830.736	715.935
16192.354	16606.31	11144.519	20015.467	12761.752	20750.648	9168.972	14904.43	625.358	280.798	335.816	237.733	4462.22	511.756	240.144	10729.694	217.328	418.332	187.718	1004.644	35595.638	507.112	143.701	1100.724	7101.287	979.137	413.123	267.52	83.578	781.78	277.45	1812.087	124	1	1028.258	711.5
14664.835	12787.453	8830.058	15068.781	10950.529	22991.493	9483.061	17442.813	742.774	337.945	393.599	266.335	6364.446	829.712	337.044	12670.489	171.15	243.642	185.993	1374.553	35453.818	609.907	152.285	2203.188	3630.063	345.957	510.261	250.503	118.556	1331.927	262.734	4093.189	147	0.942	1136.384	712.139
13789.325	15001.633	8849.689	17292.109	8742.188	16700.442	7111.53	13442.59	1230.487	398.179	806.272	377.13	7569.82	767.267	248.343	13799.425	191.336	228.777	208.598	1550.231	48734.33	584.935	132.704	1403.037	5285.738	395.645	540.219	301.614	129.155	1230.063	284.468	2750.545	213	0.881	468.509	716.345
10146.477	11057.753	7829.948	12507.769	9207.122	15686.083	7800.852	13728.04	1981.182	467.101	375.739	415.864	390.557	779.841	262.781	10253.587	252.654	302.626	320.458	5708.96	8107.148	919.862	139.314	1152.954	4898.938	286.38	303.551	291.842	543.304	314.975	275.049	4768.971	159	0.992	616.833	713.11
16718.169	17879.27	13917.682	21391.538	16881.376	23675.473	12775.085	20400.276	1163.884	587.472	530.83	382.664	368.644	673.864	349.706	8526.207	317.064	285.439	250.845	864.168	667.092	874.015	184.767	2146.228	5370.654	292.625	276.19	297.113	6840.162	333.583	329.819	7440.542	193	0.916	812.78	713.08
16070.761	16398.132	11873.747	21399.191	13318.753	25470.122	10854.434	18143.676	563.472	286.907	280.478	219.242	5007.422	394.659	231.701	8860.458	188.446	250.969	210.017	676.991	33944.674	454.729	148.462	724.718	8297.759	392.839	396.526	301.851	101.987	766.833	254.869	1191.969	212	0.936	886.425	713.962
12564.88	12606.481	8871.673	15844.69	10110.488	17736.541	8044.326	13706.785	1196.961	275.183	794.508	251.665	7183.389	553.091	254.374	10782.313	230.741	274.906	182.038	927.515	40777.221	504.969	136.449	1163.604	6004.328	760.7	436.268	300.612	78.353	1260.784	252.979	1941.049	122	0.956	946.016	712.066
15057.017	15667.49	11253.848	20766.575	13745.663	24096.485	9264.057	15979.613	711.796	458.294	293.736	256.856	4215.46	629.025	252.45	10132.696	214.858	339.611	211.2	948.494	43017.618	513.54	139.301	1164.238	4050.887	484.804	308.543	283.392	78.4	779.615	258.569	1845.86	176	0.972	956.852	713.631
14584.436	14680.406	10119.388	18512.882	11706.357	20950.91	9260.372	15868.847	611.346	258.409	340.753	253.016	4475.754	573.281	244.942	10309.624	182.879	318.437	195.833	1013.142	37545.807	516.918	141.302	1212.879	4783.329	787.464	436.982	262.031	77.608	882.414	261.975	1962.589	178	0.959	1046.787	713.556
13592.111	13765.466	8758.668	18018.571	12515.569	22848.822	9676.011	13634.174	854.968	283.983	432.093	240.211	3523.714	559.631	258.838	10843.587	223.403	229.643	194.418	1393.897	38581.564	525.686	146.144	1182.633	3261.884	799.639	420.382	220.959	107.122	782.27	267.762	2147.327	112	0.943	1119	712.679
19451.187	20551.209	14896.474	26182.401	16939.881	29574.271	13822.061	23233.508	971.049	383.875	464.431	334.701	353.29	502.116	295.206	10623.438	266.138	308.361	375.23	1108.662	2195.331	1136.755	185.948	1550.507	7347.525	309.191	295.856	290.96	9692.752	425.441	365.076	4872.657	209	0.919	822.06	716.17
16939.659	17432.409	10807.467	19011.011	14065.453	21712.588	8235.219	13309.394	886.788	376.653	392.935	298.181	4025.159	567.73	316.809	14374.989	209.772	221.665	151	1206.003	46423.823	619.967	131.407	1577.15	6229.691	439.498	437.549	260.27	110.373	991.6	305.667	2775.091	122	0.985	1223.795	713.033
16364.608	16949.023	11205.441	19799.477	15434.173	29389.615	12025.612	17682.73	1048.481	350.908	443.877	315.358	3048.57	525.378	295.312	13312.313	215.572	229.242	157.15	1288.659	30229.662	572.836	143.284	1620.826	3867.641	438.024	810.793	279.002	122.367	1900.511	279.741	2861.289	173	0.946	1177.87	715.945
17375.221	18052.817	13419.691	24349.756	14563.413	29102.773	11575.8	16065.468	924.86	436.484	439.784	337.44	5073.427	651.049	325.384	13017.435	190.987	241.611	181.787	1007.423	57406.712	915.175	122.199	1028.403	4783	558.278	377.423	265.607	113.426	916.079	297.401	1781.187	246	0.787	1259.911	717.589
19371.288	20395.666	13102.314	25684.419	15188.008	28887.921	12297.951	21972.28	804.097	273.32	287.877	250.144	4160.846	549.495	229.834	12570.72	184.497	295.147	208.32	972.908	41490.957	459.054	138.049	1109.665	5638.303	579.054	330.406	288.676	101.18	775.774	260.205	1982.13	102	1	542	714.735
13931.137	13607.793	8555.832	15315.189	9333.19	15822.272	6692.558	10882.367	1100.949	270.858	271.877	229.076	3515.749	432.129	238.516	9374.514	202.629	303.862	200.354	553.108	39968.089	443.208	132.243	797.754	5465.194	562.157	346.061	280.721	83.513	507.549	244.392	1221.366	209	0.891	930.342	718.227
18340.319	18982.105	14007.378	24444.502	17044.7	31510.913	13318.682	19460.582	913.676	354.831	384.176	325.359	4619.599	650.718	306.69	13126.208	219.396	221.434	149.6	1232.403	42743.431	645.68	130.402	1740.473	4749.052	472.634	368.557	274.177	123.243	1334.47	292.779	3181.971	342	0.827	1187.491	721.07
10264.776	10961.272	6873.34	13572.202	7869.248	14874.208	6137.701	11315.983	848.049	262.192	246.794	206.661	5096.386	522.087	217.105	12392.064	151.797	186.687	212.818	898.876	46709.351	457.613	129.086	961.692	3530.107	361.475	320.379	301.051	100.752	763.157	263.095	1665.877	202	0.892	510.743	718.129
14229.797	15028.838	9923.337	19358.33	11270.398	21077.289	8507.22	15827.072	1471.709	276.24	293.923	243.91	4262.603	565.297	221.612	12510.482	163.103	207.473	200.136	859.862	41219.979	505.565	137.216	1138.056	3543.1	423.334	397.821	287.398	254.78	928.331	293.729	1978.479	258	0.74	553.027	717.112
10914.21	12151.524	9065.413	16336.265	11946.191	20463.124	10481.883	17250.462	1417.01	530.109	450.221	397.916	348.231	949.587	364.076	10833.207	243.904	362.861	218.642	4721.428	653.499	1094.709	146.82	2112.062	4331.964	305.147	360.149	300.835	8220.928	724.239	291.617	7733.327	126	0.988	657.952	715.881
15759.393	15778.144	11272.751	20318.924	13379.125	23230.1	9486.701	14738.466	927.498	501.331	290.378	225.966	2997.567	657.938	244.417	9792.814	215.92	308.766	259.985	770.93	25404.68	503.789	138.967	942.358	5321.013	327.051	374.702	288.563	1458.456	546.459	258.944	1502.146	253	0.871	973.978	717.713
6750.705	7236.589	4229.321	8701.518	5002.679	9038.721	4007.889	7999.543	702.707	290.008	429.89	549.478	5917.744	663.988	256.146	14938.981	124.722	202.84	178.221	2165.178	63199.599	659.008	128.12	1491.088	1497.706	331.786	495.06	283.62	337.778	1333.299	305.226	3019.167	103	0.996	402.791	717.617
9134.099	9464.705	6493.354	11679.586	7381.577	12710.122	5603.842	9495.978	1197	384.036	345.25	413.957	333.717	682.901	249.982	9579.144	212.441	309.282	337.235	4780.055	16375.307	796.475	127.88	1064.485	5805.502	365.293	358.121	277.013	1136.728	354.371	294.332	4195.318	149	0.906	606.695	719.936
15257.442	15298.257	11129.593	20103.965	12935.167	22546.122	9904.143	15294.996	554.905	258.406	362.085	239.629	4598.877	477.17	221.398	9739.655	189.782	358.624	191.611	1083.515	39217.676	494.209	154.093	1004.532	5813.088	529.593	457.126	260.073	84.3	743.372	255.221	1617.498	171	0.891	1029.822	719.342
13703.35	14305.19	11994.252	20481.153	11498.966	21916.09	9149.893	17697.566	866.531	296.128	391.458	264.314	1911.677	424.216	267.542	12440.286	191.15	229.188	166.518	1196.737	22234.015	732.114	144.479	1380.885	3241.984	484.425	499.958	276.62	119.293	721.358	263.498	2486.875	163	0.956	1171.12	720.009
13430.748	14302.245	9179.197	17376.545	9862.219	17537.952	7310.888	12954.039	590.841	239.91	243.106	245.365	7016.182	583.5	212.59	12865.181	165.09	229.141	206.042	869.002	50520.074	507.236	135.603	999.802	5143.149	366.425	284.646	298.58	107.699	1054.852	263.773	1788.379	140	0.984	528.086	719.464
13226.047	14729.655	11711.353	18980.579	15734.851	23989.71	14225.395	21168.641	1470.091	761.825	576.173	458.228	463.838	824.293	456.694	7360.894	300.327	313.785	183.39	1998.277	562.026	623.667	163.124	3275.17	3403.393	268.98	314.076	296.273	9965.703	764.254	289.165	10692.885	150	0.961	649.52	719.62
10477.653	11212.582	8862.502	14482.371	11480.879	17949.417	10150.736	15920.286	1463.112	542.381	416.119	357.671	323.704	736.826	374.07	9100.276	291.584	343.274	381.787	3600.362	531.759	1038.878	164.282	2389.964	4499.415	289.352	299.932	323.948	6766.86	1073.16	305.591	7900.368	138	0.981	708.109	719.855
9933.365	10932.693	9094.213	14009.187	11987.927	17786.475	10155.028	14942.369	1543.586	652.344	501.405	434.244	396.172	876.56	373.234	8053.218	308.571	297.842	182.419	2964.597	583.929	799.27	158.192	2703.045	2765.106	330.133	291.246	327.65	8090.582	611.819	316.167	8872.72	129	0.943	719.981	719.345
9870.61	10424.034	8250.373	14266.367	10071	17428.862	8243.044	14064.825	1233.754	437.34	375.336	430.974	380.78	934.822	289.969	10658.996	249.496	303.925	239.636	3406.91	5224.693	1154.78	159.15	1730.37	3207.403	339.589	305.696	326.873	6551.538	459.95	305.515	6260.896	268	0.769	733.153	720.448
12875.028	12644.992	9222.563	16930.963	10253.908	18517.343	7452.988	12807.864	631.065	261.521	253.608	226.402	6129.065	487.61	233.613	10910.915	194.07	237.464	220.825	779.01	35117.17	535.204	134.156	948.942	5972.94	447.843	302.879	275.267	98.434	837.395	257.509	1433.337	227	0.867	908.293	722.839
14346.929	14534.403	10109.328	18277.631	11546.25	18823.703	8138.677	13317.823	666.614	289.915	293.835	241.335	5415.812	476.73	238.578	9616.9	220.392	402.325	225.55	806.89	40095.433	467.981	135.823	883.62	5746.089	408.171	280.963	299.637	78.156	664.082	239.146	1394.929	264	0.867	949.011	723.451
8960.703	9715.668	5817.739	11491.119	6704.35	12670.525	5463.26	10283.515	941.829	262.098	262.602	271.574	10262.516	680.527	252.831	13490.528	147.564	180.072	190.085	1259.574	56999.658	572.978	135.159	1263.2	2880.081	364.1	382.545	304.647	112.408	1548.913	279.21	2283.658	161	0.921	488.612	722.214
11205.049	12306.268	9491.862	16008.01	12326.429	19590.6	10762.961	16765.121	1054.87	580.542	474.088	383.52	332.308	729.049	361.892	7983.833	252.406	261.607	174.331	2049.162	610.616	622.242	154.865	2494.398	4370.55	281.886	300.708	289.282	14947.793	676.16	308.688	8618.972	184	0.838	629.168	719.967
11775.104	12082.183	8749.477	15771.424	10383.667	18808.926	8450.178	13790.913	1086.717	259.819	259.092	205.351	3058.108	459.599	221.269	9408.376	183.999	298.226	227.947	724.469	33283.047	365.103	137.638	874.957	4548.186	306.541	311.309	292.942	209.889	539.054	239.469	1308.937	162	0.95	985.444	720.778
12952.599	13670.854	11037.444	18746.034	9054.048	16774.483	7028.668	15648.172	1023.425	400.296	426.934	355.92	5329.437	758.055	361.151	15217.916	193.648	226.055	146.905	1376.502	41435.018	662.991	136.536	2081.769	2907.753	447.083	418.032	263.535	110.21	1347.786	306.576	4235.786	125	0.98	1223.092	720.284
13200.603	13229.846	9419.578	17133.098	11199.677	19771.633	8961.57	10932.713	720.32	275.99	290.971	231.174	5863.353	362.375	210.004	7060.58	191.606	254.154	221.031	1029.572	37607.256	419.963	133.556	634.481	3655.221	799.09	350.418	275.103	85.938	739.843	271.544	1031.171	184	0.945	1003.804	722.978
11506.578	11819.154	7198.339	12864.87	8226.774	14395.716	6480.746	9646.402	628.407	249.269	243.259	236.368	4137.944	458.042	203.984	9670.757	190.87	289.985	197.148	980.118	37228.886	506.985	145.957	871.83	5547.235	651.61	362.378	270.003	83.064	663.584	266.602	1355.538	113	0.981	1019.35	720.288
13752.225	16424.395	14030.592	19755.202	14222.872	25367.773	11186.626	20570.524	949.565	280.329	377.065	231.351	2693.991	539.588	252.512	10486.932	190.738	248.659	200.089	1048.731	38423.457	537.696	143.541	1279.115	4248.272	614.67	361.747	243.914	106.383	667.803	266.944	2332.335	311	0.879	1119.957	726.014
10202.947	9724.777	7363.217	12604.445	7101.645	13683.999	5846.86	11228.685	724.345	300.475	370.783	250.174	4053.724	686.21	281.276	10852.938	150.12	223.271	190.605	1237.849	25943.37	575.817	151.664	1505.845	2888.597	305.004	533.742	252.255	115.499	973.702	259.241	2741.347	185	0.87	1139.457	721.386
9065.915	9509.147	5991.897	11071.102	7149.257	14214.01	6055.208	12637.409	835.939	354.393	380.078	312.062	4595.688	938.409	338.619	14412.949	200.253	178.611	151.322	1267.628	46587.631	651.026	137.405	2235.572	4070.826	334.749	395.488	260.961	121.81	1236.529	318.91	3850.089	134	0.953	1206.112	721.216
11383.901	12115.073	7567.565	15071.237	9343.233	14680.499	5998.504	10764.405	780.155	411.519	355.217	274.617	13185.806	746.456	271.339	15168.739	150.684	230.147	189.052	1658.251	52288.517	498.472	117.076	1162.69	2743.845	356.962	441.643	270	133.091	2027.478	299.005	2208.721	135	0.976	358.3	723.226
20786.07	21352.702	13829.098	26569.247	15568.909	32345.104	12185.188	21251.188	753.796	262.823	253.984	248.297	3383.316	493.214	196.695	10851.836	195.503	304.382	254.455	722.249	41805.906	528.068	138.025	869.601	8060.607	472.904	303.171	300.102	93.538	535.863	260.287	1661.304	102	0.987	538.667	722.461
10663.175	12000.796	9621.261	15139.118	12504.06	18347.897	11029.459	15982.577	1608.434	742.056	599.629	445.171	392.032	677.002	409.426	9443.374	306.511	285.468	214.82	2971.418	862.487	817.503	159.093	2860.157	3384.029	289.8	332.013	298.918	18530.219	888.14	282.217	9127.327	154	0.872	614.357	724.578
10834.969	11963.631	9255.41	15283.377	12271.055	19384.871	10876.46	16382.565	1455.889	599.173	451.785	396.133	349.17	815.54	364.862	9179.164	296.954	323.398	201.973	3527.425	492.026	946.785	150.092	2592.815	3646.715	296.279	312.446	323.31	7705.766	799.27	312.342	8606.873	136	0.941	698.5	721.735
10374.36	10847.214	6948.98	13472.449	8788.805	15400.865	7236.992	12957.321	727.97	337.112	310.9	293.146	6559.559	629.284	266.028	11793.265	164.893	278.168	157.438	1440.44	43506.202	458.983	155.555	1545.405	2232.682	388.91	542.409	256.996	83.681	1372.083	243.98	2427.482	178	0.885	1072.494	722.764
11617.234	12516.083	7895.253	14963.012	8138.46	14696.958	5989.009	10337.587	621.071	210.918	268.467	209.983	7512.074	529.192	212.846	11023.533	152.021	228.586	175.704	841.862	39403.452	512.25	134.623	831.254	4693.436	378.557	282.99	301.741	109.751	1216.919	261.911	1509.007	169	0.967	520.447	723.642
8296.22	7873.107	5404.616	9712.61	5603.262	10320.257	4100.656	7144.072	600.529	234.314	232.935	916.819	2500.429	517.298	220.228	8775.671	204.126	216.712	256.986	3410.973	48495.625	553.439	171.513	736.745	5223.502	331.383	317.634	300.973	207.422	405.774	351.869	1934.393	127	0.995	766.917	723.335
14097.948	14384.637	9828.13	18340.488	11378.351	21870.953	9095.573	15262.295	684.363	305.307	267.776	222.694	6322.091	551.274	254.348	12705.834	194.48	341.623	223.669	892.438	37879.17	563.214	148.282	1062.841	6017.076	541.763	371.194	288.173	112.445	968.424	265.08	1637.713	234	0.812	889.65	724.299
12369.411	12276.295	7861.867	14174.354	8667.597	14298.529	6128.864	9589.393	679.449	350.264	219.942	216.486	3729.986	532.051	230.541	10375.835	211.599	330.864	206.762	605.029	30825.118	384.808	133.723	872.938	7020.473	468.652	348.877	276.129	85.53	545.646	247.271	1317.455	140	0.921	922.321	724.307
20597.568	21735.162	18102.492	30434.952	16232.784	29378.03	13550.973	22579.825	1099.478	430.832	563.473	383.329	3560.994	898.867	357.187	15375.754	196.264	212.731	138.805	1806.909	30366.708	842.848	124.41	1942.746	5158.449	576.465	551.056	294.735	104.279	1066.601	293.953	4174.379	180	0.907	1294.967	726.061
18948.006	19932.749	12503.947	23754.151	16785.219	22404.698	7934.688	11788.578	1077.91	682.477	350.951	289.567	8895.452	1059.575	265.381	16729.549	194.436	315.721	207.402	1469.118	38563.295	587.501	120.041	1187.088	6095.213	577.504	492.743	270.778	616.904	2046.043	281.94	2077.335	182	0.926	369.181	725.121
17094.236	17370.06	12215.169	22839.286	13449.988	24746.824	8650.283	14589.354	916.975	306.279	277.202	244.522	6021.668	493.168	250.261	12840.706	249.414	304.937	222.241	846.357	35576.815	509.446	140.482	1053.993	8776.477	443.758	340.452	296.134	103.382	871.198	267.094	1657.267	106	0.962	874.226	723.132
14853.719	15396.845	7335.29	20144.654	12427.172	22134.888	10146.392	17013.74	676.109	285.854	309.739	246.871	5040.891	440.544	236.183	10134.859	189.267	327.64	137.502	885.45	38824.776	398.764	151.624	1049.747	4039.628	538.18	418.804	255.455	76.145	860.558	241.612	1627.219	278	0.812	1082.946	728.838
14931.378	15767.953	11719.162	21091.464	13309.859	25336.088	10543.149	15171.67	1564.496	373.962	453.188	329.184	7106.602	745.791	338.443	11850.207	186.302	235.582	165.632	1233.261	44786.88	637.251	133.519	1431.048	4169.233	798.068	380.558	266.726	105.291	1541.529	296.659	2585.53	196	0.922	1228.204	726.163
13272.226	13563.351	9548.511	17665.455	8599.12	19420.367	6921.661	11218.894	2833.302	412.347	544.972	381.654	3815.534	562.023	308.115	11294.195	190.604	224.988	166.301	1476.495	42155.64	569.902	124.598	913.117	3503.43	641.645	553.78	273.824	111.324	959.248	319.872	1713.883	152	0.974	1373.164	724.48
13699.798	13363.033	9126.284	18309.154	9598.524	15944.571	5897.326	11374.909	761.548	289.891	299.241	328.367	6443.165	585.407	241.445	15097.588	170.588	238.129	209.66	1234.346	52939.845	497.71	113.247	1188.151	5695.205	416.867	429.109	282.844	273.72	1046.053	297.858	2208.792	141	0.964	396.046	726.684
9788.729	10523.172	7311.713	13235.648	10169.076	15076.681	7482.485	13591.471	807.034	335.871	330.547	335.109	338.599	821.808	282.673	8228.678	149.799	182.569	177.689	1862.176	736.567	501.64	146.154	1813.786	3113.763	253.174	269.702	276.273	8775.61	693.29	288.277	7493.515	151	0.968	422.546	726.56
7682.811	7638.235	5147.808	9548.687	5408.132	9239.075	3546.506	6044.702	741.07	212.946	244.703	1001.486	2665.127	584.663	243.848	8683.845	180.398	256.642	197.524	3421.914	45618.629	523.051	155.336	733.402	5891.771	471.799	289.439	297.197	167.704	432.794	319.733	1988.986	114	0.99	791.158	725.237
13757.757	13751.874	9056.145	16314.288	10323.41	17895.512	7975.82	13090.77	614.723	263.509	250.51	267.849	3677.675	453.109	219.473	10154.484	188.354	260.828	194.03	1262.444	43506.807	525.913	152.825	1005.864	5554.346	452.23	424.457	255.794	78.987	599.938	241.189	1611.792	175	0.903	1027.106	727.786
16309.285	16603.548	11006.101	21582.238	13148.634	21077.128	7592.818	11680.419	1683.143	406.7	319.689	327.613	6564.648	788.193	243.924	14486.007	186.201	328.599	175.977	1171.129	46379.829	499.386	117.367	958.236	7415.78	362.361	425.387	259.167	618.12	1219.352	293.518	1788.977	132	0.965	389.045	727.25
10841.367	11720.76	7331.997	14153.937	8312.426	16297.914	6526.444	11529.17	718.604	268.546	234.721	207.352	7956.006	552.105	206.275	10085.043	139.938	215.835	224.118	854.324	44619.194	458.287	134.433	745.184	3326.824	324.692	321.265	298.285	108.772	900.146	255.488	1331.035	147	0.978	505.541	727.337
10720.173	11455.539	6897.998	13427.367	6555.329	11467.824	4251.332	7708.435	1089.128	303.916	278.872	341.528	5609.579	461.9	212.536	12153.488	170.991	313.63	211.817	903.881	52531.545	543.953	130.763	906.384	4069.139	1456.925	482.646	273.042	164.372	756.048	260.752	1498.325	166	0.95	574.602	727.38
7819.135	8187.194	5233.776	9975.953	6545.893	11553.078	5408.937	9277.391	616.665	313.103	350.429	260.568	11054.986	585.64	251.696	11735.045	155.752	242.245	196.047	1315.047	44409.951	470.596	157.569	1226.221	2185.361	268.283	342.301	258.825	89.921	1817.875	251.221	1944.955	121	0.977	1057.798	726.079
12561.398	12959.357	7170.379	13380.801	7024.796	16059.199	5626.234	12548.349	756.013	309.671	284.361	275.383	5765.535	825.529	341.45	21507.592	168.926	253.916	183.535	829.838	43770.188	820.622	133.359	1773.076	5002.37	559.014	342.722	314.805	116.199	1342.296	305.833	3075.628	140	0.957	283.907	727.343
19647.655	19861.203	14314.894	27030.892	16040.658	29201.069	11755.804	20233.277	725.072	313.626	289.399	232.671	6009.548	613.472	266.712	12763.629	249.268	453.7	204.638	930.378	36759.939	699.253	145.771	1149.898	8394.252	402.615	322.376	289.523	110.058	941.799	281.246	1824.108	153	0.921	881.141	728.814
14934.974	15488.295	9832.313	18894.668	8600.131	15378.791	6119.898	11069.524	1837.535	346.293	642.513	315.575	7271.917	563.21	241.944	12785.052	181.565	307.349	184.183	986.698	45284.364	461.87	129.361	1014.678	7504.71	635.149	394.489	299.607	134.616	1174.979	282.651	1805.602	170	0.886	465.624	729.812
13969.413	13784.827	9835.163	17784.262	11282.779	19596.473	8321.934	13511.628	835.81	262.436	281.895	210.08	4344.091	463.704	220.912	9507.768	214.009	291.923	219.9	771.273	32140.035	442.657	141.04	845.73	6722.863	417.73	313.818	293.008	88.542	620.365	246.725	1257.958	317	0.825	987.582	732.951
10322.761	10623.28	6633.437	12182.482	7851.554	14277.144	6596.861	10543.603	653.38	275.159	265.858	244.813	2323.855	431.044	216.777	11607.061	186.429	238.402	222.137	913.619	46048.903	500.334	148.613	994	3827.898	700.398	431.708	262.466	84.767	432.381	266.697	1462.331	149	0.955	1015.104	728.775
10491.589	11176.158	8645.868	15267.598	10062.616	20241.122	8830.006	13006.642	728.213	327.203	366.343	288.48	4294.058	651.287	288.169	9786.213	167.006	183.758	162.896	1184.036	48866.972	547.574	136.247	1077.859	2042.956	344.732	347.729	255.335	104.017	852.955	311.252	1842.406	183	0.963	1209.609	729.91
15772.559	15933.436	11252.585	20243.068	12699.689	22542.564	9793.629	12023.88	691.358	301.944	246.522	221.434	4138.06	442.511	236.695	8869.989	212.343	315.502	247.814	779.947	34228.789	468.125	144.131	772.902	5589.511	339.895	295.132	295.183	103.892	603.311	252.267	1151.669	181	0.966	975.887	730.091
15832.866	14574.952	11392.695	19241.037	11327.652	20051.456	8830.155	15134.155	902.767	242.372	267.707	241.75	3765.185	404.234	193.09	9564.963	228.993	385.445	194.521	1037.449	35817.625	369.153	120.134	796.826	7392.868	1254.33	347.97	275.31	66.355	771.491	238.725	1484.076	196	0.901	1102.587	732.286
27614.134	29011.219	18680.453	30974.229	27826.165	47309.182	23284.705	31791.617	1030.015	592.71	565.782	392.932	4013.166	1023.855	398.656	17364.555	196.143	190.607	158.729	2111.079	44437.199	720.26	123.473	2405.508	5598.028	333.697	341.423	290.428	104.189	1496.183	309.883	4162.314	244	0.815	1309.082	735
13975.771	14500.29	9318.589	17738.752	9194.468	16760.164	6761.191	12699.724	979.062	292.434	363.133	214.287	7965.736	680.039	239.729	12482.412	173.413	272.848	212.533	1127.524	43187.099	507.47	138.963	1169.153	5480.821	593.223	416.046	299.59	121.438	1332.659	279.11	2154.906	126	0.921	472.913	730.437
13113.144	12948.729	8559.408	15623.799	9381.949	17014.176	7197.133	9710.501	1200.591	299.864	254.102	244.016	4320.78	491.376	243.287	9664.423	227.384	329.49	210.13	746.326	37272.59	554.788	141.623	810.322	7708.219	422.614	304	294.147	80.508	619.284	248.408	1135.54	228	0.908	961.031	733.482
16306.416	17305.749	11842.929	22510.814	13940.961	28015.413	10944.727	18860.039	1295.295	440.138	498.493	411.235	5034.658	858.891	354.164	16639.314	178.29	196.282	174.654	1540.387	41378.169	690.99	139.84	2304.124	3174.263	448.243	505.732	279.502	110.132	1147.972	313.917	5048.816	242	0.87	1383.913	733.814
8158.866	9156.397	6716.692	11056.222	8491.085	12918.923	6924.223	10919.647	1283.774	525.554	653.198	352.863	321.572	642.553	325.227	8144.227	234.905	277.667	204.659	3312.762	1114.913	1016.316	154.615	1914.245	4002	371.659	346.259	281.649	14710.71	952.998	296.948	7142.448	134	0.98	599.769	731.582
7167.618	7548.732	5134.919	9962.591	6013.492	11204.433	4519.656	8409.024	725.39	313.751	258.918	1940.257	5913.961	725.656	249.265	11201.562	166.379	275.951	166.794	5667.449	54016.883	556.143	135.12	1040.033	1766.974	296.408	328.833	329.891	670.297	1054.682	365.204	2494.352	114	0.99	733.605	731.368
12436.64	12312.798	8036.156	15178.105	8993.48	14451.329	5471.379	8376.389	773.165	250.162	259.041	212.501	7098.922	510.528	229.79	11023.869	217.914	341.576	213.745	968.977	44609.065	565.205	144.651	817.821	7276.843	420.509	294.934	309.699	103.701	1093.133	280.241	1192.736	167	0.936	855.542	732.883
20607.48	20960.154	13887.586	26323.193	16389.106	30489.627	12521.417	21073.559	810.556	367.839	303.826	255.318	5575.469	664.858	262.708	12990.299	245.605	412.8	200.864	1217.675	35401.772	678.477	141.528	1189.823	7434.929	324.999	344.625	303.534	99.552	842.657	288.003	2012.784	143	0.952	873.535	731.374
10954.787	11851.427	8126.586	14784.432	9544.664	17199.48	7820.01	13546.932	1297.414	315.969	395.229	240.147	6426.972	677.415	251.164	10566.155	159.719	207.279	213.921	1373.656	40014.238	561.781	153.446	1196.411	2259.152	361.86	437.628	241.548	85.978	1278.227	260.826	2017.671	140	0.957	1039.829	730.6
14826.786	17305.904	12925.951	19578.278	15745.858	28249.384	10887.914	16314.921	1172.243	315.729	388.338	240.925	3111.35	506.114	226.322	10086.968	186.072	308.993	213.021	925.691	37639.707	528.013	144.052	960.061	5887.417	1125.539	326.138	271.39	106.538	798.718	260.524	1607.132	266	0.791	1130.203	733.722
12488.437	13832.844	11671.974	18124.871	14620.778	21583.886	12112.345	18006.275	1272.528	650.186	500.662	404.123	409.38	629.577	381.54	9017.093	298.839	306.4	273.114	1143.133	656.68	1303.188	172.064	2715.917	4023.937	362.581	275.013	306.21	15906.167	666.307	321.939	9504.817	302	0.825	676.897	735.639
10081.961	10150.877	6506.469	12205.68	7640.131	13745.682	5474.502	8468.48	756.099	309.375	255.095	218.683	9415.99	571.969	242.569	11777.55	177.471	268.047	198.419	1051.135	44078.994	455.05	141.435	1011.206	3921.921	523.24	300.412	266.638	107.372	1092.949	265.807	1528.986	120	0.957	905.325	732.625
10926.976	10989.409	6933.739	12791.867	7794.966	13335.192	5539.054	9110.362	572.32	269.248	229.691	235.064	3440.49	417.688	230.439	10094.195	201.867	317.386	229.015	664.161	32718.488	380.938	141.803	854.086	6109.431	833.674	363.045	283.683	93.705	565.068	260.539	1264.381	131	0.947	926.187	732.302
13591.632	15452.008	10768.698	18865.143	14330.912	26775.113	11099.473	16959.342	613.587	223.563	296.178	241.785	3412.936	354.443	215.312	10456.632	263.144	287.106	204.423	800.228	33978.808	380.139	146.241	1057.917	10805.819	652.247	366.47	258.593	83.311	726.015	250.689	1852.483	156	0.974	1110.853	733.231
15377.635	16012.142	13103.916	21688.835	11995.472	22143.771	9345.928	17441.531	642.727	295.432	326.805	259.485	4889.367	468.185	261.29	12239.874	166.198	287.842	203.533	767.279	36738.205	561.963	154.741	1059.898	4966.889	467.729	261.488	285.781	110.844	764.812	279.522	1581.973	196	0.821	1149.02	734.888
18735.216	19224.374	13906.362	23637.613	16829.645	31617.704	13486.404	15539.257	1397.616	364.557	420.162	276.35	4333.046	558.714	280.721	13178.575	210.771	260.36	165.298	1168.018	50369.926	529.573	116.594	1318.428	5429.89	627.636	314.248	259.183	115.44	915.785	292.494	2327.873	171	0.944	1190.904	732.816
14021.61	14918.389	9892.097	19295.228	8695.634	12824.542	5840.52	10909.614	822.607	325.766	367.964	362.587	470.305	952.546	248.582	9265.273	157.624	203.684	182.793	1869.66	6323.448	416.012	125.838	1477.319	5203.337	307.966	282.822	278.585	4651.068	505.176	323.043	6158.04	123	0.993	432.988	733.451
21693.939	23236.681	14909.513	28320.592	17269.342	31739.195	13868.288	25454.562	1023.478	392.49	348.463	268.411	6058.655	953.901	269.486	12831.582	198.999	265.232	157.305	1609.157	35011.746	781.538	142.832	1611.146	4682.474	436.026	431.793	306.263	123.435	1167.389	283.797	3343.013	190	0.885	479.079	736.537
11274.068	12606.237	11526.878	17559.072	15577.647	22296.266	14410.797	20214.131	1541.332	794.846	715.24	517.042	493.662	828.768	474.699	7112.822	312.82	260.276	174.157	1366.456	748.979	619.193	180.829	4034.205	1578.095	271.466	349.713	296.483	17311.036	1524.035	295.975	12397.08	180	0.929	633.156	733.433
12519.681	13517.903	11153.974	17187.966	14465.464	20633.061	12555.439	19435.358	1243.442	644.161	521.964	544.177	1135.642	798.253	389.953	7379.106	291.835	248.526	176.789	1758.452	5525.939	573.269	162.608	3286.489	2067.749	266.966	307.63	329.771	7047.204	880.656	342.547	10622.662	200	0.883	718.31	734.675
15673.886	16224.132	10373.828	19609.435	12613.582	26972.887	10023.189	16566.164	1203.673	400.28	522.134	349.083	3482.656	576.163	307.151	14631.601	176.042	222.189	146.647	1541.823	35391.467	527.384	123.457	1831.896	4008.096	468.571	415.415	280.001	98.606	876.723	310.031	4136.547	189	0.962	1364.405	734.944
10511.712	10982.428	6934.6	13805.865	7321.883	13849.137	5672.608	10800.842	701.844	291.308	274.415	1074.053	4622.972	643.211	225.421	11021.376	143.415	208.67	206.17	2705.467	54240.55	451.73	125.199	1033.772	4020.878	283.671	334.945	285.52	902.439	708.451	339.631	3162.953	127	0.944	442.744	734.484
21262.228	21861.453	14951.513	29180.274	16636.175	31589.34	13271.575	24803.171	1048.816	352.242	322.111	262.511	5692.506	780.245	255.003	12161.426	189.537	265.293	183.102	1295.563	37913.417	639.546	139.453	1319.061	4673.842	411.633	412.659	317.049	118.74	999.08	275.269	2681.276	349	0.799	488.001	740.655
8873.747	9791.802	5509.711	11001.709	6287.682	14342.443	5430.528	10464.967	944.324	301.593	305.432	288.654	7571.364	716.148	229.243	15322.513	148.18	230.58	204.967	1143.784	56812.356	600.02	129.105	1341.993	2566.639	290.017	381.509	318.115	120.641	1185.436	262.592	2238.021	104	1	500.365	733.846
12638.251	12719.556	8661.23	15896.319	9958.76	18077.879	7251.929	11909.639	738.609	375.694	356.575	263.797	6301.499	655.627	228.459	8930.708	228.832	305.003	221.204	1122.517	44112.015	558.369	139.226	737.095	9393.44	403.704	347.7	289.713	82.013	728.585	232.536	1134.33	154	0.972	950.526	734.974
31942.062	33773.96	26119.249	43137.956	30550.368	49539.569	26030.395	43133.435	1057.065	507.033	620.553	407.15	2801.781	1073.351	361.951	16307.7	209.52	207.247	139.036	2124.609	37706.454	791.394	118.063	2380.98	6779.392	746.653	389.026	300.318	102.198	1111.925	289.155	4509.035	208	0.898	1300.519	737.332
11619.68	12018.353	8091.735	15671.835	9429.607	16600.141	5829.271	10094.151	953.938	294.454	301.987	687.362	8219.615	759.872	241.366	12297.406	162.002	219.537	215.162	1742.126	61037.547	528.433	119.224	888.357	4814.813	330.776	444.877	259.512	324.469	1370.555	323.434	1975.338	152	0.949	390.145	736.092
8742.353	9088.1	5866.029	10867.024	6373.905	11542.395	4811.213	7752.264	524.294	246.413	249.864	565.791	4982.816	495.668	235.058	9710.117	182.375	238.648	212.507	1435.228	52607.708	766.823	161.231	705.618	4773.85	352.553	299.974	312.193	112.524	610.283	347.571	1209.144	114	0.99	792.833	734.623
9027.482	9306.264	6455.317	12505.751	7633.472	14871.389	6102.149	11102.98	1541.726	295.351	274.347	237.245	6793.139	682.335	266.726	14151.085	183.232	286.265	199.04	1192.716	48477.315	642.7	136.272	1305.699	2453.698	346.144	278.324	287.363	116.547	1116.849	279.784	2013.646	108	0.967	888.028	734.972
22184.541	23727.962	20619.667	33819.438	18695.205	27090.541	14987.454	33128.38	1005.559	420.71	551.81	354.065	2462.372	836.969	327.366	14045.869	179.948	204.685	133.677	1546.345	35146.634	605.357	116.07	2254.031	4134.309	716.62	370.701	288.103	102.387	925.399	286.118	3980.142	239	0.921	1289.964	737.27
14345.431	15145.181	10254.963	19872.882	12008.808	22144.108	9408.572	16210.164	1004.629	315.115	358.495	448.942	504.114	739.299	259.909	9460.937	173.955	219.072	210.483	2683.555	8368.568	515.498	132.861	1302.639	5812.386	292.245	351.117	279.794	18095.177	796.163	331.18	5250.407	369	0.826	406.581	742.771
13067.844	14545.456	11419.56	17968.051	14660.503	23244.01	12127.905	18901.885	1414.992	646.545	547.275	454.799	456.062	693.935	345.968	8418.752	264.708	274.218	252.049	2244.768	3268.653	5462.553	172.373	2515.38	2966.34	332.436	443.293	282.239	10480.464	641.597	281.605	8585.881	332	0.77	608.979	743.181
14688.731	14583.709	10326.716	18744.96	11612.425	17143.841	7186.819	11367.992	826.679	313.427	280.466	239.445	4232.632	469.92	224.524	7095.946	219.82	289.008	220.51	911.08	37492.018	468.31	136.691	601.55	5915.635	352.397	328.69	284.973	79.787	571.264	246.919	972.002	184	0.959	941.576	737.788
11501.491	10861.397	7213.181	13330.638	8525.778	14958.64	6763.824	11273.624	755.901	261.746	240.081	231.721	3495.772	409.65	224.559	11597.456	190.392	294.661	193.126	856.065	41129.555	598.498	154.208	999.884	4745.058	780.324	317.595	263.492	81.781	562.573	242.668	1399.555	111	0.976	1022.527	734.959
17696.206	18072.429	13161.986	22040.443	14807.595	27595.184	11193.572	17759.125	607.236	328.768	352.416	241.011	3778.64	589.092	252.548	10923.202	187.866	318.546	189.404	738.768	34707.342	531.068	149.538	1067.669	6243.263	435.446	266.478	265.262	108.815	656.422	278.084	1622.696	210	0.851	1160.195	737.238
11740.494	12877.402	9725.932	18479.041	8249.181	17213.261	6580.804	12816.716	1046.816	428.123	557.824	428.084	3423.767	669.212	299.311	13149.003	174.007	193.583	162.791	1502.374	47211.602	592.965	112.227	1282.965	2245.622	477.874	671.007	276.633	101.456	805.802	301.973	2823.296	144	0.958	1340.708	735.729
14647.631	14696.426	10430.562	19590.051	11249.186	21029.29	8248.348	11880.866	630.796	375.81	230.36	202.277	7188.848	409.393	222.726	6661.513	195.648	257.817	200.286	880.087	43692.41	427.877	161.48	545.337	4635.902	939.594	325.356	308.999	99.901	773.173	307.801	948.053	220	0.902	767.464	740.105
18157.625	18044.807	12399.794	23039.8	14602.679	25022.563	10655.111	17578.319	939.406	761.435	504.521	226.912	4201.031	867.235	234.839	9401.108	249.756	409.504	204.996	1097.645	32278.304	538.256	154.989	1005.015	8714.966	303.29	358.639	250.963	85.061	780.599	246.852	1753.441	214	0.953	1039.491	739.192
10518.516	10543.795	6947.792	12787.143	8139.649	14052.845	5660.757	9110.129	967.529	250.065	237.651	230.667	3067.321	355.314	198.305	6967.642	193.477	261.849	223.181	767.508	33176.981	507.11	138.726	597.773	5012.277	638.914	350.705	270.159	85.411	467.876	236.546	975.246	172	0.927	1012.86	739.099
15654.747	16054.772	12047.698	21785.135	13570.671	23889.461	10546.725	17705.554	736.525	327.579	384.543	244.394	5053.37	561.435	243.581	9851.207	213.923	334.83	191.367	1232.575	36914.391	494.38	158.001	1196.716	5341.273	502.193	411.038	258.455	84.899	953.725	257.556	2044.559	182	0.967	1049.692	739.753
14621.742	14651.674	7268.995	19011.515	10956.147	19460.268	8608.457	14586.585	616.337	442.894	385.373	238.667	3172.881	553.153	228.061	9943.281	199.211	363.195	136.594	678.563	31953.719	399.402	157.722	971.117	5923.769	529.147	402.765	258.027	79.378	614.916	244.729	1394.391	215	0.882	1080.867	742.1
8328.591	8750.813	5386.57	10316.99	5830.091	10652.518	3953.811	6344.76	610.101	248.464	254.902	612.643	2079.027	572.342	216.574	8171.348	154.728	234.007	198.147	2823.035	52872.869	495.617	139.585	782.192	4227.621	355.125	445.983	273.572	406.411	392.04	267.09	2350.292	115	0.999	573.117	739.187
16584.044	16652.922	11667.495	21886.475	13593.75	24315.13	10401.344	17271.006	671.295	631.035	284.511	239.68	5898.949	670.241	254.791	12288.207	215.05	382.519	165.153	1052.483	35645.329	534.904	145.364	1099.709	5549.844	321.517	296.399	305.944	105.086	914.509	278.69	1841.43	166	0.845	872.5	739.09
14182.997	14703.992	9673.2	18216.212	11630.327	22086.549	9340.535	15243.188	625.193	650.113	284	268.42	5572.17	806.76	249.31	10142.471	203.093	254.823	203.773	889.54	33323.783	538.182	142.063	980.752	4628.067	418.233	587.501	280.571	175.344	872.733	261.446	1594.737	212	0.966	920.368	741.675
9456.412	9723.935	7921.01	13719.156	7479.229	13776.741	5838.768	10673.594	859.91	280.408	410.058	258.08	5028.9	437.454	246.301	11005.757	186.926	203.031	154.401	960.624	40777.876	365.063	114.721	882.579	3643.695	569.862	344.063	275.779	107.532	962.527	274.12	1354.826	174	0.907	1181.437	740.069
12477.132	12992.688	10541.746	19261.869	8578.688	17359.315	7668.059	13833.65	1257.863	340.566	442.766	361.447	7430.597	595.593	335.236	12316.207	176.606	204.086	168.595	1037.656	56351.796	574.687	135.584	1035.548	4385.968	373.643	499.116	256.767	161.638	1236.557	296.579	1422.538	170	0.939	1254.782	739.712
8077.28	8444.922	5046.527	10217.862	5709.68	10692.995	4340.899	6903.016	845.14	280.577	279.191	318.038	5981.782	562.146	237.676	12028.741	163.728	184.253	195.11	822.744	54612.453	623.659	143.318	1001.217	3561.11	341.028	477.064	281.275	150.756	826.6	267.832	1626.377	141	0.991	561.543	741.018
17294.108	17377.186	12215.047	22773.529	12985.945	21583.093	8507.01	13931.721	802.178	412.602	262.091	258.188	7049.23	758.346	250.292	12169.797	214.201	439.157	198.089	1002.267	41294.682	616.225	169.529	972.095	7583.317	352.765	319.753	307.513	101.212	1074.038	314.32	1596.84	259	0.858	785.967	742.828
12616.749	13055.557	9315.645	17307.299	10765.541	19303.379	7287.404	11966.485	631.374	598.615	291.257	270.645	12152.765	569.548	230.373	9348.77	167.046	219.692	184.517	858.797	42368.215	551.735	143.173	701.902	3691.893	289.01	379.287	320.273	104.32	1789.287	284.959	1141.803	185	0.964	830.046	741.197
13780.601	14347.879	9466.163	18397.866	9926.371	18156.412	7385.573	13568.247	602.112	263.299	266.65	872.94	3429.973	660.859	215.981	10378.607	152.239	250.054	196.067	2460.72	55412.965	495.399	123.929	1021.267	6801.647	372.736	322.359	281.702	474.61	643.785	324.063	2966.887	171	0.887	437.436	744.061
11531.996	11421.954	7887.024	14503.897	8392.122	15413.717	5529.942	9029.684	609.59	358.281	305.765	229.432	6596.832	570.661	224.577	9895.426	194.519	329.141	185.224	1148.533	44717.105	558.904	138.809	877.597	5196.905	697.392	314.229	271.798	105.804	887.089	277.836	1359.761	161	0.969	898.214	742.401
11367.114	12182.237	8671.958	15574.381	10906.561	21038.435	9988.794	16547.17	936.574	452.527	381.818	444.63	356.469	844.268	297.866	8972.311	172.194	241.204	308.807	3239.323	8173.988	817.824	158.641	1875.825	2594.036	268.092	367.014	274.006	15542.116	924.227	298.74	6972.39	142	0.971	621.254	742.31
9824.956	10821.123	8432.031	13738.765	10659.097	16474.934	9166.683	14301.309	1306.566	529.331	394.823	531.86	1379.269	738.159	346.247	8201.07	262.087	271.96	253.921	1938.055	11713.598	738.232	157.1	2384.652	2927.952	406.895	288.447	319.317	10063.566	646.528	292.635	8131.077	213	0.838	691.829	746.331
12271.063	11815.244	6986.855	12968.32	7323.72	12180.462	4696.703	7511.135	982.61	203.352	232.447	214.269	4714.062	386.649	223.024	9808.255	196.418	313.03	177.035	528.223	36444.767	408.335	137.014	774.301	7061.288	937.96	291.244	323.12	96.183	803.504	262.984	1217.741	133	0.852	846.605	742.109
13581.386	13556.806	10174.103	16070.654	9010.753	20905.244	8386.248	13612.589	606.902	380.571	223.908	203.855	3968.662	400.904	171.088	8209.877	221.021	333.194	192.54	634.578	35982.08	393.377	128.431	575.154	7405.535	623.737	318.758	241.097	68.507	529.44	241.885	1046.954	238	0.842	1100.618	745.5
9523.221	10423.827	6852.44	12622.654	8476.103	14118.228	6002.897	10770.088	1379.658	348.191	327.05	307.201	300.194	745.242	221.231	8096.615	210.965	292.841	203.933	3077.826	1121.908	519.101	123.885	1085.093	5155.254	317.919	312.063	283.687	5768.643	477.563	308.553	4329.453	135	0.949	425.033	744.522
12363.162	13397.839	8040.577	15004.784	8603.073	15880.539	7089.176	12767.011	777.002	290.542	283.063	499.694	571.268	768.978	231.08	8799.86	167.051	270.827	178.05	2532.205	26131.016	404.705	126.808	1143.257	6814.101	354.699	286.523	270.876	5090.303	432.005	309.994	4493.791	98	0.993	432.122	743.163
14710.356	15666.781	9908.807	18778.11	10232.17	17047.751	6858.694	12231.448	787.492	289.532	299.082	259.745	6053.501	621.862	232.426	13840.707	182.44	331.015	188.795	805.365	49601.584	544.097	136.027	1135.621	5969.805	579.717	313.685	323.736	117.776	908.777	247.242	1918.177	133	0.973	501.5	743.793
15372.549	16117.075	11029.703	20525.47	12930.708	25606.704	10391.932	16945.279	889.833	380.897	439.641	333.681	2880.436	568.662	331.468	17448.127	181.176	257.57	180.795	1087.04	31923.899	921.395	126.283	1838.699	5450.321	424.764	431.369	274.641	5106.447	690.841	272.406	2690.256	238	0.917	1265.521	744.58
16004.69	16540.447	12318.792	22382.746	9809.68	21292.587	8046.915	15947.815	1569.507	412.094	528.056	380.838	2841.382	647.244	310.61	17752.83	189.474	205.278	150.478	1496.675	23096.439	600.166	121.169	1929.141	5429.63	522.488	647.746	268.99	101.889	866.226	311.035	4273.459	173	0.932	1341.91	743.772
15788.395	17016.498	12419.539	21094.136	13950.372	26158.299	11144.481	18382.477	1100.715	455.522	540.009	337.222	3279.596	698.604	303.654	19553.757	186.87	190.895	163.281	1898.681	51371.868	625.717	124.039	1859.346	5013.503	315.712	409.691	274.783	107.707	831.767	305.399	2831.857	272	0.884	1407.386	747.25
16644.88	17089.976	11002.128	21794.468	11074.914	20117.571	7904.509	14785.43	1229.064	342.698	320.407	315.686	5553.845	628.525	235.593	13259.779	170.487	261.917	215.185	1138.296	50175.803	644.784	128.033	1178.565	5706.979	462.192	426.934	285.181	142.058	1026.829	294.756	2238.787	169	0.889	447.707	744.967
15145.61	15806.833	10470.378	20823.66	10909.891	20144.684	7707.369	14307.183	784.618	289.013	284.359	232.965	4783.443	668.608	240.585	12894.063	187.343	253.417	195.784	917.072	43254.741	491.259	145.711	1243.715	6732.885	557.124	370.384	329.52	105.919	1019.162	260.866	2197.859	162	0.95	510.833	746.012
12114.097	12549.545	8572.582	16296.673	9009.497	15245.85	5960.786	11326.439	781.145	376.233	289.797	263.287	7452.628	575.248	231.207	15807.709	219.946	318.073	189.96	1136.806	42578.961	616.932	134.955	1461.747	5304.189	375.463	379.689	295.335	113.065	1162.317	300.304	2486.297	199	0.813	737.198	748.917
12182.303	12550.897	8460.121	15584.358	9332.154	16596.346	7276.014	12538.692	737.25	397.964	258.521	248.524	4099.771	538.357	223.78	12037.522	180.731	282.998	174.577	935.164	37668.874	429.924	157.706	1257.423	3499.225	268.218	373.73	253.431	88.01	663.679	254.011	1737.857	149	0.955	1069.95	743.755
15895.749	16087.128	10216.132	20232.463	11372.874	18966.568	7292.003	13930.119	1057.388	291.711	323.608	277.441	8482.542	623.916	256.745	16717.258	178.606	239.616	185.398	1398.867	35189.279	536.256	120.403	1185.293	4738.444	547.982	396.205	306.789	124.936	1488.72	286.122	2224.636	115	0.956	345.204	745.396
14850.238	15493.79	10174.477	19896.099	10811.366	19261.489	7539.074	13730.014	694.253	265.735	270.441	251.346	8205.197	682.261	244.937	12077.158	184.412	278.985	173.986	983.672	39555.336	515.505	151.276	1157.182	7316.122	561.521	340.9	310.014	117.931	1401.578	265.167	2069.843	219	0.906	525.203	746.938
10643.803	11115.008	7692.927	14880.69	9110.154	18036.423	7837.762	13706.225	803.506	326.708	254.754	462.084	583.639	813.593	255.293	8195.032	193.756	276.309	221.514	2052.626	11286.605	481.774	153.693	1179.27	5875.836	309.423	268.659	300.622	4157.451	340.47	320.25	5218.467	117	0.973	673.97	745.15
9137.389	9011.654	6266.803	11592.469	7062.164	11041.82	4430.857	7027.28	819.481	247.634	241.898	211.782	1493.772	300.352	221.599	6462.432	189.225	210.173	340.355	498.786	30539.282	316.224	135.611	624.853	4224.701	302.14	371.796	270.966	1231.607	284.567	243.535	777.556	181	0.891	973.831	747.483
14340.552	13572.159	8815.114	15560.862	10090.618	18636.313	6826.881	10479.672	643.63	268.641	254.409	241.654	5122.073	443.238	213.59	9238.815	204.06	295.03	196.026	650.787	37812.847	462.838	144.713	731.713	6910.262	293.116	329.945	264.149	83.595	731.66	241.127	1084.918	212	0.869	1025.486	747.741
11411.014	11707.459	8818.778	14888.987	8093.885	14953.21	6121.775	9329.128	844.014	286.892	437.971	274.422	5580.545	573.571	273.442	11848.414	171.29	239.016	139.78	1180.84	31720.99	524.333	132.097	949.157	4597.681	578.319	343.545	264.548	109.531	1170.908	301.053	1482.355	156	0.949	1208.122	744.974
15498.379	16251.32	12807.511	21900.032	11779.695	21624.549	8688.82	11747.423	731.066	848.221	342.567	310.346	5800.03	767.352	273.476	10498.126	173.308	257.688	157.832	1133.612	46128.467	536.062	129.826	918.054	6031.227	386.89	280.897	257.303	106.623	1030.432	296.194	1408.071	167	0.955	1221.44	744.913
17990.788	19478.481	11753.929	23284.012	17550.85	31979.546	15457.102	26455.01	1080.596	411.881	367.749	376.384	3120.517	809.236	338.265	14211.553	165.044	192.255	141.155	1279.204	40680.086	582.207	136.859	3778.813	3419.41	311.698	340.447	276.841	110.346	946.721	303.116	6161.721	179	0.965	1383.791	746.5
18844.601	20143.878	11159.329	23950.958	18316.289	32595.773	15633.254	23147.609	979.99	399.915	367.788	355.624	2331.16	699.616	349.916	12600.12	178.887	189.1	142.376	1131.92	22173.897	514.698	132.269	3050.033	4551.168	313.42	321.966	279.731	103.75	880.751	304.592	5101.53	142	0.945	1391.965	746.07
21028.53	22029.304	13943.973	25461.007	15211.296	28120.215	12786.259	22132.668	1260.908	370.439	331.576	253.849	5218.422	828.079	252.149	12722.3	211.481	280.179	149.511	1443.136	30133.833	625.625	141.627	1356.614	6188.156	416.615	414.25	296.466	124.465	1018.568	269.87	2826.706	142	0.945	477.338	747.141
12197.716	12697.841	9055.695	17265.337	10201.878	18392.742	5682.719	11527.135	866.312	431.491	261.912	260.978	7995.049	718.877	217.671	17521.218	209.803	307.508	178.485	1065.822	48702.637	684.609	137.736	1487.023	4322.059	435.847	482.085	316.082	107.001	1116.684	289.217	2298.984	171	0.913	744.547	747.956
15149.47	15190.245	11042.669	18658.462	12305.497	22940.939	8087.551	13494.207	630.72	808.459	389.011	255.733	4398.21	645.387	237.36	9701.646	202.183	242.968	159.777	1075.703	49713.313	459.509	126.172	880.861	7149.015	527.657	362.83	269.398	110.64	967.604	292.112	1512.47	187	0.942	1189.409	747.227
24593.445	26255.667	19050.938	34025.945	23683.691	43741.95	20138.587	33634.171	922.568	925.561	527.166	362.528	3207.367	779.406	350.131	16728.85	189.355	217.979	148.146	1842.949	48155.663	818.44	117.493	1872.742	4853.741	421.528	355.131	279.23	109.45	969.432	276.174	3439.445	157	0.907	1304.583	745.545
7425.671	7682.314	4844.907	9516.361	5386.679	9019.076	3835.34	6584.301	693.701	271.656	244.457	1082.063	2228.038	599.349	232.598	7869.579	147.161	234.891	199.111	4886.058	47582.492	663.224	144.027	833.886	3562.733	266.621	375.081	297.096	3011.641	536.212	280.388	2764.927	118	0.981	632.534	747.322
13140.635	13237.014	9130.759	17041.377	10059.888	17681.928	7576.044	13065.779	704.353	294.413	263.81	227.47	6673.864	627.504	262.163	12515.474	193.681	313.606	179.349	949.367	34533.308	445.564	142.042	1125.77	4848.604	1314.449	304.171	325.964	105.123	1019.626	270.127	1786.861	189	0.952	867.696	748.828
12823.413	13128.064	8615.41	16337.048	9620.108	14531.854	5954.35	10302.48	684.815	296.919	271.136	226.624	6282.929	599.258	247.343	12164.796	209.419	348.073	176.966	1092.928	40646.014	449.198	139.386	1099.225	5472.882	615.193	340.305	300.889	110.009	964.49	272.284	1792.346	143	0.941	881.143	748.227
10621.677	10418.762	6942.56	12880.942	7612.815	12106.042	5109.801	8131.479	600.562	272.765	322.287	240.986	4524.384	417.96	233.658	9586.109	200.304	291.216	191.704	922.863	33734.726	401.059	130.769	803.087	5034.114	551.732	336.353	276.801	77.11	703.815	240.553	1195.255	151	0.968	941.209	748.54
12619.662	12893.997	10881.922	18024.366	8963.015	16829.443	6357.236	12092.236	732.587	656.992	352.857	232.353	5412.306	709.703	240.887	9443.331	181	279.441	180.197	767.185	32423.021	435.103	158.289	835.453	6732.348	441.411	292.741	292.02	105.405	1033.897	276.146	1326.9	229	0.901	1149.67	750.207
15612.202	16192.177	11346.922	19909.995	13252.815	26076.416	8809.982	13516.485	906.308	360.551	347.335	351.333	5226.979	627.495	282.507	12300.636	180.481	287.293	153.206	1039.603	48862.066	841.193	134.698	1124.613	6338.526	748.079	338.256	256.191	109.116	978.348	290.987	1719.188	142	0.92	1235.5	747.07
19436.92	19218.351	12264.276	23489.335	13582.858	22988.066	8881.149	16494.026	1372.722	293.149	313.616	272.339	6605.791	575.901	245.077	14940.567	183.841	259.363	188.052	1092.701	31597.226	507.921	120.253	1096.595	5860.993	596.314	439.116	302.386	123.345	1189.423	281.131	2159.88	137	0.952	340.193	750.128
8607.651	8914.587	5405.587	10923.863	6815.94	12443.918	5588.906	9700.404	858.869	316.736	289.326	854.806	3848.35	663.592	259.409	9773.603	151.23	155.036	190.457	2201.703	53201.815	731.611	119.212	1246.39	1722.241	286.792	419.555	268.859	962.219	827.688	347.474	3380.896	138	0.97	372.587	749.906
12053.298	12576.075	8337.575	16002.645	9564.038	17534.479	6712.014	10510.439	799.301	871.654	294.872	219.137	8743.194	601.733	231.757	9780.081	201.186	232.706	223.231	927.731	44013.241	649.834	144.022	754.888	5676.193	298.673	405.948	324.332	102.771	1171.178	318.382	1244.836	162	0.985	827.265	750.025
15274.53	15637.111	9700.542	18161.383	10463.16	18234.073	7737.32	12540.441	537.958	284.104	240.51	213.751	3836.819	357.772	206.751	9358.1	206.372	295.152	190.545	642.129	29081.902	441.107	151.661	826.379	6897.725	427.39	298.147	245.001	87.207	558.652	255.421	1227.953	211	0.903	1064.358	752.04
17731.669	19171.95	13561.695	23359.262	15326.545	28574.092	12361.616	19623.208	902.308	329.751	416.78	391.756	6700.309	664.287	327.07	13388.256	159.053	240.197	146.995	1089.097	48590.384	656.14	131.656	1332.191	4747.432	501.774	514.523	246.004	119.887	1207.289	288.145	2320.173	277	0.851	1248.07	754.756
16200.875	16799.442	9868.279	21443.036	12950.234	26623.867	10247.4	18438.562	1139.695	407	346.937	382.124	4747.545	861.027	348.061	16098.6	173.888	235.869	149.866	1634.563	44144.515	729.707	136.825	2502.81	4976.49	371.955	307.159	273.566	110.583	1390.027	305.627	4518.564	117	0.973	1375.534	748.85
16028.698	16773.806	11001.988	20872.297	11649.148	19143.434	7612.404	13424.774	600.228	1136.976	260.582	254.687	6491.151	699.625	234.377	11435.626	182.766	332.544	194.186	742.374	40212.88	511.26	161.647	987.551	6488.204	415.081	371.464	295.588	113.154	1062.17	265.995	1690.243	210	0.956	543.805	752.781
11088.067	11527.522	7078.377	13488.961	7646.865	14176.054	5488.92	8818.338	525.998	253.25	238.968	415.088	3694.54	419.269	220.487	8965.854	181.854	212.616	234.153	1034.252	46772.499	406.741	144.182	676.722	6590.881	340.523	383.257	279.179	1999.457	555.338	278.539	1478.185	235	0.855	563.436	752.577
8893.208	9858.528	6207.795	12102.154	7395.601	14305.217	5919.924	9962.385	673.709	286.846	216.394	920.664	3026.574	642.072	233.512	7933.981	164.98	293.703	250.675	2781.752	41390.006	399.008	144.009	736.532	3611.477	320.333	302.343	294.676	3433.458	454.868	339.79	2353.404	115	0.999	669.883	749.883
16519.041	17598.749	14590.899	26532.093	12835.93	24640.703	10826.146	21765.327	906.793	412.829	465.836	347.432	2252.358	758.039	328.844	14953.893	191.601	243.735	144.177	1431.681	29516.677	604.354	120.273	1940.071	5045.298	643.962	339.984	277.077	109.036	661.675	268.52	3691.607	236	0.883	1297.169	752.78
10246.577	10777.792	7290.086	14937.473	7814.537	16471.471	6439.206	13915.389	1190.359	437.198	477.092	425.112	4436.246	923.941	354.876	14972.384	165.728	196.326	143.169	1809.761	39692.748	639.333	127.673	2672.631	2710.213	472.012	470.372	274.962	113.715	1510.608	310.804	5953.759	144	0.958	1365.569	749.708
9459.155	10089.022	6095.849	12294.752	6891.011	13059.305	5466.163	10212.452	1804.492	804.235	1100.917	266.626	7652.691	797.725	248.048	14748.845	171.569	160.585	205.833	1268.476	51445.226	653.998	148.443	1240.038	4335.882	326.779	507.088	296.234	134.046	1278.855	276.793	2260.339	198	0.829	466.525	753.581
6351.986	6940.521	4415.513	8639.645	5473.211	10018.489	4664.553	8409.858	597.642	362.261	259.206	853.297	3650.423	755.982	253.001	9495.266	184.878	187.801	259.259	2321.139	42081.217	521.984	135.749	1558.808	2582.485	277.362	325.431	318.204	3932.491	723.894	324.842	4996.308	98	0.993	702.663	750.378
14155.634	14489.271	10812.559	18335.717	11133.312	20353.642	8000.21	11307.563	755.284	1125.109	265.517	238.719	4103.274	694.286	236.05	10445.983	214.552	300.99	227.705	1036.499	32461.78	575.161	135.977	947.005	5993.8	369.446	422.609	281.973	100.334	750.909	270.566	1399.362	117	0.985	925.654	751.013
11124.671	11825.945	9504.104	14774.99	7841.485	15261.407	6228.635	10706.805	439.563	270.485	231.482	170.751	3478.602	432.208	191.072	6108.29	175.245	258.585	219.427	477.018	30680.048	373.724	148.403	475.22	4552.467	283.569	243.277	233.307	90.28	520.359	249.469	786.534	137	0.963	1117.398	751.96
9841.293	10775.759	7870.249	12638.641	8152.858	14294.832	5756.023	9086.51	469.897	503.338	313.357	212.098	5120.202	726.914	227.561	10763.205	154.284	252.77	210.338	735.573	40694.142	493.579	140.289	893.371	4266.151	323.155	314.953	289.746	109.863	788.976	259.187	1342.242	172	0.927	1134.703	752.017
10707.566	10908.016	10035.478	17172.246	6252.616	12377.935	5757.028	11577.312	760.543	255.397	326.981	267.831	8112.607	503.904	262.701	11813.821	157.166	245.391	149.024	781.253	40173.987	420.633	136.159	959.917	4508.393	1174.908	355.907	255.244	116.204	1461.926	290.325	1482.318	102	0.987	1203.627	751.157
12246.277	12579.386	8156.143	16146.121	10034.404	15862.136	6273.137	10567.826	793.582	334.69	329.879	512.151	11557.265	822.25	251.942	14771.563	174.279	176.108	192.068	1614.992	58251.779	565.477	110.262	1020.976	5166.668	412.465	378.122	286.853	173.743	2369.338	297.641	2098.781	173	0.932	358.408	753.367
9666.894	10150.855	7148.619	14469.158	8690.767	16634.868	7305.506	14035.998	1020.63	288.646	391.14	450.994	415.364	850.434	253.608	9041.148	167.773	207.313	202.04	3475.147	4511.168	640.587	129.53	1436.875	3493.088	295.258	331.463	279.504	8265.473	578.357	328.014	5655.383	165	0.911	393.791	753.555
14086.165	14143.287	11504.038	18097.105	11108.13	19821.807	8829.018	14852.571	545.485	242.412	198.872	208.46	4322.627	421.077	215.809	10430.672	200.47	314.313	169.209	581.158	33364.534	498.951	164.764	982.759	4952.166	331.013	235.494	250.097	78.22	726.788	249.001	1437.374	191	0.89	1083.149	755.427
10763.801	11688.653	7686.969	14556.624	6870.988	12584.247	5893.584	10925.347	892.985	343.544	335.126	444.45	573.783	851.644	260.567	9929.846	166.362	202.913	180.101	2501.274	10462.042	595.356	143.171	1583.609	3514.312	338.452	327.162	284.713	13455.021	713.697	345.266	6005.591	179	0.911	426.707	755.243
14641.973	15264.765	9659.189	18426.446	10239.109	17887.302	6796.023	12001.997	604.37	256.605	266.67	322.783	6876.514	573.633	230.655	11002.252	176.264	254.29	187.25	931.339	49390.993	509.335	145.563	914.601	6021.989	678.266	388.775	326.171	120.941	821.113	272.188	1670.854	202	0.872	504.658	756.629
9785.03	10099.689	6267.165	11777.103	7097.957	13294.277	5863.762	10220.234	632.187	305.95	213.443	746.72	1835.984	729.467	240.911	9329.106	180.268	267.159	254.758	2727.898	44638.504	489.507	138.118	1028.866	4333.163	427.185	291.937	293.02	774.602	464.623	296.843	3250.754	117	0.973	685.577	754.141
14082.571	14207.306	9663.021	17716.343	10199.376	17980.081	7326.256	12476.388	1004.135	289.308	258.523	218.614	7161.667	883.348	247.698	13352.193	183.207	373.778	179.204	1089.798	38481.334	484.833	173.577	1072.09	4854.202	527.005	342.92	306.98	100.153	1159.906	325.079	1731.969	187	0.891	782.725	754.88
16734.929	16933.974	11520.05	21603.376	12697.743	22195.921	9243.144	15557.071	738.268	692.68	281.414	249.134	5820.193	638.669	240.503	12168.218	216.376	405.929	197.503	984.523	32518.757	465.629	138.362	1027.047	5587.62	954.667	362.168	292.995	104.334	905.863	277.971	1661.605	278	0.812	886.73	757.849
13579.84	13185.762	8656.59	14806.764	9105.979	15599.061	6589.098	11884.789	575.538	322.192	225.044	202.344	5673.81	427.788	198.632	9841.889	208.342	329.301	195.247	709.254	31154.925	379.75	151.633	897.522	6325.28	344.7	227.617	236.382	76.965	830.358	225.284	1312.321	142	0.945	1092.563	753.239
15361.886	16365.999	13382.41	23378.485	11200.928	22435.888	9624.574	18422.891	900.611	519.346	404.204	335.536	5605.361	658.822	302.38	13572.191	167.783	259.207	151.481	1162.699	51551.817	561.32	131.186	1449.241	4955.407	299.351	446.128	243.684	103.835	993.994	290.559	2281.642	166	0.974	1227.717	753.307
16114.401	17987.528	11055.516	19439.264	14633.339	26560.381	10644.175	16577.297	979.002	395.786	439.067	358.098	5196.531	682.143	310.414	14699.024	166.768	298.841	158.979	1182.294	42186.386	635.498	130.685	1625.681	5572.872	474.503	580.234	241.049	105.417	1092.558	301.237	2553.771	168	0.961	1238.173	755.524
14282.143	15236.674	11445.329	20870.447	12550.848	24104.374	10151.512	14503.887	1029.492	376.473	458.172	302.437	2780.485	495.159	297.609	10185.433	159.997	211.086	152.992	1355.082	36131.115	521.095	123.506	1086.733	5092.332	356.222	360.228	274.641	225.031	636.556	269.462	1812.399	222	0.891	1272.14	756.338
12877.324	13732.338	8731.096	16869.351	10810.14	22310.08	8384.249	16687.443	1536.027	434.904	550.374	401.682	3995.74	1145.614	353.808	16017.162	193.292	213.615	160.585	1869.095	28421.78	693.699	135.241	2735.898	7276.02	471.403	786.51	269.818	107.142	1212.654	309.806	4785.731	230	0.868	1353.391	758.713
10406.225	11319.582	7744.415	14367.661	10075.061	16823.681	8659.873	15371.344	972.069	407.619	426.703	559.17	535.358	903.582	319.935	9750.021	208.868	192.652	200.535	3377.727	11997.68	569.416	138.674	2251.645	5136.048	299.063	446.491	282.618	20482.865	1082.743	332.188	7643.451	102	0.955	384.471	753.647
11046.164	11722.062	7502.515	15091.065	8696.571	16263.089	6217.972	11611.091	901.501	302.145	293.424	321.005	7106.588	748.567	257.868	12184.4	171.187	213.457	161.018	1254.964	54468.471	598.959	147.312	1283.973	3836.156	354.925	347.608	329.251	128.42	1264.757	256.777	2383.179	157	0.955	516.054	757.003
12841.091	13298.265	9117.413	17595.392	10134.867	18925.249	7452.092	13189.906	700.235	693.849	318.624	479.619	5711.839	932.789	230.01	12099.826	208.8	357.131	237.769	1533.242	48624.55	664.576	142.066	1076.51	4866.057	292.741	335.895	305.243	163.044	967.233	303.435	1912.851	191	0.972	709.652	756.882
11901.168	11799.761	7949.851	15151.949	7928.027	13528.596	4949.499	8462.836	668.854	339.083	240.83	274.019	4415.98	669.372	218.824	10863.928	219.455	371.659	218.269	1606.165	41271.541	612.408	132.37	856.115	5596.706	336.297	327.106	307.008	115.712	800.303	289.728	1373.759	190	0.865	725.889	755.411
16730.92	17319.385	12239.22	23305.684	13746.558	25969.475	10166.475	17939.743	1301.234	283.573	267.314	242.404	6650.694	590.765	248.665	11402.835	190.994	410.767	205.485	857.987	42265.144	638.586	172.253	1024.226	5548.758	462.687	286.338	305.948	105.845	1039.942	309.555	1774.516	235	0.916	796.947	758.394
12346.654	12984.709	8488.636	15935.222	9769.372	17573.654	7189.457	12441.405	628.007	517.48	285.215	216.769	6931.405	645.097	262.593	12844.661	169.212	309.055	185.268	991.129	47479.442	580.971	135.668	1208.703	3824.893	413.73	302.299	330.914	106.366	1011.033	292.108	1884.396	127	0.983	849.752	755.776
14462.515	14370.53	11217.274	18643.7	11322.677	20951.395	7608.869	13178.635	750.12	299.684	302.762	266.789	5436.57	518.723	236.517	9360.096	181.899	235.548	162.428	805.327	47031.934	444.45	131.395	741.902	4766.61	557.204	338.75	261.977	115.647	935.684	291.146	1229.79	233	0.89	1189.933	757.727
14315.703	14906.4	9168.336	17623.434	9974.969	15774.672	6253.314	11519.46	770.979	289.018	313.271	255.282	6920.171	717.786	254.783	17134.318	185.909	334.287	170.604	975.489	48060.316	542.841	116.145	1198.52	6257.068	1274.889	345.756	293.456	152.764	1262.898	276.353	2233.909	129	0.97	332.725	756.547
18577.822	18723.941	13309.902	24525.173	14774.734	26371.319	10573.405	17816.991	707.749	294.367	244.823	296.157	6122.3	537.157	225.159	10418.298	220.028	446.136	224.63	877.946	37468.99	609.448	162.864	889.88	7481.621	1017.503	320.521	312.101	97.162	863.73	305.737	1582.605	234	0.932	765.128	758.355
12825.547	13029.913	8858.625	15885.496	9576.727	16359.06	5753.771	8807.991	646.49	509.143	253.688	251.249	3257.749	415.544	217.732	8323.27	171.367	231.615	233.587	514.579	36371.72	514.837	143.801	680.119	5727.795	282.648	369.612	284.089	164.765	413.883	241.166	940.816	186	0.895	1007.887	757.5
14918.993	15623.236	10263.309	19160.341	10892.837	15859.861	6360.052	10991.332	1045.073	309.682	273.835	329.247	5494.36	526.691	206.486	10292.556	185.395	355.671	313.84	1228.782	43355.609	548.975	142.656	874.08	6545.183	504.662	424.967	284.916	1158.678	728.311	262.497	1526.527	242	0.793	630.847	762.087
10065.801	10990.908	7018.124	13134.199	7911.227	14441.592	5771.936	9599.649	745.078	490.521	236.692	449.53	7301.88	624.123	224.472	9141.629	163.937	322.45	243.887	2517.297	50640.408	482.381	145.017	654.337	3188.279	309.381	437.687	291.062	151.844	817.934	285.011	1202.395	170	0.939	661.224	757.835
14686.869	15056.798	11502.438	19779.28	12296.403	22307.843	9067.747	14066.451	807.159	287.384	351.313	290.14	4475.853	545.767	261.785	12573.946	165.648	261.622	165.76	942.612	41574.772	529.261	134.626	1161.383	6164.638	712.354	401.432	260.504	111.765	979.172	291.687	1811.856	275	0.833	1210.38	760.453
14445.543	15759.914	9068.585	16029.392	7922.525	16965.895	6014.74	12049.537	684.385	365.575	506.32	284.189	5129.609	791.134	304.118	15075.044	176.23	261.982	173.804	1117.273	43510.896	713.995	125.886	1421.657	7147.278	518.263	453.531	269.826	126.757	2017.266	313.894	2572.172	105	0.984	251.757	758.129
15648.558	15910.878	10431.409	20177.374	11167.931	17096.652	6303.758	11844.3	691.169	266.07	313.888	273.604	7714.4	688.064	268.355	16659.451	186.746	301.751	172.241	1167.354	47426.548	536.251	115.721	1215.947	7481.734	1044.507	301.203	284.419	151.014	1781.882	293.311	2261.466	155	0.919	350.21	759.106
14021.113	15335.785	12580.487	18872.841	16885.237	22474.821	13938.786	20485.844	1793.822	945.136	716.961	635.923	666.225	966.379	451.591	8482.982	376.15	279.403	213.542	1396.03	3175.514	976.932	164.945	3963.406	4456.17	306.135	356.843	295.752	16337.817	1244.166	326.326	11547.168	98	0.98	379.347	757.602
16105.321	16689.781	12456.298	23621.634	12561.786	20308.63	8128.708	14211.277	666.376	1134.718	392.303	197.441	6067.014	888.529	243.639	10441.634	210.302	386.906	179.536	791.13	34732.557	418.009	136.317	951.48	7168.603	444.553	355.982	323.783	111.345	950.867	277.829	1574.253	130	0.951	857.892	758.262
16267.477	16296.596	11308.982	20363.191	12398.605	22054.608	8146.836	12099.981	717.51	709.919	239.073	229.462	3390.787	562.298	214.794	8805.588	229.232	388.72	204.299	842.734	31431.959	526.614	142.26	806.656	6409.466	408.672	373.247	279.137	90.884	571.199	252.132	1250.404	227	0.893	928.509	759.108
7321.4	7621.797	4371.726	8352.045	5052.994	9094.729	3706.394	6305.953	645.848	326.807	241.452	259.559	5353.238	426.716	228.866	10518.303	152.969	187.075	256.553	826.194	42029.965	500.356	139.335	822.528	2497.022	273.25	448.113	265.691	3591.839	645.89	240.468	1127.936	102	0.987	998.745	757.333
11623.919	11939.104	7476.01	13906.158	8199.195	14073.582	6091.459	10072.672	555.154	282.611	279.895	226.168	5439.581	476.591	217.412	10586.424	191.904	319.692	198.667	909.345	40568.212	430.021	148.546	990.97	4357.428	255.282	325.049	244.791	89.742	777.725	273.464	1445.992	141	0.964	1052.238	759.025
7488.56	7864.498	4661.834	9012.908	5030.426	8971.708	3396.274	5371.566	485.032	245.726	237.13	1032.484	2261.833	453.664	217.281	6354.637	144.324	205.814	206.736	2561.774	52071.305	523.966	143.939	548.771	3316.105	298.744	350.576	271.271	1094.305	330.18	318.021	1648.009	129	0.97	572.236	759.182
9022.905	9403.556	5684.179	10493.279	5954.489	10476.657	3804.078	6360.299	519.756	236.499	225.143	732.701	2376.432	563.724	207.866	8429.364	165.251	292.689	233.84	3119.192	51341.657	513.903	141.748	804.038	6678.037	395.889	369.374	278.997	434.448	446.141	274.421	2277.331	121	0.937	604.88	759.649
14154.851	15271.811	9977.007	18974.141	11466.342	19697.485	8296.618	14026.793	721.128	559.613	265.562	297.081	7372.948	712.222	222.603	13080.798	187.093	367.839	247.419	1492.867	40298.316	503.106	138.154	1047.828	6155.515	492.658	386.879	285.067	812.51	944.312	266.748	1742.157	217	0.853	641.339	763.385
13872.337	14656.348	9664.441	18388.921	10574.712	19436.853	8082.535	14015.585	704.935	275.99	230.402	767.041	2688.756	538.764	222.047	10073.074	193.482	319.362	408.733	3094.13	51417.64	468.546	144.917	873.917	7111.274	414.047	428.697	295.99	2058.744	418.648	328.847	1866.423	159	0.933	673.538	759.947
17226.027	16726.1	10356.374	22020.833	13600.805	22227.317	8262.349	12590.864	562.31	1298.822	227.86	204.042	5242.712	566.089	154.767	9965.765	243.726	377.825	203.327	678.414	30063.245	442.878	126.902	805.171	9125.655	263.235	251.246	246.613	70.979	835.269	249.166	1313.048	180	0.938	1102.3	761.744
11996.267	13139.2	8390.379	15036.567	10890.302	17073.193	6965.334	11063.317	536.514	311.317	225.757	199.467	5779.098	386.498	198.109	9504.531	194.537	249.503	185.083	678.617	27967.353	308.181	148.843	780.481	4852.622	315.774	265.293	227.974	81.097	622.557	255.001	1219.988	133	0.946	1111.635	758.65
9909.062	13258.222	9542.618	16567.719	11531.574	20906.379	8692.812	13831.714	1605.121	670.678	339.296	190.608	5617.593	618.137	222.334	9502.697	193.174	264.259	209.197	623.29	31339.741	399.031	148.254	885.103	3600.44	327.563	294.667	265.323	101.16	967.78	261.652	1435.43	234	0.869	1124.902	761.667
9592.827	10094.018	6639.061	13198.615	9016.176	13960.381	5740.366	11440.75	1362.239	288.973	326.801	282.992	9042.162	877.822	273.609	18523.684	161.369	193.905	152.825	1521.8	52519.471	623.675	118.6	1446.399	2695.027	531.954	453.619	298.353	141.418	1911.598	282.729	2667.229	100	1	339.62	759.38
8972.763	9784.318	5808.146	11080.254	6205.494	11135.373	4686.723	8703.938	567.399	282.918	276.546	1062.387	6282.351	658.806	229.331	10895.452	143.276	211.208	209.451	2435.022	58719.884	504.322	135.826	1156.93	4282.966	388.744	352.714	278.377	287.75	1120.827	340.248	3071.245	110	0.998	435.564	760.145
11875.539	12820.263	8242.059	16548.414	9297.63	17997.007	7082.064	13244.869	1144.287	300.587	281.98	243.372	7046.758	636.132	238.397	12054.665	141.742	250.494	177.717	1104.241	45175.776	500.466	145.577	1039.556	3321.522	651.05	428.764	293.699	139.241	1268.561	282.191	1925.493	224	0.919	454.893	763.531
17016.027	18026.534	11782.221	22516.975	11825.091	20676.161	8210.033	14477.411	993.443	978.502	361.459	244.567	5841.408	700.291	245.847	12082.683	178.813	327.737	195.242	944.106	37388.979	429.095	150.725	979.576	7836.219	407.149	367.862	298.143	133.605	1090.833	268.209	1737.026	214	0.953	478.107	762.729
11677.011	11731.742	7698.216	12857.17	7508.839	13380.448	4990.538	8462.169	1214.639	295.729	225.632	268.654	4776.641	406.885	196.279	10618.303	215.676	339.283	229.823	820.52	43657.958	511.695	150.082	818.609	6111.754	1016.1	276.702	302.045	102.285	688.051	313.363	1273.255	158	0.908	744	761.652
11838.688	12144.585	8572.158	16032.208	9867.588	18756.111	7457.513	10574.392	651.063	495.594	275.861	216.522	6218.229	555.429	237.79	9773.562	192.416	169.093	207.312	920.197	39457.061	484.856	145.883	825.384	6025.618	297.479	478.659	296.318	102.761	1075.67	282.144	1306.305	177	0.945	872.935	761.636
8546.234	8796.109	6991.722	11948.34	14555.832	11081.998	4725.149	8840.441	748.61	262.152	303.029	231.082	6882.276	460.537	248.22	9016.343	167.229	213.705	186.551	885.648	56276.504	435.901	134.22	762.588	3328.852	393.586	296.933	270.01	126.155	1041.451	275.109	1112.33	116	0.936	1163.241	759.397
14257.736	15159.645	9779.126	18674.157	9865.303	21800.563	8347.562	15855.901	824.343	427.71	593.186	392.517	2269.235	743.851	305.611	18927.65	158.458	194.975	162.483	1522.682	45389.616	596.894	134.09	2311.538	3798.503	482.301	752.905	262.985	105.05	686.055	306.724	3442.505	129	0.982	1337.802	760.151
9496.625	10044.836	7774.246	14765.317	8679.353	13000.978	4036.6	7927.998	1319.768	377.13	461.81	378.795	5287.936	480.892	250.747	7342.405	182.052	213.943	179.174	1318.347	56779.208	541.782	115.267	563.393	2801.584	392.333	506.804	275.195	119.13	873.698	299.429	1002.616	129	0.97	1438.43	760.678
8663.228	8945.542	5903.318	11716.476	7185.389	12734.927	5082.245	8454.42	708.945	275.392	331.59	778.288	4670.123	752.78	231.529	12045.472	159.317	181.978	185.613	2155.459	56820.07	588.754	116.044	1075.651	3120.305	277.15	375.847	289.225	3516.651	1336.729	332.445	2807.996	107	1	363.519	760.949
12795.951	14035.08	11420.496	16599.089	14920.565	20440.87	12761.967	18355.612	1712.288	920.484	703.634	721.609	975.611	890.493	434.502	8404.523	359.013	273.24	184.213	1487.662	7298.587	693.296	155.457	3402.628	3235.377	292.454	377.856	301.635	8010.679	1333.665	341.986	10157.159	121	0.977	373.227	761.045
16620.358	17002.278	11118.479	21068.471	10939.009	18821.782	7320.06	12384.583	865.326	321.051	270.935	312.433	5821.976	476.279	236.607	9775.35	211.081	339.461	190.586	928.968	39798.908	420.711	144.37	779.604	9098.238	443.455	374.362	287.236	128.08	771.866	268.106	1351.979	163	0.966	554.494	761.96
13275.181	13620.894	9417.237	17941.554	10049.861	17553.303	6976.776	12438.357	768.791	369.217	264.024	392.281	4455.228	672.172	225.866	13413.883	200.539	389.826	254.377	2247.503	49238.913	648.457	139.244	1252.793	5162.364	481.353	390.427	285.047	153.769	781.506	286.173	2227.71	230	0.854	699.187	762.413
20724.092	21816.413	15633.926	25989.722	16621.778	30212.766	12934.276	16339.526	858.13	1142.084	411.613	318.756	6399.293	875.414	298.746	14409.864	176.431	293.156	178.243	1241.659	39452.185	540.055	136.066	1433.897	6370.751	286.727	487.363	257.972	105.452	1179.67	299.522	2152.302	191	0.94	1225.798	762.301
20255.98	21244.532	12376.61	21863.511	17701.344	32486.937	11317.658	19573.459	1323.483	489.151	559.245	350.68	2892.201	730.974	321.85	18171.577	177.842	170.199	152.289	1957.447	41904.338	572.07	123.127	2061.722	2816.135	403.498	375.372	288.84	109.843	1336.965	303.875	3789.063	175	0.934	1412.78	763.374
14609.858	16236.113	9867.957	19054.182	10370.055	18145.058	6983.285	12657.727	598.277	335.466	288.758	270.763	7395.282	698.45	244.535	12079.07	157.07	267.429	185.164	1085.757	46169.586	469.015	140.71	1054.137	5894.719	678.987	426.655	288.342	155.064	1475.442	296.481	2043.325	183	0.909	444.855	763.511
18222.809	18829.092	13057.765	24883.281	13760.869	24133.901	9914.531	17213.403	721.867	318.985	247.583	473.949	4950.058	651.557	230.75	11534.674	198.757	475.217	256.1	1918.262	44578.402	616.192	138.966	1052.858	6999.058	767.894	345.577	282.861	129.321	749.158	281.713	2031.782	276	0.874	687.25	767.449
19244.771	19365.821	11672.02	23138.924	14034.948	24030.579	10277.562	16595.156	648.229	311.259	212.551	213.329	4076.738	434.409	208.695	10050.679	231.67	445.997	170.18	552.522	35865.329	584.647	158.866	933.692	7208.624	426.824	255.512	245.018	82.655	568.155	258.162	1457.682	141	0.904	1077.784	762.358
10803.462	10745.848	7329.801	11887.52	8569.777	15199.7	6477.931	10069.396	885.461	238.158	246.278	240.531	5055.475	444.991	226.111	11154.657	161.011	272.122	211.318	566.829	32399.055	498.503	158.945	1090.302	4215.425	609.702	271.11	293.928	106.844	820.655	271.56	1432.456	170	0.939	1140.776	763.365
22166.607	23423.448	11925.3	27533.604	20896.551	35566.63	15832.655	23840.281	1010.145	383.924	270.318	301.055	4172.454	682.9	310.104	13491.689	176.337	161.354	135.763	1579.915	46885.228	602.661	128.628	1625.65	4777.983	556.105	302.151	264.019	107.859	1158.38	300.144	2806.198	214	0.87	1386.252	764.893
15537.707	16414.924	10428.816	20149.875	10763.923	17794.042	6358.292	11143.436	1784.922	332.196	278.201	263.184	4798.322	614.238	219.458	11693.883	201.963	423.672	185.618	842.948	37125.913	569.075	151.968	1006.77	7248.009	714.544	405.026	313.786	117.646	810.991	258.721	1703.147	164	0.919	530.689	763.793
14366.636	15280.012	9613.768	18657.011	10452.9	19134.212	7316.559	13230.898	793.908	316.862	269.216	271.424	5828.259	664.646	239.268	12857.809	193.815	318.203	172.415	1063.232	40459.484	554.405	152.365	1111.448	6516.749	564.455	444.745	306.186	116.206	957.537	268.767	1876.351	204	0.826	541.75	762.657
8168.168	8730.548	5381.231	10378.302	6097.328	10983.219	4509.274	7989.907	518.204	515.887	230.424	1024.651	2370.83	575.423	216.671	9334.547	139.262	211.577	215.695	3016.663	52105.542	486.755	140.447	858.713	2987.807	340.898	463.593	266.592	350.636	410.694	300.666	2276.116	126	1	591	763
9945.277	10374.637	7184.382	13582.668	8634.182	15819.243	6953.493	11896.109	501.262	250.732	302.217	211.222	4556.336	432.064	218.79	10650.406	178.587	261.342	210.071	728.065	39998.438	403.722	153.72	972.442	3138.427	278.154	363.114	250.474	88.041	663.883	264.055	1366.791	144	0.985	1058.229	763.396
7933.976	8585.698	6457.027	10296.962	8206.548	11450.863	6166.559	9958.685	1274.218	557.716	433.044	369.625	390.187	746.452	285.48	9935.889	236.78	236.624	184.656	2672.376	610.401	1087.046	136.404	1950.744	2314.705	296.962	301.16	283.308	7327.205	581.557	325.923	7336.065	120	0.969	411	764.217
11605.754	12377.985	8204.078	15764.888	9171.137	13675.843	5194.403	8330.844	583.017	272.04	269.501	324.279	5779.164	429.2	189.994	9916.161	167.252	239.949	278.813	1114.47	50856.496	572.724	147.237	700.684	5947.807	482.24	513.118	293.343	1669.925	709.112	260.989	1216.088	114	0.99	621.833	763.895
10836.916	11074.94	7332.546	14262.002	7181.561	13938.9	5489.319	9984.203	1024.259	241.781	276.381	269.407	9113.144	492.158	263.142	11566.429	193.808	312.336	233.368	1197.095	42357.934	494.781	153.412	971.227	4919.629	344.846	373.908	319.452	1673.067	1281.738	293.368	1546.219	147	0.942	815.493	765.514
19105.737	19686.689	13570.199	25812.911	15065.199	26312.738	10525.543	17700.499	771.952	969.225	394.514	211.064	5110.471	936.152	239.263	10885.638	221.751	396.362	212.125	821.913	30340.941	452.108	140.718	953.913	7888.127	621.322	386.997	307.163	98.168	817.307	306.882	1634.875	318	0.762	856.277	771.874
12398.324	12317.853	9260.834	15084.785	9104.462	15898.498	6337.706	10870.195	516.772	245.786	404.039	245.057	6955.023	565.171	242.338	11226.291	177.467	216.048	174.429	805.858	35442.223	426.376	122.809	1035.746	5122.109	450.328	359.152	276.541	112.862	1228.833	278.31	1512.439	159	0.891	1172.217	765.368
10377.552	11047.21	9617.944	16505.744	8821.525	16762.715	7119.033	13330.502	972.242	262.242	400.069	262.64	5757.981	567.458	251.185	11218.297	181.187	205.452	166.403	707.345	32213.983	402.698	134.419	918.738	2697.818	382.66	346.495	267.028	119.162	1139.361	292.469	1399.772	130	0.978	1183.685	764.715
17637.717	18366.768	12730.276	24849.74	14249.698	21151.649	8109.68	14251.148	674.158	1269.9	276.437	265.537	7816.616	1022.272	231.951	11583.897	195.621	358.391	238.666	1324.485	38338.643	446.815	137.755	896.082	7915.274	288.839	407.232	289.345	122.042	1027.76	264.023	1596.4	175	0.953	648.346	767.717
20782.37	21207.694	14229.624	26772.711	15977.167	28898.553	11562.157	19694.337	1375.282	335.718	283.61	300.65	6505.366	636.388	251.907	12066.469	219.386	503.916	208.889	1132.037	40844.538	674.234	171.376	1147.89	7757.303	611.84	330.577	305.153	1776.266	978.568	306.237	2101.795	260	0.885	798.415	770.062
17169.983	17132.115	8641.988	22334.15	13509.953	23670.263	10178.121	17027.2	1560.234	290.325	199.748	236.814	4564.804	523.996	214.545	10217.126	237.042	378.959	169.034	778.077	32642.066	519.633	149.11	1011.723	5844.587	354.182	246.444	246.373	79.992	719.979	257.221	1499.122	143	0.952	1082.983	766.913
6957.856	7486.523	5836.651	9823.906	6051.072	10065.132	4362.941	9216.26	1540.666	288.333	323.469	259.936	5931.994	556.956	269.335	12490.268	160.106	202.342	188.709	1192.777	53072.256	490.691	143.559	1222.302	1260.228	310.456	404.445	286.31	109.447	1112.957	268.146	1837.716	132	0.954	1158.265	766.174
14947.739	15381.178	11506.502	20865.974	10648.05	21729.323	8257.901	15088.888	738.658	321.526	481.777	340.43	5055.928	656.226	304.179	12545.977	168.713	211.5	167.95	1034.913	54415.505	686.333	129.029	1143.668	5870.682	347.252	527.451	247.248	121.565	944.038	280.501	1866.399	144	0.985	1249.111	766.097
12612.82	13190.405	9690.178	17667.026	12517.005	19783.61	7219.461	11393.712	1218.235	334.888	447.731	305.778	7300.156	590.914	307.436	11474.081	159.497	213.782	147.694	1131.242	54012.654	489.426	127.202	952.046	4470.138	387.937	432.66	268.501	131.289	871.029	269.742	1406.593	302	0.802	1277.791	772.06
14357.918	15548.219	11865.368	19742.527	14768.366	22966.032	12666.788	21023.329	1508.038	707.66	538.821	541.651	458.178	1056.982	384.852	8674.174	247.237	256.008	180.721	2670.809	824.984	643.02	148.948	2841.01	4234.356	320.659	337.036	272.195	16043.141	1386.32	354.325	9448.928	238	0.849	384.693	768.979
18847.33	20139.785	13701.24	25466.641	14584.433	25198.94	9857.797	16210.599	707.984	638.454	263.38	340.3	6746.781	691.88	230.958	10587.675	198.067	452.161	279.486	1557.191	42042.745	474.062	146.812	848.14	7244.18	657.232	396.033	279.324	395.211	757.41	300.713	1581.696	160	0.906	669.581	768.8
19646.349	20775.444	14502.508	27453.576	15756.898	28139.151	11170.479	19019.527	626.43	380.852	245.659	510.703	4055.723	585.507	220.238	11091.509	199.179	452.74	362.129	1470.771	35810.658	558.494	144.786	957.377	8086.923	1003.788	428.502	272.76	1441.971	654.422	317.812	1884.747	135	0.971	677.707	767.781
15866.101	14178.239	11395.728	20679.484	9245.146	19483.714	7733.333	17931.668	805.029	567.552	528.319	329.454	1280.501	543.853	267.197	17424.547	159.63	171.78	156.538	1298.685	30642.865	457.188	134.551	1849.971	3906.22	325.757	406.646	271.411	107.264	530.451	296.93	2734.54	209	0.961	1334.467	769.208
20039.088	20617.956	14846.092	27094.452	16653.07	33452.418	13434.843	25386.876	1047.4	412.138	560.975	371.255	3308.539	837.975	338.23	16132.589	192.572	227.817	170.742	1762.132	43465.719	674.181	136.117	2084.652	6834.805	522.466	587.617	266.373	109.553	1009.404	299.914	3756.31	136	0.967	1358.471	767.632
15945.857	16330.102	11308.2	21647.314	12792.343	24196.869	9293.464	16176.852	800.198	364.202	289.131	262.935	8349.07	693.12	264.611	13054.091	220.37	408.78	217.584	1280.863	41330.941	701.309	162.389	1184.302	6849.888	429.698	420.295	304.331	121.912	1283.417	274.213	2043.024	147	0.967	808.486	769.629
11147.642	10375.062	6939.892	11989.895	7459.926	13164.533	5835.336	8902	1078.061	275.593	232.188	328.04	3302.949	316.976	208.615	6433.241	206.824	319.406	240.273	661.974	36605.914	349.399	149.881	502.666	5708.226	283.313	298.695	261.791	110.145	354.326	246.07	718.428	182	0.926	1017.335	769.571
22009.135	23235.196	14976.918	34489.32	17546.217	23339.043	10983.826	27215.15	1011.668	415.646	329.297	337.666	3856.633	610.527	284.851	15209.568	185.296	154.673	136.945	1896.33	60629.164	471.592	133.828	1903.963	4433.175	418.824	279.224	273.79	116.881	989.139	303.21	3452.713	185	0.932	1379.862	769.868
20333.589	21521.885	17072.21	30540.391	14661.726	30063.343	10065.531	21377.253	1349.206	404.074	507.894	346.899	2667.618	575.734	294.005	16618.394	187.221	229.177	163.127	1610.202	37201.2	492.866	114.053	1694.274	6121.428	778.476	433.904	292.956	119.415	1159.054	304.055	3020.244	255	0.792	1409.143	772.347
13502.826	14530.558	9593.6	18500.833	11071.762	20639.946	7501.875	13202.247	630.556	282.57	261.168	375.409	5591.519	544.951	220.436	11121.795	155.623	341.205	218.801	850.983	52100.869	777.908	143.059	879.198	4191.528	467.813	455.394	279.806	143.897	755.713	265.759	1559.686	145	0.939	605.562	771.245
12618.217	12896.463	8433.069	15946.081	8925.764	15350.985	6455.529	11024.522	1103.431	256.988	267.942	306.233	7092.12	552.284	253.767	12369.642	209.325	346.391	250.491	1094.508	35646.29	509.541	143.035	1129.956	5790.112	1059.453	347.398	315.318	105.794	1125.458	284.728	2014.718	239	0.789	839.404	774.646
10552.272	10667.971	7310.308	12869.044	8130.062	14840.943	6298.861	10774.621	562.749	352.307	525.353	292.271	4743.637	502.943	223.325	10312.99	172.336	198.621	193.319	829.497	40976.455	431.996	144.867	929.269	3192.585	267.572	490.674	250.474	89.158	640.666	271.693	1370.919	161	0.921	1047.991	769.68
12595.225	13520.128	9538.045	16824.712	11093.805	18001.501	9326.828	15817.983	1214.287	523.044	491.019	505.978	427.022	813.76	361.303	9637.229	233.849	217.159	159.101	2320.331	2430.837	578.577	148.947	2279.603	4139.066	275.733	385.872	295.185	15729.247	1327.699	347.016	7916.743	133	0.909	371.162	770.583
16309.509	17198.585	11165.088	21504.901	12250.641	22971.043	9326.629	16701.818	835.872	614.813	302.006	239.67	6236.197	715.04	252.661	12139.691	189.735	300.118	219.586	999.538	44837.687	575.169	152.301	987.503	6780.236	543.073	328.704	314.781	138.97	1088.453	280.093	1812.562	185	0.932	485.808	772.522
13689.888	13929.011	9037.044	17533.772	9782.491	17349.641	7009.135	12465.92	1600.838	496.83	296.496	228.279	5750.675	598.393	240.864	12604.459	171.071	236.931	191.974	1023.51	40052.181	491.34	145.136	975.265	5150.417	376.993	411.994	336.79	130.419	824.865	254.017	1629.397	152	0.939	501.993	771.789
8498.606	8686.085	5853.91	10877.521	6633.256	11830.219	4571.728	7641.407	1023.563	321.165	256.802	410.222	6906.677	626.672	209.208	9065.239	198.548	273.798	223.093	1819.604	52962.719	591.564	150.81	721.079	3712.7	464.601	299.915	296.248	112.612	1038.78	311.143	1206.934	179	0.911	737.684	771.852
14149.355	14847.339	9493.003	17646.546	9997.93	16068.101	6532.176	11503.825	889.743	539.541	245.61	258.762	5654.787	660.178	231.864	12914.676	199.145	444.188	233.872	1261.982	30651.646	593.696	168.334	1126.908	6261.788	839.405	333.742	286.669	104.261	973.084	302.303	2032.275	169	0.967	767.82	771.701
15387.999	15395.396	10071.716	18167.222	11007.755	19715.126	7993.756	12550.651	578.946	875.103	267.254	243.953	3937.76	530.511	242.171	8085.546	209.426	289.122	212.13	636.997	25049.561	444.039	154.243	740.996	7167.779	296.301	434.866	276.6	98.361	576.572	250.369	1175.852	224	0.899	1001.125	771.353
14505.324	14465.228	12860.977	18636.973	11336.321	20666.508	8643.965	13299.131	646.942	1059.533	278.413	206.663	3620.043	630.469	167.72	9946.888	220.266	363.575	199.884	712.431	28305.419	410.171	137.406	837.769	7096.63	213.698	262.649	253.723	76.045	655.791	249.063	1373.052	159	0.943	1101.783	771.135
9424.928	10104.624	7328.175	12447.602	8849.087	13811.466	6738.614	12238.105	847.763	434.935	380.926	517.989	615.077	907.345	273.563	9542.507	168.01	186.396	159.501	2119.236	8545.58	828.23	146.854	1823.549	1979.689	250.343	330.203	277.783	13228.371	876.722	362.629	7060.799	135	0.987	426.589	771.759
9781.158	11243.448	6450.202	12654.559	7461.375	14287.112	6006.747	11138.501	888.314	317.415	288.748	417.454	6466.575	564.968	236.167	14797.912	151.644	266.119	208.269	1195.257	54545.974	611.642	141.895	1401.144	2015.083	539.009	456.708	263.742	127.226	1043.183	276.125	2294.32	193	0.891	590.79	774.345
10638.595	11120.665	7157.839	13315.352	8148.979	14793.419	5828.54	9802.945	801.567	234.637	218.585	230.069	7013.401	747.552	243.375	11271.293	163.633	357.537	191.784	818.2	25564.242	498.349	176.217	951.592	3339.908	448.73	343.635	300.066	1450.219	996.473	301.515	1618.186	117	0.973	786.192	770.868
14664.862	10999.725	9176.703	18691.949	8353.309	15904.654	6780.232	13359.012	599.634	1078.712	295.541	196.519	4657.067	790.137	231.751	10015.792	215.544	228.589	217.083	765.378	32409.856	420.23	151.157	999.732	5666.615	271.294	336.041	269.313	106.479	1004.845	261.109	1598.49	187	0.951	1123.612	771.928
14412.685	15169.732	11918.547	20226.136	12860.091	21833.494	8745.302	15943.413	714.928	380.906	386.802	288.14	6268.37	626.286	252.012	12748.267	168.316	216.308	180.026	1152.596	42912.473	503.347	137.369	1196.306	3505.137	339.9	395.3	260.25	121.343	1078.882	291.593	1859.582	264	0.82	1199.045	774.424
23462.841	24123.344	15714.933	26966.281	20505.982	37559.556	15387.324	18095.558	796.254	471.977	373.117	291.444	6715.716	612.333	271.759	14509.192	183.307	288.613	166.033	1087.328	37440.022	555.856	129.423	1280.999	6548.467	416.012	407.476	263.179	109.977	999.086	293.32	1966.072	185	0.902	1225.938	773.149
12071.866	12794.956	8974.047	16484.119	11028.376	20756.722	7850.987	14170.994	1071.525	413.383	452.398	333.444	8840.029	823.96	314.425	15773.726	158.274	210.305	145.226	1238.331	60365.074	567.799	131.457	1572.669	3809.663	331.374	484.074	263.913	134.241	1213.772	281.189	2378.739	193	0.907	1265.972	773.075
11718.195	12628.274	8073.179	15420.651	8379.5	15464.378	5883.423	10652.107	588.865	651.168	311.954	286.507	6694.292	835.083	253.292	12317.455	152.521	213.116	197.257	1259.678	48017.306	469.313	143.517	1072.069	4862.241	317.266	437.785	295.03	143.279	1307.105	288.946	1994.369	144	0.985	444.181	772.403
11224.3	12073.243	7608.883	14628.056	8669.777	16197.797	6491.022	10983.057	1873.604	279.255	290.24	282.241	7204.534	534.434	239.596	11251.076	201.724	282.206	218.622	1364.901	31239.007	526.574	145.782	949.504	5675.815	411.418	387.095	317.599	114.428	1615.992	274.928	1725.118	239	0.829	528.73	774.86
14055.608	15287.316	9461.769	17574.334	10446.667	19136.464	6919.021	12148.228	1378.374	282.171	260.981	344.446	4070.457	590.626	215.097	12701.763	155.132	373.649	215.05	784.434	41446.131	582.846	139.849	1139.785	4535.689	774.204	407.271	269.246	119.104	679.969	270.453	1713.878	197	0.866	599.673	776.581
11252.501	11110.5	7016.726	12329.811	7691.076	13417.813	5174.626	8385.268	442.357	239.605	254.799	846.444	4137.883	526.31	213.667	7215.548	203.752	286.869	195.002	1217.631	42967.726	427.207	156.268	700.771	5917.312	336.569	332.476	262.151	112.864	591.729	279.055	1360.613	135	0.923	1040.411	774.093
11005.562	10815.631	6979.12	13124.551	7957.132	13420.279	5616.498	9056.084	677.812	286.468	249.025	221.685	5319.983	421.219	206.047	8748.523	208.596	258.766	199.532	635.55	35767.567	431.196	158.621	721.873	5202.224	335.577	406.127	247.521	88.031	690.794	272.406	1076.414	161	0.944	1063.264	773.258
13909.629	14281.176	10636.109	17840.756	10321.444	19689.361	8408.994	14228.585	944.357	261.383	365.123	255.417	5426.64	527.493	239.735	10536.71	193.352	264.869	162.114	783.234	36562.226	427.99	134.388	931.168	5253.501	383.216	327.855	274.659	130.428	1050.557	289.072	1465.048	154	0.972	1182.253	772.552
14759.671	15595.252	10253.391	19942.378	11102.303	20064.535	8096.207	14461.94	1244.917	439.221	313.296	223.739	5863.898	566.635	246.902	11930.091	172.769	236.026	217.179	840.091	48536.582	601.25	152.105	920.933	4700.979	739.301	388.525	330.474	137.107	878.234	261.582	1655.504	204	0.862	495.172	776.966
14261.159	15258.078	9793.369	18419.361	10751.462	19874.662	7994.111	13935.115	610.539	323.514	275.283	378.231	5742.496	600.307	221.072	12364.34	166.562	357.422	201.254	1154.982	54817.597	706.78	140.084	1072.822	5673.934	602.926	397.271	287.782	125.497	787.292	270.171	1946.445	208	0.906	614.505	775.654
16426.538	17203.882	11824.536	22699.509	12322.733	21778.651	8771.399	15156.2	794.154	300.255	268.067	282.622	5840.441	564.533	218.17	11359.211	186.245	427.34	199.781	1295.28	42553.811	508.192	141.059	976.662	6886.438	986.983	412.295	275.335	117.994	803.087	272.151	1803.606	289	0.823	625.144	778.901
14004.203	14865.406	9551.19	18072.812	11086.021	21307.161	8863.308	15015.246	882.906	436.147	321.627	314.943	7432.137	701.112	262.354	14511.04	201.088	321.959	207.556	1213.308	46305.598	541.815	143.511	1261.567	5317.912	345.151	462.258	300.461	108.604	1026.967	309.458	2020.353	140	0.957	847.543	774.129
9917.231	10075.452	6694.324	12539.513	7397.091	12885.974	4910.141	7436.284	658.113	440.904	215.366	295.248	5440.695	624.343	218.048	7599.8	191.694	277.7	234.747	720.577	36469.613	499.11	139.499	600.617	4882.792	292.908	390.104	288.799	93.083	981.137	263.214	931.973	182	0.981	919.462	774.44
12859.733	12777.869	8982.951	16487.857	10567.739	19723.362	9794.321	14743.109	985.111	422.853	232.094	354.36	3363.952	381.715	238.985	7309.776	178.619	243.376	233.844	703.401	33739.399	408.482	152.751	621.449	4473.017	273.205	338.071	255.793	104.936	368.953	249.976	1021.935	179	0.933	1010.159	775.45
9164.753	10102.777	7138.556	12326.761	8766.383	14349.98	6634.991	11642.69	1327.445	402.688	348.177	370.888	357.37	1093.451	278.436	10826.793	189.777	262.573	212.862	4284.459	835.884	1117.575	152.43	1688.608	3679.28	358.329	305.107	286.935	7986.029	1298.656	330.701	6269.061	106	0.962	397.972	774.255
17734.486	18629.326	12755.532	24690.032	13297.903	23174.032	9048.645	16199.137	744.346	350.933	266.707	257.948	4534.896	588.396	234.913	11121.215	207.684	439.776	222.841	881.597	43891.973	522.568	153.37	896.49	7848.677	1407.371	375.659	284.181	118.433	631.487	264.28	1645.714	105	0.984	550.214	774.186
15755.906	16500.839	11570.299	21491.907	13065.665	22726.161	9046.012	14204.954	1263.395	356.225	331.639	306.809	6453.207	624.655	211.863	8974.015	223.905	340.081	233.747	1243.179	42623.103	689.285	139.077	708.318	4869.135	847.034	373.359	284.7	141.46	868.744	271.168	1235.631	224	0.899	717.915	777.411
10274.204	10242.819	6643.972	11918.408	7508.608	11838.151	5022.313	5865.391	540.905	247.939	228.014	741.186	2382.954	427.539	218.706	4759.754	184.092	324.27	200.74	1311.561	48441.722	369.432	163.175	430.004	5373.678	352.122	309.254	248.338	97.21	379.432	278.592	922.606	110	0.998	1028.655	773.855
16631.538	17419.475	11938.879	23008.005	13419.864	24690.485	9514.122	16742.389	2176.392	1854.512	284.635	267.885	6737.514	879.545	239.239	12136.228	210.569	350.093	248.333	1220.542	39064.334	565.99	141.637	1183.756	6274.045	537.435	460.916	283.644	127.389	1108.704	277.581	2105.463	192	0.924	676.927	778.625
9667.467	9821.212	6682.167	12868.727	7276.598	12586.7	5101.016	8784.506	717.815	242.277	241.487	225.377	6187.956	506.442	259.482	10865.179	178.752	283.843	236.049	794.397	32017.005	516.498	146.343	965.787	3873.401	338.458	336.919	307.682	340.627	938.835	274.887	1553.611	144	0.996	824.479	775.458
13543.466	13424.063	9069.021	16573.715	9635.082	16476.899	6425.876	9954.476	589.24	248.789	220.136	214.993	3511.373	450.428	230.141	9739.686	211.274	420.481	218.195	745.967	26225.541	515.631	145.013	862.656	6795.323	487.068	362.453	259.564	86.529	567.302	248.882	1278.419	176	0.935	967.023	777.83
19550.788	19920.419	16757.401	28798.308	14447.129	27258.032	11879.422	18879.103	718.109	383.041	340.654	280.233	9681.262	553.016	266.139	10700.443	181.932	309.377	168.204	1117.715	38372.02	486.787	134.456	893.088	7159.434	465.104	354.667	256.655	116.064	1393.171	286.33	1466.22	132	0.965	1216.659	774.894
12141.239	12966.516	10153.51	18279.31	9216.984	19216.832	7597.161	13572.914	774.204	328.636	427.887	295.801	6186.794	641.112	281.812	13338.749	158.367	198.267	172.225	1201.331	50668.723	623.748	124.041	1205.434	3218.376	466.996	533.633	247.5	120.177	2028.368	280.42	1836.414	171	0.954	1241.716	775.991
14838.156	14949.596	11339.25	21144.023	9215.902	21330.148	7824.127	16469.038	962.74	398.581	514.978	358.648	2155.898	704.646	277.596	15788.262	191.11	275.36	183.816	1577.429	34879.88	531.142	128.776	1867.133	7589.386	735.841	400.082	270.367	112.39	612.366	295.897	2623.297	142	0.92	1354.134	774.282
9704.229	10243.219	6207.23	11877.56	6434.998	12793.803	5299.587	10258.165	647.045	316.799	338.29	949.796	9066.944	875.136	328.484	11943.799	162.55	180.474	171.891	2783.25	64918.259	620.765	128.541	1628.241	4466.029	265.772	425.206	281.138	618.334	1871.403	441.156	4000.782	104	1	254.846	775.365
18656.82	19541.537	13590.718	26054.37	14386.58	24206.339	9757.685	16925.063	707.28	406.841	278.095	264.947	5735.52	679.319	226.758	11909.132	200.846	435.808	227.551	1075.733	32962.618	446.252	147.022	1049.237	7471.558	534.728	408.234	284.579	116.056	866.048	291.728	1897.69	267	0.845	649.369	780.039
12977.663	12953.192	8436.987	16496.873	9226.539	16682.79	6659.771	11765.21	1155.99	255.492	234.792	258.269	5679.951	496.248	243.312	11431.402	195.259	376.678	194.745	751.323	35490.449	558.395	176.052	1073.99	5835.555	646.488	338.879	284.014	2075.648	936.853	295.232	1819.26	119	0.973	791.357	776.996
8623.407	8843.724	5654.312	10788.578	9347.888	10743.778	3729.688	6816.11	627.819	205.287	231.656	216.407	4322.221	533.409	239.699	14568.966	130.003	185.39	166.919	730.046	35655.691	416.437	130.686	948.088	2385.405	637.786	323.645	280.494	966.02	902.233	274.551	1557.904	111	0.964	334.851	775.905
11879.986	12616.941	8159.255	16197.963	8897.855	15119.376	5850.848	10748.78	796.203	403.832	281.659	262.326	7311.191	714.796	270.469	13346.944	156.024	260.005	183.057	1215.162	43847.093	460.499	144.76	1038.652	4182.007	660.895	367.307	316.821	127.864	1355.338	281.382	1841.249	197	0.926	467.556	778.977
14910.281	14994.072	10669.103	19836.475	11131.478	18871.482	7476.522	12859.163	679.927	346.346	245.925	288.379	5123.577	557.305	218.177	11321.732	193.702	369.219	247.31	1448.207	39812.44	482.371	136.244	925.246	5525.913	404.144	394.758	286.359	121.691	669.909	282.477	1559.866	180	0.938	692.011	778.833
14651.673	15318.185	11142.695	18383.345	11334.113	19839.298	8434.537	13312.057	475.598	263.461	290.835	236.622	3701.744	520.884	247.612	10402.881	161.916	314.195	197.162	875.982	29861.46	460.225	165.649	1019.73	6000.825	502.557	287.541	295.749	112.51	774.304	259.201	1599.128	149	0.965	1142.305	776.883
19434.843	20298.497	14267.873	27429.055	15441.88	25026.524	10625.745	19708.392	976.521	330.342	351.383	380.138	360.222	748.19	263.488	9807.112	224.583	277.979	192.158	2366.414	5474.548	368.12	136.444	1309.813	11062.486	268.01	330.989	286.299	21082.08	624.383	352.358	4855.509	224	0.919	373.232	780.786
19255.921	20415.159	14407.337	26905.986	16894.404	28952.371	12960.419	23786.905	1004.858	448.127	411.49	402.406	370.45	911.354	320.57	9014.092	237.803	262.889	171.464	1690.038	1762.186	651.413	147.281	1877.062	8735.418	279.179	317.017	272.757	18738.593	883.288	357.345	6982.596	125	0.94	381.372	778.076
13105.904	13626.593	8773.609	14154.018	10845.013	19203.437	8162.333	11572.201	807.855	261.773	636.985	255.846	5770.98	614.507	267.021	11757.023	169.79	266.786	183.612	1076.827	33441.096	463.691	155.706	1159.261	5052.081	409.683	395.501	292.925	114.754	1086.235	265.242	1797.489	147	0.978	1150.786	779.289
15085.933	16088.441	9055.414	20195.73	13350.092	22047.07	9476.656	17589.915	927.776	382.176	386.143	334.104	2288.567	537.412	263.835	14098.906	159.544	150.725	143.928	2190.262	48453.297	362.393	124.572	1797.767	2451.069	346.116	301.375	266.784	116.079	599.006	290.719	3162.97	162	0.95	1381.914	779.463
16680.68	17260.649	12572.436	24675.199	14033.45	20832.859	8386.598	15395.836	667.609	1956.046	253.032	234.106	6578.497	1048.723	228.163	10354.694	209.847	469.048	247.432	611.151	30102.57	447.461	165.749	1017.02	7218.041	334.506	339.515	304.462	108.909	1067.581	271.131	1717.809	107	0.958	775.379	778.612
15584.132	15634.781	13155.62	19609.825	11747.98	22483.421	7404.848	14939.316	659.603	670.164	313.426	210.127	6518.79	512.5	178.469	7907.018	232.011	407.805	194.641	851.548	29371.98	362.327	129.394	628.099	7009.832	309.314	317.072	256.058	74.974	840.907	247.742	1200.162	224	0.87	1103.152	782.246
15269.373	15585.582	12824.784	21494.233	11590.457	22077.62	9577.32	17033.443	557.68	250.807	462.922	244.769	3909.518	498.017	227.963	11290.828	207.493	246.508	185.286	878.59	30580.306	410.075	128.346	1009.269	6772.531	325.447	381.054	272.75	121.098	828.633	263.262	1652.303	127	0.967	1174.768	778.957
14870.882	15222.373	11403.224	19616.814	12880.067	23444.82	9811.388	15335.103	746.972	315.489	389.815	285.82	6843.271	553.895	248.676	10186.868	181.858	222.417	179.654	1246.932	43096.281	449.148	144.031	948.705	4818.62	338.018	348.897	270.485	118.75	1105.366	293.48	1503.045	171	0.913	1209.289	780.061
16080.269	17126.648	11927.831	23975.493	12276.255	20115.162	7524.554	15358.915	1049.988	377.458	426.088	304.158	4047.03	521.303	277.815	14507.349	165.819	228.305	165.8	1479.973	42353.347	526.576	112.71	1190.343	4949.346	540.11	358.333	285.903	118.998	798.246	286.709	1926.022	141	0.964	1400.096	780.372
16050.702	17026.916	10655.122	20388.143	12072.211	21933.044	8925.786	15885.587	1155.05	957.689	303.994	266.779	5642.711	1081.055	268.076	12734.89	196.049	329.876	205.862	966.013	37517.746	531.198	141.597	1113.698	7486.277	387.567	370.499	330.654	133.133	1059.987	281.165	2062.298	244	0.863	485.361	784.189
11575.853	11690.925	7669.413	14595.047	8392.829	14946.902	5694.626	9909.146	1074.715	319.992	261.289	380.148	7916.935	641.414	211.421	11954.607	208.044	320.776	214.718	1386.759	48786.805	502.676	149.405	1013.816	4514.82	709.06	337.16	299.812	104.306	1099.517	284.201	1707.037	111	0.994	747.05	780.266
9184.262	9360.623	6483.76	12330.174	7327.786	13519.722	5542.968	9924.198	797.528	282.812	229.166	418.193	9468.605	529.729	223.757	12920.159	173.677	239.446	236.194	1769.703	48261.337	512.173	166.178	1045.72	2376.667	409.675	308.217	307.833	101.625	1269.817	311.766	1779.533	166	0.974	756.59	781.024
12622.508	13056.243	9005.691	17615.072	10488.821	20499.645	8714.749	15500.677	934.701	322.148	340.537	240.907	9600.969	618.538	256.51	13235.299	172.196	261.755	178.452	1643.382	30008.683	489.369	161.117	1228.843	2544.16	884.851	567.418	310.244	127.37	1168.98	282.575	2005.055	149	0.93	805.735	781.513
13730.733	13787.442	8895.492	16590.442	9832.196	17627.682	7140.685	10413.986	829.178	319.418	243.782	467.064	1232.562	473.612	207.884	7688.314	208.112	431.489	241.67	850.297	30542.529	503.068	142.384	927.077	6533.501	343.763	451.401	286.776	2120.034	413.926	280.581	3039.895	260	0.779	880.988	785.665
13298.348	13959.325	9133.876	17585.052	10290.027	15179.093	5869.002	10656.636	833.65	314.965	315.932	852.568	1398.761	785.708	234.362	8858.847	203.239	240.594	202.657	3217.003	33107.877	381.456	119.721	952.254	6599.921	287.574	373.407	279.93	14676.593	545.743	297.649	3273.489	123	0.952	362.907	782.232
13305.519	14299.691	10767.215	17953.78	12574.06	19993.941	10194.595	17564.072	1074.843	544.079	448.167	736.499	1462.524	863.722	335.346	9092.688	240.023	238.206	170.598	2158.556	19654.485	848.125	154.474	2102.165	3874.324	270.016	351.7	275.721	9438.018	818.916	347.074	7136.731	170	0.939	387.812	781.788
9459.988	10126.436	6952.976	13467.273	7849.599	14970.4	6557.32	12539.737	1696.828	328.464	282.59	644.477	1352.233	848.173	241.159	9470.565	158.647	221.878	171.442	3756.628	17372.187	659.459	134.26	1270.179	2538.049	304.332	294.379	286.749	4992.766	741.292	335.086	4918.02	119	0.99	400.626	780.912
14727.664	14351.813	10393.566	20689.04	11720.163	19093.998	6678.07	11996.414	1199.138	320.095	271.873	299.866	5850.484	662.574	208.42	10125.152	216.538	353.402	227.285	1331.682	43555.236	649.451	146.073	978.395	5179.625	1469.193	315.879	275.415	126.814	1062.557	301.35	1741.073	110	0.955	726.555	780.964
13780.52	10313.779	8727.798	18100.134	8168.045	14550.112	5865.582	11574.505	753.386	545.984	246.896	206.33	4642.352	841.979	232.462	9431.452	198.507	244.596	217.417	932.654	29176.979	366.382	152.081	909.89	5000.593	265.512	308.702	273.888	114.559	974.857	260.332	1519.285	143	0.952	1124.458	780.815
18704.436	19126.51	12550.673	21038.741	16474.537	29733.124	12871.661	18526.726	851.636	276.978	393.74	261.642	4934.542	545.69	246.537	11275.378	199.505	264.028	185.128	1005.747	35282.962	426.553	137.778	1160.931	5579.139	496.063	375.221	261.04	128.414	902.522	266.236	1875.905	148	0.959	1182.155	781.932
13271.7	13837.016	8980.477	17519.18	9261.582	16668.629	6417.671	11484.532	906.177	783.267	290.495	244.24	6595.743	908.175	275.502	12962.139	165.889	273.583	197.487	978.242	43858.47	501.994	135.679	1051.097	6558.839	394.39	366.261	311.53	119.605	1379.771	273.561	1918.095	238	0.883	453.874	783.769
23199.199	25018.634	17423.87	32061.163	18170.298	31307.176	12065.551	20192.565	941.335	1188.783	335.929	239.608	4879.242	918.954	229.734	9847.682	232.296	487.192	235.551	912.137	33711.377	518.429	145.391	805.749	12004.017	1318.446	427.273	295.864	106.515	662.416	261.028	1608.444	230	0.861	547.522	783.922
20587.338	21299.525	14551.14	27920.252	16734.867	25305.81	10675.76	18169.874	771.171	2273.581	258.72	241.448	5868.627	1211.281	236.4	11303.992	241.372	611.224	200.657	724.682	22643.48	506.768	165.06	1079.014	10372.535	380.052	335.66	301.845	108.909	986.755	289.171	1955.819	129	0.907	771.112	782.43
11959.892	12438.699	8839.97	17013.702	10301.042	17151.885	6816.232	11767.559	786.148	761.6	286.187	608.865	4283.876	951.713	219.57	9744.094	213.471	333.386	226.376	2105.382	40466.162	586.441	139.235	939.426	4670.432	285.537	387.566	276.744	622.8	808.706	333.319	1932.843	237	0.822	707.555	788.192
15096.95	14831.076	11521.581	18948.224	12590.141	22627.108	9393.862	15449.257	797.389	315.278	355.195	227.946	5254.048	699.488	238.402	9962.499	183.993	264.012	219.23	958.867	29472.658	463.916	165.321	1019.78	4558.328	487.224	365.26	302.713	120.329	997.414	260.984	1707.522	148	0.9	1135.351	782.885
13938.095	14770.945	12267.827	22142.875	10058.327	20753.445	7874.767	15305.169	726.831	320.314	392.526	289.859	2770.024	507.124	255.851	12782.24	158.099	192.898	172.594	1022.953	34916.436	471.391	119.841	1201.508	3843.378	866.8	347.154	248.717	118.783	2842.316	283.713	1833.062	213	0.928	1239.026	785.279
16881.775	18019.946	14198.268	25716.309	12605.884	24847.444	10543.88	23940.731	1035.163	452.117	567.8	349.644	1867.914	823.066	291.323	19235.657	179.72	182.08	188.799	1989.813	38207.605	587.463	131.755	2424.681	4241.084	327.377	336.767	279.421	119.203	715.599	290.31	3588.801	184	0.914	1366.125	785.614
17712.296	18819.932	12640.458	24501.51	14641.756	26494.184	10988.321	19776.724	790.49	951.149	329.307	297.947	9437.016	783.385	248.241	12187.098	199.049	362.039	191.937	1299.33	29150.908	599.188	144.957	1217.181	7798.897	398.886	421.21	314.796	115.888	1990.239	272.229	2344.938	335	0.745	528.33	788.384
12468.943	12716.114	8753.352	16565.561	9780.173	16110.329	6191.934	10851.043	1494.712	346.869	271.539	393.536	7418.057	740.92	225.856	12370.42	216.407	349.113	217.358	1637.587	39236.234	588.978	152.606	1129.238	4717.979	482.157	350.729	294.414	115.018	1255.359	310.84	1935.851	162	0.95	739.117	785.198
12906.403	13137.876	8468.553	16602.75	9413.969	17004.134	7214.23	12848.468	936.595	316.376	327.403	253.048	7989.366	770.639	266.116	13103.372	195.907	371.226	177.298	1250.004	34591.371	530.381	167.392	1466.209	4678.907	976.658	450.722	308.107	119.458	1192.548	297.9	2394.477	116	0.965	799.845	784.716
15763.786	15838.182	10164.582	18869.001	10487.731	20147.394	7585.478	12189.659	755.371	280.342	270.215	207.487	5172.004	495.525	223.822	10179.51	222.322	446.932	221.742	783.657	37492.689	554.832	136.799	874.592	7505.058	937.711	373.313	297.437	99.739	710.506	284.75	1451.349	172	0.974	848.517	785.541
12153.367	12400.62	8312.275	15467.137	9295.478	15913.645	5949.534	9529.425	870.689	259.86	218.824	265.826	4294.302	423.438	190.873	6604.426	219.346	458.696	210.246	689.808	37663.423	330.832	148.508	620.375	4907.988	397.589	365.717	247.364	87.213	559.426	277.07	991.574	178	0.959	1058.966	785.393
14406.481	14717.112	11597.383	19880.854	11558.435	21476.148	8180.213	14121.943	649.213	314.939	326.963	254.646	4429.782	534.366	231.333	10274.395	175.926	224.82	180.425	740.991	40753.615	486.836	140.602	940.458	4607.042	473.646	336.451	260.991	121.95	841.356	274.436	1412.666	274	0.845	1199.047	787.328
13450.979	14317.541	9550.213	17346.548	10978.729	22708.848	8993.743	18399.872	846.245	339.492	301.401	1051.704	2966.302	748.232	285.333	11390.876	157.083	164.868	285.739	3419.665	39274.763	627.617	141.231	1482.288	2168.448	259.548	340.825	274.396	2560.31	940.707	431.128	4358.029	157	0.945	237.755	785.92
8591.537	8764.717	5492.696	10937.819	5873.709	11571.135	4699.035	9098.893	862.981	276.062	387.94	838.278	8519.798	694.962	303.081	11828.06	131.641	171.605	217.758	2485.128	65176.662	527.756	117.202	1115.522	2798.069	289.114	407.558	270.659	264.192	1193.693	377.357	2546.692	122	0.918	259.566	786.705
17563.56	18855.157	13244.142	25579.063	14568.494	23888.803	9166.803	15918.842	1152.751	1224.602	317.776	230.29	5828.838	776.796	221.606	10444.413	202.484	350.137	215.846	868.301	38126.986	470.46	138.336	887.723	8353.87	1456.808	458.984	285.192	105.743	850.348	263.29	1670.293	278	0.887	560.773	788.237
16158.58	16847.769	11388.712	21620.372	12015.45	20963.57	8535.332	14567.456	1334.045	350.945	263.947	275.597	4650.872	602.849	227.382	10647.162	199.303	382.138	221.456	1099.647	38907.738	440.825	145.762	993.466	6043.201	608.15	435.74	284.533	117.616	690.23	295.545	1825.107	214	0.885	659.668	785.486
14966.296	15190.283	10510.585	20491.095	12147.616	18731.578	7506.294	13263.89	1160.683	340.859	281.857	671.993	8965.936	700.858	222.691	10128.783	215.713	403.694	319.855	1728.706	47222.714	627.605	150.189	1031.588	5663.073	1154.164	326.557	272.848	1178.876	1226.733	307.567	2224.805	171	0.913	721.371	787.95
7856.982	8415.956	5113.465	10097.01	6031.38	11581.191	4948.108	8777.69	1661.331	325.521	279.467	325.678	6935.915	578.709	265.404	12420.464	180.085	236.223	236.247	1117.031	36361.719	483.841	140.577	1119.99	2249.394	457.711	515.83	306.65	111.175	1070.692	296.628	1834.588	129	0.97	832.167	785.864
15504.273	16042.169	13836.962	23258.88	12053.594	22389.425	9947.209	19713.925	643.081	272.498	342.83	253.481	4927.53	570.363	242.06	11566.243	194.019	267.622	183.153	829.624	35319.16	474.753	135.446	1159.523	4649.299	449.86	486.875	277.252	119.305	948.522	257.476	1831.775	168	0.897	1169.994	785.667
24329.863	25911.094	17225.358	30873.287	19737.661	36577.579	16283.505	31683.876	991.752	431.762	450.921	753.474	1851.498	832.119	327.041	9717.178	205.932	220.415	195.401	2467.204	22376.115	772.608	147.347	2207.29	7127.008	313.881	396.039	280.837	8852.943	1394.124	421.458	6607.307	359	0.854	223.87	789.748
11647.664	11903.778	7345.163	14297.698	7943.099	14580.122	5724.536	10180.295	595.762	333.327	296.677	1186.049	6049.885	802.406	274.945	10121.109	157.933	223.542	167.037	2642.152	53495.731	552.987	132.066	1234.146	4894.659	307.007	342.177	286.981	1092.229	1059.163	332.937	3776.254	165	0.958	415.742	787.755
11741.083	12639.244	7749.686	15241.777	8458.263	15757.542	6449.132	11860.204	1760.51	406.623	313.993	297.106	7090.301	784.302	271.089	13514.605	181.269	296.599	196.701	1020.581	45609.641	519.973	136.952	1209.28	5059.366	491.598	335.522	334.575	125.591	1137.614	277.041	2173.765	171	0.935	477.313	788.98
8325.281	8122.568	5586.021	10197.606	5825.226	11196.197	4298.331	7196.767	525.883	242.618	219.047	907.583	4955.644	465.557	207.192	8213.987	178.401	278.788	241.432	1303.622	49588.683	507.725	135.555	647.169	3668.483	320.899	342.276	301.08	108.729	614.606	306.411	1338.244	99	1	867.601	785.672
11542.743	11881.548	7434.796	14496.287	7814.719	15459.811	6156.479	11705.47	1371.807	294.025	276.833	818.54	10419.922	751.462	308.772	13283.439	154.035	194.241	298.028	2408.08	62106.86	706.552	115.951	1340.555	3745.013	319.568	402.164	288.303	793.38	2142.707	383.568	3034.242	242	0.833	250.814	790.967
9264.585	10018.181	6031.699	11937.745	6688.501	13034.62	5664.337	11198.166	1400.235	345.229	280.723	1083.741	5122.122	736.097	277.747	10729.145	156.96	188.813	185.145	2599.374	57415.578	593.932	122.53	1309.04	3339.9	276.598	345.36	275.955	1578.076	947.647	375.142	3558.273	104	1	394.154	786.635
17947.237	19201.635	12841.674	25060.675	14097.279	24575.633	9458.844	17177.757	891.919	949.713	338.046	253.94	6637.435	1144.52	258.046	12292.513	179.276	309.556	173.511	1001.651	39086.305	549.887	143.271	1161.918	6862.675	566.575	473.872	332.361	132.418	1321.121	277.75	2232.029	176	0.926	495.869	788.239
14638.315	15387.886	10608.401	20351.167	12202.683	22555.418	8881.944	15894.675	1148.057	851.681	284.458	301.189	8503.22	876.667	236.983	11564.746	191.481	287.217	242.789	1553.781	44339.371	574.343	145.645	1142.904	5390.674	312.958	368.41	294.135	133.239	1054.385	295.362	2086.125	226	0.935	671.035	791.018
20687.838	17049.991	12377.973	27472.462	15018.996	23210.038	9385.846	14104.795	706.301	243.861	243.712	195.085	5688.732	430.506	193.34	8204.656	236.239	337.359	199.002	714.047	21535.896	323.017	134.732	731.098	7864.987	530.85	325.419	253.731	70.13	859.035	246.121	1291.301	124	0.984	1109.968	786.911
26456.154	27748.618	16467.998	27577.885	24620.882	43093.469	19931.692	29818.888	1002.13	443.537	535.535	315.782	2474.981	701.076	296.198	18477.135	182.627	165.242	195.277	1932	49543.923	606.347	123.69	1958.985	6025.198	291.083	332.11	275.684	117.718	720.63	298.974	3300.758	243	0.964	1374.372	789.759
7682.951	8277.124	5329.815	10536.651	5277.243	11004.953	3880.975	8436.559	949.245	363.196	409.152	295.791	1734.471	755.038	276.624	15846.167	151.803	144.471	168.161	1879.791	32336.418	405.6	114.107	1917.817	3093.357	277.246	323.26	285.327	121.798	713.827	299.107	3073.025	111	0.952	1390.824	787.176
10460.885	11230.638	7216.822	14465.652	11307.029	10025.523	4072.998	7791.475	1010.837	295.032	287.121	359.372	7050.439	701.166	273.331	14864.887	176.937	202.311	198.71	1344.951	55508.474	419.62	143.768	1209.343	4234.505	439.465	361.642	278.269	129.602	1057.439	312.123	2350.395	107	1	329.276	787.519
13386.262	14603.897	9292.342	18342.552	10632.092	20101.947	8248.734	14642.126	676.429	649.399	298.081	291.226	7633.518	788.791	273.603	12826.83	140.874	300.177	183.869	921.272	51811.48	497.318	135.417	1078.458	3279.962	522.56	310.438	329.126	115.383	1182.024	273.629	2019.862	171	0.978	466.792	789.108
12920.779	14050.506	9084.127	16859.076	10038.981	16660.813	6085.278	10549.932	640.57	850.717	333.396	258.905	9560.21	819.469	244.296	11760.438	173.632	282.07	181.433	1089.327	36691.452	660.807	140.62	1004.097	7305.263	328.823	415.947	319.84	125.061	1862.011	269.836	1839.018	161	0.969	513.407	789.898
7870.901	8875.137	5156.735	10594.876	6248.948	11510.472	5132.797	10396.513	964.316	655.638	324.929	283.609	6966.569	1099.866	272.914	14046.616	173.832	184.037	223.449	1772.615	43654.351	641.57	134.481	1616.853	1110.871	347.337	485.366	282.593	117.523	3199.737	267.654	3178.413	135	0.987	589.981	789.048
13101.002	13640.489	9092.393	17058.659	9623.603	16234.615	6409.276	11253.106	997.303	281.347	337.401	254.85	6142.08	490.746	227.139	11868.218	164.624	278.086	191.62	977.609	42402.328	486.062	136.568	1013.074	5420.136	405.507	391.499	295.986	111.685	1003.645	281.39	1786.183	157	0.98	614.857	789.175
12951.641	13253.515	8897.987	16759.613	9650.225	18047.246	6882.346	11881.116	1690.138	402.213	263.469	439.57	5435.316	680.805	224.304	11369.223	215.27	400.983	225.958	2178.026	39453.933	659.969	125.999	1012.94	6232.165	593.61	554.306	264.882	171.6	900.609	305.668	1799.698	167	0.932	697.991	790.356
20402.303	20820.586	15068.753	28960.889	17441.76	31000.474	12850.728	22473.944	1030.499	885.796	287.54	264.524	7896.628	988.095	269.55	12581.795	212.074	533.25	194.014	770.739	35483.321	652.037	174.118	1342.198	7348.053	362.802	373.308	306.248	117.253	1317.032	279.776	2421.892	159	0.9	776.016	788.852
12547.567	13877.571	10466.697	15907.77	13313.539	22021.178	11058.327	17265.185	1538.327	824.388	586.205	719.603	1436.364	1097.716	434.098	9588.595	294.233	243.55	163.236	1892.892	17768.518	1158.662	149.53	3354.164	2482.264	320.372	333.579	286.387	9231.597	1761.967	367.732	9725.509	114	0.99	208.588	788.833
10538.664	10340.971	6838.167	12343.883	6983.824	13009.595	5139.7	8274.925	444.663	212.947	210.148	937.756	3621.14	428.926	197.505	6448.434	177.008	307.625	212.597	1404.59	49240.323	487.824	134.243	521.496	5681.413	378.883	315.132	292.871	99.713	449.282	315.638	1104.093	110	0.985	861.718	789
11040.308	11415.241	7541.433	14200.831	8414.584	15437.271	6511.791	10936.638	621.447	440.788	239.193	225.248	3727.295	634.122	225.655	12507.519	184.21	373.442	202.22	845.468	30411.859	402.339	155.549	1124.473	4545.803	544.302	341.96	250.587	92.946	703.515	252.766	1554.118	115	0.999	954.091	789.161
14818.636	15426.165	10502.959	17172.385	15275.878	26517.903	11037.168	16251.401	566.19	272.893	1004.543	264.256	5330.002	650.451	237.117	9999.881	153.435	239.075	186.814	1104.075	24880.4	512.774	157.718	1162.076	4554.609	379.702	661.942	305.361	120.576	979.234	261.862	1676.477	143	0.978	1143.458	789.332
19171.912	19888.994	14945.833	24985.736	17264.551	30997.591	13513.462	21404.527	856.462	296.535	317.828	253.297	6077.316	573.314	253.596	10675.748	189.357	273.62	173.296	992.48	31696.121	425.14	140.068	1123.503	4295.045	452.963	408.173	268.983	124.041	1040.58	253.092	1844.313	152	0.949	1178.507	789.322
10762.574	11346.93	7160.987	13671.235	7283.419	13693.979	5271.041	9595.543	611.85	387.517	279.241	1044.574	4881.869	1123.833	245.105	11910.845	159.332	231.607	219.418	2060.658	55646.474	580.252	136.311	1027.967	3443.284	394.439	407.367	273.178	4707.689	990.584	309.183	2728.098	102	0.987	362.637	790.147
18901.426	19606.191	13288.964	24985.539	15062.684	25954.784	10924.657	18513.547	655.571	568.938	279.488	289.753	6917.221	745.983	247.163	12330.804	211.353	486.445	206.931	897.748	42148.698	712.355	180.237	1172.259	7479.766	621.03	285.676	299.164	104.954	1098.358	350.032	2112.526	163	0.956	766.113	790.696
6162.125	6728.606	4253.912	8001.802	5211.005	9698.405	3935.299	6265.066	1698.044	224.27	198.931	737.533	2106.041	403.019	212.692	6536.049	173.38	226.63	190.576	992.88	47702.753	477.776	158.828	635.464	1897.915	313.852	346.923	259.487	392.373	352.857	286.738	1346.085	103	0.996	1046.617	789.791
10597.46	10894.616	7714.293	14584.879	9210.581	16245.026	6564.981	10932.917	703.152	276.597	227.268	241.232	6186.332	498.374	207.651	9448.743	200.617	408.57	172.829	896.429	37688.931	390.191	159.602	851.595	2971.881	415.561	335.159	259.753	83.027	873.706	280.867	1245.959	210	0.935	1068.848	792.752
11388.562	12130.247	8769.579	14516.249	12391.864	22065.173	10187.676	16161.154	746.91	394.987	514.144	262.571	6680.431	706.351	257.2	11175.771	180.738	194.301	183.243	1080.903	30988.814	538.745	145.291	1473.064	3977.923	272.607	615.013	283.172	114.569	1311.991	246.351	2145.62	176	0.972	1152.33	791.358
11227.32	11807.883	7683.487	15304.951	7989.224	14383.698	5382.209	11054.586	1384.149	340.244	363.78	349.983	7334.665	659.038	282.3	14464.419	162.199	201.865	197.26	1356.97	51059.426	547.339	133.263	1256.198	5339.227	469.234	526.948	294.126	135.143	1579.661	295.448	2365.467	218	0.902	427	793.844
14438.511	14889.798	10530.488	20386.653	12239.799	23230.99	9727.535	17136.933	1513.33	453.902	307.526	250.507	7565.562	692.23	249.12	12552.535	219.001	284.081	210.841	1085.812	36914.112	629.733	151.402	1172.209	4418.973	397.349	404.672	310.635	100.005	1242.549	282.854	1894.605	138	0.959	808.203	791.797
6747.214	6778.572	4601.394	8568.764	5137.227	9339.707	3589.983	5701.073	572.947	342.922	243.874	209.887	6250.176	409.141	192.059	4000.837	156.968	204.733	247.069	1209.928	37820.183	336.519	136.863	338.562	3056.894	283.619	658.99	280.512	86.581	803.782	281.83	611.843	113	0.981	824.712	791.385
9978.61	10285.729	8579.645	12514.244	10041.206	13270.559	5162.344	7022.401	1069.779	481.417	417.431	436.257	413.37	523.297	231.877	5357.691	263.508	234.447	211.145	1520.24	6296.851	1526.733	170.609	792.154	2319.751	287.16	282.982	264.2	1408.053	380.029	288.318	2426.077	127	0.995	1035.169	791.657
13594.49	14213.388	10950.421	18607.664	12441.866	21692.54	9740.557	16489.814	690.57	328.44	324.136	253.487	5097.889	635.367	242.909	11171.707	199.95	234.459	181.146	995.68	35298.495	465.461	136.522	1314.995	3523.18	391.451	532.611	280.628	118.696	1037.303	245.101	2004.802	296	0.814	1165.814	794.024
13418.062	14798.038	9609.148	18453.966	11089.583	18102.29	6592.955	9179.05	1682.22	645.239	262.435	301.481	7797.178	634.557	220.498	9732.46	175.326	383.126	217.492	1237.755	41435.626	584.15	134.07	789.791	5579.501	555.345	398.778	283.473	132.252	1055.036	305.628	1479.419	162	0.95	643.031	794.877
12863.301	13192.102	9019.893	17022.121	10195.876	17865.171	7403.966	12766.917	766.732	365.095	265.341	488.067	12747.242	752.297	244.651	11848.431	208.581	316.116	206.086	1720.77	42767.45	623.574	147.543	1154.403	5284.916	495.459	326.606	287.71	178.572	2113.612	321.785	2111.403	201	0.895	733.953	796.53
14851.456	14821.03	10935.082	20594.528	13110.753	24233.584	10590.287	17724.798	928.97	381.704	270.682	331.21	299.834	526.181	203.608	8906.609	212.757	327.172	248.691	688.582	4559.248	415.015	152.306	1280.817	5155.125	387.425	373.54	279.562	6914.774	431.075	345.035	4418.725	200	0.899	900.735	795.71
15202.894	16138.291	11481.656	20407.142	14348.847	18805.666	7743.116	14060.106	598.222	272.27	245.513	193.628	5486.87	540.786	183.319	8489.707	221.452	312.358	195.749	837.315	23764.434	364.037	135.32	795.298	6154.255	457.347	272.519	240.708	79.01	750.461	243.469	1421.663	235	0.887	1112.057	796.3
19920.878	14921.113	11683.097	20370.084	13079.638	23217.549	9455	14816.037	525.129	847.56	256.566	199.993	5997.767	618.457	215.776	9436.836	217.273	297.514	201.813	756.182	24260.729	399.251	149.356	940.071	6051.299	359.485	275.411	247.569	104.592	923.951	265.08	1593.289	138	0.981	1121.63	793.761
11049.066	17680.536	13285.862	21520.966	16654.942	27355.952	11454.854	17844.408	487.747	253.243	436.924	230.062	4743.01	580.222	214.258	9364.415	133.724	302.721	196.014	774.493	21635.374	452.226	164.46	891.081	3608.916	530.014	427.08	301.415	127.079	803.985	237.509	1478.139	104	1	1136.846	792.635
17215.073	19029.567	13904.939	23251.454	16755.461	28734.623	15362.365	25664.415	1681.877	896.16	643.918	662.333	808.087	1045.228	476.947	9025.094	304.191	249.752	164.965	1263.02	4442.961	735.883	167.319	3969.975	4147.835	311.126	377.497	286.264	7275.937	1320.952	364.01	11519.168	256	0.913	198.688	798.801
13620.804	15001.011	9498.867	18396.689	10695.298	19485.624	8223.969	15039.894	1229.686	650.895	469.415	284.519	6941.004	899.939	280.298	12952.153	178.077	247.334	198.216	1327.864	42797.011	635.288	149.418	1495.24	4047.891	541.823	436.952	293.349	114.531	1278.257	271.658	2680.427	261	0.839	546.531	799.561
13362.176	13863.871	9244.265	17493.666	9720.946	16411.839	6023.326	9624.893	830.836	775.869	275.579	210.086	6152.2	571.785	230.685	8881.574	201.569	344.581	238.742	918.164	33438.555	531.364	134.97	692.469	6127.12	321.552	436.342	285.131	101.281	830.071	283.887	1133.612	271	0.858	839.301	798.068
17685.28	18252.504	12861.06	23908.048	14669.621	22764.871	9824.974	16108.133	860.096	408.875	314.715	303.967	236.769	427.035	203.908	7612.838	231.611	382.972	281.851	745.803	1134.458	669.848	148.646	1051.84	5520.942	373.458	330.941	283.714	5683.783	381.151	308.066	3647.902	300	0.854	890.28	799.267
16322.481	16733.336	11385.167	18638.216	13045.348	22793.656	9499.299	13072.521	898.15	350.386	299.979	251.391	6292.973	681.119	250.631	11215.922	185.174	257.451	183.167	944.165	25203.27	481.378	133.936	1148.248	6010.05	365.002	419.607	274.093	129.823	1190.846	272.066	1646.768	100	0.954	1184.47	794.03
9708.808	10510.127	6499.069	12924.567	7796.486	13996.139	5810.147	11603.023	954.957	375.657	302.597	412.147	8124.893	756.926	301.073	16099.059	160.049	227.968	187.475	1424.035	56655.033	645.714	131.503	1599.028	3114.515	412.059	398.649	291.459	191.164	1517.76	305.505	2960.75	140	0.995	394.393	795.393
11839.296	12284.061	8463.404	16687.545	9821.147	17057.999	6895.383	12276.678	608.163	312.721	250.856	266.337	5682.801	634.54	217.296	11093.339	168.757	291.76	216.527	1129.94	34100.329	532.179	130.885	976.188	4617.48	326.294	340.678	300.062	137.858	843.072	310.738	1727.237	160	0.939	655.688	797.531
9708.378	10024.939	6464.369	11987.557	7191.548	14298.122	5400.412	9480.813	632.646	319.687	253.028	295.46	6028.869	621.546	229.171	13189.991	176.478	398.186	202.466	1493.419	50552.156	649.583	133.393	1156.659	3804.564	486.684	689.219	262.719	180.195	1039.344	301.526	1875.243	117	0.973	691.397	794.859
15700.53	15922.085	10576.649	20257.094	10619.521	17971.735	7120.728	12540.209	652.85	279.753	248.863	257.194	6314.496	571.579	210.306	10124.349	198.235	478.646	186.496	1168.604	36749.318	533.287	156.814	985.599	6198.331	2061.893	284.979	309.422	106.234	1109.844	323.988	1750.373	218	0.883	752.968	797.032
16441.254	16744.275	11055.85	20999.217	12366.601	19452.414	7991.357	13327.157	635.886	962.283	541.192	236.16	6245.795	657.695	240.337	10020.04	219.794	352.904	180.325	1097.146	36305.676	651.951	161.031	1024.388	6971.02	481.961	413.073	301.72	99.279	1008.684	311.37	1811.807	146	0.972	800.404	795.192
8401.857	8401.74	5796.618	10298.851	5693.875	10208.913	4414.739	6666.654	605.852	246.255	211.13	1024.774	3775.813	515.086	199.013	6695.873	169.701	257.666	220.139	1840.065	49555.167	586.164	139.412	637.412	3905.038	297.77	358.737	290.767	128.796	682.728	312.271	1424.206	126	0.988	924.119	795.738
10042.851	10207.171	6851.515	12791.101	7690.182	15458.94	6581.224	10023.521	681.088	254.535	260.549	750.532	4890.421	601.25	252.169	10343.37	190.458	331.671	193.558	1341.549	43229.645	562.278	169.839	1055.144	4338.553	500.812	407.941	259.734	750.398	693.543	315.028	2159.452	196	0.865	962.765	797.434
17837.741	17875.134	12559.179	24852.47	12102.25	22692.899	8813.502	16876.506	1260.951	700.919	263.634	497.01	5805.092	841.485	267.501	12179.421	178.951	237.904	167.147	1315.258	37558.138	482.717	128.862	1070.86	6681.909	631.025	446.817	284.441	225.021	1228.955	325.692	2263.557	129	0.932	380.089	797.345
17922.017	19190.073	12273.633	24400.422	14088.067	26129.202	11092.752	20629.09	1034.733	612.75	388.692	331.9	7490.431	1259.428	295.156	11970.846	203.18	307.419	171.138	1486.714	30155.536	750.201	147.653	1642.867	5988.179	376.888	535.704	305.477	117.785	1552.942	282.328	3379.345	233	0.872	534.732	799.693
11899.042	12884.78	7828.461	14907.902	8799.229	16120.971	6568.529	10172.481	937.475	285.666	261.289	292.643	4709.019	516.664	211.794	8722.239	158.653	272.191	200.122	1083.952	51688.398	483.787	130.589	833.088	3410.906	429.86	345.004	285.774	110.193	693.181	280.931	1569.365	131	0.958	604.469	796.187
18251.326	18812.444	13519.091	25491.266	15150.336	25614.396	10180.463	16510.243	588.275	1049.497	261.219	451.17	4451.295	746.773	212.23	8858.159	226.49	516.559	188.158	956.62	33391.049	570.75	145.791	840.295	7840.472	417.362	393.32	274.447	142.471	693.326	273.679	1480.654	302	0.825	950.056	799.894
8651.167	8700.625	5581.402	10248.483	6151.586	10363.388	3675.175	6110.16	845.21	296.041	225.775	272.172	4687.346	466.392	205.315	7678.228	205.237	357.714	196.353	838.828	37033.606	406.885	154.434	687.413	4043.629	406.077	369.947	256.195	87.429	633.018	289.051	980.436	127	0.995	1053.382	795.831
11918.879	17237.689	12753.749	20261.278	14910.603	24698.971	10344.605	16166.391	498.048	549.835	260.69	217.948	6430.369	667.96	220.494	9908.505	157.354	325.194	185.724	804.714	21508.102	434.71	164.249	1001.938	2547.085	413.631	282.956	297.646	117.992	1137.076	240.446	1653.995	114	0.99	1130.053	795.605
10541.737	10930.499	7052.24	13646.952	7271.302	13749.47	5420.798	10477.967	664.639	323.872	272.682	671.987	10234.207	845.759	248.365	14333.049	162.793	228.499	209.541	1356.348	60523.835	627.399	138.445	1246.882	3895.596	380.197	348.754	277.137	377.858	1850.843	287.412	2511.857	110	0.985	362.482	797.773
18215.013	19590.643	13081.895	25358.025	14668.494	26289.929	10378.983	18124.148	1049.505	1351.246	331.106	270.295	5351.239	1251.936	272.804	12592.461	191.39	366.852	175.057	1110.04	36881.158	594.15	131.446	1315.786	7396.378	475.553	373.031	323.037	127.706	1189.925	286.032	2533.008	302	0.882	496.02	799.235
15806.557	16542.596	11572.327	21919.04	13020.209	23308.738	9063.058	16100.38	709.569	393.18	276.075	399.574	7218.095	822.974	237.642	11768.795	165.955	350.301	191.132	1583.607	41811.161	471.975	137.028	1126.011	4348.4	544.563	395.4	286.669	131.039	1178.691	297.282	2053.951	144	0.948	628.764	798.694
9903.758	10225.281	6911.168	13484.984	7751.531	13804.947	5552	10433.782	805.495	302.734	286.68	470.852	6297.619	711.969	232.245	12216.761	183.433	317.717	229.768	1950.007	43805.558	577.689	143.077	1201.291	3497.05	431.973	474.768	271.655	166.198	1090.54	306.701	2038.633	134	0.953	683.567	798.366
14191.903	14511.546	9567.201	18269.524	10045.304	16874.212	6944.841	12144.56	814.912	486.066	281.094	298.816	9318.821	789.776	233.843	11512.43	215.348	455.103	185.419	1376.88	35646.785	583.971	154.13	1154.973	6429.99	2558.196	333.522	293.123	128.35	1677.152	306.038	2082.725	181	0.912	744.036	799.776
7309.076	7438.267	5091.037	8984.639	5157.24	9572.197	3779.634	6129.693	413.368	235.43	224.886	919.353	981.495	460.351	220.594	6319.656	153.492	246.188	185.575	1334.169	40662.737	487.521	140.483	723.335	3364.822	288.793	292.321	282.693	473.984	342.267	321.87	2456.856	128	0.974	866.945	797.617
21542.458	23088.328	16062.312	28746.319	17956.227	33089.717	15556.337	29014.268	1289.51	498.905	444.537	604.294	1015.019	745.228	340.82	9591.384	226.981	255.515	228.941	2246.515	6304.649	944.246	179.109	2475.437	7601.235	301.503	393.213	280.813	11793.893	1265.92	371.615	7543.166	176	0.878	220.193	800.432
8714.747	9769.057	5705.483	11443.097	6518.931	12437.932	5175.383	9873.23	687.277	347.761	340.399	417.326	9272.269	682.711	270.981	14295.373	148.805	191.39	190.738	1560.452	59741.3	644.645	131.651	1332.965	2167.714	451.487	260.578	346.161	108.729	1239.05	278.714	2489.585	142	0.945	470.394	798
13237.43	13889.987	9622.688	17641.676	12345.343	16565.371	5372.14	9421.525	660.465	285.055	286.617	405.88	404.791	571.802	243.397	9979.214	183.543	217.221	264.594	729.175	7374.381	291.396	169.39	1590.601	3566.798	289.288	305.171	258.928	859.298	348.917	281.159	5730.139	201	0.887	985.898	800.042
16615.714	17456.047	11544.246	23211.53	11616.223	22600.394	8818.929	17344.354	1007.736	1311.051	303.995	485.093	7645.891	1401.19	300.139	13289.413	173.948	362.205	170.454	1626.13	52884.967	733.205	131.309	1415.392	6258.737	838.664	358.374	286.824	123.724	1264.039	285.836	2775.894	186	0.895	412.823	801.554
11840.844	12006.255	8614.503	17355.198	9899.16	17733.963	7228.562	13009.425	588.072	272.707	280.271	235.259	6410.654	574.117	253.858	10064.344	186.183	345.526	190.884	877.518	34144.258	556.679	148.548	970.05	4134.175	706.891	416.628	308.766	93.631	1077.92	289.214	1586.669	143	0.941	810.878	801.185
15726.981	16310.585	12229.739	19894.256	13365.395	23096.386	10158.959	16445.963	583.5	262.693	305.521	217.234	5812.597	545.627	225.54	9951.023	166.541	264.834	181.479	823.579	29649.998	554.114	149.978	976.764	5041.63	364.719	358.888	303.093	121.161	873.739	243.452	1555.344	215	0.929	1143.281	800.691
24856.483	25848.026	16651.681	32135.876	14845.95	26735.62	10732.076	19687.094	1399.919	1851.201	320.459	420.556	4912.195	1203.14	288.305	13129.615	228.32	414.008	208.019	1261.033	27538.913	501.581	131.002	1229.968	9168.243	556.142	409.678	296.838	305.247	1225.925	324.841	2506.876	173	0.932	373.292	802.777
13421.263	14835.418	9377.593	18836.797	10732.169	19803.454	8033.07	14359.1	948.08	899.113	314.406	298.269	7280.013	1162.982	272.436	11903.072	172.08	372.636	175.154	1012.928	45921.371	522.944	128.507	1121.373	5954.439	380.312	311.35	323.351	123.065	1307.406	292.284	2176.816	174	0.971	483.569	802.27
11036.311	12202.494	7732.322	14846.442	8880.899	16330.886	6861.723	11850.96	670.636	295.627	266.037	297.939	6516.677	537.875	217.038	10972.381	153.705	315.417	205.929	1147.592	45654.939	499.333	136.295	993.839	2791.186	382.5	319.149	268.494	111.02	877.225	253.835	1845.288	148	0.974	578.804	800.851
16677.557	16922.505	11905.802	23272.669	13034.224	23172.64	9642.198	16774.354	588.554	278.444	267.114	295.86	7179.754	622.146	221.108	10284.776	203.736	442.391	174.474	1014.081	35668.115	533.007	162.16	1019.237	6922.994	1169.828	273.058	297.062	107.16	1163.065	315.229	1921.147	199	0.957	763.721	801.827
9492.035	9666.583	7554.406	12567.583	8821.941	14138.71	6307.999	9554.975	772.75	388.527	355.05	807.42	2946.617	735.97	261.123	7983.073	230.763	214.144	175.694	1829.597	21088.042	800.92	181.221	1141.238	2292.186	295.736	375.924	260.395	2535.538	796.845	277.572	3083.597	187	0.899	1028.291	802.356
13190.507	15090.017	10029.043	17444.374	12345.545	22416.514	10946.618	18482.952	1855.186	732.208	548.946	769.663	1234.879	845.733	417.515	10106.825	266.606	204.727	179.544	1395.874	14323.777	801.785	169.472	3086.368	3772.452	286.27	323.304	284.533	8446.694	1169.241	368.989	9052.802	183	0.922	182.128	803.003
18761.601	20438.803	14738.829	24758.86	17274.475	29871.562	15760.847	27151.18	1572.453	728.323	560.69	555.734	521.359	777.197	414.857	8676.678	266.697	260.518	198.562	1304.391	1135.039	856.448	161.466	3467.55	4194.889	303.174	348.965	279.591	9095.29	957.275	346.569	10201.01	241	0.867	211.691	803.541
13612.726	14097.531	9905.193	19027.909	11381.726	18873.932	8570.192	13303.886	754.368	346.266	245.893	296.113	9133.475	624.378	218.052	12211.859	156.341	346.842	193.773	1380.595	38307.726	546.711	127.051	969.113	3857.278	406.688	375.331	311.174	151.209	1317.664	323.176	1742.978	115	0.956	649.265	801.248
18482.253	19215.953	13430.65	24756.571	16126.329	29157.706	13301.191	22174.219	856.178	397.842	375.746	519.079	663.393	756.664	281.552	9094.923	272.128	280.102	210.051	2055.382	12854.674	729.874	151.001	1682.054	8535.371	285.538	331.787	271.934	17193.971	738.911	351.361	5900.31	234	0.79	705.038	804.03
11418.675	12138.332	7894.087	15367.282	8876.109	15723.942	6212.003	10465.954	1001.881	946.876	266.991	286.714	9630.612	747.976	222.416	10905.128	184.775	322.846	199.274	1099.049	44942.023	597.106	133.368	952.084	4608.364	407.51	360.895	292.819	107.593	1385.4	259.99	1801.357	173	0.956	568.46	804.332
12611.925	13363.506	8871.297	17444.036	8971.171	15622.414	5952.87	10633.681	827.074	397.228	249.155	253.142	7497.934	722.878	243.317	11280.929	178.298	331.5	167.049	1420.404	35141.86	472.497	124.59	1053.237	5319.765	662.95	384.694	289.598	114.054	1306.737	264.504	1910.285	152	0.974	610.52	803.105
18227.671	19239.357	13098.388	24892.927	15240.254	27861.258	10784.445	18155.905	644.013	1223.657	276.667	265.18	5580.982	1723.86	245.898	10910.421	187.504	428.279	161.996	1840.019	24934.416	510.891	122.761	1073.472	7234.985	1124.106	324.566	290.276	132.434	1159.905	267.512	2112.921	235	0.913	621.977	805.857
19283.803	20023.299	15762.257	28840.948	19279.265	34139.645	16485.877	29003.129	997.992	471.483	427.536	496.2	662.634	795.197	322.071	9898.785	277.178	296.739	196.137	2490.839	6899.995	1239.846	189.501	1930.613	6490.498	270.111	319.792	284.604	36204.522	1031.905	322.827	5882.405	202	0.865	717.282	804.95
15383.298	15227.978	11552.863	21324.149	13148.505	21488.236	8686.846	14639.192	776.674	409.8	279.245	257.566	215.317	431.524	209.072	7094.746	228.84	348.531	243.205	693.143	669.954	387.387	149.563	993.728	5362.976	442.63	346.808	267.151	4658.917	375.666	353.711	3341.019	243	0.874	904.607	807.578
10223.156	10120.223	8643.268	12599.298	7811.805	12607.469	5655.66	9703.126	648.236	300.304	218.309	347.771	7564.744	663.641	219.013	10024.564	208.628	311.953	153.82	1350.91	39315.314	505.814	153.38	1192.502	3493.784	321.577	273.806	261.461	88.727	1160.956	267.987	1885.717	138	0.981	1086.587	802.609
11011.043	11560.466	7147.31	14132.496	7697.022	14914.23	5441.752	10031.022	1186.557	321.708	314.663	666.539	14082.57	894.983	299.306	14676.759	145.243	190.503	188.851	2248.119	62281.229	783.473	119.921	1430.785	3204.211	322.993	447.915	272.204	155.16	3114.463	331.17	2763.163	140	0.897	250.786	803.693
15364.892	16102.791	10528.593	20468.186	10290.391	17338.753	6667.049	13121.819	1024.404	334.981	304.633	314.945	11037.625	963.682	305.529	15406.84	182.649	280.924	168.315	1330.947	34473.427	554.304	152.634	1498.448	6055.599	1040.22	480.895	284.097	134.34	2565.065	300.259	2827.896	194	0.933	342.263	806.361
11302.683	11949.569	7743.215	15031.829	8007.817	14847.682	5952.687	10442.733	2803.275	286.861	280.922	256.2	8385.308	449.515	278.027	9925.415	162.402	274.203	155.519	917.11	33625.257	390.093	131.207	700.148	7087.98	581.979	383.426	303.505	102.901	1627.607	254.332	1378.099	101	0.99	436.223	802.708
12211.444	13180.906	8614.113	16879.4	9632.519	17345.551	6962.452	12902.081	1019.094	305.923	289.245	299.195	7240.583	750.161	244.859	11867.657	182.462	246.06	164.428	1386.595	42526.369	611.957	134.752	1330.512	3806.447	865.217	376.245	290.817	112.22	1297.472	271.917	2454.798	261	0.848	586.91	808.201
14434.591	15314.14	10555.579	20130.01	11778.866	21173.91	8256.244	14586.659	800.182	304.32	279.197	352.005	7179.758	813.816	242.505	12211.162	178.718	355.802	164.857	1745.335	36937.713	538.199	131.422	1206.677	5222.41	748.355	443.373	294.039	169.426	1277.913	303.827	2213.877	343	0.754	632.526	811.456
10118.085	10321.833	6612.87	12434.755	7680.135	13909.248	6047.485	9244.72	497.376	255.024	220.442	952.518	2133.651	556.389	197.477	7449.711	177.711	300.872	220.86	1565.741	43019.556	587.648	142.992	837.951	4569.477	365.999	386.277	272.608	3904.542	536.19	316.391	2304.608	155	0.923	924.41	804.971
11427.816	11476.294	7887.197	15025.794	8698.484	14653.489	5891.301	9996.762	650.108	308.2	315.552	247.822	5759.251	634.387	222.809	10148.285	221.462	309.165	181.671	1190.924	33432.12	482.839	156.112	1160.888	5164.738	984.537	443.76	262.846	91.257	939.032	292.223	1744.914	136	0.967	1061.544	803.368
17428.866	11608.047	9899.181	17922.212	10427.643	17571.938	7753.147	12847.557	488.195	291.17	312.097	189.315	7767.624	654.848	236.576	10407.002	205.362	247.538	180.317	741.347	25741.569	462.939	156.738	1045.814	6386.248	379.813	273.33	265.685	116.615	1320.23	256.225	1677.05	130	0.978	1125.754	802.846
11502.118	12031.035	8196.656	15976.243	9579.557	17873.378	7245.072	13198.04	1341.174	346.698	305.096	548.391	7756.553	714.78	257.743	13066.939	182.55	355.257	188.613	3005.913	42736.199	573.725	141.317	1283.723	2961.924	371.247	719.913	285.933	225.552	1235.783	338.944	2261.635	130	0.951	677.131	805.269
9515.767	10215.262	5988.179	11980.025	7271.955	13498.888	5752.193	10792.717	668.457	300.92	371.917	288.665	5493.187	1017.015	267.635	12803.588	190.27	293.056	212.983	1144.457	30935.938	606.816	175.312	1694.476	4556.567	395.027	550.697	320.69	2554.048	1371.136	312.323	3038.995	129	0.97	783.926	804.795
12495.561	13236.39	9683.348	18365.454	10987.261	19342.174	6679.701	13472.021	869.384	306.709	407.909	262.748	5419.44	415.239	253.124	12280.867	158.507	159.043	165.214	918.7	25028.457	422.74	120.869	1023.277	4971.144	584.377	387.284	265.318	116.047	598.755	274.944	1548.48	148	0.948	1356.608	804.831
19698.093	21027.509	13694.986	24856.797	14598.54	26522.621	11858.924	22468.724	1146.193	1711.982	336.639	339.892	7089.239	1380.294	322.222	13703.399	176.513	280.968	178.741	1020.414	40542.852	606.597	124.734	1585.515	4919.487	621.597	429.028	287.633	126.506	1303.577	268.112	3136.12	215	0.958	405.3	807.984
16223.825	17375.889	11911.077	22666.626	13235.408	22184.724	9663.12	15044.415	696.43	306.011	251.516	275.761	5735.535	756.51	218.84	12203.711	174.957	377.829	168.858	1342.491	27667.5	575.421	125.694	1047.257	5740.692	916.561	443.149	290.977	154.171	881.26	322.98	1862.636	162	0.96	644.426	807.025
14061.044	12785.362	9642.631	17958.088	11722.069	19460.19	7867.727	12184.902	448.736	259.048	303.976	161.581	7010.685	598.993	213.074	9690.43	220.144	212.311	190.256	637.177	34905.872	534.111	139.531	945.168	6223.971	280.284	285.834	224.992	89.871	949.727	247.026	1602.919	142	0.971	1115.796	805.141
16892.597	16775.146	12893.259	21606.559	11523.167	20649.361	8449.961	14690.665	554.592	314.342	316.668	263.339	3668.924	973.178	233.475	10199.31	227.877	288.904	171.181	1163.407	27875.841	715.191	147.276	1097.987	9419.388	459.063	367.923	293.969	123.999	796.227	245.267	1656.02	136	0.905	1177.346	805.515
12844.209	13108.386	9274.9	15442.447	11319.391	19817.517	7994.874	11677.493	487.898	273.867	254.083	273.565	4274.324	525.262	234.997	10535.555	193.695	276.188	203.528	1596.364	30198.775	459.938	132.236	898.827	5519.304	545.327	326.283	270.595	126.706	752.731	258.49	1248.237	120	0.969	1187.375	805.083
11905.38	12496.295	8524.351	16684.332	8967.703	16767.728	6595.064	12612.273	1005.422	522.121	268.525	301.647	7140.071	930.525	309.712	13937.943	161.225	229.762	169.73	973.124	37972.372	494.086	125.384	1288.769	4716.428	368.506	432.421	293.93	149.33	1514	290.763	2389.932	162	0.95	392.272	806.204
9596.355	9798.381	7118.531	13353.171	8107.665	14895.885	6340.671	9486.673	597.798	253.295	265.649	461.963	3670.065	511.861	195.968	8336.195	180.923	231.708	253.238	1332.23	32058.634	465.261	143.806	861.519	3586.619	300.774	391.599	262.12	4802.115	685.657	288.29	2205.14	174	0.907	932.391	807.736
8824.855	9497.97	6298.862	11331.509	7275.025	13391.134	5796.521	10469.288	835.83	307.411	293.31	465.192	768.497	491.467	222.669	14069.965	188.965	211.792	222.269	936.287	6256.155	568.754	165.375	1784.161	2128.534	351.365	331.393	264.068	3916.387	441.057	277.834	5929.212	115	0.999	967.378	806.657
13179.596	12611.455	8439.002	13555.982	12041.247	19915.615	8223.817	11511.317	724.627	236.983	561.442	203.896	7582.153	606.854	232.212	9633.603	177.247	255.728	152.443	908.317	23699.29	535.223	160.576	908.581	4753.108	598.297	349.491	291.356	121.637	1401.722	254.419	1435.355	103	0.996	1131.869	805.617
11304.701	11195.236	7597.336	14308.382	8214.883	14319.63	5450.884	8799.743	1772.987	299.905	276.545	218.772	4852.155	517.464	250.89	9338.034	189.078	294.388	180.773	1016.842	24982.052	520.065	141.117	751.289	4772.144	356.335	459.047	281.436	92.498	753.263	305.933	1233.204	100	1	825.38	806.62
8279.924	8380.049	6691.594	11790.759	7577.399	13027.204	5963.156	10966.824	844.182	253.556	264.453	215.259	3106.764	515.92	227.214	11097.059	196.777	184.243	168.554	804.797	26543.775	505.623	141.204	1028.301	2916.527	245.985	427.085	274.064	125.443	661.956	238.849	1523.474	119	0.961	1157.979	808.223
12386.171	13252.726	7886.302	15327.199	8706.141	12710.11	5007.425	8980.556	651.864	377.57	494.859	446.895	7534.291	502.745	233.784	11419.686	187.162	242.164	207.066	1298.748	39861.572	468.416	128.22	998.043	6265.696	465.599	377.86	290.344	621.309	1437.088	278.943	1864.85	136	0.956	524.846	809.412
14074.91	14689.079	9839.616	18774.667	11069.371	17470.822	7067.714	12122.994	1339.712	325.999	290.881	472.586	7620.297	755.117	223.646	12112.956	194.679	449.609	182.673	1913.847	40182.633	529.32	133.973	1209.719	5337.151	1481.197	404.644	282.922	217.166	1203.061	330.223	2237.3	169	0.967	668.47	810.127
21912.794	22704.589	16308.994	29738.06	19421.021	34516.359	16742.215	28018.828	1048.802	439.889	397.605	463.152	687.241	788.097	286.839	9667.935	289.349	337.359	217.589	1900.358	6452.703	1009.795	190.177	1872.795	8739.933	304.763	345.65	280.675	31442.958	762.197	312.8	5719.267	174	0.84	714.885	811.362
10635.453	10967.771	7387.366	14049.923	8856.272	16074.609	7078.853	11890.835	767.089	585.979	264.668	587.508	9915.3	844.701	258.449	10403.184	206.55	310.962	151.36	1644.619	44080.428	512.009	164.14	1139.332	3509.222	471.964	396.894	281.209	86.347	1411.447	301.661	1870.781	206	0.871	1045.801	809.587
16202.543	16318.786	11319.82	18207.197	13014.946	22063.415	9234.418	14273.791	481.616	232.611	254.287	219.201	2997.687	444.553	213.635	9536.637	188.219	269.077	164.05	627.37	24538.601	518.398	146.92	861.649	6579.559	389.652	339.921	290.303	119.722	482.544	243.225	1335.169	125	0.914	1147.716	809.308
9032.804	9323.525	7336.116	13408.993	7149.717	12214.585	4039.851	8899.72	864.76	337.806	389.331	283.218	5559.773	519.362	230.661	14781.42	159.404	178.329	164.627	1042.491	48166.241	504.724	126.861	1013.784	3583.114	353.549	491.128	270.822	124.182	759.855	276.061	1481.475	158	0.951	1269.943	810.133
16652.997	17480.471	11812.294	23538.064	12862.121	24133.691	9512.121	17414.294	1356.16	347.903	294.535	308.605	6408.084	737.713	303.279	12634.211	173.105	320.307	170.611	1080.436	41731.458	625.951	133.405	1091.082	6289.621	883.513	387.605	292.266	112.855	1064.897	289.892	2208.185	253	0.905	431.998	814.662
15900.741	17153.399	11332.753	21857.952	13219.121	24596.446	10720.183	18227.207	761.602	542.86	289.315	273.21	8653.933	1008.935	272.368	11890.728	184.122	346.619	155.164	1617.982	31668.708	532.514	127.727	1306.952	4721.15	502.612	387.252	289.417	129.318	1388.697	275.593	2512.725	173	0.932	606.153	812.523
14306.456	14859.685	10204.553	19830.484	11693.293	21524.733	8789.039	15462.645	635.915	315.866	276.382	413.512	10137.514	739.333	245.255	11276.387	204.842	312.929	159.991	1584.568	42941.647	666.981	160.043	1241.871	5238.632	554.321	293.391	298.346	112.553	1649.639	317.708	2408.897	99	1	764.641	809.328
15973.696	16255.531	11045.95	21215.121	12210.479	21750.153	8337.675	14840.309	773.165	571.118	606.484	268.908	5888.178	717.509	245.649	10880.568	200.78	280.483	217.732	1007.386	21197.168	524.15	162.776	1208.86	9053.825	362.164	480.436	302.544	1428.147	1354.812	301.232	2168.019	213	0.949	790.998	810.965
11048.689	11457.194	7638.345	14437.942	8541.695	15516.588	6256.692	10525.706	591.184	271.962	277.947	235.091	11015.713	606.201	260.609	10605.05	191.586	282.433	189.238	1170.292	41460.281	558.221	149.696	898.523	4272.486	445.798	406.838	289.349	93.179	1579.737	288.827	1517.47	204	0.909	817.828	812.505
14850.897	15099.705	10468.101	18982.796	12369.766	22404.505	10130.917	16777.103	802.397	386.026	314.495	334.893	231.395	513.659	218.456	7316.094	212.171	348.219	237.301	691.395	496.76	924.902	157.581	1129.473	5072.393	843.584	303.763	282.427	4242.733	447.338	338.261	4005.979	195	0.947	883.792	811.674
12866.848	13408.099	9439.081	17028.7	11104.913	19472.929	8476.185	14319.493	820.963	325.469	305.162	557.705	606.497	510.371	218.474	11653.162	225.736	253.464	201.676	1443.178	7681.328	766.367	166.134	1568.768	4285.195	590.362	331.912	270.479	6222.473	449.615	331.941	5202.632	238	0.803	956.13	814.744
7772.206	8325.56	5252.154	10241.73	6027.257	11231.455	4484.064	8240.3	578.557	249.74	280.827	1361.704	3595.054	626.666	227.694	10856.415	146.056	221.662	265.588	3795.941	59696.248	784.71	133.743	1176.499	3175.965	356.371	361.085	316.912	780.819	687.237	326.403	2846.671	153	0.98	513.5	812.5
13937.919	14250.525	10384.177	20351.641	11260.082	18911.4	6900.801	12058.628	579.106	1218.87	982.187	260.244	5248.449	696.584	243.007	9459.591	185.645	303.625	165.268	1405.757	27372.186	539.755	149.887	966.616	4668.122	495.789	489.155	291.258	137.225	1200.333	320.408	1665.997	116	0.977	801.034	811
12024.519	12006.471	8470.476	15934.327	8807.747	14941.695	4970.621	8411.783	1101.753	409.329	273.655	229.363	5530.85	611.031	239.43	10157.626	197.151	268.525	200.683	1159.986	31666.227	714.759	140.649	789.231	5523.589	274.348	564.451	297.936	97.782	916.792	296.382	1253.888	132	0.954	831.606	811.879
15145.741	16021.623	12189.404	20927.717	13801.997	24665.062	12144.948	19235.057	652.911	370.272	361.078	247.197	4987.319	741.355	246.877	11027.535	208.27	214.447	165.951	1000.808	28581.25	592.237	140.781	1285.325	3867.814	317.944	406.136	287.331	122.63	861.261	256.741	2118.206	191	0.898	1167.16	812.086
15321.96	16413.957	9295.319	17601.995	16346.809	20878.904	6362.29	11267.796	1019.29	537.842	413.149	295.481	5869.834	654.968	269.466	19055.05	156.987	311.478	159.592	1542.703	54900.038	498.142	132.488	1450.9	6197.991	895.983	435.293	288.749	127.851	700.435	266.943	2134.933	167	0.955	1346.566	811.757
19667.761	20593.008	13896.646	27139.316	12190.714	20617.593	8350.352	15350.43	847.464	3192.858	306.572	336.223	6241.161	1530.061	301.12	13808.698	206.18	413.836	167.781	1010.897	30638.923	493.936	127.308	1317.714	8103.294	534.189	395.426	293.213	149.39	1316.852	276.531	2467.704	157	0.921	377.035	812.5
8654.221	9730.025	6054.087	12230.073	7084.679	13242.507	5398.399	9828.973	714.9	272.989	304.937	330.846	6484.701	665.988	262.702	11135.59	135.084	202.917	135.099	1283.99	37940.397	410.288	129.952	1077.887	2789.28	446.629	452.598	312.338	134.281	1233.948	300.935	2032.259	160	0.953	492.756	813.125
10957.258	11794.423	7386.099	14363.021	8089.013	16218.209	6095.185	11822.066	833.039	477.514	301.888	369.471	11031.722	1070.262	316.526	16937.481	160.743	295.278	164.114	1482.277	39189.247	649.079	147.126	1692.505	3076.909	409.102	488.029	275.207	148.832	2613.91	292.074	3088.964	101	0.99	350.748	812.975
14219.939	14753.341	9713.455	19221.221	8966.857	16840.069	6404.31	12709.372	836.872	2115.863	300.283	363.748	7241.667	1743.113	296.408	14829.394	185.715	385.516	189.958	1125.757	42433.054	565.165	137.335	1434.319	6111.424	796.277	345.351	267.379	141.747	1814.424	283.694	2687.389	178	0.937	359.416	815.315
11827.452	12764.096	7695.747	15198.498	8959.563	16371.881	7033.021	11894.579	626.814	331.327	294.923	250.274	9500.348	813.193	249.098	11576.022	184.496	289.209	163.053	1051.445	46733.789	705.189	132.114	1485.18	4600.163	799.85	350.359	292.927	130.661	1404.284	265.714	2579.94	173	0.91	597.581	816.327
13498.443	14419.75	10422.927	18530.329	12740.201	22740.914	11533.825	20215.057	890.634	1092.099	282.635	276.75	5431.211	1317.358	266.136	11996.279	173.405	209.095	144.043	2577.84	22381.486	513.508	125.944	1292.105	2472.23	426.768	415.307	299.862	130.755	1190.914	264.489	2525.522	157	0.98	613.806	814.226
12415.405	13448.709	9185.871	17849.084	10307.298	17983.993	7353.279	12063.791	604.293	330.535	251.845	892.31	7745.824	718.568	232.264	10395.159	176.601	338.864	207.534	2674.191	45378.92	593.149	133.494	1019.161	4792.976	425.687	308.454	287.157	404.941	1120.219	358.545	2295.102	219	0.844	653.774	816.103
14625.359	15258.463	11018.337	20619.267	12872.307	23409.298	10083.692	17540.671	1258.68	382.2	898.294	669.454	3363.312	765.336	270.856	10426.777	227.278	350.944	247.903	2833.107	19796.137	790.796	164.314	1504.106	4547.093	369.469	533.928	279.806	13192.234	990.587	352.703	4738.365	220	0.891	679.423	816.073
7743.446	10040.129	7657.692	11172.493	7731.947	13411.338	5776.709	10611.536	563.439	224.401	266.241	195.557	9269.551	585.219	240.909	10258.766	180.753	255.261	179.628	735.694	21787.956	438.579	152.818	1015.785	3223.756	341.98	308.735	247.82	111.561	1790.618	248.162	1594.399	148	0.924	1121.696	813.392
13320.648	13651.657	10206.3	16934.326	10402.888	18363.856	7483.349	11598.527	571.756	526.721	274.862	330.274	8066.59	963.994	252.073	10620.551	191.968	285.167	145.416	1318.029	35309.213	587.411	143.968	962.274	4253.365	297.587	392.041	288.709	122.669	1265.153	265.473	1503.103	126	0.988	1181.683	812.873
9552.072	9919.975	6270.591	12645.348	7096.464	14344.322	5493.981	11760.499	754.097	326.084	297.961	1217.827	10550.647	954.192	321.432	12248.256	153.168	192.532	157.614	4224.924	63542.757	704.242	126.689	1695.758	3560.363	292.395	336.759	269.37	591.681	2569.014	402.663	4110.436	125	0.98	227.244	813.836
8523.138	9349.267	6080.571	11895.588	7132.848	12882.525	5463.259	10216.295	1246.367	320.097	300.019	322.588	12045.06	765.134	291.807	14092.729	180.571	272.055	147.983	2385.745	54595.036	636.628	137.911	1360.488	2127.178	487.128	412.973	304.395	123.41	1890.895	260.196	2461.594	115	0.969	575.143	814.5
10868.53	11283.961	7643.328	13702.908	8966.292	16013.185	7781.649	13681.968	1277.327	378.038	729.067	523.534	765.194	763.921	251.966	9088.069	230.138	213.032	238.893	2394.399	6838.131	646.052	166.612	1617.528	3661.79	248.287	380.708	269.708	13810.572	596.815	351.287	6379.203	106	0.993	689.255	813.792
14391.279	14926.977	10458.599	20230.073	11762.882	20498.187	8409.548	14387.316	552.642	256.794	273.277	320.079	8112.403	538.327	232.085	12217.437	210.875	328.458	184.298	1167.219	38295.156	508.85	145.354	1123.319	6029.177	476.13	396.696	283.596	115.395	1440.992	325.728	1980.575	204	0.929	750.926	816.446
10712.88	11161.451	7661.367	15269.487	8693.302	16181.737	6555.392	12490.269	803.809	792.628	288.54	308.363	8260.441	1031.767	278.806	12068.573	194.005	317.288	183.205	1152.594	44984.874	624.536	162.936	1572.129	3593.487	396.585	362.472	312.293	122.378	1474.752	324.52	2735.929	216	0.875	771.028	817.019
10000.399	9568.759	7422.375	12702.503	8350.882	14854.578	6581.049	11451.709	1142.472	405.119	342.225	299.566	234.203	346.271	208.704	6549.279	210.669	249.717	262.369	567.259	349.481	957.66	145.105	1148.628	2958.208	307.456	251.009	279.068	730.363	369.674	308.975	4267.263	146	0.946	891.918	815.671
10570.488	13081.901	8802.258	14034.058	12246.911	21591.537	9054.53	11978.418	370.975	240.13	334.291	204.915	6042.041	503.034	220.446	8583.834	135.607	262.619	155.306	545.565	23442.587	537.232	145.016	725.241	4280.907	477.301	336.351	271.605	125.255	876.873	237.89	1110.303	113	0.981	1138.633	813.81
12435.808	13070.173	8420.061	16639.497	8979.492	15966.965	5859.587	10436.524	1248.004	296.125	330.101	293.154	7743.621	654.925	267.609	11090.434	165.642	266.809	171.058	999.814	46202.303	657.987	121.939	984.495	6076.194	1465.404	361.261	292.928	118.097	1389.664	293.899	1876.152	252	0.835	456.655	819.123
15987.936	16798.576	11639.72	22114.433	12652.791	21817.019	9026.112	15234.332	771.609	295.932	255.25	476.761	6830.695	693.257	225.185	11810.575	179.214	396.913	203.421	1509.158	38454.229	511.259	132.511	1081.067	5909.07	843.349	343.794	284.759	194.108	1045.448	342.399	2054.654	147	0.978	644.799	815.793
7048.543	7751.599	5239.957	10254.477	6296.213	12056.359	5548.76	10510.357	943.753	335.588	293.03	644.417	6921.182	710.344	258.101	10610.334	176.822	182.452	170.554	2272.778	46954.859	847.468	148.666	1267.805	1483.844	338.837	391.338	270.031	6457.64	1326.156	309.344	2800.972	98	0.993	724.908	814.806
12071.22	12541.241	8709.641	16864.793	10038	17998.535	7540.03	13136.354	842.262	307.392	273.715	338.712	10982.949	703.209	243.739	12446.553	216.217	308.057	189.122	1465.311	41921.413	604.91	150.173	1137.172	6070.254	418.882	321.543	296.673	114.303	1709.827	336.034	2047.044	121	0.948	760.715	815.393
12695.029	13050.081	9127.586	17039.829	10290.178	16742.503	7087.074	11547.208	568.009	552.67	266.612	467.663	4164.855	646.838	216.015	6506.852	199.462	353.724	194.432	930.722	35113.016	381.62	159.558	696.017	5164.938	354.556	357.13	259.996	142.46	617.74	286.657	1550.9	218	0.921	984.532	819.45
10927.214	11180.831	7815.593	15096.597	8868.015	14433.697	6298.76	10686.43	646.893	410.988	259.601	230.245	5966.811	743.785	244.598	10272.184	207.786	311.859	192.433	1009.203	34391.784	459.578	154.807	1136.079	3929.077	370.639	345.443	278.409	90.172	998.951	292.364	1686.541	162	0.927	1059.673	815.506
16346.778	18247.605	13058.134	21835.961	15152.996	27017.336	14321.465	24144.654	1492.738	828.392	622.852	622.133	801.401	922.092	451.826	8807.645	278.64	229.373	163.585	1026.828	5978.294	628.566	169.696	3841.178	3269.719	270.771	301.817	281.7	5285.303	930.248	336.198	11339.508	229	0.875	188.29	819.033
8828.145	9188.407	6000.931	11961.537	6950.468	10403.258	4289.965	7729.514	587.224	334.775	448.692	826.143	3889.101	547.249	205.167	10186.992	155.827	202.947	219.087	3049.744	50406.576	423.56	122.421	968.445	3279.945	340.395	381.115	285.59	426.867	668.11	292.289	2285.401	179	0.902	537.02	818.992
9713.577	14181.931	11800.538	21529.549	11144.9	20368.566	8525.257	15236	364.283	268.135	274.168	199.413	5583.617	559.581	225.236	9328.666	152.792	261.496	207.108	590.79	30364.301	514.37	147.63	859.224	3109.006	410.063	295.976	267.453	110.026	838.87	239.127	1292.304	265	0.861	1129.368	820.013
15609.912	16450.701	10311.142	19771.121	11739.877	19448.4	8023.515	13682.042	785.529	366.329	306.856	500.966	6189.286	666.775	239.553	11389.872	216.275	309.823	244.011	1466.563	53298.833	2237.844	141.423	1205.575	5726.266	778.709	375.56	316.687	124.331	1044.696	277.205	2510.435	112	0.985	553.812	817.5
16022.81	17240.944	11003.542	21879.814	12951.308	22819.147	9714.912	18162.34	1124.234	376.949	373.036	434.14	5558.956	868.049	269.698	12788.58	224.699	284.415	216.173	1639.605	38731.407	1950.917	145.932	1782.992	3858.563	1538.987	485.336	318.827	131.353	1255.653	274.702	3640.307	162	0.94	559.772	819.352
13104.203	13982.859	9339.891	18522.508	10608.087	19156.488	8015.689	14662.992	1068.218	292.089	292.218	287.22	7561.226	701.034	244.007	12460.969	204.017	289.404	204.544	1172.574	46768.089	640.814	141.634	1302.609	4822.986	1341.046	417.304	297.972	135.77	1338.838	263.024	2440.115	257	0.884	569.698	822.06
15463.913	11251.644	7853.085	13454.255	9360.339	16680.489	6818.291	11037.969	897.376	376.3	326.908	409.736	318.428	481.672	248.182	7094.228	228.355	275.89	363.352	856.995	2255.05	918.973	173.091	1210.223	4941.187	378.306	289.41	305.534	1280.285	353.787	344.608	4914.652	137	0.963	861.412	818.077
9717.849	9957.354	6772.812	12856.291	7869.445	13642.603	5682.879	9770.627	548.501	258.856	276.274	505.46	6637.486	652.713	252.52	11091.963	196.194	296.443	202.533	1459.831	43506.623	494.066	165.287	1136.481	4827.089	380.619	430.8	281.116	89.691	1080.895	279.849	1776.786	123	0.993	1024.955	817.476
12179.094	12013.77	8224.311	12902.232	7238.752	12488.26	5401.524	8704.23	511.583	245.974	270.705	216.57	3606.921	448.331	226.911	8441.9	196.723	226.901	169.96	603.728	22585.457	403.871	141.323	720.304	5372.784	618.917	368.739	273.782	128.155	633.956	246.959	1098.206	134	0.942	1150.537	817.642
16827.371	17177.636	13189.712	22141.191	13000.137	23412.011	8811.627	14408.979	549.422	549.186	265.658	271.816	4473.477	707.735	231.16	10695.863	202.792	296.321	162.488	786.638	29617.144	559.525	148.066	953.778	8417.133	1032.114	331.185	288.719	128.855	821.802	276.69	1516.124	327	0.705	1199.491	820.176
18874.699	20016.346	12770.4	24759.442	12407.394	21635.137	8528.04	15124.51	1179.527	347.554	296.102	366.23	6471.618	615.034	303.426	12245.146	191.184	415.938	201.366	1103.375	40255.229	570.885	127.511	1083.44	8552.804	1526.655	313.456	294.872	110.487	1099.751	287.04	2135.052	194	0.951	421.289	820.015
10670.544	11372.078	6363.356	12875.671	7209.022	13389.588	5266.049	9961.875	820.397	296.134	386.127	279.33	5713.276	627.941	282.865	12336.464	192.399	191.029	183.957	958.261	52334.396	699.14	121.573	1463.928	7446.218	723.816	387.734	311.768	117.252	1427.976	296.926	2539.798	138	0.908	470.667	819.804
10402.162	10659.161	7306.123	14105.442	7571.598	12816.356	5056.417	9241.554	589.4	397.366	411.775	252.482	6263.863	611.592	250.802	10826.983	179.511	318.703	225.515	1627.263	32464.618	513.772	155.586	1122.202	3482.755	1571.092	472.259	298.175	93.432	1241.338	298.098	1802.515	164	0.972	802.14	818.646
10595.814	11233.121	8078.833	14316.343	9621.045	17395.333	8144.451	14090.707	957.966	380.417	335.33	345.573	280.05	651.071	263.671	7513.175	189.772	216.667	204.504	636.108	543.902	629.951	182.109	1746.844	3115.445	477.494	323.607	293.586	3580.232	419.634	362.807	7064.778	143	0.952	869.808	819.584
13081.744	13409.536	8812.746	16235.521	9940.204	14533.041	6813.322	11221.062	614.021	274.443	264.83	454.665	496.004	538.822	192.636	6960.593	204.823	267.485	213.587	941.033	5949.619	266.361	156.885	1008.067	4970.945	683.871	360.376	255.269	3744.451	335.528	285.824	3333.716	182	0.848	963.269	819.874
15042.159	15833.789	9923.091	19052.552	9847.903	18369.161	8251.626	14189.504	1647.575	1446.138	295.486	333.515	5831.957	1395.758	289.434	13414.279	155.871	335.327	185.798	1250.221	46113.883	633.916	122.311	1358.005	5385.377	1359.262	419.149	277.101	219.993	1372.889	296.498	2636.387	237	0.924	239.458	822.542
12405.885	12111.214	9366.803	16028.889	10377.764	17863.252	8735.643	15130.259	924.593	376.285	409.615	408.061	372.043	644.731	245.783	8368.209	233.95	255.28	266.266	2158.67	7077.443	1049.185	180.623	1528.829	4260.511	246.246	310.264	285.555	10490.261	553.885	350.379	5962.784	150	0.926	691.02	819.76
16707.42	18300.328	15872.332	24054.287	16522.136	28760.561	18208.303	30684.472	638.724	649.302	346.737	256.821	7897.079	677.946	258.184	11330.259	210.917	195.442	168.936	1223.753	36381.253	552.459	148.383	1293.042	3196.836	322.409	469.377	281.717	124.248	1185.396	262.481	2137.332	156	0.984	1165.064	819.724
11407.569	12336.639	8063.779	14989.546	9246.884	18114.628	8190.395	15069.126	998.981	474.68	440.984	563.062	1182.415	829.261	385.669	9494.98	177.346	178.916	148.297	1668.268	11469.35	728.238	149.976	2952.676	3774.798	270.948	311.293	278.673	14293.372	1320.289	373.463	9218.37	123	0.964	201.679	821.492
14505.611	15233.706	9480.957	18767.933	9967.941	20725.535	7927.304	16389.476	872.552	370.341	341.389	1234.763	10743.796	992.105	334.11	13001.738	166.841	211.055	188.806	3542.831	62245.539	838.958	130.141	1808.135	4787.087	350.623	422.534	286.734	1398.988	2821.052	410.46	4055.163	203	0.954	221.672	821.268
13410.89	14378.737	10695.68	18704.229	13184.05	20154.615	9997.168	16357.871	971.952	584.899	572.345	688.676	1603.957	573.857	292.96	8567.831	224.119	256.159	262.258	2265.608	26472.813	905.174	142.034	1970.462	4419.515	354.038	329.967	293.958	10864.578	764.458	323.988	5968.898	236	0.856	525.559	824.619
8396.104	9335.999	6148.574	11784.686	5953.527	10981.207	4570.536	8959.299	679.373	279.842	646.877	299.986	4832.61	749.04	277.239	12714.537	178.62	295.868	226.73	1078.197	39446.421	536.148	155.285	1532.513	3199.438	507.853	802.832	319.358	121.352	968.937	309.772	2607.951	138	0.944	782.913	821.355
18571.165	14824.187	9939.166	22239.284	13973.005	20620.288	8247.07	12919.288	575.219	202.162	259.731	188.747	4210.894	535.563	226.569	9232.553	252.728	256.161	213.477	381.31	26501.416	430.843	148.688	948.952	7123.709	342.412	303.872	236.896	77.061	948.846	236.525	1571.841	126	0.976	1111.31	820.222
7731.925	7792.986	4719.377	9096.005	4987.826	8901.276	3328.769	5603.473	518.141	228.738	264.474	1236.97	1866.861	481.111	207.439	8046.278	154.638	213.799	225.64	2844.488	57468.95	403.413	116.923	776.512	3838.42	296.043	320.894	299.898	273.267	356.111	316.186	2155.967	102	0.987	505.363	821.157
12338.195	12803.236	7672.003	14078.493	8213.04	13350.336	5297.943	8730.925	531.325	293.721	258.934	1085.771	2964.769	526.455	215.266	8566.284	194.464	304.135	262.082	2053.515	56456.784	857.596	130.62	852.847	6509.071	388.371	361.431	309.21	141.615	514.967	331.415	2013.131	98	0.993	548.878	820.561
14663.882	15503.099	10540.403	20100.834	11298.041	20643.826	8975.232	15354.032	947.001	354.625	299.324	365.93	7823.483	730.75	241.178	12546.46	195.965	373.315	198.91	1290.483	43018.13	613.921	136.249	1176.051	6101.57	359.179	350.554	290.88	166.23	1083.735	292.487	2198.567	172	0.95	606.326	823.645
6028.071	5989.585	4069.356	7619.317	4484.299	8126.216	3183.647	5319.579	424.607	196.854	223.389	1194.725	1753.602	454.437	210.813	5870.918	133.322	214.177	269.53	1984.255	48625.16	468.237	154.477	580.843	3128.093	286.876	312.555	280.858	846.645	418.457	309.275	1767.042	110	0.985	844.318	820.936
13657.112	14276.59	10060.833	18355.854	11988.162	19761.26	8576.681	14243.457	995.896	347.522	315.958	271.259	237.199	394.411	208.892	6913.083	213.029	245.822	309.794	1091.245	373.354	346.847	141.361	1357.258	4263.609	363.201	288.088	258.28	6324.977	498.02	317.371	5392.47	210	0.888	909.514	822.443
13930.683	14539.111	10401.729	18985.734	12487.072	21972.955	10095.706	16628.928	792.652	374.186	326.039	321.546	253.145	581.886	231.606	8258.774	219.118	252.844	181.249	926.736	483.437	780.494	161.66	1645.855	4764.06	611.842	290.683	297.041	7002.135	560.7	332.655	5816.798	301	0.828	932.347	826.367
18555.3	18952.588	14154.661	25864.702	15037.677	26279.496	10934.972	17785.923	637.073	945.907	283.561	264.602	4694.686	702.171	238.867	9764.765	263.48	414.916	198.963	833.77	23410.393	503.726	155.56	1016.035	8928.475	651.879	452.073	274.157	83.262	923.297	270.206	1613.403	194	0.827	1036.835	823
16472.45	16938.213	11215.542	21568.191	10505.361	19181.665	7660.042	14361.203	846.838	1044.704	293.08	313.478	6938.8	1154.682	292.298	13316.918	188.826	331.707	205.337	1024.728	37305.034	469.174	126.449	1221.567	7465.761	513.36	389.433	283.999	139.719	1504.376	283.066	2367.874	158	0.961	371.222	823.975
17798.473	19150.399	12783.717	24557.208	14854.279	24908.815	11163.675	18583.97	805.302	1346.356	310.289	297.777	5715.788	1242.752	247.437	12266.346	225.539	424.479	199.81	1645.077	33809.158	548.69	131.883	1221.9	5950.64	391.746	424.108	293.626	146.344	940.283	246.213	2264.668	199	0.915	582.837	825.53
14405.633	14975.435	10389.906	20243.957	12184.007	22285.517	9629.881	17299.576	687.541	317.203	310.686	370.368	10367.203	755.532	259.163	12110.797	201.479	335.403	181.425	1252.147	47731.92	701.507	145.244	1457.767	4099.948	1259.516	369.229	283.18	167.244	1536.879	303.128	2547.138	302	0.791	735.116	824.497
15010.921	15513.21	11545.669	20369.232	13687.449	22182.035	10708.714	17676.873	925.93	405.094	351.461	320.256	272.023	558.687	234.18	11288.508	246.137	279.174	197.586	1096.107	595.565	1169.642	167.87	1743.866	4233.313	541.687	287.201	267.257	5958.351	471.196	306.355	5846.594	217	0.937	945.233	823.214
14982.663	15230.708	10451.757	19079.555	11144.221	19025.939	8215.855	13151.906	565.704	463.644	266.377	761.441	4408.572	653.863	218.195	8759.168	215.209	362.957	201.729	1313.452	37833.201	486.603	156.439	993.379	6945.134	400.497	362.92	261.362	232.333	703.918	298.276	2280.124	263	0.878	971.766	826.572
18087.26	18335.563	12374.83	23355.422	10700.368	17486.954	6947.074	12937.406	697.644	303.753	375.93	318.04	8771.413	916.998	277.649	13779.89	195.939	305.625	201.273	1022.056	27474.748	504.496	147.761	1191.32	8699.178	556.192	469.1	279.242	114.628	2088.244	280.619	2264.656	129	0.97	336.841	822.833
22481.475	23159.027	15998.018	29834.835	15111.729	27130.42	9992.951	18702.271	949.583	1145.81	379.857	331.34	6247.521	929.07	280.84	13643.082	219.272	372.029	203.373	832.336	28926.059	556.624	142.223	1159.283	10875.844	1440.677	381.952	285.872	126.389	1604.906	290.213	2250.882	246	0.877	352.191	827.528
11868.428	12265.848	8143.366	15895.162	7311.878	13042.318	4985.442	9456.246	989.288	346.626	292.359	437.37	9580.003	726.152	306.946	14792.045	167.942	200.719	204.029	1072.575	53675.246	598.359	125.564	1242.035	4701.215	480.705	392.554	285.573	122.663	1511.9	289.249	2233.84	144	0.933	396.708	824.326
15149.967	15408.738	10750.634	20063.743	12276.948	21326.352	9168.897	14810.683	545.325	1218.338	268.61	219.69	5525.767	720.914	248.803	10248.643	219.315	430.879	195.738	1061.096	33880.651	561.298	167.563	981.844	6614.813	392.431	520.15	271.534	83.982	760.882	263.827	1540.634	286	0.866	1011.01	826.612
11998.041	12676.635	7773.328	14655.023	7402.237	13379.04	5453.101	9703.694	1051.599	360.97	251.465	314.247	5949.414	646.914	294.142	11724.791	156.685	301.181	232.147	867.306	39864.84	477.062	118.27	897.687	5190.008	646.633	329.996	272.602	113.189	996.394	271.478	1707.267	155	0.957	412.184	825.835
14165.697	14298.989	11495.539	18970.044	9191.905	17286.382	6940.653	11926.832	590.92	364.935	286.748	249.504	6027.18	644.135	230.731	12413.941	203.392	319.96	191.536	827.98	35099.539	589.907	152.211	1042.76	5801.326	733.093	418.406	277.994	129.443	840.193	269.625	1569.995	118	0.953	1191.347	824.915
13152.915	13491.627	9591.725	18711.79	9084.343	16896.92	6630.196	12857.414	978.657	976.035	286.114	310.489	7621.888	1281.619	284.235	13082.481	173.279	298.249	193.535	875.87	44258.729	549.755	126.824	1162.005	4911.094	394.007	343.823	271.878	198.132	1648.723	293.282	2131.183	133	0.973	377.289	826.5
19240.21	21401.469	13950.801	26477.041	13759.727	26105.457	10308.779	18676.992	740.911	367.131	323.265	412.151	7833.947	623.791	304.851	14634.247	178.739	347.443	203.413	1332.043	42394.482	553.95	131.072	1241.178	6698.279	1099.71	312.572	291.022	109.485	1237.488	283.56	2332.917	143	0.989	430.521	825.437
12548.373	13350.022	8667.831	16404.514	10107.572	18960.435	7984.604	13920.07	807.402	545.009	460.407	835.943	4870.152	882.914	241.328	10065.119	184.133	261.048	179.168	2693.907	36068.374	840.704	141.659	1353.074	4323.681	495.707	403.287	290.915	13536.41	1082.371	331.001	3720.223	197	0.914	622.789	828.607
14201.226	14658.848	10335.441	18642.622	12104.825	21084.808	9848.709	17136.358	985.219	375.524	376.672	746.213	2790.611	703.78	267.809	9744.668	215.221	288.566	259.989	3086.139	18861.321	678.853	172.35	1516.303	4453.266	291.731	351.922	286.855	11501.168	729.764	338.013	5115.915	241	0.843	664.214	825.919
8558.622	8961.249	6062.861	11577.881	6975.45	12218.002	5181.724	9267.852	847.645	318.36	295.945	809.761	5800.79	675.554	255.942	9951.098	193.981	222.052	217.685	2339.16	50351.845	638.164	141.277	1252.671	3743.203	335.023	342.912	255.274	3401.134	1123.684	362.257	2863.819	135	0.987	713.952	824.781
10617.465	10694.414	7097.273	14014.928	7389.971	12401.217	4942.064	8875.786	803.565	237.096	260.42	257.52	8698.72	541.59	244.759	10921.514	203.514	295.268	225.426	1006.997	31883.079	600.83	150.785	1086.8	5083.8	707.198	432.557	293.689	99.826	1608.235	300.411	1745.82	165	0.934	814.639	825.918
7124.017	7161.433	4992.824	9704.095	6260.539	10860.876	5324.56	9674.065	942.44	324.07	299.192	273.908	260.944	521.441	235.861	6291.382	154.204	152.325	255.055	394.567	349.282	297.398	161.611	1872.44	1686.145	391.261	265.197	270.401	1339.481	335.92	335.528	8172.451	139	0.988	886.845	826.162
15281.214	16995.203	10857.466	21523.353	11130.175	20593.093	7871.543	13909.862	828.674	372.415	326.225	293.809	7334	624.047	304.109	12279.251	168.762	335.298	182.43	918.742	41477.305	522.003	131.344	1047.12	6804.888	998.884	336.776	286.711	111.001	1340.662	291.45	1883.944	202	0.888	439.178	827.381
12861	13169.929	9414.486	17580.266	11009.743	19245.747	8734.844	15162.49	1024.946	385.64	639.015	619.706	1848.411	664.122	258.222	9360.785	244.903	285.693	302.047	2355.998	10503.958	910.066	163.567	1461.451	5922.702	307.444	383.245	277.132	12837.33	657.525	336.232	5238.303	153	0.955	676.683	826.592
19864.064	21407.239	19595.214	26483.804	22060.81	32500.166	21889.814	31565.313	472.02	381.465	668.952	260.733	3401.502	550.084	244.39	7365.648	227.54	181.794	165.502	695.677	25650.303	541.708	150.278	969.214	7670.802	361.356	669.064	272.463	128.124	658.768	261.469	1711.064	393	0.77	1165.541	829.854
17020.645	17348.596	11460.076	21903.282	10750.04	19583.69	7894.233	15462.684	875.92	651.141	331.654	361.68	7963.404	864.743	286.592	15712.606	205.806	251.877	240.639	1014.676	53841.28	611.381	134.403	1478.2	6301.525	440.263	392.119	287.542	141.96	1452.417	284.843	2710.696	147	0.932	364.861	828.398
7989.463	8515.07	5229.206	10068.059	5940.676	10540.194	4266.088	7432.673	1527.341	222.35	237.873	963.301	4355.211	546.534	238.341	9564.226	143.579	293.128	220.282	1668.933	52892.123	601.86	144.632	882.742	3427.195	324.94	330.579	275.996	137.152	703.539	326.145	1740.415	118	0.981	831.381	828.169
7436.017	7750.251	5040.442	9459.809	5335.421	9340.565	3631.702	6206.633	327.883	180.074	194.876	702.057	1634.002	456.863	214.76	6709.335	140.314	234.971	252.404	1531.144	51755.541	563.937	150.795	618.469	4325.374	329.873	330.646	273.309	399.105	382.649	305.32	1488.536	99	1	837.399	826.328
13937.003	12803.797	8459.5	16216.477	10134.793	17750.031	7464.867	12366.838	686.834	957.133	259.571	247.034	7133.46	713.516	238.798	10441.043	247.056	272.153	201.285	940.319	34416.81	541.197	149.651	1145.832	6906.424	545.879	349.712	276.24	89.229	1206.449	284.452	1627.656	239	0.743	1063.107	828.851
12856.62	13554.394	7889.039	15742.163	8347.349	15961.899	6163.779	13485.499	912.788	373.99	358.545	655.722	7858.466	885.747	316.487	12810.38	153.374	215.159	211.638	2146.711	52082.147	731.545	135.771	1846.989	4069.645	316.276	409.098	288.333	1587.048	3158.799	364.902	3774.209	141	0.928	213.684	829.557
16397.826	17308.352	10330.59	20556.555	10666.969	20687.197	8448.125	17762.196	1090.56	636.005	366.789	507.348	12634.429	1784	345.638	13659.501	165.413	215.767	183.785	1781.086	42522.962	735.718	131.916	1991.298	3512.473	766.86	444.357	286.428	143.686	3736.326	313.349	4229.558	185	0.902	230.722	830.203
13203.851	13903.523	8826.366	17089.707	9834.272	17791.903	7350.06	13434.545	931.291	334.639	297.06	271.053	7107.906	867.82	273.475	12219.472	199.899	353.79	194.65	1065.388	38908.061	475.921	146.504	1577.429	4218.798	1093.622	398.5	299.577	109.662	1203.376	313.248	2688.226	190	0.893	771.274	831.247
10986.998	11736.733	8011.182	15272.261	9765.109	17748.567	8268.452	14257.689	697.272	314.34	285.436	287.045	241.698	589.172	248.042	7040.104	169.039	219.196	280.202	765.536	369.161	674.429	172.258	1708.474	3401.391	388.801	293.842	277.592	3158.097	328.29	332.971	7096.662	220	0.873	874.877	828.377
18576.936	19425.929	12670.248	23811.673	13061.643	23445.681	9184.277	16042.228	1336.017	317.861	287.992	335.258	6842.551	642.568	289.006	11539.005	169.982	350.027	210.534	987.107	37872.715	422.823	119.114	923.433	7290.086	1037.556	363.464	291.414	110.904	1057.249	273.821	1957.724	125	0.968	421.076	829.436
6867.203	6974.852	5285.368	9425.457	6340.146	11344.15	4430.84	7124.099	1335.064	315.043	301.639	297.615	260.445	374.001	225.384	10212.915	227.019	360.106	712.027	2612.653	640.819	1016.616	246.473	1042.332	3885.178	281.517	323.927	284.729	564.035	280.647	322.137	3579.005	118	0.994	857.483	829.78
14546.592	14735.422	10465.067	19239.624	11548.734	19962.353	8603.472	14576.124	634.192	315.532	366.625	238.664	6105.78	626.255	233.179	10240.045	219.748	275.294	189.16	931.198	35540.057	482.248	162.362	1107.537	5269.182	550.424	470.349	258.481	98.455	1034.141	285.047	1783.976	235	0.872	983.577	832.874
13797.994	13903.686	9391.201	17877.752	10932.875	18398.115	7872.695	13027.146	588.067	423.785	197.969	245.621	5711.001	659.392	239.271	10322.978	232.085	391.977	168.142	984.095	30412.815	506.57	150.018	1067.069	5250.394	398.688	254.128	267.149	90.069	922.865	277.48	1553.564	254	0.832	1075.925	833.425
12831.901	11935.316	9244.72	14974.978	9865.376	17519.84	6791.271	10349.744	391.208	253.445	271.699	219.233	3055.812	557.244	224.027	7510.631	160.799	201.464	188.917	672.231	29216.825	446.563	142.766	649.025	4259.716	326.775	298.237	264.952	118.685	503.182	248.755	930.498	201	0.887	1140.749	830.371
9127.989	10336.169	5476.828	10709.993	5556.202	12658.041	4691.148	9589.068	734.233	361.569	345.107	944.484	3720.783	767.748	313.994	11119.983	144.472	195.151	169.286	3886.129	58243.178	749.882	146.777	1595.638	3230.436	358.376	370.828	263.774	2563.753	1238.246	409.25	4317.739	132	0.892	186.371	831.114
14731.215	15610.669	10558.783	19879.032	12439.307	22484.343	10429.133	17924.422	850.335	308.313	842.713	538.96	2626.011	563.136	232.69	8820.87	199.442	262.699	229.296	2669.699	26497.111	819.006	156.47	1293.947	6203.119	346.669	455.234	296.395	7137.361	1066.1	306.784	4315.97	287	0.823	608.375	836.246
13412.262	14235.677	9629.688	18257.498	11235.029	20729.973	9518.998	16477.784	819.177	324.052	288.957	834.963	4277.048	680.377	245.947	9672.913	173.339	293.414	217.029	2578.759	29288.223	585.536	157.49	1285.156	3943.227	342.828	354.971	295.296	6079.112	815.601	369.852	4090.574	183	0.931	653.658	832.724
12701.605	13214.37	9478.56	17536.724	11517.837	19412.328	9159.579	15251.311	759.127	405.844	318.411	299.907	249.097	548.258	222.792	7693.384	222.054	251.234	207.715	704.741	312.781	727.826	152.165	1612.62	4496.926	380.122	371.893	253.377	5927.81	408.801	331.852	6155.229	264	0.881	916.212	834.049
22567.822	23092.651	15562.946	29314.154	13659.136	24469.907	9444.626	18071.869	902.748	2538.371	335.548	348.595	5533.567	952.594	256.684	14531.845	211.335	384.634	215.647	794.146	46724.254	602.624	137.372	1303.742	8027.116	1224.552	363.223	277.913	132.042	1194.051	273.076	2464.652	143	0.916	359.92	833.374
9693.957	10538.195	7336.729	12936.364	9147.817	14418.698	7353.493	11825.65	958.253	478.451	481.985	724.61	683.858	544.316	294.888	8213.28	219.687	229.489	200.318	2856.288	14134.592	797.76	139.318	1938.06	3345.087	301.198	320.788	316.431	9503.305	987.001	313.118	7246.414	138	0.944	509.254	830.804
7247.007	7978.643	5263.231	9921.084	6360.6	11872.043	5644.375	10398.389	783.019	317.602	367.853	735.486	886.38	596.033	235.762	8396.935	170.291	145.883	238.712	2578.675	26767.936	674.669	147.296	1377.398	1599.823	332.162	312.763	296.153	2639.956	484.315	324.429	5864.132	123	0.993	550.76	831.451
12864.127	13627.051	8852.696	16205.782	10389.295	18862.95	9031.354	15526.182	827.192	327.686	339.521	964.719	2909.187	750.269	253.009	9300.577	188.813	271.083	212.803	3198.098	17614.093	546.96	149.031	1468.46	5423.724	287.534	362.451	284.753	17112.882	1033.463	407.96	5465.494	127	0.995	646.594	831.106
10423.441	10394.297	6944.266	12975.2	7763.683	14058.469	6014.087	10409.505	571.619	292.842	281.311	571.425	4798.196	471.873	225.481	10009.533	196.183	225.85	236.573	1924.077	51456.314	828.227	143.569	976.907	4891.157	415.721	336.745	296.204	1653.758	671.163	329.087	2288.662	143	0.962	690.451	832.346
14393.231	14883.185	10131.546	19509.633	11695.832	21514.905	8925.714	15879.161	1003.283	695.579	279.26	272.61	8234.831	885.189	251.049	11775.287	194.15	333.375	202.201	1028.843	38175.097	589.452	147.056	1444.633	5015.779	403.244	360.886	296.659	162.214	1475.827	290.351	2480.945	280	0.886	724.879	834.807
14904.272	15357.077	10377.52	20283.735	11555.306	21960.997	9252.494	16305.07	666.618	306.903	286.214	285.629	8673.332	650.777	265.301	12486.196	203.295	361.594	203.713	1250.489	38442.266	578.187	155.776	1342.71	4659.303	1012.734	368.381	296.525	98.367	1516.655	344.7	2195.057	268	0.826	798.254	835.675
11945.564	12280.492	8224.681	15523.448	9051.824	16379.873	6825.478	11907.747	551.865	317.661	370.043	263.418	5334.665	686.284	252.216	10691.115	200.269	290.17	176.135	1300.534	35353.724	464.155	160.286	1219.225	4533.413	361.766	430.343	276.307	88.915	936.361	285.542	1845.141	125	0.968	1026.116	831.012
16562.335	16998.114	12584.938	23174.429	13786.786	25917.393	9833.936	16211.155	704.326	513.13	293.967	225.83	4807.51	871.822	246.053	10093.955	212.173	417.646	182.141	1041.384	27697.462	657.715	154	1173.837	5188.818	914.326	389.97	287.29	85.788	938.686	268.23	1761.19	144	0.913	1042.729	831.875
8841.437	9598.017	5500.019	10994.543	6152.322	11831.764	4737.685	8427.989	875.368	320.799	370.711	377.442	8694.422	590.09	273.92	13085.598	153.389	224.136	193.871	1176.319	59098.588	645.253	118.081	1254.915	2780.696	495.571	425.064	304.26	149.661	1912.388	294.528	2163.382	151	0.942	468.109	831.606
11505.326	12243.675	7920.89	15467.37	8631.939	15852.015	6341.51	11957.544	804.397	278.647	402.678	291.149	7971.281	788.309	254.375	12569.702	186.53	349.312	202.593	1131.076	44788.194	514.243	148.281	1529.509	4045.766	677.074	664.245	307.331	106.087	1267.757	313.218	2459.546	124	0.989	779.339	832.661
22904.631	24082.301	16059.362	30743.211	15818.039	29540.31	11372.727	20576.869	772.404	345.121	317.467	301.437	7609.38	658.387	298.495	13485.661	209.838	389.74	197.888	882.929	35041.867	502.316	123.047	1125.581	9665.991	1285.273	328.602	293.015	112.362	1287.019	266.909	2198.038	146	0.925	427.795	833.562
14473.644	15434.53	10551.742	20213.535	12653.604	23737.338	10875.718	19142.347	922.204	347.692	543.251	859.535	1625.631	738.269	267.662	10240.38	198.062	215.585	239.354	4187.134	19504.282	611.664	153.009	1593.744	5206.554	263.754	438.075	293.592	28678.36	1031.66	383.831	5486.846	189	0.909	635.489	832.944
10107.131	10843.513	6198.686	12102.855	6357.91	13833.258	5144.691	10920.063	708.089	345.799	321.535	1042.69	8375.236	775.962	304.816	11448.901	136.963	191.896	171.25	4053.431	66366.539	738.807	135.479	1661.425	3473.257	278.861	332.978	289.984	721.801	1574.552	372.78	3946.357	156	0.87	198.955	836.788
9370.867	10282.402	6261.288	12695.188	7029.649	13346.955	5461.723	11242.786	842.526	335.475	300.396	359.708	6561.635	772.096	314.1	15685.164	147.581	193.881	175.568	1086.801	60046.335	629.688	127.734	1592.153	1817.846	679.21	388.916	285.398	122.88	1166.815	269.35	2748.482	123	0.993	394.549	834.98
9081.737	9922.673	7740.505	14180.768	9654.343	16466.281	8268.963	14218.446	1175.205	392.35	443.396	363.644	349.981	494.394	291.347	7797.37	210.37	237.45	174.566	3198.909	1099.134	821.344	146.454	1954.584	6343.246	317.661	270.893	288.026	10717.767	797.593	335.38	7761.266	124	0.933	528.452	835.379
10785.898	11475.332	7653.122	14483.368	8464.688	15801.218	6755.137	11390.284	689.304	308.496	498.184	590.826	5933.425	581.811	213.908	9207.342	189.707	246.714	181.961	1742.869	45360.119	601.144	137.204	910.39	3901.082	345.184	408.845	303.9	4492.78	777.051	300.077	2360.411	127	0.995	589.862	835.689
10246.009	10344.962	6756.98	13194.855	7089.251	12781.226	5105.471	9338.064	571.386	262.619	264.93	537.888	6535.331	473.592	242.174	10377.687	170.841	265.236	203.504	1158.893	46656.413	618.02	140.432	1014.068	4101.52	602.465	533.454	267.644	835.246	1105.882	325.58	1961.256	165	0.944	676.718	837.209
16052.282	16388.319	11467.701	21359.908	12959.598	22889.378	9948.23	16354.76	615.554	310.501	312.356	285.49	6378.074	685.033	264.658	11017.05	230.49	379.309	190.243	1230.631	34043.549	598.476	164.028	1112.644	7670.303	412.496	392.921	280.529	88.505	992.059	277.301	1786.551	128	0.974	1019.492	835.273
12748.173	13088.336	8002.588	13730.066	11072.529	19998.441	7158.278	9661.997	1149.295	309.091	246.786	294.035	5906.883	677.258	241.74	11797.909	211.818	251.201	176.566	740.426	30007.639	473.894	147.681	1003.052	7001.531	550.563	315.821	293.458	161.044	1009.702	281.449	1435.853	130	0.865	1197.485	836.823
15734.731	16118.021	10170.41	19235.743	11609.234	20756.186	8174.882	13287.94	546.025	326.733	292.953	225.813	5752.664	839.675	254.366	10326.314	222.021	488.658	170.952	1091.661	32858.922	667.845	159.383	1200.314	6203.868	641.297	302.542	283.153	79.616	1114.03	262.56	1842.629	124	0.972	1036.234	835.661
14242.103	14155.272	9483.842	18368.244	11417.906	18938.806	8023.663	13683.009	596.337	915.025	352.139	233.038	6969.731	731.7	248.264	10421.895	233.039	374.316	214.759	879.746	37705.888	528.355	147.985	1191.468	6438.279	339.579	343.547	280.591	91.808	1166.171	270.722	1742.817	141	0.975	1063.982	835.791
15557.303	16740.378	10336.142	20957.925	12445.931	23949.051	9844.825	21263.879	1166.259	447.461	398.664	382.379	11078.43	2266.985	363.151	13490.661	167.802	187.748	160.137	1795.505	34977.309	798.769	141.507	2378.698	2785.878	435.041	463.371	299.934	147.006	4043.73	306.434	5057.782	340	0.766	223.624	843.532
13482.427	14049.393	9027.235	17548.085	9041.134	14555.864	5604.824	9578.428	960.962	308.485	324.507	299.16	5864.494	516.482	250.784	11806.025	172.081	354.984	211.368	930.841	50526.353	603.469	115.368	1027.535	6087.77	1072.593	300.83	286.275	133.526	1061.516	271.254	1885.863	160	0.963	451.975	838.681
7684.416	8015.606	4673.997	9301.674	5202.732	9633.721	3950.657	6601.58	538.546	469.012	339.256	1085.994	2081.577	681.231	236.117	9369.384	158.644	232.991	193.56	2388.214	58184.105	451.682	123.496	840.595	3409.493	354.735	300.488	302.884	1150.298	444.095	303.837	2249.375	107	1	492.453	836.977
10553.794	11230.448	7309.363	14300.592	8131.551	15101.493	6474.339	11582.118	567.02	335.316	304.761	871.202	3478.511	616.319	217.598	9552.227	197.067	284.122	209.832	2495.981	52036.86	530.838	124.932	1074.716	4715.137	408.88	373.974	305.172	1168.785	666.601	290.613	2824.655	113	0.981	578.35	837.031
18742.204	19716.633	14149.393	26662.818	16772.647	31246.527	14028.213	24169.772	878.559	330.68	461.62	876.023	4668.843	695.826	266.663	9883.959	200.45	282.68	358.54	3387.708	29969.333	703.765	147.608	1420.045	7351.71	285.525	420.349	294.971	22677.165	1125.978	348.784	4235.095	199	0.915	627.505	839.982
8216.304	8586.064	5708.93	11080.09	6479.146	11621.882	4775.303	8822.797	866.798	325.094	282.841	255.428	11355.929	584.211	259.444	14334.534	177.372	221.166	206.961	1471.699	50926.417	546.5	148.102	1327.743	2149.679	386.171	350.276	283.767	153.818	1737.909	277.484	2111.439	132	0.928	712.894	838.492
14264.759	14922.378	11959.532	20044.468	14861.434	22771.679	11028.204	17113.161	1220.877	530.602	431.077	371.207	387.528	498.973	277.223	8318.177	286.448	279.017	165.37	1050.612	451.052	1220.335	156.581	2003.899	3562.688	335.506	405.931	251.297	8937.221	522.194	327.812	6715.295	196	0.893	930.709	838.321
11759.666	10688.619	10014.224	13302.815	7710.776	12918.565	5187.946	8485.594	528.742	302.819	209.377	193.752	3917.313	373.458	187.018	6701.847	217.29	348.092	156.152	549.288	30271.683	494.575	132.194	598.899	5730.538	357.559	240.319	250.879	94.456	529.189	280.55	849.384	128	1	1087.125	837.641
13655.381	14183.026	9934.275	16494.031	11558.952	20282.767	7393.685	12498.542	574.458	724.374	303.544	240.991	4603.079	730.601	227.685	10280.84	217.659	286.176	172.077	797.782	35490.832	452.407	148.851	954.279	5826.246	267.206	363.586	271.141	115.109	709.991	255.941	1392.567	261	0.881	1151.669	841.626
14077.591	14955.183	9797.794	18395.857	10123.66	19077.136	7578.816	14100.992	808.872	317.133	287.84	313.733	6314.494	666.138	288.611	14980.857	170.841	287.062	204.299	1072.022	42000.014	567.686	124.853	1284.058	4614.685	560.066	358.488	281.831	132.987	1197.593	269.62	2342.281	218	0.902	383.995	839.151
10666.576	11235.034	7216.335	13294.691	8127.281	14424.832	6174.754	10388.961	567.394	264.779	390.05	948.328	3048.337	546.89	209.85	9685.323	189.019	252.687	289.01	2883.657	45159.522	521.401	128.774	1066.509	4544.484	402.441	352.662	307.557	2760.488	517.706	297.552	3436.541	115	0.999	572.161	837.909
13241.814	13803.214	9217.1	17799.947	10792.135	17792.658	7795.258	13119.157	874.842	623.06	295.121	229.625	6720.813	747.448	253.043	12395.15	232.436	407.463	203.43	1066.567	38424.504	565.149	173.089	1334.984	6307.811	302.61	405.521	263.215	96.802	1028.6	277.357	1925.725	170	0.907	999.147	838.518
18134.332	18576.363	12979.987	24429.035	14412.297	22810.063	9723.144	15757.157	584.269	1194.588	312.545	219.426	6214.05	941.64	251.818	11096.686	243.032	512.517	199.746	1157.181	31551.631	548.857	171.589	1106.452	8426.019	557.77	420.562	281.754	91.566	885.375	269.381	1768.698	163	0.956	1009.727	838.629
16159.237	16407.928	12848.514	21641.659	10608.776	20423.361	7607.335	12480.341	631.574	333.743	284.458	319.293	5198.183	570.469	240.572	10955.462	231.285	290.839	194.735	654.369	34315.909	535.688	138.58	1043.548	9015.75	662.875	378.321	294.375	1492.341	938.341	270.958	1542.554	144	0.948	1189.743	839.222
20366.862	21113.528	13770.738	26540.502	13424.491	25011.21	9559.77	17275.087	814.799	351.521	330.593	290.856	8334.627	653.069	298.764	14054.742	214.691	371.691	183.446	888.798	36804.096	546.61	130.022	1218.173	10316.668	776.839	374.77	286.655	116.321	1516.961	286.052	2168.121	131	0.947	433.706	840.737
11633.049	11580.887	7373.284	14914.123	7718.863	13837.122	5289.639	8939.414	1038.321	293.233	316.872	347.101	5172.122	429.79	238.746	10799.437	183.073	267.139	260.727	864.287	55019.907	530.188	111.436	788.37	4880.79	716.678	324.33	294.753	149.564	782.761	270.285	1388.242	117	0.973	459.765	839.697
11005.317	11953.794	9006.673	15343.818	11221.392	18055.038	9485.033	15295.257	1132.694	486.009	639.529	345.07	355.998	557.134	288.242	7637.743	244.252	238.94	185.641	2139.973	959.266	950.843	141.855	2092.941	4236.462	332.783	277.24	287.452	8505.326	529.308	293.521	8527.05	210	0.888	547.819	840.538
13248.316	14080.985	9096.259	17380.193	10091.821	18854.857	8361.381	14976.884	684.557	347.492	308.311	1014.817	6312.485	711.992	247.128	10284.319	168.025	260.301	229.938	2873.778	50365.622	637.399	136.286	1189.977	4872.898	402.382	344.314	283.034	3380.339	1165.642	386.216	2954.466	186	0.928	639.242	841.032
14083.914	14487.976	9274.998	18522.97	10267.729	19496.271	8082.689	15134.007	1019.551	305.839	292.044	262.083	7230.829	740.171	254.84	12410.515	207.807	418.232	213.461	1221.418	44122.241	618.607	141.668	1564.946	5046.544	963.442	361.308	309.977	105.735	1175.378	301.183	2582.221	153	0.955	768.886	840.147
6839.869	7286.087	5475.474	10812.519	6598.07	12675.475	6105.571	10688.586	1024.116	318.373	314.665	297.477	293.944	461.894	219.726	8481.45	174.114	224.327	291.322	1933.076	408.871	1139.748	175.427	1626.063	1281.364	299.788	700.183	265.104	31870.31	412.949	310.569	5978.654	102	0.955	902.392	839
12801.133	13401.164	8730.412	17188.63	8904.412	16279.538	6326.443	12107.37	642.33	318.703	300.808	335.933	5740.03	682.501	287.024	13965.019	153.511	260.042	195.521	871.882	52545.289	673.23	126.991	1250.357	4157.82	1991.075	387.389	277.255	121.401	1003.88	290.07	2307.639	175	0.967	415.226	842.18
18786.946	19625.128	12499.906	23744.443	11616.131	21401.948	8526.313	15106.734	752.857	351.835	311.197	326.759	7963.877	670.999	295.602	13793.78	196.745	440.459	199.733	831.272	50499.605	650.082	126.132	1089.713	8686.786	3278.848	324.772	294.347	120.792	1102.13	259.967	2050.908	125	0.98	425.596	841.132
8869.471	9767.656	8448.062	12275.664	10326.996	14162.436	8788.022	12627.439	1886.812	663.196	585.871	443.991	451.362	472.903	338.791	7714.07	291.531	285.254	200.764	2566.054	637.792	876.049	148.999	2682.196	2852.053	319.377	273.871	298.79	11789.426	723.224	325.491	9136.081	96	1	518.521	839.552
8842.39	9813.881	6380.712	12338.147	7829.566	14372.368	6668.808	11416.365	607.084	287.922	283.918	262.557	263.703	534.608	245.098	6130.212	146.703	207.091	152.055	665.491	343.212	1024.22	161.59	1736.793	2354.511	340.982	300.033	265.256	8605.618	325.562	344.133	7025.134	121	0.948	877.219	839.128
14434.719	15464.928	10719.017	20727.592	12683.647	22737.718	10604.882	18202.511	707.735	360.06	339.256	327.646	5241.493	769.856	235.486	10474.779	215.641	292.188	219.093	768.259	38447.805	676.027	148.73	1306.329	3380.66	504.431	491.582	270.177	518.815	1003.326	293.564	2102.922	125	0.98	959.652	840.172
12922.232	13453.042	9794.49	18183.522	10239.093	19271.596	8029.891	13467.08	604.808	495.352	287.457	223.783	5871.836	746.726	246.864	10587.984	205.689	369.587	186.315	1029.4	34522.77	841.499	143.177	1234.596	4607.853	408.67	319.683	280.926	91.872	1066.302	283.563	1774.454	109	0.976	1051.573	839.445
11162.336	11396.219	7488.205	14555.826	6923.012	13052.144	4900.597	9634.463	1630.403	472.764	309.217	345.073	7560.876	1001.569	277.562	14838.377	179.166	292.496	184.056	1009.721	53951.132	754.705	138.442	1308.803	4378.677	309.205	323.082	283.586	124.898	1539.904	314.071	2308.153	125	0.952	348.82	842.82
15269.569	16118.367	10623.069	20052.057	10482.339	18894.536	7400.497	13435.164	950.327	306.235	282.452	321.458	4919.4	577.235	276.993	13875.426	171.666	309.866	216.544	795.691	45316.839	542.645	125.014	1141.179	6216.077	937.623	352.398	280.205	118.864	876.674	279.11	2117.407	253	0.822	403.121	843.445
15753.655	15887.062	10834.429	20889.206	11928.493	21395.682	8767.031	15496.637	818.987	375.379	292.171	353.74	6464.267	575.451	232.83	12385.352	207.298	380.863	226.142	950.759	44729.238	614.715	143.063	1239.57	6418.584	1390.442	370.064	290.798	144.139	911.076	274.666	2093.588	326	0.846	689.883	847.5
8615.255	9212.296	5513.406	10739.731	6345.691	11360.88	4894.739	9271.876	873.425	302.876	293.477	266.507	8625.397	722.866	277.667	13799.653	173.996	372.724	224.778	1195.295	48306.114	633.017	145.144	1655.524	2698.876	558.748	331.955	304.732	103.926	1301.093	300.04	2615.454	101	0.977	759.896	840.619
15385.492	15590.051	10480.028	20124.892	12413.042	22285.642	9073.751	14817.029	640.75	393.38	289.465	227.68	6274.273	781.306	248.201	10511.309	210.38	482.885	177.603	1015.109	33816.275	733.416	154.842	1246.55	5150.396	400.718	355.823	278.936	91.335	1278.256	277.307	1873.021	182	0.867	1045.863	842.566
15484.45	16253.563	10404.766	18955.731	9099.221	16116.608	6149.481	11579.135	1113.608	730.403	307.204	300.953	5700.082	830.356	258.025	13369.873	217.14	377.039	189.142	933.751	34199.638	493.063	127.676	1199.314	10438.801	1056.078	329.328	285.503	127.325	1187.008	273.292	2193.952	112	0.943	359.973	841.991
16498.196	17584.384	12070.735	21828.087	14203.176	25183.73	12307.652	21658.348	815.176	347.044	616.177	671.442	1587.598	780.091	255.835	8184.888	185.78	236.451	186.364	3405.223	14816.902	546.347	159.522	1686.95	5136.297	286.719	464.005	301.252	16169.323	1633.458	321.584	5847.91	166	0.95	618.235	841.916
14960.242	15564.03	10975.394	21500.566	12614.088	24031.031	9938.848	17975.792	632.115	446.997	276.834	391.316	7329.392	816.785	254.266	12754.603	165.614	300.269	179.307	1841.948	48185.515	595.718	135.551	1380.708	3940.478	646.591	361.886	299.222	201.274	1256.697	308.224	2495.49	202	0.941	657.089	844.634
19731.092	19857.825	13469.112	25593.521	15780.626	25608.871	11310.635	18305.023	654.248	690.205	315.746	233.935	7188.916	854.856	250.395	10868.955	257.392	556.447	202.67	919.06	33853.829	498.732	169.609	1104.89	9514.543	646.901	464.444	290.863	89.656	997.772	283.492	1796.065	119	0.961	1016.214	842.601
16160.877	16762.746	12053.976	22205.278	13031.567	22884.019	9961.054	16605.58	671.345	439.746	292.269	287.314	5650.276	779.957	242.766	10879.955	231.285	487.699	213.509	955.564	39414.35	595.555	161.308	1181.837	6193.832	330.902	495.399	306.666	84.354	854.201	273.419	1819.715	114	0.96	1025.526	841.728
10386.689	9324.03	6434.749	11767.854	7575.213	13694.053	6506.493	11292.078	1184.321	328.253	483.103	306.436	281.698	532.825	241.351	9103.822	201.317	252.446	344.354	4016.703	689.106	768.073	136.723	1475.6	5988.943	283.849	318.464	311.112	6045.993	583.69	293.694	6439.32	126	0.988	510.397	842.595
12026.496	12703.581	8310.824	15230.348	9642.912	17828.212	8001.926	13988.151	731.756	314.974	1128.575	660.571	1304.854	635.727	235.328	10102.316	201.68	207.801	193.764	3822.759	22178.527	597.711	142.59	1504.309	4269.324	293.81	457.788	300.944	16259.155	574.157	301.033	5569.789	138	0.954	583.428	842.464
14107.337	14900.147	11174.038	19587.172	12836.081	18748.737	9065.999	14528.913	1021.47	473.598	408.81	342.606	315.287	437.985	261.218	9731.775	235.286	268.691	375.74	2605.058	658.99	4193.993	165.305	1626.629	3339.513	355.115	382.999	272.61	21416.151	795.427	338.769	5445.957	318	0.733	851.406	848.277
6094.061	6195.707	7279.947	6207.655	3861.556	10698.591	5142.239	7578.464	910.064	158.161	238.56	175.867	2459.95	329.794	211.678	6346.07	201.081	158.933	199.687	497.65	21107.392	336.55	133.303	587.925	4640.749	305.834	310.826	231.586	77.037	552.853	226.474	825.685	117	0.973	1106.397	843.115
9462.491	9736.477	6549.257	11700.001	7273.558	13574.931	6190.54	11038.902	1072.774	323.784	2366.965	372.747	594.319	559.35	228.865	9972.095	206.347	250.501	213.265	4340.046	4496.107	1120.867	144.16	1416.569	3788.62	300.858	715.172	313.105	14402.438	583.684	278.461	5755.173	125	0.98	594.18	843.652
6902.605	7426.098	4544.551	9284.823	5219.872	9924.832	3952.204	8196.34	646.631	285.312	281.989	265.071	5944.025	571.433	234.39	12834.857	176.556	265.345	205.605	1161.958	43842.169	548.559	138.714	1499.423	1683.145	691.097	370.948	298.958	116.086	1145.793	284.092	2207.805	115	0.969	749.37	843.865
16098.32	15942.326	10098.145	19775.734	10602.832	19402.748	8038.14	14309.25	702.407	261.722	262.759	375.92	7576.807	564.829	240.108	12246.543	229.478	425.011	216.285	1080.355	31263.477	500.7	141.731	1305.764	7592.361	1405.039	363.555	300.246	106.021	1291.728	318.037	2077.457	181	0.952	792.782	845.39
6719.217	7390.006	4964.954	9509.78	6119.867	11234.134	5465.645	9931.649	760.243	337.474	693.486	276.995	310.439	526.713	237.091	7882.802	164.238	153.766	161.671	2770.262	522.598	296.044	131.107	1695.279	2157.458	323.048	348.79	273.429	3304.77	526.022	299.218	8370.956	117	0.985	528.5	845.397
16728.513	17458.743	11737.213	22280.062	13086.669	23409.52	10018.649	17383.785	605.61	1166.277	268.359	391.395	7262.913	765.142	245.672	11410.506	171.089	317.321	188.776	1923.343	42031.987	625.424	132.168	1214.533	5691.266	1036.846	338.08	295.826	198.398	1346.7	307.318	2276.71	198	0.952	647.833	847.192
11071.073	11259.382	8015.863	14979.888	8654.595	15259.168	6143.353	10714.746	448.956	239.767	242.465	195.45	4335.837	383.764	237.139	10369.212	177.769	231.71	223.39	553.671	27267.386	410.674	142.598	1048.32	6634.785	436.265	333.072	280.425	122.48	915.792	277.295	1761.201	108	0.967	707.556	844.454
9584.991	10366.744	6747.56	13286.642	8321.177	15378.671	7326.08	12368.44	966.433	292.792	282.09	445.239	449.911	539.801	241.208	7979.223	177.029	284.805	207.898	1708.453	5948.44	592.112	161.389	1534.865	3621.188	261.404	371.506	269.926	10442.906	493.405	333.674	6038.254	154	0.961	840.675	845.448
9866.257	10309.48	6832.108	13781.976	8312.667	14686.638	6382.213	10940.876	573.413	359.623	304.876	226.719	5670.244	689.254	240.429	11028.402	207.21	261.576	192.232	1216.271	38725.236	563.177	147.883	1262.27	4741.415	362.341	439.205	283.97	96.63	910.318	275.523	1808.631	150	0.936	1059.847	845.433
12678.191	13313.275	8649.582	16528.187	8049.479	15149.206	5765.968	10943.724	697.703	273.756	276.179	292.549	7252.472	560.087	265.33	14070.378	174.507	252.974	242.278	835.255	45790.024	552.649	123.784	1090.782	6665.491	763.88	379.185	266.683	129.89	1266.978	277.737	1883.672	153	0.945	390.683	847.846
9115.134	9644.896	6381.629	11864.768	7771.108	14808.225	6860.462	11983.522	949.881	299.251	405.587	718.819	983.493	546.671	243.644	7912.654	181.155	200.21	298.482	2888.953	19868.826	620.515	142.251	1144.171	4504.64	300.238	292.136	294.085	1821.372	415.94	301.064	5056.622	155	0.967	486.739	846.435
15413.716	16176.602	10981.952	19747.291	12390.578	22224.87	10647.683	18769.382	855.054	419.726	664.97	650.629	2095.781	721.231	251.741	8282.187	194.093	219.638	186.143	3693.635	13320.676	601.51	171.412	1650.207	3695.37	307.166	570.018	294.588	8774.907	1836.387	321.545	6196.316	120	0.969	611.5	846.55
7963.603	8313.037	5375.027	10831.442	6430.752	11898.152	4771.853	9281.212	639.923	279.138	251.141	322.74	5231.735	518.595	258.787	12765.877	154.322	227.063	193.446	1075.589	53693.977	584.839	144.48	1349.452	2331	391.549	423.267	285.74	169.955	919.656	303.658	2173.726	107	1	670.257	845.977
10008.353	11250.745	7425.838	14858.007	9360.75	18104.9	8305.435	14154.49	855.617	320.811	309.189	297.157	270.453	512.093	245.384	6779.873	175.536	236.11	168.489	904.821	297.723	619.634	167.93	1774.657	4438.022	385.166	301.373	270.229	4164.051	396.765	351.767	6862.154	133	0.946	877.44	846.41
14520.021	15146.358	12438.718	20265.997	15454.287	23234.921	12621.187	19491.167	1180.486	490.927	437.104	461.04	640.538	522.472	284.95	7649.276	292.036	351.918	186.024	1383.541	8593.425	1015.676	158.053	1913.874	5200.333	387.737	329.538	255.411	3050.784	581.987	316.51	5940.01	341	0.9	934.265	850.271
9595.156	10241.501	7333.487	12852.487	8917.216	14912.212	7542.753	12269.358	1752.27	441.621	444.22	324.622	327.713	461.506	254.969	9764.716	266.174	284.774	195.311	2653.821	465.154	1098.639	131.676	1832.826	4298.08	321.336	278.527	290.093	13625.892	552.36	311.49	7091.968	191	0.928	537.908	850.296
13712.236	14139.367	9528.535	18794.488	10581.808	19867.165	8115.173	15206.206	2160.213	316.948	373.402	295.29	7568.184	762.759	280.117	12880.099	219.336	377.9	235.229	1473.3	46277.378	669.601	147.647	1635.431	4383.822	1122.083	457.737	313.143	120.492	1203.383	298.417	2727.65	163	0.923	768.555	848.365
24865.722	25646.849	18041.738	33358.538	21787.118	36934.071	17132.293	28694.059	1261.028	886.538	326.534	355.368	3754.204	1339.491	241.059	10459.036	256.857	428.216	188.735	1036.352	31080.599	715.594	146.505	1413.533	6175.334	489.353	483.229	265.636	125.789	733.934	303.518	2630.458	184	0.959	958.212	848.201
13610.977	13848.561	9416.3	17156.4	10063.454	17336.285	6935.668	11231.686	1316.914	339.521	262.811	233.657	5443.753	592.382	213.959	8910.843	218.022	477.739	205.399	802.641	35580.771	514.971	160.514	831.303	6120.526	301.801	438.577	252.7	97.904	861.379	299.124	1289.314	160	0.915	983.306	848.494
23946.828	24390.896	17583.733	32680.573	19547.637	32564.303	13934.78	22470.384	684.741	1447.183	295.157	239.099	4860.876	1203.759	247.233	9573.389	281.408	573.466	204.287	714.897	26600.636	531.816	165.416	1067.37	11006.118	399.632	508.714	290.181	82.678	703.09	270.669	1757.678	110	0.955	1022.173	846.891
5627.404	5565.707	9891.544	5960.469	3455.355	6895.011	6993.087	6294.626	1016.577	249.956	234.29	204.716	3959.07	567.5	174.975	7211.818	198.599	174.936	209.284	646.549	28700.085	295.36	119.462	755.045	2611.728	297.72	286.502	226.817	92.158	531.726	239.144	933.133	162	0.832	1100.377	850.08
14237.702	14045.609	8108.008	15922.884	8979.061	17037.822	7034.605	12520.488	1172.815	373.359	255.8	224.737	5096.541	464.359	220.977	12317.078	204.724	345.073	280.298	831.168	40134.607	576.831	143.276	1160.959	6395.088	642.798	304.744	300.127	118.641	839.855	263.418	1820.366	115	0.956	725.839	848.604
11724.773	12476.145	10340.874	17801.601	9805.995	15041.443	8162.608	12191.581	1137.851	466.78	393.931	357.255	331.075	441.908	267.249	7422.001	230.797	252.662	280.465	1255.81	302.687	935.613	168.516	1922.046	3235.013	312.028	318.187	265.65	7959.727	461.944	348.754	6448.01	160	0.939	896.969	848.425
10957.824	11318.682	6779.869	12346.749	7657.232	13927.61	6749.859	11169.327	2715.114	359.701	274.634	915.044	3050.591	651.358	224.687	10581.325	226.416	319.57	204.05	2144.421	44477.258	825.532	149.416	1484.676	5108.023	396.263	421.392	258.767	192.575	647.067	341.344	2736.432	111	0.994	948.5	848.5
17064.702	16752.649	11516.204	21600.058	12840.702	22506.73	9847.546	14336.485	471.658	314.156	177.978	195.047	4377.237	436.245	216.949	7856.012	254.947	424.696	212.062	552.262	21303.442	333.288	137.552	714.565	8962.447	482.847	266.938	263.167	86.775	513.61	264.242	1041.506	152	0.949	1076.224	849.664
17622.423	18300.832	12168.893	22697.435	11621.017	20825.141	8407.686	16307.002	798.56	362.913	322.236	295.815	6467.951	756.071	270.967	15144.766	194.499	290.937	244.066	985.74	41646.665	572.088	131.692	1470.604	5693.754	491.236	328.062	293.451	119.172	1278.906	285.875	2666.331	245	0.881	335.557	854.173
14296.61	14201.745	9732.804	18764.445	9407.077	17153.24	6619.077	13351.466	1217.22	362.576	307.091	313.159	7105.69	704.688	266.678	15687.285	180.333	279.141	212.163	930.71	54074.609	630.135	136.738	1373.257	4895.837	543.332	289.084	289.83	116.807	1324.81	307.405	2336.475	133	0.984	342.838	849.635
8420.491	8991.582	6310.398	11616.942	7438.412	13635.933	6401.029	11264.211	1266.834	324.274	532.035	277.12	290.281	542.859	213.986	8516.036	180.279	250.735	344.25	4949.602	389.657	909.135	134.033	1332.585	2236.445	322.246	289.503	282.212	1255.344	1164.959	275.936	6672.975	126	0.988	519.103	849.619
11830.894	10335.49	8408.611	14257.067	10902.282	15884.282	8210.368	12639.577	1758.935	445.815	493.541	334.855	363.917	448.447	254.797	8752.15	287.019	299.588	435.896	4456.986	824.061	1106.817	130.911	1792.314	4493.822	311.649	444.825	305.57	7567.839	411.553	264.62	6550.464	120	0.969	565.967	849.533
9890.256	10386.033	7230.463	13477.746	8584.02	15696.02	7384.06	13138.922	920.415	369.798	1102.832	313.734	340.683	640.865	243.96	9109.008	209.732	188.699	152.108	4732.648	1011.389	716.018	148.302	1788.23	3206.36	299.228	413.941	308.166	23252.827	752.577	302.824	7381.879	143	0.978	586.717	849.815
10051.377	10225.087	6995.723	13665.218	7195.296	13420.667	5526.007	10245.057	909.35	256.621	250.873	534.87	8477.879	618.786	246.88	12338.244	202.204	304.028	212.499	1247.173	46075.144	579.471	149.47	1187.16	3915.41	408.259	375.187	272.406	124.494	1337.27	354.627	1982.341	117	0.985	800.688	849.047
7975.127	7881.622	5643.244	10577.68	6000.04	10984.44	4336.282	7446.32	462.669	187.704	209.372	707.86	2244.032	516.059	215.066	6466.11	171.505	241.331	224.718	1286.874	47126.797	487.031	143.062	676.022	5108.583	300.22	345.811	260.542	799.905	435.261	343.859	1453.534	111	0.964	821.563	849.932
15194.366	15492.866	12066.859	20399.873	10924.676	20292.559	7258.844	13906.519	394.753	908.352	343.272	243.053	5147.341	901.925	239.748	8848.41	224.927	310.524	186.964	777.752	32025.146	482.613	140.695	818.027	8484.215	246.781	349.126	258.55	127.904	875.402	253.952	1312.681	198	0.837	1144.783	854.187
9079.999	10065.395	6246.02	11530.281	7471.815	13884.493	6824.237	11843.256	1075.187	343.856	951.567	288.923	349.392	561.929	239.994	8191.862	177.844	242.764	174.808	7129.374	2058.733	858.703	153.419	1423.223	2755.824	409.96	556.328	316.094	11079.957	1581.66	301.386	7317.094	105	0.984	601.471	849.786
13706.87	14198.921	8587.043	16613.586	9334.125	16899.721	7049.753	12775.994	888.763	302.143	473.048	274.389	6228.298	756.46	274.133	11280.628	218.973	421.431	220.826	1216.452	40505.724	610.422	149.183	1541.808	5933.353	1416.546	564.787	312.606	113.997	1203.644	297.648	2624.811	150	0.926	760.433	851.14
13853.911	13501.551	8976.053	16775.96	9871.618	16417.863	6791.021	10843.431	642.923	236.815	244.732	216.893	5080.24	529.582	214.935	8837.936	209.117	472.214	181.187	820.059	35219.43	535.875	160.518	862.825	5839.757	1161.18	334.156	269.509	93.867	776.927	293.236	1384.575	127	0.995	995.917	851.618
14850.09	14778.685	11164.844	21105.84	12385.271	22068.919	9504.752	15961.962	736.056	1391.489	277.087	236.863	5315.773	836.421	247.431	10010.337	213.716	363.97	180.088	963.47	35078.642	421.147	161.774	1076.552	5921.196	381.124	620.843	289.287	82.465	792.053	264.398	1644.303	96	0.992	1027.646	851.167
15106.644	15459.236	9813.007	18943.389	11695.158	20432.079	9017.432	12768.603	483.499	1089.784	209.222	202.875	6899.091	656.592	244.153	10133.394	224.656	349.109	216.678	856.613	28991.619	546.353	143.607	1003.535	8022.067	436.893	397.955	272.867	93.244	863.21	268.29	1419.431	112	0.973	1069.107	850.83
13455.1	14151.673	9509.349	18860.355	10266.073	18955.774	7247.346	13688.777	819.183	316.288	354.674	325.834	8493.845	757.783	327.163	14011.725	191.778	193.973	184.104	1241.089	44324.003	787.574	128.077	1437.336	7668.277	488.989	421.688	290.148	167.486	2434.03	298.363	2556.666	102	0.987	442.333	851.882
10814.588	11581.79	7182.169	14663.192	8419.198	16971.781	7071.678	13522.108	2029.854	343.444	359.911	559.159	8687.247	652.532	310.271	13954.544	171.127	195.41	244.915	1914.324	55163.325	748.028	126.17	1430.51	2826.793	336.731	412.153	284.065	235.947	2558.088	300.63	2943.956	144	0.958	450.326	852.528
15451.614	15463.493	11640.966	19140.398	14090.454	22299	11949.683	20125.755	1274.803	465.243	480.951	377.18	335.766	622.97	287.485	9186.392	240.988	253.621	307.802	3419.069	594.631	1249.19	171.772	2090.953	5442.2	314.639	437.852	295.887	8374.598	799.885	285.33	8297.86	385	0.669	493.027	863.326
12877.533	14088.091	8059.69	16244.528	9764.538	17483.433	9395.578	19929.101	851.762	531.975	397.159	349.297	3684.04	1102.767	319.5	9703.654	226.542	218.361	180.135	4274.103	31011.866	478.494	174.36	4397.196	4215.085	346.415	352.019	298.476	380.596	818.494	289.976	8623.843	253	0.902	706.018	855.314
10524.105	11313.439	7168.622	14680.519	8837.859	16842.036	7397.119	13309.988	678.555	363.246	298.504	764.702	6693.399	1772.652	277.211	12052.389	196.864	231.39	214.061	1640.565	49116.034	640.666	145.376	1362.918	2625.828	350.195	500.114	271.428	358.374	1207.056	348.474	2620.398	205	0.893	811.129	853.837
11922.369	12072.456	8275.659	15499.899	9064.061	15559.493	6553.151	11096.119	788.749	262.634	267.931	262.746	4475.133	647.207	225.793	10004.602	202.134	413.043	172.307	962.228	38900.447	550.241	164.215	1099.617	4651.899	763.571	373.675	283.942	90.487	758.446	266.08	1678.448	120	0.969	1002.458	852.867
16364.905	16697.399	11400.028	21754.751	12385.893	21404.034	9209.353	14916.519	646.533	1203.098	283.943	233.273	5855.499	870.384	236.608	9465.883	229.135	503.544	210.93	823.83	31856.293	533.143	165.366	1001.693	7375.926	547.311	411.233	297.373	91.467	830.277	269.378	1564.286	313	0.87	1016.704	856.404
11324.924	11749.678	8390.45	15891.785	9411.186	16100.307	6910.623	11514.631	581.591	401.123	304.536	228.292	6897.634	681.971	257.697	11626.868	192.899	286.417	196.314	1112.97	34794.802	536.27	155.282	1242.81	3776.176	298.559	406.358	290.797	94.36	1172.737	280.571	1727.577	133	0.935	1039.432	852.673
17128.483	17839.502	10739.702	19937.429	11274.247	15560.17	5658.361	11368.092	1131.317	518.509	333.023	313.299	6959.136	822.746	277.093	17588.19	163.153	285.847	167.757	1404.049	45932.188	641.878	132.639	1640.776	5526.287	706.746	465.228	303.636	134.242	1518.488	306.912	2907.118	113	0.912	231.164	853.951
13084.726	13964.88	9219.417	17510.668	8398.788	15658.522	6256.889	11861.486	1338.198	337.048	316.411	333.892	6415.857	723.281	259.425	14594.481	210.882	259.305	213.291	1116.876	42865.866	562.044	129.404	1329.272	6079.142	383.122	375.525	287.688	127.73	1317.466	277.174	2364.028	149	0.92	374.809	854.742
9853.627	10175.52	6463.127	13085.257	7411.757	14348.151	6005.071	11329.325	772.796	338.537	404.931	855.223	1506.063	602.205	262.17	11303.396	175.467	186.992	240.214	2250.582	44439.927	577.754	130.318	1435.768	4090.954	297.732	339.592	275.611	4246.839	824.285	309.264	4258.55	136	0.895	460.36	853.89
12730.071	13347.676	9566.267	18505.859	11025.247	20032.653	8644.357	15490.734	665.868	706.184	292.426	869.254	4683.518	830.708	250.885	8729.322	181.545	260.481	202.859	2980.205	43043.967	605.666	148.626	1294.514	4606.108	350.162	426.631	310.119	1056.209	1168.533	372.466	4054.801	119	0.961	611.282	853.273
16835.587	17286.3	11851.296	21999.804	13814.696	26975.073	10953.389	19835.561	1080.995	971.13	368.278	299.099	6917.137	1100.627	256.519	12175.571	218.706	261.403	226.915	1053.067	40958.388	827.759	141.892	1548.214	4046.2	566.778	478.16	318.68	114.835	1530.364	278.021	2790.689	239	0.87	748.793	857.513
12932.752	12933.787	8376.591	16170.406	8803.894	15676.853	5778.234	10842.813	921.314	268.73	285.65	322.881	6270.471	509.126	242.925	13820.11	213.637	342.839	220.16	1168.809	49644.493	603.719	142.89	1462.744	5428.686	2101.439	301.296	297.976	118.188	1164.058	291.261	2207.576	99	1	782.328	852.641
13050.018	14001.108	11179.54	19765.155	14451.447	24452.734	12008.356	19363.288	1046.556	536.856	412.862	362.215	386.816	536.07	298.038	7725.264	266.509	296.345	268.966	1578.886	327.295	1052.576	183.134	2260.983	3190.55	344.026	285.951	278.461	6654.77	496.143	321.786	8177.077	213	0.855	877.284	856.552
14901.665	15142.158	10837.962	18125.751	11328.06	20790.219	7884.797	12514.748	426.271	877.603	269.695	252.679	3807.322	814.475	242.292	9783.08	224.815	292.857	160.368	582.662	30234.436	486.985	155.314	897.269	6474.209	389.326	312.302	265.973	122.875	667.092	255.912	1359.448	164	0.962	1161.268	855.268
12064.063	12855.341	8676.602	16990.889	7139.705	13351.407	5453.251	10152.426	945.135	318.817	290.897	307.466	10228.505	649.529	263.393	14166.328	190.574	239.44	202.154	1098.069	46689.504	567.464	130.014	1225.268	4984.999	425.135	356.845	268.162	137.268	1992.258	303.808	2213.251	112	0.973	365.42	854.321
14437.776	14938.699	9618.978	18502.975	9446.245	18212.35	7094.159	12964.221	1255.092	300.663	289.105	314.005	5570.419	517.095	256.345	13473.015	177.349	271.304	268.438	727.572	49868.04	556.273	131.403	1060.077	6660.223	616.954	374.732	280.327	136.315	823.301	284.91	1903.541	263	0.888	401.344	856.857
10584.302	11514.901	8601.162	15120.683	10933.067	18475.962	9389.281	15907.974	1066.917	498.66	550.573	416.401	405.525	640.361	334.341	7779.281	211.611	196.358	171.627	1893.041	3988.146	708.092	149.809	2485.778	2773.008	286.464	302.836	278.658	15270.153	1041.682	292.356	8883.066	182	0.935	479	856.022
14458.453	15121.822	10159.57	19675.966	12079.476	21858.083	9837.569	18057.037	1916.643	365.106	335.907	319.074	9195.552	814.069	273.894	13094.042	207.761	241.426	197.439	2272.573	32053.8	677.037	137.572	1852.959	3449.264	385.366	775.758	306.865	185.906	1886.112	295.089	3647.369	198	0.943	626.409	857.278
18550.141	19179.75	13370.418	26048.63	15290.591	25993.853	10054.725	17133.135	668.47	1734.664	271.416	270.556	4523.934	1482.146	239.24	11191.696	212.422	459.518	210.457	977.542	40267.388	514.8	128.793	1104.87	8420.219	342.167	323.297	290.446	170.797	683.684	284.088	1993.944	170	0.972	662.688	854.894
17808.055	18674.917	12550.912	24457.982	13276.469	24411.594	9793.217	16661.532	718.002	2218.301	288.383	297.033	4251.225	1149.634	242.157	9901.891	218.261	497.817	251.341	1137.621	41657.43	683.206	148.899	1189.766	6825.708	702.504	340.76	302.759	114.555	665.161	267.948	2108.73	266	0.833	719.346	859.455
16571.554	16437.995	10469.623	20317.803	11688.991	22085.611	9162.568	15974.737	636.988	1042.308	274.356	255.476	5121.179	575.771	231.216	12900.374	211.4	360.909	241.551	801.098	42456.804	675.75	146.272	1277.867	6797.621	934.425	330.765	309.214	111.249	815.828	279.189	1982.567	245	0.811	735.578	856.529
14001.17	14751.76	9984.945	18213.86	11257.791	20079.732	9221.291	16396.211	825.38	578.109	473.896	664.72	1486.499	770.375	255.731	8288.889	184.902	270.611	182.961	3806.884	20890.507	714.934	162.158	1443.957	4305.758	343.818	457.189	314.203	2898.728	1322.723	382.75	6065.977	117	0.985	604.987	855.321
10323.568	10816.296	7462.348	14908.574	9241.95	17067.297	7752.229	13486.939	614.737	274.126	284.681	372.409	338.415	536.256	240.525	6692.82	180.824	267.905	199.777	1460.122	3684.346	401.826	147.27	1663.285	4261.643	336.586	307.232	279.915	15738.878	453.519	332.606	6535.949	143	0.967	830.633	855.983
12140.789	12653.407	8716.579	16766.34	10631.455	19575.417	9153.792	14656.576	714.478	280.515	289.662	267.378	243.501	441.701	218.413	6924.13	206.782	264.591	235.835	778.118	267.651	497.823	152.769	1542.504	6566.884	358.446	316.818	258.943	1956.286	283.372	313.482	6135.406	230	0.905	909.152	858.783
9797.144	10580.8	8204.712	13667.841	10797.396	16231.063	8814.88	13662.723	1169.969	559.88	449.737	378.473	394.022	500.414	323.066	8217.131	288.348	279.675	179.256	1454.295	329.861	994.145	163.044	2401.616	2565.649	322.41	309.715	273.901	9607.206	653.454	321.987	8240.891	157	0.98	920.392	856.704
13205.657	13758.526	10499.165	17934.824	11356.423	20787.618	8113.047	12886.353	477.744	506.375	267.375	257.045	5044.647	745.516	243.78	9647.592	222.23	277.571	162.089	727.381	26246.779	485.977	148.31	958.091	5283.315	407.378	329.011	255.984	127.631	859.809	260.659	1483.828	117	0.985	1154.5	855.5
13357.028	14082.231	9214.882	17140.264	7928.772	14335.166	5647.874	10509.042	649.166	316.307	297.222	316.146	8532.307	617.876	256.606	14243.894	191.494	302.432	204.587	861.558	51089.676	570.252	128.535	1263.472	6003.16	885.383	319.167	286.61	127.917	1428.5	302.314	2211.732	182	0.948	357.253	857.335
9874.933	10761.207	7052.925	12429.773	7842.022	14059.936	6945.959	11442.706	1296.228	346.94	479.042	324.445	291.304	537.203	246.927	8810.866	184.572	304.389	267.671	4374.018	361.26	981.564	133.636	1449.86	2901.905	350.498	501.29	285.728	4622.186	1742.469	277.507	6634.867	117	0.973	515.218	856.628
10167.365	8519.28	6589.217	11431.476	8244.036	13020.19	6617.539	10691.994	1762.214	413.325	437.436	334.776	314.285	506.171	251.426	9193.624	294.749	298.074	427.488	4828.131	530.126	1103.02	148.723	1706.991	5112.681	321.336	326.9	327.862	8810.639	385.521	257.27	6692.583	133	0.899	567.44	856.365
12077.545	12416.359	8616.084	16509.891	9650.347	17846.436	7043.588	12649.007	728.068	260.461	723.081	298.041	7969.373	658.925	266.197	11354.592	201.691	270.201	206.753	1329.806	45252.983	669.228	146.064	1295.397	4589.932	794.765	448.247	308.33	111.229	1205.411	291.716	2141.332	122	0.985	768.057	856.434
9836.966	9580.338	6109.03	11434.794	7048.954	12684.354	5762.48	9821.261	732.848	260.01	280.525	906.538	4227.318	647.353	210.929	9906.364	211.671	310.014	210.257	2787.101	49966.567	700.087	136.631	1183.849	4875.919	349.571	414.118	271.19	192.821	716.051	312.524	2834.645	109	0.989	946.61	856.225
10951.826	11254.734	8080.014	15317.374	9125.138	17199.016	5909.025	9948.692	627.76	344.961	278.142	279.959	4676.304	650.236	210.07	9569.514	190.413	437.119	203.516	1030.079	41948.322	631.425	144.979	948.798	4049.304	366.003	703.643	268.955	115.465	696.101	294.965	1476.402	115	0.969	964.265	856.883
14967.454	15106.711	10245.873	18820.921	10952.545	18621.009	7024.086	11263.218	549.761	336.614	261.175	207.802	4126.248	577.507	203.885	9234.427	223.767	457.941	204.211	776.106	36933.252	608.151	156.618	839.936	7192.838	418.46	373.704	280.389	99.682	581.82	309.779	1304.161	138	0.944	981.283	856.181
14517.261	14802.843	9219.03	17638.915	10644.107	18216.567	7671.055	10512.819	567.409	570.102	233.038	223.964	5877.16	668.286	253.073	9603.89	211.101	415.71	222.248	969.322	34855.804	564.312	147.636	1005.854	5957.851	365.053	392.555	286.913	88.963	870.611	270.828	1470.72	152	0.974	1062.651	856.737
13459.967	13311.953	8334.242	15957.097	9323.98	16440.215	5830.853	11800.444	797.442	328.579	292.488	274.715	7279.799	696.421	253.305	12016.612	150.109	246.241	206.456	907.226	44297.225	660.951	134.256	1099.956	5542.946	420.721	338.03	298.944	136.004	1415.924	300.726	2047.558	210	0.899	217.319	860.629
11372.981	12102.091	8027.955	14763.669	9494.117	17418.587	8618.916	14471.797	1000.941	338.654	750.677	538.476	1645.893	621.118	264.586	8747.343	196.675	202.569	265.456	5067.515	6591.241	862.153	165.9	1508.64	2912.791	402.03	496.546	316.756	8557.267	1743.242	311.523	6741.652	141	0.938	597.11	857.422
14594.734	14957.985	9819.586	18574.615	10225.411	17715.103	7435.895	12953.866	950.983	554.291	260.8	326.996	6358.852	763.292	253.637	11794.67	171.126	377.169	181.131	1909.196	37579.749	463.341	131.22	1073.757	5742.893	330.622	361.972	306.192	147.166	1163.255	282.595	1919.722	163	0.966	654.825	859.334
19379.139	20432.658	11242.942	20204.699	10292.004	18918.725	6890.723	14385.319	987.741	516.891	355.539	327.004	5312.152	866.533	285.275	13165.923	189.159	332.574	183.238	1831.367	40888.797	673.02	130.12	1596.939	7982.825	987.383	405.5	282.382	146.122	1222.708	309.207	3026.871	120	0.969	195.692	859.792
13012.873	14155.536	10645.218	17582.275	13071.476	20205.997	12454.006	17054.945	1198.813	591.838	583.362	388.787	419.209	600.402	346.083	7917.732	283.296	241.402	196.262	3175.365	426.739	896.407	146.374	2554.753	4357.046	330.778	322.194	285.912	12020.755	512.382	308.504	9641.789	213	0.892	549.486	861.096
10758.029	10868.639	6911.065	13348.804	7812.338	14479.235	5984.441	10612.83	697.057	261.287	221.156	368.971	5891.087	341.071	215.367	9339.953	174.39	205.04	255.934	817.155	49306.546	673.336	139.919	762.084	5077.409	459.721	338.878	303.531	200.461	664.098	299.199	1274.106	147	0.942	678.622	859.561
13508.689	13489.784	8363.373	16391.417	9227.232	16840.212	6430.573	11607.232	954.869	236.84	254.889	337.126	6268.344	485.848	232.185	11180.782	220.038	376.23	235.137	940.968	42823.539	777.429	146.126	1165.7	6473.253	1821.776	278.874	298.817	127.088	994.81	272.091	1879.108	141	0.975	779.11	858.762
15871.76	15885.252	10843.667	20224.121	11896.415	19984.328	8396.095	13389.784	582.155	369.852	271.686	203.215	5348.567	575.393	230.877	9248.279	224.154	438.334	201.526	851.94	33817.922	630.042	152.461	873.974	6887.224	642.773	389.449	284.936	100.651	731.686	278.775	1372.329	176	0.917	1036.574	861.858
16897.205	16653.885	10426.197	20784.421	12530.232	21305.351	8644.727	13099.915	625.458	324.35	193.711	204.846	5229.042	541.976	231.941	8768.747	236.229	432.312	183.059	796.064	28281.805	577.539	134.741	835.258	7801.228	579.578	379.463	258.763	88.166	621.307	268.249	1236.86	128	0.974	1074.172	858.969
15109.964	14957.933	9992.563	19085.12	11522.939	19488.713	7873.143	12676.727	701.49	296.892	193.848	198.285	4675.754	441.061	206.185	8906.494	220.655	359.862	160.494	657.436	34169.562	511.46	136.572	801.374	5893.402	408.987	347.056	238.869	92.365	583.839	264.296	1081.913	170	0.916	1083.106	860.094
9656.748	9867.265	12091.913	13293.737	8000.383	14835.57	5209.513	8806.959	698.988	280.886	221.425	218.5	7363.653	430.099	184.279	8336.708	191.897	239.51	172.711	674.917	31560.549	517.014	122.471	749.691	3842.443	311.533	314.769	236.674	98.526	955.351	263.311	927.737	117	0.973	1091.244	859.346
9898.707	10546.11	6827.892	12654.13	7798.579	14701.541	7326.443	12371.65	1031.238	321.04	552.645	780.06	1530.711	604.332	279.793	9362.155	177.051	191.774	236.253	3588.37	22051.611	634.514	145.979	1418.3	3571.978	278.497	331.522	284.444	3432.305	1239.225	312.457	5205.45	115	0.999	456.813	860.117
12547.319	13183.624	8986.283	17277.631	10216.829	18204.252	7988.547	14197.689	866.634	431.543	281.834	618.394	9991.403	790.609	275.459	11936.607	187.266	308.342	199.817	2619.944	44559.178	713.009	140.35	1347.851	4721.408	338.579	522.28	309.835	196.501	3772.089	335.201	2850.788	218	0.857	615.385	861.509
17415.965	18518.284	13148.055	24466.172	16937.937	30993.587	14969.707	24571.639	899.228	345.092	318.033	304.276	279.837	443.266	256.793	7527.38	198.415	350.261	372.147	1649.906	390.237	1799.39	173.79	1624.567	3845.862	310.739	526.673	272.976	4948.669	514.926	312.589	6229.652	217	0.906	867.781	862.965
13989.897	13707.863	9287.967	17469.581	10277.36	17980.077	7191.847	11763.113	751.366	998.113	346.816	237.703	5988.652	724.732	231.234	8824.683	202.157	323.361	209.897	1061.611	31014.89	781.987	150.48	868.845	6279.823	305.687	409.922	290.463	99.114	967.959	267.731	1313.997	163	0.991	1047.021	860.96
15495.716	16294.702	10129.12	19562.778	9738.042	17591.31	6417.259	13764.417	1992.043	373.777	371.808	315.915	7657.092	879.67	280.368	14343.247	162.55	256.89	174.721	1324.406	41147.931	718.357	131.236	1614.103	4189.328	529.542	383.951	291.092	143.177	1439.935	315.066	2914.007	127	0.995	202.894	861.618
10116.167	10616.287	7721.094	12991.561	9022.049	15179.481	8157.555	13294.849	1205.566	356.62	486.412	547.913	1207.089	640.856	284.034	8972.009	212.559	176.334	230.732	2982.92	8831.945	1002.943	153.582	1703.357	3756.556	308.941	360.694	308.979	15220.479	1319.379	325.536	6964.353	132	0.965	588.326	861.318
6235.96	6448.866	4034.113	7751.36	4428.687	7718.05	3109.081	5863.759	820.711	295.191	263.323	257.883	10326.851	494.784	256.92	13868.084	137.259	240.495	219.078	2078.648	51709.096	492.654	132.465	1070.102	1573.624	298.455	585.773	297.41	144.418	1621.15	299.299	1675.928	99	1	641.672	860.601
12016.555	12890.186	9052.128	16480.07	11028.492	19197.958	8990.859	14739.789	884.28	385.549	355.05	331.419	270.031	443.509	255.299	7295.042	230.714	300.259	234.235	1748.224	1110.572	748.269	177.611	1748.278	4222.088	312.946	332.121	270.02	10531.925	474.025	308.16	6492.866	215	0.863	825.384	865.421
10150.675	10774.843	9396.308	14792.697	12547.623	16741.929	9844.642	14023.134	1239.148	629.431	509.99	431.637	455.627	607.663	326.571	7139.641	297.573	261.067	162.127	1504.014	303.213	679.045	168.599	2894.808	2121.624	281.095	303.7	264.004	5595.425	422.998	311.141	9374.43	115	0.999	887.657	860.622
13315.643	12608.864	8077.312	15192.879	8693.229	14609.938	5513.089	8407.024	537.993	230.137	247.488	319.014	3925.862	463.16	189.104	8924.48	219.115	310.821	202.846	800.003	39311.044	546.403	146.01	785.471	6761.26	795.619	384.468	266.96	121.208	500.827	307.498	1255.797	148	0.974	974.662	861.284
13927.86	11690.328	7991.911	15368.93	9958.306	18712.914	8854.276	15914.247	1292.399	382.152	506.933	384.718	293.215	507.659	228.934	10891.684	239.708	289.586	521.353	8148.857	303.384	2205.258	148.084	1511.035	5675.681	315.412	343.873	305.817	4403.013	1582.91	269.388	6243.394	137	0.963	521.128	862.369
7315.404	7366.692	4808.581	8980.32	5204.536	9338.846	3717.929	6493.244	462.291	229.8	220.117	1046.572	3049.759	396.418	206.537	8833.707	183.21	249.974	206.03	1805.886	50070.119	486.67	142.459	759.398	4681.763	315.355	320.04	275.78	288	410.076	325.986	1465.578	119	1	799.752	861.979
10864.319	11100.558	6949.627	13094.48	7398.265	13253.104	5692.944	9377.648	498.932	269.976	253.396	290.106	5335.102	601.238	219.317	8773.365	190.538	393.39	200.462	937.762	37952.583	470.409	152.645	922.687	4663.357	455.349	387.21	286.984	100.322	771.6	274.195	1448.032	147	0.978	1003.221	862.52
11917.019	12083.633	8161.458	15609.484	9645.863	15532.777	5954.306	9280.929	1542.575	654.534	245.536	247.12	6532.451	644.346	236.827	9526.207	182.157	399.439	198.474	942.499	33449.65	418.845	150.657	909.215	3742.023	335.41	376.411	282.25	102.751	1035.761	256.647	1286.696	153	0.98	1055.984	862.958
11185.042	10460.601	9239.88	13481.186	7877.009	13622.542	6381.477	8491.766	542.718	304.348	252.215	342.648	5432.502	375.524	187.591	7593.53	218.97	294.431	201.436	1118.808	41331.579	455.205	126.572	615.469	5446.061	406.586	356.847	235.168	78.339	642.175	229.175	857.115	190	0.865	1102.453	865.132
10759.676	11604.868	7099.821	13610.744	7162.562	14128.918	5977.827	11632.546	1069.785	333.612	322.526	325.719	10550.631	699.198	265.926	14978.923	188.326	214.041	249.83	1339.657	50204.523	634.387	124.252	1529.625	2938.699	424.026	384.426	271.87	127.542	2249.663	311.183	2698.314	125	0.98	367.164	863.444
13387.455	11711.617	8415.498	14445.341	10225.69	17436.845	9263.043	15515.058	1352.862	406.019	500.707	347.828	322.707	613.855	265.962	9715.319	211.834	253.862	400.936	5189.117	353.502	1226.062	158.823	1783	3650.024	315.39	603.844	272.887	9719.588	733.85	283.17	7316.15	192	0.954	506.812	865.609
12194.862	13029.125	9131.122	16348.009	10880.741	19064.232	9237.634	15924.485	990.263	370.902	393.165	605.474	1390.707	723.483	266.847	9538.372	215.448	203.609	158.536	2846.672	15639.672	913.043	138.629	1682.859	3705.537	299.823	339.535	296.697	9802.859	1022.175	326.224	6480.436	303	0.821	577.543	868.256
12212.182	12716.997	7583.472	15530.718	8650.93	15185.89	6414.185	12660.359	658.418	330.442	340.354	274.128	6702.262	731.516	278.716	10908.288	205.31	220.826	181.765	1664.045	44558.919	540.063	149.513	2015.131	4267.366	1020.028	616.082	279.056	168.812	1035.283	274.787	3857.751	140	0.957	700.843	863.286
8152.338	8440.469	5248.74	10317.832	5905.537	11463.023	4787.572	8822.884	519.36	235.551	480.138	272.808	9341.688	515.786	245.568	11416.105	170.113	191.725	198.478	1233.943	47651.628	484.422	139.241	1168.586	3017.226	398.5	486.927	311.367	112.318	1548.957	291.982	1926.097	99	0.99	763.015	862.167
12162.609	12822.567	9155.599	16854.893	11231.53	20152.973	9961.552	16477.604	894.658	310.035	344.014	418.576	715.631	466.64	225.345	7687.936	199.528	245.44	221.743	1934.346	6819.47	693.357	148.745	1547.526	2928.513	317.895	408.069	278.599	5187.52	472.321	306.159	5222.223	261	0.871	940.002	865.075
11771.727	12856.655	6653.082	12061.129	6723.446	13219.056	4644.83	9864.234	1016.493	352.001	341.845	309.881	5104.782	656.853	273.096	12959.871	167.576	242.358	165.962	1271.969	44292.486	635.169	135.034	1372.765	5811.259	586.751	319.437	286.462	137.934	1105.081	343.205	2513.874	105	0.984	178.452	864.243
15208.3	15526.483	10532.412	19996.636	11880.074	22644.877	9349.929	16275.347	681.351	823.268	271.65	371.118	5065.355	405.584	245.333	11199.98	200.643	250.269	301.77	1132.685	48724.264	542.445	137.158	1131.846	6384.305	397.568	317.579	305.424	1879.403	673.93	284.17	2078.893	212	0.907	668.453	867.189
11425.153	10935.655	8886.265	14621.914	7865.752	14848.828	5469.536	9949.275	543.698	474.836	247.53	295.009	5901.581	599.44	237.767	9167.069	208.013	229.949	195.563	972.808	34090.443	526.713	131.491	849.952	6296.562	335.406	320.978	241.816	100.199	834.831	260.605	1282.253	229	0.817	1125.771	866.539
10164.806	10725.492	8191.703	13707.366	7361.943	14473.209	5669.056	10865.603	429.102	710.194	287.169	282.938	6666.219	659.272	249.424	11049.391	185.825	244.555	260.049	1055.689	37332.45	496.903	147.418	997.39	3103.762	251.162	390.819	270.224	2915.122	1275.005	261.951	1506.243	124	0.96	1147.073	865.145
10774.029	11029.436	6767.028	12880.839	7233.504	12774.234	5018.428	9213.467	536.956	252.632	253.438	320.527	4757.927	486.565	215.259	12332.607	197.579	298.066	224.642	1259.906	47225.055	725.625	141.56	1298.562	4493.118	967.816	300.068	318.154	154.65	717.359	290.896	1951.627	130	0.978	774.362	866.685
17336.274	18536.855	13658.711	24116.787	16822.442	28230.42	14147.253	23181.63	949.932	449.271	401.129	357.396	300.22	527.506	284.261	8102.665	247.904	316.231	204.486	2179.105	620.197	1619.058	168.862	2025.757	4716.207	440.72	340.582	277.4	11490.227	695.667	306.14	7070.956	390	0.749	834.551	873.933
7774.615	8158.853	5787.49	11167.118	7055.198	13779.629	6503.923	11249.526	687.259	260.28	271.483	282.964	251.807	424.092	215.214	6503.189	170.109	191.252	199.714	790.734	275.494	403.317	149.768	1426.435	2890.414	395.576	412.917	265.346	4344.793	352.018	293.84	5978.577	111	0.994	915.5	865.5
10205.682	11322.446	6172.105	12047.52	5929.068	10783.198	4515.459	9366.985	1001.145	348.666	326.204	284.522	10687.103	721.733	280.348	16929.434	178.761	223.339	235.693	1158.108	53243.986	657.697	130.761	1487.067	3150.407	449.128	436.705	315.079	129.658	1846.8	312.582	2544.926	98	0.993	327.878	866.837
10544.36	11375.573	7110.201	13348.4	8162.378	15186.131	6439.648	11097.911	3360.37	337.067	324.876	831.968	1696.853	652.047	281.669	9351.742	199.293	227.578	291.821	2096.674	48278.585	929.305	134.958	1145.293	4749.911	302.511	300.864	284.357	5697.576	582.2	316.426	3326.442	116	0.965	422.621	866.595
8718.12	9184.452	6217.145	12270.744	7117.441	14537.952	5449.708	8982.1	706.995	298.774	306.183	1119.57	13491.703	720.923	282.807	10252.915	165.717	193.811	191.314	2449.442	56081.939	839.316	133.935	1286.518	1751.549	401.127	467.334	307.607	255.789	3924.41	344.181	2916.818	107	0.989	604.902	867.126
14762.732	15258.246	10115.726	19921.916	10911.743	20353.62	7984.148	14331.017	665.33	524.345	289.237	453.018	6330.628	805.043	232.718	12075.312	208.328	353.769	200.313	1541.757	43594.921	661.242	144.816	1389.971	5433.381	685.648	379.248	337.767	117.686	1073.197	290.927	2254.646	264	0.858	742.076	871.485
14613.467	15007.42	9659.572	18350.716	9074.712	14520.342	5294.197	10377.213	929.264	310.77	313.517	289.094	9237.686	514.392	225.446	11078.524	156.019	267.741	211.633	983.126	40033.163	438.163	128.697	859.934	5333.377	440.962	336.653	296.208	123.174	1162.97	322.114	1577.452	128	0.974	215.688	869.664
13711.201	14207.94	9682.66	19177.37	9696.999	19740.928	7646.663	14706.584	896.962	533.96	305.909	268.168	5581.285	908.597	250.637	13871.707	189.076	257.194	225.98	1031.677	38464.002	567.966	126.009	1306.355	5076.852	349.177	431.745	285.254	121.241	1197.212	323.619	2292.674	187	0.899	369.553	872.735
10027.153	10337.327	6174.374	11183.286	6461.185	11580.155	4684.019	8171.987	706.918	288.424	313.101	739.88	1315.265	551.971	262.915	9384.299	196.407	234.551	236.911	1986.592	51514.516	696.106	135.237	1034.477	5405.167	311.364	311.826	274.488	6238.464	499.742	295.159	2909.424	106	0.98	414.651	868.679
16548.093	17619.293	12275.276	22139.9	13986.226	24750.27	11112.181	19735.282	1182.4	478.31	435.143	528.372	403.533	802.799	315.576	10148.68	259.787	248.295	210.078	2041.396	8038.954	1355.7	171.259	1971.324	9040.239	340.285	332.845	286.616	13402.839	738.708	339.926	6962.315	216	0.905	429.194	872.593
21623.034	17659.962	13871.499	21844.379	16802.282	25997.424	14739.954	23268.947	1630.783	654.993	599.347	481.972	420.94	553.651	342.104	8871.159	328.442	293.373	471.703	3544.725	312.004	1339.087	172.493	2474.597	6771.935	334.102	404.092	299.641	7121.972	846.32	266.568	8028.789	212	0.944	520.024	871.189
10930.439	11649.49	8223.003	15986.071	10116.476	19251.591	11981.489	16053.291	1346.56	393.07	415.081	311.052	297.932	701.274	299.042	8843.55	242.766	248.332	234.36	5533.335	473.332	933.588	159.485	1731.693	5760.51	325.323	361.477	299.5	6681.392	649.569	281.074	8074.889	133	0.946	553.62	868.244
10520.371	10841.509	7597.231	14840.105	8635.295	15823.396	6326.11	11514.35	679.556	251.431	257.086	433.559	9197.567	590.082	258.581	12307.812	154.486	222.312	213.083	1747.066	52805.335	493.601	136.263	1075.978	2758.947	377.798	409.163	300.519	130.476	1228.899	292.697	1902.671	174	0.907	635.057	871.626
22635.982	16862.487	11684.194	21877.767	14009.974	26027.854	11250.55	18426.522	1608.038	278.362	254.833	246.258	227.275	212.001	197.579	5487.641	343.107	411.882	549.817	2389.798	353.728	708.556	138.061	638.782	11138.163	255.206	328.286	259.881	2197.67	282.37	326.187	1848.595	271	0.881	890.242	872.755
16394.702	13463.705	9511.745	17876.727	10939.439	20952.657	7188.864	11947.548	1344.43	274.929	269.463	246.135	234.294	271.269	186.36	5072.74	294.711	386.34	347.2	2182.114	294.348	424.289	146.102	752.592	7460.342	291.422	323.353	270.852	1592.709	278.463	301.029	2784.565	205	0.841	903.915	870.554
18031.402	19120.363	13945.704	22448.308	15463.746	24036.077	12927.2	23187.505	952.526	1220.094	404.316	341.955	13298.337	1765.267	362.803	18402.594	195.907	187.124	169.244	1520.766	29378.867	703.024	136.48	2286.308	4967.584	431.434	355.822	353.343	118.004	5513.574	296.19	4632.213	225	0.911	299.016	873.86
16475.785	16432.301	11085.482	21218.986	10352.575	18224.069	6907.836	13205.084	853.711	476.858	283.526	295.404	6201.553	685.974	243.57	12172.937	196.642	343.401	223.935	785.17	40969.375	491.363	126.45	1079.948	7340.6	410.211	302.479	296.95	111.083	1067.919	307.976	1902.422	123	1	341.89	869.89
13895.708	11818.503	8433.638	16591.61	10067.241	19059.492	8359.816	14540.073	1538.429	339.44	304.706	285.925	256.725	292.808	211.378	6089.38	320.52	471.537	282.976	3047.618	387.023	627.138	146.393	966.023	7029.73	338.7	346.131	257.644	7596.635	436.238	296.476	3398.967	148	0.924	871.358	870.48
9017.207	8898.81	5665.041	10683.14	6203.79	10954.101	4645.375	6948.495	509.132	223.229	252.327	739.258	3958.519	492.627	198.52	7306.336	202.63	229.413	235.146	2328.75	49533.477	522.477	144.943	812.271	5533.835	307.706	351.019	270.614	189.338	478.373	308.288	1914.072	112	0.973	979.821	869.107
13436.256	15141.093	10189.956	17916.559	8296.113	12891.006	7039.484	11040.048	1456.197	590.998	512.263	435.344	360.47	731.722	332.438	10486.824	284.561	243.574	324.815	4231.453	922.1	11362.594	150.022	2399.203	6275.021	413.405	397.408	248.946	18984.377	1187.475	311.046	8562.314	98	0.993	463.878	871.439
14581.357	15200.384	10215.553	19692.785	10961.763	19627.678	8084.335	14338.891	866.686	277.456	283.538	415.946	8538.773	601.777	259.638	11840.158	177.541	322.84	192.457	1752.52	46607.49	667.943	133.326	1248.32	5301.655	745.939	370.66	314.718	128.086	2746.297	283.926	2214.625	198	0.894	618.328	872.364
12648.747	12023.856	8119.821	16045.361	9298.838	17086.271	6973.157	10835.074	809.866	357.374	275.714	371.977	7070.651	436.7	239.757	10377.83	193.727	195.316	254.906	1063.26	54947.152	587.842	133.021	894.39	4344.347	695.719	348.056	307.894	254.92	1177.398	273.897	1537.08	171	0.968	677.015	872.225
11694.309	11771.217	7958.706	15837.742	8005.839	13778.072	5281.206	9519.954	690.407	772.298	278.995	528.769	6018.065	741.041	214.244	11813.718	221.69	352.613	208.441	1528.477	46723.221	575.077	144.065	1143.073	5797.08	302.271	447.514	321.302	160.944	822.277	325.574	1886.195	162	0.975	762.691	871.549
14019.908	14676.693	10779.2	19854.447	12749.614	23239.178	10508.511	17457.443	926.271	375.447	358.774	311.573	406.748	484.222	235.016	7937.605	246.68	237.154	235.016	928.916	3487.593	814.521	153.453	1581.91	5583.286	272.802	344.386	274.872	7834.999	422.643	310.986	5377.984	460	0.666	962.739	876.911
7828.413	7989.347	5172.623	9807.661	5683.141	10277.104	4092.29	6514.825	487.368	250.084	259.357	766.588	5022.233	588.036	219.443	7786.575	185.218	223.806	240.033	1817.384	50044.833	583.066	156.973	901.388	3241.158	317.11	387.98	278.738	153.317	633.248	299.125	1971.578	103	0.996	1002.17	870.316
11424.221	12675.245	7655.848	14437.992	9000.95	14717.631	5683.934	10606.572	964.957	319.561	284.423	291.069	8854.278	687.986	244.802	14407.922	154.597	358.02	184.548	933.63	48442.884	527.019	127.614	1173	3612.707	668.929	414.922	310.142	117.984	1684.914	318.721	2081.715	110	0.998	333.409	872.173
8337.389	8423.342	5312.483	10805.136	6613.864	11695.072	4919.474	7971.846	516.329	288.777	208.575	783.985	3989.187	541.495	231.525	8347.266	185.469	260.62	223.059	1704.769	48334.784	444.52	157.306	1014.687	4148.006	370.678	308.732	284.24	179.945	611.677	278.456	2033.243	150	0.961	1066.093	872.54
7147.979	7027.03	5613.77	8764.953	5081.99	8696.394	3578.771	5839.932	444.425	270.982	180.992	973.839	4636.938	486.612	215.505	6363.451	181.501	234.072	164.231	1937.283	47260.031	482.609	138.725	743.183	3059.815	315.315	252.819	252.344	120.135	604.999	288.781	1457.94	127	0.983	1082.193	872.437
10902.267	11434.972	9214.448	15858.529	7509.184	14184.076	5214.264	9890.179	426.513	633.853	268.673	403.866	5486.858	709.033	232.627	7938.044	188.312	268.108	197.043	882.087	36300.664	535.754	140.731	735.885	5299.658	264.681	390.795	265.792	783.196	1015.528	265.784	1155.043	141	0.964	1145.869	872.94
9737.891	9707.682	7992.688	13299.602	5796.896	11455.847	4171.397	8072.84	504.393	227.063	254.347	258.502	5767.652	484.84	212.247	10078.672	181.99	190.283	163.522	633.759	35614.653	454.784	123.268	791.032	5653.531	511.559	370.529	286.207	106.481	1003.258	295.565	1239.96	116	0.977	1194.75	872.879
16385.24	16728.58	11561.086	22090.205	9833.452	17399.397	6744.934	12886.864	725.134	328.004	293.69	278.952	10652.128	779.072	273.777	15535.496	179.845	252.093	175.859	1009.071	39401.329	523.36	135.276	1335.023	6476.692	738.063	392.943	326.029	123.259	2087.222	290.298	2283.324	131	0.958	320.531	873.385
14985.35	16264.278	11770.579	20518.193	14283.462	24900.346	13431.602	21456.314	1586.508	411.558	424.366	362.407	319.988	705.927	276.845	10616.883	275.604	327.179	405.423	5495.404	584.491	1501.178	177.402	1800.327	6269.439	386.976	423.095	309.452	4860.653	426.597	296.392	7325.438	229	0.893	547.705	875.531
14879.041	15442.884	10552.103	20122.254	11407.783	20597.275	8545.532	11711.358	740.961	298.097	311.172	581.595	7609.032	613.679	253.743	9008.402	188.143	284.908	193.948	1523.556	57414.254	866.535	135.953	973.611	4053.657	977.738	411.624	303.943	163.069	1330.707	292.701	1942.121	105	0.984	599.948	872.481
15576.835	16060.571	10738.658	20814.267	12022.1	22487.009	9217.189	16524.699	679	320.533	293.622	509.539	6279.871	504.248	264.126	12292.674	188.896	248.775	234.539	1654.468	50535.066	653.385	136.403	1366.957	6201.92	338.102	343.724	302.744	1254.702	791.846	280.629	2470.307	161	0.921	660.071	873.531
8650.448	8787.431	6047.394	11563.931	7225.05	12940.139	6007.195	10448.502	754.359	341.315	322.941	317.09	286.657	410.181	264.539	7452.803	176.967	211.717	194.495	2768.483	493.246	884.966	163.301	1730.409	1906.415	252.659	395.257	259.601	13110.396	1882.615	294.183	7359.255	109	0.989	854.638	872.803
10054.117	10218.202	6625.44	12213.518	7098.322	13795.047	5824.096	9687.789	776.257	255	236.754	580.766	2489.267	545.547	221.288	7008.671	182.631	279.363	199.728	1175.139	36732.696	925.929	162.298	949.331	4500.298	419.908	344.976	283.892	1051.738	462.932	302.824	2553.642	110	0.985	1039.2	872.736
15366.762	16673.466	10462.692	20404.256	12405.932	21616.617	9324.082	18081.772	1488.092	489.064	368.253	333.096	9919.25	1058.281	309.115	14809.096	209.859	209.14	197.407	1503.008	38233.293	717.477	137.931	1889.707	5629.348	364.882	390.386	294.031	127.564	2252.648	340.589	3491.569	133	0.935	356.192	875.034
12497.654	13169.858	10592.208	17350.914	13448.208	20315.69	11810.477	18177.126	2123.644	603.58	610.404	485.449	450.117	604.402	346.06	7941.112	291.125	291.103	204.629	4417.297	343.327	1168.865	156.871	2568.479	4451.471	318.913	399.898	293.821	13844.523	1109.301	278.8	8654.975	125	0.968	531.236	875.292
14205.014	14908.142	9299.094	17216.327	9339.719	15761.929	8821.553	9871.74	669.148	274.852	284.978	441.517	5589.084	469.535	278.522	10365.985	194.635	410.235	211.904	1323.931	48385.612	772.481	136.458	937.133	6299.294	2429.933	329.869	307.399	193.032	935.559	311.226	1672.014	143	0.978	593.122	874.556
15309.048	15748.48	10341.905	19784.251	11025.095	20213.867	8435.999	14699.814	728.793	282.955	279.842	449.474	7075.937	499.151	254.472	11931.943	176.983	313.739	193.92	1429.594	49775.832	572.851	136.808	1153.025	5579.459	577.142	345.161	307.034	549.092	981.881	266.782	2106.727	144	0.985	651.132	875.097
12545.208	13708.166	9302.51	17431.33	11121.949	20466.782	9219.63	15634.239	1009.776	416.491	459.345	377.348	258.923	507.267	252.78	8710.944	250.998	262.793	193.915	3184.032	1053.671	1118.32	170.064	1655.107	3816.008	340.728	396.633	288.32	28008.664	1013.415	328.617	5649.388	269	0.78	808.236	878.608
6000.063	10464.28	6966.669	11616.07	7520.871	13403.717	5042.91	7515.61	553.985	240.329	261.488	415.706	3021.231	434.751	220.047	8490.21	129.023	235.58	183.232	870.481	59520.257	584.064	126.763	753.274	2458.588	497.304	355.899	250.593	111.662	523.977	273.091	1154.809	110	0.943	1135.545	875.073
7999.087	8227.427	5823.298	10241.229	6439.822	12264.263	4519.198	7382.064	793.239	242.247	298.613	256.131	5202.061	497.902	223.624	11997.217	192.887	210.047	174.673	797.629	51075.067	484.603	144.255	982.972	2662.456	389.027	381.553	290.057	108.764	781.287	311.643	1432.634	102	0.987	1183.814	874.873
20723.402	20943.781	14012.858	26561.275	12827.894	23744.409	9058.006	17175.823	724.223	352.529	300.525	297.008	9859.12	774.462	267.611	13323.536	207.575	368.099	187.339	972.612	33972.715	545.19	127.907	1304.666	9055.185	1060.972	349.68	303.515	116.651	2334.975	315.605	2409.087	217	0.812	341.744	878.016
13764.919	15023.774	11060.662	17874.646	12719.252	20400.763	10746.822	16740.01	1509.657	652.8	591.557	536.236	586.857	794.298	345.317	9117.013	302.2	288.852	231.96	2542.002	3541.082	1492.055	158.604	2591.446	4030.999	422.688	476.238	268.976	9801.015	738.99	296.868	8973.93	168	0.928	470.494	876.875
15737.251	16402.261	11133.11	21386.712	12497.283	23213.127	9733.23	17213.034	850.865	264.939	274.578	472.748	8466.28	623.764	266.932	11848.378	172.469	295.209	201.636	1559.467	48545.828	605.517	135.964	1249.609	4837.427	583.925	353.905	299.677	116.748	1318.824	300.769	2252.931	357	0.775	625.945	882.077
19351.35	20658.416	13831.074	26577.141	14009.03	24097.355	8652.624	16460.011	1231.99	658.187	353.877	293.849	12995.174	1286.454	288.455	14582.291	194.345	254.726	180.338	1506.968	29544.853	604.196	130.782	1448.924	7216.606	414.411	365.747	351.551	119.261	4144.306	311.337	2969.082	158	0.927	290.519	878.791
15671.269	17137.706	12457.321	20962.913	15479.646	24222.319	13437.549	22126.694	1392.444	576.492	697.81	512.385	424.385	737.444	352.412	8083.328	279.314	254.872	148.155	3793.988	572.792	731.137	155.262	2602.385	5017.991	388.276	415.103	297.982	15998.608	1620.203	280.431	9494.436	201	0.915	511.266	880.719
15088.136	15576.881	10005.73	18993.268	10789.786	18503.784	7320.364	12179.464	628.415	267.415	265.07	434.407	6932.846	454.106	225.08	10751.17	214.868	406.855	165.486	1212.24	35941.842	451.375	147.233	1037.113	5982.188	1495.548	339.129	324.748	113.384	1028.424	305.651	1626.538	166	0.917	726.271	878.723
13413.101	13597.142	9259.537	17841.66	9777.643	17141.638	6372.513	10995.603	618.763	283.279	249.084	393.927	6487.29	457.167	228.587	12176.49	192.751	330.508	163.388	1178.787	31995.115	447.443	146.419	1160.401	4577.004	1011.973	358.48	347.418	111.736	1023.804	309.648	1804.75	134	0.942	733.425	878.134
10013.253	11024.655	6160.928	12592.358	6042.138	12428.993	4595.52	9755.079	945.527	383.939	356.563	360.896	9384.85	716.084	303.471	14247.456	151.435	230.384	166.767	1460.94	41612.119	630.977	138.44	1652.761	2726.523	322.923	360.424	295.67	136.68	1582.412	323.979	3115.876	103	1	180.5	877.5
16005	17018.381	12476.225	20865.305	14281.567	23924.492	11724.809	19706.707	1389.854	566.072	493.62	465.649	375.237	736.364	331.81	9106.679	285.972	265.524	244.381	1900.054	1188.986	1361.709	177.045	2308.953	6205.955	341.664	357.188	266.491	14178.207	691.296	308.271	7884.001	140	0.968	437.957	877.75
9277.805	9842.291	6481.156	12996.716	7743.977	14383.847	6453.276	11545.692	811.548	334.705	389.554	370.571	314.971	571.164	240.389	8473.948	219.704	168.203	151.348	4476.021	2513.976	480.571	166.395	1712.179	2276.878	272.623	338.778	296.959	26640.915	1279.701	345.151	6229.012	153	0.931	793.474	877.546
13175.394	14023.825	10794.322	18683.605	13103.792	22220.08	10662.52	17642.661	1052.782	481.232	487.844	386.375	304.198	510.097	274.19	8518.063	285.009	268.866	195.52	2380.406	2095.27	1414.444	181.093	1901.925	3848.37	320.538	337.527	281.505	15096.386	734.787	306.994	6428.279	297	0.784	817.463	883.184
10965.263	11434.085	7868.08	14783.802	9328.075	16732.536	7457.837	12233.048	669.974	288.346	323.343	265.511	252.547	410.526	235.678	7232.827	195.54	229.4	201.044	916.339	343.58	682.44	155.204	1393.514	3911.86	578.923	386.328	276.418	9585.675	438.77	321.448	5215.566	238	0.849	921.761	879.382
9521.676	10119.771	6278.135	11969.147	6899.605	13160.105	5433.408	10115.95	819.669	333.954	312.654	876.072	3430.576	628.025	271.761	10350.223	188.044	213.6	303.133	1836.543	35912.282	813.177	173.979	1320.384	4191.913	291.056	355.024	275.888	5893.409	921.625	367.94	4334.897	183	0.931	415.112	881.385
15620.42	16590.8	11243.612	21256.787	12487.386	23431.733	10254.202	16320.754	1133.039	391.415	450.997	677.822	954.523	728.833	286.483	10470.949	225.543	259.842	407.923	2680.021	18549.547	960.638	170.294	1635.877	6993.639	511.255	419.895	273.778	9802.89	550.086	317.213	5677.775	150	0.961	446.873	879.727
14216.117	14990.286	10051.155	19128.712	10774.795	18660.357	7627.112	13262.236	763.237	322.737	307.71	386.179	6813.757	543.584	245.941	12632.73	195.074	314.394	190.994	1065.902	52552.732	863.249	132.264	1258.785	4827.132	868.362	358.066	295.329	130.445	1070.255	282.18	2096.927	153	0.955	602.448	879.572
10561.645	11057.085	7312.855	14218.121	8377.144	15833.318	5968.088	10587.373	724.525	783.138	261.087	293.039	6731.394	755.846	242.852	13441.906	164.065	324.87	188.747	1009.591	44874.174	558.956	144.365	1398.654	2337.945	850.293	399.353	305.484	135.195	1178.811	265.275	2182.983	175	0.976	692.214	880.214
12488.868	13017.181	8404.029	16620.165	9709.677	17554.11	7151.163	13050.523	723.684	282.253	273.717	381.841	6765.422	574.593	247.761	12446.416	195.307	322.971	175.49	1173.227	42285.913	529.292	141.343	1476.329	4527.8	1356.739	332.882	296.282	122.547	1256.181	260.199	2471.847	147	0.978	703.799	879.507
9736.217	10201.476	6974.24	13156.589	8030.356	14993.535	6652.671	11069.542	616.908	278.818	302.406	351.944	398.303	479.174	214.026	6522.191	189.502	197.568	235.086	1108.867	7704.157	395.728	156.225	1369.504	2979.242	291.873	312.735	264.076	11402.601	403.428	304.955	5066.412	252	0.801	990.214	879.075
15171.304	15777.628	11772.75	20963.853	14376.784	24377.571	12002.599	20066.213	1022.803	394.21	349.222	325.679	359.128	512.784	269.627	7032.049	236.96	274.646	199.289	1035.938	4001.906	576.082	168.542	1662.32	4348.908	280.595	324.655	299.509	7623.288	461.713	299.34	5448.825	271	0.848	1036.817	881.876
22862.123	24281.731	18077.911	29876.441	19621.845	31582.536	15225.568	27855.869	895.877	717.605	352.767	311.393	7471.264	1004.081	275.691	14865.056	221.207	247.148	188.696	1217.958	31881.241	697.284	132.6	1595.481	10197.217	432.028	373.85	285.51	115.478	1693.82	335.97	2985.929	262	0.892	361.656	882.775
13985.376	14715.608	9963.765	18815.735	11354.916	21310.465	6975.895	12313.94	733.311	867.733	301.609	1235.404	4779.493	875.02	243.603	11314.754	210.502	268.438	374.299	2140.015	42657.273	679.26	126.636	1106.588	5907.915	366.156	409.43	293.967	4379.897	865.071	345.648	2919.61	216	0.867	572.718	881.917
14372.727	15372.384	9883.148	18930.263	10879.001	19978.323	8627.006	15319.475	1497.568	311.419	296.15	432.857	9304.323	639.649	264.551	12969.011	172.222	302.489	188.364	1422.054	51091.741	722.659	140.247	1452.552	4339.207	888.811	343.914	297.096	117.081	1397.596	290.531	2490.758	148	0.985	613.797	880
15123.944	10044.659	6924.53	13924.372	8634.967	17556.233	8102.66	13757.278	789.301	280.33	288.578	240.711	219.335	364.437	237.734	7770.54	188	250.206	300.752	1242.159	649.96	571.438	154.108	1388.81	4038.214	263.17	552.552	258.844	4639.001	409.573	294.688	5636.363	147	0.967	854.33	880.024
15520.188	13923.154	9608.487	18325.549	11413.886	23513.344	9846.138	16647.563	1170.283	292.71	276.501	265.669	240.396	315.724	209.996	6506.382	273.59	343.631	322.661	1699.045	503.896	375.962	150.052	1090.68	7982.418	274.898	314.857	267.142	1373.469	319.757	309.542	3835.677	231	0.882	897.755	881.115
11549.544	11789.239	8566.876	14984.269	10361.184	17597.805	8758.19	14000.337	1098.631	395.787	370.7	288.81	262.863	471.917	267.322	8120.912	262.568	246.996	241.929	567.099	471.326	1139.944	157.515	1697.321	5523.728	484.988	289.624	279.945	6213.208	381.463	306.77	5641.844	121	0.965	952.004	880.74
17480.248	17826.669	12294.403	24103.304	13680.283	25422.495	10402.194	18662.885	635.553	320.965	275.405	453.636	5379.669	538.77	274.134	12709.193	188.442	338.927	230.321	1393.351	48939.805	594.823	129.357	1300.474	5523.25	794.103	344.129	301.919	1418.423	671.451	284.647	2249.258	219	0.906	658.788	883.495
10103.956	9747.728	6684.487	13121.8	8091.157	15800.328	7399.284	12807.182	935.987	301.939	291.763	282.653	257.579	405.572	232.662	7111.929	202.276	222.422	246.825	1335.426	766.63	288.01	152.866	1533.366	5257.674	249.351	292.774	278.691	7938.478	387.622	302.458	6007.971	138	0.981	871.428	880.659
13115.444	13851.937	9553.077	18494.751	11266.575	20363.097	9463.357	15624.856	722.497	346.961	356.434	321.492	327.955	509.902	267.278	6396.273	231.216	240.844	204.784	1142.471	3517.6	555.869	170.368	1852.131	4705.492	257.978	323.694	292.71	7195.371	448.955	290.105	6368.134	154	0.961	1024.097	882.045
12243.225	12729.88	9502.647	17457.171	11665.72	20510.245	9495.371	15792.372	891.061	404.171	314.19	406.363	588.393	550.7	289.36	7642.653	241.836	327.25	287.545	1385.791	11007.653	708.479	178.473	1630.85	4421.104	306.135	336.555	284.156	9515.241	451.732	292.699	5035.728	340	0.738	1052.082	888.774
12000.043	13049.428	8845.453	16722.001	9789.404	17755.241	8041.109	14541.068	1399.589	407.166	504.472	371.334	327.616	746.594	284.629	10299.163	237.935	284.602	544.393	2903.286	1611.535	1036.12	127.389	1739.338	5599.02	398.506	380.374	270.591	16540.63	583.251	278.085	6766.175	130	0.951	478.192	881.3
11291.457	11567.796	7907.523	14987.402	8011.701	13977.223	5036.257	8938.791	469.877	330.301	239.93	921.003	3756.082	641.068	191.441	8947.753	208.36	319.36	195.584	1796.346	50312.196	456.864	143.063	1000.107	6339.359	355.541	337.214	348.234	141.689	641.691	318.851	1965.234	98	0.993	746.061	881.378
11141.635	10103.255	6840.453	13138.199	8225.96	15706	7204.837	12194.339	977.802	279.149	280.312	272.66	253.344	411.456	229.05	7391.351	213.164	241.978	287.709	1205.332	909.212	372.638	151.232	1429.182	5760.013	272.494	314.664	276.447	2617.356	539.855	308.536	5637.713	231	0.908	882.682	883.864
16736.527	17829.636	11621.156	22339.649	12889.649	20303.156	7506.082	15422.619	1806.191	378.476	363.041	292.393	9804.016	1033.314	282.105	15492.493	188.066	255.93	199.424	1197.749	37709.974	623.038	130.032	1665.513	6222.879	438.426	382.46	351.37	127.521	2070.303	302.966	3016.168	189	0.824	282.807	886.294
14205.004	14333.812	9371.844	18117.311	8262.082	14940.197	6034.639	11384.519	1174.816	335.444	315.769	303.138	9583.72	791.407	273.292	16151.97	200.568	262.259	210.139	1178.54	54124.31	663.748	132.962	1593.21	6421.562	797.426	303.447	346.134	126.162	1975.742	300.134	2814.425	117	0.985	315.235	883.5
9516.13	10132.961	6574.777	12883.565	6746.823	12000.285	4510.123	9815.686	611.493	295.18	291.139	266.295	5948.422	890.662	271.243	14801.717	160.37	230.857	187.749	1030.462	55848.441	683.447	128.262	1730.72	3340.87	591.678	304.96	315.307	112.979	1358.644	293.097	2985.011	132	0.965	323.932	882.977
11438.229	11836.882	8001.877	15632.225	8502.963	16063.103	6266.936	11465.198	664.909	309.329	295.227	655.93	3159.705	608.783	266.638	10065.416	207.227	193.774	213.646	2094.769	44436.993	632.989	125.742	1151.378	6791.941	398.935	340.769	263.745	2823.405	702.568	318.67	3302.197	110	0.915	452.736	883.573
19084.186	20498.553	15534.688	27166.449	18867.993	30933.986	16867.247	28199.827	1320.095	507.732	510.286	617.096	875.483	793.071	317.546	9033.269	283.413	315.538	188.799	3170.799	4920.417	1121.428	151.85	2384.891	7590.047	432.55	478.642	305.04	23452.059	781.761	303.117	7634.279	381	0.778	536.217	885.731
20633.167	21115.801	14058.165	26852.287	15478.188	27883.12	11426.053	19908.42	638.208	298.173	278.953	420.675	7525.201	548.962	270.484	12128.643	201.36	377.696	190.887	1595.556	43706.646	535.179	135.461	1284.649	6878.036	704.907	340.843	309.925	198.377	1030.842	263.087	2400.478	170	0.916	648.624	883.735
11956.396	12868.579	9005.924	17194.284	11429.623	22430.1	10866.183	19046.671	689.044	334.406	354.182	352.455	261.657	556.92	255.873	8071.419	200.229	236.43	171.088	1172.248	1881.622	632.131	180.132	1883.969	3924.055	316.345	490.838	281.13	9551.414	566.425	322.567	6770.729	132	0.965	839.485	883.341
9820.912	10564.527	7746.015	14044.385	9520.964	16063.907	7693.595	12620.292	698.878	342.548	371.772	287.933	269.04	417.304	249.187	8051.802	209.996	223.956	214.424	663.208	330.335	877.235	151.942	1812.533	3027.468	401.761	306.858	277.997	3647.639	496.662	312.152	6439.985	168	0.915	933.75	883.238
10166.587	11100.286	6464.206	12586.195	6015.437	11953.766	4512.48	9104.474	1299.838	358.774	330.532	314.128	10915.513	624.21	274.895	13867.508	145.25	238.148	196.255	1221.834	45466.625	563.507	127.645	1279.252	2821.121	408.89	355.238	279.621	138.392	1635.426	295.64	2279.705	113	0.981	178.252	883.819
16711.552	18102.069	11692.252	21931.784	11240.763	20845.985	8334.261	15931.897	708.854	288.238	300.026	287.454	7561.538	730.608	285.382	14496.968	190.72	382.563	184.112	939.095	36703.819	594.186	127.344	1454.226	6842.702	2522.275	419.206	297.744	118.509	1805.903	314.422	2540.285	140	0.957	343.907	884.829
12475.243	11809.595	8094.429	15364.864	9701.572	18427.555	8383.25	14282.675	928.523	294.543	363.866	297.797	273.341	387.884	233.605	7549.089	191.137	258.648	255.618	1502.388	4364.504	516.609	159.931	1345.525	4428.414	250.296	587.947	255.049	1938.164	591.141	282.428	5408.574	163	0.956	863.979	884.408
15255.919	15783.727	10885.158	21170.302	11503.119	21511.475	8904.151	15508.994	1884.57	287.967	257.536	290.174	4561.366	491.874	262.154	11205.211	198.93	321.517	199.882	779.095	51284.065	556.767	131.098	1022.306	4866.515	1520.452	372.067	293.683	147.001	662.513	271.684	1741.93	159	0.957	668.223	885.531
19773.658	20549.627	13469.151	26831.446	14483.041	23085.336	8627.798	17532.208	1714.409	532.159	383.403	290.048	9819.078	1229.492	280.184	18453.688	204.496	271.637	231.582	1473.046	32314.282	666.909	127.157	1671.448	6310.451	363.243	433.127	341.203	140.179	1917.449	290.541	3178.15	132	0.965	275.106	886.674
11913.773	12777.378	8196.987	16220.032	9055.011	17820.998	7304.823	12301.568	853.373	361.745	357.218	1036.318	3932.269	683.112	267.651	10542.397	208.774	238.931	248.987	2273.099	51429.5	844.165	132.176	1122.879	3923.913	396.363	432.522	260.467	2051.404	704.441	297.107	3067.388	189	0.858	468.685	889.87
6769.622	7181.929	4990.303	8742.071	5759.723	10006.724	4744.751	7616.335	1114.167	335.346	720.83	373.098	331.145	628.017	261.021	8639.573	199.386	221.121	200.208	4316.678	3228.298	862.799	125.868	1355.184	3426.84	410.981	289.839	275.453	3417.561	638.455	276.255	6971.996	106	0.993	493.33	885.245
11905.408	11917.58	7760.947	15558.971	8490.007	16050.851	6092.761	11225.359	1086.238	263.523	285.798	281.988	5039.481	474.113	229.188	11574.372	190.296	258.184	206.756	1195.838	50788.005	462.064	132.413	1143.139	4213.533	1381.225	443.178	289.649	126.711	787.134	259.535	1912.613	180	0.886	679.733	888.733
13376.693	13325.218	8609.888	16709.213	9189.07	17042.894	6911.386	12027.432	671.576	278.039	234.162	547.614	6726.104	406.741	212.875	8532.945	222.939	403.372	231.167	1124.644	45273.424	473.643	142.981	790.99	6036.044	755.857	361.671	338.314	188.156	710.802	313.301	1267.554	142	0.934	724.366	887.373
6168.64	6435.87	4396.445	8651.897	4898.587	9094.475	3607.031	6795.274	651.625	243.374	242.082	1243.551	2441.163	614.038	217.771	7592.213	199.081	160.153	167.289	2088.163	42402.531	328.604	142.467	1254.639	1112.778	339.613	292.356	351.785	1365.695	399.71	388.091	3677.024	99	1	752.601	885.328
10963.97	11606.018	7902.794	15478.279	9535.84	17181.422	7398.667	13451.76	724.043	355.3	334.492	376.835	238.722	523.048	241.265	7330.53	227.271	195.59	166.146	1748.405	2713.555	548.373	156.913	2054.977	3312.478	425.881	313.944	317.946	12263.777	653.488	310.52	7306.49	213	0.881	776.134	887.556
14977.518	9512.865	6479.131	13165.542	8121.796	16001.927	7115.807	12083.633	782.115	270.588	621.808	346.322	401.911	513.051	226.25	8079.926	220.249	218.08	359.641	1502.044	9466.272	515.304	158.416	1158.201	5372.287	359.789	1106.389	264.984	6968.932	727.405	286.497	3776.035	178	0.906	850.27	887.264
13576.073	14199.49	9457.392	18172.307	10208.055	17120.714	7073.746	12673.683	1670.196	319.54	305.658	419.833	7467.65	546.71	252.997	12813.807	189.022	315.268	208.453	1075.028	52405.897	821.106	136.731	1314.516	4879.086	1349.447	322.89	293.554	116.73	1125.769	282.028	2161.494	132	0.993	606.591	887.652
15697.787	15959.646	10378.23	20640.057	11664.706	21360.873	8500.402	15547.119	805.354	281.245	305.022	352.767	7117.3	799.188	258.678	11806.396	218.154	341.85	188.137	1149.518	42398.054	559.066	138.023	1474.033	5380.849	1534.697	367.777	315.767	135.281	1367.409	263.861	2548.256	284	0.906	703.324	890.965
10587.107	11338.629	7873.105	14537.578	9264.179	16416.011	7691.045	13551.147	742.971	384.111	373.799	354.631	266.597	475.396	254.065	8168.7	236.926	199.186	145.98	2194.55	2614.768	901.198	171.005	2042.199	2486.394	312.235	317.444	299.75	15521.548	791.583	339.752	7294.145	203	0.904	792.658	887.224
14017.602	14786.619	10367.48	19717.532	12438.395	22946.68	9660.601	16259.586	796.687	335.439	424.168	280.708	258.58	411.57	249.972	7643.595	223.499	235.496	213.719	1127.35	826.605	546.716	169.594	1531.006	4750.126	278.37	298.372	270.509	14260.886	520.264	303.632	5085.048	386	0.706	993.308	890.598
9215.454	9348.663	4886.336	11932.382	7058.134	12079.79	5116.018	8832.639	714.733	409.977	228.457	459.922	345.019	509.7	213.743	6119.314	200.403	230.852	143.667	1158.515	16085.674	277.202	157.76	1290.204	3054.688	314.868	264.679	251.835	2455.717	270.876	272.865	5189.046	122	0.985	1083	886.5
11734.867	12429.14	7792.978	14573.326	8669.015	16183.472	6868.809	11535.479	1001.417	348.774	587.302	856.938	1282.492	649.855	258.837	9418.67	220.346	237.592	486.011	2174.588	25156.598	777.77	121.958	1253.58	6041.537	405.81	349.054	273.267	8319.933	515.768	304.548	4425.01	102	1	479.48	887.216
9881.899	10273.837	7353.185	13991.187	8684.141	16257.968	7569.207	13217.651	1014.044	296.152	403.642	304.683	252.23	399.14	252.043	6515.923	188.638	166.835	180.058	884.694	540.983	298.095	160.358	1618.409	2713.838	272.407	311.846	269.871	9595.318	528.689	339.267	6243.669	142	0.971	914.106	888.859
9733.929	10028.64	6769.873	13788.72	7500.357	14260.618	6315.327	10963.197	533.443	306.247	496.912	268.643	240.956	379.251	238.588	6451.696	198.538	195.424	226.624	558.51	716.239	267.815	162.096	1714.473	4183.885	277.908	285.286	280.562	2996.602	294.603	309.991	5935.798	104	0.974	1016.404	887.962
15448.066	15426.788	11031.817	18831.114	8849.248	16327.09	5715.754	10292.149	3365.366	220.656	458.187	240.946	6648.922	462.819	222.092	11350.878	242.116	227.908	156.537	706.748	23957.283	456.658	130.841	903.346	10864.991	713.039	437.632	269.744	105.099	1093.707	298.572	1461.84	161	0.88	1212.413	889.034
11277.083	12159.995	7354.145	14604.124	8491.365	15835.062	6501.36	11325.5	746.342	352.635	302.795	995.37	7584.698	774.886	253.997	13067.537	197.241	216.915	200.74	1991.543	62654.126	716.771	118.872	1281.552	3795.052	459.799	383.863	254.18	451.471	1118.496	288.111	2526.162	100	0.967	462.82	889.36
12884.12	13942.519	10285.353	18939.032	12366.531	22606.459	11086.422	18689.296	1230.657	438.188	465.059	466.455	349.422	595.756	299.23	8728.699	247.562	252.791	226.415	2504.794	2899.629	706.002	164.507	1992.904	5476.926	329.246	311.842	291.478	8716.071	776.204	271.252	6991.258	203	0.904	517.451	891.51
14876.475	15193.285	10264.389	19726.052	11446.214	21128.399	8581.839	15005.351	658.432	286.029	267.098	538.269	6001.256	392.17	218.265	10134.479	210.744	335.374	383.904	1137.187	44678.996	425.422	145.095	1053.199	5906.118	986.454	347.138	333.687	660.234	711.011	298.463	1752.695	212	0.896	716.392	890.316
11401.413	12125.999	7756.411	15094.074	9499.479	17623.684	8040.883	13148.006	827.912	270.275	370.083	269.962	243.296	401.842	231.556	6620.644	194.804	265.147	289.957	1023.025	704.645	341.78	161.184	1384.817	4601.97	278.239	391.314	274.989	4220.389	422.677	317.759	5501.604	143	0.978	906.423	889.087
20413.042	21259.71	13912.832	25310.171	14397.575	18964.395	7940.507	14836.176	1336.51	432.68	371.369	280.77	8074.914	824.944	262.086	14923.209	199.115	243.254	250.846	1052.076	28699.044	519.202	125.391	1312.511	6337.703	369.929	400.706	324.482	116.166	1432.706	305.62	2593.918	142	0.971	270.352	891.239
10094.997	10476.105	6896.234	13184.415	7280.909	13054.945	4443.344	7281.632	739.48	311.317	296.08	894.14	4566.338	495.051	243.515	6407.818	209.634	208.418	335.229	1306.226	46865.059	670.693	133.641	724.335	5411.954	315.02	383.631	250.135	2737.816	885.357	322.387	1924.377	146	0.911	438.753	891.76
10621.693	11257.234	7389.979	14337.981	7758.347	14512.505	5592.811	10133.255	636.758	294.534	289.845	371.488	7820.381	481.326	269.976	11984.303	219.901	177.363	214.695	982.807	45070.787	645.072	130.258	1119.468	7911.955	493.9	375.487	263.575	479.559	1343.267	265.319	2035.602	116	0.965	452.655	890.103
12829.745	13512.003	9726.698	18067.917	11481.39	21049.052	7574.964	12818.809	873.166	350.007	379.106	300.161	268.546	443.663	235.343	7605.17	216.29	240.87	247.08	1062.253	1272.626	726.183	162.847	1439.194	3013.344	262.252	295.75	260.919	12848.113	573.609	319.734	4781.42	360	0.685	966.611	892.736
7100.263	7817.003	5812.499	9848.268	6349.914	12394.715	4793.428	8015.064	286.271	649.912	246.631	1303.073	3405.184	780.397	211.379	7864.902	143.466	197.169	194.994	1821.415	65524.143	395.605	142.33	772.571	2685.163	277.019	426.758	267.789	130.713	472.614	315.321	1450.666	156	0.974	1139.314	890.603
16526.865	17398.821	11284.085	21522.11	10873.434	20943.883	7962.754	14353.039	812.761	1366.526	295.747	453.278	5198.517	855.344	241.301	12235.694	220.511	365.474	246.591	989.173	47908.728	667.922	137.232	1083.318	8681.75	1047.438	344.691	276.499	820.933	1000.104	300.758	2023.464	288	0.863	410.424	894.795
7390.068	7871.36	5128.665	9472.546	5927.49	10754.536	4716.354	8111.798	892.161	342.249	469.909	914.568	1994.989	611.734	229.555	9642.488	182.717	191.251	184.745	3781.638	32584.828	659.879	125.507	1279.94	3215.379	344.585	290.574	274.102	6605.603	653.213	290.878	5477.214	112	0.955	499.214	891.312
15964.959	16238.151	10862.157	20435.751	11476.732	21428.13	8743.871	15379.075	539.079	272.416	240.761	308.716	6711.656	508.506	271.233	10307.219	166.007	308.396	190.2	1351.047	42733.8	400.484	122.125	1034.97	5186.091	522.395	333.436	292.911	129.661	859.164	279.09	1917.933	153	0.98	648.781	891.663
12115.443	12681.731	8695.392	17371.67	10217.665	19481.425	7715.019	13702.634	648.476	319.315	329.357	623.378	984.385	535.305	230.293	7605.878	215.83	221.595	176.84	1690.512	14388.741	543.858	155.469	1707.146	3570.627	318.147	362.105	343.744	13572.355	499.343	333.683	5697.618	215	0.917	763.551	892.881
12913.841	13704.526	9932.185	17536.847	11556.471	21532.756	8921.52	14886.093	1127.932	398.767	390.559	319.603	272.173	422.423	247.551	7413.957	236.347	259.871	239.521	970.51	750.917	355.482	151.918	1297.705	1875.566	347.852	292.806	280.806	16952.343	573.552	317.862	4196.623	168	0.867	944.786	892.708
12756.12	13008.893	8397.193	16096.044	9083.741	17184.539	6261.531	9868.63	1367.624	295.323	274.609	432.208	10139.983	514.125	289.663	10605.192	228.394	209.375	181.442	962.288	38964.725	603.043	141.689	918.236	9338.678	435.191	449.848	260.875	1556.178	2858.168	299.91	1683.258	138	0.981	422.572	892.058
13578.794	14124.954	9501.75	18913.59	10743.875	20828.2	8829.121	16051.598	785.864	264.298	280.591	415.421	8756.258	592.119	265.192	11918.634	171.462	298.311	188.296	1065.578	44660.806	614.107	137.401	1245.979	4273.401	1171.467	344.756	296.211	116.709	1506.024	290.822	2177.785	155	0.967	625.448	892.687
9108.161	9797.901	6395.617	12401.885	7168.989	13458.076	5649.164	10289.052	686.264	248.261	273.633	317.384	7495.221	454.685	276.591	12153.105	142.7	325.297	181.447	1229.596	41106.568	387.748	126.793	1142.425	2831.819	583.035	323.367	302.469	120.254	1003.494	260.801	1882.199	131	0.986	638.637	892.729
12442.461	12766.743	7932.405	15141.582	7981.652	14911.763	5677.754	10283.571	2120.777	282.845	268.762	325.091	4158.646	606.243	233.894	12272.003	206.661	364.96	201.557	1073.967	49465.918	565.743	133.581	1380.693	5388.347	4688.907	358.508	311.405	117.117	933.403	269.273	2243.488	127	0.995	692.618	892.106
14465.916	14873.308	10399.281	19724.534	11822.076	22626.244	8898.907	15242.058	714.14	322.739	448.914	268.757	245.664	364.767	235.773	6895.269	199.235	226.957	238.407	1004.51	912.312	419.269	162.895	1457.97	4344.286	279.439	309.328	284.424	8340.452	399.44	285.303	4788.896	175	0.899	1008.231	891.923
9919.005	9883.817	6323.92	12470.302	6910.487	12010.648	4842.65	7905.952	777.802	249.905	172.036	819.14	1938.477	406.438	197.544	4954.163	196.545	278.014	212.583	1596.373	40281.166	316.98	154.844	680.82	5771.441	332.748	328.417	268.665	606.212	325.963	269.121	2006.93	210	0.88	1075.948	894.367
11218.565	11533.902	7926.923	15217.571	8584.62	15863.963	5974.959	7425.525	783.095	328.696	354.437	1422.651	3637.451	556.523	243.389	7681.7	192.756	205.651	214.173	1898.667	59560.425	699.435	120.432	820.362	3366.433	360.457	375.588	262.282	1047.543	679.945	321.672	2032.826	129	0.97	482.198	893.826
13288.419	13861.916	9219.907	17675.199	10632.827	14567.299	6479.536	11494.696	891.09	336.597	449.339	742.681	1812.198	578.789	228.569	9056.59	224.43	229.29	305.291	2858.542	25188.604	575.414	128.562	1238.742	7801.61	341.935	282.007	275.426	5440.347	590.907	255.19	5093.117	134	0.968	507.216	893.433
10361.191	10720.727	6834.913	13087.186	7179.892	12367.324	4708.645	8338.001	2276.56	296.481	306.845	618.359	6086.196	492.737	232.057	12067.894	199.581	254.594	197.464	1186.106	51311.612	894.341	133.923	1018.151	3938.48	1093.872	309.66	290.134	154.419	1028.677	284.932	1681.935	133	0.973	572.801	893.508
6108.414	6279.934	4185.516	8223.807	4968.454	9685.85	4334.407	7379.906	730.421	239.686	265.723	472.531	298.535	374.829	212.555	5959.982	181.092	237.172	310.695	1354.06	18370.628	286.394	155.899	945.449	4081.037	246.288	387.06	266.223	1357.24	671.001	301.977	3766.88	117	0.973	894.115	892.397
11647.378	12173.727	8088.181	13779.166	8212.636	15267.893	5132.12	8134.514	686.784	227.971	262.864	253.761	5349.804	447.722	211.235	9368.464	191.568	204.55	158.54	1055.806	25176.259	514.615	137.472	819.027	5727.154	436.183	399.912	267.364	102.279	1016.176	285.398	1295.938	115	0.986	1178.83	893.013
14117.189	15449.544	9658.054	18845.907	11660.087	18326.298	8209.019	16298.917	1087.299	375.461	399.471	329.829	9285.479	3033.782	309.531	13536.846	157.131	190.77	180.918	1862.947	28142.519	516.383	130.258	1831.982	1882.256	411.723	545.551	304.563	123.146	2521.335	339.242	4229.017	181	0.943	251.329	895.555
14718.784	15137.924	9794.02	18482.098	8989.874	16298.858	6195.261	11773.718	980.123	310.323	305.588	279.122	8117.115	680.08	254.537	13211.476	181.206	266.087	187.635	916.512	43636.444	621.097	120.271	1253.132	6790.31	591.463	405.835	298.149	114.952	1849.484	314.666	2293.68	170	0.907	346.559	896.612
19021.155	19265.605	13233.168	25104.884	13846.027	25643.272	10019.983	17436.991	566.202	450.423	272.493	248.329	3692.242	679.99	240.257	11608.908	209.768	432.691	194.271	698.718	41330.234	504	129.857	1122.16	7638.811	1719.02	509.377	302.035	128.232	609.178	273.301	1949.507	208	0.927	671.01	895.115
13749.753	14120.442	10465.565	18034.405	11602.407	15211.463	6743.329	11359.258	1085.863	412.751	386.802	328.991	290.768	350.244	241.729	7049.617	275.12	270.321	251.936	817.744	2780.775	288.628	151.99	1217.63	4850.385	257.657	317.881	273.673	7401.014	886.275	318.959	4100.089	194	0.884	935.088	896.624
12635.983	13539.995	8707.182	17760.768	10917.605	17221.089	7385.01	15134.363	848.104	333.118	356.226	298.905	9847.632	1388.147	282.841	16097.747	150.046	167.736	230.523	1489.576	30845.008	487.483	127.21	1622.491	1881.225	305.058	385.14	323.314	122.857	2209.435	338.174	3334.63	212	0.924	260.528	899.16
12096.672	12706.036	8746.089	16276.647	9958.551	18435.281	7809.463	14138.372	1058.627	313.881	327.972	1518.546	7195.33	568.773	248.412	11586.143	204.451	182.786	355.331	3000.322	50119.275	645.938	128.566	1138.826	3949.977	300.563	325.944	295.787	936.542	1195.555	339.747	2739.765	205	0.925	547.807	899.32
9833.775	10114.117	6303.762	12425.928	7916.263	14653.958	6798.919	11153.547	812.047	285.847	240.197	276.368	666.986	504.36	246.231	6931.277	197.13	317.247	320.656	1389.208	3194.114	438.673	169.907	1300.658	4065.104	479.037	358.912	280.118	1465.592	505.417	266.596	5300.686	127	0.94	1044.012	895.059
14167.854	14563.515	9354.474	18005.459	10131.336	18255.785	7075.193	12763.542	601.294	1404.274	263.405	240.794	3804.379	948.011	264.436	12186.809	179.371	370.483	196.47	802.732	46640.673	565.167	127.514	1217.132	6168.422	1081.548	363.323	302.1	133.099	527.254	280.492	2002.929	163	0.991	660.96	897.776
15231.225	15916.717	10637.018	20180.453	10797.998	20357.859	7730.605	14859.167	805.704	316.873	320.302	283.21	8894.207	697.626	265.273	14016.719	176.421	290.795	190.712	1000.243	40810.814	651.395	128.151	1394.42	5183.631	578.196	379.616	283.371	1010.034	2252.968	331.34	2525.288	202	0.92	359.213	898.658
9044.493	9610.718	5710.763	11129.272	6036.768	11364.872	3985.588	7787.156	1776.021	288.529	304.976	329.599	13645.519	640.043	282.68	17018.358	169.252	195.82	190.348	878.987	42524.081	576.401	131.229	1512.041	4472.199	395.996	343.12	280.798	117.972	3160.642	372.747	2379.166	109	0.989	375.876	897.39
15932.272	16613.77	11108.536	21666.291	11892.229	23398.614	8077.681	14346.959	612.342	333.563	284.637	326.032	7774.229	870.417	254.712	11626.023	182.194	346.4	182.32	915.333	41558.172	733.916	143.112	1137.434	6286.758	2054.492	322.244	296.677	118.725	1310.593	290.991	1971.906	183	0.909	615.981	898.101
11618.399	11589.607	7936.244	14376.888	7933.508	13657.914	5032.514	8469.879	545.978	256.841	237.165	429.465	3261.974	393.624	209.559	7937.919	234.176	371.229	216.232	1238.576	45026.758	490.174	140.952	741.671	6116.11	553.91	425.03	291.582	290.211	432.405	328.58	1477.261	178	0.837	803.393	902.169
5547.202	5691.777	3762.332	7250.522	4211.728	7779.6	2934.912	4690.837	430.288	223.53	230.427	736.91	3891.99	420.658	200.77	4989.779	123.811	174.061	219.205	1444.886	52656.902	436.006	141.452	485.258	2216.948	270.168	324.865	266.714	125.676	531.078	283.021	968.056	122	0.973	867.197	897.811
12266.202	12900.879	9013.937	16356.824	8143.68	16561.903	6040.611	11232.471	1427.891	278.608	378.511	258.747	6306.115	658.756	239.224	13965.244	188.858	218.414	164.926	1047.147	40264.373	727.806	135.643	1277.984	4657.091	530.82	491.956	268.263	112.104	1023.926	275.641	1970.621	211	0.876	1216.476	902.263
12776.386	13109.654	9107.116	17917.402	10076.723	18833.201	7430.753	13570.018	701.661	279.985	277.315	340.527	6129.542	561.519	261.087	12123.841	170.848	304.647	171.522	904.153	45000.299	650.062	129.43	1285.038	4163.373	3315.813	341.908	291.186	128.389	1095.941	276.83	2198.211	154	0.951	630.461	899.786
7041.64	7540.018	5072.683	9909.02	5898.347	11138.567	4993.117	9108.232	884.356	304.33	303.723	596.008	628.198	529.783	224.543	8604.605	182.974	184.048	218.65	2239.557	16555.18	646.759	132.983	1156.741	1574.527	285.796	312.17	274.513	4585.8	361.586	283.207	4693.865	133	0.935	523.823	901.891
10275.329	10598.428	7271.469	14242.875	8552.624	16195.774	6874.48	11595.242	686.022	258.144	291.4	325.466	364.94	420.778	228.777	6906.484	183.565	238.643	210.172	918.154	9638.43	319.089	148.919	1387.963	3677.052	389.127	400.419	271.789	6832.493	447.346	310.597	5065.196	169	0.943	918.506	899.92
11159.907	11794.671	6941.45	12523.379	7468.595	13685.059	6107.377	10153.023	781.412	317.918	323.908	1714.788	7941.983	597.873	255.783	11090.786	220.309	226.495	270.397	2950.504	54671.821	864.709	126.901	1014.85	4665.318	322.078	367.396	305.158	406.111	1240.009	412.252	2298.917	119	0.961	540.197	902.307
14048.861	14585.135	9370.073	18202.907	9575.858	16983.937	6715.422	12001.427	820.443	375.468	312.123	469.458	5965.858	558.014	229.95	12045.651	211.669	306.053	253.537	1294.474	48895.679	765.164	133.255	1019.993	5734.725	1114.274	415.637	274.27	489.439	1071.788	282.163	1742.761	149	0.981	568.446	901.554
15908.504	16504.503	10860.073	20889.058	11552.808	20098.158	7592.357	13657.637	722.117	373.974	289.337	292.772	6286.022	610.711	243.642	12035.067	189.793	355.716	231.335	1214.613	43570.653	531.17	152.689	1182.916	6058.767	2000.876	319.483	273.465	124.779	1031.016	277.655	2025.791	144	0.899	608.16	902.194
11911.673	12564.138	9876.092	16898.418	7891.617	14415.984	5157.397	9558.223	716.13	297.988	293.499	231.576	4108.769	522.439	214.48	10787.468	184.387	221.66	155.544	719.377	21569.472	381.768	135.561	967.731	5933.988	561.311	422.195	275.579	103.172	937.888	272.08	1464.057	185	0.862	1177.586	901.835
11426.956	11643.743	7817.14	15381.13	9122.163	16903.344	6067.179	9024.028	842.727	276.223	394.296	517.727	5692.439	482.153	221.334	6590	176.632	315.417	264.427	1213.188	38496.971	441.987	152.676	820.419	3607.01	308.419	491.95	283.644	2615.754	956.062	279.546	2022.161	143	0.978	1053.444	903.129
12269.142	12296.359	7782.425	14816.704	8400.728	14514.287	5425.859	9317.789	799.552	884.023	271.226	976.437	3598.49	1098.667	191.082	8740.008	240.036	423.493	195.838	1974.026	47316.356	624.958	138.432	883.779	6055.915	276.766	442.226	356.504	1162.798	527.781	353.862	1945.192	138	0.981	754.79	902.862
17611.942	18692.423	11999.997	22554.934	20630.153	23570.773	7121.454	12328.682	827.708	380.688	386.744	307.286	9941.749	533.778	282.012	19346.801	165.622	244.775	189.534	1436.347	71106.496	475.687	120.247	1415.029	7369.196	487.013	368.925	296.277	117.313	627.509	295.021	2193.734	303	0.775	1374.675	910.163
16162.037	16623.876	11461.196	22276.764	9845.972	18611.655	6943.44	13536.217	841.19	1335.577	340.201	392.48	7196.572	1364.491	253.402	15174.248	196.046	292.205	212.161	1522.133	54015.669	721.649	124.414	1412.022	7323.453	577.215	361.397	315.837	137.123	1451.518	321.555	2488.395	143	0.952	331.647	904.801
10776.612	11247.211	7567.632	14766.872	8044.646	12827.245	5233.67	9203.467	726.864	300.252	321.115	685.003	8973.228	443.702	228.501	11441.088	191.47	219.553	254.83	1693.376	56143.409	748.883	149.023	967.414	4635.942	382.874	350.824	273.727	495.858	1254.04	266.803	1689.994	143	0.989	577.584	904.5
8980.087	9657.509	6305.003	12414.35	6715.816	11403.025	5237.076	7765.833	548.109	245.761	282.581	285.025	4357.612	435.882	286.387	11565.444	161.557	194.228	211.765	865.901	44884.729	630.764	169.209	1277.364	3538.714	644.682	436.692	288.72	123.298	1165.824	280.207	2001.241	117	0.985	594.252	904.013
15545.183	16039.225	10615.812	20011.833	11006.78	21760.466	7798.592	13731.973	655.025	644.83	315.252	442.704	7470.64	1163.783	270.201	13031.16	180.749	366.158	190.389	1238.432	43590.269	817.808	140.756	1304.373	5469.35	1511.112	347.187	286.766	129.757	1273.412	290.134	2165.025	125	0.98	622.932	904.14
13473.552	13706.453	9266.749	18133.129	9892.958	18914.18	7099.981	13050.424	928.998	403.704	262.742	414.401	7353.338	566.29	262.437	12055.998	200.454	304.44	207.399	1580.217	49391.123	569.411	133.702	1357.749	4373.373	1370.808	466.352	303.038	109.313	1421.385	286.373	2328.81	166	0.886	691.639	906.199
9565.645	9695.458	6185.644	12117.687	6526.739	11764.028	4570.232	8843.597	1357.952	250.091	278.993	323.796	9065.744	434.856	243.957	11565.873	205.105	271.442	220.381	1151.138	50712.359	508.162	135.427	1289.867	3439.532	985.427	518.309	313.006	116.661	1585.11	271.399	2083.612	118	0.994	703.525	903.28
7772.638	7674.057	4988.71	9453.326	5131.467	9096.201	3336.905	6086.97	466.676	229.219	239.009	607.942	3600.239	464.628	186.075	8071.206	219.062	226.771	236.269	1840.981	52724.931	562.455	139.27	925.151	5598.318	328.479	321.008	360.727	122.24	398.46	316.202	1911.965	110	0.985	738.036	904
15772.911	15841.653	10527.809	20308.969	10990.837	19862.811	7472.832	12509.182	609.403	539.412	265.243	296.762	5304.724	516.403	211.779	8793.359	248.937	428.47	221.829	867.071	41031.032	559.813	142.066	789.206	7512.914	693.129	392.689	295.55	146.105	614.427	334.65	1275.521	224	0.831	793.598	907.433
7128.382	7141.949	4446.076	8324.493	4784.659	8469.586	3006.58	5129.568	486.592	254.078	313.442	546.122	3221.449	501.796	217.382	8677.69	182.941	230.649	214.403	1208.712	47061.749	460.621	161.989	895.44	4700.853	272.917	378.442	255.953	121.714	537.345	308.916	1864.138	121	0.977	1033.012	904.798
9465.876	10174.763	5977.878	12180.653	7415.312	12245.322	4940.11	11377.803	1318.049	390.827	483.641	332.376	9522.74	1541.267	317.95	19880.155	163.734	180.358	183.723	1949.157	25688.822	802.548	136.293	2543.859	1455.846	300.614	473.998	301.588	143.786	3354.775	362.635	5118.578	190	0.854	242.932	907.437
7939.514	8013.598	4964.667	9755.996	5624.962	10369.854	4036.906	7608.382	718.381	342.791	315.641	655.512	7288.804	443.688	258.01	13541.07	185.642	189.711	244.577	1148.074	62466.921	929.326	120.959	1184.549	1992.411	420.571	399.962	263.429	201.634	957.855	228.473	2101.882	112	0.943	500.027	905.652
12335.884	12942.444	8658.782	16552.237	7332.822	13604.382	5196.506	9918.089	883.164	299.656	312.958	358.926	8216.286	604.074	242.705	13355.179	182.083	243.782	187.427	1077.964	47459.481	557.241	127.989	1287.941	5226.12	577.53	355.122	283.497	135.344	1598.026	291.976	2272.109	152	0.974	366.059	907.059
12769.361	13431.56	8575.899	16550.357	9028.452	16608.502	6164.445	8286.943	1634.814	336.913	335.539	367.479	10035.679	662.155	261	13506.339	190.377	281.003	187.539	807.929	55301.787	714.082	137.688	1397.97	4545.474	624.496	308.138	277.794	124.481	1621.655	337.609	2298.776	134	0.98	377.396	906.194
17383.335	18215.237	12118.116	23392.169	13504.372	21729.071	8359.42	14692.696	1471.184	1604.123	340.249	455.878	6102.389	1076.162	232.694	12101.632	242.457	394.856	233.876	1361.342	41735.141	744.231	135.893	1112.354	7134.248	1560.21	358.768	279.914	437.428	1122.873	272.04	1993.9	194	0.955	562.706	908.624
13562.186	13874.317	8861.873	16330.249	9366.413	19771.055	6630.28	11714.474	758.617	319.059	300.039	317.733	5866.518	520.99	248.313	11799.639	184.704	346.121	173.19	1504.553	41111.896	439.903	128.934	1202.992	5214.185	1954.14	461.933	313.593	107.622	1054.342	281.821	2046.653	139	0.977	683.989	906.457
9131.633	9135.022	5907.903	10940.019	6321.424	11710.092	4670.477	7852.008	725.262	212.784	252.162	653.668	957.458	471.262	215.25	7015.835	182.681	251.198	212.261	1201.56	44893.842	441.387	150.61	836.653	4357.743	286.582	341.175	273.053	1018.351	366.727	304.924	2389.759	169	0.911	925.364	907.855
12633.213	13393.778	8498.45	16381.869	9394.315	17388.448	7458.31	12407.374	638.134	306.362	300.443	485.151	9078.022	516.853	248.978	10852.032	176.676	272.054	223.536	1654.151	44129.819	451.274	165.384	1024.055	4657.239	977.743	420.323	273.883	168.313	1446.022	262.479	1882.012	161	0.912	602.14	908.935
7749.309	7596.055	4621.634	8523.956	4740.632	8187.904	3002.418	4724.013	502.699	218.732	274.83	499.455	3001.954	376.543	217.566	5976.246	191.682	190.423	277.817	991.012	44295.056	448.227	147.698	518.727	8313.649	277.695	436.917	275.921	1807.105	429.556	278.08	858.824	118	0.994	899.517	907.449
10387.672	11081.74	8177.42	15300.979	7546.639	14633.96	5550.867	11403.251	636.274	274.41	395.031	256.338	8137.111	639.796	242.467	13155.329	175.664	161.032	170.929	1036.004	38305.276	501.661	136.935	1373.849	2594.225	378.843	540.119	261.395	113.058	1648.574	268.829	2147.464	138	0.981	1205.239	907.37
13040.358	13586.217	8738.645	16044.92	8994.884	17225.763	6949.074	12084.77	750.089	353.833	344.21	1131.748	4188.371	502.028	237.146	11030.569	234.961	264.996	253.888	2051.592	58678.684	756.366	122.59	1007.455	5973.018	361.27	386.989	275.748	568.434	613.129	272.118	2377.198	204	0.826	520.922	912.892
10134.461	10226.866	7810.551	13516.101	6999.543	13466.436	5083.992	9857.516	783.766	238.478	269.279	229.695	5417.804	377.487	195.072	9154.3	184.732	221.672	178.615	631.809	35385.929	408.797	144.078	868.399	3950.35	684.491	367.06	271.939	110.624	820.93	264.94	1349.942	236	0.819	1138.483	911.458
15123.165	15748.681	9765.352	18411.63	8642.559	16158.048	6122.129	11665.042	672.896	291.515	295.959	279.373	6174.968	576.793	257.337	14600.562	186.206	309.465	240.8	732.731	25729.412	506.428	129.351	1219.659	7374.35	1077.87	308.218	298.667	263.434	1292.069	331.488	1922.176	147	0.942	349.303	912.207
14774.976	15222.975	10158.098	19814.55	9642.018	18158.833	6577.906	12232.472	1312.727	332.814	295.141	282.034	5590.089	624.923	233.776	12308.605	210.778	334.235	226.619	748.904	41641.809	562.316	139.458	1080.71	6708.832	870.624	307.269	269.256	122.75	976.62	347.446	1942.595	239	0.87	391.91	915.395
12650.686	13810.921	8643.751	16845.786	9840.567	18697.597	7541.359	12242.239	1351.617	438.965	327.822	666.754	5217.205	723.92	287.166	12639.85	201.209	285.871	177.942	1533.98	56100.663	661.609	120.588	1151.379	3536.981	562.203	497.641	242.641	123.043	918.577	300.762	2060.456	117	0.944	466.321	911.936
13549.942	13901.031	9279.209	17724.068	9623.75	17826.251	6829.361	12264.488	876.607	282.86	303.252	387.84	6841.516	587.71	245.912	12281.695	177.165	307.526	222.918	1208.524	40863.892	537.536	155.237	1141.079	4915.015	976.925	407.354	283.827	1429.774	1158.296	277.892	1942.01	144	0.948	611.465	911.722
13617.181	13952.476	9361.792	18122.8	9927.801	18909.707	6695.976	12105.065	832.133	354.44	299.24	546.976	7733.62	838.176	260.07	12282.34	178.709	296.292	201.84	1278.449	46823.533	722.957	136.94	1143.606	5045.626	451.315	344.526	272.357	133.547	1239.587	282.518	1906.723	143	0.952	621.262	911.584
15660.107	16172.148	10626.497	20840.941	10684.301	18498.618	7049.581	13126.519	1120.226	801.64	276.405	333.393	7070.732	612.053	237.598	11701.504	221.356	397.949	240.863	1331.97	46152.908	584.861	124.377	1324.333	5681.719	1792.886	433.643	318.244	112.499	1312.009	293.466	2206.131	132	0.977	699.636	911.144
6323.767	6532.217	4173.599	8049.251	4730.881	8789.147	3668.978	5440.211	1928.35	232.93	262.24	969.886	1653.133	473.4	225.698	6772.91	183.619	173.227	223.247	1519.303	50496.207	484.62	144.578	689.79	2319.889	255.879	371.747	272.393	208.439	394.552	304.129	1275.589	113	0.981	935.119	910.881
9099.663	10090.257	5803.794	10901.472	6565.702	11645.082	4576.469	9131.745	728.738	302.322	328.569	297.268	9161.218	786.197	278.271	16477.432	160.432	190.587	216.604	1685.144	43226.684	636.913	134.004	1596.458	2956.842	454.254	398.219	326.975	230.407	2014.494	326.584	2788.199	96	1	290	911
12869.055	12803.496	7925.505	14371.115	7680.656	13241.271	4980.498	8806.398	1186.942	268.933	288.182	224.537	4870.461	395.219	217.951	11887.662	239.23	432.579	212.946	833.932	31746.503	542.193	154.305	1016.092	7558.97	1246.72	345.023	262.949	103.394	749.753	250.652	2171.738	150	0.961	1004.64	913.113
13518.234	13988.743	9367.311	17856.513	10407.457	18493.795	7425.662	12933.182	897.139	358.334	293.387	542.36	7779.579	514.113	250.562	11625.28	185.353	306.27	206.559	1302.682	50042.314	765.178	134.267	1085.989	4572.046	712.937	311.875	308.945	127.382	1070.981	273.373	1893.525	154	0.927	634.13	913.981
14216.059	14485.827	9569.54	18465.631	10014.868	17884.435	6832.227	11774.583	604.087	869.211	276.723	241.074	4444.958	720.594	216.289	10857.799	236.785	343.787	236.324	1106.459	33023.053	626.75	137.993	1115.241	7067.201	735.792	376.958	315.083	134.243	847.166	298.475	1757.382	226	0.829	772.69	917.92
14354.355	14935.888	9761.82	18508.083	9000.094	17594.253	6699.279	12976.652	1378.898	321.287	312.249	386.204	5478.761	656.28	235.767	14170.385	183.198	229.374	228.629	1717.141	45732.195	613.697	125.221	1269.109	6294.451	1559.592	339.911	313.686	141.917	1048.223	273.249	2228.142	182	0.905	336.989	915.143
10919.976	11525.473	8045.768	15761.208	8736.413	17181.719	6632.247	10589.16	2003.056	333.699	305.204	618.134	6915.643	597.269	258.334	7231.377	226.052	208.731	204.996	1668.01	57443.427	703.244	119.484	654.276	2704.994	456.609	479.235	238.713	125.791	1064.649	271.166	1379.004	149	0.976	471.963	914.977
13359.622	13416.051	9172.048	16644.741	9039.395	16278.663	6182.858	10742.683	797.087	311.612	441.665	814.357	5253.335	388.38	230.25	11324.061	269.66	229.912	237.428	1210.512	49170.761	593.973	124.184	946.843	10197.018	587.973	377.999	272.708	184.207	851.785	263.324	1751.666	206	0.855	531.816	917.68
13702.081	14325.371	9753.768	19244.461	10662.952	17566.016	6817.561	12294.256	1108.708	318.496	340.399	483.176	8832.916	529.761	245.301	12208.239	211.87	289.168	233.775	1253.414	50922.499	629.864	155.953	1207.216	5508.259	835.202	355.454	276.689	547.818	1316.902	306.322	2120.102	188	0.904	581.138	915.809
13166.709	13612.171	8728.159	16214.096	9178.301	18153.402	5992.16	10026.908	1403.126	301.929	336.768	302.025	5814.564	551.459	234.313	11393.608	235.676	322.097	216.029	1102.211	30612.24	584.938	148.449	1151.948	6746.196	614.35	374.278	271.882	98.956	1157.552	297.575	1815.006	160	0.963	839.581	915.85
10652.847	11165.113	9130.132	15698.929	6687.865	12602.421	4678.272	9469.432	634.481	745.73	327.867	224.389	6161.527	853.09	222.743	9761.528	167.776	204.993	171.542	750.864	29986.632	465.212	145.061	856.091	4750.535	333.436	409.088	263.744	120.496	1079.389	267.264	1337.592	120	0.969	1164.692	914.6
9089.413	9429.566	6233.752	12030.615	6376.574	12014.424	4700.261	8758.196	632.052	300.045	303.139	317.731	7221.12	663.064	272.141	15103.98	159.213	181.519	240.36	1067.258	57088.054	691.532	127.298	1250.656	3827.854	401.741	368.265	327.044	157.584	1484.247	326.423	2138.352	106	0.98	297.613	915.613
15231.519	16244.844	10262.201	20671.161	11698.337	22637.829	9063.785	16945.327	784.889	507.182	312.231	317.164	6848.153	830.866	281.522	12126.316	209.771	265.922	177.176	1446.659	40506.541	560.725	132.016	1803.879	3563.882	1228.141	498.937	288.188	136.109	2056.626	271.308	3259.189	145	0.905	687.748	915.838
12295.859	12539.122	7435.252	15076.277	7874.262	14301.005	5477.067	9943.869	769.301	232.453	266.709	252.233	5826.483	456.128	227.673	10639.755	223.324	243.613	217.88	919.131	45910.028	700.497	131.429	1220.113	5287.676	1211.497	460.109	332.294	106.116	912.872	288.314	1960.972	142	0.971	727.162	916.69
15557.289	15758.382	9887.745	18927.329	10308.104	17500.04	6882.109	12139.946	656.314	339.973	305.353	298.782	5378.829	540.875	245.52	11591.448	234.928	393.778	179.414	1013.327	46181.169	615.899	153.039	1270.559	7020.456	1496.626	429.243	298.473	127.989	791.251	363.09	1965.975	104	0.974	794.087	915.5
16706.214	17585.165	11441.873	21200.235	11641.951	20652.616	7637.059	12919.564	611.34	278.291	263.312	220.296	4154.534	449.436	230.169	11253.965	249.613	477.877	201.091	873.724	31577.934	635.969	139.102	975.981	8165.184	1349.47	382.347	288.272	113.524	647.133	334.926	1483.93	109	0.946	805.693	915.683
9225.972	9501.326	5786.246	11710.45	6836.523	12340.028	4922.166	8059.466	490.449	238.662	394.113	221.634	7707.958	344.88	227.7	8109.987	170.286	487.438	242.49	670.379	27320.991	331.271	150.318	719.867	4535.524	683.531	406.098	283.937	91.74	1203.015	274.939	972.87	125	0.98	1068.652	915.868
13685.842	14605.231	9057.004	16431.972	9303.878	17701.815	6847.97	10942.504	1160.862	329.536	306.291	297.744	6537.592	733.416	236.202	13691.779	179.062	285.493	185.077	1201.2	50229.333	719.633	136.031	1177.185	4556.275	661.655	344.472	274.522	122.839	1121.257	355.043	2153.395	126	0.988	384.127	916.548
9697.41	10251.525	6610.559	12683.861	7316.208	13860.172	5217.69	9222.312	1509.409	342.482	338.869	535.909	7204.699	436.658	230.864	12230.199	217.924	247.321	244.732	1612.686	56091.565	814.155	136.079	1054.291	3625.047	573.907	351.423	286.049	130.904	1112.902	275.238	1792.382	187	0.92	552.81	918.361
12565.934	12927.121	9083.498	17527.789	9950.667	18685.717	7412.55	13285.922	1461.204	407.36	287.404	380.404	6660.337	587.607	242.407	12438.372	170.625	284.097	194.256	1095.46	50153.254	720.87	131.765	1147.934	3746.029	506.211	359.83	305.138	138.357	909.137	278.942	1932.128	144	0.948	639.951	917.938
9569.087	9843.558	6519.184	12922.339	6826.209	12709.328	5102.823	9278.178	1883.533	262.65	279.776	402.973	6234.951	534.97	251.4	12775.682	168.346	220.722	213.919	1629.221	48089.975	480.16	124.964	1224.612	3639.876	491.281	462.103	293.11	139.149	881.125	289.68	2189.255	118	0.953	647.992	915.983
13958.602	14664.32	9361.788	18029.839	10060.103	18588.892	7624.626	13973.172	633.209	304.355	313.817	303.464	7400.445	742.735	259.381	11057.511	233.514	310.553	190.156	1269.749	42529.623	640.893	147.661	1731.725	4739.222	835.383	438.179	319.289	110.722	1550.95	301.749	3017.985	232	0.894	715.897	918.78
10565.49	11288.224	7192.418	14289.34	8193.938	15309.723	6041.503	11093.399	957.577	310.988	294.688	288.947	8301.841	537.234	237.234	13367.82	202.894	315.23	207.647	1571.822	52319.832	692.537	126.595	1369.522	2011.59	661.297	416.903	339.575	113.577	1210.867	281.841	2193.636	139	0.95	738.924	918.392
13571.713	14547.181	9704.279	19287.529	10991.303	20683.445	9541.536	14819.873	1098.342	349.038	387.635	433.151	7669.466	703.028	297.638	13279.38	205.747	233.028	219.057	1877.592	36705.402	678.401	173.715	1616.933	3967.189	837.967	420.125	275.893	234.249	1592.136	279.678	2909.863	190	0.944	597.884	919.142
16690.58	17462.796	11326.261	22079.033	11754.104	20722.57	7870.43	14092.014	1023.639	1528.295	272.056	296.487	7026.929	885.026	233.496	11068.012	232.976	448.154	226.557	1058.382	40718.673	543.34	122.177	1243.846	7293.517	824.023	454.088	306.342	117.74	1324.568	292.383	2120.554	152	0.949	698.974	917.974
13868.198	14954.7	11268.051	20607.074	12037.981	23858.744	9858.212	18154.624	641.954	423.047	336.891	288.593	5040.915	1340.461	256.711	10248.541	162.306	192.911	156.589	1222.268	27334.481	470.317	141.698	1366.015	2983.536	381.807	550.467	278.682	125.03	1044.918	258.076	2317.083	333	0.838	1179.188	924.242
15255.643	16009.709	9901.505	18145.039	10480.91	18199.449	7019.709	12001.53	701.839	296.766	343.092	289.756	4380.941	488.365	256.113	13024.826	219.62	396.853	207.587	1248.684	40982.648	653.049	153.222	1239.317	6993.738	1432.851	518.104	287.45	117.716	690.3	359.179	1816.985	98	0.98	800.847	918.929
14535.155	14234.271	9150.254	17039.952	9437.295	16674.127	6511.328	10904.518	690.206	298.633	476.396	217.237	5783.017	471.075	237.64	9669.744	236.58	502.235	233.704	841.021	28666.583	439.927	140.864	981.558	7458.061	1170.086	409.616	301.147	93.806	1128.265	262.803	1428.238	131	0.997	1049.225	919.752
16454.962	17223.413	11273.363	20794.124	10488.144	18044.282	6937.681	12243.352	1090.145	697.183	296.296	279.061	6207.469	673.847	247.885	13382.392	218.832	305.924	194.015	741.78	45103.066	603.622	135.851	1170.542	8113.965	1502.56	358.859	290.949	122.188	1055.58	347.863	2038.086	151	0.968	401.136	921.533
10622.407	11128.235	7301.595	14819.62	8039.63	15819.761	6121.883	12060.522	964.34	353.68	353.391	901.22	8157.195	597.092	276.002	14140.783	212.846	222.042	211.41	1490.34	59040.03	763.716	135.852	1481.172	2414.268	537.41	449.637	266.495	140.215	1251.131	251.661	2659.687	103	0.996	502.413	919.869
9966.358	10351.78	7250.173	12951.809	7178.299	14712.749	5921.952	10919.052	379.06	227.62	255.439	229.841	5266.304	343.319	205.423	10168.73	163.057	211.401	186.418	596.799	28973.91	472.519	153.782	895.224	4817.405	451.551	332.213	276.188	107.294	836.463	272.566	1363.164	127	0.995	1144.106	920.382
19467.826	19976.664	13571.63	25550.486	13721.438	25409.695	9508.74	16818.591	838.171	407.283	310.469	683.148	6188.752	551.826	279.707	11901.489	249.601	356.352	207.889	1128.104	45814.574	604.351	125.839	1089.493	8223.121	1370.984	355.241	274.758	128.931	926.903	253.871	2100.776	194	0.904	494.464	923.794
17359.621	18388.701	11864.974	21994.02	11546.092	22554.818	8793.802	16438.136	761.655	408.635	320.759	358.996	6814.799	738.165	254.385	15231.561	185.211	270.297	236.562	1260.7	47203.21	603.958	126.57	1237.584	5531.541	737.008	380.698	299.717	2139.514	1196.845	316.814	2299.324	186	0.946	329.93	924.667
10285.355	10567.179	6778.908	13533.745	7389.643	14083.972	5611.506	10356.433	621.161	257.086	280.691	472.328	8182.193	487.931	249.534	11905.6	173.339	209.699	222.295	1536.936	54918.619	512.187	135.624	1249.767	3535.114	352.498	336.372	288.925	128.894	1063.53	286.751	2187.894	134	0.98	653.291	922.291
15571.261	16464.868	10756.079	21172.626	12234.247	23192.628	9511.222	17318.543	763.885	352.112	302.162	413.404	7549.614	705.521	275.186	12805.353	211.449	272.028	222.514	1368.114	41085.512	554.333	138.219	1613.249	4534.026	584.349	497.607	298.273	1456.807	1548.712	286.718	2847.673	162	0.95	685.475	922.71
10855.338	11330.163	7269.24	14190.845	7911.068	14869.301	5729.873	10622.73	701.155	300.214	332.58	308.596	6599.759	508.079	240.943	12139.899	205.622	277.686	240.79	1403.386	48803.453	681.649	148.073	1345.135	4254.845	567.334	572.294	300.378	147.571	1376.895	337.313	2184.458	215	0.856	790.588	926.235
12995.713	12002.52	9039.389	15220.975	8759.48	16532.602	6164.133	10620.824	467.246	382.663	261.26	198.001	4270.101	461.604	189.08	9082.225	202.385	233.589	181.682	464.09	27858.041	441.818	139.816	788.736	8021.468	322.708	357.681	283.669	114.061	766.001	269.518	1214.858	216	0.802	1131.856	926.625
16441.507	17244.812	12591.192	22069.409	12687.865	24063.929	9402.53	15727.731	1040.646	397.732	341.798	249.351	5224.416	859.469	245.018	11520.867	191.55	236.768	170.858	1026.234	24021.461	543.32	134.915	1154.133	5209.404	470.319	531.844	259.27	113.562	979.058	256.111	1782.026	208	0.861	1196.519	923.317
17141.947	17490.999	10392.618	18975.894	9440.308	17666.405	6831.087	12591.994	784.551	324.802	301.561	297.3	5747.643	613.189	239.736	14034.077	195.872	272.537	217.298	957.238	48897.438	478.056	130.434	1165.905	7708.265	1245.805	311.606	313.127	157.061	1074.088	323.014	2123.104	127	0.955	321.461	923.492
14395.519	15574.821	10138.237	19358.018	11182.63	21350.387	8480.583	14910.251	873.671	394.267	356.183	1037.205	7832.475	673.408	256.032	14258.537	240.06	286.447	239.855	1646.294	58913.104	794.248	127.303	1212.528	4535.672	491.466	406.452	278.736	137.884	1106.762	238.567	2284.797	238	0.883	521.366	926.513
14175.014	14514.231	9106.921	16897.394	8940.347	16857.294	6652.589	11382.214	661.052	318.73	262.419	269.736	5338.547	436.555	215.761	11372.432	247.67	429.711	259.945	1080.93	40609.63	652.494	134.395	1069.837	7316.968	1788.383	564.333	275.011	109.382	950.131	281.873	1658.401	127	0.94	807.059	924.358
14569.688	14859.016	9861.764	18501.305	10339.535	18658.86	7361.234	12797.332	929.179	929.388	313.733	272.508	6619.071	675.835	261.134	12974.286	241.894	345.836	244.595	1373.485	35007.733	572.369	148.487	1347.507	6306.448	516.486	410.756	278.072	111.044	1217.5	318.561	2119.657	179	0.955	816.17	925.64
10980.666	10526.957	6847.315	13346.63	6034.017	11318.865	4369.751	8607.939	1907.425	281.997	309.566	328.289	6097.042	618.045	250.294	13572.868	162.292	196.369	216.796	1059.869	50549.159	555.536	134.236	1168.366	4266.321	633.348	415.389	302.352	143.952	1283.697	317.327	2099.052	203	0.858	294.273	927.702
11853.278	12218.005	7906.319	15299.128	7666.307	14946.442	5720.143	10979.268	957.502	317.319	337.901	419.71	6310.978	531.627	241.641	14602.714	181.379	198.009	243.446	1421.124	49998.114	635.831	127.959	1265.63	3710.179	411.776	323.577	296.267	145.138	1632.436	289.599	2262.458	137	0.963	348.069	925.193
9663.156	10652.845	6492.758	11994.72	7007.55	12410.035	4903.259	8760.852	921.34	313.818	342.168	428.961	8729.468	489.175	229.122	12685.565	186.685	377.068	167.44	2167.174	53717.104	624.466	140.263	1209.754	4436.853	767.68	392.494	288.89	129.716	1507.326	263.969	2013.801	116	0.977	565.905	924.009
14516.316	14967.69	9739.585	19125.791	10633.211	19305.366	7684.5	13607.324	834.169	411.498	278.696	331.225	9745.339	706.771	243.944	11269.503	213.934	283.118	226.843	1402.541	45278.42	550.735	128.281	1313.286	5182.56	433.627	409.109	306.409	190.843	1457.611	302.493	2289.035	137	0.974	703.391	924.281
14991.371	15650.458	10363.896	19613.944	8655.346	16474.081	6170.219	11571.37	1189.903	282.794	311.937	281.393	6637.603	614.151	243.134	13119.415	181.587	270.254	193.183	1076.27	42886.951	601.623	137.756	1047.692	6622.309	998.87	370.159	308.565	144.675	1426.274	330.755	1961.944	215	0.901	313.658	928.774
14218.159	14823.866	9555.972	17545.205	8676.663	15036.411	5813.042	10431.29	783.043	306.335	339.464	399.905	9755.382	436.525	226.407	12573.866	247.69	324.5	196.728	1358.712	41291.085	589.911	142.695	1185.029	10095.675	405.205	364.881	275.349	123.451	1899.428	267.127	2040.231	154	0.903	573.513	927.143
11912.193	12008.842	7854.372	15330.243	8081.208	15211.898	5978.746	11060.796	739.182	303.06	327.703	507.553	9887.515	539.176	229.455	12922.386	195.809	230.173	199.299	1192.316	53806.144	621.295	148.064	1207.354	4628.995	433.535	339.276	272.159	124.248	1471.778	282.292	2123.765	114	0.99	581.395	925.632
10555.213	10736.088	6820.956	13825.749	7787.986	13954.999	5435.478	10208.355	887.001	237.254	249.487	378.831	10338.771	586.762	252.045	12190.811	187.364	233.98	203.903	1082.715	48539.74	580.93	132.608	1294.285	3959.051	931.2	346.502	283.48	167.874	1744.228	290.11	2178.094	140	0.968	671.55	924.486
13020.644	13639.648	8839.44	15413.308	9163.724	17536.266	6602.037	11113.031	534.833	252.768	268.522	232.262	5664.09	476.561	213.204	10616.813	171.148	232.187	196.34	760.902	28970.197	432.117	157.564	1103.217	4958.871	762.143	374.972	270.211	114.913	1012.582	271.162	1645.961	124	0.972	1161.919	924.847
13274.303	14111.83	9273.712	18006.969	8955.115	15921.229	5989.395	10478.134	941.235	429.384	298.022	372.481	7498.106	715.947	270.324	11829.664	219.843	321.83	192.574	1001.778	42015.576	558.27	145.002	1114.772	6182.112	824.281	453.954	262.688	130.661	1395.663	269.667	1892.844	225	0.835	423.602	930.118
14080.184	14501.105	9516.186	18140.873	9716.376	15815.106	6991.898	9936.24	1113.82	490.355	284.429	308.206	6814.805	621.517	236.088	9751.974	177.108	337.764	197.049	900.884	34700.527	428.664	152.476	953.4	6509.41	3523.795	446.067	288.515	247.268	1246.271	265.107	1685.289	135	0.96	609.226	926.293
15487.153	15888.401	10005.979	19313.186	10966.108	20018.664	7860.19	14083.904	542.427	261.301	282.894	333.086	6091.643	600.555	234.07	11123.082	221.284	358.209	203.33	965.29	43594.008	670.785	135.084	1391.288	5835.883	1075.511	363.591	309.449	102.118	1057.697	292.693	2328.652	144	0.958	725.146	926.125
12706.426	13208.59	8506.561	16973.216	9407.833	17013.524	6928.874	12428.408	638.765	262.398	265.983	242.426	7410.968	509.987	223.447	11782.678	204.818	307.946	212.231	1026.799	38217.695	530.055	133.488	1263.306	4227.538	914.445	328.762	322.318	110.765	1152.406	289.539	2004.739	140	0.957	734.807	926.236
14354.168	14269.128	9836.539	18730.041	10163.891	17568.193	7071.951	11607.283	913.437	263.669	271.493	215.574	4276.281	445.112	162.351	9397.542	233.955	343.912	178.396	676	34684.606	440.429	122.418	1003.386	6867.723	605.464	270.507	257.863	87.609	660.185	235.527	1515.993	141	0.975	1095.961	927.018
11444.669	11105.309	9776.129	15078.114	7973.159	18205.77	6065.402	10088.309	936.903	292.034	233.186	232.164	4147.641	596.248	170.212	8149.183	207.565	260.484	168.15	751.975	35886.77	408.591	117.628	716.529	5063.743	367.915	314.211	270.063	84.364	612.368	236.927	1114.582	111	0.952	1103.563	926.158
11188.443	11704.941	7543.179	14240.502	7327.369	13677.537	5168.718	9689.102	1132.319	276.758	305.403	287.411	7449.74	564.207	237.58	13853.214	175.957	184.218	193.835	1100.667	39296.501	518.961	133.677	1151.958	4542.912	407.394	411.84	272.019	127.612	1365.105	347.645	2112.265	261	0.762	382.561	931.941
16053.767	15659.796	10424.485	19792.552	10839.253	18607.543	7322.05	12299.994	735.011	307.695	389.088	224.631	5012.862	415.846	221.743	9379.897	236.583	387.946	262.951	806.619	25110.003	483.935	148.321	926.359	7405.513	693.031	368.636	285.95	93.365	986.51	280.199	1388.153	298	0.748	1043.742	928.856
20131.334	20582.849	13792.487	26071.563	12337.645	24672.871	9483.956	18096.5	883.479	320.723	339.677	304.676	4120.267	553.467	242.02	14568.395	198.901	281.591	228.776	981.371	41114.875	562.319	129.357	1307.872	7897.403	1077.682	397.396	304.515	1327.453	1349.949	284.221	2413.848	304	0.845	338.793	932.701
14474.719	15055.553	9879.721	19296.178	9755.298	18758.943	7044.853	14100.878	1006.985	352.363	333.636	350.86	10082.513	797.406	263.389	14635.912	186.783	261.146	191.862	1035.027	39455.817	564.393	129.098	1564.898	5566.209	509.507	368.467	295.766	131.073	2077.768	310.226	2728.416	163	0.946	369.531	929.61
17164.946	17621.385	12251.535	24379.893	13550.058	24156.873	9246.817	15680.271	1054.563	1521.232	297.188	385.672	7501.586	1002.82	248.543	11036.872	199.307	366.063	220.859	1129.087	37004.076	581.892	146.372	1149.762	6774.359	412.283	343.705	287.684	141.05	1382.663	275.378	2123.134	193	0.95	618.516	930.573
14514.602	14223.767	8623.813	15360.912	8323.183	14519.87	5581.563	9146.384	770.507	261.967	310.517	279.007	6000.258	406.628	224.009	10763.023	262.839	315.119	289.213	834.766	30214.407	535.383	141.342	983.121	11035.011	800.574	384.49	271.398	95.031	994.893	331.969	1471.682	130	0.99	825.2	928.208
20176.182	21740.814	16818	25864.883	19083.963	32571.767	16538.534	25599.891	973.329	482.056	332.49	257.581	3413.087	615.698	255.016	12894.541	179.506	196.935	199.05	901.268	26121.88	570.541	139.927	1472.189	5292.672	384.253	386.216	263.687	113.521	671.959	271.34	2200.801	429	0.719	1213.638	935.432
12455.621	12919.799	8436.516	16782.47	9294.114	17727.382	7175.982	13151.134	547.774	246.125	267.524	418.05	7708.281	521.978	244.379	12147.974	197.686	272.057	241.06	1279.699	47343.749	620.773	136.121	1277.385	4761.771	1414.326	430.047	299.06	1554.333	1169.932	322.899	2157.575	150	0.951	690.327	929.92
12610.896	13328.358	8572.726	16642.843	9018.805	17228.276	6576.554	12261.525	713.197	394.563	294.981	470.236	7828.432	661.326	253.598	13315.286	188.94	245.218	186.61	1336.541	56755.625	591.616	143.224	1247.329	4603.192	462.116	375.158	266.001	131.088	1217.341	307.892	2341.747	161	0.969	406.438	930.904
15775.497	16458.983	11195.096	20983.128	10580.37	17434.813	6396.483	10746.735	1450.612	360.56	315.398	313.571	4736.288	497.829	260.4	13048.041	251.637	378.052	177.834	877.104	49820.931	671.865	132.88	1104.069	6772.679	3227.596	371.65	269.627	138.608	864.259	249.518	1832.679	164	0.884	503.354	932.207
9982.941	10369.019	6662.108	13116.734	7030.747	12799.712	4826.454	9004.242	970.187	233.657	234.367	341.404	8500.274	480.822	238.614	11417.506	190.927	247.109	182.502	1471.123	47341.785	878.234	127.576	1101.847	4394.161	1080.59	342.023	284.946	120.684	1374.912	286.381	1867.218	130	0.951	661.523	929.462
14342.951	14399.639	9608.851	18049.524	9982.381	18701.215	6853.657	9644.299	1077.467	276.846	291.573	430.284	7589.872	433.895	220.174	9200.659	246.812	268.679	235.961	876.118	32864.544	526.843	136.676	808.2	11499.463	827.848	405.374	285.08	141.652	1114.686	270.769	1169.893	143	0.906	870.136	931.738
14958.574	14582.738	9096.396	19427.428	10570.45	18836.673	7223.931	11552.681	651.157	239.736	191.974	206.58	5764.792	392.272	215.304	8624.989	232.007	403.103	189.203	653.937	31377.285	373.278	154.776	769.798	7846.675	744.594	306.848	279.803	114.867	812.962	265.393	1148.254	131	0.921	1079.347	931.294
12826.246	13918.89	9574.82	17081.449	12022.193	23782.456	9319.526	14593.935	1334.538	301.206	436.096	255.205	4629.161	681.244	252.04	12368.097	171.997	210.461	163.582	1130.661	25029.292	530.106	140.194	1369.16	3041.443	610.682	485.915	275.9	120.648	1041.073	255.015	2048.669	141	0.913	1187.819	930.287
9514.268	10014.365	6676.564	12977.498	7447.54	14191.697	6470.983	10042.939	882.049	384.023	297.934	423.585	8765.581	467.065	255.554	11966.868	160.093	224.311	225.211	1046.934	49379.215	562.985	149.982	1101.513	3257.16	363.85	379.127	260.196	125.215	1369.149	291.022	1856.788	240	0.81	596.242	936.229
11163.195	11392.275	7382.612	14384.444	7999.246	14834.685	6195.6	11454.54	582.625	254.34	272.21	393.096	9848.223	585.51	256.245	13168.486	208.491	254.86	224.484	1276.573	43026.007	516.543	135.198	1440.205	5115.593	611.558	343.558	303.089	438.846	1876.312	290.792	2383.106	108	0.98	680.37	931.139
13276.19	13492.575	8957.051	17597.23	9729.192	17914.68	7061.864	12752.427	721.46	263.043	266.119	391.378	7261.409	514.662	236.9	11342.823	203.698	279.003	243.17	1150.815	45176.591	631.46	137.021	1171.996	4236.954	1832.665	357.347	293.615	674.759	1068.634	313.813	1995.031	243	0.884	702.578	932.866
11698.93	11751.833	8098.928	15613.895	8678.388	15282.679	5809.171	10625.099	1472.073	275.237	284.12	348.087	4824.796	469.119	229.556	11913.916	213.895	239.311	248.162	1681.24	38022.504	754.787	144.665	1203.463	4965.96	720.666	381.839	303.99	116.969	892.14	315.48	1888.303	165	0.911	777.9	933.3
16350.778	16271.734	10843.91	19801.9	10284.066	19483.811	7086.308	11776.4	890.074	243.086	248.107	289.824	3848.36	398.044	208.659	9986.993	225.381	369.722	235.584	660.613	35140.55	406.284	138.58	847.379	8679.288	1713.411	359.903	268.048	96.198	522.164	275.557	1282.476	169	0.967	878.808	932.24
11442.895	10262.252	7319.558	14315.383	7866.107	14789.773	5843.916	10447.255	631.641	275.447	331.06	223.043	6537.003	389.596	226.173	10023.047	222.125	276.087	292.468	871.596	28289.338	694.931	151.139	1010.594	6208.662	380.419	392.074	287.796	96.553	1296.999	266.765	1471.108	125	0.968	1056.564	931.156
15671.617	16366.887	10505.701	18025.201	11564.672	22465.901	8148.578	12622.327	456.477	235.072	265.313	235.529	4133.958	349.406	203.514	8344.015	186.48	261	207.194	538.134	16600.468	364.271	156.106	867.626	8280.595	687.639	323.369	265.997	117.459	694.683	270.601	1320.137	124	0.933	1156.815	932.234
13770.866	14642.519	9455.076	17998.374	9407.293	17971.116	6893.986	13381.686	1156.249	871.187	353.175	316.168	7021.763	1138.66	276.137	15727.567	206.261	226.597	196.404	1175.935	46505.205	666.361	128.599	1654.72	6794.138	410.791	621.435	290.03	135.615	1374.583	318.107	3059.952	135	0.987	361.441	932.826
7773.293	8003.979	5147.487	9922.998	5538.006	10539.407	4036.923	7770.421	856.522	277.13	271.446	313.057	9347.203	524.469	260.748	12606.337	184.963	186.929	212.58	1390.247	45460.193	521.703	148.82	1263.584	3654.815	329.457	377.302	286.033	137.265	1473.164	261.395	2060.726	120	0.969	633.208	932.092
14544.165	15006.115	9884.019	19405.426	10551.364	19820.204	7766.465	13623.958	792.345	282.697	258.931	321.196	5786.004	565.764	207.424	10638.617	214.431	354.607	208.533	820.933	37241.676	602.458	150.73	1010.259	5541.161	1513.782	320.073	317.008	320.876	873.017	319.479	1712.848	249	0.906	758.564	934.641
11372.325	12086.109	7464.933	13712.448	9834.379	19065.522	7037.415	11630.998	728.292	254.373	298.632	231.099	3042.005	730.618	217.024	10966.939	161.301	212.649	191.428	821.244	22917.754	510.891	153.166	1254.809	3822.401	426.959	355.757	267.756	119.159	680.832	273.747	1739.431	118	0.953	1166.839	932.483
14726.403	15142.484	9930.729	18951.459	10565.318	18847.206	7502.035	13508.149	791.867	420.465	287.583	338.753	7750.103	704.214	238.573	11911.547	221.412	326.65	199.71	1071.284	40494.991	630.849	129.944	1446.228	6142.201	1179.961	326.303	294.012	118.472	1469.442	281.539	2436.129	127	0.995	673.343	933.169
13129.684	13979.685	9362.969	18928.519	10725.412	20432.733	8298.085	15066.534	920.455	260.102	277.021	312.055	4598.566	617.966	229.187	11637.266	191.102	282.923	193.547	909.002	39246.165	539.209	140.858	1318.617	3736.292	1501.913	290.796	328.46	144.448	798.613	305.81	2136.913	164	0.952	736.573	934.378
11650.714	11451.298	7205.979	13486.422	7577.454	14321.185	5813.995	10320.687	973.854	337.438	296.507	243.706	5287.458	427.773	218.404	11933.243	215.038	273.377	248.369	1216.976	36216.937	573.445	136.297	1212.616	4967.534	1143.486	521.428	274.468	125.192	1128.436	268.53	1848.361	144	0.958	810.458	934.222
14142.049	13811.046	9063.256	16858.296	8758.863	15559.892	5885.509	10022.08	533.72	237.155	271.663	343.125	5276.252	516.121	240.266	9899.109	227.152	321.836	170.91	1014.333	36530.374	458.865	148.607	922.464	8686.89	938.776	389.892	286.505	90.97	956.32	286.082	1444.811	141	0.938	897.521	933.855
15103.592	15661.232	10256.574	19713.479	11346.694	20516.082	8294.595	14432.616	1194.755	290.421	284.622	501.974	6014.164	598.914	240.966	11935.695	228.483	326.121	210.361	1189.828	51085.36	612.286	134.864	1295.498	6261.928	1425.69	328.69	313.914	103.812	916.919	334.939	2180.303	188	0.934	726.41	936.809
9751.745	10472.345	6670.99	12329.855	6874.28	13248.628	5256.355	9640.807	699.129	258.869	282.783	342.387	11548.4	553.678	250.95	12962.79	148.334	260.246	166.852	1215.721	37047.816	383.419	125.811	947.653	2760.266	512.367	356.439	291.837	132.315	2162.309	348.719	1768.41	118	0.953	375.153	936.297
12652.543	13288.469	8233.432	15221.542	8369.849	16101.401	6342.411	11074.062	1043.47	524.355	337.181	849.477	6537.104	633.523	230.151	12580.37	257.291	253.669	264.462	1561.06	50003.912	573.235	131.098	1049.399	6496.419	468.048	353.425	280.944	129.289	863.723	228.161	1771.338	138	0.97	524.196	935.877
9159.941	9316.539	5935.123	11163.273	6009.611	10992.795	4370.142	5967.561	890.877	230.862	597.771	249.654	3925.396	354.531	231.647	6963.169	195.219	278.436	197.149	857.898	32754.105	446.727	152.613	669.77	4953.16	845.531	388.087	263.049	97.392	692.508	247.934	988.536	121	0.948	997.715	936.351
19918.787	20421.365	13401.542	23888.466	12721.4	22162.621	8782.775	16509.617	891.969	610.853	441.266	292.857	8430.361	730.922	246.122	14688.442	192.758	212.566	254.808	1235.451	45010.739	538.041	138.251	1218.733	6592.003	512.518	468.226	303.324	141.925	1672.867	274.608	2376.45	191	0.94	306.144	939.196
13340.459	13658.074	8842.504	17192.406	9524.16	17839.044	7350.456	12980.244	649.174	365.436	302.099	482.856	9086.967	606.621	244.076	11597.616	185.331	277.412	224.441	1246.042	54448.118	661.065	152.704	1213.293	5175.278	535.57	305.605	280.77	126.917	1325.324	281.093	2237.739	174	0.885	611.23	936.937
8590.256	8791.58	5632.029	10793.801	5845.501	10962.013	4088.581	7862.564	546.611	304.488	294.951	302.938	5635.996	626.661	233.876	12972.762	204.993	272.758	236.605	923.345	47962.785	755.006	146.503	1557.22	3873.026	733.985	342.566	277.822	99.966	1181.084	328.32	2326.235	102	0.987	851.275	936.196
12351.462	12609.566	7635.312	15647.454	9123.808	15361.27	5915.624	10186.649	588.721	226.513	192.326	227.328	7797.413	426.579	216.661	9415.723	191.909	314.336	193.464	890.218	36872.466	426.317	156.571	897.037	5481.95	430.19	375.379	283.726	678.985	1069.692	276.082	1325.997	132	0.993	1074.386	936.409
10378.686	9790.664	8838.481	11886.489	6581.448	10697.412	6176.5	7288.246	464.826	199.748	234.635	207.828	4757.701	298.931	168.328	8587.449	199.123	250.48	185.517	701.484	34594.825	394.778	111.803	755.237	5845.613	419.167	330.713	233.104	88.539	675.043	256.461	1141.352	119	0.895	1100.618	937.298
13627.279	14730.405	9534.054	18904.59	10529.123	21470.526	8062.213	15630.648	1271.62	438.051	324.344	403.097	7113.165	896.959	297.162	15876.795	196.702	315.032	175.89	1531.491	44372.703	730.152	152.518	1654.412	3425.756	468.915	517.172	265.031	137.055	1417.016	287.384	2930.585	149	0.981	416.238	938.124
6970.171	7582.012	5778.479	8936.075	4595.241	8576.6	3018.393	5399.191	904.434	351.015	351.068	686.571	7319.529	494.113	266.549	7754.699	200.699	168.621	292.218	1172.183	54703.394	552.431	112.979	597.459	2199.819	349.946	560.406	253.609	1358.99	1220.905	259.659	1057.099	111	0.964	455.896	938.383
8237.871	8262.691	5074.401	10334.544	5596.49	10339.095	4013.855	7982.417	761.606	272.125	270.152	267.618	5193.388	496.006	243.189	12481.291	173.307	212.791	222.599	1341.014	54233.38	639.169	146.712	1435.322	3143.251	884.399	345.294	294.368	133.195	925.883	276.323	2320.252	104	0.974	646.5	937
13990.206	14012.654	9289.747	17783.907	9011.805	16167.507	6306.463	11329.558	756.395	235.275	252.79	355.351	8262.121	516.716	249.369	11172.871	218.666	353.729	194.253	1331.6	42430.428	431.915	135.244	1161.472	6277.477	1718.287	357.864	296.604	141.921	1388.23	298.204	1965.995	192	0.837	687.734	940.359
14672.975	14957.531	9898.107	19299.853	10401.585	15881.065	6232.049	11310.988	844.281	265.226	280.54	284.878	5050.946	472.456	212.16	10545.036	235.89	359.158	230.376	793.301	40279.434	607.366	138.41	1127.09	7145.944	1487.89	315.921	306.926	120.623	865.173	293.494	1770.936	137	0.974	744.609	938.259
13840.618	14304.104	9698.233	18730.53	10843.397	19726.75	7787.225	13639.976	789.094	267.645	282.661	466.127	6945.863	446.027	225.702	11006.78	207.637	269.452	223.047	1371.742	48686.898	716.248	151.747	984.865	6209.695	426.752	322.385	291.961	107.622	913.598	316.52	1712.889	161	0.954	771.264	939.674
[truncated: 2,807 more rows]
