# Supplementary material for: Highly multiplexed immunofluorescence imaging of human tissues and tumors using t-CyCIF and conventional optical microscopes
Source: eLife. 2018 Jul 11;7:e31657. doi: 10.7554/eLife.31657 (PMC6075866; doi:10.7554/eLife.31657)
Supplement: Figure 10—source data 1. [file elife-31657-fig10-data1.zip › TMA03n.csv]

Hoechst2	Hoechst3	Hoechst4	Hoechst5	Hoechst6	Hoechst7	Hoechst8	Hoechst9	pAKT	Ki67	pERK	EGFR	E_Cadherin	PCNA	MET	MitoTacker	A555	pCTD2	CD45	VEGFR	Keratin	PD_L1_PE	CD4	ActinRed	hmC	p21	pS6_235	HER2	Vimentin	Catenin	NGFR	HCSred	Area	Circ	X	Y
3709.256	4027.96	4045.735	5432.233	4244.932	7269.415	4192.82	5616.808	299.578	237.834	341.918	274.034	365.642	312.356	329.257	1616.082	166.125	144.061	235.052	206.563	247.541	297.342	179.806	346.87	695.262	277.593	299.753	305.082	105.06	313.963	301.442	1035.985	406	0.519	1064.441	41.286
3541.987	4029.974	3798.11	5400.24	4124.58	8135.05	4210.238	5883.717	302.594	247.877	363.12	280.574	373.637	341.279	343.53	1793.243	164.452	159.112	226.297	218.887	270.713	347.584	181.454	359.836	689.024	281.121	307.543	289.221	104.7	351.712	319.7	1272.702	293	0.705	1057.268	69.64
11278.47	11038.769	5471.625	12516.121	4757.108	11293.384	3657.737	8346.571	762.617	352.14	344.547	382.075	1018.856	333.345	281.693	10046.22	190.462	153.251	184.468	1073.474	926.926	276.954	139.62	1485.386	8492.559	321.258	289.572	283.416	2371.247	648.946	311.111	5183.157	111	0.994	738.05	215.302
11466.953	12304.812	7222.879	14656.59	5632.598	12863.971	3483.987	7824.124	1104.212	343.869	357.266	357.538	834.569	301.601	262.295	9878.425	181.259	186.017	316.68	1554.36	696.491	334.353	141.279	982.004	2700.116	308.056	296.719	288.584	5817.222	479.002	298.462	2967.276	159	0.967	739.739	237.997
9678.052	10836.559	5360.391	13319.445	5763.54	15104.768	5520.736	12951.46	1142.896	429.761	393.363	399.781	362.646	423.669	306.318	13018.828	224.877	198.064	219.482	512.639	196.951	269.184	158.329	3172.746	7217.481	316.863	300.113	293.494	572.698	350.893	269.4	11995.771	153	0.931	1144.964	242.304
8751.212	9201.225	5346.346	11818.86	4469.149	11084.86	3411.653	7781.849	703.044	319.147	315.025	320.502	404.584	445.092	252.466	10482.621	173.183	152.146	197.58	589.926	273.099	318.29	135.64	1318.057	4142.395	256.158	308.74	257.297	7907.436	486.634	281.206	5000.116	146	0.946	812.452	242.842
8649.376	9089.711	4739.793	11803.261	4363.31	12695.954	3951.873	9378.908	626.62	320.82	311.964	330.442	298.313	333.588	243.831	10008.015	168.49	167.52	185.246	369.728	175.445	355.57	130.333	1708.238	2676.773	292.561	286.407	291.062	6399.704	320.406	288.445	8224.665	170	0.926	976.718	260.712
11293.9	11661.598	5457.535	12976.487	4487.204	12141.446	4115.62	9749.311	1170.796	324.24	343.6	284.844	285.244	310.757	237.239	8798.312	289.716	203.925	179.853	343.724	168.94	263.516	124.786	1767.086	17889.305	312.508	331.619	283.496	115.442	279.005	303.834	8331.62	130	0.951	1030.277	259.154
10451.722	10219.045	5558.956	13392.064	4439.26	12393.487	3898.76	9159.7	813.009	321.094	318.981	415.504	286.512	318.133	222.345	8285.07	229.634	169.01	156.6	439.96	175.252	391.076	128.539	1432.127	13534.038	301.894	297.081	289.277	4974.762	326.627	288.479	6795.084	166	0.895	978.036	277.639
12593.116	13058.21	7566.693	16541.968	5950.89	14554.193	4554.974	10536.989	855.696	328.087	320.587	520.812	3280.984	360.536	263.3	10969.967	244.811	177.317	231.324	1672.608	2148.932	372.706	134.759	1086.918	10470.963	283.52	288.676	282.998	3367.999	1393.778	339.427	3385.051	174	0.995	787.885	280.626
5534.838	5639.419	3325.832	7371.731	3064.423	7460.651	2504.203	5594.643	825.198	318.603	278.88	469.966	305.813	358.87	253.061	10790.614	152.925	174.499	168.996	649.933	259.84	391.714	137.637	1427.817	2199.897	293.676	281.221	277.754	17887.796	355.42	330.592	6820.641	115	0.891	924.161	283.387
8092.636	8349.038	4660.16	10618.703	4281.028	10085.54	3252.75	7386.418	658.09	295.47	270.834	308.635	368.131	293.202	267.169	7874.059	156.62	149.957	153.072	471.985	250.39	264.76	118.652	1034.388	3652.607	278.598	305.786	245.651	2884.449	339.759	288.112	4780.455	133	0.984	822.65	297.162
6930.884	6805.27	4021.727	9532.529	3183.868	8837.845	2817.042	6431.853	717.416	268.838	277.33	508.114	248.742	298.429	229.996	8758.21	182.487	188.146	180.38	788.105	207.658	305.157	122.428	1258.652	6827.46	302.11	302.714	267.86	9111.803	401.383	570.784	5504.24	130	0.865	967.023	305.331
7914.478	8267.569	4150.576	10113.61	3670.722	9593.655	2922.276	6401.397	927.064	348.222	277.033	316.593	308.461	297.008	261.981	13395.494	202.181	225.238	244.555	666.376	276.296	482.589	201.389	1305.582	10197.055	294.216	322.375	244.104	10181.289	306.1	289.135	5442.236	104	0.974	666.567	305.298
8654.189	8008.503	4964.221	10375.491	4139.543	9961.977	3146.21	6405.702	867.646	273.398	272.698	337.966	253.969	289.542	247.902	9009.725	245.099	187.824	187.919	785.396	206.343	1058.841	130.664	740.151	15755.322	292.499	296.641	270.313	6797.952	365.675	336.084	1980.239	114	1	772.237	311.5
13778.628	14367.493	8910.654	18926.612	8390.19	20171.662	6687.127	14535.26	907.342	365.147	329.924	314.973	306.526	400.617	306.672	8912.288	186.871	188.484	170.964	961.437	219.851	780.569	123.307	1297.237	6451.023	268.982	318.828	251.169	10794.374	561.05	291.578	4417.529	243	0.884	818.278	318.644
17783.735	18159.145	10615.907	23623.79	8846.991	19531.288	5687.797	12894.798	1367.814	402.741	362.75	671.857	6774.187	484.09	248.175	12903.773	304.074	221.722	191.913	3992.03	18422.107	480.96	131.557	1143.208	11409.286	301.462	292.878	286.088	1483.945	1952.04	336.727	2494.373	189	0.939	728.553	319.923
9727.563	9741.643	6464.335	13587.365	5476.558	12188.891	4445.424	8825.55	1119.669	366.237	361.987	338.73	319.539	376.924	316.825	12389.485	226.901	194.439	182.737	1171.116	233.05	1431.668	119.456	1463.943	11426.207	259.965	319.109	243.205	15023.31	620.406	296.069	4864.157	304	0.74	853.931	327.408
17154.895	17112.136	10341.628	22722.208	8504.404	21141.937	5970.824	13625.713	1099.317	395.317	344.977	618.352	5557.538	525.309	257.29	12664.919	284.282	199.91	185.798	2133.258	14748.583	511.367	138.628	1153.392	10962.982	299.964	289.224	263.931	1653.473	2007.635	341.852	2690.753	321	0.74	738.204	328.927
7764.731	8826.556	5105.38	12305.764	4138.808	11248.617	3962.736	8569.424	2023.568	651.376	574.709	530.582	420.059	487.602	335.439	27871.275	333.168	304.486	263.102	1560.164	199.717	922.738	155.916	3518.342	2822.498	364.856	328.232	304.604	9332.929	1207.726	305.046	14125.712	154	0.851	1200.929	331.792
3893.522	4344.515	2718.45	6136.64	3992.195	7569.734	3530.033	7928.217	1997.602	406.825	390.028	372.588	392.529	594.294	306.28	13928.947	254.685	303.355	216.376	3153.991	194.725	811.625	143.393	2938.384	2043.032	333.625	322.85	335.121	2680.377	523.292	301.274	11346.419	137	0.888	1114.215	334.142
4088.475	5027.642	3055.368	7510.685	3864.235	7274.329	3540.91	7518.746	1502.872	536.126	487.676	463.296	467.549	515.234	361.893	22915.128	263.156	251.02	272.868	1467.994	185.369	786.05	165.505	4263.031	1785.77	346.506	311.927	299.405	5917.545	1288.361	331.855	16413.356	131	0.921	1196.111	341.546
16577.033	17194.43	10768.182	22220.781	9472.796	19705.059	5859.19	12957.449	1183.076	395.301	361.208	532.265	3475.558	387.124	256.098	11503.494	251.913	198.612	346.896	2589.986	11810.837	419.107	125.98	1002.886	6768.817	310.053	314.253	280.52	6474.899	1263.716	389.875	2481.456	231	0.901	744.141	344.725
15757.882	16962.543	9355.293	21392.461	8181.611	21562.976	7322.025	16685.2	1536.7	570.186	515.79	716.854	381.226	433.025	327.544	12946.068	383.348	316.967	239.156	1726.952	196.594	936.951	160.248	2375.568	17813.467	367.906	331.306	314.679	16171.87	708.43	358.017	9150.308	418	0.723	1268.866	359.017
10830.61	10657.833	6711.065	14168.7	5410.99	12661.571	3425.419	7728.706	763.685	321.345	307.933	532.511	4138.474	311.847	240.317	9082.018	196.243	177.359	161.133	1623.037	9361.535	399.103	121.807	682.924	7152.766	283.869	304.544	274.521	1732.364	1158.606	365.997	1565.264	117	0.944	767.842	350.919
15296.519	16686.715	9079.603	21622.671	9208.104	20275.462	6170.25	13988.231	1151.596	383.501	342.088	584.133	4613.401	379.27	249.579	10443.803	260.219	198.094	192.211	2096.169	14448.302	444.324	118.169	852.854	6888.208	300.051	301.571	272.555	2429.366	1550.435	357.766	1731.655	182	0.935	746.725	355.896
7747.796	7417.516	4716.966	10571.714	4410.624	12364.462	4141.444	9820.378	861.269	329.749	323.45	300.165	299.861	319.584	264.393	9035.947	243.552	177.057	183.038	439.085	179.101	282.263	126.029	2685.399	13051.64	309.799	292.55	359.596	1954.551	345.757	274.695	11717.018	114	0.948	1080.202	354.702
5997.263	6266.756	3444.207	8383.086	3494.908	9017.603	3267.492	8197.173	1050.129	330.561	324.464	522.678	275.602	299.671	252.222	8179.213	329.809	201.039	159.513	417.269	184.753	329.514	127.642	2225.673	20161.345	313.387	318.035	281.226	5633.542	290.851	284.813	8027.832	112	0.96	1018.152	356.518
7819.151	8416.108	4961.268	11704.726	5740.353	14345.329	5727.912	13654.015	1188.807	389.683	367.521	329.984	359.34	411.08	299.005	10332.427	203.517	212.986	211.625	1322.137	204.932	350.238	133.357	3375.949	3095.435	289.148	279.566	357.204	5951.65	422.83	287.565	13743.122	226	0.715	1091.381	360.004
7580.918	7702.339	4313.543	9111.57	3868.447	8630.106	3256.726	6359.889	904.144	343.743	308.653	316.829	280	299.252	236.927	13088.746	240.627	217.423	244.593	792.835	293.531	1399.461	135.282	1188.221	7071.42	259.629	308.448	269.764	14529.276	455.443	291.843	4863.208	166	0.791	727.199	370.355
12144.797	12109.416	5819.653	14730.477	5307.348	15456.288	5006.646	11913.848	1565.734	367.134	361.793	669.919	321.715	318.582	280.003	10238.468	227.958	214.888	219.869	667.422	152.702	296.488	151.107	2045.534	6365.976	333.036	325.97	307.638	8371.843	440.942	295.713	9037.029	174	0.916	1269.552	378.374
10291.911	10474.7	6044.034	13642.812	4843.232	11113.333	3518.701	7844.306	927.289	305.848	293.309	423.045	364.347	300.107	266.783	9468.134	213.03	188.53	240.703	885.844	305.484	432.565	116.182	1025.774	12816.517	280.386	352.745	253.149	20337.898	396.577	297.989	4366.083	192	0.844	805.693	381.917
12290.035	11465.623	6552.806	15472.401	6592.495	14813.439	4840.498	10862.824	1499.228	365.615	370.283	676.511	349.011	371.784	276.177	11353.486	388.402	256.181	194.953	1356.607	210.516	665.088	160.805	1968.335	22773.413	330.781	404.684	277.834	16648.118	349.603	348.751	7737.186	122	0.956	1168.689	380.352
4860.755	5170.226	3419.853	7365.442	4164.721	8478.771	3866.234	8578.955	825.198	398.466	378.011	387.739	359.231	343.789	310.774	9074.667	166.916	170.612	200.341	813.14	191.948	449.507	139.168	2798.275	3902.331	310.484	268.058	318.806	10475.096	731.547	311.157	11615.32	120	0.914	1101.933	386.45
13531.9	13397.24	8159.342	18212.134	9102.232	19142.551	6849.654	14982.212	1450.562	439.704	436.953	903.954	417.63	431.934	298.395	12155.454	340.993	244.064	191.074	1645.13	281.882	903.601	158.327	2410.263	17445.644	333.169	363.454	277.579	22993.439	415.434	308.703	8372.762	150	0.946	1168.933	388.54
16247.388	17223.908	9854.661	21227.237	8747.173	22240.589	6833.401	15554.795	1347.198	420.013	399.01	620.966	390.245	436.091	273.939	12435.217	287.557	268.199	361.752	1458.431	207.716	538.489	150.716	1990.379	15148.512	333.643	339.82	281.614	14717.017	388.602	289.929	7776.253	403	0.68	1154.952	397.986
7279.896	7799.636	4332.657	10365.163	3929.655	10537.415	3307.243	7640.978	697.38	255.195	271.72	460.269	808.208	240.31	225.714	8740.369	178.303	177.638	155.01	843.087	315.565	342.028	108.266	921.464	9695.768	269.98	313.98	238.636	15120.852	400.311	308.344	3727.42	125	0.963	807.916	394.132
4648.499	5078.334	3336.105	7254.773	4030.84	8269.177	3639.316	8999.384	1050.362	405.171	391.728	365.154	381.546	395.579	287.712	11216.178	208.069	174.321	165.599	1072.825	279.004	1009.176	141.204	3645.965	4159.289	290.831	295.655	308.274	7887.295	397.457	320.631	11385.039	110	0.967	1043.318	394.718
8142.827	8400.797	4808.29	11610.342	4791.608	13633.309	4793.683	11281.508	842.359	293.256	303.866	336.883	272.362	290.835	256.288	9450.975	180.815	180.806	195.584	483.489	156.21	404.498	132.033	2164.191	9204.939	303.664	279.933	289.379	4016.545	500.66	299.317	11100.947	179	0.861	1101.394	398.774
6136.792	6446.298	4196.917	9313.419	5180.883	12224.106	4665.08	10323.035	884.542	392.849	383.08	416.169	368.549	398.338	325.513	10123.29	158.239	173.591	178.717	974.63	220.272	382.149	137.615	2884.401	1562.642	318.129	278.55	283.789	12582.143	796.378	356.271	11097.898	181	0.862	1119.776	398.577
12350.645	12717.475	8258.505	17649.641	8460.863	21501.885	8054.325	16656.603	1308.419	493.418	455.073	541.094	400.656	414.915	303.46	12717.357	280.256	237.944	202.936	1115.528	219.668	966.628	157.51	2495.702	11217.967	324.596	296.284	275.042	11147.961	522.776	316.324	7384.272	216	0.913	1168.25	398.556
11021.186	10303.836	6389.199	14556.356	6053.3	15735.858	5657.226	12455.599	987.667	358.881	329.703	468.73	307.956	438.402	253.72	10039.185	243.713	174.247	186.735	908.486	213.166	15691.907	125.354	1678.317	10618.417	299.262	313.811	276.148	15661.355	560.697	300.023	6761.22	182	0.896	968.335	402
5389.629	5680.508	3039.968	7685.34	3250.054	8345.786	2979.917	6571.335	936.145	308.767	285.623	228.902	257.782	261.064	225.598	9597.264	190.704	233.276	166.394	611.202	158.256	354.803	130.12	1420.609	2674.253	288.221	335.412	296.996	2196.606	293.377	296.427	4961.417	109	0.989	1370.638	399.151
12567.609	13009.328	7374.242	16946.101	6763.102	17167.614	5804.928	12329.323	1275.588	422.662	392.013	578.465	341.354	311.21	262.948	13696.633	305.422	282.982	271.921	1118.61	202.303	831.561	144.26	2157.404	13036.407	349.571	314.433	303.826	13261.68	480.262	308.562	8095.132	177	0.922	1256.613	400.941
7441.649	7670.14	4402.329	10701.489	4571.889	12637.09	4559.082	10890.951	738.688	284.579	310.984	285.392	322.791	266.596	258.683	7679.297	187.119	157.773	176.745	275.419	164.436	313.275	126.798	2157.461	7369.135	277.045	276.272	294.346	2157.999	299.263	275.684	10770.074	123	0.981	1057.142	404.183
8627.174	9335.245	4856.229	11642.29	5032.005	13943.117	4382.242	9379.817	1215.245	443.9	402.702	524.454	387.426	526.4	299.035	10637.284	294.35	220.251	178.277	1021.069	169.988	526.682	160.11	2360.899	7707.79	287.554	337.657	313.126	11536.624	1158.032	324.445	7517.782	179	0.881	1473.584	406.433
7421.863	7396.431	4236.194	10029.009	3515.083	9057.671	2891.617	6274.789	912.063	277.268	306.453	370.403	312.861	275.836	231.592	8227.566	225.463	176.889	199.216	493.339	171.719	501.35	113.835	1084.308	16926.023	302.374	279.469	279.127	3135.764	283.475	270.412	5701.019	108	0.967	868.296	408.472
10559.883	11206.348	5509.677	14180.934	5665.992	15597.875	5767.221	14028.293	730.5	339.108	305.611	366.958	293.968	440.259	247.813	8813.021	204.242	166.664	176.07	634.83	186.504	19229.703	116.735	1854.846	8187.116	292.18	300.718	281.676	8703.217	523.931	279.982	8279.784	139	0.977	961.737	409.737
6677.352	6444.942	3728.797	9614.761	3700.55	10161.031	3571.546	9016.297	466.712	300.5	292.592	259.496	280.891	326.147	244.031	6386.056	137.966	140.095	143.297	243.791	165.457	258.076	119.845	1752.089	1357.386	292.3	268.652	286.831	1691.299	310.14	272.912	8991.908	115	0.981	988.63	407.909
9352.396	9828.956	5108.371	12984.594	4962.445	13328.444	4601.066	12333.79	1256.34	374.598	334.725	407.015	307.209	309.375	251.842	19955.706	284.072	222.692	168.854	617.972	156.353	397.783	138.348	3145.453	11538.442	291.125	337.856	294.31	3040.495	316.157	284.581	15351.474	169	0.872	1389.34	412.08
8979.341	9587.595	5045.774	12459.672	5090.916	14015.608	5036.181	11700.595	1124.811	292.335	313.581	276.243	285.474	335.474	258.74	11767.129	228.006	212.204	224.716	1084.091	155.491	521.298	131.098	2025.023	12832.319	330.379	278.462	275.116	7627.902	472.83	276.378	9696.251	145	0.965	1103.962	413.438
6971.675	6659.416	3843.483	9010.105	3161.175	7939.973	2642.803	5702.953	628.234	269.233	292.819	357.315	286.861	255.467	243.805	6982.484	170.36	140.974	180.325	284.206	166.062	305.082	111.006	1001.75	6820.028	294.739	298.466	266.748	3581.316	288.837	256.423	5548.93	100	0.967	852.45	412.67
9398.113	9312.04	4845.043	11767.786	4029.578	9884.653	3269.745	7220.456	1147.672	305.985	281.771	429.664	247.614	278.173	226.134	9692.561	352.812	279.403	246.905	1045.203	199.977	420.367	148.274	1356.012	17617.147	335.768	281.211	297.106	7070.59	312.806	324.892	5606.66	144	0.876	1308.472	415.472
9259.071	9471.795	5112.864	12750.579	4839.167	12821.143	3977.253	9556.472	876.85	289.912	312.839	309.785	273.019	293.018	279.097	7976.951	259.644	188.078	191.764	440.859	211.434	331.056	127.636	1486.43	17499.449	277.904	304.707	280.503	138.156	331.44	288.915	8611.784	191	0.84	767.427	413.202
12051.842	12738.114	6859.011	17045.915	5834.394	16238.107	5273.532	12418.568	737.085	340.146	304.846	374.839	292.13	373.205	251.647	10470.017	187.314	169.538	217.588	1186.066	201.35	18284.036	125.353	1552.104	7707.025	299.503	300.255	295.155	15103.111	609.322	366.619	6014.861	184	0.936	971.864	419.701
6551.229	6884.339	3856.443	9308.936	4519.676	11117.484	3963.954	9115.425	1254.598	366.51	351.468	816.625	312.968	364.702	279.72	11422.914	289.87	266.107	201.919	1401.624	191.556	597.364	129.344	2069.541	16691.716	360.519	346.795	282.402	15901.273	413.99	261.524	8747.428	160	0.893	1145.031	420.962
4577.929	4905.815	2953.766	7087.675	3285.416	8508.381	3220.528	7649.312	771.059	316.568	335.077	270.787	323.704	314.476	272.65	7902.872	176.771	163.122	165.348	519.789	203.899	518.954	127.928	1987.869	5168.582	290.181	267.293	282.799	3177.468	329.424	314.947	9952.422	112	0.893	1031.071	420.866
5629.48	6054.416	3339.481	8682.988	3551.105	9059.096	3263.127	7625.118	815.043	325.849	301.704	647.044	261.345	457.83	255.112	9340.931	168.731	188.45	152.4	1156.236	262.441	289.056	135.176	1731.038	1257.595	291.938	295.685	285.402	18320.415	354.229	288.639	7222.236	114	0.96	1353	420
5341.392	5052.785	4387.206	6546.115	5837.199	7187.512	4768.351	7224.021	1078.915	493.767	407.176	349.735	385.305	352.66	323.643	11083.819	239.028	208.78	181.168	420.991	247.664	1634.527	178.634	2047.766	456.18	260.232	314.161	288.453	6137.94	434.085	280.056	6791.042	145	0.929	720.355	423.121
6561.421	6663.302	3738.536	9169.418	3678.64	9407.213	3516.244	7866.731	1029.291	296.94	297.789	269.589	256.395	293.666	231.935	8119.059	259.182	206.438	172.512	641.605	167.605	439.728	140.131	1671.48	12221.886	308.842	283.015	295.949	6794.44	301.202	370.264	7843.452	111	0.952	1318.32	423.851
7741.188	7972.941	4474.495	10973.458	4585.151	11894.862	4342.272	9735.632	1289.638	359.992	351.33	358.458	319.965	317.377	274.022	8489.574	443.254	292.716	193.407	700.19	185.686	476.926	148.815	2022.606	23542.962	335.453	282.894	311.271	4601.038	294.952	340.704	9263.39	135	0.949	1284.952	426.389
7086.604	6846.935	3810.1	9728.155	3471.241	9628.67	3526.973	7550.464	1010.118	311.983	284.215	325.936	265.711	267.119	235.539	11316.902	238.942	222.359	271.77	732.134	120.362	380.844	170.65	1424.618	4218.317	311.78	295.843	317.655	2760.806	284.75	292.374	6796.571	114	0.99	476.333	431.675
9704.89	9991.279	6672.788	13894.388	7732.204	17656.36	7345.342	14588.754	1287.225	495.592	429.976	528.349	381.378	411.209	319.623	11009.562	257.505	214.421	193.196	819.919	181.045	881.138	132.148	3007.536	9214.263	340.955	274.747	271.846	8632.323	549.68	314.784	9125.717	288	0.776	1126.639	438.517
5418.59	5694.424	3124.807	7891.305	3262.786	8978.899	3113.955	7563.078	506.96	272.568	268.827	253.566	275.661	268.419	263.446	6922.706	176.244	164.283	137.961	261.208	208.661	267.102	128.386	1447.406	4059.193	256.771	322.911	287.275	978.457	326.056	269.119	9242.796	98	0.98	761.02	433.398
11000.815	10999.409	6317.409	14959.233	6336.102	17081.346	6434.947	14978.79	941.82	323.453	334.027	630.061	306.898	310.091	252.45	8417.504	226.041	164.46	181.587	581.968	169.235	486.582	119.982	2052.441	14291.602	294.768	376.744	287.568	7639.931	393.822	277.009	8467.7	212	0.944	1078.368	439.877
9019.797	9154.652	4516.894	11928.003	5069.2	13336.924	5027.388	11551.783	999.146	318.275	310.292	287.949	256.103	281.385	260.615	8472.981	239.592	206.582	189.476	508.502	150.789	346.905	128.109	1992.326	10671.863	319.658	286.814	276.95	260.745	304.678	277.687	10243.231	146	0.972	1209.836	446.205
6261.844	6188.614	3354.416	8445.944	3040.605	8111.895	2913.428	6227.648	999.162	274.423	270.414	333.48	254.451	297.125	216.491	11302.466	245.191	238.915	196.139	600.175	121.093	238.547	152.824	1377.955	2923.642	335.631	289.207	287.419	1295.798	305.025	290.304	7090.492	113	0.981	426.066	446.942
8337.222	8371.532	4204.748	10366.105	3853.761	10048.167	3432.701	7661.903	1105.145	294.731	308.9	372.89	281.986	300.105	239.352	10205.641	222.458	195.214	183.51	1671.983	364.716	800.099	120.153	1314.757	12797.773	304.938	291.118	275.035	17896.917	419.771	326.784	4812.992	136	0.905	1023.088	449.654
6413.375	6332.013	3563.381	8714.775	3035.72	8650.891	2786.163	6338.633	889.619	278.514	276.877	617.734	268.478	288.664	230.304	10303.142	155.707	194.227	226.139	1077.126	189.46	483.649	115.485	1088.013	3852.605	311.235	319.094	278.574	7323.828	364.517	334.9	3558.806	111	0.964	1029.689	454.662
11186.026	11565.633	6229.694	14924.755	5282.157	14625.939	4914.77	11422.283	1110.291	317.355	290.998	356.809	266.314	294.13	231.308	9289.88	223.494	201.797	190.332	632.711	177.493	319.24	136.468	1675.802	10858.661	328.318	291.07	305.185	7783.666	399.373	276.489	7155.917	278	0.759	1308.09	457.91
11756.121	11378.624	7023.623	16254.296	6858.818	18769.291	6884.438	15817.9	1576.979	389.455	384.442	384.966	352.317	470.398	269.633	11292.404	273.753	257.617	213.968	2049.187	179.618	677.309	134.265	2610.401	11121.261	359.712	326.167	285.499	7675.839	451.409	325.976	11435.789	238	0.866	1136.16	462.416
4265.948	4695.78	2742.281	6725.764	2927.951	7896.861	2859.518	6714.356	683.341	276.932	323.075	279.422	282.674	281.596	252.397	7845.376	226.498	205.371	217.113	445.928	271.764	337.214	131.9	1319.801	5359.052	332.779	262.422	271.112	1662.185	322.893	307.906	8761.503	96	1	661.521	468.771
7563.533	8098.546	5007.601	10039.704	5531.671	10711.947	4618.589	8724.12	936.657	467.764	386.582	381.848	350.625	327.586	299.418	11377.483	249.4	172.216	182.828	737.692	221.027	1256.415	113.931	1960.11	5183.687	289.073	297.489	264.928	11888.157	452.493	328.824	6912.072	191	0.87	796.469	471.338
6810.308	7037.349	3984.461	9931.695	4201.065	10987.999	4208.231	9964.648	870.387	331.784	322.916	295.861	294.891	295.446	245.1	8176.392	206.355	183.484	170.924	336.263	145.008	227.285	138.113	2207.087	7816.088	334.175	283.334	300.21	167.431	276.908	277.779	10163.441	136	0.919	1314.654	472.897
10602.605	10881.165	6234.949	15435.861	6805.519	17799.774	6948.663	16084.129	1449.763	405.345	382.161	336.644	369.164	513.209	272.583	10333.476	279.456	246.219	186.262	2091.254	172.436	672.254	145.724	2880.453	13442.922	355.403	307.997	290.274	8130.614	478.37	330.57	11245.988	257	0.875	1136.959	477.34
7156.89	7678.395	5624.48	9923.843	6067.08	11130.148	5108.526	9085.326	996.138	469.664	409.014	327.137	355.263	323.694	287.372	11800.011	270.26	201.773	196.664	535.997	403.467	1275.422	145.51	1494.854	7381.806	297.199	311.241	309.995	7469.9	439.871	293.697	5889.954	129	0.943	692.585	477.306
7524.349	7056.489	3679.625	8816.988	3123.412	7366.222	2513.341	5214.993	939.711	326.161	276.069	252.247	274.61	262.022	241.176	8037.499	238.161	173.693	178.915	984.626	204.659	1574.697	120.257	899.064	16558.984	314.826	280.151	283.576	14562.862	321.89	287.295	3047.015	113	0.912	1017.173	479.482
7016.775	7313.482	4349.24	10717.486	4735.716	12324.551	4726.577	11141.883	750.682	371.835	359.348	356.827	299.404	326.816	268.508	7936.491	213.058	163.408	149.648	257.915	139.328	238.662	120.909	2707.512	9924.311	331.135	311.59	302.209	1745.068	287.209	251.413	12341.216	119	0.99	1183.147	482.601
8468.632	8011.269	4517.9	11184.149	3766.831	10249.372	3266.776	7215.236	729.326	296.94	280.941	234.819	279.058	270.654	217.557	6804.639	231.673	155.08	172.837	906.151	197.544	343.865	108.03	845.143	14697.372	307.168	282.164	297.573	10742.736	340.584	271.662	2738.894	133	0.935	1000.545	484.004
8920.258	7490.153	5873.271	10508.365	4232.75	8492.456	4327.425	6725.021	1577.028	364.994	461.515	394.068	275.8	300.119	243.877	12532.765	508.934	263.129	210.939	636.72	148.984	1522.399	184.682	1398.591	17843.774	352.296	276.129	298.013	8147.297	371.949	287.606	3835.236	113	0.981	428.597	487.314
9046.905	8980.032	4513.154	9652.932	4102.118	7826.534	3366.482	5906.131	1357.657	519.21	370.494	366.02	303.932	293.39	259.823	12380.769	449.632	249.408	296.185	454.482	136.341	1836.308	182.437	1345.914	14070.839	271.646	261.575	299.886	9278.685	323.73	253.315	4740.516	119	0.973	532.324	486.584
10104.776	10645.471	7752.379	15285.387	7352.921	17071.156	6781.744	12770.038	1107.739	479.422	389.429	385.103	382.561	356.562	291.456	10614.336	282.32	214.042	164.709	1044.681	270.043	1107.985	149.295	1534.944	5483.689	296.615	311.775	313.333	10321.034	501.053	309.158	4971.991	126	0.948	685.992	487.849
4865.73	5112.574	2919.038	7406.684	3011.732	8143.644	2583.952	5839.614	613.881	289.09	310.484	291.925	257.011	279.816	226.009	7286.74	158.562	155.822	152.461	519.716	207.491	323.959	112.031	953.977	1055.868	289.366	300.194	299.454	9231.329	300.659	276.336	5342.226	111	0.964	831.311	489.257
9225.571	9623.548	6034.924	13244.948	6299.962	14777.265	6043.986	11470.271	1049.666	394.507	352.209	549.751	339.015	344.493	300.93	9932.1	254.151	190.877	168.276	1248.401	286.23	1135.036	144.191	1456.262	6095.803	299.045	324.709	308.164	16205.308	497.959	302.338	4784.745	163	0.956	699.095	492.396
6864.058	6493.433	3684.173	9284.449	3312.471	9682.203	3173.962	7346.648	892.585	326.054	308.439	442.705	286.376	282.209	246.844	8021.179	253.685	164.668	157.296	782.354	211.032	369.357	102.136	1195.233	15927.521	303.054	296.326	281.106	14650.547	340.059	287.117	4496.43	118	0.941	990.153	493.195
13456.704	12269.965	6981.416	14960.212	6315.7	13021.333	3874.003	7869.26	1484.553	523.336	458.308	460.578	404.147	416.367	288.98	11943.847	443.929	264.452	197.58	1311.719	206.057	2570.34	145.366	1801.827	14981.391	319.272	284.267	299.398	13012.76	561.073	267.09	5501.072	141	0.928	1543.67	493.926
7750.038	8541.352	5451.379	11988.025	5723.858	13640.732	5335.838	10989.572	851.374	363.159	350.539	399.783	329.023	342.572	288.178	10496.777	251.489	188.728	165.175	727.328	263.408	805.873	136.564	1554.514	5692.144	292.179	306.615	307.899	8326.802	471.537	298.248	5999.223	157	0.955	684.525	495.653
7119.291	6458.004	5796.519	9467.227	4509.165	8495.615	5377.448	7872.9	1380.843	421.789	462.672	358.328	294.487	348.066	293.14	13557.04	362.277	217.137	192.101	642.319	142.356	1466.24	195.999	1958.029	6618.1	315.876	279.524	285.716	3916.981	409.799	291.303	5041.832	168	0.897	426.411	498.821
9652.58	9911.892	5491.682	13265.156	4913.908	13592.671	4461.219	9780.778	879.598	326.102	314.198	373.054	289.54	279.739	269.514	9094.055	219.127	167.934	190.592	590.971	202.66	570.775	117.44	1308.802	9693.448	285.846	279.901	276.51	11678.481	310.808	269.477	5336.442	225	0.896	948.571	503.207
6009.2	5764.701	3394.595	8216.165	4100.64	10544.369	4043.132	9124.524	846.67	343.243	300.659	383.726	275.966	307.432	242.498	9476.057	218.997	183.398	160.564	418.897	164.641	400.757	126.699	2174.793	8220.346	304.119	293.275	266.105	790.13	276.479	278.182	10027.326	148	0.9	1244.682	505.155
9092.525	9459.565	5602.763	13382.675	6088.063	15344.2	6239.768	14406.707	1104.762	431.917	394.24	366.357	341.71	349.622	288.934	8586.514	254.097	207.425	199.032	352.296	155.884	745.145	135.492	2965.284	10508.223	323.956	292.342	288.216	2325.296	326.746	284.734	11196.887	170	0.962	1297.341	503.694
8890.707	9090.863	5252.148	12226.069	5193.569	15456.43	5285.901	11985.048	765.751	315.101	307.064	256.993	314.238	287.754	253.817	8532.134	203.334	165.468	177.675	306.352	169.442	395.108	114.959	2125.207	9946.643	251.858	301.697	324.695	755.708	314.335	283.324	10342.817	135	0.987	1073.981	504.752
9863.716	10012.484	5650.962	13741.612	5574.898	15259.03	5159.173	11589.068	1208.108	389.44	319.343	603.569	337.114	388.474	258.804	10529.685	277.142	215.61	260.436	1206.896	204.947	508.867	140.281	1884.735	14951.004	345.523	397.866	294.924	15334.205	422.445	323.151	7351.433	271	0.814	1203.445	507.932
7774.451	8130.324	4730.634	11375.983	5047.779	12841.247	5166.178	12397.07	807.797	416.135	362.824	324.905	341.997	346.065	275.667	8267.158	200.417	159.679	160.695	401.21	159.618	232.409	119.969	2691.2	7886.174	321.935	286.93	308.153	4526.566	357.037	282.315	11600.017	140	0.957	1175.2	506.264
7601.01	8121.356	4179.188	10617.289	3870.525	10806.488	3595.364	8347.894	678.891	273.014	298.718	245.337	281.168	278.527	264.837	8085.985	201.228	192.379	181.133	372.307	273.391	381.806	150.796	1175.05	5490.191	300.922	288.079	305.292	148.642	301.977	283.887	6819.095	128	1	669.125	508.359
9037.364	9027.109	6546.517	13445.901	7086.665	15073.809	6609.962	12737.674	1192.433	552.015	437.147	484.327	433.737	433.285	324.865	11055.432	239.3	194.367	179.122	1111.196	204.633	902.676	131.87	3209.806	4089.871	310.843	317.777	303.564	11445.347	832.782	315.44	9635.702	253	0.807	1183.366	519.516
8071.103	7890.706	4324.855	10513.193	3458.98	9017.611	2953.319	6388.974	935.757	325.109	310.178	406.894	294.212	286.326	253.262	10243.143	251.206	177.815	200.095	921.698	199.677	417.675	117.321	1074.474	16063.598	265.233	289.616	268.199	7841.428	316.993	274.552	4086.247	171	0.842	965.751	520.722
8652.818	9479.573	6198.682	12668.26	6397.589	14029.909	6435.82	13296.803	911.741	510.789	407.45	445.37	359.444	329.197	284.165	8224.704	186.299	162.124	155.671	487.993	209.819	494.817	121.159	2134.33	2885.007	274.919	280.968	277.749	5233.015	506.561	287.01	7950.547	161	0.935	1010.916	521.102
7944.07	7337.495	4062.445	10003.36	3625.824	9220.216	2858.092	6401.292	1023.362	305.684	310.757	318.282	303.419	391.842	261.062	8995.569	249.477	170.312	215.293	469.406	163.308	483.473	140.295	1407.644	16572.737	264.116	292.594	308.608	855.053	884.076	293.187	6357.057	120	0.998	1093.35	519.133
9379.539	10449.67	7060.738	13424.372	8206.535	14358.186	8756.631	14578.256	1657.823	699.077	537.276	534.132	463.758	477.319	440.4	32641.557	395.789	273.866	297.063	1016.248	206.741	3642.235	190.428	4685.862	2673.637	331.501	298.14	285.483	13602.407	541.745	326.563	17162.698	215	0.846	1538.114	528.733
7745.708	8050.513	4646.362	11606.402	5028.526	13658.195	5302.769	12252.589	896.78	437.773	334.276	350.901	312.544	355.113	286.54	7802.866	236.114	170.714	154.464	279.583	164.667	410.75	119.871	2549.18	12092.928	332.394	308.748	266.365	2588.754	293.595	266.968	11343.423	147	0.942	1233.146	528.711
9915.235	10141.266	5529.077	13719.534	4780.34	13070.798	4313.358	9959.385	704.774	340.606	347.939	295.255	301.267	321.4	252.979	7250.529	178.215	174.458	208.984	370.111	185.332	640.202	118.733	1435.54	5238.24	328.054	278.298	270.148	1917.017	283.307	277.635	7346.574	151	0.942	826.109	530.195
9701.323	10428.621	6352.974	14529.254	6837.644	16472.736	6452.016	13235.354	1130.794	513.73	405.027	477.941	391.067	378.409	315.071	10345.71	268.138	212.458	177.387	1202.39	212.523	964.988	130.387	2617.423	13413.772	300.422	309.001	298.791	15371.236	1051.114	320.042	7429.994	209	0.903	1178.342	533.505
8221.609	8313.514	4675.999	11942.478	4612.285	12769.462	4506.721	10544.951	894.092	411.588	400.806	536.56	365.184	327.4	285.666	7716.037	220.474	171.494	173.419	698.8	196.507	437.89	119.205	2228.044	10597.689	260.316	332.706	270.659	6164.688	344.98	247.583	8237.307	133	0.961	989.68	533.252
7929.46	7967.601	4622.736	10907.277	4446.433	11899.857	4176.703	9007.69	1009.139	382.833	301.563	339.64	274.369	301.479	259.444	8599.296	251.389	176.111	166.885	469.986	142.933	319.737	130.402	1854.087	11556.044	344.262	298.785	262.681	3149.369	275.749	280.619	9374.248	147	0.942	1259.976	534.139
8192.35	8412.083	5069.095	11962.994	5370.794	12825.102	5433.258	11676.666	959.664	471.399	365.636	319.174	326	357.154	298.092	7837.066	253.508	176.578	168.182	275.333	169.164	505.975	176.022	2831.125	11601.744	308.675	298.681	272.548	2747.104	282.389	290.5	10864.245	148	0.959	1239.176	543.399
8774.049	7476.732	5107.398	10100.488	4027.43	8273.66	3503.91	6352.767	1272.202	384.401	409.154	331.435	297.369	309.586	255.89	10878.508	412.326	220.436	206.661	472.243	132.534	1327.736	163.68	1422.699	13278.795	273.7	291.257	302.809	2926.768	312.607	308.971	5445.892	112	0.973	464.393	543.607
6627.053	6735.479	3738.012	9215.536	3646.695	9855.769	3466.357	7543.776	1032.123	346.886	341.37	353.399	312.912	312.272	247.382	8336.585	260.593	165.929	177.183	447.136	188.488	557.063	112.161	1509.664	18775.518	254.17	280.771	255.566	1433.232	329.701	249.145	6269.858	112	0.96	968.634	548.134
9392.644	9669.344	5252.835	13204.047	4907.166	13781.745	4747.662	10583.641	907.29	413.037	328.609	327.166	290.244	303.689	259.159	7624.339	235.252	185.684	155.541	651.002	188.207	473.375	116.475	1681.671	14018.88	307.733	297.406	272.556	9543.468	366.8	274.432	5901.335	164	0.915	1204.835	549.933
11731.878	11968.996	6219.113	15508.081	5438.028	13888.299	4639.219	10178.803	1009.105	360.219	340.885	443.743	325.322	349.046	268.475	9109.705	244.52	187.147	200.343	1011.7	247.287	903.037	122.875	1430.931	15638.401	299.353	316.787	272.696	17614.295	400.366	285.499	5318.534	160	0.939	930.062	551.262
9402.372	9941.043	5556.019	14059.298	5167.421	14794.253	5135.956	11383.498	696.417	324.703	333.667	417.326	312.3	329.629	296.5	10830.392	200.905	166.256	162.391	950.267	217.932	307.867	124.757	1810.072	8932.506	271.01	265.73	262.268	9797.784	354.747	298.629	7933.107	186	0.895	912.892	552.446
6422.034	6695.491	3694.674	9190.315	3792.798	9599.128	3407.679	8075.157	987.146	386.306	378.771	407.14	349.115	329.18	267.611	7818.99	275.524	211.22	171.471	732.37	153.594	342.033	135.957	1767.799	9178.627	307.07	328.831	278.419	8083.95	366.51	286.276	7002.723	113	0.981	1430.155	551.819
8387.398	8353.103	4729.348	11417.075	4185.172	11761.747	3952.822	8750.737	987.519	351.321	304.437	641.71	309.298	260.865	257.777	9886.249	240.335	173.89	208.83	513.008	183.034	380.09	122.424	1646.127	13045.886	274.842	297.204	268.055	9263.673	321.871	260.173	7029.233	184	0.857	1143.973	555.19
6925.049	7270.62	4237.401	10368.582	4291.309	12021.872	4339.805	9900.954	771.992	383.207	355.107	301.359	318.186	309.45	274.747	7813.135	193.396	140.974	188.265	292.328	198.672	412.863	117.308	2307.916	8100.819	253.865	285.987	254.984	1372.35	300.655	260.58	8212.003	127	0.983	971.531	556.185
7326.278	7514.561	4463.213	10635.282	4153.78	11989.279	4255.936	9660.67	977.795	401.614	348.241	310.959	277.659	292.325	275.082	7631.711	263.945	191.706	169.478	640.407	191.329	426.449	119.301	1673.458	12842.304	281.193	298.906	256.499	11248.821	312.077	294.294	6988.966	122	0.997	1191.91	556.156
11390.482	11532.678	7098.923	16033.194	6496.979	15776.888	5416.426	10769.121	1377.066	457.836	416.42	735.842	381.292	333.32	294.673	10993.675	339.897	204.211	204.906	1093.934	270.619	1077.625	148.408	1590.174	19110.888	282.335	297.32	283.651	24701.644	595.095	355.281	4617.769	218	0.85	1105.202	562.417
7732.046	7428.585	3916.651	9310.223	3267.064	9163.025	3016.288	6464.327	987.107	335.453	276.516	716.957	261.337	260.519	242.532	9622.732	265.399	171.986	184.534	544.286	187.133	477.018	117.334	1131.048	15241.648	279.538	289.173	269.26	10654.927	313.423	237.048	5397.109	122	0.985	1160	559.5
8481.336	8238.988	5239.459	11677.772	5061.741	11581.315	4535.588	9429.313	1156.994	436.189	416.542	431.994	350.784	310.46	265.084	9665.548	260.847	183.908	198.328	1169.25	251.631	1106.772	121.802	2838.876	16874.75	273.334	291.39	296.24	17552.957	482.155	315.64	5980.722	117	0.985	1043.252	566.252
11533.686	11690.878	7736.954	15562.233	6983.294	15464.082	5825.489	11260.858	1358.153	540.533	422.725	578.439	367.037	347.771	302.674	10015.807	308.057	224.328	212.044	939.58	276.205	992.389	126.934	1778.24	15740.153	320.41	298.09	276.603	19963.891	477.819	341.66	6373.929	131	0.986	866.798	567.889
4057.281	4375.864	2864.437	6677.829	3680.792	7204.13	3420.011	7213.787	879.708	507.874	411.76	354.149	352.278	360.709	321.638	9894.916	198.442	164.264	179.286	322.965	163.663	582.138	217.672	3027.401	574.008	296.656	339.606	314.134	4333.811	276.093	272.396	11663.016	104	0.944	1241.452	568.808
10187.251	10575.296	6267.322	14875.034	5616.159	14835.602	5082.082	10979.223	964.849	370.54	363.469	372.767	335.874	334.9	282.018	9047.01	213.151	175.981	164.437	1154.281	274.855	623.665	115.896	1876.022	7592.228	314.05	302.912	283.509	21778.575	581.808	330.355	5517.575	179	0.955	817.109	572.31
5649.418	6493.117	5023.75	8963.764	5942.273	8672.119	5064.629	6905.357	1372.193	605.637	511.042	425.733	399.499	387.873	338.534	13168.448	314.268	247.236	238.2	714.46	187.671	3358.854	168.567	1931.1	1238.083	297.046	281.72	296.38	14838.796	580.285	283.547	5595.211	114	0.96	396.921	575
9057.532	8779.278	4727.096	11510.471	4207.784	11656.607	3907.825	7893.373	1173.465	333.25	307.123	474.113	284.585	286.267	268.13	10562.821	321.007	188.093	189.775	702.876	189.72	748.636	135.751	1274.106	22008.914	279.826	280.489	275.133	8062.944	403.667	299.805	4276.197	109	0.976	1107.72	573.528
9360.961	9940.371	5804.219	12524.39	6272.524	13358.864	5331.425	10532.885	1089.57	528.232	378.167	484.319	363.877	335.865	299.691	10714.244	243.286	202.899	171.91	996.067	282.729	1154.103	121.627	1841.956	10553.087	314.984	292.961	272.873	21716.543	520.1	333.245	5636.08	129	0.982	865.229	575.244
7148.445	6736.089	3435.56	8084.194	3073.9	7867.775	2551.349	5242.492	1180.625	314.936	286.756	256.945	283.852	278.807	231.866	12947.448	281.609	198.413	207.544	691.996	177.913	468.161	136.605	1130.52	16714.798	284.754	305.295	265.843	1594.393	435.59	278.573	4615.957	106	0.993	1081.528	574.745
6060.598	5812.941	3257.934	7886.805	2970.264	7399.864	2620.67	5356.456	942.408	312.823	297.598	292.23	276.788	238.295	242.289	9120.234	237.143	184.553	188.634	967.586	214.366	493.845	129.934	1087.075	12137.515	282.567	267.427	261.14	16939.287	295.695	264.26	5465.779	104	0.974	1120.173	575.5
6632.506	6883.157	3865.075	9509.685	3594.457	8891.902	3073.634	6785.425	867.776	285.411	329.197	290.788	276.795	267.213	233.9	6926.516	233.932	162.97	214.872	473.95	192.714	357.945	151.59	1329.664	12022.877	326.635	306.942	269.163	179.341	315.121	249.584	6267.151	102	0.987	781.157	575.373
6602.654	6863.938	3764.836	9264.929	3410.017	9194.04	3049.692	6916.878	745.173	308.022	310.898	330.328	279.296	282.366	250.105	7807.71	198.081	174.233	181.364	305.86	196.14	342.261	109.827	1411.774	11979.042	304.099	314.49	267.654	3108.481	304.03	276.984	8133.943	133	0.909	835.184	579.771
9728.656	10250.535	5829.871	14667.112	5753.807	16296.487	5959.928	13981.087	716.836	378.272	355.437	328.369	345.419	334.134	305.537	7155.162	214.7	155.592	167	679.932	204.49	276.749	119.031	2235.227	7813.47	291.068	287.325	278.044	5942.369	310.381	290.902	6867.585	235	0.898	894.338	586.057
6055.449	6298.418	3548.811	8475.046	3502.912	9100.04	3402.359	7473.181	930.493	386.453	342.761	396.15	280.966	280.104	270.652	7183.875	259.819	172.203	158.854	390.739	171.164	322.074	128.101	1851.274	13264.606	297.472	296.433	277.849	3725.546	302.676	283.874	8286.488	101	0.99	1210.045	582.708
8042.892	8054.085	4493.183	11006.734	4315.499	11070.396	3931.528	8922.347	886.418	400.73	360.955	318.572	329.74	357.661	267.715	7852.31	291.971	207.478	185.145	389.428	149.131	363.879	137.683	1809.508	9747.791	314.294	284.788	271.467	4273.548	318.3	264.244	7341.734	129	0.943	1399.733	585.756
6366.513	6636.598	3662.047	9092.141	3186.016	8703.695	2725.821	5935.839	728.131	282.916	266.641	231.547	252.559	238.581	224.61	7002.358	157.954	187.189	244.889	490.164	204.828	269.977	124.545	908.036	2025.175	304.278	299.447	262.649	3388.08	305.233	275.37	4454.995	101	0.99	819.975	585.955
5662.417	5949.461	3469.874	8438.286	3420.599	8734.752	3095.124	6742.099	746.151	323.282	304.424	315.348	269.953	289.288	268.836	8774.019	180.864	178.766	154.6	818.191	250.821	387.89	119	1686.178	6717.293	284.967	302.654	263.636	13823.734	438.304	297.94	5377.852	126	0.959	847.27	596.825
6087.252	6275.751	3507.801	8946.242	3609.27	10212.533	3735.592	8614.685	633.503	340.842	329.933	360.023	284.323	284.378	250.644	6514.129	233.449	141.108	140.332	337.695	181.652	389.311	129.088	1782.615	11393.011	279.437	271.083	264.722	3795.412	335.048	266.16	7329.099	116	0.977	1183.569	597.448
9186.705	9937.877	6037.971	13235.598	6149.877	15669.737	6396.416	14643.387	851.857	410.641	361.227	312.745	352.818	372.654	321.017	6586.428	209.605	175.272	213.679	373.389	178.901	219.56	132.6	2339.438	4457.838	287.705	296.624	302.481	666.302	293.979	278.16	8643.159	161	0.969	896.829	599.376
5870.437	6345.864	3850.274	9312.621	4084.358	10539.46	4039.83	8635.247	781.797	372.386	358.715	336.855	307.423	321.654	267.118	6961.149	203.011	154.342	143.278	504.6	204.262	384.97	121.157	1915.85	9924.715	290.703	267.441	278.181	5078.603	411.233	339.02	6665.737	147	0.942	974.718	599.949
5625.868	5571.433	2966.005	7608.287	2680.849	7103.332	2399.733	5303.636	846.648	310.49	293.237	605.374	272.054	309.34	259.603	7321.731	215.343	164.155	172.375	559.574	203.016	314.873	117.277	1025.609	11405.352	290.907	343.209	286.352	8297.207	333.925	288.051	3990.273	103	0.965	944.927	599.82
8520.254	8352.245	4792.567	11266.604	4432.885	12963.349	4084.784	9002.505	904.233	344.784	317.444	437.939	319.448	316.805	256.151	7822.319	272.487	201.096	163.337	669.311	178.097	495.047	139.693	1543.009	9990.853	282.311	287.677	278.404	8077.274	366.412	314.581	6259.678	165	0.88	1488.724	603.591
6892.212	6735.247	3775	9456.475	3515.632	9931.516	3224.831	7032.661	912.557	290.788	306.05	400.75	258.051	274.537	233.582	8247.903	205.512	189.931	169.807	1051.295	241.561	356.959	123.424	1094.117	10861.114	298.286	339.111	271.666	13271.429	476.153	364.117	4330.444	114	0.99	825.368	602.289
6734.185	6697.984	4015.312	9869.127	4341.81	10839.747	4120.75	9081.135	903.235	473.807	387.669	417.266	369.826	379.504	301.647	8739.595	258.895	190.06	193.232	379.363	162.415	410.714	148.597	2480.398	8634.461	297.038	334.287	303.735	3173.465	312.608	291.526	10382.667	137	0.937	1350.901	604.529
7319.578	7790.681	4440.078	10633.447	4252.86	11690.488	4000.976	8921.465	736.033	325.656	306.096	283.43	294.876	297.209	281.019	7308.944	165.184	179.353	190.678	593.152	216.3	336.18	135.523	1491.848	3412.213	289.021	296.985	265.904	2047.447	286.123	290.046	6057.53	146	0.936	863.534	605.555
8376.584	8802.394	4897.914	11881.872	4508.515	12800.426	4303.617	9563.421	831.117	335.692	304.605	273.611	294.741	311.118	286.2	6913.264	184.325	187.372	225.736	513.909	199.83	278.859	126.57	1402.763	2508.438	282.646	283.545	300.238	981.743	308.156	284.321	6013.507	142	0.971	886.563	605.62
10228.933	10837.543	5866.624	13729.436	5195.079	12746.801	4180.013	8956.628	1127.716	387.444	360.505	370.824	348.385	368.502	265.108	12058.147	299.659	233.247	237.49	1179.581	208.6	402.762	151.303	1558.425	10034.522	287.711	296.669	275.719	13807.015	675.76	323.434	4386.826	119	0.961	1504.735	611.676
6479.214	6627.704	3748.333	8952.897	3523.892	9129.689	3163.732	6837.588	800.255	322.374	284.943	451.987	277.46	250.903	239.925	7727.757	183.179	182.894	166.758	676.18	166.301	332.04	140.61	1480.748	6091.688	285.241	282.807	287.725	10466.84	276.05	280.598	6269.075	101	0.99	1261.045	612.025
8827.253	8606.714	5528.478	12255.026	5251.81	12809.441	4651.426	9938.17	1123.028	439.951	423.512	410.703	385.418	406.268	304.386	8391.895	294.37	227.244	237.423	1100.188	216.037	628.873	159.589	1939.391	6130.223	280.8	301.021	285.672	11301.633	818.796	315.323	5901.924	121	0.977	1512.244	616.508
12604.707	11295.392	7818.592	16041.117	7988.297	17503.053	6663.196	13594.732	1330.276	586.169	516.885	528.639	495.351	543.274	368.21	12014.131	352.779	263.38	216.313	1212.505	234.087	1019.921	160.874	3029.395	7751.748	304.59	317.096	282.663	18125.878	1009.553	332.185	10541.462	109	0.976	1451.638	617.234
7013.624	7940.923	4583.663	10818.401	4509.152	11617.932	4104.657	8418.412	788.74	352.107	342.064	300.997	307.012	284.108	280.408	8372.261	220.479	177.111	222.322	423.66	219.376	793.793	129.774	1257.788	8798.049	307.074	279.379	261.241	2093.101	365.85	279.319	5695.482	201	0.924	678.55	619.425
6585.056	6854.724	4113.088	9823.357	3974.964	11519.678	3968.418	8393.256	563.287	262.908	305.231	255.317	267.129	262.091	216.309	7443.656	149.134	139.403	251.301	386.583	202.962	324.735	134.282	1150.228	1090.208	292.278	273.145	257.048	2833.38	256.14	320.781	5066.8	119	0.99	992.819	620.634
6129.662	6217.097	3482.588	8675.516	3366.946	9875.156	3320.096	7235.033	626.924	283.818	305.874	309.347	274.609	293.612	241.95	7742.663	216.172	163.36	186.797	440.233	172.594	359.219	128.978	1394.865	7733.065	306.244	274.164	267.434	5724.933	320.078	271.947	6488.977	130	0.962	1156.346	622.477
9981.475	10564.352	6032.278	14083.222	6333.006	16400.076	5993.06	13246.403	884.168	418.93	395.147	400.25	388.6	421.693	309.908	7755.646	262.884	212.875	206.062	770.525	198.101	369.072	146.946	2103.575	4561.218	298.136	294.814	267.293	8627.927	519.793	329.191	7065.209	218	0.894	1448.537	627.307
10256.653	10495.543	6010.75	13184.073	6582.349	13270.456	5199.352	10533.398	1193.284	460.191	377.732	553.867	417.95	389.064	290.472	7636.494	351.61	255.111	217.837	839.35	319.541	806.822	155.991	1823.374	14248.114	277.447	284.417	290.881	23639.554	516.165	326.882	5240.636	115	0.969	1504.778	624.413
5487.397	6299.649	3887.528	8639.846	4059.98	9274.501	3434.823	7023.815	657.723	393.28	351.964	331.658	330.443	314.382	277.573	8932.585	184.707	156.756	180.293	571.537	246.588	886.311	121.858	1478.227	1412.304	271.225	284.705	241.81	7655.652	441.973	307.373	6828.381	148	0.924	697.689	627.216
13614.708	13396.262	7953.245	17547.455	7003.911	18031.988	6224.154	12815.176	1240.344	418.917	347.585	646.153	357.299	353.493	277.885	7916.637	462.945	267.884	207.936	754.805	271.301	1202.675	153.972	1443.904	25394.162	272.884	273.862	281.475	28307.511	591.024	319.571	3253.547	134	0.942	1511.679	627.657
10680.278	11033.374	6274.656	14519.195	6364.972	15700.849	5603.939	12446.34	996.31	407.898	396.216	385.157	394.355	411.4	303.31	7389.378	308.015	231.136	206.88	839.131	272.614	393.434	150.128	2089.457	10287.553	289.211	320.629	281.197	14213.662	532.279	303.12	7350.867	240	0.833	1463.667	631.604
9065.139	8790.996	5420.57	12239.105	4990.476	13031.385	4381.004	9770.598	869.919	360.284	349.701	351.328	415.565	357.869	277.075	6291.418	268.428	200.216	160.822	660.935	278.005	355.012	139.758	1623.957	7713.325	278.459	295.418	274.998	8125.626	525.272	304.823	5244.676	140	0.942	1476.336	629.514
5283.143	5334.893	3363.412	7885.851	3562.176	9045.882	3524.265	7809.485	796.432	362.332	333.364	370.348	306.57	312.2	306.833	6913.459	256.631	188.91	166.483	382.218	168.191	362.714	134.699	2343.042	8157.444	258.507	313.43	259.368	2813.196	274.138	297.22	7676.746	98	0.993	1325.847	640.112
7750.771	7241.425	4034.144	9938.851	3225.072	9424.746	3126.14	6817.384	1025.26	288.154	292.981	521.912	247.636	256.704	220.737	7144.744	338.727	181.856	168.879	441.194	218.027	422.433	134.964	1113.06	28866.999	292.45	342.886	289.585	7286.697	308.315	253.127	4936.247	105	0.984	788.195	640.91
9996.295	9560.519	5365.212	11560.307	4782.423	11875.921	4324.674	9198.233	926.618	361.596	339.093	291.314	343.983	343.899	266.585	7813.501	318.231	211.502	245.694	325.79	184.18	509.065	139.684	1704.221	12759.071	297.013	317.531	271.685	759.648	303.067	283.439	6490.234	124	0.972	1435.556	645.847
17017.982	14857.613	9364.21	19840.54	7500.972	21192.466	6529.514	13717.9	1048.618	292.005	331.596	390.23	3136.508	399.41	240.668	8463.026	419.289	213.01	189.365	1294.317	16891.337	616.572	131.551	1044.602	20612.769	277.284	288.983	282.593	1020.095	1542.393	315.195	1756.995	148	0.924	1472.777	645.081
10411.361	9724.329	6043.121	12712.155	4322.158	11472.916	3825.824	7797.793	930.472	304.641	332.051	729.166	434.292	307.694	247.36	8873.861	279.805	236.503	240.727	2406.023	361.975	588.935	165.794	1121.839	8865.434	288.437	310.473	245.743	25124.762	561.546	375.791	2443.244	142	0.945	1538.042	646.437
7498.08	7257.687	3858.482	9278.953	3281.616	8974.005	2963.738	6297.022	774.986	283.287	307.992	331.836	286.13	276.867	220.298	6840.545	211.592	157.863	151.58	476.793	211.075	285.276	121.779	1128.551	9855.491	252.97	278.593	249.94	8416.433	273.157	295.117	5864.591	109	0.989	965.197	647.362
5933.204	5703.571	3167.685	7397.579	2715.608	7135.783	2388.41	5095.752	846.689	268.922	306.666	263.748	275.783	270.611	217.809	9183.555	232.046	177.909	226.076	738.203	217.812	335.291	128.564	1062.765	8989.49	309.339	284.761	249.551	13504.932	325.382	266.773	5694.474	108	0.938	1107.556	648.639
8037.288	8076.72	4253.403	9465.919	4258.571	10631.455	3629.047	7662.973	1018.403	317.821	332.113	527.379	2244.588	374.427	259.38	8985.193	343.045	215.088	179.005	2493.644	7512.272	492.065	139.668	1464.417	17105.103	291.368	293.03	252.793	12362.629	1083.729	361.397	4517.646	108	0.938	1456.009	649.065
5934.695	6350.544	3493.78	8669.212	3761.642	10496.698	3763.079	8286.26	876.413	309.107	322.513	322.571	281.522	291.823	250.514	6980.996	227.803	162.387	197.99	402.235	201.423	288.951	134.197	1610.726	13656.307	253.204	322.38	259.358	3262.761	304.896	278.267	7277.255	128	0.936	811.43	651.352
8233.095	6923.655	5533.609	10469.23	3817.886	12189.624	3856.432	8062.577	920.878	283.678	332.888	403.141	1908.691	385.205	231.937	8915.367	252.805	185.602	210.516	1205.92	11766.614	384.49	138.62	1096.069	5087.062	284.138	300.009	263.456	2702.737	943.017	312.36	2222.851	123	0.964	1498.565	650.533
19141.55	19043.712	11476.382	25111.205	9680.828	21603.404	6728.292	14409.553	1258.891	379.424	433.254	645.534	6292.426	482.475	253.437	10826.151	383.874	229.349	209.946	2325.21	36511.542	554.802	140.842	1325.412	16060.554	288.754	310.118	287.613	1584.225	2069.93	299.477	1959.859	188	0.904	1469.649	655.404
10795.486	10268.897	6750.405	14132.304	5942.696	17459.029	5612.33	11910.838	971.002	278.346	318.99	568.681	2336.387	390.912	251.512	8313.789	246.1	217.254	219.279	1702.597	10536.343	477.462	144.049	1109.759	8651.642	274.649	285.431	244.343	14960.47	1060.753	385.022	2200.756	143	0.967	1535.276	655.157
8427.174	8284.518	4764.13	10872.956	4488.927	11267.382	4077.897	8850.776	882.5	364.615	379.592	326.734	368.376	359.014	269.197	8437.407	279.219	196.418	221.835	391.075	275.068	420.03	139.52	1917.636	9383.273	286.819	390.39	252.414	2993.126	300.378	266.18	6727.266	145	0.929	1441.114	656.624
15065.895	12813.006	8244.55	16766.89	5310.252	16244.816	5142.896	10340.295	981.562	270.201	300.69	373.765	1312.14	389.667	218.997	6391.904	484.554	204.579	192.361	1001.356	11012.381	551.356	143.191	769.587	25672.72	263.778	290.98	252.323	1734.981	805.912	330.317	1262.778	115	0.901	1525.83	656.491
15464.783	12820.916	8403.253	18338.491	6870.686	16021.617	5167.572	11013.919	1401.4	337.608	376.095	548.964	6419.235	434.569	255.039	9684.677	405.92	205.658	212.915	2286.132	34018.77	535.483	140.091	1175.264	17519.127	266.672	320.197	254.61	1568.772	2019.302	306.125	1831.609	150	0.903	1456.833	659.427
11008.133	11937.24	6978.069	15630.269	6063.995	13849.713	5010.899	7998.146	1177.552	306.956	362.907	563.076	305.78	333.258	258.557	9601.099	325.152	200.364	211.248	1225.578	260.285	1232.209	146.376	1139.679	12240.7	247.012	298.751	242.361	24668.021	789.11	301.329	2353.279	154	0.851	1554.104	660.779
11688.496	13328.712	6938.609	15613.559	6528.496	15406.663	4890.255	10403.51	760.363	274.176	288.222	365.26	1532.43	320.222	224.724	6605.805	284.532	176.911	322.482	1436.071	6066.247	356.598	134.549	855.99	12232.066	245.561	269.219	250.36	2592.379	774.511	293.824	1896.265	247	0.767	1491.824	661.111
6336.338	6224.882	3480.93	8423.448	3293.649	8773.804	2939.704	6316.069	973.956	309.642	331.057	261.968	278.258	356.116	257.655	11460.367	224.554	153.23	173.284	812.92	218.848	381.969	136.505	1572.587	8878.513	278.407	286.482	246.694	5866.203	288.562	293.921	6213.279	120	0.941	907.708	661.258
21047.864	19228.409	12845.622	25572.637	10705.746	22469.367	7743.064	16531.648	1261.822	427.333	409.928	655.306	4853.315	818.312	245.855	10779.077	370.669	225.254	219.648	1727.059	32845.552	553.914	145.529	1433.116	12232.721	251.426	307.623	234.118	1092.898	1716.724	322.207	2218.579	189	0.93	1530.854	663.987
10873.548	8583.063	5639.294	13520.018	5879.166	11751.761	4029.544	8643.504	1226.921	293.181	344.477	567.495	6393.715	411.575	233.838	8718.713	390.748	188.985	199.956	2614.361	18309.859	413.301	144.959	1198.246	18494.584	250.194	315.002	232.034	3158.988	1905.821	340.39	2569.124	117	0.944	1452.44	668.842
17116.757	11212.761	10148.821	17553.943	9541.97	18574.579	5745.296	12022.548	923.951	248.134	329.175	453.717	4548.45	406.106	223.35	8561.854	323.257	203.959	178.593	1416.199	25451.163	482.584	141.008	1027.687	17987.307	253.901	295.252	239.675	2034.789	1515.159	296.279	1553.212	123	0.952	1526.15	672.955
13150.766	8867.976	6708.234	11239.954	6432.89	13995.759	4519.738	9686.022	1177.642	265.533	338.824	669.797	6363.603	483.233	231.487	10710.973	338.5	206.594	184.967	3607.315	34477.561	579.197	139.445	1273.159	12904.277	249.25	299.992	244.422	2057.65	2127.227	298.178	1884.536	177	0.901	1535.771	675.929
11670.952	12889.53	7427.138	16070.024	6057.786	13706.938	4283.955	8629.83	552.147	236.356	240.642	456.835	207.289	204.159	185.112	6520.703	187.917	195.165	159.57	537.456	200.756	479.922	123.17	630.105	9924.452	251.239	266.936	261.332	15533.301	301.725	272.674	1122.09	134	0.942	1559.336	679.627
16387.263	11161.213	8759.518	14602.683	7292.845	14723.543	5579.525	10780.305	1219.533	350.108	361.203	604.359	301.35	321.687	244.926	9335.703	357.37	230.364	225.698	1131.743	367.859	1444.205	136.436	1473.313	16086.89	277.774	291.179	265.254	28315.061	704.728	269.049	3226.323	139	0.94	1548.86	680.543
5688.753	6245.525	7157.856	7894.865	3505.122	9864.549	3306.22	6673.823	593.306	237.13	261.874	514.714	214.431	178.848	189.108	7297.937	179.017	171.663	225.276	643.899	192.909	343.754	107.097	777.912	5102.963	246.644	259.472	289.075	16561.687	259.529	251.846	2055.407	281	0.654	1569.838	688.358
11549.792	11660.596	6412.292	14606.907	6471.65	13102.216	5088.598	9509.102	1221.338	552.656	398.633	601.364	1407.207	320.86	244.247	8242.699	375.921	258.174	180.681	8622.673	9553.491	1710.442	127.459	1657.707	14459.044	285.52	277.917	277.904	15575.202	873.651	253.83	3709.999	162	0.877	1540.34	687.753
11169.75	11609.06	7354.241	14947.746	5883.994	14787.425	4982.977	10183.934	771.266	275.535	253.179	522.217	226.479	223.434	170.292	6624.288	228.42	216.253	264.222	787.309	238.09	706.153	113.94	735.765	9602.004	274.764	266.381	262.306	21737.234	334.028	224.6	1341.217	158	0.961	1554.006	688.089
13452.965	13428.741	8510.867	16703.89	6659.082	15055.276	5491.664	11097.944	1037.352	363.828	270.075	539.33	392.099	366.787	247.635	9338.314	332.485	239.039	151.215	1413.514	1289.03	978.363	136.387	1391.177	15169.832	308.316	259.89	261.5	20981.58	716.686	286.836	3109.3	117	0.985	1543.739	700.269
10108.969	10164.78	5681.186	12917.304	5535.618	13836.431	4809.382	9852.633	767.396	287.32	243.249	474.904	297.412	278.568	229.397	6750.458	247.028	205.618	148.694	743.183	255.976	336.918	131.309	1059.582	7196.992	278.462	263.224	258.152	11463.088	429.409	293.166	2728.368	153	0.98	1475.304	706.722
10043.512	10113.58	6214.094	13796.7	6059.955	13232.377	5199.536	9916.557	1017.755	414.204	352.366	660.564	1011.251	353.216	294.899	8393.519	293.115	213.857	161.785	1459.607	949.5	1609.875	153.025	1590.221	6433.592	289.304	275.54	276.033	25152.363	834.054	303.063	3509.28	182	0.821	1535.236	707.626
15302.895	15398.853	8481.41	19820.764	7388.855	16158.462	5387.639	10846.366	647.746	286.03	255.82	449.856	257.69	284.62	227.728	6834.957	253.663	195.136	243.906	744.317	283.712	753.724	158.043	795.74	13943.752	281.123	273.929	274.084	21511.629	376.052	284.528	1540.05	160	0.915	1548.419	708.038
11458.999	11786.993	6710.92	15042.748	5570.144	12369.585	3916.113	7575.709	671.683	256.605	245.011	449.307	235.213	251.378	222.881	7042.534	314.967	197.38	166.831	666.314	239.324	402.985	135.538	717.726	16760.375	265.047	258.724	275.855	14250.023	353.733	271.337	1717.336	231	0.745	1562.768	707.608
6069.356	6266.257	3273.299	8587.523	3395.978	8118.471	2998.142	6634.78	988.779	357.387	319.872	363.598	269.629	304.002	250.693	8032.936	275.275	207.798	188.686	516.96	173.374	358.609	153.639	1998.93	15236.414	302.731	331.979	278.579	291.83	292.492	286.18	7965.345	101	0.977	1234.312	712.173
10344.727	10371.403	5568.91	13338.413	5112.838	10597.205	3534.616	7407.48	788.278	350.327	277.085	763.605	278.704	290.277	227.907	6880.43	205.034	205.919	174.401	673.353	200.82	316.806	137.283	1194.912	8890.181	284.012	253.176	270.918	12121.63	352.458	292.945	3956.609	135	0.865	1465.5	717.5
11317.549	11585.506	6538.202	15356.43	6091.617	13903.361	4652.158	9716.176	902.621	333.163	320.869	539.459	475.802	306.461	257.722	7408.306	315.448	236.234	180.771	1256.174	843.34	398.763	167.546	1030.611	12270.301	280.795	299.55	265.512	13261.187	449.263	316.436	2480.222	237	0.862	1508.369	718.605
9544.257	9793.751	5435.578	12724.14	5586.506	13709.695	4973.41	10828.826	779.83	391.798	311.953	388.785	325.007	335.96	262.752	7232.112	199.54	186.323	187.289	404.397	186.438	347.349	147.703	1832.058	4214.955	300.319	286.772	279.194	4233.214	310.003	315.054	6559.502	211	0.806	1452.784	721.661
9398.611	9933.255	5770.556	12918.384	5684.368	10883.464	3911.998	7438.513	749.553	332.665	278.577	585.678	280.44	278.304	245.858	6913.185	286.301	214.617	169.561	804.95	280.325	739.75	156.775	875.367	8657.754	283.791	283.321	265.02	19001.154	461.444	289.137	1656.413	146	0.961	1538.925	718.123
6980.064	7846.968	4211.315	10686.458	5003.208	12127.401	4135.099	8749.418	788.052	310.241	299.093	635.975	346.452	324.94	268.673	7478.227	201.121	201.713	176.959	1242.397	346.114	389.412	163.129	1060.129	2151.83	291.69	299.202	266.146	19930.166	465.317	310.237	2501.947	114	0.99	1519.632	720.395
14299.628	15290.273	8413.561	19795.443	8185.426	17148.522	5903.055	10987.61	1021.632	399.009	328.576	678.904	4028.775	410.558	252.556	10398.694	309.867	224.779	230.205	3358.22	13164.526	444.754	151.268	1352.264	13505.027	287.279	284.614	279.185	4644.527	1599.944	321.923	2628.981	203	0.888	1563.638	722.791
7661.495	7632.219	4235.713	10605.783	4438.425	11317.892	3977.068	8739.092	1319.772	383.06	320.508	491.893	330.511	298.474	268.022	6653.368	226.443	173.01	181.997	502.153	213.036	305.08	148.833	1996.891	6067.399	290.498	298.734	286.748	10942.28	377.774	320.148	7690.415	156	0.849	1438.186	728.231
12620.442	13062.468	7224.287	16602.977	6633.758	12823.211	4247.437	8602.602	850.424	313.395	298.572	693.295	460.11	308.06	251.122	8500.217	345.203	228.954	349.918	1078.178	390.849	456.957	168.831	1000.666	14091.6	286.811	311.101	260.589	24788.063	447.178	307.742	2143.105	254	0.783	1537.374	730.335
17879.878	18924.623	11040.768	24788.493	11252.352	23915.771	8242.462	17426.659	1105.607	441.394	390.644	736.132	4976.597	522.803	302.277	10649.39	276.382	243.691	232.541	2234.361	25194.732	491.497	177.29	1611.35	8008.51	332.32	302.457	264.822	3247.813	1699.274	342.521	2688.114	343	0.793	1515.821	733.45
5279.567	5839.136	3431.449	8761.202	3966.476	9769.95	3825.896	8007.195	911.088	378.062	344.037	366.631	297.042	327.896	264.829	10133.286	217.957	202.288	248.913	392.216	190.752	389.56	137.723	2386.271	6069.373	282.271	315.242	267.555	534.331	286.325	309.383	12658.777	110	0.943	1227.045	728.418
10953.781	11749.579	6860.259	16103.896	7201.187	15739.257	5492.049	11408.709	792.542	334.525	320.132	666.788	1479.102	320.006	258.697	8667.346	226.63	206.436	348.944	2095.365	3184.612	445.201	188.028	1122.359	6437.744	297.911	307.786	257.151	10713.588	607.663	358.923	2412.227	152	0.915	1525.776	728.25
13342.5	13464.357	7009.683	16638.354	6324.52	11298.51	4314.19	9282.045	1198.408	568.003	379.796	791.532	6703.088	549.091	269.138	12390.599	362.701	229.578	235.225	3456.468	29329.645	569.544	159.754	1802.142	12462.176	308.182	314.407	261.192	2212.289	2478.757	328.065	3009.384	119	0.99	1556.819	729.668
11602.964	12244.287	6575.467	15455.859	6459.171	14771.207	4765.485	9475.715	904.247	342.066	297.423	555.382	4849.623	345.637	251.963	10388.046	249.404	183.624	182.253	1204.782	20217.399	440.924	160.725	1276.922	6051.686	285.538	302.223	264.537	2418.77	1425.415	311.916	2181.898	230	0.83	1568.809	732.365
7277.421	7598.485	4366.132	10526	4317.892	11354.866	3939.406	8288.239	713.51	317.136	266.541	606.397	277.075	276.52	256.997	7169.962	190.244	190.59	301.868	708.745	195.336	542.802	158.395	1307.705	1652.468	286.356	278.357	246.324	7708.363	397.836	290.76	4419.152	143	0.941	1468.885	733.157
8499.089	8830.176	4784.236	11455.112	4655.528	12000.185	4099.067	8555.721	801.026	345.054	296.232	570.418	292.656	293.304	261.091	7024.165	188.259	195.528	177.097	726.648	237.84	753.617	144.539	1510.562	5608.064	280.103	276.472	269.17	15569.717	360.24	301.83	5717.609	110	0.955	1455.918	733.418
11832.417	11768.804	6673.028	15382.313	6320.499	12711.369	4427.306	9363.166	1159.009	435.558	352.131	703.716	5832.928	468.851	270.489	11723.56	324.549	241.072	208.122	4564.089	29930.167	521.893	146.776	1496.029	9221.184	303.14	314.586	257.196	3282.799	2083.666	332.773	2621.58	203	0.896	1554.865	743.19
15582.444	16363.729	8832.79	20101.553	8665.545	14050.509	4783.229	9508.08	993.506	370.07	310.106	583.373	6982.508	370.273	260.116	10884.802	298.292	215.3	174.177	2606.742	26564.938	517.092	151.163	1220.786	10496.796	298.472	323.75	259.775	2793.997	2018.974	332.282	1876.835	141	0.964	1566.195	741.082
6758.517	7107.574	3872.027	9753.471	4050.922	10461.71	3750.259	8198.245	1040.884	398.181	368.275	466.63	312.636	330.992	280.952	7502.814	266.661	194.523	173.161	465.273	177.1	447.37	144.324	2237.84	12123.121	306.33	326.163	282.127	3308.218	300.781	304.044	9502.147	128	0.974	1233.906	743
8281.307	8190.618	4670.253	11240.468	4667.173	12041.198	4306.672	8983.183	1010.171	323.038	298.349	739.248	563.536	316.713	261.951	8142.55	306.936	217.453	229.76	1207.573	311.308	527.725	149.946	1393.316	13333.857	281.975	283.911	258.08	21826.127	549.157	308.753	3919.402	135	0.938	1478.315	743.693
16449.278	16347.13	9147.134	21519.847	8235.287	19179.528	6047.081	12567.864	1234.736	398.118	351.343	502.579	5355.817	597.347	295.583	9469.56	563.483	277.441	209.794	2585.295	20201.947	562.693	177.451	1481.748	25492.252	354.299	299.384	282.394	1065.544	2474.722	370.149	2587.411	150	0.88	1509.08	742.1
5835.334	6024.001	3596.455	8318.515	3901.773	8761.216	3175.668	6482.238	568.208	276.47	285.356	486.671	844.981	290.129	240.929	7127.416	170.369	157.298	169.725	1625.206	9529.099	322.747	150.067	915.384	2173.403	290.943	300.372	231.969	13202.319	547.533	328.855	2213.795	130	0.978	1528.931	743.615
9253.878	9968.785	5572.858	14109.551	5607.126	15706.609	5272.834	10820.626	533.791	327.231	309.697	440.942	268.846	272.425	246.392	7964.612	151.985	153.609	173.646	916.109	241.902	1029.123	124.164	1326.557	6722.8	273.729	308.078	287.915	15221.171	452.798	367.998	4892.667	145	0.965	912.155	743.886
10300.747	10433.339	6060.84	13563.555	5153.615	10195.268	3661.976	7353.821	862.36	307.163	297.924	395.305	316.939	341.566	266.469	8443.453	261.881	205.007	183.446	1087.276	457.342	411.515	147.449	1195.856	9426.659	307.599	332.658	246.97	22361.692	481.505	319.532	3065.15	99	1	1541.894	746.136
6378.987	6667.714	3595.052	9332.418	3445.151	9384.793	3151.574	6646.336	1002.182	352.466	317.738	479.848	320.018	324.476	280.383	12123.287	241.509	210.873	202.413	1354.57	284.366	496.192	145.043	1648.29	8000.903	296.17	370.903	293.846	19401.028	601.813	313.979	5915.283	193	0.816	764.738	749.723
7885.559	8489.028	5362.634	11751.288	6451.701	13051.542	5874.413	10656.83	972.546	469.554	366.876	431.485	379.373	385.251	321.296	9495.113	250.325	192.115	180.467	926.407	199.937	1333.641	144.394	2275.624	8826.83	287.132	291.185	272.217	7793.253	464.133	351.366	6788.313	102	1	1395.206	748
7855.182	7974.428	4457.29	11018.147	4449.433	11271.52	4051.935	8863.277	880.877	362.166	330.375	337.795	327.581	311.51	288.249	6650.259	294.753	184.587	202.549	310.795	184.805	357.035	148.439	1818.669	14956.265	291.528	275.67	276.653	3839.391	303.945	321.317	7853.275	135	0.923	1424.152	748.759
8650.834	9162.719	5374.12	13073.274	5392.498	13494.275	4702.132	9684.559	877.241	405.062	372.956	503.483	350.023	341.628	299.83	10752.572	190.211	177.599	257.577	1713.004	262.556	1991.656	145.956	2019.657	4479.161	336.148	276.989	276.237	20555.184	545.005	393.348	4936.379	214	0.924	991.794	752.584
9697.094	10020.255	5459.868	12958.313	5507.414	12723.082	4527.914	9314.855	972.688	334.755	296.412	561.545	445.327	292.089	278.518	7513.141	282.962	214.732	193.505	844.061	340.865	483.514	163.743	1232.318	10843.905	289.83	296.05	260.64	20866.643	409.934	315.502	3430.704	124	0.96	1484.637	750.476
6517.754	5703.401	4887.384	7733.603	5610.651	7540.2	4521.956	6551.939	1223.298	593.671	445.132	462.94	412.322	396.974	305.926	11468.171	250.437	175.022	161.419	695.292	216.35	1419.046	136.695	2163.807	795.893	292.554	296.737	301.858	8383.013	456.932	282.888	5868.183	102	0.943	1055.382	750.941
7328.065	7483.849	3936.587	10118.776	3683.423	9613.033	3144.989	6860.091	836.67	327.266	294.877	457.841	288.979	285.754	224.635	8865.973	225.066	158.227	198.624	596.274	179.182	388.03	124.571	1440.325	13700.817	284.812	269.74	267.309	6455.105	332.582	302.654	7379.492	110	0.955	1069.036	751.309
13185.083	13681.669	7624.686	17215.191	6571.828	13728.389	4895.329	9929.737	934.833	335.288	304.454	495.651	298.489	321.672	274.426	8475.318	282.021	241.543	266.5	1047.403	332.822	453.979	162.755	1234.809	10773.177	310.349	326.588	247.413	10531.69	390.493	310.32	3336.184	181	0.851	1542.351	756.318
6152.867	6333.566	3705.39	8690.112	4102.262	9939.057	3694.166	7647.183	656.51	344.963	299.261	378.78	278.454	307.532	290.769	6581.296	174.589	166.341	207.657	477.491	185.216	316.612	161.153	1579.334	3598.797	274.17	280.71	250.678	5531.124	310.091	292.989	6089.069	111	0.964	1478.32	755.716
11379.164	10994.802	6226.346	13888.997	6329.633	13462.231	4587.381	9034.793	1036.896	348.217	317.62	588.878	1503.366	354.381	258.959	8945.491	378.609	246.216	200.957	1765.174	5137.815	495.907	158.022	1209.164	19369.943	312.908	314.675	244.342	8624.294	1128.214	341.373	3176.153	213	0.76	1551.862	759.688
6971.191	7445.627	4241.527	10507.312	4425.21	11649.577	4259.252	8929.919	799.634	385.181	333.85	408.814	311.816	310.906	268.523	6983.876	269.62	187.819	174.207	455.81	258.336	457.266	158.605	1596.146	13014.749	293.742	292.332	271.51	6969.293	460.428	311.278	6861.514	152	0.985	686.849	758.171
12648.025	13305.635	8467.151	17958.049	9434.823	18288.341	7874.054	14078.236	1317.615	594.418	465.667	456.856	423.721	418.113	360.837	11205.879	322.069	223.957	232.322	906.535	200.369	2045.442	149.063	2525.252	9366.633	278.798	267.186	279.71	10015.914	459.579	323.384	6803.873	234	0.92	1396.517	760.402
10718.159	11408.004	6760.171	14223.704	7366.648	16699.761	6899.756	14800.615	856.989	392.502	363.559	359.059	364.294	394.943	327.256	8640.323	198.884	201.403	238.282	557.573	181.49	448.354	151.116	2172.833	3455.152	282.011	318.047	275.133	2640.662	298.076	316.75	7782.442	168	0.961	1416.018	760.893
7328.601	7443.688	4132.316	10435.797	3802.952	10952.898	3539.569	7562.569	874.434	313.932	286.977	564.186	323.073	304.21	246.234	8742.458	192.022	173.705	181.542	1352.649	245.637	723.115	129.737	1126.906	8182.42	305.04	295.501	300.113	24852.502	400.723	316.203	4622.74	153	0.866	1033.337	762.127
8876.787	9054.033	5836.918	12431.968	6419.616	13549.691	5823.503	11016.014	1117.166	498.987	434.992	446.055	379.607	381.298	316.409	9313.236	289.139	202.725	211.228	593.104	191.374	1541.128	140.932	2306.358	7661.049	284.024	257.435	280.944	4940.004	529.084	287.591	6246.877	125	0.98	1382.284	762.836
10536.758	13614.476	6238.195	14483.469	6238.731	12586.458	4179.588	8424.132	813.744	321.719	276.836	817.661	287.551	299.632	251.093	8595.244	219.333	258.79	238.197	1297.188	350.742	505.429	165.594	922.701	9764.857	323.474	308.55	246.677	28872.092	417.843	294.265	1944.672	165	0.958	1535.973	765.506
7993.681	7461.621	5352.561	10620.595	6458.968	12026.498	6077.028	10547.125	1221.809	526.792	454.293	409.226	401.851	390.929	352.974	9827.72	285.912	189.026	231.046	448.359	191.997	1932.097	145.248	2764.065	5225.383	269.473	254.612	274.299	2068.898	412.298	286.538	7712.145	180	0.82	1377.506	772.65
14489.141	14017.047	7705.53	17369.356	6675.123	13678.584	4563.771	9263.453	1165.437	359.556	311.179	789.882	293.473	350.055	257.751	8994.464	550.423	280.486	237.37	1021.292	281.655	574.219	176.981	1128.263	31715.877	320.134	293.768	247.103	27947.771	529.946	287.296	2821.324	158	0.873	1509.905	770.456
7563.479	7254.874	4758.357	10916.773	5520.096	12796.651	5273.86	9857.916	1158.084	403.165	375.84	997.26	353.738	368.108	323.541	10902.076	228.771	195.154	209.606	1282.189	268.419	1261.048	144.622	1804.926	3400.761	266.743	282.257	271.543	24925.102	521.05	307.221	4207.908	145	0.954	1389.341	771.914
8321.33	8122.385	4714.222	10905.787	4301.72	10212.006	3782.373	7428.009	1245.754	323.341	315.973	673.288	283.958	309.504	274.062	9094.176	460.36	271.494	231.256	1002.122	210.815	996.439	132.259	1282.903	26807.358	296.122	281.016	263.074	13055.77	367.804	302.474	4705.692	118	0.994	1420.203	770.729
6632.98	6908.215	4315.896	9942.178	4814.131	10424.406	4410.313	8628.26	1022.64	395.743	379.987	560.627	329.282	354.813	289.516	9391.766	258.242	197.254	176.786	856.483	219.53	926.969	136.795	2259.596	10322.299	295.195	270.905	289.63	15383.272	518.863	293.547	7336.538	167	0.882	1360.877	773.907
8657.86	8431.676	4842.248	11098.951	4591.893	11286.536	4170.856	8532.065	926.989	338.152	294.206	545.26	323.919	342.931	280.034	10068.712	324.42	233.127	223.68	785.047	278.569	428.537	192.056	1486.927	17384.818	298.681	292.739	232.628	20423.213	527.413	271.064	4040.936	115	0.999	1501.657	773.378
9631.903	10251.623	5473.745	14067.442	5815.571	13523.644	4526.901	9119.614	1208.417	329.184	329.936	1319.988	322.018	332.381	281.467	10690.222	246.865	212.946	226.324	1082.87	334.65	1110.76	140.032	1394.431	7647.4	287.384	290.61	280.488	36953.982	459.881	308.859	4025.974	102	1	1395.245	774.451
14673.77	14492.074	9083.591	19726.471	8106.536	14844.333	6013.997	10961.719	1070.047	396.451	346.086	872.827	375.756	358.28	276.319	10696.533	264.61	286.058	264.631	1552.731	462.467	496.881	172.085	1505.261	6026.908	322.718	306.122	241.152	16897.421	556.755	301.679	3547.323	180	0.929	1549.967	777.328
10452.337	10988.302	6459.263	15262.22	7407.927	17944.874	7146.914	14666.192	985.245	466.878	386.257	495.043	382.117	401.372	306.307	8691.245	230.284	189.057	165.782	693.637	340.058	634.425	149.822	2576.144	7994.052	311.979	340.647	278.687	6243.727	433.758	354.978	8665.216	361	0.779	1214.835	783.42
9669.827	9802.717	5570.457	13723.082	5833.015	14558.787	5280.876	11040.906	1086.1	344.526	347.956	779.033	553.479	339.141	288.131	9661.272	239.916	213.045	211.76	1216.036	295.377	524.578	150.092	1708.817	5715.079	276.715	276.445	276.43	25817.064	592.399	351.101	5488.204	215	0.889	1406.119	779.653
7250.325	7387.506	4111.009	10591.174	4227.321	11262.261	4132.392	8785.789	782.962	375.995	355.62	370.433	334.292	423.289	250.456	8907.142	251.587	180.652	179.428	488.829	202.983	379.444	161.422	2102.312	10320.721	332.111	306.31	288.211	4845.31	302.857	319.301	7765.025	128	0.963	1271.094	784.453
6034.945	6240.117	5439.479	8423.291	7120.145	8703.275	6044.411	8489.706	1356.444	671.963	541.885	609.953	464.227	420.768	384.792	11343.604	280.958	222.234	260.489	422.142	209.595	2243.089	156.077	3244.829	759.362	290.023	269.381	269.625	5132.512	340.762	314.294	8268.365	133	0.92	1374.244	784.086
6084.229	6554.317	3869.227	9451.937	3594.454	10232.04	3361.219	7385.325	840.268	328.629	309.356	625.381	332.29	332.868	267.499	11507.414	176.56	186.89	330.439	1851.201	260.567	515.321	149.685	1323.882	2674.518	289.591	273.967	299.754	22508.779	371.432	288.807	4083.799	108	0.98	1030.37	783.861
6493.814	6801.621	3904.9	9837.432	4114.905	10865.224	3800.706	8487.417	929.762	327.121	341.316	320.01	287.469	380.767	269.822	8159.616	275.555	180.004	165.733	364.656	225.064	466.613	120.836	2081.084	14989.699	285.371	304.586	283.068	907.847	297.471	266.963	9749.393	149	0.883	1120.547	783.594
9954.459	10401.446	5661.019	13664.801	4942.986	12802.452	4237.375	9034.762	858.515	343.015	295.192	401.305	305.287	314.075	289.504	11237.69	250.405	195.575	210.552	588.636	168.126	368.269	148.895	1911.863	12957.678	303.673	339.567	273.863	3219.866	314.824	339.811	10018.738	123	0.993	1176.549	785.988
10450.077	10703.906	6892.838	14549.323	6231.565	11804.095	4841.801	8358.257	1424.271	416.413	375.063	1431.33	376.295	453.767	282.364	12704.04	295.82	274.231	225.037	2734.248	376.978	631.987	174.801	1740.281	7949.497	323.192	311.541	250.432	35761.555	1215.285	335.456	3620.626	141	0.964	1546.089	786.358
11354.477	11344.808	6419.873	15735.865	5522.31	14508.392	4690.526	9669.606	811.392	264.653	294.604	361.283	3109.141	320.085	258.751	8667.793	271.238	176.663	189.412	1351.723	20378.36	515.789	132.063	888.654	20653.057	285.939	278.492	271.624	1350.893	1239.174	342.403	1360.457	164	0.906	1392.049	792.878
6918.4	7131.587	4050.03	10215.17	4258.274	11256.503	4127.461	8671.938	803.45	337.988	318.073	359.938	279.623	317.519	246.269	7551.372	209.118	168.725	166.601	479.028	183.466	254.188	137.696	1942.265	7215.268	326.698	298.272	291.042	5288.153	315.419	312.909	8804.501	144	0.933	1317.549	796.132
12812.631	11013.899	6103.517	15040.976	5424.528	15527.113	5197.514	11042.395	939.102	281.091	294.194	437.085	3099.552	324.905	246.013	7902.516	351.769	191.965	202.475	1219.957	8973.307	538.902	135.237	933.405	19114.731	291.676	277.363	274.654	8187.491	972.37	371.454	2070.375	190	0.935	1401.611	797.142
13363.094	13007.825	7379.529	17257.062	6338.638	17906.104	5840.635	12306.275	644.737	278.05	283.908	330.754	2403.158	300.388	243.775	8967.972	237.264	196.562	227.172	926.35	14141.411	901.125	145.886	959.266	8281.854	277.437	298.313	260.753	1840.351	1142.769	301.428	1487.204	133	0.935	1440.688	795.289
10339.892	10250.626	6009.176	13318.734	5534.568	11423.395	4412.037	9041.296	1062.738	403.223	325.503	842.014	495.71	366.405	254.932	11403.093	280.877	244.503	362.869	1304.177	321.732	1161.329	203.054	1696.023	10664.582	317.591	309.977	255.118	20600.506	545.289	408.364	4515.68	169	0.902	1517.459	795.985
13774.651	13747.494	8202.542	17104.669	7860.268	17574.201	6159.379	12536.387	807.15	331.48	293.476	500.587	2034.413	294.583	249.451	8659.041	216.937	190.3	345.497	1714.507	5241.068	430.085	181.153	1115.897	4395.331	282.873	290.21	242.8	7339.74	737.522	320.151	2375.395	226	0.927	1495.403	798.164
8353.726	8381.813	4965.945	11805.238	5361.404	13257.407	4941.485	10545.789	672.456	366.024	329.245	429.31	371.595	312.282	279.487	6802.505	254.56	181.108	184.318	352.811	281.166	302.995	155.096	2053.625	10081.164	275.204	294.209	269.1	6303.302	353.166	291.664	8532.898	149	0.93	1458.191	798.782
12907.156	13750.777	7264.349	17491.531	7178.814	17222.489	5667.992	11708.467	756.714	306.464	280.408	388.465	3366.937	347.875	255.97	9789.655	206.209	199.949	207.411	1394.809	18138.748	976.522	152.377	1181.423	4708.323	283.197	271.03	261.348	3232.108	1556.101	319.923	2437.031	127	0.967	1446.154	798.287
8889.155	8881.618	4963.232	11931.006	4077.487	11038.055	3644.027	7800.881	976.353	298.905	308.233	596.8	292.873	365.298	246.428	9938.951	220.269	206.826	168.193	1153.443	287.457	500.953	134.933	1377.738	7677.737	268.114	297.283	292.943	21230.692	411.524	269.499	4862.923	130	0.966	1091.031	799.8
12739.473	13315.15	7931.126	17784.303	6891.695	15138.698	5087.163	10171.059	915.344	353.624	304.855	596.204	305.678	331.394	231.439	9257.052	378.709	255.367	235.336	810.729	254.551	537.982	164.555	1238.088	19157.946	321.58	285.42	248.748	18196.887	415.207	326.207	3586.445	152	0.949	1523.75	801.395
10914.121	11586.157	6277.121	14910.933	6104.016	13753.505	4633.603	9489.998	850.805	280.43	289.535	589.574	402.219	316.699	235.424	8827.242	178.344	198.806	184.83	783.394	412.421	458.026	141.985	1158.005	4320.501	289.391	289.258	272.201	25924.609	451.162	336.498	3097.959	145	0.905	1407.01	802.866
14085.019	13602.174	7688.663	18418.404	6249.876	15222.368	5158.775	10722.729	1095.223	331.856	308.929	517.49	4970.252	328.813	239.005	9889.736	494.736	282.281	259.746	1636.279	16947.222	670.187	149.761	1038.944	21408.633	302.671	322.477	288.445	5242.643	1924.896	347.245	1648.821	134	0.98	1436.769	801.776
7276.351	7561.093	4182.05	10493.487	3344.844	8698.223	3028.757	6737.401	826.129	330.246	355.645	281.755	262.165	283.825	253.044	7535.998	225.843	153.888	162.683	2321.921	197.474	362.704	129.505	1520.086	16030.309	297.629	303.927	272.811	2647.979	388.208	283.952	7853.753	105	0.984	954.51	803.024
7539.123	7572.92	4545.769	10447.074	4371.442	10523.798	3795.58	7793.411	859.091	359.088	330.349	332.664	301.366	355.874	281.62	9787.448	208.904	150.396	168.093	1227.122	209.927	668.156	129.923	1497.711	5565.809	267.499	283.516	293.984	17734.418	596.767	281.292	5207.887	113	0.981	1039.35	803.376
8601.042	8410.557	4612.917	11353.918	4730.682	12191.959	4347.397	9175.39	936.816	297.386	291.948	521.194	457.585	306.924	246.447	9114.329	293.758	190.55	235.494	945.726	297.505	541.836	130.92	1349.217	14725.495	302.322	271.059	277.935	15938.256	476.719	327.747	4314.007	178	0.897	1380.461	809.489
6463.33	6476.669	3802.991	8888.057	3536.259	9307.371	3274.32	7017.073	866.679	368.614	326.465	391.968	283.085	349.667	256.736	8898.911	224.476	151.464	204.726	1055.878	199.649	450.329	125.032	1397.504	8558.685	250.53	273.903	296.406	13020.736	524.048	277.742	5630.768	128	0.936	1048.398	808.117
10841.547	11095.945	6255.548	15373.447	6188.313	15198.393	5329.98	11199.357	921.231	336.287	316.636	616.408	317.553	334.791	257.92	9594.277	227.713	203.823	256.372	815.43	240.127	394.191	136.331	1732.87	8415.763	277.199	291.21	287.977	19793.422	334.315	297.637	7281.427	193	0.907	1370.557	811.35
10296.897	10316.153	5811.849	13724.856	5146.207	11526.011	3895.793	8082.234	923.973	319.64	313.456	474.867	4453.09	551.933	236.256	9160.914	329.174	231.931	262.238	3663.301	23160.188	562.095	142.398	906.853	15019.504	311.854	277.965	291.6	3343.147	1534.231	358.913	1441.054	109	0.989	1420.876	810.894
10372.211	10556.387	6212.668	14069.54	6827.346	13679.89	4022.93	8345.093	733.732	393.929	346.931	692.201	4091.762	393.299	281.81	8751.195	210.081	185.446	198.776	5221.227	1003.152	430.803	160.438	1580.179	8277.168	317.225	260.783	251.819	5211.929	2029.867	514.188	4160.468	130	0.99	1536.938	811.769
7111.209	7566.327	4366.738	11097.119	5021.288	13195.976	4743.686	10606.59	667.146	347.12	307.712	326.133	338.311	324.925	275.935	7976.781	189.243	161.451	174.931	426.285	199.279	279.569	160.12	2307.064	5152.198	291.745	316.217	279.177	3167.807	302.174	276.45	11161.949	145	0.954	1174.01	813.169
12807.667	11348.82	6622.133	16227.595	6124.264	16813.779	5417.022	11527.071	1079.453	354.492	319.519	464.621	323.129	368.659	261.978	9560.727	271.659	161.38	183.533	1256.876	236.002	452.275	125.408	1332.376	16676.377	256.957	271.592	292.834	14726.47	447.648	295.318	4396.632	273	0.855	1053.962	819.826
12446.893	12561.559	7049.13	16821.886	6143.506	13019.002	4289.765	8681.615	1191.8	311.385	300.647	443.929	4091.254	388.895	226.683	7148.69	464.831	262.207	254.58	1903.046	20303.711	457.454	136.922	777.098	22171.055	309.903	285.251	301.394	2493.297	1099.844	359.055	1533.292	157	0.955	1420.933	817.971
11491.224	12149.067	7283.726	17125.215	6447.868	13312.717	4818.726	10266.348	1078.869	390.131	335.142	412.836	5132.415	402.322	247.445	11660.154	254.74	230.02	258.298	2570.183	44394.49	496.828	151.744	1354.588	6931.002	288.395	290.971	278.406	3323.412	2366.158	314.546	1833.651	119	0.99	1439.878	817.702
8008.259	7632.822	4426.252	10074.46	4567.077	11042.621	4050.123	8091.192	1165.145	351.543	296.954	807.308	459.115	334.911	247.578	9159.1	332.622	248.745	234.635	1303.785	421.807	683.887	146.822	1526.179	15000.929	283.577	301.022	274.828	12035.728	418.356	289.286	5494.851	141	0.904	1460.089	818.833
7042.05	7292.687	4144.291	9991.832	3933.981	9834.669	3307.467	6479.405	735.268	330.195	270.763	685.452	259.436	298.174	226.036	9587.779	182.983	167.941	155.148	1530.416	179.213	560.805	117.629	973.175	2274.929	281.83	267.637	295.724	5998.036	397.881	279.403	3147.488	124	0.96	1018.315	819.306
12941.963	12871.904	7087.01	17312.98	6346.952	14346.378	5145.687	11226.738	1018.558	391.298	340.39	432.192	5276.254	403.807	257.959	11376.774	281.875	225.215	353.062	3087.858	31399.734	726.433	150.176	1659.803	9954.805	302.437	314.535	284.519	1938.363	1995.417	386.561	2857.113	150	0.961	1432.527	819.607
11488.357	11448.593	6679.846	14919.81	6202.321	14043.331	5263.075	10540.489	907.51	397.715	313.419	581.52	270.658	339.085	270.045	7687.729	338.864	224.076	223.23	454.402	217.42	1011.238	149.693	1931.431	13386.99	286.806	293.834	276.916	11821.43	324.375	276.318	7831.754	132	0.993	1470.348	820.652
10945.449	11274.656	6164.212	12739.725	6645.809	15034.255	6054.567	12315.223	805.976	381.72	302.268	564.101	283.463	351.18	265.643	8308.64	224.047	199.725	462.732	568.238	233.87	1477.925	153.672	1903.207	5873.621	283.94	309.876	263.65	13352.113	299.28	267.164	7772.001	156	0.974	1482.673	821.712
7985.839	8333.653	4635.391	11888.976	4774.848	12888.651	4776.382	10300.171	863.049	363.845	323.277	350.764	301.744	321.567	227.963	8078.017	238.701	178.66	155.811	457.162	199.277	312.372	134.299	2137.33	10274.12	330.776	316.301	293.736	5637.378	312.017	298.1	9550.858	127	0.955	1284.831	822.146
11841.019	10503.086	5944.806	14013.318	5380.044	9368.317	3796.214	7264.555	1345.164	359.931	321.283	594.276	320.755	354.93	263.619	10502.518	361.674	223.066	230.775	1192.852	242.031	757.328	127.042	1606.979	15245.41	317.389	291.319	275.272	18922.945	435.094	293.843	4608.084	117	0.944	1384.654	821.902
9523.832	9565.068	5532.926	12251.261	5803.261	10778.331	4293.695	7679.545	1247.734	413.819	318.844	860.418	338.2	319.129	248.586	9754.985	397.459	257.38	336.107	930.573	265.858	1612.677	133.573	1175.267	16968.866	306.053	281.754	287.501	21690.57	346.544	308.088	2684.46	152	0.892	1395.539	821.454
6998.486	7314.157	4165.601	10620.759	4810.34	12432.448	4393.152	9955.717	630.433	361.041	302.307	378.606	377.022	378.417	275.067	10463.031	168.141	155.965	178.589	355.652	301.53	315.666	166.985	2528.796	2506.573	266.7	317.022	306.067	3423.034	328.286	263.619	13447.501	158	0.895	1185.38	824.652
7029.062	7244.296	4221.769	10362.975	4069.979	11530.909	3826.392	8268.931	784.857	343.565	307.585	469.394	260.241	327.631	246.363	9009.183	189.571	154.519	157.007	913.86	192.205	438.416	115.422	1365.956	5013.26	276.45	252.498	297.004	14524.647	348.311	258.474	5344.207	113	0.981	1043.942	826.181
9224.709	8735.029	5615.824	11431.445	6115.423	11047.994	4790.146	8833.038	1273.457	478.113	357.556	884.253	317.321	399.246	281.159	9086.823	465.772	271.515	243.902	1077.008	252.878	1445.822	158.859	1873.455	23903.57	334.373	265.899	266.282	21439.479	414.424	287.388	5508.301	116	0.965	1513.569	826.319
12846.416	13153.55	7172.625	16811.981	6778.631	13497.355	4857.348	9564.335	1037.279	319.136	298.158	457.64	359.639	296.623	226.312	8205.104	387.26	251.849	482.195	692.575	366.075	656.431	144.553	1003.773	18650.69	289.738	310.165	283.409	11666.27	541.93	343.442	2471.085	156	0.963	1412.455	828.064
9978.301	10387.671	6057.774	14047.609	6077.576	16486.914	5961.47	12800.074	955.933	359.194	305.659	595.118	317.767	375.816	274.008	10307.58	269.856	206.177	182.701	954.646	219.094	590.626	156.568	1966.881	12602.753	284.942	305.51	316.839	8787	357.028	1550.89	8722.416	175	0.967	1164.351	829.654
6311.542	6737.544	3844.715	9870.066	3987.693	10557.152	4091.074	8862.093	785.179	353.424	321.125	328.233	290.054	324.629	250.343	7577	231.45	171.882	171.498	475.33	206.674	235.555	129.344	2074.594	10501.849	335.018	272.885	281.193	3539.361	373.738	282.924	9520.624	115	0.969	1324.587	828.509
14293.631	14628.565	8018.831	18618.496	7285.496	14966.978	5035.657	10378.318	1037.256	364.367	317.727	469.997	5326.51	379.138	240.291	10430.204	340.273	249.185	251.456	2673.482	28422.916	1030.208	147.422	1118.23	14027.906	298.582	289.968	298.879	3048.034	2007.506	348.028	1607.96	149	0.955	1440.117	829.896
9998.271	9782.155	5854.359	12752.965	5927.44	11428.422	4513.365	9335.226	921.055	404.82	333.001	755.527	1369.307	399.53	274.908	9764.948	286.993	212.544	227.464	2617.616	411.073	325.355	156.625	1808.085	11316.747	331.478	273.627	253.609	11898.424	1344.395	337.564	5009.367	101	0.977	1531.074	829.649
7738.782	7633.935	4153.837	10099.919	4007.675	8280.384	2566.259	5100.444	606.366	253.416	235.692	401.346	1418.77	276.475	218.142	5972.34	185.196	153.238	131.013	888.175	4125.599	338.545	126.554	498.309	7709.649	278.104	281.815	317.67	1702.876	606.055	290.088	1010.539	103	0.996	1116.131	829.112
11248.766	11262.282	6874.449	15423.681	7110.571	13911.518	5323.354	10935.472	991.281	372.788	324.125	806.975	340.017	374.737	254.09	9302.009	272.352	233.199	505.97	1219.781	260.566	426.175	151.856	1610.295	9171.329	334.036	290.274	258.767	19884.389	616.591	303.476	4786.717	176	0.917	1523.028	834.034
7147.331	6918.642	4089.605	9260.291	3989.455	7950.775	3010.59	5875.179	956.819	302.865	281.834	422.907	1428.767	311.753	223.495	7809.747	392.899	237.493	212.719	2693.252	3659.878	531.5	149.148	1138.864	22205.477	274.656	276.04	290.308	3727.517	725.119	383.861	2922.252	109	0.946	1452.986	833.353
7483.688	7589.05	4210.634	10139.792	3642.186	9893.615	3283.978	6620.423	1142.063	345.959	299.997	443.638	263.603	298.565	228.087	9924.036	324.301	231.49	183.75	984.143	207.791	499.888	117.397	992.034	18963.717	287.124	291.601	317.407	13254.755	383.411	269.854	3228.999	149	0.94	1025.326	837.346
8240.441	7827.147	4643.507	10396.014	5231.296	10315.093	4345.09	9091.664	886.967	383.964	315.741	628.012	289.39	341.086	261.172	7023.825	327.855	197.748	248.134	628.635	213.061	348.891	150.709	1938.184	13971.685	322.077	262.016	272.211	17383.607	336.117	323.92	6834.702	116	0.936	1513.526	836.681
11674.665	12070.812	6423.313	14233.523	6139.504	12611.785	4917.365	9165.439	1308.134	435.094	336.419	729.448	425.612	324.03	235.297	9148.177	437.66	291.448	334.47	2003.432	365.896	1052.083	171.079	1242.307	25534.614	307.854	374.201	298.251	24255.901	475.601	367.84	2812.093	197	0.737	1423.074	841.541
10486.241	10438.537	5817.024	13504.603	5719.099	11448.142	4294.17	8634.907	1022.139	373.742	311.484	741.809	4365.833	347.139	237.582	9458.393	336.287	249.295	250.738	4036.036	3697.001	619.312	155.412	1276.047	12111.631	293.439	293.395	295.725	13812.882	1176.184	448.287	2937.046	172	0.95	1462.913	840.924
10833.462	11171.813	6558.65	15302.423	5402.175	14702.178	4509.18	9332.043	682.38	279.262	268.808	397.661	2433.943	316.199	246.405	7702.979	255.533	163.036	139.98	1355.935	5221.785	370.751	127.535	666.029	14118.826	287.318	272.845	322.491	1098.074	806.276	309.198	1419.074	230	0.879	1115.287	844.209
8961.532	8901.15	5553.827	11912.993	5940.853	11931.009	5094.798	10324.869	893.513	396.444	336.172	678.99	309.356	369.738	265.038	7615.128	308.007	212.813	245.919	626.647	211.321	2054.579	155.307	2055.792	12847.302	312.995	319.404	271.521	14434.908	312.95	316.401	7095.682	184	0.857	1500.054	846.505
7678.5	7849.736	4854.632	11134.171	5650.699	12435.524	4971.832	10088.511	863.238	378.4	312.728	645.097	296.87	374.408	243.574	9360.263	195.98	205.196	198.487	1472.78	218.189	841.81	140.162	1783.393	2165.056	292.087	292.664	258.573	12185.353	999.798	310.301	5825.135	176	0.895	1484.869	846.358
9513.729	10086.537	6011.264	14126.053	5602.354	14837.659	4853.395	9952.353	1007.707	283.988	277.045	593.552	773.304	327.134	245.112	9262.336	269.092	213.954	175.198	1468.726	585.003	466.836	145.302	822.597	12881.301	284.948	279.067	335.262	4619.123	619.139	315.088	2120.988	210	0.819	1130.543	849.476
11261.255	13757.453	5974.615	14315.045	6077.977	13044.458	4669.728	9278.525	1131.234	390.673	299.071	787.569	401.59	313.815	212.595	9212.491	407.156	327.483	222.599	1383.623	367.451	605.591	149.245	1167.763	24554.857	332.609	365.612	302.488	30755.301	472.963	351.21	2625.585	164	0.962	1431.518	847.482
7321.715	7574.069	4316.846	11363.576	4670.349	12181.335	4704.828	10729.588	871.099	378.827	359.055	404.167	348.468	350.818	278.548	7805.399	269.854	172.791	159.254	251.764	156.403	281.932	129.184	2557.944	13403.913	308.894	284.226	308.792	2257.515	297.358	268.875	10589.557	120	0.969	1350.725	848.95
13163.093	13153.627	7837.782	17785.927	8036.597	14486.945	5420.714	10854.686	1053.616	399.404	346.004	623.187	811.795	447.976	229.262	10503.488	293.982	266.844	304.867	1363.384	306.158	17156.619	153.557	1679.159	10042.216	306.325	300.199	289.243	17756.969	436.706	378.374	4370.212	206	0.871	1466.646	852.617
7692.008	7671.753	5227.666	10635.853	6358.851	11834.587	5827.5	11573.164	818.099	478.743	384.003	548.976	333.965	405.035	306.129	8020.15	226.085	178.338	196.569	520.628	207.631	1122.104	152.239	2695.017	1589.054	306.561	268.664	253.368	8050.824	447.108	316.06	8320.642	171	0.922	1516.582	850.763
8794.949	9107.776	5650.023	12581.359	6388.222	13253.866	5468.901	11164.94	920.866	447.716	405.026	526.888	394.482	355.832	309.67	10198.395	234.924	177.899	178.879	634.354	181.59	694.938	137.547	2783.879	7506.658	280.789	307.976	298.185	6834.018	526.988	367.552	11810.168	161	0.944	1206.63	850.096
11630.975	12328.213	6835.053	17016.517	6855.257	16494.557	4859.02	10238.46	928.463	340.325	301.407	672.092	6351.625	477.555	266.984	11469.308	207.953	178.52	173.607	1708.377	23454.443	467.208	122.801	996.814	7800.914	288.83	304.249	302.314	2882.941	1957.295	341.979	1753.272	192	0.837	1166.578	854.807
14861.386	14863.235	9146.123	17438.57	9264.601	16630.149	7254.68	14721.733	882.173	429.413	360.105	630.15	348.135	385.364	279.416	9318.475	318.298	212.17	252.924	1062.543	301.317	328.912	154.761	2151.22	13179.651	320.773	276.776	267.924	13552.872	567.288	319.956	6889.537	195	0.908	1528.926	854.556
19682.499	20019.589	11399.502	27200.82	9757.82	23576.371	7576.153	16203.691	1551.197	420.917	386.779	810.697	7979.678	571.311	290.082	13018.981	388.998	220.035	197.041	1797.057	42084.429	625.24	130.628	1561.167	21341.696	295.494	293.351	327.715	1931.563	2956.089	299.211	2763.305	182	0.905	1152.093	856.418
6550.332	6710.049	5422.185	9376.126	7102.622	9101.13	6262.825	9940.559	1653.794	764.036	575.347	520.605	539.642	530.57	387.032	12222.653	355.239	279.842	298.182	525.306	182.625	2143.838	167.035	3936.385	2967.186	329.364	303.952	293.518	2095.895	276.544	333.042	13373.584	212	0.844	1407.618	855.901
14616.269	15275.634	8952.631	21060.842	7518.997	16338.27	5371.347	11291.183	1252.427	573.413	387.734	810.518	7970.561	647.898	273.013	12799.65	298.307	210.169	188.935	2073.412	35796.841	617.858	137.54	1379.178	10980.542	298.053	288.668	327.272	2151.721	2853.003	312.094	2670.137	225	0.888	1116.531	857.007
8419.671	8364.527	5119.097	11267.597	5626.363	10568.272	3794.896	7764.894	742.477	379.142	323.855	564.87	3372.765	416.92	247.62	7639.328	236.808	179.272	200.293	3124.676	7498.992	385.858	139.831	1393.903	5433.792	328.955	278.461	272.069	3431.106	1731.905	401.753	3152.367	156	0.915	1540.423	856.109
15398.46	15565.199	9895.647	20193.161	10092.321	19513.655	8061.288	16072.758	1341.082	467.959	407.153	1035.529	526.314	468.899	290.244	10072.37	354.6	264.021	337.056	1273.457	339.192	5513.815	149.682	2155.306	14955.616	313.629	360.663	263.222	18130.123	834.032	351.539	5584.065	225	0.885	1491.882	859.771
15725.466	16457.447	9738.144	22946.572	8817.458	21736.326	6989.561	14490.247	1318.824	374.477	336.324	658.081	4817.451	426.344	264.906	11745.101	330.302	201.64	172.41	1232.865	26866.374	539.68	131.79	1135.015	15297.12	295.159	293.02	316.313	372.532	2145.516	266.99	2061.093	181	0.93	1142.544	857.434
9981.015	10662.529	5899.922	13914.263	6395.68	15551.472	6631.763	14416.813	807.12	373.403	350.441	328.722	342.336	357.173	274.776	8786.214	240.668	164.667	147.211	418.107	188.988	358.743	131.897	2973.462	9937.46	290.367	303.049	290.162	3627.353	392.364	292.499	11860.325	181	0.9	1268.378	860.29
6491.389	6958.412	3879.059	10075.979	4341.553	10803.43	4234.76	9281.776	810.546	378.7	358.569	425.798	327.912	334.021	272.899	7709.338	261.931	184.753	155.131	356.474	161.02	317.295	139.842	2259.906	12316.381	305	301.079	308.41	5320.612	365.866	316.352	8955.409	121	0.948	1355.624	857.822
10491.275	10596.689	6621.267	15624.739	5776.95	11961.949	3977.354	8440.485	1325.265	355.643	349.651	797.682	5928.427	453.767	262.124	10998.228	272.069	198.962	171.39	2107.692	28877.388	445.283	129.875	1047.113	9168.594	301.46	284.952	322.546	775.951	2361.606	280.729	1922.894	214	0.811	1130.364	863.201
12526.93	12764.847	8033.678	17539.702	8944.567	18735.043	7601.597	15366.727	1015.623	417.04	356.626	1098.809	767.271	444.209	277.65	9884.019	275.434	232.523	241.725	2130.97	576.458	641.182	149.962	1964.769	10607.3	307.373	296.247	267.358	22863.242	996.36	386.874	5239.458	145	0.991	1505.155	862.886
9320.451	9266.539	5910.77	12895.898	6618.015	13409.942	5433.599	10967.376	1039.796	385.771	317.676	831.246	537.105	401.629	262.353	9902.821	316.621	259.214	231.449	2723.983	392.053	524.558	146.492	1718.023	12180.778	306.339	303.964	270.816	17639.544	767.554	349.892	4520.698	131	0.958	1526.943	866.744
11190.857	11286.052	7111.707	14573.379	7372.871	15993.035	6061.538	11477.989	911.471	362.336	315.709	443.251	374.397	350.966	216.679	9998.14	218.429	246.227	447.65	899.928	224.729	12529.219	146.54	1202.604	5142.632	295.989	323.495	284.747	12669.207	353.792	291.439	2862.732	226	0.889	1460.018	871.27
12115.957	13432.969	7012.538	17281.638	7029.102	17993.811	6165.16	11862.218	1320.555	552.34	447.305	361.822	354.596	376.476	303.613	11654.889	395.039	266.372	216.244	654.58	178.816	1428.606	165.481	1940.069	12610.19	312.946	349.968	314.417	6637.014	407.4	397.829	6013.492	257	0.851	329.924	873.399
8230.159	8311.325	5602.205	11303.049	6498.888	11314.487	5540.541	9724.309	1328.299	550.672	450.885	580.197	407.568	436.387	313.137	9797.255	382.022	249.842	216.944	610.305	181.074	1827.635	146.868	2634.336	12379.289	321.847	303.827	310.426	8848.848	384.651	325.505	9384.321	186	0.847	1398.661	872.71
9878.839	9178.748	6711.196	13536.264	5650.01	13510.198	5686.346	10870.122	1404.629	416.686	490.164	394.862	321.549	366.281	305.132	11461.172	336.899	216.595	197.363	572.602	138.49	1446.667	155.173	1975.813	9898.027	283.927	294.657	325.949	4351.703	437.893	313.036	6335.043	153	0.955	395.239	871.408
11999.463	12868.354	8210.546	17661.622	9827.365	19727.374	9931.727	19164.796	1140.251	548.381	468.685	443.496	446.198	465.413	338.654	10039.006	292.157	200.214	176.856	600.325	205.875	817.627	152.16	3934.437	8701.108	310.19	288.975	290.921	5389.43	532.46	347.946	11920.097	327	0.809	1267.323	877.093
14275.647	14231.845	8925.233	19765.632	9794.991	20193.928	7832.26	15909.149	1116.311	399.935	349.416	881.883	530.168	413.718	265.227	9001.25	411.351	279.431	227.492	1427.423	459.916	524.995	151.668	1816.607	22028.726	299.308	301.119	279.762	24051.17	588.861	343.176	5067.032	192	0.837	1519.589	871.234
19904.742	20211.883	12931.706	26890.781	14069.795	26983.377	11277.863	22354.289	1131.353	447.06	391.68	730.487	4000.847	504.127	282.566	11580.802	297.213	256.364	302.987	3126.347	9070.988	734.617	157.463	2045.242	11626.963	316.024	330.425	273.542	7708.286	2177.044	634	4391.647	313	0.818	1501.762	872.848
9234.344	9303.386	5779.947	12438.866	6271.011	9843.551	4027.42	8169.82	650.589	347.856	303.97	513.895	1889.361	340.005	241.663	8051.389	192.172	189.691	192.782	2975.061	873.208	295.023	131.304	1377.513	5534.432	274.154	281.054	279.501	5191.065	1025.002	427.616	3162.171	166	0.917	1535.343	873.976
9537.48	9944.143	5936.942	13883.378	4660.084	12098.111	4045.13	8305.74	1054.105	364.062	330.635	352.293	277.97	374.311	246.447	11069.11	247.325	211.979	203.98	1167.574	236.492	388.009	105.206	1327.912	11792.695	292.337	295.913	300.966	14146.198	650.118	290.046	4721.05	114	1	1025.5	872.237
8791.782	7778.08	4274.197	10340.218	4118.159	12010.547	3862.783	7710.452	880.208	276.555	276.071	513.025	1170.786	289.609	253.504	7537.421	311.187	167.235	152.179	2784.824	2128.387	720.915	109.781	718.881	21212.462	247.031	292.076	284.598	8482.488	543.106	351.726	1998.33	108	0.967	1176.611	871.685
10646.329	10545.045	7083.385	14137.598	7783.012	14484.178	6718.021	11393.054	1291.068	502.723	394.955	996.012	383.435	391.756	276.241	11482.878	389.16	292.261	196.638	733.618	252.967	3167.706	152.006	1983.566	15551.271	318.744	332.132	308.578	22448.815	361.08	284.177	4594.411	197	0.918	1446.48	877.165
9788.551	9770.422	5918.308	14175.895	5692.458	13141.118	4016.938	8147.33	1173.174	311.516	299.596	509.782	6977.457	529.195	259.196	11098.131	220.736	162.383	156.055	1965.258	36038.003	624.976	119.713	874.518	6957.428	345.087	294.991	296.659	1326.503	2108.974	326.46	1547.047	102	0.974	1149.725	874.657
11504.433	11726.372	7178.93	16089.876	5891.969	11979.71	3956.242	8391.628	976.14	343.666	348.215	402.187	491.182	409.739	263.416	10808.953	238.457	185.534	180.973	3114.937	394.146	396.09	134.547	1339.381	7227.563	320.613	312.351	302.566	23812.359	742.448	273.953	4320.696	186	0.924	1083.591	878.796
12976.039	12652.843	7439.714	17640.395	6670.482	15854.782	5031.007	10172.858	1510.95	316.557	308.143	588.181	4593.484	369.697	261.177	9807.47	302.061	169.92	172.488	1771.617	20348.948	445.906	118.249	861.603	14884.288	292.515	294.082	304.148	2122.43	1940.098	329.701	1913.549	208	0.89	1141.005	879.76
18075.76	18466.112	11431.739	25395.886	12969.819	24912.699	10035.001	19864.025	1147.234	409.89	355.317	559.041	1497.304	467.423	270.931	10505.542	333.537	242.772	225.737	2606.388	6504.876	553.827	155.021	1991.654	15549.156	298.845	308.394	283.999	6054.538	1034.135	480.063	4465.107	202	0.908	1515.515	878.391
11116.905	10918.574	7574.443	14133.808	8737.101	13677.878	7401.22	11524.232	1554.322	687.135	473.229	609.335	441.217	421.635	321.978	11366.098	443.595	306.524	238.097	613.752	215.285	2642.144	153.185	2516.249	14021.777	337.563	301.503	301.419	15376.119	340.281	308.412	5577.758	197	0.822	1429.637	883.931
16960.805	16972.758	11043.778	23647.647	11958.148	25270.354	10347.381	20837.57	1062.086	414.874	386.841	571.499	5340.403	628.798	289.856	11161.471	287.697	240.661	191.884	3963.566	20893.533	764.93	150.306	1962.17	13158.063	327.82	296.333	271.48	2511.14	2689.488	585.566	3930.646	185	0.919	1490.554	882.889
14349.167	14693.528	9240.304	21091.002	7377.141	16799.356	5645.864	11757.323	954.683	332.827	349.6	689.433	5218.089	413.392	258.285	10924.553	270.339	167.18	214.522	1444.359	33432.315	550.177	137.004	1131.086	12144.185	290.155	291.787	321.776	2092.867	2319.808	289.643	2142.393	140	0.897	1121.357	883.164
19307.353	19888.978	12246.807	27291.646	13952.124	25956.615	10644.547	21257.682	1150.623	431.086	394.685	565.511	8964.325	705.509	279.242	11985.686	311.977	244.892	194.31	3067.654	42329.011	749.575	149.386	1907.592	10142.05	358.926	299.932	274.441	802.94	3513.205	428.899	3105.001	188	0.938	1499.17	884.691
14144.48	14232.139	8792.993	20611.888	7754.366	18904.636	6040.172	12136.713	1084.901	304.023	312.16	554.242	3671.033	343.166	251.979	9829.536	258.211	156.096	173.515	1820.762	11018.459	475.48	125.001	956.919	10681.718	277.196	277.047	307.015	3362.907	1642.759	298.996	2355.691	137	0.947	1130.077	883.172
17218.365	16922.979	10843.084	24254.013	11640.849	22188.332	8667.694	17235.901	1197.309	403.649	354.776	485.751	6713.753	497.626	259.491	9691.82	364.013	225.248	218.316	1704.658	30642.08	714.943	150.691	1414.068	15120.113	305.258	292.544	272.519	699.059	2468.495	331.177	2358.25	180	0.895	1509.117	886.728
8086.551	7741.29	5518.251	12382.812	5044.376	12629.208	5179.468	10202.236	995.327	423.286	426.581	407.599	322.91	353.271	284.445	12092.743	283.875	201.041	219.481	597.05	159.768	845.479	165.571	2148.812	5144.108	294.843	338.028	325.932	4990.623	411.442	368.855	7846.662	201	0.821	331.53	887.993
12678.508	11850.323	7405.025	17132.806	6590.071	16532.603	5191.234	10676.511	884.589	312.64	344.469	575.848	5712.16	368.841	238.286	10330.062	263.32	159.208	190.743	1246.958	24759.133	413.014	145.375	958.133	9811.484	297.474	267.654	317.937	1393.421	2057.865	320.95	2001.698	194	0.875	1100.103	887.16
7817.66	8229.188	4855.324	11925.162	4900.465	12379.077	4071.174	8611.018	645.674	290.41	272.96	509.882	304.615	273.658	249.762	10917.146	154.728	166.616	170.687	750.055	293.6	502.944	110.386	1192.724	4676.546	247.021	305.601	290.179	17012.318	362.604	255.875	4314.935	153	0.945	1175.422	887.284
8188.373	8613.279	4972.969	12660.594	5500.849	14088.237	5948.426	12977.562	809.477	404.552	360.298	398.667	342.688	355.018	295.637	8950.823	227.675	158.036	163.693	574.75	207.049	593.409	150.224	3027.254	6795.728	317.755	307.636	286.102	10247.727	519.868	347.501	10039.307	123	0.993	1259.955	885.484
18007.372	18429.367	11896.259	23269.083	13441.651	24910.775	10419.837	20733.296	970.999	421.345	368.379	536.801	4759.483	522.726	277.538	10349.732	271.401	223.812	380.002	2674.329	18571.11	601.976	152.108	2006.952	9230.12	297.866	287.952	282.458	2798.753	2197.016	431.68	4292.193	318	0.86	1525.308	890.274
9190.288	9689.293	5904.432	14134.915	6098.605	15924.917	5630.763	11600.507	866.687	309.207	302.794	636.365	448.974	311.376	266.424	12183.601	185.409	181.298	180.224	1157.193	373.257	440.718	113.839	1363.135	3888.626	271.307	296.691	282.717	17311.566	392.125	288.292	4288.243	248	0.895	1158.004	889.919
8139.484	7960.084	5046.601	11286.696	4041.629	8718.652	3005.056	6348.086	740.335	308.375	349.229	343.808	443.604	349.998	250.433	9425.196	222.326	141.95	179.147	966.722	486.902	253.077	134.33	1337.817	6071.562	315.707	292.109	290.101	15482.126	935.95	288.257	4107.63	131	0.872	1084.462	890.546
9757.443	10373.537	5942.235	13253.946	6544.966	15034.755	6638.798	14418.063	799.489	376.208	357.464	314.852	331.222	311.8	261.687	8195.884	240.726	158.085	148.331	297.896	172.968	246.908	139.518	2893.697	10560.587	298.396	300.778	297.442	177.98	365.864	379.805	12710.766	150	0.972	1281.067	889.16
6021.605	5318.921	3106.969	7371.839	2971.287	8473	2718.791	5386.845	774.41	276.271	242.043	412.702	237.249	268.085	254.753	9807.552	191.735	218.077	145.736	732.889	223.162	314.84	120.964	818.526	5658.759	279.693	301.747	292.278	11417.885	332.226	248.667	2669.572	133	0.973	992.5	889.583
10828.607	10404.72	6338.279	13800.66	6330.13	11675.782	4834.262	8591.443	1437.423	430.558	384.822	740.979	329.151	323.648	240.923	9439.005	533.063	293.767	333.676	706.633	201.765	2906.615	142.45	1686.115	28455.331	331.673	306.051	296.017	18206.83	324.297	325.027	5390.326	182	0.848	1406.143	892.538
18139.603	17862.462	11103.499	24219.585	12152.572	22714.103	9198.395	18476.017	1058.682	444.962	382.861	499.906	9974.273	578.112	274.851	10738.35	308.622	222.843	209.557	3247.46	44508.458	778.489	156.107	1827.366	10220.61	304.393	292.741	278.877	592.797	4058.681	327.841	2883.699	194	0.904	1516.407	895.077
13491.074	12913.229	8054.688	18189.65	8177.84	16988.765	6502.041	12915.623	1123.64	356.304	328.953	915.556	737.222	373.409	231.828	9660.467	404.935	274.188	191.215	1817.86	420.332	2005.67	159.518	1539.628	24892.179	311.783	335.522	283.262	16054.027	877.999	392.742	4056.71	192	0.903	1478.12	893.844
16637.743	17194.874	10845.852	23355.969	12573.683	24922.619	10834.356	21792.876	1018.063	421.508	394.029	729.667	4633.7	598.136	297.156	11286.272	265.337	230.607	225.731	4205.184	9675.983	668.559	163.965	2294.024	11848.257	317.442	293.885	261.615	4310.558	2483.826	545.987	5229.436	216	0.894	1489.81	894.468
13536.995	12671.911	7760.604	16082.46	6936.384	10189.018	4014.319	7951.849	791.92	310.949	286.146	481.928	2434.049	345.854	259.326	7389.587	400.369	237.924	197.307	2334.9	881.826	381.789	133.675	1105.316	19480.349	259.257	276.744	299.641	4979.975	1024.074	424.268	2431.095	120	0.981	1542.317	893.333
19738.234	20001.696	12145.238	26591.414	12677.6	23713.717	7547.557	14185.153	1114.236	443.742	433.375	583.51	9322.765	567.125	311.735	15442.387	328.791	246.838	221.926	4122.164	40492.428	743.56	169.246	1778.484	11599.649	297.34	316.037	284.976	2462.838	3314.078	393.626	2694.374	117	0.973	1594.141	893.603
5321.718	5758.448	3334.138	8577.556	3789.014	9022.369	3404.735	7547.426	715.056	330.183	306.07	559.176	305.004	307.732	234.53	9687.178	197.458	162.662	158.171	1007.243	268.095	489.811	124.309	2107.556	3468.674	293.554	314.02	266.648	21685.385	431.704	289.418	8753.245	114	0.92	1236.667	895.465
9775.68	10515.815	6742.392	13881.334	7825.8	15702.016	8033.361	15418.031	785.855	460.199	374.653	387.406	371.279	432.703	295.614	9037.224	205.678	157.711	154.122	498.038	201.284	381.073	143.671	3052.422	3293.773	307.959	286.011	270.87	6901.899	509.743	339.859	10722.92	205	0.913	1264.593	897.539
16088.123	15867.039	9959.259	22473.096	11243.435	19798.755	8091.195	16826.484	1191.044	517.978	407.854	509.68	8631.239	1136.405	271.347	12049.913	308.671	251.022	209.09	3564.935	49031.022	922.774	159.725	1951.325	8833.502	424.509	300.877	265.288	437.238	3381.71	363.397	3099.908	114	0.99	1503.105	893.553
17138.432	16813.085	10267.256	22611.067	10889.682	18137.683	5579.037	10514.791	1141.253	429.444	416.459	590.591	8026.092	554.426	295.828	13348.649	359.436	235.742	210.56	3103.984	47023.937	693.53	155.244	1542.171	9872.632	283.755	311.654	275.116	297.873	3047.368	386.879	2367.338	145	0.929	1586.245	894.886
11822.41	12438.473	7265.579	16692.541	6541.317	13906.558	4698.907	9521.68	1020.263	342.047	347.02	661.087	4648.739	372.993	243.65	10360.412	274.307	173.823	214.474	2007.829	12594.549	402.297	130.425	1007.206	12657.836	299.548	280.313	303.986	2470.86	1607.152	370.624	2749.077	216	0.86	1111.218	899.412
14634.408	14608.283	8961.927	19958.102	9876.627	16211.184	4158.977	8737.684	1122.745	505.91	394.079	536.851	7829.528	804.213	289.373	13509.457	343.934	258.859	198.15	3277.432	42771.581	740.827	136.781	1600.688	9102.204	319.045	305.26	288.428	214.039	3679.963	289.081	2324.849	148	0.974	1557.338	898.669
19158.571	19570.435	12514.323	25600.492	14528.147	28826.913	12284.051	24324.542	972.514	512.462	376.06	665.427	4296.144	731.909	281.894	10667.092	274.289	233.749	177.643	3518.854	18186.968	636.422	169.818	1967.758	12891.246	327.374	303.357	274.399	4003.28	2246.905	484.754	4011.198	201	0.907	1498.724	902.386
12931.026	13407.895	7804.721	17302.027	8765.095	16007.472	5684.663	10800.744	1305.57	390.716	397.155	457.827	8543.347	578.561	331.983	13279.601	312.755	227.702	192.433	4629.558	42017.039	662.446	164.977	1572.542	8023.702	307.394	302.107	283.911	1566.692	2939.316	403.875	2450.749	136	0.956	1597.25	900.566
9068.294	9771.214	5715.59	13706.873	5840.766	14162.728	4789.12	9937.866	900.24	370.691	344.454	704.387	4586.742	352.364	266.351	10996.414	221.964	175.007	212.763	2249.357	16598.708	595.141	128.486	1248.186	4885.986	281.8	293.767	294.091	5218.946	1525.236	340.574	3159.323	134	0.942	1130.142	901.425
5728.39	5813.254	3363.971	8648.387	3597.129	9611.547	3551.113	7559.245	620.474	261.084	305.582	292.714	266.365	267.997	241.427	8000.701	221.901	149.14	145.992	260.187	178.952	209.749	162.247	1650.406	8207.349	294.334	294.519	306.304	1874.095	289.994	270.582	6455.383	120	0.969	1364.783	901.367
17956.567	18391.132	11238.983	25403.839	12599.376	22752.872	9483.075	19177.734	1154.182	835.072	383.681	675.904	5369.443	1045.041	268.088	11512.549	333.9	236.435	194.781	3254.49	39658.743	800.795	159.148	1857.799	9993.327	370.289	309.823	274.734	367.368	2153.728	387.038	3129.876	100	0.967	1505.4	900.15
12021.181	11952.607	7265.269	16598.947	6059.035	14129.978	4696.885	9793.024	903.787	303.616	312.918	446.656	561.836	338.013	223.224	9273.097	256.302	197.982	170.111	1023.527	398.844	420.839	124.189	1103.558	13760.692	296.781	293.97	297.258	7204.632	440.175	356.353	3411.084	191	0.862	1037.584	904.814
10299.857	10230.506	7753.044	13593.215	9145.669	13196.687	7531.203	11830.287	1465.627	703.952	538.52	714.398	478.842	425.208	330.979	11410.706	378.718	284.406	254.017	534.704	212.746	3435.624	165.385	2866.104	7722.941	318.371	304.944	274.383	11415.955	319.915	377.329	6954.787	231	0.865	1447.206	903.509
13741.514	13729.238	8509.978	18741.042	9723.766	17319.671	7019.101	13995.05	978.463	410.274	343.516	540.526	6368.563	560.942	272.789	11187.004	268.175	223.776	218.366	3196.293	34885.791	652.6	138.043	1634.908	7467.165	300.285	305.789	279.815	1654.574	2587.311	366.775	2710.383	158	0.961	1528.5	903.051
5434.759	8930.322	5277.169	12048.031	5109.091	13175.258	4779.813	9502.992	547.255	385.972	339.378	383.968	361.859	354.355	287.265	8997.161	174.734	211.268	225.033	1090.671	308.368	1011.157	183.504	1608.35	8246.705	262.02	277.441	255.653	17796.602	588.145	437.08	5614.073	139	0.988	640.629	904.349
15640.373	15800.958	9396.977	22028.464	8876.208	17630.619	5744.871	12470.671	1265.451	496.199	470.881	607.152	14833.818	830.681	278.973	15475.571	312.95	241.426	204.522	3255.617	62196.781	981.848	134.347	1757.48	10982.849	693.779	326.666	307.344	428.123	3252.055	344.1	2917.724	136	0.967	1066.221	905.934
9051.946	9205.477	5651.5	11812.35	6222.918	12770.505	4928.314	9727.343	761.236	284.819	286.952	409.976	1328.813	278.376	211.457	5946.6	203.662	192.89	179.049	1309.146	274.476	356.952	160.737	813.833	9115.055	307.193	306.515	265.974	1661.373	747.126	445.94	1944.48	172	0.984	1476.093	906.564
19620.663	19723.016	12076.2	26872.821	13974.004	28203.403	11815.347	23603.3	1057.195	531.488	385.373	562.574	6994.692	674.306	294.32	10919.931	264.383	220.169	196.118	3079.021	36696.292	673.822	159.795	2010.338	6233.555	316.317	317.547	274.483	315.597	2824.611	339.528	3396.268	223	0.915	1509.119	907.563
11495.358	11652.595	7758.572	14303.25	8929.433	15935.799	7511.192	15222.667	892.471	405.254	354.846	585.343	2488.575	511.977	316.876	9154.51	256.452	212.77	192.361	3076.593	9506.084	483.115	145.146	2031.631	8103.352	274.124	284.75	279.75	3314.988	1292.641	475.573	5122.075	156	0.974	1539.295	906.647
16028.66	16397.875	10308.448	23124.601	10290.239	22854.796	8127.735	16845.816	1107.111	460.504	409.509	689.743	5396.145	549.721	261.043	12685.542	284.275	218.466	225.409	2562.461	28157.125	517.16	128.543	1533.914	11556.613	333.514	289.236	319.308	3180.759	1993.547	398.77	3391.185	332	0.788	1115.063	912.904
13831.65	14349.933	8672.281	20239.822	7969.414	16304.362	5483.918	11346.724	1348.904	368.181	382.404	814.324	9413.789	442.99	253.78	12241.975	291.788	195.229	232.678	2143.238	37670.143	518.917	128.399	1188.637	11457.304	300.526	279.095	308.405	3029.206	2783.79	317.332	2206.991	99	0.99	1124.51	906.056
12317.432	12742.778	7808.659	16781.315	8938	17785.708	7172.758	14348.619	1558.974	362.465	343.573	873.518	761.208	400.693	249.75	9106.177	238.007	239.465	309.514	2151.558	458.961	536.541	172.626	1642.363	7003.101	316.089	316.486	268.868	13196.251	1057.495	367.895	4347.179	196	0.901	1488.587	909.066
10207.702	10322.22	6561.258	14251.255	7120.21	13336.125	8131.381	10458.303	714.419	307.144	329.937	483.271	1884.066	346.04	346.46	8799.797	232.055	182.493	170.48	3021.026	952.057	381.694	169.757	1270.59	6115.346	279.945	284.948	274.025	1931.599	855.627	504.742	3210.221	178	0.927	1605.742	908.91
13597.101	13880.715	8794.703	18626.36	8985.798	20960.526	7490.373	14797.799	994.537	362.533	397.865	709.859	977.029	474.246	312.872	11004.313	322.937	244.613	249.669	2697.685	1097.338	642.536	177.179	1860.505	11881.475	301.934	294.347	284.686	13349.923	1129.965	363.54	4805.589	175	0.967	1624.271	908.18
7306.857	7570.339	4466.29	10603.554	4324.689	12336.747	4160.35	8490.452	571.323	266.846	249.549	415.794	267.12	231.949	229.83	8271.002	161.435	150.311	184.802	551.352	208.096	339.886	125.034	923.72	4784.069	257.013	288.073	275.264	9537.33	308.264	297.147	3648.067	145	0.965	1171.845	908.845
16502.555	16311.657	10553.713	22933.94	10427.49	18021.049	6967.503	14030.69	1105.209	441.622	392.661	512.638	7306.314	612.651	315.026	12716.964	353.938	244.989	214.243	2575.031	38389.713	780.497	149.762	1753.046	9572.044	308.715	300.227	290.393	709.27	3557.51	387.71	2750.054	342	0.72	1558.079	915.33
11558.842	11231.192	7268.634	15959.892	7660.715	13744.835	5101.652	10477.319	1456.505	405.804	411.418	483.323	7891.93	595.052	333.687	14663.844	302.655	229.415	186.176	4532.667	47334.239	726.062	152.096	1795.809	4307.309	286.875	306.039	288.461	164.695	2750.104	296.531	2685.568	122	0.985	1592.77	907.598
4552.119	4714.245	2917.373	6756.42	2881.297	7509.08	2592.794	5152.549	633.671	272.196	284.412	547.136	769.704	276.583	240.679	8383.176	177.595	132.129	160.171	4263.916	253.744	275.062	120.346	842.226	3160.22	241.195	284.345	285.762	8332.44	585.887	395.803	2845.051	126	0.976	1155.738	910.452
9152.879	9623.276	6282.936	12693.466	6657.528	11750.38	5221.764	9145.424	1693.456	582.198	475.019	596.609	408.66	398.799	273.39	19669.824	446.481	305.345	397.259	632.138	173.528	3681.82	144.499	2740.24	16745.631	329.458	316.149	301.632	1727.028	375.555	352.047	10111.812	152	0.901	1408.25	912.48
16358.783	16585.674	10547.895	22854.488	9874.579	20202.777	6896.488	14519.758	1289.894	1095.669	415.809	732.008	7597.892	814.658	268.824	13490.055	304.889	215.52	188.48	2265.335	32279.271	581.437	128.711	1591.955	11233.015	413.168	324.109	298.564	2323.949	2632.045	327.577	3224.462	293	0.781	1058.387	918.5
13047.449	13504.801	8035.607	19112.253	7459.333	15268.038	5300.759	11024.832	1218.142	395.827	367.961	829.477	5215.653	516.356	267.136	12343.869	286.105	199.719	201.19	2810.35	28212.583	475.902	123.077	1314.957	8539.144	296.162	315.481	306.127	1470.028	2662.883	350.86	2814.492	149	0.955	1131.091	912.896
8136.818	8464.793	4858.242	12423.637	5517.289	13415.928	5259.414	11275.663	795.066	359.291	354.326	363.359	317.162	344.926	254.087	6845.859	269.322	191.423	147.181	357.447	178.341	291.695	154.817	2296.468	11482.065	322.787	291.841	297.375	5197.342	329.961	305.737	9811.732	158	0.904	1383.127	915.057
12495.354	12426.54	7839.319	17416.083	8863.777	16566.724	6880.381	13973.785	974.872	427.924	375.114	490.957	5762.005	654.659	306.351	11243.586	272.34	209.15	210.375	4209.41	29480.971	632.669	153.719	1964.235	5965.628	295.363	305.147	289.647	2644.659	2482.571	462.265	4161.775	314	0.807	1535.573	917.589
12698.282	12675.065	7642.24	17029.992	7253.545	13117.804	5237.404	11185.333	1127.839	375.181	388.367	576.119	5980.597	475.701	285.089	22523.448	363.665	217.148	200.945	3066.176	25055.669	586.617	167.034	2497.547	11829.772	317.33	284.149	299.283	2845.248	2355.735	488.311	6205.287	267	0.755	1638.485	916.002
12429.053	12722.281	7688.664	17802.023	7291.93	16589.694	5414.721	11294.392	904.623	374.122	358.654	509.567	7482.219	631.31	247.766	11025.088	270.668	208.887	200.124	2035.291	28277.803	522.594	125.716	1193.603	11599.536	543.863	292.655	305.373	2182.073	2051.301	366.718	2334.433	164	0.906	1070.854	914.268
12721.448	13669.8	8644.129	17552.923	8992.292	12881.912	4000.929	7704.293	1169.238	533.023	465.875	573.231	434.248	367.188	239.184	8262.581	321.265	220.337	242.803	880.356	303.339	1977.069	149.591	937.416	6968.882	292.957	290.92	285.808	11935.42	464.379	267.761	2442.238	134	0.859	1665.761	915.269
14812.365	14932.651	9347.19	19784.096	10918.411	23182.676	9758.637	19175.377	1041.988	384.141	369.508	612.879	2554.297	524.951	279.24	10921.349	261.318	231.914	179.559	3841.257	15778.878	720.854	168.955	1832.339	10549.639	315.778	312.588	278.924	3559.44	1965.423	447.466	3862.788	153	0.955	1499.997	914.761
17669.129	17510.071	11032.223	24934.414	12520.623	24533.016	9956.574	19896.417	1077.12	445.672	382.091	642.159	8008.589	708.222	295.241	10705.458	314.45	234.159	198.493	2742.976	46214.431	698.479	168.182	1934.64	10496.238	307.15	298.604	294.116	828.666	3877.123	357.163	3214.045	191	0.898	1512.982	916.547
16336.039	15186.862	9549.073	20656.135	9537.651	16029.559	6689.546	12592.484	1190.735	420.3	408.869	386.119	8294.127	688.814	342.757	13128.302	346.803	220.035	210.241	3489.96	42453.817	621.361	149.844	1739.93	6594.311	294.515	306.289	291.098	186.324	2828.402	407.322	2588.216	150	0.972	1593.38	915.16
15966.311	15995.976	10030.337	21744.166	10427.699	19228.564	7673.365	14599.024	1128.051	372.93	396.318	716.72	5577.928	496.471	301.748	11103.034	355.202	221.156	180.56	3079.367	11919.795	549.855	155.542	1612.125	11933.657	291.083	295.859	291.306	4268.631	2485.554	369.184	3540.053	264	0.799	1613.136	920.383
13032.661	12396.615	8300.6	17735.538	9043.864	18073.383	7540.304	14951.732	1033.123	430.823	365.272	655.532	3072.883	517.246	324.178	10188.368	329.062	244.801	275.593	2932.056	9380.379	1011.761	152.404	1908.715	13105.926	301.964	295.434	281.309	3284.38	1928.148	616.562	4353.931	160	0.939	1550.094	916.831
12276.91	12183.429	7698.916	16295.185	8679.36	14912.326	9680.204	12186.118	723.241	338.739	361.447	490.007	2636.728	396.916	367.453	10038.55	242.775	180.7	197.255	3440.838	3007.044	385.391	179.094	1623.65	7980.603	288.807	300.363	286.403	3199.169	1011.564	598.758	4016.769	156	0.939	1602.833	919.622
18020.934	19013.984	11602.564	24451.504	12972.677	24983.103	9778.215	19836.762	1242.109	384.547	405.382	614.096	5594.764	517.114	293.839	14373.225	325.406	233.67	205.416	3531.477	15653.582	862.302	166.04	2080.482	11834.258	300.708	292.9	288.55	2311.215	1980.689	479.24	4840.401	141	0.975	1622.245	917.138
8374.267	8254.754	5183.497	11264.112	5463.783	10810.967	4596.907	8905.791	971.75	331.537	324.816	675.158	460.07	351.89	220.303	9397.749	293.843	238.561	256.904	1191.265	272.136	724.59	168.202	1477.803	14768.081	318.043	303.353	273.872	9459.927	598.342	336.636	3914.558	136	0.956	1482.346	918.676
18831.183	18636.074	11631.597	26001.011	13037.392	24316.385	9504.608	18686.348	1040.553	413.83	371.052	488.678	7857.062	603.913	273.642	10788.168	316.919	227.44	202.936	2664.562	40596.514	615.303	153.512	1616.782	10598.345	318.884	305.472	285.355	388.846	3181.264	357.19	2671.638	330	0.785	1524.488	923.612
13673.599	13519.964	8200.698	17437.705	7565.635	12091.713	4168.719	8169.767	1269.056	481.361	432.147	650.213	625.887	388.676	259.107	13078.791	454.187	249.753	263.505	1467.303	364.475	2724.021	154.949	1552.609	18025.247	300.342	281.604	303.545	15445.058	630.913	300.271	3998.507	166	0.798	1661.813	921.416
4725.781	4667.288	4369.113	6122.34	5682.423	5596.532	4391.791	6154.452	1074.491	567.603	498.074	361.141	408.812	368.796	293.821	10729.267	245.396	212.927	248.939	231.13	169.181	3496.975	166.881	2357.782	538.865	323.613	314.521	264.2	505.725	268.869	298.729	6508.981	105	0.953	1457.243	917.786
13969.081	14250.422	8638.998	20402.268	8375.585	16027.557	5530.032	11507.067	1372.9	409.863	379.54	891.425	8376.207	609.714	254.973	14403.696	297.109	211.422	195.037	5436.347	37006.238	526.292	119.949	1414.288	8540.973	309.556	295.99	308.063	2018.34	3168.506	330.002	2644.744	119	1	1129.021	919.752
6638.576	7020.45	4090.893	10341.508	4395.837	11248.034	4421.991	10202.029	559.569	359.685	298.289	410.123	307.128	297.621	249.256	8070.731	166.75	139.356	146.189	315.183	183.214	364.054	127.035	2445.542	2084.492	248.042	285.963	269.302	3502.139	295.653	346.41	9649.262	124	0.972	1191.694	921.194
8603.216	8680.844	5201.978	11781.191	4569.411	11633.64	3825.962	8027.682	800.76	314.4	284.834	367.304	286.227	312.064	243.535	10230.877	177.895	200.603	175.399	701.868	231.394	362.454	127.503	1303.451	4860.254	315.876	287.961	292.787	6868.093	324.707	343.968	5286.543	145	0.965	1010.19	923.259
18910.021	17987.225	10527.616	22953.237	10946.427	18547.414	7975.694	14665.719	1133.967	423.693	407.051	326.43	5358.821	812.15	332.566	11250.553	371.863	218.613	190.976	2356.551	39401.771	559.519	151.501	1697.212	9894.741	302.216	305.827	288.108	171.477	1981.251	447.541	2571.048	134	0.98	1591.836	922.254
11775.69	12259.703	7805.07	17088.481	7726.92	15397.396	5868.471	12131.947	937.482	362.332	368.15	753.788	3047.678	449.113	296.381	10465.025	217.422	168.894	196.416	1679.359	8955.843	310.3	135.92	1791.208	5613.807	290.397	300.299	293.028	3061.481	1487.66	479.073	5463.137	173	0.932	1140.569	924.275
8536.558	8135.123	5101.279	10813.351	3511.839	8458.281	3118.087	6190.69	1064.769	331.917	318.51	630.805	712.79	298.083	212.465	8451.374	311.703	204.272	232.235	2414.879	344.934	476.807	114.964	1116.074	21226.827	316.332	323.157	304.878	2466.01	546.683	406.069	3528.923	101	0.977	1038.045	924.203
17140.62	18673.563	11187.478	24774.446	13286.699	26526.408	10207.188	20183.777	1372.395	426.846	426.225	696.94	6637.285	595.594	313.301	18443.906	367.73	255.082	264.161	4341.949	17502.885	1016.656	168.496	2537.33	17091.971	313.226	286.628	309.913	2972.417	1936.823	585.136	6080.063	122	0.985	1624.32	924.213
7546.237	6000.602	4089.913	9228.672	2592.071	8561.353	3174.14	6318.315	903.922	221.032	303.665	262.225	186.992	193.87	171.113	6305.313	401.942	190.121	286.29	341.357	144.429	453.948	127.146	1096.557	19144.734	250.789	282.193	292.695	1310.059	249.526	260.307	6092.256	113	0.94	599.615	926.296
19754.627	20412.232	12768.866	27858.01	12390.926	26671.299	9654.334	19446.615	1087.922	401.377	393.104	715.625	4952.913	432.491	256.745	10947.094	282.094	199.627	224.486	2056.143	19438.772	458.255	128.977	1491.133	13608.416	305.694	300.059	308.974	3234.736	2072.981	438.414	3747.185	187	0.92	1122.398	927.703
28967.259	28897.457	18781.245	39063.533	20420.893	37361.686	15895.809	31086.769	1366.691	519.99	492.614	690.298	8603.955	746.858	374.475	12008.51	392.737	267.054	184.628	2232.535	51943.928	832.031	162.584	2418.925	12246.505	292.473	338.403	316.479	666.253	3944.154	356.689	3936.233	152	0.959	1581.145	926.224
9887.151	10079.323	6193.651	13882.435	5188.916	12411.738	4068.685	8161.989	682.851	271.543	286.305	406.653	1372.355	324.303	220.152	7035.205	234.67	169.337	176.74	1709.793	4225.858	326.676	124.343	742.883	11514.264	325.022	283.594	298.18	3696.971	651.65	380.362	2121.648	135	0.987	1073.026	926.804
15714.508	16099.932	10895.127	21857.284	10298.354	23861.732	9182.236	18828.795	1193.926	430.286	405.158	662.352	3781.72	475.694	268.838	11395.073	280.643	213.188	243.627	2163.787	19459.783	519.203	132.721	1607.792	14962.534	328.497	308.78	313.397	3334.635	1786.012	435.922	3947.485	153	0.955	1112.859	927.546
32189.73	31345.78	20714.337	42923.729	21941.297	39229.346	16291.14	31851.048	1409.367	536.181	510.29	694.494	9773.252	745.501	382.378	11772.524	477.922	287.018	222.973	2432.046	51086.379	915.266	157.382	2490.024	19490.502	300.897	313.996	323.46	1114.859	5487.35	337.206	4123.586	166	0.94	1572.663	928.289
23172.853	22954.753	13286.663	29524.457	14503.555	25817.03	10399.206	20559.284	1262.915	486.235	421.641	643.267	7726.593	671.833	339.501	12194.142	378.451	263.161	210.71	2505.261	48820.266	792.796	154.032	1978.139	12894.55	298.375	309.893	292.674	1942.642	4267.424	345.729	3146.768	180	0.866	1563.561	929.228
9262.258	9359.967	5843.897	12546.457	6635.774	13319.049	5521.868	10781.277	586.285	273.316	277.122	409.748	2054.367	325.979	248.666	7161.719	176.803	161.734	146.857	2950.342	3818.572	351.67	156.596	1143.228	6542.828	290.96	292.526	270.482	3220.174	1251.526	410.525	2618.069	207	0.91	1512.684	932.114
10602.283	10562.151	6677.75	14362.686	7434.506	12896.11	7457.032	10335.348	803.061	355.718	366.719	497.753	2423.234	425.85	401.027	9696.974	289.44	200.335	220.134	4316.195	5174.173	529.1	180.308	1634.009	9282.119	288.018	293.047	300.973	4045.342	1278.846	724.027	3892.502	195	0.85	1600.521	931.556
25159.414	25925.374	16696.819	32960.326	17900.578	30989.613	11930.356	24003.323	1364.262	453.323	451.072	739.507	5240.9	547.696	316.265	15693.718	373.715	256.967	381.123	2752.725	12222.034	704.729	177.863	2349.096	16953.62	304.898	298.956	318.408	6866.831	1818.872	445.745	5793.933	185	0.941	1619.684	930.516
10231.049	10484.217	6014.646	13253.023	5487.169	10381.509	4678.139	13635.154	805.027	338.571	337.298	398.571	4747.35	420.473	284.911	29392.345	260.363	192.69	170.825	2721.813	18808.14	503.965	150.251	3106.432	6111.347	287.878	283.363	305.69	1957.068	1496.442	386.166	7990.112	221	0.906	1644.857	932.523
9890.056	10352.988	6191.526	12900.462	6694.34	8862.511	3665.037	6301.224	919.158	411.674	369.948	552.824	414.241	343.851	253.568	13279.595	295.877	198.113	223.718	1184.636	263.667	2187.677	152.495	1591.796	8380.325	282.146	259.412	293.368	15686.033	599.31	273.281	4199.474	121	0.989	1670.442	931.351
16319.228	16715.646	10794.074	22269.652	11865.648	21765.662	8802.156	17134.24	804.631	347.63	329.525	459.858	4376.485	534.584	275.011	10239.808	257.144	188.938	307.961	2695.898	11429.339	537.287	165.646	1266.127	7136.73	355.05	317.728	272.145	2233.361	1840.999	504.65	2393.686	156	0.949	1533.788	933.519
24882.194	25063.165	15937.592	33274.129	17904.309	31906.546	13627.39	26223.661	1260.325	623.572	466.443	704.48	7952.377	883.73	358.139	11633.181	380.628	265.62	201.232	2119.727	45676.636	764.9	158.054	2276.814	11382.172	298.616	313.715	299.579	724.652	3778.189	404.028	3728.193	326	0.799	1584.163	936.945
9620.724	9783.994	6976.476	13707.449	6893.833	13451.065	5690.892	10021.487	1158.222	444.441	414.99	411.513	443.859	427.928	260.597	11938.111	241.93	205.846	252.293	1711.802	399.069	1637.112	135.217	1733.729	6405.501	315.548	308.402	310.236	14579.757	755.774	336.966	4725.207	207	0.902	1091.911	937.688
6667.584	6928.018	4019.718	10382.222	4598.165	11278.362	4589.098	10119.681	582.202	300.665	283.857	278.901	285.834	324.979	241.883	7315.341	195.374	129.744	127.3	405.362	189.671	268.117	128.498	2249.886	6333.539	293.925	292.89	286.337	7276.369	320.01	274.79	9544.702	112	0.985	1249.196	934
12852.671	12847.017	8243.077	17416.036	8946.742	16881.575	7306.468	13802.747	967.841	393.512	381.105	591.176	338.958	347.138	274.559	8619.619	274.407	202.081	185.927	964.501	248.127	1191.631	172.806	1856.658	10382.606	317.392	336.78	269.402	13908.029	502.345	303.43	5662.027	377	0.756	1493.473	939.582
14043.777	14200.182	8284.062	19299.975	7915.23	16024.198	5233.141	11412.155	1103.626	408.997	386.309	703.767	10110.741	688.925	258.742	14411.232	290.468	210.846	183.887	2103.552	43842.908	615.349	131.538	1574.93	9917.641	336.304	332.597	307.483	809.693	4588.346	331.631	2626.281	125	0.98	1063.668	935.284
6743.776	7032.413	4193.509	10370.705	4888.011	10332.339	3772.418	8339.106	735.456	306.067	295.818	276.062	268.697	294.26	222.995	8369.104	235.908	155.904	150.863	387.993	191.408	347.955	127.933	1998.363	12864.157	318.345	277.223	321.461	3880.671	323.032	313.792	9716.664	107	1	1298.547	934.977
6215.861	6470.565	4810.006	9198.391	6237.217	9427.335	5314.955	9032.126	1052.73	505.273	434.468	431.043	390.298	361.668	302.237	7710.258	271.258	211.154	193.319	442.419	187.583	1825.256	150.319	2791.014	7456.114	307.945	317.893	291.824	5451.785	384.808	314.327	9510.303	164	0.863	1416.25	938.835
5833.071	5933.947	5440.55	8385.491	7112.764	8188.184	6184.997	9057.105	1450.67	700.873	562.633	482.511	471.808	477.529	357.042	11556.859	305.459	253.019	245.579	359.651	184.769	3075.862	175.187	3613.295	677.593	307.399	322.998	302.656	207.661	350.458	356.586	11220.337	108	0.95	1427.5	936
8230.129	8596.957	5361.659	11856.341	6482.69	8884.029	3776.912	7269.835	784.579	382.554	328.344	628.718	3260.97	363.266	284.23	10539.101	212.926	178.675	202.165	5774.313	2114.38	446.751	149.914	1351.076	1812.097	308.859	287.188	282.953	6161.634	1841.262	575.383	3008.775	120	0.903	1542.883	936.25
6633.668	6600.17	3973.215	9603.069	4034.917	9898.292	3670.76	7594.94	841.885	326.703	278.465	699.928	293.916	319.262	229.856	10109.66	212.267	173.121	157.05	1411.259	233.28	430.029	133.83	1592.845	9104.22	246.735	313.067	292.1	21900.496	409.481	337.698	6376.899	123	0.925	1178.939	936.915
14438.863	14351.613	9157.32	19456.068	10202.597	19387.011	8320.104	16167.9	983.084	373.399	391.661	659.979	1178.195	465.934	315.397	10167.846	313.761	203.367	220.462	2039.179	1238.452	535.939	159.273	1898.988	13577.128	283.795	295.358	313.854	10794.201	1253.326	363.488	4930.551	177	0.922	1614.161	938.511
12435.452	12718.572	8049.504	18336.405	7809.749	17804.532	6404.012	13098.183	1174.375	420.839	384.599	659.849	5068.39	467.904	245.573	11884.336	256.018	202.019	224.179	1883.684	18841.571	593.04	128.328	1627.534	9508.518	298.458	310.055	297.796	3719.326	2009.371	358.034	4263.531	230	0.83	1114.426	940.248
19206.16	19030.454	12197.848	26410.099	13365.501	22725.205	8973.036	17864.168	1298.52	469.745	437.785	622.566	8428.343	684.077	332.071	13162.881	353.97	233.099	403.696	2592.624	44429.938	755.253	149.846	2033.447	10087.974	298.069	314.891	295.07	3006.829	4307.79	341.047	3109.403	326	0.788	1563.988	942.322
17521.324	17789.473	10943.708	24788.099	9535.429	18596.624	6186.608	12761.775	1221.068	450.24	396.62	731.809	9713.492	593.874	255.729	13770.235	309.61	209.357	194.984	2183.371	31622.207	591.589	134.459	1515.449	11207.111	339.564	331.164	307.561	2075.55	3345.496	353.654	2907.09	191	0.843	1074.976	940.301
10682.946	11211.774	6468.443	16042.202	7142.041	17784.566	6860.398	14684.118	962.344	432.558	311.853	421.017	319.992	377.309	251.27	7994.426	253.418	171.479	181.159	578.953	215.736	309.101	131.263	2292.952	11737.052	265.715	303.571	293.953	6311.825	425.132	340.245	8877.103	222	0.918	1195.185	941.833
12388.95	12892.142	8072.458	16432.076	7141.252	16263.008	5718.047	11551.944	613.401	300.59	298.952	392.146	1670.592	319.185	235.098	8234.637	176.158	168.277	161.785	926.781	5851.269	283.394	124.313	1181.286	7797.81	342.719	325.174	300.015	1608.426	748.02	407.23	3736.514	175	0.934	1048.466	940.157
8661.146	8929.475	5322.376	12275.221	4455.672	10146.56	3618.872	7262.632	845.449	299.636	294.345	471.586	289.54	262.368	222.652	8666.534	233.674	173.887	174.008	741.487	201.617	336.957	123.541	1202.695	12521.565	261.687	313.958	284.354	6512.256	324.072	355.677	5172.384	137	0.937	1162.369	940.296
13599.444	13347.364	8066.867	17463.216	8650.292	14873.752	8268.735	11245.658	1017.558	335.068	368.049	436.999	3161.672	461.243	380.506	9269.295	349.986	215.705	171.029	3905.34	18566.901	485.502	169.789	1365.947	13064.049	301.394	289.481	291.577	1958.587	1958.214	787.153	2840.994	139	0.988	1598.874	940.809
8025.481	8112.53	3503.201	8045.475	3490.038	9144.469	3265.604	6336.783	799.246	278.049	272.329	537.098	303.658	271.534	212.775	8654.31	216.797	168.388	165.994	729.622	243.106	304.025	123.297	962.745	11244.088	263.701	303.484	280.481	8715.489	330.544	344.469	3659.619	148	0.891	1148.696	943.034
19280.973	19353.893	12573.953	25738.428	14048.653	27264.143	11939.781	23228.54	1127.887	457.774	444.498	697.633	3121.719	582.913	336.242	11408.199	279.884	227.781	355.042	5898.559	2911.882	656.596	175.461	2373.944	6574.168	331.823	324.166	287.567	5599.462	1821.884	629.238	5464.673	258	0.787	1530.124	942.682
17289.48	18042.292	11046.063	23265.162	11303.554	21386.018	7993.059	19652.709	1248.144	466.144	448.59	787.661	7289.062	658.396	293.405	25052.022	370.983	272.402	203.474	5144.193	20027.891	932.392	149.661	3119.469	12163.658	304.383	290.944	327.407	2264.125	3107.729	469.772	7669.208	194	0.942	1638.443	942.402
16862.667	16582.97	10660.235	23349.644	9846.979	20468.623	7119.153	14687.309	1354.295	426.215	397.353	635.268	7508.396	612.505	258.098	12735.964	292.002	205.179	198.845	1913.796	24811.749	728.066	135.871	1629.639	11838.403	365.338	341.458	306.266	2111.493	2692.912	386.187	3715.808	207	0.934	1063.394	944.307
15435.529	16083.741	9837.346	22090.815	9318.148	19719.459	6557.58	13093.895	976.591	408.035	354.249	652.318	4961.097	569.543	247.2	11752.903	257.873	199.566	187.988	2018.7	11889.41	494.485	124.35	1204.423	12148.904	433.355	315.618	295.2	5942.845	2043.089	511.305	2845.178	251	0.838	1127.994	947.651
15987.288	16291.971	9968.864	22331.19	10534.512	20081.915	7949.733	17175.238	1286.729	470.475	460.953	863.108	11253.144	808.685	327.321	14636.469	385.473	264.107	201.126	6336.573	30679.23	955.679	165.766	2661.215	11128.321	297.149	301.487	333.053	2373.207	4223.348	451.638	5793.702	150	0.961	1629.033	943.393
16795.018	17606.154	11044.346	25597.274	10518.32	20334.815	7297.232	14971.746	1524.573	729.214	409.234	772.676	8409.229	675.267	256.229	14444.091	299.528	230.082	211.739	2275.33	32520.345	725.441	124.777	1539.953	11918.345	312.541	322.621	312.418	1484.493	3359.554	393.327	2708.061	136	0.967	1120.419	944.221
11255.228	10815.47	6829.122	15225.441	7350.459	14525.961	6208.355	11625.338	1304.819	404.8	405.638	503.48	368.026	372.948	296.968	11545.87	390.265	242.008	212.893	1525.997	213.955	1560.391	170.663	2122.611	16925.209	312.289	353.865	287.701	14179.861	918.362	330.184	6376.716	243	0.891	1460.389	947.158
15542.422	15818.945	9884.6	21396.991	10393.292	20761.084	8202.087	16525.439	1318.409	414.424	408.744	801.22	8457.677	695.914	317.985	10539.754	387.288	238.177	205.852	4261.582	19409.951	768.027	176.879	2018.039	14544.768	293.474	303.421	331.801	6888.64	3950.012	402.734	4268.71	129	0.982	1620.988	943.244
7981.067	7961.622	4748.675	11674.885	5787.948	12644.759	5219.403	11203.199	1049.798	398.018	408.9	370.414	383.367	414.144	323.081	10438.31	232.044	196.472	184.385	1461.929	185.512	567.981	179.633	2682.711	3098.22	314.966	344.444	300.384	6823.178	993.743	342.04	11278.115	141	0.991	1470.514	944.699
8218.07	8016.141	5161.04	11074.556	4231.344	9574.83	3309.772	6497.02	1099.481	290.433	297.76	501.963	650.179	297.623	201.475	8928.521	232.976	180.1	187.908	1250.043	899.606	537.529	119.576	887.018	13550.147	297.385	300.952	298.103	19563.109	578.66	324.937	2432.6	127	0.929	1102.594	945.618
18619.886	17744.743	11567.884	25078.265	13194.357	27394.721	11568.539	23173.594	1377.011	529.028	499.331	829.86	3468.268	596.013	363.378	11770.631	370.055	269.536	288.466	8294.532	3317.988	754.484	184.67	3023.913	11194.648	301.328	350.378	287.356	7629.53	1707.401	600.249	7015.791	125	0.968	1526.988	949.052
23940.803	23595.773	15450.455	32762.321	17314.035	31710.075	9495.754	19811.777	1208.516	495.441	501.897	653.902	9461.777	707.238	306.5	14526.992	368.242	259.609	218.104	2426.651	48789.851	817.141	150.983	1962.868	10748.182	295.097	297.888	297.321	1057.572	4139.834	388.592	3119.679	292	0.863	1588.647	953.295
6649.622	6969.972	4254.574	10334.802	5246.651	10478.733	4121.215	9499.584	1053.986	355.719	341.023	413.218	324.992	299.313	237.892	9868.805	260.225	187.214	213.068	923.597	272.227	465.988	136.744	4114.987	12822.444	320.158	292.119	308.285	11129.448	494.98	345.913	8198.787	133	0.935	1293.44	950.44
10998.488	11111.029	6837.006	14762.069	7324.091	14747.526	5755.398	12633.424	941.058	383.36	388.203	615.131	1592.486	493.225	299.834	15670.144	260.654	187.041	193.363	1817.016	3407.753	664.092	163.714	2739.029	7347.328	290.291	317.861	311.803	14363.04	1848.107	433.956	7399.71	212	0.834	1613.708	951.972
12809.885	13246.409	7978.306	18413.524	7388.505	15814.622	5025.856	10432.874	1060.944	344.431	320.685	692.694	8439.749	402.747	252.769	11592.088	223.307	206.591	170.974	1384.37	43266.636	508.152	121.694	1017.278	6786.011	381.554	321.228	304.004	1155.068	2155.982	301.511	1671.853	139	0.95	1038.514	950.781
15084.628	15471.93	9505.704	21540.282	8361.262	18248.571	5910.765	12213.517	1104.112	446.902	340.405	627.702	6720.911	498.582	250.439	12637.796	261.733	203.338	185.42	1513.522	30496.312	506.328	123.482	1216.594	9287.946	370.117	340.375	305.018	991.535	2241.819	374.494	2160.805	115	0.956	1048.004	950.361
11269.546	11864.655	6921.371	16264.13	7175.602	17860.373	7239.761	15975.209	724.43	402.116	315.078	434.731	314.024	914.621	250.524	8347.61	205.689	159.178	167.777	460.752	196.657	270.547	129.619	2442.066	9597.667	274.535	325.479	292.379	5023.994	388.518	343.186	9770.212	130	0.99	1190.977	951.777
8466.861	8775.292	5080.139	12938.84	5383.568	13415.489	5140.351	11808.135	676.112	345.162	303.288	364.876	292.744	320.695	254.503	7707.703	212.553	158.542	161.326	347.244	210.484	460.561	133.794	2454.901	8087.105	272.828	308.218	359.829	2924.09	305.781	442.379	10023.839	229	0.756	1209.937	956.998
5459.533	5603.551	4812.51	7844.579	6353.804	7780.574	5320.07	8456.186	1237.046	615.28	495.291	396.607	434.008	404.448	319.254	9782.405	268.396	225.183	260.007	264.331	189.777	3126.763	167.14	3316.017	743.905	301.615	323.438	293.959	335.294	347.142	277.748	11381.341	112	0.878	1417.955	952.643
10072.587	9684.958	5835.116	12927.26	5851.394	9761.936	3816.704	7482.851	946.762	307.9	293.619	716.974	277.067	319.378	251.249	7929.999	385.194	221.506	209.675	775.907	304.728	524.21	158.713	1368.853	20488.36	293.339	318.262	289.024	12238.76	440.463	372.623	4866.977	109	0.976	1514.638	951.362
9682.453	10357.535	5462.244	12567.184	6452.034	10429.235	4334.661	15242.2	1499.157	551.977	494.908	798.761	7298.327	858.65	311.877	27741.109	323.007	271.499	207.156	19837.14	24746.942	1168.617	166.056	4457.415	5233.712	313.341	285.572	353.323	336.761	2977.674	394.619	11767.568	134	0.98	1636.993	951.082
15173.043	14825.429	9424.955	21145.064	8496.304	19395.269	6958.423	14124.497	1109.462	443.404	377.671	562.137	5534.227	506.509	239.704	12560.449	274.227	197.658	195.805	1821.039	19503.235	566.389	116.137	1439.617	15311.878	387.073	324.288	285.035	3771.495	2008.822	361.03	3298.147	199	0.867	1116.088	956.023
10055.804	9958.973	5807.443	13312.486	5958.891	11578.073	4668.236	9432.649	831.048	309.968	315.064	464.557	286.391	313.912	267.093	8218.787	266.158	172.15	226.649	968.348	240.373	317.271	166.009	1589.795	10841.103	321.327	334.725	263.515	13987.198	486.453	279.083	5687.461	123	0.993	1498.695	952.484
12949.407	12933.227	7989.339	18263.596	8755.823	16977.84	5610.039	14535.595	2677.63	464.631	456.347	695.887	14181.811	769.436	311.303	22671.129	349.037	244.769	205.368	9726.648	39305.19	970.115	161.931	3568.103	7505.575	315.106	281.028	332.946	553.448	5065.972	348.806	8780.25	139	0.977	1625.011	953.45
5879.479	6050.221	5572.8	8205.113	7400.512	7790.981	6069.794	8172.807	1325.784	686.558	545.044	407.866	479.79	422.097	323.899	11840.99	293.993	242.382	228.103	282.396	215.417	3600.034	170.921	3177.73	578.747	304.147	333.065	296.503	151.079	386.999	341.344	7988.151	169	0.832	1428.743	955.831
19832.101	19394.126	12142.499	26602.743	13452.736	22755.023	8051.457	17067.873	1300.521	418.802	417.242	525.034	6911.598	587.525	285.379	13538.843	327.995	228.318	315.154	1880.459	40348.609	593.548	142.503	1750.157	9662.691	306.374	311.039	289.724	1368.883	3426.818	306.955	2663.042	263	0.817	1565.249	955.971
12746.151	11957.936	7169.622	15682.244	7689.404	13028.43	5498.126	11092.687	913.974	360.729	372.551	622.582	4103.978	398.999	285.767	8630.915	323.345	186.664	279.4	6927.373	633.733	407.43	152.452	1515.08	12961.084	286.745	293.505	294.305	2842.142	2467.226	660.758	3181.618	156	0.949	1543.186	956.135
19767.572	20084.95	12653.451	28423.122	10773.241	20186.944	6934.708	14430.132	1439.537	487.783	386.029	758.841	7790.493	542.536	257.113	13952.28	311.282	223.289	231.545	1991.242	34348.624	652.318	136.394	1518.21	12674.602	382.195	350.774	307.661	1318.851	3079.727	378.305	2670.897	210	0.927	1053.757	957.962
17883.484	17339.149	11185.178	23798.075	12156.634	22300.365	9289.916	18225.624	1111.645	509.632	432.121	631.243	625.152	782.138	296.917	9928.308	351.069	216.963	279.719	1882.675	474.487	884.503	167.73	2180.182	14911.243	329.43	338.027	306.194	16487.287	864.947	377.709	5745.655	280	0.803	1530.325	960.8
16391.476	16305.593	10080.524	23162.497	9073.911	19166.23	6290.427	13658.798	1408.005	433.435	400.755	859.618	12804.652	649.87	285.985	13990.827	290.793	229.363	188.587	2010.756	50664.826	602.126	141.308	1807.062	10482.945	409.512	346.005	302.868	2175.303	3602.784	320.801	3501.417	214	0.867	1041.514	961.495
11536.463	11819.65	7504.128	17228.332	7576.137	16809.563	6135.483	12912.533	1173.56	399.298	364.822	637.54	6409.807	546.955	257.519	12060.742	265.243	202.062	219.069	2212.092	17477.575	684.452	126.474	1683.898	11224.838	352.155	336.963	297.144	1657.662	2606.367	346.949	3598.625	196	0.854	1074.276	962.434
14962.038	15355.584	9742.798	21927.864	8565.56	17562.267	5965.744	12155.456	928.481	403.86	342.987	577.603	7033.647	508.181	221.109	10451.433	258.882	197.832	200.445	1702.001	19188.172	486.325	122.815	1066.619	10862.785	436.134	336.278	300.925	1519.068	2425.062	361.926	1893.875	236	0.816	1083.763	961.843
11502.947	11936.844	7029.934	16630.101	7158.953	17581.85	6689.871	14618.269	823.991	393.39	313.783	490.314	337.191	449.364	252.171	8885.197	228.631	172.128	179.977	567.14	194.01	338.764	139.64	2363.573	10221.977	288.41	321.679	287.856	3492.489	343.338	347.364	9429.977	153	0.965	1189.056	960.284
7747.814	7871.628	4900.259	11161.072	4640.693	13201.127	4620.354	9577.872	543.823	263.59	259.308	428.174	519.711	261.276	232.535	7712.133	148.015	156.159	183.613	892.674	253.242	579.327	125.792	992.846	5973.827	357.336	278.093	296.806	6410.583	415.268	384.883	3142.735	160	0.963	1010.794	961.662
10979.143	11407.014	6571.234	15917.168	6806.438	16187.18	6018.09	13452.649	869.069	344.672	338.979	305.949	302.15	294.591	235.382	9251.161	253.858	188.718	180.379	446.715	189.961	436.26	146.415	2579.929	11220.683	320.423	296.21	318.343	1155.805	330.469	298.829	10618.134	191	0.919	1311.39	963.27
10530.317	10627.314	6498.465	14516.04	6171.615	11814.507	4501.116	9515.109	1028.616	406.694	353.737	492.982	2578.274	477.273	248.983	11957.341	280.362	194.772	233.422	1873.397	22241.486	689.599	134.403	1677.799	15113.965	407.129	345.842	291.192	1348.72	1234.813	386.456	4235	115	0.999	1064.883	961.909
12889.338	12720.901	8310.005	17822.055	7042.356	15813.909	5926.059	11993.769	1003.205	345.545	355.52	563.745	798.444	364.858	233.861	11136.49	280.033	207.373	188.532	1626.89	514.237	446.913	114.927	1490.731	16592.588	304.293	316.777	296.564	13393.892	525.452	359.925	4278.847	129	0.994	1108.895	961.895
6940.247	6507.955	3944.948	9043.568	4351.64	9478.804	3363.733	6570.244	620.252	250.399	268.567	341.176	306.079	263.684	211.086	8651.553	185.542	142.713	172.91	604.417	238.146	305.503	118.26	786.826	7637.444	271.24	322.517	265.73	5696.072	316.348	303.624	2670.749	133	0.961	1139.568	962.748
20986.797	21016.645	13378.137	28988.503	15421.463	28420.966	6883.206	18615.487	1154.922	441.048	474.157	656.431	9407.655	695.214	254.192	16996.275	342.963	238.724	243.305	2329.939	48510.209	728.121	145.865	1939.118	8959.651	314.225	307.693	301.382	743.125	4418.193	393.865	3005.428	197	0.878	1570.47	965.175
4209.078	4367.189	2622.196	6408.852	2906.63	7892.018	2756.378	5492.738	678.352	256.755	275.491	395.325	277.713	267.131	219.442	10706.135	155.694	158.43	205.037	634.368	175.702	1938.373	126.094	1062.624	6217.887	252.046	306.039	287.002	3086.054	317.973	403.318	3702.093	98	0.98	1156.776	965.041
13251.156	13394.023	8455.468	18387.393	9496.417	18539.918	7405.431	14619.717	740.735	332.524	372.884	522.401	2918.354	373.298	263.893	8737.841	202.584	171.866	493.261	4604.094	1080.547	475.317	149.685	1491.913	4034.396	283.473	311.358	298.576	5917.521	1427.847	553.425	3457.768	223	0.915	1546.626	967.531
6952.796	7863.192	5040.416	11288.021	5501.671	11638.35	5468.766	10598.505	995.556	489.279	429.469	361.279	340.58	383.017	323.103	12181.608	310.334	205.71	260.014	246.163	138.539	1059.174	181.766	2846.251	7483.975	300.006	291.861	263.304	2137.989	395.709	455.236	10953.845	174	0.938	383.069	967.977
10016.238	9773.438	5959.069	13717.275	6422.709	13136.52	5489.362	10692.834	1386.63	386.149	376.55	391.091	339.27	359.714	238.713	9440.394	402.987	265.431	295.475	603.051	201.525	1396.976	167.304	2307.25	18340.908	322.215	330.517	309.688	4487.735	398.424	292.068	10559.466	148	0.948	1421.27	967.899
27619.914	26673.662	17327.297	35799.773	17514.013	30686.707	9717.42	13635.494	1594.128	575.368	581.116	665.622	10283.642	871.534	315.204	14117.083	526.66	313.588	261.708	2508.356	53590.212	909.364	158.797	1673.051	20073.82	331.393	308.547	316.503	574.122	4812.481	387.661	2482.903	145	0.965	1587.376	966.259
6662.356	6150.506	3704.057	8933.328	2853.532	8172.559	3007.342	6462.708	1223.938	345.793	331.855	377.959	243.015	339.896	252.031	11209.164	338.829	219.79	238.645	573.175	137.964	393.211	155.705	1752.316	12865.196	268.955	299.258	258.282	3225.129	327.874	302.247	9000.952	108	0.967	335.963	967.278
14194.225	14218.123	9045.286	20458.256	8414.802	16830.675	6016.93	12547.645	1070.448	442.883	387.756	734.082	6829.419	810.061	261.409	13094.284	250.904	203.063	201.55	2612.577	27283.844	519.901	143.24	1768.175	8293.689	380.389	327.703	310.638	1054.341	2105.328	413.815	3942.513	170	0.916	1049.559	969.359
5749.082	5942.697	3611.387	8726.301	3872.308	8909.405	3438.056	7333.942	772.09	329.736	293.015	408.077	294.997	302.767	247.766	9833.576	237.83	159.951	174.797	566.571	189.344	379.856	137.958	1938.188	12357.264	260.306	315.689	280.131	6160.362	301.57	359.591	8913.719	114	0.96	1175	970.061
6858.396	6864.544	6346.595	9353.661	6258.432	7294.822	5288.605	7960.719	1468.22	761.201	597.931	434.341	445.054	376.871	320.332	10708.461	342.878	234.266	256.886	227.673	211.413	3131.173	184.77	3154.618	507.089	308.508	383.976	289.13	142.295	287.863	290.51	9241.232	120	0.892	1457.375	970.133
23155.732	23380.475	14734.8	31604.701	16177.903	28929.834	7838.703	18845.026	1491.692	493.811	493.619	586.157	9388.637	707.212	267.875	16247.457	413.291	278.181	228.003	2307.631	47784.874	782.61	150.876	1971.369	12590.64	350.894	304.379	307.758	717.225	4140.365	423.247	3106.42	240	0.925	1578.658	971.388
9501.85	10016.966	6357.949	13930.104	6274.974	15124.806	5733.034	11323.114	813.277	377.903	326.406	442.511	355.454	308.691	260.164	10240.937	201.183	164.284	156.878	786.11	263.376	1646.713	121.704	1514.868	3777.399	308.358	292.284	271.969	18668.885	449.799	320.848	4540.933	197	0.886	864.825	970.855
18395.308	18972.954	12079.066	25901.993	12138.387	23820.909	8817.626	17949.864	1092.302	441.288	393.602	727.878	9622.24	588.264	261.187	12574.229	263.163	203.828	202.791	3516.539	24673.363	541.916	129.912	1795.436	10935.439	403.116	325.29	300.838	3400.041	3106.181	418.156	4131.472	358	0.784	1086.034	975.078
9086.926	9413.627	5494.64	13205.165	5695.648	13585.191	5277.178	11826.77	721.212	347.893	310.026	366.57	310.574	316.362	258.401	7899.049	203.594	170.283	166.242	366.764	210.819	462.748	139.303	2564.257	8408.493	285.602	292.844	355.327	2817.439	292.343	420.291	10724.189	155	0.919	1207.79	972.623
14993.867	15358.704	9743.873	21969.304	8984.221	17650.345	6584.415	13720.743	1084.665	427.095	399.445	592.507	5147.047	585.764	266.588	14053.955	280.455	203.237	214.604	2718.819	21127.323	774.292	141.408	1825.506	12432.732	439.534	340.973	301.421	2754.355	1653.239	502.505	3513.51	183	0.931	1060.374	973.27
16094.646	16625.669	10082.439	23155.136	10019.38	20146.244	7603.477	16653.108	1561.405	493.125	445.396	686.331	10099.24	762.205	291.207	14274.568	269.245	215.04	197.279	5827.263	40013.109	697.045	137.661	2468.368	7327.086	364.681	340.407	305.849	933.705	3162.159	359.536	4967.589	137	0.952	1070.142	971.923
16549.326	16525.604	10192.45	22198.564	11423.872	21568.695	8438.933	16414.184	984.268	415.967	387.902	477.996	350.616	550.63	268.48	9354.954	351.904	230.128	296.373	1086.595	360.751	613.606	160.551	1728.737	16410.026	308.142	324.379	309.394	19438.018	537.75	351.287	4993.224	260	0.861	1535.592	973.608
8136.424	7819.979	4972.493	10731.624	5313.589	9721.772	3919.526	7422.079	825.051	412.778	374.331	407.243	353.825	327.315	259.987	11753.497	207.107	145.455	154.404	478.75	216.453	2136.054	120.544	1815.216	5909.816	317.93	272.837	255.331	5578.614	429.94	255.93	6721.856	99	1	881.359	976.672
9762.46	9755.556	5717.084	14008.671	5278.212	11605.616	4450.957	9948.601	786.048	336.526	309.037	309.88	292.394	279.109	249.26	8134.175	255.457	169.974	166.101	451.118	185.923	460.776	122.123	2352.796	17042.271	299.939	288.871	314.121	134.252	292.297	316.485	9414.507	121	0.977	1227.393	978.45
9309.291	9534.654	5237.689	12756.906	5700.395	12512.048	4899.939	10676.473	893.669	326.195	320.442	307.156	334.169	336.383	237.665	10054.996	224.422	209.583	166.222	9977.514	202.343	404.599	142.055	2214.346	8666.449	357.459	378.291	333.83	2438.78	317.316	310.144	7985.692	137	0.974	1376.208	978.814
17367.589	17787.716	11712.248	25218.799	12033.881	27326.284	9882.631	19849.166	992.391	366.953	347.861	564.719	6886.298	513.351	259.986	11499.527	248.783	195.06	184.446	3182.03	23510.606	586.83	136.187	1524.282	12153.303	361.711	319.923	301.222	2277.973	2445.97	451.682	3117.887	224	0.873	1070.46	982.321
6314.847	6755.934	3997.636	10144.042	4406.077	9477.487	4013.487	8638.468	766.092	328.743	321.32	353.447	319.022	313.406	265.744	8490.06	257.141	176.306	161.649	2677.133	198.086	434.816	135.555	2734.337	15483.476	304.723	304.167	327.021	3208.008	503.509	374.183	7134.924	98	0.993	1304.153	980.837
13320.645	14365.612	8156.4	18834.535	7633.18	15772.038	5250.582	10435.97	1012.428	355.393	337.932	733.108	7335.233	430.777	218.569	10707.07	282.053	190.152	176.685	2291.036	22915.898	462.555	121.403	921.224	12412.205	342.697	331.821	302.075	2686.301	2247.805	403.261	1597.855	243	0.811	1114.076	984.578
14184.415	14313.805	9019.223	18832.226	10160.323	19506.563	8340.238	16807.335	1036.856	420.708	454.629	614.899	2682.716	449.411	308.444	9575.519	261.001	221.713	262.741	4538.54	1362.304	522.595	156.645	2198.467	7160.796	310.628	310.995	300.274	5020.904	1760.234	592.656	5201.497	244	0.913	1558.41	985.545
8945.533	8779.125	5386.527	12047.098	4819.674	11870.681	4342.519	8754.785	712.053	347.657	337.444	389.1	318.113	322.326	251.774	9533.984	193.399	153.184	174.253	558.608	232.205	825.922	122.747	1440.836	6779.771	328.268	291.244	259.897	8580.957	456.352	287.766	5730.702	131	0.958	880.279	984.011
13603.407	13160.516	8374.525	17920.7	8838.989	17396.823	7123.952	13843.22	1034.891	430.158	444.828	494.762	561.15	414.705	284.251	9414.338	317.581	210.468	259.109	1443.969	416.34	1231.972	164.798	2135.519	11657.064	310.54	305.113	312.245	13047.944	909.966	377.567	5827.842	187	0.92	1546.559	985.618
8605.953	8408.159	5422.385	11648.916	5788.778	9238.034	4321.788	7829.997	1157.052	392.237	355.255	452.05	331.245	283.054	221.678	8788.361	356.906	238.482	263.446	609.222	255.899	1467.941	177.232	2026.985	15788.927	349.87	341.694	306.153	10285.717	386.48	304.227	7592.387	144	0.854	1436.736	989.278
13991.57	14172.07	8883.319	19974.693	8700.077	17426.716	6270.242	12777.226	1452.05	447.217	364.247	824.021	9497.881	547.522	252.402	13073.212	279.929	206.083	190.858	2212.659	27264.856	700.125	127.095	1546.89	9270.014	336.49	342.985	314.591	3497.782	3774.274	404.951	3448.462	168	0.928	1088.952	988.411
14702.071	14934.47	9424.387	21666.052	9317.837	15731.043	5593.198	11308.322	1336.49	417.905	360.331	899.127	12421.15	490.946	247.058	13586.757	289.209	188.876	178.306	1977.893	40861.192	485.896	126.436	1321.225	10074.688	364.756	318.221	319.56	1861.928	3877.708	408.265	2256.374	143	0.952	1097.682	987.276
5790.82	5956.394	3561.509	8494.784	4389.993	9205.534	3330.058	6984.912	709.439	297.723	251.543	494.508	285.703	298.612	223.66	9841.857	156.05	171.373	172.551	1047.635	209.872	432.561	117.453	1517.5	1944.36	292.279	289.913	272.765	7869.73	352	364.954	6435.012	115	0.969	1210.361	989.839
21937.78	22521.752	15454.57	29525.364	15520.18	31103.448	12406.343	24545.35	1152.894	484.899	390.46	574.309	3425.306	558.074	272.806	11597.302	270.42	207.95	285.429	2380.922	9873.152	681.947	136.186	1855.048	14924.919	358.74	328.174	309.082	3721.792	1382.696	442.204	5080.159	320	0.88	1070.103	995.291
21117.609	21636.26	13832.701	29035.418	12614.103	23527.835	8132.831	16277.853	1172.503	423.1	352.172	702.419	6126.865	539.204	239.259	11511.361	289.588	203.311	169.086	1465.18	16139.894	410.427	129.028	1225.919	15970.714	321.306	326.344	323.295	1989.954	2016.289	402.374	2631.497	282	0.867	1105.95	995.135
6814.235	6576.025	4132.912	9009.699	4307.524	8058.756	3558.333	7407.512	747.972	338.676	370.354	373.078	264.507	299.265	243.974	7975.079	243.509	183.857	220.911	288.689	215.172	430.33	142.792	2165.235	9854.408	293.756	296.214	311.879	3295.186	342.347	319.301	9812.883	107	0.958	1530.528	992.752
7131.95	7423.13	4033.16	9850.49	3959.607	10003.358	3371.449	6920.074	773.529	293.887	256.308	320.634	280.862	252.561	214.654	8101.006	211.947	151.015	176.519	600.517	217.259	512.41	122.194	1049.051	10040.336	333.065	300.68	257.672	5649.651	351.431	281.041	4379.226	122	0.956	866.049	996.123
10232.433	10264.724	6667.642	15224.745	7033.546	16060.702	5870.379	12485.3	970.844	426.259	362.857	454.513	5732.162	575.011	271.177	11732.594	224.153	183.211	192.912	2723.741	22224.395	543.142	137.687	1868.816	5017.755	366.256	321.05	289.543	1164.773	2292.86	400.971	4539.74	145	0.965	1058.955	994.976
15499.408	15368.069	9803.504	22001.19	9283.455	18778.784	6754.665	13977.325	1437.808	539.998	387.065	717.967	8256.855	687.011	265.683	13263.144	286.648	205.42	207.523	2754.047	22480.95	705.914	140.074	1768.809	9433.095	366.158	339.566	317.486	3347.579	3763.027	467.012	3927.855	198	0.922	1085.773	997.606
8793.805	9201.153	5801.536	11168.581	5921.85	9653.411	4600.516	9762.315	1446.366	519.663	418.341	606.774	359.087	624.563	229.236	13439.768	386.633	265.672	269.729	564.604	209.069	3295.92	162.679	1293.692	8965.443	270.308	286.169	311.376	4264.895	344.948	313.329	2098.949	177	0.892	1674.048	998.952
13120.623	13651.245	8718.146	19401.268	9024.78	18691.344	6870.219	14022.125	985.249	381.645	353.499	629.151	2528.737	367.882	236.915	10622.632	198.293	197.698	270.474	1917.771	2365.809	506.164	131.762	1477.073	4792.849	364.586	317.296	284.599	7823.248	1016.284	430.362	4204.884	171	0.968	1031.623	998.488
8229.705	8601.224	4870.65	12164.8	4312.216	9228.554	3538.233	7451.745	693.961	292.457	265.943	266.981	311.997	297.324	234.51	9431.922	259.907	177.462	188.917	878.044	268.806	500.076	129.381	1816.553	13019.892	348.909	290.901	298.792	25146.572	410.593	344.977	7373.21	105	0.984	1306.843	998.014
7027.178	7144.094	4498.305	10030.678	5003.66	10420.885	3808.904	7512.671	827.828	347.389	323.317	370.418	341.957	365.605	248.9	10036.517	201.343	163.816	182.249	1163.818	308.097	616.867	123.009	1447.294	4676.486	290.598	343.989	320.635	15384.874	756.56	381.165	5298.613	124	0.972	1125.669	999.016
6875.412	7030.064	5307.958	9765.133	6928.92	9828.923	5498.903	8768.319	1167.366	526.922	459.487	391.05	405.929	371.74	299.624	13181.448	304.171	227.78	242.187	1227.125	266.117	2785.011	189.603	2736.923	6342.719	319.553	354.65	326.237	10582.597	606.442	334.939	7045.772	143	0.978	1444.395	1001.29
12222.159	11956.383	7169.913	16129.026	7733.887	15563.91	5945.54	12227.161	1049.935	378.103	385.452	856.664	670.743	408.635	270.67	8825.293	437.857	260.652	230.836	2023.908	415.811	546.044	140.811	2059.087	21306.757	322.506	297.231	315.638	16671.745	1296.14	406.313	5682.515	145	0.929	1553.541	1002.155
7275.839	7808.437	3707.53	9311.89	3496.422	9843.706	3197.139	7063.842	774.79	349.847	259.826	379.438	285.569	289.36	244.55	7826.662	241.208	154.078	146.732	697.797	227.729	341.789	133.247	1143.61	10351.992	296.392	319.999	281.219	12595.475	454.213	329.566	5382.021	139	0.915	788.989	1002.615
15120.123	15136.7	9381.293	20122.169	8988.86	18061.741	6753.987	13708.903	1174.937	442.095	382.101	617.818	7456.191	521.798	255.874	13183.433	298.247	219.506	226.728	2677.62	27519.63	606.186	138.909	1760.695	15779.341	435.168	327.181	327.438	3583.946	2410.515	411.132	3807.955	185	0.973	1095.251	1003.111
12240.188	12583.689	7596.323	16443.627	8608.611	17170.401	6981.083	14169.099	850.038	375.61	396.021	609.155	2419.655	428.731	271.953	9847.02	283.165	230.242	244.051	4132.416	729.992	368.633	143.038	2070.102	11095.936	314.964	282.858	305.286	4538.091	1590.478	540.655	5041.84	178	0.95	1563.831	1007.298
8024.328	7786.588	4319.076	10635.519	3447.7	9414.515	3221.339	6839.625	694.024	276.517	258.434	278.29	246.789	254.732	223.298	6962.953	230.659	169.63	227.791	363.175	215.222	412.874	141.413	1091.555	15586.353	294.537	299.401	251.057	3023.144	329.573	373.723	5896.215	116	0.977	737	1008
7038.726	7397.699	4794.907	10455.952	4939.558	11612.806	4572.757	8683.173	620.742	375.996	327.403	360.038	311.825	282.445	264.688	10035.298	175.032	141.69	150.145	478.084	219.689	1612.773	135.146	1468.379	4278.934	323.009	292.932	246.459	8713.441	370.633	361.302	5539.916	127	0.983	864.264	1008.02
10667.826	10784.755	6830.945	14186.534	7179.251	12217.185	5732.321	11136.981	1313.345	542.555	485.268	434.96	400.26	422.432	350.631	14158.398	459.009	289.609	352.158	572.707	207.524	965.151	168.705	3634.175	14325.482	321.541	327.692	353.074	4484.058	475.091	338.705	14618.736	212	0.869	1511.703	1010.599
18558.794	18875.94	11483.884	26419.186	9680.917	19625.313	6466.665	13090.077	1216.624	392.539	344.752	530.877	8017.17	456.936	239.399	12618.95	320.718	217.538	225.689	1914.803	28629.634	480.895	116.292	1225.581	15251.387	356.439	290.689	281.834	998.01	2508.839	299.763	2155.807	126	0.921	1024.675	1008.119
19473.806	19701.802	12107.207	27485.513	11567.643	20952.757	7032.254	14589.353	1329.545	433.713	393.668	596.593	9146.168	534.104	257.185	15410.233	319.367	218.75	250.732	2446.123	44522.611	757.426	130.966	1683.866	13794.361	371.563	318.681	275.517	4176.243	2719.833	351.467	3001.619	143	0.952	1034.549	1009.017
8877.298	9070.586	6072.315	12666.176	6997.936	10620.635	5449.098	9332.117	1207.814	497.807	435.575	421.288	398.169	353.428	274.692	11046.376	311.905	232.641	306.714	1210.055	282.154	1559.152	188.924	2442.862	8489.475	329.316	352.482	331.298	10981.086	488.153	322.683	6387.389	141	0.964	1449.45	1009.84
16563.472	16452.581	9604.759	22069.617	9369.591	17651.578	6151.905	13104.81	1273.473	452.502	410.331	631.866	9051.814	669.11	274.818	13515.143	292.289	208.643	236.169	3133.924	47701.225	743.299	136.727	1996.667	12034.405	504.559	317.68	278.304	4329.696	3005.037	399.698	4304.535	106	0.993	1043.745	1011.472
20718.152	20835.203	12963.491	28754.477	11097.533	21578.374	7216.107	14888.791	1368.505	455.647	401.705	753.786	11830.482	521.641	257.547	16640.314	293.222	212.644	212.11	2803.852	44191.007	614.757	125.683	1717.6	11671.105	351.017	306.579	277.844	2676.2	2979.363	315.233	3016.644	234	0.858	1026.581	1016.85
9702.032	9966.032	5894.254	14364.301	6399.088	15142.208	5461.491	11295.942	942.666	378.093	300.814	755.189	320.705	334.749	249.56	11143.291	237.879	204.832	193.824	1011.701	238.469	571.791	130.403	1860.528	9466.723	360.351	307.46	273.347	16884.343	393.723	325.562	6693.103	146	0.961	1235.021	1015.877
15017.154	13536.757	9037.997	19810.616	8720.957	19608.771	6687.157	13348.07	885.639	602.319	367.024	472.259	3554.821	477.677	259.926	10568.653	358.183	216.898	199.145	3446.765	6282.754	548.638	151.491	1623.549	15706.136	316.484	295.884	301.418	3854.015	2074.245	423.515	3358.108	205	0.934	1572.563	1018.7
15198.564	15293.756	9347.201	21438.152	9676.614	18402.656	6802.863	14321.153	1157.023	450.601	385.986	730.297	10990.431	646.814	288.964	14621.877	272.883	205.411	233.005	3317.832	40340.929	755.274	137.055	1973.731	10985.486	437.074	306.316	281.836	6813.417	3541.381	457.083	3907.976	141	0.964	1050.252	1017.55
8142.26	8335.536	5275.029	12206.573	5535.338	11728.371	3971.857	7854.769	610.455	277.935	258.942	295.658	295.766	273.278	213.845	8543.185	158.136	150.385	170.623	425.746	222.662	254.128	132.548	899.246	8113.509	325.904	300.173	305.048	2101.466	269.904	272.858	3078.262	158	0.951	1110.367	1017.873
10018.288	10307.972	5724.899	14103.023	5766.344	12006.781	4549.586	9340.443	1179.466	311.481	329.953	388.655	291.659	260.471	228.678	8532.266	463.367	279.591	348.883	796.044	228.426	544.625	166.907	1792.359	20595.563	325.7	346.778	336.012	2192.856	357.616	295.893	6508.352	132	0.993	1452.682	1018.379
8073.282	8123.07	5401.247	11532.904	6340.108	12327.996	5843.065	11881.55	823.657	454.007	421.124	366.484	321.63	364.049	309.642	7595.032	271.83	172.2	185.866	302.919	207.547	921.457	150.78	2936.364	6492.845	307.392	305.495	333.882	3155.335	405.28	319.427	9121.95	149	0.965	1532.419	1018.997
21216.572	22214.856	14077.365	30520.581	13895.633	27142.759	9746.625	19724.031	1379.457	439.878	377.024	657.583	8556.618	488.012	267.238	13521.696	269.134	216.25	214.498	2345.514	21344.51	736.727	139.229	1723.561	11893.847	342.219	317.413	289.369	4061.143	2874.144	368.801	4053.155	296	0.849	1060.152	1024.108
7334.306	7674.755	4579.892	11371.232	4984.451	11103.197	3962.741	8391.615	792.893	319.157	293.119	659.498	313.278	303.198	252.016	10115.44	212.491	172.757	184.832	853.801	232.597	433.655	130.62	1674.338	7726.321	291.975	294.018	288.558	16310.029	343.745	308.375	5828.952	121	0.948	1227.26	1022.145
8369.287	8677.964	4825.858	11666.737	3939.215	10674.237	3500.435	7471.257	713.629	323.287	279.014	335.14	264.003	340.923	217.088	9141.757	221.592	159.135	165.445	523.178	233.77	518.654	135.407	1282.274	12711.282	297.645	300.615	260.194	6838.548	857.774	347.086	5988.707	143	0.941	853.955	1023.78
8711.841	9253.379	5520.952	13256.485	5377.354	11718.791	4373.512	9099.897	662.958	338.419	299.361	408.143	289.407	295.114	254.137	9392.75	172.187	166.231	223.383	489.073	186.597	410.05	135.426	1803.021	2415.833	301.429	300.553	297.969	5565.686	296.923	261.256	7215.772	101	0.99	1238.748	1023.025
22650.939	22852.587	14571.215	31979.137	13564.363	26984.101	9658.998	19849.654	1488.425	466.483	406.254	735.486	10307.96	546.33	283.099	14756.407	321.976	220.968	220.491	2292.418	33834.379	651.943	142.686	1943.796	15127.797	342.569	316.312	294.745	4362.795	3564.634	427.021	3796.098	372	0.751	1054.272	1034.129
13155.869	13374.758	8088.755	17759.396	7497.079	13818.683	4765.836	9376.452	954.458	355.331	303.559	559.883	3617.389	331.697	229.025	9438.806	256.402	192.018	154.632	1562.788	9906.291	338.977	134.552	1086.863	13269.61	323.229	296.224	301.441	6553.208	1149.569	359.615	3078.019	190	0.865	1080.053	1031.3
9612.629	9667.005	5760.603	13419.558	6297.216	13073.819	5096.765	10768.712	867.362	381.627	357.259	436.236	312.53	336.777	269.684	8619.422	304.917	206.343	188.333	536.87	274.772	506.199	156.754	2810.365	11382.524	314.964	413.175	332.237	6265.25	320.91	330.226	7996.474	204	0.855	1541.897	1032.794
8166.336	8873.806	5169.981	11909.821	4864.61	11509.531	4146.654	8398.932	1042.248	359.688	319.152	438.238	299.732	325.285	247.256	8742.75	225.654	198.133	185.024	819.231	259.141	609.275	146.559	1766.405	10488.807	281.113	335.786	261.182	11201.434	468.022	353.102	6322.907	151	0.932	682.248	1032.659
13089.201	12701.753	8205.929	17372.319	7208.016	18239.108	6215.953	13047.327	1155.095	408.024	359.376	602.558	5349.269	462.709	268.123	12132.429	275.868	206.662	215.775	1644.787	20326.811	597.293	139.231	1735.569	16416.85	335.734	300.904	290.683	1963.048	2164.25	413.002	4630.066	109	0.976	1043.665	1033.885
5386.931	5614.158	3892.849	8402.722	4659.911	8711.202	4229.752	7930.004	934.868	385.012	351.57	383.621	330.758	342.783	276.243	9919.166	256.654	196.378	190.44	738.122	263.486	1832.399	157.346	2349.742	6900.678	307.051	341.79	314.319	10181.053	519.975	326.291	8025.688	119	1	1469.979	1035.248
11050.108	11091.257	6217.228	14089.214	5304.476	11321.348	3981.562	7886.669	874.572	310.786	243.893	382.73	291.118	277.502	233.196	8256.876	335.204	230.166	200.216	617.509	219.238	545.225	122.477	1134.434	18575.518	313.801	291.768	289.651	10414.039	328.845	347.65	4150.22	151	0.942	1207.785	1037.897
7952.121	7827.111	5510.484	11214.582	5715.462	10020.277	4485.787	8477.85	1307.16	455.556	366.931	590.368	389.982	395.223	309.044	13767.508	247.577	216.944	217.864	1762.833	285.552	1367.342	148.712	2456.719	3572.421	306.99	295.08	294.516	22809.296	842.589	375.435	5947.791	159	0.923	1245.947	1039.248
24566.26	25163.642	15919.177	33221.421	14763.605	20905.048	7788.886	15623.117	1228.9	476.744	366.549	829.7	8553.739	405.255	256.825	11530.274	313.856	218.525	189.289	1511.544	25182.674	496.077	146.079	1371.288	15751.444	325.142	303.934	287.768	2734.217	2301.513	480.92	3130.346	157	0.921	1076.118	1040.506
5915.679	6399.634	3799.808	10050.881	4613.075	11307.273	4689.906	10064.715	686.307	284.879	275.786	410.962	328.811	300.129	290.327	9583.764	180.663	190.174	194.895	861.621	244.313	293.764	145.685	2517.373	1230.787	313.983	318.93	303.161	15089.643	331.261	388.074	10015.681	142	0.886	1346.324	1043.401
9655.812	10061.912	5778.265	13621.235	4865.346	13999.168	4456.337	9420.526	537.287	352.238	309.912	297.301	295.372	348.92	239.596	7303.067	165.102	142.093	148.609	374.442	213.655	540.032	135.567	1655.676	7451.141	300.172	286.334	245.125	2199.4	739.241	326.446	6668.014	139	0.925	867.464	1046.349
23852.327	24174.175	16150.827	31763.321	15157.508	29454.423	11168.418	22467.38	1089.738	423.404	372.452	687.208	5954.847	455.288	280.37	12901.871	268.874	211.875	189.786	1849.876	14552.787	525.435	148.228	1700.971	15090.551	309.873	323.243	285.624	3484.356	2685.534	630.754	4176.744	255	0.875	1063.876	1046.112
14169.905	14722.232	8977.119	20972.604	8996.952	15851.659	5861.85	12331.444	1734.869	480.242	399.619	1048.205	20046.655	651.535	280.662	16887.882	308.281	235.541	190.916	3252.102	60849.852	836.282	149.994	1874.873	10261.353	334.885	314.193	299.835	503.855	5601.898	418.248	3026.519	101	0.99	1082.163	1043.5
8730.447	8746.807	5261.716	12705.925	5954.644	12965.692	5343.717	11722.118	695.106	365.737	345.993	644.548	298.4	353.655	270.873	8215.298	237.042	170.666	175.779	456.425	214.865	331.969	153.919	2517.376	7022.533	299.186	312.161	327.936	9348.087	404.515	326.263	8649.536	196	0.846	1535.25	1046.005
16596.652	16488.434	10548.09	23146.77	9361.584	19733.312	6456.617	12812.399	1314.043	398.887	339.607	693.279	6140.159	434.635	263.71	14441.677	323.404	212.852	199.27	2261.953	20755.546	515.733	151.798	1391.477	17489.838	314.132	288.618	304.527	2772.072	2213.935	455.04	2681.997	282	0.869	1094.433	1050.117
14901.363	15264.227	9773.237	20775.534	9865.206	19319.332	7022.111	14201.528	1206.733	439.821	355.37	686.359	8963.669	555.552	288.492	15486.041	286.665	222.95	197.359	1838.311	30910.403	741.387	147.216	1781.119	10838.917	320.422	301.303	291.258	2053.235	4104.648	542.406	3696.055	159	0.878	1074.72	1050.06
10650.729	11033.646	6451.506	16050.465	6944.324	16513.282	6274.073	13541.564	763.849	346.713	306.332	576.574	346.479	449.328	281.483	9985.126	223.593	182.351	191.284	945.548	253.132	429.45	148.079	2510.121	6488.64	319.892	322.518	308.056	12184.505	423.416	332.302	9692.229	330	0.684	1300.291	1056.542
9852.939	9474.196	5648.273	12588.976	5352.972	11407.962	4251.494	8509.404	934.685	363.281	321.675	388.856	355.427	372.233	281.964	11770.3	289.029	194.026	277.027	414.395	242.454	319.244	157.981	1966.259	16448.489	340.968	289.32	294.382	9812.543	341.999	388.77	8713.811	140	0.957	1122.6	1054.143
5774.824	6139.005	3758.226	9551.575	4337.289	9499.797	3941.904	8464.681	605.248	292.043	280.732	399.191	309.667	330.098	293.92	8009.481	177.007	175.326	206.605	659.019	239.765	299.895	141.787	2320.542	1257.286	300.429	323.33	321.642	11064.411	336.158	362.674	9618.035	115	0.928	1344.326	1055.517
11155.59	11416.951	7195.964	16522.417	7067.519	15442.681	5458.501	10723.249	881.695	351.91	314.649	476.222	330.858	428.827	278.8	12176.564	228.711	185.444	240.492	1818.414	339.918	856.621	140.549	1652.997	9142.263	301.975	305.35	288.255	30666.795	824.241	344.271	4669.501	249	0.809	1250.319	1060.472
8004.281	8189.3	4697.587	10716.662	3549.464	8579.119	2964.144	5994.813	565.718	307.525	292.41	278.979	270.327	284.897	224.751	8016.477	179.428	157.106	188.176	405.12	209.85	377.716	146.473	1141.274	9446.346	281.921	289.053	252.683	4204.797	369.489	313.063	5145.473	102	0.987	856.882	1056.676
8077.67	8382.98	4999.125	12029.362	5728.166	12265.595	5244.575	11639.782	769.428	383.582	363.822	451.986	311.507	330.649	297.872	8408.787	235.03	172.307	165.115	381.906	195.539	353.036	154.373	2984.556	7296.092	311.966	311.045	324.43	4811.844	391.908	314.322	10419.33	233	0.735	1538.616	1062.697
12549.964	13101.601	7040.357	16072.316	6176.104	9904.664	10173.316	18972.316	1045.507	391.41	361.198	452.941	8481.529	470.1	352.528	15589.773	346.051	240.306	205.774	2425.216	38655.118	554.455	165.816	2724.512	11973.995	302.023	297.05	280.381	406.098	2373.946	359.905	4157.975	247	0.815	1644.148	1062.01
6151.46	6518.957	3839.415	10014.809	4629.798	11023.589	4689.498	10290.526	583.948	300.05	292.893	320.461	272.252	249.708	244.068	7163.598	150.417	171.359	166.271	357.668	217.611	271.246	165.288	2583.757	824.939	307.755	288.232	296.267	901.263	320.009	347.296	10008.521	115	0.969	1433.857	1061.474
11573.309	11718.421	6978.562	15653.069	5333.503	11537.22	4032.107	8015.242	850.375	325.552	261.786	339.995	555.229	307.648	252.2	9927.496	228.321	192.875	180.974	572.025	378.037	374.034	147.857	1095.9	16627.472	285.198	279.335	290.693	1268.349	492.175	388.383	3341.74	124	1	1089.79	1062
7678.744	7793.296	4730.882	11160.233	4688.345	10623.421	3267	6534.667	928.338	279.516	250.524	639.939	243.398	504.355	252.623	9558.863	230.405	220.43	204.751	1457.404	236.576	531.777	144.311	1355.871	6097.204	297.757	292.222	283.404	13826.197	542.087	301.133	5064.436	96	1	1270.229	1061.229
7930.651	8195.533	4856.626	11582.507	5781.616	13029.898	5614.378	12377.06	686.856	368.364	321.529	307.52	295.12	340.171	266.584	7888.101	210.225	181.329	147.149	6339.023	176.389	332.446	149.32	2537.886	2267.572	324.833	422.786	328.021	914.537	299.862	279.459	9736.934	119	1	1529.5	1062.5
7927.397	8688.948	5685.359	12522.139	6121.28	13102.311	5257.078	10072.089	820.37	438.357	391.748	393.794	367.662	407.705	286.495	10783.925	200.557	167.529	176.646	632.79	234.741	2532.418	132.02	2152.036	5069.059	293.485	285.163	255.824	9387.703	458.945	352.475	8108.917	177	0.922	883.833	1067.647
7801.878	7713.726	4603.275	10918.181	5216.52	11109.388	4408.937	9424.839	765.399	385.081	339.013	380.262	287.581	312.775	274.212	7010.186	323.155	183.535	372.96	301.095	234.664	778.464	147.264	2220.642	14683.566	309.769	295.064	292.144	5932.01	364.09	345.526	8680.012	123	0.964	1556.028	1065.654
9606.15	9543.092	7286.393	12673.183	7521.7	10317.026	5109.416	7793.374	1205.336	535.94	419.135	366.908	454.87	426.239	310.274	14086.397	247.866	195.482	191.19	979.021	330.35	3675.07	160.754	2043.469	7635.47	307.955	303.886	293.025	25119.431	401.679	484.265	5095.662	138	0.97	1066.645	1066.551
6388.868	6128.477	4118.259	7810.801	3756.591	7982.543	3308.264	5510.397	992.649	372.804	329.536	375.597	338.031	360.834	281.3	16533.076	187.339	191.462	233.943	543.308	180.074	3572.565	166.229	1609.101	2812.247	343.621	286.773	267.618	1155.586	294.2	659.144	4852.925	98	0.993	1140.592	1065.622
9216.651	9306.364	5544.697	13392.584	5165.221	10501.853	3842.474	8088.965	784.112	323.602	279.896	630.787	290.186	318.768	268.58	9208.041	227.37	184.872	167.771	739.474	262.105	391.524	141.949	1954.259	7251.204	315.503	318.564	314.226	15358.097	369.861	267.136	7614.728	104	0.961	1287.317	1067.279
9415.064	8931.868	5768.999	12398.686	4927.861	8456.775	2879.384	5582.263	819.85	324.599	298.432	475.898	1012.648	281.297	217.656	6931.517	208.237	167.964	202.76	1626.493	466.094	274.096	123.42	733.464	8346.167	340.934	294.617	280.431	2598.798	512.581	378.691	2293.445	121	0.977	1181.136	1069.5
7583.445	7614.228	4332.138	10949.625	4455.687	9583.282	3679.437	7722.029	838.15	289.475	291.251	417.987	266.752	297.108	231.168	8008.171	276.901	192.936	207.487	896.776	257.523	284.736	152.289	1934.94	11709.224	324.593	339.166	291.985	12619.606	341.4	333.766	8251.705	127	0.929	1462.634	1071.524
8731.319	8543.34	4958.468	11959.86	4150.395	10365.327	3877.019	8133.195	878.985	319.836	311.126	350.001	299.448	287.472	232.447	10250.238	323.531	178.856	198.702	333.586	198.595	464.178	130.205	1668.853	22684.841	269.385	291.263	254.695	2462.547	338.232	306.096	7830.954	114	0.96	876.079	1073
7396.39	7722.383	4788.239	11144.512	5699.672	13890.584	4664.106	9517.499	850.144	330.437	299.846	554.325	3554.942	404.884	247.002	12206.935	174.506	178.469	241.369	2369.108	10955.462	490.707	103.769	1473.192	4457.26	305.19	322.156	264.024	4049.734	1775.443	453.001	3788.053	110	0.985	993.318	1074.964
7464.897	6435.412	4554.496	8460.339	4191.134	7557.307	3221.749	5296.24	932.763	368.992	334.88	379.849	468.389	378.007	270.696	13222.706	236.238	157.344	176.705	611.649	236.814	2732.923	133.785	1266.18	7926.234	289.449	310.696	284.354	7225.44	499.392	355.446	3753.326	125	0.98	773.388	1076.348
10198.461	10299.822	6386.983	14262.832	4779.8	11992.579	3856.111	7894.32	701.917	261.279	262.197	328.138	351.685	279.432	222.567	6990.752	252.693	159.904	161.597	388.245	318.121	394.419	117.583	710.996	16204.772	279.271	297.209	286.592	2525.024	411.067	311.851	2399.01	143	0.978	784.255	1077.192
18318.659	18758.925	11200.501	25265.394	9245.098	16778.018	7910.745	14648.925	1336.922	488.965	457.617	666.877	10631.951	685.335	390.019	18358.246	433.705	271.466	250.188	3391.075	51273.103	961.422	166.891	3015.524	18712.791	327.336	304.187	301.538	798.921	4082.173	348.87	4340.927	115	0.999	1642.839	1075.909
21072.777	21521.852	13395.064	31114.935	12989.545	25195.504	7818.492	15905.053	1600.622	471.877	412.552	810.439	10532.918	613.444	302.533	17891.39	350.929	268.328	231.506	3468.025	31811.437	661.976	137.598	1679	13608.545	384.464	304.425	293.83	4692.817	3803.932	376.725	2663.252	198	0.91	1221.318	1078.874
6511.047	6765.637	4113.244	9654.971	4089.475	9822.797	3482.902	7480.256	540.46	295.48	304.929	322.853	316.79	324.627	247.897	7825.956	144.122	139.993	190.553	439.457	199.039	262.304	122.698	1618.086	2667.645	283.668	304.941	269.205	479.425	294.462	346.064	7271.356	129	0.868	955.779	1081.632
14977.43	14981.816	9402.543	21060.948	8029.635	17667.767	5619.051	11472.535	1240.257	394.411	360.135	704.393	8373.259	415.207	253.013	13943.702	254.924	202.446	247.961	2115.888	33865.757	563.078	115.856	1264.573	12501.337	340.854	328.577	282.986	1296.599	2518.959	474.266	2334.976	171	0.891	997.722	1083.096
7508.247	7649.892	4524.803	11603.843	4871.768	11817.943	4817.03	10462.779	657.218	304.699	282.645	356.44	293.441	319.79	252.064	7608.995	195.489	165.352	172.311	417.582	228.92	358.392	170.693	2299.021	4275.624	310.187	300.094	299.49	5010.467	312.205	317.166	8919.645	202	0.801	1416.158	1087.723
6501.813	6567.378	3980.077	9395.011	4359.99	9716.705	4250.206	9317.321	596.7	364.492	316.952	309.452	290.066	342.33	279.59	8038.646	170.062	150.768	159.456	194.933	208.707	233.63	137.145	2897.334	2740.034	316.801	299.168	295.431	1500.411	296.962	298.444	11734.006	112	0.973	1539.893	1084.179
11536.672	12509.624	7361.127	16564.933	7053.614	15950.579	5007.819	10253.32	723.848	313.867	305.541	461.356	4681.794	331.256	245.36	10342.061	169.625	144.749	160.55	935.033	7505.041	336.67	114.205	1031.836	4772.89	266.756	314.34	266.124	1712.538	1366.399	349.384	3180.901	119	0.99	809.147	1084.971
11010.608	11454.98	6608.321	14691.275	6308.948	11909.045	4498.92	9418.314	822.134	413.804	359.283	468.255	352.141	365.984	294.203	10164.919	245.711	209.202	201.552	1704.698	311.523	672.833	138.797	2245.354	5531.833	296.995	315.909	297.116	7483.873	456.928	382.411	7321.42	123	0.993	1567.24	1084.768
18288.404	18371.954	11752.985	26271.576	10741.266	20142.527	7097.617	14745.492	1569.057	509.839	432.602	936.203	14049.784	788.077	318.496	15789.294	361.493	255.388	259.844	2751.992	32243.851	727.474	140.499	2044.241	12093.733	342.727	323.38	302.217	1306.078	5634.528	411.498	3763.667	240	0.789	1212.246	1091.325
25304.169	25831.265	15881.595	36064.291	15251.72	27213.22	9123.373	18812.022	1685.533	770.05	448.001	978.928	15454.931	1098.078	323.66	18532.711	359.638	261.773	249.938	2629.684	50175.866	787.437	142.488	2127.341	14047.031	370.35	317.345	295.21	3611.378	5006.973	470.494	3267.474	336	0.757	1225.065	1090.988
5771.717	4889.756	3573.902	8499.309	2798.169	7929.927	2862.145	6032.103	737.398	306.888	275.707	318.478	243.396	288.451	235.299	10590.326	196.238	155.608	226.921	1911.58	144.623	285.42	140.304	1370.748	2644.891	290.754	295.738	296.109	2899.055	374.124	302.189	6227.221	98	0.98	342.602	1087.316
22924.511	23305.259	14929.205	32154.246	12825.799	23539.703	7829.633	16331.418	1380.748	469.048	405.68	834.379	8641.531	481.059	271.554	15251.299	308.33	232.561	222.084	2168.057	31087.741	609.048	126.679	1713.075	14424.229	295.376	310.677	267.092	2630.277	2390.511	511.264	3746.586	239	0.792	1004.132	1092.697
8821.536	8884.468	5075.859	12361.625	5565.79	12318.845	4917.119	10661.468	853.532	415.306	346.01	439.408	290.725	318.199	304.473	7537.052	333.633	213.261	182.59	281.282	231.758	498.073	141.676	2425.462	16524.579	334.334	307.428	317.22	5904.674	313.655	357.104	8735.915	129	0.943	1559.709	1092.453
10342.38	10325.535	6501.654	12492.203	5440.321	11014.709	4464.7	7143.45	1519.005	463.425	425.919	367.682	329.392	371.426	285.347	15409.145	430.09	252.232	246.108	579.929	188.158	2595.705	185.411	1774.361	15489.524	287.407	313.149	317.186	2572.554	344.039	472.875	5617.857	173	0.946	244.275	1095.471
22091.801	22316.656	14092.99	31879.291	13688.341	26157.529	9178.896	18650.517	1805.744	517.528	440.373	859.952	12632.977	839.448	316.992	15247.199	382.43	258.958	260.155	2491.99	49639.888	793.454	133.855	2029.698	16700.329	358.833	337.717	302.546	915.276	4564.845	311.924	3293.339	288	0.735	1193.583	1100.045
6408.686	7165.227	4055.258	10253.032	4256.684	11050.406	3959.11	8707.635	748.868	301.371	289.823	523.164	274.826	300.658	242.46	7765.377	225.254	191.585	154.487	1248.291	238.259	500.721	134.455	1680.887	5958.556	341.227	321.825	281.349	12487.761	387.571	313.934	6622.217	130	0.951	691.846	1094.769
14005.84	14404.612	8802.152	19535.706	7475.842	14469.559	4990.737	10018.083	1350.451	415.093	362.531	640.45	5107.935	462.389	257.482	12058.301	320.407	248.192	264.926	2851.184	16665.116	526.171	131.779	1426.371	19424.569	321.562	298.169	289.557	4343.648	1998.168	529.822	3521.56	127	0.955	1028.406	1094.563
5632.883	6046.469	3727.996	9544.082	4485.309	10739.127	4594.314	9976.798	557.31	315.604	277.495	317.182	291.202	371.254	258.517	8545.097	176.111	165.024	134.468	253.469	208.863	232.847	155.049	2735.211	890.497	312.962	320.653	342.585	2413.138	301.03	339.443	11803.182	115	0.956	1322.665	1096.161
12940.349	13072.501	8483.062	17677.222	6419.553	14012.412	5146.03	10495.496	1032.197	364.85	345.917	620.456	3371.666	421.293	270.128	10379.705	277.941	202.592	231.979	2510.426	7256.193	491.944	132.447	1486.948	19096.698	287.238	302.265	286.438	7231.769	1697.702	584.046	4227.498	122	0.997	1020.844	1097.09
12017.403	11940.558	7150.386	16628.697	5814.106	12339.431	4394.883	8812.338	994.916	319.755	296.699	510.672	281.322	283.262	248.052	10601.821	327.856	217.92	462.237	869.819	257.221	451.257	165.056	1511.503	19097.402	317.106	303.958	312.598	13177.667	305.297	317.603	5247.653	194	0.875	1275.933	1100.387
11798.268	12154.976	7530.566	16371.363	6219.429	13403.35	4363.396	9078.386	842.398	346.666	349.353	445.349	5227.91	395.479	249.956	11923.984	214.506	156.84	182.372	1394.558	15557.759	422.631	119.577	1179.209	10257.506	285.718	304.103	247.93	919.126	1497.047	317.468	3337.298	234	0.796	825.098	1104.184
9340.011	9719.27	5805.323	13275.943	5280.221	11381.053	3746.347	7667.676	784.398	312.028	297.144	592.073	333.28	330.155	228.543	10113.031	215.496	166.248	171.253	735.079	235.043	403.309	141.389	1576.818	14803.171	280.943	276.55	244.423	16964.259	406.012	316.193	6726.402	104	0.974	897.173	1099.154
18024.06	18075.834	10943.015	24749.562	10270.882	16753.397	5781.643	11735.456	1314.254	436.215	387.977	753.907	11501.837	652.48	291.976	15137.562	342.509	232.568	239.003	2637.146	37703.673	583.635	135.541	1592.54	14920.282	419.383	300.488	295.534	487.546	3715.266	346.891	2518.686	257	0.829	1175.975	1100.897
14793.812	14940.226	9563.002	21173.958	7666.133	16863.415	5362.443	11261.124	1175.479	344.568	377.403	534.129	4646.84	391.6	251.07	11810.277	231.942	169.954	208.762	1784.013	14920.169	476.789	116.121	1197.483	9608.019	305.715	316.42	259.853	1183.57	1470.418	303.008	3037.64	172	0.936	808.669	1102.012
11620.458	11518.867	6973.587	15891.28	6383.014	12231.99	4090.795	8230.516	1178.713	398.911	337.05	524.153	6515.73	412.522	255.34	14337.387	236.297	181.67	246.994	2959.96	36800.58	505.359	134.379	1292.154	8590.757	317.896	309.253	273.753	6845.35	1501.634	462.291	2132.917	127	0.929	1044.311	1100.594
20812.473	21012.534	13758.047	29245.034	11619.277	23519.319	7956.812	16472.232	1317.449	430.453	399.371	690.489	6370.418	514.688	266.801	13693.39	341.423	232.082	209.467	3126.337	24055.882	574.942	125.246	1646.449	22400.379	332.921	306.938	277.14	8974.185	2350.058	547.162	3643.185	201	0.895	1006.052	1102.619
12665.64	13285.42	8101.432	18966.009	8230.302	17875.182	6189.902	12589.745	863.197	334.321	305.1	472.129	6389.917	357.541	240.691	9758.179	213.759	176.74	208.111	2047.103	26347.89	421.761	128.89	964.121	8179.469	303.878	293.892	270.514	4197.88	1287.9	481.528	1915.821	114	0.948	1013.833	1101.64
6712.246	7013.728	4128.294	9641.862	3655.632	9030.441	2901.726	5925.61	539.354	244.763	259.589	329.118	252.934	278.853	223.567	8754.725	168.404	165.433	147.086	502.885	210.085	485.355	127.507	1015.548	9028.254	304.906	322.294	258.863	1164.54	303.824	317.427	4048.593	125	0.914	722.78	1103.58
9496.114	9773.835	5892.006	13069.321	5127.568	11325.747	3943.261	8101.089	730.815	340.519	304.637	381.536	309.076	338.276	230.699	7810.718	147.608	156.684	169.746	493.384	206.467	264.402	121.262	1580.493	3126.397	266.902	291.139	252.567	1233.129	328.584	334.581	7667.462	126	0.959	945.468	1103.032
18628.382	18840.715	11725.987	26892.523	13184.131	24974.49	8876.439	18133.088	1369.489	567.791	405.502	966.628	10150.088	1100.068	310.805	15274.825	316.923	224.208	236.78	2712.377	37160.501	743.108	133.961	1737.967	11716.85	325.506	324.738	284.233	3968.309	3532.7	378.987	2740.458	264	0.874	1225.492	1104.955
11915.7	12017.656	7544.692	16959.397	7366.672	11889.411	4310.583	8964.063	1525.723	408.413	361.589	885.867	13466.964	631.983	286.021	14286.76	285.502	222.884	237.981	2525.074	37552.56	645.298	127.28	1559.64	6862.254	317.904	321.882	287.466	1187.412	4725.977	342.68	2440.441	115	0.999	1207.187	1103.117
7793.726	8249.155	5105.069	12145.49	4603.226	10399.171	3581.869	7498.964	785.209	315.634	277.866	914.988	342.932	327.442	221.637	10889.612	179.196	160.221	197.971	1083.282	279.926	501.896	139.062	1367.191	8446.453	269.704	271.056	242.617	25312.373	404.527	350.078	4979.07	106	0.937	893.217	1105.613
5218.382	5787.719	3355.582	8273.454	3507.571	8903.826	3127.264	6869.077	508.111	278.93	269.51	424.076	277.717	319.09	256.489	7368.099	164.332	161.498	150.008	543.096	255.007	629.761	135.63	1472.908	988.96	321.394	300.938	283.637	4801.392	327.82	301.464	6448.19	132	0.878	711.242	1108.538
8540.592	8356.993	5231.136	11544.431	4176.492	8288.533	3279.256	6895.693	816.88	355.569	331.629	393.255	325.547	306.298	264.535	8605.476	265.387	201.26	230.501	408.55	265.492	213.873	151.413	1700.122	15142.554	330.56	270.973	291.868	5061.845	319.933	423.911	6819.923	104	0.974	1153.202	1106.01
16033.189	15844.813	10059.066	21983.585	8687.145	15538.358	5307.92	10704.6	1142.063	364.783	319.337	498.123	5598.583	394.684	240.697	11958.076	232.076	167.478	187.417	2150.143	35925.999	489.12	132.288	1083.582	12826.54	349.836	289.781	262.607	6290.201	1329.619	571.64	1810.647	166	0.908	1024.386	1108.91
15984.933	15429.733	10030.073	21104.476	8658.086	16156.709	5889.401	12057.257	1196.063	438.516	378.281	611.689	5866.267	483.512	290.556	13027.387	272.354	175.212	207.993	2633.18	28267.049	492.851	133.058	1781.511	11233.727	317.215	280.171	284.951	9127.808	1802.604	488.841	4535.416	161	0.944	1042.593	1108.537
8749.328	8764.149	5183.039	12207.788	5005.128	10691.893	4299.444	9227.516	786.57	368.723	329.059	492.343	347.821	327.726	276.086	9211.686	298.788	209.186	200.003	1036.96	332.086	496.149	140.738	2184.598	12097.627	307.015	278.808	294.102	7653.405	402.075	306.308	6727.075	130	0.978	1579.123	1110.154
25226.7	25555.232	16534.775	35708.186	17402.767	32506.092	11918.567	23826.435	1738.922	574.002	444.992	883.965	12526.207	888.145	321.462	15228.092	367.48	255.103	270.573	2378.478	41130.678	841.882	136.124	2129.526	14546.976	347.906	324.54	298.665	1189.701	4700.388	343.901	3629.05	365	0.841	1193.936	1113.53
9984.23	10238.255	6425.113	12851.13	7468.765	10912.579	4005.276	7904.73	731.964	328.284	300.045	464.418	1711.173	285.931	278.335	10278.033	207.204	161.561	207.065	2298.44	926.376	501.316	130.897	1130.992	5522.477	302.487	308.516	284.928	8011.063	951.379	340.945	2794.406	178	0.937	1239.478	1112.034
10056.194	9678.09	5858.822	13539.31	5153.728	11488.668	4139.834	8584.382	900.237	328.022	298.393	472.311	287.155	296.899	243.193	9824.037	317.137	194.495	250.468	623.029	258.557	460.21	135.813	1646.809	16007.6	328.199	305.191	304.918	11932.084	305.089	321.714	6224.126	120	0.969	1280.242	1110.717
9388.914	9610.878	5627.436	12554.544	4173.91	9660.382	3264.098	6607.543	578.981	272.715	278.23	383.041	666.142	269.062	236.9	8359.203	195.983	138.812	152.505	700.991	928.654	289.329	126.249	900.198	10572.976	252.18	278.176	241.529	4439.465	487.12	334.383	3441.967	152	0.882	851.697	1113.355
9965.079	10020.59	6488.652	14316.528	6163.733	9758.762	3353.377	6714.55	1843.64	341.282	334.022	696.176	6429.589	364.265	221.779	7961.485	234.923	176.761	167.358	2705.441	29513.661	441.535	119.04	787.691	7202.088	298.162	271.238	266.615	4258.483	1496.351	417.623	1321.17	109	0.976	1008.188	1112.142
15137.687	15123.389	9297.882	21337.316	10812.588	19325.441	6896.567	14382.759	1685.296	471.598	404.785	727.323	10638.597	793.068	305.901	17635.417	353.385	259.379	262.377	2436.034	37604.731	843.498	140.396	2068.83	12029.712	405.169	326.137	299.482	2788.157	3709.372	370.743	3433.49	280	0.854	1218.936	1118.061
5057.138	5445.663	3345.719	8089.975	3672.267	9518.011	3297.461	7007.392	523.191	284.948	272.181	306.604	290.3	310.241	247.102	8528.488	161.671	129.725	218.872	476.525	208.394	1946.718	144.56	1228.733	2420.373	264.072	267.694	235.567	636.007	353.93	362.378	5127.283	112	0.973	864.911	1114.714
8602.22	8804.957	5893.615	11239.161	8307.401	13227.606	5979.841	12464.652	627.668	345.037	311.25	322.22	385.533	344.358	279.262	8806.594	155.905	151.005	589.059	262.025	339.724	266.059	143.772	2049.549	972.411	324.832	285.395	291.716	3419.176	309.111	383.061	8307.361	139	0.977	1165.824	1116.076
6956.352	7927.118	4306.308	10872.889	4828.929	13111.922	4661.02	10394.426	626.88	310.898	298.872	370.838	309.487	385.318	262.366	7352.675	217.834	158.016	168.197	522.455	253.53	442.585	133.877	2031.102	4825.986	305.041	390.96	273.763	3613.311	355.908	315.061	8482.235	154	0.913	702.227	1118.461
10085.182	10525.079	6582.73	14952.062	6456.886	10637.13	3781.553	7578.038	663.954	275.812	277.575	570.518	1180.871	299.023	223.132	6749.223	159.476	150.15	155.331	1145.188	444.503	249.773	115.515	966.418	7924.75	255.398	265.242	253.23	918.859	534.03	476.957	3002.069	135	0.949	996.063	1117.515
10579.179	10622.635	6395.355	14637.388	6002.348	13839.528	4622.493	9329.901	871.385	342.46	296.462	546.343	5238.185	448.106	261.881	12645.334	221.208	162.403	185.203	1912.666	23718.033	482.545	133.487	1383.44	9283.71	368.878	271.7	255.666	6528.232	1662.494	573.62	2943.433	155	0.943	1026.919	1116.823
11323.398	11320.5	5275.771	12091.943	4698.862	9419.739	3630.438	7320.603	972.295	367.616	305.078	568.837	354.343	325.948	275.935	8942.852	436.745	278.712	226.873	806.313	421.931	398.583	144.685	1507.053	22449.362	300.245	299.565	290.615	13580.396	497.048	321.742	4335.056	133	0.935	1588.5	1117.665
6939.1	7178.246	4688.035	9872.966	4418.389	8215.532	3074.042	5779.731	577.955	282.389	300.455	326.623	277.206	300.709	242.088	10136.935	145.408	142.177	167.093	698.587	302.043	627.87	126.61	916.959	3641.637	245.682	296.929	247.322	6759.704	533.063	300.038	2459.887	109	0.976	813.784	1118.216
8141.722	8493.981	5100.766	12821.939	5520.436	12688.081	5229.215	11650.391	693.648	325.539	302.189	302.959	287.326	278.511	263.662	7293.499	222.475	180.076	142.101	263.851	217.166	620.52	148.711	2651.681	6867.983	278.674	329.525	316.985	3219.588	294.38	304.116	10725.385	134	0.942	1371.5	1120
11204.416	11546.586	7291.393	16530.513	6082.762	17038.386	5174.409	10929.034	803.09	351.796	345.538	578.645	2492.468	586.6	258.854	10168.563	204.29	154.084	162.96	1971.679	4744.69	377.819	133.906	1454.652	7340.872	264.201	289.449	250.289	7144.359	1162.366	462.804	5095.856	177	0.954	837.517	1120.579
8504.186	8402.919	5128.739	11482.617	5395.292	11428.009	4292.261	8720.989	862.509	341.195	311.648	380.114	353.327	391.483	294.77	13870.605	209.769	194.221	447.526	788.893	2742.622	523.732	164.328	1692.128	4858.118	301.59	357.035	287.112	10726.152	319.143	355.354	5038	202	0.865	1249.53	1121.777
7998.872	8314.224	4828.965	12132.365	5071.056	11594.119	4680.628	9920.711	947.541	362.258	340.128	447.366	310.452	379.13	270.528	9347.7	317.94	200.418	179.647	438.625	227.393	468.644	149.352	2722.713	17120.505	304.891	322.733	308.825	7776.072	334.052	282.84	11688.151	166	0.865	1479.361	1122.458
18240.11	18551.003	13037.119	24162.08	14193.75	25474.388	10740.618	21176.441	1023.333	414.532	382.176	730.781	4529.92	491.524	305.414	12814.27	275.891	210.693	222.029	1598.605	9306.421	629.732	139.856	1957.822	13257.832	329.825	322.147	298.405	6622.546	2246.868	481.643	5114.922	269	0.836	1182.147	1127.229
9554.529	9685.301	5872.887	14329.794	6258.923	15994.318	6217.513	13454.767	642.135	362.842	328.586	485.039	317.289	399.475	302.911	10594.162	242.839	158.556	171.964	409.873	228.542	376.112	136.286	2911.471	3839.248	306.434	304.607	304.46	11356.531	310.169	309.714	12063.303	140	0.932	1296.429	1126.043
18078.43	18007.971	11305.499	25004.317	12435.709	22799.924	8627.414	17497.292	1748.523	452.484	398.451	755.977	10406.583	644.8	295.758	14819.209	335.758	224.963	237.864	2302.28	28277.038	882.882	136.375	2052.009	11757.013	325.238	329.541	309.234	1577.699	3927.616	335.568	3780.565	358	0.712	1202.307	1128.159
7918.316	8634.822	5172.343	12532.991	5000.917	13796.664	4773.897	10441.067	712.529	296.737	273.25	422.712	299.637	325.195	254.031	9268.629	205.346	173.164	181.678	587.718	292.071	500.222	131.438	1674.524	2319.042	282.484	514.927	271.269	14502.29	377.656	295.909	6237.057	139	0.961	702.982	1127.709
12335.776	12925.923	7101.919	17168.414	6547.902	15945.768	5718.209	11698.347	995.879	426.983	407.97	515.398	2367.321	420.968	301.066	9487.906	367.988	202.396	210.951	1977.728	411.076	488.478	167.8	1938.247	16403.748	321.758	295.33	267.507	3896.93	1185.812	385.597	5015.259	189	0.939	1687.828	1129.817
9128	9856.416	5860.632	15025.573	6642.282	15869.121	6161.88	13159.434	733.436	397.088	327.529	444.005	324.522	395.148	304.535	12970.475	246.407	163.5	200.119	458.792	201.646	321.762	127.845	3256.456	4263.763	320.018	298.122	298.603	4546.471	312.067	299.908	15808.61	113	0.952	1301.96	1130.022
9722.882	9937.176	5998.74	13511.595	6262.432	13973.359	4914.633	9877.228	1108.981	347.374	312.39	587.064	755.213	473.123	293.688	12771.042	299.576	220.56	279.813	1249.379	946.031	523.609	152.958	1568.329	16681.655	306.649	303.286	293.242	10026.694	968.091	353.584	4572.38	104	1	1252.154	1130.365
10204.683	10378.442	6495.136	14921.036	5457.045	12312.583	4180.889	8700.907	738.842	306.973	317.76	383.411	294.523	317.619	247.24	9524.26	200.96	148.246	200.766	976.977	234.031	482.905	143.685	1078.524	7182.232	264.352	292.148	253.506	14966.583	458.904	321.56	3667.825	133	0.973	854.553	1133.673
8270.486	8595.483	5169.697	12663.189	5595.511	13189.972	5441.944	11838.455	876.529	385.124	373.138	344.996	341.165	340.256	291.987	7996.027	286.325	190.606	181.211	259.922	216.768	514.818	156.151	3012.238	11270.972	298.391	329.423	320.204	1077.516	334.444	326.297	11782.232	157	0.921	1496.818	1135.525
16170.174	16698.308	10782.831	22472.43	11482.288	22814.447	9947.539	19431.807	1151.563	420.098	370.761	645.405	6345.936	630.979	319.222	14502.381	293.607	225.906	195.542	2032.462	25401.537	706.408	143.314	2185.72	7097.55	322.402	311.785	301.389	3803.147	2743.8	416.491	5005.981	347	0.826	1266.696	1139.304
9426.569	9428.735	5722.22	12252.622	4787.769	8233.142	3066.797	5577.688	640.867	279.377	247.181	308.124	369.087	331.817	242.148	14535.258	160.989	158.193	460.397	367.404	452.34	676.915	148.523	1267.735	3189.152	279.215	304.16	292.812	2985.451	296.563	324.994	4222.762	97	1	1220.5	1134.5
10721.729	10942.736	6676.767	16084.424	6855.27	16559.826	6112.362	12922.987	986.323	395.257	362.181	766.305	358.629	436.204	313.173	12629.3	323.669	211.23	204.612	888.945	268.182	535.834	141.502	2733.143	12454.438	323.879	320.205	319.577	24425.533	397.884	361.297	10035.458	118	0.981	1298.127	1135.347
17017.703	17061.005	11171.691	23392.106	11074.804	22947.729	8315.152	16480.709	1253.988	415.776	374.003	783.779	8351.004	542.893	271.148	15343.31	304.569	235.414	225.947	2386.087	29233.565	1250.478	135.039	1604.528	11973.343	323.444	334.238	318.416	3686.824	3427.364	422.277	2683.225	229	0.939	1191.133	1138.823
6067.288	6074.298	3706.903	8915.779	4000.67	8548.572	3545.845	7521.711	667.563	344.746	330.586	342.484	300.569	311.016	273.459	9718.938	224.795	166.379	164.358	201.779	204.16	187.894	146.079	2604.176	5081.119	305.444	301.762	310.396	565.558	270.29	356.515	12238.869	100	0.967	1471.15	1136.37
14035.511	13857.944	8243.393	18838.749	8306.893	17186.335	5881.048	11505.848	1201.906	388.374	298.489	575.196	4478.469	543.638	260.438	13032.265	400.061	247.3	169.442	2134.958	7059.584	487.445	139.069	1286.634	20931.392	318.215	320.265	295.363	2637.82	2441.078	365.855	2846.136	131	0.947	1244.683	1138.737
17427.128	17643.156	10388.907	23870.301	9968.884	20066.997	6790.917	13817.471	1496.223	474.376	361.429	541.866	7086.531	753.61	290.088	14843.799	345.018	230.455	180.193	1857.362	26405.723	655.609	144.156	1675.591	11497.546	359.813	320.278	302.68	3067.834	3099.838	368.907	3007.938	186	0.937	1253.21	1140.403
14742.191	15476.937	9304.886	20878.941	8444.989	16861.179	5449.268	11544.077	874.567	354.931	353.561	633.095	5596.411	588.891	260.347	12298.497	223.336	169.026	169.649	1173.426	28888.299	510.71	127.057	1222.686	9936.39	305.805	306.496	293.569	1293.312	2321.112	409.578	2528.794	191	0.87	788.175	1141.463
10860.976	11184.407	5715.638	13296.469	6245.437	14960.828	5845.521	11847.071	876.224	319.09	259.549	589.974	1874.159	425.495	276.818	10624.76	288.804	192.635	169.761	1238.495	337.153	432.249	136.572	1609.497	13141.857	301.423	312.683	296.31	5107.627	988.923	576.78	4866.663	188	0.956	1282.638	1140.809
9965.414	9914.469	5797.785	13576.626	5561.727	11014.033	4071.121	8640.336	1032.487	384.775	357.604	563.708	301.156	363.996	284.98	9819.5	392.078	217.729	258.993	1082.59	263.024	567.423	139.678	1899.335	20245.383	300.646	359.119	316.755	16915.018	586.254	345.957	5307.706	107	0.971	1587.154	1139.033
11829.229	12696.54	7622.93	16837.632	7223.711	17389.97	6058.557	12678.145	1048.546	361.018	352.838	746.75	6959.675	449.725	277.855	13657.01	215.598	168.031	165.296	1330.72	20429.87	668.61	137.303	1352.942	5594.44	277.235	290.493	266.791	1716.04	1959.737	397.946	2992.326	247	0.834	818.727	1144.399
11315.621	11356.386	6953.264	15411.373	5990.964	12815.287	4562.282	9604.31	702.159	349.705	323.901	357.467	301.488	325.145	271.298	8647.382	199.418	138.292	213.627	503.803	204.784	521.183	148.054	1510.308	9020.562	279.89	282.565	243.495	5505.589	419.08	349.037	6261.775	203	0.847	873.101	1144.687
6635.521	6780.215	4045.428	9185.183	3825.762	8063.847	2911.054	6084.866	519.835	274.953	258.748	326.331	259.243	268.484	225.656	6890.747	176.891	126.184	173.722	315.227	206.555	294.747	129.85	1283.89	9360.063	243.912	291.775	236.954	6358.778	299.331	303.71	6376.7	98	0.993	900.061	1140.163
18679.106	19624.688	13159.48	25062.817	14473.356	25616.321	11027.722	21861.843	1158.917	456.058	426.967	627.134	2930.662	487.747	322.692	11961.825	279.957	210.887	205.965	3470.666	3997.96	608.124	143.44	2447.282	16088.85	300.996	279.671	309.089	9877.892	1913.731	585.377	6808.648	284	0.773	1066.525	1147.359
8505.81	8414.593	5890.135	11536.734	5736.088	9654.384	4040.575	7206.486	863.129	390.158	313.497	408.543	404.072	358.906	266.171	11095.19	202.025	183.552	278.77	859.8	423.106	1692.812	136.839	1429.758	4508.893	304.721	317.174	307.377	8290.111	518.478	365.101	3767.899	135	0.987	1210.559	1140.559
15624.393	15762.62	10140.078	22509.775	9572.556	17133.533	6124.536	11938.338	1205.36	542.469	355.911	636.708	5152.165	545.389	263.675	23417.225	301.391	223.29	199.205	1842.398	11552.946	523.809	140.968	5798.935	15548.168	309.456	322.347	300.186	1132.746	2527.014	361.585	11945.45	217	0.882	1234.735	1143.906
12985.802	13234.406	8698.192	17164.406	7805.801	14992.364	5169.984	10264.432	598.08	272.579	282.02	342.675	272.806	322.034	254.88	8981.934	178.147	154.717	159.543	432.836	338.999	712.633	114.927	840.472	12089.305	283.23	306.386	274.611	3050.936	321.879	323.843	2440.834	141	0.964	764.904	1145.911
9514.406	9774.571	5784.342	13134.403	4765.321	11162.205	3469.778	6933.597	685.764	286.83	285.266	585.774	261.854	316.228	244.435	8569.124	205.794	147.8	165.383	719.721	245.346	515.253	124.073	1140.185	8926.035	265.29	291.031	261.879	12721.44	338.18	328.314	4777.477	134	0.845	911.067	1148.687
9618.175	10544.954	5503.401	12986.475	5117.956	10847.255	3770.07	7405.653	966.708	400.099	378.105	463.922	1751.601	379.409	275.757	9075.626	367.892	233.805	155.597	2652.437	2260.921	1120.38	173.608	1595.412	15290.101	331.227	303.436	267.998	2689.565	803.907	392.399	4110.114	107	1	1682.977	1145.547
10156.891	10419.762	6090.62	13638.614	6106.796	12529.451	4753.782	9920.013	764.743	389.639	359.328	438.086	307.675	356.65	283.448	8804.275	266.108	172.756	189.07	2816.77	231.426	683.447	146.968	2081.181	7670.84	288.546	287.737	290.042	4601.315	366.316	361.389	6267.328	137	0.974	1585.85	1147.996
5403.725	5622.212	3483.982	8616.082	4050.601	9167.4	4021.075	8946.128	678.882	367.744	347.295	366.538	303.346	316.601	284.859	7702.134	225.915	160.461	145.688	195.075	193.823	248.712	139.182	3015.665	4518.575	301.727	310.431	306.959	750.258	273.227	319.546	13202.487	113	0.94	1483.332	1149.155
17086.744	17319.26	11123.902	24672.301	9829.954	18925.072	6171.504	13367.759	1324.619	410.574	373.034	814.153	7887.514	964.768	272.035	12525.172	227.388	167.649	164.027	986.87	27648.924	492.12	120.297	1354.197	8316.452	277.416	305.809	299.35	349.057	2715.205	368.274	2394.567	155	0.909	784.061	1150.319
22804.802	23886.38	16722.865	30044.055	19013.493	33128.147	15365.29	29871.218	1390.386	630.138	455.56	791.675	3255.028	655.397	339.024	13537.939	319.967	241.041	252.398	4675.265	4063.986	800.781	153.755	2676.429	18080.306	319.374	307.959	308.578	13016.482	3135.909	757.682	6380.338	345	0.783	1050.03	1152.28
16892.754	17783.626	11334.241	25438.851	10836.445	21399.089	7418.523	14744.156	1235.355	751.323	414.828	1190.912	10237.238	1456.38	286.281	20377.411	327.782	240.787	202.975	2722.194	27467.227	634.144	145.205	1831.202	12898.555	332.891	312.65	309.66	5520.009	4217.024	561.842	2902.89	126	0.948	1148.357	1150.071
21234.72	21793.596	13705.78	30473.02	13576.167	24957.673	8878.535	17409.697	1592.492	515.693	397.371	871.821	9365.803	636.535	277.948	14942.257	307.882	231.363	302.786	1702.904	21765.931	606.364	144.226	1667	12989.812	317.835	308.893	288.651	4623.167	3152.732	432.449	3341.873	330	0.756	1153.521	1157.885
8081.485	7753.79	4579.258	10283.659	4836.54	9217.69	3170.141	6249.849	807.108	272.61	259.878	469.648	325.519	320.302	241.47	8608.334	284.358	162.668	151.116	804.597	216.597	380.015	123.825	1131.429	23843.367	280.82	263.233	257.22	5731.927	340.002	420.359	4365.273	116	0.936	969.905	1151.509
26203.727	26455.188	16047.831	36409.863	15616.585	27934.282	9910.818	19886.688	1674.414	491.49	411.612	713.002	11918.644	820.046	286.46	17057.901	393.433	255.23	190.839	3991.663	33776.226	682.452	137.277	1951.037	15081.8	322.117	325.725	299.861	232.827	4162.851	388.994	3697.692	174	0.885	1244.718	1153.609
12865.906	12684.991	8142.159	18259.387	8335.527	16167.91	5728.05	11825.564	1538.196	421.686	384.441	753.235	10773.882	669.368	293.209	16248.598	332.839	245.003	210.33	2740.667	38911.586	723.789	144.23	1847.79	14200.149	377.693	326.075	300.109	1058.652	3269.387	372.668	3076.238	125	0.864	1181.052	1153.948
18676.621	18935.044	11556.826	26839.998	11628.441	26562.891	9178.622	18277.494	2125.27	444.472	379.372	731.011	7992.325	632.17	291.716	15832.88	408.973	267.062	191.072	2069.244	26288.142	986.679	143.684	1882.173	14319.824	327.049	323.899	305.264	1488.65	3530.406	414.997	3559.223	111	0.964	1263.248	1152.5
9655.644	11023.913	5687.569	13750.629	5499.84	11232.024	3723.326	7148.811	822.705	366.786	358.593	470.4	4116.502	382.718	261.196	9770.894	274.161	212.657	152.49	4916.344	7363.514	609.657	163.377	1124.724	7298.79	306.932	299.54	265.527	1668.918	1363.951	448.788	2265.552	108	0.98	1681.111	1152.657
16006.05	16994.814	10472.051	23998.267	9347.68	17493.583	5704.476	12288.024	1923.175	402.102	382.566	799.593	10596.166	519.279	273.263	13865.854	248.049	179.428	170.068	1415.807	34136.452	490.348	123.82	1348.381	8970.315	284.321	308.336	293.015	139.385	2807.394	329.501	2250.871	110	0.998	791.409	1153.827
20542.028	20909.372	13478.829	29300.69	14030.221	30446.936	11663.801	23306.751	1151.551	510.165	394.322	712.873	5842.426	619.795	300.732	15324.292	308.238	225.957	183.075	1605.226	20167.618	749.373	143.567	2222.881	10214	314.943	318.83	304.642	2019.392	3334.577	413.576	4675.993	152	0.949	1229.776	1155.697
21575.015	21940.876	13355.329	30758.161	13167.686	24168.183	8253.632	16226.939	1323.376	411.128	370.67	601.901	8132.795	564.62	273.425	13813.567	399.983	250.151	202.723	1522.317	16861.365	535.365	134.709	1543.242	16793.185	304.244	325.183	305.947	783.719	3022.069	375.346	3259.954	140	0.921	1256.821	1154.8
9679.858	10029.448	6070.92	14863.871	6843.822	18338.821	6329.156	12591.934	1591.885	351.081	327.779	659.612	4287.018	466.623	279.361	14233.315	266.137	211.059	222.025	1690.579	14047.133	767.332	143.823	1688.179	5213.595	296.222	303.832	290.023	3331.775	1863.252	471.577	3399.849	135	0.923	1269.456	1155.204
10351.116	10418.746	5346.053	12059.62	5203.742	10829.842	3580.172	6923.872	628.284	241.829	207.683	382.418	613.535	233.461	243.256	7696.701	225.483	165.109	128.924	2111.045	332.266	530.416	113.17	653.214	17054.364	290.871	300.19	296.78	4187.797	490.604	457.629	1471.387	158	0.904	1282.975	1156.253
16623.82	18118.141	10992.515	24930.067	10199.784	22219.714	6220.599	13145.205	2945.414	376.352	363.962	513.787	5821.233	537.07	272.678	12612.023	268.103	194.733	285.733	1540.564	23693.464	589.524	114.515	1200.349	9514.455	359.065	311.593	300.203	2526.862	2015.103	395.694	2393.076	166	0.94	774.12	1157.982
22837.814	23275.377	16598.232	30221.557	17928.301	32478.448	14484.608	28112.333	1243.337	474.74	435.026	733.315	4455.316	562.493	309.292	13195.029	303.517	220.807	223.86	3479.521	12452.37	782.895	140.539	2465.268	18041.805	306.257	295.624	313.925	10974.049	2883.944	618.639	5889.647	601	0.61	1034.139	1169.543
20964.91	21705.431	15165.598	28899.125	16776.885	31423.147	13492.993	26795.554	1234.474	478.049	434.837	563.654	4627.08	581.139	316.43	13945.803	284.425	209.742	209.697	3505.836	20163.438	688.814	150.987	2546.131	13888.624	347.555	298.865	324.969	8826.616	2157.648	516.42	5385.238	197	0.939	1062.678	1159.038
22885.215	22940.623	14863.621	31481.665	14137.89	23818.926	8434.863	17250.99	1527.323	554.464	491.101	1027.787	11980.268	765.067	289.873	16994.09	361.63	242.221	196.065	3080.905	28948.948	729.955	149.626	2209.565	15331.855	322.396	324.413	295.119	5235.279	4208.17	441.034	4459.029	211	0.855	1143.476	1160.723
19388.325	19842.597	13225.43	25956.483	13849.379	26844.084	11198.75	22147.564	1279.083	487.514	443.371	614.847	6008.515	613.071	322.744	14509.945	282.197	211.1	223.688	1877.047	20568.216	623.442	152.768	2581.454	10666.348	331.996	320.619	291.027	1523.792	2173.315	394.077	7076.848	286	0.905	1188.154	1161.329
25622.215	25581.927	15698.742	35774.972	15516.019	30316.8	10378.185	20600.627	1440.734	464.689	421.513	668.582	9870.378	750.277	304.15	16050.352	435.132	256.025	221.407	3187.578	28054.619	638.358	132.66	1992.875	17112.567	309.696	345.724	318.15	3293.92	4114.709	410.938	4055.755	114	0.96	1250.956	1158.86
7568.523	7954.09	4807.525	11152.692	4772.478	10632.149	4301.817	8697.347	850.821	379.278	378.168	366.787	309.464	317.158	277.25	11610.799	256.935	192.51	273.948	332.747	207.778	313.849	161.638	2493.556	9242.3	341.477	356.524	331	2233.069	307.478	471.486	11996.365	117	0.985	1403.235	1158.5
8653.729	9080.403	5140.528	11206.546	3986.674	8695.725	3019.47	6018.804	719.092	267.634	279.317	337.243	441.4	282.699	240.509	7945.348	243.723	187.426	172.653	582.99	388.004	460.029	113.798	803.502	20646.765	283.322	311.191	290.845	1453.697	433.486	328.744	2617.262	105	0.984	757.576	1159.348
6993.983	5609.699	3670.704	9027.987	2975.606	8114.288	3012.172	6156.444	871.604	302.481	305.128	305.975	254.572	262.525	247.59	8554.038	309.713	187.274	256.487	498.895	154.17	503.98	151.408	1347.17	10675.293	295.97	279.76	281.092	1710.998	321.855	253.576	7055.395	105	0.984	412.957	1160.471
7007.711	6964.28	4384.015	10263.504	4551.966	9821.8	3750.072	8012.137	598.429	321.181	329.645	420.09	272.244	329.187	286.127	7396.494	168.74	129.561	166.463	428.992	214.181	309.31	142.642	1779.66	4878.35	265.334	300.747	256.76	6535.356	358.228	317.747	7792.096	126	0.921	886.389	1161.81
10318.729	10838.645	6815.166	15816.446	6003.688	12347.1	4690.97	9691.915	706.088	316.301	308.091	403.825	368.675	304.19	282.932	9361.256	210.682	155.484	177.309	519.837	209.723	355.71	128.811	2009.081	11979.963	287.323	298.596	294.537	691.122	303.277	404.152	8512.537	141	0.938	1295.755	1162.989
15127.242	16172.241	10582.648	22343.86	10027.504	19985.067	6507.954	13775.812	1188.391	398.248	398.052	690.63	5718.02	413.294	277.216	12374.66	226.221	196.6	291.429	1804.093	19038.093	460.142	120.163	1231.524	6419.948	303.835	318.596	307.392	3148.953	1722.596	372.526	2615.459	310	0.75	783.703	1166.265
8872.369	9230.926	5893.361	13194.703	5388.853	10017.207	3616.502	7508.296	721.575	331.58	359.038	475.619	2309.165	353.283	287.004	10503.79	188.299	148.415	167.229	1201.926	4059.522	410.77	128.608	1354.355	11850.088	284.062	293.378	278.859	3871.612	845.361	392.46	4310.566	142	0.982	803.246	1162.725
8654.263	9660.625	5072.203	12702.428	5187.672	11125.023	3900.893	7813.225	781.163	363.277	343.926	424.665	4986.091	686.114	272.764	10189.388	283.901	191.133	180.692	2803.71	16417.599	378.656	161.049	1243.093	7691.489	304.238	292.554	271.262	1803.764	963.061	421.236	2821.706	99	1	1676.884	1161.641
25143.553	25903.389	17022.192	35375.503	17473.476	36650.816	15113.85	29752.538	1364.665	483.481	432.82	677.132	5825.762	707.49	319.702	16602.723	334.642	243.341	221.538	1672.455	21711.681	944.14	153.559	2679.996	17395.295	341.734	329.029	327.636	1891.644	2916.045	381.775	5960.094	228	0.904	1227.675	1164.57
7956.058	8452.61	5126.572	11571.049	4272.012	9312.359	3155.342	6442.625	585.67	280.788	271.607	446.379	363.991	264.314	232.065	8827.811	169.242	163.884	163.243	714.134	476.745	329.791	119.544	886.218	5511.889	276.656	314.969	277.649	2593.648	366.467	327.601	2599.73	114	0.99	741.105	1163.833
5717.433	5662.927	3762.889	7951.298	3873.511	7851.903	3006.475	5962.673	619.98	290.423	316.452	316.721	300.724	347.519	235.394	9301.728	157.244	156.011	185.866	498.848	256.302	409.671	141.91	1555.205	7015.877	272.052	286.55	266.529	1614.728	348.495	329.823	5714.386	98	0.993	1129.878	1164.439
9597.417	9533.064	5789.663	11973.492	5500.567	8871.331	3199.84	6216.08	894.833	305.631	266.861	310.661	304.869	316.908	214.991	10384.621	245.36	183.573	202.198	865.39	317.578	405.807	114.247	1016.887	13812.074	282.988	277.179	276.47	13745.319	429.316	364.39	3099.17	104	1	1012.635	1164.846
19704.793	21039.556	13607.106	27787.701	15605.375	28931.056	12385.291	24306.593	1317.173	412.1	382.285	659.651	6614.845	542.074	285.924	15569.921	249.505	192.168	499.544	2520.982	22476.138	847.061	162.986	1936.896	8976.066	298.001	292.356	307.753	9234.291	3243.314	420.862	3338.364	118	0.981	1048.746	1165.831
9514.749	8641.647	5478.022	11587.988	5184.327	9581.001	3293.049	6350.19	859.334	290.859	292.138	332.681	268.754	297.782	225.23	8844.696	333.204	168.354	175.081	491.294	315.168	421.854	128.964	945.76	25706.023	285.923	285.938	298.703	8004.899	376.212	332.219	3163.222	99	1	1083.894	1165.864
23629.413	23952.71	15193.911	32003.235	14526.496	30874.712	11253.277	22515.837	1254.947	448.098	405.428	530.654	8420.646	750.645	300.986	14358.455	353.027	235.056	191.097	2097.255	27158.497	645.371	143.836	2137.168	19396.809	393.433	311.662	320.524	1826.671	3176.818	385.941	4570.647	157	0.945	1241.825	1168.449
9200.788	10107.943	5434.246	13622.874	6061.736	12786.537	4573.118	9211.935	1408.056	467.371	408.384	583.465	8235.919	622.354	322.46	12410.949	359.134	233.282	211.085	4515.165	21619.955	1085.954	167.993	1949.218	9770.4	326.674	310.583	274.917	6177.456	1930.994	576.211	4508.512	96	1	1672.229	1166.771
12898.989	13736.796	8261.291	18928.632	7878.22	14789.592	5155.865	10903.907	741.237	349.702	388.084	385.32	327.863	354.596	300.929	9857.678	205.317	151.031	165.396	1040.148	260.032	368.633	128	1731.887	9363.952	267.992	281.577	262.685	20143.312	530.858	331.648	6999.845	239	0.82	875.374	1174.061
6023.898	6407.413	3780.241	9799.361	4542.3	10400.95	3997.912	8918.603	860.414	404.259	353.725	368.297	356.165	363.158	289.393	11048.772	216.311	219.926	184.454	13454.399	209.441	329.537	143.207	2529.167	2195.272	307.604	481.241	293.896	3552.377	304.168	316.034	7744.971	114	0.99	1553.368	1168.289
6135.814	6422.738	3884.866	9782.169	4277.159	9773.082	3990.074	8613.319	795.313	341.28	313.668	616.4	307.936	400.644	266.528	8570.929	216.755	181.948	150.669	700.593	221.892	799.686	137.486	2379.94	5448.738	310.056	301.17	436.809	11862.043	476.85	338.981	8876.547	114	0.977	1528.719	1170.535
5194.856	6632.514	4827.353	10353.59	4590.082	9999.117	5587.2	8609.831	915.628	898.08	643.677	694.629	543.332	666.167	584.963	15619.089	329.318	667.52	625.006	778.45	424.373	4915.837	551.696	2373.44	11951.251	11091.078	13060.576	12581.976	4786.286	12541.318	13839.959	18239.779	171	0.922	442.365	1173.81
32323.934	32737.237	21502.531	43991.718	23205.042	45876.343	18734.294	35898.554	1521.698	516.271	460.631	820.622	11042.053	725.997	334.336	14378.453	306.59	204.382	299.113	1926.096	47603.026	895.042	158.931	2397.022	13783.31	341.028	283.972	322.301	4887.454	4834.656	364.72	4400.313	150	0.912	1053.013	1172.987
13045.83	13304.34	8180.751	19066.551	8257.376	15636.847	5465.12	11038.205	919.948	321.965	297.963	350.966	352.823	326.673	273.835	10627.032	292.222	186.341	175.173	1137.411	297.081	382.769	135.528	1551.933	15270.687	311.757	312.772	306.425	25857.399	698.821	427.044	5367.714	149	0.906	1282.258	1172.352
8815.497	9041.55	5211.415	11484.677	3932.309	8988.495	3341.575	6386.507	656.825	272.527	264.995	325.607	230.414	300.599	252.108	7604.827	209.18	190.812	183.06	483.904	212.052	1542.275	146.664	1030.286	6150.388	297.784	265.389	256.289	882.226	287.889	304.246	2280.121	128	0.974	1611.359	1171.477
28616.155	28740.259	19965.528	38326.318	20846.059	36603.511	15955.917	31186.518	1281.775	524.09	478.433	850.546	12328.207	590.864	339.691	15670.605	295.366	197.875	332.318	1839.469	58150.36	1002.944	150.814	2599.061	12998.66	293.861	297.309	336.217	3882.343	4330.738	390.708	4360.757	154	0.951	1045.61	1174.019
29263.28	30241.372	20276.906	38075.593	20797.316	36145.712	15976.792	31135.157	1527.677	554.395	509.996	724.746	6474.705	698.109	351.538	14833.536	367.468	248.77	238.679	1963.872	16507.076	709.124	156.422	3072.599	19303.939	344.866	343.875	319.763	2127.734	2823.568	432.486	8090.604	257	0.917	1230.539	1174.757
8122.756	8906.49	5083.028	11650.05	4983.275	10652.813	3625.998	7358.754	836.645	341.825	331.696	442.924	906.759	377.881	265.144	9178.691	250.638	221.813	225.389	1696.321	612.276	403.711	154.385	1517.496	1910.949	296.062	297.801	270.939	8937.366	569.569	389.585	4512.524	177	0.922	1652.483	1173.155
14325.595	14343.744	9454.667	20135.137	9369.701	18123.243	6652.236	13193.678	1229.621	416.675	401.406	783.94	8399.36	543.594	255.058	12381.036	242.419	231.587	179.754	2658.998	16912.531	482.099	136.05	1453.248	6141.88	321.969	324.458	276.775	4436.535	3242.817	395.12	3150.482	144	0.948	1148.472	1173.91
24393.891	25106.337	16223.745	35772.406	18375.645	35603.294	14202.778	27994.513	1555.028	511.855	484.769	580.338	7197.898	865.184	323.471	12991.673	302.616	191.827	222.173	2022.227	41834.814	784.574	151.08	2706.17	12754.031	411.389	293.854	319.35	6279.808	3074.345	434.552	5234.712	120	0.941	1059.267	1174.458
7124.212	7439.46	4513.927	11613.556	5294.524	12752.041	5383.715	12027.921	780.656	377.561	362.393	431.339	327.499	353.86	301.9	8342.517	221.341	170.153	165.231	368.65	197.308	530.832	153.878	3441.543	3982.972	286.267	303.996	310.899	4990.353	302.869	327.587	13735.578	140	0.921	1495.457	1176.721
9257.331	9664.824	5731.385	12335.475	4826.876	9635.575	3702.096	7823.616	942.757	449.261	395.819	620.671	313.265	373.744	293.089	12101.743	282.263	212.412	311.763	427.641	209.391	1992.117	148.692	2296.184	8741.718	326.12	293.479	278.407	5454.25	296.98	298.634	10857.435	112	0.973	1601.857	1175.107
8671.81	9189.066	5430.538	12588.57	4733.649	10484.985	3667.932	7667.224	772.586	294.451	275.235	680.726	276.894	301.829	219.988	10800.42	223.862	179.18	166.322	1248.503	301.279	533.968	126.735	1389.683	5606.504	259.029	303.782	267.195	27445.86	387.941	389.55	5418.68	135	0.96	705.626	1177.611
6244.275	6528.341	3952.83	9971.646	4422.438	10295.492	4334.928	9647.207	728.268	339.244	310.006	380.247	300.888	320.407	261.875	8927.517	238.281	164.607	166.358	317.774	199.815	393.23	132.838	2832.976	9452.014	288.922	292.869	343.734	6029.254	339.536	335.928	11867.196	124	0.96	1514.218	1177
9071.711	9167.763	5548.745	12751.057	4830.373	10644.766	4035.185	8606.46	701.825	292.138	311.356	391.372	252.773	273.365	268.269	8167.967	234.052	174.498	151.942	413.747	217.2	367.79	116.717	1968.449	19517.517	278.207	310.264	267.358	4120.212	308.972	309.517	6976.783	135	0.934	915.967	1180.033
16860.773	16677.293	10369.634	22762.959	9417.456	18211.985	6681.802	13253.173	1166.188	350.636	331.01	465.878	356.834	377.129	273.286	11386.92	384.354	207.986	212.876	1308.989	292.021	438.244	136.061	1673.773	26293.687	311.926	296.076	318.08	24259.401	685.479	415.636	5707.923	186	0.956	1281.597	1181.285
10264.017	10824.073	7092.744	14025.784	6946.524	14092.625	5037.269	10538.333	581.182	280.951	324.173	514.231	1644.035	301.93	264.705	7572.169	151.566	141.676	153.224	1283.183	1837.514	314.364	117.804	919.647	3868.041	278.643	289.219	321.36	6661.46	731.609	397.044	2938.063	199	0.906	779.711	1183.701
26246.014	26251.921	18295.698	36079.889	19033.334	36704.926	15647.357	30303.133	1451.366	505.496	465.226	641.845	10250.332	642.413	314.565	13673.818	285.326	197.347	207.479	2380.933	44888.508	827.45	140.192	2450.192	10603.968	305.704	295.162	316.963	1098.134	3923.461	378.8	4403.041	225	0.812	1052.033	1183.744
19616.311	19373.923	12724.637	26835.213	12594.59	25350.829	10380.552	21048.819	1369.043	514.966	462.308	525.146	11128.806	673.576	319.469	16540.819	288.958	194.958	209.679	2657.871	58752.165	1056.114	137.686	2636.9	10507.988	303.948	305.494	325.047	1362.079	3705.898	385.117	4093.7	119	0.961	1041.803	1182.34
23459.833	24082.289	16689.84	31805.432	17752.206	32410.979	13891.839	26946.995	1292.296	477.264	456.337	608.12	4729.354	594.67	307.703	12744.155	301.732	215.44	220.286	3355.473	16552.022	735.165	141.694	2432.386	17048.361	302.466	300.881	305.722	7478.422	2335.305	504.86	5639.178	455	0.755	1067.636	1190.166
18972.193	19287.496	13643.344	24404.649	14168.674	28442.586	11613.664	22046.903	1103.545	458.424	426.019	684.236	3669.703	740.965	291.971	14222.34	269.236	197.954	218.773	2296.214	8235.545	970.972	150.603	2258.754	8287.067	307.387	338.75	284.042	2486.2	3157.395	370.245	5734.46	330	0.879	1178.079	1185.745
10471.32	10784.211	6825.51	15714.005	6322.801	14781.94	5258.609	11122.011	756.652	332.399	370.261	365.074	299.95	343.997	275.49	9943.94	197.061	158.722	165.321	1155.422	277.797	456.957	119.447	1626.803	9127.586	267.887	278.394	266.333	18872.351	514.463	346.769	6040.938	165	0.944	872.142	1185.33
6915.35	7148.946	4546.45	10204.815	5085.645	12547.643	4649.033	9235.553	820.915	354.739	354.87	505.102	1451.207	400.383	243.406	9368.792	176.057	189.125	177.491	1386.447	340.81	563.896	137.094	1436.128	2307.139	289.889	315.301	287.703	1441.648	1467.045	330.644	4054.35	150	0.961	1152.913	1183.98
5082.121	5996.851	3474.348	8412.99	3782.767	9571.311	3720.367	8368.567	465.256	306.803	301.612	255.4	284.528	313.203	267.188	6736.885	169.079	216.241	171.686	381.283	293.517	667.364	190.153	1976.838	3209.172	283.317	250.538	249.901	2904.752	310.233	313.277	9319.749	111	0.964	655.149	1185.203
11096.929	12230.549	7202.948	16327.756	6769.26	13102.975	4320.106	9001.992	738.919	326.599	330.287	589.41	4324.621	360.671	247.937	9503.074	173.688	173.095	163.736	1057.033	12456.179	366.43	118.304	953.493	4453.199	302.938	298.476	311.854	922.643	1268.302	376.235	2114.432	211	0.884	766.012	1185.405
17462.454	18062.564	11556.458	25115.883	12710.612	26746.631	10606.407	21283.79	1285.967	475.283	445.729	693.585	4643.78	598.792	337.255	14746.87	316.814	227.175	242.005	2073.793	8230.86	736.481	152.983	2661.905	12569.477	314.297	333.271	305.231	3196.275	2715.206	493.137	7112.466	201	0.924	1226.46	1185.535
23795.166	24464.31	16158.305	33567.593	16610.883	31500.794	12791.486	25196.714	1273.646	483.417	433.869	578.381	9251.032	738.693	306.231	15127.333	304.811	202.07	205.941	3124.804	39787.486	757.018	133.394	2485.108	14809.864	329.812	293.567	327.603	5678.015	3365.836	418.215	4437.735	173	0.946	1035.332	1188.344
9970.362	8924.084	5518.51	11886.69	4307.444	9963.465	3096.768	6231.767	1088.025	309.008	324.201	395.026	302.584	324.147	268.604	9279.627	265.855	150.903	153.105	926.358	293.086	462.846	124.629	1062.145	21965.757	293.136	288.076	260.006	23596.533	431.85	296.323	3916.559	102	0.955	833.441	1189.059
7353.993	7659.361	4348.736	9956.132	3762.591	8457.319	3112.95	6501.957	788.814	305.071	285.784	556.948	274.421	321.164	225.675	9967.77	236.826	178.381	175.709	799.917	276.772	431.66	136.234	1403.558	5149.917	273.42	276.143	296.736	14981.331	364.874	323.923	5860.38	134	0.916	704.455	1193.231
12524.731	13153.112	8964.338	16701.567	8455.999	19615.394	7827.359	15481.041	929.958	363.343	363.345	507.157	2551.44	460.992	294.688	10737.949	226.761	182.604	216.785	1335.782	3330.252	449.944	141.787	1762.254	8293.638	297.056	320.154	303.955	1542.403	1464.513	426.445	4804.792	171	0.903	1231.991	1192.477
9842.012	9874.232	6892.773	14309.767	7194.797	14168.134	6178.296	12439.248	1146.608	438.453	392.356	590.195	11347.7	560.931	274.532	14634.381	240.231	195.496	193.303	4282.519	32207.997	794.548	130.732	2067.485	5885.717	277.507	308.836	306.382	950.825	4610.789	357.109	3801.799	111	0.964	1054.68	1192.617
7414.01	7294.308	4751.037	9963.843	4550.406	9816.14	3747.256	7415.747	865.009	359.602	350.843	514.62	1497.8	407.342	251.077	10915.539	211.387	185.598	194.683	1568.402	431.436	466.218	139.658	1445.444	9069.953	290.96	314.037	283.006	3039.349	1085.337	373.529	3757.19	166	0.917	1152.102	1193.795
7982.5	8090.984	6017.457	11548.917	6665.928	11866.614	5382.168	9767.481	946.667	479.802	451.235	384.636	376.419	388.787	303.595	12729.271	203.702	168.123	184.456	823.031	292.863	2005.547	131.131	2451.998	3764.391	264.906	281.238	272.173	15395.099	418.842	343.341	7299.777	196	0.836	874.811	1197.806
8333.824	8860.547	5893.255	12760.173	6819.517	14533.768	6245.623	13167.372	621.086	374.212	377.442	355.36	316.345	407.385	290.541	9241.522	158.158	158.267	153.081	527.792	238.77	604.503	131.215	2368.608	1495.403	288.475	295.535	259.278	8653.332	502.561	393.563	9291.543	186	0.903	893.651	1197.661
20995.516	20912.015	14740.96	28054.247	14384.318	27199.95	10776.863	21138.222	1350.617	468.457	418.532	643.926	6196.151	650.208	286.884	13762.05	300.698	213.79	210.057	2996.721	23419.715	721.25	127.303	2158.335	17015.785	297.878	306.27	328.847	8656.547	3057.17	470.418	4876.174	270	0.887	1033.026	1199.359
12507.137	11272.363	7795.831	15585.47	6211.664	11162.922	4090.72	7967.823	1046.279	614.888	403.546	422.734	333.676	580.33	237.449	11669.296	248.952	169.857	173.206	1839.738	372.228	614.991	130.351	1327.133	8727.044	265.972	291.264	272.667	24035.689	537.282	393.062	3576.082	149	0.94	1085.258	1195.715
5620.75	6112.99	3620.485	8275.995	3824.402	7887.612	2667.317	5269.969	623.77	273.258	280.466	514.373	1176.627	287.137	260.981	8581.038	158.806	132.23	141.904	2777.588	318.36	299.129	122.927	747.459	2404.656	280.778	284.923	273.635	2909.591	477.37	412.688	1861.85	129	0.97	811.516	1195.709
9203.228	8668.673	5257.438	11406.154	4565.346	14132.969	5156.732	9934.52	830.739	365.957	332.592	467.574	1106.597	467.577	278.644	9800.102	227.608	156.967	189.86	1424.168	494.29	514.298	156.314	1771.034	8100.643	289.132	350.976	290.232	2601.376	1080.309	317.55	5529.88	116	1	1187.138	1195.862
25670.4	26409.88	17320.201	35609.076	18539.85	26971.207	10836.106	21685.867	1841.106	561.547	504.647	856.508	10508.305	547.446	317.369	14978.27	327.179	249.194	228.586	2556.406	32945.765	606.331	151.913	2131.882	11606.261	324.585	348.539	303.364	2008.238	2260.872	369.747	3800.281	289	0.803	1216.234	1202.31
22091.393	22242.326	15001.083	30516.718	15192.773	36373.662	11449.182	22647.506	1199.771	502.812	441.192	598.636	8088.109	1035.442	296.849	14216.037	317.611	214.971	181.609	2333.686	24693.431	1148.036	151.834	2346.103	14163.452	418.897	329.461	292.67	2056.842	5930.118	391.602	5070.496	477	0.725	1164.378	1209.051
28797.851	29227.203	19905.506	39446.123	21183.221	35142.444	13741.581	27456.861	1471.773	556.211	506.301	735.172	8852.737	659.52	348.169	16730.267	344.954	248.878	224.153	2506.181	30789.988	730.239	169.044	2700.871	13994.707	320.932	345.418	313.439	3529.231	2681.936	414.948	5514.85	163	0.913	1205.181	1201.844
9603.385	10013.51	5783.322	13256.815	4962.26	11165.206	3659.626	7557.834	725.166	287.384	290.77	465.403	266.364	334.14	226.856	8345.412	282.028	195.992	171.801	844.641	314.854	483.365	136.099	1316.144	10785.094	280.703	265.642	285.2	20271.968	363.117	320.416	5911.768	187	0.841	688.944	1204.714
7262.532	7534.182	4778.186	10532.396	4346.534	9638.701	3316.671	6779.541	536.36	258.166	284.353	311.331	300.311	274.596	264.677	8327.558	146.668	129.336	221.638	1175.006	294.394	490.422	128.85	954.603	1926.778	275.814	285.624	281.185	2506.879	346.253	362.144	3342.124	128	0.963	805.938	1202.156
4769.08	4716.244	3029.48	6680.461	3147.169	7436.102	2565.146	4956.872	1110.485	314.649	307.778	499.016	350.21	321.051	232.808	15162.594	221.41	195.969	188.45	13342.579	239.329	491.726	136.866	1363.476	3752.296	299.222	481.445	305.872	14962.367	350.213	385.205	3335.97	98	0.993	1289.153	1201.112
15042.386	15249.81	10527.239	22478.198	11279.06	22509.504	8665.777	17086.231	1635.536	462.327	402.186	536.552	10200.541	756.501	286.184	15004.032	282.881	206.162	214.704	2929.916	42659.206	835.599	132.785	2040.583	8357.544	273.1	306.809	326.873	2647.805	4139.245	460.634	3668.042	173	0.956	1041.477	1207.234
29247.048	30296.21	20943.389	41123.547	23429.202	44339.575	19412.034	36869.954	1289.718	553.849	487.721	789.358	6671.508	689.426	354.113	13698.921	282.736	221.816	169.617	3843.444	17403.896	814.752	141.791	2799.196	12924.606	281.808	301.016	304.365	6346.461	3402.441	577.362	5993.487	197	0.889	1067.52	1207.769
24669.838	25345.894	17326.676	35874.168	17175.377	26553.954	9308.221	18163.687	1419.959	621.827	455.219	814.823	9486.082	624.556	276.024	14606.573	335.892	247.65	225.198	2370.447	25835.417	623.172	161.101	1626.24	12695.377	294.588	351.944	304.498	2824.403	3110.546	378.509	2850.684	358	0.772	1191.553	1210.112
5835.29	8908.28	6492.501	9963.453	5168.009	11685.989	4976.448	8943.616	620.78	365.191	418.895	380.981	477.092	351.913	375.836	5726.541	250.464	232.094	833.58	626.963	21071.441	697.255	267.434	737.019	556.525	313.783	328.016	303.228	115.645	329.017	351.744	1597.662	242	0.84	121.037	1213.021
8159.234	8368.898	6075.21	11560.1	6545.869	11369.146	4883.274	8541.744	1174.759	437.217	441.033	417.105	373.356	394.362	294.463	13706.072	222.684	175.37	174.768	1147.866	354.964	2004.614	120.075	2018.791	4185.185	288.537	314.591	273.027	24396.873	601.068	378.502	5937.33	153	0.875	874.899	1211.703
4843.647	4705.982	3101.348	6124.145	3345.686	6246.75	2327.724	4349.649	757.234	292.151	335.384	590.42	303.66	285.775	228.162	12714.36	158.258	155.517	146.204	1146.171	329.702	451.256	124.295	1153.442	1594.555	248.7	298.343	258.685	22713.202	431.476	325.436	2574.512	120	0.941	1091.358	1210.233
8789.036	9070.889	5613.733	13161.766	5342.994	12077.892	4582.311	9729.296	674.45	318.348	333.362	383.019	292.182	416.054	249.893	7504.127	202.999	171.432	146.29	478.821	246.447	364.745	119.359	1930.656	11408.911	286.261	291.726	272.864	8940.924	353.621	435.476	7504.989	253	0.724	895.231	1217.366
7532.206	7384.711	4761.827	10466.852	4595.162	9574.647	3715.883	7838.227	723.867	323.747	337.871	391.523	278.334	322.13	277.825	7920.245	209.693	152.345	149.415	308.928	198.28	283.624	135.344	2001.545	13022.346	277.485	275.143	253.737	2827.142	312.876	347.073	9263.575	110	0.955	928.309	1210.4
31842.492	32584.045	23321.895	42038.696	25097.881	44447.083	20651.969	38614.946	1493.442	637.403	520.231	884.249	8070.815	799.379	352.786	14633.344	333.99	250.067	182.903	4880.152	18290.142	903.286	143.394	2811.441	17971.68	292.668	309.543	310.407	8423.626	4263.507	601.666	6165.722	336	0.787	1064.565	1217.479
9656.185	9845.557	5464.316	12911.682	4169.104	10849.3	3926.036	7775.509	881.052	295.752	315.037	254.077	258.434	307.897	241.981	10888.63	242.384	210.722	360.196	483.824	130.267	475.525	180.317	1440.304	5233.632	276.343	298.443	294.206	318.606	306.686	298.896	3737.64	172	0.95	370.86	1211.756
8698.026	9341.792	5746.83	13229.862	5752.28	14138.539	6249.08	12715.554	902.465	381.166	404.268	428.075	314.542	371.718	313.53	9763.832	281.127	192.999	178.747	668.355	159.067	1102.89	175.511	2495.261	5561.224	282.919	292.425	281.057	5236.799	530.037	570.185	7612.092	194	0.933	444.851	1214.072
10466.866	10452.285	7672.395	13499.569	7501.68	12356.466	5774.112	9660.554	1070.945	535.654	447.276	375.317	388.982	409.91	293.148	13395.758	289.885	184.403	190.699	869.434	293.915	5015.31	126.923	2057.286	12704.878	267.669	296.766	296.131	15218.895	461.8	373.765	5373.678	190	0.902	1001.374	1214.826
6009.525	6500.851	3821.137	8680.175	3696.75	8611.287	3239.91	6977.981	518.92	279.526	298.134	293.792	244.14	310.021	225.057	6714.199	256.485	153.051	170.172	339.321	234.055	326.245	123.252	1576.87	4753.955	250.276	273.047	287.028	1634.757	305.83	294.253	7715.995	117	0.917	695.295	1214.321
11383.862	12010.917	8123.573	15281.074	8546.41	13883.633	6395.627	10702.048	1107.213	493.381	424.278	373.603	376.002	406.299	330.002	13626.08	245.132	168.115	177.379	954.358	289.488	3214.543	141.003	2036.907	8959.94	267.345	303.003	286.625	16667.65	473.367	317.265	5190.047	102	0.987	812.373	1212.922
25787.228	26735.716	18086.914	36431.969	18554.908	43807.686	13690.176	26852.473	1368.904	478.603	435.361	692.417	9923.738	806.1	316.517	14989.998	357.327	243.15	197.261	2132.678	27807.299	1065.803	161.797	2191.582	16738.423	288.038	327.975	301.249	1689.847	5391.135	427.244	3764.27	279	0.836	1178.274	1219.109
7330.427	6438.245	3838.236	9243.673	3890.838	9365.708	3373.284	6955.306	685.687	283.484	284.534	456.473	1649.93	376.076	256.543	8698.765	223.286	169.408	175.53	1189.058	262.224	456.504	144.696	1410.623	5335.094	288.249	307.084	263.382	5803.616	920.969	462.484	3605.713	120	0.969	1588.267	1214.05
11830.114	11892.335	8242.369	15750.677	7953.279	14230.689	6075.58	10288.33	993.164	445.057	415.719	349.147	366.388	373.483	321.453	11851.776	235.371	167.856	162.014	672.927	278.198	2596.264	135.215	1794.362	8239.207	269.627	287.785	285.919	11710.335	486.021	323.705	4411.636	108	0.98	806.63	1214.139
10240.316	10886.589	6769.65	14831.239	5208.462	13730.175	4133.217	8310.859	835.953	290.517	309.255	479.446	3337.618	428.821	226.35	12453.645	195.757	182.248	251.732	1114.608	16211.694	517.933	137.211	1047.652	5075.777	313.636	289.724	304.617	1089.404	1387.392	338.283	2067.788	239	0.852	742.14	1220.546
24431.531	24801.809	17252.362	34729.529	18078.53	34616.57	13911.857	27223.959	1617.203	570.942	494.536	787.546	10955.219	935.715	324.967	14903.95	336.526	236.522	213.086	3361.916	33484.033	932.041	140.977	2509.057	15482.985	283.092	306.994	321.802	5417.563	4813.597	535.23	4882.943	401	0.795	1047.138	1218.44
10996.999	11073.016	6476.882	15322.566	5912.873	15357.406	4663.746	9413.173	791.772	260.183	296.662	402.239	2598.78	340.332	218.163	8569.48	403.239	203.171	193.961	1247.872	3917.531	534.236	138.521	879.556	25095.218	305.59	321.368	286.308	4395.223	1275.897	452.991	1617.905	129	0.907	1559.36	1219.523
7958.318	8394.621	5390.264	12102.79	5288.028	10515.89	3996.45	8056.929	1079.032	362.277	363.679	399.236	354.61	378.156	274.362	11928.184	207.973	174.663	163.734	1730.517	413.094	682.777	115.855	1787.217	6574.608	305.282	301.842	268.239	35785.306	737.149	365.754	5660.962	134	0.953	879.41	1222.366
13719.084	14029.757	9986.05	19022.585	10301.589	19330.601	8138.772	15935.144	847.324	386.352	359.012	466.535	1645.868	430.886	285.982	10747.76	243.198	189.819	168.276	1114.082	2635.378	398.693	134.397	1951.136	10230.261	262.302	316.878	285.147	2686.522	1402.168	411.184	5355.231	183	0.909	1156.877	1223.254
12086.867	11268.511	6377.02	16092.181	5423.493	12779.626	4681.867	9357.616	976.401	301.291	347.101	440.111	278.498	335.228	265.037	9677.433	332.299	220.355	314.615	1118.573	196.652	743.636	173.093	1579.129	10521.527	294.03	309.662	284.02	12407.396	336.816	355.144	6076.094	184	0.857	477.712	1225.788
7659.187	8227.953	4866.845	10826.362	5020.573	9857.874	3690.579	7608.488	1065.556	451.637	412.224	371.877	337.437	437.123	299.621	13061.778	285.138	220.653	264.251	792.256	178.866	2431.875	149.817	2506.918	5924.216	319.077	333.729	271.369	9071.191	523.37	347.172	8471.094	100	1	1606.38	1221.62
11889.711	12354.834	7963.83	17549.209	8470.854	12031.432	4792.011	9412.858	1121.63	383.723	343.258	633.178	7819.306	437.054	259.206	11044.155	271.139	185.203	175.934	1753.456	32992.336	449.644	148.326	1084.33	9187.658	279.823	318.322	308.302	476.01	1966.602	337.981	1648.572	132	0.965	1194.136	1224.25
8276.824	8704.858	5172.705	12834.175	4818.007	10842.313	4162.628	9048.381	859.784	308.613	283.921	267.211	291.44	307.672	259.109	7471.708	231.215	208.358	156.307	648.303	191.07	453.539	148.036	2158.261	7095.987	299.766	313.797	281.818	123.777	319.424	399.946	8162.027	114	0.96	1503.026	1225.711
35780.335	37031.232	25283.869	46201.068	27055.91	46588.953	21019.843	40443.033	1694.261	573.17	535.985	960.008	8096.363	749.475	359.571	17627.095	377.403	278.759	325.578	4864.611	19849.893	1046.851	154.799	2961.071	24101.437	308.578	336.469	304.892	6609.489	4552.622	871.644	5948.146	142	0.96	1058.662	1226.754
10864.906	10520.9	6174.477	12998.773	4705.688	8579.461	3417.532	6535.538	763.549	327.508	343.329	349.376	280.073	280.278	243.497	8786.415	244.66	157.191	196.418	544.425	221.877	362.432	129.76	1254.009	13836.998	249.847	271.461	262.99	7003.743	349.96	354.472	4157.315	113	0.981	1110.376	1227.394
27225.685	27675.011	19261.888	35648.708	19262.664	34022.012	14674	39282.844	1459.718	557.138	491.726	761.177	6516.16	678.017	324.927	17422.152	364.063	252.209	271.11	4188.357	18402.39	824.552	146.781	3034.485	20614.655	317.248	322.39	311.748	10459.035	3074.066	632.064	6506.387	277	0.935	1049.561	1231.384
9147.876	9588.547	7649.71	13311.366	7669.708	12022.95	6163.4	10192.679	1273.73	619.406	524.298	539.351	419.604	453.389	312.122	12893.099	259.819	222.852	193.163	1188.351	335.995	2348.376	126.357	2729.356	6480.149	296.159	295.557	277.45	20572.219	588.259	358.751	7332.794	123	0.952	891.5	1232.5
24912.027	25483.158	16962.084	33817.118	16484.251	33664.135	12663.436	25223.368	1424.441	538.448	477.406	691.288	9168.087	771.97	349.377	14293.292	380.738	249.288	221.303	1943.858	34722.902	880.145	160.346	2985.823	16649.715	304.709	319.982	323.752	2033.531	3709.531	369.116	6826.472	278	0.87	1177.112	1233.597
14247.377	14837.384	9470.034	20110.025	9888.501	19645.495	8262.258	17061.573	1045.416	448.435	396.631	686.95	5959.384	582.534	323.211	10841.025	288.05	195.856	179.201	1331.435	21655.922	573.73	157.757	2517.228	11722.74	283.657	300.863	299.633	1664.687	2615.942	390.4	6055.706	249	0.864	1191.801	1232.873
8654.442	8863.892	5268.639	12989.064	5291.954	11212.256	4207.748	8752.909	946.436	260.852	261.726	237.319	274.015	252.198	236.922	7831.381	262.95	224.406	170.616	666.848	176.799	443.02	140.512	1895.977	10298.464	286.639	323.458	272.49	387.459	342.656	473.425	7365.637	128	0.974	1454.5	1234.945
7645.193	8048.908	4677.089	11030.334	4132.059	11459.91	4344.262	9110.395	759.789	301.49	331.328	387.968	253.676	323.486	257.021	10657.884	236.045	189.894	351.828	712.477	148.474	459.986	167.364	1754.741	2632.37	277.06	311.596	269.244	6209.321	315.26	420.401	7262.335	174	0.877	485.609	1237.483
27134.561	28015.842	18924.176	38348.391	19852.572	42506.029	17008.688	32128.912	1382.012	476.447	463.004	716.335	2569.075	551.31	324.605	15048.589	364.597	254.295	399.659	2856.058	1000.68	842.278	171.81	2444.263	23914.127	291.328	309.314	302.458	10507.255	1983.996	766.764	6154.663	105	0.984	1062.843	1235.243
5752.335	6496.502	3743.482	9151.958	3555.556	9343.855	3595.772	7973.35	447.865	270.746	274.402	292.466	229.216	288.613	222.364	6048.338	236.768	149.302	150.108	334.046	240.125	267.459	140.193	1651.321	2286.796	261.824	274.987	300.413	1796.112	298.824	305.384	7377.981	158	0.84	690.943	1239.532
13271.381	14481.359	7944.153	18247.435	6948.369	16365.541	6199.955	9735.889	1271.931	435.984	426.541	449.695	335.023	373.239	286.766	10815.646	369.778	245.446	298.845	1029.717	172.154	2024.653	182.822	1857.53	17377.838	292.597	293.325	287	12731.8	442.22	322.971	4654.262	288	0.778	322.889	1242.281
9285.356	9797.878	5599.336	13227.063	5200.64	9848.206	3262.342	6489.868	970.988	308.13	270.678	911.608	342.555	391.953	206.088	12906.315	233.558	258.448	188.438	1754.319	276.657	542.399	136.687	1312.763	6143.095	317.167	307.449	297.214	25158.465	543.853	412.572	2842.939	138	0.944	1558.551	1237.58
10396.458	10715.55	6470.453	14122.028	5786.039	10451.155	3800.45	6792.592	902.399	360.889	318	411.403	286.976	339.103	235.381	10633.282	269.943	231.334	181.827	795.537	168.75	4690.753	146.619	1305.561	11264.448	304.32	288.889	275.589	2194.098	337.67	427.225	2762.736	148	0.974	1578.101	1237.899
25436.723	26068.651	19134.425	34797.163	19480.645	40790.52	17469.758	34767.461	1482.267	492.245	463.778	720.936	3646.754	610.703	329.459	18248.112	436.893	287.806	357.709	4272.512	2353.972	1099.439	158.037	2581.563	26198.734	288.428	303.296	297.355	14288.664	2323.653	651.45	5455.658	126	0.976	1057.389	1239.238
8198.22	8431.24	5509.059	11602.772	5850.462	12136.841	4557.11	8817.119	1233.669	334.056	319.661	658.567	633.436	347.965	259.328	10050.343	176.774	158.068	153.308	1419.729	360.96	451.816	112.866	1392.11	3476.325	254.456	278.261	276.814	14674.58	608.835	341.06	3900.775	150	0.936	1073.013	1240.833
6820.696	7268.473	4310.181	9920.192	4256.503	8880.512	3435.594	6732.578	680.902	329.228	346.386	291.86	278.64	345.602	247.844	8072.147	182.732	204.809	204.779	398.632	155.336	417.303	146.978	1707.91	4430.347	293.449	312.503	276.19	1101.777	304.291	359.827	5768.257	98	0.98	1605.398	1238.99
10151.952	13808.031	7825.309	16278.013	9633.948	14531.301	7275.943	11191.949	1497.797	675.608	559.695	432.799	432.957	453.514	347.254	15011.178	405.16	248.529	225.465	342.096	158.68	3786.947	189.589	2855.986	8368.545	302.466	297.184	298.775	6703.124	412.731	288.829	7733.328	196	0.896	307.291	1248.709
22787.593	23313.245	15000.737	31022.983	13288.725	23511.892	8994.529	17965.399	1266.206	453.323	431.183	588.714	5321.747	643.991	301.206	12408.107	407.32	261.233	199.903	2105.448	15381.237	605.262	133.052	2139.292	21862.589	442.338	294.88	312.028	2455.127	2287.44	409.254	4860.186	194	0.921	1130.969	1248.887
11903.696	12486.074	7205.238	17114.782	5888.868	12237.676	4560.918	9126.959	934.505	363.074	348.476	387.97	322.312	418.563	291.709	11559.429	260.443	206.509	226.593	949.52	256.437	787.544	140.634	1559.53	12554.089	304.483	295.308	282.522	13023.082	466.649	355.43	4984.31	148	0.924	1257.284	1249.115
9168.616	9251.254	5758.1	11971.232	4576.221	9313.668	3487.147	6664.588	699.087	337.485	282.951	418.363	286.262	290.99	222.008	9397.791	170.057	157.734	211.383	465.736	262.029	377.55	120.481	1060.564	7914.242	246.688	263.579	300.796	10377.614	326.783	453.524	3670.755	136	0.956	1037	1249.5
21264.257	21744.762	14314.954	30257.615	14218.117	27126.998	10290.558	20867.883	1257.182	480.336	452.261	641.786	6768.184	731.382	324.518	14108.694	319.494	239.186	209.79	2390.232	26928.893	714	136.601	2516.612	14215.392	405.149	310.453	299.139	3275.566	3106.664	479.095	4907.559	315	0.817	1119.859	1254.77
7457.173	8325.221	4739.738	11544.727	4902.451	12291.143	4375.104	9119.124	677.08	273.647	272.76	453.076	267.338	377.758	227.879	7847.323	227.098	153.763	155.487	730.376	225.947	341.218	129.565	1471.375	3621.52	279.268	247.231	295.969	10794.23	359.324	340.035	6352.639	162	0.927	705.735	1250.469
3806.154	4128.75	3527.779	6034.291	4840.144	6728.742	3899.792	7010.794	806.803	496.178	405.649	413.624	359.946	395.238	311.737	12419.543	178.796	211.715	189.986	752.153	226.073	2880.462	130.983	3332.833	609.095	304.325	279.428	266.042	11203.846	527.097	370.916	7517.595	101	0.977	914.837	1251.698
9861.62	10098.286	5633.808	12035.764	3882.627	9441.067	3596.016	7433.613	604.78	291.873	310.857	298.673	274.785	289.614	247.007	7895.888	211.182	182.449	142.425	221.003	190.427	239.445	140.683	1449.255	10363.357	298.87	271.705	282.056	219.776	290.823	384.906	5683.658	115	0.999	1274.622	1251.657
8508.236	8379.628	4096.67	10291.43	3677.042	8082.282	3031.679	5486.053	1194.578	349.978	298.272	277.599	291.798	279.942	224.662	9675.495	396.71	257.92	282.877	761.467	134.403	615.11	166.488	1247.886	16596.236	281.361	267.841	285.018	8321.23	310.048	289.226	5280.17	106	0.962	351.972	1252.368
7455.686	7404.735	4661.158	10802.573	4686.812	10919.374	4282.617	9510.403	557.942	335.687	344.192	416.326	285.827	290.531	245.569	7182.2	143.127	176.033	133.367	428.249	214.107	321.007	135.39	2251.198	3945.724	298.932	296.203	261.722	3891.568	342.621	312.1	7583.257	167	0.811	934.26	1256.135
11548.577	11101.657	8947.967	15856.582	5844.389	16777.124	7033.953	13045.755	1260.614	360.273	495.509	340.42	304.367	400.17	313.458	12226.415	389.649	203.022	233.523	478.449	137.531	2061.749	197.202	2345.75	14574.815	299.495	300.223	269.204	4026.075	394.923	352.412	7313.782	139	0.977	315.076	1253.752
6966.205	7264.273	4195.916	9947.731	4201.216	8589.077	3238.431	7057.094	822.807	330.462	282.183	437.078	296.775	314.416	239.842	8670.119	253.154	183.76	228.357	434.864	233.514	287.364	128.762	2210.825	12479.876	322.884	256.447	280.722	4681.94	314.958	336.536	9106.437	111	0.964	1528.851	1256.203
14802.801	15271.315	8573.864	21118.116	7943.188	17432.926	6130.684	13230.009	1630.243	401.672	340.081	475.095	4722.185	1025.379	243.229	12060.329	349.638	234.853	199.621	2082.699	29959.582	860.634	144.378	1732.226	13557.416	385.196	276.131	307.921	1586.299	2181.204	417.401	2498.859	217	0.819	1550.574	1260.2
22595.232	23187.553	15435.974	31033.587	15673.658	30158.293	11902.611	24015.441	1404.168	501.312	470.098	708.579	11031.185	732.244	353.068	15207.02	342.696	239.092	200.598	3008.35	35707.585	823.82	138.579	2790.469	14490.994	400.703	299.586	315.201	4190.891	4698.027	428.318	5063.454	455	0.738	1135.058	1262.702
7997.937	8309.676	5296.49	11836.516	5657.454	12513.708	4708.418	9228.717	812.49	375.762	326.798	413.517	361.751	388.559	249.854	9600.166	157.664	169.664	194.939	932.828	253.339	389.947	125.55	1409.764	1786.959	268.22	277.692	289.262	14050.35	431.776	431.691	4497.136	128	1	1028.875	1257.359
13947.314	14131.581	8267.164	18080.982	6575.018	13927.906	4506.543	8934.644	1119.905	417.562	369.657	379.495	328.543	457.92	310.838	13797.187	274.056	221.176	260.578	909.256	218.051	1028.316	136.042	1825.304	11104.386	328.871	292.074	280.692	10565.082	424.326	378.384	6739.93	155	0.967	1252.635	1257.694
5505.453	5873.726	3567.597	9046.982	4204.531	9423.96	4640.567	10516.144	590.229	282.487	295.533	272.869	290.789	258.669	278.278	10361.257	201.495	137.286	137.355	192.383	234.006	305.641	146.897	3694.017	5314.829	298.94	287.414	261.491	1643.838	308.653	390.528	14711.536	186	0.723	1387.86	1263
17012.95	17483.155	10174.494	23917.984	8787.891	20688.014	6938.845	15009.115	1102.9	383.139	324.653	758.462	2153.266	691.725	248.001	11407.651	402.303	245.992	220.03	1858.983	11303.934	722.851	142.993	2017.703	19134.849	356.331	291.656	316.309	13893.309	1385.014	429.578	4731.939	204	0.897	1542.407	1261.848
8347.768	8659.077	5345.483	11859.366	4597.776	9415.889	3476.421	6943.787	849.506	318.218	306.108	444.978	300.965	390.105	301.139	12295.506	186.953	183.958	175.31	527.761	240.87	495.427	126.01	1435.742	5056.095	295.297	303.604	280.373	13056.732	338.907	338.537	5268.386	126	0.988	1223.159	1259.079
7292.601	7429.145	4296.126	10342.314	3880.355	9351.546	4045.08	9190.537	845.957	331.528	353.901	287.997	336.739	277.277	253.714	8771.025	273.673	187.562	180.237	192.756	197.171	277.184	157.046	2947.737	11758.152	302.893	288.068	301.372	257.674	333.53	367.159	12838.363	129	0.917	1337.128	1260.802
15069.766	15331.553	9579.622	21001.853	8312.209	15287.391	5040.184	10210.634	1070.598	472.386	368.293	573.073	7606.764	637.054	262.582	15508.484	262.283	214.621	193.167	1589.209	28889.93	620.914	133.598	1515.235	10819.804	288.327	292.16	274.409	1921.715	3500.457	440.66	2437.799	203	0.896	974.761	1264.387
7934.383	7977.446	4979.516	10509.208	4481.693	9134.612	4390.684	6165.689	866.832	374.363	344.404	312.345	358.912	370.291	266.012	12936.377	174.299	173.127	186.889	985.629	339.538	459.477	141.275	1355.073	5664.21	274.146	310.071	279.837	23512.757	737.954	360.325	3496.826	147	0.942	1013.493	1262.793
6747.765	7492.846	4828.91	9652.69	4924.444	9430.02	3911.912	6875.702	787.636	330.7	304.38	391.957	319.344	339.836	271.437	10237.712	200.269	158.721	177.537	912.57	231.1	1660.916	145.073	1317.985	4646.231	269.572	273.685	318.206	19537.255	950.183	310.821	3602.962	136	0.956	770.993	1263.412
7861.896	8259.849	4926.055	11311.636	4683.966	10291.346	3746.478	7800.227	845.007	309.098	299.705	385.478	312.213	321.561	276.021	8725.13	251.318	164.275	208.534	424.036	214.177	347.476	131.064	1576.288	15101.074	291.291	271.502	336.629	9928.649	362.748	336.797	6444.12	144	0.948	791.604	1264.757
10687.64	10778.641	6713.143	14237.513	5858.065	12510.491	4752.468	9517.032	924.425	342.496	311.193	434.495	292.368	295.614	233.907	9105.84	256.221	227.065	205.732	394.979	238.878	430.419	126.563	2495.406	18473.341	289.87	292.154	264.169	4297.701	341.278	382.638	5634.658	171	0.891	912.734	1267.132
13897.37	14118.626	8753.971	18479.763	9476.532	19434.801	7682.894	15345.62	1099.14	413.695	375.439	716.895	2328.5	501.328	301.943	12160.333	259.365	220.064	196.417	3215.193	941.579	639.919	143.602	2167.964	10013.427	301.83	280.487	337.325	10286.425	1658.56	563.164	5826.364	375	0.79	1169.676	1274.167
7579.689	7937.842	4691.132	11106.233	3745.795	8176.294	3048.824	5742.597	713.691	260.351	275.76	335.041	230.673	300.243	253.892	8917.624	235.891	178.896	162.215	528.207	210.131	803.144	147.557	997.78	15890.352	281.587	277.237	288.366	6900.911	400.801	288.06	3134.604	112	0.973	754.393	1267.652
18853.08	19459.574	13322.012	26437.415	13317.592	24695.274	9715.964	19579.207	1316.24	446.52	430.468	667.963	7608.946	635.404	335.034	13499.456	342.155	250.365	188.575	2422.667	19623.073	714.971	137.302	2325.529	17296.984	282.232	308.885	308.601	5258.704	3904.449	507.888	4728.143	265	0.868	1115.598	1269.734
8513.369	9019.312	5137.074	12011.656	4934.8	8664.596	2962.278	6135.248	1649.373	341.902	292.237	613.399	350.092	323.035	238.283	9533.78	199.2	199.123	152.573	777.329	242.535	477.464	149.748	1430.794	6290.407	311.9	274.201	287.404	23910.863	379.505	273.808	3970.179	144	0.876	1582.944	1270.569
16823.502	17729.533	11962.232	23021.688	10382.711	15908.641	6808.445	13764.834	969.548	403.792	378.853	526.984	1355.508	429.104	294.831	10414.454	272.264	205.238	177.281	1666.267	294.39	341.635	150.88	2261.866	13950.991	302.794	275.239	335.414	7615.175	922.703	483.571	6640.628	199	0.906	1184.902	1272.399
16101.037	16991.589	9610.289	22634.395	8906.59	19370.904	6548.525	13860.412	1196.67	424.955	366.234	516.304	7089.145	1176.234	268.043	13065.342	315.536	225.423	195.244	2157.019	33217.416	1009.833	154.939	1716.348	9453.273	350.905	270.103	309.82	1060.076	3028.711	358.228	2323.414	237	0.932	1555.745	1271.449
23220.788	23858.334	15764.746	33098.783	15610.241	27880.598	10128.357	19958.084	1223.977	418.285	388.003	518.507	7013.353	597.746	285.106	13790.028	307.149	216.147	309.338	1756.103	26891.185	742.325	133.998	1849.431	16922.53	331.619	291.102	332.082	2366.334	2440.902	378.505	2922.142	308	0.78	1147.698	1275.99
12295.246	13305.502	7535.697	17890.438	7205.856	17099.899	5663.754	11816.028	807.899	308.197	280.78	518.078	2265.668	586.96	240.727	10483.992	327.152	218.75	192.431	1140.452	6612.158	621.671	140.094	1542.976	14579.109	342.758	255.853	303.368	5675.342	1303.669	423.527	3680.504	152	0.949	1543.829	1273.296
18486.24	18971.616	12767.374	27145.68	13024.42	26887.179	10156.235	20203.272	1181.797	428.15	399.027	620.23	11606.706	654.292	334.818	14537.575	297.696	210.709	197.123	2422.445	32513.701	769.761	140.884	2186.095	9281.51	305.684	286.998	316.483	3812.983	4567.48	332.945	3561.921	299	0.902	1125.597	1279.968
8303.223	8496.957	4997.133	12686.406	5287.478	11520.362	4460.346	9667.238	674.906	279.484	273.807	375.194	304.314	275.852	240.821	7449.61	223.591	162.064	176.043	364.232	177.942	254.49	153.753	2345.721	9528.861	309.219	265.416	258.189	9003.208	331.239	350.316	8569.413	163	0.858	1483.586	1279.212
15617.406	15799.11	10279.612	22073.844	8986.861	14875.438	5128.77	10387.377	1078.72	404.553	404.977	645.086	10840.722	674.405	253.076	16406.399	277.378	225.822	194.175	2461.452	36195.163	619.96	138.386	1452.395	16636.342	297.037	304.333	287.663	4950.717	3274.904	416.74	2238.797	128	0.963	970.43	1278.359
5134.525	5424.112	4017.699	7113.652	4266.247	7839.462	3595.117	6161.413	758.073	359.969	325.431	365.894	341.764	343.835	291.084	11265.251	184.269	159.751	185.797	597.821	255.629	2575.91	136.003	1498.961	1604.828	272.926	297.24	346.937	13055.115	515.736	330.421	4361.413	109	0.976	791.528	1277.555
8660.439	8905.726	5884.219	12020.694	5585.671	11228.31	4414.984	8456.226	690.15	384.071	331.507	323.706	327.082	377.274	240.374	9990.149	196.79	193.296	225.346	399.335	204.314	975.841	129.986	1772.47	6064.857	286.466	264.085	270.057	2970.749	373.544	256.726	6545.731	147	0.942	880.323	1280.078
10276.711	10559.856	6461.623	14358.584	5411.299	12412.12	4321.976	8755.113	874.359	310.297	309.691	406.531	281.505	341.669	300.884	11074.58	258.332	194.789	259.76	586.298	202.188	442.879	128.85	1489.239	13459.344	328.415	287.252	308.237	5365.725	335.068	347.017	5855.612	184	0.914	1236.207	1281.043
12658.808	13390.892	8882.052	19297.882	10041.721	21824.447	8530.699	17142.091	796.778	362.157	347.783	603.328	3175.457	555.836	314.14	12445.721	208.004	178.863	132.877	2524.536	5624.808	606.491	137.166	2006.552	7507.806	264.752	298.936	301.324	7862.661	2314.261	473.81	4098.543	165	0.944	1114.064	1279.573
6087.372	6396.887	4065.586	10567.392	4806.303	11035.042	4741.237	10188.794	585.821	276.206	305.055	261.807	305.246	327.471	241.622	8987.495	155.844	167.936	161.422	195.634	193.428	459.422	145.325	2865.289	1638.135	304.975	283.036	329.288	1053.236	343.717	322.599	13174.664	146	0.888	1345.897	1281.685
21751.703	22119.991	13772.376	29985.858	13408.054	22694.358	7578.321	15795.777	1260.903	460.448	438.642	500.037	12784.604	652.489	270.805	15660.357	304.974	215.718	200.568	1760.325	53627.596	719.407	135.078	1817.992	15418.922	305.888	302.714	288.735	565.29	4107.67	335.37	2766.437	113	0.896	979.429	1281.066
21015.423	21665.898	13786.645	30387.645	13338.969	23503.981	8084.137	16628.292	1486.607	450.469	417.597	489.666	12052.801	526.63	273.629	14699.948	306.61	222.825	208.066	1541.574	43519.792	607.629	135.696	1783.524	15766.784	326.386	296.107	292.925	2653.684	3534.604	393.388	2850.031	129	0.917	986.391	1281.702
22300.617	23061.693	15204.722	31649.324	15885.736	31768.216	11770.53	23402.987	1449.145	458.563	416.341	491.098	8729.557	627.154	308.251	14554.851	317.719	219.994	346.457	2320.057	33659.452	822.526	146.1	2273.617	11915.492	368.88	289.353	337.387	2231.953	3318.836	417.083	3695.939	245	0.909	1137.994	1285.712
20395.229	20432.793	13141.72	26798.586	10901.364	18845.478	6627.313	13305.332	1085.33	421.755	408.424	508.196	4954.964	437.586	266.178	12946.188	224.497	196.416	442.039	1799.146	13190.803	490.436	143.003	1847.602	8903.621	304.965	302.238	299.004	10947.854	1773.905	499.023	4412.436	98	0.98	994.469	1282.929
19021.94	19541.965	12888.678	26587.817	13829.545	25351.16	9645.356	19496.356	1271.801	491.658	451.569	642.258	7602.001	883.271	350.107	14309.811	291.639	225.585	176.847	2789.067	19448.39	696.967	146.895	2677.226	12007.326	378.656	309.589	322.473	6729.587	3269.138	458.605	5535.509	247	0.906	1104.022	1285.123
7014.61	7468.843	4166.063	9911.438	4394.231	10043.354	3760.043	7323.593	674.766	284.706	281.896	344.662	246.493	306.424	260.224	7136.314	253.527	142.658	161.017	343.924	220.826	284.976	115.197	1750.695	10848.06	286.61	264.741	259.557	6065.467	354.196	308.965	7196.672	119	0.933	709.634	1287.349
14350.254	14749.284	8461.821	17852.729	6152.626	12938.605	4826.221	10080.762	937.556	388.142	355.623	532.77	2404.769	410.295	281.957	10760.438	225.643	170.422	194.282	2646.121	2314.04	529.942	122.188	1741.675	13427.624	291.435	309.823	336.003	7921.657	1369.869	405.711	4752.183	118	0.994	808.517	1286.551
8588.085	8383.015	4797.291	11945.177	4200.476	10785.223	3999.381	8411.794	1476.724	346.858	317.466	574.01	335.041	335.988	268.658	9848.555	384.69	267.841	221.778	1988.011	232.212	1006.971	153.703	1776.819	14512.442	289.944	350.722	298.834	24000.004	353.224	355.982	6354.479	114	1	505.5	1290
30432.174	29844.047	20016.01	41719.304	18368.428	34088.341	11783.404	23139.389	1414.087	595.209	445.41	521.018	12828.244	697.758	264.531	14048.268	330.779	218.457	198.965	1493.107	42195.749	710.029	134.207	1830.514	20629.378	307.997	296.977	293.434	1712.288	3937.991	405.995	3194.791	164	0.938	979.476	1291.409
10908.622	11296.593	7162.043	15944.22	8474.881	14133.129	5400.609	10929.457	966.775	399.101	334.21	413.357	6450.281	752.174	293.054	13982.138	254.876	189.637	171.383	2210.138	21549.902	697.999	139.082	1770.083	7823.313	286.186	293.297	332.15	962.273	2207.519	365.227	2887.454	107	0.971	1113.117	1290.491
22260.411	23246.117	15846.206	29331.622	15739.559	20992.783	8999.742	17267.439	1181.093	412.817	482.182	602.333	2007.037	414.093	276.632	9759.648	284.343	227.52	265.15	1682.67	967.596	420.475	138.799	2040.441	18432.668	306.774	310.495	345.688	4361.536	1169.004	476.773	5636.182	188	0.956	1152.856	1292.154
17800.808	19092.841	12367.498	25760.946	10481.577	21430.493	7393.507	14811.033	1111.602	435.206	349.894	573.898	6003.36	487.831	274.705	12765.887	232.538	187.043	177.905	1893.666	19592.803	624.102	122.324	1376.84	13024.66	298.914	319.19	326.605	3406.906	2067.143	400.861	2704.119	320	0.838	815.891	1295.347
9995.741	10634.446	6361.63	13751.623	5551.852	11997.876	4049.931	8259.869	663.075	299.991	281.841	370.769	449.18	295.276	226.617	7799.642	202.791	161.497	434.119	1083.935	282.006	760.196	134.061	1205.867	4588.009	316.706	268.104	321.629	5871.356	390.389	362.957	2830.547	163	0.956	1552.727	1291.702
14893.456	16588.451	10008.952	21222.593	11171.542	23263.628	8377.149	17287.793	934.117	394.146	367.361	624.769	5802.106	482.069	307.49	10816.734	215.66	178.938	193.813	2384.855	17655.221	526.78	135.955	1930.441	11103.359	313.666	322.054	342.385	8231.598	2217.644	556.215	4892.85	133	0.973	795.703	1292.831
14465.186	16024.385	9857.171	20777.369	9668.541	19500.307	7572.235	15729.207	1117.86	439.294	399.855	716.43	7166.662	536.185	318.24	14800.814	224.031	186.592	217.086	3113.016	29798.462	741.495	135.408	2038.399	10156.253	337.932	324.215	354.754	11898.795	2784.827	529.893	4111.569	119	1	803.021	1293.752
21765.989	22627.52	15466.081	30035.093	13478.124	25595.887	9969.425	19110.826	1276.714	402.47	481.795	523.497	2537.564	420.185	269.987	11967.288	291.43	217.287	519.963	1869.104	6822.123	515.422	151.83	1728.325	16011.228	314.136	321.305	338.772	5952.582	1133.58	510.514	4057.978	158	0.937	1143.171	1295.032
9958.119	10030.318	6106.54	14501.994	5916.585	11282.311	4578.747	9965.253	762.074	335.737	320.074	356.582	308.342	324.556	272.229	8367.459	220.603	184.552	163.904	390.069	175.396	360.154	128.206	2496.334	7297.604	339.117	276.388	306.212	5041.299	304.192	288.202	10352.223	138	0.918	1296.188	1296.399
21551.418	21735.26	14768.585	31011.205	14226.282	25167.376	9609.78	19245.492	1338.153	866.736	462.055	597.758	8020.012	749.981	311.477	13494.562	274.792	198.541	190.363	2484.77	17168.859	655.041	139.983	2543.863	15143.59	300.201	313.052	319.363	7871.735	3607.865	527.352	5783.463	157	0.867	985.704	1298.799
15667.014	15821.203	10150.033	21502.444	10901.845	21509.921	7525.641	15178.213	1087.979	422.222	382.452	595.208	11222.275	666.508	302.492	14099.143	274.413	196.064	171.133	2262.415	37907.565	765.306	135.917	1933.629	10350.202	345.019	306.048	337.628	938.747	4097.779	365.282	3268.904	255	0.902	1104.625	1299.7
16248.174	16839.262	10903.263	23085.62	10764.364	20592.678	7329.584	14541.23	1120.812	382.734	358.384	517.351	7817.318	594.006	281.495	13645.662	271.065	205.875	172.694	1502.198	28779.817	765.336	140.32	1678.625	10008.485	307.416	296.642	349.143	1127.667	2739.373	361.73	2678.554	217	0.89	1120.32	1300.242
8697.434	8771.381	5165.309	12619.014	5357.897	11563.873	5471.56	12426.377	717.931	276.95	266.931	458.654	263.595	335.441	356.467	9283.567	251.985	154.816	161.58	399.731	217.155	462.066	159.956	4434.516	11448.221	311.022	297.258	296.234	6835.885	333.334	337.022	20515.714	121	0.837	1420.112	1298.599
9297.924	9700.585	6329.391	13156.603	6034.656	13012.843	4535.097	8859.29	625.018	320.613	354.115	447.394	3850.975	393.375	250.682	11447.547	132.708	149.177	129.303	2376.173	6871.915	402.448	134.617	1282.66	4506.851	303.055	265.897	313.186	6091.828	1670.311	490.707	2977.409	136	0.994	1006.522	1297.279
14293.752	14821.625	9594.311	20436.465	9447.333	14262.49	5387.981	10527.794	951.788	335.936	317.127	533.023	3361.37	347.475	241.506	9566.903	251.976	215.096	327.864	1895.363	5136.95	444.528	129.453	981.473	13300.555	314.576	302.556	334.178	5664.877	1231.221	415.914	1785.388	173	0.821	1131.263	1299.483
9673.356	10050.107	5557.057	11073.602	5083.942	8498.61	3132.381	5607.922	1266.722	489.605	398.596	382.167	367.103	400.474	242.756	10669.129	396.843	300.905	218.76	657.434	190.091	5176.571	145.219	3024.422	17703.569	360.608	286.572	293.158	4344.722	553.53	298.782	4696.267	98	0.993	1625.653	1296.653
13059.123	14440.346	7045.159	18561.408	7601.9	17699.586	6688.357	13642.225	1149.007	393.657	347.507	490.726	338.902	354.591	295.774	10869.159	386.762	263.31	233.239	1183.412	144.27	535.208	155.765	2309.949	17614.971	290.262	326.558	309.522	9211.23	337.011	357.469	9336.041	250	0.851	517.792	1303.644
18787.229	19557.356	12681.029	26646.981	11683.369	23443.864	8390.423	17143.545	1097.571	413.678	393.307	547.381	8501.736	566.973	302.204	13446.439	256.066	184.496	179.331	1923.613	37679.535	648.941	131.342	1848.934	10834.843	314.341	323.148	332.99	2509.328	2868.258	358.56	3643.145	314	0.765	797.672	1303.857
13091.304	12981.22	8873.586	18545.635	8138.465	15083.051	5977.79	12502.407	1313.045	458.146	447.816	605.784	11353.997	686.062	303.217	13571.454	263.995	204.625	203.445	2383.896	27931.62	666.922	140.587	2669.077	9123.727	291.17	330.114	298.792	10801.263	4958.633	396.37	6520.336	103	0.952	973.306	1300.655
6352.942	6954.528	3975.772	10047.103	4289.413	9865.607	3840.67	8388.288	682.489	362.929	298.802	315.555	304.352	315.578	252.697	8744.368	181.004	168.28	188.712	5730.139	168.9	206.07	144.191	2356.111	1108.997	308.807	356.498	302.706	1766.585	273.558	274.339	7769.324	100	0.967	1531.79	1300.67
7792.053	8028.923	4821.597	12299.413	5454.759	13530.888	5590.017	12357.523	699.541	331.284	319.665	314.316	324.816	335.932	272.597	9100.505	194.736	174.752	160.69	237.67	191.844	376.745	139.744	3217.803	3882.461	308.96	296.768	355.46	2590.945	331.237	349.422	13876.966	174	0.873	1335.454	1305.241
14145.951	14906.211	9866.954	19820.41	8850.995	18423.093	6812.774	13231.945	1077.318	388.797	358.307	619.081	3673.442	509.553	279.287	12859.894	235.91	192.08	198.31	2270.128	15532.428	541.811	137.803	1694.018	8525.706	324.605	310.496	332.486	6667.036	1795.324	451.116	3921.187	328	0.773	1097.692	1309.811
15106.199	15746.001	9859.802	21135.212	9636.614	18534.202	6390.361	12585.752	1036.058	385.799	339.965	599.726	6588.297	487.523	267.776	12568.177	236.771	179.827	154.763	1813.874	22302.269	533.326	124.143	1421.796	10059.876	279.638	317.128	311.902	3483.124	2182.895	419.506	2848.961	329	0.796	818.494	1311.096
22278.528	22845.317	16548.678	28887.635	18358.674	29388.022	15583.699	28887.89	1213.738	578.251	515.081	688.722	4232.106	625.149	374.214	10440.444	254.457	200.965	195.963	2805.738	3476.648	627.472	153.843	3713.539	12491.146	301.239	306.546	303.217	11521.017	3469.003	565.394	9575.35	376	0.757	980.928	1315.404
9175.05	9082.159	6011.081	12446.821	5975.325	10091.184	3677.147	7015.948	741.381	310.759	304.448	351.454	343.378	309.151	232.039	11596.655	177.77	161.193	171.289	9395.585	357.086	481.42	139.849	1188.846	5220.673	275.517	312.25	298.856	12180.774	405.807	286.501	3266.884	219	0.898	960.463	1311.299
17808.39	18462.859	11822.492	25851.655	11781.179	23078.013	8322.115	17059.999	1393.441	471.921	448.286	709.789	15504.781	793.901	314.294	16726.845	318.45	221.528	188.596	2738.646	58396.097	933.193	143.886	2371.661	11178.461	355.03	316.397	358.399	332.792	5222.082	296.308	3711.233	147	0.952	1112.187	1308.466
18349.035	19030.706	12583.793	27313.819	12231.935	23375.124	8282.175	16077.72	1279.047	445.231	381.51	695.295	10877.603	671.796	281.852	15647.61	310.732	226.567	168.884	2137.33	31582.865	854.615	147.174	1909.844	10302.579	323.739	310.301	335.334	607.951	3981.411	390.662	3185.578	124	0.96	1126.516	1308.798
9077.303	10161.843	6077.026	12930.052	5691.536	12733.554	5298.13	10827.871	646.926	295.127	297.17	285.074	240.032	277.048	259.565	6207.257	248.182	146.945	197.006	250.832	195.369	248.337	126.083	1956.24	8585.664	303.337	274.704	280.147	192.657	317.435	290.162	8510.857	153	0.955	707.069	1310.873
12227.678	12460.353	8413.867	16603.166	9224.748	16392.263	7617.352	15926.362	1100.383	493.953	482.003	631.686	4255.64	561.469	339.707	10481.608	216.819	184.339	157.807	3386.96	6414.616	495.343	146.846	3369.863	5932.395	310.54	306.259	299.486	9794.468	3217.723	550.287	8267.607	153	0.945	990.493	1311.951
9630.441	8962.918	5719.495	11522.878	4804.082	9117.265	3517.845	6691.745	745.777	285.22	277.002	366.816	345.291	336.975	252.737	9415.202	213.425	151.704	140.794	963.368	391.888	682.622	119.073	1152.67	11222.82	255.652	311.782	296.272	12249.925	525.447	308.73	3172.181	142	0.934	833.275	1312.254
18765.182	19128.909	12555.027	27045.154	11489.241	17748.799	6127.214	12122.633	1368.285	470.433	458.749	772.455	10972.454	707.737	273.039	16450.192	312.677	213.15	182.619	2403.744	37698.49	663.064	143.617	1782.302	15200.333	334.593	306.149	313.592	3310.775	3821.103	430.784	2781.681	295	0.747	1005.964	1314.463
7355.026	6386.289	5271.33	9892.817	3553.573	9598.46	4304.279	7842.445	1122.323	320.853	430.3	365.701	271.533	370.708	260.511	12908	397.257	177.192	195.018	562.373	126.725	1842.499	173.675	2251.191	15849.746	273.12	278.658	275.906	2289.517	449.797	301.782	6496.548	110	0.985	376.518	1312.445
8628.349	7938.677	5455.106	11677.068	4282.33	11655.557	4484.379	10092.445	981.348	366.581	349.051	549.975	302.816	337.428	304.686	8363.335	316.093	214.251	173.78	733.372	118.27	462.959	150.905	2259.323	8607.369	280.724	322.587	301.043	1388.91	361.369	306.171	9036.103	151	0.864	525.526	1315.209
8305.272	8523.672	5175.626	11950.039	5384.241	9830.139	4197.561	9194.232	737.557	347.3	322.218	305.864	292.896	299.403	275.971	8324.655	237.51	178.401	154.225	238.39	209.511	287.861	129.096	2790.901	11329.151	333.403	261.817	319.5	3841.141	300.316	305.235	10991.357	98	0.98	1303.5	1313.316
5248.267	5679.165	3497.448	8385.986	3894	8366.866	4004.156	9000.035	1034.339	397.514	364.084	480.871	346.147	334.67	297.528	11768.465	239.499	212.882	215.128	2245.957	210.741	830.239	150.445	4622.794	1252.726	268.197	321.349	298.382	21186.289	780.331	309.558	6373.536	200	0.827	506.565	1316.655
16470.59	17613.02	11257.596	24587.618	11270.891	23597.16	8290.084	16508.181	959.984	401.774	368.469	692.893	5409.902	522.717	283.841	14111.149	243.799	167.923	171.844	1755.575	19600.177	571.255	144.761	1764.559	7885.149	298.779	302.523	322.738	5584.422	2629.594	502.396	3769.942	191	0.87	791.846	1316.673
9141.774	9388.823	5627.284	12982.955	6086.226	12716.126	5600.887	12119.285	683.066	301.422	293.028	256.411	333.64	393.758	275.988	7648.591	237.925	157.573	145.808	227.659	189.129	315.547	127.179	2832.508	10856.968	323.793	280.47	321.161	5501.569	350.738	331.189	11772.476	137	0.974	1351.077	1314.836
17365.889	18078.239	11648.966	24523.727	10930.287	20852.584	7706.472	15685.043	1113.42	473.864	399.006	580.649	6771.875	650.084	303.737	12314.59	288.56	202.009	180.518	3557.648	21466.373	666.834	126.709	2324.662	14785.605	309.478	308.249	310.076	9708.154	2288.961	432.514	5346.216	186	0.803	844.656	1319.425
25707.84	26447.911	17469.558	37332.309	15831.019	27137.697	8818.976	17137.729	1655.149	531.962	449.778	752.66	12698.74	692.996	284.047	17496.246	358.372	227.501	195.266	1601.522	39743.832	811.263	144.806	1972.283	17545.253	335.287	318.254	359.096	213.012	4328.871	303.524	3136.861	223	0.828	1115.442	1318.253
6685.412	6561.92	3988.939	10056.53	3645.139	9446.324	3577.266	7024.116	2196.066	285.609	263.824	304.115	257.719	298.962	225.896	8038.682	279.044	245.638	179.284	989.301	143.485	701.178	155.261	1297.514	9870.605	242.678	311.286	284.876	396.559	286.304	279.097	5401.013	103	0.996	462.869	1316.617
8327.64	10681.371	4974.099	13439.532	6274.536	12264.622	5223.531	10960.275	941.517	387.192	330.003	417.958	316.227	309.13	290.798	10406.117	281.402	224.849	214.042	924.805	144.61	864.245	155.202	3686.636	6662.923	282.867	319.296	299.678	5883.716	479.229	299.251	5645.827	281	0.7	518.116	1324.4
15344.522	16255.191	10219.581	22114.015	10409.126	19669.336	6990.466	14057.771	1226.339	485.21	372.29	540.69	9353.698	644.613	278.673	14634.867	247.852	172.101	163.209	2370.04	40506.993	700.36	128.131	1634.679	9722.521	347.745	331.81	317.683	520.218	2994.829	306.938	2663.524	126	0.988	805.095	1317.667
6797.323	8594.989	4049.523	11637.421	5553.248	12301.901	4980.742	10567.603	795.298	408.501	293.028	387.981	333.97	306.589	288.186	6755.231	193.875	202.8	159.255	781.27	150.355	330.949	145.825	2362.716	1526.339	262.006	302.198	279.771	6928.994	310.65	305.786	7016.484	147	0.894	495.5	1321.827
5074.779	5528.849	3383.222	8675.802	4046.506	9897.51	4030.692	9102.891	634.435	300.086	281.513	347.936	286.658	263.246	252.851	6911.278	169.183	158.226	158.276	373.543	192.678	239.278	161.601	2844.725	803.771	299.765	292.947	272.211	5433.352	376.286	367.012	10347.427	111	0.935	1443.5	1320.5
7997.794	8502.538	4714.268	11695.321	4882.711	10516.115	4112.926	8678.734	952.693	355.88	324.042	583.722	305.046	339.753	250.332	9040.667	308.282	222.365	181.153	611.83	202.013	301.831	146.723	2281.504	11895.44	342.096	287.312	318.674	10322.034	371.834	314.179	7481.576	119	0.961	1541.458	1320.029
7791.583	8043.517	4934.889	11554.812	4826.629	11228.525	4035.055	8166.353	636.998	294.884	308.012	421.456	295.289	299.058	303.782	10554.248	164.549	180.082	163.099	699.5	188.67	423.737	141.672	1690.907	4239.906	372.343	287.103	303.383	913.375	301.913	339.839	6061.309	153	0.911	1261.585	1321.5
18129.928	18053.003	11721.372	24661.383	10821.299	20806.871	7728.571	15883.926	1226.703	388.166	372.401	436.79	8750.466	535.469	284.621	13808.081	287.349	182.826	168.647	2190.959	41776.531	734.885	128.252	1657.147	14020.722	345.206	321.259	302.025	1993.765	2435.721	367.01	2727.491	114	0.948	812.254	1320.982
17456.588	17609.145	12008.946	25294.497	11604.057	16716.801	6271.721	12473.094	1340.188	478.547	465.9	710.001	12186.373	731.501	274.781	14160.246	309.376	218.06	209.909	2587.616	39642.577	637.041	137.746	1865.948	12728.336	319.823	307.448	300.239	2677.525	3784.077	331.069	3148.75	170	0.972	998.835	1323.788
16572.377	16890.991	10916.694	23390.541	10439.224	22615.415	8229.985	16484.016	1299.572	395.115	375.901	624.434	8548.094	561.172	278.521	14317.61	267.754	174.727	189.651	2633.425	35487.159	730.47	138.495	1671.139	13815.398	424.491	327.426	321.817	5688.277	3129.147	451.591	2880.6	140	0.957	801.907	1324.643
5870.253	6163.4	3833.857	8611.987	3617.187	8240.898	2987.303	5813.016	756.153	311.419	285.886	610.635	328.09	355.463	253.268	12644.864	164.067	180.474	185.711	786.034	255.616	406.277	131.359	1483.174	5713.723	357.464	286.256	289.592	15387.104	395.844	523.826	5079.542	106	0.993	1222	1323.792
8363.792	9044.838	5338.999	11759.336	5729.274	12230.768	5069.328	10626.362	730.186	393.968	337.134	324.983	345.324	356.501	263.967	8421.11	184.339	164.744	278.881	464.161	175.64	409.316	131.689	2294.234	995.202	316.103	268.806	307.339	3611.078	389.161	308.791	7453.546	133	0.961	1563.68	1324.906
16069.101	16318.044	10580.701	23037.079	9508.289	20899.254	7555.013	15790.18	1197.65	409.391	381.727	570.764	7825.573	590.854	273.579	15016.812	253.372	170.392	172.39	2334.596	40520.933	703.295	149.981	2026.971	9216.4	376.698	333.065	313.042	2828.124	2651.624	465.027	3642.084	126	0.988	794.937	1325.079
21841.228	22789.984	15142.112	30269.132	15392.88	30236.077	12090.486	23446.223	1153.046	527.284	430.422	616.529	7225.812	688.966	310.8	12296.005	282.774	206.569	192.332	3576.258	24763.945	706.536	126.719	2534.684	13895.953	333.633	318.26	313.826	10256.493	2723.397	430.882	5581.43	213	0.908	850.34	1329.054
10657.545	10220.279	6650.847	13362.383	4836.26	8362.238	3293.628	6370.135	741.7	309.023	293.658	339.014	288.244	276.467	212.296	8751.479	239.775	172.21	199.372	355.996	240.356	328.024	132.649	1401.766	15621.784	261.436	309.326	289.219	5813.193	297.73	305.688	4727.384	174	0.829	935.115	1327.776
15836.592	16441.727	11069.801	21897.132	10823.723	21592.966	8544.408	16817.453	1035.7	397.694	380.444	630.212	6008.659	504.593	293.261	11651.232	229.889	175.497	183.215	2571.313	14748.256	531.889	135.196	1834.987	10164.937	303.684	316.518	305.922	11855.165	2354.318	483.285	4585.957	348	0.744	811.667	1329.897
8912.061	7570.389	5024.273	11219.592	5069.723	11762.358	5406.148	11157.241	1388.056	386.37	398.716	374.264	318.335	354.687	302.947	11018.931	362.931	198.473	225.759	1908.239	202.115	1679.324	173.31	4283.777	4181.147	256.124	317.8	294.938	26498.886	706.454	281.846	5482.123	243	0.775	505.072	1333.29
7521.565	7779.591	4754.911	11241.525	5019.349	11610.632	4639.671	9763.039	605.634	335.503	340.129	378.807	302.984	377.139	296.252	9393.284	166.882	162.91	152.508	325.783	192.925	555.986	149.143	2629.988	2803.03	349.128	293.401	302.745	7976.212	307.901	405.719	10615.5	137	0.963	1289.785	1328.792
15876.615	16297.612	11003.43	21348.126	12371.723	22112.847	8758.626	17266.778	1049.811	407.547	403.13	528.889	9333.31	553.845	304.259	13885.152	235.611	192.011	183.737	3137.947	32879.344	943.359	146.525	2101.881	10056.566	303.533	302.891	283.375	7105.918	2932.571	488.208	4205.931	225	0.819	962.176	1331.407
31387.166	32104.93	24782.529	38417.806	27101.397	42111.309	22874.746	39598.213	1342.849	511.21	493.815	711.114	4941.505	635.212	363.871	12767.156	332.504	250.36	214.168	3125.891	9579.583	878.463	151.358	3141.698	25079.275	316.838	310.142	299.979	9083.546	3352.395	578.794	7114.253	362	0.848	979.713	1336.03
12546.36	12889.523	8245.481	17174.614	5955.567	11350.832	4301.662	8397.869	763.462	352.318	332.101	346.581	285.044	347.833	256.663	8134.521	180.545	190.243	156.094	556.023	200.217	302.069	142.352	1604.748	13236.849	352.42	294.935	282.7	2614.383	322.147	296.244	6044.377	130	0.978	1047.069	1330.177
7696.564	7858.566	4657.057	11529.376	5107.093	11384.668	4661.432	10246.981	3208.425	351.244	346.071	310.961	297.319	327.789	248.453	10501.892	333.062	206.602	185.422	245.784	185.098	818.905	176.279	3100.406	7171.604	335.44	297.014	413.727	2111.818	419.677	588.732	12796.024	118	0.981	1459.864	1329.644
6762.431	7073.809	4130.536	8764.206	3775.597	8122.35	2878.177	5113.165	475.823	228.576	243.332	213.718	216.288	258.614	237.915	7340.383	132.12	149.588	343.277	291.61	195.904	428.941	153.082	782.897	2702.22	290.278	294.961	272.977	1457.11	307.852	314.255	3084.273	110	0.985	747.718	1331.964
10157.826	10263.298	6937.5	14759.736	7663.316	15183.649	6845.24	13926.055	1011.905	418.258	406.278	651.743	12530.593	637.529	308.734	14589.299	203.539	187.056	187.39	2652.038	30686.177	623.612	137.045	2576.645	5015.776	298.248	299.099	277.913	3943.702	4619.398	422.059	4656.358	102	0.987	991.814	1332.608
10886.107	11297.979	7112.785	14005.455	5599.865	9882.703	4023.086	7211.01	876.523	372.968	321.143	486.708	331.929	413.95	259.529	12220.159	213.375	174.449	194.963	478.781	231.976	438.249	145.635	1641.531	10991.121	326.514	291.513	302.606	639.783	334.78	399.186	5295.087	134	0.98	1078.604	1333.806
9393.565	9305.86	5170.694	12319.262	4986.695	10351.691	3647.06	7087.117	1098.514	338.609	330.724	764.098	311.036	320.652	233.076	9503.525	490.434	224.305	204.107	881.966	207.518	418.073	152.485	1819.802	22106.151	333.396	278	302.805	12337.824	365.026	268.892	6196.252	111	0.964	1535.932	1333.851
27566.441	28705.76	20325.461	37402.651	21903.783	40565.273	17028.973	30799.803	1214.802	454.796	423.646	700.073	7625.711	576.56	307.194	12630.921	334.144	224.856	193.288	3183.153	21313.165	793.054	123.464	2250.874	22362.618	308.764	320.819	304.553	8982.725	3327.792	472.056	4714.321	200	0.932	843.055	1338.935
16366.633	16592.076	11317.562	22596.803	11414.741	21932.41	8808.509	17622.128	1013.752	454.899	417.229	512.683	8568.449	640.88	327.911	13226.815	243.669	195.316	188.564	3606.616	36048.541	810.404	146.993	2551.354	10882.149	306.526	295.924	287.498	5633.911	3004.486	441.404	5427.239	305	0.819	955.88	1343.002
8765.497	8933.762	5875.453	11971.332	5747.024	10285.277	3968.293	7137.79	943.582	419.844	354.029	407.663	369.329	348.364	294.271	11867.89	257.228	201.877	209.589	661.284	210.434	2092.205	132.317	1885.372	10846.29	357.725	290.599	294.424	12703.105	537.418	378.371	5771.213	141	0.928	1232.032	1340.472
15448.54	15702.179	11048.301	22849.449	11856.584	23956.126	10898.242	21111.019	1146.493	424.217	394.082	698.411	11784.046	584.065	315.016	14644.119	272.384	220.632	192.518	3061.115	29903.35	716.76	135.92	2431.302	13765.353	305.275	295.772	267.058	4362.277	4183.985	387.237	4129.018	104	0.974	989.788	1341.038
26578.155	27528.776	19472.44	35353.934	20319.747	37553.089	16473.715	28900.781	1091.649	422.854	391.461	682.721	4240.869	481.592	309.502	11991.135	329.524	217.077	196.349	2639.727	4926.258	679.975	126.572	2034.841	23216.998	287.185	332.579	303.149	9682.019	2422.368	562.455	4686.257	308	0.841	855.256	1346.286
16681.917	16849.842	11507.81	23676.156	12083.985	23199.75	9867.974	19611.033	1063.438	438.618	406.924	522.034	7066.111	558.017	317.439	12680.118	227.434	198.366	183.56	3537.437	27097.762	1046.692	146.929	2494.311	9259.341	294.08	303.121	271.764	7360.44	2768.929	486.499	5081.841	176	0.949	968.824	1344.159
5827.185	6178.449	3681.095	9127.495	4127.715	9197.299	3670.701	7836.574	735.005	327.013	280.854	592.858	290.356	305.58	245.181	7885.803	240.028	165.729	127.765	683.227	197.507	243.451	161.521	2471.25	8501.402	310.796	282.495	271.217	16585.11	352.46	340.322	8798.113	109	0.946	1484.151	1343.858
7900.043	6809.471	5034.304	10910.97	3995.621	10709.165	4392.47	8926.326	988.098	332.767	335.731	423.631	299.704	346.155	366.1	12418.346	311.115	227.873	216.114	1615.503	197.01	755.404	177.058	2914.821	7803.434	267.719	325.378	262.154	14836.4	687.05	296.373	4289.473	120	0.929	515.392	1345.025
6481.82	6984.14	4181.513	10653.277	4883.661	12177.576	4986.32	10791.783	617.81	339.784	296.018	286.746	271.253	267.321	278.096	7900.854	206.464	161.433	159.722	232.522	167.739	216.564	152.387	3170.661	4733.356	309.565	282.006	272.11	1878.387	331.037	364.404	11671.676	150	0.912	1445.213	1346.5
29661.928	30912.614	21606.609	40300.923	22966.802	42424.23	17865.481	31424.792	1299.422	454.146	435.288	677.265	7935.833	644.153	312.936	11786.294	346.013	216.285	189.399	2750.79	25528.09	784.633	128.601	2240.717	25947.569	311.105	311.298	303.12	8871.017	4015.987	461.01	4852.364	210	0.907	838.162	1350.914
12825.617	14007.313	8645.511	18041.48	7804.503	15696.595	5298.435	10473.266	815.809	339.328	312.283	538.093	2909.799	354.965	245.593	10651.843	193.634	168.673	190.699	1274.918	7479.456	452.204	172.944	1106.732	10381.767	294.875	311.11	299.667	4594.4	1026.06	385.417	2996.854	193	0.879	768.412	1349.806
28124.706	28648.618	20360.583	37871.323	20308.226	37089.608	16218.693	30479.274	1209.338	479.692	422.055	646.875	6072.739	751.811	326.192	13179.656	301.083	243.312	192.316	3283.232	14020.09	793.746	135.919	2474.838	20664.147	308.291	291.871	279.005	9752.47	3472.162	586.147	5124.765	231	0.92	984.171	1353.162
21629.601	22177.039	15755.039	30615.428	16436.708	31945.019	13336.979	25490.841	1023.841	424.446	386.952	563.945	4810.016	597.867	312.677	12344.414	273.327	214.656	208.076	2888.562	13737.46	728.184	142.628	2294.823	18492.491	287.837	300.515	279.259	5839.172	2877.871	520.34	4687.258	309	0.708	971.293	1355.367
8945.796	8634.982	6045.075	11203.233	5603.22	9018.426	3913.847	6848.548	864.118	366.021	314.52	356.777	334.558	339.205	251.421	11572.592	217.83	167.621	213.34	797.951	322.303	2165.485	128.879	1392.776	12182.26	270.86	296.642	280.67	12815.85	469.957	335.943	3458.012	179	0.881	939.953	1354.165
18023.695	18791.422	12674.612	26486.735	12400.53	18014.441	7403.337	14470.349	1201.671	496.965	441.415	670.22	8480.411	456.81	289.066	12066.441	260.42	224.311	196.631	2306.356	25618	496.47	128.598	2089.175	11418.075	310.543	308.267	271.664	4133.27	2734.585	428.826	4195.364	251	0.758	994.118	1357.707
16878.704	17441.804	11949.892	23400.931	12847.902	24977.114	10549.662	19266.169	1102.44	416.86	413.511	684.004	5794.612	529.652	312.637	10223.508	286.143	189.4	192.072	3746.94	3877.048	625.48	128.129	2315.28	15892.072	289.728	310.431	294.115	16871.906	3960.227	536.739	5975.578	186	0.907	829.468	1354.629
5984.548	6077.993	3944.187	9830.992	4283.546	9774.624	4580.541	9737.314	1071.902	434.729	371.63	495.73	355.558	327.102	318.204	9840.164	257.723	219.674	243.89	1147.218	187.907	547.18	194.645	4764.571	2928.199	260.328	315.257	268.57	12590.57	442.984	368.02	7247.615	114	0.92	506.921	1354.605
10944.99	11259.103	6946.616	13944.213	6053.113	12503.973	4487.307	8817.673	630.533	295.977	278.645	266.094	277.835	308.235	243.375	8648.98	143.696	157.194	358.183	220.453	192.738	416.853	131.941	1272.222	3174.647	318.377	325.83	281.684	995.821	310.255	329.45	4276.89	164	0.906	1063	1355.146
10993.421	10885.189	6872.819	14863.219	6304.873	12418.58	5034.199	10102.603	859.392	404.705	399.68	633.881	338.669	395.6	302.896	7160.563	300.669	166.433	151.24	332.114	211.793	281.655	140.876	2498.853	17899.368	320.409	293.159	319.008	3379.973	384.395	336.393	9426.849	119	0.961	1191.483	1355.307
11508.529	12406.62	7810.662	16397.634	7543.971	14570.713	5083.39	9809.862	866.593	332.448	293.432	478.091	3863.747	402.663	240.443	10266.422	201.58	186.739	167.316	1050.049	11862.079	424.666	160.832	1142.074	9761.937	302.67	295.214	294.686	2346.943	1190.885	345.38	3811.224	122	0.985	776.68	1355.82
9628.947	9727.401	6111.657	12790.438	5122.767	9762.539	3615.105	6516.139	906.101	361.593	339.688	391.181	336.274	332.171	281.071	13238.457	254.892	190.178	259.867	825.188	235.495	533.501	140.408	1740.353	9818.957	354.175	300.567	305.799	19797.034	526.213	333.907	4422.215	148	0.859	1244.412	1357.331
17244.669	17272.761	11891.848	24492.397	12062.066	24344.682	9770.236	18413.814	874.085	388.044	342.984	410.302	6202.302	579.798	263.86	11892.839	246.987	155.213	192.995	1792.519	29642.835	521.918	125.865	1775.11	8602.328	300.846	329.544	274.498	1148.289	2054.696	303.073	2963.56	217	0.73	849.694	1361.237
16614.608	17307.263	11441.275	22480.225	11812.786	21261.636	8887.977	16265.615	832.575	375.328	334.291	559.936	3467.376	405.971	269.783	10990.631	240.551	176.573	198.503	2279.344	3203.543	432.018	122.09	1650.711	12342.245	291.519	341.117	292.78	12394.527	2098.664	431.16	4059.572	201	0.924	861.037	1360.838
11238.902	12212.28	7379.101	16093.904	6256.464	14752.962	4537.059	8995.536	936.423	347.892	333.257	479.101	8303.95	711.679	262.319	15502.27	205.383	168.652	228.356	1889.658	35919.784	656.294	165.906	1442.216	7709.732	332.94	327.333	294.923	820.652	3254.355	326.849	2458.686	141	0.938	754.748	1360.167
25567.926	25949.855	17754.096	36156.46	18477.948	35074.37	13741.068	25173.127	1138.183	439.477	403.905	478.406	8431.913	959.636	289.127	11641.22	303.36	164.24	185.124	1480.428	48050.205	678.788	130.715	2120.44	13716.543	378.95	315.074	295.526	1639.254	3210.164	327.222	3841.268	117	0.956	841.244	1359.295
30943.27	31558.309	22919.119	41000.731	22429.398	40471.168	17630.814	32853.319	1137.919	444.319	411.628	647.996	4869.002	581.914	316.626	12320.438	335.068	253.049	213.602	2076.416	4953.395	751.61	137.868	2162.335	28207.443	296.338	313.325	273.878	6837.055	2972.797	489.271	4664.166	174	0.929	977.989	1362.379
6157.75	6396.121	4146.849	8946.738	4383.152	9538.068	3612.216	6748.582	529.819	297.155	277.035	412.501	552.301	342.029	263.306	10972.082	133.04	161.038	173.466	980.937	332.975	433.054	125.504	1349.787	2856.377	295.658	296.622	267.762	12229.24	701.868	403.874	3823.965	121	0.977	1020.541	1361.021
12121.336	12787.052	7505.733	16492.332	7234.545	12446.135	4274.1	8676.892	1185.846	387.723	353.175	566.582	10637.131	568.86	251.856	13756.73	250.882	200.971	203.324	2374.158	37457.06	578.59	171.352	1364.383	10469.344	333.869	311.335	298.503	257.348	2568.073	291.057	2250.411	128	0.91	768.094	1360.633
7753.174	7382.86	4776.723	12148.595	4632	12777.754	4997.83	10100.72	881.484	313.111	304.302	359.08	283.376	299.995	293.043	8167.862	208.416	203.978	193.728	1004.498	162.588	404.926	185.922	2061.058	2988.77	275.541	335.196	271.238	10693.855	381.525	341.592	7006.445	147	0.942	501.983	1365.241
8954.411	8709.371	5130.953	11628.35	4945.24	10177.335	3659.17	7281.07	910.979	332.911	320.989	379.201	294.175	329.168	248.587	10405.007	281.535	182.19	172.404	510.885	239.379	341.713	141.474	1579.558	15898.337	304.528	298.001	301.5	14039.2	355.04	264.675	5363.448	126	0.988	1175.048	1364.095
20356.02	20579.578	13894.283	27227.549	14819.023	27271.646	10729.37	19640.33	1029.648	418.387	390.958	500.171	6068.884	669.635	288.114	10720.732	283.826	175.044	189.807	2092.048	28363.374	553.873	128.1	2064.709	13114	325.829	320.774	282.036	2960.192	2700.691	460.587	4625.291	133	0.984	835.41	1365.162
23720.086	23842.366	16314.174	32950.251	16751.859	30758.545	11780.028	21626.005	1347.249	451.142	386.223	430.99	10438.081	767.657	283.173	12793.096	300.42	168.787	193.412	2185.072	54021.169	642.859	132.471	1960.679	11472.916	352.98	321.968	289.844	1277.102	3302.25	280.445	3359.496	138	0.894	841.833	1368.109
10658.127	11366.845	7263.666	15344.322	7308.154	11385.185	4280.527	8219.118	814.997	348.086	288.066	531.858	3163.539	430.408	213.66	10472.915	245.113	167.468	164.787	1063.075	5267.827	578.535	134.325	1087.628	15296.868	271.346	281.877	295.335	2928.36	1469.127	421.859	2792.289	131	0.958	804.134	1367.34
26588.404	27509.227	19640.599	35646.574	20285.543	36816.784	16566.763	30903.152	1189.683	470.449	412.052	662.689	4911.947	589.828	328.332	13473.302	292.411	235.738	238.079	3472.855	7967.346	788.987	138.892	2402.996	20242.448	299.573	330.513	263.123	8032.585	2942.224	577.842	5099.468	293	0.849	971.005	1373.312
12304.089	12805.871	8228.941	16955.303	7754.442	14350.938	5825.394	10951.966	1059.918	430.415	411.849	440.844	363.358	351.214	296.181	10155.368	310.996	220.421	220.057	514.751	234.478	1707.356	143.76	2462.348	16205.509	335.969	285.869	322.767	10546.904	333.622	321.853	7686.042	128	0.974	1283.766	1366.703
4780.365	5643.121	3184.59	7756.516	3582.165	8921.819	3555.488	7602.49	450.842	275.772	262.098	313.971	282.39	279.497	232.434	7486.762	182.823	178.926	200.693	290.398	301.912	380.375	198.849	1866.786	3664.324	330.926	275.784	282.273	3075.623	319.263	318.587	8284.516	122	0.956	663.697	1368.893
11664.759	12102.771	7918.123	16678.552	8303.265	14294.128	5947.468	12080.426	1099.129	452.737	399.507	654.456	8225.245	542.097	313.146	12775.87	219.38	199.322	169.567	2114.395	13142.67	524.76	135.57	2313.504	5980.587	298.199	298.287	253.493	9648.863	3646.083	460.39	5486.938	121	0.948	986.236	1368.847
13607.327	14025.254	8306.92	18773.478	7268.596	15177.252	5031.655	9679.927	1043.712	341.557	327.51	539.48	323.373	320.559	269.166	10750.328	385.906	231.259	262.534	858.74	250.539	658.328	133.714	1424.621	28096.239	330.375	301.524	326.986	17750.302	514.949	283.059	3410.967	136	0.956	1240.397	1368.772
10107.028	10434.594	6333.133	14591.344	6162.343	12528.23	4866.404	9509.42	814.754	332.115	324.619	522.116	323.018	339.911	272.571	9720.287	225.498	194.162	216.261	697.488	236.538	619.691	136.253	2003.017	9631.271	312.616	292.285	316.362	17031.169	365.92	349.644	7239.432	144	0.933	1292.757	1368.431
23250.342	23642.471	16268.74	30963.318	16187.875	18174.534	7196.135	13618.551	1156.463	438.174	391.24	591.89	2876.117	407.618	271.853	10568.772	300.705	216.019	205.247	2817.679	3619.523	448.073	136.007	1717.243	17986.465	304.842	342.178	294.087	12521.26	1287.69	383.454	4357.076	313	0.726	864.998	1377.497
12046.192	12316.763	7410.514	16509.655	6481.643	12488.924	4172.975	8361.304	950.13	364.017	355.818	629.902	311.31	325.416	259.007	11076.976	275.013	211.371	273.022	626.218	223.193	355.92	140.415	1707.418	14833.041	326.804	302.009	315.418	13534.78	377.324	381.292	5622.044	110	0.955	1233.609	1371.318
14133.82	14702.516	9740.991	19175.847	10266.109	18307.023	7825.348	15133.886	987.894	428.677	382.836	601.702	3727.26	494.426	287.502	10136.027	256.238	170.519	200.99	3458.485	1508.231	500.061	129.695	2338.128	12515.476	291.338	309.518	298.447	7899.207	2889.424	466.378	6552.157	242	0.758	825.525	1377.921
6517.336	7080.384	4009.201	9520.997	4282.602	10187.109	3845.253	8051.26	647.281	286.239	274.995	342.365	268.275	812.451	250.662	7266.547	239.832	192.628	150.599	419.125	315.738	323.476	142.377	1655.986	9287.448	325.997	299.392	297.822	1570.297	329.885	287.077	7720.612	165	0.848	700.027	1376.973
19944.145	20618.872	13978.253	26946.638	14791.454	27399.364	11331.784	21510.775	1018.317	440.895	388.297	581.932	8005.297	737.372	294.703	11673.039	268.171	177.684	195.827	2793.537	33172.458	627.64	134.585	2180.44	10627.366	329.534	298.316	285.867	5847.771	3736.43	466.017	4659	169	0.933	834.198	1376.246
6976.751	7119.571	5182.141	8873.94	5006.77	7430.776	3493.63	5262.214	872.271	420.263	323.039	334.565	296.754	357.181	254.919	12878.947	212.139	169.332	202.506	523.346	328.865	3876.817	125.977	1397.146	7603.529	273.195	304.15	276.602	12311.789	388.474	289.545	3144.461	116	0.977	903.81	1376.517
20203.611	20860.242	14351.912	28741.821	15046.633	27921.946	11604.417	22466.744	1070.524	453.832	407.512	427.375	10124.448	890.315	303.827	13446.297	271.709	175.971	192.158	3233.593	43130.557	582.327	136.284	2532.549	8094.705	338.689	304.733	291.718	2372.239	3338.936	298.759	4187.054	387	0.729	841.032	1388.96
28211.563	29281.313	20957.185	38132.15	22351.972	40944.247	18150.535	33898.718	1169.354	477.134	408.895	632.608	4955.474	501.597	325.522	14058.463	261.299	214.703	199.336	3534.752	18557.546	797.593	131.854	2474.029	16938.761	285.066	339.63	269.524	8745.936	2558.991	475.429	4847.488	290	0.885	964.603	1384.99
17769.637	18478.603	12557.484	25050.616	13558.603	25942.91	10585.43	20508.037	951.027	433.154	373.878	510.748	3269.206	419.773	315.555	12670.454	247.204	189.078	170.964	2359.04	15133.058	574.727	127.846	2436.023	15490.89	274.049	290.605	265.41	6333.314	1873.75	439.364	5575.744	164	0.938	953.402	1382.299
9132.701	9459.016	5328.845	12375.056	5009.981	10483.902	3661.903	7303.547	1040.639	356.064	318.66	752.506	334.221	361.733	249.727	10952.475	411.821	242.604	245.754	985.747	214.2	785.523	165.073	1920.614	20429.693	297.943	279.755	275.953	13895.972	498.119	293.589	5935.194	127	0.893	1515.508	1384.051
9332.992	9641.14	6553.214	12878.974	6593.636	11769.51	5039.519	8874.913	1005.133	436.862	362.636	387.264	357.663	343.726	274.727	10602.412	276.632	194.918	157.782	720.137	251.982	2298.91	134.148	2146.073	14390.646	315.357	347.756	283.555	19662.794	505.651	364.468	5437.332	131	0.997	1063.042	1384.523
16010.994	16452.024	11471.051	22060.722	11775.779	21621.402	8928.157	16967.54	829.034	378.012	334.088	417.925	2343.244	373.5	291.958	10417.997	233.311	181.249	191.144	1554.649	14428.627	501.923	119.931	1967.615	15685.386	290.021	289.29	258.78	5845.588	1593.875	387.618	4444.75	157	0.98	948.118	1389.481
12106.844	12445.269	7232.006	16650.615	5945.662	14494.067	5137.147	10117.42	1093.004	385.63	342.074	633.438	376.266	379.554	253.665	11763.161	350.313	278.404	363.858	1108.357	191.174	3392.81	195.272	1712.286	16038.742	307.528	299.011	278.249	2247.185	410.459	281.871	3733.019	124	0.972	1524.315	1387.597
17458.915	18303.309	12543.133	23691.027	13537.288	24621.686	10646.436	20751.95	1113.931	454.495	393.714	620.773	6661.39	542.763	301.501	11475.631	280.863	191.041	233.609	3188.236	9400.327	572.473	132.988	2448.485	13005.822	295.803	301.576	305.054	9313.033	3683.564	476.34	5656.676	269	0.874	830.838	1393.801
6885.024	7584.536	4469.483	10783.108	4882.178	11330.202	4495.236	9225.272	816.654	364.713	309.276	463.541	339.892	410.367	291.435	9048.801	239.289	182.876	168.82	581.084	182.158	469.773	147.169	2770.549	9273.291	337.774	280.579	262.253	9097.22	358.384	302.317	10914.248	136	0.93	1445.721	1392.199
19405.312	20236.001	14038.947	26808.634	13652.706	26928.024	11040.436	20630.217	1010.693	436.395	383.087	531.231	4194.369	508.48	288.197	13605.817	256.276	193.873	188.23	3616.151	13235.851	593.753	140.037	2050.982	13479.506	292.239	306.273	294.124	12369.308	2409.964	480.896	4370.101	339	0.825	876.099	1396.6
25381.057	26537.684	18648.801	34794.592	19324.288	34841.109	14770.4	27868.831	1115.42	461.589	400.275	604.7	4579.343	507.098	318.164	13043.189	274.448	216.817	201.33	2503.144	12123.086	715.548	125.765	2299.622	18523.546	292.487	323.787	267.051	9819.077	2182.71	493.994	4817.679	357	0.823	963.139	1395.847
8964.865	9300.764	5664.014	11667.303	5061.9	9000.796	3382.831	6442.381	714.96	319.054	279.58	335.034	270.819	299.957	239.901	9203.314	181.321	183.343	170.912	705.011	267.815	311.136	125.009	1013.997	8803.909	276.255	328.637	263.644	7073.952	419.199	294	2704.674	126	0.988	1005.151	1391.333
8112.379	8405.594	5837.524	11932.801	6562.997	12341.03	5130.675	9889.683	692.172	376.152	330.35	411.398	2217.586	362.282	274.462	8913.929	156.81	152.826	186.42	1448.057	1936.932	358.306	119.701	2086.511	3395.683	271.446	306.9	255.311	6317.246	1235.022	391.651	5631.409	153	0.931	939.997	1394.029
14515.639	14996.223	8762.153	19500.625	8207.084	18482.007	6426.249	12561.278	1181.983	395.903	352.087	780.495	555.161	413.589	274.084	11706.054	492.98	272.39	227.43	966.314	288.558	2335.899	180.053	1855.703	28948.223	296.83	286.971	284.62	20073.754	687.691	311.302	4267.705	258	0.817	1514.535	1396.174
9362.818	9385.554	6180.39	12663.112	5815.388	10740.227	4403.277	8437.844	861.734	339.999	299.86	361.118	467.252	383.946	282.703	10397.151	238.649	176.476	192.007	585.022	743.898	393.538	119.811	1554.208	16489.845	273.105	327.944	248.234	6275.53	454.037	411.581	4498.354	125	0.968	980.468	1394.436
13380.043	14549.041	8376.473	18435.76	7431.025	14060.346	5295.903	9740.347	1205.124	424.835	395.623	806.834	588.265	460.979	278.307	13002.232	434.292	277.288	252.892	1443.32	256.886	5275.5	167.609	1943.441	22010.718	306.359	313.927	289.54	16546.03	790.817	321.415	4031.276	102	0.987	1527.265	1394.853
10494.789	11208.746	7515.994	14692.264	7326.537	12932.875	5769.512	11423.545	781.238	434.572	382.071	440.178	357.791	374.98	306.525	10473.589	182.165	177.509	191.899	696.792	235.397	631.503	131.119	2841.365	6161.955	292.274	306.363	269.994	10108.44	468.265	312.731	7761.834	158	0.951	1029.905	1397.551
9549.083	10200.956	5793.225	13187.408	5192.591	10492.598	3663.482	7330.565	918.574	294.91	287.013	594.518	311.839	288.588	222.771	10331.765	238.095	227.578	222.552	979.478	392.368	2372.271	175.959	1367.004	11249.276	307.788	334.487	293.041	22802.223	382.813	295.896	4491.897	126	0.959	690.278	1397.508
6570.772	5957.257	3900.956	9112.68	2954.037	7803.7	2837.67	5769.591	910.005	321.418	292.305	503.976	273.047	334.946	238.101	9619.79	231.51	229.629	204.111	899.422	125.725	593.21	154.67	1417.219	5121.974	276.607	313.22	297.383	3384.191	363.621	313.674	4243.7	108	0.967	397.074	1399.241
22069.149	23161.578	16188.568	29297.652	16264.116	28477.5	11890.477	22559.106	964.255	422.776	371.075	521.731	3153.832	421.483	293.708	11310.144	248.61	200.868	195.59	1782.361	5329.121	537.948	120.602	1981.316	19962.584	321.71	313.73	262.993	9949.954	1732.851	460.133	4683.534	398	0.77	945.957	1405.877
6449.932	6919.232	4178.082	10171.712	4495.037	10426.45	4099.536	8371.027	826.553	339.057	324.56	790.674	329.003	354.259	271.855	13142.767	165.165	183.739	182.798	1165.103	277.157	567.444	122.863	2264.609	2726.804	313.785	306.289	326.14	21016.999	383.1	270.019	6654.007	125	0.968	1310.732	1402.012
11869.185	12598.626	8165.094	17001.922	8886.527	17004.451	6295.209	12766.233	942.589	410.127	376.952	544.634	10401.495	607.375	278.112	13289.42	231.824	176.71	215.547	2687.243	63228.778	589.424	140.479	2076.158	5028.913	301.018	305.829	281.426	4303.791	3935.785	441.612	3177.288	172	0.855	859.453	1404.064
10812.878	11023.415	6893.094	15207.675	6728.92	10982.823	4023.59	7645.101	941.332	347.204	337.093	377.087	324.732	295.839	229.58	9880.616	259.323	195.208	263.379	546.805	242.511	587.06	134.393	1315.999	14375.779	298.832	325.013	287.175	13877.883	319.988	341.631	4527.774	132	0.965	1076.841	1402.477
18492.195	19542.647	13688.522	26281.055	13961.861	21473.707	8511.568	16304.992	970.684	407.603	338.851	459.664	2093.37	374.791	262.25	11632.976	263.972	197.686	212.87	2085.168	3041.945	516.401	118.142	1681.369	19590.885	279.375	295.504	270.461	11763.919	1241.26	416.76	3842.759	338	0.767	927.284	1406.66
18313.277	19556.836	11786.718	25339.845	10268.671	23918.4	8086.444	15828.653	1292.136	458.139	404.687	864.248	2916.999	467.312	308.338	12921.121	483.933	308.412	193.66	1609.746	3388.945	1440.846	178.03	1971.908	20905.549	308.808	297.414	281.32	12977.43	1548.915	477.975	3814.575	288	0.768	1521.316	1407.753
5680.724	6248.642	2896.199	8237.573	3191.497	6700.467	2815.988	5514.914	919.658	357.45	330.401	362.583	302.847	320.378	274.866	11208.591	344.763	206.737	209.506	451.58	139.365	2950.484	161.082	1968.957	13652.53	293.439	322.114	279.999	2729.7	292.594	310.969	5997.198	116	0.977	546.517	1405.362
7929.367	8622.746	5267.265	11239.198	4755.875	9085.664	3310.86	6617.366	528.273	263.028	277.938	256.562	246.239	233.173	219.602	8079.781	152.159	150.574	185.097	439.792	257.157	337.527	132.84	1141.592	8566.434	269.336	324.239	283.498	664.439	300.377	291.343	4513.13	129	0.943	753.035	1406.911
17520.77	18392.617	12593.537	25459.772	13314.44	26085.127	10713.896	21280.225	1032.146	451.673	381.937	414.477	9549.944	996.09	304.291	13985.131	238.958	163.98	180.334	3360.178	44400.813	612.832	128.893	2562.365	6337.326	298.921	285.541	293.432	1958.927	3064.563	310.873	4136.983	428	0.693	842.355	1415.867
12001.091	12387.499	8276.529	17334.534	7944.352	13221.578	5816.133	11606.37	1195.342	469.351	407.217	647.661	3736.929	524.635	343.056	11240.461	278.484	225.22	226.73	2617.766	2084.267	700.17	127.269	2764.513	17327.834	283.565	329.282	260.674	13099.699	2298.89	532.854	7089.151	167	0.838	969.506	1409.71
5460.147	6064.874	4055.889	8049.195	4510.846	7791.31	3815.924	7000.438	888.643	473.225	369.704	618.431	462.87	394.412	297.614	11584.318	263.664	182.264	159.673	502.235	265.403	4229.533	180.01	2899.412	4579.192	306.972	263.759	265.318	5525.219	483.617	383.756	8893.694	121	0.921	1489.318	1408.368
16940.986	17801.761	11843.777	24172.529	12559.672	23544.269	9443.8	18844.434	1115.334	449.97	387.882	576.701	7596.419	932.149	301.943	13091.997	252.148	188.65	180.337	2926.454	22246.469	562.714	126.418	2394.161	8128.726	302.193	282.611	299.149	5215.256	3361.994	494.145	4590.134	206	0.871	832.413	1410.738
21629.162	22922.579	15895.147	30449.259	16014.304	30287.433	12137.402	22695.615	1467.241	476.614	405.729	719.247	5748.589	522.095	303.341	13528.398	293.665	217.974	208.579	3933.62	14782.876	680.03	124.819	2126.424	19012.483	296.516	312.181	316.972	9314.426	3049.714	592.748	4508.758	134	0.942	886.082	1408.746
15203.576	16376.031	9718.798	22686.145	9288.65	22050.136	7272.855	15088.909	1518.124	562.47	410.569	966.111	8468.156	957.963	303.465	14297.996	389.449	261.567	217.887	3237.541	23438.795	1020.145	188.507	2284.107	13637.302	328.947	293.092	294.824	3418.638	4265.361	448.032	3586.878	272	0.877	1506.136	1413.096
9406.873	10056.516	6625.029	13639.802	7442.583	15087.016	6414.59	12735.069	903.756	407.14	336.567	603.189	4637.854	479.17	287.828	13684.51	227.809	168.948	158.398	3702.016	4904.785	462.386	129.496	2061.871	5468.624	286.946	285.248	283.536	7136.753	2700.795	522.741	4816.432	111	1	823.392	1409.122
15523.636	16271.305	11203.121	22003.247	10982.747	21127.22	8527.102	16578.142	1085.63	414.356	359.781	426.29	3366.635	511.315	258.592	12857.242	228.784	198.672	276.421	4810.208	23914.429	637.644	136.142	1959.444	6826.658	305.3	309.617	306.203	4306.249	1340.488	346.708	3563.508	139	0.977	873.953	1409.802
14416.874	14620.957	8503.518	18965.566	6916.689	18856.549	5664.303	11323.945	1245.748	329.377	320.932	744.794	6249.52	742.453	247.45	14834.854	482.14	262.411	214.885	1797.732	9647.445	721.709	128.62	1465.419	30317.247	324.338	296.75	338.19	4440.097	3598.297	529.057	2178.863	173	0.901	1269.766	1410.558
10156.297	10465.74	6794.99	13765.98	6309.885	12074.902	4749.649	9177.988	1151.706	383.039	303.826	450.234	1731.941	388.719	247.544	11143.41	334.931	160.352	171.88	1694.943	9385.264	380.903	107.879	1575.451	14401.332	283.251	300.139	275.648	7506.69	1262.07	348.267	4142.758	151	0.932	910.334	1411.778
23928.626	25985.872	15128.936	33348.184	13375.481	30405.751	9587.713	18992.317	1624.005	570.002	484.89	1022.522	10883.112	801.306	334.676	16128.999	480.044	317.347	246.625	3400.722	24776.527	1156.46	192.142	2455.367	19426.028	327.532	299.842	296.627	3700.155	5014.883	504.044	4044.924	200	0.82	1516.35	1416.72
16643.838	16928.581	11439.77	23694.591	12839.054	25679.823	9724.111	18977.784	789.761	378.566	354.989	446.344	7196.395	670.776	264.498	11158.732	204.268	146.803	184.636	1882.072	42454.169	483.214	126.707	1898.661	4221.116	297.961	291.158	299.204	3708.163	2575.298	342.035	3130.451	150	0.837	855.633	1415.6
24956.853	25884.033	18057.483	35587.75	18618.4	35164.985	14452.595	27662.56	1468.433	496.708	419.174	571.34	9602.592	643.976	294.73	13771.945	272.583	197.383	218.361	2849.573	44461.743	677.9	127.81	2425.345	11943.948	328.639	306.42	311.768	2569.354	3019.517	430.785	4283.085	174	0.929	881.379	1415.644
5209.762	5673.326	3958.755	8608.91	4651.764	8009.671	4119.909	7886.43	833.087	439.563	398.943	336.826	383.104	361.342	315.114	9361.946	243.582	169.156	215.144	238.219	238.959	639.834	263.457	3368.883	7650.498	293.545	329.745	319.936	12848.831	330.486	310.343	10394.038	151	0.968	1044.553	1414.474
17528.602	17733.526	12352.263	24997.895	12541.462	24544.125	9655.986	18658.925	748.019	372.305	340.121	391.673	6300.328	860.167	260.135	9981.402	192.159	145.493	190.371	2125.167	36714.657	469.526	122.765	1765.991	4021.446	301.381	272.251	280.029	2725.032	2492.857	324.468	3001.676	247	0.809	862.33	1419.532
9213.491	9580.448	6194.088	12018.805	5561.694	9497.22	3751.798	6603.824	963.737	407.692	375.165	364.325	357.235	377.713	279.48	11960.076	271.473	198.805	192.238	455.196	209.295	2198.92	145.623	1741.923	10228.932	283.525	317.364	280.801	10823.868	425.183	367.943	4861.889	123	0.952	1118.232	1415.305
13375.649	13995.882	9439.849	18164.42	9542.947	18993.402	7883.352	15601.298	891.383	398.495	342.646	565.967	3242.708	439.583	285.942	10860.633	227.725	163.883	154.626	2724.58	2751.369	466.597	125.44	1960.097	7625.286	283.874	280.181	303.677	8995.508	2017.047	452.26	5244.586	169	0.957	823.104	1418.062
21261.29	21621.924	15150.114	28969.859	14806.766	24112.387	9684.03	18407.52	1104.16	446.047	387.549	566.657	5042.525	481.492	259.894	12355.217	260.985	189.988	213.243	2173.369	27861.793	612.691	120.22	1909.957	14211.507	291.986	298.254	313.665	9879.237	2217.911	496.941	3749.721	164	0.938	890.683	1416.878
15843.888	16612.572	11277.512	22274.761	10968.915	16868.919	6410.536	12163.517	777.04	362.504	309.298	454.332	2553.58	374.993	237.573	10511.804	212.311	159.547	174.955	1920.03	13073	426.897	111.268	1224.543	11857.835	285.728	288.314	294.093	8933.988	1673.211	352.025	2340.652	229	0.857	902.828	1418.085
28983.931	29832.284	21007.14	35983.046	19103.813	34110.654	14369.522	27260.105	1331.565	505.717	431.466	622.524	3867.186	486.016	316.053	13618.134	330.904	231.588	231.133	2869.576	7782.395	668.766	126.193	2437.383	26004.161	313.184	307.147	274.95	16962.553	1973.322	500.614	5733.051	203	0.904	934.84	1418.771
21948.985	23094.628	14225.782	32679.515	12763.495	26001.677	8127.921	16922.351	1518.749	460.846	427.787	864.537	12278.709	789.869	281.236	15899.407	349.913	261.012	210.453	2004.259	40392.365	758.319	129.52	2053.104	13747.933	374.476	314.892	332.777	3097.755	4136.17	359.728	3089.68	425	0.699	1281.149	1424.112
5474.49	6063.998	3478.31	7993.124	3307.529	7764.246	3011.966	6410.772	404.607	272.803	239.955	345.003	258.803	258.54	233.092	6742.876	159.139	167.262	146.1	414.842	300.609	405.334	155.063	1493.932	1487.584	285.146	305.335	289.747	4622.454	319	362.551	6592.831	120	0.941	698.825	1419.675
23308.206	24468.656	16353.251	31769.472	16212.116	31703.253	12281.273	23671.509	1168.346	466.827	376.834	537.026	3316.416	419.49	287.154	13875.87	303.726	216.205	259.177	3349.38	8875.867	719.309	128.566	2008.901	22153.416	300.207	298.389	264.724	12941.771	1724.269	457.131	4193.16	175	0.943	925.26	1419.591
21109.072	22141.029	15212.376	29142.192	16213.17	30757.579	12210.72	23579.062	1140.604	466.125	400.347	651.579	8118.975	742.066	308.064	13124.004	279.448	185.051	196.871	3162.873	21925.429	730.576	127.309	2496.997	15390.612	310.004	284.829	301.077	12483.677	4044.134	536.272	5412.52	445	0.653	834.039	1431.907
14082.096	14386.453	9890.843	19969.866	10103.743	20402.95	8082.626	15866.647	884.788	387.752	329.254	432.843	8117.857	519.926	255.366	11725.938	211.599	153.76	217.679	1862.669	46227.907	579.585	123.692	1749.967	7022.557	297.717	289.631	293.65	1698.723	2626.463	323.439	2803.119	311	0.849	875.957	1427.066
19272.335	20536.452	12769.873	29305.302	12038.576	21429.661	6793.949	14425.105	1336.034	494.89	483.749	1120.747	13954.879	993.784	281.856	17388.164	288.595	253.643	201.429	2275.341	48923.192	754.331	133.938	2155.067	7699.121	513.088	321.18	334.344	3168.139	3750.368	360.559	3143.19	153	0.955	1266.082	1423.441
6490.442	7253.441	4393.337	10550.181	4956.452	12028.776	4897.215	10307.869	733.992	371.51	298.656	330.01	289.469	318.886	269.645	9279.918	216.414	163.425	165.253	266.37	153.728	307.76	152.63	3303.976	7321.605	321.193	262.691	260.07	599.869	303.598	248.504	13636.482	138	0.944	1459.196	1423.326
5747.194	6292.652	3579.295	8388.737	3722.541	9384.554	3067.89	6117.514	876.705	285.23	263.896	533.005	4684.666	432.784	235.593	9724.979	200.713	177.184	554.586	1978.348	10716.684	1011.704	150.472	1079.169	2673.438	316.901	264.131	273.372	5730.637	2243.847	353.941	1651.524	96	1	1495.521	1421.771
12211.869	12692.131	8171.047	16864.218	8362.245	18475.065	6956.613	13669.909	1098.009	451.584	366.03	589.632	3971.445	444.425	290.648	14912.821	258.225	205.465	293.322	4187.132	17631.42	829.638	129.854	2062.382	13727.752	308.921	295.414	291.5	16219	2083.549	499.494	4133.288	99	1	919.429	1422.359
11460.57	12346.557	7123.555	16494.958	6920.343	16175.92	5707.142	11692.605	967.615	387.955	331.028	963.938	623.476	446.942	281.916	11587.365	298.497	212.144	287.351	1226.053	333.806	1337.274	162.313	2389.63	15143.275	316.259	257.297	272.902	23827.235	757.275	316.193	6802.733	246	0.797	1486.455	1431.659
12967.111	14011.614	7976.841	18807.261	7279.63	14928.646	5050.822	10755.467	1396.395	487.456	427.508	836.271	13734.83	934.342	308.884	17942.335	378.819	261.07	206.833	3810.574	50017.171	1348.667	178.639	2599.039	16091.627	398.194	312.224	301.419	819.343	5005.581	440.22	3358.076	117	0.973	1504.936	1425.628
6945.347	8049.801	4677.795	11076.98	4276.614	10154.929	3867.307	8445.212	552.579	303.43	276.2	412.13	286.81	344.808	269.094	6720.019	186.497	173.798	137.558	608.299	304.286	348.389	148.347	1788.883	2178.611	283.584	305.058	286.485	8378.715	348.86	276.714	7179.183	177	0.803	707.031	1430.5
4694.073	6538.407	4154.22	7725.197	4690.627	7579.362	4490.394	7153.936	1305.843	544.761	466.961	729.874	388.916	425.001	396.454	11940.321	346.401	245.297	232.367	629.123	153.833	1652.26	210.336	3088.98	5113.054	290.762	317.903	293.683	7472.064	458.228	300.667	8747.646	188	0.83	412.824	1428.447
12401.478	12961.533	8680.567	17736.913	8733.277	16641.565	6504.548	12533.365	1006.167	399.044	342.633	486.078	2826.229	412.03	256.322	11685.695	241.427	183.432	241.314	2451.21	4187.248	651.473	121.591	1680.949	12662.634	296.815	295.736	288.189	14495.548	1638.978	423.863	3819.086	195	0.908	904.182	1429.341
6138.496	6934.699	4022.283	9631.893	4387.087	9561.131	3895.481	8195.911	814.78	376.728	319.411	475.368	314.498	390.31	289.763	9431.602	229.632	184.884	200.209	456.541	173.775	287.443	174.648	2731.786	8122.143	311.562	285.61	269.464	5435.695	315.684	297.665	9450.754	136	0.93	1469.353	1428.794
17378.628	18661.978	10459.521	23876.231	9513.445	19876.682	6200.83	12543.111	1238.44	434.813	396.543	570.736	8961.629	685.117	286.659	13571.265	397.182	260.176	180.539	3506.556	36855.892	875.954	174.73	1800.937	16993.648	344.599	297.616	296.554	567.711	3300.509	415.575	2646.811	147	0.885	1513.656	1426.793
8957.668	7781.413	5059.275	12440.57	4099.781	11500.373	4456.535	9126.098	1057.712	366.786	346.033	444.123	305.038	359.171	288.797	8443.22	408.352	245.979	268.651	620.403	154.135	454.068	149.67	1971.585	16915.692	306.388	330.086	314.94	6437.089	296.884	278.588	7857.241	143	0.926	490.717	1431.549
19189.924	20233.249	12386.971	28350.727	11304.641	21922.193	7065.317	15134.17	1399.049	523.53	451.308	1004.831	12007.093	934.497	299.618	15776.366	363.985	245.384	213.302	2074.121	45503.134	900.749	143.068	2343.416	16745.087	364.741	309.001	328.263	2849.379	4453.148	366.874	3368.916	202	0.854	1273.837	1432.233
7849.051	8086.919	5210.748	10906.602	5296.322	8866.012	3524.956	6391.258	1000.975	389.523	342.022	518.399	338.57	361.879	250.623	12027.213	259.225	196.06	210.124	724.716	244.198	1124.504	129.071	2140.069	9160.024	306.217	295.017	320.565	18635.961	346.1	234.397	7666.873	107	0.929	1324.07	1430.846
20788.328	22331.14	12862.669	26306.238	11416.813	23729.442	7029.905	12405.331	1175.768	438.827	387.825	682.116	5695.8	511.352	290.508	11883.518	356.573	262.439	187.298	1995.675	19478.885	760.237	179.831	1470.161	18949.376	343.995	288.79	291.303	3650.969	2268.447	425.105	2444.476	236	0.869	1524.225	1432.636
19448.4	20357.208	13633.68	27551.612	14691.624	31348.258	11288.614	21861.803	1112.249	436.954	356.649	407.938	12487.253	739.141	287.399	15227.917	248.236	155.969	201.285	2379.335	62736.705	683.185	123.189	2132.217	9387.643	317.618	271.257	289.953	1697.242	3663.075	289.073	3306.272	115	0.956	846.013	1432.526
7488.648	8049.433	4561.912	10559.004	4646.586	10931.819	4141.154	8763.222	692.159	361.156	306.078	328.123	288.867	361.911	285.19	8362.415	263.865	170.913	219.222	211.211	170.669	305.742	157.401	2506.819	13305.32	304.821	271.994	285.921	2609.479	303.693	272.612	9803.513	169	0.848	1477.956	1436.849
15329.897	17138.744	11428.567	21926.867	13742.477	27712.914	10766.475	20321.326	728.79	330.905	279.48	350.402	1927.498	374.575	236.879	11015.574	171.896	150.8	188.065	1662.072	11532.235	555.206	111.227	1369.045	7559.7	283.973	292.043	280.516	1460.552	1446.445	372.877	2576.196	122	0.945	885.066	1433.934
5722.805	6575.395	3807.71	9013.675	3921.682	9237.041	3885.845	8398.556	819.757	403.491	393.032	510.758	318.756	356.677	326.109	8179.366	220.639	179.723	229.548	489.439	126.665	209.512	157.447	2824.336	2119.894	279.994	332.316	302.79	3675.789	357.507	276.471	11003.171	105	0.984	471.814	1434.014
3003.067	3341.296	3083.347	4296.328	3620.998	3724.113	2915.944	3856.299	1643.203	465.836	368.176	353.967	346.355	388.642	296.706	12294.599	199.494	164.398	191.302	535.604	312.694	2663.439	126.619	1864.154	810.473	282.874	273.409	255.415	9428.72	511.632	335.563	3664.264	114	0.96	947.368	1436.553
10544.217	11624.108	7576.821	15531.599	8410.916	18845.683	6135.48	11962.991	765.265	335.984	277.087	333.707	5447.46	400.171	242.773	13308.13	184.485	126.547	182.618	1153.178	39802.198	439.444	117.587	1438.182	5832.644	275.765	266.188	271.475	716.087	1963.678	289.957	1953.487	122	0.997	852.844	1436.869
23176.287	24375.091	16809.234	31440.218	16891.048	31963.997	13095.238	24900.478	1148.192	451.852	382.851	604.251	4549.266	520.109	286.215	13710.748	251.22	184.754	210.239	3509.489	17002.836	645.36	120.204	2167.795	14273.903	295.35	294.189	305.643	12342.917	2856.822	505.727	4522.933	369	0.761	885.27	1441.676
16545.111	17372.295	10702.659	24180.02	9695.956	18358.608	5982.321	12182.564	1051.283	447.775	396.375	758.666	5714.193	696.521	268.452	13309.747	261.021	205.531	197.01	3247.238	16005.735	805.259	141.024	1689.835	11293.03	331.974	300.926	304.487	4265.121	2508.334	505.402	3294.928	242	0.833	1279.777	1445.124
8620.686	9544.546	5457.709	12523.028	4643.878	10362.544	4112.279	8791.002	1011.646	352.473	316.099	300.768	308.615	278.933	266.142	9034.435	286.402	197.738	145.388	458.793	267.532	353.359	144.355	2188.679	12009.36	290.533	298.296	293.468	217.403	312.714	267.803	9012.697	125	0.98	716.652	1441.82
4311.196	5251.018	3073.246	7489.837	3483.796	8668.726	3600.009	7888.794	575.428	313.936	273.055	518.548	288.844	322.009	259.78	7199.251	190.722	175.201	134.119	724.063	291.825	367.26	158.547	1917.874	1446.649	291.316	299.158	282.494	6144.025	370.252	263.783	7146.669	119	0.88	709.164	1444.265
11863.866	12588.765	8291.926	17078.7	8754.483	16801.817	7322.593	15044.021	1094.282	434.548	368.73	593.269	5961.611	537.412	318.737	11626.668	234.51	178.833	166.886	3396.498	12993.563	528.357	129.523	2685.853	8625.691	301.22	269.45	291.217	15503.714	3424.762	487.951	6374.052	105	0.984	830.357	1443.014
8689.479	9436.936	6787.608	12726.927	7465.874	11940.486	5941.447	9535.594	1114.732	575.148	451.636	555.015	398.346	410.874	303.094	12189.247	259.78	191.682	183.305	1061.525	269.751	2956.115	129.548	2512.227	6192.964	300.362	312.606	263.838	18212.822	571.24	321.774	5084.549	184	0.936	1002.582	1444.13
9680.714	11113.462	6343.408	14295.622	5936.128	13766.453	4470.767	8730.252	844.588	339.383	312.697	961.073	352.719	455.703	269.743	15132.756	233.207	218.538	1132.889	923.216	308.105	5520.898	151.668	2098.212	10296.125	307.192	269.897	267.708	30562.008	596.872	284.919	5465.77	126	0.921	1490.532	1444.508
6947.437	7529.95	4285.798	9651.112	3884.073	9280.992	3218.493	6271.997	764.427	287.409	251.335	640.786	803.833	336.134	245.268	9501.553	181.383	203.193	364.659	842.338	298.262	1919.999	147.31	1074.54	8887.369	299.064	282.087	280.683	14331.135	549.442	315.656	1912.758	114	0.99	1498.053	1442.395
11141.713	12061.391	7907.992	16182.536	8677.412	16281.778	6780.631	13679.859	1113.968	432.602	344.872	547.063	6401.146	588.282	287.486	14902.282	198.888	180.18	212.842	7875.907	28146.864	729.663	120.826	2330.094	4469.488	289.924	307.516	295.768	2321.52	2919.54	431.249	4502.072	179	0.911	869.17	1446.936
23292.366	23958.662	16927.649	30553.764	17336.708	34592.885	11447.882	21681.404	1105.168	454.955	388.147	555.993	6636.621	691.84	274.153	10500.118	258.337	174.711	198.277	2431.387	23334.135	790.821	126.412	1909.442	15780.272	311.534	279.378	299.435	11150.446	3779.982	500.59	4597.912	283	0.848	843.708	1450.058
17390.876	18847.495	12363.826	25490.066	12315.731	19522.74	5822.35	11456.038	1086.676	450.332	370.816	664.289	6462.168	527.979	268.29	11134.75	258.772	177.721	174.178	1773.284	21279.087	633.551	118.859	1545.952	12835.786	301.191	276.592	303.56	4908.364	2314.662	381.86	3577.996	257	0.851	824.527	1451.839
5258.543	6019.141	4715.821	8471.772	5501.507	8695.974	5063.968	7970.991	819.876	489.224	408.308	346.761	385.568	387.228	304.36	11105.416	191.749	170.316	153.091	811.566	259.483	2867.408	126.403	2524.115	1099.992	288.566	305.3	275.323	16043.854	526.446	325.898	5589.65	117	0.973	1010.124	1449.098
9059.281	9230.807	5683.1	11641.85	4893.728	7695.566	2756.59	5218.409	956.582	347.837	284.029	292.771	288.233	327.754	230.671	10021.54	209.455	132.97	174.077	654.984	345.542	350.439	119.996	1197.273	9602.36	283.345	280.298	276.742	15953.306	491.112	329.919	2998.461	120	0.969	906.483	1450.092
13404.755	15051.322	9981.829	20441.943	11107.232	21787.603	9383.6	18373.828	1198.255	457.895	369.954	617.592	4138.636	578.458	295.205	13039.311	248.224	201.827	209.866	7703.805	9500.463	780.613	131.722	2449.04	12079.887	303.971	283.742	308.901	16611.925	2890.954	512.796	5398.412	204	0.881	876.015	1454.373
6662.427	7463.432	4335.269	10698.914	5143.352	11397.894	4405.515	9449.76	724.595	393.033	320.01	412.853	280.529	652.702	287.433	8074.949	192.891	152.107	141.8	271.168	159.079	231.253	148.036	2901.004	5232.194	310.792	298.299	276.415	5427.215	346.178	255.364	10723.066	121	0.96	1436.963	1453.971
17170.753	17965.397	12721.064	25546.129	12554.044	14243.671	5506.029	10449.133	792.186	344.301	282.693	413.945	3505.312	342.425	220.009	9418.058	178.183	143.678	224.331	2438.879	16535.364	438.401	114.627	1016.523	10951.967	292.889	280.943	286.769	2200.496	1729.695	352.206	2104.24	102	0.987	859.627	1453.922
14474.79	15249.027	8673.693	19200.373	7643.083	16633.222	5510.721	10808.631	1136.557	448.213	342.374	700.845	380.687	535.854	272.447	13428.505	400.442	247.514	203.09	1016.952	234.613	1510.979	157.362	1839.7	20847.529	326.401	287.897	293.628	21172.073	680.753	291.06	3955.33	265	0.839	1495.858	1457.364
10814.115	9810.413	5286.868	12311.15	4706.905	11516.013	4664.188	9141.627	810.282	411.851	336.571	285.46	311.411	315.073	302.16	10397.881	239.774	215.347	283.263	314.9	130.471	467.238	166.273	2153.361	6893.7	282.321	316.61	297.942	4924.471	276.901	304.168	7628.939	116	1	438.862	1456.862
7448.714	7991.985	4827.012	10336.544	4441.248	10062.624	3587.356	7333.737	463.123	280.574	280.624	284.728	275.159	267.811	258.065	7121.717	168.033	137.666	232.852	181.67	203.596	309.498	124.2	1494.245	1418.642	279.132	269.797	278.353	308.269	312.597	260.268	6153.969	123	0.952	1102.411	1457.484
10862.992	11170.907	5986.8	12684.385	4969.76	10223.73	3568.898	6901.845	802.821	295.462	317.409	340.472	292.399	375.878	251.609	12044.428	275.64	162.288	198.862	673.695	266.671	516.886	134.529	1462.78	15345.535	284.539	313.421	278.427	18493.15	676.5	315.794	3935.322	121	0.977	1224.285	1457.698
10084.169	9592.056	8805.505	12344.352	10556.557	10812.812	8618.772	10706.798	2194.854	999.135	742.717	569.488	609.167	502.565	411.626	14724.505	437.335	236.47	216.432	495.465	243.495	4418.787	138.736	4292.8	1921.614	314.359	311.744	267.135	4372.163	426.136	307.485	6681.84	150	0.88	995.593	1460.027
6920.726	7733.267	4405.357	10518.583	4662.489	10363.801	3890.78	8219.277	651.021	315.055	270.76	491.966	304.583	300.539	247.206	7138.231	207.747	166.127	141.468	777.894	281.457	438.361	154.981	1653.552	7391.302	289.875	280.294	270.761	7513.432	411.359	257.38	6371.383	144	0.919	711.896	1464.167
20618.701	21919.12	14916.737	29035.861	15428.396	29529.995	12447.156	24345.423	1311.726	473.227	395.919	577.22	4711.058	513.489	301.432	12235.703	262.139	196.756	210.677	2512.95	24220.264	685.729	126.104	2572.396	14501.567	298.405	284.774	301.488	8002.389	2792.441	486.099	5369.205	286	0.857	868.038	1464.629
16376.328	16904.371	10261.211	23094.917	9007.587	19502.317	6214.464	12635.603	1203.616	380.994	365.57	753.375	5155.286	515.784	243.843	12703.768	313.874	233.026	178.611	2701.749	10454.377	598.726	139.212	1337.77	12650.411	330.276	298.64	293.94	5284.579	2149.122	434.431	2006.784	268	0.861	1273.011	1469.578
10634.751	11730.974	7654.577	15953.577	8022.231	14310.383	5652.002	11001.503	885.695	350.528	294.128	450.176	3358.58	353.524	250.766	10500.295	202.941	164.771	170.931	2133.801	6055.895	424.859	115.684	1535.895	8218.462	298.502	262.675	288.055	6144.99	1960.93	502.029	3739.238	166	0.895	850.699	1467.373
14699.911	15863.424	9398.032	21472.304	7995.557	18952.498	5786.059	12118.313	1700.765	427.229	416.072	1091.743	12433.399	826.92	292.435	17695.222	377.501	223.864	251.275	1908.313	41490.502	1091.459	141.099	2349.051	13872.502	348.865	326.312	299.574	1420.431	5879.876	443.69	3364.084	144	0.923	1241.736	1468.882
5656.28	6589.201	3909.96	9923.525	4720.877	11061.246	4728.968	10076.126	802.805	394.179	340.783	297.164	339.6	384.49	289.817	11138.805	168.265	168.803	150.182	9920.344	183.648	285.727	175.611	2861.587	1997.893	317.243	321.578	299.235	2894.402	309.009	277.553	8583.375	125	0.98	1351.26	1469.356
6875.435	7801.767	4618.481	10390.271	4842.023	10590.54	4060.881	8354.403	452.488	291.573	252.711	284.903	282.82	245.51	269.377	7488.093	180.564	125.406	140.453	242.48	184.527	248.777	121.006	1494.764	2767.362	278.152	307.154	250.279	372.137	312.682	254.014	6356.82	122	0.985	754.73	1471
20129.91	21324.691	12944.71	29487.869	11470.405	25704.352	8064.058	16731.843	1406.638	488.413	455.503	1030.878	12997.376	981.556	311.343	18174.571	373.823	236.729	208.359	1870.353	40548.282	993.03	151.441	2496.763	12842.121	335.923	327.151	292.873	1117.491	5456.104	398.859	3626.711	273	0.904	1250.115	1476.888
16534.42	17561.014	10618.388	23939.554	9835.115	17499.174	5777.456	11906.78	1282.213	457.143	428.003	995.698	8741.593	767.155	277.404	17266.587	303.301	226.383	208.784	1859.466	32297.68	743.13	147.755	1909.704	7940.649	319.415	296.886	302.416	3129.473	3098.01	428.891	2810.888	107	0.958	1263.762	1472.126
15322.31	16035.518	9582.088	21500.508	8134.875	17395.492	5498.856	11095.503	1288.057	574.009	417.846	890.531	10057.184	988.91	289.238	16772.091	339.867	232.076	203.307	1777.427	35297.412	947.123	143.69	1949.063	13357.89	282.46	333.677	299.9	993.703	3911.592	336.288	2748.139	142	0.91	1198.415	1474.556
5125.45	5985.939	3625.467	8608.67	4155.83	8842.636	3890.406	8215.693	795.816	399.022	318.443	311.691	315.982	340.18	299.736	8702.983	201.644	162.342	150.005	318.386	180.172	264.04	146.385	3259.131	6492.488	332.051	289.584	284.315	7159.507	298.245	307.278	11259.621	111	0.935	1380.779	1474.365
20353.884	22181.467	14625.596	29535.195	14811.485	28104.864	11103.815	21815.258	1130.032	453.608	388.362	552.012	3795.703	532.205	278.534	12256.781	234.253	181.684	208.167	3180.877	10198.958	598.023	119.868	2209.051	12492.106	300.819	284.178	301.412	10496.078	2066.364	548.544	4917.761	296	0.787	873.199	1479.128
14279.707	15454.623	10193.525	20869.507	10613.831	20393.323	7849.374	15532.441	992.255	393.781	336.983	515.329	5721.315	481.647	260.908	11213.321	212.997	153.93	155.537	2495.896	22699.847	579.727	112.311	1957.454	10853.798	298.767	276.127	301.523	6691.047	3001.092	568.895	4456.687	116	0.977	854.879	1475.733
9418.836	10014.016	5746.545	12926.908	5543.075	11431.097	4310.101	9142.381	762.026	338.384	328.605	331.207	321.137	314.782	290.208	9068.322	232.01	153.187	159.254	266.75	189.031	270.727	117.751	2306.663	11431.165	302.155	283.438	266.517	138.48	305.106	280.176	9456.683	114	0.99	1070.579	1476.368
14043.519	15020.79	8853.987	20141.488	7661.953	19051.59	5637.871	11375.264	1359.802	401.632	399.332	633.493	12258.486	664.412	298.363	18509.19	295.498	202.387	186.964	2133.489	42688.476	891.545	138.01	2180.288	10727.688	293.841	318.951	294.245	1098.911	4573.572	352.695	3240.541	208	0.89	1187.442	1479.572
15010.09	16130.495	9553.828	21636.871	8428.213	19284.545	5954.106	12478.881	1727.369	475.001	465.766	976.87	16465.504	986.407	323.346	18075.121	341.115	214.819	195.735	2338.517	41743.708	1038.64	148.677	2612.114	10843.591	342.588	333.348	295.879	1467.628	7652.362	481.998	3911.867	138	0.944	1237.732	1477.159
8919.237	9556.716	5788.325	12936.469	5571.1	12401.581	4199.702	8505.297	892.798	333.34	327.432	689.257	4489.593	470.701	243.823	11212.78	223.077	189.339	169.479	3013.102	8824.033	538.445	138.482	1191.607	5995.258	300.044	298.165	269.757	4317.471	2078.916	448.67	1786.374	122	0.985	1266.18	1480.746
14729.955	16227.851	10411.429	21442.799	11099.781	22773.622	8954.667	17920.539	927.373	384.787	334.467	449.727	4471.191	549.936	259.824	11396.366	198.085	147.262	161.531	2249.368	27297.893	562.598	116.074	1902.32	7586.3	295.853	286.564	305.394	6723.524	1886.535	499.411	4014.087	201	0.895	859.336	1483.012
9488.351	10523.278	7046.91	13250.047	6726.626	7728.262	3891.308	6153.177	894.148	491.535	392.699	356.942	348.866	335.145	273.198	10685.756	218.565	154.821	178.062	752.434	248.829	3008.494	129.156	1784.313	7338.44	275.549	270.017	273.857	17510.347	565.987	302.26	4094.433	153	0.921	920.886	1484.35
16125.763	17035	9983.488	22417.352	8588.541	16240.855	5301.529	10844.244	1157.967	399.908	394.442	610.841	7317.543	498.4	278.532	15208.12	317.103	215.865	187.894	2167.302	19581.089	621.399	132.601	1758.168	17275.876	304.692	328.678	295.282	2977.879	2314.05	369.94	2912.632	244	0.817	1204.086	1487.57
7075.307	7758.754	5383.51	10479.595	5748.922	10955.986	4834.027	8881.756	760.599	376.379	310.039	352.352	342.059	369.324	267.005	10437.975	165.108	134.783	170.58	618.538	318.597	1272.19	121.166	1668.121	1298.146	289.319	276.285	320.252	10790.398	514.175	328.297	4505.828	138	0.97	839.304	1487
9163.674	10689.027	6190.725	14222.733	6196.887	14739.222	5337.926	10817.011	623.96	298.208	266.946	448.74	334.512	315.806	252.812	8087.738	263.412	175.819	194.969	813.665	293.788	351.501	132.682	1562.283	13996.248	312.221	292.421	290.732	11617.894	560.45	369.406	5629.695	270	0.786	669.115	1492.941
11128.23	12123.87	6840.457	15637.079	7387.372	12900.26	4558.631	9349.915	1269.419	352.261	307.944	604.621	334.752	341.211	242.373	9900.608	223.556	179.593	186.708	893.305	316.298	379.063	149.299	1635.241	9325.953	289.508	289.877	274.25	15221.307	367.891	271.557	7317.212	179	0.89	726.628	1490.506
7031.767	8263.744	5035.641	10378.063	5021.753	9379.31	3736.165	7134.069	726.756	350.162	315.671	601.037	313.05	321.497	252.918	9101.806	236.26	160.718	177.22	513.61	264.053	696	129.285	1610.549	11257.726	270.524	295.448	272.306	8417.044	514.055	361.675	5781.987	130	0.951	746.3	1488.5
23298.852	25231.173	16859.724	32999.689	16816.276	29838.234	12647.079	24854.521	1082.44	453.94	391.337	578.54	3879.443	497.749	317.827	12669.925	263.48	183.591	181.591	2834.357	9076.845	596.962	124.971	3371.29	18153.256	300.037	291.486	319.955	16198.622	2196.571	636.091	9758.966	570	0.658	875.005	1502.875
15714.363	16685.651	10844.184	21844.233	9218.009	19400.741	7470.869	14632.586	873.65	362.689	312.738	438.465	2933.92	429.916	252.902	9844.709	240.748	160.417	178.848	2068.077	12442.646	506.587	120.089	1506.617	15186.595	286.114	293.593	310.824	12888.894	1603.697	497.611	3181.007	209	0.883	859.883	1492.309
10962.646	11870.325	7006.642	15490.187	5992.68	10505.446	3925.788	7895.874	547.761	273.618	307.214	316.594	257.16	257.897	214.359	7615.451	212.106	151.183	158.181	266.901	198.401	313.392	118.434	1561.133	12725.616	302.387	312.253	261.074	1287.592	288.754	291.292	5664.328	164	0.846	985.098	1492.47
7606.652	8576.15	5150.967	11600.444	5506.63	11285.793	4621.626	9810.577	482.308	321.185	304.44	331.868	311.344	283.212	290.145	7552.365	149.594	123.56	146.225	256.12	192.867	1000.029	112.641	2306.636	5075.442	290.378	295.406	277.292	600.509	299.65	285.789	7798.663	124	0.972	1067.532	1499.161
15325.644	16904.814	11091.403	22687.802	9215.687	17584.453	7154.325	13756.86	866.797	368.097	330.753	491.612	2471.036	367.454	269.353	11717.758	225.526	161.957	167.72	1937.124	8615.82	427.31	118.823	2099.721	13747.918	293.019	289.24	317.018	14678.676	1362.41	576.295	5703.747	174	0.907	863.833	1503.943
7465.264	8125.377	4918.875	10936.476	4342.531	7690.58	3031.275	6177.948	1400.263	330.834	308.771	290.628	294.035	329.486	271.64	8365.379	160.429	136.081	171.536	324.611	181.677	328.508	123.499	1913.689	3208.459	283.662	296.211	260.278	2991.351	346.883	278.927	6508.979	105	0.953	1121.414	1502.843
5567.586	6324.568	3724.71	8713.188	3888.975	8944.057	3585.828	7811.796	468.888	269.861	273.158	316.215	275.257	339.194	243.541	5963.702	177.88	125.65	143.154	217.894	190.546	176.378	117.971	1831.762	5046.172	268.312	302.631	278.203	2006.217	327.552	250.702	7246.203	125	0.899	776.532	1505.964
9941.913	11065.754	6081.43	13805.579	6216.728	11737.468	4756.336	9538.491	803.17	343.714	352.375	304.915	307.365	308.802	264.185	8667.598	270.109	177.914	187.04	333.087	237.499	477.174	157.735	2887.805	17961.596	316.834	323.669	274.893	13479.344	303.571	322.132	7631.503	142	0.971	1021.169	1506.317
7886.965	8498.836	5213.177	11193.415	4505.509	11471.485	3768.251	7310.32	663.115	277.076	283.606	443.472	1599.114	371.196	236.971	8727.241	182.6	151.177	206.96	1440.16	381.517	377.763	126.252	1160.739	7243.714	262.542	307.891	289.194	1565.216	805.404	367.332	3083.834	151	0.968	1166.036	1507.017
6224.244	7380.433	4358.881	10286.157	4712.206	9603.961	3991.376	7581.427	704.291	398.437	338.283	294.643	350.949	352.298	313.257	13141.386	188.421	162.835	159.479	254.566	159.488	260.195	151.965	3457.941	4345.557	319.54	306.76	276.897	130.824	284.54	273.489	13505.712	116	0.977	1380.517	1511.776
6034.392	6776.394	4023.592	9300.585	3933.969	8883.983	3567.615	7608.107	556.226	288.965	278.941	347.241	279.955	390.315	235.136	6326.246	183.695	133.374	153.545	344.978	194.849	257.414	117.556	1914.436	5945.985	289.233	295.688	271.074	3072.393	341.282	276.785	7616.84	113	0.952	769.013	1512.686
8033.992	9233.094	6859.756	11627.076	6954.436	9897.24	5307.377	8220.363	1111.259	547.901	429.381	413.564	397.852	412.604	294.751	11755.832	260.363	167.855	187.631	641.644	252.379	3164.053	138.255	2287.783	8496.567	287.966	309.35	311.848	11467.884	423.391	293.665	5685.247	154	0.927	817.136	1516.325
4415.351	5158.26	3195.833	7808.953	3763.426	8748.796	3417.871	7204.786	600.193	307.808	311.228	316.363	309.835	381.058	290.224	7952.223	150.98	146.887	156.457	263.698	180.659	274.563	151.741	2136.086	889.307	274.108	308.856	269.795	2905.693	295.308	297.464	7120.842	107	0.989	1257.201	1515.136
7041.047	8208.991	4739.826	11000.827	4682.366	10135.649	5674.586	9941.083	861.812	418.296	361.395	341.348	337.055	398.487	396.437	16402.809	232.404	174.506	177.123	223.023	161.854	298.141	175.992	4521.024	6227.239	349.399	290.634	266.62	1066.43	280.207	318.365	21074.403	111	0.964	1395.905	1516.149
7048.829	8193.079	4858.897	10803.598	4944.854	10725.369	4198.018	8399.718	899.375	306.171	295.715	428.759	308.92	329.618	264.707	9181.916	220.114	147.644	197.622	628.085	267.952	541.619	164.505	2335.748	9244.037	283.076	303.584	280.653	10809.589	647.334	310.302	4454.669	165	0.86	710.239	1517.573
6756.544	7413.328	4169.809	9585.722	3848.454	8375.104	3022.585	6450.046	631.682	288.198	268.599	387.115	267.445	323.695	232.794	6568.586	177.24	134.326	162.061	436.41	247.291	373.248	166.764	1484.892	8044.504	279.546	301.652	287.561	4194.527	333.075	257.695	6741.299	114	0.92	724.947	1517.412
10115.109	10081.238	5946.798	12795.38	4834.639	8392.532	3152.685	6137.381	877.688	347.228	336.564	499.062	461.135	356.2	246.343	9611.112	280.732	180.55	165.009	857.164	825.172	280.934	134.833	1508.381	15138.37	261.079	338.397	292.894	8407.247	389.512	323.595	5050.196	117	0.973	1189.705	1518.919
10518.094	10687.539	5813.701	13227.141	5299.562	9568.663	3420.122	6644.095	833.208	340.487	289.547	458.218	303.861	282.285	241.199	9793.184	276.87	157.258	200.396	383.01	226.596	324.232	118.091	1715.332	18807.375	285.711	280.193	268.141	16193.01	323.133	283.486	6255.107	141	0.871	1076.855	1522.074
6774.168	7681.694	4698.211	9177.791	6949.065	6992.296	5702.214	9582.627	773.968	339.016	300.713	323.298	454.601	306.894	332.607	10996.368	209.99	143.614	145.486	538.853	287.65	719.666	129.851	3118.539	6247.185	260.545	297.213	313.4	14162.048	440.057	365.891	12149.887	111	0.964	860.41	1524.941
9859.045	10799.585	6311.153	13602.706	6002.258	11489.727	4786.536	9736.411	694.878	295.337	366.295	338.997	286.93	292.379	237.55	7937.213	225.34	150.957	172.528	248.692	199.861	257.709	132.221	2363.627	13424.61	274.433	329.952	269.433	1014.095	314.014	298.872	8210.7	126	0.948	972.175	1527.175
6983.819	7837.219	4669.873	10283.702	4367.905	9407.767	3803.818	7462.887	917.633	347.931	300.418	347.254	315.756	336.887	254.696	9792.464	266.684	175.993	201.516	443.609	213.605	1505.948	129.704	1962.76	15086.978	279.289	305.684	272.634	453.696	302.727	304.671	5684.7	115	0.969	1133.178	1526.43
6815.414	7220.678	4276.178	9541.773	6572.81	6437.602	4926.066	10327.099	568.891	313.248	308.622	293.523	426.311	285.301	317.586	10654.197	197.823	140.221	141.942	232.536	220.604	231.163	135.927	4599.2	13752.332	274.388	251.914	298.123	4087.582	312.904	295.554	18998.135	108	0.898	914.426	1528.843
8601.061	9539.741	5702.231	12911.069	5318.07	11033.657	3419.127	6758.274	857.941	371.026	321.72	464.485	5062.05	537.87	246.658	12530.044	218.554	183.467	149.06	1430.693	36197.521	615.857	120.716	1377.671	7188.064	273.943	328.239	291.656	1522.202	1969.875	362.994	1942.823	138	0.944	1155.007	1532.174
7274.168	8993.616	5481.245	11801.349	5828.989	12741.91	5235.592	10715.938	910.687	365.455	348.46	464.581	368.089	372.95	304.04	11087.14	206.956	164.139	185.302	1974.889	290.951	671.898	123.576	3552.33	5228.474	307.896	315.849	310.961	25733.627	769.711	318.975	4857.567	153	0.955	697.958	1535.65
6094.797	7108.455	4226.1	9827.838	5735.956	8415.565	5232.859	10832.576	645.714	338.721	340.366	273.335	380.429	291.828	306.707	9233.026	217.96	160.919	174.487	204.044	207.238	296.131	135.313	5171.006	14638.199	278.301	266.872	304.348	3023.706	292.749	316.641	16659.901	119	0.944	920.265	1540.34
11340.688	12010.41	6955.074	15719.987	6097.753	13373.755	4497.727	9198.265	1149.391	403.313	368.543	580.179	6264.355	593.901	283.639	16384.431	285.522	205.055	191.226	1666.875	44228.551	901.935	126.285	2020.674	12780.219	302.712	353.368	301.488	497.2	2578.913	379.591	2789.325	134	0.953	1159.821	1538.687
9624.645	11855.439	7493.215	15354.942	7197.642	15267.29	6082.513	11677.691	957.5	427.221	389.499	358.633	342.809	345.123	281.738	10517.582	266.203	179.49	187.796	1136.708	264.972	1040.581	120.137	2600.571	9836.246	293.666	302.162	302.508	18067.335	1669.366	275.387	3867.162	153	0.897	694.167	1546.605
10306.135	12098.748	6752.746	15009.701	6334.025	14697.379	5112.568	10333.359	811.926	288.769	288.103	365.355	290.337	311.101	254.483	9458.87	265.819	172.903	225.118	624.733	248.858	518.122	140.722	1785.168	11869.863	308.23	301.494	295.084	11244.655	328.441	347.264	4991.117	141	0.964	683.528	1545.833
10067.687	11041.495	6222.538	14163.836	5606.891	12966.609	4559.684	9444.171	617.559	296.882	280.869	294.582	278.978	281.643	244.464	8945.605	197.498	158.482	240.047	356.149	191.681	2358.171	123.974	1930.266	10245.822	310.044	277.606	282.754	146.109	284.594	298.911	6722.1	168	0.928	1075.339	1547.607
6249.151	6604.277	3831.12	8557.133	3588.187	7194.418	2549.957	5042.44	1220.687	308.668	329.447	525.474	307.32	354.38	254.492	11346.785	307.539	239.739	197.756	567.162	323.224	444.209	138.803	1593.991	18284.98	288.638	332.097	276.961	40489.333	358.272	322.314	4633.057	99	1	1212.641	1545.359
6089.142	7249.692	4194.52	9621.543	4513.983	10054.35	3993.215	8383.716	651.913	287.198	305.088	258.514	310.5	337.87	247.127	6738.135	184.457	152.612	201.291	270.523	227.525	428.438	140.772	2387.345	5351.944	286.029	297.737	284.229	1344.014	280.173	272.639	10095.429	107	1	735.547	1550.977
10446.793	11249.985	6712.444	14662.091	5394.129	12539.341	4325.334	8611.839	921.867	278.173	294.953	397.85	264.459	307.013	228.959	9347.872	286.302	183.947	239.691	551.584	229.859	532.906	124.122	1476.96	16223.938	307.633	303.18	293.981	9060.097	395.274	419.022	3129.521	124	0.907	685.032	1555.452
9297.517	11144.647	7076.109	14755.164	7216.068	15983.434	6519.649	12842.084	866.912	383.5	384.071	442.419	364.651	399.623	289.994	10631.732	222.197	174.386	185.384	1708.45	282.491	799.899	120.245	2970.97	2542.888	294.744	305.777	291.984	16858.154	1785.896	313.774	4698.077	203	0.877	696.805	1559.466
7003.223	8003.321	4654.428	11014.17	4038.091	9578.204	3787.225	7992.476	526.96	266.316	292.421	390.361	281.565	405.237	227.177	5693.197	184.57	159.484	143.912	326.771	200.193	204.316	123.771	1771.42	5254.433	281.446	319.222	275.507	3212.201	305.165	298.931	6662.991	106	0.993	785.302	1555
10677.359	12196.501	6749.413	16237.325	6485.129	14854.031	5199.414	10930.833	1431.804	412.848	373.837	582.549	397.494	452.432	299.079	12096.811	342.902	247.376	195.854	1679.777	226.975	615.962	187.226	2758.916	20237.97	325.69	299.222	300.221	21604.574	653.767	351.929	6929.32	100	0.981	1356.69	1556.73
11235.996	13430.026	8694.262	17023.639	9353.56	17109.005	7903.889	13007.848	1613.153	674.917	544.36	534.805	485.908	603.931	366.276	12443.183	376.773	261.951	211.624	1284.231	225.798	5555.852	197.956	3736.742	11532.952	312.433	297.092	292.704	13863.196	617.535	321.422	7386.282	259	0.73	1351.338	1567.693
5980.004	7129.149	4080.856	9637.471	3826.326	8867.665	4084.197	8450.203	444.126	263.438	297.086	349.893	285.341	315.978	277.058	10433.473	166.341	131.209	141.166	878.03	188.86	206.898	122.296	2833.186	1825.452	261.803	314.003	267.368	3515.003	339.66	350.357	13080.006	110	0.926	812	1567
7156.815	8977.958	5086.621	12090.546	5765.366	12646.744	5153.036	10337.98	1022.175	475.936	418.803	859.088	402.798	478.662	314.024	10344.882	238.843	205.708	191.105	902.914	216.088	1752.668	184.558	3481.872	6775.998	301.771	339.629	281.298	14529.904	474.045	302.568	8337.249	110	0.985	1341.064	1570.973
4881.803	6414.607	3413.264	7812.437	3671.093	8722.196	3035.197	6253.91	1048.275	281.414	287.169	390.018	280.653	299.377	228.775	9053.792	214.903	204.751	183.938	708.811	303.414	453.366	122.476	1604.425	4269.077	292.248	267.401	278.552	10831.342	455.334	529.091	5629.929	100	0.967	670.15	1572.37
7956.64	8604.386	4804.556	10765.543	5278.161	8832.526	3025.218	5910.103	943.931	299.012	309.568	325.065	335.416	309.845	233.358	10266.861	270.865	178.972	192.827	667.12	1693.825	445.132	130.784	1435.524	17444.22	291.781	299.661	268.39	5874.535	437.366	326.322	4291.925	129	0.97	1183.453	1573.415
5432.752	6691.854	3945.69	8790.02	3977.316	9908.254	3644.947	7236.935	542.542	247.824	264.79	286.151	246.402	250.526	212.877	7360.098	198.365	187.34	156.115	482.987	241.793	363.445	113.759	1861.58	2762.284	269.279	273.117	264.879	2518.891	319.401	323.043	3229.058	117	0.985	679.047	1574.987
5926.338	7763.715	4565.11	9717.744	5161.062	10100.332	4391.654	8647.815	1136.284	515.472	429.939	826.9	412.092	474.781	305.875	10848.93	271.455	217.238	189.038	1571.065	208.919	2082.004	169.286	3909.649	4596.767	284.896	313.611	272.555	14139.971	687.655	317.466	7518.157	121	0.921	1335.302	1576.574
7671.311	8386.385	4544.404	10110.672	4363.037	9972.406	3627.721	7366.424	573.736	269.151	291.04	338.53	257.497	312.657	217.765	6686.631	200.698	167.694	167.4	452.733	231.81	496.796	117.512	1590.873	6518.146	274.866	278.103	270.086	4038.05	358.597	282.94	6228.884	114	0.99	709.579	1580.316
13755.847	15404.508	8539.557	19053.232	8078.604	14173.019	4801.319	9543.521	977.571	380.627	385.104	322.533	312.441	385.688	254.462	9989.534	242.033	176.364	157.793	983.337	237.895	7015.959	139.04	2091.067	12425.901	277.767	303.084	269.112	21225.176	476.263	288.542	5429.716	136	0.941	1167.5	1579.5
9281.754	9701.87	5502.339	11077.395	5035.033	9287.937	3902.54	6958.934	861.673	359.395	338.881	316.08	290.121	264.665	236.28	8383.22	290.159	166.944	206.976	194.749	176.747	1945.698	121.278	2073.722	16522.79	272.193	285.059	271.182	1338.051	306.097	317.967	6414.063	120	0.969	1119.058	1584.525
6217.499	7430.373	5081.688	10193.442	4562.458	11121.219	4350.943	9263.755	453.728	269.577	407.394	342.398	264.22	287.715	228.354	5874.88	156.603	151.532	218.227	167.869	169.931	267.155	108.842	2178.569	5019.313	323.859	813.325	267.259	616.574	300.927	246.799	7662.264	103	0.965	1046.218	1589.519
13950.012	15891.881	9019.913	18362.44	7394.488	15636.336	5908.008	10927.538	1717.166	569.354	480.165	598.652	384.459	448.774	316.759	17487.103	409.695	253.125	230.274	1438.606	237.887	3049.91	154.972	3032.924	20509.028	293.995	299.743	285.408	15960.693	745.754	322.309	7240.201	241	0.836	1326.712	1592.608
7157.789	8515.081	5034.455	11179.114	5174.616	10252.664	3989.959	7582.955	860.483	361.448	367.052	487.839	319.263	345.918	258.535	9871.533	181.469	193.429	164.67	660.108	180.931	1333.329	128.469	2626.632	4565.92	265.094	271.286	293.768	6988.664	377.067	259.32	7850.487	108	0.98	1280.861	1593.37
6938.401	7646.411	5335.504	10270.233	4414.774	10105.315	3733.095	7907.271	630.617	279.506	461.506	477.901	283.729	355.043	208.517	6868.777	211.748	160.804	239.191	244.579	190.791	344.46	108.674	1984.319	13470.628	306.862	767.16	280.236	5663.315	335.046	252.653	6891.277	106	0.962	1045.226	1597.34
7567.714	8832.984	4873.693	11709.052	5309.223	12497.236	4668.1	9673.255	662.342	305.325	296.637	304.458	294.869	310.251	261.27	7537.708	211.067	146.354	176.094	240.507	183.178	290.852	107.471	2396.291	14633.663	280.448	275.298	268.795	1258.466	323.418	286.009	9036.644	204	0.802	987.848	1604.23
9183.383	11989.221	6966.822	13911.68	6754.922	12838.011	3702.664	5810.216	1167.76	578.451	463.266	553.943	427.894	517.555	289.81	19000.323	229.65	192.059	172.127	2111.015	368.168	1322.216	131.848	2276.384	5994.505	268.969	280.418	294.177	36402.407	762.616	432.214	4085.858	129	0.932	869.291	1600.996
6525.114	7865.339	4322.848	9780.545	3820.844	9206.856	3631.692	7355.04	589.654	277.048	288.741	266.689	259.155	328.347	233.499	6193.796	213.116	149.318	144.659	251.417	192.413	416.987	135.496	2014.732	9741.063	289.786	265.458	285.903	1473.804	304.596	272.611	8161.92	113	0.952	733.199	1607.022
14085.463	15865.429	8618.905	19581.41	8291.096	18716.473	6208.934	12013.048	919.322	395.698	371.18	352.136	323.685	373.064	270.876	9999.385	262.056	179.264	243.741	1047.295	247.64	1723.626	136.283	2385.199	14997.63	291.334	322.486	281.896	19641.172	623.233	295.941	5891.848	157	0.955	1161.787	1607.182
6657.15	8249.004	5076.449	10389.733	5980.779	11956.174	4958.375	8951.554	919.779	443.433	389.293	379.037	339.444	355.143	268.182	10132.373	217.724	184.84	201.699	597.295	205.08	3810.073	144.485	2844.355	4205.764	277.22	286.44	266.305	5942.086	388.71	336.956	6936.334	105	0.984	1156.014	1614.186
5698.665	8057.624	3887.55	9385.632	4189.378	10779.411	4033.967	8476.826	579.524	347.756	335.58	324.313	327.875	404.891	259.336	7523.455	170.221	159.399	138.394	294.674	249.156	272.992	129.232	2362.804	4187.629	273.172	279.507	273.762	5264.036	368.374	378.537	7699.199	115	0.969	791.143	1618.813
8401.775	9076.761	4719.659	10798.928	4399.514	8873.526	2969.075	5902.23	620.723	281.698	275.009	447.103	270.878	299.899	223.273	7434.31	202.008	145.788	150.508	402.297	197.564	344.826	106.611	1678.891	11683.29	263.665	265.062	281.847	8220.79	372.318	254.05	6167.593	105	0.941	1005.205	1619.386
11194.585	13220.003	8048.622	16748.801	8404.459	15936.708	6739.786	11650.591	1131.763	499.294	436.353	386.733	368.242	400.539	296.13	10455.26	271.071	203.016	193.884	636.528	192.238	3092.507	155.243	2878.903	11131.671	283.748	289.613	268.396	8460.965	457.647	330.746	5513.11	313	0.775	1165.244	1625.222
13932.434	15686.891	8476.239	17558.017	7774.607	15975.85	5811.424	11465.372	1048.068	423.833	390.594	624.292	355.22	416.854	304.57	12096.546	298.344	204.211	203.896	1309.81	246.184	506.421	135.691	3495.762	16193.735	317.557	298.525	283.967	21786.559	767.981	405.85	7547.315	171	0.968	1245.582	1626.868
5705.143	7126.287	3857.079	9305.658	4440.844	9770.174	3884.316	8120.943	630.929	345.036	302.774	415.103	314.129	356.392	286.472	7260.931	175.396	147.792	125.144	338.831	193.986	284.034	107.086	2789.192	6561.845	271.036	257.137	272.38	3822.733	377.994	281.907	8621.168	111	0.976	970.959	1632.473
9866.703	11812.552	6529.771	14976.171	6462.235	14843.569	5322.753	10716.657	797.287	404.236	359.561	444.821	352.951	1092.177	278.351	10007.079	195.536	148.198	219.879	369.635	220.853	441.004	120.604	2956.419	6282.714	280.607	288.142	276.413	4923.809	367.561	292.706	10777.08	210	0.833	990.567	1663.933
7878.97	9898.055	5591.638	12412.28	6072.136	12034.72	4800.846	9028.123	867.428	401.992	377.021	328.259	337.739	397.346	268.711	9548.771	252.955	169.193	171.728	734.049	218.519	1936.785	117.323	2690.372	15779.405	275.026	296.443	277.772	8102.555	506.286	284.453	7964.053	120	0.969	1007.975	1662.525
