# Supplementary material for: Highly multiplexed immunofluorescence imaging of human tissues and tumors using t-CyCIF and conventional optical microscopes
Source: eLife. 2018 Jul 11;7:e31657. doi: 10.7554/eLife.31657 (PMC6075866; doi:10.7554/eLife.31657)
Supplement: Figure 10—source data 1. [file elife-31657-fig10-data1.zip › TMA04n.csv]

Hoechst2	Hoechst3	Hoechst4	Hoechst5	Hoechst6	Hoechst7	Hoechst8	Hoechst9	pAKT	Ki67	pERK	EGFR	E_Cadherin	PCNA	MET	MitoTacker	A555	pCTD2	CD45	VEGFR	Keratin	PD_L1_PE	CD4	ActinRed	hmC	p21	pS6_235	HER2	Vimentin	Catenin	NGFR	HCSred	Area	Circ	X	Y
31380.548	30702.041	18492.591	38184.604	17981.564	39446.056	12308.442	30566.958	3959.592	1426.094	574.438	637.949	2494.133	1208.066	320.845	12511.911	703.302	772.196	225.881	499.507	5959.211	1159.224	153.704	1996.056	34596.152	374.18	335.472	344.059	93.809	551.347	316.13	2476.594	79	0.416	670.12	679.513
23886.544	25534.353	13669.25	27127.545	11553.076	25745.787	10547.756	30050.109	2154.845	639.736	511.791	634.518	2751.327	598.333	301.225	13747.838	494.094	574.935	193.077	834.037	7636.27	888.017	156.712	2345.803	19625.023	347.825	343.45	333.371	91.201	559.917	296.751	3042.845	69	0.69	684.442	675.949
25732.837	27620.144	14916.37	27260.31	11460.686	25211.672	10901.001	25878.383	1857.766	741.584	513.989	743.316	3278.085	647.816	307.794	14031.25	589.554	686.335	186.128	662.382	13573.783	1074.241	157.206	2353.106	25973.81	356.349	318.015	309.59	97.334	593.592	296.097	2753.628	24	0.916	675.75	674.583
31823.612	27921.845	18663.725	39391.422	19722.8	43506.824	13872.362	42794.216	5512.934	1077.203	619.41	577.343	3094.84	804.832	313.63	20193.135	764.43	689.542	462.12	537.007	9009.696	1059.93	152.097	4922.344	40121.114	357.763	326.275	273.421	108.951	602.521	337.936	5517.693	28	0.847	634.071	679.286
45239.021	47471.674	23928.669	35802.508	16252.732	30342.162	18132.118	34472.598	4136.224	1162.404	797.79	696.5	5289.266	888.599	294.674	11721.84	696.758	979.159	369.766	962.566	16768.888	953.854	148.85	1975.284	30181.14	354.4	356.585	262.751	92.488	857.317	292.051	2337.306	34	0.853	642.618	680.235
27596.011	29385.168	16980.03	33563.814	17198.888	33420.48	13273.004	35735.276	2967.29	767.292	668.482	813.214	3474.87	1008.919	309.416	15065.963	558.897	815.663	286.435	902.756	5880.735	1156.588	152.908	2808.756	22703.753	355.601	452.591	330.057	96.408	687.148	305.1	3519.814	87	0.629	660.098	683.098
20534.661	21828.277	12144.691	25436.487	10899.009	23159.454	9082.282	25915.457	4148.159	571.288	502.958	748.612	2267.265	645.255	316.075	14923.62	461.842	576.911	177.62	597.301	3653.399	941.39	169.163	2143.736	20829.508	359.089	336.812	328.54	86.31	549.703	278.728	2778.936	38	0.645	694.289	682.421
22855.04	25074.398	13883.373	27367.143	13031.588	26020.081	11459.15	31852.765	4299.709	1050.352	630.967	815.96	4575.147	897.73	331.974	15579.451	495.151	599.216	216.93	896.579	7371.344	976.915	157.669	3178.037	16448.99	368.299	340.828	318.337	92.351	726.84	306.152	3743.483	101	0.782	678.46	686.847
47210.034	44570.379	26350.444	45883.758	22531.459	42795.62	18079.181	47779.685	3433.455	1403.434	859.278	883.14	5179.521	1018.202	322.904	16083.756	644.301	998.528	432.568	1249.187	12670.447	1127.558	156.642	3116.642	27049.663	399.328	389.92	282.037	99.607	904.859	302.375	3660.161	115	0.682	635.448	690.474
16948.309	17739.665	9808.576	20580.242	8668.769	15398.006	6155.888	17856.92	2509.909	631.02	529.205	844.395	3583.825	592.855	295.946	15180.275	564.606	447.648	183.027	619.383	5642.114	890.909	173.285	2481.885	26185.129	307.238	307.045	351.542	97.472	692.903	301.477	2930.374	23	0.878	701.022	685.5
37097.901	37544.841	23077.698	46371.353	25091.655	43922.473	16132.116	43034.642	2363.051	1188.67	760.759	812.689	2736.626	1423.559	353.151	15627.886	521.621	855.616	357.483	1069.804	5802.337	1212.081	137.423	3403.285	16190.133	392.663	362.435	312.276	101.109	732.338	255.579	4156.891	72	0.863	651.958	690.889
20249.068	23539.435	12420.607	25397.686	11443.129	24144.051	10281.768	20952.673	2565.647	696.75	602.577	845.981	5172.003	811.455	332.655	10459.092	416.636	520.789	218.871	980.238	5437.687	1035.003	157.261	1916.968	12831.918	340.761	384.116	322.102	92.175	1101.114	280.064	2497.582	43	0.812	691.919	691.965
24479.819	23135.025	15496.628	29463.261	14508.277	26549.296	9148.404	31810.954	2811.594	848.843	743.239	1056.935	4380.47	1231.94	390.483	12463.403	538.709	673.533	364.956	1221.636	8386.714	1652.549	152.654	3294.241	19882.322	358.918	412.815	306.823	92.274	997.606	288.527	4162.055	78	0.79	668.385	695.269
29449.814	28766.815	17316.797	31075.511	15526.637	31745.999	13395.728	37137.257	2775.247	974.248	623.445	626.62	2773.606	938.466	294.502	14272.788	788.706	737.834	325.367	795.214	9198.938	1344.766	139.089	2876.835	40194.526	346.376	373.069	311.704	159.419	700.815	271.012	3695.741	173	0.617	616.506	703.668
43577.976	42471.525	27008.718	47265.391	26573.331	44895.658	21061.843	51949.859	2315.54	1442.344	741.269	729.957	4786.429	3479.455	347.179	13955.715	689.446	997.382	337.988	1519.349	4438.182	1268.52	144.144	3116.601	31651.795	395.192	341.2	307.55	769.358	931.37	276.147	4094.422	110	0.744	647.073	700.4
39306.896	37724.618	25177.881	46722.428	24834.779	43842.888	18143.611	47406.269	3875.533	1131.98	736.895	757.933	3942.963	2388.72	331.114	12621.998	823.199	1165.023	412.819	920.5	6413.958	1266.234	142.097	2680.525	41239.219	371.835	424.285	307.272	100.412	906.821	307.239	3391.854	106	0.797	633.387	703.16
22672.449	26478.937	14315.278	27570.425	13755.369	32192.793	16817.169	19666.086	1641.982	615.047	574.821	887.768	3694.39	1541.601	332.892	2024.951	466.062	846.91	303.869	1264.279	6758.188	1222.689	136.038	1152.187	16071.255	342.225	470.515	288.466	102.246	1031.203	260.404	1952.457	39	0.883	674.474	702.218
26206.687	28224.919	14988.397	29722.509	12616.999	27043.238	11925.923	16294.221	3173.382	897.132	543.004	700.153	2767.294	863.823	274.327	1913.233	550.985	626.739	197.403	727.069	6510.572	1027.084	156.302	843.438	25428.223	357.134	369.311	303.689	116.513	654.901	270.027	1364.389	48	0.924	704.354	703.5
15134.858	14348.131	7986.527	15247.837	5064.626	13799.829	6961.363	15968.447	1431.564	408.499	591.59	448.599	2647.774	428.311	335.056	29336.972	242.672	276.869	193.18	1517.476	9730.003	495.052	141.659	2851.632	13417.827	306.733	330.43	255.66	2089.044	433.04	279.549	8703.955	93	0.612	1238.145	704.876
34332.366	36211.214	20300.323	36510.275	17276.397	34778.284	17802.792	18604.449	2312.685	824.598	772.716	919.995	5652.438	1111.775	355.082	967.525	462.427	789.029	333.419	1424.606	10816.787	1112.557	141.584	1083.146	14157.065	355.244	326.463	290.704	99.049	1049.722	262.825	1732.794	60	0.817	671.4	710.45
19373.864	21669.869	12062.543	26675.605	12373.605	28756.145	12141.392	15786.4	3236.728	536.966	537.887	565.186	2782.867	1219.221	332.508	2755.396	648.52	728.456	252.634	753.952	4747.65	1230.102	159.751	1168.874	30211.123	354.152	338.598	328.886	116.303	874.721	281.904	1537.483	52	0.697	691.981	711.558
26550.863	28432.676	16873.391	32429.246	17329.183	40185.371	16310.497	13552.826	2828.107	989.062	655.361	1484.026	4815.145	2530.465	328.237	659.555	551.427	856.62	362.471	1063.992	7086.918	1443.85	140.381	764.355	19095.677	428.006	362.122	285.003	100.116	1118.075	300.738	1046.951	51	0.553	645.5	714.167
16254.416	17312.331	8312.964	16401.168	6780.156	15445.195	7009.749	15122.785	1521.172	476.133	419.211	443.476	1653.542	553.007	274.895	8240.253	522.391	564.542	173.354	346.62	2977.393	729.814	153.944	1111.683	27766.336	275.482	275.66	310.11	225.64	325.56	270.051	1485.266	20	0.925	712.15	709.55
18745.964	20760.625	10904.619	23128.219	9804.408	20832.874	8273.195	19729.529	1690.389	618.82	526.629	653.999	3236.225	837.185	321.694	8863.064	459.913	603.727	203.512	689.093	4544.12	882.61	161.066	1774.235	17124.935	370.005	343.756	307.594	1070.296	694.833	286.081	2406.594	58	0.561	706.966	715.448
22852.168	23554.411	14430.226	26276.475	13130.223	25414.381	12522.76	18813.019	2038.179	719.867	645.172	785.821	5978.914	863.868	352.74	3756.348	400.51	778.784	323.187	1607.678	5356.506	2580.55	132.029	1829.805	12616.423	363.912	452.313	269.542	366.678	916.552	275.489	2532.604	45	0.866	664.256	715.922
11897.739	13205.412	8694.078	15919.431	4717.457	14654.551	7110.219	16875.042	1538.222	390.784	486.595	384.144	2592.843	626.906	279.202	18351.729	230.48	249.077	215.723	669.497	5205.376	554.474	132.02	1965.962	11699.84	302.627	282.978	243.375	886.629	478.163	277.323	4783.454	102	0.512	1238.824	719.951
30133.799	28789.943	17622.297	33627.008	15687.585	33211.555	14425.183	24712.18	2485.803	685.563	628.157	717.062	4546.774	1056.271	334.349	5522.364	706.848	821.693	392.303	921.487	7312.796	1093.984	125.983	1588.343	31599.973	393.519	329.137	289.108	136.264	844.228	283.073	2267.502	53	0.932	679.67	718.123
20809.451	23265.205	11868.989	26534.541	11975.208	27871.255	11018.317	23337.257	2189.303	751.231	537.39	585.481	3161.687	2198.311	334.836	7417.698	565.274	709.157	228.796	663.716	4823.784	1068.096	149.984	1692.281	24869.256	360.217	327.729	304.03	126.457	810.598	284.853	2293.537	62	0.872	699.339	719.194
24228.082	25208.619	15874.666	27980.812	14982.704	28292.195	14840.627	22241.462	2387.07	2066.26	658.771	839.311	4603.463	5420.151	364.802	4132.052	549.168	834.938	358.169	1029.444	10297.819	1026.808	145.418	1700.353	21040.158	460.442	370.744	260.677	150.897	1091.882	301.293	2224.188	97	0.817	641.036	725.077
43033.094	40170.712	26315.385	47872.627	25170.184	48977.709	19439.676	16029.01	2573.448	2405.894	673.591	966.204	3250.075	3071.465	325.257	704.43	748.809	1073.948	341.095	1068.467	7083.491	1241.3	131.355	616.158	36375.507	447.946	381.621	312.72	128.91	1446.724	270.913	950.171	54	0.671	605.037	724.889
22973.085	25079.564	14101.495	26319.368	12619.533	23917.806	12112.926	23461.334	1804.446	594.704	599.281	683.928	4040.658	572.609	282.033	7999.925	291.899	623.65	278.402	2854.31	5378.708	611.003	115.352	1567.696	8093.622	355.782	362.935	284.055	4293.013	785.204	257.467	2180.073	38	0.819	666.632	724.263
32272.187	31939.11	19402.063	32704.033	16351.132	35608.341	15813.104	29568.836	2788.353	951.591	615.596	624.83	4241.413	1265.878	284.313	8290.151	672.025	984.534	290.995	911.879	6584.373	913.678	117.731	1680.941	32308.743	406.629	350.723	285.533	191.333	823.544	273.366	2245.742	111	0.668	659.293	729.473
29014.446	28670.879	16759.464	31704.092	14847.043	31595.746	13283.836	25842.703	2650.15	673.947	631.792	794.73	3732.1	1125.374	298.296	8236.196	538.392	769.529	285.325	1550.993	6284.612	831.267	135.762	1749.061	21732.496	383.482	324.691	283.67	798.839	787.485	251.391	2511.574	86	0.816	682.209	729.012
18442.758	18218.492	10219.952	23091.255	10771.351	23259.81	9197.686	17286.863	1767.627	620.651	579.399	502.466	3212.918	1602.774	367.831	8908.598	549.655	595.134	345.506	785.027	7753.033	901.437	149.172	1862.756	22844.325	348.878	324.46	306.033	199.231	771.174	281.698	2815.758	27	0.887	695.426	726.907
31887.508	32017.349	20200.4	35390.724	18884.166	35458.492	18854.448	22056.884	4536.756	841.94	689.269	903.499	6799.551	2184.858	329.617	1784.183	625.289	1076.791	353.469	1723.487	10865.201	1240.756	130.886	1233.227	24425.496	345.349	364.144	282.458	652.742	1672.422	278.239	1749.423	46	0.909	618.304	730.761
24888.636	25024.827	15889.91	29685.267	16451.656	33090.443	15640.64	26945.267	4290.452	692.243	640.319	662.964	2618.447	1921.045	353.58	5886.613	620.654	809.479	316.786	1258.287	5426.006	1355.4	145.352	1887.039	26371.467	344.348	473.352	265.027	3022.099	828.436	317.812	2544.639	78	0.708	627.679	732.423
19169.084	19676.423	12332.434	22744.064	10563.349	22809.001	11300.165	21086.671	1252.412	504.339	2081.391	510.827	1455.504	712.564	303.467	9698.609	252.634	258.849	203.765	3635.775	1317.772	424.679	124.59	1827.597	4978.568	370.505	580.916	246.865	4078.423	793.277	277.752	4139.784	61	0.681	673.32	734.877
35333.798	32861.666	22371.994	41933.936	22848.912	42424.847	19126.306	34931.784	2802.919	671.746	580.725	643.743	3764.425	1242.638	311.697	7574.212	650.623	880.037	292.63	832.36	6330.826	911.358	127.95	1890.792	26522.501	368.581	350.91	262.67	166.543	906.324	298.147	2689.272	137	0.528	639.296	738.164
33674.902	33066.748	20867.412	39608.455	21724.647	43013.955	17868.605	32752.891	4067.434	791.775	681.695	1245.308	5960.316	1733.647	351.75	7564.794	709.909	929.362	307.372	1563.405	11578.411	1382.097	148.845	2096.371	33858.737	373.203	363.306	300.711	133.512	1853.393	297.264	3073.751	193	0.377	598.168	738.832
22209.167	22566.034	12619.734	22613.46	9724.324	20841.604	8755.657	16765.524	1995.695	945.828	540.735	559.834	3298.646	876.967	304.868	7947.407	585.309	615.464	284.393	568.741	4785.851	723.853	148.604	1360.591	25908.473	376.65	340.196	292.81	146.589	652.485	276.81	1835.401	42	0.644	699.762	738.571
24551.135	25073.676	14674.115	25538.093	13069.69	26816.819	11304.369	26536.818	3992.048	883.064	719.163	769.995	7103.805	1174.809	317.143	12563.379	528.409	715.148	317.934	1231.558	10796.686	917.25	134.448	2658.192	18790.945	412.773	366.62	263.53	102.849	1257.194	278.988	3143.096	89	0.517	655.927	740.006
28129.985	28923.295	18483.268	34488.703	19788.562	38471.415	18193.989	34494.955	3493.354	1341.492	643.983	874.559	3835.186	4023.47	351.449	7911.743	492.199	699.935	311.319	1501.839	6772.25	1208.731	138.736	2420.65	17643.621	375.367	346.047	275.557	3638.644	1112.748	281.855	3394.406	167	0.646	618.398	742.775
17008.778	17840.476	9705.61	20513.938	10925.107	22494.31	8531.448	17516.609	1275.469	413.845	443.345	913.017	5005.341	630.034	262.502	8739.219	504.682	416.233	232.239	1492.205	4206.885	1028.491	136.259	1488.251	26724.104	322.814	343.63	284.83	26311.432	995.526	256.741	2014.586	34	0.853	576.618	743.676
31716.634	30537.621	19480.647	35673.202	17989.55	37346.145	15007.985	27252.06	2586.106	689.325	632.204	895.116	3817.08	2070.873	296.007	8947.455	684.181	1012.165	328.059	1284.699	8771.321	1062.917	145.636	1710.225	32542.057	372.615	306.586	318.491	145.112	1015.359	263.112	2548.152	51	0.829	585.755	745.343
21443.41	20048.557	11201.185	23856.103	9799.036	22042.159	7584.363	14751.64	5889.964	585.963	574.552	482.682	4135.306	693.016	255.272	7538.258	608.799	737.733	317.084	721.247	5310.916	709.698	143.274	1137.98	25550.518	439.634	352.052	319.024	151.722	573.403	285.217	1578.229	43	0.762	697.012	746.453
22467.017	24414.136	14394.228	26899.103	14154.289	30681.426	13973.673	28393.09	4968.198	793.434	759.683	874.36	4588.663	1248.685	292.701	9336.151	451.743	800.444	359.6	1726.285	11423.936	1023.24	125.262	2071.64	10006.211	384.75	321.693	261.048	116.28	793.292	281.924	2718.856	71	0.781	648.204	748.486
23432.204	23658.742	14817.107	25058.741	13114.53	26124.189	11986.378	23172.28	3465.136	720.191	624.857	936.753	3634.393	1167.684	306.373	8323.618	395.009	773.757	341.354	1344.544	9836.656	946.272	139.167	1861.198	11758.615	338.747	281.202	258.868	142.123	712.716	307.458	2379.755	74	0.92	636.973	752.324
22998.419	23237.811	14622.005	28249.496	15662.58	28164.052	12955.475	27146.568	3923.692	653.845	612.335	928.843	5149.208	1260.733	309.189	8478.994	503.61	678.422	311.113	1407.81	12937.091	1034.94	136.372	2152.93	19511.444	351.212	376.696	273.045	158.218	1049.109	321.044	2896.603	84	0.666	602.786	756.44
24074.03	24123.497	15805.982	30117.369	16733.736	31574.881	14719.088	29556.221	3201.271	672.363	628.05	1130.558	5773.77	1408.761	309.229	8335.045	566.734	836.039	334.403	1470.155	11298.981	1215.536	134.279	2213.858	24564.415	333.632	322.912	281.171	434.856	1253.139	287.474	3297.088	62	0.818	617.5	753.065
19581.323	20690.668	11902.827	25594.882	14218.421	31851.764	12455.71	25527.069	2559.919	615.885	584.124	1057.708	1950.832	1121.783	296.787	9588.473	587.784	779.669	303.905	1060.831	7643.556	1342.644	149.718	1932.781	26782.214	348.454	306.936	310.073	133.449	665.11	274.503	2776.023	55	0.737	584.282	753.264
16260.961	16094.86	10190.733	21003.901	11325.755	24047.513	11051.706	23879.83	1808.894	530.139	518.257	810.733	4525.338	1157.852	304.044	7858.124	498.702	616.819	257.296	1243.744	8948.255	1086.452	140.111	1862.153	23614.888	349.18	350.599	283.81	131.339	1018.937	311.558	2580.493	37	0.948	595.338	753.878
27652.501	27362.134	17691.837	31878.264	16984.756	33781.872	15795.392	31178.167	3337.519	658.78	617.167	933.938	4837.564	1215.531	320.481	8312.109	557.984	850.942	341.17	1708.216	7881.9	1146.779	130.003	2160.265	23825.71	357.98	338.099	283.545	3270.479	1204.2	312.25	2946.574	118	0.7	612.042	761.839
14754.049	15989.317	8836.17	16801.351	8562.927	17078.847	7860.319	17590.418	1861.359	736.885	614.655	635.449	4865.217	722.595	308.707	11237.614	318.736	452.559	308.679	1907.45	8625.598	971.793	130.061	2203.428	6613.518	351.682	300.939	264.792	103.693	857.37	293.967	2627.516	61	0.499	650.336	758.451
17790.976	17366.373	8226.14	17924.638	7572.16	17050.01	6696.229	12702.79	1942.721	493.765	513.157	457.649	3111.877	514.5	243.05	7503.689	545.466	600.259	308.023	431.984	6305.872	551.417	143.195	1076.283	21354.776	330.918	457.273	282.696	113.755	453.449	253.151	1482.401	38	0.843	703.474	757.579
19540.049	19910.005	12088.948	23949.677	13007.838	25685.46	11220.364	23123.926	2348.249	637.17	604.054	726.95	4852.029	1009.826	324.396	8915.387	488.001	690.939	249.655	1408.861	9612.659	1195.496	146.071	2065.423	21072.314	314.468	439.403	310.265	315.457	1134.293	278.249	2765.565	74	0.684	578.176	762.486
14487.952	19070.162	9967.448	21028.242	9958.651	19168.795	8470.369	15586.283	1384.176	698.157	704.087	636.959	1693.223	631.397	377.752	10741.364	309.135	296.252	285.097	7770.522	3587.776	699.049	156.179	2425.04	4021.124	332.806	441.798	271.2	8311.71	814.888	275.383	4968.773	20	0.965	684.85	760.15
27469.607	28201.949	17412.507	31967.764	17092.991	29818.813	13623.375	26068.665	4867.996	690.231	661.257	1002.398	5115.78	931.666	311.247	8486.303	494.895	951.351	298.771	1172.455	12255.024	1067.218	146.823	2106.06	17251.023	458.714	322.519	301.903	112.816	1296.402	289.3	2739.971	54	0.822	588.111	761.741
23100.724	23612.159	14641.531	27157.567	14020.999	28766.634	13017.158	29716.514	2721.952	1100.313	557.227	794.655	3645.986	3283.672	298.865	11079.579	506.012	735.793	310.416	836.075	8428.773	1051.966	136.61	2381.097	21912.349	333.42	305.106	272.72	86.049	999.523	308.608	3129.264	153	0.541	634.461	766.258
22155.009	22071.744	13281.714	24714.097	12690.665	25815.414	11890.153	23730.409	4525.997	679.197	614.917	901.367	4222.937	1049.545	336.136	9710.312	474.492	709.984	326.041	1144.705	15217.323	1096.14	146.194	2148.413	18864.086	323.448	330.923	285.088	170.001	936.723	274.69	2851.255	41	0.884	572.207	766.354
21485.472	21262.182	12611.682	22929.929	12526.25	24068.858	10604.768	21372.997	2026.155	799.917	915.158	663.546	718.751	708.546	386.674	9003.221	458.393	393.507	303.286	19051.105	427.638	706.996	167.448	2852.416	20111.816	300.707	436.962	277.155	15147.883	776.392	303.008	5123.263	39	0.865	557.372	766.91
25054.686	25457.708	16322.112	29447.228	16230.742	32578.231	17260.505	34554.093	4526.784	1652.497	569.797	719.066	2776.444	2064.76	312.025	10439.057	516.804	671.403	262.903	973.275	11618.596	1045.607	140.708	2554.421	21321.729	378.616	286.395	267.858	143.843	813.736	294.195	3415.694	85	0.771	601.524	768.688
38238.943	39078.676	24201.059	42167.82	23508.232	45329.841	19880.376	36717.504	2953.316	868.051	765.689	1336.576	7257.285	1695.091	368.021	9064.779	437.948	805.565	270.706	1273.329	19570.836	1216.601	149.046	2552.157	14405.907	333.411	290.598	298.226	195.205	1821.105	265.641	3654.574	40	0.749	593.05	771.3
20250.593	19848.497	12539.268	23286.63	12617.966	23852.663	10426.683	24614.061	3028.895	622.538	573.172	655.388	4461.179	1797.819	301.273	12890.97	426.431	603.873	272.434	1247.35	6886.247	984.385	146.667	2832.164	16375.224	322.055	298.699	271.132	107.499	1032.86	317.405	3745.686	90	0.658	623.344	773.944
12318.596	10921.591	6100.874	9775.263	4866.935	6336.93	3599.027	7379.02	1357.162	595.578	844.37	807.357	2851.298	465.25	249.411	16412.59	290.937	234.887	230.059	2859.286	12170.175	384.423	121.612	1587.681	14376.948	281.893	381.106	282.576	230.315	507.409	326.046	5592.922	21	0.6	1214.071	770.976
22201.126	19893.66	10258.337	20405.862	10230.936	22248.004	9592.275	18998.104	1847.96	580.144	626.982	627.093	2159.94	761.71	298.38	9788.334	442.379	479.629	247.194	2756.101	6490.778	814.85	147.403	2090.406	21578.432	284.937	369.49	269.732	3138.659	595.589	288.665	3365.891	79	0.638	548.829	774.487
24662.205	24471.943	15072.01	30015.568	15308.439	33223.26	14372.534	28683.859	1847.124	585.928	601.78	761.55	4177.389	1086.637	307.839	8678.443	499.412	693.643	291.538	922.233	18013.757	1075.807	132.198	2051.863	24641.932	325.11	304.099	295.671	160.772	798.143	287.215	2897.657	56	0.78	565.679	773.536
25085.106	25768.26	16330.488	31302.201	17991.463	31472.344	13512.552	27266.34	2836.374	715.104	636.553	912.224	5782.552	2009.528	310.811	8441.75	425.267	722.145	262.639	1802.771	12232.55	1028.182	143.478	2175.057	15170.177	314.389	287.823	293.114	111.777	1081.085	290.26	3197.486	85	0.666	587.159	775.9
11099.592	14442.482	6133.623	12750.921	5284.405	14501.371	5625.213	10875.522	2108.069	653.759	557.522	448.419	506.116	446.022	300.364	9263.236	300.515	335.407	340.251	865.787	6096.01	502.145	182.078	1621.033	4424.495	328.166	341.538	309.579	252.459	303.493	280.41	4395.625	36	0.857	707.389	772.722
19073.88	20840.426	11341.757	21452.26	10351.484	22674.63	10628.541	16081.388	1997.224	528.174	488.642	510.81	2823.669	747.32	254.006	9131.24	357.146	629.142	255.696	721.793	4081.689	699.121	128.825	1187.539	13346.777	307.505	351.421	251.208	231.595	533.907	282.489	1545.103	71	0.609	645.838	777.246
15046.324	16579.326	9243.841	18469.272	8406.294	19003.923	8819.713	18287.619	1313.492	527.641	535.42	383.102	719.026	369.22	308.923	11235.332	333.222	263.624	314.352	883.89	7766.54	651.972	166.046	2105.563	16293.596	315.634	325.964	272	4908.535	279.182	252.194	2642.866	58	0.821	666	777.655
22599.613	22431.529	14051.915	27827.55	15107.973	28195.424	12335.348	23730.674	8572.428	606.41	607.254	821.896	3986.226	1511.268	276.069	8195.96	725.806	823.741	302.895	825.519	9179.715	1224.163	128.752	1782.443	35259.768	299.377	331.076	284.28	121.483	1374.091	282.538	2413.681	47	0.887	570.84	778.138
31079.134	30683.965	20665.929	35124.546	18953.619	34303.227	18123.091	33041.938	5269.852	1717.332	586.415	743.837	3352.423	2369.497	287.516	8252.339	490.863	828.449	268.412	1018.747	6874.27	1052.567	137.062	2042.046	21037.579	296.102	287.59	261.907	278.537	917.523	306.934	2857.383	88	0.53	599.011	782.761
21393.536	21897.419	13785.953	27379.406	15227.167	31381.41	13375.617	25293.789	4058.194	1042.617	505.931	590.392	1861.935	2594.336	252.506	8133.829	615.85	857.308	279.768	784.129	3714.324	1144.691	140.897	1543.751	33249.565	296.858	277.52	294.873	92.155	851.751	275.661	2173.781	74	0.684	577.743	782.878
10736.872	13293.755	6965.492	17118.313	9542.884	19289.879	7462.057	12663.986	5616.833	590.818	536.79	1029.206	4789.924	946.475	283.99	13079.958	324.582	450.919	277.371	1369.576	10348.773	957.57	153.76	1760.781	6768.424	301.358	325.548	267.213	101.077	1215.549	334.013	2173.464	40	0.613	634.9	780.325
19675.439	19741.49	12185.462	23704.815	12230.681	25462.136	10734.868	20670.419	1966.501	1184.462	450.014	553.465	3421.09	1216.97	249.339	7590.834	474.24	626.476	237.701	682.52	6055.463	868.348	140.055	1444.564	24950.181	271.248	287.167	257.458	160.071	859.914	281.818	2048.525	130	0.625	559.308	786.085
25204.628	23775.008	15107.457	27691.236	14826.147	26277.802	11465.227	25850.644	3921.334	649.558	639.624	723.902	4042.577	1326.429	302.256	11092.329	466.68	746.785	277.383	1119.397	7026.642	981.099	139.596	2537.407	19126.03	300.47	340.616	283.247	105.667	999.72	296.441	3203.433	50	0.761	607.86	783.34
13557.473	13595.36	8697.341	17196.707	8975.777	20179.748	8775.624	15388.382	1543.311	463.176	375.216	283.46	706.25	1943.258	232.802	7494.993	532.317	672.236	253.929	355.667	1431.715	875.37	130.248	1046.917	28662.471	291.98	291.24	270.689	275.454	326.305	312.377	1369.137	38	0.56	616.974	783.684
18363.193	17908.866	10998.233	21874.681	11189.24	23384.504	9433.835	18794.071	2646.14	502.183	466.766	438.983	2989.088	1062.489	256.238	8225.441	480.57	598.679	249.927	676.524	5936.012	946.285	142.639	1427.897	26297.983	282.104	371.677	289.833	123.484	726.761	278.507	1883.048	57	0.889	545.219	785.675
14363.873	15224.368	8799.827	15765.153	8243.481	16947.114	9385.917	15652.138	1567.07	885.42	469.52	797.933	3689.291	860.262	246.738	8113.055	390.674	452.886	242.647	1431.315	3839.028	686.028	153.174	1459.443	15809.52	258.905	335.56	238.461	498.747	859.111	290.069	2500.572	54	0.697	628.87	790.944
23189.049	25484.746	15498.264	30211.417	17189.436	36302.845	15240.498	28523.823	1896.111	794.446	470.794	637.96	2933.001	2259.489	252.135	8063.875	480.14	700.969	262.301	647.153	5685.801	1059.167	134.744	1845.202	24833.545	248.225	281.27	240.299	90.083	1136.507	278.962	2554.039	122	0.558	587.443	791.303
23456.071	20390.975	13506.333	24871.494	12159.155	25316.973	11342.934	21826.008	1526.709	718.104	461.984	493.841	3399.791	1521.761	227.42	8856.994	383.777	431.906	228.571	854.201	6873.873	776.052	141.395	1438.468	19491.598	265.882	296.52	233.452	116.935	706.408	284.944	1946.636	94	0.507	542.691	793.809
22603.43	12551.399	14761.358	17782.219	14854.328	28253.94	12670.152	31816.235	2193.481	598.484	508.983	1292.327	5595.149	1762.408	266.564	15731.153	456.346	329.33	286.199	1866.992	8945.65	938.409	149.462	3142.058	20690.17	285.295	299.883	248.595	141.155	1383.443	279.024	4041.752	61	0.817	602.418	796.566
18732.869	14572.98	12734.372	17419.217	12776.893	27138.324	14095.651	21395.51	1576.026	643.76	480.191	776.798	4067.443	1671.299	240.595	8258.96	389.723	462.67	234.574	1027.264	6421.773	796.065	144.696	1642.324	17801.646	294.117	412.132	270.232	1829.787	845.71	279.723	2340.089	212	0.53	615.358	804.382
21598.149	18748.314	14490.982	25888.683	15104.096	32503.639	16112.449	30661.118	1507.815	809.421	430.905	1184.947	2716.767	1773.539	233.214	8531.52	451.152	375.479	245.286	1548.727	7799.375	999.573	132.07	1999.84	23618.213	316.125	275.07	285.988	83.907	1149.453	282.972	2752.508	43	0.867	594.965	798.477
18654.53	21484.772	12235.503	25942.857	12274.888	24592.486	10802.675	20819.159	1498.88	817.457	427.432	861.526	2616.946	1026.956	217.884	7937.76	302.66	683.221	220.435	1258.377	11260.571	802.356	141.79	1632.912	13324.627	303.303	281.33	278.757	111.463	715.418	284.148	2127.098	121	0.767	573.26	801.756
15143.121	18696.563	9930.474	22101.815	10277.66	21348.724	10873.29	20021.496	2149.465	562.297	2037.95	802.252	1872.021	695.759	263.161	8690.947	207.744	597.325	219.316	1028.974	2758.574	726.144	146.183	1841.855	2312.026	287.661	826.655	288.761	7551.908	714.223	291.121	4787.655	50	0.67	631.32	800.76
20744.37	17565.665	12395.687	20454.069	12108.353	30817.248	11948.116	24060.841	3473.394	568.067	423.745	648.432	2662.052	1384.216	219.601	7471.623	438.995	469.447	227.76	1257.256	4506.22	1054.239	134.264	1382.416	27028.391	329.285	295.579	250.121	102.146	1093.051	292.081	1912.735	70	0.917	540.057	801.957
15268.688	13797.447	8852.142	15347.249	9137.977	15985.448	7488.127	19406.97	1548.179	708.092	722.924	1230.58	1667.805	4292.703	379.061	11878.785	326.044	343.035	304.968	1442.381	44098.159	1078.686	177.461	4646.108	5818.148	310.004	341.544	251.283	115.654	451.126	337.781	6282.059	48	0.851	560.333	803.542
20446.947	20220.5	9585.907	21641.449	11291.621	20034.918	7449.547	16630.891	2420.772	737.636	481.151	878.406	4847.104	674.634	223.053	7291.175	423.455	495.1	234.584	2471.362	9082.583	798.35	114.999	1577.998	21513.954	350.284	289.494	281.297	470.641	719.555	299.62	2122.613	134	0.538	531.246	813.381
17875.168	20165.657	13273.771	23137.167	13708.642	28719.411	12601.305	19963.227	2586.94	671.81	437.898	986.414	3044.25	1589.718	202.036	8513.281	435.941	602.356	279.611	1473.585	5278.723	798.206	130.551	1350.665	20527.63	308.544	342.554	286.712	125.869	618.447	262.506	1841.752	54	0.842	602.222	808.574
18105.692	18997.864	11227.2	22617.072	11649.797	22431.891	9956.985	23405.111	1858.865	1456.683	410.404	572.251	2723.537	1187.39	202.719	11603.087	378.471	607.621	210.064	655.885	8499.376	902.937	128.847	2279.75	20773.17	312.594	297.167	265.889	121.572	645.75	297.773	2886.824	81	0.759	553.463	810.512
19588.286	20301.677	19181.92	24368.08	12623.259	28502.367	13479.91	25952.926	1781.883	1033.873	562.535	890.528	4543.853	1609.037	197.408	7840.442	408.907	564.789	242.201	998.696	8907.057	840.921	126.116	1718.928	18782.628	304.192	321.857	292.896	90.569	884.097	242.311	2379.244	110	0.629	580.564	814.409
23144.396	21563.4	16383.082	23472.105	13454.13	24214.493	9340.27	20332.883	1579.49	979.859	455.965	697.637	2587.208	992.972	210.685	7431.076	364.034	444.648	193.608	913.281	4847.064	568.841	111.282	1286.497	14394.904	347.444	332.776	261.375	107.867	264.537	292.152	1837.153	32	0.865	542.031	813.5
23247.422	22926.79	11394.525	27910.677	15335.064	24838.299	11390.704	18324.24	2074.144	666.873	460.9	899.132	5180.899	1326.699	200.785	8602.478	446.342	628.28	170.009	1513.699	9849.828	768.081	123.723	1928.574	19627.091	292.261	367.433	299.313	104.844	820.494	235.316	3006.933	53	0.555	598.236	818.179
12712.272	12585.218	13308.543	14758.119	8455.917	19044.196	8509.153	17493.629	1976.535	612.315	491.44	588.48	1469.417	546.332	207.056	8195.618	212.803	195.039	219.357	6958.025	1255.988	770.94	118.938	1642.075	1585.535	331.579	286.155	275.403	7189.437	560.034	250.38	2182.274	50	0.635	629.04	817.5
17678.126	16860.001	14138.748	18383.724	9622.512	25723.609	11781.416	23039.317	5419.389	814.493	423.297	680.562	3765.349	1530.448	222.664	7770.465	406.428	456.249	234.447	1818.176	3880.138	797.878	116.489	1667.03	11056.863	308.73	293.715	277.129	925.199	614.521	205.277	2449.549	95	0.767	644.668	819.1
24351.286	24956.008	10570.458	31367.911	17334.169	30029.935	12153.289	21137.771	1568.599	632.386	465.884	886.159	1844.612	1550.116	178.955	9529.681	525.652	743.856	180.155	743.372	4734.889	809.098	122.519	1958.89	27753.267	312.359	329.757	295.718	97.967	723.789	221.592	2487.631	51	0.764	589.461	819.578
9548.124	9779.304	13737.246	11573.688	7316.358	15798.107	9768.311	21202.488	1578.086	689.451	527.457	1214.39	3450.13	945.798	249.623	9436.384	318.519	241.316	193.737	2754.686	6779.447	731.587	120.75	2404.492	10206.817	304.319	304.969	303.718	3206.835	1079.79	241.19	3488.478	51	0.963	618.676	819.343
13734.952	14462.082	15256.138	16927.541	9251.687	28087.287	12502.939	27287.372	1376.969	515.312	417.707	475.099	2407.01	955.621	141.673	8937.697	297.251	362.315	203.229	963.33	12351.069	657.053	113.156	1601.015	10158.461	309.102	310.92	300.942	93.271	604.749	250.986	2374.246	38	0.717	567.763	819.447
22854.467	22121.319	13000.154	28142.35	16007.186	31941.244	13823.834	21821.023	2122.591	1048.023	434.231	667.404	2547.173	1948.18	220.078	8176.303	469.478	581.178	191.742	1074.565	5192.612	746.646	121.604	1646.989	21792.352	312.612	328.517	313.038	392.58	668.785	285.536	2301.534	143	0.681	607.647	829.143
25375.61	25285.816	15075.986	31172.286	15790.505	31945.607	12659.218	24455.395	1840.647	1072.313	421.671	730.662	3698.185	1740.626	233.145	8788.574	481.04	736.478	229.865	1041.982	6742.364	780.511	131.651	1878.736	19843.997	307.046	246.398	295.557	137.655	783.296	283.334	2572.25	120	0.679	633.45	829
23177.02	22190.394	11281.509	26621.514	14940.297	28790.547	11947.537	22876.174	1716.529	608.611	443.814	632.881	2601.1	1546.98	242.832	8112.446	278.335	646.885	174.833	862.327	8202.816	825.264	116.492	1709.652	10118.436	285.689	286.48	304.176	99.126	751.376	272.091	2202.34	43	0.884	571.477	825.221
21291.711	22465.966	10252.088	28096.261	14350.601	29451.251	12720.78	19643.059	1601.942	540.412	594.452	545.839	2079.757	1552.391	217.125	8326.612	584.617	768.806	183.652	721.688	3773.645	785.586	121.007	1299.605	31586.068	285.831	444.667	345.747	127.9	594.433	296.967	1709.514	53	0.694	596.292	828.726
17649.715	18648.344	8585.142	22295.941	10715.192	21102.595	7868.969	17138.536	1872.017	575.979	418.983	1092.941	3712.148	649.746	248.442	7578.842	413.318	598.358	216.663	1121.876	9175.592	813.855	155.67	1667.622	19368.091	341.402	269.686	318.9	772.588	731.256	285.038	2147.509	129	0.534	525.864	834.353
21044.158	21360.767	7770.099	23872.609	12553.868	22189.643	8488.16	22269.25	1805.328	832.736	379.611	652.719	1469.541	5928.37	371.679	11354.296	444.564	243.035	151.286	574.636	31522.672	1019.964	170.305	5081.183	6869.726	322.598	337.839	299.64	106.487	443.559	288.807	7124.692	25	0.954	555.02	825.5
19270.34	19473.189	10773.286	24761.485	13198.418	28944.182	12196.513	22872.418	2523.224	630.583	426.93	662.006	2343.739	1233.391	273.226	8403.804	365.475	556.721	169.499	1323.058	4919.206	901.227	147.958	2022.997	11104.632	308.336	249.052	283.062	194.972	595.489	286.367	3500.651	72	0.895	645.75	828.403
19384.106	19860.802	10824.69	24025.365	12439.9	24514.594	10030.658	23565.457	2506.601	555.759	361.352	610.76	2304.738	1230.617	229.254	11524.35	411.098	548.909	187.165	778.531	8890.391	895.482	138.722	2361.933	18243.461	322.165	260.37	310.652	110.191	602.775	303.602	2890.528	84	0.729	548	831.417
32138.48	31082.784	18423.6	36869.07	20172.305	35110.815	14718.479	27196.803	2586.52	1853.143	507.759	742.854	3316.449	1691.907	245.756	8121.991	434.333	811.944	214.989	900.209	5282.477	818.585	137.092	1847.201	18023.69	329.954	263.556	324.703	113.988	796.546	318.365	2431.563	77	0.78	575.513	833.63
27300.438	29312.342	17774.964	35103.136	17109.29	26346.053	9870.271	20405.722	1707.53	1202.155	420.379	608.329	2655.862	1119.014	200.263	7527.25	306.789	704.239	203.56	731.402	3030.894	655.248	132.84	1372.918	11074.975	336.441	276.992	314.353	101.118	448.161	271.604	1819.059	34	0.853	536.735	834.441
27481.116	26707.059	15672.979	30809.596	17156.57	23744.569	10638.399	20621.689	1563.967	833.477	501.873	755.475	4518.471	1105.539	228.179	9207.193	344.675	580.796	214.273	1472.391	7009.54	614.089	144.511	1779.988	10228.534	329.815	341.086	303.311	239.972	1112.263	303.155	2467.59	42	0.713	566.167	835.595
18214.148	18198.758	10703.963	22304.281	12362.209	25578.218	11678.063	18754.115	4592.393	604.934	471.262	588.653	2309.604	1364.44	262.249	8504.66	510.734	587.718	196.369	843.709	4999.325	802.3	132.468	1760.609	23432.578	320.163	356.981	331.907	254.476	751.475	366.119	2274.778	40	0.822	592.65	837.825
20450.673	20482.598	11987.208	25605.813	13300.722	20387.05	9327.983	18307.473	4314.49	654.496	513.269	561.666	1967.444	488.471	238.98	8570.968	341.664	624.28	189.588	1148.037	4898.046	709.488	136.99	1799.591	10009.952	297.544	324.351	294.824	108.725	579.985	314.356	2345.743	33	0.786	623.742	837.803
23596.436	23352.585	13557.122	29048.061	15044.489	30787.02	12863.358	23942.415	3676.988	629.186	464.846	631.251	3187.255	1353.757	250.885	7902.295	564.213	775.675	238.924	1104.255	5834.864	881.231	141.876	1776.674	26092.952	308.721	335.851	296.358	150.491	804.126	302.056	2570.425	117	0.516	639.321	841.15
22885.395	22613.433	13462.573	27463.102	15725.336	29547.213	12589.178	22342.524	1696.948	615.961	431.9	503.503	2166.915	1468.323	248.156	10156.194	377.165	668.475	223.202	831.099	2381.002	952.789	143.883	1925.167	18541.967	313.171	314.654	333.069	95.542	698.207	323.723	2408.456	43	0.834	583.826	839.36
20124.971	19143.934	10401.485	23091.468	13892.515	24888.883	12063.735	22964.985	2471.357	678.443	527.332	701.868	3651.483	1325.813	288.454	9533.169	295.536	430.822	185.775	1487.249	5969.839	857.533	146.48	2527.544	6193.122	312.47	294.309	288.455	343.669	920.232	322.311	3641.746	46	0.83	613.891	840.457
22113.486	22669.495	14006.029	27782.152	14555.23	28166.886	11231.722	32299.715	1402.453	561.51	379.797	465.747	1786.36	1350.834	223.537	10692.463	491.3	725.918	229.338	544.057	2951.565	814.991	130.431	2162.78	26211.846	337.717	291.354	345.248	97.419	434.083	299.983	2863.464	49	0.901	553.133	841.133
24914.542	25372.514	15251.837	32548.213	17352.575	30921.73	12932.473	29497.745	1737.087	603.65	443.628	740.518	3604.011	1232.982	239.895	10706.363	608.29	869.205	209.875	867.858	5092.205	958.624	149.835	2016.926	32777.387	335.638	302.535	368.64	103.124	727.187	335.99	2783.452	54	0.957	562.704	841.944
26136.035	24692.884	14475.069	31193.7	17956.066	31059.27	13477.421	24585.299	2270.672	1086.119	508.417	1045.819	3322.661	2338.031	280.266	10070.477	463.531	687.432	247.439	897.976	4127.017	811.913	154.093	2157.663	20617.741	336.503	313.708	324.396	124.032	932.637	307.834	2899.216	91	0.722	574.874	846.764
20074.748	19941.466	11752.783	24709.131	14651.576	26392.024	12337.804	23392.869	1880.639	632.814	696.268	836.407	4274.443	1233.682	305.303	11005.707	318.608	548.246	180.25	2829.234	11014.083	824.259	148.04	2704.952	13153.288	311.048	390.839	314.419	1493.965	1200.368	342.069	4729.714	41	0.948	594.28	845.012
25863.822	25217.888	15153.202	32049.024	18201	33993.353	15326.042	28634.192	1664.127	687.752	514.265	709.82	3971.044	2287.605	275.847	9187.925	481.83	752.541	251.641	980.837	4542.9	983.576	146.276	2469.554	20750.677	302.41	302.871	312.4	123.89	996.137	319.257	3352.256	52	0.939	609.712	846.692
26558.806	27237.284	16648.58	33680.906	17427.584	38108.876	16869.219	30521.091	1824.738	626.608	488.93	686.239	3008.923	1264.662	285.379	8571.591	675.435	892.732	290.802	732.843	6342.421	895.965	146.263	2030.415	35213.601	287.367	288.382	306.125	118.579	836.153	298.768	2711.358	68	0.926	626.235	847.426
15376.941	15839.419	9010.278	19048.849	9775.454	21133.22	8165.754	15934.925	1151.236	506.838	396.129	620.234	1717.708	1137.398	220.205	7020.51	377.751	584.84	215.161	751.754	3015.253	691.945	134.547	1182.948	18729.756	337.028	289.31	328.87	486.235	877.941	326.38	1668.576	20	0.764	526.8	846.65
21458.496	22527.843	13984.542	29125.83	15201.345	30020.531	11991.578	27297.371	1570.049	569.212	396.228	507.186	1201.926	1618.272	255.529	11500.475	481.609	830.036	234.72	529.964	1976.878	792.958	132.682	1973.885	25830.905	337.8	263.738	332.523	106.43	501.409	258.817	2704.098	26	0.993	558.077	847.846
14876.642	16206.429	9514.039	19571.271	10264.782	19941.021	8499.53	26750.548	6069.146	564.737	435.5	1001.981	2862.453	731.564	250.38	12958.61	362.787	475.319	197.399	790.522	6534.224	878.182	142.086	2713.34	12673.722	336.902	369.087	344.706	106.646	691.731	303.421	3289.057	26	1	548.192	848.462
28097.827	27427.82	17076.948	34160.534	19883.878	36933.108	16901.074	30686.687	2398.582	881.28	524.887	997.452	4790.15	1930.833	308.999	9386.23	462.689	780.231	265.481	1086.565	7200.206	1004.512	151.695	2528.633	19914.564	306.469	361.712	316.837	276.035	1336.071	338.813	3372.133	59	0.512	603.398	852.008
18956.616	18891.953	10242.885	16377.844	9507.516	23879.699	9301.511	23639.822	5339.396	565.876	405.135	568.075	2899.188	733.006	227.625	9228.86	598.951	694.604	232.79	753.406	6624.427	1009.375	129.674	1718.382	30614.517	335.731	358.677	326.767	125.674	980.103	317.492	2343.492	31	0.82	534.919	849.984
15879.432	16204.66	7435.617	13557.335	7127.763	15000.319	5337.66	12166.772	1284.234	462.948	387.566	397.89	916.266	432.651	254.177	8018.269	470.192	532.535	259.266	463.816	4353.575	666.356	148.488	1212.273	28020.044	403.509	283.587	368.206	128.275	402.371	260.194	1812.327	23	0.964	490.196	850.891
25016.958	25781.922	15357.762	31928.516	17117.344	33964.898	15614.706	27370.903	1750.7	720.627	473.609	700.16	4244.297	2151.253	277.432	8175.541	660.007	834.242	309.924	893.002	7989.511	849.688	139.772	1944.423	34682.779	291.405	330.168	290.783	160.279	907.908	275.841	2606.769	73	0.642	635.61	853.637
17911.449	18275.137	11077.827	23082.583	13321.72	23741.74	10784.929	20136.749	3486.921	700.299	667.031	925.391	4171.051	1244.277	301.561	12636.785	312.459	574.023	231.105	2591.154	5395.289	1005.058	154.177	2585.374	9237.83	325.615	425.155	302.263	336.939	1467.596	321.902	3512.306	55	0.709	587.355	853.718
25100.739	25332.209	15966.365	31618.848	16229.344	30739.131	12045.802	18063.334	2921.328	740.284	452.474	557.094	1958.01	6678.955	270.453	10780.014	585.933	902.731	275.783	752.986	2618.497	941.32	142.124	1682.581	32419.631	308.332	254.415	359.568	130.156	651.909	329.081	2313.842	31	0.777	564.371	852.984
21562.914	21892.275	13542.174	28348.124	14351.478	29229.085	14915.426	26878.863	1912.534	951.317	457.748	686.79	2750.69	1539.288	353.73	11870.266	422.938	698.96	269.242	800.215	4578.854	827.751	161.324	2658.84	18204.003	308.818	295.595	284.567	182.733	753.898	301.782	3133.604	87	0.737	623.144	856.649
21868.763	21508.271	11901.456	23624.049	12684.287	28040.792	10036.439	19636.781	1880.129	540.698	395.657	674.229	3298.544	742.927	254.66	7920.334	461.161	630.874	246.381	710.391	7239.903	771.112	137.374	1453.42	24338.715	355.862	305.507	359.121	214.513	632.071	287.593	1914.055	52	0.736	529.346	856.635
18578.353	17876.48	10126.38	21427.769	10837.338	24181.292	9039.059	24336.284	1552.734	510.889	389.532	459.472	1786.342	1221.157	246.04	11184.294	452.579	619.719	256.366	609.312	7997.813	721.396	124.049	2204.106	21337.652	352.032	351.897	374.155	150.217	481.224	286.602	2809.117	53	0.78	539.519	855.858
26528.676	25140.834	14835.091	28838.493	16349.936	34376.425	14603.665	26302.316	2056.386	847.51	481.855	635.993	2356.697	3580.272	264.33	8652.84	463.328	379.027	237.829	985.583	3143.477	963.172	148.46	2099.894	20780.41	325.005	297.023	316.97	437.92	849.777	287.881	3268.998	60	0.92	571.183	858.117
18372.436	17470.129	8281.619	23247.67	12003.59	25282.305	10012.31	18968.179	1198.169	552.505	667.037	482.715	499.964	606.026	333.312	7306.449	338.846	304.082	174.843	7117.331	268.516	495.162	158.826	1933.928	12443.477	307.029	304.453	292.686	5207.493	624.618	284.154	5669.288	63	0.679	667.437	860.532
31597.621	30792.286	19741.964	39426.36	21511.182	40607.267	18261.845	32764.937	2240.227	786.204	580.995	867.979	2752.113	2783.599	263.781	8427.782	519.349	1000.261	247.503	769.607	3455.1	827.762	126.948	2019.218	24991.151	319.561	307.628	318.873	163.224	888.669	312.285	2972.36	74	0.615	602.338	860.514
19245.863	17688.38	10165.109	23419.286	14446.707	27303.488	13091.215	24697.039	1917.973	645.796	462.812	698.893	3461.695	2026.802	288.668	8919.4	329.276	521.255	226.754	977.581	2922.335	1061.141	139.632	2495.941	10962.908	315.88	287.296	295.775	112.496	833.069	292.425	3519.752	41	0.74	611.378	861.988
24240.295	24541.753	14089.833	27420.933	13580.909	28790.365	12383.485	23645.185	1698.753	776.269	523.013	1013.913	4297.299	1922.506	287.975	8703.962	485.106	810.171	263.614	1409.429	5200.546	807.408	135.572	2093.356	22252.022	319.257	385.694	298.042	1171.594	1042.323	282.866	2795.141	125	0.517	638.548	866.212
23093.054	22829.236	13879.259	26323.952	14370.242	30077.6	12192.972	17760.904	2230.132	870.088	486.529	691.479	3603.27	1887.517	293.546	12299.4	507.563	690.868	310.746	751.898	7194.997	844.691	147.949	1756.135	26225.92	359.091	274.963	378.549	182.384	963.613	302.214	2190.693	107	0.678	547.07	866.939
26898.844	27954.516	17989.098	35968.042	20864.735	35225.892	16721.492	29830.628	1521.138	717.665	516.234	858.699	2657.388	2014.474	293.564	9129.579	508.311	840.368	252.013	974.74	4941.513	840.707	140.941	2148.973	27383.523	298.726	394.911	320.006	103.594	925.102	305.773	2999.634	28	0.564	589.179	864.786
18966.444	19341.47	10779.807	19683.259	12574.55	30629.653	10424.424	18914.078	1921.403	518.319	523.382	718.458	2815.38	678.865	277.847	8603.012	518.294	595.404	248.071	1050.837	10729.26	869.751	133.265	1639.785	28387.229	348.172	304.016	376.702	722.416	601.834	311.641	2431.394	110	0.623	525.8	868.218
24867.593	25543.946	14518.085	32209.712	16085.27	33230.131	13533.181	26327.905	1770.508	671.009	767.376	538.812	616.509	677.504	340.638	8723.247	331.633	431.98	295.937	5645.849	292.212	747.665	165.242	2360.093	11982.199	316.648	432.217	289.971	24043.681	571.017	310.428	4044.283	143	0.535	649.731	872.563
22097.447	24048.83	13174.863	28728.16	13976.952	29109.698	11038.041	21600.109	1465.494	757.489	518.004	589.154	539.815	1313.783	327.503	7864.497	259.238	288.125	236.184	1542.131	192.851	612.936	149.261	1975.755	2861.798	334.887	325.569	313.762	5414.076	266.191	288.837	3789.908	31	0.984	658.597	866.5
29582.663	29416.209	18784.19	34427.548	21308.954	39080.466	18122.342	32247.093	1953.687	667.513	498.505	647.474	2879.348	1987.783	280.948	8349.419	664.325	1046.297	277.177	658.584	4128.709	912.367	143.106	1936.694	35299.487	278.354	354.533	306.398	113.257	911.566	326.254	2808.96	31	0.838	594.887	867.79
24296.877	23250.459	12200.528	23126.769	10908.732	19829.555	7359.978	16149.351	4030.833	588.251	493.614	628.295	3285.255	516.028	259.206	9080.538	464.333	516.826	261.308	601.269	5009.606	668.925	131.126	1439.188	23680.118	371.313	346.792	365.826	175.754	493.69	296.49	1859.45	61	0.844	497.91	869.598
20910.551	19904.681	12045.042	21520.421	12107.926	23211.176	10487.725	20078.16	1528.845	589.381	474.302	870.289	5848.348	1160.232	270.92	9500.05	480.684	537.47	273.817	899.971	7770.287	745.713	131.623	2183.044	20451.592	300.156	305.632	306.076	135.287	1336.842	291.219	2809.077	58	0.695	618.638	870.983
19059.788	19125.543	9120.779	18899.357	9612.281	20719.552	7849.561	17160.308	1405.868	539.089	493.717	462.576	1305.179	436.9	296.3	8167.829	443.379	388.471	269.398	1305.397	1140.773	726.083	148.853	1693.451	24238.028	354.053	326.379	368.944	21596.568	369.961	307.606	2829.344	69	0.519	512.761	872.659
23421.67	22366.107	12741.021	26479.171	12183.107	24427.567	13133.918	22489.864	2704.872	629.113	452.86	567.938	3083.86	1370.673	288.411	9377.004	464.907	672.693	246.594	1249.318	5210.349	617.841	134.092	1886.075	19956.641	317.112	337.821	284.82	172.121	851.9	312.129	2403.523	58	0.685	627.672	872.276
18589.203	18757.149	9412.197	23701.122	12620.15	25544.805	10103.608	19536.128	1343.55	642.991	713.198	541.071	534.297	719.173	341.485	8156.152	341.992	285.591	263.523	10661.604	284.449	555.229	164.026	2287.693	8983.654	292.44	382.597	294.73	14463.907	666.751	306.304	4786.898	59	0.542	665.042	875.432
20592.15	20494.095	11818.999	25535.993	14580.069	29037.22	11882.605	22248.61	1532.977	637.768	1276.653	628.748	732.121	726.2	332.947	9845.21	368.038	331.948	258.7	5247.094	563.313	465.707	146.004	2770.618	15845.464	343.789	450.748	393.923	6038.588	789.1	285.719	5243.376	44	0.949	535.909	874.341
19545.555	19449.422	11540.456	24032.687	14445.902	27241.834	12349.727	23260.396	5219.628	949.916	552.854	999.746	3119.831	1623.612	320.201	10544.893	312.762	591.097	209.24	1285.133	7187.805	955.647	160.887	2606.982	9009.529	329.989	317.369	318.106	148.531	1105.82	317.477	3969.932	38	0.905	579.342	874.632
32857.221	31701.313	20377.396	38556.767	21683.479	38047.539	17597.498	32112.434	3067.745	739.527	568.791	930.471	3804.5	3021.059	312.025	9861.967	522.144	915.925	276.683	1101.7	5075.527	942.307	142.335	2426.436	23134.935	320.168	327.892	312.524	118.729	1018.932	322.602	3390.57	132	0.338	594.098	879.356
32616.932	31845.13	20274.934	39415.238	21897.926	42484.183	19368.028	34817.179	1719.071	686.224	536.849	751.199	3113.751	2928.877	302.507	8138.111	560.766	961.435	278.235	973.491	3115.99	909.762	147.352	2178.284	27604.925	307.834	287.325	313.39	122.739	833.688	298.807	3246.629	131	0.49	606.538	882.698
19080.421	19722.641	9973.458	18726.842	8020.864	12687.137	9951.473	18346.56	2184.786	677.07	558.393	714.003	4101.147	575.076	402.395	15879.456	558.927	608.511	332.051	833.896	8554.196	576.654	171.691	2328.852	23548.559	311.68	371.651	298.186	134.593	533.874	296.169	2610.956	158	0.504	687.057	887.386
25567.207	25248.997	15646.436	29461.152	16459.775	31660.194	13734.883	24929.718	1710.025	602.98	450.322	593.505	2024.342	2177.122	264.411	7963.012	494.961	759.68	307.931	750.041	2876.528	725.089	153.622	1574.651	24900.562	335.365	376.241	349.36	121.009	734.691	280.096	2222.497	44	0.949	574.182	882.955
22959.603	22627.888	13787.438	26634.618	15872.645	30191.184	13966.503	25984.14	1628.88	838.516	1777.931	882.421	2825.265	1671.532	331.392	8782.959	419.645	535.717	262.547	2934.967	5011.7	890.402	152.116	2389.383	16507.66	339.301	808.296	311.869	7173.849	973.08	310.506	3743.65	64	0.619	582.984	883.297
25821.776	27156.552	17264.571	31340.788	16652.953	30922.273	13079.499	23116.303	2331.68	1468.675	491.629	484.123	1549.624	3107.65	274.88	8336.907	506.599	994.324	264.698	530.378	1845.984	697.97	151.025	1392.152	25983.506	370.928	348.121	380.574	124.432	505.791	304.758	2121.886	30	0.929	566.533	883.367
20255.708	21843.753	12186.996	25637.231	12613.105	25555.582	10638.913	20762.786	1507.181	694.085	620.867	589.236	527.976	632.268	353.154	10024.465	336.849	347.207	238.609	5178.956	291.74	638.375	163.473	2630.153	9417.736	285.168	376.024	282.639	27440.26	883.96	312.232	4482.739	107	0.492	660.332	887.472
20336.512	20612.433	13448.793	24774.323	12455.392	28456.499	11660.585	17748.06	1390.651	518.097	409.495	704.253	2431.35	1266.716	260.951	9854.465	504.752	720.033	278.335	688.171	3610.5	841.76	137.513	1308.086	27161.445	310.972	298.001	361.443	120.561	527.739	318.376	1764.999	47	0.764	560.926	889.117
17637.855	17320.075	9823.026	21108.348	12152.077	23918.299	9653.282	17792.141	2242.541	541.62	2244.014	473.988	458.693	725.554	348.631	9386.27	414.005	355.118	241.308	7059.296	171.213	753.362	141.468	1936.9	22540.423	374.719	574.812	397.343	14702.307	737.041	301.129	3310.571	20	0.994	533.55	887.9
28144.573	24840.431	14159.317	29723.22	16330.144	31520.154	14396.001	26765.294	2364.781	688.141	638.847	641.75	4025.697	2072.306	299.649	9718.057	441.754	640.039	230.484	1557.132	7123.331	839.559	138.891	2282.698	15460.819	323.387	325.262	288.081	162.227	981.386	308.842	3030.027	73	0.468	615.897	894.39
19039.734	18683.596	11488.841	26413.235	13803.004	27928	12436.873	23203.7	1114.563	568.029	556.999	539.922	504.626	808.317	312.004	9253.926	295.241	340.889	221.628	5834.318	188.51	499.99	137.813	2400.885	9451.098	280.345	396.567	278.91	8057.845	976.658	303.727	5389.668	53	0.794	633.557	892.689
28093.188	27716.361	17632.169	31885.771	18682.829	36403.212	17451.649	31300.697	3715.489	1002.475	543.926	803.181	3960.788	2958.485	333.58	9367.509	570.054	769.478	296.039	1154.732	8675.485	870.424	144.183	2291.711	28099.293	330.836	353.566	303.343	149.258	1025.263	318.886	3473.294	161	0.493	586.705	896.37
28133.325	28464.507	18409.931	35189.671	18678.083	35183.5	23858.89	33348.426	1922.742	790.549	532.396	1551.307	3328.138	4950.385	481.74	10515.406	594.367	929.437	287.038	999.12	4350.442	951.76	168.528	2451.712	30012.16	326.057	303.31	303.785	115.502	916.155	318.892	3460.317	102	0.848	602.284	898.196
17329.981	17359.72	9227.908	19197.959	9871.212	22725.363	8545.365	17529.532	1342.033	485.675	563.648	375.285	490.396	558.428	313.395	9840.632	507.421	385.944	313.805	1460.177	239.966	809.115	133.314	1704.65	28728.066	352.469	335.362	378.582	30837.162	370.331	306.855	2971.531	60	0.898	522.967	896.667
22910.868	24789.452	15415.467	27824.261	12652.192	25113.435	10087.405	18937.747	1167.137	534.258	491.459	361.732	331.002	341.574	260.965	7692.233	419.27	374.113	656.622	1632.669	216.408	435.436	182.176	1444.241	21885.134	278.938	372.924	272.736	23178.085	342.198	294	2128.997	44	0.887	643.932	895.795
23774.289	24279.765	15049.938	26767.346	15124.586	29590.769	12224.554	21936.167	2759.969	698.952	556.205	873.551	3393.484	1289.21	294.86	9960.948	419.463	617.524	236.484	1065.716	7013.199	787.563	124.759	1761.9	19446.828	327.935	289.531	352.934	201.287	842.301	300.746	2528.156	56	0.873	554.643	896.911
23116.628	23697.751	15051.691	27675.488	14460.142	29182.493	12708.173	22907.159	3383.493	688.536	562.069	546.055	2317.743	2536.112	310.418	10421.193	445.502	755.368	279.689	1071.833	4369.235	910.442	149.265	1911.687	19072.979	350.687	338.027	334.843	118.398	643.116	308.146	2688.642	87	0.724	570.971	899.109
25480.521	26370.671	15586.961	30146.916	15442.105	30382.562	12534.94	23424.407	1855.513	603.032	613.642	440.204	427.478	671.811	290.141	9322.828	458.791	524.717	270.347	3375.029	207.133	540.233	132.035	1846.449	24763.206	284.107	328.757	283.072	21766.996	766.017	289.05	2944.685	60	0.993	651.467	901.283
20763.955	21764.18	12512.244	24978.936	11881.747	26655.329	8262.566	16915.722	1208.963	1164.804	460.122	403.983	2073.715	1157.15	293.07	7258.717	454.992	558.937	294.766	528.592	5488.641	799.117	148.455	1356.627	19945.171	307.394	386.214	298.988	2669.755	478.003	297.742	1775.575	81	0.923	676.796	902.265
21800.306	21430.027	13060.683	26300.412	13179.567	27168.037	15575.015	27283.873	1322.713	510.507	470.959	376.032	419.4	534.705	378.426	12356.589	365.5	354.458	296.668	1434.513	206.589	641.441	154.751	2589.258	14460.406	300.397	340.74	285.462	27964.396	304.691	306.461	3797.464	90	0.859	634.144	905.533
26871.786	25507.511	14499.697	29712.904	17142.324	32632.889	16576.747	28534.105	6701.344	691.673	588.521	1043.32	4018.129	2684.509	381.988	14207.268	505.077	597.104	239.358	1317.805	6221.736	874.11	150.155	3038.06	16950.758	328.957	326.56	304.333	254.77	924.425	310.495	4366.737	38	0.787	606.526	905.5
14451.334	14856.487	9553.548	18882.194	10035.272	18719.211	13860.105	20659.555	1346.733	602.546	1589.28	572.551	541.859	569.496	412.603	13718.427	346.274	329.258	206.62	8851.562	203.561	548.757	160.443	3176.706	12051.57	239.669	442.565	289.92	9736.304	982.342	308.795	6186.007	53	0.827	623.368	908.594
27419.678	26662.902	16668.164	32339.956	17728.014	32665.389	15577.449	28058.318	2360.095	661.243	555.777	864.652	2720.898	2538.374	321.151	9561.059	469.696	696.542	260.009	1063.132	7203.199	783.465	145.936	2358.865	17857.72	300.791	358.503	314.445	113.222	785.307	337.334	3128.287	87	0.682	586.213	910.328
7080.474	7332.205	4359.668	11481.853	6608.305	13876.515	5758.883	7416.807	1035.865	262.83	332.172	356.236	692.753	379.159	233.803	9635.882	150.073	188.473	228.774	1037.843	8118.349	584.078	103.62	865.669	2015.659	308.796	290.199	326.52	269.537	317.985	296.07	1025.554	21	1	528.69	908.738
18848.43	19873.588	13163.905	27265.71	14820.466	29432.86	12342.579	22888.363	1779.315	439.764	399.042	764.291	3322.474	998.929	289.694	11696.664	624.462	865.341	263.043	710.899	7987.134	893.659	136.339	1733.355	37753.713	303.166	301.411	351.939	3378.106	889.743	307.132	2195.086	64	0.611	558.578	912.203
17826.705	17755.264	10403.647	20361.397	11206.657	22455.337	9338.245	17898.171	1364.385	505.926	462.618	843.739	3078.826	549.807	283.403	10188.967	295.153	497.406	249.63	819.313	17520.07	801.424	132.499	1675.492	11902.516	330.092	357.864	323.363	132.868	703.452	288.882	2103.448	67	0.898	546.545	914.336
29484.452	29620.993	19713.294	36177.852	18937.163	35974.96	18529.355	31821.35	2111.691	1525.734	541.122	800.631	2698.618	3782.269	325.561	10471.117	571.837	799.763	277.428	787.687	4794.621	946.361	141.245	2401.333	26624.53	297.276	358.399	304.642	134.722	953.78	317.856	3221.846	83	0.841	600.114	913.596
22900.45	23003.623	13831.802	27663.597	14590.631	28883.255	13737.102	25419.092	1673.392	713.853	1109.07	544.584	544.626	735.333	411.293	8729.148	460.661	372.967	407.389	5031.737	247.825	660.568	174.267	3119.052	17788.77	281.461	401.013	286.485	30324.927	691.218	300.429	5656.238	101	0.893	641.53	916.649
17736.858	15609.479	8099.831	20687.654	10772.205	18312.951	12411.308	20060.433	980.895	355.896	292.346	279.798	323.178	363.834	347.059	17923.642	385.86	314.113	176.07	733.723	131.9	426.092	136.193	2472.457	17295.217	245.864	282.55	260.682	3154.717	332.91	295.126	2734.674	34	0.685	651.882	915.353
26082.56	26240.464	16520.837	31283.472	17283.526	33666.952	15073.021	28046.45	2456.037	712.381	607.821	643.477	3262.346	2005.863	315.754	9478.972	537.331	887.479	307.63	1203.282	4510.508	864.473	137.028	2298.157	24485.443	310.308	377.641	317.77	159.089	850.765	305.659	3139.928	54	0.723	608.315	920.037
23874.462	23363.743	14572.679	28808.021	14678.364	29313.062	14263.301	26349.44	2181.699	573.225	443.04	653.445	2884.971	1429.995	287.711	10570.573	549.229	474.174	231.727	958.391	5774.426	833.16	133.714	1944.271	26405.684	325.12	357.046	302.137	98.548	783.384	321.53	2521.293	68	0.877	587.721	921.765
17270.976	18901.435	10794.738	24360.287	12517.841	27955.256	11163.615	21796.096	1381.381	650.357	814.604	596.231	546.537	817.71	353.691	9112.723	291.969	250.541	307.006	5315.082	425.342	633.533	144.664	2689.461	4976.354	274.402	296.592	255.414	15237.748	1242.511	309.339	5442.141	35	0.851	667.614	921.129
18146.106	18100.92	10873.271	21637.498	12047.242	23894.964	10686.335	19291.51	1465.254	550.984	942.345	472.743	474.111	603.389	322.249	7919.178	441.181	328.208	482.609	6243.119	282.127	772.614	192.725	2256.039	22888.876	261.533	414.435	297.528	15219.441	480.796	340.692	4857.098	27	0.887	632.315	921.352
20596.185	20786.007	13122.121	24589.336	12641.21	24503.308	10230.598	19219.617	1295.917	480.245	438.191	790.552	2181.154	1006.541	259.774	7627.968	445.916	607.379	200.935	710.5	5536.187	600.586	125.369	1175.613	21411.289	301.662	297.765	303.889	183.488	526.187	284.705	1567.548	20	0.994	563.75	921.1
22609.647	22677.342	14772.231	25640.9	15649.28	29866.725	12705.974	23459.162	2380.668	639.005	496.921	748.875	2595.014	1732.028	289.768	12193.086	507.842	752.943	266.815	822.928	9322.811	988.504	141.972	1993.677	26219.883	321.993	329.485	312.406	197.97	702.626	303.168	2676.61	86	0.537	551.547	925.442
31288.051	29772.577	17535.651	36467.71	22265.131	41845.269	16376.589	29886.557	3390.499	972.691	612.572	1022.169	5347.074	4646.715	323.687	10909.652	425.289	548.746	276.053	1289.678	10381.115	944.574	131.181	2436.162	14067.523	295.812	358.838	287.809	264.346	1300.19	300.504	3281.693	113	0.601	614.04	930.066
19914.665	19535.196	11484.337	23383.512	13698.235	24366.046	11616.972	22048.353	3347.942	659.895	529.423	726.173	2996.336	1782.862	290.114	11159.63	301.52	547.876	253.241	1168.253	4374.308	938.306	148.838	2343.292	7458.864	317.802	312.794	337.291	99.255	730.258	305.38	2849.002	31	0.937	579.919	924.177
20537.748	21841.295	13037.914	20627.09	13355.953	24332.447	10306.225	19039.31	1572.618	618.256	537.909	485.692	513.415	605.335	330.555	10054.434	510.618	450.036	272.224	6297.398	217.083	580.898	151.738	2271.306	23545.559	290.518	291.44	276.361	20340.326	929.733	294.897	3344.2	61	0.639	652.943	925.959
24723.074	24172.46	13574.458	29748.465	14142.314	25145.375	12786.576	19099.643	4815.298	720.255	682.212	851.77	4279.45	491.526	343.463	9945.743	628.735	706.706	338.205	1252.623	8298.543	873.046	140.602	1884.352	27578.203	297.809	314.873	318.129	693.914	707.885	301.262	2620.864	51	0.59	673.029	928.206
27599.265	26432.495	16267.989	29339.603	16205.587	31787.303	15246.649	27346.424	2124.783	653.897	556.215	573.315	2101.384	1162.265	308.912	9644.364	679.944	967.788	324.526	1085.689	4439.899	898.971	146.623	2118.744	34344.889	296.617	355.821	296.762	143.734	775.195	308.334	2869.422	43	0.909	598.64	926.756
27334.587	26830.671	17243.39	32992.832	17672.683	33466.727	15083.5	28072.756	2424.134	884.97	538.199	991.23	3332.847	1550.896	307.004	10108.609	463.28	768.76	305.394	1288.022	9675.167	930.802	139.034	2191.795	20887.051	321.976	297.071	308.983	1289.424	907.108	299.73	2913.774	239	0.319	569.977	933.78
22922.356	23115.342	14813.986	29074.59	14581.347	28738.142	13216.618	24467.866	1859.391	589.1	499.625	823.678	2973.817	1544.848	286.24	9528.385	561.164	826.284	265.594	1168.479	7695.229	770.478	143.748	1962.475	27479.237	297.981	332.922	313.01	114.779	779.785	318.497	2610.203	57	0.853	592.64	930.868
20543.396	20390.048	12864.127	22333.581	14307.83	26433.786	10985.016	17919.674	1735.003	537.85	437.198	1012.249	3445.606	962.924	278.959	11624.132	512.734	635.225	288.393	691.898	10413.141	935.026	127.626	1483.84	26027.427	299.023	314.789	311.252	112.833	733.999	294.342	1929.731	27	0.79	542.056	927.833
19002.866	19524.169	12229.806	23117.64	12012.033	24195.713	13801.501	25035.623	2705.938	622.624	610.562	677.024	3650.046	1683.025	329.848	12559.716	441.507	703.253	271.199	1439.42	11658.831	799.181	138.14	2615.627	17294.556	288.676	314.324	289.589	368.984	763.044	309.265	3614.758	110	0.534	626.809	933.227
8780.025	7344.054	3575.007	6351.95	6225.012	10051.369	4243.132	6520.538	845.801	289.232	266.261	514.518	792.829	460.271	224.082	10265.778	244.495	261.54	152.068	515.17	7085.02	533.061	143.532	799.548	10504.29	248.952	275.072	254.589	142.735	431.362	275.803	930.512	23	0.622	503.978	931.543
14124.715	15814.275	10585.266	18521.815	10066.607	18946.92	16990.097	25417.921	1683.67	693.131	563.752	1091.939	7279.892	1457.959	443.544	14181.953	362.866	481.803	265.759	1781.19	15062.368	987.452	168.067	3032.268	11408.437	285.301	355.573	293.641	213.704	1600.6	323.192	3771.656	80	0.784	605.362	934.55
24471.509	25314.624	15181.093	32362.662	17959.979	35117.202	16012.595	30435.569	1520.718	724.367	758.453	671.585	603	1235.922	421.003	8588.173	348.602	335.107	215.511	4619.601	308.391	615.958	170.62	3158.421	9358.431	771.181	311.102	304.997	24032.461	1231.508	324.663	5826.768	83	0.6	658.837	937.837
20695.654	22235.357	11627.139	28057.541	13357.018	29568.03	11802.452	27006.994	1824.118	749.592	1360.765	665.242	1252.895	927.478	444.519	9720.575	401.452	383.632	304.432	4583.583	1432.181	918.708	182.141	3191.39	11413.846	303.756	475.115	300.72	28151.71	728.692	304.375	5331.461	244	0.37	670.037	948.492
30139.541	29900.647	17271.438	32144.43	16104.909	26950.549	9855.782	14448.731	2566.163	974.273	603.021	1011.976	3809.986	973.122	272.32	11205.834	573.162	762.864	293.696	1124.742	12914.581	887.812	157.595	1193.134	35461.688	315.527	317.071	320.37	140.096	569.55	282.789	2139.518	52	0.898	441.173	936.788
24785.317	24374.729	15183.213	27774.22	18679.711	33640.273	12933.494	23482.817	2885.349	565.37	506.451	724.635	4946.87	1056.255	271.65	10480.051	496.7	701.218	281.468	934.678	8899.993	1054.409	132.552	1806.679	24870.795	306.201	310.149	305.362	138.192	975.456	283.01	2612.248	58	0.889	547.517	937.483
13674.896	14474.691	8699.297	13663.685	10792.76	18312.38	7991.338	9072.428	1630.032	449.193	448.275	1008.277	4239.244	629.928	288.849	11455.329	513.593	589.81	291.895	703.931	11650.211	778.298	158.418	1011.343	30299.219	279.229	284.817	330.229	132.753	804.819	307.752	1194.891	25	0.981	515.38	938.7
20222.412	20156.67	11240.447	24167.069	12122.522	25230.94	8241.875	11321.709	2075.038	682.002	530.298	1052.155	3610.057	1039.804	249.375	8889.623	434.86	600.991	278.205	1168.785	10603.858	1130.923	143.365	918.924	22337.657	336.974	269.607	317.027	131.403	845.349	273.125	1295.152	40	0.887	435.575	943.45
27520.348	27664.874	17677.051	32073.561	15415.771	30002.315	12527.242	23189.465	1627.442	767.429	534.91	857.058	2952.382	3400.951	277.389	11034.202	549.645	877.002	283.189	1131.604	6389.029	895.757	138.391	1769.424	29910.188	313.171	334.6	331.631	878.4	869.229	296.05	2411.822	143	0.466	553.164	949.5
29749.346	27800.548	16906.643	33567.984	18513.457	34408.558	17753.804	29326.153	2184.56	1108.975	527.015	989.48	3323.958	1555.778	336.182	9993.74	587.97	751.138	298.71	1096.054	10149.695	763.387	156.646	2297.467	28039.249	318.147	334.925	302.996	131.232	775.05	333.843	2989.454	108	0.768	599.194	946.852
31014.964	30611.041	19684.976	32663.651	16655.013	32187.738	14651.266	27063.167	1964.508	813.445	542.591	744.392	2526.108	2237.256	268.595	9204.236	707.164	998.308	287.843	941.84	6377.431	778.05	146.786	1793.053	41840.853	295.587	284.431	304.038	107.492	760.286	291.338	2397.634	72	0.72	587.944	944.875
30271.164	30572.384	20469.817	39096.977	20432.883	38275.617	17331.189	31757.106	1650.704	646.249	564.103	1230.1	4386.168	954.356	305.227	10921.577	472.913	626.429	279.204	1596.935	10566.943	906.652	149.293	2217.71	21604.434	322.834	302.57	293.664	114.794	1120.124	320.32	3109.901	89	0.706	574.062	947.758
25607.297	26398.333	16034.435	32205.942	15859.73	21206.179	8892.453	12397.078	1888.466	1157.933	581.6	637.368	1948.747	1659.99	240.762	9611.797	564.81	911.409	303.605	793.4	4568.633	835.09	134.921	883.134	38250.06	310.372	294.453	325.121	128.671	443.217	255.652	1268.426	61	0.618	449.221	948.221
30215.411	30024.895	18643.689	34239.783	18197.431	34856.476	20839.534	35189.595	2361.214	772.865	895.537	763.998	4516.353	3663.37	427.647	17427.589	619.263	978.207	311.776	2450.939	7165.899	898.492	229.799	3515.598	30231.627	309.39	686.062	297.631	1345.806	1078.956	302.64	4755.947	128	0.424	623.375	953.523
16683.126	17527.249	10046.491	22098.622	11440.522	23107.864	10904.712	22721.023	1512.822	665.115	1541.37	591.601	685.079	874.489	420.888	9592.858	340.963	280.371	272.487	4442.772	493.88	770.389	171.39	3188.985	9675.505	284.698	1051.184	299.999	26108.829	1025.848	307.881	6492.177	103	0.469	648.306	946.762
17366.748	16155.194	7960.365	17350.168	8472.567	18461.005	7209.3	15032.893	2016.681	478.893	392.761	455.974	618.118	619.967	271.898	10768.046	306.1	480.703	211.444	371.878	1538.382	961.526	130.943	1479.233	22966.635	297.412	282.407	328.867	122.067	334.393	268.842	1785.533	53	0.75	408.557	952.255
11147.19	10106.858	5561.481	8807.088	4794.781	10906.547	4369.365	7329.243	1582.269	361.689	316.727	502.388	465.309	395.486	262.359	12515.842	426.221	394.424	217.942	618.758	4752.264	618.138	143.164	1149.65	22043.815	252.185	256.328	267.081	125.512	333.704	261.415	1511.434	28	0.634	502.25	949.214
26601.058	26357.14	16917.102	29436.932	16752.377	30952.81	14765.259	28077.243	4645.277	728.914	617.522	1538.646	6233.303	956.03	345.106	10287.095	540.013	694.45	248.169	1564.911	14286.663	1304.834	155.087	2650.014	21342.348	324.946	329.732	298.428	98.518	1417.992	310.988	3393.078	28	0.889	581.464	949.393
17220.2	16973.741	8247.092	15849.173	7098.808	16421.719	5856.15	10885.564	1603.172	561.708	473.701	453.155	1523.392	569.625	311.347	10100.13	369.788	401.167	227.414	472.867	4560.619	1461.945	137.802	1064.507	38277.251	280.163	322.187	318.421	146.392	344.918	266.229	1257.968	25	0.954	253.02	951.74
22294.175	23941.613	12314.217	30993.289	14026.714	32857.883	12054.203	28984.617	1910.695	767.604	3100.836	642.426	793.416	819.476	461.902	10004.011	367.589	383.037	294.717	5269.43	428.479	1002.317	189.023	3166.936	7679.514	305.011	1316.943	304.229	22581.162	1061.024	317.353	5801.72	103	0.592	677.947	955.879
17899.051	19404.583	12013.153	23945.672	12039.43	22702.542	8153.591	10877.158	2621.971	647.694	546.875	1035.146	2534.482	793.126	267.832	10425.223	421.226	439.769	266.461	1083.295	11232.388	1064.956	136.391	1005.952	22911.783	316.072	286.217	302.135	131.907	750.032	270.664	1438.22	33	0.846	443.682	955.258
28596.158	27914.618	16690.667	32905.357	18480.869	35016.11	15162.782	28865.74	2440.875	908.482	659.341	1014.188	4509.086	2052.632	337.555	11274.26	542.222	762.027	300.759	1814.245	10020.603	1028.165	143.097	2631.841	23623.456	338.472	387.783	297.734	148.858	1293.359	315.281	3725.087	71	0.734	591.43	957.43
24488.721	25597.396	15260.042	31150.44	15286.762	28996.503	13727.254	26346.403	3529.945	877.834	732.989	761.777	5101.553	3165.235	395.938	17020.904	447.232	824.78	301.925	1594.393	9949.342	984.737	156.771	3067.475	16751.457	308.852	388.04	299.424	405.417	978.034	300.022	4267.282	121	0.805	646.963	958.508
26507.59	26695.114	17076.128	29605.51	15869.382	31061.882	14753.414	27616.374	1673.494	855.349	516.67	824.05	3681.697	971.393	315.427	15009.424	562.595	730.236	266.853	1128.111	11163.11	817.661	144.27	2460.077	29973.54	352.183	299.913	308.171	218.936	991.959	304.727	3179.826	128	0.596	566.953	958.367
28577.255	28518.73	18366.362	33257.274	17769.143	33887.004	15200.088	27503.872	1825.714	741.421	659.155	1317.632	5206.931	1751.967	317.794	11622.912	584.559	889.196	293.101	1726.424	11139.146	786.142	155.081	2172.386	30016.268	321.522	387.277	307.033	742.805	1244.169	291.989	3157.914	88	0.636	610.205	958.523
18343.995	18473.607	9207.937	19373.26	8787.355	21399.793	7794.566	15813.851	1669.122	824.822	559.458	551.179	1307.21	1141.144	341.239	10904.014	431.478	490.715	246.477	596.151	2515.484	1848.886	129.182	1334.656	42672.552	291.458	345.038	340.278	125.265	442.694	295.642	1490.69	97	0.327	240.593	962.345
20306.305	20568.77	12317.686	23741.673	15618.129	26812.68	9647.929	12452.127	1459.807	1051.595	420.742	680.384	3599.637	1218.43	262.522	10210.461	435.348	629.411	220.576	690.37	8039.765	835.062	134.313	915.956	24659.333	327.322	311.229	292.178	135.321	754.79	273.598	1256.002	73	0.706	486.952	960.555
25460.781	25841.92	14740.17	28482.077	13616.565	22956.419	8562.942	25548.008	2201.332	795.034	1050.224	963.832	2794.307	1108.427	302.114	13262.819	438.789	648.738	290.6	1449.91	5400.85	1070.432	141.42	2473.248	25526.764	372.984	329.574	337.383	1687.002	623.443	270.605	3387.68	101	0.599	401.401	962.579
27572.268	28483.987	18554.03	33825.929	18223.377	35175.355	18214.498	32135.239	2847.507	679.083	665.304	1251.76	5666.604	1165.551	346.751	14219.712	565.402	716.301	282.343	1895.574	13946.785	918.649	149.818	2708.774	27349.57	336.19	326.12	316.071	139.631	1552.529	301.537	3769.626	137	0.618	584.303	964.033
14799.985	15065.914	8925.812	15203.166	7399.826	12514.836	5400.417	8780.466	1517.087	529.432	1383.197	946.559	1864.952	509.03	280.035	13850.779	405.38	458.872	249.955	2555.763	15951.87	808.481	134.399	1645.153	20161.164	302.219	406.342	306.247	298.493	446.78	274.351	2199.741	48	0.815	503.458	961.083
27747.45	29786.639	16520.994	36590.414	18296.052	40710.184	16978.877	35675.637	2679.384	1250.715	950.958	972.565	3819.236	4020.375	586.756	11402.757	459.351	548.888	268.382	1317.455	3964.266	3129.65	155.297	3248.843	41068.667	327.097	334.446	367.32	138.151	1154.518	308.73	3751.89	164	0.423	218.037	966.744
24575.617	24705.442	15544.89	28305.472	15255.515	29097.666	15765.041	24938.523	1551.701	862.115	545.6	840.943	5113.32	1029.294	385.674	13509.901	466.01	653.359	269.112	1715.955	22990.375	868.955	145.673	2343.786	23685.191	352.97	284.77	310.872	764.492	1341.644	315.875	2997.211	44	0.949	555.614	963.932
22608.834	23399.483	14782.522	24883.188	14180.266	26677.322	11193.592	20718.759	1680.41	583.65	564.42	746.871	4125.68	789.431	275.169	9677.239	700.71	935.337	336.133	1058.607	11828.533	855.419	150.532	1674.667	39282.922	322.265	340.839	302.806	195.987	1308.171	275.366	2208.1	43	0.927	599.779	964.616
19630.644	18611.102	10562.762	21898.618	11582.094	21945.6	8038.367	15600.22	1583.597	528.219	535.6	995.453	4789.93	542.181	275.772	11489.848	334.26	489.962	266.626	1506.04	9249.03	790.026	137.908	1652.846	14081.147	316.275	309.528	288.293	291.51	1002.876	303.83	2067.792	68	0.786	533.368	967.059
17103.545	17715.65	10457.817	21757.417	12443.38	23898.566	11301.633	22341.466	3037.851	627.893	2544.841	773.393	2330.238	789.25	362.115	11389.165	336.052	307.691	206.84	6197.144	8893.666	667.798	179.819	2643.571	8567.246	280.521	969.245	306.452	5729.655	1264.053	286.102	4404.71	80	0.695	617.162	969.038
32444.068	33319.399	19781.459	38131.719	18456.417	35875.004	12757.069	35152.534	2567.445	1618.661	816.634	1490.209	4637.791	2187.586	343.673	12744.17	501.151	695.319	321.076	1704.184	8754.972	1490.466	141.446	2670.206	27443.638	392.623	438.246	345.406	166.084	940.681	279.876	6704.615	121	0.59	374.335	972.12
19389.842	18335.652	10203.891	19196.188	9889.8	16783.731	7041.625	11977.236	2240.761	525.476	548.096	1166.529	2773.565	536.454	263.737	11509.865	521.813	603.943	262.534	932.861	7919.778	621.26	136.657	1378.518	26612.257	306.641	311.252	299.929	138.761	688.818	255.072	1693.324	49	0.445	517.704	969.214
22054.681	22685.55	10667.055	29345.909	13867.453	30956.31	11530.552	27228.198	1598.99	722.967	1016.228	567.174	902.852	869.453	443.491	10125.477	421.778	387.191	307.224	4854.551	401.804	849.678	195.93	3218.936	12679.42	299.779	413.565	309.07	27741.614	816.294	346.429	5550.134	83	0.583	667.765	971.753
32842.855	36593.736	21063.175	45410.175	22198.044	49794.55	20264.519	42479.685	3023.985	1314.121	1170.148	1119.251	4147.115	2319.327	672.096	10323.069	477.277	629.529	327.344	1968.616	6227.691	3845.768	165.6	3931.46	39524.245	339.394	389.644	361.283	144.685	1158.031	313.596	4443.143	56	0.911	204.982	969.018
21005.884	21918.142	13664.705	27652.345	15088.432	30006.45	12633.808	22463.238	2037.235	709.817	5533.416	626.922	677.109	1025.024	375.047	11551.899	366.711	360.91	201.627	6136.692	350.305	795.962	146.347	2499.968	16940.083	325.459	888.527	289.78	10918.516	688.853	268.119	4950.525	87	0.469	466.546	971.362
19374.06	20661.452	11635.089	27084.596	14757.736	31028.892	15984.035	28824.349	1982.308	766.714	2409.414	712.906	837.455	1384.477	507.432	10212.031	283.979	233.394	252.237	10754.932	1146.128	706.577	187.582	3964.861	1196.48	293.074	1125.907	312.651	15826.876	1512.006	317.42	8477.604	113	0.698	657.624	972.296
19083.719	21017.738	13073.257	25596.298	12731.128	23052.466	8845.318	31941.122	2087.67	678.777	759.785	1348.808	4415.011	961.62	311.779	13309.725	430.175	662.655	301.713	1180.193	7100.413	1234.35	128.056	2750.796	27468.737	310.737	291.681	349.968	177.73	879.951	254.378	3370.334	72	0.687	386.917	971.319
16469.748	16630.473	9724.804	19209.461	10175.165	20912.644	8042.368	9787.63	5747.93	552.731	440.396	464.556	2181.141	1083.819	248.575	8964.628	426.594	619.286	206.477	686.784	6258.899	811.461	139.411	775.469	21627.877	318.099	288.191	304.333	126.193	589.327	244.69	957.277	27	1	492.167	967.685
12366.128	13343.725	7840.697	16572.093	10366.864	18269.364	9041.124	12655.942	1477.8	608.392	828.55	532.393	2040.383	1139.706	341.483	13085.619	340.832	448.914	294.391	1839.831	7074.671	1013.023	139.99	1942.905	14888.452	332.086	370.873	329.701	531.357	620.36	283.446	2526.859	35	0.661	455.357	970.5
25191.114	25546.415	16536.846	32252.831	17776.324	35011.337	15792.658	30216.639	1663.128	713.886	1887.636	583.775	830.761	882.879	379.036	10193.124	488.153	378.681	276.057	9346.125	710.496	593.184	167.21	3154.747	23641.603	311.624	865.049	290.63	8985.948	710.495	281.803	6686.296	38	0.974	608.184	969.816
19396.406	19473.503	10820.222	23143.04	11472.429	19466.023	8121.843	22947.146	2156.02	693.087	1063.666	1234.785	3677.031	822.47	320.379	14004.599	360.756	497.552	257.37	1930.177	11043.672	1019.314	135.844	3042.11	17240.039	300.358	311.555	364.958	4187.625	702.019	255.42	4416.187	56	0.838	401.857	973.554
12435.699	13258.359	7895.809	15649.918	8604.758	16083.829	6836.237	13562.759	1796.748	646.835	2764.107	779.316	877.892	668.022	367.261	16233.606	327.168	316.389	199.381	5875.267	1029.409	820.061	134.773	2447.338	15203.174	372.714	1500.095	323.211	9236.822	741.219	294.029	4465.551	44	0.589	424.955	972.295
15877.264	16352.817	8777.6	17886.458	8584.789	21552.612	8500.492	17207.914	1606.803	641.738	523.389	517.519	1081.749	1191.347	375.872	8919.587	459.836	582.408	243.658	670.076	3566.829	2286.329	126.848	1459.788	43620.75	308.335	316.888	350.977	125.714	405.28	287.85	1563.959	30	0.542	233.167	974.367
18070.226	17891.874	10515.166	21186.443	11141.763	18249.987	7340.962	14448.176	1501.196	585.304	532.119	799.387	2218.88	629.648	314.121	14188.352	444.398	592.373	328.713	1176.68	5318.856	798.744	141.367	2102.033	22852.372	315.185	284.771	316.002	121.494	756.825	316.333	2663.964	28	0.718	526.5	976.821
18687.449	18649.817	10309.291	22275.026	11378.249	18711.118	8827.824	17049.068	4009.84	682.147	626.998	892.655	4298.319	1167.816	320.818	17224.325	378.214	531.76	254.321	1609.816	6848.695	694.519	160.763	2407.394	11610.749	336.316	346.579	291.228	376.825	865.144	293.497	3057.482	131	0.554	638.996	979.798
17493.601	17764.345	9623.958	17043.685	7862.133	19016.347	7278.333	14541.192	1478.238	1049.428	505.826	532.217	1771.054	983.555	337.801	8734.774	388.52	449.757	245.578	656.232	3012.034	1456.857	125.669	1220.226	33286.945	299.206	344.529	340.128	119.608	447.394	287.723	2968.818	60	0.774	249.2	977.55
11481.378	12867.201	7347.38	12651.335	5731.542	12810.948	4883.829	17032.782	1504.186	569.308	540.545	548.285	2970.804	567.359	323.202	14931.66	304.049	347.704	238.686	1055.16	8241.847	1253.575	145.248	1843.864	16118.246	280.789	318.487	298.613	118.204	574.846	283.866	2113.539	110	0.536	286.127	980.082
17237.048	17630.553	9901.957	20961.313	9752.168	21582.239	9000.453	19218.589	1090.297	494.249	840.807	352.245	484.873	421.364	299.413	10422.64	282.59	319.791	279.372	2318.594	342.545	644.218	159.913	1697.567	9035.552	318.012	543.335	280.399	14444.914	368.085	295.635	2711.731	52	1	595.577	977.481
30832.565	33687.352	19684.862	41715.803	21838.706	45309.556	20213.703	41781.239	3223.57	1519.13	1242.242	1345.862	5519.321	4773.796	733.986	10079.412	423.185	546.091	268.334	2110.838	5202.457	3301.242	167.352	4525.4	26293.613	348.286	438.135	344.577	145.068	1599.004	317.42	4782.047	84	0.851	211.405	980.143
26674.497	24571.509	13680.244	27008.725	16259.863	25053.22	10107.326	16189.639	3157.044	1369.46	643.996	1066.434	3186.333	2168.416	324.615	16938.894	451.611	530.527	348.212	1603.149	11684.506	949.719	150.359	2066.411	18252.96	363.449	312.565	258.65	129.361	1047.642	268.674	2459.804	23	0.878	517.804	978.326
23309.725	24299.784	14699.424	24794.788	12198.586	22961.163	11092.473	20832.971	2308.526	650.349	579.388	1169.905	3179.683	744.15	327.79	18309.097	505.995	689.823	287.539	1073.467	7601.19	787.503	158.851	2443.961	26211.019	357.094	321.828	301.78	5879.504	717.398	306.111	3007.217	224	0.44	577.759	987.062
17815.172	18847.736	12131.71	23100.412	12951.167	25161.29	10271.991	20287.144	2768.745	737.24	4827.405	635.035	669.833	862.116	387.512	13342.351	495.592	379.905	287.416	12304.888	307.881	753.58	170.193	3214.305	21045.279	317.897	1754.211	319.548	19758.878	1343.882	290.327	6500.888	87	0.564	610.707	984.293
19253.182	20552.219	12781.531	26169.559	13916.488	27669.969	11217.829	19035.89	1276.007	594.908	1859.167	633.84	641.774	699.272	313.466	12404.675	241.342	429.407	204.98	6792.413	1933.617	904.111	143.252	1748.283	9429.413	326.779	540.559	334.227	10527.232	547.34	291.957	3042.34	52	0.736	467.115	981.058
26560.902	27893.028	16416.941	32184.325	15408.785	27826.074	9686.725	19457.842	2475.598	803.744	768.57	1099.15	4291.728	792.224	318.992	11052.109	393.116	644.344	288.566	1342.239	6423.919	1358.023	135.221	1695.4	21030.178	309.322	331.533	323.898	139.528	776.466	262.764	2165.577	97	0.638	357.108	982.954
25845.851	26083.787	14951.334	30885.095	16148.638	29145.489	11331.596	26900.955	2315.334	1210.687	907.345	1625.494	4211.65	1581.349	347.927	13531.745	476.192	645.121	288.945	1751.337	8530.696	1378.878	135.952	2615.504	29830.148	317.802	368.976	335.858	744.662	960.29	288.774	3310.365	163	0.427	375.175	991.071
25585.628	24931.399	13753.05	30429.987	16558.057	34617.056	13219.271	31030.562	2617.802	806.951	1056.449	1392.664	6600.237	1378.126	395.772	13751.111	373.821	465.564	270.609	2167.772	9534.039	1651.8	158.919	3199.541	17181.618	301.086	346.136	327.625	432.192	1334.402	302.439	4099.506	52	0.697	387.038	982.481
16183.539	17241.457	10611.989	20830.757	11598.08	21536.745	9021.674	18387.805	1858.582	784.159	2602.478	647.206	667.235	927.893	393.473	12377.14	320.284	256.631	207.555	4216.883	319.919	603.829	151.608	2990.977	11996.439	307.129	1383.475	325.99	8310.89	806.143	289.364	5321.89	49	0.632	410.418	982.153
6364.733	7084.524	4361.043	7526.158	5821.505	8453.867	5148.339	11111.864	1296.951	669.425	1044.3	588.351	715.768	681.388	411.62	10290.141	242.221	168.503	165.574	2767.212	292.106	312.284	144.695	3246.44	618.414	282.658	398.998	288.108	4905.728	509.464	260.701	6131.778	27	0.943	452.241	981.537
24974.989	24131.852	12456.955	28686.689	14274.695	29501.974	11245.03	22200.618	2098.164	601.649	779.931	570.756	4461.763	2245.482	339.977	12262.084	487.859	726.816	246.751	1366.864	7691.301	966.315	166.303	2516.318	20790.841	303.004	289.812	294.852	880.091	849.382	309.5	3527.133	92	0.669	661.207	987.348
20259.328	20142.018	10699.852	20864.422	10393.345	23678.5	9491.717	19067.424	2215.995	928.187	3245.477	685.616	665.933	772.184	504.772	9878.738	435.255	289.227	221.132	3947.66	209.763	2013.869	137.046	2242.926	41870.464	336.666	849.881	326.104	2587.177	1202.366	311.983	3136.756	71	0.408	186.599	989.275
23504.771	23726.513	14926.154	28166.756	13770.703	26669.235	11001.978	20671.049	4360.625	650.409	584.775	996.833	3471.399	1183.518	290.865	12162.023	406.22	624.985	257.953	1132.811	7376.264	943.434	135.222	1829.145	17934.967	330.904	319.778	303.516	126.325	887.215	279.287	2365.815	142	0.595	531.923	987.486
21409.945	22092.848	13025.407	25445.93	12370.479	25148.82	14444.149	22496.731	1449.905	529.355	493.446	438.549	646.349	521.868	346.876	13879.486	663.88	507.631	314.507	1130.142	644.854	984.211	157.813	2172.729	34751.058	351.06	374.565	319.988	19774.308	388.592	315.18	3054.868	29	0.898	566.086	984.603
19291.91	19106.78	10596.164	21574.151	11342.913	23427.778	10271.01	21418.308	2415.729	915.747	797.804	1396.56	4034.953	1318.036	513.65	9050.388	486.433	452.371	265.892	1389.082	9392.938	2576.652	126.222	2311.241	43581.465	314.918	318.426	364.548	128.524	816.737	315.297	2263.113	34	0.919	228.324	985.324
25680.28	26846.67	15818.926	25204.678	12022.845	23279.794	8536.706	17623.002	2271.887	783.892	713.788	864.957	4900.725	635.083	344.081	8582.652	487.012	713.492	304.07	1202.043	6096.451	1405.187	125.468	1466.65	39012.443	333.457	318.395	299.855	128.585	738.227	335.62	1830.486	45	0.732	307.056	987.1
21741.627	21441.961	12408.226	23184.108	14467.051	25069.596	8092.149	15025.64	1826.197	1437.871	504.778	613.49	3122.42	1755.802	250.005	10613.594	454.059	567.471	284.567	1153.52	11415.518	990.5	122.608	1465.647	22519.149	363.192	324.244	317.396	125.946	951.039	254.696	1816.434	28	0.819	518.75	985.571
24672.341	25902.104	15249.721	31996.143	17989.87	34239.174	15675.509	35156.574	3120.375	1274.463	1088.917	1393.546	4175.389	2646.317	663.364	12235.636	415.88	511.973	250.238	2053.535	6197.329	2826.424	151.707	4303.195	26583.645	356.311	466.37	335.717	156.12	1097.563	308.796	4399.118	106	0.679	218.34	989.849
22175.869	22349.55	12051.072	25246.043	12692.959	25660.843	9588.257	19596.478	2855.929	769.497	653.485	1020.416	5128.333	903.272	362.686	9434.058	427.921	510.651	265.172	1355.1	11738.642	1655.659	144.723	1842.901	30307.3	325.041	307.671	293.803	122.453	839.377	321.064	2126.937	37	0.656	296.041	987.581
25312.615	25617.862	15313.689	30554.444	14753.14	28724.434	14545.904	24310.432	1983.687	696.264	664.053	1077.544	4298.358	1479.419	337.3	18633.47	329.659	576.174	253.445	1583.643	8757.977	1030.837	149.217	2378.736	10153.961	345.116	495.812	302.374	157.004	1030.415	294.135	2979.923	35	0.793	544.329	987.014
21922.055	23549.565	13875.522	27891.921	12873.162	21680.643	8256.774	19704.86	4034.556	891.578	770.329	1219.689	5886.364	944.569	369.222	18117.346	364.165	481.126	252.725	1905.682	10057.207	1401.478	139.679	2174.435	14458.37	334.91	341.737	287.05	120.608	802.465	304.703	2522.63	94	0.58	322.117	990.596
21848.749	21344.06	12181.669	24508.22	12332.976	27563.369	10988.854	22455.487	1886.772	758.002	593.697	775.283	1533.375	1808.129	408.864	9565.609	415.843	599.022	233.764	773.6	4911.571	2362.133	123.426	1740.348	34265.063	313.262	307.865	326.822	114.174	454.752	299.071	1917.601	43	0.974	240.221	992.151
15033.672	12725.906	6059.999	17443.659	11171.918	23679.465	10780.559	10570.049	1418.845	406.013	461.273	1003.352	8106.418	1351.996	275.925	14295.857	226.125	236.607	183.035	2814.064	13898.207	863.547	132.929	1448.291	5131.893	282.304	258.974	304.174	173.194	1230.516	252.482	1703.281	29	0.953	446.293	990.672
22049.384	20202.744	11457.312	22009.582	11848.192	22441.303	13154.505	24622.283	1776.24	633.314	597.761	1350.524	3511.594	740.947	362.024	15911.397	497.422	504.407	248.745	1903.388	13493.381	772.429	151.928	2745.357	24994.924	308.996	331.963	297.385	1520.323	718.104	289.202	3867.055	59	0.803	566.636	994.042
18490.41	17768.683	9877.277	18805.099	9043.483	20108.309	7682.986	15259.872	1645.607	635.312	516.105	557.592	1299.656	976.913	315.755	8296.677	432.35	471.661	226.691	659.89	3977.404	1772.744	132.352	1253.282	36414.172	282.636	292.424	319.161	127.067	384.431	289.905	1374.993	78	0.858	261.205	994.026
23324.939	24768.214	14444.22	26297.151	12384.985	28362.464	9865.926	19754.573	2115.712	777.161	931.096	984.982	4438.029	1107.826	337.954	15020.19	490.58	653.399	293.774	1822.55	8897.44	1153.297	162.206	2750.584	19222.865	304.032	350.018	310.931	355.659	1113.168	295.864	3485.662	146	0.499	651.582	1003.021
8252.819	10612.33	7239.156	10313.759	5919.396	10110.646	4948.457	7677.997	1802.612	682.377	800.327	1048.588	4838.637	770.243	329.827	20689.796	268.516	275.713	291.83	2897.477	8309.163	998.909	142.465	2542.989	3546.535	336.947	369.297	312.144	5418.723	1337.121	270.432	3327.17	29	0.767	480.397	994.328
18966.7	19494.464	11655.367	23728.147	12377.986	26047.429	11309.218	22124.052	2018.133	858.989	1339.934	668.727	719.887	948.87	505.901	9371.08	388.549	360.641	205.262	4489.899	204.333	1780.812	125.04	2296.503	31225.383	315.415	541.63	337.468	2413.057	909.54	304.956	3488.668	63	0.63	195.246	998.31
14881.894	16059.616	9827.83	19147.125	12988.769	22034.6	12140.57	26395.547	2623.632	1220.924	1723.759	1030.759	1083.379	1284.663	729.869	10232.951	299.624	242.674	190.507	3965.174	400.494	964.594	152.825	4855.888	6905.914	301.529	525.349	306.871	4642.532	777.509	336.757	7220.392	58	0.599	212.552	999.69
22021.975	20751.862	11473.07	23273.299	11709.474	23756.597	12948.911	18695.935	2442.742	628.975	612.858	1733.682	2028.865	612.558	364.539	14388.828	557.401	540.114	349.801	1239.365	17818.71	862.319	144.667	2275.514	28648.337	338.265	346.145	316.406	516.359	861.176	262.826	2895.243	33	0.635	558.015	998.136
14920.273	16539.96	8740.67	17715.123	8379.22	17889.984	6785.668	14037.332	2737.114	1209.303	2968.017	863.084	819.326	749.984	572.965	11836.384	400.281	280.333	419.258	9747.309	257.556	1834.612	169.955	2605.107	17127.647	331.849	750.747	352.609	2451.453	437.9	330.052	4330.118	92	0.743	173.783	999.446
18432.982	19814.832	11635.05	21593.628	10828.411	21494.725	7347.676	13244.455	2130.141	877.403	730.157	1144.719	6848.779	1027.308	383.925	17899.711	379.587	472.273	281.766	1655.372	10346.004	1491.177	142.476	2013.898	18460.612	338.359	309.332	279.357	103.59	1010.4	292.343	2325.277	71	0.598	326.951	1001.218
18035.747	18472.283	11558.849	20719.511	11294.84	25359.24	10254.176	10940.785	2124.73	1152.543	560.44	600.695	3036.25	1592.514	298.636	11367.018	418.661	600.028	255.533	831.591	4241.834	1127.221	125.466	1293.224	24737.402	317.804	308.069	319.29	345.924	753.683	285.058	1531.698	121	0.478	430.971	1002.773
21683.925	21454.36	12544.172	26349.31	14147.175	28027.301	15736.256	19098.479	4011.539	678.771	600.061	1479.39	5172.315	734.699	407.552	19661.349	450.392	498.819	242.772	1892.698	20155.98	1049.449	160.557	2308.551	20174.122	358.754	352.774	309.766	236.502	1317.179	326.813	3280.632	47	0.887	540.755	997.606
23003.213	25104.235	15785.276	28775.523	14512.124	27309.619	9826.485	18581.352	3094.86	877.644	952.395	927.052	6343.69	1091.606	355.398	13562.794	561.336	698.637	344.631	1697.382	11156.644	1491.359	145.324	2150.86	37934.789	347.621	392.499	334.184	179.616	1079.305	305.512	2694.256	49	0.578	364.01	999.827
32470.098	33397.371	20974.135	40277.252	21391.08	42434.992	16047.755	28355.213	1907.062	1179.747	682.857	1278.404	4490.433	5197.106	327.88	15927.424	456.779	791.002	256.373	1215.263	6250.848	1165.782	144.358	2159.989	22533.73	327.927	327.385	307.491	121.41	1194.687	293.819	3073.312	91	0.615	526.83	1001.445
30737.787	31774.344	19641.949	39714.935	22026.431	43470.764	20286.81	44589.175	2882.958	1940.026	1082.917	1319.105	4121.703	5936.954	630.746	17094.336	429.487	630.556	259.791	1415.116	4268.769	3364.299	146.943	4372.74	34784.845	309.652	327.024	362.252	156.506	1152.82	346.221	4668.386	119	0.674	224.181	1002.954
21521.331	21109.384	11388.9	23720.259	12230.748	25620.569	10103.799	20634.204	1605.707	686.664	530.639	733.249	3994.471	1020.848	360.124	9546.869	303.717	599.168	250.701	829.65	8232.638	1943.484	136.138	1650.683	18140.776	301.659	296.503	301.708	114.242	786.86	295.949	2050.35	44	0.831	303.205	1001.25
13877.555	14760.141	8782.017	17788.383	8743.109	19642.924	7576.188	12739.567	1512.584	465.342	4481.815	391.895	459.978	575.625	268.702	10866.915	528.366	442.744	246.569	2943.55	272.889	963.41	157.782	1254.632	38183.513	326.654	1447.06	339.14	13464.658	465.583	354.392	1970.954	20	0.994	394.4	999.2
23824.778	22577.527	12696.552	25446.326	14401.831	28082.712	11913.351	12223.664	2022.66	981.947	803.828	911.461	2340.631	1367.082	351.705	14303.792	468.652	609.755	268.581	1093.683	5517.392	1152.457	137.885	2307.353	21387.543	342.702	436.883	334.181	135.874	791.94	284.292	2889.866	42	0.683	462.214	1002.714
25111.208	24180.931	14459.69	29618.035	15060.515	31359.232	13027.053	11452.804	2854.062	2029.285	701.419	1115.296	3084.342	2683.419	313.747	15030.791	466.236	646.817	287.746	1339.386	8081.045	1258.321	125.843	1656.863	22683.741	365.009	386.2	316.847	303.749	779.215	314.41	1975.361	48	0.794	492.604	1002.229
19216.217	19580.894	11930.569	23198.015	12450.753	25288.333	10718.084	21788.873	2183.656	1019.746	704.084	1291.612	6113.202	1594.306	419.679	8242.149	404.686	473.358	230.332	1295.952	7014.668	2423.509	132.777	2088.477	33651.557	331.091	314.349	316.77	119.796	1354.237	268.209	2334.864	25	0.655	242.54	1000.5
29861.878	30273.184	18383.637	36778.318	20333.042	40755.949	19363.244	37953.161	2965.159	1794.353	1171.783	1182.868	4192.566	3118.324	654.808	10074.455	467.68	579.643	255.842	1783.835	4224.747	3497.837	154.955	3583.817	43574.945	367.668	372.953	369.157	1220.733	1109.828	348.11	3826.116	176	0.549	199.04	1013.455
22486.158	22215.836	13748.673	26976.196	14199.256	31212.503	14092.515	27140.116	2090.806	792.728	699.33	791.186	2158.127	2002.91	402.93	8075.683	439.604	654.261	248.347	1067.161	2766.877	3038.381	127.759	1947.525	37352.643	301.33	309.361	371.469	140.183	740.521	289.725	2179.886	32	0.762	238.562	1005.969
21960.263	22971.858	15067.599	27593.926	14040.222	28962.02	11449.507	24733.019	1960.049	673.391	614.103	950.832	3752.014	2494.804	301.767	23562.029	472.801	706.285	252.573	1379.372	9356.519	1051.69	139.937	2477.565	23885.702	305.169	349.546	294.512	134.923	982.747	268.733	3092.144	69	0.803	519.167	1007.384
15715.216	15096.878	8058.937	17325.793	9869.666	20587.544	8017.357	11422.813	1518.274	540.486	2821.466	600.979	598.579	805.151	287.443	11996.621	417.064	347.516	234.498	3669.906	1262.767	1053.099	117.569	1429.955	27553.423	335.894	1121.813	325.886	7861.234	289.412	285.82	2574.171	22	0.788	385.545	1006.409
20990.798	20792.364	11709.69	24068.207	12552.157	26148.143	10587.907	22137.331	1554.325	639.905	717.818	515.225	639.185	637.784	372.009	11473.355	419.393	413.105	311.825	1958.616	375.457	890.263	155.677	2319.159	25439.06	315.447	409.043	307.372	23943.728	382.936	286.866	3465.225	53	0.939	501.028	1007.613
6361.253	10129.893	9325.877	7612.881	3851.577	12542.819	3777.318	8175.408	1479.69	332.479	4241.718	299.709	1839.743	333.949	250.541	11805.369	455.322	191.598	183.881	619.241	4404.865	422.815	166.36	1033.522	14711.39	298.683	664.853	226.351	1190.502	358.932	244.977	2559.882	33	0.803	1057.591	1007.803
20712.467	20436.876	11645.684	21671.761	11019.708	24091.442	10077.579	20218.227	1535.532	678.287	515.886	494.209	1082.469	1203.544	318.289	8295.313	345.32	573.807	201.784	521.458	4628.14	1936.933	126.18	1445.747	29425.871	295.849	275.613	306.111	145.09	329.212	272.525	1756.426	32	0.588	265.719	1007.344
20188.755	19717.11	11518.708	23171.641	12821.562	24700.04	11041.381	21339.76	2004.313	821.019	691.037	896.984	2034.699	1272.794	413.154	9184.662	262.174	525.859	205.641	1399.901	6478.137	2724.304	129.301	1963.654	13225.942	291.915	264.566	327.536	120.886	601.133	301.92	2179.078	23	1	248.674	1008.065
14168.843	15723.711	8063.153	18144.66	8699.998	20343.563	7751.644	18726.436	1264.707	675.95	659.897	506.095	624.715	566.466	361.67	11245.331	235.151	251.858	286.364	1073.349	474.875	950.953	163.105	2110.626	3028.105	321.289	341.109	317.096	16024.629	343.134	378.69	3207.74	44	0.747	447.295	1009.159
19055.676	19683.498	12502.097	20373.638	10680.95	21380.737	8883.481	16664.543	2075.133	525.748	477.441	503.277	1007.948	894.486	264.341	10639.209	446.698	627.703	286.823	780.003	4615.943	744.198	121.164	1549.182	25260.913	324.05	343.169	290.675	469.011	453.33	273.529	1992.982	46	0.815	509.826	1009.478
27668.423	27687.462	17536.801	34316.401	19165.602	38562.738	17898.462	36010.879	2392.788	2054.895	828.625	1091.52	3282.543	4652.833	536.267	9159.806	465.903	695.598	234.338	1056.317	4549.027	3403.456	140.991	3014.152	40989.701	309.872	306.844	379.244	126.913	860.39	309.755	3162.457	113	0.698	234.323	1013.314
23717.792	23126.83	13268.766	24251.621	13906.761	29809.683	11918.642	23606.473	1999.755	771.555	627.774	744.084	2685.008	1372.042	368.774	11152.972	542.106	646.686	292.759	885.397	4948.543	2305.815	149.043	1960.7	40721.712	317.618	310.814	303.448	118.163	602.435	325.862	7824.865	69	0.786	309.428	1013.21
10344.765	10408.359	5548.67	11708.222	6472.848	11653.824	5201.498	10754.633	1568.141	639.868	1629.81	567.922	617.69	623.182	358.561	15291.323	287.04	217.465	259.56	4220.791	396.967	738.248	148.266	2255.159	9675.614	287.531	644.915	291.798	15099.168	605.29	380.275	3590.396	44	0.623	370.773	1011.091
25721.359	25786.33	14552.567	29077.742	11074.568	23567.255	9153.337	18240.537	2329.722	719.2	558.164	1004.593	4056.519	777.384	280.252	10986.883	580.882	740.818	334.01	1267.349	7590.689	717.694	156.438	1663.773	28170.921	300.547	292.225	313.575	153.777	832.099	332.7	2051.098	93	0.519	677.801	1015.231
17516.166	17485.352	10127.215	20346.756	11100.864	23924.243	10117.099	21327.405	3916.831	638.055	616.177	563.257	1977.22	955.619	336.093	8676.72	447.377	526.35	222.196	1077.926	5594.243	2151.971	131.005	2383.669	33360.547	299.758	324.743	344.727	119.697	520.223	335.444	42916.077	35	0.947	279.5	1012.843
20813.3	20517.792	12303.291	24870.489	13559.715	29127.284	12995.984	24872.172	1722.957	755.033	632.124	656.43	1770.654	1786.053	408.074	8276.029	423.413	730.605	236.262	1003.065	2231.425	3242.829	133.238	1912.766	39293.162	283.721	273.401	369.701	129.872	563.971	300.274	2167.584	34	0.972	245.265	1013.853
18973.854	20818.164	13201.89	21955.257	12110.948	24544.509	9402.997	10793.242	7050.937	1103.376	793.989	935.687	4398.734	1065.716	345.001	16752.62	523.928	576.458	318.944	1051.705	8800.87	1415.835	145.138	2047.736	28658.296	338.525	326.831	310.38	216.802	854.656	356.016	2182.549	32	0.803	413.25	1013.938
20686.147	20616.295	13270.991	25358.99	16024.306	28302.596	14808.653	30626.228	2655.113	1139.325	3196.765	945.617	1011.026	1468.051	628.728	10366.512	375.146	311.02	217.694	4146.442	333.714	1598.583	147.156	4090.315	23449.487	295.981	1181.007	299.189	6839.387	882.579	330.118	5528.15	80	0.532	216.175	1019.425
31585.622	31429.425	20117.879	39119.26	23408.17	42867.091	21277.686	42517.597	3327.246	1884.143	1182.95	1422.746	4786.529	4359.329	668.438	10526.042	437.916	544.142	244.308	1702.383	4975.735	3542.321	154.501	4345.901	31987.473	341.657	338.843	356.588	194.063	1325.094	325.627	4675.388	132	0.641	227.182	1022.545
16546.971	17523.488	10907.234	20424.394	10818.287	22208.407	9413.662	28937.228	1795.631	841.503	645.355	822.28	2905.638	1574.246	400.123	20072.395	393.643	574.702	232.687	996.797	6919.293	2286.944	144.246	3398.312	29788.109	295.527	302.342	327.221	128.912	659.015	306.798	3505.525	73	0.907	269.418	1016.596
17100.365	19086.73	12778.221	24084.804	12809.458	25496.301	9309.361	13540.697	3908.138	739.988	797.344	791.544	2588.607	1175.097	349.447	17410.833	296.388	625.884	257.701	1172.47	8054.228	1503.539	142.141	2131.444	8667.134	301.603	344.851	312.188	139.742	780.258	294.368	2253.852	39	0.771	471.449	1016.372
23486.039	23699.191	15251.788	28842.532	16433.627	36579.631	16237.481	32292.136	2351.773	995.401	835.619	1150.799	4186.893	2603.78	509.293	8825.749	387.869	545.4	236.405	1301.992	6604.851	3086.82	147.029	2970.17	29467.701	301.168	313.685	351.433	128.451	952.655	309.91	3241.335	140	0.53	256.493	1022.364
11916.244	12927.552	6275.711	14830.304	7581.238	17439.567	6861.503	18800.502	1196.552	617.125	594.077	497.747	624.401	568.078	390.388	12554.842	229.324	243.872	323.906	1304.7	452.547	916.347	174.694	2584.671	2540.446	333.659	293.77	274.6	31724.099	364.011	281.308	3119.688	59	0.816	499.636	1018.093
18108.06	19382.451	12611.879	21918.097	11220.649	22694.189	10400.086	18202.772	1972.031	509.91	448.994	796.453	2390.203	593.223	300.509	16661.958	647.834	793.903	278.01	754.771	9005.991	884.084	129.946	1523.784	44293.929	314.846	378.891	284.042	113.845	621.327	266.229	1741.261	60	0.608	521.283	1018.9
10540.311	11680.514	6680.932	12812.889	7403.824	12992.62	10907.894	14975.213	1339.362	661.64	1074.395	802.222	1908.933	912.779	400.533	19799.423	327.45	264.407	294.333	1405.114	3397.488	659.181	160.913	3789.815	8933.839	316.207	540.413	290.285	5757.216	429.777	298.836	4485.118	98	0.708	548.357	1018.929
9741.804	11104.546	6088.266	12717.857	7285.934	18145.249	7099.847	15513.325	2245.582	1146.359	1571.151	936.122	1288.246	957.817	647.214	9602.791	292.965	234.907	261.85	8723.9	713.392	1934.506	157.799	2789.84	1517.715	306.958	286.994	304.052	3784.152	605.715	355.809	3861.565	28	0.592	177.036	1018.393
18644.495	18856.625	10935.734	22276.536	12455.889	25510.398	10533.733	17274.225	1742.789	619.846	2947.232	506.3	596.499	647.228	325.391	10965.771	489.55	420.13	262.057	4441.587	269.901	849.968	155.391	2188.282	31087.711	300.893	474.98	317.98	11739.806	376.512	272.701	3661.572	37	0.699	459.041	1018.689
24593.396	23010.747	13120.701	29083.745	17409.738	36436.035	13694.319	15242.325	2704.106	647.692	582.961	681.823	3350.308	2030.53	320.015	12835.187	351.417	407.659	271.626	1127.346	5929.648	1201.949	142.784	1564.23	14709.249	316.091	313.524	279.051	342.095	638.791	257.179	1990.24	48	0.749	484.458	1019
20555.288	19989.391	12056.732	21962.402	11031.549	19448.485	8496.018	16151.804	5403.158	1181.081	636.539	920.828	3014.446	1081.912	345.318	13900.091	510.847	541.355	303.789	1203.623	11007.555	948.404	132.398	2208.951	25435.062	358.472	381.794	286.261	206.706	786.948	242.17	2686.405	21	1	512.929	1017.214
4274.286	5190.285	2973.215	5766.125	5342.027	8601.266	3740.243	7931.22	1185.587	511.406	639.138	427.147	1304.301	727.692	327.623	11523.046	231.258	195.049	219.328	1106.045	2673.566	554.731	163.745	2739.851	848.29	298.553	302.192	295.889	358.411	455.89	278.64	6639.446	72	0.33	621.847	1027.972
24473.798	24181.388	15009.365	29878.701	17044.613	34602.214	15761.456	34933.536	2422.892	1048.568	790.417	876.343	3541.023	3763.417	464.18	13902.291	439.004	653.262	264.818	1547.487	6663.195	2985.525	152.619	3302.137	27837.33	354.419	335.869	346.801	117.108	805.29	317.011	3968.863	106	0.305	291.698	1024.736
27568.593	27991.482	17327.001	33664.775	20043.286	36636.282	18416.174	36275.291	3173.788	1323.95	1200.519	1252.337	4425.725	3402.303	669.205	9764.776	413.877	549.746	236.509	1473.754	5282.346	3382.409	145.3	3900.361	28282.537	317.085	344.136	336.315	154.233	1225.53	321.692	3836.226	86	0.492	205.826	1025.477
21479.065	20512.664	11503.184	23944.947	12804.233	25757.949	10850.395	21933.913	2613.681	802.401	696.988	1024.397	4913.763	1233.846	385.176	11015.863	532.384	610.938	279.599	1415.984	10615.982	2214.217	141.149	2033.215	39775.622	315.94	344.928	331.855	112.781	979.342	330.089	2526.863	61	0.731	312.123	1022.352
26935.771	26770.83	16517.526	32364.824	18448.974	36308.327	16109.701	31930.791	2132.821	1412.919	758.97	745.843	2430.603	8356.273	443.232	9843.353	390.175	704.219	272.138	1118.171	2530.575	3038.937	135.432	2447.032	26845.946	307.234	317.892	404.953	108.007	580.021	286.294	3276.736	24	0.726	280.833	1021.958
16203.22	17714.818	10293.718	21634.88	11692.449	25306.559	10116.979	20241.065	1599.498	573.014	1906.899	553.968	656.013	852.18	354.005	12523.57	379.135	346.356	270.195	3640.171	351.541	845.647	176.699	2602.962	13552.804	342.54	1203.919	308.788	15408.25	600.802	345.675	4763.11	117	0.587	648.449	1027.765
11562.999	12817.272	9535.436	14879.425	6442.974	14969.902	3909.963	7664.292	1112.943	386.849	319.983	369.044	2025.755	709.681	223.641	9140.428	210.374	367.043	188.212	506.796	7685.478	453.802	124.39	659.162	7624.981	317.607	220.257	305.13	201.791	872.776	238.503	1076.066	29	0.829	1145.397	1022.776
27119.841	25631.229	15325.146	30777.967	17928.747	33686.451	15003.661	29278.073	1606.926	1216.073	657.975	921.826	2684.112	2484.211	459.708	9381.134	318.435	214.041	188.413	1487.849	3372.352	2104.267	139.42	2629.758	13777.412	304.274	287.927	363.741	113.885	567.05	287.244	3303.193	36	1	265.389	1024.833
13507.744	14067.683	8122.751	16095.378	8596.637	17554.109	7964.283	15436.204	1635.838	611.954	1635.248	567.499	783.3	603.532	352.274	13521.3	289.828	274.46	277.653	3791.8	728.537	930.732	153.206	2126.374	12052.971	272.42	868.703	305.684	19781.87	768.374	282.816	3577.847	85	0.525	395.441	1025.735
15125.619	16939.363	9665.543	21196.54	11541.122	23950.537	10113.423	20592.541	2354.04	1280.205	1313.023	1014.029	1038.436	893.802	749.041	10812.37	323.03	248.314	240.386	5761.996	292.071	1322.433	183.614	3547.979	3908.443	301.336	302.95	290.261	2600.652	726.428	385.132	4768.388	92	0.506	172.261	1032.75
31902.897	32123.298	19959.602	38591.871	21594.66	42313.661	20725.862	40226.733	3102.501	2017.243	1194.91	1176.254	3860.119	6190.057	701.298	10371.096	523.032	688.185	298.547	1572.547	3229.556	4148.724	165.925	3699.429	50914.687	328.995	340.274	384.041	149.797	1291.699	348.532	3559.818	65	0.705	195.162	1027.838
24982.126	24888.9	16608.722	30284.961	17893.656	33204.764	16571.458	33242.14	2692.382	1354.123	989.534	1157.597	2393.28	4630.999	592.411	9408.873	418.054	682.191	243.649	1425.922	4081.846	3622.863	161.34	3462.535	29382.963	327.482	292.197	339.223	111.337	684.148	306.205	3722.268	59	1	239.805	1026.619
24211.27	24518.393	16026.014	30032.995	16962.102	32840.774	15205.491	39234.426	2186.775	964.204	817.511	972.106	3566.359	3200.989	468.471	18948.423	375.837	574.786	263.364	1336.699	4691.003	2880.878	147.504	3827.965	22014.084	308.905	330.475	353.139	121.97	822.486	304.779	4413.283	63	0.844	275.77	1028.548
11905.907	12205.753	6928.137	13208.003	7429.408	16125.941	6932.391	13998.108	1479.837	516.081	686.039	398.811	435.327	533.846	325.035	10601.337	410.05	312.652	262.421	1981.622	413.105	899.659	145.881	1864.013	27894.225	291.947	393.223	339.584	37342.794	390.352	273.968	2843.107	30	0.811	408.433	1025.067
10386.077	11087.438	6042.668	12061.684	7234.608	13645.448	6162.777	14746.666	1760.165	715.522	772.732	746.63	3227.367	831.473	406.217	12332.472	294.842	248.817	254	2160.717	3834.873	1045.04	166.448	3110.741	7728.401	331.775	360.04	291.677	15532.458	767.768	273.167	4433.066	49	0.609	483.01	1030.092
24973.803	26165.691	16764.429	31898.172	17251.806	34907.162	14817.253	25618.71	2453.378	974.724	799.814	964.165	4199.757	3119.687	378.983	19130.549	427.158	666.153	296.424	1159.29	6196.365	1607.548	163.523	2768.221	21810.467	334.364	344.798	296.472	279.214	1067.145	283.372	3236.043	152	0.457	440.243	1034.638
27326.594	25900.907	14843.031	31394.787	19647.077	36504.554	18975.777	36943.943	2495.068	1089.471	965.761	876.104	2360.288	3040.841	630.84	9739.483	389.616	499.695	159.542	978.682	2927.34	2635.309	143.948	3443.986	28904.872	275.733	347.584	336.392	181.32	602.939	332.827	4080.901	20	0.925	211.9	1029.45
7566.226	8296.061	4996.931	8708.5	6060.412	9296.446	5590.088	13754.226	1929.765	811.189	702.404	722.637	886.63	805.862	446.072	13946.961	262.752	224.704	253.376	1152.499	2732.157	2080.012	141.484	3331.685	2595.728	316.281	315.634	293.439	103.274	331.171	288.547	4346.218	26	0.876	326.346	1028.808
16911.77	18514.835	12049.312	21416.654	10427.111	18927.841	15238.818	10535.247	1717.51	952.297	554.259	1033.745	3897.365	904.726	514.703	14907.114	287.836	475.923	224.897	1443.992	5654.806	1066.135	162.855	1338.429	10105.374	318.135	317.641	278.768	115.147	927.267	274.017	1559.516	24	0.544	523.833	1029.208
12526.448	14258.582	9168.241	9202.478	5857.404	13801.848	6025.235	8245.515	1808.199	551.332	486.363	848.825	3895.489	687.524	301.767	14384.712	449.166	508.791	274.04	1099.572	4662.365	1358.754	112.798	1409.169	31968.746	268.1	318.194	277.668	132.182	716.404	268.882	1787.029	44	0.78	362.386	1032.136
19896.179	20574.621	12002.686	23132.74	11623.541	23145.266	9353.916	17874.478	2061.645	641.345	1216.519	1401.156	3118.803	530.096	334.454	16210.512	442.413	374.947	321.725	5038.35	12643.688	791.436	144.032	2458.508	19189.219	381.865	614.211	307.888	8735.492	865.641	292.807	3648.334	53	0.78	569.311	1031.613
28375.448	27774.164	17799.417	34879.137	20432.621	39038.559	19059.485	37052.48	2517.401	1056.841	910.702	870.872	2956.256	2997.146	535.344	8371.975	433.811	687.303	249.535	1549.797	3387.675	3583.062	141.334	3002.491	35827.378	298.8	311.5	353.392	139.055	777.674	295.963	3557.972	44	0.976	263.045	1033.114
33350.318	33059.989	21246.137	41121.129	23044.968	42828.674	19216.353	36843.76	2639.573	1121.575	920.574	1016.623	4114.836	3733.949	512.028	9230.992	500.292	839.051	296.137	1335.156	5392.389	3245.626	155.925	2898.368	35416.646	345.576	359.097	351.338	112.535	866.49	315.479	3743.359	119	0.698	298.5	1033.559
26638.203	27018.06	17669.193	33219.451	19705.402	35318.233	16834	33203.698	2626.476	1074.382	924.661	936.44	3401.396	3670.623	498.905	9567.03	400.255	617.041	233.727	1586.139	4293.779	2996.78	161.957	3163.943	21326.734	293.097	300.267	363.13	112.672	797.28	308.723	3903.802	48	1	282.896	1034.25
29452.334	29914.51	18862.68	34742.134	19978.082	38303.996	18294.447	36263.5	3552.077	1495.996	1391.208	1483.924	5315.54	2065.008	743.311	10731.733	600.139	548.898	294.974	1792.356	4412.986	3935.053	171.496	4364.494	48119.333	336.91	374.447	335.256	157.339	1586.104	363.617	4026.616	36	0.638	191.75	1035.389
27298.473	28091.021	17545.064	33896.002	19682.178	37433.046	14931.484	24980.041	2512.17	1298.384	892.218	1011.919	4037.561	7506.623	448.718	15213.31	422.368	509.327	308.981	1447.277	7666.743	1706.31	153.618	2858.926	17281.15	327.633	321.933	323.992	243.918	860.687	266.092	3789.784	82	0.699	463.524	1037.622
24382.189	25266.981	16591.81	28764.605	15073.772	30788.595	13878.227	25193.047	2408.899	757.9	635.701	892.352	3061.835	1429.801	346.284	14276.381	470.143	726.948	304.3	1034.295	5222.554	1210.681	133.18	2211.392	26825.172	356.217	302.027	292.88	262.902	718.152	287	2640.928	146	0.527	493.418	1041.082
14833.136	16167.7	9106.919	16531.911	9108.867	17732.156	9549.729	16866.403	1851.04	550.347	489.194	651.658	5960.162	728.547	371.611	16768.931	457.046	565.151	255.056	866.813	16114.26	944.214	172.544	2424.526	21072.205	293.897	292.038	310.296	180.54	1053.314	333.187	2890.373	58	0.536	671.017	1037.086
25037.989	25360.731	17002.778	30566.343	18167.207	35006.135	17684.691	35411.899	2395.413	1144.783	1032.783	1118.178	3989.395	2214.944	608.606	9442.359	385.305	592.184	208.585	1650.122	4760.904	3518.691	138.138	3680.524	29560.773	325.215	334.637	357.531	133.338	1074.17	321.412	4302.963	47	0.904	230.564	1035.649
27012.626	31295.111	22420.614	37415.205	20148.348	40994.551	17263.492	31651.73	1642.945	891.462	926.372	895.853	925.314	1159.23	413.932	14472.362	360.417	252.74	333.347	1199.138	1294.661	2396.41	141.77	2673.933	21984.129	309.858	330.182	317.711	105.898	356.727	294.717	3902.34	54	0.606	323.148	1038.463
31583.561	30916.186	18265.217	35584.833	21136.089	38900.159	17194.649	31910.577	2478.012	1042.383	924.786	1326.54	1340.743	1294.087	449.837	14000.741	487.132	420.495	309.38	1603.647	4237.14	2747.098	144.576	2988.048	28440.483	317.802	326.142	293.566	110.242	414.413	315.095	4013.981	56	0.661	330.196	1037.857
30676.887	31597.755	20444.425	37783.52	20824.056	41349.034	18321.504	31440.288	3499.787	1942.859	875.756	943.009	4208.698	3223.62	430.383	14580.486	504.072	812.597	321.333	1236.307	7289.086	1740.909	156.087	3161.706	25576.072	342.771	320.422	308.368	525.772	1008.353	263.272	3755.193	101	0.739	452.421	1038.708
27422.784	26750.536	16508.501	32216.678	19911.521	36588.917	18635.687	37704.328	3319.847	1235.104	1091.796	952.877	3775.959	1942.11	613.929	10970.65	432.068	563.217	207.614	1276.391	3491.307	3236.241	151.014	3912.844	30955.134	333.798	340.027	332.665	211.941	832.312	340.512	7863.727	72	0.755	215.861	1038.514
18945.138	18886.725	11461.504	22054.451	13079.897	25268.858	11836.278	23659.567	3621.438	1425.887	824.213	1922.986	4994.234	1425.55	475.349	11027.562	344.995	422.902	289.831	2311.777	18657.256	2761.289	135.887	2994.281	11078.711	359.15	333.982	303.06	97.555	1135.867	365.924	3520.424	31	0.96	311.468	1035.919
14935.321	16543.346	9926.252	19783.996	12328.574	22519.687	11488.772	24950.213	2831.094	1519.172	1420.209	1140.232	1203.745	1088.894	887.086	11536.791	385.649	287.206	252.055	4741.711	302.24	703.96	194.49	5254.853	9885.086	318.989	300.244	307.768	1898.583	598.291	394.944	5490.765	112	0.657	181.08	1041.705
22592.157	22311.87	14640.156	27485.745	17484.218	31306.472	16031.281	31999.124	3017.268	1119.08	991.831	963.244	2598.679	2868.724	550.583	9368.19	304.636	502.563	249.298	1438.051	5572.063	3135.004	147.157	3639.071	11282.279	331.642	398.17	343.291	124.646	747.641	303.597	4030.299	31	0.984	269.597	1037.694
23569.147	23488.901	14794.94	28364.085	17885.068	32057.814	17327.417	34122.874	3037.009	1290.223	1176.815	1515.638	7024.457	2083.734	670.177	9736.513	482.294	563.191	246.386	2019.659	6955.95	3419.213	147.884	4116.897	38327.175	332.743	398.199	361.062	155.552	1542.399	329.483	4039.065	55	0.894	206.391	1039.645
23230.853	22857.669	14376.591	27479.673	17744.771	31209.18	16311.208	31392.689	2392.584	1111.228	1003.246	1004.76	3198.201	1946.188	576.782	9546.481	316.989	477.558	219.844	1754.923	5003.951	2903.981	130.434	3559.672	15333.242	299.151	330.935	317.613	116.09	769.762	303.804	3822.14	23	0.878	244.848	1037.891
30113.435	30394.669	20343.649	37669.651	22663.456	42130.26	20566.048	41085.55	2718.013	1230.278	1054.008	1282.374	5907.972	3164.113	596.581	9795.57	444.019	644.611	245.122	1709.857	5373.19	3414.378	153.577	3867.39	32756.105	328.443	361.16	393.902	143.578	1504.956	314.296	4539.403	94	0.816	257.83	1041.128
24611.822	24392.973	16116.858	29132.326	17798.48	33249.088	16949.512	33348.321	2886.812	1134.55	1088.782	1031.049	4081.599	2157.325	546.833	9315.108	443.875	605.941	232.12	1525.476	4873.325	4037.791	153.193	3303.558	35629.332	305.727	331.326	365.491	136.584	864.052	316.263	3656.248	52	0.811	237.038	1040.173
17999.552	16954.217	9270.549	17333.88	10515.241	20369.899	5542.61	9940.106	1839.312	634.976	623.344	1390.653	4390.671	817.284	284.957	18781.647	455.533	423.187	241.413	2511.767	13514.016	1025.933	136.74	1935.528	19049.314	356.123	330.523	283.076	358.659	926.366	292.262	2466.948	52	0.811	553.077	1040.673
27804.719	27782.086	18429.738	34297.76	20880.724	38729.461	19343.168	38104.689	2678.181	1161.001	1030.356	1390.638	5808.221	3006.778	571.474	10515.954	414.394	651.323	261.277	1676.766	6158.791	3179.079	149.166	3709.183	26438.093	320.616	355.91	376.436	156.814	1385.996	311.523	4347.26	100	0.711	277.95	1044.55
25417.119	25753.331	16970.866	31389.473	19613.376	35785.391	18078.051	43609.126	2665.395	1179.109	1079.615	1159.867	4664.329	3196.741	600.746	18773.385	393.303	631.137	261.296	1867.267	7416.491	3307.859	158.691	5203.186	19954.426	323.009	380.168	345.565	141.961	1066.789	314.84	5916.416	145	0.613	291.61	1045.1
11975.388	13504.949	8825.152	14858.664	8461.175	18087.31	7631.556	13749.854	1231.062	569.488	521.596	643.333	3834.375	808.785	255.81	8906.097	326.949	497.178	216.592	876.427	2944.871	1140.979	126.624	1269.222	18729.957	310.878	347.202	256.266	319.435	722.8	252.192	2088.53	20	0.965	419.3	1039.7
20435.112	20136.905	10499.232	18614.491	7851.103	17139.263	12325.04	21374.853	2984.184	612.701	569.986	1180.24	3602.123	636.593	422.164	22537.749	658.865	691.709	317.935	1478.725	11885.061	886.085	192.329	3225.455	30366.448	338.732	309.699	322.773	372.868	934.267	346.04	3823.012	96	0.664	664.625	1048.958
19184.544	19178.524	12527.825	23229.674	14020.522	25263.098	12979.978	25670.222	2992.65	1200.268	3461.404	1009.757	1050.335	1123.293	689.512	9806.755	490.64	311.028	222.186	7620.337	313.238	1853.805	170.148	3605.336	39910.491	315.482	753.686	352.373	8735.912	856.196	380.598	4349.075	41	0.884	192.549	1046.134
23114.484	23630.281	15631.928	28614.813	17441.547	32063.691	16452.278	32809.887	2341.548	1213.665	1028.353	949.257	3371.264	1861.632	590.085	10664.19	303.348	600.504	201.359	1500.546	6187.304	3652.819	144.878	3396.443	16743.96	327.662	351.929	349.092	119.463	775.204	334.91	5163.137	60	0.817	224.017	1046.217
26049.364	25414.006	16367.802	30484.339	18516.217	36127.293	17050.767	34623.216	3254.432	1167.415	1058.891	908.63	4489.659	5501.704	548.963	10281.685	430.945	681.751	233.927	1657.342	4395.487	3949.525	142.73	3399.672	33597.672	316.131	458.336	373.9	133.66	1096.215	298.846	8925.542	92	0.351	244.913	1048.674
26254.227	28198.697	19045.154	33712.11	16529.329	33089.128	11562.334	18624.437	3024.076	1191.715	596.959	855.106	3030.219	2860.478	307.762	14963.099	476.486	879.654	287.223	892.944	6702.171	1120.667	123.429	1525.144	28971.82	340.727	314.186	296.633	110.883	746.264	284.585	1788.665	102	0.637	516.235	1051.069
33791.418	33709.334	21560.764	40978.464	24293.645	45077.735	22085.159	42267.202	3518.257	1378.617	1323.277	1016.435	4594.86	2338.949	673.99	9863.089	496.757	702.732	263.455	1724.479	4270.888	4481.118	165.598	3975.482	42158.88	367.712	464.95	377.532	135.237	1030.216	344.239	4159.511	110	0.508	211.991	1050.727
21834.513	23038.502	14969.387	19021.791	10045.972	21257.362	8744.504	13649.682	1643.965	804.58	595.637	508.84	1067.262	1055.779	313.85	13423.499	490.729	814.315	281.051	616.554	1679.094	1148.683	145.341	1492.144	37222.688	354.58	365.864	299.598	196.594	452.607	253.605	1624.099	24	1	423	1045.375
29306.019	29181.42	19424.444	34780.036	20193.758	37740.106	18623.601	35432.927	2785.704	1171.334	1085.417	948.015	5544.586	2019.309	545.39	9317.88	451.548	685.761	289.491	1581.046	5273.668	4301.307	153.594	3130.386	36474.059	328.781	374.816	358.89	129.163	1183.976	325.374	3809.699	71	0.821	232.937	1049.894
14492.843	15274.804	9009.04	17562.997	10373.907	18516.202	10821.744	14318.513	4587.059	842.826	670.999	864.954	4583.792	1808.06	376.373	22720.905	295.776	355.194	231.508	1522.225	8856.374	1348.098	140.37	2379.605	7876.241	340.5	340.474	270.521	133.647	1108.611	299.007	2505.561	23	0.712	508.109	1047.326
10735.564	11271.798	7135.725	12447.306	9682.524	13756.232	8723.714	19168.711	2260.719	1253.381	1248.563	990.463	1061.986	993.093	705.315	10463.148	314.021	240.433	189.93	4244.148	313.074	692.26	161.946	4491.493	1426.837	326.601	302.344	293.944	2643.146	1276.486	337.439	6086.876	25	0.641	200.42	1049.34
28382.255	28600.659	19383.155	35229.865	21760.8	40241.496	20464.767	39978.303	2687.046	1266.56	1132.754	1323.542	6123.982	3002.663	628.747	10495.361	391.701	599.985	228.607	1782.132	6622.195	2815.025	173.105	4471.733	24219.149	310.15	423.677	368.503	389.343	1448.934	321.908	5349.573	59	0.936	269.314	1048.28
10725.529	11545.76	7232.695	9329.793	6530.182	13253.073	5903.819	8396.916	1607.965	515.626	565.252	621.919	3390.536	690.457	323.937	12135.697	433.968	511.987	274.303	1442.435	9696.722	1103.419	138.323	1398.582	29500.356	276.782	306.236	315.086	1258.301	661.308	292.712	2466.975	55	0.649	397.191	1052.264
24827.889	27910.269	19785.488	34453.153	16470.288	31961.969	12742.957	17831.025	2002.862	2719.227	713.342	887.677	2760.915	2927.896	299.767	10760.72	408.634	831.838	318.374	923.913	2949.15	1363.143	133.494	1251.851	20083.73	712.276	312.932	312.344	255.317	644.164	306.964	1502.332	42	0.951	430.738	1048.667
27304.795	27949.958	17529.408	33220.967	18524.712	35773.572	15870.162	26753.41	1989.985	795.923	913.072	883.862	2627.088	989.237	412.335	13323.689	315.457	445.559	332.853	1237.92	3210.158	1375.272	153.758	2769.968	9632.008	293.028	434.982	295.784	21723.85	665.448	256.938	3930.044	49	0.764	451.786	1048.643
13794.873	14938.653	9390.071	17550.891	10343.372	20135.683	9180.432	18578.941	1905.566	730.469	762.644	561.181	1420.795	707.217	425.94	14541.225	268.294	321.763	259.701	2192.939	1395.206	1516.219	176.596	2927.598	4014.473	318.964	532.64	271.406	47204.207	566.519	236.941	3545.966	25	1	481.9	1047.46
26963.093	27348.356	18482.954	33261.282	20320.783	37119.611	17889.294	38148.776	2929.247	1229.128	1240.288	1102.303	4490.198	2699.534	625.738	11043.978	449.408	640.421	244.988	1710.592	5048.324	3422.324	163.97	4297.903	33438.66	383.585	403.783	381.156	190.827	1037.354	289.397	10619.097	64	0.64	257.891	1051.266
21859.427	22840.776	14776.282	27970.771	14388.763	28366.099	9973.387	16752.178	1745.637	1227.936	534.352	459.567	991.495	4588.455	304.055	12842.025	572.798	1007.621	313.363	580.683	1336.41	1146.895	107.871	1458.25	42256.043	326.108	317.424	284.226	122.799	361.935	252.143	1678.464	34	0.685	498.971	1051.941
16885.666	17323.08	10508.733	19984.714	12276.158	22276.348	10329.841	18662.584	2094.79	944.812	787.527	1407.952	7072.178	1190.442	470.141	20905.417	325.229	420.569	277.67	2556.084	15007.02	2318.048	154.287	2885.942	10664.903	327.97	316.332	257.909	112.31	1332.764	305.047	3176.408	44	0.863	346.068	1051.659
19143.567	19471.77	11471.728	23353.562	12698.711	25279.492	11566.093	23460.48	2723.578	1241.979	1198.914	930.018	980.387	953.128	732.715	10484.463	506.779	314.593	259.524	4263.499	300.942	1235.746	184.405	3666.144	35890.827	328.067	298.665	310.776	3119.605	472.145	368.855	3687.313	32	0.725	177.969	1054.188
29862.246	31186.288	21929.263	37870.109	22127.761	38728.636	18327.022	51709.408	2854.666	1288.573	1234.56	1201.249	4807.901	3153.927	603.759	16991.99	398.487	761.947	277.551	1990.783	5352.257	3177.955	162.158	5540.827	23028.218	380.651	392.73	348.805	1212.111	1282.524	302.172	7060.657	61	0.539	298.926	1055.746
11077.498	13039.99	9344.106	14674.683	8192.214	15059.594	7219.539	16729.268	2132.737	777.514	783.738	1630.852	5134.087	817.901	354.934	13316.174	382.003	426.945	269.49	2091.145	26549.204	1859.232	140.906	2159.903	24233.714	270.716	321.032	290.313	116.537	943.89	327.521	2589.878	28	0.92	333.536	1053.786
21144.746	21505.518	13791.294	26181.813	14806.389	28687.895	11337.814	20484.357	1477.334	667.846	1371.098	480.849	501.88	705.246	358.473	11721.279	342.493	343.01	306.993	1686.527	276.466	1001.272	127.055	2323.398	13826.038	271.507	294.486	289.116	4699.256	338.55	291.682	3863.734	47	0.966	460.33	1053.989
13419.04	15029.494	9453.862	17245.727	11944.751	18795.286	10807.686	23950.213	2769.035	1559.711	1521.341	1166.466	1231.678	1052.029	867.61	10267.038	364.764	268.741	241.116	4126.029	296.878	615.072	183.028	5319.803	2917.897	296.944	383.735	301.047	4374.987	517.515	363.361	4737.102	42	0.951	190.69	1054.548
19099.551	18155.111	9402.5	17810.069	6038.869	12686.743	7058.105	13741.281	1439	594.361	452.411	434.301	1953.036	348.117	276.048	10742.78	349.193	401.879	272.004	574.976	7743.794	460.859	147.796	1422.07	16087.655	271.966	314.512	311.332	135.044	425.819	335.025	1675.157	32	0.746	699.312	1053.969
17964.949	17962.979	11100.119	21398.246	12210.029	23836.253	9441.352	13490.375	1633.942	647.828	654.563	733.792	1745.034	2088.195	295.87	9853.268	405.907	583.12	298.732	1042.553	5563.561	1305.873	131.826	1298.144	25444.36	301.459	260.964	313.858	200.679	645.615	253.425	1664.077	37	0.838	417.554	1055.932
19648.69	22210.901	11623.989	27236.445	13820.816	27757.185	11863.942	20920.46	1627.53	2272.897	726.624	779.022	1324.796	4223.959	440.704	18027.179	372.708	248.733	290.866	1144.203	1733.552	1066.771	188.909	3207.65	3639.193	350.899	274.295	328.479	2743.92	348.616	304.022	4495.215	23	0.964	671.63	1054.587
11541.254	11955.786	5632.091	15497.743	5153.269	9882.25	6254.042	12142.923	1198.177	445.27	368.286	347.47	1135.069	414.814	268.096	8809.128	417.894	365.675	281.333	307.388	3684.143	563.612	160.755	1246.918	19302.923	288.581	316.095	327.563	133.246	321.988	279.197	1428.473	21	0.65	710.31	1056.071
16766.764	18729.716	11087.425	22570.682	12726.461	24848	11506.545	23644.128	2775.789	1461.627	1395.073	1091.528	1174.382	1330.061	845.928	10908.306	442.497	324.814	277.881	4040.767	306.363	1720.696	202.879	3998.342	18378.951	355.728	341.082	335.931	3159.73	718.721	366.275	4106.938	110	0.382	178.609	1063.427
30000.377	31155.799	19632.932	37540.362	20388.086	40762.873	16865.554	23068.599	2603.59	921.023	878.667	1362.604	3676.688	1702.412	431.192	12926.327	427.126	722.986	350.247	1040.518	6726.213	1890.551	154.344	2287.044	25940.228	418.086	306.393	306.965	1245.15	859.468	287.529	2867.231	83	0.365	432.247	1057.873
26423.663	25925.953	16604.811	30950.174	18381.84	33531.744	16929.501	32561.713	2891.196	1155.202	1081.353	1053.402	2657.774	2018.056	565.762	9162.953	506.044	741.206	225.192	1566.266	5509.828	4463.984	144.854	2985.819	46310.097	344.323	309.743	396.741	138.693	707.667	328.354	3106.101	33	0.892	223.773	1057.53
17135.028	17007.676	10759.462	20059.237	12986.767	22661.117	11503.731	25528.748	2165.111	1057.572	1004.532	1199.371	2942.502	1136.691	570.855	10228.234	333.783	339.184	239.385	2752.749	3969.958	2755.32	156.255	3836.013	18330.804	343.279	366.679	340.014	17448.524	696.836	298.007	4629.83	40	0.691	278.8	1057.85
25448.192	24927.327	15913.634	29959.563	14372.557	27699.717	9910.595	18472.403	2740.428	821.289	576.597	794.485	2813.766	1473.27	305.846	12529.038	556.601	863.157	275.001	801.114	5638.278	1098.419	127.639	1615.315	34732.441	353.787	307.493	296.802	108.521	643.166	290.894	1887.319	59	0.686	507.195	1059.839
26138.965	25446.82	16257.17	29805.33	17423.367	32903.826	15855.446	30425.286	2601.275	1043.028	977.488	953.724	4114.528	2578.94	483.632	9726.875	521.937	851.546	255.543	1316.484	4536.854	4199.111	143.695	2649.782	50497.403	365.555	375.731	389.556	144.385	932.481	300.709	2898.896	98	0.511	239.102	1062.5
11817.587	12950.771	8350.433	15285.376	10456.559	16540.934	9501.952	21296.016	2623.931	1402.1	1298.179	1070.994	1116.867	1040.062	814.357	10499.052	347.896	253.726	206.139	3758.824	293.309	928.31	174.163	4723.84	1856.524	296.313	346.809	300.158	3335.329	578.184	355.542	5561.759	33	0.546	196.833	1063.348
21682.026	19907.384	11617.203	26194.289	16461.811	31328.724	14748.679	35188.642	3612.419	1079.848	636.808	1041.049	4128.36	1799.295	421.376	20150.794	312.114	448.75	227.335	1527.509	8974.634	2770.957	137.765	3724.105	15157.048	284.786	324.27	303.148	110.344	911.332	312.169	4017.266	62	0.812	315.758	1060.565
14796.4	14810.681	8855.856	14601.186	8685.455	19116.262	8532.178	8729.648	1790.03	524.374	495.914	1365.873	1977.799	672.481	328.026	10506.753	443.922	542.738	249.494	733.28	4582.269	3727.61	132.133	898.275	31366.129	272.765	307.694	274.896	110.399	886.67	306.207	988.967	46	0.641	365.522	1061.587
18499.818	18995.66	12111.335	23492.048	13648.342	26437.207	11314.088	21347.003	1629.481	759.859	814.588	635.417	643.339	909.098	447.064	10188.071	431.224	464.81	222.789	5080.005	306.596	1258.997	149.138	2864.598	23771.431	282.066	318.197	287.643	10810.38	482.088	269.58	4895.291	28	1	474.071	1061.179
16710.769	17683.974	11628.628	22345.326	13940.962	27214.544	12568.887	24471.879	3295.335	834.253	1217.463	668.207	774.711	1156.683	508.448	9386.162	341.754	281.647	201.903	3006.79	292.958	525.254	150.653	3602.417	10522.319	297.154	320.156	239.183	3374.156	544.075	287.068	6438.549	36	0.857	484.722	1063.194
29103.609	25110.311	15720.188	28259.074	15689.045	31676.695	12559.91	21119.659	3051.9	731.642	645.252	809.374	3370.765	1733.264	357.192	13663.598	601.286	833.721	343.762	1025.772	6516.188	1421.296	139.603	2058.038	34652.651	340.778	293.552	305.98	252.576	800.979	363.864	2472.012	67	0.582	499.067	1065.231
15135.899	16810.672	10171.778	20128.769	12348.268	21772.827	11173.279	23929.764	2810.662	1518.514	1393.915	1112.81	1185.284	1044.724	868.278	10522.978	405.949	295.985	270.556	3840.502	314.491	855.543	201.267	4765.963	12131.298	312.056	360.047	337.17	3355.312	513.467	387.689	4625.935	67	0.702	186.41	1067.366
29664.641	29512.271	18652.852	34578.61	20261.816	37354.393	18475.567	35617.082	3111.642	2011.998	1159.811	971.315	3030.972	5339.13	600.72	9373.424	534.761	736.926	273.069	1304.458	2914.603	5375.844	150.112	3186.031	49941.391	321.41	391.761	391.174	131.219	859.34	317.24	3190.82	57	0.764	222.675	1064.939
23603.137	23685.902	14845.145	28437.499	16383.849	30986.176	12444.249	15095.241	2402.917	1339.793	732.794	1773.328	4617.44	1353.042	398.823	13430.521	466.126	589.107	300.767	1610.837	12105.026	2326.323	134.715	1955.136	30210.336	323.687	321.109	294.914	114.074	1099.752	273.224	2217.169	104	0.549	339.538	1068.183
25247.274	25679.083	16352.549	29274.757	15441.129	30113.954	11637.001	22366.209	3520.214	1136.616	614.466	1073.899	3108.672	2443.92	350.969	12995.844	580.93	728.947	300.766	1188.336	6010.705	1167.85	136.73	2098.738	34567.413	356.682	292.108	281.08	106.364	890.598	280.579	2478.775	65	0.92	517.823	1066.208
22955.579	23887.019	15165.126	28114.102	16341.192	30994.942	15412.093	30948.448	3240.443	1891.081	1271.197	1079.103	3872.032	3769.548	691.299	10347.792	554.048	630.606	270.249	2300.18	3820.776	4390.803	175.679	3655.999	47233.974	368.34	406.618	381.885	144.476	907.823	340.945	3476.165	164	0.479	211.28	1074.652
15594.437	15780.784	9027.347	17438.424	10704.317	21284.574	8714.085	9338.018	1853.936	622.512	661.162	743.893	3288.43	1532.289	336.16	11076.815	475.451	576.297	243.46	1105.844	5463.525	1542.555	144.219	1137.428	31483.561	310.661	316.296	304.454	109.012	787.454	281.499	1286.998	49	0.391	386.173	1066.602
10945.322	12131.484	7877.561	13820.106	9343.575	16265.745	8608.58	17643.595	1688.69	849.007	1156.6	701.998	660.316	809.891	497.879	10102.212	247.121	228.595	233.104	6789.621	393.663	665.241	162.147	3461.008	1999.983	287.002	396.01	280.972	14271.988	818.242	294.628	5337.313	66	0.669	448.424	1066.379
17557.396	16927.146	10960.613	21433.075	13437.576	24920.899	11572.566	22361.924	1919.127	893.857	1293.094	750.042	876.666	1071.831	519.944	9725.426	355.646	292.253	156.632	7177.043	299.872	1645.494	149.645	3067.976	20767.542	304.434	461.08	354.839	4649.539	973.042	270.782	5182.531	27	0.817	262.389	1066.87
18468.037	18808.418	11894.724	21754.039	12382.763	22969.384	10448.655	19397.664	1813.943	695.584	712.194	533.502	508.6	752.927	397.114	14376.447	502.863	491.888	293.108	4754.052	268.84	940.281	152.039	2473.217	33067.489	292.022	376.702	280.718	26714.244	850.651	304.848	3498.489	52	0.748	463.385	1066.5
23679.986	24475.779	15356.668	30680.012	15541.759	31024.548	11923.104	22363.424	1803.358	738.337	521.151	757.393	2522.722	1399.4	307.598	13430.098	598.658	877.883	315.806	862.513	3157.865	946.18	128.524	1738.55	35748.448	331.472	297.53	297.841	102.253	644.277	294.675	2166.82	25	0.774	524.82	1066.9
14185.704	15818.258	9089.205	19373.508	9582.729	19659.192	6826.223	12961.29	1701.617	585.017	2972.096	773.093	1261.698	636.17	303.114	13824.675	319.508	278.817	243.874	5016.945	2861.265	710.208	180.22	1937.278	9070.443	415.729	575.685	338.316	10856.511	927.035	285.369	3890.518	29	0.898	650.431	1067.155
19079.151	19978.138	13051.363	25268.093	12748.179	27082.921	11575.433	19798.805	1730.738	624.27	627.746	491.191	1645.232	1702.779	385.181	12905.789	400.984	706.471	261.397	1014.284	4039.929	1498.228	140.318	1988.553	24140.974	293.13	338.188	283.871	215.679	608.375	243.605	2617.197	49	0.943	419.745	1067.316
18094.498	18250.115	12255.939	22494.564	14027.867	24879.22	12187.203	23000.23	1646.518	849.501	1311.387	688.951	743.755	1114.791	490.466	11313.428	238.895	341.217	171.203	3141.038	235.747	1871.956	149.674	3032.225	5911.838	313.257	430.686	359.739	12948.658	529.008	285.162	4419.901	28	0.943	277.536	1068.893
18946.79	19278.831	12057.908	24024.023	13412.905	26735.722	11616.679	21114.044	1687.933	755.138	725.738	547.651	681.861	1517.704	420.939	13657.092	465.852	472.294	265.632	4452.028	346.593	900.336	146.34	2686.066	26695.733	356.509	444.07	302.668	41446.662	682.08	297.253	3805.332	24	1	474	1067.083
27200.808	27187.515	17758.258	33407.532	20869.855	36445.442	18136.021	52238.114	2898.99	1515.649	1103.555	1400.004	5171.901	6053.807	612.819	20756.559	469.305	741.554	284.984	2225.113	7909.946	4020.568	145.519	5691.349	32685.509	330.957	343.607	359.89	149.991	1211.888	306.985	6601.597	130	0.584	304.723	1074.831
16244.254	16669.456	11277.735	19680.501	13649.831	23271.752	12595.267	25508.093	2113.515	1114.034	1132.097	842.122	885.706	1279.797	652.464	10365.078	338.628	277.385	201.713	3024.309	245.081	1009.209	149.181	4384.7	14181.321	294.341	543.323	327.149	6740.428	471.342	310.821	5914.813	85	0.557	285.712	1076.218
10310.205	10039.652	6160.083	12950.802	8307.279	18381.555	8474.657	9635.122	1731.626	550.29	543.529	1004.091	3172.715	1665.546	352.531	14586.87	252.932	252.44	201.558	838.611	7654.066	1362.901	146.553	1775.922	7433.365	293.918	282.172	289.053	151.439	733.714	302.288	1833.398	43	0.867	405.012	1069.57
28194.166	28515.495	18187.852	32805.479	15919.552	31907.368	11885.164	21938.74	1925.01	1457.307	598.505	629.215	2421.728	2187.957	313.311	12572.678	695.4	919.899	340.382	847.025	3796.454	1025.381	141.338	1668.181	46777.326	339.422	305.68	290.3	124.74	882.515	289.068	2093.502	71	0.58	529.669	1073.5
21802.058	23092.756	14575.147	27953.625	16001.578	31634.769	13906.684	25897.944	1897.176	832.107	877.459	652.556	674.462	951.914	480.919	11940.348	429.331	429.858	291.217	4821.021	328.522	977.411	164.316	3188.005	22470.871	319.64	353.562	294.554	34042.475	1394.778	283.681	4426.925	122	0.574	480.738	1078.68
23939.612	24673.266	14304.14	28436.587	13202.8	28180.42	8998.046	16695.713	3550.402	651.895	1049.672	567.378	553.542	573.849	304.249	14428.704	527.402	439.863	301.494	9378.745	293.892	867.006	161.181	1683.413	28340.327	487.471	1158.608	314.768	29048.109	809.358	285.238	2553.503	91	0.665	620.368	1073.863
11108.361	12743.962	7751.86	15391.596	9563.002	16804.564	8669.213	19335.986	2671.958	1375.846	1332.942	1079.553	1081.48	953.753	830.63	9379.707	365.616	266.764	249.585	4561.9	342.318	602.922	203.794	4142.074	1722.575	352.573	327.013	338.016	2096.5	579.67	374.93	4408.324	28	0.529	191.107	1073.929
22893.024	22753.905	14478.827	26644.77	15632.241	28849.642	14158.167	27290.887	3159.111	1100.174	1076.824	916.569	4607.395	2618.745	536.23	9485.8	501.456	718.392	261.66	1840.437	5131.634	4536.415	154.132	2821.833	43768.524	363.535	407.339	399.667	161.632	1123.903	283.714	2879.136	60	0.786	239.1	1074.983
17587.658	19121.193	12465.952	23600.909	14487.002	28921.019	13716.131	27764.245	1909.712	989.186	1940.642	731.553	823.366	1010.058	573.262	9755.385	338.528	309.576	245.923	3514.783	328.494	711.729	161.052	4034.27	11031.503	296.434	607.221	280.221	8867.45	655.883	314.31	6406.429	41	0.826	434.646	1072.695
30168.617	30379.147	19351.814	36425.711	20819.64	38972.484	19019.244	37041.01	3276.205	2214.951	1183.776	1098.773	3467.98	5513.136	625.185	9713.391	560.69	720.813	299.069	1366.746	2815.098	5427.367	160.633	3345.565	52226.492	329.887	351.139	385.388	138.242	954.724	305.494	3371.188	82	0.679	225.61	1075.134
18788.185	16921.212	9886.922	18674.875	12293.36	24517.405	11234.075	12025.525	1956.883	761.401	635.222	926.477	3627.526	1864.944	393.572	14684.394	473.867	629.866	245.465	1535.318	6968.291	2948.56	127.581	1556.647	34736.664	327.243	304.092	294.22	128.053	787.935	287.337	1701.028	88	0.576	326.625	1080.114
27277.768	28117.865	17903.993	34504.318	18652.734	36018.202	15135.813	27505.657	2094.521	835.585	743.31	1165.252	3841.868	2135.085	390.001	15067.258	391.919	604.563	319.849	1412.504	8258.477	1419.844	143.838	2623.949	17057.018	345.23	347.516	295.919	164.532	863.246	367.7	3091.178	51	0.71	510.343	1074.48
17551.881	18925.568	11420.535	21058.177	14693.64	29293.784	12403.899	18034.312	1890.047	841.732	764.782	1133.126	6338.984	1329.768	439.857	18111.171	336.161	422.891	291.579	1953.963	12204.985	2805.66	148.102	2506.234	14597.614	310.82	292.102	279.291	113.819	1379.02	283.681	2747.462	54	0.747	375.5	1074.833
15101.173	15976.914	8950.827	17450.898	9652.985	17883.342	8528.759	16276.096	8676.137	926.444	675.351	1128.662	3410.274	1022.858	378.682	22371.202	375.28	346.768	338.3	1340.692	9987.134	996.415	134.41	3125.67	6095.465	377.291	421.474	285.245	145.882	954.08	266.036	2856.628	26	0.932	537.423	1076.423
24321.374	25572.332	15769.66	26402.174	15272.605	26920.286	11162.292	21697.913	1886.333	805.054	807.512	623.698	1030.292	742.915	433.602	19348.918	470.55	271.221	356.098	1540.917	1957.142	1314.404	189.134	3681.367	16638.22	371.941	341.329	287.477	20732.693	293.247	284.765	5380.929	67	0.628	579.873	1078.381
26233.269	27808.604	17568.158	32962.692	17493.397	34282.619	15374.389	22436.976	2716.556	989.156	2472.76	845.528	4582.539	1584.066	478.77	13858.512	541.378	711.599	344.848	3549.934	6904.144	1771.296	160.537	2551.35	34308.262	386.365	992.581	336.366	2606.672	1218.582	278.359	4163.746	92	0.775	419.402	1079.033
26812.8	27339.85	17431.781	32745.576	18910.44	34574.303	16503.524	32565.305	3101.545	1427.487	1329.226	1414.515	6996.706	1627.26	710.684	10070.757	562.959	595.349	319.777	2577.779	7159.754	4335.864	171.003	4203.381	51229.704	345.86	435.728	397.555	146.829	1551.861	309.216	3905.203	22	0.535	219.227	1079.864
30343.225	31744.349	22306.017	39435.124	23231.474	41459.203	20679.637	39233.257	3443.255	1449.277	1237.354	1184.088	3777.11	4117.894	633.35	10356.698	507.224	906.321	285.497	1621.511	5529.056	4472.125	153.195	3736.2	40631.103	360.348	386.055	362.208	380.963	865.509	287.307	4406.382	70	0.565	296.271	1084.357
15926.438	16019.016	10558.273	18815.522	12500.421	21344.328	10988.453	21754.774	2202.517	1042.505	940.283	818.119	835.569	939.815	564.097	9858.858	307.743	323.918	178.91	5147.154	238.51	1343.155	140.531	3367.421	12363.824	280.689	327.692	324.613	9314.487	743.242	300.478	4052.581	61	0.72	274.549	1080.352
14103.089	16051.078	9850.356	18485.441	11672.597	21784.416	10100.401	21317.562	2403.488	1012.26	917.102	729.279	802.598	903.79	549.077	12088	291.986	254.681	291.789	4766.89	406.81	921.454	180.255	3810.68	3325.374	295.706	368.859	261.709	36788.013	1676.68	306.665	4879.106	39	0.841	438.603	1079.577
17055.853	16731.934	10741.961	19510.341	12902.166	22643.148	11543.154	23020.258	2818.739	1682.87	938.679	863.555	883.752	3984.967	600.617	11486.957	343.604	362.138	227.284	4296.913	265.502	1838.891	151.778	3431.684	19402.018	330.043	412.689	327.495	20332.632	968.361	302.869	4739.18	58	0.737	263.069	1083.224
19091.69	19080.102	10783.53	26215.743	17286.325	32049.408	12636.187	15846.41	4847.166	907.222	865.329	1669.162	7751.301	1789.816	527.642	18126.559	470.754	464.193	319.558	1913.765	26860.69	3134.385	166.695	2672.281	27829.008	330.116	321.236	300.472	132.99	1848.244	301.663	2773.962	99	0.641	380.359	1085.328
21278.094	22160.517	13926.375	26650.045	15856.659	30056.281	13134.784	24308.593	1596.227	881.26	1812.622	713.243	670.523	777.436	481.483	9958.918	283.775	319.872	232.351	5784.704	259.66	965.653	176.056	3303.643	4781.967	271.343	920.082	286.226	18623.381	684.612	215.362	5312.894	23	0.964	492.587	1081.065
31601.627	32174.574	20908.427	37604.309	20340.79	40535.601	17692.142	31261.172	2253.632	2248.719	712.834	818.362	2134.558	3387.29	381.564	14178.154	560.42	1007.811	307.962	922.1	3141.351	1419.848	149.964	2409.351	32393.264	348.584	433.062	282.532	212.877	699.255	299.638	2915.583	100	0.907	510.99	1084.18
26313.152	26501.566	16956.664	31151.9	17810.5	33782.311	16181.389	30956.585	3024.556	1197.251	1162.643	878.906	3831.863	2411.01	597.132	9819.52	532.011	836.593	302.273	1515.438	3346.622	4913.623	160.277	3097.141	50691.666	355.489	359.26	421.384	207.637	887.952	299.487	3125.339	72	0.895	237.444	1084.014
5099.522	5525.236	3665.035	5715.201	4520.554	6404.955	4143.852	7629.868	1308.075	668.896	677.356	1025.392	737.888	713.528	359.584	18451.375	206.03	194.338	203.615	1138.523	375.054	685.001	129.111	2503.582	1280.549	277.269	270.219	271.136	148.095	393.395	269.558	4990.802	26	0.805	346.885	1082.423
26003.956	26987.186	15911.717	27837.188	14523.472	28637.632	11550.689	21883.705	2120.951	897.681	842.598	575.78	578.685	656.015	460.862	13525.842	596.623	545.303	379.891	3380.187	220.243	920.457	157.908	2645.803	36664.466	306.272	302.745	293.953	11727.131	1132.539	292.239	3627.11	50	0.736	444.9	1085.76
31738.03	31252.523	18908.363	34329.501	19240.212	37133.797	17514.386	32868.802	3635.619	3123.394	1316.899	1192.884	2900.259	1153.559	606.112	11340.789	637.377	406.903	299.956	2059.871	2846.523	5729.362	160.516	3279.413	55362.012	349.589	513.147	356.714	157.57	924.832	297.497	3221.105	63	0.771	226.31	1088.024
16641.889	17458.626	11214.317	21509.21	11615.773	23061.088	9983.181	17898.181	1969.633	767.183	893.059	615.603	609.958	778.191	445.332	14017.606	501.585	404.309	285.295	6127.083	284.278	1104.676	156.145	2635.449	27868.636	309.173	387.24	307.549	21993.626	966.615	282.865	3499.107	60	0.774	470.833	1086.767
25492.235	25462.435	16078.531	30570.09	15305.579	30355.754	13336.043	25044.057	1646.146	1020.541	633.98	979.389	2425.231	2539.37	349.633	15198.498	505.304	895.874	300.799	868.657	4392.039	1299.969	143.959	2164.501	32115.501	311.141	331.658	274.103	104.555	602.767	309.664	2448.719	26	0.743	522.308	1086.692
22788.432	22866.498	13949.525	25111.822	12263.552	23606.664	10066.548	14362.056	2531.639	825.261	941.09	781.341	2421.052	1334.202	399.5	15843.925	523.358	678.008	311.864	1545.447	6587.534	1401.794	156.694	1876.619	34832.534	371.345	420.323	317.879	138.23	665.174	289.732	2130.427	37	0.948	405.959	1086.689
17238.364	17482.362	11390.67	20676.974	12580.242	23218.503	11588.334	22377.617	2212.774	954.354	948.28	800.281	791.872	997.719	556.724	10629.688	448.18	394.604	240.288	4492.104	276.912	1920.784	141.897	3055.563	32912.338	310.242	425.514	339.543	11083.857	767.185	281.852	3859.572	138	0.517	274.116	1095.841
18474.057	19829.985	12626.538	26025.719	14526.393	27608.222	11962.396	21604.009	1825.29	857.37	2854.606	704.898	755.681	954.265	505.81	11112.696	354.402	372.999	198.096	7356.926	259.723	1090.924	167.413	3149.376	16185.246	278.414	551.089	293.356	9739.582	620.262	300.294	5850.247	21	1	424.833	1087.643
27739.921	27316.805	15659.706	30316.36	16689.437	31720.938	13665.503	21809.53	2517.556	863.167	815.503	584.729	745.746	795.289	471.895	11814.152	484.29	503.055	271.974	1855.628	196.497	1369.136	157.941	2887.991	26780.142	301.181	334.478	304.409	5162.998	434.77	307.588	4713.792	36	0.923	432.389	1088.75
13891.677	14851.213	8196.913	17668.294	9887.802	19952.84	8881.612	18112.75	3765.51	1437.712	1305.272	1156.134	3010.504	1097.523	783.868	10111.548	641.957	389.475	295.467	2738.211	2275.015	4742.76	221.773	3153.137	29849.464	333.156	373.743	362.923	145.867	637.649	370.781	4007.391	26	0.805	200.846	1089.308
9628.407	10634.182	7013.402	11246.126	8892.063	14066.57	7755.848	17074.379	2149.123	1148.506	1008.259	969.944	895.816	1125.481	639.903	12765.137	288.785	249.2	197.639	3707.536	286.622	1118.529	162.039	4076.175	3471.982	262.276	762.187	323.459	15327.596	1310.054	288.316	5919.131	52	0.545	260.212	1091.981
30646.975	31173.67	20628.755	37441.882	22866.43	41317.342	20096.37	36604.019	2920.022	1245.979	1256.88	1151.535	5115.99	3341.992	612.158	11985.062	509.837	802.388	308.913	1968.854	8703.662	4315.057	149.832	3576.644	37405.77	331.779	392.884	336.78	155.519	1090.527	274.05	4038.775	76	0.853	301.5	1091.763
20475.748	19755.023	10973.775	21959.971	13702.93	23747.531	9840.08	8352.291	2498.202	862.019	827.167	1436.309	8102.578	913.391	434.593	18187.573	474.273	400.234	274.099	2084.715	14750.479	2024.65	133.868	1617.055	27796.406	303.772	316.613	314.571	138.974	1620.772	296.555	1611.59	21	1	364.5	1088.5
19725.922	20622.245	12852.041	24879.011	14719.288	28541.792	12697.293	23746.364	1724.178	777.741	2629.456	644.601	673.551	1057.161	424.793	10116.891	390.825	404.961	277.151	7972.803	289.539	1047.909	152.599	2886.117	19086.274	304.106	526.997	306.559	11211.87	742.011	244.395	5258.432	63	0.66	493.595	1092.04
9765.732	11302.904	5973.128	11959.619	6351.647	11970.887	4663.869	9822.118	1462.449	562.486	526.947	490.517	1040.562	506.608	359.586	11235.163	429.691	304.25	313.95	951.912	660.933	621.89	188.51	2437.714	22190.714	302.834	286.422	293.046	8113.711	499.184	292.624	4807.572	35	0.686	663.329	1092.071
24514.75	24992.013	15934.88	29722.135	18613.933	31191.284	15059.188	24197.433	3215.505	1229.341	1398.854	1371.58	7261.053	1918.9	595.179	20373.061	463.302	617.29	317.161	2488.018	14924.032	3967.761	142.579	3085.035	28499.824	333.985	397.35	332.631	166.661	1661.868	291.567	3272.645	118	0.447	314.305	1096.119
17312.084	18448.838	11307.565	22043.916	13318.388	24938.947	11437.715	22396.827	5550.241	1058.542	805.409	923.057	1488.059	1922.224	498.726	14654.106	320.503	296.83	257.178	1426.039	6435.594	1530.537	171.946	3335.335	4935.7	330.558	373.843	273.086	2421.438	543.861	277.479	4213.986	31	0.907	503.145	1092.371
33878.608	34048.155	22252.968	39860.15	24667.956	44430.821	22184.404	40600.764	2736.652	2117.118	1283.365	1020.473	3094.205	1442.226	614.78	11516.943	458.313	383.315	271.758	1992.217	9087.476	4681.697	147.595	3664.764	34375.57	338.882	408.601	342.153	232.599	843.987	282.653	4336.459	95	0.695	292.816	1098.595
20424.717	20261.107	12512.451	20013.44	10938.721	20294.101	9228.159	14980.692	2222.015	907.654	762.753	775.343	2380.939	1070.086	357.971	13247.396	611.529	817.542	294.905	1457.501	6690.107	2452.703	119.632	1715.111	49160.457	358.054	268.989	329.622	144.455	587.235	280.169	1833.926	49	0.531	336.112	1095.867
15233.371	16278.548	10552.208	20492.035	12326.976	23659.2	10984.028	20601.493	1883.172	815.637	3943.405	742.239	745.644	987.508	484.98	11994.275	339.312	278.461	203.174	5725.631	312.562	747.386	177.869	3195.247	13051.648	317.157	693.634	290.791	5749.435	851.389	290.131	5641.142	40	0.862	414.575	1092.925
27295.303	27402.189	17206.949	33396.592	17505.046	35709.861	14453.323	26177.655	2677.513	1563.472	625.093	776.602	1798.578	3034.639	337.386	12357.689	584.781	930.044	326.431	848.943	5329.593	1531.913	136.274	1884.805	38322.936	328.661	315.838	296.397	130.59	646.305	288.383	2300.78	114	0.652	514.649	1097.658
27553.489	27711.245	15876.149	29600.225	15764.891	32041.232	14607.261	28447.14	3178.33	2739.586	1275.987	1020.355	3586.104	965.484	672.487	10151.686	617.381	373.007	320.163	2236.719	3238.023	5182.963	186.222	3119.762	37097.163	354.006	706.061	367.301	169.115	780.285	308.064	2769.746	107	0.752	213.257	1097.145
23012.529	22721.482	13781.461	26116.053	14412.77	28911.276	13376.02	25073.843	2296.501	924.188	982.889	689.694	775.495	1026.321	526.784	8972.652	539.949	446.698	217.841	1937.769	294.795	3259.508	153.109	2492.658	52038.626	345.417	557.05	344.537	8321.568	550.803	294.624	3242.774	50	0.919	237.1	1096.14
22540.586	23245.545	14468.005	29218.624	14916.1	29723.974	10937.605	18298.676	1891.367	787.254	785.77	642.063	546.078	635.281	377.404	13055.347	552.155	515.239	260.464	10547.849	223.171	1243.377	161.598	1959.549	32285.957	282.533	266.228	336.269	11063.533	543.765	272.374	3125.026	27	0.857	453.352	1094.019
17401.076	16540.303	8843.554	17952.104	12089.431	20531.006	9558.037	12919.556	1968.413	885.268	695.363	1449.479	2984.105	1665.287	422.744	16401.827	318.896	381	238.712	1676.62	10005.321	2278.205	135.181	2392.324	12835.644	293.692	292.041	304.807	133.571	817.516	285.324	2302.435	32	0.885	345.125	1097.75
16250.273	18108.316	11787.917	18851.103	9906.727	18276.388	12054.848	15346.532	3619.638	829.72	649.692	1487.16	5132.063	997.153	449.68	16590.093	483.032	746.725	344.662	1349.284	10342.929	1146.849	162.102	2252.528	22475.795	338.646	333.683	274.668	108.696	1081.799	297.623	2332.651	42	0.655	531.476	1098.024
22807.273	24701.837	16618.972	29068.462	15118.605	27849.814	10032.113	10916.702	4629.895	1000.72	798.359	826.23	1990.629	1699.231	336.282	10402.131	563.988	884.939	338.898	1249.603	3334.895	2192.491	105.432	961.379	41537.883	328.701	423.042	322.944	123.964	673.464	282.479	1010.614	40	0.887	355.15	1099.65
15167.756	16266.557	9875.894	18804.522	10914.907	21242.45	9185.357	16241.339	2271.135	748.927	2636.897	687.772	606.654	686.17	427.474	14928.216	381.316	338.225	273.661	6437.287	215.564	1700.058	166.106	2412.609	14110.125	284.395	603.952	305.451	9389.593	703.964	291.421	4235.105	49	0.797	460.01	1099.214
12879.798	14836.417	9547.69	16919.178	11107.865	20018.844	9463.526	19247.118	2104.718	1048.228	3931.465	869.695	868.069	1036.525	567.945	12447.348	346.505	308.194	246.341	9432.648	246.833	926.284	186.671	4138.051	7196.92	330.847	1142.88	312.605	11863.523	1373.442	317.532	6665.798	110	0.446	417.236	1103.273
19844.654	19742.965	12423.87	24136.807	15232.501	27110.708	13400.737	26187.679	2433.088	1475.287	1370.23	931.68	1031.765	3551.99	704.219	10853.315	399.092	320.632	228.722	2883.167	448.065	2010.112	157.795	4052.354	24291.748	302.892	354.416	337.953	12022.279	1062.252	293.367	4312.675	66	0.63	263.803	1103.061
19948.524	20851.73	12848.862	24270.248	12539.023	25529.832	10482.968	25443.68	1769.206	1449.924	694.854	740.084	2446.079	2926.413	375.521	26077.865	407.103	568.3	326.242	1133.478	3285.661	1355.144	147.666	3196.617	21040.487	411.737	317.631	305.687	5738.028	708.529	255.071	3979.789	171	0.456	494.944	1105.488
12056.097	11381.268	9620.757	18035.249	7343.613	16542.297	4693.023	9655.181	974.789	399.892	1438.359	419.193	1992.092	492.048	241.258	12546.056	238.235	320.919	253.128	1212.798	6617.534	539.53	129.448	1111.581	13118.38	265.144	471.556	259.739	341.646	442.816	287.009	2105.822	47	0.778	1171.628	1105.138
14951.847	15377.599	9616.967	17645.981	10814.748	19984.796	10111.822	20210.812	2753.128	1006.074	1027.22	781.106	778.728	923.264	608.083	10012.992	491.852	346.471	260.546	2547.899	237.681	2711.497	156.842	3209.63	44839.198	332.415	322.8	318.372	4022.674	486.369	308.906	3709.217	57	0.788	246.886	1104.412
18888.666	19038.924	11487.494	20365.794	11037.069	21670.249	9242.42	15779.977	3053.723	831.605	807.46	1060.353	4083.082	1000.11	387.548	14828.769	613.786	687.867	307.623	1857.114	11041.602	2414.316	134.062	1982.043	45706.196	355.761	370.056	304.508	250.407	979.569	283.355	2012.185	142	0.512	346.458	1109.408
13716.728	15228.63	9926.88	18011.008	11353.114	19490.097	10570.033	22489.433	2616.232	1386.031	1408.135	1104.721	1063.315	1057.205	809.826	10551.057	365.665	299.694	248.486	4510.404	303.431	1445.781	181.974	4359.84	11355.687	328.154	488.624	320.988	8893.411	847.556	301.899	4136.456	45	0.812	236.589	1107.611
20129.803	20174.875	12372.464	22923.875	14748.151	25194.68	12776.975	24074.654	2706.472	1152.226	3081.592	1085.238	1138.026	1385.071	589.429	11293.892	494.003	346.845	232.356	7713.466	520.801	2178.256	155.632	3808.603	34213.865	552.235	899.605	310.777	8437.946	1042.84	325.939	5182.002	20	0.838	311	1106.65
28357.11	28393.529	17812.725	33064.374	17748.602	35921.149	15666.684	23662.364	3075.402	1155.545	727.362	755.547	3541.508	1723.774	367.551	15965.61	612.461	878.02	387.565	1215.278	6947.023	1813.704	144.197	2250.31	37410.526	310.516	282.871	306.596	129.815	887.081	288.665	2583.822	91	0.815	511.368	1110.621
24898.219	26162.925	17140.582	27888.428	15578.502	29162.998	13735.274	23790.234	3331.833	1716.364	1221.627	925.29	6109.432	2391.624	558.228	15738.61	627.187	877.584	335.043	1669.842	5875.688	5067.073	144.255	2920.328	56028.427	345.622	394.468	377.592	178.533	1252.282	292.981	2765.019	113	0.637	288.155	1113.686
23041.124	21123.636	11988.327	25399.205	16383.327	30810.56	13613.778	19901.256	4694.626	1040.27	1062.845	1254.989	4462.987	1400.924	454.438	14804.19	509.225	564	323.17	2203.559	13556.509	3465.796	139.092	2514.683	33064.348	332.33	364.569	324.185	183.555	1043.372	324.373	2759.463	31	0.858	324.823	1108.919
18256.477	18903.323	11625.793	22664.738	11959.922	22640.063	9980.094	19293.855	2412.828	936.981	724.008	942.824	1272.125	2148.58	374.347	16372.673	308.977	653.459	340.089	1146.756	3520.922	1602.643	150.856	2566.08	11590.694	335.483	284.962	285.199	110.131	469.835	280.037	2797.58	20	0.898	521.3	1108.65
15214.228	16277.738	10721.335	19548.052	12915.942	22764.653	12283.29	24503.63	2330.594	1266.764	1257.727	975.698	1004.151	1138.803	763.361	9516.149	378.594	271.346	206.032	2719.192	263.045	952.117	165.475	4544.092	17837.731	302.327	366.458	323.546	4498.298	741.67	279.579	5320.392	41	0.391	270.11	1112.671
5234.847	6433.946	3663.56	6809.335	4351.802	7056.488	3570.489	7601.53	1437.851	593.624	795.564	577.756	593.124	488.875	363.575	11761.994	263.852	235.828	180.585	6702.113	450.17	459.504	169.945	2488.48	1101.514	317.043	773.486	275.507	10556.874	1392.328	260.417	4648.413	43	0.504	615.128	1114.314
21049.111	22284.447	12530.194	27418.88	12558.315	28452.426	8668.412	16108.482	1179.612	453.624	461.75	451.097	600.878	301.863	243.921	8050.138	258.584	204.09	230.94	2148.798	2568.374	618.545	140.211	906.182	7360.907	304.817	243.649	303.587	206.529	269.46	230.019	1197.211	47	0.947	636.883	1112.436
25951.45	27149.344	15635.609	31174.498	16772.216	32482.49	14729.23	28980.513	3735.65	2126.146	1598.077	1255.888	3744.679	1397.457	896.5	10535.066	600.443	449.354	348.778	2605.974	3841.31	6129.18	228.667	4019.679	37773.453	364.082	535.454	379.675	2276.767	1163.555	341.785	3051.781	156	0.472	220.821	1120.513
19531.605	21225.068	13633.497	19757.197	10442.56	20771.278	7253.435	10486.695	2535.632	1152.389	956.793	1201.026	4870.163	1004.906	316.227	17400.545	526.53	733.984	345.741	1265.759	8826.787	2195.97	127.82	1537.998	38298.478	338.406	460.07	300.373	138.303	1167.48	279.301	1405.592	48	0.521	367.833	1113.854
17652.48	18687.645	11987.336	21414.585	13128.459	23340.858	10907.201	20668.731	2333.8	1077.714	2319.614	903.755	834.574	953.944	562.605	10331.023	469.86	390.004	252.748	6083.947	344.688	2090.072	154.725	3334.214	32958.327	352.107	727.656	320.52	21198.358	741.227	304.509	4738.984	38	0.583	308.395	1115.342
30108.516	30368.501	19414.393	35545.335	17769.543	36057.18	14191.311	26559.877	2482.376	1383.884	691.388	1204.79	2590.076	2248.782	354.023	13518.069	548.414	859.439	349.651	1281.693	7981.088	1511.675	147.715	2208.39	30961.171	344.289	333.213	290.245	126.142	775.822	289.524	2563.048	111	0.812	525.086	1117.176
21173.288	22202.413	13953.597	26559.026	14793.94	28815.921	13821.763	27013.569	2934.141	1359.861	1413.135	1037.08	1109.235	1122.316	786.654	9548.722	554.129	351.182	285.581	2211.035	409.053	2015.452	190.018	3907.85	41978.885	321.299	358.532	359.002	8765.128	1892.488	343.304	3653.449	56	0.75	233.393	1116.161
17182.4	16300.178	9516.648	18304.542	11329.767	20895.837	10374.435	20064.465	2716.535	1067.395	1063.781	782.867	825.107	928.588	651.094	9651.216	549.358	330.632	263.661	1781.602	250.041	2039.722	157.382	3179.177	45082.589	343.768	322.685	340.29	2812.255	365.129	278.336	5669.261	42	0.726	243.262	1115.095
12254.639	13052.176	8475.637	14417.686	10297.481	16428.665	8640.808	18472.065	2370.86	1183.622	1118.436	931.32	964.872	907.222	622.582	10917.843	399.71	279.999	230.933	8281.958	325.523	1016.466	160.473	4195.595	13337.281	280.864	321.576	325.678	5098.777	738.628	292.968	5427.369	26	0.932	341.077	1118.769
18703.052	20079.175	12759.058	24301.41	14644.439	27231.024	13743.253	27134.711	2552.881	1393.718	1584.93	1145.072	1071.216	1052.758	854.604	9954.205	390.62	308.868	262.083	5261.857	354.126	2304.378	186.834	4494.392	14936.563	317.136	734.031	315.611	8019.297	1267.836	276.991	4538.032	63	0.67	259.516	1121.421
17883.469	17561.537	9831.748	19809.4	11002.909	20828.413	8378.202	15078.339	2816.649	991.592	837.639	1393.713	4132.732	1098.303	354.405	28889.092	309.637	445.089	240.502	2649.994	11101.671	2227.176	134.28	2592.203	16191.663	304.895	330.615	327.709	141.795	870.392	295.853	2321.17	99	0.696	383.662	1121.975
8260.949	10033.014	6936.266	11050.419	5519.983	9196.12	4304.709	7335.72	1531.077	752.445	565.353	725.249	2955.106	756.995	297.2	12287.388	309.884	335.238	270.218	1180.087	6050.721	943.093	148.499	1475.617	13499.937	308.466	356.94	306.401	201.995	704.184	282.781	1485.586	26	0.876	487.192	1120.154
23860.173	25761.989	15146.02	28925.225	17256.789	33641.893	14705.103	23486.033	2607.335	1527.82	893.995	1893.802	5733.644	3061.298	519.633	17906.32	454.584	427.818	320.066	1742.335	12925.018	1814.695	185.395	4438.054	15284.124	325.605	437.846	304.534	4546.409	1614.915	283.013	5138.682	95	0.65	504.321	1124.353
17643.124	21190.222	14110.273	20533.866	10250.563	20575.24	8328.704	12931.217	2703.555	1034.764	1309.737	1204.036	5097.278	991.011	418.103	17974.436	519.346	706.65	355.057	2155.036	15815.184	2859.059	137.856	2378.876	32673.298	392.395	387.526	333.4	239.477	1080.288	304.569	2016.985	63	0.707	365.516	1123.913
27025.244	27644.427	16775.8	30923.724	17372.462	33940.755	14572.381	22774.94	4628.108	1021.648	877.537	1086.133	3644.169	2345.636	424.026	17503.79	557.944	833.986	319.81	1586.104	7975.314	1891.644	159.368	2768.454	25587.391	347.027	330.712	304.359	340.465	776.679	279.06	3475.896	109	0.614	515.05	1127.206
20554.218	22803.497	13592.471	26042.949	12436.967	27466.684	12683.038	26843.047	1899.03	758.85	776.17	669.243	760.231	752.479	500.129	19700.088	537.488	391.977	390.836	1840.859	4159.569	1613.295	191.67	4047.375	23913.325	325.433	324.27	320.335	9613.422	310.902	285.975	4985.341	166	0.653	599.343	1129.542
16911.902	16646.259	9314.557	12854.739	6504.982	11080.356	5413.776	9635.672	1851.894	722.783	626.427	651.799	1542.948	519.71	294.993	15287.102	524.743	627.252	277.555	986.708	7030.22	932.484	156.952	1658.784	33938.188	308.85	288.611	312.667	126.65	425.032	287.137	1620.575	70	0.889	468.286	1125.429
21991.237	23196.44	15082.558	25610.265	13659.112	25906.908	9839.546	18909.556	2645.277	1103.363	678.715	1006.509	5412.922	1247.085	383.883	14604.964	632.58	801.875	334.965	1429.094	10256.839	1547.397	147.708	2254.527	35297.291	311.601	290.945	292.529	286.086	1185.167	291.23	2509.373	51	0.694	529.225	1127.735
19650.225	19341.32	11763.285	22215.612	12397.232	24574.985	10823.684	18677.436	2011.595	786.219	783.457	637.936	624.825	949.394	454.418	11134.685	543.38	539.2	288.609	1298.801	322.311	2810.925	140.948	2292.315	53256.19	423.733	339.256	343.029	25073.059	347.975	295.594	2893.748	27	0.943	308.315	1126.315
9540.126	10993.016	6752.959	13340.273	8064.829	15827.217	7486.656	15602.338	2175.109	1259.569	1321.872	1034.399	1068.226	884.935	857.275	10209.712	337.741	269.102	255.293	4313.304	323.662	742.496	205.447	3696.835	1465.008	317.156	705.79	319.36	4074.908	870.248	310.574	4299.228	71	0.499	246.768	1128.641
24478.856	25504.279	16020.101	28079.95	15445.987	27353.934	12305.735	24901.009	3349.766	1324.372	1345.679	1091.812	4526.017	1779.418	559.513	11470.854	614.446	795.282	367.287	1726.006	5163.378	5405.916	154.454	2960.618	52788.814	355.494	405.555	365.644	179.492	923.463	321.113	2703.36	119	0.488	285.912	1133.761
12505.881	13875.798	8796.968	16366.54	10282.4	17796.987	9023.104	19229.022	2482.624	1318.845	1550.059	1076.305	1072.363	1027.887	781.583	10582.479	397.525	274.202	253.606	3087.197	311.375	1416.814	187.421	4150.262	10668.135	317.625	806.198	325.107	7735.473	556.911	268.022	5263.31	59	0.627	270.144	1133.008
10271.004	9471.59	4863.649	10303.121	6928.681	11951.079	4394.83	8214.253	1212.836	525.091	490.135	723.869	740.032	531.99	276.377	15301.241	310.89	260.32	168.309	1448.273	6446.96	802.924	142.822	1797.887	7821.869	279.019	224.095	280.776	106.574	299.843	251.63	3001.594	36	0.974	549.806	1129.556
16700.543	17152.685	11043.55	20198.088	11955.97	19390.351	8407.525	15339.714	2618.471	922.478	8347.981	843.858	708.603	834.383	473.745	12483.757	499.02	344.549	237.997	12960.671	242.873	2185.692	138.595	2498.927	34779.201	308.45	866.779	367.233	11891.998	589.256	319.861	3477.711	31	0.886	331.694	1130.532
17661.582	19135.118	11301.339	21365.107	10308.508	20350.681	7694.279	15414.304	2277.146	711.053	711.363	1650.234	4089.935	491.358	360.847	18522.401	365.267	352.428	302.882	1637.167	27181.071	1238.91	158.255	2429.584	12422.044	298.322	278.205	289.835	211.308	915.049	290.536	2474.646	53	0.841	563.896	1130.896
10159.988	11930.414	7204.965	14362.14	9113.298	16225.425	8148.667	17929.62	2420.476	1285.494	1671.704	1098.42	1077.344	943.519	863.202	11240.264	361.32	284.638	240.319	5368.98	306.349	933.931	194.14	4078.495	1945.245	283.814	875.24	286.885	5851.85	1244.521	357.442	3780.683	55	0.55	258.845	1133.464
18496.777	19272.278	11769.712	22120.41	13154.017	25045.901	12338.976	23778.213	2862.204	1046.111	1055.636	829.491	935.604	1011.322	617.444	10188.201	601.877	473.234	255.331	1518.592	381.511	4200.96	167.321	3291.972	44478.005	305.848	402.12	373.316	6414.896	451.336	298.027	3445.127	37	1	276.824	1132.554
13809.458	12809.523	5881.166	13268.469	9950.763	17682.174	5847.837	9710.192	3363.562	522.413	452.423	1722.012	4728.46	473.673	310.839	18332.034	323.921	298.498	221.022	1478.628	21585.217	975.251	147.392	1932.132	9165.865	314.948	264.92	273.857	438.671	1254.917	245.673	1861.418	29	0.743	588.707	1133.914
5440.775	6498.482	4190.92	6973.027	5122.382	7579.474	4208.861	7611.636	1551.497	718.036	830.47	869.32	722.819	627.553	389.695	16411.33	238.138	204.762	185.523	7689.085	247.722	672.874	149.632	2388.428	823.363	295.386	310.45	324.856	2585.817	534.949	310.046	3639.292	28	0.978	390.893	1134.429
42863.807	42134.88	27606.539	46679.549	29682.147	51707.601	24322.085	43274.907	2021.037	702.179	895.408	555.243	710.748	596.065	407.581	13271.822	602.723	386.572	326.109	3930.472	1526.143	1527.011	164.316	2561.038	41313.866	320.377	454.708	317.977	3678.619	397.655	309.059	3825.378	60	0.914	609.383	1136.533
16892.53	17149.628	9463.381	19843.586	10996.414	20088.223	7663.962	16126.975	1870.365	703.436	709.599	1180.214	3079.913	677.315	393.581	14180.42	552.658	385.055	312.171	1800.31	7073.476	1266.591	156.066	2344.747	25672.028	319.218	354.481	295.569	14560.755	977.937	307.131	2690.822	39	0.824	528.987	1135.833
11896.882	12415.039	5845.159	11941.706	5090.069	11193.569	4281.659	8249.403	1186.688	523.915	651.548	414.942	440.255	422.098	396.685	12613.395	242.285	247.506	212.278	3204.777	179.559	531.96	170.171	1681.594	5993.26	397.363	722.322	293.879	5167.251	404.373	293.266	3865.782	33	0.647	703.136	1137.288
10414.404	11678.624	7418.432	11884.045	6076.805	10975.565	6687.635	12565.429	1998.097	652.391	679.163	1245.626	3570.296	523.141	375.533	19491.197	428.261	490.011	297.102	1449.257	9723.099	998.525	153.383	2558.853	18837.857	339.562	283.059	310.552	147.987	646.435	290.11	2522.053	73	0.671	554.897	1141.171
17922.84	19298.48	11051.673	20799.123	9658.829	20041.834	7599.36	14745.624	1545.182	687.759	2121.412	531.737	534.929	577.087	443.877	10890.536	325.117	348.609	247.33	3676.45	183.97	677.961	165.671	2483.493	11895.924	332.361	607.135	285.871	3084.087	395.936	310.729	4640.804	28	0.943	660.821	1138.464
13521.943	14895.031	9589.579	17773.866	11675.638	20759.171	10082.294	20274.385	2252.225	1149.657	3144.222	950.836	926.762	981.892	626.895	11731.481	324.562	294.645	232.558	10528.313	289.926	1468.305	160.427	3904.751	4270.566	315.336	1281.826	346.384	12250.566	1670.854	345.379	5776.131	50	0.477	349.26	1141.42
19643.033	22282.873	14618.261	24448.772	11163.868	20920.923	8731.63	9724.139	2385.749	1995.484	943.63	730.253	4260.554	1030.903	320.473	13102.067	555.556	696.646	340.56	1180.307	9099.701	2243.93	135.563	1370.75	47119.041	337.515	506.336	334.662	185.115	727.866	333.972	1336.683	75	0.672	409.62	1142.687
12136.558	13043.188	8106.929	11822.901	6668.566	12058.016	5735.482	10092.748	1420.767	653.833	1359.306	617.345	980.773	702.134	317.152	12191.852	435.153	412.582	261.788	2365.039	3260.208	1072.37	147.13	1755.931	27120.533	335.012	412.693	306.95	4983.592	366.003	292.113	2672.396	77	0.69	487.305	1142.565
32073.367	33894.444	20478.498	35862.523	16663.257	34346.028	13412.685	27408.852	2208.793	866.962	887.247	671.773	741.053	816.704	489.533	19011.583	750.972	396.564	484.901	1001.916	4765.977	1738.424	179.893	4616.28	45564.63	352.826	326.164	348.963	14658.07	300.961	306.316	5338.299	42	1	594.952	1141.643
4551.512	5741.325	3302.756	5886.427	3560.619	6345.551	4024.698	7070.081	1078.203	577.676	618.786	432.872	491.118	440.581	403	10867.759	231.38	241.564	330.371	1019.93	370.482	540.023	162.671	1926.391	1279.457	288.423	313.057	304.097	16988.481	288.364	292.034	3595.17	21	0.971	570.833	1141.69
9781.677	11292.805	6847.988	13929.874	8320.569	16185.737	7846.155	17149.272	2298.519	1304.105	1327.013	1035.26	1085.994	953.593	881.062	10943.191	374.132	280.461	284.976	2516.883	317.166	738.181	225.784	4196.835	2559.537	286.513	387.629	305.943	2032.193	650.253	298.736	7586.26	49	0.55	265.582	1144.214
27159.93	28230.346	17844.104	31440.748	16863.914	30618.507	13569.139	26651.274	3525.002	2367.299	1379.583	1130.94	4168.618	1967.606	560.9	9739.696	647.241	929.362	378.258	1799.184	5264.89	5942.401	164.286	2920.222	52769.512	375.871	375.642	397.207	141.633	859.282	306.669	2538.108	126	0.595	296.413	1149.46
23116.976	23519.44	12963.279	26817.036	13236.956	29111.639	11958.422	22566.324	2227.169	1354.693	1195.915	1016.376	3454.315	1649.522	456.666	14774.956	505.975	537.035	352.907	2451.929	3589.789	1582.762	176.22	2539.627	22410.702	321.422	542.948	303.054	18667.792	831.554	319.144	2888.46	82	0.61	517.646	1147.646
27613.036	28948.445	15864.441	29837.83	13474.06	29348.049	10549.963	22929.697	2005.642	788.939	825.345	637.557	716.754	741.269	441.075	16033.51	678.864	532.121	407.071	1220.538	3520.586	1600.43	163.53	3202.228	42744.463	358.916	352.012	316.17	11498.163	338.793	322.432	3800.863	90	0.782	611.256	1146.044
12205.304	13099.502	6539.383	14947.357	6372.545	15826.194	5611.477	14618.746	1291.794	642.43	667.209	606.203	562.043	555.805	374.583	13473.642	241.932	267.842	243.133	1490.768	325.022	1533.269	152.781	1810.183	9728.717	299.33	418.793	327.427	22309.811	353.089	320.64	1550.164	61	0.951	365.467	1147.156
24314.214	25044.829	15322.771	28947.528	15749.654	29868.46	13509.23	27113.275	3449.901	1524.056	1258.781	1455	5860.195	1735.719	663.223	9196.112	731.127	670.205	374.736	2034.432	7410.86	6076.643	174.447	3226.922	58480.426	347.968	357.384	421.146	144.596	1231.753	278.132	2570.336	43	0.927	285.965	1150.314
4090.979	5076.462	3159.201	5570.674	3679.633	6401.929	3384.49	7104.327	1047.927	525.654	558.683	454.321	457.09	441.947	371.33	10733.678	232.169	201.568	214.019	662.942	745.478	511.344	157.176	2234.469	1303.514	311.018	277.209	304.575	3909.544	282.55	280.505	4379.562	30	0.811	569.7	1150.267
18004.907	18106.989	10297.535	18252.516	7640.453	16746	6647.865	13058.683	1415.464	586.893	580.207	471.943	491.765	456.346	298.471	9969.244	470.882	428.349	293.403	1424.876	264.156	1531.391	130.353	1333.932	39138.967	292.922	346.28	293.52	17312.718	334.445	337.931	1444.615	56	0.927	387.857	1151.946
24817.544	25551.025	14881.329	27220.17	14406.621	29382.572	12875.057	25316.612	3050.981	2352.465	1448.561	1187.215	3144.025	1302.456	689.78	9806.1	647.939	588.321	369.206	1789.778	3817.772	6349.869	195.913	2984.13	52438.091	367.111	413.298	434.278	172.134	822.566	287.532	3024.504	88	0.754	276.364	1152.841
28203.058	28686.439	17965.928	33986.955	19141.09	32548.838	13918.738	27314.27	3634.073	2063.678	1671.553	1580.706	6227.554	2485.599	601.716	11689.81	660.916	757.356	364.662	3074.332	7689.08	5895.834	183.252	3366.404	49227.015	371.719	440.727	416.252	152.123	1526.047	309.778	3004.496	52	0.766	309.308	1154.25
24314.48	24233.361	14118.506	24922.112	12522.986	26463.403	10500.248	17690.76	2171.468	880.069	1497.14	625.358	2198.361	931.124	355.716	13554.174	584.066	677.895	313.981	1842.127	5682.831	2237.796	152.861	1869.412	45611.866	362.979	608.59	327.317	12540.953	593.439	320.156	2185.053	61	0.417	433.008	1157.352
12653.368	15403.647	11675.207	22424.186	8340.674	22766.139	7793.874	15948.308	904.672	358.982	719.153	289.334	303.265	384.119	253.526	8886.037	202.384	253.388	254.026	877.921	222.359	459.979	134.562	1253.002	9323.92	263.996	351.357	270.85	4646.165	327.053	266.646	2811.574	37	0.9	1126.662	1153.311
20939.047	22781.132	14905.11	23350.231	11758.614	25498.179	10580.773	16231.097	2282.695	1401.323	814.7	759.128	2739.394	1243.247	347.183	12809.821	578.772	741.103	320.601	1184.749	5724.418	1728.94	139.531	1684.058	41232.108	325.784	330.482	314.113	559.767	776.409	301.416	1919.465	119	0.657	502.063	1162.315
16159.24	17802.785	10989.287	21424.327	11621.871	24330.206	9862.523	18857.332	1297.251	631.346	917.774	557.146	626.507	465.953	386.029	11048.51	278.072	255.511	232.663	2970.988	742.292	790.044	170.065	2441.848	5968.984	302.54	385.57	316.635	5802.27	433.917	297.349	3782.659	55	0.636	562.973	1160.445
31279.151	32838.511	20418.333	38081.857	21358.958	37184.36	17129.472	34295.869	3876.54	2810.189	1552.799	2468.822	5071.755	3729.036	757.42	10270.33	610.267	719.461	384.351	2212.687	7464.65	6117.855	198.904	4188.192	40221.144	396.441	451.803	404.949	143.207	1315.832	327.549	3491.165	187	0.445	312.436	1166.056
16858.019	17743.383	10336.98	18767.76	10239.481	20145.141	8346.156	15249.179	1867.23	811.177	3800.054	747.452	733.737	711.295	381.88	12383.923	417.573	345.467	275.541	5206.911	652.08	1554.859	168.161	2190.288	23210.051	298.755	886.831	325.037	11486.684	644.651	330.403	2976.114	83	0.617	445.199	1160.416
22652.711	21785.022	12074.976	22118.267	11781.264	23116.179	10345.162	16647.107	2265.031	908.753	909.657	1257.569	3212.097	1003.715	435.028	14176.209	538.523	658.124	392.327	1746.461	8529.195	1896.059	165.234	2430.248	28621.44	327.26	326.478	294.331	10458.678	628.689	297.825	2571.313	52	0.779	513	1160.288
15820.371	17320.772	9687.479	16805.588	9040.549	19184.749	8721.94	18975.116	1874.967	786.033	2050.161	601.12	643.713	628.763	461.745	12247.872	403.044	356.267	328.417	5182.608	486.404	1189.325	178.64	2757.772	14389.747	293.789	1002.071	285.295	20071.684	431.283	301.678	3814.655	81	0.424	520.414	1165.747
18308.62	20206.985	12703.007	25052.792	12302.717	25502.573	10376.641	18694.445	2691.297	922.268	1070.414	1428.163	4968.555	1058.462	441.153	17114.82	543.891	573.373	318.451	2600.834	13483.64	3039.541	172.105	2606.176	37467.666	303.596	354.87	362.609	3289.687	1080.786	351.767	2703.018	124	0.547	423.097	1165.379
22533.31	23650.761	13826.978	26668.605	14711.692	27629.075	12942.226	27387.935	3936.087	1522.563	1415.879	1335.696	5125.685	1771.236	738.428	10527.386	571.923	574.335	341.221	2245.388	5533.182	5698.867	200.493	3569.199	34962.68	382.108	361.802	405.883	123.993	1269.807	315.475	2698.367	94	0.326	295.457	1166.191
20026.569	20390.91	12335.999	23435.451	13109.18	25414.411	10978.497	21201.547	2877.307	990.019	965.119	2259.883	5507.107	975.286	456.854	18004.861	677.078	633.976	361.019	1893.652	8906.326	4451.821	153.406	3005.406	50231.568	326.031	421.717	373.104	331.482	1159.037	383.293	2886.754	59	0.778	375.856	1164.839
27172.995	27413.962	16717.828	28904.079	15012.904	25853.49	10639.92	22218.715	3573.459	1303.023	1285.629	2898.792	4994.042	1093.262	518.087	16531.215	588.466	665.022	382.721	1999.983	12946.375	3807.776	146.182	3357.743	51318.718	295.662	507.467	370.734	443.348	1225.172	314.397	2963.05	34	0.654	353.824	1164.206
27837.583	29326.263	18698.385	32613.487	15019.958	32042.359	17049.612	28862.394	2576.62	906.173	806.549	1182.539	3700.561	985.571	457.06	23459.667	706.066	863.72	364.115	1588.399	8067.08	1719.06	171.289	2913.733	40767.48	332.676	273.02	322.424	169.23	957.006	312.557	3133.529	47	0.555	544.862	1164.479
25581.26	26760.088	15368.406	29939.582	15565.472	32013.006	13707.022	26579.291	3556.194	1643.821	1389.873	1115.693	2384.193	1576.424	765.681	9168.402	952.418	662.71	393.42	1234.365	2347.023	7473.957	226.557	3094.548	63834.816	385.766	336.805	526.453	166.947	944.656	367.459	2209.406	30	0.666	284.533	1165.3
27671.135	28235.066	16969.22	32667.714	17296.733	33085.003	13047.439	24741.558	2721.189	1754.512	1000.718	2327.204	7812.522	1641.23	472.912	14907.267	611.684	898.553	335.483	1794.211	9417.01	4564.833	152.601	2854.007	49855.405	349.004	407.996	373.659	245.929	1851.795	307.783	2709.38	37	0.881	361.635	1164.338
18065.119	18118.955	10231.994	20415.258	11293.188	22426.531	7820.15	13361.537	1759.372	638.356	722.689	1322.93	2924.243	718.1	404.559	14683.402	517.063	467.169	313.497	2708.153	8137.004	1434.124	158.334	1944.475	29379.995	287.321	959.15	317.202	8148.933	663.799	294.024	2348.815	120	0.383	574.917	1173.633
24021.026	24920.484	15496.459	29596.994	16950.169	32250.172	14599.243	29547.975	3364.147	1230.069	1287.473	1590.687	6874.842	1738.431	641.847	15871.578	783.973	930.298	369.112	1995.682	11533.719	6957.024	176.531	3860.812	60385.529	355.434	590.298	462.991	206.802	1370.237	277.711	3232.356	32	0.71	329.969	1167.938
27838.449	28999.971	17836.434	32445.937	16904.355	34383.726	14771.163	26710.013	2467.849	963.928	963.309	1682.653	5252.987	1380.913	454.571	16281.737	544.376	749.799	352.718	1799.386	10743.107	1834.075	162.187	2864.333	24663.821	335.833	381.088	322.453	147.859	1195.581	303.256	3120.498	132	0.546	549.538	1173.455
30601.073	31672.899	20455.078	35426.168	19237.733	33828.213	14580.437	28781.097	3793.798	1524.58	1547.076	1322.664	3452.765	2179.477	641.813	9590.387	633.581	696.593	398.819	1745.838	2925.435	5371.825	176.404	3434.359	45316.287	362.174	616.522	418.005	166.846	960.247	284.743	3069.581	23	0.59	322.717	1169.717
24567.581	24579.979	14300.805	28121.888	14960.169	31022.106	14910.008	22721.26	3748.968	1093.963	1012.724	970.061	4691.278	876.862	480.2	16137.472	596.203	596.677	304.444	1527.983	6623.697	4383.189	149.442	2534.73	39130.703	305.444	469.309	356.731	316.528	1064.643	336.051	2386.161	53	0.762	380.896	1171.613
5340.637	6636.994	4059.555	6635.425	5271.448	8006.789	4589.85	9347.739	1333.037	736.961	775.153	660.163	759.484	648.027	402.7	11565.002	257.085	187.924	168.029	1167.893	299.343	442.393	155.357	2801.045	1474.878	249.011	287.76	271.748	749.316	449.485	312.989	4064.101	22	0.576	462.091	1171.955
11438.401	12804.66	8177.034	12963.851	7846.746	13907.928	6354.881	17275.89	2937.898	881.128	1056.973	1414.123	4686.391	933.276	422.339	25180.037	354.439	384.963	301.126	2405.943	9639.764	1752.042	158.052	3889.306	12700.476	320.348	721.185	308.627	2781.464	976.609	324.578	4049.098	80	0.898	476.838	1173.088
27600.703	28986.041	18606.768	32604.619	17952.305	32237.142	13167.663	24764.956	3388.267	1374.22	1298.254	2968.798	7879.888	1563.537	515.499	15248.719	597.894	732.827	365.059	2321.605	16746.454	5307.967	156.311	3184.827	38340.097	339.466	431.401	358.429	290.746	1815.237	337.934	2969.645	79	0.514	369.665	1174.665
16188.647	18197.79	10426.773	20467.394	9081.635	21496.363	8489.894	17396.604	1327.993	697.814	818.893	509.88	683.375	606.378	342.631	11236.559	272.714	334.152	263.798	1062.476	421.812	1871.59	149.42	1766.328	15412.888	314.192	308.202	362.432	16773.105	370.953	344.43	2450.42	33	0.865	408.682	1171.803
17402.962	18919.027	10425.136	21618.047	9656.728	21222.548	7451.358	14463.827	1922.929	671.765	3734.395	563.372	540.119	565.484	410.911	11590.825	443.96	355.778	275.819	6379.671	209.312	912.692	169.706	2093.824	23496.9	327.304	916.948	299.269	12561.392	405.575	287.038	3662.797	34	0.786	679.294	1173.265
27341.486	28075.058	17908.731	28679.255	13998.434	29252.295	12055.137	19164.642	2986.216	2060.469	834.408	817.393	2821.091	1234.449	373.343	13926.993	616.995	933.658	346.543	1192.358	6124.066	1911.625	146.444	1969.619	40297.52	302.416	376.123	322.984	133.452	739.025	293.063	2106.663	50	0.621	495.18	1171.64
22804.587	24025.95	14674.719	24946.199	14055.053	26965.93	15158.655	25780.296	2635.842	1220.082	1086.649	1588.647	7417.531	1272.352	575.817	18890.894	591.09	678.846	374.47	3023.365	12365.48	1901.157	184.513	4084.577	26670.48	328.695	349.274	302.692	1232.404	2001.997	301.224	4504.144	107	0.417	562.939	1178.005
25322.546	25240.605	15522.516	25957.127	12775.574	26776.13	11852.578	20432.972	2034.912	1056.63	725.876	1147.254	2490.596	2542.585	351.343	13056.949	548.608	764.99	297.491	1119.507	4937.858	1725.187	142.937	1955.39	36387.642	323.593	318.96	282.045	233.162	757.863	293.683	2102.636	69	0.626	510.442	1179.413
26270.601	27268.156	17009.179	30293.748	15036.99	29567.328	12162.425	20695.455	2914.109	1946.509	1038.236	1686.408	3812.216	1513.352	411.898	18808.184	672.826	871.814	387.553	1496.746	8192.343	3886.291	140.85	2348.555	55295.123	319.393	328.493	357.392	266.134	923.336	331.361	2222.781	66	0.336	393.636	1179.212
26298.387	27012.489	17327.945	29940.458	16372.059	29064.564	12908.674	24092.212	3095.055	1295.463	1418.344	2633.696	8097.471	1245.765	534.541	16830.356	692.658	810.2	373.743	2627.109	7873.469	4628.596	151.742	3373.465	48367.659	367.027	363.916	369.385	290.905	2069.082	284.928	3029.425	31	0.608	360.113	1175.242
17481.173	18344.884	11449.338	19501.231	11361.347	22099.645	9403.012	16617.754	2340.027	900.086	4231.073	867.492	805.01	754.13	405.877	15554.366	492.662	330.444	342.465	12563.329	354.285	2292.138	144.739	2415.032	34032.637	329.171	1642.845	329.012	8105.891	687.875	339.065	2995.013	22	1	440.227	1175.727
11285.603	12086.801	8008.234	14956.44	5934.257	14219.391	4550.381	8997.293	1106.038	326.454	332.416	260.988	280.37	281.083	222.433	6634.75	321.043	263.274	207.042	993.803	221.757	2680.488	153.274	589.954	22480.921	278.664	284.506	286.783	7770.182	299.809	302.901	1038.453	33	1	1130.045	1176.258
30122.888	30019.034	18806.037	35529.981	19492.956	33438.549	14871.894	28997.99	3741.185	1465.315	1508.85	2973.242	6901.26	1459.064	619.469	12236.12	743.443	784.161	394.119	2441.468	14217.141	5527.924	185.633	3580.517	56614.316	370.083	840.167	416.795	325.077	1434.362	308.946	3113.802	62	0.408	338.371	1179.774
13621.775	14935.49	7477.719	15681.311	6313.13	15440.341	4871.146	12263.963	1700.588	635.494	1201.416	482.221	528.995	480.721	425.705	11477.86	443.17	335.912	383.993	2950.698	267.924	1033.398	180.582	1857.134	22426.109	310.065	1141.27	254.516	24673.174	527.214	316.462	2530.074	35	0.834	666.186	1178.357
28203.62	29985.22	18369.031	34374.42	18599.768	35525.359	16014.97	31751.212	3959.718	1634.042	1619.467	1594.399	4158.964	1667.65	799.303	10059.506	670.41	704.166	416.475	2297.219	6359.608	6433.998	223.565	3951.34	45586.645	354.687	431.543	406.465	179.143	1139.046	327.225	2879.794	91	0.766	312.599	1181.929
11047.243	11598.078	7157.593	12969.847	9174.406	13777.621	7814.257	16669.312	2740.071	1202.401	2275.045	1171.548	1115.412	927	646.16	12191.197	421.945	304.682	273.836	7601.253	1816.316	1667.289	177.51	3955.179	14015.379	301.196	1409.99	338.053	13794.925	1084.645	333.328	4661.55	34	0.271	350.824	1182.294
12926.279	14045.169	8999.643	14755.088	8590.537	15614.334	7347.641	14489.561	2051.518	901.182	3274.895	678.094	760.164	777.48	438.611	12629.285	373.097	270.754	259.656	7294.861	388.207	1767.327	144.356	2746.013	19351.723	335.716	1327.444	338.347	9082.304	1061.645	348.641	4135.081	44	0.519	417.432	1179.909
29517.771	31401.877	23256.462	34356.994	24935.166	39815.227	23375.296	39275.1	1865.239	928.048	1049.552	714.958	952.544	761.951	475.674	14405.363	354.728	275.003	296.039	1058.092	1341.914	2341.022	173.325	3580.26	23269.414	278.348	324.495	336.192	788.394	352.532	329.561	4297.635	100	0.857	452.57	1181.77
26929.762	28669.731	18625.972	33072.195	18059.892	36318.265	16016.39	27074.719	2243.962	1257.378	939.331	1252.757	4217.657	2197.131	448.276	15592.374	481.951	731.77	321.025	1297.513	8453.397	2500.674	161.221	2718.718	26693.183	345.675	302.639	307.89	172.565	1018.384	308.911	3025.234	182	0.537	495.615	1181.253
18867.346	20394.919	12077.685	23503.25	12581.42	27274.68	11478.565	24732.906	2165.42	850.838	1044.622	628.133	776.618	949.601	497.608	11228.651	638.748	410.007	373.949	2769.397	684.293	1461.932	189.607	3065.928	27272.235	313.848	440.423	309.058	13733.596	617.464	293.299	4189.266	195	0.506	526.608	1185.326
30574.89	31892.58	19938.4	35550.694	19391.501	35190.451	15316.146	30271.682	3310.387	2014.615	1298.908	2008.851	4039.718	2231.017	617.906	9701.63	675.738	836.03	345.709	1853.939	7181.288	5851.797	177.549	3275.541	51386.201	363.826	407.698	406.652	189.02	1027.527	362.464	2884.336	50	0.736	328.84	1181.34
32308.618	31817.597	19728.507	35662.946	18985.577	33244.983	14055.269	26219.043	3302.68	1669.825	1238.19	2292.667	6490.205	2124.475	525.733	14869.738	667.126	741.144	368.022	2102.5	9733.958	4523.964	159.988	3203.999	49735.161	346.986	333.472	342.344	2135.376	1470.718	326.166	3205.551	71	0.617	377.824	1180.894
16528.195	18144.21	10340.253	21115.78	11086.815	22269.074	8331.116	16812.272	1904.34	822.837	2647.362	650.949	654.115	675.208	461.888	9409.275	515.41	369.334	249.572	3942.649	296.503	906.272	189.821	3084.417	24254.918	322.508	543.019	313.854	5586.229	472.486	353.546	5226.661	35	0.627	614.014	1189.5
29615.119	32136.653	20868.279	36994.223	20603.346	41645.886	20920.627	36557.122	2690.15	1655.647	1112.272	1746.54	5928.728	2107.57	567.846	14382.929	582.663	767.842	340.845	1984.059	9733.217	2541.519	195.163	3700.245	26616.974	350.835	349.541	310.88	131.761	1429.763	332.098	4459.027	58	0.513	551.862	1189.552
11515.307	12388.032	6169.004	13885.964	7625.044	14600.304	5494.402	11488.676	2752.387	1270.908	1171.997	1289.903	2260.648	855.865	701.138	10451.07	542.821	345.939	331.507	1569.607	2126.104	4700.425	230.686	2479.119	12795.1	427.883	379.897	402.089	138.341	636.282	306.039	1468.491	21	1	297.405	1187.976
20743.847	20710.669	12457.72	20212.065	10233.706	20032.9	8556.237	13731.706	2385.487	805.844	730.332	865.394	3598.921	876.835	331.854	13390.127	612.7	688.41	332.632	1381.008	5235.312	2072.271	132.346	1688.351	42329.894	297.818	282.747	305.294	154.355	749.809	265.268	1771.813	54	0.95	474.815	1189.259
27495.854	28732.975	17399.286	32447.2	17382.701	34867.739	14780.672	28682.237	3572.682	1429.685	1457.584	1907.689	7388.957	1484.133	681.525	10885.179	929.341	778.006	408.609	2595.681	8060.098	7081.753	204.816	3322.671	62100.014	394.96	338.857	462.72	224.49	1703.833	319.876	2699.57	61	0.863	328.533	1191.09
16070.582	17773.868	11210.185	18899.324	10711.524	20547.285	8685.627	12831.118	2028.069	859.975	963.617	846.664	6085.568	1008.187	373.391	14499.043	612.672	721.248	275.524	2139.652	12673.893	2376.82	145.016	1868.752	44138	330.607	278.878	303.473	174.403	1320.123	336.368	1881.857	42	0.683	465.881	1190.167
29491.784	31226.694	20148.419	34617.812	18855.459	38571.905	16641.723	27845.176	2674.962	1558.466	1230.719	1288.099	3424.591	3450.726	471.225	15305.235	578.246	938.16	372.242	1542.049	5544.544	2509.652	164.667	2837.846	35234.481	541.432	392.875	340.267	284.869	831.415	295.329	3553.116	95	0.609	512.132	1192.026
36543.51	38032.782	24489.872	44512.771	23153.034	45955.34	20116.807	33250.202	2455.86	1334.303	1026.332	1021.536	3951.801	2531.711	479.979	14927.883	679.962	1018.821	376.693	1277.443	4257.796	2408.559	174.525	2627.863	36497.701	329.331	329.331	322.352	128.84	1002.258	324.953	3189.666	48	0.367	562.438	1190.021
6107.62	7943.346	4675.007	9216.122	5856.902	10697.412	5491.014	12286.688	1224.429	737.145	875.834	565.46	583.959	566.095	488.714	7932.581	263.036	209.706	187.453	1092.456	205.407	204.548	176.79	3654.879	534.551	277.649	309.475	271.473	2686.645	311.266	338.969	5859.131	40	0.862	629.35	1190.675
31095.717	32647.7	20356.174	38731.437	20029.279	40114.228	17265.914	28511.484	2798.213	985.451	1001.714	2333.036	6810.091	983.997	534.023	22090.721	725.863	874.63	440.104	1787.46	12364.974	2303.67	185.9	3236.909	38247.744	329.897	339.288	333.685	150.968	1927.099	300.374	3520.909	134	0.488	571.388	1198.187
5421.185	6394.104	3857.232	6540.102	4808.091	7506.669	3981.641	8399.592	1480.143	753.038	1549.48	590.797	695.315	620.635	373.766	15433.752	246.601	205.88	280.762	4613.277	308.724	1478.172	153.761	2456.911	1042.632	265.907	435.665	316.899	17245.707	552.785	297.388	3464.595	47	0.403	424.096	1193.904
14536.658	15784.236	9809.68	15225.245	8568.006	14700.241	7062.126	11535.547	2512.183	961.847	1898.555	1568.965	2350.254	780.856	462.696	16432.844	502.437	485.173	313.767	4023.321	8258.586	2772.593	153.862	2540.137	34597.811	295.429	581.057	354.224	2075.625	745.119	349.208	2860.083	25	0.472	403.02	1194.42
20624.035	20628.881	12866.252	23017.256	11747.669	23560.799	9926.412	16482.853	4569.196	767.748	654.945	596.582	2173.93	1447.246	330.347	12228.263	370.95	557.588	253.128	923.483	5689.854	2080.145	127.077	1568.11	23563.513	310.879	298.55	296.079	128.722	560.34	280.816	1702.621	53	0.841	482.764	1192.915
16755.75	16439.467	9350.518	17355.686	9142.426	18085.236	8155.781	13086.27	2061.088	826.467	748.698	1478.412	3239.216	891.277	339.428	13916.144	569.787	542.926	229.732	1599.233	10311.174	2498.319	144.048	1751.982	48921.626	314.677	307.826	348.313	172.756	662.958	457.11	1655.06	23	0.824	448.63	1192.457
25689.197	25268.951	15223.57	28299.935	15090.204	31101.798	13335.015	23074.871	2063.268	879.318	781.054	891.633	2862.621	2194.937	394.068	12701.358	607.941	855.772	324.581	1250.618	4809.794	2264.353	143.69	2218.083	39358.597	346.1	255.896	301.814	133.975	826.848	310.109	2509.163	36	0.996	501.75	1194.583
32417.649	31456.339	17572.716	35083.512	19393.758	36807.908	15622.049	30478.015	3499.923	1530.903	1517.026	2773.341	7331.337	1317.973	671.883	10844.791	671.398	626.976	384.299	3168.105	12405.074	6250.913	185.838	3535.048	45859.68	353.199	362.484	377.173	393.93	1716.382	283.537	3152.073	75	0.632	336.66	1197.767
25038.571	26732.664	17452.548	29498.617	15130.348	29887.438	12645.63	20519.235	2748.824	1405.356	1027.862	1373.561	3980.379	1389.044	392.097	17741.079	686.895	914.011	368.882	1325.094	9912.341	3256.283	140.162	2304.124	53290.3	323.389	295.598	353.611	175.71	1020.252	300.687	2311.211	92	0.583	444.022	1201.076
18287.077	18576.996	11620.199	20820.433	10595.731	21348.572	9395.13	13935.461	1974.853	721.585	644.684	752.976	2600.544	1058.91	326.468	13579.238	631.561	766.443	294.421	1057.581	4755.15	2227.695	127.016	1482.303	45100.612	291.955	322.586	336.806	109.732	780.36	336.756	1586.721	55	0.791	472.009	1200.318
20161.688	21433.815	13868.547	24140.876	13365.645	26801.045	11526.111	18902.252	2218.878	1075.141	770.22	1338.462	3594.399	1778.019	353.865	14293.362	586.342	827.447	311.385	1254.095	7789.84	2472.031	139.443	1991.159	40340.197	335.483	289.635	332.469	110.823	888.271	293.673	2092.486	134	0.395	487.91	1206.567
25661.145	27170.983	17486.517	32620.497	18842.431	34973.969	17871.863	28719.68	2835.865	1098.523	984.798	2848.504	6335.144	1516.962	665.498	13483.643	832.23	912.578	462.801	2625.354	12714.767	2754.572	203.506	3949.797	47972.872	333.079	368.593	329.563	168.608	1458.795	363.542	4996.374	35	0.897	555.214	1198.5
18241.969	19882.298	10902.492	23253.885	12067.298	24489.387	9287.016	17949.341	1948.949	830.475	2881.611	606.834	589	692.362	455.212	9362.939	484.996	382.104	267.118	4686.787	191.52	740.178	189.039	2807.948	24770.252	344.042	791.898	331.617	6791.706	457.777	335.029	4672.048	26	0.666	619.692	1199.654
20983.545	21480.67	12609.762	22355.764	13913.87	24969.667	11043.638	18158.807	2677.731	1114.873	1190.774	1408.839	4903.789	1340.221	500.986	18787.595	508.851	534.78	368.587	1958.619	19967.429	2760.366	163.441	3325.716	21523.699	403.606	272.718	302.266	117.139	1293.522	325.772	3260.033	29	0.829	498.224	1200.983
23909.031	25016.299	16012.528	27650.588	15362.8	33067.503	12285.572	26775.608	2898.707	1243.824	1426.593	1674.342	7084.614	1354.651	491.098	16507.538	724.182	768.261	375.922	2056.168	13502.766	4984.208	158.776	3505.26	51648.557	334.473	318.957	362.602	300.578	1623.771	329.027	3284.394	137	0.39	414.894	1208.471
16004.268	16594.893	8649.04	19177.457	9160.348	20487.426	8266.608	19934.03	1525.53	806.856	833.948	668.194	790.942	717.136	455.447	9804.429	292.618	301.167	312.473	1934.565	580.932	2432.832	172.334	2228.681	15116.095	287.657	364.835	336.85	16832.922	422.891	322.757	2169.4	50	0.5	395.16	1204.9
21413.145	22066.142	10816.75	22801.706	9342.695	22664.371	7340.339	15555.235	1482.449	607.746	655.672	430.576	490.918	461.85	364.872	10085.865	533.442	405.831	410.64	1648.163	219.054	1057.987	172.471	1485.536	35396.502	378.412	357.264	313.984	10487.457	346.689	252.352	2037.571	48	0.967	702	1204
17207.533	19746.297	11938.11	20289.562	9270.181	18393.649	7319.49	14907.047	3637.687	1530.398	1540.952	2216.905	8284.515	1010.471	656.613	10027.67	866.18	619.584	451.118	1840.832	9267.442	5753.74	210.186	2421.081	47771.841	390.466	386.131	406.941	197.421	1339.359	336.221	1771.908	24	0.602	325.458	1204.5
7609.693	9821.902	5910.257	11043.312	7355.15	12229.981	6555.568	14011.155	1818.473	973.234	1080.279	712.739	725.61	694.908	524.003	10927.595	345.987	255.722	256.421	4476.01	208.791	562.234	187.368	3963.345	1630.072	297.615	1179.963	277.789	9611.49	573.495	339.214	5478.378	32	0.53	617.781	1206.25
7088.28	9165.219	5397.366	10565.509	6819.677	11879.714	5999.937	13211.468	1614.357	870.802	1333.244	664.499	699.047	647.978	520.472	8799.892	294.521	226.899	225.648	2635.064	207.318	323.586	190.272	3867.138	611.213	309.55	482.5	291.938	4370.169	330.533	322.986	5964.895	39	0.454	628.987	1204.654
27779.905	27650.291	17065.02	30355.421	15739.468	31432.943	14190.445	20185.101	2542.056	1082.41	1204.163	1366.102	5300.035	1367.362	447.23	13449.736	698.418	889.661	347.464	1428.915	9109.637	3806.24	153.862	2024.365	55516.806	318.829	308.195	348.195	265.604	1086.858	327.787	1933.581	69	0.564	426.862	1209.572
29833.694	30383.638	16713.483	32273.711	17299.614	30754.422	11658.876	22567.055	3881.957	1806.055	1742.423	2469.678	6724.131	1168.04	676.798	10618.501	813.6	602.819	415.283	2137.818	11098.221	6919.96	209.184	3049.266	48660.78	406.358	330.178	439.741	223.661	1264.983	299.454	2215.344	26	0.601	333.346	1208.423
16940.267	19090.759	12410.906	21836.334	13878.486	25041.197	12108.825	24298.244	2412.46	1116.941	2953.824	903.607	925.482	1214.962	622.584	10383.2	450.664	368.449	273.504	5726.412	429.809	1069.622	193.36	4287.223	14492.261	308.041	2005.391	309.607	12839.502	701.67	313.689	5909.312	65	0.59	549.115	1210.731
27597.006	28844.649	18767.139	32062.067	17254.34	33924.018	14754.734	24791.512	2632.787	1795.243	1133.436	1399.555	4449.808	2249.941	432.83	17099.921	682.782	976.323	403.77	1454.687	6778.349	3758.393	148.065	2637.857	54259.893	330.783	302.487	357.813	281.373	1267.786	297.158	2638.569	80	0.749	451.5	1209.762
16721.844	17353.159	8252.916	20556.464	9814.533	22076.786	8788.883	22648.451	1861.938	936.308	1023.81	674.771	819.322	777.42	540.757	11155.807	404.949	328.701	346.377	1927.345	332.239	2465.672	184.684	2645.768	19907.319	332.956	779.847	348.891	23198.27	370.433	358.62	2378.321	86	0.674	377.384	1213.907
38134.378	40763.872	26714.79	49321.302	27168.123	51574.715	12727.67	24479.425	3487.588	1383.766	1164.391	2633.64	4002.491	4779.559	475.464	22607.249	614.254	936.799	400.589	1779.416	6742.934	3069.015	163.155	3059.87	30926.168	340.959	420.934	330.803	205.701	1032.48	322.021	3372.708	44	0.76	558.432	1209.659
24180.884	25062.443	15268.463	27710.666	15093.422	28844.271	12485.438	23272.714	2581.956	974.286	1295.298	1875.204	3932.519	1332.817	460.378	12482.535	533.872	693.028	307.199	2876.949	7341.417	1526.254	165.929	2867.233	33324.067	338.197	405.122	313.222	2973.781	617.947	341.98	4020.398	51	0.751	540.127	1212.343
24012.225	25538.621	17050.115	28646.173	16801.34	30954.984	14153.395	25265.011	3015.847	1270.603	1317.87	1453.565	4815.714	1634.955	526.62	14895.971	634.249	785.882	381.479	1803.011	12786.627	3825.487	163.284	3580.272	44086.968	344.297	334.439	359.524	189.51	1109.626	299.486	3508.081	104	0.604	463.192	1214.346
29024.7	29516.513	18614.469	33348.978	17880.969	34455.583	14471.264	26257.276	2875.445	1627.034	1445.794	2011.906	7126.951	2278.812	508.271	13708.658	777.999	886.897	395.005	2026.032	8395.954	5477.549	161.575	2896.645	56533.754	342.162	365.259	371.815	346.94	1894.731	339.458	2698.861	53	0.827	405.462	1213.066
24921.054	24836.237	15724.195	25594.409	13822.936	27204.088	11780.864	20177.848	4330.213	974.371	961.546	1086.824	3250.819	1234.73	392.634	13008.328	703.469	772.095	326.796	1404.044	6510.993	2474.576	150.805	2312.644	44590.105	346.468	346.994	318.327	119.834	805.206	304.837	2595.979	58	0.854	494.793	1214.414
19216.255	20477.543	13226.692	23389.768	13872.738	26493.663	12163.89	22599.749	2219.455	902.97	2273.581	638.184	788.289	985.884	513.727	8295.882	510.434	436.824	237.587	7206.216	271.08	1466.785	169.306	3168.146	31659.678	289.014	920.642	322.46	10258.442	422.733	342.281	5962.931	55	0.547	520.3	1217.809
25822.834	26920.628	17400.521	29969.477	15975.819	31885.289	14332.564	25378.589	2946.424	952.387	988.348	729.445	3378.849	1961.7	417.404	13070.383	665.041	927.188	345.473	1412.388	5608.062	2801.914	153.763	2518.875	47505.741	295.714	357.315	349.799	257.734	832.465	287.178	2904.721	93	0.844	504.177	1219.081
25660.801	26772.745	17161.09	30019.494	16476.773	32285.081	14592.436	25547.908	2863.684	1195.612	1115.279	1035.622	4513.009	1194.183	453.674	13660.442	654.404	797.305	343.668	1395.407	13470.425	3360.48	150.034	2879.286	47724.317	314.335	347.119	347.877	193.284	1073.041	281.101	2768.447	82	0.643	476	1219.402
13851.376	15873.202	9630.813	18254.111	9941.502	19358.32	8483.064	17220.635	2553.751	946.753	2706.214	725.973	721.927	758.749	518.012	11352.8	543.89	382.72	380.667	10517.299	214.329	1058.64	186.345	3340.913	24759.623	336.84	896.755	304.767	13450.531	1135.384	291.968	4744.561	59	0.545	616.754	1218.992
17807.094	20191.789	13767.066	20696.074	11041.976	21404.576	10204.443	18618.561	2325.902	918.883	1522.23	1203.868	4205.348	937.544	467.719	18981.517	397.711	641.053	363.899	2344.114	7810.276	1874.732	167.663	3123.122	19453.805	285.05	357.19	331.221	442.083	784.461	272.477	3622.635	33	0.965	535.773	1218.106
15821.554	16753.333	9517.428	18037.534	8288.364	15616.966	5669.271	10710.525	2025.451	715.922	784.949	1594.5	5176.163	605.732	349.923	16851.158	498.317	487.75	331.153	2020.838	19027.942	1442.472	147.369	1827.611	25655.28	306.781	275.611	298.728	119.334	847.511	271.041	1741.058	79	0.704	591.829	1223.715
13057.352	14603.497	8459.003	15944.481	8793.894	16810.418	7716.19	18565.061	2254.918	1089.113	2240.461	927.619	1009.902	878.69	545.436	10972.757	453.303	371.824	345.51	8173.25	926.232	2419.092	169.46	3063.805	19993.448	340.743	1281.382	335.975	18343.41	656.212	348.738	3423.642	52	0.708	428.058	1222.288
24344.033	25287.68	15910.328	28566.549	17557.563	30430.694	14646.126	28739.436	2940.819	1583.407	1528.102	2582.314	9252.527	2894.789	579.887	14572.295	590.038	711.43	355.672	2355.651	13017.32	4303.807	173.944	4228.014	36327.258	420.373	351.214	364.805	1869.212	2551.28	323.192	4022.13	38	0.731	443.579	1221.079
30156.021	30074.955	18229.287	34554.26	19117.947	33856.609	12644.442	21705.924	2934.491	1277.137	1467.079	2144.556	5499.325	1048.611	480.86	13532.41	744.733	758.067	364.106	1911.856	8917.066	5245.92	151.399	2605.09	52737.109	338.813	343.968	379.697	546.629	1567.04	304.769	2384.054	40	0.822	406.225	1222.175
12795.895	14491.661	9277.682	15678.072	10688.579	17947.214	8970.254	18147.94	2346.961	1067.275	3577.043	835.82	941.195	1808.872	582	10834.601	443.814	351.98	277.409	5763.116	437.812	1281.86	189.412	4012.502	14479.649	350.393	1919.936	312.435	20216.442	748.763	284.219	5948.923	70	0.454	552.914	1226.471
11113.815	12248.675	8682.15	18922.661	7281.681	17349.928	6029.439	13626.799	1097.848	567.821	779.582	469.631	399.989	498.537	336.504	25011.342	233.911	408.848	218.584	6105.296	316.793	396.676	128.87	2765.519	11854.971	456.483	337.538	256.821	8454.666	532.464	372.392	7162.86	24	0.978	1313.542	1222.125
22626.409	24751.604	16995.979	28815.012	16618.041	30859.103	14477.182	28120.162	2987.048	2091.762	1189.391	1979.852	4093.8	5044.162	537.881	16146.713	496.079	846.532	360.518	1751.698	5514.278	4700.955	156.575	3576.043	30096.628	361.342	394.068	356.874	272.366	1270.293	302.837	3444.873	35	0.878	438.157	1225.729
21544.611	22665.641	15128.351	26926.214	16265.625	29620.369	14051.551	29729.699	2658.92	1127.338	2384.3	1717.734	4000.007	1303.302	540.921	13749.864	423.613	456.34	255.503	4895.141	5253.501	3488.062	159.088	3907.754	20773.095	346.988	1947.154	296.951	9182.51	1113.513	325.395	4415.549	46	0.795	453.196	1227.304
13399.661	15907.487	8539.871	19571.899	9613.877	20678.231	8113.942	15995.825	1603.793	756.921	1421.516	584.858	657.348	612.348	414.555	10717.465	280.749	270.309	243.225	4317.724	212.645	855.156	174.064	2473.401	1928.844	344.411	1207.832	279.476	12862.853	635.29	281.447	4122.684	74	0.554	678.068	1228.122
23929.728	23427.919	14706.269	24485.775	14038.972	26029.108	11600.15	17795.939	3507.34	1119.024	1010.947	769.046	2190.936	1982.347	436.738	16703.606	621.08	861.336	320.969	1237.208	4721.418	3528.997	134.943	2494.461	38762.658	335.521	601.086	341.929	144.061	926.994	274.193	2297.316	29	0.643	482.259	1227.293
20997.641	22640.562	15258.553	23845.009	13861.711	25427.276	12242.278	19099.466	3032.797	1068.792	1018.859	1122.986	5822.829	980.771	452.39	18771.179	656.799	786.536	379.71	2108.629	12692.043	3231.704	146.371	2804.352	41723.893	314.427	408.489	339.93	129.383	1327.855	264.226	2573.856	71	0.485	488.838	1231.373
12700.32	14371.721	9448.462	15661.056	10846.905	18118.731	9505.594	18782.131	2200.34	1087.906	1280.571	850.132	914.471	868.956	609.033	11499.264	392.675	284.926	250.906	10958.398	368.631	1014.653	182.419	4225.786	8746.093	290.385	329.666	316.539	10636.113	630.38	328.322	4910.289	76	0.632	542.737	1230.118
20633.296	22732.679	12390.834	26718.337	12581.424	28047.549	11006.388	24281.522	2438.86	1360.547	1635.892	962.646	1151.894	980.298	838.556	9754.602	495.922	372.525	456.728	2552.629	409.619	4180.781	254.019	3160.306	26548.382	399.489	516.34	369.299	12629.332	598.837	365.499	3187.583	25	0.774	352.7	1228.14
27234.93	29015.838	18796.747	33630.22	19690.097	38284.025	17739.269	31689.956	2970.449	1773.399	1385.097	1111.343	6404.453	2628.761	527.176	13955.627	522.115	734.543	302.892	1844.555	13421.439	3680.256	153.587	3440.485	30124.936	301.528	439.625	350.497	287.955	1499.503	278.051	3716.689	90	0.772	508.344	1230.8
15553.076	16996.258	11216.99	19975.564	13008.881	24050.825	11804.22	22772.998	2106.334	1029.611	3914.699	788.796	832.028	1208.432	582.973	9460.432	313.043	250.713	223.855	5881.424	293.882	1315.06	166.217	3798.039	2143.352	294.26	2437.682	331.679	11491.969	865.013	312.595	5707.918	44	0.904	521.75	1229.227
8098.815	10487.978	6282.724	11794.575	7974.535	13696.416	7034.831	15580.281	1802.429	1006.39	1778.477	756.026	809.876	757.894	592.578	9902.402	335.851	250.263	213.749	5894.666	212.406	504.959	194.057	4274.272	580.936	315.856	415.782	291.463	3912.948	455.775	307.81	5954.12	31	0.464	611.339	1231.081
22414.802	23591.276	13762.407	27768.589	15559.61	28412.097	12652.503	24568.9	3312.636	1402.177	1577.956	1012.185	1174.343	1038.24	739.255	9906.58	627.771	383.498	303.21	6466.653	304.302	2668.353	222.03	3609.262	43618.16	461.185	977.311	372.939	8481.146	1001.168	327.502	3807.084	37	0.699	374.878	1231.23
27432.08	28439.932	18683.305	32843.92	18449.195	36021.839	16390.691	28223.783	2801.021	1555.736	1241.786	1207.966	2900.339	4265.218	483.67	13779.88	741.753	1087.533	325.463	1614.415	4275.364	5197.968	153.986	2910.671	57331.494	318.042	580.434	356.049	382.819	898.592	301.835	3005.687	46	0.795	445.283	1230.717
26427.783	27427.937	18263.244	30532.129	16296.244	30192.792	14288.019	25203.505	2975.811	1185.23	1375.83	1457.848	4592.118	1594.061	494.197	12906.187	653.643	985.28	379.952	2005.682	10995.359	3703.255	136.958	2984.093	44318.339	383.269	383.637	337.721	512.125	1277.168	292.745	3196.404	54	0.522	462.278	1231.574
18884.155	20342.745	9265.814	23877.017	10988.08	24896.638	10028.352	26887.785	2212.756	1150.522	1195.584	801.35	988.744	850.666	654.805	9444.974	524.744	371.234	370.322	1564.577	357.315	2554.813	209.548	3046.617	29048.65	334.359	550.86	387.45	13084.682	374.701	333.16	2857.723	34	0.994	387.471	1230.118
20946.69	18397.493	10794.465	19876.534	10035.718	17000.084	5921.132	10716.818	2069.71	706.498	747.218	1195.535	2964.707	660.689	360.237	14396.189	476.897	535.343	281.811	1488.631	7545.389	1257.494	139.522	1488.1	24289.493	260.866	332.908	321.337	221.603	561.713	258.136	1374.448	25	0.451	568.06	1232.86
22359.116	24585.132	15953.769	27679.474	15064.608	26270.555	11452.987	23586.586	2669.537	1864.09	1287.22	1643.353	3340.324	2450.956	485.596	14639.177	554.213	699.939	312.527	1656.177	5320.312	4754.582	153.817	2863.728	41749.051	373.047	315.124	377.016	267.577	897.85	375.16	2521.135	74	0.445	411.378	1236.973
30194.808	30002.815	19134.883	33251.84	18511.847	35251.073	16176.994	22426.832	3190.949	3210.89	985.252	742.299	2592.313	2499.242	469.493	12937.23	582.263	968.908	360.822	1169.372	4777.857	3555.844	130.276	2634.752	43892.344	326.104	372.612	328.987	116.299	674.722	289.282	2716.41	31	0.937	496.5	1234.468
14451.678	17262.403	10131.815	19628.042	9395.587	19118.643	9917.187	16358.656	1827.149	838.552	2622.472	624.352	710.556	653.428	496.029	12686.382	386.271	367.462	291.937	3963.302	276.092	963.923	204.796	2863.258	13317.483	348.112	822.984	308.391	17088.966	458.601	261.95	4794.638	75	0.548	651.567	1241.46
7229.117	9745.818	6019.018	10471.11	6933.875	11781.538	6341.715	13429.315	1815.648	987.775	1793.781	791.314	748.195	717.333	535.849	10604.703	324.364	268.206	225.325	5740.76	197.467	643.665	180.338	4007.628	659.162	304.602	390.132	326.658	3588.228	634.19	309.144	6628.604	22	0.431	606.227	1237.909
9231.05	11219.12	6737.252	12958.28	7695.899	14540.429	6425.985	13466.471	1878.588	873.45	1777.712	665.332	694.334	715.999	515.773	10258.007	357.633	314.349	218.083	4693.768	209.014	750.095	195.258	3518.271	8775.887	326.261	1062.628	301.63	8026.807	378.975	286.018	6128.811	58	0.533	629.828	1240.966
23676.742	25787.874	15017.96	29403.638	15303.527	30778.6	13499.451	29790.937	3224.072	1522.516	1824.756	1654.627	2959.344	1125.162	810.758	10350.811	707.445	462.332	394.046	5189.425	1605.42	3732.853	234.993	4445.911	40231.903	407.997	2118.376	392.288	15524.446	969.785	336.107	4699.727	87	0.789	384.224	1238.638
24831.614	26217.164	17865.601	30951.109	18419.347	33321.636	15963.535	29031.735	3252.234	1294.881	1286.176	1144.762	5844.722	1749.797	564.351	14863.271	535.062	854.045	295.895	2281.731	10318.069	4742.993	161.929	3550.825	36133.765	380.744	376.399	341.723	147.368	1481.93	305.95	3427.708	67	0.554	449.425	1239.037
24857.819	24508.122	16062.659	29566.156	16267.542	30329.954	14969.351	25983.54	5872.021	1092.491	1091.841	1065.653	3829.444	1171.365	469.053	11405.966	708.904	1006.651	288.049	1747.899	12941.466	3851.663	143.089	2671.157	55194.991	342.191	338.093	331.736	153.757	982.152	338.417	2672.858	31	0.96	457.984	1238.629
32185.366	33788.355	22572.571	39916.601	23455.35	43954.202	20303.077	34378.386	3128.16	2115.734	1284.114	988.218	5373.533	4885.993	593.015	14142.178	618.31	974.595	319.901	1497.628	5286.818	4426.191	159.495	3761.622	42180.532	358.043	378.746	354.878	250.688	1233.731	289.175	3894.808	176	0.553	502.04	1247.188
26319.399	27295.665	15263.447	29755.738	15074.219	31618.15	11780.698	23070.997	1798.278	793.337	799.597	560.663	824.186	845.916	454.97	12471.887	578.531	550.109	372.64	1251.756	541.796	1914.46	166.331	2181.116	29716.641	283.366	375.671	292.348	16886	347.126	299.889	3000.574	37	0.68	561.338	1240.5
28232.872	30047.672	19800.736	34801.765	20328.491	36396.376	17608.005	34806.629	3575.648	1727.88	1703.312	3506.711	7002.786	3192.114	693.275	13255.896	572.977	736.997	321.482	2296.105	9762.554	5488.669	174.003	4483.92	33838.647	341.052	352.952	354.448	241.204	1856.704	327.87	3943.087	27	0.79	426.759	1239.093
23144.585	23306.844	14991.564	26544.694	15343.908	27331.62	12808.813	22176.973	3316.055	1698.02	1046.345	1904.812	5175.833	2270.333	483.822	12750.135	645.887	702.383	349.965	1885.034	10066.502	3254.691	147.538	3263.765	40351.261	482.963	393.133	320.67	161.183	1299.92	286.351	3049.863	29	0.691	472.603	1242.086
28485.357	29512.267	19696.09	35891.807	21090.553	39592.652	17885.475	34152.476	3236.209	1231.41	1109.872	1905.52	4364.737	1692.196	539.387	11655.959	649.955	882.92	310.889	1643.114	9168.759	5657.362	163.324	3394.779	47223.962	325.27	326.954	359.887	176.272	1342.877	294.237	3319.804	51	0.865	431.206	1243.99
24674.29	24811.743	15874.445	27134.124	14133.713	26878.846	12506.076	22568.012	2535.438	1026.151	989.966	1080.762	3851.922	1414.608	415.846	11045.642	640.72	990.144	298.498	1173.572	5429.048	3455.525	139.597	2393.117	49251.814	334.641	306.458	316.226	107.187	1044.636	280.097	2529.298	46	0.475	478.761	1244.87
23804.947	25331.511	14632.272	25980.155	11955.61	22039.829	8645.06	16868.508	3610.473	967.893	989.139	1368.14	4119.643	612.869	400.707	16312.662	618.155	648.608	359.565	2073.166	11625.287	1675.572	170.062	2616.621	35714.278	338.042	340.556	301.078	137.995	875.197	270.834	2506.697	86	0.806	592.593	1246.663
4544.168	5968.787	3311.825	6729.365	4140.226	7392.698	3554.667	7211.536	1271.256	641.89	1006.729	513.062	570.09	551.811	372.048	10713.261	241.265	188.059	232.632	3262.004	312.068	511.09	172.237	2236.8	767.3	327.09	412	276.01	2130.637	366.159	285.709	4077.214	21	0.511	676.595	1245.548
15071.013	14547.351	7374.011	15366.46	8656.508	15462.376	7488.793	14947.252	2546.625	883.534	838.971	730.443	1197.471	844.478	428.681	15842.594	438.66	323.819	232.629	1365.122	14445.423	2053.591	134.331	2970.632	12912.414	264.432	265.445	323.141	294.2	476.144	319.179	2623.785	20	0.572	533.75	1244
20553.061	22778.694	13863.835	25946.486	13931.599	28373.282	11901.748	23303.485	2283.771	1009.235	2306.469	764.068	778.612	941.56	541.941	10114.716	540.292	518.047	292.303	8401.032	245.284	1163.916	195.821	3620.078	31694.301	347.668	860.801	295.42	16625.001	720.754	299.044	5288.234	32	0.865	612.062	1245.438
23420.917	25436.465	16055.701	29276.619	17455.259	32674.729	15592.385	30541.358	2233.608	1189.659	1417.524	795.923	1046.831	1239.08	635.58	9448.831	461.252	394.142	257.027	2907.032	430.05	1534.924	179.701	4100.23	22297.539	293.897	483.167	320.059	12790.859	773.332	257.504	5254.101	148	0.37	515.257	1252.081
21471.579	22288.649	13311.068	23878.843	13521.46	25478.851	9557.337	18233.967	2465.593	2411.338	1801.586	924.681	1506.323	1647.434	455.91	12500.039	651.132	750.441	301.007	4716.306	8919.444	1811.58	161.637	2927.688	40844.472	373.329	555.688	352.853	3235.634	1174.075	304.134	3736.701	42	0.808	555.095	1248.024
38548.616	39450.15	26144.533	46689.9	26820.505	42760.202	20156.934	37994.839	3300.455	2371.733	1348.065	1667.779	4028.249	8075.87	595.04	12526.197	706.775	874.26	329.494	1499.343	3864.497	5842.387	168.096	3743.252	47594.541	378.943	360.255	377.971	140.248	1214.147	287.322	3788.915	53	0.813	437.689	1248.255
23876.671	27386.661	20227.801	36105.084	16661.172	41741.078	13829.197	27200.002	996.005	463.181	506.842	410.475	908.631	754.488	267.01	9942.625	209.534	238.216	183.032	531.275	6812.039	700.117	141.97	1472.07	8997.855	274.508	284.644	311.707	1158.068	293.038	265.518	2243.207	118	0.914	1173.076	1251
22373.155	24047.982	16144.799	27837.694	18193.217	29773.961	15798.885	31039.747	3951.344	1566.129	1469.151	1237.877	4091.435	1527.658	708.33	12286.996	449.539	551.409	256.28	2433.635	9374.124	4749.941	179.264	4852.417	14276.383	347.12	516.43	305.639	108.461	1392.248	265.868	4500.642	34	0.994	450.147	1248.118
27723.151	29751.342	18096.135	33548.88	19571.734	34238.292	15517.773	30958.81	3721.999	1701.208	1688.169	1834.908	5823.794	1497.97	750.189	11161.934	764.293	776.687	411.239	2207.962	8408.248	6145.572	209.143	4128.053	50182.559	395.414	417.486	419.051	341.151	1546.186	321.98	3353.183	169	0.271	417.328	1257.82
22951.096	24084.569	13195.196	29315.66	14024.334	30262.565	15415.104	12983.057	2698.144	995.628	1099.758	1285.732	6378.374	1696.13	603.068	15040.79	445.133	782.659	345.105	2162.507	6600.525	2875.796	207.691	2007.174	14497.005	442.229	351.131	314.587	375.022	1372.649	267.37	2165.828	52	0.748	655.077	1252.5
7466.369	9291.332	5894.776	9335.756	7034.616	10569.171	6033.319	12676.252	2213.38	1015.741	1776.921	807.03	830.69	757.586	571.886	12649.475	353.695	280.912	274.856	10612.521	348.454	1339.787	168.098	3599.414	1618.05	252.127	3580.274	278.453	29092.617	623.342	268.68	5070.016	27	0.692	564.944	1252.056
27187.625	28572.676	19147.68	33093.694	19159.899	35471.397	16121.626	27561.18	2942.924	1234.704	1079.766	1121.509	3603.963	2070.947	524.773	12551.323	651.752	862.403	302.397	1613.073	6423.28	5062.053	149.031	2964.671	49212.655	302.894	320.87	314.438	112.751	934.069	279.947	2865.173	38	0.645	458.632	1252.632
27277.89	28250.408	17858.213	29740.266	15129.295	29845.434	13057.72	23956.417	3923.862	3240.136	858.25	810.507	3490.791	1881.79	418.509	13000.804	691.89	1043.124	350.289	888.096	5506.273	2598.357	139.196	2365.588	49753.987	320.05	401.909	329.666	178.371	837.202	238.753	2339.543	59	0.449	533.873	1257.127
16168.623	17523.178	10169.626	20385.329	11368.226	20970.345	9133.137	17984.932	3420.016	1005.489	3833.053	767.841	784.402	850.419	497.314	11092.076	556.286	425.756	292.363	3541.651	272.918	893.053	198.933	3878.386	24939.496	327.021	1651.362	327.813	10050.464	530.449	283.393	6499.946	23	0.824	607.587	1253.848
20715.817	20053.032	10295.24	24232.986	10398.466	24884.107	8323.131	15680.653	3474.011	1286.194	453.55	640.169	1229.656	929.156	233.718	9265.159	551.373	496.973	250.001	918.182	11048.374	922.433	177.729	1207.16	19986.138	328.647	385.647	291.34	99.515	412.091	388.425	1624.475	25	0.896	1000.34	1253.62
30179.603	31210.588	20327.006	36678.255	20677.986	37536.834	17790.079	34231.944	3169.087	2574.935	1223.119	1582.631	3088.14	4255.613	600.92	10609.824	745.772	1043.551	322.428	1618.998	4179.293	6506.613	178.774	3420.9	53920.081	343.656	392.808	385.912	193.235	1079.241	326.272	3226.947	77	0.83	433.175	1256.448
26982.165	29977.432	18078.519	31260.273	15124.645	30638.61	12227.395	23556.697	3419.397	2057.505	1219.777	2510.999	6319.835	1689.912	495.573	17086.672	599.304	747.449	399.689	2137.765	17199.45	2698.001	173.856	3408.279	26517.79	399.715	369.348	324.019	137.876	1304.05	272.469	3253.652	90	0.758	592.422	1257.867
24533.502	24064.326	15446.826	26119.945	14207.071	26603.857	12336.597	19873.405	2790.765	1238.834	1001.154	773.329	1696.421	5533.394	431.669	11358.207	700.969	1027.096	314.086	1341.366	1870.109	4166.115	126.555	2249.119	50195.429	313.713	332.193	353.962	119.517	621.487	233.533	2208.089	20	0.423	478.75	1258.35
4273.207	5579.068	3046.369	6241.849	3656.737	6692.145	3099.626	6408.831	1113.117	640.56	653.791	414.631	530.461	481.248	342.58	10017.648	230.523	197.435	225.299	2409.034	183.612	335.803	148.958	2009.819	1035.539	314.591	349.195	295.75	3668.548	324.668	286.427	3738.414	22	0.741	703.864	1256.955
27327.338	29427.151	20274.018	34234.907	20582.156	34003.787	16639.933	31651.349	4698.161	1539.808	1513.587	1450.529	4996.596	2569.925	642.42	12206.666	708.019	851.338	373.593	1873.948	10969.346	5020.355	182.733	3986.797	45782.997	315.87	399.517	375.615	136.299	1404.458	312.379	3641.747	84	0.739	450.845	1260.012
31379.784	32614.775	21382.068	37202.08	21669.869	40260.281	18419.141	30773.227	3038.603	2360.861	1341.873	1055.977	4431.259	4004.09	589.512	15117.9	693.827	936.528	337.294	1592.104	6517.049	4829.789	154.04	3706.335	48411.991	341.496	441.959	333.457	200.434	1193.968	265.069	3609.451	98	0.494	491.388	1262.449
5086.888	6457.616	3935.947	6567.832	4672.442	7281.283	4199.017	8580.297	1513.247	728.311	896.251	711.085	654.501	672.828	422.911	13096.996	277.167	230.277	218.769	2721.769	288.928	1017.412	170.523	2643.381	1037.135	267.646	373.754	278.619	15949.408	489.822	271.706	4473.08	114	0.413	570.447	1268.886
17819.725	19807.562	11058.631	25599.942	12100.645	28955.201	10256.697	19692.677	1228.604	492.168	495.575	514.283	636.524	938.42	322.69	11960.842	259.158	255.282	187.841	817.558	2131.241	577.182	176.551	2154.561	2705.864	299.61	313.316	261.597	120.409	356.151	311.576	3495.75	40	0.906	943.2	1260.05
15072.384	15057.741	7340.821	17775.542	7858.39	19793.705	6642.172	12451.522	1117.328	403.017	338.169	323.013	777.587	608.119	274.324	8491.87	393.963	225.716	139.22	490.474	4851.535	782.155	142.531	1049.416	22849.064	291.052	296.216	271.95	135.927	336.934	247.741	1481.2	24	0.86	929.958	1261.833
33948.04	34875.976	22322.693	40625.836	24536.025	41223.921	19149.553	36802.606	3872.405	3846.61	1400.545	1707.688	5960.584	5094.239	639.133	13320.743	729.583	816.12	329.601	1889.078	8024.147	5831.792	172.424	4148.907	47031.894	434.379	486.875	353.057	129.86	1865.757	323.044	3976.742	46	0.371	461.913	1266.217
20320.681	21166.328	13993.291	24785.731	15584.918	26955.312	13923.377	33293.496	3507.074	1328.872	1234.853	1700.604	4743.055	2052.81	592.673	16623.167	400.444	544.144	287.116	2289.949	6878.746	4266.858	159.8	4819.13	15629.09	375.059	677.208	290.522	110.632	1405.387	320.926	4258.446	33	0.892	466.621	1262.136
30312.174	32357.682	20172.112	37326.809	21199.414	38972.661	17645.874	33911.878	3826.058	1596.447	1563.002	2000.123	5374.554	1736.196	709.833	10186.236	811.065	998.607	374.787	1919.328	4854.349	7064.423	203.172	3762.486	58406.962	377.502	342.909	423.599	197.47	1591.166	338.852	3270.949	38	0.861	429.553	1263
19568.653	21152.363	11550.266	26693.087	11201.532	26511.495	8780.514	16872.176	1288.515	559.149	564.969	624.277	3297.218	445.814	299.5	13820.281	372.129	457.159	261.464	1205.112	16885.594	691.172	168.13	1759.602	10690.881	321.914	332.488	296.581	142.132	651.65	299.695	2185.066	60	0.898	962.983	1264.317
25629.335	27601.774	15530.605	29692.066	16499.703	31229.727	12243.777	23344.845	3483.985	1706.396	1827.164	2023.243	5188.463	1238.534	823.14	11608.243	903.603	612.745	478.962	2636.447	8186.935	6834.324	251.38	3693.742	48649.04	425.13	592.126	438.27	394.737	1456.182	364.792	3274.145	31	0.596	409.919	1266.242
20118.632	21603.466	14308.771	25332.444	16500.498	28725.781	14526.352	26857.131	2277.311	1485.13	1454.803	908.678	949.52	6639.741	679.358	10058.846	450.529	428.482	208.452	6004.831	287.088	1745.177	175.518	4277.86	21418.06	289.423	485.538	323.224	12333.341	944.328	282.116	5008.44	36	0.712	509.361	1264.167
22383.099	23152.919	14524.355	30280.371	11619.559	26314.476	8523.241	16165.112	1464.826	593.936	456.636	894.069	3589.232	689.363	229.231	10645.28	377.498	570.454	230.9	767.612	8796.272	697.164	147.627	985.529	26931.891	331.753	340.893	326.576	146.873	604.382	275.666	1301.988	125	0.385	1130.972	1270.42
26439.751	27796.428	17556.143	31597.025	18607.523	31785.01	14956.318	29443.101	3726.72	1818.956	1599.261	2158.839	5138.108	1694.231	744.73	10650.688	714.028	661.203	373.836	2310.955	9515.559	5880.733	199.532	4183.179	43192.476	370.237	391.794	373.332	155.083	1635.867	355.444	3367.715	62	0.721	435.629	1268.145
28799.527	30774.14	18559.383	33512.752	16528.168	33071.833	11753.631	22213.913	2984.503	1460.284	1205.284	1653.503	6691.493	2012.97	458.871	16822.589	697.607	875.057	392.549	1865.596	11412.475	2979.481	165.764	2900.794	40210.108	369.064	339.325	316.095	116.136	1499.996	287.604	2910.149	123	0.56	592.557	1271.427
28527.713	30829.426	19170.586	32483.017	16131.582	31369.562	13322.959	24066.839	3077.911	1275.297	1400.334	846.026	6031.574	1407.395	448.822	17412.957	715.363	999.776	420.706	1595.412	8249.302	3200.769	157.304	2933.001	43529.156	391.842	449.227	330.648	147.592	1259.991	276.089	2771.906	42	0.455	554.095	1271.119
16553.386	17718.086	10209.955	21084.182	10879.851	22216.43	8730.632	16608.891	2028.887	779.713	3244.617	666.31	710.065	742.782	416.163	11462.513	494.357	460.048	305.747	8576.129	292.072	1865.767	175.319	2382.258	22855.852	714.756	1322.011	309.428	23269.116	1035.723	255.34	3259.412	35	0.793	636.3	1269.786
27350.874	29117.388	19220.94	34327.811	19600.413	35686.809	16721.136	31961.719	3960.107	1393.722	1192.874	1045.639	2974.361	2524.911	611.476	10078.307	633.512	897.33	316.034	1362.142	3393.255	5962.85	182.541	3427.196	47291.095	333.252	364.081	373.952	131.691	958.842	322.801	4339.856	88	0.626	452.761	1273.989
13220.639	15543.241	8687.911	19356.898	9547.883	20944.504	8586.225	16779.592	1909.517	739.512	802.967	557.029	659.09	578.605	403.805	13623.863	410.332	339.369	300.217	1171.97	1098.227	1740.253	170.737	2910.474	16668.348	329.518	329.73	313.688	1806.695	315.24	331.582	4616.162	74	0.906	774.703	1270.824
23347.566	24880.086	16380.445	27306.562	15074.014	29725.503	13747.918	24610.635	5850.796	1074.517	960.427	809.005	4154.907	2245.263	498.885	14730.265	739.77	1057.423	373.601	1081.107	4307.649	3663.869	148.521	2764.129	47570.407	342.804	394.206	346.203	177.626	1002.291	293.723	2751.001	32	0.803	533.469	1271.188
20485.701	21763.948	13991.131	25354.107	12701.898	25625.304	12121.879	22454.297	2388.275	979.605	885.972	723.955	3527.446	2348.99	439.86	14440.457	738.775	997.49	310.278	1293.406	5520.861	3438.553	148.664	2432.199	50807.933	330.416	371.989	344.88	130.334	845.156	290.045	2403.227	54	0.637	545.63	1271.815
23891.915	24499.283	16065.341	28767.137	18315.783	32300.927	15883.162	29063.858	2862.123	1193.6	1401.188	843.02	1002.914	1165.725	667.986	9798.431	501.951	482.598	268.958	4438.766	306.69	1971.23	180.196	4270.554	24566.707	300.869	468.079	308.752	17681.264	1742.495	319.111	4298.269	20	0.764	512.05	1273.4
12121.184	12988.268	7533.454	17126.299	9183.61	19048.052	7945.658	15560.13	1316.012	593.787	1341.142	456.447	448.603	491.986	324.603	6805.015	399.787	310.258	202.769	2221.475	151.575	337.023	189.302	2640.154	16088.753	332.084	607.827	325.627	5536.085	389.072	359.945	4956.549	36	0.74	1011.056	1271.944
21376.136	24586.269	18566.737	35175.524	14706.456	42070.107	14149.948	28877.378	902.856	617.642	422.013	625.82	1154.048	624.908	240.714	10016.768	192.336	249.489	192.082	623.45	3823.08	561.6	143.41	1336.666	9389.57	357.299	552.343	279.85	2385.037	463.775	278.048	2084.002	96	0.929	1227.021	1275.021
22651.843	23639.9	16074.271	28148.509	15779.994	28896.378	14282.251	26047.304	3734.786	1215.972	1278.392	1241.722	3772.264	2061.336	554.035	10830.066	781.048	1058.076	309.673	2024.535	8071.729	4885.963	152.99	3201.451	58122.685	384.232	511.986	373.418	167.915	1314.158	293.152	3041.225	29	0.355	473.603	1275.086
29453.287	30565.831	19914.996	33220.051	18781.732	34600.658	16241.152	27609.751	3283.956	1411.407	1606.377	950.325	3565.705	1517.108	582.301	11438.827	664.909	1016.704	347.464	1576.962	4307.477	4636.608	164.258	3149.074	48437.032	338.025	449.571	301.216	674.703	839.976	276.446	3071.166	35	0.692	486.014	1274.357
17492.999	18205.217	10782.306	21487.814	14260.175	24567.968	11785.062	22628.636	2549.819	1140.988	1591.616	953.35	2465.292	1230.502	599.966	9870.537	541.173	419.323	287.554	5535.53	2085.608	2198.581	170.274	3726.887	29553.664	320.201	778.544	311.889	10571.204	1661.593	302.755	4515.21	21	0.538	525.405	1275.69
23985.898	25869.601	15538.577	29004.457	16494.278	29763.155	13377.888	26069.226	3597.511	1561.006	1429.201	1411.039	4672.785	1478.334	735.292	9578.619	888.239	775.041	400.758	1763.698	6166.047	5756.173	224.31	3546.961	53960.934	389.695	384.688	456.57	181.693	1273.608	348.633	3207.716	41	0.866	438.963	1276.476
22189.82	26819.808	16707.623	31994.573	16832.012	35322.69	11784.911	23176.702	2862.804	1085.137	2738.606	1431.25	3923.636	2027.282	489.621	14301.403	595.007	750.092	307.761	3331.112	8179.897	2954.858	167.798	3127.414	28067.703	386.456	1005.669	303.211	7580.56	1256.863	281.489	3459.106	60	0.734	649.5	1280.683
21410.526	22738.233	14814.205	25814.917	16940.051	29493.14	15361.075	29212.117	2889.764	1454.405	1303.175	1010.348	1065.208	1233.852	752.044	9487.399	598.521	432.922	275.273	3199.288	301.064	1366.181	178.002	4814.081	29366.059	310.857	442.702	300.874	13985.85	912.596	315.611	4677.795	75	0.651	505.433	1281.673
28757.365	29345.984	17754.267	34032.049	18891.232	36878.092	16337.481	30285.057	2922.016	1194.418	1327.288	1187.223	4783.976	1962.442	543.826	14290.858	638.124	829.393	305.516	1463.109	5995.89	3906.646	162.497	3315.947	37149.158	332.801	369.028	317.117	1534.298	1207.068	322.305	3493.652	92	0.629	558.772	1283.761
27807.173	29389.423	16938.855	34521.452	16804.444	35176.926	10828.41	20161.763	2873.8	1495.523	1233.85	1263.106	3755.196	2665.73	425.898	14764.768	577.813	729.853	369.866	1982.198	6040.357	3047.485	170.666	2586.172	29567.356	370.722	504.039	319.955	3892.194	1000.363	266.442	3106.525	103	0.386	657.257	1285.587
17847.052	19536.848	12753.64	26936.028	10513.502	25778.56	9052.808	17760.297	1503.383	428.82	410.279	873.23	3236.33	669.546	230.516	10788.623	286.151	439.146	250.623	867.644	5400.53	714.268	163.572	1222.744	16686.931	327.204	323.548	308.625	130.726	407.307	297.524	1608.468	36	0.903	1105.361	1279.167
34920.67	36987.072	25125.234	40828.707	25931.858	42336.73	21895.72	39522.028	4190.769	3433.308	1758.827	1895.03	4528.808	1934.78	692.561	11819.86	733.838	710.091	373.691	2170.086	5307.088	6290.998	184.895	4123.689	46820.471	363.599	657.19	348.465	187.156	1149.04	293.451	3817.956	134	0.506	470.836	1283.903
19122.912	21125.232	12673.069	23820.061	13324.115	24981.377	11816.552	24603.322	2677.004	1168.411	1084.211	897.875	1607.752	1007.652	599.609	9588.236	664.846	532.684	349.288	1322.269	670.971	2950.182	201.56	3360.057	40705.077	334.545	374.347	338.434	32613.958	454.225	299.775	3479.908	56	0.671	488.464	1282.964
27729.139	30063.152	19634.282	34885.817	21203.094	38855.436	17967.921	33037.998	3406.511	1551.043	1482.486	1208.227	6674.77	3373.365	703.329	13056.163	666.647	814.781	365.695	1803.011	5863.653	4556.629	183.389	4570.443	38368.567	349.724	433.083	335.809	159.768	1637.148	315.268	4470.891	103	0.724	536.723	1283.607
16099.008	18233.939	10213.395	20542.702	10325.921	20835.735	8336.855	17933.143	1966.309	1325.696	934.671	662.048	757.779	1214.382	487.769	10545.823	517.827	449.796	269.716	3341.25	348.431	1417.573	197.215	3021.456	31837.106	349.432	466.442	305.955	26177.258	361.734	273.445	4057.889	38	0.819	636.421	1282.079
25162.995	27150.297	15919.631	29691.065	16571.473	27155.551	12023.877	24081.141	3781.046	1750.703	1706.435	1598.745	5159.302	1332.886	748.778	10408.38	782.053	703.837	424.998	1745.45	5927.21	5797.756	217.559	3779.476	43158.678	387.98	391.361	378.846	161.895	1528.106	323.665	2978.104	30	0.877	444	1281.567
11384.764	12161.021	6451.04	14585.617	6010.823	13938.88	4866.414	8918.343	1169.248	443.134	2983.626	378.912	279.475	313.166	286.358	8118.667	357.729	312.386	201.533	7202.906	133.467	566.307	189.01	912.594	15963.959	317.697	731.211	290.264	7908.629	511.424	245.632	1514.269	34	0.614	923.265	1282.588
23002.669	23459.522	16246.913	30558.83	12277.05	29879.63	9733.619	19505.727	1763.46	412.86	440.335	933.008	3247.449	755.471	235.397	10264.376	371.176	512.231	238.105	755.763	6921.456	679.832	138.309	1103.883	24550.085	286.662	294.573	330.484	132.489	679.569	298.05	1519.549	51	0.795	1138.225	1282.402
14405.441	14359.03	9040.557	18405.107	7594.362	17856.179	5751.277	10647.974	1522.697	466.116	361.567	528.238	1802.884	703.467	204.992	9446.626	282.928	468.479	227.646	575.676	6206.712	614.358	118.414	817.934	17563.76	322.862	311.56	304.376	128.921	429.212	260.808	1133.843	34	0.81	1211.647	1280.971
17191.765	20670.47	13098.902	20833.068	10515.485	18871.617	8104.111	16697.301	3395.735	1235.708	1331.229	1485.597	5653.114	1352.848	499.358	16093.956	564.977	658.116	373.435	2018.184	11462.074	2902.878	166.397	3418.598	19295.347	389.914	463.236	319.792	115.646	1295.913	309.599	3135.641	39	0.949	592.987	1282.628
17523.06	18765.501	10669.18	24634.483	11412.007	26233.151	9114.712	17817.661	1306.884	627.682	824.726	460.149	441.172	531.576	352.817	9096.298	417.574	383.598	210.639	4769.899	160.398	495.853	179.792	2351.481	17706.356	326.248	326.705	290.751	4219.352	453.132	362.882	4386.121	73	0.765	963.158	1283.363
25637.972	28064.747	17146.566	30903.315	16982.979	30332.4	13675.463	27255.539	4144.212	2036.793	1764.139	1626.86	5265.426	1777.549	807.335	11195.685	787.115	653.932	415.757	2038.389	5333.002	5785.682	247.987	4367.618	44511.785	401.312	444.775	381.081	188.877	1408.776	531.914	3640.217	158	0.45	457.07	1292.272
32188.357	34146.04	22583.769	38888.302	21634.077	41594.682	19207.692	33313.43	3261.993	4092.534	1321.018	1095.077	3223.661	3110.846	610.255	14119.719	721.14	1038.34	366.809	1597.856	4801.401	4750.808	185.532	3784.022	47086.39	383.095	413.39	323.117	132.913	801.965	313.004	3642.315	51	0.739	551.324	1285.167
13369.049	13645.115	8719.545	17563.713	7862.102	19078.124	6574.179	12718.128	1299.83	400.955	366.016	905.041	4275.474	348.924	230.844	9091.217	347.294	418.127	205.156	878.437	18360.581	648.775	141.591	952.385	24750.663	257.327	359.499	303.13	121.625	477.014	262.519	1348.827	26	0.932	1166.731	1282
18432.702	20789.555	13810.839	24322.863	14969.467	26857.136	13187.786	23832.823	2247.843	1135.27	1092.715	856.845	864.348	1410.865	621.86	12381.856	384.633	340.695	189.805	3851.588	288.834	1158.681	166.327	3736.922	8843.776	281.251	415.83	307.13	15240.539	809.176	323.671	4217.498	26	0.76	519.385	1284.423
9836.313	10736.739	5987.578	13587.754	7548.239	16021.9	6467.623	13725.504	1058.437	615.062	535.23	469.211	437.776	505.963	336.946	7195.356	298.268	225.149	158.711	2707.514	262.599	272.16	177.117	3048.294	3902.218	331.158	304.467	312.561	3013.983	332.853	325.359	4892.173	40	0.375	1005.7	1289.5
14716.586	16327.116	11020.84	22056.689	8599.45	20840.473	7241.719	14506.878	1517.805	466.254	450.034	872.168	1904.047	779.395	221.238	11441.976	280.067	464.617	241.811	748.59	4771.643	809.927	131.307	1170.264	16232.332	282.801	348.906	294.53	126.278	503.576	275.207	1537.111	84	0.632	1158.107	1291.024
12456.703	14687.174	10993.301	21657.994	7746.6	19977.574	7151.803	14174.137	1377.184	575.093	398.96	836.494	1785.062	512.409	224.424	8946.102	237.324	410.925	192.519	578.54	6779.818	587.695	120.175	948.27	12623.806	281.315	349.375	282.633	136.642	500.233	272.918	1303.168	55	0.95	1173.536	1287.082
15288.157	15901.075	9932.896	19655.115	8470.208	20945.546	6515.377	13029.069	1121.172	377.435	403.87	571.498	4348.435	366.02	232.686	9838.096	285.427	415.61	258.927	962.676	10303.425	714.595	170.562	1055.347	18774.685	287.729	301.468	299.643	122.519	551.501	260.537	1481.324	42	0.88	1084.405	1286.476
30474.286	32029.379	20862.18	36858.915	21635.511	39455.339	18578.595	34024.028	3378.846	1857.645	1465.49	1524.523	6064.827	4783.927	685.867	13236.047	673.829	885.333	368.705	1653.429	5860.106	5202.208	192.596	4233.245	40636.671	330.794	432.37	313.678	312.905	1639.84	333.407	4061.28	137	0.445	548.799	1296.734
20752.266	21287.728	14511.243	28360.936	12327.04	30210.141	10126.006	19737.637	1298.616	830.945	400.852	567.55	1720.334	1174.796	225.766	9635.268	329.079	530.765	227.158	601.558	4118.399	792.457	133.539	1126.244	20338.301	303.25	339.08	302.654	115.717	473.126	251.749	1602.007	87	0.524	1130.42	1289.236
19572.139	21712.589	12584.323	26005.956	13412.908	26497.165	10171.378	19676.254	2468.218	1010.987	4303.747	793.091	787.13	804.921	480.831	10171.795	584.859	427.621	291.13	7837.148	246.433	1357.278	186.027	3174.523	26642.962	382.256	990.277	283.665	11578.555	1139.609	297.606	4831.616	44	0.728	674.545	1290.386
11512.915	13738.487	8054.667	19108.668	7530.049	18342.322	6447.885	12994.147	905.545	333.737	362.285	464.366	1895.234	360.495	237.352	9779.683	224.873	283.399	250.995	574.782	7776.308	830.653	170.369	1125.799	13959.67	282.339	318.135	277.157	198.313	289.971	303.278	1678.422	24	1	1076.5	1289
28405.097	29762.374	18285.282	33636.441	17175.769	35273.002	13344.403	24389.201	2566.126	951.769	973.165	1031.631	3693.95	1066.077	424.625	14220.093	765.785	855.306	372.085	1262.032	8452.757	3339.958	161.392	2447.05	50700.238	317.942	356.308	303.133	121.183	1123.412	274.611	2548.714	49	0.764	593.724	1292.031
15750.276	16800.975	9221.7	21283.836	9600.793	22421.581	7834.035	15059.447	928.349	518.536	703.705	343.684	356.779	410.879	289.246	9752.951	298.35	364.983	269.764	3082.06	200.015	654.787	169.192	1517.316	10810.968	312.238	335.548	289.525	13263.701	310.638	311.876	2561.597	38	0.745	971.132	1290.711
12991.986	15246	10522.301	21415.599	8871.045	24037.237	8150.554	16827.209	1977.687	405.011	372.049	446.493	3349.321	814.219	237.951	10448.984	278.676	413.081	225.37	663.288	7612.888	699.695	132.338	1257.647	11783.848	287.637	312.099	296.464	156.882	525.738	261.024	1658.372	65	0.629	1142.685	1294.915
19970.271	22515.653	15250.819	25621.175	17581.9	28860.74	15537.888	31255.323	4227.593	1948.73	1762.466	1883.518	9524.762	2144	855.753	11591.204	504.107	538.406	292.203	2405.007	8526.475	3586.019	215.771	6013.384	9533.785	379.775	541.179	288.799	359.136	2564.723	344.579	5838.364	68	0.723	537.426	1294
13018.067	16292.876	10363.853	21720.569	8331.198	21524.803	7085.715	14583.697	4630.453	411.178	409.076	467.598	1980.046	613.269	225.4	10248.657	236.773	365.265	238.533	471.617	11358.013	656.58	184.974	1172.156	10122.769	322.026	306.507	315.381	137.918	334.846	274.735	1565.953	28	0.867	1087.893	1293.214
25659.17	27912.317	17478.627	31515.844	16833.371	33986.187	13389.033	24628.602	2636.595	1099.209	1328.863	955.306	3875.37	1820.683	481.827	13247.491	736.318	924.194	339.177	1873.495	5299.324	3917.603	147.13	2671.356	43575.791	316.513	350.718	325.053	162.832	1167.924	302.996	2766.403	27	0.772	574.426	1295.685
20825.271	22139.81	13523.776	25132.384	14599.057	24960.435	12206.177	23616.129	2627.002	1454.188	1931.68	1019.486	1064.809	1349.578	704.699	10112.525	550.101	434.012	262.412	4248.526	321.851	2225.648	203.198	3833.645	28152.424	355.47	442.134	312.018	9461.117	620.168	305.3	4191.261	67	0.504	492.037	1300.634
14943.264	15514.78	8392.044	19677.565	8873.365	20460.331	7137.395	13758.208	1226.603	519.774	615.314	351.661	349.787	407.517	313.448	10074.752	441.71	319.897	233.616	2611.759	163.951	439.569	176.828	1868.168	19425.322	296.27	298.183	292.066	3652.401	519.31	303.958	3608.953	47	0.904	960.585	1296.968
13618.232	15468.361	10566.838	20792.892	8072.347	19927.828	6835.859	13748.496	2090.263	438.176	417.776	833.937	6664.028	443.347	253.765	13403.118	218.143	411.648	215.08	888.062	7827.942	638.614	173.672	1417.562	7899.565	312.935	312.46	285.76	118.143	681.428	303.711	1763.427	53	0.862	1107.764	1296.368
20317.994	22021.06	13842.9	25594.874	16702.201	28471.395	14478.591	27980.357	3100.724	1511.468	1348.726	1097.048	1194.523	1464.939	842.942	11291.07	535.776	447.611	256.483	2960.881	314.511	1564.453	211.311	5038.253	17513.675	322.484	347.583	295.357	11607.721	1080.346	317.023	4228.897	81	0.592	502.08	1301.994
29832.099	31111.763	18179.844	33598.547	17257.738	33073.701	17480.709	31939.124	2993.642	1252.661	1210.576	1524.365	4264.131	1643.04	608.309	23110.992	722.625	852.952	383.718	1611.963	8574.913	3668.676	192.747	4499.171	41236.311	381.266	395.848	304.152	127.262	928.007	284.657	4134.356	46	0.846	599.935	1298.978
13145.47	15164.137	10201.344	19935.735	8060.435	20345.438	7101.937	14192.618	2735.741	385.516	413.233	591.217	4401.73	452.627	228.905	9605.061	263.118	398.642	245.241	719.255	10112.744	716.343	168.932	1129.981	14206.235	315.715	322.948	277.289	119.313	532.621	300.428	1431.739	118	0.47	1097.034	1300.729
15212.159	17233.888	10408.49	20550.34	11222.827	21369.759	9804.115	21551.129	2677.416	1169.013	1305.916	1146.792	2165.332	1100.715	637.682	9772.828	592.007	543.238	312.734	1974.377	3944.825	3074.016	207.582	3151.079	30613.561	363.314	389.381	344.634	4635.124	633.461	331.862	2638.817	34	0.77	476.882	1298.118
14864.1	15649.934	8452.159	18935.261	8650.655	19060.614	7038.594	13379.028	1348.762	594.481	610.804	382.689	362.679	432.961	268.626	10228.121	559.08	430.615	241.931	6229.408	165.898	656.089	166.913	1688.447	26250.221	316.044	324.54	305.568	2849.762	340.435	346.526	3158.641	23	0.938	973.804	1298.326
20618.796	22753.616	15664.723	29822.283	13226.048	30944.8	9744.429	18510.868	1339.469	862.844	511.091	747.565	2537.43	1912.408	254.817	10686.361	321.877	550.31	225.836	863.893	6732.857	755.131	132.343	1494.901	20074.718	285.527	349.085	287.043	374.397	531.754	290.014	2321.017	106	0.508	1174.613	1299.17
10077.589	12875.543	8163.593	17786.207	7875.731	19010.306	6640.531	14952.788	1568.062	606.852	1847.019	439.463	498.729	774.428	322.35	10996	259.772	351.377	218.495	5070.319	624.786	700.677	136.73	2599.629	10932.697	309.273	898.946	270.108	13291.644	511.028	282.816	4191.612	42	0.888	1195.214	1298.357
18564.645	20892.696	14142.021	22533.129	15498.9	24768.373	13126.901	26138.029	3415.846	1694.091	2136.247	1345.381	3414.48	1562.566	876.212	9935.02	582.361	488.627	296.955	4071.858	1383.697	1771.721	208.842	5789.256	20410.642	332.361	1240.612	284.987	7869.662	1314.948	324.591	6474.171	63	0.424	533.738	1302.643
33160.593	34107.342	21412.352	38540.152	19561.134	39351.391	15973.565	29496.329	3013.755	1277.223	1261.163	1111.134	3960.36	2149.532	466.503	14271.366	848.119	1154.737	415.309	1258.378	4220.965	4403.721	150.676	2718.701	56246.78	333.203	336.813	315.072	123.251	1187.11	309.654	2776.711	38	0.766	578.5	1302.237
27945.457	28845.211	18846.666	33625.868	17779.549	34431.993	16164.645	30101.889	2732.796	1259.722	1214.183	1423.933	4934.31	1229.503	575.185	14590.327	484.143	635.745	373.379	2163.96	14161.263	4177.562	182.272	3648.745	24562.541	363.056	383.295	312.89	119.203	1192.438	289.12	3645.014	35	0.968	593.043	1300.186
13618.151	14381.945	7899.894	18193.739	9828.082	20396.474	7743.585	15297.143	1207.675	633.936	540.144	465.113	477.143	571.952	322.02	8164.231	329.296	261.026	151.335	3434.982	174.908	282.694	174.572	2497.666	6340.245	314.385	331.394	315.017	3943.181	496.429	335.78	4063.257	29	0.767	1016.19	1300.879
18266.592	20220.692	12695.46	26626.95	11168.524	26114.702	8986.007	16625.406	1538.542	1044.585	537.903	746.904	3529.547	1325.063	252.778	12541.308	281.168	510.144	227.365	913.614	5570.71	720.118	137.861	1527.414	13030.67	304.389	416.123	260.5	171.206	502.881	294.123	2161.918	50	1	1158.34	1300.54
15209.69	18619.108	13086.337	24573.171	10294.573	24754.925	8675.304	17323.125	1784.664	521.018	446.779	576.238	2057.144	1016.054	224.201	11552.636	249.483	411.363	244.006	792.749	6762.058	754.139	148.372	1402.403	11159.06	283.032	303.609	292.524	170.997	682.812	307.166	1844.891	85	0.575	1118.559	1303.453
16066.626	17797.736	10537.028	19928.329	11970.822	20837.328	9941.782	20598.936	3416.075	1723.541	2551.85	1235.568	1643.913	1185.58	928.178	10018.799	651.386	439.678	393.684	7310.056	500.877	2411.638	271.203	4588.147	22723.843	328.337	1328.12	334.294	6975.838	1057.813	540.967	4593.089	50	0.645	466.78	1303.34
20911.481	23178.522	14987.854	26000.734	16085.623	29067.642	14333.443	27490.863	3083.013	1472.235	1409.634	1027.639	1092.705	1394.559	803.774	10546.541	657.18	537.239	299.727	3170.095	319.637	2187.179	206.177	4598.661	34831.574	350.757	409.636	327.078	13433.416	1031.542	324.228	4448.653	110	0.593	520.618	1309.509
15485.055	17034.946	9382.113	19184.373	8066.19	16225.53	5956.658	12032.434	2837.907	957.295	853.256	885.508	1221.866	625.837	398.178	13621.489	529.085	440.58	360.041	963.545	4909.186	1974.518	178.13	2151.631	26128.916	359.236	377.305	301.824	18952.67	450.18	311.085	2344.541	79	0.555	694.816	1306.146
6712.237	7849.022	5374.095	11594.115	5915.495	12719.95	5420.36	11979.152	1848.959	689.39	632.066	450.361	512.517	500.71	346.681	8329.653	185.937	360.006	164.323	3054.02	217.425	259.332	118.211	3230.95	926.212	327.459	294.423	277.345	6472.586	537.526	308.426	7135.872	28	0.943	1294.357	1302.607
20210.092	22411.188	13883.747	24387.591	13857.341	25573.228	12129.47	24573.797	3507.275	1515.058	1619.347	1288.319	4795.128	1141.859	774.061	11118.364	671.947	571.88	358.033	2008.306	7165.483	4447.949	215.768	4027.38	42081.966	412.615	348.011	372.274	321.821	938.373	380.486	3094.705	70	0.786	479.657	1307.457
21130.444	20877.662	12487.145	26312.239	15214.627	29817.329	14708.066	24436.527	1736.49	791.911	784.06	1285.154	4267.603	1165.424	543.368	17073.547	306.599	458.505	244.849	1236.319	5368.64	3393.547	173.583	2740.222	10891.299	288.918	296.143	286.521	103.544	862.485	266.619	2649.924	38	0.905	588.132	1305.526
31543.147	33340.549	22152.697	37084.699	20048.416	39056.449	17312.439	30212.621	3329.584	1540.535	1315.93	969.242	2633.364	4648.783	553.411	14133.432	881.042	1238.428	430.366	1210.184	3732.919	5087.215	166.617	3088.382	56447.124	356.262	414.27	315.864	129.469	987.874	260.36	2966.744	50	0.561	564.28	1308.24
23168.646	25966.5	16749.811	28342.885	14965.555	29623.174	15365.219	25343.797	2758.264	1231.074	1154.263	1455.823	5155.974	1426.037	571.778	23517.447	565.013	689.312	376.575	2126.123	15852.29	3779.254	184.967	3596.196	27807.179	387.364	433.064	296.696	129.526	1045.297	292.431	3180.607	80	0.562	598.575	1308.275
17659.201	18066.216	9978.204	22052.524	8932.887	20822.337	7026.909	13003.048	1947.078	492.662	425.711	1306.207	5073.085	367.504	284.917	9895.196	412.095	631.826	272.792	903.257	14329.103	737.764	160.326	1110.833	21338.233	288.335	274.176	292.129	102.934	767.594	264.307	1405.613	58	0.777	941.207	1306.983
10446.344	11861.792	9531.028	17313.661	6833.618	18531.391	6688.064	12920.409	1119.772	528.59	3328.322	389.114	362.257	423.241	266.249	13662.244	228.903	304.228	205.434	3390.887	211	621.051	143.168	2070.175	7503.258	287.842	692.644	277.898	3706.906	409.298	297.33	4903.769	23	0.56	1246.543	1304.543
33278.749	33956.467	22138.33	39459.146	22089.704	41637.589	19095.433	33988.341	3274.437	2688.839	1418.002	1127.333	2845.62	3875.122	627.522	13790.598	763.369	910.67	354.135	1705.661	3604.847	5553.728	185.488	3662.411	44434.767	384.609	380.071	347.863	5150.776	898.826	321.691	3455.159	73	0.907	553.856	1309.5
13921.82	19401.82	10675.506	19953.489	9960.279	20504.145	6939.573	11594.717	2093.089	781.625	724.444	1266.322	4198.49	596.992	349.574	15917.751	398.918	1043.926	698.654	1098.88	10871.957	1821.5	469.683	2159.948	15035.241	481.614	478.016	370.584	281.256	703.65	364.121	2171.488	50	0.749	815.66	1308.4
14654.187	15213.598	8156.916	18123.669	7187.002	15506.617	5603.77	10663.68	1145.798	512.588	423.276	685.574	1775.976	435.837	288.494	10178.913	326.617	545.789	258.691	794.935	8035.014	615.322	165.866	1134.049	12583.448	298.697	279.557	301.253	102.925	384.213	321.629	1230.103	28	0.889	950.643	1307.5
10716.29	13205.388	9934.947	18731.909	8674.934	19308.398	7033.364	14602.319	1681.177	525.935	1067.849	473.911	504.002	553.664	334.133	10049.11	267.491	285.158	239.575	3028.734	370.799	708.908	144.902	2896.666	9710.328	267.859	3114.248	300.011	11304.244	500.814	312.738	6007.166	26	0.633	1144.808	1305.885
18004.667	19558.601	12465.33	21942.206	13937.171	24766.186	12476.743	24643.11	2717.75	1318.162	1834.931	966.332	1298.303	1512.685	698.412	9687.417	608.392	467.643	288.498	4077.301	587.419	2216.205	204.667	4152.072	26554.835	471.53	602.961	286.418	17563.466	774.219	355.02	4976.113	35	0.515	541.471	1310.186
28797.065	29668.235	19538.365	33988.625	18796.197	35458.894	16067.407	29222.7	2909.971	1234.908	1144.027	1144.022	4963.147	1663.159	528.912	13116.102	850.242	1030.548	412.588	1207.572	10190.824	4562.831	155.638	3206.566	52629.37	348.767	340.902	309.401	139.606	1016.545	290.852	2980.88	37	0.699	571.743	1310.662
25549.563	25687.269	16020.471	27562.611	14065.89	26463.81	13424.755	24478.428	2633.268	1153.292	1104.588	949.424	2421.275	1843.915	487.588	14332.281	707.378	986.941	363.983	1242.502	4287.698	4093.855	164.985	2797.306	46379.176	327.519	328.247	319.839	120.814	648.329	260.706	2682.531	54	0.842	581.944	1311.333
24966.356	26034.295	14568.111	31283.75	13139.819	28852.309	9749.967	18178.139	2003.129	887.606	690.034	1275.181	2964.8	939.017	340.045	12755.798	664.127	768.18	361.518	1125.207	9186.818	1871.576	153.853	1719.311	37885.109	345.914	367.941	291.065	143.534	852.584	343.867	1843.969	68	0.478	754.868	1314.103
18799.119	19190.563	10475.382	23159.923	9744.142	22028.441	7902.691	15373.898	1481.798	545.655	486.234	692.632	5067.823	499.121	249.074	10601.341	505.196	573.706	283.235	1104.846	16558.959	707.994	157.655	1424.898	20400.269	310.267	315.998	324.972	113.849	914.598	280.8	1687.802	91	0.705	994.291	1312.467
19862.21	20551.55	11923.93	23902.828	12229.33	21942.038	9611.154	19041.967	3325.474	1574.789	1353.56	1292.924	4445.399	969.782	640.156	10836.825	733.946	599.258	346.986	1783.445	4511.946	4298.766	209.846	3071.579	43702.117	366.649	397.834	364.301	424.516	913.306	365.177	2480.845	35	0.569	485.786	1312.3
17479.039	19474.56	12343.674	23311.772	13194.686	26507.801	12153.013	23341.288	2657.492	1103.933	3113.57	854.625	969.462	942.232	601.104	11114.006	495.685	437.765	300.945	6835.737	381.57	1827.331	200.275	3802.316	18877.384	413.861	1576.513	302.95	23730.615	1032.008	323.777	5209.184	76	0.572	625.513	1316.421
11931.44	13413.526	9396.5	20173.304	9638.003	24050.222	8921.858	18726.634	905.677	531.749	592.48	356.956	412.798	584.297	327.997	8453.852	209.55	276.313	153.325	1466.124	169.321	358.314	128.873	2866.651	5728.648	316.612	343.359	273.726	1120.798	432.851	315.121	7128.498	70	0.597	1267.514	1312.371
25739.529	27637.992	17607.132	31139.021	19589.122	33610.577	17095.954	33391.424	3749.508	2104.33	1737.981	1352.644	1512.188	1772.882	1050.077	10510.216	711.364	522.95	360.459	2480.931	381.18	2574.435	246.817	6060.279	32097.089	346.781	471.952	325.267	14375.64	1279.57	340.117	4480.676	62	0.831	504.161	1313.855
11691.305	12818.618	7610.828	15736.874	6591.242	13853.179	5710.193	10339.749	2123.696	698.034	3966.434	565.431	494.438	541.792	348.368	10516.642	818.51	475.78	358.392	4127.442	203.355	2006.645	173.928	1835.459	53963.059	385.017	1061.265	313.777	9150.117	484.888	261.994	2794.587	20	0.346	681.2	1316.1
14357.175	14791.638	7900.086	18047.7	7787.951	17655.073	6184.461	11490.502	1389.654	490.534	417.895	688.933	1129.505	477.349	237.903	8856.775	425.936	566.117	271.096	540.999	8140.3	731.012	156.267	1057.195	20575.709	280.55	285.637	306.614	108.331	341.783	329.23	1233.924	32	0.762	953.281	1313.562
5385.707	6885.344	4481.352	8892.139	5361.777	10686.123	5086.209	12301.151	1037.748	619.241	599.71	482.652	490.13	560.652	377.457	8863.659	192.291	266.682	174.558	2862.964	207.505	312.129	159.172	4101.846	393.441	298.54	329.832	284.763	3221.223	703.339	316.763	8678.267	50	0.645	1237.56	1314.08
17330.795	17345.675	10229.825	17646.95	9464.688	16713.734	4690.237	8523.827	2516.341	909.613	976.114	1172.316	5212.199	901.78	320.634	15737.066	766.88	729.155	415.18	1755.136	12768.124	2835.39	148.318	1786.409	45549.379	389.656	330.129	329.428	134.172	938.638	299.706	1539.174	38	0.731	605.368	1315.868
14206.378	15274.209	8878.359	18620.662	8469.821	17390.528	5860.486	10556.593	2043.575	665.534	3175.87	541.82	544.926	547.506	307.196	12088.947	470.529	432.888	284.409	6495.359	292.567	1700.053	135.023	1468.108	25607.347	394.066	1883.67	266.573	18214.15	647.533	348.627	1904.491	42	0.655	737.024	1314.19
11409.034	12992.202	8612.331	17228.846	6953.804	19720.743	6376.98	13120.522	1227.902	358.468	344.701	661.006	2948.877	443.811	234.501	8708.713	260.86	378.564	315.551	1000.061	5489.468	939.897	174.877	920.356	16272.083	274.951	301.097	285.632	122.599	362.403	298.549	1160.776	22	0.723	1083.409	1313.636
10942.919	13119.674	7455.665	16252.46	9156.348	18285.431	7990.002	16701.277	2920.139	1512.26	1531.417	1149.189	1790.988	1047.199	914.261	10566.798	542.031	402.664	321.135	4587.803	797.377	2986.811	278.687	3979.567	2720.998	335.063	1769.701	353.113	5935.719	580.74	371.595	4768.482	29	0.727	474.224	1315.431
26725.136	27324.891	16883.242	30749.243	17804.042	33318.125	15950.996	30568.886	3445.944	1716.445	1808.606	1155.954	1348.031	1237.04	970.54	10274.595	765.382	462.657	366.146	3112.854	368.938	2357.425	260.345	4975.402	46679.496	343.749	806.569	356.906	9794.434	585.572	391.999	4606.357	47	0.733	495.755	1317.074
18866.997	20035.399	12714.378	22877.687	14175.716	25818.554	12263.853	23358.633	2893.635	1381.425	1787.377	976.515	1013.742	1189.163	746.808	9560.174	617.889	441.708	285.413	3436.768	291.24	2317.586	217.376	4248.365	31008.291	352.648	1088.296	304.729	9286.459	645.249	343.861	6053.236	34	0.827	529.529	1317.882
26568.087	27871.263	19084.329	32199.329	18348.548	33638.541	15851.318	28724.117	3411.695	1973.817	1376.699	1199.841	4781.093	4611.62	639.561	14578.804	654.199	904.847	371.109	1639.873	6372.624	5392.159	174.09	3685.147	40641.979	383.309	496.583	330.847	171.293	1531.717	288.402	3237.05	66	0.573	559.152	1319.758
28416.612	29042.599	19837.815	32039.726	18408.386	33492.068	15495.734	27689.513	3105.573	1353.099	1271.057	1023.974	5385.149	2359.189	561.151	13780.677	853.217	1124.669	419.851	1481.376	6914.998	5207.559	170.135	3323.216	56066.892	394.873	407.521	333.897	134.015	1317.652	281.716	3030.303	34	0.455	567.912	1317.971
8696.05	9840.814	6267.165	10137.953	7168.821	10515.55	7486.306	14200.391	3360.43	1121.355	1101.042	1187.08	4849.913	966.698	606.324	18694.301	392.789	304.832	371.665	2190.543	13855.205	3080.195	187.476	3932.605	2565.552	354.743	508.847	294.199	119.788	1461.634	276.967	3194.334	22	0.897	591.136	1316.818
12986.968	14836.345	10139.841	21247.562	11142.761	26679.604	10449.127	21853.611	1081.479	586.489	735.999	439.623	446.612	682.875	366.01	8321.524	200.553	251.745	158.445	3585.993	212.853	333.084	146.822	3361.005	4061.095	302.229	351.245	277.096	2912.896	459.845	334.792	6916.088	152	0.325	1202.862	1318.618
19956.423	22470.743	14358.89	26201.735	16443.066	28789.303	14082.366	28024.757	3190.906	1777.389	1777.551	1260.454	1368.417	1312.494	990.32	9528.483	637.354	443.401	352.05	3193.414	334.286	1768.964	253.677	5386.506	21392.241	340.398	418.92	322.319	6161.279	1043.944	341.367	4918.797	84	0.699	515.179	1320.31
21173.505	21546.879	11818.059	27718.792	12421.97	29252.326	9923.88	19019.548	1783.51	575.866	501.753	743.621	1905.677	505.907	315.087	10336.2	613.296	667.94	424.893	837.452	5171.035	1132.887	175.984	1433.394	30807.453	303.369	325.351	315.628	1746.819	525.005	263.709	1828.581	79	0.584	931.728	1321.297
15527.7	15599.549	8498.125	19323.279	8111.297	18424.681	6588.178	12468.789	2277.611	518.008	439.455	1498.755	2284.007	478.409	248.175	9270.573	326.611	647.21	238.535	760.187	10101.558	768.323	151.652	1164.746	12947.62	291.917	305.052	300.159	91.882	530.169	281.789	1444.274	65	0.659	972.3	1321.469
17789.192	18059.975	9963.547	22155.376	9895.301	22162.392	7811.7	14981.941	1941.169	555.279	476.516	1219.227	3090.67	438.516	273.235	9545.619	549.078	703.551	279.169	676.528	9979.551	860.841	164.895	1243.621	27830.189	272.664	318.885	292.2	91.963	627.733	272.886	1590.509	106	0.46	950.453	1323.311
18512.106	19120.221	10557.515	23774.696	10646.159	24236.549	9048.884	17732.052	1374.464	693.381	1401.81	514.481	541.053	523.096	375.076	12145.761	317.636	506.62	374.722	2820.163	242.984	2102.249	180.343	1868.596	18412.644	346.325	495.328	301.077	9893.192	353.183	344.273	2161.905	41	0.928	692.305	1321.89
10946.647	11791.449	6541.907	14152.948	6700.455	13308.118	4914.294	8923.119	1450.072	574.402	947.254	443.74	429.23	429.424	302.13	9436.867	350.281	267.828	210.934	1962.344	294.158	591.482	161.226	1689.042	11970.88	277.347	514.847	285	4693.52	401.016	319.573	3523.148	20	0.698	812.4	1321.95
17194.656	17393.275	9658.485	22071.067	8536.323	20875.062	7448.158	14015.067	1385.601	484.724	403.302	407.233	942.417	523.38	214.821	8043.044	617.057	707.934	261.785	506.303	4411.111	724.792	129.448	1076.315	27649.804	287.696	339.175	323.547	120.971	423.59	266.013	1332.87	43	0.644	999.616	1322.988
12321.652	14318.528	9201.373	18434.887	7038.027	17746.723	6524.108	11821.75	1045.144	342.033	346.8	316.949	1438.648	467.837	208.145	8650.927	239.174	386.877	310.054	755.67	7546.757	592.522	177.654	850.24	15239.678	286.646	326.86	287.529	135.188	342.737	292.182	1233.936	26	0.854	1075.615	1321.308
10614.979	12828.268	8339.792	18220.525	7660.71	18385.384	7118.816	14801.931	882.292	508.505	543.115	451.694	454.375	424.822	313.325	11261.763	160.053	265.362	205.408	4478.457	333.914	425.254	109.94	2141.275	5432.417	329.293	307.152	272.686	5388.373	385.056	263.789	5479.97	33	0.892	1315.106	1321.742
27585.133	28214.211	18113.694	31468.554	16120.539	32230.641	12944.915	23677.972	2899.056	1233.704	1134.25	1067.018	3759.619	1312.715	460.059	13720.529	799.004	1033.498	459.123	1514.93	7318.44	4722.577	159.708	2640.786	50890.539	346.622	337.553	313.322	126.369	993.6	244.322	2746.513	60	0.774	589.267	1325.333
10433.668	12194.623	6872.124	16095.55	7931.458	15185.442	5922.55	11841.736	3040.358	1533.574	1624.86	1226.083	1578.995	915.087	813.679	10476.502	568.147	446.231	424.548	4532.402	561.28	4140.164	292.869	3013.65	1943.566	418.628	1718.919	301.186	11085.8	452.676	476.189	3813.539	20	0.965	478.85	1323.8
15263.65	14979.586	8375.867	19257.137	7815.132	19354.627	6841.158	12632.166	1519.003	423.99	375.227	328.239	684.013	475.285	217.246	6962.298	745.728	854.784	276.975	403.926	2126.962	1267.291	145.528	813.741	37550.154	342.824	356.808	340.558	91.96	454.96	379.338	1112.467	45	0.702	991.278	1325.256
18035.141	17144.075	9386.315	22035.141	9115.715	21451.485	7423.308	13995.266	1150.311	420.205	340.232	763.33	2952.11	416.763	193.297	8198.391	460.139	652.529	218.656	638.798	11544.605	675.293	150.845	1019.821	18338.613	297.021	314.943	303.323	90.329	630.745	312.194	1363.755	41	0.859	1012.402	1325.183
23571.776	24552.796	13978.01	30122.373	13406.594	28344.407	9316.342	17742.346	2282.723	1102.415	630.039	1163.244	2558.261	1457.8	338.956	12301.04	479.817	633.331	300.792	863.249	6574.343	1940.353	146.334	1738.149	24484.418	340.022	338.563	302.29	122.714	654.817	360.91	1901.193	100	0.719	765.36	1327.92
12073.762	11256.687	5803.136	14237.936	6197.613	14060.503	5247.309	10725.054	3324.382	332.069	296.633	355.694	1054.185	441.105	122.573	6554.658	675.106	650.5	187.968	442.325	4694.866	510.364	115.403	625.088	33205.44	253.82	310.421	311.901	79.541	417.461	247.076	924.836	49	0.389	1035.704	1327.99
26483.31	27216.486	18462.23	31406.949	18003.489	32738.707	16650.632	29449.734	3001.3	1447.082	1275.321	1051.615	3757.153	2261.981	668.116	13638.076	702.656	963.173	381.966	1738.17	6298.787	5196.257	193.304	3957.531	41916.304	331.536	449.462	331.341	126.262	1043.961	300.052	3559.928	30	0.811	567.067	1326.667
16784.621	17726.878	10684.81	22584.646	9084.221	20357.775	7365.757	13526.784	2110.792	679.868	633.25	682.806	1717.261	615.963	322.835	13463.663	492.213	709.462	306.487	903.967	6314.215	1856.979	156.775	1513.125	32816.795	360.087	443.393	287.258	149.837	655.6	321.176	1632.96	20	1	754.45	1325.25
23164.007	24361.256	16016.311	26543.339	16455.968	28738.038	14486.299	29484.126	3641.863	2096.266	1614.547	1192.997	7785.494	1938.148	743.544	12523.476	768.368	720.808	429.604	1826.151	6904.722	4867.389	202.529	4754.328	39876.111	426.288	442.726	346.747	162.229	1979.971	310.426	3808.302	47	0.764	548.734	1329.287
8102.238	9265.904	5369.85	9859.172	6761.517	10422.458	5552.089	11793.641	2728.37	995.47	988.2	2933.027	7719.137	766.577	497.041	17873.248	369.993	283.195	318.15	2560.517	19936.143	2608.237	172.195	3227.545	2613.132	388.576	356.593	287.675	108.75	1129.411	264.421	2348.565	28	0.867	600.036	1327.786
7298.03	8955.13	5642.139	10309.487	7230.314	12309.642	6709.605	13794.507	1815.446	994.363	1164.111	717.491	772.766	775.845	594.604	9553.107	346.375	249.296	248.565	2598.637	224.604	534.365	198.779	3901.279	637.695	351.121	375.63	264.591	1544.477	727.837	273.196	5928.208	61	0.564	663.746	1328.434
20474.026	21695.593	12484.617	27279.565	11805.024	27565.016	9789.246	18923.286	1441.105	1202.55	520.722	956.052	2301.658	1133.927	282.151	10184.049	504.232	699.338	282.819	740.365	8948.901	990.323	167.235	1380.809	26570.709	363.747	312.924	315.486	94.226	574.077	269.61	1765.058	71	0.45	940.951	1332.57
9319.744	10889.904	8532.836	15582.648	6136.49	15753.48	5753.32	11460.33	1682.783	514.354	593.493	495.066	327.76	424.388	260.31	10290.244	343.197	254.13	229.734	10942.775	205.64	475.278	135.635	1843.886	24759.637	309.616	346.532	295.432	7803.225	440.499	315.802	4379.777	36	0.53	1215.972	1328.028
19014.566	19416.375	8720.392	24631.232	10709.25	24224.269	8480.2	16219.866	1478.974	506.154	339.906	686.758	1887.623	484.953	205.839	10854.407	401.673	662.944	185.766	764.907	8483.202	760.648	137.893	1373.597	14886.772	295.648	272.71	309.748	100.192	561.813	318.96	1803.718	96	0.656	1020.74	1331.646
11522.909	13314.506	8720.59	17673.327	7362.178	17835.451	6036.45	12294.216	1016.771	488.635	449.814	306.93	288.732	368.562	250.118	11339.787	244.622	336.493	272.516	2143.516	213.895	631.458	117.796	1422.776	11263.609	276.845	309.143	283.751	16841.046	571.134	303.832	2446.385	32	0.803	1282.75	1327.656
30955.245	30897.157	19831.832	35054.209	19723.438	37828.918	17611.231	31787.036	3567.982	1327.149	1180.395	863.802	2374.499	2437.056	560.073	14827.269	869.543	1265.886	389.143	1090.871	2613.162	5623.153	168.825	3012.687	57266.102	364.76	360.673	312.522	123.298	610.29	291.826	2965.454	31	0.625	580.048	1329.435
21453.671	22156.921	12398.849	27260.915	10971.992	25066.356	8808.481	16115.027	1564.226	1945.002	509.833	702.574	1106.424	1219.061	301.062	11008.362	553.814	769.66	290.587	571.971	2772.422	1469.988	143.23	1206.392	35056.811	395.11	295.437	304.215	122.815	414.47	369.362	1379.33	60	0.898	777.8	1329.417
12416.435	13817.515	8410.009	17741.918	6669.516	17144.6	6723.839	14159.621	1562.277	484.088	502.597	327.481	319.002	415.288	244.704	12065.839	247.186	262.726	232.032	2127.714	265.885	733.733	119.284	2938.533	11766.014	287.706	313.255	292.345	19465.78	457.069	294.589	3844.631	32	0.991	1276.688	1331.25
11702.34	13886.693	8934.027	16302.99	10368.639	19045.458	9711.728	19661.689	2488.021	1247.604	3661.657	980.647	986.473	929.63	712.862	9189.397	415.887	338.727	289.807	8783.36	307.435	1521.164	226.67	4554.374	4834.367	365.799	1230.287	298.053	14551.158	1021.889	295.722	5805.885	90	0.599	644.167	1337.856
15971.147	16039.532	9016.723	20783.435	9328.401	22440.429	8087.414	15512.545	1603.327	446.564	413.183	477.265	1157.623	403.404	216.124	8249.712	743.661	651.905	277.143	680.551	7461.811	955.572	143.473	1114.838	36515.642	314.753	416.664	330.937	100.589	472.122	321.599	1385.385	46	0.927	1006.196	1332.696
8094.936	10892.978	7965.518	14751.893	6214.987	17432.669	6176.497	12400.59	1156.139	395.845	486.3	441.157	2509.087	456.674	237.32	9564.543	242.673	338.115	333.256	1301.382	10312.082	791.709	183.349	1304.625	10438.138	273.571	358.714	252.335	415.266	470.274	286.537	1749.861	46	0.717	1076.5	1332.239
35025.852	35474.487	23912.351	40689.539	24107.822	43939.296	18312.948	32695.481	3351.465	2101.347	1367.847	1090.103	3497.653	4231.676	671.302	13059.644	740.155	1092.115	385.492	1562.184	3828.934	5640.772	196.012	3817.01	39830.009	408.032	425.035	346.447	127.752	1087.709	301.066	3525.002	42	0.87	564.69	1334.167
30840.907	32125.118	22336.467	37980.137	20946.769	38325.29	18733.041	32444.559	3338.02	1575.072	1318.298	1260.621	3509.638	2952.318	645.67	12890.285	787.909	1267.276	424.085	1599.52	4708.23	5688.546	200.961	3665.45	52052.329	348.637	361.547	343.06	105.164	957.594	327.036	3448.736	36	0.776	575	1333.611
6414.211	8098.289	5283.649	9206.979	6182.114	10284.744	5600.263	11355.855	1835.617	919.411	1894.181	714.543	696.921	698.729	482.748	10335.052	339.009	239.314	341.336	4050.215	229.554	568.44	177.615	3526.984	851.296	334.757	443.863	266.499	6779.913	774.563	262.395	5431.99	22	0.681	685.818	1333.227
14510.906	16751.748	10306.788	19735.343	8988.048	18385.112	6624.989	12770.899	3195.827	821.411	935.887	1149.353	1849.056	536.983	355.605	14293.937	464.523	571.388	320.089	1100.641	24622.49	1857.01	160.86	2263.69	20046.687	344.395	614.149	287.949	194.967	669.07	360.321	2223.3	39	0.91	749.064	1333.705
22401.685	23360.329	13486.45	30045.006	13147.231	30458.021	10501.295	19790.407	1966.835	911.265	568.709	708.123	2898.512	1717.452	298.361	11769.764	572.44	967.682	267.627	804.899	6968.828	1012.15	167.715	1676.652	26273.398	330.988	383.954	335.948	99.48	847.26	288.041	2152.511	95	0.703	980.5	1334.184
7422.196	9574.181	8002.135	14102.618	6500.746	17040.425	6315.411	13827.066	1190.113	542.544	560.63	453.825	365.435	471.001	296.496	8984.73	241.767	245.847	177.099	3864.591	221.262	477.934	134.911	2723.38	10941.783	272.652	392.964	236.713	4771.401	598.341	285.677	6426.543	44	0.618	1179.273	1332.455
6511.62	7649.991	4689.892	8736.114	5624.056	8761.281	4262.238	8507.265	2105.005	847.694	4002.81	768.804	696.305	588.814	438.348	14821.778	359.979	262.636	303.981	19045.54	300.296	1824.784	171.831	2513.549	2227.935	338.884	3621.877	290.682	24326.588	544.725	305.126	2614.668	47	0.51	672.309	1336.372
11953.737	11655.782	6678.241	13937.211	6770.458	13140.931	5107.959	9149.315	1562.674	568.995	4853.186	563.752	532.915	534.602	308.823	11933.126	554.037	438.298	256.724	2632.802	420.424	1672.294	151.864	1354.589	35372.676	316.085	1178.563	285.21	14926.307	456.708	371.233	1436.591	30	0.877	738.433	1333.233
14638.839	16754.901	10251.363	20508.771	8971.818	18027.187	6652.746	12898.144	1314.236	625.418	714.643	523.302	529.061	494.381	285.69	11382.754	291.331	405.004	321.462	893.217	741.658	1816.702	169.158	1499.829	13643.383	368.706	378.102	251.787	34413.585	345.2	302.496	1512.461	28	0.943	717.821	1336.679
7475.632	10667.637	8729.805	15872.625	6894.363	17797.869	6689.672	13470.624	1201.482	482.379	609.092	402.682	334.81	406.884	278.818	8616.006	216.176	293.402	212.81	4163.977	299.2	467.884	174.395	2343.232	4754.761	283.529	319.283	281.612	3104.846	362.805	331.653	4661.983	25	0.896	1108.02	1335.34
17019.407	18997.697	12010.619	23249.454	13343.735	26393.475	11844.394	22774.249	2439.424	1138.668	2999.634	800.628	887.051	944.191	599.787	7771.699	483.744	371.182	259.197	2906.053	256.97	1333.586	195.868	3919.099	20740.454	361.29	398.404	282.388	2261.762	412.248	274.466	5731.173	68	0.542	655.559	1340.971
20163.505	20930.677	11695.088	26076.97	11729.081	26984.172	9653.841	18354.354	1586.253	838.748	481.616	787.532	2963.348	871.347	271.144	10838.151	521.927	751.055	248.809	945.646	4473.653	881.944	154.057	1373.7	25685.412	302.752	306.84	316.217	124.732	733.573	303.672	1792.254	48	0.749	949.729	1338.062
15768.439	16236.209	8998.234	20696.419	9347.251	21980.464	7765.509	14572.28	1604.263	728.281	506.098	522.823	1695.519	1069.229	275.243	10480.71	548.176	863.796	245.686	778.642	4405.29	801.996	164.267	1414.021	25515.571	276.429	314.051	329.537	96.874	643.99	316.263	1795.498	52	0.779	959.019	1337.769
16806.475	17713.747	10012.016	22274.079	11115.433	24505.314	8750.285	16609.988	2344.831	625.202	533.154	681.025	2301.98	962.189	312.411	10789.712	592.909	861.441	249.66	928.671	6379.885	941.485	170.979	1896.643	26739.337	291.329	320.024	312.622	99.34	654.67	263.725	2401.709	27	0.993	968.722	1336.463
19252.545	19782.531	11242.41	24519.266	11431.843	23501.762	7981.159	15442.594	2123.183	876.837	740.35	848.596	1724.294	951.603	353.863	10790.655	689.023	767.596	379.281	1999.128	21495.507	2521.605	164.04	2050.615	47133.81	352.099	439.218	307.127	1706.629	816.894	296.457	2085.57	38	0.924	724.605	1338.184
19027.797	20670.992	12357.394	25744.125	12032.78	26790.488	9860.096	18705.146	1337.333	651.704	584.427	1460.223	5011.014	558.56	362.672	12264.977	283.202	329.022	464.247	1493.415	12708.424	6589.085	140.496	1844.608	10438.732	276.509	407.922	289.176	9925.595	918.661	393.422	2001.628	43	0.974	773.919	1338.43
11016.329	12349.745	7376.758	15454.693	7736.442	16689.821	6425.095	11332.896	1223.877	537.829	462.236	1061.428	2351.279	836.924	268.774	11783.266	277.031	539.483	192.234	973.602	5148.264	950.37	160.496	1414.578	6330.027	259.709	304.221	298.651	99.171	688.285	336.437	1721.463	27	0.772	930.537	1338.13
28354.06	29480.841	20052.823	34209.247	20159.925	36001.147	17682.922	32804.001	3621.405	1671.376	1454.995	1267.643	4406.252	3331.896	755.34	10595.922	750.142	942.777	398.413	1529.33	3863.178	5981.114	206.831	4096.135	47903.72	364.267	408.677	363.29	145.593	1320.159	321.131	3483.861	76	0.668	554.487	1339.816
17189.542	18123.263	10599.779	21699.334	9287.121	19198.477	6968.001	13191.583	1809.708	1215.236	686.462	967.013	1831.083	1329.964	315.961	11869.227	597.58	696.622	331.238	1075.123	6040.941	1973.951	149.459	1641.228	42257.756	312.501	342.243	296.573	121.887	520.581	325.26	1706.386	30	1	754.267	1339.133
14572.193	15677.866	10929.046	21603.408	8329.197	21255.207	7587.484	15325.221	934.762	399.293	391.289	362.901	295.746	393.661	239.224	10108.765	306.216	303.307	220.378	1186.898	283.217	535.918	130.709	1498.154	21987.076	287.248	376.905	260.615	8288.489	542.549	302.548	3020.514	41	0.74	1207.183	1339.134
28615.458	29689.26	20045.298	34942.868	21372.655	36910.958	18254.616	33572.995	4079.483	1710.505	1488.248	1506.469	4688.073	2981.695	766.555	11851.555	662.979	866.181	405.605	1864.525	5977.864	5656.944	213.876	4585.474	36386.095	399.87	400.067	339.776	128.953	1272.998	318.878	4017.966	118	0.537	571.992	1343.263
13997.58	14635.593	8665.036	17486.834	8782.388	17221.913	7175.549	12935.681	2090.973	718.861	4636.036	573.382	563.543	615.588	359.621	11482.134	712.177	484.064	309.948	8645.108	247.619	2274.367	170.898	1933.551	36159.739	376.554	1178.946	292.527	19853.972	433.079	321.103	2532.166	38	0.56	688.079	1341.605
7795.172	9513.555	6192.263	10727.472	7648.409	13174.211	7345.877	15263.156	1976.551	1105.63	1246.079	778.6	851.799	805.693	689.764	8611.036	355.436	280.135	270.689	2434.696	226.115	546.86	200.838	4475.82	636.06	319.357	439.365	257.895	2466.847	359.578	274.232	6826.81	20	0.838	634.45	1341.1
18428.967	19459.34	11733.764	23228.306	10847.227	21975.526	8367.474	15254.115	1918.362	778.97	864.138	594.513	550.32	618.288	360.37	11556.502	470.165	364.307	307.265	6530.627	223.086	2200.438	181.244	2011.382	30184.874	332.011	1706.682	271.602	13383.406	514.367	343.212	2325.665	41	0.997	697.256	1341.305
24028.463	27005.27	17008.212	30573.113	19323.923	33003.784	16515.367	32659.42	4105.376	1945.423	1813.5	1826.741	7970.078	1814.915	946.327	11022.835	607.225	668.312	412.203	2160.294	7480.25	5756.767	227.206	5335.69	16504.418	400.548	452.659	319.093	122.695	1974.369	354.177	4056.633	22	1	544.682	1341.909
22259.814	24298.544	14052.575	29544.094	14155.698	29698.55	10696.713	20744.116	2526.474	1475.907	1054.572	1279.847	4048.518	2074.887	447.163	12500.697	543.921	768.614	329.006	1586.66	8946.728	3014.059	185.5	2746.343	27913.584	366.282	481.536	310.206	4050.789	1107.461	350.667	2992.899	114	0.6	729.816	1348.018
21104.042	22466.407	12675.659	27415.053	11811.719	26573.941	8502.082	16087.667	2054.045	712.356	630.565	955.299	2556.167	996.11	318.711	11597.633	484.373	601.985	258.656	850.913	5605.934	1359.831	160.255	1574.885	26274.311	315.204	372.929	316.169	105.015	619.562	316.602	1860.153	90	0.608	835.022	1344.056
19844.945	20795.094	13389.493	24150.607	14402.246	26192.55	13018.986	23953.007	3751.773	1398.762	1242.33	1076.135	5430	1944.559	660.388	12729.502	790.559	835.592	382.392	1588.91	7184.635	5584.226	198.349	3836.514	49673.19	405.167	526.519	327.167	145.272	1680.983	306.736	3235.155	24	0.916	589.708	1343.875
16199.482	16461.572	9511.005	21658.704	10263.786	25210.08	9068.083	16989.228	1698.043	494.432	454.771	387.55	1360.056	562.364	284.173	9081.423	737.272	863.943	231.159	574.141	5081.885	1036.865	147.644	1311.204	44888.561	272.003	366.824	321.454	107.875	640.078	263.257	1886.954	25	0.774	943.38	1343.54
28075.058	30492.62	19987.827	34127.507	19942.973	34630.729	16840.394	31998.805	4051.199	2069.799	1797.738	1626.509	6655.719	2010.432	887.084	10631.308	868.956	854.715	514.643	2168.643	5725.962	6802.774	239.788	4692.662	52485.155	442.678	491.902	372.43	148.072	1783.744	336.027	3655.001	73	0.73	548.61	1349.432
32263.624	32955.233	20623.214	35580.512	19500.377	39225.771	16615.127	29481.165	3274.813	1455.192	1176.404	1232.054	3373.654	2642.548	546.917	14743.538	973.962	1526.744	378.733	975.647	5422.324	6242.229	180.222	2954.951	60187.847	366.779	333.618	346.097	147.176	883.729	319.842	2676.724	26	0.932	598.154	1348.462
13414.081	14116.47	7953.365	15528.852	6863.929	12156.823	4848.508	8265.772	1968.721	730.096	869.499	724.389	1870.741	532.653	269.876	12126.887	343.444	433.997	278.949	1406.204	4829.719	2092.217	154.017	1339.201	21488.689	355.829	313.148	269.399	681.661	421.351	296.228	1236.244	34	0.351	673.559	1348.618
19497.375	21084.784	12631.919	24784.827	12268.181	25617.765	9959.939	18240.808	2238.153	869.607	6016.897	756.388	687.462	825.108	419.352	10698.572	525.147	471.614	285.635	7529.925	228.562	2457.169	192.336	2441.42	31404.399	788.328	839.001	295.648	8581.595	1026.386	303.418	3535.968	46	0.641	696.739	1351.674
32086.042	34253.056	23296.975	39896.131	23856.332	39703.222	20155.953	38992.385	3770.679	3091.768	1657.945	1683.974	4156.121	4258.223	858.805	13924.826	673.645	811.871	435.659	1807.776	4573.713	6914.496	234.56	5398.61	35285.608	451.837	368.428	363.128	125.849	1302.033	347.778	4422.944	85	0.861	563.982	1351.747
23915.348	25139.657	14279.854	30227.222	13878.144	28916.935	10128.939	18834.326	2251.678	1079.76	848.99	1275.377	4068.039	1409.478	392.133	12962.307	574.98	701.4	359.728	1324.896	7556.292	2598.038	168.965	2195.846	38286.644	324.795	368.484	286.467	481.338	913.374	365.621	2391.911	75	0.786	750.06	1351.487
25009.717	26514.955	17731.596	30614.293	17982.979	32530.954	16468.021	31045.449	3449.822	1766.566	1516.53	1259.868	7519.09	1976.559	727.86	11718.337	750.543	791.444	393.548	1831.942	6599.364	6018.876	223.096	4411.888	47617.815	396.278	440.964	371.265	142.643	2290.044	337.764	3783.77	30	0.811	585.667	1351.733
17254.01	18764.224	10733.221	23159.998	10926.791	23626.196	8482.244	16090.634	1767.915	713.435	2187.15	583.244	1065.753	1000.506	373.559	10960.712	454.629	559.604	257.842	2209.158	3309.403	1503.96	145.855	1968.774	26059.843	321.332	681.822	270.711	3740.998	444.912	377.257	2804.055	58	0.789	793.431	1352.276
26429.662	27450.037	18224.225	31740.391	18307.778	33065.019	17209.384	28512.831	3537.837	2017.675	1491.891	1216.219	5638.017	5016.22	776.046	14305.09	818.47	1013.439	409.417	1778.927	5359.705	6608.75	222.629	3846.367	48401.297	356.107	372.152	390.749	143.277	1609.241	316.319	3286.896	65	0.672	576.038	1354.577
13536.91	16829.886	11506.183	23671.194	11404.893	27630.717	10526.415	19695.573	1217.064	492.012	657.364	380.975	404.432	641.475	308.579	8784.904	263.652	322.425	237.034	6478.229	356.874	761.321	214.741	2066.259	15678.226	439.664	329.152	267.219	4256.83	339.628	258.007	4031.26	76	0.435	1085.711	1353.184
16486.894	18291.792	9980.871	22510.859	10380.564	24309.026	8941.43	17902.203	1310.007	665.234	681.036	641.253	948.943	544.595	388.302	9314.972	267.535	331.368	253.48	1019.151	1096.358	1387.197	177.946	2119.671	11186.769	301.794	388.837	261.922	15956.089	571.437	353.545	2798.736	33	0.913	776.712	1354.864
31576.462	34014.767	22194.427	38825.377	22388.38	41742.826	19013.116	34971.747	4029.575	2248.706	1924.761	1706.621	5670.575	3932.04	788.835	13268.457	777.609	1001.509	430.389	2260.627	4914.505	6594.048	217.578	4704.08	44361.485	418.081	422.403	380.232	169.089	1619.734	366.865	4386.742	93	0.532	591.93	1357.941
27600.499	29041.849	17969.391	33262.711	19023.127	36136.388	16068.226	28801.334	3542.226	1590.07	1626.882	1401.759	5823.893	2020.137	669.086	14307.363	796.66	924.074	387.176	1695.827	7802.985	5504.455	202.266	3855.639	51201.056	393.675	425.529	350.842	178.186	1260.009	280.413	3587.923	52	0.646	603.269	1355.692
16081.396	17802.9	11305.095	23452.808	8903.676	22212.504	7361.962	14775.757	1521.779	421.407	364.693	1040.449	5831.254	509.409	245.598	10557.73	316.331	482.48	219.593	743.545	12953.502	557.862	145.416	1079.078	18317.236	280.178	355.305	260.357	121.177	631.346	272.5	1484.469	74	0.535	1178.581	1358.541
20815.493	22478.284	14500.843	29479.206	11196.78	26031.308	8698.811	17445.974	3504.629	475.077	372.133	845.803	2809.802	575.189	215.868	9663.015	388.959	529.819	186.605	389.294	6370.639	656.006	119.525	984.302	26226.579	320.769	316.75	277.377	145.47	537.292	285.82	1433.556	59	0.773	1212.568	1356.314
14412.817	17666.08	11556.245	23775.529	9402.215	22006.415	7359.91	14992.689	6924.98	422.773	373.366	508.852	1258.064	524.265	224.324	10250.906	332.561	489.995	234.016	386.532	11457.883	564.181	116.927	1054.627	18820.369	273.678	308.085	287.66	190.513	556.692	262.248	1520.892	35	0.897	1233.643	1356.3
16647.255	18219.481	11372.531	22617.999	12365.081	23738.003	10213.062	18857.664	2406.219	981.385	4111.039	781.763	742.23	1016.87	544.465	9089.71	481.278	412.262	284.106	8115.2	204.072	1618.342	195.021	3482.808	20896.257	904.157	499.835	280.103	5312.426	519.852	318.025	4990.956	39	0.841	708.782	1357.064
20822.017	22496.897	12629.964	28669.455	11311.042	24960.088	8434.584	16777.013	1269.853	759.737	367.677	733.73	1799.277	1347.78	208.914	9019.39	349.569	576.963	233.811	362.069	4459.011	590.213	122.792	871.215	24924.887	287.286	343.892	291.635	139.088	537.324	285.521	1406.623	50	0.813	1203.74	1358.68
26211.953	27914.334	17001.884	30897.534	17647.841	31546.184	15405.449	34530.476	4407.587	2230.758	1854.353	1639.23	6845.703	1722.396	898.955	17972.509	814.004	736.42	469.654	2458.473	6034.556	7044.674	251.544	5824.114	37485.487	432.852	473.72	380.903	149.785	1945.591	357.617	4409.048	127	0.41	555.547	1360.248
17962.844	19883.71	11068.559	24847.524	11787.016	25607.705	10215.641	21164.32	1880.74	822	923.308	601.582	671.451	694.079	483.7	8582.933	598.36	558.867	388.172	2096.749	330.401	1596.135	208.767	2842.911	37118.5	448.364	461.567	301.425	22095.838	392.569	392.046	4146.811	40	0.887	735.325	1358.65
18154.363	20960.544	13294.502	27406.609	11361.657	26878.372	9219.373	17939.387	2183.807	441.204	393.839	689.012	4513.706	578.639	248.456	10265.756	340.754	520.773	229.551	607.364	15399.163	656.7	152.168	1207.252	20555.199	280.472	332.191	269.561	128.699	485.789	284.256	1790.205	81	0.923	1166.265	1360.204
6733.324	8833.425	5514.455	11699.426	4934.424	13620.198	5498.694	10808.374	1130.004	472.346	601.396	397.487	419.224	334.738	283.174	10424.953	178.907	208.623	224.507	2153.242	305.752	548.771	133.39	1623.921	1381.326	294.271	1414.95	281.011	9420.076	412.344	253.548	3122.763	21	0.707	1295.405	1357.881
15093.857	17412.785	11520.149	22569.987	8496.311	20563.42	6790.253	13484.445	2538.407	768.617	356.12	691.582	2747.025	1292.363	201.796	8852.53	326.8	454.9	247.56	481.609	7976.174	525.038	127.218	875.809	19614.08	291.059	346.495	277.128	123.833	448.101	284.022	1216.442	63	0.771	1195.373	1362.659
16403.115	18721.263	12084.515	22917.424	14326.525	27303.242	13849.893	26487.698	2534.648	1369.033	1581.994	1081.953	1059.996	1251.092	749.279	8717.318	389.907	351.199	283.799	5253.904	288.599	1550.793	209.874	4947.201	1573.37	353.189	692.466	277.909	8506.735	574.947	285.75	5514.784	159	0.327	646.072	1371.443
24038.115	24553.366	15807.692	28020.685	16419.12	29612.777	14491.489	23192.037	3964.555	1644.116	1644.035	1190.524	5163.422	1998.454	788.083	13620.019	879.133	822.882	423.048	2136.658	4041.579	6166.571	227.871	3648.391	46901.154	396.575	399.966	422.546	217.335	1363.979	308.037	3103.955	67	0.582	568.679	1364.142
19560.384	20965.515	12635.195	26014.483	9871.316	22608.005	7565.061	15039.974	4178.411	508.876	350.742	738.995	3550.469	524.013	183.33	9774.022	329.052	512.931	223.898	488.584	8544.168	729.622	113.146	942.922	21377.139	310.559	302.315	294.593	183.595	554.63	259.089	1333.139	47	0.947	1240.883	1364.223
12000.884	13692.761	8108.991	17153.455	9238.677	19067.842	7804.293	15568.661	1654.04	748.764	724.853	587.336	577.732	649.076	473.478	8026.911	343.226	296.753	165.174	3427.954	197.396	494.686	182.694	3139.969	10967.184	319.377	1002.357	259.617	4389.654	515.535	280.667	4455.324	25	0.981	812.46	1364.42
11277.006	13221.233	8934.323	18051.033	8066.176	20853.859	7640.352	14646.582	941.876	375.875	503.877	315.371	267.127	356.057	244.271	8127.679	211.094	314.758	244.928	2430.408	280.638	654.214	194.371	1466.087	10259.02	301.084	321.092	243.335	2701.067	357.465	252.79	2712.9	33	0.58	1093.985	1362.742
18898.32	20480.157	12530.92	25029.159	12958.244	26022.877	10797.462	19934.083	2313.212	939.361	4267.183	711.735	667.711	821.202	474.358	8989.598	550.923	412.254	263.328	5002.399	200.992	1456.348	180.542	3003.975	31708.213	359.037	663.945	314.032	5337.833	411.529	329.229	4733.387	29	0.848	710.776	1365.397
11219.653	13385.734	9040.836	15134.271	10975.869	16705.333	9670.565	20218.404	3092.038	1689.433	3544.436	1236.343	1333.966	1132.604	875.198	9015.003	482.162	363.349	314.858	9549.522	392.352	1451.759	222.718	5252.279	2832.031	311.121	1127.693	326.11	14565.399	2029.393	330.734	5634.299	30	0.605	599.9	1365.967
19541.381	20186.119	11739.518	24330.464	12488.957	24887.729	10665.119	19921.701	2118.029	927.549	1079.926	657.497	744.377	780.599	457.362	12208.484	528.449	494.305	377.714	1581.211	277.76	2763.62	200.799	2807.396	24712.875	355.38	351.096	300.629	24864.736	272.515	326.98	3697.862	47	0.929	657.202	1366.691
14539.199	16336.527	11244.192	21345.515	9593.745	23155.941	7715.679	15667.161	2018.771	426.957	358.808	1090.679	4456.763	480.749	236.954	11079.666	270.077	451.421	227.218	603.19	10151.724	643.837	120.918	1200.808	15170.839	297.589	343.031	284.44	137.56	673.133	249.2	1631.924	81	0.609	1207.895	1369.512
29175.277	30273.688	18255.439	37659.142	17475.315	30444.63	13237.372	22292.676	3967.049	2092.649	1993.234	1632.874	7042.029	1348.234	818.438	16180.499	855.592	729.13	497.123	3095.018	5240.875	8734.528	231.819	3559.078	46400.224	408.762	438.93	432.362	158.342	1599.901	342.201	3118.686	29	0.705	551.81	1367.776
10412.478	12085.953	8115.338	13625.89	9657.182	14722.608	8523.898	17788.243	2851.477	1555.801	2698.143	1201.747	1263.514	1058.038	836.91	9105.918	513.638	390.049	309.886	7038.432	383.745	1679.646	228.469	4630.809	9519.207	337.404	1267.588	342.55	11168.989	1244.831	304.861	5102.317	40	0.691	581.925	1367.85
11847.655	13589.768	8047.209	17705.247	9396.933	20212.932	8108.176	15637.275	1368.311	698.53	723.249	529.265	559.001	560.971	400.386	8019.359	326.912	293.557	229.172	4099.796	275.299	635.863	198.108	2608.299	9347.543	307.493	374.172	298.614	2250.685	361.511	256.467	4223.163	25	1	829.38	1368.5
10435.73	12506.503	7951.403	14279.65	9792.779	15858.487	8766.188	18431.294	2804.029	1603.598	2310.797	1116.697	1289.895	1049.622	903.089	8649.984	471.434	377.883	338.218	5719.591	361.658	1315.559	265.944	4733.07	1599.156	333.428	660.671	334.65	6757.012	1060.547	285.398	5224.682	25	0.661	572.94	1372.02
12784.221	14310.094	9089.486	16654.816	10582.69	18647.948	9519.07	18682.725	2624.508	1245.013	4897.8	955.389	948.206	895.805	653.446	10519.327	390.147	333.411	274.635	9424.951	263.005	2528.664	191.628	3858.726	5799.992	396.666	4157.762	304.967	15804.809	969.562	316.611	4168.029	59	0.61	630.042	1373.008
13689.664	13780.786	7671.109	17484.815	8368.529	16844.588	6533.187	11793.671	1429.229	487.193	4839.02	416.019	322.429	364.774	258.082	7625.116	544.849	387.025	270.144	2079.599	161.472	581.459	128.091	1279.391	27390.089	370.531	611.805	336.648	4755.534	313.002	250.41	2454.413	37	0.712	973.824	1371.284
15150.723	17585.845	11691.213	23074.688	9171.177	22652.867	7601.8	15000.981	3206.592	409.745	327.354	755.008	3155.423	630.295	216.695	8205.206	278.932	431.789	210.575	510.978	6738.336	478.351	140.109	841.626	16559.766	283.103	268.539	276.583	124.025	429.731	255.112	1212.801	29	0.657	1179.603	1370.845
14945.495	16747.098	11091.967	19888.642	12872.309	22186.929	11584.687	22807.755	2808.358	1517.273	4180.679	1141.81	1176.945	1088.848	813.438	9472.464	451.769	397.356	294.134	9542.038	352.294	2207.55	227.846	4707.366	5336.617	315.796	2049.761	329.142	17003.6	1044.805	303.393	5224.04	59	0.449	604.466	1372.653
17332.366	18680.609	11974.346	21582.661	12356.53	22399.472	10620.415	20859.639	2609.114	1244.976	1750.841	817.646	961.374	898.996	622.027	9852.662	695.322	585.99	340.555	4143.391	356.545	3559.156	185.326	3541.437	40704.088	330.659	900.416	361.66	29208.884	392.311	272.056	3835.965	41	0.614	619.598	1371.622
8611.669	10691.248	7060.675	12280.428	8802.805	13900.679	7870.863	15196.073	2359.361	1176.827	1758.147	923.684	901.537	817.685	641.729	10492.83	334.341	245.327	220.974	10003.032	233.969	927.388	219.728	4260.23	455.992	308.912	417.465	321.099	8091.297	413.769	337.923	5548.105	23	0.878	689.674	1372.63
18695.694	20926.457	12855.861	26177.963	14669.034	29384.109	12700.727	23285.952	2334.227	1107.173	1430.77	850.515	821.057	905.615	605.358	11568.49	515.032	429.558	291.899	7831.011	214.352	1459.287	202.95	3854.432	23247.153	325.02	602.922	312.774	9138.059	438.241	331.761	4943.053	66	0.884	718.015	1374
11372.642	14055.894	9509.314	19026.367	8495.804	22152.426	8267.69	17341.201	748.949	467.933	437.299	343.212	363.057	453.145	295.834	9092.336	170.84	187.704	160.939	2035.97	361.493	296.586	125.661	2431.544	1804.668	275.587	294.707	272.576	2353.287	391.993	257.572	5393.087	57	0.578	1231.781	1372.43
11732.887	13767.385	8696.798	17132.548	10384.464	19271.35	8861.422	17296.879	1976.699	1000.997	959.375	757.553	747.084	776.918	569.782	10279.381	370.92	298.443	244.942	6189.151	188.64	994.631	190.339	3750.035	9319.671	308.503	374.537	278.73	3753.071	574.762	351	4765.925	102	0.493	765.863	1373.735
15760.973	17640.283	11193.834	21393.488	12737.818	23994.739	11681.029	21578.147	2623.91	1174.891	5112.664	938.322	902.137	1042.136	623.975	11134.942	438.099	374.696	287.105	8766.27	249.665	2037.819	209.158	4005.708	11620.749	342.122	1720.353	282.698	15437.581	1130.287	319.697	5239.672	117	0.443	672.85	1379.158
8236.145	10510.801	6750.069	11881.974	8521.538	14183.889	7637.739	15667.232	1971.065	1124.11	1186.222	873.472	869.476	766.839	643.485	9069.128	314.085	245.403	208.884	5900.284	208.191	679.608	191.793	4380.607	549.875	281.328	337.138	285.901	5336.182	628.928	333.072	5107.395	31	0.886	699.5	1374.21
10658.655	13058.429	10162.612	18571.168	7498.368	20471.212	7159.832	14193.522	1237.942	360.025	572.577	294.663	296.415	394.304	237.251	10153.347	215.98	333.439	248.624	3119.644	346.004	728.726	212.491	1522.366	16491.897	284.03	258.759	243.493	22758.949	690.648	292.862	2362.055	47	0.665	1085.181	1374.926
11144.404	13447.707	8445.729	16109.72	10101.566	17830.93	8851.844	18831.906	2906.672	1718.084	2053.309	1292.854	1387.918	1102.524	1007.972	9187.447	522.236	411.361	359.154	6699.429	1036.384	1947.567	286.597	4775.122	1198.852	336.817	781.143	383.733	7087.398	1449.084	315.48	4805.737	42	0.726	566.119	1375.881
18502.518	20161.046	14059.548	27143.996	9622.057	27109.152	8791.149	17978.616	1330.117	475.577	415.595	1104.503	7674.475	614.053	237.173	11507.262	352.004	418.649	228.43	924.612	16368.594	684.354	172.073	1217.47	18448.418	300.981	294.99	264.14	138.547	541.463	275.684	1666.479	37	0.639	1142.878	1379.446
8131.483	9578.837	6351.385	10820.231	8090.42	12466.777	7033.499	13904.837	2127.908	1110.819	1577.529	905.746	873.63	800.506	610.403	8784.372	307.921	261.763	242.77	6872.794	335.474	936.624	199.604	3934.154	1261.04	319.024	520.226	269.83	6802.937	964.246	285.429	4966.084	25	0.896	659.46	1377.22
18958.455	21785.9	14925.987	29826.963	10501.31	24892.108	8427.602	16810.255	1305.615	478.707	444.625	524.082	2786.095	589.996	235.429	11093.304	309.08	460.724	232.448	626.426	6938.994	590.846	156.636	1144.852	14929.904	317.798	274.732	252.331	138.751	409.057	260.212	1586.065	36	0.876	1151.389	1378.361
19278.814	20626.575	12353.852	26180.627	13321.536	28188.131	10592.49	19629.536	1807.648	796.221	825.088	597.694	565.829	657.037	432.664	8497.575	449.137	374.826	227.347	5254.757	144.742	1090.207	170.005	2723.012	23591.818	406.432	321.322	280.745	1647.986	391.792	334.586	4196.167	60	0.704	783.533	1378.4
16426.502	18025.869	9926.421	22691.499	10857.292	23754.636	9030.803	17599.194	1267.521	594.284	599.817	447.834	438.995	437.825	317.069	7843.894	398.304	435.647	228.223	5003.727	194.305	934.305	161.828	2562.481	14789.207	264.646	292.252	304.602	15639.958	844.709	318.726	3303.929	77	0.818	1001.513	1381.214
16676.163	17372.822	9844.758	21824.029	9875.202	21517.448	8044.928	14540.374	1604.952	581.263	609.147	464.795	421.555	445.85	299.67	9405.763	529.946	470.742	234.585	5320.956	136.795	1043.422	158.491	1527.354	29199.95	320.261	344.481	329.298	3420.43	373.444	286.789	2292.362	76	0.54	853.908	1380.434
12617.684	16277.54	9344.185	21322.763	9998.013	22842.898	8353.004	17324.458	1177.293	633.689	1507.411	530.925	470.015	614.148	350.901	10500.968	181.941	214.193	138.751	7695.116	255.605	365.895	133.541	2900.004	1062.615	309.264	427.711	290.777	10628.039	592.001	287.449	5691.429	86	0.537	1251.081	1382.163
16151.578	16594.138	9635.295	20730.745	9811.716	20515.251	7765.08	13820.11	1011.208	534.671	487.655	416.786	385.001	360.926	294.133	8373.673	243.922	321.25	205.752	7131.549	114.266	944.15	166.941	1430.677	8619.487	293.156	315.634	281.406	966.192	308.108	348.919	2087.226	36	0.571	833.528	1379.917
19794.224	22191.287	14807.795	30634.45	12336.455	27947.193	10463.477	18116.366	1304.286	449.905	436.522	1931.787	3722.708	424.717	248.867	12501.772	361.972	457.26	235.743	1112.367	11674.791	770.878	168.763	1338.45	19928.503	312.636	268.279	249.557	191.551	445.86	259.361	2036.646	66	0.763	1125.379	1382.061
17805.559	19571.324	11888.231	25524.871	13158.578	28175.79	10986.399	20342.005	1450.394	734.568	715.669	570.523	563.667	577.519	392.63	8468.769	344.412	392.127	217.571	7820.609	172.605	1127.327	182.161	2479.7	13787.047	322.907	294.05	297.84	4188.076	463.517	295.492	3564.371	44	0.728	809.841	1381.818
16168.732	17862.74	10615.599	23671.663	11815.259	25304.215	8832.544	16119.16	1521.279	739.66	758.272	577.222	520.194	565.756	377.238	9550.778	426.236	399.764	235.439	5010.629	147.022	772.717	173.309	2350.159	19339.681	324.23	292.644	293.152	1863.603	480.775	307.169	3925.48	68	0.445	883.853	1382.397
10155.695	12119.128	7857.945	14244.058	9100.695	16017.761	7397.37	14556.302	2024.567	1057.558	1036.84	880.755	793.783	702.432	576.85	12024.823	360.718	273.756	219.771	14148.902	221.874	1140.154	190.839	3635.546	6682.96	298.308	305.163	301.576	3695.512	563.17	356.494	4299.401	28	1	712.071	1382.679
16735.482	17723.838	10095.954	22342.797	10390.572	22021.657	8342.456	15384.889	1230.393	608.753	630.091	437.184	430.222	442.987	326.069	9965.894	398.53	500.654	225.161	3699.739	196.573	628.722	165.132	2143.527	14318.3	294.862	329.483	315.698	5912.274	337.841	266.551	4505.979	61	0.658	982.484	1383.861
14188.946	14970.614	7690.877	18456.203	8706.836	17758.684	7008.492	13395.526	1564.313	567.113	429.131	496.128	423.265	456.681	286.832	9327.673	628.818	557.131	177.372	3120.443	176.18	731.743	176.265	2024.122	34142.807	298.055	262.166	347.538	13611.009	1164.403	283.95	3324.983	53	0.827	1023.236	1385.5
29805.832	30746.988	19748.587	34716.651	20035.406	37217.072	16940.928	30991.24	3703.146	1688.762	1893.749	1407.89	7854.639	1949.075	779.812	12360.508	834.34	896.38	389.61	2374.534	7289.866	6779.516	216.827	4526.166	49990.554	418.954	381.578	364.931	641.081	1719.827	333.088	4253.761	133	0.555	616.485	1387.966
6849.15	8830.667	5386.368	9701.23	6884.699	11639.346	6290.829	12459.316	1736.082	969.986	911.402	703.275	678.195	670.931	509.565	11406.681	300.764	226.699	232.521	2122.329	179.611	413.227	200.429	3765.078	449.068	266.952	294.342	304.082	11409.156	618	335.894	6104.876	20	0.674	741.3	1387.8
13666.736	16696.215	11408.504	22580.292	9701.256	24160.052	8832.991	17928.256	1129.456	536.539	505.239	422.742	394.17	482.063	307.798	9136.149	193.579	216.381	193.013	4420.225	252.778	384.195	143.012	2645.099	4205.33	323.231	297.084	291.568	8916.148	359.315	307.949	7028.668	51	0.668	1206.127	1386.931
15949.788	18114.974	9976.407	21908.912	11254.24	24373.249	10518.901	23734.274	2079.021	1097.703	1191.178	778.089	925.445	858.244	606.274	11004.614	379.299	388.37	316.95	1351.329	421.602	2513.138	219.824	3460.381	10021.399	353.808	427.1	301.21	31873.556	317.201	301.573	3453.69	57	0.927	653.5	1389.991
17941.521	18187.405	10614.141	23314.288	10912.836	22845.146	8553.154	15455.843	1857.161	631.493	843.236	518.175	451.844	497.944	288.112	9873.714	626.621	516.227	258.51	6411.336	149.898	1312.594	173.923	1642.577	31732.455	307.415	518.785	300.579	5472.468	392.819	281.967	2250.838	40	0.704	833.95	1387.075
27736.773	29446.812	18854.459	33345.97	19678.352	33436.01	16753.851	30266.716	4103.809	2113.637	2050.996	1842.179	8637.959	1555.941	933.569	12968.868	861.624	781.603	451.54	2548.406	8613.243	5846.121	256.449	5289.939	44528.09	410.237	468.056	358.354	515.891	1675.519	339.658	4261.966	72	0.804	601.222	1389.944
14102.865	13688.754	7480.216	16158.727	6869.305	14792.023	5357.795	9202.541	1292.874	492.956	432.442	303.536	284.76	477.655	251.183	7583.459	463.529	557.867	215.849	1470.606	206.877	617.909	164.884	971.886	29629.952	716.361	267.353	241.878	8336.382	317.893	267.282	1520.936	24	0.702	909.167	1388.25
28090.813	29220.563	18217.619	33000.31	18727.679	35409.854	16231.396	30133.16	3993.428	1540.921	1996.869	1722.63	6097.791	1396.462	724.881	12421.726	719.653	729.804	367.182	2254.38	14979.543	5586.435	204.292	4438.037	38476.458	392.313	358.23	331.978	233.662	1219.233	322.829	4488.971	131	0.486	639.118	1398.866
13379.466	14522.494	8238.461	18063.572	8923.59	17991.735	7237.45	13624.793	1299.409	672.248	661.401	510.34	520.38	470.314	334.453	9027.077	287.41	331.343	149.367	7767.748	332.35	491.454	167.565	2501.832	5078.188	300.385	276.163	280.041	4614.569	608.899	305.793	4149.694	20	0.994	1012	1388.9
15708.901	17319.368	9832.226	20178.485	10393.633	21589.779	8715.406	16276.487	2031.968	753.562	703.716	582.906	591.621	488.416	356.09	15923.473	322.058	332.717	223.099	18415.933	174.376	1581.895	151.36	2507.439	4452.516	310.209	348.14	286.646	5106.654	285.482	301.399	2450.643	46	1	788.391	1392.13
21577.167	21905.487	12397.195	26157.711	11298.567	24643.494	9691.971	18070.627	1577.189	670.018	637.099	505.386	480.463	478.826	333.764	10363.679	438.79	378.904	279.206	4892.339	157.243	1223.729	178.175	2074.911	22435.673	284.525	309.73	316.695	7694.33	334.631	248.325	2633.914	59	0.686	828.042	1393.907
8193.721	10817.603	7427.346	15010.617	6148.171	15726.121	6166.401	12296.314	834.689	400.009	1582.575	410.952	357.73	421.245	268.407	9612.169	212.66	228.507	169.604	2646.506	288.784	468.304	159.294	1912.017	6962.145	301.683	607.95	309.057	5673.584	411.227	272.374	3911.978	31	0.96	1167.565	1391.435
13782.128	15686.537	9586.058	19803.116	10737.971	21950.162	9351.501	18077.341	1823.406	876.221	1073.645	668.799	670.582	664.677	459.804	9107.18	379.75	333.23	254.84	5217.429	182.572	695.409	192.915	3458.302	12770.861	318.268	343.178	312.836	5388.856	458.601	331.668	4669.772	43	0.843	804.709	1392.407
12094.313	15008.947	10375.621	19981.736	9009.174	21455.719	7178.16	13614.363	1270.038	490.992	990.898	448.895	421.19	432.102	288.675	10896.35	278.674	320.749	229.507	9585.705	371.18	762.578	199.691	1687.911	16416.966	318.566	319.992	276.319	8069.496	434.942	273.571	3051.582	74	0.605	1095.405	1393.541
10074.77	12029.313	7777.945	14003.741	9698.676	16084.859	8144.153	16047.366	2337.11	1220.714	1274.046	956.443	925.547	793.82	668.571	11069.897	348.967	275.785	231.698	9680.713	215.193	1412.671	200.583	4236.194	1133.452	290.918	320.982	301.355	4502.891	619.557	330.638	5287.202	33	0.965	698.53	1394.409
14180.861	15347.704	8492.701	18411.135	8859.124	18975.147	7763.848	15253.1	1597.728	703.669	590.462	493.269	491.02	539.116	381.528	8944.744	585.609	427.808	283.047	1447.168	157.891	1073.953	194.533	2487.65	31192.71	305.913	291.668	332.575	5019.866	286.312	307.528	3577.375	33	0.965	844.015	1394.47
8886.836	12427.43	11606.098	17529.138	5096.496	15308.054	5605.939	11220.678	1057.784	449.187	475.301	387.859	293.52	395.236	285.745	10704.821	186.947	177.018	219.143	2550.278	166.511	354.301	118.919	1649.51	3910.852	319.473	261.949	295.657	3696.014	445.973	277.636	3423.611	20	0.838	1301.65	1393.6
12179.864	13752.985	8147.886	17299.611	9088.331	18815.869	7648.138	14795.304	1384.45	742.778	755.823	553.988	579.35	550.862	412.853	8764.024	343.165	305.499	246.376	5234.801	173.883	777.211	211.359	2788.064	9810.664	288.111	296.99	299.336	2886.318	399.096	301.624	4450.248	57	0.708	856.412	1397.289
20800.043	21621.088	11851.204	25725.263	11227.97	24579.686	9184.925	17621.445	1873.132	690.381	632.4	1641.633	3064.727	495.227	338.211	10441.359	670.607	699.255	284.739	1250.531	19857.126	1263.579	160.967	2076.856	37496.432	336.661	306.739	278.521	297.378	596.008	303.245	2313.667	105	0.616	921.605	1397.757
17942.238	19596.199	11127.199	24472.514	12246.777	25242.472	9366.159	17803.174	1894.563	783	1099.257	604.973	591.339	582.264	363.435	11131.885	512.503	497.016	235.23	11661.368	196.635	872.786	164.376	2333.027	19211.185	327.556	350.882	346.496	6849.562	507.222	286.392	3464.334	119	0.537	988.433	1398.71
4197.671	6728.197	3741.249	7920.183	4348.612	8714.685	3426.168	6346.866	1732.095	750.045	665.359	597.148	793.864	490.075	421.856	11556.123	288.657	215.318	180.081	519.57	1034.759	1755.058	175.008	1983.842	4841.68	280.133	336.579	306.326	104.057	379.082	456.936	1983.984	38	0.879	462.658	1397.737
11982.542	13577.591	8844.45	16092.171	10231.013	18311.871	9578.211	18384.295	2348.538	1194.034	2193.376	935.304	867.896	893.558	636.264	9398.494	369.87	318.458	249.003	8912.876	334.31	1466.431	193.856	4174.285	3022.458	305.967	1295.125	302.138	14068.39	836.887	272.563	5759.126	49	0.811	662.704	1397.704
14273.327	16058.071	10765.582	19005.427	12289.779	20543.626	11162.645	21226.503	2840.327	1439.22	3326.704	1076.67	1257.713	1078.784	766.605	9814.556	467.152	386.291	299.711	7136.362	684.422	2575.144	223.303	4487.05	6180.498	328.343	3052.593	300.653	15753.186	781.516	314.081	5394.906	33	0.711	622.803	1399.955
15139.597	18968.841	12870.312	24924.624	9377.407	24376.582	8205.407	16754.475	1530.648	480.716	384.173	981.182	3330.106	723.401	253.137	11134.262	274.38	420.636	214	500.882	6537.19	643.116	158.704	1264.146	14555.471	313.532	284.063	285.85	111.607	713.173	236.441	1684.12	70	0.755	1182.414	1406.2
14568.042	17418.325	10809.428	22706.941	8187.479	19589.921	6580.032	12699.842	1347.292	415.339	334.423	364.176	1616.218	486.259	210.723	7613.256	320.039	411.79	215.499	344.744	6865.858	552.334	168.301	805.856	20675.083	287.264	255.55	274.82	130.724	278.858	288.53	1117.1	41	0.928	1150.451	1404.232
12340.866	14846.823	9525.613	19336.329	6918.647	18497.715	6040.317	11929.7	2427.322	428.671	366.07	667.144	3920.92	498.693	233.561	9178.896	376.484	432.296	241.814	647.132	6713.713	548.654	137.131	919.053	24178.074	322.579	315.719	315.449	128.457	634.969	311.429	1298.374	42	0.971	1210.976	1403.095
10447.529	12129.597	6899.519	15181.591	8383.948	16924.477	6954.328	12851.303	1377.406	686.493	743.739	591.376	518.217	483.341	358.252	7564.57	281.045	294.312	198.017	7652.937	192.812	728.713	189.132	2261.643	2460.743	281.596	308.728	283.95	7912.137	571.492	310.808	3750.996	37	0.712	958.068	1404.203
11075.834	12434.849	7068.749	15509.395	8186.237	16428.624	6696.213	12979.719	1572.75	724.108	733.095	626.986	539.51	565.271	409.601	8314.438	384.647	338.242	219.224	6242.659	214.109	732.326	187.21	2837.955	9682.338	329.713	331.077	311.54	8382.902	662.516	283.999	4625.446	21	0.856	966.881	1404.262
16963.497	19062.125	12694.538	25040.386	8883.821	21416.014	7169.882	14376.969	1181.473	466.003	347.212	476.781	2411.729	856.158	220.88	8316.959	353.239	478.995	250.011	389.281	9035.799	598.814	168.287	942.226	22092.753	307.013	282.031	274.553	95.6	480.758	312.598	1252.62	49	0.734	1162.153	1406.439
6870.455	8628.819	5775.61	9572.009	7032.116	11058.617	5582.123	10763.776	1959.327	1006.955	1004.97	799.531	741.147	660.635	522.866	10210.704	317.876	274.151	263.767	9775.263	201.994	1037.293	192.692	3279.457	558.843	279.137	344.546	294.538	5801.788	510.682	367.316	4110.922	44	0.501	748.523	1404.932
27750.163	26440.036	15854.797	29051.056	16110.843	30372.215	13204.915	24169.367	3257.338	1403.488	1425.502	890.555	1090.835	1006.029	696.823	10227.268	853.287	648.913	345.784	1349.986	373.402	5042.748	227.005	3662.4	52403.052	370.003	693.146	379.322	14360.267	324.629	315.605	4056.171	36	0.974	610.583	1405.972
22387.056	24323.743	15699.01	27462.957	16075.035	29424.42	14634.175	27997.944	3400.468	1566.564	1807.644	1533.378	7716.415	1341.203	767.443	13067.391	697.868	758.304	417.68	2613.007	16845.411	5947.542	217.599	4604.903	38187.018	363.578	390.316	329.925	226.286	1638.609	310.157	3661.481	29	1	631.362	1406.086
20341.458	21496.282	13994.72	27156.465	15348.402	29665.485	12839.067	22900.91	2733.101	1160.251	6555.652	940.729	991.197	1304.539	581.421	12105.736	542.944	458.329	276.227	5462.429	340.387	3166.391	187.874	3470.766	24203.112	326.563	2979.206	322.787	14287.641	516.281	273.178	4564.494	78	0.637	657.372	1407.051
25855.059	26294.66	14886.686	27269.772	13613.095	25297.158	11098.752	20185.192	3623.705	1835.779	1899.936	1253.556	1303.489	1078.613	971.072	10973.835	925.472	556.94	478.257	2928.604	384.706	7956.509	305.451	4036.298	38852.837	398.883	440.406	396.246	7337.533	1041.172	347.164	4019.701	31	0.984	589.661	1406.403
18522.161	19412.147	11052.661	21172.091	12123.89	21536.371	10083.951	20449.846	3355.728	1801.873	1758.495	1256.322	1372.174	1155.627	1001.334	10430.749	737.091	506.317	425.112	3559.845	407.662	3053.166	312.415	4784.418	24891.601	383.828	451.2	373.573	8803.941	1504.593	362.05	4519.925	98	0.541	600.867	1409.684
17410.199	19529.111	12256.729	21887.026	13830.268	22708.322	12524.159	25243.547	3641.237	1689.184	1788.114	2048.517	11841.833	1290.417	900.727	12464.655	645.155	547.564	430.254	2501.327	15905.169	4737.983	246.531	5363.457	21994.627	383.07	566.521	344.026	161.629	2380.834	321.603	4987.519	34	0.81	624.029	1410.706
17733.226	19369.127	11195.167	24326.445	12110.259	26416.806	10052.333	19044.347	1661.549	754.133	726.895	559.639	567.264	646.191	425.519	8002.695	484.489	435.539	233.483	5210.697	206.226	762.82	181.827	2789.346	23563.983	336.566	297.084	278.946	2006.854	455.402	319.235	4976.021	26	1	915.808	1410.538
16929.273	20542.828	12656.97	26561.143	9601.269	23138.301	7796.862	15283.833	2714.44	556.661	408.997	715.429	3152.811	995.954	224.092	9810.864	341.067	451.848	196.102	689.422	6416.728	658.271	161.476	1074.117	17868.912	312.83	253.311	285.667	125.388	536.292	294.165	1500.143	52	0.898	1142.058	1412.519
18562.025	18574.337	10303.356	22485.594	9654.68	21722.659	7834.51	14348.877	1601.764	1499.492	532.421	559.787	776.451	827.199	221.296	9692.309	670.324	1101.554	292.01	617.075	3189.151	1787.409	141.99	1247.392	49289.137	298.502	370.229	302.84	132.79	514.178	287.144	1348.942	30	0.714	804.767	1413.333
16053.298	16027.213	8913.777	19173.354	8305.271	17966.267	6748.073	11776.342	2140.455	544.465	513.877	472.54	1404.674	659.433	267.45	9186.442	753.649	933.729	307.159	532.047	2865.522	1623.889	158.718	1201.303	52231.058	317.443	323.889	351.267	133.195	508.689	275.385	1434.902	34	0.654	823.676	1412.471
15506.596	19529.014	13418.722	25382.91	8835.585	22850.556	7284.239	14732.429	1478.978	475.061	455.168	733.15	2850.639	489.9	264.584	11954.722	279.685	430.319	244.582	773.8	16392.494	759.258	217.355	1449.552	18184.621	302.162	298.136	261.974	172.878	558.596	280.312	1609.505	54	0.671	1093.148	1415
14415.511	17101.32	11160.983	23035.281	8056.484	18650.75	6824.613	13343.912	2637.604	476.787	398.92	443.349	3627.047	653.755	218.607	9817.817	276.532	414.404	223.045	439.818	7539.8	520.153	162.155	1081.467	12725.838	275.861	235.437	296.136	100.523	712.776	313.554	1457.926	22	0.922	1156.136	1413.273
21821.321	22740.156	14030.51	27099.822	15191.268	27925.699	13547.579	25328.934	3485.063	1506.822	1676.238	1542.782	10544.603	1742.038	758.219	12697.998	696.225	705.799	317.926	2365.347	13780.028	6586.568	227.709	4012.065	37846.046	379.234	518.22	349.646	159.115	2471.734	361.329	3131.682	46	0.846	631.587	1415.587
20200.486	20907.001	11555.276	23938.557	10178.78	20790.268	7877.154	14090.303	2092.671	709.137	701.792	703.065	3238.745	630.068	274.864	11435.584	678.369	907.293	305.713	1041.117	7083.312	1709.588	156.746	1543.34	44171.833	284.289	311.1	323.556	123.998	817.764	291.7	1547.111	38	0.974	812.658	1415
6512.934	8075.672	5299.732	8990.509	6539.238	10640.903	5416.209	10405.067	1902.023	955.174	3045.525	835.247	720.781	622.131	500.81	10765.136	315.109	266.346	245.055	10260.637	243.281	1139.425	171.88	3175.956	696.866	259.539	782.446	300.342	14688.279	1777.297	309.984	4193.156	41	0.651	722.915	1413.963
14736.3	17412.828	10555.159	20599.875	12457.067	22681.63	11147.478	21758.621	3175.151	1714.919	1824.431	1247.732	1447.116	1167.872	989.141	9766.173	546.659	411.448	337.305	5844.684	466.872	2289.002	290.676	4726.184	5383.856	351.944	573.346	337.703	7305.835	1342.671	360.714	4700.469	48	0.781	611.25	1418.396
27373.568	28211.756	17712.577	31593.9	17037.587	32397.409	15256.96	26889.081	3505.929	1562.833	1992	1585.951	6596.303	1385.633	729.769	14073.956	761.89	790.201	345.089	2437.744	11928.153	7136.381	204.55	3926.681	46738.877	384.495	331.576	344.877	391.432	1254.274	297.343	3261.738	85	0.707	642.818	1419.006
14005.719	15511.541	9994.034	18513.13	10862.688	19793.822	9373.709	17909.174	2725.005	1228.942	3780.007	919.778	914.302	974.16	656.053	11011.992	563.566	437.12	303.128	7162.593	277.551	2689.759	190.995	3885.041	26918.774	325.574	2417.314	329.184	12121.006	579.176	257.046	5578.757	88	0.491	669.852	1419.284
12132.292	13851.391	8479.344	16506.713	9414.61	19219.249	8270.912	15402.602	1706.628	792.379	2766.341	612.592	585.114	558.156	436.187	8782.933	279.499	297.702	213.244	6412.806	188.586	1330.742	168.142	2676.309	3702.865	283.108	985.128	289.812	8790.784	805.166	338.243	3935.158	86	0.588	753.965	1416.802
14921.467	16363.969	9302.799	20961.712	10423.187	22367.4	8560.658	15546.394	1676.423	610.102	660.388	474.984	480.399	491.309	323.369	9231.789	534.923	430.85	242.013	6840.247	177.381	912.383	160.503	1754.605	25656.005	359.753	275.764	320.407	1426.405	380.547	279.363	2617.98	22	1	935.455	1415.409
21180.897	23130.802	13892.822	28741.317	10500.476	22992.758	8019.43	16171.03	1202.71	844.662	405.653	549.241	3137.286	882.116	245.345	10630.794	347.678	499.225	230.458	455.209	4104.822	688.822	157.043	1224.391	25506.516	306.248	257.878	268.663	117.75	595.882	289.88	1591.909	130	0.473	1178.715	1424.308
14684.186	18229.79	13795.518	25512.276	8739.84	23846.289	8386.321	17348.294	1887.175	503.215	428.859	671.023	4277.792	867.807	264.738	11027.98	258.915	380.46	229.971	555.574	7025.94	768.773	155.794	1333.3	12088.634	302.361	293.738	278.581	111.819	736.822	240.118	1744.07	35	0.968	1182.586	1415.614
22956.664	23772.552	13506.852	27772.07	12121.143	26127.1	9837.697	17482.475	1852.189	1057.101	716.915	928.608	2134.549	1681.608	290.872	11386.887	632.812	912.86	282.18	746.879	3194.3	2208.152	154.074	1556.399	43807.34	304.474	325.838	316.568	130.77	618.152	299.699	1532.751	65	0.391	798.5	1420.608
13683.173	15423.109	8556.236	18280.015	9790.904	20411.957	8028.748	15385.888	1579.731	801.176	735.471	623.257	567.349	612.205	466.973	7601.586	453.85	383.33	194.52	7832.309	208.437	790.204	182.905	3011.801	16381.638	336.645	299.067	277.934	5241.251	530.933	334.837	4784.591	20	0.838	918.05	1416.45
15647.927	17765.628	10360.848	22613.303	12038.176	26647.435	10834.565	20940.197	1453.114	744.366	736.333	573.488	573.502	624.984	457.445	7946.346	297.084	322.302	205.002	5473.629	184.451	508.766	169.947	3078.504	4410.879	336.284	318.698	281.573	3360.33	378.017	346.246	4596.857	52	0.861	926.096	1416.615
17257.75	18603.229	10836.437	23193.971	10426.296	21400.82	7584.346	13741.22	1342.313	556.295	516.939	704.262	2635.657	418.935	252.848	11355.687	319.525	611.846	213.619	1367.108	7907.383	849.149	168.695	1385.907	7948.809	304.971	288.449	300.299	103.465	660.562	294.989	1500.23	23	0.964	985.891	1417.239
13326.982	14769.146	8990.758	17743.513	8557.364	17520.108	5936.906	10591.006	1807.462	697.939	764.716	548.212	475.167	491.306	345.661	9587.634	693.952	480.808	287.825	5436.99	204.118	868.369	162.627	2124.632	38857.132	317.655	289.44	304.575	9496.735	474.773	324.625	3296.46	21	1	890.786	1417.548
15733.24	17321.37	10291.387	21556.402	10672.905	23781.069	9480.682	17613.82	1488.566	674.811	724.605	488.506	469.368	574.654	377.888	7779.422	536.739	461.139	241.514	6733.052	154.699	1009.098	167.766	2383.358	29993.644	366.514	289.282	276.157	2903.889	352.323	300.885	3847.378	72	0.674	909.389	1418.694
12495.644	14059.369	7752.196	16381.238	7643.951	16160.471	6367.113	11542.823	1572.469	560.717	2862.931	557.524	421.64	513.189	308.731	9266.764	373.373	395.068	236.76	3784.858	179.495	727.862	181.963	1625.918	15841.894	879.048	597.353	326.147	6126.544	803.375	295.533	3332.679	27	0.967	945.5	1418.87
11906.342	13965.107	10255.28	18550.336	6890.244	18330.402	5668.832	10980.982	3787.581	493.398	420.751	623.868	1482.463	775.719	221.239	10533.481	403.649	481.002	229.51	582.76	9867.105	618.022	164.032	1001.641	16870.069	360.855	268.153	283.677	142.613	584.402	312.639	1247.59	41	0.667	1123.256	1418.207
15541.012	18688.181	12317.59	24744.324	9228.044	22541.45	7720.593	15698.589	1506.231	786.723	398.043	690.781	2941.57	689.244	254.623	9840.321	283.846	374.381	217.687	446.477	5114.438	783.693	153.553	1142.456	14237.308	301.193	297.673	284.184	104.011	530.614	335.236	1516.072	79	0.801	1166.133	1420.715
24225.691	24433.708	14191.159	26369.202	13361.664	25156.83	11066.687	20077.821	3785.322	1523.042	1701.202	1388.526	6449.739	1057.221	714.94	12491.253	904.582	697.867	440.981	2497.646	8188.218	6687.453	229.337	3383.499	49448.068	397.252	462.577	357.821	160.59	1528.303	372.222	2680.731	62	0.391	619.919	1422.274
10075.028	11512.061	7223.365	13291.866	8180.894	14597.329	6789.8	12754.832	2239.286	997.562	5218.905	765.444	724.096	640.349	479.061	12626.088	338.279	300.333	242.7	9954.878	232.477	2148.131	164.96	2941.322	4026.757	266.812	2145.718	321.816	6468.608	840.55	327.212	3530.255	68	0.483	702.853	1419.926
26056.409	27553.149	15486.872	32808.513	13980.568	30397.467	10625.391	19480.15	1995.657	1514.79	710.605	1340.609	4363.692	1204.669	358.495	13602.688	586.558	819.865	321.889	1214.6	11126.409	1209.445	176.897	2244.224	25873.572	346.77	316.222	326.835	148.4	1085.835	298.361	2503.623	148	0.355	977.689	1422.541
16808.035	18703.88	10654.581	22357.682	8315.067	19853.52	6850.133	13075.693	1121.675	1176.78	373.55	537.186	1411.527	910.92	235.318	8085.477	308.901	444.391	240.793	472.488	8744.469	735.938	212.642	1013.57	23084.033	308.629	294.507	257.275	130.455	383.174	288.453	1224.808	55	0.649	1082.3	1422.155
16216.65	18322.518	11002.921	23078.927	8739.387	20222.367	7210.279	14421.712	1412.065	1209.907	396.032	533.704	2093.233	1019.29	222.932	9804.438	352.006	374.531	221.309	466.067	4251.153	630.376	154.777	1028.553	17301.562	315.77	286.771	279.941	133.852	482.125	257.071	1395.082	75	0.899	1142.927	1421.66
17114.586	18400.12	12270.811	24904.81	8533.612	20909.088	7002.339	13997.528	2196.234	468.886	405.163	422.355	2574.664	786.19	218.838	10266.486	337.233	423.528	203.484	382.659	4038.214	538.025	165.866	1029.422	17552.806	312.135	292.491	287.598	122.064	376.544	275.196	1365.523	33	0.846	1151.621	1420.379
19320.346	21353.933	13543.599	25260.085	15807.809	26984.421	13766.3	26883.094	3450.19	1816.796	2649.299	1361.637	1624.657	1276.947	957.678	9423.268	603.681	481.431	355.504	7828.249	595.555	3127.032	255.427	5315.202	14742.545	350.743	469.621	319.582	3648.147	682.108	364.856	4746.992	96	0.569	651.875	1425.542
23193.8	24127.856	14276.174	29380.668	14391.11	30698.303	12010.454	21448.188	1626.05	827.473	813.139	555.621	626.422	629.877	424.26	9659.554	405.722	468.991	278.021	1044.488	249.625	2478.386	193.813	2479.06	22484.939	287.99	375.682	319.601	19567.657	282.494	361.544	3481.141	48	0.924	740.146	1425.604
14666.734	14852.916	8378.55	17482.039	7993.425	17359.307	6850.032	12326.777	1491.613	575.696	518.881	424.877	455.669	425.352	281.044	9807.84	618.48	506.988	281.803	655.648	293.399	2156.239	157.372	1331.314	34788.514	266.993	302.285	325.044	15757.515	294.539	298.547	1456.598	41	0.91	783.11	1427.329
21253.119	23529.424	14094.227	29921.591	14439.376	29759.567	11568.236	20910.08	1534.655	716.857	1787.747	630.116	563.447	669.755	393.889	9060.022	371.471	410.835	236.488	3228.193	332.605	641.449	201.141	2892.8	12566.456	566.185	981.615	311.204	6913.176	1057.293	327.013	5302.059	29	1	962.086	1426.052
11668.412	15442.413	12958.265	21920.16	8071.788	17407.708	6241.746	12043.384	1466.189	404.502	385.695	588.888	1821.96	489.253	219.545	9799.16	242.193	403.596	235.912	435.459	5618.134	460.995	143.036	931.318	14693.303	293.448	306.033	305.177	166.931	523.253	307.359	1208.188	50	0.621	1196.36	1428.8
14708.634	16771.833	10387.614	19440.068	11798.083	20645.385	10567.17	21160.651	3138.097	1750.418	1946.552	1283.712	1385.329	1163.944	1030.883	9981.359	626.226	419.887	373.019	5504.473	418.664	2010.924	275.972	5315.551	12957.883	359.13	401.432	324.214	3490.735	1097.894	364.137	4736.915	79	0.571	633.348	1430.766
19236.288	20680.447	12676.192	24368.338	13750.207	25135.716	12098.469	23662.583	3297.103	1546.171	1897.816	1826.475	2545.118	1154.538	876.828	9434.323	777.323	588.886	390.435	3984.945	11212.626	4128.773	262.607	4428.667	43057.908	361.088	446.194	342.736	2728.958	1331.978	330.004	4249.676	43	0.812	647.384	1434.267
18118.12	19992.96	12269.572	24180.975	13920.991	25635.042	11933.608	23002.713	2719.551	1455.179	1954.393	1081.026	1173.247	1071.954	812.497	9026.613	494.501	403.206	307.793	5622.773	341.676	2648.341	224.89	4331.007	9387.828	350.89	961.556	308.441	6856.067	1333.88	331.506	4549.742	93	0.381	657.414	1437.296
13876.709	15604.52	9656.886	18292.301	10707.89	19462.554	8763.488	16955.075	2804	1280.737	4606.45	1413.35	2133.657	1040.777	680.711	11319.824	524.928	429.96	303.683	12229.239	1392.96	3682.822	209.996	3562.594	19468.892	413.699	1693.607	318.393	16257.401	867.026	307.575	3402.427	95	0.461	680.489	1438.626
16207.543	17433.583	10328.52	19928.243	9484.935	18040.349	7629.587	14047.729	3075.597	1077.364	1456.151	1648.505	3369.393	720.717	457.436	11709.188	813.36	753.793	332.364	2629.848	8764.539	4144.404	163.786	2418.071	48238.986	344.377	308.414	366.74	202.544	447.693	308.46	2070.599	28	0.381	694.964	1434.5
20665.268	21449.249	11830.24	25790.753	11238.913	23568.746	8383.448	15712.135	1614.536	762.061	508.041	999.458	2648.13	1336.82	285.507	11110.959	566.327	882.116	253.943	808.46	6324.442	907.324	151.634	1482.456	27385.859	341.98	271.354	334.857	109.575	771.237	275.907	1630.864	61	0.63	1013.418	1435.811
12412.663	14372.972	9255.831	17024.763	10775.251	20074.389	9661.949	18544.485	2097.815	1119.059	2090.976	877.981	866.615	806.06	636.622	10683.463	337.871	332.963	259.696	6562.547	271.191	1205.616	222.238	4053.755	2421.379	268.344	665.408	305.211	7987.115	994.777	351.712	4706.721	91	0.722	731.192	1436.049
15243.852	16680.429	8581.059	19886.658	9070.562	20160.106	6626.735	14419.246	1589.936	612.143	414.829	1116.496	3073.829	812.948	211.11	10536.52	490.077	703.648	213.188	1189.26	6564.171	919.788	140.001	1522.401	17245.664	279.396	276.335	316.372	136.138	728.474	279.245	1702.122	74	0.487	1036.622	1438.892
14672.797	15246.989	11048.825	17928.98	7284.743	19787.475	6743.963	13800.738	2261.743	615.174	425.212	979.512	1859.276	791.192	239.702	8891.309	476.747	399.491	250.658	1065.999	6023.238	870.398	136.746	1141.5	13427.687	240.036	311.349	270.472	96.008	409.378	261.439	1367.07	46	0.885	1050.022	1438.348
21762.402	22545.457	13567.784	28049.961	13452.497	29662.645	10977.128	19496.097	1711.105	658.597	599.563	742.845	2660.97	950.832	305.057	12288.078	724.294	941.252	299.564	685.804	3975.765	2361.1	157.691	1708.611	42104.944	279.9	293.581	322.273	120.479	719.891	291.411	1797.94	40	0.845	841.5	1438.125
17385.225	17879.818	9860.878	21308.979	8909.669	20489.984	7659.433	14246.568	1425.288	598.938	567.166	397.338	440.494	437.204	302.178	9750.068	553.744	547.827	298.247	756.912	290.691	1162.902	163.954	1531.431	25433.942	322.015	302.679	277.98	21711.095	271.594	278.748	1753.503	56	0.811	905.839	1439.464
19982.786	20678.205	12290.157	23127.46	12390.084	22829.293	10132.347	18510.362	3033.619	1537.004	2395.79	1119.877	1176.556	1035.676	818.311	12090.603	618.756	451.227	375.936	4442.817	468.099	5591.658	276.716	3822.133	26586.194	393.073	952.033	326.7	12191.532	777.876	373.701	4258.904	21	1	639.881	1438.5
25069.975	26701.711	15781.76	32873.202	15709.457	33228.029	10776.307	19982.335	2068.977	1231.3	830.997	1068.674	3152.002	3270.142	355.119	11820.405	604.458	847.459	359.47	959.002	9952.756	2612.913	167.276	2341.612	35618.851	293.465	335.671	300.316	126.796	865.279	295.476	2536.041	53	0.957	833.16	1439.991
18998.505	20130.272	11070.271	23254.126	9813.754	19284.381	7073.76	12303.862	2083.059	759.882	682.818	1140.299	2568.886	570.454	294.125	13058.238	535.058	749.955	291.391	835.989	7711.728	1388.631	160.724	1720.16	24809.891	307.107	320.221	315.077	261.776	535.411	317.355	1605.901	41	0.367	884.061	1441.744
19095.76	19540.818	11420.363	23880.981	12045.079	25136.854	9338.298	17103.674	1806.044	652.857	584.638	1095.458	2716.979	1135.526	290.304	12014.231	555.098	678.693	250.558	875.631	5319.96	2369.916	151.456	1725.601	33872.952	295.216	407.931	308.739	109.497	702.547	324.713	1735.338	45	0.572	820.7	1441.278
29866.683	31108.291	18657.903	37638.755	18595.997	38495.402	13451.855	23313.872	2300.254	1497.035	827.382	969.798	3160.508	4816.323	371.278	15584.047	561.075	962.933	306.271	788.27	3177.278	3019.146	144.64	2317.954	32793.84	310.174	342.65	309.423	111.856	993.719	315.641	2266.001	35	0.487	808.814	1441.929
16964.114	18976.957	10933.954	22979.142	11964.321	25068.36	10019.881	18739.225	2227.417	911.727	822.481	1485.782	6553.65	1259.301	428.349	11921.525	378.664	537.008	278.986	1539.889	8928.364	2050.228	174.748	2812.595	8340.491	314.798	313.514	303.584	411.725	1350.743	291.861	3046.939	32	0.936	863.344	1441.688
20364.451	21072.799	12048.932	23873.521	12164.041	24506.559	8897.473	16354.121	3072.312	905.03	1189.622	849.923	5678.259	913.277	393.615	13955.247	683.703	867.462	350.87	1242.119	9213.154	3498.226	168.699	2331.315	41637.986	293.966	334.704	315.314	135.993	1145.341	297.246	1984.211	97	0.721	755.541	1447.139
23724.909	25233.135	15083.713	31095.13	14881.878	33230.928	11493.824	20640.693	1915.441	935.051	689.184	888.164	2296.285	1684.769	335.351	11395.054	652.102	1108.455	333.586	756.542	4035.597	2454.105	159.538	2233.511	38997.53	329.566	333.976	327.384	120.687	580.645	307.381	2330.62	41	0.976	849.061	1443.11
8249.618	10043.187	6637.432	11394.652	7803.946	12980.058	6861.336	13622.378	2275.43	1168.457	1838.388	955.777	960.032	752.081	684.968	9948.454	390.029	324.83	273.879	14566.297	324.869	1334.4	209.371	3816.2	1297.179	281.332	610.285	318.27	7645.715	720.846	335.584	4321.172	29	0.705	705.672	1443.052
17060.187	19134.514	11043.936	21799.682	12004.159	22502.437	10138.99	20318.502	3351.484	1726.131	1940.143	1220.613	1304.616	1106.026	904.12	10495.555	698.373	496.03	447.564	4841.122	504.8	5194.967	270.307	4491.426	22679.326	377.215	1237.655	360.02	26018.613	2374.926	365.683	3862.056	92	0.491	656.413	1448.902
26042.724	27256.797	15661.668	33022.106	14746.925	30869.68	9718.19	17859.356	1812.823	1152.907	693.28	1145.323	1780.07	2835.846	313.538	11267.587	522.814	794.905	403.05	911.485	3443.215	1161.103	140.63	1937.328	21401.408	361.456	327.88	318.552	147.355	436.419	313.017	2193.862	67	0.878	1010.843	1445.604
14460.86	16554.098	9625.91	18671.915	10647.124	19913.395	8689.241	16583.706	2634.362	1442.218	2810.176	998.621	1029.41	859.191	713.965	10197.705	460.569	429.124	337.175	10037.364	354.294	3910.071	222.234	3380.995	10267.027	319.4	1666.661	328.029	10442.813	1372.491	333.359	3548.947	142	0.289	685.923	1447.761
24691.141	25711.909	15677.36	29818.192	15189.245	29967.392	12582.252	20178.547	2912.974	2129.225	1391.496	2106.163	6268.426	1672.474	486.18	14934.818	759.172	962.465	389.712	2133.125	8467.907	4735.688	196.248	2764.102	44462.76	413.912	370.137	338.72	132.625	1581.359	333.603	2406.181	117	0.331	729.543	1449.987
18978.965	19720.656	11212.27	24112.652	9891.528	21117.775	7625.08	13679.685	1874.226	626.505	550.217	653.564	2819.221	560.4	284.735	11377.143	754.043	952.294	319.565	741.763	12522.222	993.281	146.223	1655.747	39898.964	334.763	256.364	355.391	145.663	567.588	316.995	1808.552	42	0.414	998.262	1446.643
23875.784	24992.924	14982.932	28883.227	14255.264	29241.39	10588.188	19310.117	2262.214	957.332	913.241	975.913	5023.262	1673.875	346.648	13680.621	573.38	1008.221	360.961	1096.715	6893.675	3005.412	149.75	2292.049	33143.794	282.223	387.248	344.575	131.191	1067.55	335.629	2105.461	57	0.527	787.202	1447.307
28231.014	28772.29	16931.754	36012.946	18713.642	39717.876	13756.345	23924.003	2091.393	1003.054	825.336	1192.718	3174.196	2422.782	366.829	12738.138	571.472	836.241	326.544	925.206	4360.425	2978.42	165.686	2409.557	32207.059	295.324	306.323	294.273	111.072	912.418	269.559	2516.059	26	0.805	813.077	1448
24235.477	25600.576	15795.876	31340.462	15760.455	33246.03	10949.716	19503.403	1830.117	897.773	798.216	1422.232	1537.733	1923.766	354.482	12482.258	484.187	799.506	299.789	799.809	5186.954	2479.399	162.045	2253.112	25349.547	288.248	320.165	292.29	139.571	542.968	322.283	2413.788	47	0.403	826.074	1448.351
23380.872	25655.573	15468.881	32004.005	16352.04	35813.879	13409.889	24223.251	2198.689	957.367	943.517	1056.527	3661.396	1468.757	421.739	13455.507	494.428	801.478	303.402	1017.931	6530.598	2467.227	169.341	3008.461	21648.387	305.719	363.921	309.348	118.639	958.695	309.352	3214.607	61	0.863	856.221	1448.73
19238.639	20860.629	12239.352	25461.469	12554.115	26901.342	8943.604	15866.207	2166.854	951.132	831.528	1294.618	2751.732	1528.148	372.795	11584.137	601.538	903.582	334.272	1116.009	6650.64	2129.037	174.201	2351.23	31040.068	320.678	334.123	323.235	163.239	703.674	308.736	2420.13	62	0.331	870.823	1448.081
23195.448	24030.806	13599.715	29412.453	13466.357	30521.352	11463.515	20334.785	1150.636	565.615	540.9	504.92	633.627	454.255	275.244	10713.107	274.907	461.286	383.926	523.689	446.572	1270.734	190.343	1554.183	8477.273	267.37	339.346	267.035	21028.737	266.867	298.297	1584.925	34	0.941	891.059	1448.294
24287.646	25647.71	15891.146	31078.254	15263.725	33040.17	12144.319	21013.445	2624.207	928.284	807.622	912.92	4255.927	2205.485	360.517	11466.667	646.125	1073.451	317.326	875.054	6587.45	3262.783	147.031	2155.608	42468.384	307.485	401.826	327.474	116.434	1224.064	309.268	2176.537	45	0.339	796.967	1450.811
12877.404	14940.158	15133.183	18557.373	8784.852	18863.044	7062.615	16537.91	1430.372	667.669	557.157	636.588	537.102	588.915	233.61	9613.836	365.986	373.161	235.989	9417.337	232.289	764.576	136.443	2092.343	12693.492	382.52	293.647	282.394	12164.217	746.821	263.564	2833.243	32	0.71	1037.25	1450.125
20367.053	22117.949	12593.124	26429.286	12150.813	26185.895	8827.005	16141.063	1970.835	822.767	780.844	1140.697	5578.301	661.863	385.846	11635.971	580.032	875.604	328.114	1310.274	6495.263	1612.605	171.04	2189.669	31890.5	304.405	342.297	304.864	295.356	1311.981	297.606	2499.342	55	0.858	905.555	1450.973
7123.546	10885.954	7278.213	14157.747	7111.724	15970.366	7006.898	14825.351	1046.146	622.754	702.723	539.119	470.503	694.045	432.605	7981.487	167.67	178.418	180.349	3341.483	233.81	396.349	167.392	3899.864	1383.799	289.652	317.1	276.262	3682.383	463.649	294.266	6508.233	43	0.867	1185.035	1449.965
24942.571	26861.997	16268.182	32163.282	16989.01	36146.269	15767.219	28754.348	1539.067	721.233	779.953	613.997	761.283	678.144	396.463	9138.462	333.995	286.067	257.743	685.606	3080.936	1430.645	190.744	2996.774	11631.797	281.124	299.908	285.847	3425.423	359.398	617.295	3568.636	36	1	846.111	1452.361
12120.064	13936.561	8123.64	16253.788	8920.114	17455.956	7343.446	13903.933	2312.099	887.816	813.945	1021.839	1323.672	1210.027	392.844	10144.822	500.127	539.197	320.47	1501.386	8131.156	1267.943	184.945	3138.238	21878.966	285.99	297.303	282.523	302.488	496.684	283.907	3761.582	29	0.977	895.19	1454.259
9366.204	14333.284	9922.281	14929.163	8862.221	21538.066	8513.579	16336.714	1265.873	558.183	1552.747	447.528	451.298	594.769	352.26	8016.879	423.34	258.797	247.875	7292.286	516.562	813.929	151.099	2421.908	16465.261	303.313	839.84	238.122	12362.502	679.096	298.463	3919.298	51	0.795	1063.363	1455.402
21645.946	21464.604	12454.131	24690.185	11669.466	23048.268	8876.408	16436.124	2485.765	1799.512	988.824	1211.055	3155.964	1479.154	381.77	15618.247	489.782	653.145	306.672	1284.162	6662.953	3758.778	199.211	2389.857	24838.906	376.674	306.768	332.485	111.176	842.344	301.913	1932.172	54	0.54	742.889	1457.259
16737.346	18483.103	10657.585	23196.369	11468.596	22656.852	9958.431	19032.331	1694.092	806.709	729.653	623.941	634.924	609.736	444.217	7002.289	519.33	405.047	199.31	3619.661	275.099	502.486	187.207	3516.967	20060.523	326.99	251.936	335.217	5738.807	449.993	304.602	4868.472	28	0.978	1007.393	1456.25
27001.451	27885.524	16860.443	30498.475	15161.967	30645.931	14481.992	24341.308	2849.556	1376.539	1171.063	2257.37	5747.342	1570.308	598.946	13079.564	816.25	945.848	416.147	1285.111	9276.43	4977.432	216.969	3117.992	51697.005	327.812	351.08	332.95	149.68	1537.93	348.989	2531.389	89	0.448	710.826	1460.904
11651.142	12627.859	8847.721	15324.621	8114.57	16362.539	6809.693	11951.724	1620.208	741.272	905.472	657.751	2173.642	767.702	361.965	14189.287	453.295	459.581	368.473	1333.483	5903.608	2749.643	162.661	1954.675	29413.106	302.153	288.94	317.182	92.552	519.293	314.245	1611.031	25	0.627	766.46	1457.06
22295.752	23345.251	14360.861	28053.815	14325.662	30463.148	11580.33	20623.082	2561.282	1058.159	789.621	1262.336	2340.884	1820.284	405.213	11731.401	715.231	1098.514	341.498	880.477	3825.445	3531.244	156.519	2529.631	45127.105	335.214	342.589	301.794	155.104	728	324.459	2428.836	63	0.707	785.96	1458.833
12599.901	14423.804	9038.486	17871.602	10186.206	20007.53	8792.93	15929.997	1723.203	792.326	1752.757	608.058	619.603	708.676	463.068	7433.278	445.848	355.971	201.832	2556.88	210.079	595.485	172.52	3305.752	15728.651	290.162	359.311	264.926	3990.627	459.791	292.336	4413.505	20	0.898	874.4	1458.25
19419.716	21819.076	12871.774	28385.289	14460.219	31274.202	13318.355	24463.147	1633.034	827.369	760.394	581.724	628.048	729.155	483.679	7042.644	444.826	397.068	195.834	2030.663	180.777	567.511	176.034	3778.543	20022.019	359.863	271.583	324.757	1585.885	266.751	347.794	5623.372	35	0.968	936.529	1459.071
20311.679	20953.399	11322.19	22865.043	11363.709	24278.014	10858.637	21566.542	3286.005	1370.355	1472.715	1271.067	2887.597	1058.656	769.251	11143.418	769.57	643.514	435.85	2052.087	4613.407	5186.312	268.635	3584	37532.224	348.698	632.968	331.197	5781.079	885.027	335.468	2641.114	72	0.588	694.944	1463.778
14332.444	15599.498	9783.585	19174.049	10748.227	21440.073	9285.713	17642.984	1721.688	794.877	770.245	577.129	617.426	685.996	415.595	7249.794	392.147	359.457	221.896	2923.64	174.279	772.85	161.123	3205.109	13828.701	281.35	298.932	275.41	2360.701	329.598	297.414	4702.228	75	0.525	837.433	1460.033
23740.128	24736	15283.613	28716.454	14788.703	29548.848	11985.985	21139.942	2714.339	1097.533	1152.735	1070.383	4589.256	859.603	481.377	12570.056	752.239	926.861	365.063	1421.469	7322.763	5265.497	193.905	2733.94	49225.959	316.574	325.579	320.856	135.54	1107.164	302.967	2287.711	68	0.324	730.147	1464.647
8339.709	11879.692	7110.288	15616.158	6441.289	14794.209	5896.091	11216.29	1227.21	487.96	461.546	424.433	393.733	415.786	311.671	10062.769	217.533	225.549	210.065	6557.207	269.305	487.705	157.541	1758.014	10455.637	290.273	306.233	266.875	17282.962	407.501	317.198	2778.309	25	0.528	1183.14	1460.7
24542.217	26677.197	16571.9	29442.469	13682.551	25832.778	10594.301	18854.911	3381.862	2879.209	1000.316	1477.116	3654.767	1587.444	423.133	14188.991	613.403	902.44	356.883	1093.227	9030.388	4452.514	170.116	2382.685	39082.225	393.648	349.863	347.67	116.125	777.602	333.592	1833.135	30	0.325	739.367	1463.933
9146.96	11248.681	6897.695	12674.131	8152.815	14100.809	7342.824	14033.47	1777.719	1020.518	1074.603	746.055	710.153	673.495	523.281	8329.046	375.895	283.439	217.527	6018.866	182.543	665.147	198.42	4522.896	1930.257	344.669	314.477	329.068	3890.064	555.363	355.766	6186.219	25	0.566	960.06	1463.82
5056.009	6045.067	3946.362	6412.625	4614.654	7689.222	4179.69	8499.979	1340.094	756.568	778.11	649.041	562.567	537.703	418.371	7669.455	256.931	208.64	190.226	3071.933	209.098	812.155	160.412	2947.155	759.224	273.262	341.037	262.774	2230.645	496.559	280.94	4795.083	24	0.86	756.542	1464.375
20609.747	21436.117	12839.866	27472.795	13510.506	30065.517	11418.019	20297.627	1722.548	757.172	699.2	534.921	575.852	660.739	406.559	8567.843	645.934	546.394	262.926	10790.036	174.636	1385.824	171.642	2427.069	33267.859	344.193	304.981	329.697	3018.619	332.587	349.919	3437.941	84	0.762	920.929	1464.655
6662.351	8261.791	5161.302	8894.126	6795.665	10650.168	6235.719	12508.271	1540.714	877.218	1025.116	648.553	669.617	623.454	497.888	8671.706	289.582	232.37	311.315	1862.808	199.411	397.617	166.7	4344.976	640.539	278.252	299.994	314.05	2589.635	354.382	394.894	6223.152	20	0.838	846.8	1464.3
17596.879	19430.586	11320.111	25131.999	12737.681	27385.875	10849.251	19992.427	1444.104	729.962	1822.56	536.909	584.97	639.183	406.711	7458.725	360.327	371.297	169.819	4237.069	172.561	601.517	168.013	3168.167	13292.305	286.098	296.052	345.995	5785.089	332.769	302.153	4860.991	55	0.596	1013.918	1465.264
10599.677	12561.984	7591.944	15295.202	9158.944	17558.944	8152.474	15043.498	1913.755	882.927	1703.215	716.276	660.56	635.235	471.883	7636.966	351.415	322.731	223.304	11001.62	210.862	845.308	200.731	3153.153	3763.86	357.915	285.708	336.008	6680.775	769.583	378.725	4512.536	26	0.666	951	1465.308
16080.158	17619.406	10979.266	22389.476	12679.742	26233.093	11828.148	21691.453	1958.117	871.778	836.83	615.944	670.782	728.575	504.519	7862.799	482.923	384.286	256.369	3836.406	168.175	858.497	181.044	3680.121	22389.211	300.528	324.577	282.944	3514.794	320.029	305.805	4699.352	42	0.808	857.333	1467.81
10639.022	12469.59	7306.81	15445.107	8780.589	18501.405	8375.143	15431.764	1082.812	651.151	625.397	449.483	475.202	528.701	391.849	6261.483	246.997	268.197	154.968	1326.496	166.188	434.66	171.064	2890.432	2593.312	310.008	241.464	340.058	1603.068	285.513	297.294	4750.474	32	0.616	985.656	1466.688
21786.492	22910.797	13907.183	26473.935	13814.038	26862.473	11378.312	20612.239	3121.132	1195.786	1239.287	1582.681	5416.752	1122.11	557.243	13688.46	729.813	870.252	347.602	1688.712	9369.845	5039.082	208.145	3014.003	46522.92	357.05	354.338	330.704	294.183	1578.259	293.584	2357.149	53	0.75	719.726	1469.557
13620.556	15019.669	8943.829	18623.436	9854.782	20417.87	8450.528	15446.012	1526.684	757.566	750.006	534.407	540.512	589.522	431.538	7667.34	444.693	344.076	210.324	4585.697	160.31	614.776	160.256	2934.63	17700.112	341.092	284.288	307.007	3989.982	326.016	288.007	4352.9	36	0.996	902.75	1468.111
7294.409	9513.83	5892.864	10672.915	7369.885	12161.514	6840.48	13787.691	1727.785	999.55	1558.644	752.639	747.278	708.331	596.038	7782.028	356.882	269.265	240.793	7265.699	226.735	437.623	229.181	4836.223	540.357	317.75	318.249	315.574	6602.368	653.941	439.047	6173.066	26	0.703	942.346	1467.885
8263.782	9768.379	6669.201	10684.625	8321.852	12995.619	7562.632	14359.843	1913.507	1101.947	1106.695	910.245	881.311	730.475	597.75	7802.919	338.966	250.144	203.54	2549.137	214.011	681.322	207.14	4706.121	860.772	251.425	320.675	281.617	2467.66	478.001	326.033	5607.929	29	0.417	801.086	1469.914
22150.342	23516.866	14511.874	28069.522	12839.038	27898.745	10871.469	17454.095	2166.502	885.602	775.415	951.297	2803.694	1513.836	332.123	13064.862	648.205	1011.071	327.46	918.639	6910.762	2833.355	137.84	2014.828	40319.887	277.496	368.7	334.592	159.01	644.545	274.662	1901.899	49	0.764	823.888	1471.561
19322.986	19647.116	11288.105	23364.986	12191.491	23933.632	9181.867	16277.327	2334.322	821.373	801.184	740.787	3004.211	1008.383	344.63	15072.46	361.895	493.684	313.288	1135.169	10349.455	2241.953	149.09	2404.655	11424.699	275.266	341.112	278.644	132.939	656.749	301.484	2104.617	59	0.773	832.076	1473.28
12125.444	14053.343	9204.608	16636.024	10659.126	19302.435	9983.978	18767.505	1915.808	1048.08	1083.696	823.357	810.533	771.603	582.775	11617.098	410.704	281.534	295.624	6003.134	251.576	808.312	179.478	4681.238	8897.589	270.875	319.708	284.35	7147.114	649.525	324.86	5304.715	69	0.738	847.326	1474.659
28319.894	27258.007	14873.781	28597.944	12134.028	25420.774	9600.761	16159.62	3388.513	1307.64	1292.407	1369.475	3198.34	888.466	579.086	12079.739	998.489	762.089	404.512	1325.332	4797.787	6437.864	224.845	2542.691	55467.649	369.819	339.452	397.907	147.655	803.776	344.334	1933.675	43	0.699	696.593	1475.174
15477.763	16653.793	10809.644	19904.684	11287.077	21597.199	9004.364	16747.549	2295.267	964.432	4095.574	888.838	1439.903	882.774	466.468	10665.44	535.897	488.579	250.344	5653.004	640.861	3764.201	173.12	3197.165	28736.655	355.708	2700.912	319.627	8271.452	697.151	344.064	3599.865	36	0.68	769.667	1474.722
10928.782	12573.864	8454.769	14595.377	9812.442	17421.567	9172.832	17315.131	1704.602	998.147	899.529	755.542	777.593	667.032	529.485	7234.081	356.826	261.943	202.833	2747.476	342.236	1122.707	190.756	4120.866	5511.104	271.511	307.088	278.266	2815.733	541.805	337.458	4253.873	49	0.846	813.684	1475.092
31916.325	32479.075	19720.604	36056.568	17919.447	35335.688	14453.816	24879.566	2989.912	1785.966	1263.517	1186.668	3868.949	1376.082	492.438	13023.027	809.929	1004.248	386.757	1129.951	6089.332	4935.07	185.213	2711.758	53299.501	361.562	408.254	328.968	226.921	910.258	379.065	2340.165	79	0.396	736.222	1478.994
9562.855	12782.373	7872.592	15390.486	5411.123	14205.545	5041.61	9377.955	1431.484	448.979	515.603	401.76	339.112	393.828	267.476	9429.694	314.358	253.251	223.396	1536.777	232.931	507.596	108.427	1215.18	22034.138	334.076	623.578	321.342	13668.215	293.529	307.23	3201.562	26	0.993	1243.269	1474.462
18471.325	17092.498	10360.865	17146.572	8991.933	15395.9	5308.269	8660.936	3069.676	1582.163	1287.054	833.672	1574.943	722.051	534.433	10893.523	1084.302	596.84	378.945	1636.059	1742.733	4716.469	228.042	1742.049	44607.431	395.484	466.643	409.074	393.479	427.903	321.076	2196.809	30	0.605	687.2	1478.267
20321.352	22647.018	13227.006	28836.86	14395.986	31484.063	12986.732	24566.695	2303.187	899.096	884.668	644.548	681.939	761.968	487.367	7427.818	483.59	445.607	259.377	5197.142	186.087	785.327	200.518	3707.372	17468.237	352.79	288.432	353.457	4614.168	425.131	436.871	5067.554	118	0.615	1000.619	1478.008
22128.692	24504.328	15420.471	27627	15313.129	28445.519	13635.703	24842.238	3872.066	1545.796	1438.172	2301.23	5922.941	1160.812	718.285	13381.933	612.839	710.257	401.077	2561.562	10879.232	5298.285	228.541	4157.908	26692.155	429.847	411.552	344.842	344.264	1606.179	310.984	3083.326	68	0.486	724.397	1479.809
14647.472	14933.438	8303.902	17443.357	8970.816	19469.106	8065.398	15260.769	1654.937	586.624	529.848	416.346	476.876	595.902	353.589	8561.109	766.801	549.877	359.128	765.895	239.156	2716.815	158.523	2040.067	46336.891	319.541	314.985	289.536	28607.181	316.454	268.048	1914.787	24	1	797.583	1479.583
14091.154	16984.586	11599.814	22361.582	8947.78	24043.003	7391.536	13995.075	1005.32	447.542	3619.1	423.477	355.915	467.566	282.834	10017.327	190.724	221.181	213.937	2847.584	244.204	646.017	147.236	1558.26	9506.343	304.032	928.71	298.495	5205.29	567.504	323.618	2904.621	66	0.701	1180.045	1481.03
13070.33	14425.195	8917.599	17636.855	10084.325	20291.775	8945.466	16962.261	1622.562	826.765	831.462	583.875	619.972	687.588	472.062	7370.994	454.962	387.7	249.595	2408.939	198.032	924.712	182.264	3294.208	19374.513	295.517	358.257	305.149	6303.951	377.95	316.639	4062.821	94	0.532	859.681	1485.426
17377.53	18110.992	10894.699	22168.098	10904.332	22995.129	8659.814	15731.02	1788.931	710.746	813.373	1062.373	2048.364	629.102	343.219	10703.497	538.735	658.451	272.692	1007.31	6728.112	1870.835	141.852	2156.102	34541.172	306.162	345.516	293.865	769.011	367.67	283.081	2317.832	50	0.864	843.94	1486.46
15553.892	16557.051	10763.08	19655.204	12009.44	21825.322	9729.608	17045.121	2144.291	919.388	1391.639	754.802	826.76	880.816	473.435	9193.798	477.187	403.726	205.521	6242.972	284.131	1509.081	180.398	3098.666	21392.447	453.463	501.195	318.006	7198.449	984.356	332.389	4558.208	25	1	796.38	1485.5
18631.14	19749.128	12191.545	22953.773	12859.549	24416.338	10372.948	19284.3	2818.799	1186.576	943.172	1360.975	5894.323	1289.179	442.712	14405.063	485.565	627.304	291.968	1244.151	7851.2	3028.566	176.526	3244.532	20258.779	311.427	333.495	283.874	110.05	1358.352	368.719	2676.513	52	0.736	819.788	1487.635
11752.75	12759.654	8452.782	15032.476	8953.22	16166.835	7561.615	13784.178	2240.017	903.307	4718.607	706.14	706.577	753.515	481.639	8461.807	697.541	558.355	235.693	5610.937	234.509	2636.517	172.829	2758.23	42550.696	317.507	1974.63	315.579	18387.5	413.479	406.745	3574.961	20	0.657	762.8	1486.35
12714.021	14093.279	9662.789	16249.972	11056.971	18979.31	10030.56	18726.607	2325.601	1208.98	1551.414	873.087	937.36	952.496	638.833	8738.975	475.098	369.128	245.139	5353.697	231.848	1537.788	198.29	4475.366	14404.076	300.833	425.853	301.541	4410.087	607.941	351.856	5175.259	86	0.604	773.302	1490.512
21330.577	23567.189	13320.742	27504.192	12050.602	25185.168	8898.715	15922.789	1939.59	971.419	750.578	1329.168	2361.349	1826.327	321.683	14309.712	368.464	524.823	296.133	918.538	6005.208	1607.8	159.489	1909.009	9482.685	343.305	369.842	329.039	654.397	588.851	329.01	1753.189	70	0.889	953.757	1490.757
14219.788	15260.003	9183.368	19364.218	10443.48	21852.698	9198.907	16464.696	1574.727	664.416	791.37	594.602	564.726	909.076	380.831	7800.659	482.086	417.327	202.844	1141.822	277.628	780.814	159.551	2655.481	26288.517	304.61	473.713	298.334	2909.084	343.093	312.024	4527.848	38	0.418	875.184	1489.974
19037.942	20007	10859.641	23161.388	10281.664	20842.102	7446.787	13243.061	2358.106	831.397	712.087	2120.13	4484.141	617.363	324.088	13286.583	414.137	460.236	295.362	1446.453	7438.341	1302.813	177.87	1954.485	15576.229	338.95	331.192	373.959	1018.373	836.464	374.361	1840.597	40	0.806	983.3	1491.425
31458.202	32515.658	20112.714	35011.359	18376.514	36585.944	14646.291	25755.293	3313.026	1468.269	1438.838	1683.064	5706.524	1222.237	570.268	12366.616	860.901	1020.633	417.907	1474.728	5869.134	6743.403	196.809	3067.655	58015.542	401.805	353.092	322.235	228.048	1458.123	385.244	2436.555	25	0.641	728.58	1491.98
13234.258	14640.493	9069.129	17369.925	10039.705	19361.917	9061.1	17102.118	1648.706	864.31	834.831	612.855	657.455	681.28	472.268	6600.481	378.596	321.392	258.446	2768.242	205.414	891.22	176.786	3499.692	12181.533	276.928	331.983	282.499	2578.679	408.473	303.905	4142.773	28	0.819	849.5	1492.179
15607.647	16352.301	9068.958	18666.363	10234.989	20562.833	8870.696	18463.377	2032.769	966.135	1034.414	706.098	897.489	766.548	523.715	10168.554	370.244	427.922	291.715	980.983	458.451	3136.657	205.368	3055.772	12128.894	331.407	558.009	307.893	22109.728	305.77	361.513	3182.922	35	0.878	741.643	1493.5
21700.085	22184.041	14227.523	26791.025	13987.095	28144.393	11585.058	20521.606	2396.548	932.144	984.965	794.14	3498.7	1423.605	398.948	12022.065	638.291	937.426	312.544	1179.771	4933.664	3968.109	162.826	2384.994	41988.149	309	313.185	316.208	132.005	878.754	323.188	2277.396	61	0.695	797.943	1494.074
22533.437	23150.253	14910.254	28237.769	14379.686	29475.408	11921.939	21122.923	2776.891	2178.296	835.226	861.585	2993.168	2363.991	398.782	11465.158	598.428	943.853	320.654	943.936	4101.107	3937.55	168.241	2478.842	36492.175	318.059	363.404	310.56	111.123	839.533	336.246	2401.619	106	0.606	809.783	1499.623
23702.572	24583.385	15345.773	29259.269	15556.128	31041.36	12845.638	23097.477	2397.307	998.35	948.456	985.369	5194.267	1732.383	430.911	11726.123	549.513	842.986	313.651	1458.209	11301.334	3303.696	172.514	2929.081	30102.466	326.148	327.75	310.308	110.692	1381.291	335.703	2870.545	36	0.923	814.806	1493.639
17913.653	18564.823	11463.532	22177.249	12285.027	23996.554	10019.914	17819.404	2486.056	872.618	810.659	999.672	4323.907	1004.606	391.733	11520.529	632.75	732.821	350.335	1132.63	7175.485	3387.644	173.942	2637.042	34749.752	299.049	312.367	298.638	105.333	1041.891	327.455	2338.75	40	0.709	824.375	1496.3
21283.957	23329.956	13283.89	29375.149	15642.122	32049.469	12681.013	23021.574	1474.144	887.628	738.633	626.459	1164.345	825.848	438.715	14374.118	348.66	263.586	211.857	1345.778	1320.922	1419.998	189.098	3236.364	2891.688	313.087	270.705	309.516	794.036	263.096	288.517	3494.432	44	0.887	939.5	1496.455
20670.329	21104.742	11637.91	25107.116	10049.377	22637.347	8378.696	15458.519	1873.38	684.627	657.969	2353.478	2825.893	531.358	333.19	11122.234	637.396	723.859	326.053	942.135	9868.843	1489.152	164.472	1974.658	39429.399	335.999	360.89	404.022	460.882	757.576	332.824	2025.141	69	0.659	965.254	1496.674
28088.89	29464.606	17856.987	32044.369	16914.083	32949.306	13748.144	24030.616	3063.683	2960.902	1498.805	1462.634	3499.22	1491.27	574.747	14457.428	731.183	852.808	394.8	1831.992	4750.977	6360.47	191.626	3218.96	46622.069	412.253	389.273	337.785	864.773	787.095	303.194	2462.612	31	0.456	732.113	1497.435
17856.873	18833.881	12323.38	22517.776	13413.338	25013.928	11464.706	20923.325	2500.689	1166.635	1246.529	1124.305	2026.054	955.033	609.554	8404.759	556.346	399.513	270.103	4093.821	522.837	2132.258	191.137	3924.118	25688.149	335.306	338.388	305.246	7836.347	607.628	337.056	4572.339	37	0.881	757.284	1496.689
13811.943	16084.142	9513.282	19354.778	10650.94	20818.224	9492.514	17980.08	2086.756	986.013	1338.313	652.522	753.564	695.312	497.608	7670.215	588.269	451.938	221.422	2674.217	223.806	808.077	188.19	3847.992	24597.139	353.838	646.943	342.53	4467.937	451.962	330.562	4929.92	75	0.505	929.607	1499.42
16964.488	17894.701	10210.385	21884.387	10193.911	22407.572	8905.495	15769.883	1788.205	739.187	670.836	1164.236	4707.412	680.705	356.967	10957.479	712.413	796.448	333.843	1221.347	6252.919	1804.562	149.388	2252.133	37194.913	345.467	316.117	298.006	116.717	908.872	358.164	2343.448	73	0.706	908.39	1500.842
20685.409	20823.751	11994.079	23197.41	12336.02	22665.254	9481.248	18881.888	3827.176	1929.46	2583.234	1414.834	2652.861	1149.918	1061.638	9629.662	924.135	542.654	523.307	3830.073	1756.971	4565.899	357.656	4942.166	26220.227	436.162	1498.747	362.309	8252.036	967.501	406.458	5256.515	26	0.601	706.769	1502.808
14729.288	17275.229	10008.892	19345.476	11381.53	21090.636	9342.917	18622.309	3348.368	1718.196	1815.298	1609.519	5174.151	1213.514	957.249	11845.378	801.964	586.452	476.405	4158.015	4628.271	4034.151	307.676	4912.315	16733.067	438.789	562.472	376.242	2997.165	1309.987	326.36	5206.792	46	0.46	711.304	1504.522
20781.183	21711.648	12842.826	26409.965	12453.145	27592.399	10193.186	17975.933	2624.577	1158.078	701.317	1320.679	2987.375	1348.817	347.875	12412.895	644.674	878.426	305.331	829.375	5647.26	2008.156	165.727	2183.884	34849.379	360.401	355.311	307.383	111.851	832.815	300.806	2137.25	75	0.703	892.9	1501.407
27027.444	27523.212	17835.96	32772.849	17648.462	34901.427	15085.258	25783.516	2501.348	1290.098	1055.401	1212.199	5654.68	1318.331	465.965	11341.645	726.894	982.175	359.25	1200.079	9729.2	4951.48	162.227	2904.78	49238.83	353.143	328.91	333.537	113.104	1261.755	307.62	2585.3	99	0.528	785.823	1502.843
21999.098	23094.123	15036.575	27822.058	15843.172	31039.325	13501.985	22959.838	2172.38	1017.037	924.349	1225.344	5217.251	2124.561	480.038	11495.33	487.162	746.619	283.366	1401.774	6938.089	3798.171	187.849	3238.253	24230.646	313.724	375.486	301.586	104.515	1165.115	316.66	3356.638	105	0.594	825.519	1507.681
27801.151	29908.873	18280.363	30776.242	16246.696	31787.612	14753.856	25181.522	3746.834	2032.536	1660.904	1787.272	5396.8	1484.076	720.228	15564.164	844.858	893.977	470.504	1664.901	6141.406	6855.564	216.747	3995.883	46734.174	439.795	425.352	333.003	145.434	1711.027	271.252	2720.084	40	0.845	726.125	1505.4
23117.223	23791.983	14781.184	26928.565	14556.945	27884.947	12159.914	22356.722	2968.784	1712.945	1373.897	1295.497	3949.15	1454.767	570.352	12346.743	697.173	827.365	333.867	1561.798	5640.422	4921.948	184.463	3233.313	44977.586	363.854	406.172	339.949	246.119	996.003	290.637	2809.902	92	0.622	751.87	1510.489
8772.449	10234.584	7324.314	10722.366	8506.035	12493.3	7975.359	15838.253	2128.246	1294.284	1211.756	919.105	985.31	878.64	701.8	7238.701	360.978	265.813	210.773	2910.9	259.399	867.624	201.393	4817.207	1617.056	290.532	344.678	296.958	2098.658	644.438	394.702	4381.31	43	0.576	768.826	1506.872
22316.899	23336.993	15079.921	27362.21	16057.579	30476.264	14175.124	24923.844	2725.381	1899.711	956.936	1206.26	5387.078	2080.513	516.595	10993.812	538.011	782.358	313.634	1667.776	8480.883	4484.809	174.046	3268.802	31162.87	304.795	329.336	275.385	138.341	1646.271	320.704	2926.693	56	0.853	796.054	1506.589
19970.418	21255.494	11848.489	26194.479	12331.459	26026.754	9212.565	15651.215	1963.78	774.214	4309.246	587.305	559.172	655.069	392.572	7898.91	605.296	547.625	208.075	5119.273	386.546	1252.375	188.732	2339.632	31512.512	636.572	841.387	390.359	9122.652	389.903	355.432	3885.507	26	0.703	981.308	1505.5
11449.734	13574.99	7617.514	16200.754	9069.448	17892.098	7911.557	15030.614	1857.329	818.781	775.898	564.647	555.981	591.054	418.555	7085.527	291.376	299.185	176.877	3440.614	146.129	445.481	184.147	3353.519	2322.354	304.946	277.621	327.891	2274.369	432.052	350.173	4800.219	31	0.795	1004.5	1505.403
14140.48	15459.074	8747.792	17434.588	9045.718	18502.748	6899.096	12065.819	2391.754	739.495	678.084	1070.606	7421.302	756.452	342.653	13500.531	374.081	536.994	237.29	1318.775	14398.833	2081.22	156.701	2162.09	14278.506	305.402	405.781	298.921	94.464	1482.976	348.84	1771.065	22	0.922	869.909	1508.091
24938.465	25206.014	16235.47	30228.745	16870.728	33105.555	13981.808	23349.312	2585.592	1751.643	1153.855	1235.9	3347.997	2147.038	502.056	11682.849	688.118	950.603	307.767	1243.269	5192.557	5798.415	163.203	3061.494	47591.445	361.38	297.053	332.437	111.647	864.555	316.912	2654.768	63	0.683	776.056	1511.929
24644.771	26383.476	17212.705	30988.423	16862.778	33592.24	14324.001	25459.764	2416.926	1104.677	1002.498	1034.44	4084.355	3367.034	487.318	11792.238	587.493	959.258	299.663	808.463	5901.374	3967.079	171.876	3155.647	32534.309	315.7	373.086	316.91	117.08	888.823	287.909	3078.553	39	0.674	837.218	1511.577
16065.984	18286.982	10903.233	23729.708	12716.256	27014.007	11362.435	21003.189	1505.13	831.329	969.757	569.501	665.139	711.901	477.541	7707.092	332.114	321.288	174.495	2160.549	166.519	502.777	198.495	3500.156	8189.063	325.249	307.545	337.604	2662.752	340.769	377.021	5017.292	45	0.702	942.367	1510.9
18842.307	20583.433	13120.578	22911.129	14104.687	23587.31	11124.798	20289.184	3619.944	1588.752	2605.856	1122.757	1260.612	1051.18	780.15	9879.411	653.98	476.464	376.87	6801.463	483.31	4151.968	230.257	4221.272	29724.516	361.112	1576.038	306.719	16692.978	535.403	270.79	4048.557	29	0.898	741.879	1511.914
22279.354	22742.744	15161.978	26944.315	14918.462	28813.296	13077.039	21820.432	2976.93	1726.416	1022.618	983.081	2838.652	3237.834	475.555	12147.097	674.667	954.008	347.402	1114.884	3331.392	5510.571	153.449	2751.617	45082.777	385.873	348.369	331.291	87.8	970.41	298.114	2413.761	51	0.722	785.99	1513.971
29879.195	30591.04	18681.792	35820.905	17633.242	33662.047	12520.454	21031.533	3574.072	1483.979	1631.256	1903.558	5280.022	1038.829	550.3	13031.681	909.914	1026.312	436.649	1604.234	5412.122	7150.624	199.662	2729.881	58055.818	407.033	389.761	400.035	143.82	1536.17	256.058	2114.233	21	0.943	727.976	1512.548
18161.801	19529.054	12954.738	22981.791	14099.403	26089.756	12698.617	23510.901	2531.052	1130.275	1126.869	1175.355	5885.701	1251.85	547.838	10084.975	427.036	545.786	265.605	1639.991	10972.796	3060.921	184.061	4004.725	14238.516	326.205	341.725	285.71	121.282	1152.79	320.524	4526.362	92	0.554	813.304	1515.207
23381.673	23999.544	14989.504	29365.609	15684.926	32127.39	13441.108	23486.118	2017.46	1001.584	853.232	749.895	3539.619	1911.677	412.347	11587.422	564.479	847.308	341.884	828.652	5608.715	3419.762	162.647	2669.779	32844.246	286.406	370.409	304.154	112.338	1098.077	332.383	2479.971	25	0.821	844.06	1512.74
9281.371	11554.595	7184.085	13622.058	8880.689	15969.227	8522.921	16553.245	1615.581	1008.385	907.936	692.85	735.601	699.449	569.352	7589.274	367.991	290.419	207.324	1874.478	198.054	371.994	187.648	4794.413	5171.37	316.029	445.108	335.685	3623.284	399.933	333.409	5703.78	36	0.548	926.278	1512.222
19524.815	20859.773	13666.754	24276.905	14517.06	26996.988	13540.053	24981.353	2654.938	1108.61	1049.677	1936.722	3856.258	942.696	577.376	10729.998	422.875	562.724	269.259	1297.521	13258.329	3706.075	174.7	3923.519	16300.694	341.377	340.766	294.592	106.641	1022.93	401.954	3117.414	41	0.948	798.378	1514.817
18484.701	19972.469	12601.253	22847.199	12619.79	24092.259	9693.876	17846.868	2226.318	944.011	860.132	811.24	3783.766	1702.618	426.362	11871.884	603.847	958.034	362.326	812.323	5440.796	3183.628	168.491	2625.143	32006.401	338.652	343.92	306.195	128.381	984.318	308.316	2216.09	21	0.733	851.31	1513.786
6163.325	8042.856	4832.839	9260.277	5218.738	10240.595	4985.806	9650.535	2059.604	1021.456	1087.844	868.214	920.591	671.645	675.748	14697.657	436.089	381.592	353.566	2011.182	308.369	2645.295	260.909	3329.693	1830.389	382.822	458.763	305.01	4136.886	406.096	337.118	4114.212	42	0.726	705.095	1516.238
11968.391	13741.722	9470.755	15246.423	10814.607	17469.503	10155.898	20203.941	2474.322	1466.514	1548.348	1031.511	1104.479	1020.294	792.98	7986.52	449.816	374.158	303.282	2935.759	336.992	1146.917	228.994	5389.685	8477.525	338.826	473.288	316.616	4577.088	539.089	305.392	4901.627	103	0.502	760.888	1520.597
27048.316	28363.313	16963.114	31572.941	17129.558	32881.344	14433.435	25300.003	3218.384	1495.365	1576.925	1323.863	2335.7	954.393	706.601	12500.3	691.315	723.264	393.306	1868.226	3017.31	5694.048	227.393	3623.707	35995.812	383.666	388.923	375.515	182.986	646.213	362.742	3558.342	80	0.686	733.712	1519.388
23343.688	23287.144	14096.451	28127.483	12787.659	27992.03	10584.316	18951.778	1751.597	817.572	614.488	547.145	2056.766	1458.487	317.794	10587.762	690.196	1027.174	299.445	551.169	3460.982	2641.38	160.559	1699.116	44527.038	274.781	357.821	311.095	106.932	542.017	297.164	1610.927	55	0.709	857.064	1517.136
18171.369	18319.739	10636.259	21893.681	10354.16	22508.119	7519.428	12799.658	1835.333	711.595	705.259	561.186	2025.823	954.488	291.946	10199.51	654.212	873.381	317.782	755.947	4193.022	2175.198	143.545	1606.871	40005.578	350.466	324.251	312.362	107.812	476.033	352.426	1454.81	30	0.442	870.933	1516.233
10856.485	13035.343	8265.401	15550.769	9634.165	17743.512	9046.761	16973.429	1867.819	1028.968	1101.794	724.846	762.184	731.656	586.938	7345.289	343.663	305.156	228.073	4490.723	179.927	624.514	191.953	4596.898	3887.754	339.073	380.327	304.238	3148.356	541.26	322.646	5304.432	67	0.845	906.948	1517.53
17415.64	18970.137	12707.715	22266.421	13560.091	24695.943	11421.069	20376.989	2419.331	1119.024	1190.115	1015.316	5120.915	1282.243	579.306	9905.633	533.038	617.889	299.746	1764.248	6185.411	3489.069	196.82	4105.691	21299.697	353.87	353.163	316.89	418.341	892.89	323.823	4053.143	75	0.571	824.74	1520.993
29947.237	30442.717	18560.562	31217.59	16325.623	32187.679	13664.619	23667.639	3220.135	2054.83	1537.705	1232.793	2879.807	912.747	564.097	11909.64	757.364	915.957	379.457	1850.078	4392.132	5321.107	184.551	3085.703	45662.897	400.122	383.339	365.381	146.244	836.626	265.736	2477.762	51	0.782	746.304	1520.52
27217.47	28070.071	17863.441	33993.711	18968.034	37690.071	16068.317	26885.445	2181.387	1992.381	932.571	948.376	4490.34	3436.146	506.691	10921.291	583.237	885.513	325.1	1074.281	5830.561	4296.146	187.223	3198.985	33325.679	321.462	369.572	317.214	150.923	1133.069	383.3	2904.062	106	0.741	842.151	1523.283
26116.112	27620.556	17990.11	32306.217	18616.015	35935.693	16133.037	28893.575	4430.531	3203.457	1332.831	2082.474	4835.692	1638.938	664.908	10476.843	651.416	693.876	338.726	1245.59	8063.278	5779.059	200.101	4213.42	35744.268	374.543	360.966	323.929	156.097	1323.792	441.373	3255.655	44	0.831	770.341	1522.023
24470.651	25037.448	16798.165	29164.963	16766.765	31697.049	13575.175	23705.972	3026.328	1247.232	1333.472	1201.241	3451.707	2774.122	547.215	11424.245	676.642	901.787	320.863	1264.924	5811.625	5449.611	178.791	3478.576	43236.598	353.231	379.235	302.687	184.427	947.878	327.018	3096.512	70	0.597	786.929	1523.571
14736.261	17137.562	10524.83	21552.952	12084.632	24784.17	11675.772	22187.741	2308.852	1006.185	1234.788	690.213	754.201	785.116	569.998	7110.645	451.704	377.182	206.414	2198.561	176.92	523.83	185.094	4576.614	14856.179	349.232	336.424	347.394	1952.66	349.033	326.255	5566.17	60	0.898	919.25	1520.717
16479.408	18151.42	10036.958	21938.658	10765.991	22376.685	8759.792	15953.157	1648.535	740.168	2967.958	521.131	539.201	590.784	410.172	6924.485	468.198	378.121	183.29	2538.557	162.158	530.765	176.746	2545.212	21249.984	320.607	507.303	366.542	3059.203	308.934	327.642	4024.522	39	0.674	968.141	1520.064
11110.438	13232.729	7528.548	16035.186	7954.665	15623.336	6167.115	11461.655	1816.867	799.096	2007.634	625.765	570.092	553.495	375.451	9852.977	511.198	417.332	263.301	6905.497	236.149	739.372	171.568	2494.436	22136.743	320.723	1211.36	380.766	23025.611	788.136	355.444	3874.297	27	0.887	1006.722	1519.537
8661.584	11181.39	6815.531	13224.122	8617.508	15655.879	8532.809	16735.949	1642.335	1006.414	924.27	688.222	749.924	723.757	593.113	7200.869	365.181	292.644	192.752	1932.343	186.036	326.311	193.547	4842.79	3920.532	320.158	304.776	334.797	1355.325	360.434	311.05	5518.183	44	0.613	930.523	1522.295
21478.115	22591.152	14967.114	26648.575	16274.465	30102.268	14666.698	25725.17	2678.994	1215.747	1329.242	1438.982	6115.657	1320.541	617.328	10944.051	528.551	643.844	321.935	1489.414	7021.472	4280.376	192.048	4148.882	26017.536	335.332	437.393	308.728	156.193	1342.598	322.125	3612.602	63	0.755	799.087	1522.738
19455.209	19270.009	11459.874	22959.226	10276.886	22237.925	8582.141	15404.605	1688.872	886.3	581.045	645.729	1536.892	1165.015	316.789	10179.712	637.957	801.854	278.054	605.111	3777.198	2216.929	159.88	1643.169	37878.008	315.526	349.517	318.199	107.592	566.62	340.18	1536.936	38	0.974	866.237	1522.947
18212.425	18318.585	10919.143	21973.54	10066.591	21307.766	7979.915	13929.692	1516.52	1510.835	707.074	655.392	1922.093	2411.219	322.522	10161.156	484.465	733.596	295.282	635.17	4262.588	2244.693	151.056	1704.929	28335.519	287.631	313.817	317.528	135.313	408.284	316.029	1980.873	51	0.424	877.814	1524.069
24087.374	24784.62	15422.249	29560.154	14839.051	30162.561	12518.49	20782.996	1809.146	1201.77	728.095	636.464	1811.076	4359.778	395.412	11681.98	657.3	1212.163	333.163	566.892	2112.763	3798.612	170.47	1949.173	44054.272	271.996	332.51	332.49	106.976	486.005	310.804	1811.839	46	0.885	851.652	1525.152
16846.585	17609.82	11457.002	20236.265	12564.62	22386.623	10779.43	20451.397	2050.327	1080.254	1033.896	846.243	1961.688	1069.398	586.226	9706.267	459.789	440.835	270.835	1638	2108.003	2785.379	202.371	3973.858	15512.118	348.311	342.161	289.445	15771.268	439.355	286.193	3744.55	65	0.637	812.208	1529.592
22829.088	21985.128	13137.936	24653.239	11827.608	24185.515	10453.679	18377.669	3102.272	1178.194	1404.957	914.019	3854.922	837.56	542.246	11358.844	990.007	953.42	351.306	1116.591	4089.558	5474.645	183.942	2539.063	59182.33	396.982	300.78	423.073	141.517	790.631	297.04	1891.324	33	0.828	740.682	1526.136
23779.235	24578.968	16374.509	27701.953	16029.171	30239.671	13769.711	24434.351	2843.521	1265.27	1277.192	991.422	2811.721	1464.884	549.907	10082.524	713.74	911.215	319.197	1290.224	4529.251	5174.04	193.96	3504.446	47100.919	365.859	307.735	327.437	133.607	827.94	292.455	3214.93	30	0.769	775.8	1527.333
18643.085	19902.546	12789.123	23339.521	13529.357	25387.656	11330.506	20411.119	1983.089	987.897	2471.471	775.615	1756.206	1209.054	487.17	7538.834	580.541	511.615	267.718	2710.641	1154.439	1933.32	188.337	3197.06	29470.861	293.197	531.148	295.078	6356.449	894.43	299.154	3968.435	31	0.886	836.468	1529.887
21720.819	21770.076	13015.095	25893.079	13130.984	27094.745	10135.061	17618.082	1736.413	2056.014	564.035	742.715	2465.088	1928.141	353.692	10943.379	711.965	877.643	283.217	471.276	3849.625	2968.678	163.278	1688.843	49539.443	278.53	314.11	331.869	107.896	491.036	296.897	1517.504	33	0.665	862.106	1533.742
20030.104	20659.377	12519.377	24960.164	13280.383	27978.836	10790.859	19042.867	1903.309	1005.912	660.177	670.178	2469.09	2151.853	407.501	11347.76	627.785	885.728	312.14	680.301	3974.385	3664.457	176.289	2322.901	36553.231	307.12	357.98	290.116	121.002	597.5	285.003	2001.408	57	0.262	854.254	1538.675
15677.033	16980.269	9809.42	20163.121	8938.569	19119.351	7959.716	15008.608	1774.398	729.472	727.581	486.057	520.873	553.535	394.623	10155.685	617.281	522.638	304.15	835.866	226.202	1541.396	165.888	2374.075	32643.216	294.914	504.949	364.954	20777.175	294.338	322.862	2840.486	27	0.836	892.019	1534.241
15080.962	17729.25	10651.126	21960.367	11996.929	24480.682	11378.051	21489.146	1906.744	1005.443	1270.617	694.874	779.353	758.743	560.188	6929.986	454.139	336.79	200.144	3996.155	173.725	517.093	180.822	4325.383	14189.453	367.083	284.836	343.005	1781.797	574.831	283.826	5168.446	34	0.853	924.441	1534.029
10048.266	12189.171	7728.715	14097.226	9308.969	16319.442	8847.794	18330.455	2528.44	1530.079	1459.416	1098.13	1222.735	1018.245	947.3	7693.252	479.715	361.487	337.087	2065.418	301.215	880.696	272.107	5407.478	1867.241	334.569	327.383	315.45	2163.489	641.546	290.602	4169.204	83	0.52	746.729	1540.054
10312.045	11680.989	8514.259	12075.441	10239.894	13356.238	9390.676	18591.165	2572.365	1532.307	1574.354	1147.894	1205.758	1026.071	795.303	7733.176	428.55	307.436	278.842	6827.685	429.588	1130.629	221.092	5769.354	1303.688	290.756	385.725	296.797	7045.707	1260.636	258.689	5042.524	23	0.608	801.239	1534.674
22737.863	23594.037	15090.51	28283.262	14943.184	29896.739	12403.643	21419.973	1928.839	989.839	824.944	777.654	4132.821	2182.488	472.963	11323.476	641.049	919.395	291.89	977.631	5018.412	3820.8	174.593	2815.66	36765.331	289.644	332.54	322.22	155.254	1014.413	333.647	2415.975	52	0.956	845.462	1535.788
10704.968	13342.427	7796.138	16449.345	9641.588	19623.498	9397.658	18493.571	1956.444	985.891	1032.677	636.506	737.161	644.709	604.741	6798.968	328.114	276.552	192.852	1623.846	220.058	336.692	187.27	4537.715	1161.518	314.976	330.498	322.183	1219.216	310.171	299.496	4982.597	34	0.614	942.588	1535.794
10995.311	12917.602	8597.776	14535.906	10152.685	16686.144	9553.805	19146.983	2381.597	1449.036	1502.15	1042.902	1125.107	975.262	864.713	7836.424	434.64	334.279	291.002	4145.443	296.854	1158.028	243.256	5196.575	2598.488	329.623	329.352	316.17	3909.097	488.69	349.362	3921.576	88	0.579	759.534	1540.261
11228.912	14107.327	8321.513	16957.046	9431.301	18634.709	8840.709	17377.901	2040.476	1015.556	2051.444	693.2	746.153	723.494	567.46	7244.691	465.847	331.004	230.094	2480.45	185.325	509.177	184.169	4423.664	13001.667	359.879	472.733	363.563	2920.892	345.483	309.176	4768.644	33	0.873	933.591	1539.045
30491.507	31079.362	20716.364	35859.462	20851.08	37842.686	17182.348	30688.054	3380.456	2548.39	1511.386	1610.549	5637.638	1995.923	661.828	12875.507	721.537	866.649	365.757	1389.703	6494.49	6713.433	206.25	4335.652	43279.708	363.532	342.908	335.03	137.639	1693.527	268.927	3476.311	135	0.459	784.656	1543.804
23909.414	25183.646	16678.512	29578.509	16618.167	32195.721	14591.496	25754.776	2093.768	1110.05	1047.109	839.61	984.576	1658.683	594.737	9232.947	453.161	484.157	244.832	1476.303	258.937	2344.043	200.855	3928.689	19341.158	295.532	526.905	311.92	11249.408	510.133	311.399	3999.906	66	0.573	822.061	1541.348
16744.31	17912.583	12378.558	20261.623	14001.921	22528.089	12297.787	22740.339	2564.275	1452.636	1525.833	1088.573	1162.425	1009.539	740.601	7523.412	516.691	390.193	246.448	3991.982	494.343	1370.86	224.819	5520.427	17614.964	321.563	366.292	328.419	7800.934	1043.616	350.854	5454.039	21	0.88	808.69	1541.452
25526.179	26437.885	17871.662	29681.091	16848.621	32282.963	15350.551	27012.785	2986.779	1359.345	1465.407	1487.618	4044.138	1354.379	633.006	12382.037	723.23	847.073	348.726	1760.091	6591.92	5502.659	217.317	4008.933	47837.82	378.781	274.567	353.662	121.589	1246.345	268.55	3174.252	33	0.846	773.197	1544.227
19754.472	21022.11	14620.072	24519.861	14454.674	26570.226	13173.85	24090.257	2517.747	1235.5	1295.241	1285.279	5977.468	1313.603	665.147	9756.367	588.768	656.459	309.068	1481.915	11912.994	4651.37	188.716	4412.931	28341.682	332.381	354.768	324.788	252.799	1509.638	300.379	3574.635	25	0.774	802.46	1545.06
19604.878	20051.665	12719.198	23480.923	13523.703	25167.584	12318.298	21877.129	2160.57	961.056	812.805	660.189	809.795	1116.477	684.719	8745.573	620.185	638.462	271.543	3108.951	258.362	2447.07	236.129	3401.391	36294.459	313.756	513.44	296.236	20744.107	1171.331	349.888	2904.131	28	0.943	829.25	1545.286
18505.001	20761.702	14498.041	25097.984	13607.938	27547.851	12711.998	22076.49	2872.482	911.366	860.722	623.165	736.368	1077.134	532.31	7899.814	675.031	650.643	243.372	1999.114	239.575	2175.744	190.681	3391.691	37836.02	288.048	735.998	294.797	13930.074	940.652	339.519	3562.75	20	0.898	835.9	1544.65
3508.839	6512.17	3666.224	8159.031	4061.974	8232.096	3995.622	7954.756	1052.621	562.514	643.634	431.881	444.297	505.894	338.242	15584.647	226.064	175.656	209.708	740.856	239.927	319.314	150.864	3528.657	947.448	291.08	331.06	274.639	666.67	301.176	347.297	7651.048	32	0.958	1180.219	1545.469
22973.082	24048.849	14497.573	28202.82	12688.448	26544.645	10142.61	17537.801	2030.535	891.077	975.209	1357.985	4271.424	1331.546	385.885	12300.715	616.677	839.078	333.111	1059.803	7351.1	2523.584	172.992	2201.561	36885.617	377.803	329.142	309.712	144.121	762.538	317.188	2275.604	64	0.871	881.25	1548.703
14648.063	17069.212	10536.57	21480.341	11380.853	23051.374	10508.845	19835.477	1917.919	978.335	2521.865	669.813	715.78	813.733	556.905	6732.286	453.937	322.625	199.849	2166.19	173.427	456.535	193.211	4154.897	14993.771	347.011	606.565	365.199	2651.025	569.93	331.645	5143.936	36	0.815	905.889	1548.25
28750.359	29850.616	20310.079	33883.641	19211.14	35491.141	16692.632	29076.122	3371.45	1583.312	1542.908	2017.071	5247.592	1578.391	668.873	11495.699	688.742	932.229	342.843	1322.239	5219.77	6405.398	209.365	3989.867	41993.744	382.313	386.038	371.469	121.588	1502.467	337.263	3066.215	48	0.883	791.188	1549.208
22885.334	23048.186	13725.209	27636.529	14715.933	30936.483	11539.9	20140.535	5195.743	1073.783	742.137	736.973	3388.972	2520.426	428.206	11724.171	660.642	858.105	311.695	676.551	4440.923	3744.76	173.648	2388.633	36881.399	314.613	368.644	293.537	109.978	778.957	328.005	1988.329	26	0.461	856.5	1548.846
10081.115	12370.204	7504.645	14681.744	8507.25	16360.654	8540.037	17090.074	2631.711	1540.833	1565.304	1150.304	1217.516	1013.893	1016.35	11366.835	554.966	417.913	465.645	2831.936	421.132	1946.566	312.702	5226.478	4068.869	367.542	362.974	359.537	4446.54	503.461	341.586	4541.571	43	0.633	741.663	1552.244
18701.094	18894.061	11580.95	21794.717	12456.563	23335.644	10572.301	19366.743	3749.601	1163.723	1195.691	1077.964	3766.241	1113.925	599.42	12246.035	775.904	732.345	375.549	1285.289	4711.995	6054.99	209.986	3497.781	48150.417	398.449	314.167	391.74	130.278	891.247	273.13	2404.3	30	0.811	767.9	1549.7
8903.048	11236.776	7203.87	12754.279	8461.039	14335.451	7849.838	14832.079	1944.36	1087.248	1605.139	838.611	852.616	762.373	619.591	7844.355	337.538	276.171	200.449	6191.529	240.578	672.854	208.518	4390.381	1286.993	288.979	604.566	302.646	6449.234	1046.432	372.438	5239.248	32	0.543	892.906	1550.906
9367.523	15410.071	9541.099	20586.95	9406.509	21832.966	8602.833	16621.249	1711.148	728.976	1681.902	662.307	619.25	765.577	403.757	12148.401	245.615	228.379	275.471	7682.141	339.76	561.947	151.814	3577.238	1519.488	297.374	591.796	259.767	14933.684	888.269	285.38	5443.563	54	0.933	1089.981	1551.537
29682.389	30078.802	19958.542	34223.923	19391.861	37134.328	17167.364	29510.152	2907.062	2313.414	1246.402	1115.387	3985.009	3291.351	609.776	10704.614	751.214	947.358	329.987	938.327	6834.983	6413.851	206.874	3765.597	47973.917	369.626	314.252	354.036	116.099	1052.463	307.042	2936.458	58	0.821	799.293	1553.931
22162.104	22767.126	13632.286	24494.728	13187.006	24628.01	11959.978	18892.378	3247.87	1450.758	1452.059	1556.748	6522.965	1085.739	724.835	14032.722	829.106	627.482	414.428	1826.216	8884.29	7144.513	240.968	3643.431	47114.846	425.869	377.591	353.965	154.96	1295.24	342.916	2503.393	111	0.517	760.185	1556.473
17684.803	19079.984	12451.671	20279.602	12323.664	21915.503	10689.06	19671.266	2868.765	1372.505	1562.162	1228.402	4315.884	1280.503	687.979	10695.73	600.869	616.751	349.124	3696.618	7751.951	4582.778	216.266	4026.893	28971.915	373.554	412.977	304.573	3611.365	1586.789	323.487	3258.66	67	0.616	779.963	1558.664
23329.433	23858.123	15808.93	27541.099	15688.985	29608.611	13187.619	22901.634	2792.862	2003.711	1134.284	1339.663	4063.956	2335.823	554.883	11886.612	637.602	847.925	313.03	1005.257	6044.315	5514.643	180.716	3329.717	37536.811	394.009	364.997	318.244	189.715	1026.524	316.81	2837.014	113	0.716	815.881	1557.155
19416.77	20500.61	12291.44	23670.249	11714.938	24266.402	9669.427	18092.112	2034.608	1013.719	835.778	805.665	3604.089	1127.825	438.923	15161.311	574.013	828.704	301.911	713.216	9761.342	3409.59	185.6	2656.026	30176.682	308.649	286.205	317.533	109.326	746.805	277.439	2114.169	30	0.877	856.667	1557.1
22910.486	24638.433	14818.948	29623.405	14656.808	30376.25	10576.393	19382.067	2436.304	1615.602	1178.067	1065.464	4433.112	1431.472	489.556	11390.244	693.442	794.73	332.317	1255.281	6650.118	3472.506	190.849	3111.023	36867.886	341.19	354.647	309.481	120.874	1193.63	367.346	2834.069	62	0.892	881.403	1558.581
18395.534	19821.335	10853.627	21754.149	10075.72	21614.079	8605.107	16539.068	2846.105	1373.184	1407.03	1038.017	1613.549	894.55	748.818	11167.331	829.039	593.146	459.18	2423.53	1893.299	5803.952	289.574	2970.921	40982.597	426.926	468.634	417.623	9237.872	488.415	297.258	2004.842	75	0.735	746.94	1560.18
26024.626	25803.532	15014.329	28941.387	12415.529	24682.311	9790.295	16517.718	1915.54	1404.978	734.747	717.342	3780.579	1918.229	385.13	10810.611	684.289	800.766	304.707	931.303	3203.498	2839.981	178.151	1627.968	49243.098	297.256	291.881	306.273	101.326	772.685	320.721	1462.597	40	0.722	863.825	1559.125
23690.219	25249.886	16419.075	30825.871	14637.667	32818.605	15219.309	25761.443	1574.713	1670.856	852.445	731.935	3148.753	1241.053	466.556	12293.429	458.949	442.409	244.568	845.09	4177.07	3195.587	193.104	2523.625	29356.721	288.545	317.405	316.149	116.949	817.245	328.822	2546.432	120	0.416	876.408	1566.733
20326.915	22414.354	13337.017	28265.693	12359.823	26400.235	10605.768	19014.327	2448.556	909.918	8729.878	654.165	628.45	703.117	478.697	8339.653	814.275	631.204	301.4	3507.192	178.735	1993.112	185.949	2750.833	41371.654	324.921	1607.907	334.752	5750.139	357.03	338.743	3557.33	46	0.761	902	1562.696
9641.624	11724.359	7527.531	12925.127	8865.516	14777.307	8289.803	16845.053	2401.45	1449.472	1465.856	1058.697	1164.592	955.743	865.078	7641.733	465.888	330.046	281.845	3027.852	350.36	868.358	256.976	4984.288	2323.641	329.076	388.399	293.078	3857.219	458.238	342.131	3594.495	42	0.808	769.452	1563
25747.774	27143.096	18084.317	31148.55	17750.741	32734.071	16205.733	25999.621	3000.285	1370.127	1331.16	1245.172	5803.63	1171.475	695.356	10319.002	909.2	803.532	344.685	1413.931	8855.404	5962.164	215.93	4184.64	51236.271	368.408	347.757	353.18	132.511	1425.659	332.481	3296.814	79	0.498	807.411	1568.222
19206.548	19930.269	12042.099	21991.685	10828.983	21011.679	8500.566	15059.197	2140.855	967.685	815.086	744.732	2817.547	1177.157	447.444	12113.747	658.248	790.88	317.504	872.533	7185.831	3721.327	181.814	2387.498	39407.109	319.016	294.1	300.944	230.289	702.259	301.496	1837.731	116	0.345	845.181	1569.759
25658.985	26312.389	17312.751	30203.83	16901.833	30933.394	14979.763	27204.408	3004.745	1415.964	1398.99	1286.691	4018.084	1605.565	658.797	10582.64	761.802	893.058	330.168	1172.18	6293.242	6012.673	217.413	3970.075	50476.527	358.281	319.887	364.34	148.037	971.035	359.522	2918.889	73	0.716	796.158	1565.705
21166.945	22113.635	14131.488	24733.222	14011.143	25277.567	12012.299	21243.363	2361.483	1402.062	1012.696	1068.834	3554.439	2617.188	583.622	11550.618	585.165	663.667	321.698	1147.278	5931.653	4876.736	178.22	3487.116	33948.965	350.94	296.523	324.581	127.569	1026.615	334.966	2593.502	29	0.848	825.086	1565.741
21347.787	22833.333	14992.786	24361.519	13960.159	24889.875	11378.092	20423.932	2767.513	1389.718	1382.56	937.014	3836.563	1489.724	600.511	10317.22	607.681	691.071	287.473	1339.224	4060.971	4694.535	191.462	3823.554	31201.586	346.682	301.89	310.651	173.317	725.479	311.06	3541.794	45	0.866	817.256	1568.056
25157.439	25514.478	16062.369	27556.828	14342.484	28063.743	12273.899	22441.701	2514.389	1150.378	981.203	963.651	4553.739	1780.783	538.432	12166.538	694.804	935.157	349.533	996.255	4790.083	5161.237	188.463	3165.421	42201.711	310.51	286.172	299.418	111.919	1135.687	322.997	2391.54	42	0.846	831.214	1570.571
13698.309	16335.369	9856.191	19518.879	11391.921	21900.343	10564.195	19937.083	1858.244	1058.3	2344.374	736.428	838.006	854.497	625.305	7227.943	345.915	305.644	239.662	4739.222	205.436	658.689	215.721	4014.269	1940.299	317.969	909.538	301.291	6902.785	662.413	320.665	4015.736	29	0.898	896.603	1572.259
9507.027	11640.045	7370.434	13311.369	8980.794	15605.832	8189.416	16552.297	2530.048	1480.944	1651.382	1163.13	1195.546	992.115	918.192	8011.285	504.629	364.841	341.068	5266.641	309.912	1568.153	282.535	4980.16	1868.375	355.467	434.218	334.109	2041.743	697.823	324.618	3845.295	24	0.916	770.208	1571.708
24258.387	25918.899	16658.164	28902.383	16844.358	28796.931	14251.958	26752.209	3149.21	1603.449	1707.286	1399.625	5953.564	1454.573	776.603	10138.391	723.975	751.73	384.006	1893.443	7817.212	5538.147	239.133	4780.014	39913.976	410.977	316.946	360.76	184.899	1480.827	294.436	3595.549	108	0.657	796.25	1578.843
24998.823	27354.276	16849.588	31881.467	16176.775	33342.404	11722.236	21173.15	2599.726	1313.402	1366.378	1097.09	5188.047	1724.191	556.13	13176.647	678.044	866.127	344.274	1296.004	7918.928	4096.229	225.409	3750.968	35157.232	388.48	431.469	330.671	181.12	1207.345	348.423	3093.688	83	0.477	877.548	1580.09
18168.983	20220.286	12800.153	22282.922	13781.049	23310.732	11686.233	22842.057	3786.139	1441.581	1271.517	1354.822	6231.844	1441.514	731.712	10772.519	461.761	528.554	323.711	1568.414	7129.634	4552.998	231.09	5024.381	9365.03	329.848	304.123	300.296	197.182	1651.575	367.793	3717.406	53	0.932	826.179	1578.085
16879.278	18545.294	11936.141	21085.974	12669.812	21883.631	11279.069	21469.273	2791.746	1473.562	2643.571	1068.64	1204.976	1061.859	791.149	8435.133	612.916	454.611	322.257	2592.842	397.097	2707.175	249.097	4853.896	22196.92	356.368	1370.819	347.191	9190.123	698.027	303.656	5174.719	57	0.511	787.64	1584.342
20919.561	22370.726	14700.708	25243.072	14760.879	26018.803	13432.529	25210.224	3110.468	1433.825	1494.878	1841.231	6080.644	1178.953	745.504	8609.795	701.023	655.419	313.296	2674.839	8044.352	4027.732	242.283	4941.622	35553.644	369.741	454.861	328.473	1592.154	1495.727	343.445	3692.255	136	0.459	811.412	1587.86
11302.909	14241.533	8276.439	16489.008	8686.782	16967.543	7505.547	13803.344	3118.605	1071.588	2435.559	735.598	814.007	648.777	527.371	9500.753	444.995	313.563	269.429	7036.222	221.017	1405.647	200.155	3440.102	11879.909	308.435	671.331	349.376	10650.338	641.89	389.656	3760.956	30	0.73	916.033	1583.2
23559.792	25090.22	16159.391	25894.054	14077.906	26800.513	12334.695	22498.712	2749.101	1401.05	1185.639	1000.074	4313.349	1178.352	596.937	10337.894	796.877	976.449	340.554	1002.694	6990.704	5060.079	206.482	3620.082	53442.655	345.778	325.013	314.779	180.848	1126.64	311.744	2497.701	59	0.803	827.534	1587.5
15555.023	18672.838	11149.399	21200.689	11700.878	22748.299	10290.851	19682.672	2539.993	1232.16	3594.358	823.208	915.314	871.115	662.188	7168.713	632.398	422.348	283.84	3666.966	261.124	1281.515	215.926	4399.537	28459.867	340.505	1656.195	311.61	8231.998	797.757	354.961	4874.303	51	0.449	895.559	1591.441
13854.628	16560.524	6891.883	18739.16	8286.204	18108.425	7312.82	14023.651	1833.133	783.337	3649.384	591.712	596.028	583.22	415.032	8705.556	539.987	397.842	213.756	4371.063	214.221	1035.567	212.01	2965.953	27659.317	312.66	700.743	302.251	10273.262	740.712	331.826	3918.397	25	0.46	1019.5	1589.66
24567.843	26916.041	15728.921	30232.988	15167.001	30420.665	10531.384	18996.359	2542.593	1196.925	1340.911	1086.114	4620.22	1096.978	539.839	10460.685	696.423	813.345	324.558	1341.727	7292.802	3799.074	219.164	3458.466	40496.917	381.262	419.411	310.231	281.83	1054.531	368.797	3431.484	84	0.427	878.548	1592.321
17094.337	19037.959	11564.39	20862.228	12596.747	21230.673	11127.062	22135.009	3121.961	1529.351	1628.679	1842.683	7412.613	1125.624	820.207	13147.806	734.972	592.388	335.958	2686.303	11249.87	4355.22	263.819	5276.661	38501.525	380.285	609.537	376.044	865.068	1616.552	408.51	4036.075	36	0.815	797.389	1591.833
18312.366	18972.89	11053.674	21073.96	10545.767	20341.043	14058.222	15393.655	2320.723	1652.512	898.998	1425.397	4067.648	890.752	697.325	11077.309	674.351	693.478	363.695	1114.84	10172.296	4668.978	257.919	2461.312	41495.476	321.177	343.917	315.876	121.332	941.843	488.514	1748.822	37	0.746	838.446	1594.851
20456.964	21261.359	12169.476	20863.703	9500.217	18898.714	8182.366	14095.012	2235.771	1239.354	877.603	750.355	2034.502	812.892	401.84	10406.579	744.203	915.265	342.145	824.476	4782.675	3966.03	201.794	2164.73	51274.141	350.136	324.009	308.436	105.873	527.426	411.655	1602.321	41	0.866	847.5	1596.549
6136.392	8568.886	5011.714	9822.993	6080.933	10683.895	5355.992	10229.019	1895.82	1002.092	2746.735	766.933	789.671	658.495	556.956	12007.756	351.455	279.55	260.213	11183.485	268.313	1277.199	202.015	3584.811	1211.286	327.435	654.069	308.623	13896.395	670.594	385.245	3678.002	77	0.847	917.318	1598.123
14091.114	15324.162	9665.238	17292.292	10888.417	18233.896	9684.54	19034.507	2953.637	1486.165	1513.149	1157.24	2168.824	1104.517	806.45	8128.351	697.905	527.321	313.019	4020.376	1538.281	3184.63	268.207	4784.863	26851.99	327.57	712.757	361.119	7641.047	1425.923	396.174	3990.572	52	0.52	798.673	1599.75
8169.588	11944.504	7906.868	10800.195	5526.836	14195.145	4936.922	9514.924	1180.169	530.887	1392.347	442.603	476.872	433.267	313.115	10580.401	298.24	254.617	268.995	2203.119	615.417	994.075	156.755	2450.917	7943.544	250.88	483.166	246.843	3375.306	353.616	269.704	3322.886	27	1	1056.093	1597.944
17993.204	19394.817	12429.72	21404.105	11852.255	22173.1	11209.848	20475.194	2565.225	1198.429	1145.389	808.936	981.701	879.513	650.784	6980.781	799.34	427.932	260.639	1434.199	401.233	1907.653	239.723	4169.952	42104.497	330.366	426.573	299.8	7928.235	353.767	351.647	4125.399	22	0.922	819.136	1601.909
14955	16377.764	9982.394	17984.877	9581.581	16970.665	8170.917	15959.115	2833.483	1256.632	1415.695	916.485	2742.12	878.53	617.009	12084.654	548.982	542.555	435.712	1165.27	11984.153	4632.49	219.358	3765.966	35465.827	373.274	573.338	310.838	186.324	491.193	381.813	2485.582	25	0.774	817.82	1608.82
7475.518	10325.652	5816.144	11740.893	6726.768	11646.195	5742.117	11341.199	2531.941	1111.844	1887.004	849.505	887.796	708.546	581.372	12760.554	453.994	358.72	340.408	8650.19	338.715	1890.451	216.806	4092.531	5426.979	343.589	4050.266	316.878	30238.197	659.074	372.217	5302.823	70	0.558	910.971	1613.229
20429.793	22028.269	13058.803	25494.033	14283.081	25041.417	10898.667	30015.313	2909.981	1934.293	1383.25	1466.338	5400.233	1620.603	656.973	24528.152	615.569	598.03	361.363	1755.42	6447.051	7118.423	247.099	6938.045	26735.816	413.83	379.81	340.561	129.984	1470.644	380.138	4277.736	91	0.463	832.368	1617.203
20448.134	18531.284	10942.866	20903.147	11049.546	21563.22	9895.911	19184.136	3072.637	1285.254	1341.432	972.292	2653.334	1006.917	751.589	8841.286	935.483	628.954	365.544	1335.794	2652.468	6851.992	280.115	4421.448	57879.511	418.231	342.473	410.768	301.95	710.634	338.054	3044.932	28	1	797	1612.893
9966.786	12339.324	7619.887	14551.735	9072.537	15886.647	8382.743	17264.724	2734.631	1560.071	1498.252	1141.142	1640.663	1020.13	906.023	7188.985	534.476	404.465	347.612	3106.728	598.215	1715.021	305.899	5189.481	2883.369	339.274	309.349	333.415	3557.684	1157.331	382.511	3681.669	55	0.684	805.391	1616.1
30078.09	30986.205	18414.45	35798.066	18054.753	34077.778	14434.574	28107.277	3099.688	1497.778	1537.508	1197.501	5886.602	1025.024	685.12	13421.108	713.607	709.672	442.011	2152.769	12677.609	7573.362	272.461	4784.105	40961.821	330.81	325.301	365.98	109.389	1608.754	391.534	2981.317	20	0.898	822.95	1621.3
20456.668	22963.968	13861.503	26988.167	14566.168	24932.187	11603.671	34540.532	3121.84	1589.513	1472.589	1653.741	7217.609	1294.715	717.151	19147.754	727.75	622.611	389.673	1990.634	7568.472	6837.47	257.744	7421.753	38085.573	354.256	359.637	356.596	1103.216	1588.425	408.79	5124.589	72	0.697	839.319	1625.319
7442.476	11064.74	6254.314	13079.77	7068.835	12751.643	6212.6	12002.508	1928.458	1092.58	1507.467	755.826	871.047	692.811	593.946	8606.616	414.829	320.543	295.078	4498.852	325.232	1452.864	211.97	3995.823	1616.668	337.024	505.602	291.16	24748.281	595.686	340.673	3924.329	26	0.805	933.077	1625.846
23176.741	25706.777	14150.518	27774.046	14186.189	25520.873	11241.238	25014.091	3327.89	2035.592	1612.243	1408.681	5959.141	1580.029	758.926	18838.011	819.501	618.602	382.081	1485.724	8594.275	7171.307	274.157	5385.325	41356.249	385.503	346.714	356.591	180.143	1621.688	358.736	3534.547	90	0.608	845.156	1636.267
17205.485	19391.395	11081.049	22803.095	11731.618	22593.941	9862.313	19244.706	2725.446	1428.01	1436.477	964.59	1144.642	942.308	776.948	7455.922	720.176	462.971	355.339	964.275	336.033	2498.415	304.39	4446.39	32009.825	363.105	425.463	353.313	5620.164	518.567	353.907	3793.722	42	0.793	834.714	1642.976
