# Supplementary material for: Highly multiplexed immunofluorescence imaging of human tissues and tumors using t-CyCIF and conventional optical microscopes
Source: eLife. 2018 Jul 11;7:e31657. doi: 10.7554/eLife.31657 (PMC6075866; doi:10.7554/eLife.31657)
Supplement: Figure 10—source data 1. [file elife-31657-fig10-data1.zip › TMA05n.csv]

Hoechst2	Hoechst3	Hoechst4	Hoechst5	Hoechst6	Hoechst7	Hoechst8	Hoechst9	pAKT	Ki67	pERK	EGFR	E_Cadherin	PCNA	MET	MitoTacker	A555	pCTD2	CD45	VEGFR	Keratin	PD_L1_PE	CD4	ActinRed	hmC	p21	pS6_235	HER2	Vimentin	Catenin	NGFR	HCSred	Area	Circ	X	Y
9461.236	11698.357	5779.923	13990.756	6439.254	16472.817	5799.174	11971.601	806.012	383.132	361.383	284.312	372.648	450.345	266.551	11087.848	202.109	174.526	189.278	1108.895	329.462	367.266	114.634	1772.212	8578.198	315.457	312.204	270.389	11679.528	659.276	290.175	5870.919	160	0.929	956.188	184.925
8296.341	11476.678	4977.872	12757.581	5930.516	12856.035	4455.752	8474.468	894.597	429.825	340.036	313.07	1575.693	567.93	232.361	11406.831	182.067	180.261	218.731	2068.987	7908.095	325.417	103.168	1389.035	4045.273	307.593	375.625	266.507	9290.941	458.707	273.368	4817.022	115	0.901	925.283	182.813
14546.353	17130.415	9262.734	20667.606	10792.022	23120.85	8768.812	14211.229	909.071	789.229	332.437	315.79	1867.974	928.114	278.166	5521.19	233.319	244.25	193.814	2333.447	8176.702	605.683	189.325	853.588	6696.917	290.241	558.509	266.707	122.771	711.529	277.562	1753.192	182	0.948	793.242	217.874
10179.824	12302.905	7135.881	15104.174	5819.209	11019.961	4651.593	9957.219	1398.467	575.962	474.93	426.079	565.368	435.179	336.029	16210.338	236.58	208.229	302.881	1142.484	832.763	363.239	137.811	8750.216	5360.928	323.172	382.406	306.595	7471.581	408.184	286.852	7387.14	149	0.874	1206.386	220.869
14316.076	16034.548	9115.83	20259.416	9299.183	12809.013	5064.847	9857.642	1227.084	573.735	434.245	377.562	740.877	428.78	313.323	14943.65	249.146	190.171	282.366	1153.218	2321.258	262.078	132.539	7088.724	7931.85	318.094	353.711	307.784	6082.16	389.219	273.27	5597.186	209	0.832	1215.959	224.931
4737.013	6599.071	3324.367	7464.298	4339.21	7874.253	3569.072	8977.829	1019.558	453.789	418.622	381.925	4177.234	915.545	306.36	18409.728	179.904	172.602	162.857	3568.841	10489.545	705.056	132.853	3468.739	1177.948	325.766	367.587	271.254	116.632	1405.048	291.384	6342.391	110	0.955	1019.773	234.327
11273.882	13364.78	6936.755	17213.844	7664.673	15516.877	5739.836	9218.123	920.869	402.327	328.204	315.425	3181.673	1504.512	293.896	10192.211	244.284	196.863	189.805	2778.267	10873.733	539.805	153.716	1145.183	6542.077	303.22	328.893	278.339	199.366	889.339	268.462	2323.461	150	0.961	832.84	235.847
12615.309	15270.263	7888.206	19495.419	8407.636	19959.03	6849.553	13441.729	718.939	547.505	306.063	318.365	2539.67	3644.528	277.558	11926.672	193.791	232.578	173.634	2749.957	11667.651	513.129	188.017	1526.783	3004.436	307.488	291.535	266.273	420.95	957.931	280.677	2658.567	150	0.946	789.62	240.76
10408.736	12441.944	6328.193	15835.896	7337.172	16097.535	5454.891	11336.165	949.765	404.444	326.103	330.739	5134.383	1933.179	272.89	11678.703	241.78	222.301	185.115	4011.854	12773.277	585.825	173.917	1461.279	5534.847	312.142	321.769	292.484	1081.326	1407.046	283.005	2840.673	276	0.8	812.033	246.819
15553.538	17801.625	9815.266	23446.043	11208.398	25237.719	9738.805	19414.763	900.994	535.628	399.147	337.543	4501.95	9097.606	301.641	12730.489	192.293	172.43	181.292	3209.273	13217.486	540.385	123.866	2110.377	4289.751	340.387	329.784	281.949	120.148	1646.23	302.562	4433.126	194	0.912	991.665	244.773
19079.236	21862.446	11928.809	28285.082	13006.89	30794.497	12049.768	26516.489	1130.136	670.437	477.093	408.393	5328.792	9991.802	358.526	11945.589	233.99	196.509	162.445	3724.455	9733.939	680.108	128.777	3548.987	5256.532	358.081	412.588	295.017	102.804	2193.12	302.013	6940.362	300	0.833	1011.113	252.567
16837.835	18855.17	10339.184	24603.95	10642.979	21526.746	7827.625	15641.351	1133.973	1000.681	406.775	351.395	3493.729	3799.578	277.086	16273.564	217.879	209.405	195.143	4031.695	18938.765	691.05	114.826	2321.316	6184.241	367.102	434.179	277.781	98.605	1304.24	286.968	4178.137	117	0.985	1022.765	250.543
12919.706	15314.123	8148.298	19199.419	9524.756	20689.776	8228.28	16782.498	874.404	1222.741	350.748	360.964	9659.278	1600.053	301.989	14494.124	204.263	181.233	184.563	7390.083	35864.279	619.278	131.036	1885.398	3201.489	321.991	392.538	291.591	114.049	2218.475	281.244	3639.742	160	0.973	850.056	253.769
19267.371	22709.65	12304.269	29017.199	14533.205	33301.695	13465.459	30167.99	1136.909	818.387	480.57	412.614	6117.8	14387.525	375.389	12597.024	231.936	199.879	174.206	4288.913	9795.888	736.097	129.094	3655.447	5785.142	370.289	326.236	293.642	105.159	2438.473	326.563	7284.306	337	0.834	996.473	257.886
14383.286	17031.832	8443.626	21185.742	8909.781	21094.852	7463.024	15219.413	1042.11	445.724	353.618	334.665	3413.04	1252.12	260.359	11567.7	266.684	273.797	203.873	3240.335	11594.041	612.713	195.338	1748.815	12153.455	330.781	394.206	287.031	1553.271	1013.564	284.631	3062.5	149	0.92	787.956	257.419
11433.682	13673.652	6965.249	17089.131	8430.577	18252.318	6389.784	11675.694	976.395	548.821	344.685	341.144	8148.932	2214.362	299.338	12308.149	246.162	192.868	204.31	5545.564	31672.181	728.185	134.4	1610.863	6473.981	337.691	416.74	319.777	115.666	2323.36	269.796	3088.563	96	1	841.448	254.479
16202.31	18895.848	10227.192	23859.766	11381.399	26135.4	10870.589	23420.21	891.342	621.9	406.618	351.787	4451.67	12060.907	309.735	13416.393	216.447	186.736	173.439	3169.766	8718.262	559.972	122.969	2869.217	4514.541	369.811	490.094	291.1	108.786	1881.343	301.872	5412.752	178	0.897	1019.084	261.073
10996.237	13432.79	6802.711	17641.401	8223.025	14867.026	5282.181	10916.917	977.977	490.835	349.096	359.57	5149.974	1158.947	280.915	16925.179	212.074	196.562	194.855	4377.342	18192.512	594.528	133.694	1683.748	5208.502	317.873	517.658	324.351	115.212	1346.266	285.794	3380.008	169	0.933	856.399	264.175
10796.175	13231.09	6673.062	16075.777	7017.445	16391.56	6339.571	13110.124	810.947	520.194	338.922	303.012	3023.908	1493.844	255.061	12984.936	236.044	252.799	193.123	2380.553	9070.82	592.057	188.908	1909.76	6143.123	326.212	353.1	283.406	428.827	1063.756	281.778	3559.968	132	0.888	792.955	265.886
7994.348	9813.04	4838.201	12237.651	5465.613	12245.806	4630.6	9996.624	860.765	434.804	354.451	308.849	3384.085	529.657	292.45	15258.255	169.387	160.493	140.19	1589.234	10575.232	427.309	119.475	1816.762	2512.101	328.131	368.93	293.031	125.514	1071.615	301.184	3862.156	146	0.961	934.747	267.644
12371.974	13809.883	7927.106	18661.562	8562.648	20618.576	8157.081	17631.19	969.156	488.331	380.935	333.068	4169.323	3416.954	287.381	15506.259	179.189	189.327	172.831	3394.802	13476.665	617.508	126.804	2426.011	2966.362	366.429	587.895	287.939	102.974	1876.808	305.666	4399.729	130	0.951	1011.154	269.385
6044.671	6852.281	3354.349	8344.782	3612.16	8249.176	2855.48	5743.485	657.673	284.085	243.927	288.178	287.396	292.425	210.776	6980.759	229.451	231.564	161.772	1459.482	538.962	430.768	170.233	639.45	8431.254	306.241	439.762	300.038	8902.183	439.201	295.066	975.923	146	0.798	806.295	272.61
18520.065	21404.721	11719.02	28751.172	13735.304	33429.941	12754.201	27799.844	1156.996	836.016	465.728	389.78	5692.061	10954.105	347.791	11780.137	244.002	216.144	179.454	3508.683	7625.544	830.571	132.157	3503.48	7012.961	386.807	397.309	314.922	106.766	2492.324	316.933	6850.099	146	0.961	1000.336	270.068
9622.503	11603.123	5881.85	14430.768	6192.334	13961.039	5134.144	11684.62	1021.055	418.633	325.657	322.129	4185.9	905.072	249.309	15689.695	271.996	200.323	193.64	5261.336	23453.593	587.41	144.12	1647.291	7231.505	324.339	364.794	312.164	129.732	1282.04	299.685	2782.29	104	0.974	831.779	271.587
13554.937	15836.613	8290.26	19995.538	8540.955	15780.083	5711.641	11494.714	993.269	704.957	321.232	309.06	3749.926	1040.201	250.488	15891.582	256.133	207.688	189.997	3983.85	20549.101	593.846	134.427	1448.662	7276.046	323.286	375.641	321.787	122.02	1326.276	290.986	2590.003	145	0.895	839.376	273.376
18583.655	20320.497	11113.204	27040.664	12418.258	31518.029	12078.758	26005.492	1110.321	630.1	478.511	371.547	4312.136	10301.085	338.672	13035.009	243.314	201.979	204.037	2683.566	7268.906	561.2	137.17	3275.886	6097.993	387.62	445.578	299.542	101.8	1625.904	318.503	6159.97	140	0.921	1004.679	277.3
14356.733	16522.8	8710.867	21508.257	9353.037	16877.224	6070.948	12936.734	895.836	587.989	333.501	325.614	3880.336	1226.051	256.715	15404.764	307.573	215.804	203.294	3550.144	17021.565	507.12	136.473	1675.994	9034.728	330.706	327.21	321.673	132.244	1293.079	310.6	2894.793	111	0.964	831.536	280.707
13346.271	12825.302	6843.513	17090.807	8024.129	16792.341	6064.588	13166.5	1207.779	535.966	357.757	345.795	4506.325	1184.367	320.182	19006.332	243.044	198.82	196.814	5519.705	28174.896	570.664	132.729	1942.059	4144.686	359.404	503.958	307.301	105.961	1766.374	323.248	3599.576	152	0.985	1065.868	280.638
7117.036	8313.57	4416.207	11167.072	5302.502	13125.879	4930.336	10632.579	609.639	440.346	331.083	269.658	2460.997	3078.746	261.984	12125.736	210.185	179.605	172.969	1727.63	3468.175	348.003	128.318	1552.29	5182.209	360.543	379.121	287.063	115.802	952.157	312.141	2960.991	122	0.945	978.82	281.828
13420.529	15841.752	8554.606	21341.228	9775.649	23366.044	8676.993	19398.954	995.935	615.473	354.568	340.894	2967.89	3967.867	276.103	13830.721	278.866	223.373	182.79	2487.735	12173.545	644.395	152.82	2246.532	5970.139	335.145	365.35	316.902	203.99	1192.734	300.151	4266.43	175	0.861	819.7	282.489
6037.606	7540.109	4640.119	9726.604	6571.934	10502.086	5856.587	13755.518	1141.576	587.55	430.986	397.014	423.177	394.184	321.876	12045.339	322.017	259.027	215.791	461.357	182.804	484.024	151.886	7278.513	6933.479	341.635	276.46	310.181	1352.926	330.995	300.797	4475.876	113	0.912	703.314	285.385
11838.15	13400.657	6907.397	15973.978	7469.014	16212.233	4850.991	9830.77	945.085	547.172	344.404	327.214	4035.601	1822.05	279.624	17111.492	226.607	195.676	241.021	2463.129	16383.197	576.44	127.449	1529.73	7654.16	341.336	600.5	277.93	109.88	1340.746	317.552	2583.134	178	0.937	1137.034	287.135
14343.051	18262.948	15565	21273.83	9454.539	20287.812	6963.698	12180.709	969.354	789.127	498.295	357.09	4887.932	3225.654	296.156	12654.465	242.742	250.786	283.946	4079.717	19840.633	574.8	122.966	1774.484	7078.394	385.441	368.065	298.768	110.218	1745.148	320.608	3331.946	145	0.895	1177.907	284.707
13843.282	15246.173	8220.291	19952.353	8853.343	19005.003	6909.74	14373.483	1115.955	781.74	404.052	377.134	3523.57	1426.328	351.632	19792.632	244.972	214.652	204.423	5128.779	25217.997	705.38	134.52	2497.142	6538.359	362.133	490.846	316.211	104.122	1465.76	310.196	4564.854	172	0.875	1075.878	286.413
11163.78	18322.091	13190.87	17367.685	7799.913	17896.709	6882.846	14607.48	927.485	759.044	558.755	370.611	4068.57	1897.041	331.281	17954.201	212.861	253.259	246.263	2695.401	15210.73	543.797	129.639	2984.612	3788.73	362.382	403.515	299.175	437.583	1382.271	346.923	5475.317	99	1	1181.672	289.399
9499.811	11038	6220.367	14136.035	6826.286	14365.478	5075.187	10933.494	820.655	377.214	320.757	311.595	5177.205	695.837	294.727	18528.673	202.272	174.705	224.759	3167.543	17372.021	578.838	130.19	1643.041	4359.733	339.091	367.826	289.45	100.59	1731.428	323.43	2609.509	117	0.985	1136.679	298.5
9573.569	11518.227	5907.405	15268.887	7123.235	16558.643	5795.135	13273.41	755.959	575.251	292.112	286.796	2966.541	1185.396	249.493	12575.004	257.338	213.928	165.814	2977.623	13756.131	541.134	159.767	1424.621	5387.417	313.219	295.414	311.06	125.911	926.614	309.276	2614.469	128	0.963	810.938	300.406
8149.133	9746.47	5065.188	12776.889	6106.614	14179.905	5222.235	11169.553	698.597	369.514	370.214	326.238	2820.043	737.37	252.881	16011.222	168.862	170.289	176.677	2287.858	10514.595	474.672	125.149	1562.731	2965.082	355.166	436.036	295.765	5392.208	1174.034	335.267	2830.804	210	0.915	989.79	301.419
15814.645	18925.847	9739.981	24226.748	10337.113	25187.089	8972.264	19234.183	1105.283	547.462	375.971	331.468	3709.796	933.008	258.338	14895.365	319.299	223.714	194.05	2576.412	14247.721	693.165	143.698	1994.424	8960.691	306.183	383.842	310.638	121.369	1185.012	301.026	3828.26	121	0.977	819.798	301.277
14845.425	17310.556	9143.382	22741.914	10238.786	20151.068	7504.747	16296.725	1144.435	1189.374	431.9	325.888	4164.994	4457.319	293.687	18376.618	235.337	215.281	213.181	4764.509	19834.656	702.386	128.645	2095.895	7454.285	347.027	891.782	302.983	1684.717	1273.122	328.581	3888.704	230	0.955	973.913	304.317
13066.35	14671.665	9707.54	17894.543	8005.01	18064.082	6316.153	12460.893	1011.213	514.582	454.015	334.355	4509.051	2087.552	312.006	15873.363	244.08	211.86	253.997	4356.583	19567.003	686.695	121.854	1740.942	7105.555	375.24	452.042	285.501	103.509	1562.568	347.211	3015.035	155	0.933	1162.481	303.674
8483.463	11647.507	7239.029	11373.313	5143.285	10518.316	4758.497	8207.192	1057.415	555.683	480.225	359.534	2981.707	812.31	332.602	17554.739	210.365	211.316	238.491	3101.386	21054.153	628.01	131.732	2518.587	3168.79	362.658	404.773	299.631	178.029	1078.5	347.195	4965.187	111	0.964	1175.662	300.851
11732.01	13346.935	7460.557	18213.216	7823.374	19241.186	6640.976	14178.713	1414.227	413.673	345.419	397.939	4511.144	1283.396	310.952	18228.293	209.944	206.564	200.585	4427.529	14488.938	801.238	128.655	2049.172	4629.335	362.239	319.076	280.078	98.617	2990.541	324.325	3481.848	122	0.985	1139.746	306.598
10294.239	9520.925	4662.884	12636.01	5452.393	11096.403	3876.645	7965.609	897.405	332.006	317.972	334.056	323.679	517.467	255.597	8717.515	220.087	160.106	203.01	1301.596	240.352	299.261	124.225	836	1705.244	306.184	336.102	301.788	13030.62	466.567	307.298	1815.521	160	0.973	899.225	308.438
13293.17	15652.519	8110.073	20842.855	9218.997	19858.262	7094.672	15909.372	836.375	792.259	402.433	295.048	3839.568	4830.842	303.425	16387.032	220.952	223.446	182.946	3194.309	12387.027	433.015	120.825	2109.577	7961.769	345.278	527.268	312.213	119.47	1196.283	308.334	4032.985	131	0.958	953.912	312.263
13371.775	15831.641	8128.044	20597.634	9163.296	22313.302	8359.801	18340.384	799.489	484.781	424.752	334.838	4723.294	3303.408	318.991	15688.226	212.065	206.517	193.153	3718.075	13365.981	472.959	129.494	2663.521	4383.428	333.803	439.013	322.804	114.602	1598.957	322.695	5191.734	241	0.843	960.305	317.662
23566.466	27100.805	14619.359	34606.53	14568.047	35154.234	12691.147	26135.628	1154.013	562.325	425.711	401.15	4772.949	1660.019	344.339	16637.574	295.652	239.572	222.869	3217.492	14667.175	666.071	129.705	2993.268	10580.649	356.329	468.96	293.408	96.245	1738.285	343.083	5049.765	144	0.969	1164.368	316.819
10932.094	12549.249	6573.471	15791.49	7144.256	12970.72	4623.208	8589.242	1101.36	393.243	305.861	286.508	2510.584	756.779	229.651	14823.352	254.027	194.698	199.343	2786.617	20013.791	445.908	134.1	1165.306	5054.639	301.315	281.962	282.746	114.889	689.201	279.989	2007.73	116	0.948	828.819	317.793
7893.993	9589.435	3520.117	10662.777	5105.955	10247.998	4252.118	8375.101	786.355	1453.751	393.189	287.129	3411.367	1501.168	264.29	8248.908	231.439	221.282	236.897	4695.765	17572.796	367.7	171.334	1009.885	4091.303	323.93	386.175	287.539	124.981	1008.454	330.967	2107.342	134	0.827	554.284	321.873
19525.494	15152.094	8060.025	18801.672	9309.996	20992.563	8746.304	19151.407	1469.683	423.829	398.944	323.492	3777.561	1130.308	326.904	15392.644	262.076	184.317	182.017	3018.405	7668.054	404.991	128.243	2542.319	7127.183	354.704	336.122	294.255	117.894	1413.892	309.94	4871.294	157	0.955	1025.971	326.201
17277.011	19083.108	10652.894	25379.645	10957.468	24230.173	9183.532	19579.662	1131.976	492.089	404.008	365.135	3795.516	1252.566	337.621	17280.286	247.893	211.332	185.771	3775.155	12296.528	621.797	129.962	2419.213	8384.282	362.321	610.973	295.591	105.409	1263.884	274.587	4300.715	200	0.883	1099.2	327.15
19545.167	24130.966	12024.234	28640.825	12269.375	28851.129	10613.151	23053.283	1140.486	602.32	469.729	421.848	5347.944	1684.482	359.301	14869.352	278.426	230.838	233.387	2548.147	10509.333	665.1	136.91	3408.936	7693.916	360.715	528.087	293.314	105.565	2154.292	332.633	5943.788	108	0.967	1164.833	325.194
12028.248	14068.822	8631.511	20827.896	8310.05	19441.11	7557.588	16755.133	1056.1	586.942	466.2	536.34	5315.066	2684.012	337.304	19307.905	204.167	204.525	206.334	7449.262	20685.295	854.871	129.416	2744.755	3925.843	362.677	328.471	281.705	107.336	1900.859	325.524	4338.986	122	0.985	1147.459	325.91
9134.901	9603.15	4281.633	11873.087	5443.253	10283.761	3587.48	7874.521	1162.366	389.195	382.787	314.012	2132.895	526.399	238.495	13813.205	275.801	223.076	200.69	2465.431	12071.662	418.978	164.482	1556.635	2981.216	327.703	474.803	288.591	454.876	758.341	377.884	2991.566	110	0.985	582.8	329.518
15412.112	18092.902	10046.39	24034.01	9400.789	22442.159	8399.126	17537.341	1035.663	556.864	421.137	487.872	5418.562	1405.619	322.354	16422.122	222.475	219.938	196.919	5698.15	12872.462	599.359	130.678	2276.905	7200.101	370.251	304.952	277.153	184.803	1886.426	334.327	3795.71	146	0.998	1151.137	332.623
18694.549	16743.707	9012.055	22055.451	9191.149	22522.138	8275.632	16658.934	1341.495	396.808	358.078	299.87	4049.915	1272.377	290.442	16641.909	225.575	193.876	176.625	4063.782	10685.215	449.764	118.794	1978.417	5103.088	333.718	367.022	293.351	118.352	1356.8	282.609	3528.376	156	0.974	1032.34	333.378
14511.679	16784.723	9150.608	22243.815	10623.126	21434.749	7786.311	16527.019	1135.704	477.751	364.623	333.115	3249.069	1324.28	332.417	15683.275	210.365	201.392	165.255	2064.548	14118.346	442.424	127.866	1722.731	5868.525	359.711	349.068	283.307	107.792	831.593	265.531	2966.034	306	0.85	1083.837	338.111
9983.018	11879.304	5898.91	15332.961	6782.07	14189.164	6111.962	10195.672	888.599	727.359	334.734	309.737	4012.755	806	253.304	15026.953	280.897	241.54	209.367	2982.754	12624.601	476.932	150.62	1115.602	6207.682	308.507	304.845	286.162	113.129	695.633	268.901	2185.295	170	0.829	811.506	336.329
20086.782	22677.931	12590.766	29863.722	13684.623	31166.72	12067.415	26508.083	1236.669	667.595	456.356	402.865	4941.409	2924.769	383.746	14362.286	251.72	223.435	177.114	4202.004	14781.703	726.492	136.215	3423.864	6988.041	381.203	562.273	299.456	105.413	1989.27	282.483	6365.663	157	0.955	1099.939	335.475
12257.676	13978.716	7341.194	18254.228	7235.852	15113.092	5465.998	9877.222	791.493	519.971	321.888	286.816	3547.011	575.839	224.452	11133.192	285.66	200.986	201.336	2503.446	11430.685	373.138	122.968	811.313	5879.15	300.509	284.209	297.355	113.355	608.555	271.554	1553.628	135	0.938	819.241	335.922
13476.458	20450.209	10057.709	22545.529	9263.559	20878.122	7873.883	17729.117	1192.562	714.033	494.049	515.509	7096.338	1171.21	341.787	17741.231	237.349	250.521	211.6	5351.649	11795.78	607.27	133.299	2856.302	7317.152	386.685	309.536	288.994	215.752	2543.127	327.247	4569.437	165	0.968	1143.621	337.506
9431.41	11142.64	6174.369	14092.699	7065.688	15060.088	6472.185	14843.381	1124.082	503.612	395.329	407.975	5812.919	1120.49	369.273	13975.698	190.128	203.091	171.555	5847.632	18912.554	730.608	136.994	3053.876	2395.737	350.287	407.526	291.827	102.279	2019.078	274.566	5291.138	106	0.993	1114.792	337
12177.45	14907.107	7668.503	20424.297	9505.24	22127.978	8642.015	19425.138	877.37	477.351	446.623	364.465	2556.062	7375.281	329.104	19186.333	206.554	213.652	182.716	1825.981	12448.653	379.507	147.395	3026.074	2265.412	329.471	746.099	313.091	128.304	654.043	313.416	5869.069	320	0.868	949.534	346.809
11764.964	14253.432	12623.166	19222.107	8153.702	15121.461	6487.949	16610.015	1158.097	516.75	602.217	440.761	3989.273	1251.291	350.226	15178.404	222.416	204.93	199.943	3824.178	7079.009	548.381	139.897	3177.701	5262.724	383.014	438.422	273.514	125.678	1342.945	300.159	5197.964	137	0.963	1124.595	341.062
18328.154	20918	11658.028	27753.563	13043.84	29337.598	11038.235	25298.687	1204.302	854.792	427.719	387.55	4431.656	3959.629	378.562	16033.76	244.764	237.878	186.171	3342.541	16559.311	658.705	137.735	2830.515	7166.59	416.131	391.723	299.138	106.716	1687.082	276.956	5026.643	150	0.972	1096.827	343.533
8081.898	9905.274	5120.492	12880.964	6074.715	12611.177	4917.25	10772.959	841.306	481.529	388.623	370.785	5204.785	666.351	357.957	21377.617	190.373	223.253	211.568	4378.86	21052.479	488.929	141.598	2451.349	1814.028	369.802	336.699	290.996	99.707	1342.342	313.439	4545.274	144	0.933	1232.896	347.319
7882.331	9285.402	4325.177	11803.514	4716.003	8725.54	4393.302	7492.106	804.56	350.814	417.297	341.572	1990.842	448.561	264.502	12910.503	240.948	214.654	228.556	4118.043	13990.444	358.258	174.38	1521.347	4334.029	294.242	386.863	301.342	4698.213	788.209	281.162	3116.268	114	0.909	568.842	348.132
10776.91	11898.219	7408.029	14912.385	7003.492	14339.993	6230.426	14384.496	1082.523	503.917	446.122	407.509	6181.509	1507.92	386.345	15095.445	196.62	197.937	159.791	3757.03	7688.12	587.663	145.174	3427.867	2855.197	361.07	500.224	277.479	104.333	2254.205	297.663	5933.238	106	0.949	1111.632	346.16
14762.018	16662.567	10123.784	21331.677	9390.286	22068.611	8385.916	18523.576	1029.949	534.136	418.558	372.458	5053.713	2014.633	362.93	16870.167	218.25	202.21	187.698	2752.946	13972.313	540.095	141.392	2632.815	5288.398	363.829	431.453	289.226	105.423	1963.872	292.537	4618.512	212	0.81	1105.179	350.849
12313.187	12353.145	5585.951	15648.268	6683.746	11399.274	4904.495	8659.257	885.623	348.869	317.413	275.75	2463.353	588.302	217.463	10818.188	281.503	247.918	211.716	1930.073	12137.138	318.282	171.908	922.514	5533.025	309.207	380.503	307.05	113.964	763.265	299.5	1632.081	121	0.885	600.533	355.773
22690.737	22926.954	12645.284	30076.043	14091.722	34223.577	12562.722	27948.813	1390.526	543.335	454.136	370.288	4374.6	2189.006	358.985	15887.156	241.362	209.575	163.787	2743.687	9850.491	657.478	139.54	3178.683	3368.668	369.104	369.582	305.065	127.158	2025.694	301.754	6118.994	221	0.827	1007.848	360.016
14787.293	16566.552	8997.002	21094.415	8740.644	17809.467	6896.792	13920.829	817.419	632.448	375.887	316.883	2419.625	3214.113	252.135	10380.616	213.545	242.089	179.555	3168.478	5389.663	293.689	133.466	1298.052	4356.56	338.265	343.43	318.101	133.492	698.055	306.247	2791.662	173	0.901	960.76	358.454
23632.52	23582.819	13479.213	31230.523	13810.768	27865.871	10638.242	21790.641	1377.735	506.015	429.768	353.422	5658.087	1430.684	311.337	19096.014	250.299	214.028	189.286	3821.207	15674.689	548.371	138.95	2228.21	5581.933	365.248	311.713	298.642	121.79	1830.015	288.745	4020.049	144	0.985	1015.375	357.139
14659.009	14437.262	7856.27	19865.782	9764.166	23770.972	8925.885	20308.726	1099.038	513.702	363.113	310.084	3431.003	2729.477	304.513	12510.754	218.667	195.183	150.279	2568.882	5562.759	461.342	130.631	2059.454	2232.876	352.685	283.261	288.91	126.43	1827.433	310.505	4260.631	174	0.938	999.27	358.523
12190.842	15714.786	9365.048	20578.229	8011.525	18462.123	7155.099	15423.727	952.818	521.958	461.919	410.634	2868.869	1642.47	339.6	16982.035	180.134	204.769	167.698	2338.363	10503.916	445.489	144.767	2146.8	3369.017	365.735	763.837	273.404	107.203	974.001	268.664	3831.663	189	0.939	1107.743	360.712
8312.899	10337.959	5093.768	13437.997	5927.542	12943.816	4707.694	10312.916	658.091	410.35	367.368	331.082	2879.595	2651.185	251.152	14445.736	240.16	184.741	259.407	2778.492	11451.765	396.618	124.582	1532.891	3200.225	273.782	481.439	274.674	104.588	710.721	288.775	3056.853	137	0.878	830.58	361.478
13362.168	15762.013	8223.151	21456.679	9978.176	17090.768	6387.026	14251.801	1070.627	1099.377	419.184	341.034	3774.372	3480.625	255.372	16524.273	249.299	255.937	209.417	3035.463	10021.916	393.343	135.64	1557.89	7851.37	355.158	384.434	327.741	131.386	766.627	304.506	3049.291	158	0.904	951.797	361.222
10442.936	11282.352	6215.574	15161.74	6373.06	13215.703	6118.977	11557.009	692.591	347.685	392.594	344.447	418.868	446.817	236.108	9079.746	242.643	207.613	249.707	2478.182	896.635	270.882	192.383	1533.374	5777.238	285.174	346.271	295.223	13430.588	759.829	371.847	4323.803	219	0.82	561.715	364.774
13217.416	16477.055	8711.329	21470.767	8827.862	21813.021	8122.026	18060.289	879.345	466.5	387.811	362.528	2541.863	2018.833	324.402	13530.498	178.857	192.705	185.611	3534.371	4717.87	430.24	136.969	1851.853	3282.517	355.105	412.349	288.852	424.577	1088.757	281.684	3525.296	262	0.851	1076.42	366.832
13605.136	15670.285	8407.382	20840.731	8576.119	20528.585	7473.16	14513.845	722.234	425.18	386.373	341.596	1591.885	1302.769	257.594	12537.266	211.799	174.792	193.685	1376.301	6836.54	437.347	122.984	1537.459	3133.522	282.213	393.296	276.863	114.318	519.437	276.438	3175.652	180	0.907	842.122	365.6
12326.723	10638.74	5544.171	16085.428	7642.951	15181.051	5299.965	10753.676	1145.962	429.043	367.494	377.179	3804.189	699.111	344.626	15196.911	267.237	192.929	198.859	3080.375	9735.129	509.265	145.042	1803.358	9699.561	362.843	566.109	291.151	125.53	861.307	312.867	3049.377	103	0.965	1163.131	365.558
10284.004	11771.109	5890.847	15461.942	8259.144	16775.802	5521.572	12949.333	824.595	366.397	412.121	273.781	2383.229	732.494	225	13825.823	210.774	217.707	177.726	2594.152	11454.556	458.951	181.681	1628.023	2458.782	287.621	423.053	289.617	184.355	857.291	303.468	3082.769	205	0.866	545.022	368.666
19266.142	18236.034	9568.328	23762.812	11055.496	27614.025	10665.206	24066.708	1293.231	474.254	400.03	345.198	4855.948	2831.598	355.202	13769.969	245.363	189.346	156.86	3066.19	5997.742	551.328	139.547	3025.428	3716.863	349.519	420.345	293.456	123.347	1866.731	298.415	5822.361	174	0.971	1014.126	368.517
9266.53	10640.354	5210.387	13972.446	6273.761	12207.364	4058.357	9613.311	714.351	355.36	368.814	278.595	3027.351	471.509	222.874	14489.773	223.902	207.999	209.327	3190.072	19918.836	383.064	186.978	1365.801	3756.985	280.302	282.256	294.613	102.13	988.622	335.118	2250.957	176	0.958	582.881	369.682
9700.292	9228.651	4132.36	11370.386	5484.542	9172.892	3329.574	7481.036	843.069	315.933	315.287	261.316	2442.097	475.748	208.177	12316.895	266.076	202.205	172.404	1227.521	15033.954	416.432	187.05	1136.636	4565.206	292.28	374.284	288.935	98.731	931.79	318.035	2008.668	141	0.858	598.429	371.436
12468.745	14498.148	6714.385	18974.197	8225.428	19169.418	7124.823	14985.313	918.185	641.403	342.396	312.561	2312.321	3042.898	236.389	15006.105	306.275	299.294	264.049	1331.053	9078.475	656.815	166.302	1794.671	8427.953	328.663	540.846	294.574	1127.737	819.42	386.426	3646.909	204	0.941	633.681	372.667
26952.53	22909.548	13154.031	31555.623	14871.385	32496.463	12169.292	25354.867	1363.091	598.745	406.842	325.594	3353.63	3166.665	327.351	17586.16	280.669	218.777	183.026	3170.13	8974.506	574.836	135.956	2240.103	8931.995	352.049	306.81	306.543	134.034	1718.213	301.288	4316.078	127	0.918	990.634	370.445
19351.516	20757.636	11383.333	27693.372	12856.69	30472.323	11745.73	25890.195	1280.694	565.791	433.755	375.236	4715.406	3350.044	375.056	14099.388	227.214	204.225	163.568	4057.081	10434.73	536.26	142.906	3428.877	2231.113	350.945	419.234	305.494	129.225	2253.64	332.157	6459.688	203	0.913	999.722	370.682
10413.929	14468.078	7188.235	15842.713	6849.358	12581.854	4638.916	9486.69	737.368	518.844	393.501	322.963	2445.292	895.678	321.673	12987.299	176.932	194.184	184.486	1499.162	19540.135	365.145	137.606	1230.531	3779.666	370.361	402.265	273.493	131.07	605.063	272.159	1933.342	147	0.978	1096.452	371.201
8789.114	10063.266	5435.758	13318.056	6588.049	13785.703	5530.191	11807.18	709.192	387.213	483.586	328.972	429.039	456.651	248.037	11855.174	242.112	187.041	303.194	1415.347	371.505	239.033	165.085	1883.681	5365.457	274.999	369.13	275.994	10219.562	1112.057	333.388	5677.972	161	0.912	517.624	375.643
11665.744	12820.862	7071.691	16316.736	8267.394	18072.874	8359.557	16224.413	694.438	338.538	362.478	309.443	1079.461	468.678	235.955	11192.794	203.913	199.479	302.991	3640.598	3917.683	301.419	207.577	1427.734	2313.494	271.193	366.597	293.578	12102.28	876.308	389.66	3227.487	147	0.952	565.16	375.752
17200.149	18539.876	9823.077	24591.399	11639.658	26153.769	9292.864	21059.078	934.308	421.187	367.524	302.989	4626.892	970.442	296.653	17538.98	236.539	224.943	187.332	2800.202	15174.758	511.985	136.437	1746.738	7291.638	343.719	363.275	305.964	140.071	1649.39	327.482	3232.587	146	0.925	984.178	376.753
17888.485	20401.889	11168.649	27049.507	12290.147	29324.458	10842.206	23560.038	1165.003	554.584	440.28	429.877	5006.771	2215.685	382.71	17667.664	263.852	227.461	217.965	2824.051	15169.19	802.384	136.68	3052.429	9386.873	390.123	385.548	277.306	118.58	1713.768	299.861	5360.105	249	0.831	1152.773	380.837
8715.849	10502.209	5571.861	13453.442	6541.31	14358.541	5401.708	12241.082	977.753	421.579	386	397.121	5437.621	1070.288	360.87	19700.486	206.466	190.545	203.187	2704.471	12235.739	630.117	139.501	2529.134	4890.691	380.128	448.926	280.075	135.514	1854.735	314.459	4289.287	122	0.956	1144.623	376.041
18857.484	20299.77	10617.085	26765.851	12439.854	29991.988	10848.446	23063.43	1239.359	469.908	395.938	345.436	5011.549	1266.114	338.955	18050.477	228.604	210.647	185.657	5806.612	18415.67	533.839	137.169	2237.006	3329.301	348.544	458.278	301.113	133.785	1910.828	304.799	3994.323	129	0.932	991.57	378.756
12107.654	13338.841	7110.834	17864.251	7484.825	14221.465	4702.247	12270.858	862.856	535.385	406.262	309.511	3706.099	1423.616	221.317	14440.982	268.42	238.999	293.772	3819.365	15169.589	469.808	197.95	1800.916	4775.998	304.592	348.109	317.905	170.203	1217.354	381.663	3306.287	114	0.99	574.553	380.105
15319.409	17357.537	8510.526	22262.262	9966.091	18574.059	7306.784	13484.383	862.294	1283.362	443.821	291.487	2644.499	2679.868	237.905	13669.887	292.578	251.48	216.554	2852.64	14183.691	428.855	176.906	1619.588	5667.146	311.169	525.544	278.663	179.263	955.569	332.476	2961.687	239	0.852	536.195	384.274
13519.124	14755.141	7773.704	20668.317	10175.138	17327.9	6398.076	13394.116	1051.196	370.941	422.222	346.686	2766.34	574.756	270.289	12113.334	360.187	248.456	244.435	2474.771	9620.18	480.295	147.304	1879.819	14159.649	344.07	462.545	304.942	11868.255	965.705	286.602	4761.689	117	0.973	424.115	384.372
8940.984	10227.03	5325.174	13375.379	6127.295	13367.799	6292.656	11715.023	846.709	435.313	396.966	317.233	859.377	799.992	241.915	12600.06	242.721	240.513	182.666	2438.03	8919.011	340.664	202.062	1694.823	2854.452	283.54	476.577	282.639	1842.83	510.412	319.315	3529.274	141	0.964	563.564	388.117
11829.14	13281.937	6660.232	17089.25	6973.003	12976.906	4905.367	12077.932	950.111	452.484	420.099	324.66	2517.232	928.018	238.397	13215.693	311.069	273.187	225.514	3610.79	13340.806	471.18	193.789	1986.651	6037.373	309.325	379.723	302.246	340.075	944.889	352.147	3808.966	110	0.985	574.036	387.036
12831.716	16246.446	8164.322	20599.893	9794.407	23722.701	8261.79	15974.916	1058.684	450.812	377.555	389.564	2885.36	1765.983	375.273	18512.946	198.17	192.092	203.807	2071.45	11265.304	672.537	134.292	2477.14	4448.867	385.259	370.693	278.554	106.877	1042.626	301.272	4078.481	148	0.838	1141.257	389.905
14532.352	16013.794	8693.848	20766.215	9972.025	20631.685	10369.148	20085.571	1009.082	1395.275	430.947	293.976	2624.205	1309.097	268.851	12710.131	256.156	219.449	207.251	2478.907	10664.252	412.241	177.704	1986.885	3445.913	297.274	537.236	257.951	150.619	1069.393	332.447	4086.686	210	0.935	522.914	391.005
6104.133	5922.02	3110.553	7905.837	3563.046	9094.048	3235.216	6348.543	589.006	306.918	287.454	287.744	974.387	392.281	228.106	8996.389	149.725	149.688	201.269	1060.193	10025.834	328.71	136.205	719.341	1147.913	284.532	470.972	275.666	711.425	438.873	286.682	1304.565	145	0.954	860.424	392.762
15865.805	16869.907	9650.244	22167.517	9210.247	19018.681	7338.435	13818.927	1056.165	472.314	422.995	350.977	6528.893	2920.198	300.316	18594.651	241.968	199.816	189.452	2975.562	10636.558	495.211	131.586	1867.761	8591.483	353.353	423.771	281.097	2741.171	1979.848	268.603	3162.072	120	0.969	1066.725	393.25
16687.505	19413.197	10193.828	25161.121	10787.87	24594.422	8407.844	16761.188	1199.814	511.46	441.994	411.628	3915.528	1150.028	384.27	20467.817	249.332	217.246	214.602	2914.669	23902.421	706.969	128.709	2626.814	7546.52	382.181	335.213	284.574	105.737	1376.184	307.229	4175.563	168	0.971	1148	394
14980.276	17686.42	9675.011	23529.871	11336.147	28088.18	10705.273	23872.219	1050.467	565.347	429.339	375.655	5149.677	14100.09	347.551	16854.582	210.726	201.527	197.371	2918.681	8597.698	626.549	136.04	2823.069	4814.685	345.679	428.145	282.466	148.168	2009.483	287.694	5311.103	265	0.909	1056.025	394.938
14197.499	16780.94	8922.695	21592.866	8035.156	19291.159	8027.351	17774.16	976.157	418.914	383.683	350.901	1780.858	2398.659	313.538	12330.041	192.529	166.446	194.302	2351.768	6604.71	369.691	131.114	2504.712	3327.089	338.787	521.114	275.828	151.549	748.421	326.645	4339.456	265	0.839	1036.953	400.255
12242.661	13932.271	7321.751	18537.514	9801.965	21151.617	7519.283	17101.092	870.109	464.42	437.607	309.033	3569.546	2003.15	277.581	13397.071	269.924	227.889	246.884	2268.365	12558.421	546.38	168.685	2275.391	5384.855	309.706	382.213	268.929	690.404	1363.374	301.747	4927.211	194	0.942	493.825	396.582
12478.446	13583.938	6720.385	17865.884	8355.668	15177.988	5188.228	12021.502	766.02	362.608	353.616	274.187	3203.863	638.955	201.687	12787.195	286.858	256.857	196.575	2625.718	19395.611	398.542	183.129	1360.034	6765.956	282.738	323.636	280.136	792.097	1014.279	310.344	2445.813	125	0.914	576.716	394.932
15528.375	17333.086	8896.017	22653.12	9240.429	16960.827	9780.2	14730.276	1018.882	453.805	455.848	315.653	3123.051	1045.831	291.128	13315.076	331.156	266.807	231.792	2574.741	14899.382	550.082	164.486	2068.294	7962.901	352.96	399.331	276.163	115.258	1161.004	300.535	3954.455	192	0.883	484.552	399.812
7078.839	8460.724	3874.741	11238.731	6090.638	8920.139	2840.748	6744.596	586.616	304.119	288.451	267.225	358.774	407.651	198.23	13562.337	181.81	193.123	238.961	517.386	170.097	425.921	163.778	1171.767	2959.914	303.497	359.342	280.36	5411.096	265.561	319.343	3109.427	108	0.967	632.565	397.176
9568.853	10975.33	8036.556	14031.258	6312.318	12414.643	4117.911	7186.122	637.86	313.469	363.341	313.355	594.836	446.451	228.324	10055.639	234.416	236.893	259.747	667.901	829.883	867.446	162.404	812.075	6684.954	339.472	382.293	294.041	4618.249	490.853	308.264	1475.909	132	0.892	809.485	399.455
13134.2	14271.242	7285.772	18289.339	6499.301	12876.209	5344.44	11492.968	724.453	452.054	412.466	276.992	2283.652	881.841	232.366	12215.146	277.852	229.248	210.449	2022.45	11413.711	358.003	168.276	1298.92	6515.92	299.627	596.896	257.855	1509.714	838.216	370.639	2349.703	106	0.932	530.255	400.057
11603.565	12995.567	6465.436	16762.384	10186.362	11782.34	3896.994	7753.557	945.866	1165.284	369.261	301.997	1375.634	1205.033	239.294	9348.557	276.804	269.512	204.201	2479.494	12192.425	334.774	159.977	1124.335	6997.232	353.246	407.657	303.676	274.947	377.323	291.274	2757.457	115	0.956	409.543	401.474
11845.175	11286.044	5985.351	15361.951	5896.623	12170.874	6412.127	10106.379	844.243	356.825	342.277	273.678	1167.087	728.494	211.571	10277.077	270.889	227.361	195.027	2504.446	8160.226	323.373	184.14	1027.418	5726.694	280.496	355.95	282.133	3152.339	543.2	306.367	2012.515	147	0.918	571.684	401.303
10172.296	10608.304	5855.025	14860.649	7467.113	13255.945	4419.68	10764.508	989.067	460.073	438.911	396.595	9511.943	1413.821	310.332	9083.428	247.149	238.039	268.293	5686.821	27241.456	595.72	150.311	1840.269	6300.55	314.958	363.316	304.029	104.972	2595.642	323.457	3489.472	155	0.869	1475.823	403.642
12133.691	13798.797	7091.237	18322.418	8993.153	19422.461	8275.378	17652.417	875.012	414.53	417.884	327.37	3061.395	1506.514	270.88	15023.268	235.864	230.946	176.287	3444.281	9519.802	515.704	180.477	2294.155	3485.602	311.013	597.402	262.979	2244.952	1152.75	325.769	4394.662	180	0.97	522.189	404.589
11526.044	13154.801	6902.172	16625.886	7246.998	15939.285	5747.051	12262.735	822.615	478.055	376.695	332.91	3762.936	1405.679	271.856	16298.913	190.975	182.202	217.182	3941.697	12741.139	421.465	128.757	1614.503	4147.682	334.874	348.979	264.678	132.756	1297.659	279.159	2580.5	136	0.967	1065.39	403.426
15781.529	15871.667	7673.356	20316.057	8156.841	15236.553	5972.104	11763.616	967.491	765.803	375.55	288.061	1977.236	2649.896	213.218	12296.146	343.194	276.061	211.955	1624.549	7248.462	391.655	175.665	1211.826	8127.419	300.489	492.985	284.206	126.096	817.423	334.031	2268.397	200	0.82	581.58	406.86
6184.326	7315.792	3811.086	9947.863	4260.885	9753.645	3360.109	6755.002	578.483	344.17	298.12	314.14	342.227	319.588	228.218	6241.206	148.553	163.756	215.357	1138.308	466.445	370.511	143.694	554.486	963.744	305.872	324.512	274.208	11489.494	302.427	331.952	1036.041	170	0.865	858.388	406.835
7182.155	8205.225	4334.913	10807.9	5100.442	11102.292	4825.748	9836.589	728.85	358.933	373.122	308.272	1425.49	472.21	253.518	9959.758	222.679	191.194	182.129	3986.907	7201.946	307.2	170.638	1503.591	3156.003	317.838	360.181	262.648	17101.756	741.558	267.642	3652.928	131	0.886	503.744	407.05
5471.926	5993.925	3208.41	7496.742	3038.353	6756.347	2198.545	4341.811	479.57	301.354	263.451	242.973	238.529	248.967	369.228	3335.38	140.55	167.963	219.067	241.855	206.899	300.895	126.848	377.35	1570.694	370.702	297.444	252.144	364.912	314.44	303.69	628.272	98	0.993	1198.061	405.837
12283.644	13791.123	7800.187	18497.731	8542.932	17969.668	6741.536	14180.812	748.548	383.471	354.557	332.056	4988.592	1346.589	283.315	15290.88	190.363	180.056	207.678	4972.102	16935.128	526.675	130.395	1742.889	5262.535	349.286	317.026	274.05	122.97	1495.094	387.667	2947.609	171	0.944	1044.19	408.933
12214.698	14249.967	7854.119	18575.495	8586.452	15661.196	5868.247	12911.473	807.274	558.987	396.052	351.193	6964.1	1775.158	287.561	16309.52	194.437	185.566	228.488	5398.489	18535.73	555.209	126.883	2087.473	4375.009	353.743	319.187	267.619	129.903	2423.287	304.189	3565.333	158	0.951	1055.854	410.405
12036.624	14191.614	7492.065	18191.835	8023.676	17355.7	6429.184	14185.304	1122.134	410.112	391.382	338.977	3461.427	680.692	297.833	17151.102	205.349	185.352	236.503	2938.034	19478.257	551.828	120.331	1925.855	5826.324	351.946	324.067	275.538	180.049	1135.948	259.992	3230.807	165	0.968	1027.464	415.985
7462.818	8547.5	4048.54	10517.792	5474.649	10027.491	3315.66	7702.151	778.042	609.746	354.117	285.624	3254.833	1053.779	257.92	13130.417	265.407	219.232	226.673	4153.392	15798.381	435.912	147.403	1277.22	5283.321	351.944	326.082	281.28	138.023	1047.462	286.002	2379.907	111	0.964	468.212	414.869
14299.4	16581.364	8799.238	21836.759	9444.474	20902.534	8026.248	17305.473	944.116	495.18	432.55	360.632	5615.935	2222.516	305.171	16184.369	209.853	202.069	172.953	5501.636	22722.362	655.529	126.925	2392.684	4666.273	372.978	492.02	312.625	122.549	1984.334	291.789	4419.731	154	0.961	927.805	416.11
12819.647	14545.469	7986.052	19279.577	8421.352	18475.203	6636.244	14241.525	753.841	404.952	364.073	326.222	4344.611	1199.288	290.456	15064.382	189.958	181.17	211.531	4305.404	19695.954	519.93	117.349	1623.329	5568.632	342.039	300.504	269.655	130.851	1461.824	333.801	2712.271	167	0.945	1037.68	416.757
22902.908	16045.787	8929.464	22554.691	9423.77	20916.383	9124.165	17121.166	1687.596	612.569	384.355	305.805	1739.995	4671.454	236.517	13595.217	406.418	235.964	187.597	1424.251	4705.407	403.862	166.81	1584.339	6785.705	300.249	356.454	274.682	124.116	721.187	330.039	3352.061	176	0.949	583.369	419.006
8244.564	9336.087	5326.109	12287.128	5378.895	13329.503	5002.89	10572.167	607.985	368.701	336.616	319.045	6118.124	874.516	266.158	14678.655	149.904	171.094	208.775	5183.294	19033.707	490.132	114.478	1594.18	2736.414	350.202	269.537	269.347	124.878	2124.56	316.974	2594.894	113	0.981	1052.677	420.73
13546.114	16096.886	7244.007	20009.894	8712.818	18089.319	7366.837	14345.742	1042.891	462.341	385.758	333.094	2996.572	1349.441	228.812	15168.75	315.422	262.603	190.513	2655.875	10116.512	934.311	171.498	1939.748	6533.924	315.212	357.15	287.242	113.757	937.868	315.883	3568.085	124	0.972	612.976	422.935
12337.891	14371.432	7286.439	18438.909	7858.015	19291.507	7254.036	15182.262	1083.772	435.213	382.075	339.421	4290.443	2172.815	289.702	15378.094	210.622	188.366	179.257	5673.315	16472.567	575.523	128.293	1882.77	4563.726	379.196	442.914	298.491	118.479	1466.698	309.417	3428.043	144	0.889	926.389	425.431
11646.028	14241.515	7370.067	18416.284	8444.474	20048.115	7518.639	17326.789	878.907	538.225	403.617	347.893	6409.642	1701.68	320.285	15926.773	203.928	183.549	222.641	5184.989	25212.559	630.821	125.472	2286.413	6322.778	347.61	296.301	286.203	138.522	2476.501	283.605	3894.74	184	0.945	1032.788	426.848
13675.728	15130.445	8252.56	20541.95	8750.499	21705.017	7430.19	14900.414	870.321	517.717	336.095	301.109	3016.023	3625.022	300.153	14029.737	198.936	188.864	174.096	3445.638	4780.157	449.715	125.968	1437.902	4764.129	339.638	295.513	281.553	155.321	1185.37	292.397	2515.727	204	0.892	1110.961	429.529
12647.709	14076.641	7064.04	18423.108	8343.641	12538.578	5270.297	11376.662	822.301	637.924	357.844	274.823	3241.802	2169.504	264.718	14160.786	244.419	203.887	192.805	4227.619	14619.825	467.247	151.496	1538.281	5305.549	335.493	330.569	261.749	99.581	1157.529	298.122	2684.459	176	0.917	487.744	428.102
7237.381	8382.54	4167.281	10651.703	5880.591	9638.779	3627.09	7565.021	616.588	327.992	312.938	271.269	2425.39	478.188	249.366	11393.927	194.018	192.079	186.429	4662.94	20115.923	312.438	147.182	1029.501	2218.094	358.482	455.848	280.644	10620.607	804.496	275.152	1819.242	142	0.92	455.472	429.93
13820.709	16577.726	8638.974	21472.619	9657.271	22324.572	8637.288	21251.119	1069.186	558.353	498.533	434.108	6980.996	3831.328	372.16	16498.359	219.793	189.847	176.481	6263.106	16313.035	783.074	130.266	3836.385	2085.723	361.537	1056.861	295.152	121.418	2761.729	323.875	6767.049	119	0.961	917.231	428.5
9670.62	10499.192	5560.552	13845.852	6430.483	12151.713	4803.189	9205.914	716.499	337.866	328.043	282.141	283.274	226.781	208.211	3729.557	236.793	218.161	269.68	1533.725	201.939	170.37	156.677	445.496	5917.437	320.116	306.25	254.175	10729.277	263.271	287.276	929.722	143	0.941	533.437	429.787
7400.161	7835.585	3927.609	9682.998	4823.699	10103.451	4082.385	9155.946	862.895	371.263	347.673	337.967	565.851	2353.463	309.444	12750.39	210.77	183.299	215.657	2661.143	1012.705	391.524	138.812	1831.757	4355.791	340.66	407.617	298.447	11206.149	656.189	337.17	4083.634	127	0.929	992.539	429.571
5277.866	6409.555	2973.505	7891.949	3964.764	8780.237	2850.434	6308.674	622.493	307.167	267.66	302.757	2418.98	513.022	213.509	13160.079	183.874	210.689	186.081	2250.258	13297.062	476.612	171.703	1049.793	1711.053	298.135	316.306	273.352	3216.34	731.129	355.655	1616.289	96	1	629.229	430.771
14756.283	17076.773	9047.562	22631.059	9171.651	22352.067	8288.235	17424.706	858.494	584.441	384.26	351.761	2802.386	3508.197	306.358	17534.697	212.224	197.208	181.676	1644.796	11521.432	491.859	157.573	2093.201	5580.421	291.021	422.619	263.988	295.804	921.679	313.787	3503.869	179	0.869	874.126	433.187
10572.925	12242.397	6368.267	15848.462	7595.99	14658.688	4944.845	11288.785	900.667	430.51	343.481	338.826	4198.013	980.359	275.504	14769.397	227.074	227.881	232.962	4969.259	21129.667	534.915	131.434	1724.59	5006.549	353.309	341.197	279.224	97.845	1237.527	261.241	3064.769	216	0.905	1376.032	434.546
5409.257	6354.322	3234.738	7801.828	4506.902	9136.492	4808.46	9142.234	695.121	349.807	330.942	282.884	6266.415	619.173	287.029	12397.467	193.611	168.206	209.774	5909.171	23853.642	529.056	158.424	1658.29	2107.564	336.475	327.54	269.35	94.728	2169.888	288.321	3152.428	109	0.946	475.197	436.06
6811.893	8242.354	3970.201	10275.163	4788.464	10301.056	4415.559	8892.625	816.741	381.539	348.204	314.392	3742.874	736.664	246.116	13631.247	213.815	218.607	142.564	2163.641	12961.764	473.465	168.471	1693.952	1417.208	297.534	496.333	278.437	149.616	1202.114	312.583	3039.184	134	0.953	619.91	435.858
9863.393	7090.894	4018.169	10069.602	4614.51	9066.18	3190.723	6996.755	855.891	293.921	288.286	288.95	345.202	403.644	278.579	11279.84	216.994	232.69	194.698	1000.86	255.936	253.007	118.901	1022.197	5811.973	365.176	305.999	289.564	12837.484	1298.732	294.428	1912.208	113	0.981	1126.624	436.659
9729.513	11134.645	6076.465	14269.241	6221.879	15342.371	5782.82	11986.883	737.888	367.426	337.71	308.709	4521.387	756.098	276.784	16986.419	148.782	162.939	192.1	4393.164	18790.836	513.239	122.849	1705.358	2382.536	338.363	268.286	267.941	119.893	1256.681	255.735	2703.086	138	0.97	1052.065	438.529
9525.929	11482.568	6071.13	14767.171	6971.265	16702.372	6546.402	14697.105	796.371	396.791	380.142	337.529	8008.715	1412.681	305.507	17792.734	187.769	171.698	231.264	6064.976	21033.314	601.754	120.193	2253.587	5114.394	332.538	281.661	279.544	120.737	3162.858	305.772	3839.377	231	0.92	1031.582	442.751
17198.87	12413.236	8538.404	17468.008	6401.414	9755.333	8209.568	8753.706	884.078	366.258	314.131	294.681	306.305	504.282	232.496	6409.9	278.47	167.978	234.58	1268.295	625.654	180.987	146.606	1004.532	6289.251	282.279	250.864	267.119	7747.849	675.429	300.529	1934.613	120	0.941	555.425	440.942
15782.617	16813.584	10369.144	24108.254	9276.233	16671.17	9990.972	15574.563	1045.301	468.198	393.727	321.941	2963.879	1512.168	292.124	16136.558	281.313	239.406	204.349	2802.162	17666.131	603.297	158.991	1967.863	6481.935	349.892	383.384	268.407	118.422	1252.04	287.176	3531.512	172	0.984	486.169	442.657
16155.344	19198.157	10256.488	26010.863	11259.479	28026.863	10475.005	23196.786	884.221	466.666	415.974	396.85	4308.421	2416.267	331.222	16652.901	230.04	188.367	183.547	3101.821	14121.291	557.061	153.941	2705.421	5963.862	305.827	579.076	266.049	905.101	1287.652	305.096	4778.511	285	0.826	864.858	445.251
13607.519	14980.136	8421.816	20615.978	9559.842	18832.083	8162.045	16124.43	717.023	385.646	353.286	307.371	3638.674	2465.858	278.503	13322.733	228.178	200.734	208.407	4064.448	15171.991	386.573	151.437	1730.411	4796.586	357.658	432.227	277.339	1736.469	1234.941	279.354	3302.544	269	0.858	455.325	446.459
14779.266	16454.932	8984.914	21188.23	8111.191	18637.937	6471.171	14766.178	992.449	490.618	408.562	366.694	5679.094	1236.743	402.726	19210.263	224.698	227.723	217.821	5711.161	27859.893	684.967	138.6	2312.166	6078.56	385.017	355.526	277.516	116.52	1723.041	352.981	3999.85	120	0.969	1233.025	443.475
8744.735	10139.939	7060.086	12815.477	7146.804	15027.195	6336.721	11480.131	823.576	405.189	372.684	301.872	356.94	387.324	231.501	8903.952	232.887	221.84	274.164	549.169	538.181	3003.221	218.653	1251.764	3759.152	289.429	278.558	289.835	1521.684	313.281	283.516	2942.371	142	0.971	798.986	444.803
16291.504	18142.135	10188.096	23722.55	12984.84	27367.977	9277.37	22552.439	1046.704	541.892	395.961	346.087	2983.179	10154.133	277.052	13691.256	254.982	225.929	216.345	2710.771	10819.204	463.167	148.143	1805.874	5059.044	343.882	362.519	267.895	3912.766	976.331	289.643	3573.442	241	0.884	495.405	447.508
7866.219	8955.695	4580.661	11808.292	5840.73	12301.449	4096.119	9467.669	577.073	409.519	292.043	270.103	2200.364	1859.941	239.225	13326.416	175.302	165.641	169.712	2130.693	6440.735	306.708	139.956	1135.022	2147.387	298.728	279.47	258.373	2280.806	589.884	310.97	1978.743	180	0.895	543.289	448.289
11996.938	13883.083	7321.973	18432.898	7957.075	15791.511	5534.854	11509.678	819.299	414.93	350.549	309.796	2837.369	828.249	245.648	14697.341	190.2	188.901	170.603	2640.952	7890.393	448.736	123.013	1344.75	5593.571	338.639	292.915	278.688	139.854	1007.354	288.226	2302.753	357	0.7	1100.514	447.682
13085.209	13986.796	8482.252	16685.144	10690.605	19838.04	9415.11	18918.434	854.957	428.698	372.96	343.938	773.757	1023.416	252.385	14067.294	288.775	198.823	249.376	3819.572	4331.047	290.206	156.346	1996.248	8896.915	305.715	284.332	275.95	4393.985	610.793	361.552	3838.626	181	0.952	560.356	447.406
11752.539	13380.944	7284.985	18115.703	8592.955	20272.084	7737.489	16944.486	975.821	439.873	377.929	339.441	6055.492	1222.67	276.933	17735.012	180.195	169.703	200.582	3890.655	16627.626	595.526	133.695	2267.959	3293.158	338.426	326.488	269.571	138.404	2307.808	307.8	4152.4	225	0.904	1081.584	449.798
10123.212	11940.689	6327.458	15786.916	6763.415	16272.679	6146.831	12811.167	867.639	438.267	368.216	337.356	4698.554	1034.142	354.823	16872.695	210.33	208.715	193.193	4579.846	21322.084	591.071	142.397	1827.944	5000.553	382.934	316.055	264.52	120.568	1576.816	333.207	2989.628	150	0.961	1254.633	446.227
9821.489	10999.022	5894.246	14710.631	6406.508	14057.365	5535.887	11130.129	952.327	462.349	380.858	332.968	2782.186	881.279	247.714	13538.904	292.965	252.306	197.178	3544.341	23723.197	467.909	166.474	1627.906	5069.125	321.984	416.836	282.869	116.081	1172.447	377.918	2837.372	192	0.829	609.693	449.896
11243.671	12941.205	6740.877	16516.969	7253.408	16108.871	6198.684	13098.815	1016.799	565.722	380.897	353.116	2517.52	2972.145	290.241	13052.027	209.139	187.79	179.581	2759.501	6197.27	461.482	151.503	2217.004	4214.294	294.493	337.772	256.793	2170.271	970.239	302.762	3400.724	146	0.936	876.699	448.007
9212.967	10791.29	5502.434	13529.175	5943.677	12945.141	4793.552	10131.642	791.003	401.829	381.499	341.487	3418.812	992.685	286.289	15312.021	193.639	182.469	170.263	4158.774	21364.927	487.255	123.895	1542.411	2637.221	337.614	574.373	262.345	113.076	1061.557	303.976	2628.844	135	0.987	907.174	449.211
7232.83	4679.449	2608.565	6160.911	3029.036	6567.785	2611.051	5384.331	835.916	327.715	296.474	333.22	473.201	439.286	261.524	11712.624	161.183	167.667	192.341	2539.301	364.685	296.912	123.6	1218.919	1365.629	354.648	589.235	283.943	14543.224	1725.305	302.39	2497.834	124	0.892	1123.5	451
9764.657	11211.382	5751.619	14823.273	7879.292	13288.477	4867.544	8845.71	585.109	713.656	300.101	269.332	1964.317	1476.082	231.441	11766.172	182.038	204.115	181.208	2849.425	10838.557	330.443	144.868	966.776	3251.366	302.349	253.878	266.12	231.686	451.304	301.845	1670.209	211	0.873	533.889	453.481
11429.738	13428.116	6637.351	17460.695	8435.066	18180.558	6042.055	13909.859	912.268	616.105	347.548	331.226	3236.609	2641.031	232.613	13806.776	261.264	251.072	205.769	3484.457	10479.942	557.082	170.86	1755.05	4073.827	354.836	470.095	288.131	135.755	1375.921	314.138	3205.459	214	0.924	620.883	456.121
11631.069	12119.641	5872.498	14576.537	6747.082	15451.619	6240.637	12479.371	923.98	455.049	370.478	396.203	637.134	496.406	235.817	12590.759	270.388	241.205	215.42	2955.013	671.911	827.751	187.777	1972.61	4689.215	314.984	449.739	287.073	20275.668	968.085	322.478	3542.469	378	0.632	650.093	463.175
15668.201	16521.113	10929.653	22310.74	9990.406	21803.241	9528.241	16786.413	1031.851	749.171	382.949	364.185	2063.298	2962.25	231.529	14180.986	243.593	236.977	182.401	2675.338	7539.42	577.751	177.851	1490.673	6221.075	296.392	468.336	287.114	212.804	790.776	278.441	2753.174	185	0.954	811.068	454.781
13053.538	14912.282	8224.652	19333.117	8578.873	19156.686	8085.43	17637.744	874.585	466.91	443.794	350.649	2576.594	2076.641	327.827	14899.023	207.016	171.395	194.083	1531.143	4559.136	515.648	148.113	3013.736	2253.074	315.351	330.641	294.028	128.306	1068.923	307.684	5455.645	110	0.955	986.7	453.073
17866.461	20775.318	11545.388	27786.81	12934.292	30605.267	12024.377	26801.069	919.377	660.94	435.778	374.36	3059.941	5335.238	333.296	12869.066	229.248	198.228	194.828	2431.321	9862.578	563.949	142.091	3260.129	5444.092	344.885	319.805	288.504	121.808	1498.833	304.564	5803.089	359	0.746	974.286	456.779
12899.783	14792.769	8144.444	19744.808	8770.263	20313.041	7717.309	15858.279	708.073	389.464	331.492	301.906	3648.577	1104.337	279.462	15233.525	201.857	175.875	227.538	4463.607	15117.338	542.455	126.723	1692.777	5240.739	317.533	280.763	288.845	117.891	1343.457	289.151	2906.171	175	0.912	1004.734	457.026
11787.831	13526.856	7650.297	18184.124	8206.57	18643.473	7009.188	14269.765	837.846	380.957	350.562	313.208	3518.27	1039.484	260.526	13914.518	190.732	166.502	187.457	2485.935	6252.647	543.019	118.845	1513.35	5779.89	316.835	270.717	270.361	116.064	1127.727	261.316	2946.318	195	0.917	1043.915	455.649
14498.093	15630.327	8280.581	20501.977	9924.362	21446.302	9653.07	20170.207	870.564	388.777	344.97	327.468	5831.926	947.924	285.16	12773.751	252.733	225.193	212.807	6383.14	18796.248	612.691	144.931	1953.287	6093.723	339.086	334.885	271.994	90.022	2146.321	295.162	3784.468	158	0.895	466.538	457.829
12483.419	13697.211	7597.066	18173.133	7442.904	15323.292	6534.6	12647.384	1009.445	494.652	359.55	312.085	4843.372	1111.378	261.08	15996.545	217.524	194.683	206.619	4298.941	16546.844	487.869	129.217	1497.704	5183.381	361.774	303.056	291.28	122.319	1540.462	285.053	2422.508	136	0.93	1286.676	457.699
16135.184	18034.515	10856.575	23515.35	12531.395	24940.831	12053.294	23102.009	973.626	774.628	385.904	364.276	2617.639	2611.399	253.464	15325.689	245.782	207.822	206.146	3096.004	12129.417	702.853	201.413	1975.927	6402.092	299.291	654.553	290.148	138.205	981.06	290.82	3688.945	232	0.861	802.483	460.125
9010.414	11201.288	5798.036	14480.658	7343.279	16363.221	6302.407	14215.506	752.242	408.475	324.307	302.778	4467.84	1585.533	292.327	16337.538	182.315	175.397	212.912	4220.8	14494.59	608.847	136.699	1821.455	3237.235	315.918	298.872	295.202	117.686	1456.305	311.207	3214.284	165	0.889	994.906	459.167
7423.411	9066.095	4912.766	11860.263	5814.214	13483.85	5405.2	11953.125	684.636	359.807	335.088	292.479	4410.71	1490.817	300.219	12779.488	163.395	152.262	213.477	3823.587	10933.976	550.18	126.11	1856.226	1563.142	315.601	265.68	281.929	117.849	1840.82	337.075	3354.39	141	0.964	1018.422	458.152
10022.658	10561.619	6181.578	13984.207	6039.106	15796.212	5698.694	11852.885	788.018	411.047	348.335	329.833	6345.577	1028.873	300.504	16872.729	172.219	189.531	231.659	4635.416	25869.01	623.618	125.586	1800.867	2887.649	363.1	304.698	284.83	116.892	2193.284	339.817	3096.887	125	0.98	1225.612	459.652
11319.257	13395.274	7158.477	17560.029	7596.102	19417.202	6682.404	14917.565	958.527	464.753	391.363	356.59	4468.018	1068.053	304.733	16429.79	229.298	214.499	249.159	4709.96	20361.494	833.154	133.702	2340.994	6306.235	364.394	303.702	266.303	109.421	2087.939	299.389	3942.586	150	0.936	1235.847	461.867
15490.288	17657.551	9379.549	23059.179	9897.689	16797.06	7959.106	16283.585	967.712	832.218	374.663	331.38	3734.403	2777.868	277.079	15933.105	252.027	227.289	205.746	3385.344	12779.379	507.953	139.551	1821.085	8027.738	389.524	320.72	280.212	125.363	1227.076	304.889	3179.751	223	0.852	1278.321	464.415
12023.406	13691.531	6715.287	17390.793	8493.365	20037.238	6966.025	14392.567	1027.184	470.555	394.898	356.274	3689.616	711.514	258.205	13682.889	295.011	256.9	206.707	3373.091	19070.406	509.693	168.282	2015.246	4711.407	333.406	385.429	305.017	107.612	1360.498	352.07	3488.342	131	0.921	608.744	461.676
16543.068	18860.993	10497.849	25104.089	10816.24	27481.389	9380.812	19802.22	973.507	742.551	412.774	380.813	5692.003	5693.061	294.685	16400.308	237.702	223.023	212.562	5317.398	22184.758	737.458	134.888	2195.222	7012.078	348.893	366.584	291.637	122.416	2074.991	358.822	3977.716	336	0.88	1217.051	467.36
12921.707	14798.415	8289.497	19678.951	8797.361	20693.053	8361.984	18296.616	817.249	419.204	371.679	332.39	5531.817	2024.875	307.752	14906.617	191.19	173.11	202.554	4119.529	13732.474	600.963	125.348	2304.715	4411.944	306.706	299.184	285.418	113.298	2071.293	277.933	4068.57	196	0.943	1028.684	463.719
8349.687	9650.764	4897.89	12448.509	6664.051	13204.7	4231.518	9175.485	768.838	372.067	327.164	310.019	2334.897	836.815	256.766	16465.529	224.629	210.121	210.008	4697.337	16116.308	443.094	172.035	1434.354	4023.396	305.88	268.03	277.605	1066.293	748.28	333.475	2567.484	148	0.924	525.385	464.736
9946.978	12513.791	6385.676	16296.618	7848.183	18584.931	6773.321	14781.768	807.362	377.208	330.945	314.372	6376.498	1173.332	278.07	16627.081	193.139	170.756	185.235	4179.865	16368.7	549.963	118.786	1748	5521.462	323.211	275.868	271.723	115.006	1807.43	290.493	3184.425	137	0.963	1043.04	462.945
9465.914	11477.797	6065.833	14700.714	7133.386	15598.618	6441.854	14426.967	775.267	434.291	369.376	364.85	5766.603	1396.229	275.347	14249.747	163.959	164.896	156.724	5266.724	13510.537	400.139	145.448	2394.546	2858.111	336.293	289.05	275.391	119.45	2275.138	265.961	4282.872	182	0.896	1091.984	465.835
15323.408	17128.886	8970.412	22576.011	9903.109	19301.632	6476.435	16278.635	1137.632	554.807	448.316	387.335	5622.058	1596.589	365.65	18312.721	309.384	223.186	233.37	4295.192	27342.544	677.106	152.521	3391.194	5782.562	350.058	610.741	322.586	108.808	2033.799	297.837	5880.778	260	0.885	1457.454	467.712
9722.674	11119.756	6143.691	15026.273	7205.894	12882.43	4762.044	10040.327	813.703	786.962	319.372	338.313	7877.83	1955.056	251.288	9115.475	237.504	203.533	244.834	5733.041	15974.861	420.301	125.227	1120.359	4675.892	351.031	325.2	305.836	107.598	1867.973	259.854	1997.371	182	0.821	1391.137	467.39
13622.756	16109.195	8799.661	21154.943	9808.527	20718.07	8014.28	18223.986	931.23	728.144	377.73	331.072	4159.296	3682.856	282.598	13878.501	206.784	190.59	198.906	3533.21	16325.964	698.647	132.083	2046.509	5319.923	358.022	308.837	285.863	113.204	1769.828	261.294	3887.736	171	0.9	968.857	465.944
16506.706	17954.355	9716.627	23055.52	10485.978	21558.942	13647.9	24067.247	956.186	431.71	376.854	340.705	4647.194	968.674	312.936	12136.67	258.139	243.93	216.617	6844.468	30269.53	718.677	157.678	2509.63	6367.311	348.519	329.438	279.386	94.539	1858.136	318.999	4943.647	172	0.896	460.826	468.064
23576.535	25875.48	15230.811	33040.301	18253.6	24960.422	11826.642	23260.302	1108.933	568.98	435.159	394.438	3240.268	3010.197	299.725	18467.3	296.213	247.29	247.449	3405.159	13363.523	658.215	159.998	2489.664	7496.788	371.644	573.866	277.145	3497.64	1125.536	303.655	4956.284	253	0.947	418.524	469.769
13171.372	15102.171	7800.478	19417.621	7899.351	17926.713	8367.049	14535.492	894.605	468.851	411.619	367.523	2119.67	1305.31	260.725	12713.914	300.172	250.116	200.971	2480.285	13522.546	441.399	174.789	1987.001	4980.764	331.949	484.491	301.463	114.512	779.181	369.158	3510.532	193	0.852	602.541	470.878
11864.25	13453.53	6961.639	16722.141	9155.213	14529.631	8734.843	12620.006	1151.093	517.813	410.296	368.071	3002.54	1591.929	317.543	13906.422	250.983	240.952	229.056	7243.54	22150.816	609.711	166.363	2264.68	4396.335	359.82	435.327	290.659	110.669	1118.599	310.819	4212.64	114	0.932	451.746	469.246
14089.431	16071.752	8669.459	21060.715	9656.772	22463.448	8842.95	19122.906	884.621	566.286	397.496	354.052	6097.807	3283.396	299.892	15444.203	191.001	173.256	180.764	4758.763	14728.207	701.067	131.37	2458.333	3717.264	356.86	373.269	286.813	114.766	2161.838	347.968	4556.264	194	0.904	957.119	470.851
9053.253	10792.426	5845.26	14416.408	7183.735	12633.229	4892.554	10254.2	691.078	384.767	343.49	335.364	5747.099	809.893	255.886	16521.009	151.455	145.812	168.971	5468.196	19756.074	431.019	136.379	1690.596	2558.429	313.534	284.942	266.522	124.594	1577.203	298.305	2616.183	148	0.948	1068.547	469.459
12685.982	14398.971	8041.789	18944.957	8199.428	20153.218	7260.589	16561.518	883.723	620.175	405.988	369.936	4646.098	2777.98	286.958	19434.904	232.897	203.197	207.001	4474.976	31414.887	704.57	140.204	2394.785	6161.686	328.542	542.92	295.21	113.339	1797.45	336.152	4083.583	98	0.993	1206.561	467.878
10371.461	12520.705	6620.066	16291.192	7084.8	17443.601	6068.047	13954.933	855.804	441.952	388.789	359.892	4610.201	1065.401	288.978	15643.147	209.727	191.534	215.272	3861.36	17953.7	681.156	141.951	2384.442	4089.738	367.245	309.793	285.109	115.022	1608.627	323.377	3957.478	234	0.894	1255.295	473.107
13711.242	14364.468	7743.646	18700.223	8169.087	19931.76	7568.995	15953.413	1031.952	499.113	377.576	339.476	2471.101	1655.544	263.747	14702.894	246.097	214.652	189.701	2113.657	12143.738	759.085	202.348	2168.178	6678.778	316.769	563.454	276.522	158.463	809.116	299.274	3907.072	129	0.97	805.136	469.864
13770.082	11032.08	5848.016	14893.523	7221.805	16368.471	6192.09	14406.472	780.111	343.431	326.715	292.564	2321.748	1030.602	263.139	12866.051	174.542	144.517	164.044	1732.629	7993.968	456.708	126.191	1674.447	3044.56	361.201	309.919	273.624	128.844	825.969	306.517	3150.022	154	0.961	948.545	471.435
10624.301	12354.002	6858.308	16150.164	7048.244	18461.791	6594.484	13597.516	1018.623	441.15	366.466	342.533	5016.216	1772.766	272.907	16080.53	181.492	208.198	206.441	5370.828	22639.817	780.961	134.599	1942.054	2050.884	344.688	318.253	284.368	105.387	1850.601	355.136	3340.891	152	0.974	1229.987	472.914
11521.205	12946.599	6884.759	16635.323	8114.436	17884.929	8665.75	18318.046	966.832	416.545	360.504	321.949	3812.844	854.251	290.704	15718.581	234.508	232.715	229.471	5447.856	22780.413	661.165	161.809	2418.217	5123.787	347.997	321.827	278.702	116.597	1574.172	340.466	4358.051	109	0.989	466.61	472.904
14967.018	17300.965	10006.101	23360.262	11053.351	25634.376	9540.66	20300.002	853.215	413.179	376.888	322.353	4757.556	2698.645	287.186	13544.962	208.095	185.482	208.513	3412.121	13222.567	625.961	139.785	2079.741	5530.757	331.765	400.21	281.243	115.468	1959.602	288.757	3700.25	202	0.95	980	474.084
10501.007	11858.042	6588.774	15693.046	7193.173	16161.928	6349.368	13362.329	801.027	509.652	328.541	291.441	4400.637	2118.276	270.607	13884.618	199.236	177.489	242.551	3088.936	12864.328	511.277	126.477	1561.823	5111.574	308.008	287.651	269.898	117.712	1748.637	313.482	2618.487	155	0.967	1018.61	473.616
11768.375	12929.365	6869.415	16868.514	8499.268	17485.018	6530.269	14201.881	785.49	414.452	331.735	292.955	4869.118	2107.79	272.889	15933.172	206.958	184.673	218.066	3080.418	14931.054	521.402	121.792	1590.814	5593.541	315.461	295.841	279.412	148.751	1531.198	291.824	2607.968	167	0.932	1030.189	473.488
13210.516	15687.068	8321.687	20575.006	8930.597	20517.371	8172.915	16773.495	954.951	477.879	391.29	382.001	7253.719	1387.603	295.773	16108.223	238.759	213.245	219.219	5373.396	16977.259	675.214	134.212	2368.875	5963.861	370.967	321.148	287.653	120.25	2506.357	294.718	4049.636	194	0.892	1267.036	473.438
8481.994	9611.168	5049.308	12813.814	5715.979	11127.981	4366.119	9118.153	820.884	389.264	315.252	317.735	3604.81	533.168	240.885	11213.404	247.353	205.541	220.405	4231.788	17151.476	381.93	140.544	1095.987	6504.92	339.842	366.781	275.053	102.69	800.49	355.33	1726.28	164	0.952	1363.512	474.72
7136.295	7949.195	4214.362	10501.56	5352.038	11530.155	3940.521	8995.167	645.279	350.579	288.275	310.659	3515.723	633.064	214.633	12188.336	168.162	171.377	180.508	2377.015	13907.795	362.375	154.307	1156.363	1080.64	293.414	310.557	294.248	725.171	855.67	314.372	1985.204	153	0.955	580.507	475.389
7798.504	8854.738	5116.736	11642.243	5377.005	11328.208	4693.919	11087.07	681.878	396.032	354.091	347.63	4437.965	1010.943	268.914	15857.907	154.747	148.099	178.775	4871.805	14796.654	495.632	136.243	2547.493	2228.121	314.496	281.202	257.498	221.106	1628.176	272.504	4229.204	110	0.955	1060.418	474.709
12464.79	14700.748	7879.758	19171.833	7925.959	19138.861	6743.566	15278.313	900.032	622.005	395.629	367.771	6094.247	3394.454	267.13	17056.981	252.53	220.675	218.439	6416.166	21563.265	673.081	139.803	2280.965	7589.241	344.323	461.961	297.622	114.281	2386.765	330.78	4025.486	202	0.929	1204.252	474.619
9616.71	10210.57	5880.436	13368.966	5992.048	13852.589	4978.144	9948.366	1047.239	439.841	370.634	344.587	8846.096	1208.461	301.272	12454.12	268.828	188.476	198.52	4707.522	11841.979	719.013	129.53	2310.66	5863.759	322.66	338.62	309.97	102.15	4046.563	294.522	4231.85	114	0.948	1400.702	474.096
11294.247	12362.29	6885.578	15900.023	7954.858	14094.643	5299.63	10206.951	798.568	381.443	338.084	304.09	5324.405	995.87	247.494	14325.8	193.469	178.695	205.102	3322.811	16858.741	458.319	116.79	1231.849	4920.796	317.496	280.142	266.418	144.433	1382.716	270.775	2047.492	124	0.972	1038.387	474.935
17317.538	14372.096	6656.946	18003.646	9067.326	21690.896	7870.191	18733.911	1159.578	468.656	376.592	348.602	4075.057	1074.597	249.697	13874.736	358.866	247.192	198.39	4733.007	21132.997	569.379	172.276	2800.966	8092.385	333.341	411.112	292.409	116.748	1527.088	345.747	4550.675	140	0.984	612.971	476.586
10060.693	12168.117	6162.416	15465.714	6196.045	12338.822	5479.43	11533.355	841.741	387.094	339.12	330.709	3162.865	712.777	270.616	15152.491	218.662	199.509	196.838	3177.06	8372.952	419.047	135.072	1659.149	5209.946	358.268	320.063	305.196	122.69	930.281	323.232	2889.388	140	0.932	1277.579	477.514
9206.376	10591.355	5748.406	14010.321	6575.115	14155.612	4799.189	10763.943	573.961	570.219	281.959	253.428	2170.877	1154.458	235.196	10296.124	166.614	164.311	203.539	1520.74	4618.201	292.593	118.973	879.558	3349	315.416	269.026	270.586	119.059	878.398	293.145	1538.012	181	0.921	1007.798	478.041
7402.861	8270.365	4607.739	10920.691	5629.705	10995.35	4259.935	9086.387	697.868	373.827	297.483	271.559	3452.716	936.9	252.916	12731.315	186.01	179.481	185.786	4643.837	20318.849	605.727	134.36	1464.215	3276.593	335.191	303.546	252.681	110.732	1263.928	323.96	2620	123	0.952	454.549	480.5
13506.885	15867.581	8463.609	20543.294	9198.626	20922.819	8402.34	19337.679	909.749	447.293	402.364	339.24	5653.609	2653.567	300.739	13515.135	211.684	174.644	185.116	3520.095	14207.52	597.918	135.822	2593.023	4941.336	342.73	429.925	287.042	118.982	2103.257	325.624	4547.93	177	0.954	967.946	481.596
11886.334	13491.592	7514.709	18853.072	8411.729	18248.389	6840.215	14943.26	1300.242	498.303	429.3	380.236	6040.98	2960.362	324.985	13852.02	289.759	242.971	232.17	4733.694	12114.086	986.47	143.385	2959.638	7941.532	330.213	454.253	311.037	109.915	2623.008	313.156	5420.259	181	0.921	1394.854	482.257
10329.037	12314.658	5753.371	14947.305	7995.278	15709.234	5055.058	12700.347	995.443	413.179	400.579	342.864	4104.186	548.968	266.951	16554.905	233.791	217.324	234.94	4084.509	21832.2	498.519	166.148	2270.312	4307.332	307.982	384.354	291.934	123.821	1141.72	313.618	4941.858	250	0.848	354.536	485.728
13867.318	16762.06	9037.748	22115.497	10200.966	23711.861	9273.316	20258.202	983.065	455.26	409.584	343.358	6534.796	2462.923	294.616	14194.413	206.555	190.268	199.981	5239.691	19538.452	670.676	143.994	2360.605	4050.578	323.559	445.879	287.905	118.914	2589.282	324.785	4234.845	192	0.915	984.271	483.229
15252.293	16526.985	9122.362	22313.28	10251.552	26156.88	9077.227	19770.615	1121.493	433.647	375.274	337.375	5361.374	770.892	270.264	16819.674	224.214	183.093	179.467	4518.3	17811.71	666.35	141.01	2048.582	7629.288	318.924	278.227	285.17	122.363	1901.091	282.485	3683.524	211	0.931	1057.126	485.083
17812.974	16622.168	9195.999	22377.389	9702	23070.032	8725.41	18347.234	1346.487	471.145	437.084	413.32	1214.872	1006.354	293.466	15471.13	224.614	187.839	176.395	2892.47	3410.065	528.796	146.355	2885.106	1971.919	303.028	575.043	299.361	401.118	644.809	313.928	5531.07	165	0.911	1127.658	483.415
12201.733	13843.541	7533.495	17948.162	7320.731	17427.389	6831.111	13735.066	844.802	734.583	365.682	346.264	5042.341	2256.327	287.112	16316.667	215.642	195.544	216.355	4441.151	10571.622	563.703	136.366	1845.829	4862.547	424.141	358.269	291.959	125.787	1889.08	319.097	2968.472	196	0.943	1265.714	485.597
12685.477	14983.484	8466.36	20133.313	9894.829	23620.469	9001.236	21045.881	1004.839	548.621	426.592	395.704	6536.153	1954.282	297.873	15126.97	247.845	207.379	205.828	6426.332	19678.419	874.152	147.24	3050.001	4546.624	341.656	311.711	302.492	127.969	2856.046	366.884	5433.085	128	0.963	1216.5	483.992
15651.526	17651.911	9823.052	23537.416	10653.255	25410.677	9089.911	17341.14	917.192	512.807	358.175	330.134	6088.553	1358.586	260.875	16076.241	184.787	177.263	187.14	4799.231	15270.656	560.471	140.939	1610.944	5833.757	314.217	295.342	277.976	118.272	2046.381	327.577	2903.077	211	0.911	1067.547	488.04
15519.152	16998.523	9730.657	22832.064	9703.582	24686.883	9743.56	20069.437	856.77	501.597	395.191	368.707	6121.19	2015.506	295.402	13197.427	221.87	187.209	183.928	5530.611	14414.292	620.962	149.694	2578.171	3587.131	324.973	301.058	287.653	110.448	2488.961	340.879	4561.682	120	0.969	1222.708	485.5
9565.976	11106.11	4959.857	12821.969	6786.734	13088.467	4383.22	9352.696	757.793	381.461	348.445	284.746	2588.7	534.645	231.907	9837.494	211.025	197.735	232.825	5026.653	18902.945	411.371	148.474	1097.23	4478.975	314.826	332.601	273.322	127.332	867.41	291.057	2173.057	152	0.949	372.414	487.217
8810.076	8048.237	4123.845	10853.915	5699.744	13217.265	4352.971	10228.614	1233.893	357.313	301.613	304.105	972.336	681.239	205.753	12542.218	289.786	218.15	208.722	2168.021	2392.499	560.501	165.686	1287.713	3757.144	305.64	360.989	282.047	14575.715	1154.266	350.913	2684.217	144	0.948	657.889	487.833
10478.378	12214.661	6353.707	16210.95	7873.985	16953.994	6863.015	16816.467	904.893	409.424	370.206	353.608	6440.193	1893.936	300.245	13812.468	193.695	164.865	196.855	5962.176	12420.493	609.789	134.595	2794.539	3632.764	374.338	363.707	292.077	132.1	2523.375	358.297	4941.843	130	0.951	959.246	487
11143.194	13133.386	7268.008	18007.47	8410.215	16774.338	6368.547	13529.184	853.889	552.192	352.095	309.067	2322.005	2111.972	275.227	13214.516	212.578	196.967	211.658	2694.938	10601.346	546.262	144.937	1923.381	3955.651	316.766	312.431	287.255	112.45	783.132	322.32	3402.405	247	0.84	1357.666	492.006
15440.831	16509.161	9870.67	22995.134	10130.11	20651.553	8971.84	15871.703	780.506	480.181	321.95	279.69	2100.472	1301.617	246.704	14904.694	245.376	222.037	194.502	2288.154	9502.796	412.791	143.19	1498.689	6252.307	332	306.257	270.403	262.768	781.993	319.77	2667.195	208	0.89	455.942	490.5
9682.474	10817.264	6527.02	14288.916	6477.208	14286.92	6033.489	12106.836	835.342	384.96	353.593	313.19	5044.613	846.02	281.687	12588.56	178.505	183.26	174.931	6354.791	23512.527	566.452	141.096	1720.566	1809.006	309.363	312.748	281.291	120.136	1735.107	304.037	2967.082	113	0.981	999.102	488.783
17698.839	16296.499	8304.603	21512.14	10107.568	25441.696	9279.801	20982.198	1476.801	475.329	418.799	401.354	1464.245	1036.203	293.063	17009.189	249.813	207.628	192.629	3476.98	4109.238	602.318	140.125	2715.846	3064.769	317.514	441.41	306.688	1796.999	734.519	298.853	5394.762	207	0.922	1126.418	491.563
15079.67	17067.679	9529.205	22783.286	10716.81	25057.295	10436.536	24453.091	925.761	492.14	418.008	390.92	8794.744	13481.018	378.224	14220.059	222.091	192.115	191.591	7330.758	16263.187	730.282	142.953	3681.061	2857.356	295.096	348.777	316.58	265.582	3810.168	301.8	6456.733	225	0.931	1401.336	493.376
9497.04	10444.049	5975.22	13828.828	6343.653	14557.093	5862.562	12476.813	912.361	512.172	363.631	326.007	7332.181	2056.683	297	13976.809	228.195	167.599	194.564	6034.586	18607.05	536.354	135.213	2458.191	3866.6	300.352	358.527	323.543	112.154	2862.106	293.607	3905.964	128	0.963	1416.195	490.945
11154.054	12340.049	7042.158	16560.627	8474.037	16276.086	7839.974	13588.7	1092.732	484.294	344.718	302.514	4556.39	1726.896	286.284	16645.877	220.233	220.281	230.646	6634.675	18238.95	604.926	162.86	1959.503	4884.409	353.475	391.163	286.101	2366.992	1718.87	331.712	3592.566	159	0.887	430.167	495.022
13726.147	15002.161	8755.791	20296.486	9884.226	18063.582	5132.557	12556.486	797.164	414.336	343.317	310.372	1863.865	615.453	226.374	10456.44	233.734	210.549	260.921	1836.74	5352.764	341.805	136.231	1066.285	4536.217	328.394	335.414	274.185	5433.702	538.866	325.596	1936.013	235	0.764	465.679	494.76
10902.648	13351.318	7132.328	17352.696	8459.7	18270.508	7729.908	18287.11	982.416	457.221	423.492	366.297	6034.538	1793.118	311.97	13397.619	196.696	172.728	167.481	3803.469	11519.559	697.487	143.303	3099.908	3374.387	338.174	388.822	278.564	134.837	2114.99	326.34	5629.385	157	0.911	973.5	495.334
13831.483	15002.901	8176.871	19419.61	9457.932	20575.222	8672.341	15770.16	840.567	507.91	300.304	268.745	2661.461	1328.199	237.618	15716.776	219.418	208.24	190.505	1930.775	9776.828	488.463	146.969	1553.363	5448.126	319.337	286.345	267.27	143.833	1001.617	319.213	2686.581	158	0.951	448.532	495.608
9619.895	11570.216	5789.351	15057.228	7365.061	17010.886	6528.682	15490.304	808.782	391.361	370.074	341.559	6006.13	1531.911	274.467	13939.29	185.399	157.505	205.624	6348.606	12485.726	583.539	134.243	2322.228	3471.305	353.62	303.608	295.453	140.914	2241.747	350.108	4112.082	156	0.949	962.333	495.885
10319.126	13253.227	6900.416	16887.155	8489.095	18754.225	7777.027	19004.365	1044.627	485.902	444.593	366.991	5117.351	1367.746	338.312	14426.708	202.737	195.315	169.649	4096.279	17116.935	717.654	157.535	3285.618	2160.983	308.013	382.327	278.685	131.105	2005.9	276.494	5655.572	136	0.967	993.801	494.853
14144.441	15232.177	8758.992	20457.817	9096.073	17457.868	9041.471	16429.747	849.355	545.799	310.884	283.26	3709.411	1483.292	252.143	16627.319	216.951	200.148	201.713	2963.373	15593.642	605.539	156.674	1942.793	5506.41	346.108	284.138	282.046	133.295	1446.765	320.76	3415.35	166	0.974	440.054	497.205
25367.874	18258.735	9891.358	24325.722	11692.981	26124.461	10672.766	22380.863	2171.608	430.428	405.033	341.566	2498.999	4376.707	269.669	13643.915	527.507	261.89	232.622	1640.434	8489.174	492.207	171.511	2000.471	10094.288	327.411	447.687	281.735	1785.255	1216.226	336.865	4326.794	190	0.935	651.321	500.211
14378.271	13884.371	7845.252	18695.6	8110.892	20514.564	9141.838	18965.183	1485.137	425.003	387.933	360.08	8138.183	1297.243	305.8	18260.424	264.239	188.495	224.902	6597.637	19809.265	688.74	136.788	2501.654	4728.503	305.604	358.937	304.631	119.976	3321.537	322.927	4222.032	291	0.859	1247.957	503.091
11040.925	13094.714	7182.472	17937.039	9012.709	19105.433	6595.679	11910.438	1056.204	430.323	361.063	319.543	5011.716	1679.153	287.862	11515.471	231.077	194.413	199.725	4301.071	21634.846	554.673	133.477	1652.527	4938.776	301.569	337.549	336.902	117.391	1502.252	316.711	2814.967	284	0.838	1438.282	503.373
8192.973	10002.641	5045.274	11867.529	5517.171	12015.681	5223.3	11954.716	909.409	433.28	376.786	300.392	3604.541	836.944	297.156	14423.309	199.638	191.199	166.102	2097.323	8364.368	536.336	152.656	2601.331	2222.762	310.368	449.466	267.903	139.616	1192.492	300.337	4342.511	110	0.985	1000.355	499.064
12684.333	14421.102	7966.328	19658.757	8169.992	21038.725	7818.183	16841.304	795.023	437.187	355.877	313.727	4057.365	2346.764	302.02	14226.562	232.6	198.496	215.414	4690.84	10700.856	562.81	132.707	2078.346	5733.855	296.458	325.735	325.786	180.484	1887.943	289.81	3605.038	182	0.958	1410.198	501.132
8531.22	10613.554	5530.892	14149.561	6846.365	14571.052	5048.518	9902.455	600.454	323.491	304.242	270.16	356.063	276.234	200.927	6229.541	215.869	163.685	281.411	776.063	317.785	572.629	176.47	659.816	2622.379	308.655	283.944	286.62	8557.66	307.322	246.19	1123.101	218	0.85	800.312	502.376
8593.013	10147.572	5702.928	13896.702	6120.775	15946.764	5914.169	12379.227	550.826	320.961	303.765	291.839	2106.935	1276.936	299.326	11342.522	198.264	145.468	189.11	1742.987	5943.737	325.532	126.482	1377.763	1159.216	266.277	327.938	259.545	7641.931	631.946	268.042	2813.158	166	0.95	860.747	502.066
11456.13	12137.037	6744.175	16130.949	6424.556	16052.083	5708.419	12036.959	840.962	385.422	347.688	301.925	4108.955	1133.409	278.288	12360.689	211.191	180.275	203.547	4642.964	15982.8	566.328	123.079	1728.443	4519.515	283.908	311.919	324.917	103.474	1645.222	306.315	2886.565	131	0.788	1420.92	502.546
13851.126	15697.19	8364.419	20362.122	11233.778	24719.712	9128.435	21831.96	963.849	731.057	382.849	332.294	4567.25	6246.268	300.448	15979.21	250.142	236.104	228.21	5218.212	16034.472	744.1	168.089	2694.35	5100.002	344.059	398.627	284.326	160.935	1574.517	347.166	5044.977	208	0.927	428.837	507.067
9487.796	12017.704	6185.621	15118.187	7563.157	16734.296	6960.156	17011.255	1043.01	464.994	420.787	351.972	3589.636	1874.831	313.057	12402.059	188.268	183.19	176.785	1833.823	7086.147	760.582	151.562	3156.868	1908.217	342.213	364.858	281.759	453.183	1493.619	321.593	5870.809	128	0.963	976.711	505.633
12106.025	14517.308	8091.324	19055.885	8966.458	19454.899	8321.456	19481.08	1048.076	500.246	455.326	378.454	4446.132	1798.436	333.419	11585.948	236.63	201.234	181.616	2278.803	12062.385	627.161	158.378	3499.867	4335.586	338.467	451.583	276.565	177.464	1874.51	312.327	5907.042	132	0.965	987	504.765
12701.266	13636.838	7894.524	18368.697	8261.558	20547.626	11489.516	18506.744	851.637	492.13	377.176	346.049	5327.355	3774.205	350.385	17743.632	219.31	198.907	230.965	6503.243	16753.484	756.059	148.19	2716.212	4625.89	283.438	335.627	297.782	113.203	2142.324	329.159	4803.102	127	0.995	1366.917	505.665
11006.55	13347.771	6983.714	17567.229	7900.252	18732.573	6519.154	13744.02	759.212	821.655	339.997	297.9	2854.815	2425.577	273.147	13789.797	242.406	210.956	171.706	1994.444	14459.733	608.814	139.505	1644.203	5120.723	291.752	264.028	262.421	112.833	1087.553	277.009	3123.543	142	0.96	843.563	507.732
11978.197	13859.034	7983.825	19012.172	10651.984	14491.742	5499.63	12793.073	1042.235	429.863	370.854	336.042	4586.071	1203.067	260.718	15629.275	238.532	197.965	199.183	3418.906	29163.2	559.151	130.209	2099.404	4546.099	317.759	312.117	316.236	106.216	1199.9	346.401	3342.069	154	0.961	1205.078	507.539
14016.21	15560.328	9072.04	20398.976	10889.817	21396.106	8700.366	18856.328	826.313	704.734	373.104	344.932	1974.534	9780.415	275.045	13293.249	248.909	203.492	234.502	2233.53	7662.172	411.812	154.789	1954.083	4659.781	325.694	421.531	277.435	5390.811	783.595	340.836	3741.648	327	0.815	444.011	512.631
13351.076	15504.181	8361.989	20276.208	8089.628	19405.471	6883.248	13300.329	850.729	567.063	340.287	295.703	2270.985	1294.111	279.262	13675.881	261.434	202.951	176.867	1434.456	13924.507	573.862	127.718	1518.211	6753.367	280.844	278.889	259.858	127.013	777.465	314.015	2904.888	153	0.955	851.859	508.239
7853.239	9728.265	5127.636	12506.159	6446.316	14440.125	5863.921	13349.226	764.33	403.246	363.095	321.981	3230.536	877.767	274.001	16209.411	168.267	163.047	238.75	2777.147	9062.107	656.106	134.858	2424.915	1624.191	333.203	333.15	287.299	1559.96	1457.288	279.956	6094.674	146	0.961	967.048	510.11
15692.708	14984.985	8131.883	19795.96	8906.668	21912.794	7506.256	16980.927	1476.837	464.291	398.216	378.382	7442.218	2248.221	283.436	15174.014	260.922	192.793	210.09	6049.405	14178.077	712.68	142.372	2408.85	5304.483	304.134	438.669	319.426	2137.522	3209.924	306.986	4230.75	187	0.92	1235.43	510.035
9994.796	11436.911	6267.278	15318.514	7545.512	17777.605	7170.323	15081.685	923.288	435.179	358.723	311.055	5931.336	1573.632	301.991	14798.11	221.8	212.995	204.252	4332.641	15100.093	632.615	132.87	2016.007	4910.684	296.722	346.792	332.673	120.333	2111.794	322.14	3511.872	175	0.882	1414.917	512.14
19331.667	21367.631	11297.292	27344.419	11955.677	24473.146	7490.232	16672.792	1165.993	509.34	472.729	376.078	7736.991	1142.401	312.181	10109.693	366.404	249.466	258.638	4636.402	18556.373	807.059	153.612	2389.457	9652.378	301.874	317.44	303.452	128.505	2489.972	397.291	4580.616	167	0.87	1544.35	513.656
12364.748	13438.158	7839.767	18093.718	7380.806	16843.012	6692.065	14274.255	912.791	432.53	453.887	353.139	3241.986	614.853	259.408	12565.086	277.77	200.145	213.183	6017.959	18459.263	541.495	161.512	1597.2	7720.249	301.368	406.288	292.616	505.133	1076.611	294.014	3430.803	228	0.878	325.64	516.522
11968.218	13248.261	7483.481	17455.832	7393.454	17493.479	7229.152	15162.19	976.082	411.438	359.498	327.086	4942.937	1134.679	261.658	16540.019	203.152	180.679	181.383	4412.196	17318.945	593.879	138.853	2051.876	3269.318	294.916	315.343	320.765	1272.553	2019.307	323.359	3316.554	214	0.878	1223.477	515.037
13548.224	15172.746	8494.185	20120.271	8633.625	19871.621	7127.781	15155.119	1285.154	797.977	419.927	358.782	7264.954	2604.86	307.659	18147.444	240.44	209.065	215.961	5522.974	18110.913	725.973	133.731	2125.233	4662.654	301.466	459.336	279.47	124.291	2938.333	329.942	3493.425	175	0.967	1343.454	514.18
14847.949	16612.729	9266.531	22220.031	9248.75	21215.117	9807.768	18413.868	1028.518	589.768	412.091	358.444	4922.124	2557.571	329.944	19854.636	242.198	212.674	229.319	5183.734	17763.039	739.753	142.937	2798.817	5406.501	276.267	340.83	298.731	109.463	2045.557	311.838	4992.434	144	0.985	1365.833	513.319
11099.205	11627.985	6674.163	15511.249	6117.532	15885.938	7085.961	14951.08	725.118	393.698	309.411	265.295	2768.546	777.66	276.063	12504.421	203.478	167.3	178.257	2808.055	9902.982	411.739	133.813	1774.292	4687.972	276.182	319.547	330.29	108.794	1121.902	379.631	3069.688	155	0.933	1429.474	514.732
13143.269	14714.641	7872.205	18557.564	9441.32	20131.894	10039.464	21171.487	994.442	498.818	412.401	349.183	3016.477	1018.268	298.79	15656.708	255.692	239.533	231.404	4236.376	23401.481	652.189	174.477	2818.379	5194.915	343.782	495.744	274.355	157.15	1088.319	351.209	5142.622	167	0.955	421.859	514.362
13838.304	15547.607	8416.565	19811.225	8946.657	16483.761	6134.643	13372.028	946.573	419.956	363.845	318.628	5703.47	519.726	235.704	13487.74	269.701	191.255	206.233	3399.328	14806.013	424.563	130.079	1433.323	6997.429	308.867	293.692	330.294	107.465	1319.681	290.094	2472.135	180	0.929	1213.672	516.194
11328.73	13737.958	7284.877	17901.112	7742.435	19470.168	7079.877	15184.421	861.048	421.421	368.695	314.007	3333.793	1271.661	298.937	13091.694	225.865	195.745	168.115	1956.823	19662.058	587.896	131.771	1943.211	3864.987	285.814	290.463	263.127	120.534	1171.726	284.625	3556.107	149	0.955	851.419	516.802
13421.834	14939.153	7955.637	19110.41	8880.2	17597.905	9982.248	20131.985	1034.288	452.063	396.218	331.626	3055.929	961.036	285.86	15134.653	257.08	231.69	219.945	4846.827	17061.504	551.007	172.369	2504.273	5364.477	335.717	399.795	273.394	191.068	1161.58	348.095	4857.765	145	0.939	414.686	518.741
18839.171	15874.943	8729.894	20721.683	9623.371	22792.582	9412.648	20631.184	1491.218	425.635	395.652	352.759	5373.89	2198.842	304.098	15214.707	268.398	181.999	183.192	3690.092	9994.254	587.384	142.832	2553	4549.107	310.447	377.054	321.459	129.948	2006.333	296.814	4551.143	183	0.963	1242.735	518.429
10762.559	12208.607	6531.002	15531.855	7700.061	15084.882	5062.264	12485.456	789.153	462.277	368.203	331.956	2502.636	997.059	250.666	15796.022	239.928	202.795	230.424	1689.204	13677.476	569.929	152.312	1949.338	4677.013	332.628	599.928	280.184	3371.107	1043.135	351.683	3094.338	164	0.938	432.098	521.695
11230.922	13045.708	6959.415	17114.562	7677.24	16694.697	6295.272	13226.792	760.602	445.321	341.457	304.73	3666.536	1060.09	268.473	14470.259	211.853	191.648	184.616	4236.354	19563.039	530.201	134.739	1648.062	5733.998	313.747	352.99	284.663	122.114	1271.297	288.452	2715.434	148	0.948	1029.115	521.655
8685.981	10524.134	5494.576	13966.369	6069.994	14127.106	5252.889	11592.583	741.995	506.213	324.581	297.154	3478.782	2028.343	255.765	13573.966	214.371	190.213	194.567	3995.974	12521.543	473.474	132.052	1424.515	5618.259	312.087	377.634	263.351	135.105	1319.384	273.7	2393.479	160	0.884	1020.15	521.306
17518.993	18271.036	10553.043	24775.512	11121.446	26866.136	9655.524	21297.784	1084.84	919.454	413.081	333.367	6327.79	5148.655	323.832	16374.086	257.803	242.248	217.27	4783.948	12883.433	726.181	145.791	2971.306	6514.666	314.321	360.658	335.201	102.899	2247.955	329.29	5266.938	170	0.916	1423.394	523.188
6756.864	7889.475	4460.628	10354.266	5011.34	11201.167	4409.001	9498.113	672.513	414.048	350.986	311.072	3812.195	1268.143	257.093	12132.927	186.799	150.24	154.555	2439.248	9831.129	389.072	122.047	1610.335	1508.164	273.126	305.476	294.719	184.264	1524.091	314.703	3432.25	132	0.965	1185.144	521.72
17000.652	18683.875	10892.779	24594.45	10127.463	27168.4	9669.267	20535.508	954.89	785.368	402.872	345.576	5177.762	3441.703	311.128	16616.693	260.826	221.105	234.735	4642.026	14167.712	769.34	128.978	2300.098	7138.53	310.034	384.711	283.379	122.074	2252.197	378.81	4173.683	147	0.942	1337.997	523.262
7947.489	8929.64	5052.433	11645.531	6503.601	13090.782	4800.553	11007.294	838.012	396.793	339.425	297.95	2986.383	1133.551	247.538	17331.51	210.782	210.925	192.627	3361.193	20202.661	625.338	182.722	2006.695	1706.714	274.716	377.146	273.703	138.223	884.694	398.468	3717.594	115	0.945	484.43	524.552
12166.113	15072.437	7866.866	19890.502	9224.728	19051.03	7219.949	15858.083	1046.957	584.196	383.521	350.375	4573.561	1708.12	300.601	15790.87	217.572	196.981	181.533	4622.509	25977.693	667.541	140.668	2165.367	5359.693	320.125	420.061	289.495	121.705	1658.634	351.144	3630.415	148	0.948	1041.378	525.007
15862.14	17701.189	10211.24	23826.194	10852.8	24768.264	9548.767	19776.065	921.322	511.281	404.677	339.888	5722.773	2872.147	274.354	15653.925	255.883	190.245	188.178	4016.111	15964.487	634.23	133.867	2185.833	6271.468	315.233	374.978	311.014	469.164	2495.781	359.049	4312.204	198	0.902	1196.742	527.293
9609.567	10494.161	6021.088	13460.987	6188.707	13697.783	5654.479	12168.527	1075.664	482.399	375.3	327.055	5049.719	1131.154	261.993	14453.307	214.423	181.158	187.731	3807.269	20409.573	655.915	134.817	1957.467	3246.093	304.56	299.275	341.169	103.837	1898.04	344.311	3443.318	114	0.99	1218.36	525.395
12589.288	14170.117	7423.09	18372.135	9702.236	21445.022	7710.113	18865.305	939.853	443.374	373.567	334.363	3734.187	1312.536	268.725	14682.875	267.942	228.012	239.233	4532.312	16122.576	783.507	164.668	2104.679	5954.816	328.031	625.288	276.201	5691.988	1400.76	351.404	3899.736	272	0.901	416.147	528.93
7092.33	6067.514	3163.915	7974.541	5218.803	8490.739	2970.094	6623.341	874.533	326.357	251.379	315.118	1389.659	461.462	208.424	12806.75	210.201	174.509	265.788	1499.647	3745.85	491.682	149.952	1022.115	1530.613	275.167	331.384	288.246	4152.377	583.745	339.648	1984.105	111	0.994	565.734	525.734
15421.737	17402.904	9694.175	23014.437	9791.401	22429.706	8006.676	16026.048	816.827	529.404	355.763	329.982	2841.171	1453.004	292.835	15333.324	211.172	189.891	187.009	3529.927	16756.759	507.626	137.404	1859.185	5805.3	327.967	411.535	299.933	127.806	976.586	326.912	2983.715	160	0.963	1050.469	526.394
12490.46	14068.273	7934.649	18410.794	7869.021	17220.007	6863.464	14412.518	825.343	441.04	377.019	332.399	5761.581	1129.838	245.905	15600.9	226.803	179.86	222.198	3682.137	21666.208	579.302	131.468	1827.895	4704.76	306.697	293.62	323.97	101.434	2143.436	315.937	3062.901	184	0.959	1208.533	528.027
15202.716	15700.587	8571.293	21283.916	12240.893	25235.737	10313.346	24757.874	1032.68	752.496	410.419	336.413	7092.419	6210.838	329.152	14453.109	240.345	227.875	194.499	3917.643	12035.057	611.292	146.685	3397.577	4392.425	301.386	442.299	325.965	100.429	1931.786	367.401	6242.928	248	0.902	1415.153	528.742
15355.562	13529.667	7887.987	18811.716	8840.956	19940.632	9476.626	17184.504	1354.841	505.509	412.434	360.586	1736.983	3827.48	303.811	14434.923	300.888	207.407	221.088	2633.279	5082.831	504.698	168.492	2173.084	2922.305	319.521	470.676	281.554	326.284	959.044	368.186	4387.9	229	0.92	635.963	531.247
11677.589	14100.569	7456.944	17839.539	8357.553	17001.633	7011.537	19790.345	790.474	547.507	388.092	384.262	1894.984	2245.318	286.799	19003.725	203.878	176.187	192.573	3568.167	7828.571	511.212	151.131	2868.335	3525.023	349.292	1540.451	269.343	12308.608	1818.931	313.496	5376.001	339	0.82	997.022	532.202
16164.946	18086.222	10322.69	24253.827	10537.667	22774.48	9334.599	19669.583	1018.28	764.617	401.163	342.367	3934.583	3938.671	311.689	16507.847	242.003	219.488	216.843	3893.287	10459.817	659.203	133.226	2272.65	6288.726	295.213	309.928	289.684	118.867	1547.624	333.976	4176.438	223	0.923	1344.783	530.67
10729.409	11968.481	6565.084	15741.192	6625.536	16705.272	5951.418	13180.911	836.896	384.835	357.16	298.234	3442.182	1228.481	277.614	12609.418	221.161	187.535	191.515	4230.543	17675.81	586.33	135.269	1915.498	4759.049	279.743	346.262	301.43	96.719	1387.571	330.544	3303.084	161	0.944	1433.792	528.929
10270.471	11607.223	6308.467	14509.282	6708.999	14411.463	7275.303	11528.66	958.758	450.327	381.909	329.863	3359.992	1079.646	269.359	18276.515	241.301	239.2	216.068	4097.99	11697.998	709.255	186.278	2046.814	3017.397	299.353	332.051	271.176	127.005	1038.906	415.988	3827.496	148	0.914	479.845	530.905
5896.147	7074.788	3844.826	9268.5	4511.113	10327.911	4464.633	10355.262	607.4	358.275	309.297	281.53	2393.538	887.193	261.819	11834.813	163.262	154.143	158.149	1712.045	5997.359	341.894	145.66	2186.885	1296.103	288.084	329.185	313.331	105.42	1324.88	344.769	3617.165	123	0.993	1230.785	530.524
14543.345	13650.717	7886.968	18633.905	8372.922	20417.702	8303.264	17115.984	1204.788	443.855	382.487	331.571	3365.887	2384.673	293.041	15079.448	236.291	177.726	204.174	3915.011	9986.947	543.112	131.871	2229.331	3501.218	291.624	379.514	317.871	117.505	1632.233	291.318	3864.194	224	0.927	1250.826	534.058
10405.11	11440.097	6612.068	15469.488	7094.435	15009.46	6327.507	12736.429	686.92	454.951	351.478	317.123	3860.114	1919.098	248.859	17665.09	232.494	208.185	211.328	4224.826	22711.896	643.155	188.719	2015.525	3508.342	280.874	306.227	271.893	118.072	1340.316	424.827	3408.499	135	0.96	489.47	533.663
10285.597	12469.94	6376.416	15965.092	6959.509	12041.722	4542.525	9705.365	917.622	492.019	412.458	363.37	4563.58	518.709	279.061	11330.727	277.04	210.531	262.869	3703.339	17113.306	433.495	149.668	1916.309	5414.368	290.214	314.46	287.742	450.886	1103.83	419.596	3341.701	241	0.811	1540.695	534.5
13977.475	16682.734	8949.755	21762.949	9614.479	23476.619	8353.196	17847.093	830.694	625.709	376.883	352.434	3036.606	2124.429	315.749	19058.299	196.105	191.706	163.233	3822.087	16914.88	657.47	138.633	2341.144	3697.921	329.107	303.505	299.363	121.081	1256.97	296.073	4093.099	132	0.954	1049.689	533.53
13495.484	15123.611	8570.111	20257.404	9498.775	22862.356	8891.618	18880.935	977.549	693.198	365.962	316.546	4270.338	2986.221	260.3	15804.716	236.703	166.46	210.121	3153.725	11628.059	643.712	132.571	1997.916	4919.044	309.237	305.923	332.734	106.575	1911.513	347.068	3488.974	225	0.931	1220.002	537.927
8411.652	10388.34	5356.188	13537.99	6088.317	15456.595	5664.531	11390.19	899.853	669.434	323.795	282.45	1788.192	3634.698	278.505	13856.997	206.14	196.523	176.437	1399.806	7408.879	648.076	131.507	1454.355	4918.137	288.403	627.992	269.411	1013.226	691.883	290.19	2635.231	166	0.895	848.964	534.843
12509.942	14701.321	8022.821	19357.433	9483.731	21708.816	8520.442	19754.13	933.485	576.777	419.748	371.181	6430.13	2287.834	298.804	12445.917	242.455	181.478	184.72	4373.147	14695.427	697.587	130.487	2823.337	4325.726	301.299	324.002	297.128	1051.642	3202.749	358.409	6305.977	163	0.932	1194.752	537.469
10247.664	11755.3	6352.321	15869.632	7158.26	17516.939	7084.393	14723.898	860.107	386.921	357.604	307.297	2808.006	1175.578	290.249	14346.635	225.019	178.45	201.789	4418.204	19311.653	591.413	139.699	2223.767	4972.45	303.42	329.265	303.747	93.352	1195.709	304.133	3848.049	173	0.956	1437.818	537.176
13503.539	15950	8841.799	21276.658	9829.72	22536.591	8776.253	18658.286	842.962	418.763	373.115	332.107	4104.387	1060.191	278.067	14498.809	223.47	204.235	169.814	4096.178	22638.123	594.879	136.465	2096.924	5849.534	342.3	333.716	292.216	123.004	1490.72	266.345	3859.757	267	0.877	1025.684	541.489
14729.421	16484.779	9320.598	21920.984	11076.077	23347.159	10534.233	20653.99	1002.768	451.858	419.745	349.575	3044.151	1092.225	306.393	15606.427	282.835	218.474	227.191	3797.067	12853.615	563.793	158.915	2409.678	5053.992	324.004	351.729	268.856	767.033	1062.014	300.95	4768.617	271	0.858	390.714	543.526
4878.617	7664.83	3785.417	8891.045	5191.595	9285.491	4516.926	10916.092	778.075	477.545	454.964	360.709	1271.732	913.518	334.015	10870.58	198.491	184.859	206.036	1853.7	1057.855	453.857	179.873	3976.406	597.872	298.132	378.998	287.345	4832.937	834.672	326.329	6964.912	135	0.888	821.944	540.226
19002.052	15130.889	8548.667	19807.083	9120.633	20087.833	8314.566	18272.917	1242.294	576.025	451.737	394.032	7222.117	1850.916	354.028	17939.423	267.577	190.206	163.312	6770.703	11110.535	586.756	137.43	3350.731	4826.061	290.425	303.54	276.759	119.623	2874.224	332.518	5883.844	154	0.961	1336.909	540.747
20068.176	19034.997	10029.466	25393.98	11118.635	24152.109	11971.7	22777.002	1691.358	521.531	486.936	458.03	3443.627	3926.908	336.051	16827.655	362.709	254.963	195.033	4677.408	7996.075	696.889	169.142	3262.244	2653.309	313.262	739.347	295.747	8882.569	2036.209	335.985	6327.623	214	0.852	641.79	542.738
5560.73	7205.135	3914.776	9239.513	4723.96	11010.538	4349.348	9731.475	773.959	354.086	334.638	283.801	1021.831	656.811	259.035	12902.561	192.076	186.053	165.461	3027.595	665.723	735.27	155.849	2209.066	5518.451	285.695	514.499	276.78	10752.024	625.857	301.214	3454.232	110	0.955	839.255	539.545
11391.667	14375.564	7616.049	19086.297	9183.759	16368.48	6032.865	13469.846	994.537	580.749	369.329	340.837	3102.49	2155.049	294.021	15061.76	197.727	202.496	164.514	2560.734	11694.568	466.338	130.624	1605.798	3487.525	337.004	329.241	284.824	130.227	1018.98	304.129	3059.776	125	0.98	1047.612	539.828
10761.73	12463.869	6567.397	15959.538	7210.956	15876.078	6094.691	14862.118	1179.079	558.365	474.934	410.586	6245.26	1120.507	312.396	10611.522	302.22	220.36	244.242	5013.278	21569.737	791.219	151.606	3459.123	6449.465	306.695	658.616	315.68	116.255	2356.637	334.969	5556.578	129	0.97	1459.787	540.298
10112.583	11620.256	6323.935	15196.869	8275.35	19232.485	8002.64	17045.309	765.014	395.326	358.358	442.086	1163.852	947.551	278.476	13456.783	223.845	190.59	246.45	1928.008	4990.614	513.421	159.159	2183.053	3196.174	319.076	834.516	284.418	20765.715	1216.694	354.494	4515.361	454	0.847	414.282	546.771
13447.317	14744.301	8190.732	19508.14	8316.447	16265.06	8504.608	13615.348	774.935	397.028	338.674	319.154	3772.361	896.457	247.938	16718.688	272.534	223.69	226.157	2987.593	16136.785	566.033	181.335	1758.901	5825.434	278.278	255.197	273.269	118.511	1094.13	397.251	3111.853	175	0.967	489.889	543.826
5611.903	8157.626	4669.497	9407.271	4728.48	10258.167	4312.323	9399.42	729.864	407.356	417.441	407.084	515.62	791.8	266.833	14550.481	221.65	163.447	247.505	4091.713	478.757	475.803	154.045	2478.765	2642.547	299.606	522.017	302.868	15259.903	589.422	280.147	5385.625	131	0.958	809.462	542.218
11091.976	12402.957	7138.266	16446.537	7689.801	18019.572	6901.09	14250.046	698.791	390.735	335.673	288.129	3571.622	796.431	238.813	13701.4	198.08	153.947	191.309	2503.921	10842.736	516.068	122.66	1458.256	3660.301	279.102	310.015	306.544	104.787	1427.232	321.592	2476.794	270	0.797	1207.885	548.7
8561.715	6551.49	3589.915	8536.534	4639.475	9671.084	4146.005	9540.763	1212.13	444.304	380.966	414.649	590.112	1666.033	278.398	12696.001	265.88	154.777	173.958	5562.275	332.124	433.276	128.655	2298.816	7271.822	303.843	364.689	296.705	14369.368	1441.786	333.44	5527.313	111	0.964	1171.815	544.455
12810.766	12400.22	7186.081	16731.972	7506.106	18152.319	7410.642	14530.036	1241.953	430.248	331.108	292.143	4334.963	919.308	239.729	14242.557	221.457	158.096	188.467	3261.532	7303.625	587.464	125.087	1571.457	2629.347	292.512	292.301	316.729	103.931	2047.057	309.571	2778.593	154	0.961	1226.968	545.896
14475.004	10200.114	5580.399	13230.336	6133.118	14626.168	6196.225	13004.163	1223.141	417.153	355.345	312.609	3803.449	1275.178	293.119	15983.109	231.729	165.501	181.083	5545.128	13007.006	471.909	128.001	2197.995	2760.86	304.232	447.9	310.095	116.862	1451.314	264.688	3824.786	206	0.918	1250.374	546.204
12919.888	12765.782	7138.091	16809.708	8002.931	19119.785	7844.552	17541.817	1095.381	489.439	415.518	385.156	4496.156	988.803	310.219	11105.406	272.896	165.886	179.771	3331.723	8391.51	644.168	126.245	2780.748	5369.041	290.12	344.479	295.27	2875.826	2428.085	357.763	5943.824	174	0.907	1187.379	548.397
6380.606	7248.783	3939.279	9140.087	4434.427	9559.12	6819.257	8650.145	763.336	414.786	358.531	322.465	7410.314	1233.935	352.654	17114.508	184.524	166.615	185.259	6071.62	23799.614	570.715	163.283	2127.241	1291.67	305.488	328.084	295.858	94.817	2489.609	324.442	3692.78	125	0.94	1430.884	547.212
18032.189	16636.504	9185.353	22736.517	10192.94	24057.293	9159.362	20333.385	1254.707	655.203	400.14	344.015	4227.394	3954.21	334.091	17268.841	251.104	189.386	200.347	3309.947	10318.902	638.462	135.2	2845.558	4834.16	309.616	384.32	271.475	125.815	2112.9	319.542	5114.909	227	0.893	1332.341	551.813
5996.73	7355.589	3800.643	9578.21	4354.956	9503.192	3384.84	6409.631	553.53	307.785	268.609	258.14	1705.031	445.2	219.588	10370.685	174.472	156.145	181.884	1172.011	17637.844	306.042	132.892	794.513	1833.759	342.66	276.592	256.777	182.187	538.898	275.979	1246.162	126	0.937	1006.381	549.389
11387.627	8771.615	4573.277	11358.955	5993.253	14242.305	5894.695	13426.077	1127.507	436.594	371.758	401.681	1044.622	806.258	302.89	10786.091	306.118	151.064	181.316	2896.296	1259.83	439.582	128.181	2331.312	11591.989	300.975	361.72	275.781	10099.625	1556.845	357.774	5586.037	115	0.969	1178.648	548.987
11992.524	13452.509	7489.639	17796.819	8685.402	20160.404	7363.622	18164.97	1056.901	526.21	408.774	363.243	7823.49	2715.984	307.586	13848.934	235.827	197.831	198.809	6360.594	22285.797	710.329	151.24	3098.533	4268.326	312.258	393.012	302.834	112.952	2880.101	353.774	5239.72	113	0.94	1454.102	550.518
10581.569	8446.223	4231.823	9780.382	5640.643	11035.869	3322.988	8680.029	1430.571	486.87	402.609	476.272	364.696	520.222	229.195	12852.224	309.668	212.632	230.293	2650.71	234.575	301.359	158.749	1324.607	1853.954	277.635	444.744	286.569	18439.928	748.312	282.343	2805.84	115	0.956	600.848	551.404
9010.324	9063.491	4547.526	11293.462	5852.956	13119.81	5209.701	13241.427	1037.985	463.04	377.805	408.828	2400.336	911.716	274.312	13938.076	251.47	209.934	189.804	3033.478	8066.619	305.75	160.26	2823.443	1088.475	279.793	398.606	304.243	1152.946	1036.365	304.09	4736.697	171	0.891	589.851	554.558
18462.808	17085.988	9891.962	24406.328	9688.384	21207.57	11744.152	19664.543	1638.156	498.106	439.749	387.392	5051.464	4013.683	333.927	13520.029	309.736	234.757	167.486	4457.869	10736.723	680.725	179.832	2474.376	1507.598	284.423	570.871	286.302	207.028	2704.341	350.343	4875.027	184	0.906	646.293	554.071
9198.774	11539.896	5965.425	14906.507	7372.127	15876.353	6067.653	13588.151	899.189	423.297	364.606	335.79	3316.148	854.621	282.974	16942.22	202.268	190.987	171.484	2370.566	17095.038	572.119	137.053	2193.994	3652.688	357.233	417.371	282.024	119.117	858.626	276.751	3848.248	162	0.927	1021.574	553.574
13670.186	14172.755	8888.556	18245.143	8840.248	17971.458	8225.343	14473.714	1251.168	1115.651	396.688	352.254	4091.121	1444.827	232.8	7436.102	194.253	177.746	198.251	8060.863	13293.97	372.287	137.028	929.666	1678.811	295.073	587	297.567	97.302	1726.47	312.315	1717.035	149	0.955	1412.5	553.527
11969.668	13318.354	7704.024	17895.226	8105.693	19110.398	7416.289	15460.764	853.716	417.747	335.453	296.297	4467.759	901.22	249.3	13457.45	219.545	156.728	173.738	2906.6	10195.219	535.89	121.052	1587.663	4963.696	275.965	310.205	290.832	105.097	1823.696	324.991	2819.819	245	0.909	1197.251	556.745
8360.464	9768.55	5006.59	12150.544	6318.97	13884.672	6063.53	11534.585	664.077	412.079	323.763	294.708	3462.952	2010.813	253.234	14946.566	198.643	176.903	195.558	3867.402	12044.16	467.817	153.858	1514.092	2077.707	303.645	439.19	273.983	161.74	1259.834	289.377	2622.119	131	0.958	387.813	554.095
14574.781	16809.925	9226.308	22771.77	10794.367	22207.1	8773.535	18828.175	1061.003	570.491	442.967	375.519	5064.712	2013.31	332.609	16740.625	214.504	211.467	194.781	4651.963	12388.338	743.014	143.502	2797.9	4062.375	312.665	494.034	268.626	104.959	2151.319	337.594	5114.9	152	0.985	1342.171	554.618
8164.306	9762.582	5038.006	12432.391	6027.045	13832.357	4961.563	9412.43	698.403	376.774	332.519	305.014	2351.097	811.031	229.679	13810.866	212.222	156.133	155.824	2803.662	17312.745	521.36	126.768	1208.243	3888.637	310.437	290.163	302.616	3240.27	757.695	281.896	2052.383	163	0.956	946.567	556.15
13764.793	14012.275	7911.901	19663.498	8178.288	20554.254	7806.752	15518.703	864.688	396.276	341.739	313.22	2942.111	1332.203	285.782	12375.447	210.465	180.262	185.207	3146.566	4651.309	415.511	130.793	1540.442	3832.8	286.54	352.58	270.898	103.964	1108.477	334.36	2816.537	200	0.911	1350.045	558.93
15313.573	20603.177	9505.411	23180.144	10112.995	25142.42	8722.401	21526.88	1064.111	793.405	429.236	383.362	5046.533	9212.621	307.274	16898.232	282.842	233.102	233.704	5271.624	13821.604	590.147	148.206	2977.892	6321.354	316.415	463.342	304.533	114.006	1772.428	358.099	5148.526	270	0.884	1460.5	557.93
12791.432	14078.475	7839.645	18609.349	9515.996	19866.952	8777.162	15927.645	862.246	530.152	366.345	317.856	2584.197	1930.362	278.931	15087.024	255.303	212.041	233.258	2634.124	10269.907	476.787	153.147	1837.154	4922.137	309.508	434.518	269.653	477.838	995.745	332.887	3720.793	315	0.79	377.675	564.43
8063.643	10657.845	5506.671	13591.952	6657.903	15429.577	5933.902	12870.86	799.817	406.987	395.625	298.321	3783.848	600.476	289.646	11797.167	229.945	165.309	188.441	2269.239	10542.335	590.826	157.46	2223.055	3505.967	309.537	701.375	298.016	140.953	1133.602	291.528	4223.484	127	0.995	818.618	556.642
15055.796	15812.764	9224.936	21316.479	9798.888	22485.39	9582.278	19946.489	918.826	601.795	385.08	327.233	5134.571	2539.24	345.612	17445.983	230.456	168.494	237.702	5773.805	13288.586	650.196	140.621	2304.539	4940.109	291.219	338.285	296.401	111.306	2076.623	272.228	4397.44	132	0.965	1244.098	557.515
14229.122	16388.775	9049.335	21988.635	11689.261	23130.452	8991.119	21054.872	1073.532	524.101	434.28	356.576	4351.251	2179.574	291.528	13909.813	308.492	215.179	215.38	4205.425	14246.402	693.407	149.912	2597.326	6866.001	304.471	347.369	277.338	98.133	1766.807	294.49	5022.762	221	0.818	330.844	562.862
11936.85	13228.464	7268.43	17512.911	9148.951	20133.682	6239.502	14781.492	938.485	625.744	334.522	309.977	3553.43	3679.056	269.651	15885.119	256.405	214.34	226.066	2983.801	11882.605	563.483	154.563	1756.036	4784.211	308.153	427.274	281.63	1914.306	1392.815	347.758	3053.35	284	0.851	407.465	565.94
5511.894	6213.345	3382.316	7834.679	4166.99	8694.124	2926.874	6463.342	489.179	350.798	293.121	266.652	1851.603	1007.095	207.809	11439.699	177.542	167.817	181.34	3144.18	12809.385	396.847	154.722	862.523	1551.396	257.067	311.974	250.736	97.311	572.245	347.303	1267.529	122	0.985	481.992	559.205
19966.32	15324.693	8571.096	20934.508	9746.53	22583.111	10093.264	18550.555	1499.814	535.295	398.055	345.039	3961.617	6026.299	321.83	12698.571	344.053	215.272	169.782	4843.426	12788.858	505.748	175.227	1823.783	3983.139	279.18	331.281	272.766	120.472	1753.896	345.441	3561.139	180	0.98	632.383	560.111
15075.121	17196.49	9814.853	23039.636	9935.612	23126.455	8521.572	17702.63	843.386	437.495	375.645	311.493	4144.073	1415.442	254.781	14433.194	229.419	180.684	202.546	2703.228	11562.109	667.168	119.35	1790.341	5630.424	274.793	309.176	288.621	100.501	1771.003	281.773	3142.239	156	0.906	1221.801	560.756
17492.566	18697.173	11511.553	26114.767	11296.267	23139.971	12539.612	18798.046	901.765	716.781	392.55	327.167	2678.949	2290.014	293.334	14865.198	283.981	218.647	234.339	3845.295	15772.217	526.741	180.783	1794.326	5353.712	304.336	457.559	274.481	127.287	979.94	408.796	3421.102	155	0.978	451.79	561.261
11796.84	13034.078	6703.691	17137.932	9692.886	19122.139	6728.688	16569.663	800.032	448.489	330.852	383.107	3289.546	897.784	259.209	15359.739	199.611	193.374	191.198	3140.407	7182.04	445.148	162.856	2166.786	2443.55	261.81	561.247	300.038	4692.14	1460.171	304.707	4244.983	208	0.978	558.812	563.12
5901.884	7671.344	4637.339	10355.218	5401.251	10443.914	4056.411	7936.023	739.846	402.134	352.928	300.713	380.947	512.56	235.44	10901.916	235.536	176.474	195.093	1276.675	280.773	405.311	133.632	1275.821	2547.08	268.398	268.817	327.437	5645.64	305.808	330.499	2689.381	134	0.942	783.843	561.127
11668.959	13896.922	7896.755	18794.503	8699.234	20834.698	7896.605	17233.084	779.072	459.38	354.209	302.53	4711.321	1438.378	259.425	14326.994	208.847	155.341	199.537	3809.689	14287.987	618.693	124.376	1828.121	4541.437	281.175	325.649	294.823	103.088	2016.174	312.106	3142.205	217	0.937	1212.855	563.993
16483.672	15076.971	8166.688	20347.893	8897.86	21720.175	10760.121	19049.656	1443.626	486.324	431.549	371.38	4314.776	2965.085	343.264	13199.296	287.947	225.183	195.183	3554.582	9621.009	668.485	175.088	2481.053	1603.897	283.036	466.34	280.216	111.308	2211.222	335.022	4875.98	171	0.913	643.219	564.436
6452.323	7708.99	4290.187	10107.19	11562.453	10103.718	3864.548	7614.348	754.534	391.521	336.506	299.308	2970.897	720.651	222.054	14219.191	201.744	154.659	169.18	3832.534	12472.406	421.958	126.797	1194.652	3813.722	314.231	292.731	293.306	18784.332	907.584	281.785	2072.512	106	0.98	964.811	562.113
12758.725	13356.835	8026.546	18141.985	7316.07	13262.996	8601.533	16739.301	701.397	597.71	332.165	276.836	2707.804	1671.927	305.848	14013.214	194.538	159.025	208.346	3040.115	6941.928	315.941	135.412	1556.821	3526.758	285.374	320.24	289.63	105.096	929.093	290.03	2970.455	307	0.729	1253.689	563.51
15264.655	16441.019	9103.59	21998.156	11806.25	24466.57	9175.74	18621.891	1006.996	933.738	353.203	335.064	2792.313	4726.359	266.776	15363.622	225.885	174.076	168.104	1787.761	18619.664	577.039	130.523	1866.23	5680.933	326.726	337.586	293.628	10483.769	941.164	249.753	3378.452	244	0.83	954.23	568.68
11852.542	14225.023	7449.704	17834.116	9799.15	22874.337	8067.321	18164.515	1210.786	482.609	468.929	395.418	5420.517	1656.753	330.312	12328.781	305.842	228.398	251.641	6426.84	15528.611	710.199	158.54	2640.125	5744.312	308.278	364.081	296.619	96.334	2162.265	290.812	5134.654	186	0.866	319.548	567.102
11965.864	14791.964	8158.869	19343.068	8727.495	22434.582	8498.405	18131.301	924.114	467.929	408.389	339.567	2773.879	1743.152	333.354	12383.684	221.99	169.052	190.305	2148.933	8215.453	674.199	153.851	2728.549	3367.336	312.409	505.73	306.766	146.345	994.348	269.716	5463.07	177	0.901	820.263	567.986
9791.621	10566.722	5842.837	13912.806	5643.442	12925.96	5366.69	8071.411	829.317	404.217	344.906	321.254	4325.636	929.377	246.75	11442.528	217.476	187.989	224.639	4532.035	16803.733	559.001	140.544	1127.145	3667.492	284.444	333.511	299.331	98.768	1649.766	320.019	1873.928	123	0.952	1437.02	565.988
9832.765	11616.764	6589.869	15495.306	7805.694	15216.707	5714.413	12566.507	856.012	593.447	354.334	303.825	4898.375	2508.618	260.723	14121.946	220.792	154.353	178.104	3638.822	11346.968	498.654	120.447	1506.351	4704.191	270.621	333.237	297.342	104.374	1477.315	306.497	2672.524	156	0.949	1188.013	567.167
13075.987	15435.683	8800.304	21065.963	10716.861	23195.409	8052.578	18731.137	854.142	503.193	389.299	332.237	5843.67	1850.324	267.036	16761.21	203.441	170.719	214.7	6581.681	18705.668	510.624	125.54	1916.029	3290.955	285.918	314.847	295.909	110.214	1823.737	262.158	3348.039	124	0.972	1240.589	566.669
10010.304	10564.848	6153.217	13989.802	7138.85	15661.426	6102.035	11670.183	825.275	372.558	358.091	312.341	3241.933	1308.107	265.836	15308.641	266.933	206.275	243.512	3112.427	23641.501	515.096	155.992	1467.023	5556.408	302.567	347.679	275.082	272.843	1260.97	332.461	2559.654	211	0.931	390.585	570.192
12662.839	14037.464	8051.362	18411.952	8751.846	20186.798	8053.925	16987.442	960.898	512.576	391.294	325.803	6624.495	1864.422	284.695	15211.399	227.771	161.63	187.988	4939.923	17078.722	731.411	122.339	2269.177	4456.202	256.183	336.662	284.593	100.098	2835.908	335.293	3975.592	191	0.928	1197.181	570.343
13474.918	15075.065	8449.108	19955.734	8621.222	17189.659	9331.289	15290.611	1022.725	483.403	419.257	350.332	4618.339	2015.3	287.817	11818.308	313.188	219.011	251.378	6142.062	17362.658	792.288	142.723	1830.925	8449.862	290.951	399.192	279.912	101.064	1768.181	374.651	3680.255	145	0.929	307.817	569.224
20217.388	21912.752	12519.473	28882.863	13771.756	29909.98	13518.182	25775.282	867.058	889.413	412.117	350.408	2933.624	4025.142	287.544	17061.893	317.802	237.745	244.677	3906.666	11797.01	631.681	166.942	2179.824	6295.577	301.122	440.269	279.908	119.403	1204.885	384.537	3992.646	183	0.931	453.609	569.648
15739.087	14376.112	7434.628	18609.973	8922.519	21712.481	9020.168	18073.933	1389.543	466.594	414.652	346.986	3862.582	3151.483	327.486	13506.333	317.666	229.897	188.228	4023.522	11965.901	592.24	172.654	2093.489	3379.224	277.895	614.497	286.898	112.277	1844.964	364.633	4016.324	157	0.98	635.838	570.182
5385.286	6632.9	3472.934	7904.936	3839.667	8981.897	3310.057	6191.569	556.27	316.121	282.293	246.106	270.99	311.24	215.658	7090.363	233.011	179.092	229.255	419.553	241.997	336.813	135.356	984.952	5420.559	263.529	249.645	309.552	2150.434	280.383	333.346	1321.373	114	0.96	788.053	568.825
15358.242	14502.575	9558.543	20396.224	8599.695	18698.34	7300.604	11862.121	1371.979	785.247	438.362	355.615	4318.833	2899.928	265.018	8656.785	249.095	190.173	230.988	5364.119	18562.519	413.93	145.227	1055.481	4886.082	304.322	538.459	313.545	121.293	1405.415	319.107	1907.052	202	0.929	1450.248	572.035
12557.697	14030.232	8537.504	18883.429	9114.784	17629.902	6800.335	14521.639	1072.177	621.078	450.63	388.371	5968.365	2386.016	283.831	11986.327	238.053	210.154	207.829	4268.72	17650.156	508.413	142.954	2410.799	4123.027	300.988	442.004	307.251	131.351	2006.586	320.549	4230.616	381	0.721	1458.421	579.458
14763.128	15471.198	8759.768	20542.024	8582.399	21922.584	8963.154	16359.878	935.22	539.571	432.277	380.786	7527.623	8244.156	338.23	15910.233	247.377	199.786	198.69	6461.02	22250.564	658.798	168.572	2548.999	3123.019	308.325	347.383	312.657	92.657	2917.877	338.851	4515.895	150	0.987	1425.133	572.133
15423.751	17128.817	9168.965	21870.363	12474.299	27724.669	9332.412	21383.9	832.94	410.987	387.276	331.726	3654.935	2243.913	279.641	16174.595	263.87	203.208	235.016	3294.989	13873.785	612.311	158.577	2021.979	4106.602	289.683	280.627	280.563	105.055	1304.67	359.965	3474.835	161	0.944	460.363	574.363
9659.496	10597.319	6209.333	14135.281	6378.562	12514.423	4745.544	10522.375	1032.828	414.728	375.036	319.535	4112.518	1471.922	268.843	14996.484	264.398	207.39	240	4719.961	9323.787	476.689	162.521	1540.335	4598.625	266.657	666.348	263.163	98.609	1511.802	362.601	2801.915	151	0.932	477.745	572.99
4219.456	5623.19	2801.884	6436.264	3457.011	5793.844	2907.705	8013.42	982.286	499.629	416.234	361.821	3065.929	813.733	307.729	17434.838	210.723	148.995	202.2	3181.834	15168.863	647.846	132.704	2887.67	1693.909	277.221	516.011	280.614	101.806	1023.483	278.369	4373.557	147	0.908	1171.901	573.541
13909.236	11025.972	6011.492	14771.505	10453.996	13723.217	5441.994	11495.433	1087.059	379.742	329.766	331.208	2536.411	1549.756	253.678	15016.647	263.944	145.059	165.298	2791.478	19250.826	500.967	126.656	1690.534	8971.25	307.503	303.454	288.139	7466.911	1275.969	288.28	2977.501	173	0.889	966.118	575.754
16171.246	18591.027	10170.06	24916.727	12539.85	28400.674	9203.916	22502.661	1002.809	641.617	440.532	368.592	4825.518	3701.815	305.158	13693.415	313.408	214.154	230.921	3980.515	19708.421	664.358	148.355	2693.552	7366.151	317.794	343.876	271.286	104.628	2164.307	320.413	4849.889	248	0.851	331.173	576.21
11115.973	12286.848	6813.066	15561.142	6977.948	15179.004	8412.247	12972.061	811.01	517.289	385.161	335.626	6014.41	1462.348	289.161	17632.607	295.382	277.137	251.11	6059.173	15845.276	674.474	162.304	2028.738	4545.766	306.484	500.796	274.957	132.265	2323.033	370.935	3606.667	113	0.964	444.845	574.217
18433.541	14110.096	7111.645	18641.367	11736.19	24655.521	8821.745	20202.579	1421.538	509.008	380.262	347.974	2549.411	8054.346	289.49	16420.62	241.245	168.123	180.374	2513.774	8438.828	670.583	129.64	2226.686	4418.562	320.274	357.494	278.093	18031.018	1102.138	282.034	4399.632	166	0.93	948.813	576.072
11732.857	13301.723	6730.018	16234.662	7601.363	15627.028	8295.646	16397.736	884.313	533.334	376.015	347.375	4131.247	1582.493	296.777	16919.127	285.504	212.634	257.105	3865.604	19497.684	602.827	162.578	2264.779	4910.032	308.809	422.874	276.17	184.026	1491.728	339.181	4015.672	162	0.96	402.926	578.222
11728.726	13510.08	7306.207	18334.132	8389.078	20583.198	7994.708	18408.696	854.176	477.51	423.673	364.235	7296.378	2324.952	308.84	20362.728	240.893	197.313	201.872	6315.649	19100.291	559.912	173.403	2974.49	2689.066	309.519	367.092	311.66	91.338	3114.668	347.646	5160.234	165	0.958	1420.3	578.009
14130.616	14509.955	7388.749	19330.83	8403.271	19934	8233.675	16320.254	1368.579	491.243	387.249	339.715	2831.409	3282.503	332.648	13355.668	307.742	232.652	212.773	2934.2	10957.204	524.52	167.074	1800.805	4653.489	271.192	448.813	284.809	133.494	1292.721	326.981	3383.214	302	0.816	627.52	583.616
12732.596	14134.006	8345.716	18805.31	8760.216	23368.511	8547.71	17704.423	883.899	582.311	390.293	323.265	5904.415	3181.361	285.836	14398.041	212.169	164.375	194.957	5850.131	8897.852	837.529	125.899	2086.572	4004.425	274.289	315.38	285.501	105.465	2934.867	380.223	3842.933	160	0.948	1217.275	578.375
16095.476	18674.465	10170.207	24137.608	12071.609	25679.776	9915.369	22318.5	1149.309	565.162	510.729	425.561	5765.393	2269.459	320.293	13791.439	340.555	224.634	249.904	5302.523	17486.922	767.684	153.68	2927.774	7926.048	319.429	426.285	298.047	1581.401	2598.382	351.548	5804.44	234	0.76	311.449	583.709
8834.205	10441.741	5801.093	13466.151	6154.683	12121.304	5034.762	10902.502	765.22	444.342	374.513	327.458	6493.305	981.04	268.115	12708.331	209.786	153.347	197.434	5601.397	18944.596	580.367	128.068	1687.769	3703.507	258.002	385.535	273.98	96.493	2397.094	307.672	2979.914	159	0.957	1183.808	581.022
11047.06	12478.466	7218.023	16377.557	7856.285	17419.928	6813.283	14561.348	789.569	458.664	371.972	317.998	4865.324	1012.935	281.889	14822.811	196.435	158.232	185.458	4027.636	21144.322	626.776	124.225	1999.256	2759.014	249.997	382.503	276.903	99.341	2130.758	324.921	3315.676	138	0.981	1194.674	579.601
6359.816	7229.959	3963.479	8841.233	4315.932	8095.871	2527.559	5085.203	736.562	339.767	352.772	337.688	1024.359	562.1	247.748	10617.96	240.928	171.538	287.864	1654.803	6358.099	438.645	135.151	1237.97	7924.333	329.42	400.729	292.138	8069.615	730.112	272.691	3941.333	118	0.853	275.898	581.28
21930.228	18032.523	9543.03	24369.72	11762.535	28279.304	11048.378	23965.348	1404.629	657.852	408.388	354.297	1905.728	18076.355	385.755	11392.767	293.08	245.076	189.857	1638.159	3063.133	663.804	166.268	2538.271	2534.281	281.231	414.031	285.538	496.989	996.65	364.109	5168.634	408	0.679	644.674	591.115
16915.564	19552.629	11451.2	26727.97	11426.594	22056.36	12214.543	18572.443	1266.822	534.005	473.937	401.436	4586.364	2502.934	313.819	14667.654	342.716	237.654	246.86	5776.635	11381.574	735.162	151.058	2319.604	9114.193	323.826	432.431	313.194	112.198	1735.491	334.472	4667.96	152	0.949	304.408	581.618
13709.632	14845.103	8860.911	20408.802	9337.534	15458.13	7970.168	12890.874	913.719	493.745	401.925	341.962	4179.428	2686.082	275.43	13414.717	274.234	209.163	265.245	3834.682	19297.472	413.642	162.225	1425.482	5542.647	297.098	460.348	297.736	447.55	1222.849	333.198	2618.72	174	0.951	376.517	583.937
11185.348	12400.121	6580.027	15720.528	8591.138	18903.08	6498.587	14137.792	865.035	579.57	368.736	316.591	4400.196	2869.784	274.099	14964.241	281.078	306.394	249.808	3685.724	10447.174	624.471	150.997	1674.546	5160.872	294.556	304.053	281.64	101.254	1681.123	362.743	3102.717	175	0.953	453.883	584.077
11630.259	10776.263	6019.691	14718.929	7159.003	18925.386	7631.235	14931.003	1204.901	503.003	440.606	392.658	2230.938	884.006	373.095	15272.058	238.226	200.171	182.137	2568.333	3187.587	522.009	135.25	3260.628	4017.426	287.916	724.579	283.411	147.942	963.252	315.527	5892.64	198	0.874	1325.46	584.631
15990.755	18003.326	10610.893	23811.821	11887.534	27168.441	11162.381	25007.488	1017.579	743.063	438.624	367.014	4483.687	15602.569	348.274	13095.037	237.689	161.711	191.322	3572.276	5700.969	817.956	131.86	2965.366	4465.306	280.647	311.373	286.408	102.928	2272.827	313.244	5359.766	209	0.903	1207.629	585.022
13719.214	14910.42	8569.56	20310.235	9475.493	18217.92	8365.053	15608.57	782.236	395.916	388.589	347.781	5589.972	1020.017	278.867	17716.507	263.96	207.271	263.268	4859.312	22270.546	555.302	156.938	1992.325	4919.097	294.755	400.657	291.051	126.715	2204.566	280.423	3529.502	127	0.967	384.657	585.429
14961.419	15724.667	9845.174	21964.197	9946.289	19866.801	9317.902	15537.957	1053.534	638.138	397.766	351.714	4435.62	2187.882	280.957	15876.5	309.159	252.07	262.403	3452.127	11656.14	649.861	146.567	1981.338	6113.566	285.736	270.169	296.01	118.818	1755.973	347.499	3682.626	143	0.893	442.822	586.192
11076.24	11770.135	7192.296	16407.841	7627.936	13562.786	3814.347	10007.649	692.81	382.059	317.036	281.397	4818.373	993.22	254.285	14664.788	212.792	201.177	213.124	2686.245	12552.966	409.876	146.202	1153.336	4136.329	279.303	277.898	260.002	100.833	1651.842	339.375	1836.86	127	0.983	473.154	586.783
16586.643	13516.545	7312.209	18234.012	11261.075	21338.332	7922.869	16367.778	1408.545	399.258	347.449	355.145	3692.272	2311.894	271.734	15445.064	268.559	155.514	182.542	3163.861	18084.029	648.936	126.054	2045.301	8357.821	303.072	303.383	295.888	8259.57	1494.921	337.105	3955.501	121	0.977	966.748	585.955
14387.372	16679.231	9404.392	22306.637	10563.822	21921.22	8524.146	18337.32	892.503	533.093	388.75	331.413	5831.411	2011.954	278.5	14580.328	243.29	173.825	220.794	4689.101	17502.916	559.53	126.998	1969.158	6476.948	273.157	350.862	277.977	98.349	1994.854	311.79	3544.643	227	0.843	1167.293	590.689
12509.099	14170.673	8276.098	19004.2	8221.624	18476.806	6437.894	12502.415	738.838	460.323	371.976	312.567	4290.849	947.719	253.38	14909.011	201.421	156.142	208.091	4242.07	12588.048	526.615	128.818	1413.303	4182.925	262.84	306.516	279.716	105.027	1460.026	318.861	2236.984	161	0.944	1232.202	587.227
10164.347	9820.305	5534.076	13093.48	13069.524	13630.653	5429.009	11318.204	1067.852	367.511	339.57	341.804	2742.169	1718.644	262.78	14764.272	227.488	152.321	162.195	2594.993	9603.722	637.658	119.444	1833.649	3617.269	302.663	453.829	277.895	16074.427	1047.847	274.812	3344.913	127	0.955	982.5	587.492
11863.859	14321.085	8018.034	18816.952	9249.401	21095.218	8586.8	19479.752	880.287	506.987	410.057	351.112	5069.831	1764.579	305.643	12921.749	214.579	162.957	185.059	4451.608	15842.408	739.607	133.206	2531.101	3630.498	274.857	429.735	271.788	102.864	2271.19	295	4383.767	260	0.861	1194.55	591.815
14183.155	16675.294	9052.856	21997.5	10169.769	24445.906	9261.717	20014.788	1026.37	581.078	396.592	347.562	3326.736	3776.656	295.612	16385.315	231.391	180.785	235.169	3238.484	12184.436	548.717	123.854	2372.33	6164.393	310.914	581.127	296.179	120.552	1213.373	306.918	4473.978	274	0.83	1119.518	594.573
10662.692	11433.927	6935.503	15129.706	7236.767	18190.759	6948.502	13991.557	859.116	479.067	377.695	316.565	7664.129	1881.228	288.442	15423.535	231.742	149.627	192.372	6287.254	15141.543	884.671	129.279	2036.887	4413.942	255.906	307.831	262.623	109.889	4193.458	310.715	3569.59	108	0.98	1221.667	588.306
18671.166	21529.668	12151.494	29572.597	12305.261	23097.36	9698.635	14802.484	916.728	731.021	429.737	351.223	2487.808	1820.953	286.665	11275.31	295.863	201.672	235.687	2366.538	14651.946	319.27	143.017	1641.302	8971.214	299.521	328.253	294.847	116.772	928.594	330.835	3229.945	115	0.956	294.596	589.491
9246.319	10744.776	5586.086	13538.254	8264.77	17428.784	6217.503	14687.393	731.918	546.132	301.161	306.796	3056.451	1953.813	264.678	15203.537	196.17	192.361	204.966	3928.657	9936.943	518.606	145.744	1942.743	3149.431	261.6	300.754	285.586	2677.355	1220.588	324.561	3740.425	212	0.916	546.863	591.392
6522.469	5782.105	3056.583	7445.754	4843.216	8290.083	3115.826	5722.662	811.883	272.152	271.01	260.734	1634.115	307.875	216.949	4221.715	159.903	130.707	195.932	1127.636	1655.057	264.482	120.058	469.089	1141.362	284.796	516.268	274.249	13784.892	463.266	277.365	908.103	102	0.987	920.392	590.078
11815.026	13369.406	6802.976	17854.666	10998.708	22038.743	8529.233	20110.901	764.332	391.418	381.488	379.582	3037.502	1763.196	311.6	13176.195	196.384	143.895	164.182	1252.195	4798.025	409.154	133.632	3130.867	4042.481	291.96	318.435	283.093	2532.635	960.881	326.365	5979.206	242	0.873	959.178	594.339
17804.26	20342.322	11316.359	26540.753	12407.402	25679.927	11570.631	21540.283	1085.643	1161.597	422.007	364.109	3275.359	4244.524	304.323	14220.277	307.298	224.398	240.517	3500.722	12823.533	456.911	149.743	2088.048	8680.671	314.286	323.966	306.328	115.14	1171.556	320.922	4228.42	248	0.779	297.665	597.323
14586.186	16155.877	8888.615	20815.613	11226.923	25202.207	8935.703	18952.921	1002.06	712.177	376.86	332.399	3904.194	7591.819	280.383	13832.519	308.425	249.569	258.838	3291.97	9326.256	742.059	147.579	1846.251	5834.159	278.675	270.344	290.404	100.355	1662.835	347.34	3619.258	210	0.915	448.576	594.11
12164.682	13295.028	7449.951	16903.38	7467.457	15650.114	7700.555	11760.168	879.576	542.629	374.397	341.224	3233.356	1475.767	279.002	13731.312	284.748	229.935	265.27	3781.385	18630.397	556.802	150.006	1709.821	4850.828	287.775	253.343	286.455	134.128	1180.11	333.434	3215.122	169	0.933	436.766	595.447
12839.956	14329.207	8366.175	18718.203	8757.744	19203.473	8063.986	17424.492	865.595	508.327	426.322	381.067	6634.825	1543.81	322.878	14369.074	212.972	158.735	221.432	7325.7	25424.29	779.179	142.637	2762.962	3600.832	270.701	343.122	283.445	93.899	2833.802	311.186	4759.998	131	0.958	1179.844	593.439
14833.33	17213.097	9728.74	22917.78	11090.781	25917.315	10406.996	23702.879	892.055	541.178	411.566	353.229	4561.691	3223.376	304.163	13198.619	231.084	170.679	181.043	3235.055	7701.838	726.629	134.802	2749.784	4697.95	299.497	380.524	266.179	103.744	2157.382	291.19	4728.563	153	0.888	1204.814	594.101
16393.389	18387.877	10956.315	25054.761	12287.173	27375.558	11120.799	22602.837	896.949	516.946	410.397	330.212	5868.966	3457.967	296.12	13534.611	237.411	158.132	177.114	4153.157	9929.422	638.241	130.404	2056.165	5548.2	266.384	345.441	274.388	105.27	2123.944	309.537	3826.816	206	0.871	1215.704	594.612
13900.66	16100.676	7926.946	19415.919	10772.18	25088.797	8702.437	20179.783	943.743	557.131	407.436	359.18	3434.566	3442.961	309.028	13913.493	264.823	196.282	221.64	3316.009	17248.47	571.28	148.829	2193.242	5455.498	323.301	426.435	285.328	2427.661	1484.941	334.146	4124.367	231	0.882	308.392	597.249
11256.136	12151.466	7104.712	16348.699	6609.218	12033.045	4020.007	9305.54	617.164	430.096	311.626	263.496	2784.004	3087.011	245	10672.839	233.451	188.857	243.099	1922.563	8592.813	319.12	138.829	855.445	5568.774	266.54	302.731	261.925	97.966	877.493	347.293	1450.474	173	0.956	471.113	595.697
10585.219	12082.638	6661.774	16073.624	14395.704	12140.987	4371.044	9157.876	779.253	350.66	335.285	333.136	2742.585	1272.951	239.356	12958.151	197.875	162.541	167.052	2139.883	12858.865	409.839	117.561	1270.224	4965.781	290.388	331.598	291.026	13464.068	741.889	292.121	2167.013	151	0.968	981.924	595.97
11712.161	13829.234	7238.185	18592.613	8449.781	19819.69	7238.236	14712.739	984.269	497.56	442.734	420.131	4675.924	1683.81	312.587	15204.584	224.112	191.329	219.311	3172.036	11539.235	440.16	156.795	2567.477	3084.284	306.514	337.362	293.798	117.774	1274.416	322.065	4540.244	298	0.805	1458.815	602.104
8888.225	11031.896	6775.362	15549.752	7965.902	16407.443	8562.24	16352.999	1075.144	583.703	447.568	398.505	3304.946	1077.341	340.466	12991.612	249.69	184.985	209.956	4521.103	9555.393	589.113	163.747	3368.228	3176.509	313.956	352.812	279.331	2303.499	1607.785	371.581	6214.876	107	0.958	317.472	596.182
9151.269	9076.612	5049.676	12192.6	5630.403	12715.853	4570.439	9155.237	955.575	324.81	312.086	281.732	3269.191	633.906	257.377	14973.919	213.6	188.95	159.11	2882.386	15835.429	469.124	131.662	1204.299	3329.976	308.513	340.552	289.933	138.259	1035.347	301.24	2068.226	155	0.9	1039.023	596.674
8387.92	11141.782	5318.027	13219.573	6572.561	11172.934	4407.147	9795.982	890.929	465.07	371.529	352.299	2402.879	693.889	289.203	10907.149	239.903	205.797	214.04	2107.804	7856.312	313.941	152.492	2063.122	7300.019	302.731	508.696	267.668	9888.896	736.815	341.246	3372.023	245	0.775	1530.782	601.79
5868.19	7250.264	4106.86	9764.344	6589.724	8187.314	3067.455	6232.336	541.837	266.501	288.337	297.716	1523.165	440.433	229.775	9658.288	145.064	125.244	190.566	1685.114	4823.239	325.805	114.563	872.291	1613.68	267.451	432.24	272.83	7955.524	572.727	288.194	1553.53	122	0.985	943.598	597.008
8786.57	10091.713	5384.695	12845.511	5669.946	15495.282	5527.194	10681.364	830.093	323.249	309.817	341.437	336.439	560.761	274.681	12323.956	194.069	194.269	237.167	1616.708	284.274	720.878	145.372	1239.918	7211.866	332.596	472.729	322.262	12087.67	465.171	259.078	3213.361	106	0.993	834.245	597.67
13573.728	16096.996	8809.441	21234.209	9419.579	21179.505	8230.131	18368.024	893.556	496.253	391.544	329.402	3898.616	1090.617	287.529	14137.327	225.109	168.253	214.711	3265.145	17760.339	620.861	136.86	1945.938	6264.315	277.759	333.08	282.343	89.885	1355.522	278.831	3381.073	222	0.891	1173.937	601.275
11527.852	13295.433	7169.066	17297.395	9268.028	16431.999	9025.244	17177.751	1170.517	797.198	404.507	376.376	4591.985	2655.19	302.867	16306.681	289.111	208.67	250.367	5420.011	20297.706	688.481	162.845	2662.6	6991.751	306.367	558.887	273	113.42	1968.651	342.546	4679.436	180	0.925	325.167	600.611
14297.854	10343.7	5612.946	13763.695	6693.093	15130.25	5926.572	12539.249	1114.578	509.1	325.724	301.705	2403.228	2731.934	329.598	14656.829	328.991	222.765	212.083	3529.232	18661.277	558.495	152.049	1736.828	8780.943	272.13	293.501	270.622	114.073	1076.563	294.947	2878.197	125	0.98	627.34	599.028
18539.073	18869.736	9941.319	23307.355	10525.74	19435.039	7747.449	16588.104	1595.323	669.849	475.328	386.115	4045.089	3921.03	342.943	14024.392	320.42	267.526	251.951	3922.435	7459.602	623.009	161.892	2691.646	5967.86	294.759	358.637	298.066	125.78	1060.158	327.974	5146.188	207	0.934	1617.162	601.848
8712.948	10104.208	5339.591	12521.042	6555.916	13146.039	5628.535	13805.839	1242.165	629.876	447.118	395.07	4320.54	1741.663	299.761	17044.554	290.647	231.892	290.831	4900.338	26194.611	678.574	155.972	2743.176	4572.109	283.015	474.02	301.188	101.675	1974.049	346.547	4746.771	143	0.952	405.724	602.255
6070.865	7237.87	3600.124	9026.551	5481.197	11174.825	3785.422	9284.488	534.387	416.663	253.752	270.741	3358.703	1301.557	264.968	15979.598	184.85	179.034	210.036	2513.936	12657.454	463.47	133.848	1463.417	2848.33	260.779	282.725	280.713	966.474	1440.965	331.906	2530.642	111	0.952	543.05	601.509
12094.889	14201.99	7546.518	18503.169	8235.626	18953.532	6731.693	13869.172	775.537	542.823	343.715	320.013	2695.352	2550.45	272.27	17167.791	213.82	188.147	169.24	3199.043	18510.784	487.068	133.925	1743.067	4296.902	307.894	447.283	296.474	137.766	775.383	310.483	2926.139	346	0.768	1047.243	609.014
7161.222	5465.671	2957.656	6974.019	3329.335	7380.813	2788.011	5503.424	1074.403	325.535	278.181	272.239	1420.423	420.693	235.048	15514.418	212.411	133.02	150.17	1840.985	2970.062	393.408	120.372	1153.907	2365.873	304.837	325.552	279.918	106.904	547.054	292.676	1768.008	107	1	1098.257	601.023
10115.019	12407.524	6621.514	16155.017	7837.396	13440.032	5532.145	11625.081	767.265	416.512	369.995	328.975	3078.728	2498.468	288.216	12079.969	209.703	150.957	224.715	4573.069	8207.259	423.666	118.077	1631.497	3245.026	288.965	318.518	288.43	211.029	1010.103	270.129	3042.589	215	0.871	1147.681	604.421
10126.38	11931.838	6832.309	15973.184	7770.749	15400.955	6435.687	14077.368	793.334	478.869	381.37	323.943	5730.269	1339.285	283.59	12457.394	203.883	154.887	195.037	4915.512	13015.672	578.341	128.669	1724.286	3791.539	254.217	331.672	271.524	107.5	2232.297	289.902	3041.27	166	0.974	1213.5	603.211
8893.197	10182.916	5843.697	14213.285	6802.228	16567.039	6660.642	14550.601	788.774	536.117	381.019	334.118	2914.982	3644.546	328.481	16198.513	194.368	181.096	202.157	3030.259	13397.841	539.185	133.411	2102.7	2615.168	259.344	377.353	283.368	102.861	1073.221	315.534	3702.717	129	0.982	1312.043	602.516
6575.804	7845.779	3942.344	9830.522	7365.12	12499.165	3832.106	9393.82	643.078	359.95	264.014	276.434	2023.904	987.114	278.303	13924.374	194.787	189.229	188.573	1036.62	6241.717	421.553	139.724	1297.898	2873.265	258.656	335.968	283.541	492.019	618.368	296.993	2361.294	178	0.937	590.242	605.944
8333.957	9203.42	5287.951	11823.992	6299.489	13211.233	5594.874	11474.259	739.317	334.52	329.437	292.816	7481.983	856.675	272.474	15670.717	240.798	194.89	238.247	5014.169	17925.642	581.281	142.036	1669.199	3230.208	280.071	272.142	277.583	104.737	2723.375	324.019	2865.754	146	0.961	456.616	607.486
10563.999	11927.017	6485.096	15574.929	7375.706	16428.987	6028.279	11682.568	748.416	329.165	327.257	294.859	1521.361	786.877	255.353	15275.49	190.695	159.716	208.81	1529.355	7160.35	382.669	115.112	1420.61	4437.515	287.827	300.787	282.414	1102.367	551.695	287.87	2374.764	158	0.951	998.443	607.728
13043.9	15832.474	8631.807	20736.659	9766.854	23150.477	9039.793	20634.106	979.149	533.529	453.823	376.631	2909.37	2941.339	310.029	15899.798	207.73	197.379	230.978	2322.303	19395.959	647.59	132.996	2915.44	3668.008	326.523	527.535	285.136	115.976	1183.886	350.871	4947.741	310	0.785	1121.184	612.084
11503.602	13252.333	7186.021	16934.071	7399.907	16675.906	6599.329	13598.919	833.492	427.154	387.524	329.702	4127.339	1456.199	281.534	11929.096	208.604	158.575	210.53	3731.233	12412.066	502.107	123.003	1824.605	4022.985	296.439	362.357	279.197	119.43	1499.157	331.537	3167.425	142	0.934	1128.627	607.169
15346.248	17189.574	10019.355	22851.622	11221.986	22533.013	8567.398	17066.057	1148.675	580.131	458.348	364.402	6023.749	1755.665	312.781	17093.816	231.575	186.576	206.609	4898.384	19740.267	777.231	133.929	2109.219	4486.916	259.87	317.479	266.512	102.227	2765.274	271.193	3608.253	262	0.868	1238.435	610.905
11506.2	12980.405	7248.189	16816.266	8140.995	17631.262	7986.913	14901.805	1392.093	673.271	437.2	384.37	4221.678	2214.783	302.23	15129.919	279.306	236.446	288.998	7474.989	23127.944	627.59	156.453	2139.947	4526.749	294.786	438.114	300.498	94.36	1898.635	325.415	3854.017	178	0.937	395.904	607.607
9614.599	10644.674	5913.246	13559.916	6797.845	13373.347	3349.639	9278.688	741.467	364.761	370.677	356.975	2708.171	930.824	229.542	11163.922	230.643	194.559	290.563	3883.26	12546.839	419.743	131.697	1091.907	3690.312	274.147	530.715	302.322	840.938	814.873	311.264	1805.514	155	0.957	417.829	608.526
20423.357	17300.254	9735.47	23448.236	10086.612	21989.986	10875.666	19050.209	1489.011	567.353	412.397	359.859	2814.03	7985.882	383.134	12037.972	459.467	284.339	210.051	2096.033	8327.516	628.606	155.273	2249.87	14779.327	277.318	470.298	293.93	358.117	1330.143	313.38	4477.794	164	0.962	622.957	608.421
11599.837	13010.665	7564.688	17514.182	7959.457	13656.668	5394.711	11311.679	1835.946	492.22	389.892	329.51	5904.847	922.096	283.089	14501.008	211.864	165.091	199.92	4953.28	20934.353	563.651	132.696	1590.816	3483.668	254.814	338.884	255.678	104.011	2335.32	320.718	2622.143	120	0.969	1228.15	606.917
10218.332	11386.27	6615.91	15764.11	7214.608	16192.804	5547.919	11089.039	753.504	460.8	383.59	333.155	5565.049	872.145	304.68	15884.445	190.866	176.979	218.315	5556.452	21258.026	455.627	129.469	1612.809	3150.983	271.436	356.726	286.496	111.511	1511.861	266.444	2496.515	112	0.973	1320.795	606.893
15456.47	17398.27	10064.736	22937.077	10774.63	26558.43	8598.769	18284.032	938.102	981.771	425.481	344.996	3186.313	4700.102	306.331	13845.047	230.097	184.364	201.352	2659.697	17900.87	711.351	146.455	2134.058	5548.007	288.237	414.363	276.833	101.44	1620.541	291.081	3869.901	241	0.884	1189.102	611.342
11817.49	13523.35	7904.568	17609.339	8693.3	18985.931	8098.267	18062.901	1020.555	531.482	428.242	363.368	6236.824	1902.78	325.109	12257.015	218.942	160.207	165.768	4355.104	11746.984	739.21	135.921	2696.165	3120.812	259.024	414.822	272.938	103.602	2936.32	293.463	4936.944	164	0.962	1204.909	609.573
17682.218	20095.798	10424.063	25506.23	11061.913	26458.121	10217.276	22156.583	1742.36	687.515	510.519	418.451	6061.338	4469.207	385.361	17406.566	375.966	275.966	280.282	5814.702	15394.349	979.764	171.176	3697.045	9585.783	308.898	325.464	291.989	175.412	1984.036	303.31	6658.214	218	0.902	1625.665	610.982
5993.727	7070.195	3788.606	9247.037	4833.512	11194.81	4127.172	9606.391	650.137	359.245	294.779	329.293	634.692	816.999	318.487	11777.796	185.38	179.535	189.679	2015.568	361.534	488.822	145.008	1427.417	2785.161	300.375	424.604	282.849	15888.925	734.4	298.01	2869.003	200	0.853	603.87	613.845
19796.607	21726.391	13217.197	29466.04	15625.322	29265.449	15178.393	26974.861	1040.6	510.194	456.505	408.545	4129.873	2845.549	304.933	18360.807	308.172	249.257	264.697	5419.198	16523.398	543.054	175.481	2742.873	7566.707	288.616	326.499	286.199	1781.838	1737.216	326.98	5660.61	313	0.826	378.788	613.749
11470.454	14067.686	6484.074	13476.385	6843.113	14400.902	4951.741	10381.867	956.406	353.157	326.538	308.576	1426.954	522.585	230.967	9817.649	206.677	168.886	176.312	1248.498	3684.759	295.881	106.228	828.805	5769.831	288.146	362.986	287.697	2438.247	514.515	323.135	1534.062	161	0.935	990.413	611.686
8204.214	9491.524	5225.713	12632.156	7259.914	14972.664	5859.655	12922.74	720.63	333.569	316.405	298.189	1612.282	1374.766	256.95	12953.228	188.037	163.915	161.298	1621.268	5405.303	297.144	126.423	2778.141	1769.917	292.455	341.74	288.163	3815.209	599.428	285.305	3445.391	231	0.834	1037.067	614.084
9156.219	9726.998	5535.928	12824.689	5742.872	9408.509	4919.006	8900.223	832.01	464.532	399.978	342.55	2621.775	658.116	334.228	14791.902	204.952	180.324	171.607	2477.299	12626.78	545.44	130.309	1997.386	3344.975	258.269	330.045	284.414	102.237	777.964	284.768	3202.33	109	0.989	1303.61	610.775
12190.193	13291.7	8025.367	18693.651	8834.627	21672.521	9918.643	17681.579	888.267	530.977	424.121	376.644	4820.706	3155.243	375.395	17473.039	216.819	187.999	190.267	3779.75	11700.745	693.799	134.886	2707.59	3895.537	259.804	322.954	280.761	104.08	1986.637	295.809	4766.227	180	0.961	1315.672	615.233
9249.634	10684.277	5502.336	13497.507	10187.606	13432.668	5515.183	11113.388	1010.395	424.242	313.507	310.03	4101.665	747.945	319.916	14483.361	239.847	210.674	184.07	2647.367	12892.044	434.728	150.505	1593.152	3182.659	273.69	333.659	291.623	149.478	954.816	319.188	2857.193	179	0.933	585.344	615.863
5679.875	7140.064	3968	9047.907	4653.169	9612.19	4201.56	9355.72	785.057	379.861	348.825	302.452	2592.419	815.97	300.767	15176.575	190.601	152.306	212.339	1885.941	9662.257	546.399	128.212	2020.003	2987.679	287.375	317.994	284.831	114.256	1205.116	313.491	3553.458	112	0.96	1140.5	613.973
14068.22	15726.89	9196.938	20509.487	9445.015	20377.614	8336.492	17807.13	906.963	590.959	426.535	351.857	5038.148	2365.381	316.986	14074.57	229.762	178.886	200.524	3466.253	16343.648	726.606	130.805	2208.453	6159.994	262.573	416.392	275.395	99.411	2480.476	290.845	3818.711	169	0.967	1216.358	615.269
12439.794	14009.015	7602.638	17918.415	9494.431	20848.128	8137.269	18501.71	874.383	401.045	418.673	377.91	4630.165	901.695	286.497	14139.971	261.308	217.032	295.042	6316.499	24221.796	614.128	156.32	2420.823	4920.378	271.264	392.273	304.448	1837.424	1976.901	299.772	4641.135	347	0.726	404.091	620.78
7110.021	8036.388	4361.271	10104.451	6205.239	12332.724	4394.768	9687.51	718.875	294.809	319.853	284.121	3307.198	798.825	260.512	13051.96	202.765	187.114	274.781	3700.771	14424.866	441.794	136.437	1291.996	2850.481	265.75	285.946	278.496	328.933	1110.961	339.724	2286.676	125	0.94	443.908	614.612
13087.878	11768.271	6308.322	15055.514	6421.624	13123.906	7809.088	13106.975	1190.537	527.032	424.92	378.816	2644.211	2188.717	402.883	11885.144	384.014	263.671	211.323	2713.126	13199.065	567.439	161.72	2226.456	10741.114	259.3	453.879	291.618	1618.408	1245.413	316.895	4550.017	100	1	618	614.5
11170.013	8608.429	4973.159	11927.007	5779.469	11998.089	4852.712	10750.386	910.926	447.999	372.909	327.346	1510.199	1309.688	327.432	12340.34	234.893	165.514	228.692	1566.948	7823.272	377.219	124.798	1782.001	4432.176	256.583	368.311	266.829	106.025	447.235	301.854	3214.805	181	0.882	1292.108	617.964
6491.793	8581.255	4679.357	10908.099	5770.001	11112.056	4449.309	9358.836	913.345	364.856	361.137	362.475	1836.005	470.701	251.765	15280.774	150.594	172.527	162.855	3515.566	5421.851	403.549	117.8	1614.96	1376.7	263.745	288.54	275.818	7265.318	854.345	300.414	3235.96	155	0.967	977.126	617.068
12171.974	13284.182	7802.903	17953.235	8983.7	20317.365	6646.127	15702.788	703.466	507.489	343.997	304.258	4067.176	6042.945	260.58	12619.284	257.717	223.62	274.761	3175.649	13136.852	418.088	143.466	1384.072	5404.337	271.142	377.8	276.467	1963.331	1189.456	307.162	2461.512	273	0.827	459.196	621.002
11611.674	13467.4	7757.15	17604.009	8558.135	19009.069	7779.657	16899.078	948.005	475.383	398.735	336.57	3824.044	1470.55	312.426	12444.754	209.429	174.771	170.863	2186.702	10511.887	667.648	138.968	2190.404	4963.911	260.794	374.194	267.21	103.658	1989.269	268.502	4117.657	191	0.94	1203.275	620.709
16173.776	18529.465	10837.793	25325.314	11286.219	26903.026	10337.054	21506.597	843.87	522.674	426.633	339.493	6030.706	1082.481	322.747	14301.197	229.482	185.336	216.899	3505.279	19864.096	712.887	129.036	2112.448	6635.62	262.296	299.591	274.278	100.823	2942.951	296.209	3744.163	176	0.917	1228.568	619.909
13905.458	13307.564	6345.795	16633.951	8332.174	19868.747	7202.282	15634.243	1052.734	400.827	310.29	278.265	2404.462	2195.839	348.209	12244.143	269.941	245.731	235.691	1245.724	7928.257	551.85	153.503	1575.786	6149.027	272.675	280.173	279.189	877.896	949.022	317.127	2934.18	131	0.958	628.385	619.569
14095.996	15852.032	8644.546	20324.62	10796.521	25925.55	10358.906	21743.065	854.558	513.666	397.28	387.957	5296.316	2777.239	292.654	13822.518	271.996	226.728	265.731	7716.105	24870.873	565.885	172.994	2233.205	6382.93	271.241	345.375	288.68	3550.01	2607.045	329.942	4581.387	182	0.848	387.181	623.154
13298.939	12057.378	6639.015	15967.052	7096.784	16155.451	7878.184	13726.038	1150.539	571.17	375.024	347.483	3151.715	2804.958	409.947	13193.393	302.709	252.925	199.332	2513.313	13178.603	668.107	158.241	2071.702	6137.205	301.078	489.77	291.145	1766.382	1337.579	380.792	3988.846	142	0.934	619.585	624.268
4831.654	5276.394	2937.928	6854.185	3348.105	6716.135	2964.981	6826.731	670.289	465.923	367.819	312.53	2002.248	640.451	323.53	12263.851	183.39	147.823	192.518	793.553	5935.382	264.846	138.128	2028.289	1429.67	249.868	319.389	265.921	177.484	1205.268	291.296	3081.614	139	0.915	1275.809	623.673
11383.527	13022.833	7764.416	17800.538	8599.245	13566.048	5302.8	11483.134	939.446	484.123	488.292	401.379	510.148	707.246	295.09	15469.166	247.245	222.938	280.908	2005.403	347.582	1066.608	156.946	1973.691	5193.676	305.908	728.577	295.769	14946.755	1143.211	303.241	4201.647	225	0.859	1583.7	626.02
17045.338	18097.622	10721.291	24943.654	11181.05	21113.182	8301.398	17467.482	1075.638	598.259	456.224	384.882	4671.806	4268.56	325.462	12629.084	211.943	194.366	174.805	3842.987	6078.648	462.926	125.657	2061.244	2954.906	271.728	314.621	286.335	102.352	1725.387	276.658	3805.203	229	0.875	1321.579	625.172
10792.765	12703.808	7132.351	16670.312	7143.291	15604.51	6291.942	13930.851	886.239	496.713	413.139	335.631	5293.1	848.655	303.703	12732.726	206.165	175.476	184.193	2515.222	18221.023	607.303	130.122	1932.719	5329.892	273.371	314.106	269.089	97.767	2390.235	267.357	3307.217	169	0.92	1214.24	625.82
4720.751	5813.514	3149.843	7061.01	4110.017	8502.848	3167.682	7630.495	783.549	386.74	328.881	339.183	558.613	945.227	361.838	14219.26	176.626	203.297	207.892	3083.362	360.491	661.221	152.02	1649.436	1104.307	283.108	452.592	294.826	18517.085	857.544	303.104	3337.875	116	0.92	605.466	626.845
7618.601	9099.812	5003.835	10969.615	5614.887	11038.398	5054.422	11102.562	1134.87	470.28	417.864	359.452	2272.444	738.288	324.959	16983.948	235.437	175.657	225.266	2021.03	9154.763	602.864	127.16	2747.417	5016.309	290.688	359.386	269.086	103.594	1077.157	264.626	4691.943	116	0.977	1140.638	625.293
15085.443	16221.393	9907.56	22485.757	10327.251	24792.129	9967.826	20984.469	1063.275	645.116	571.402	487.798	2853.105	4261.393	322.27	14961.717	218.947	303.172	282.252	2362.683	14731.214	579.343	129.875	2550.822	4901.026	379.386	433.401	305.54	111.534	1037.923	281.438	4671.486	207	0.875	1128.514	627.089
9073.038	10762.037	5750.066	13960.436	6827.521	15158.562	5943.84	12344.752	1007.558	454.442	394.909	373.289	4729.024	1061.589	284.251	15634.054	250.057	218.411	220.514	3775.303	16341.097	562.279	149.14	2196.836	5303.795	342.881	548.918	274.864	2025.782	1428.083	349.186	4092.408	276	0.767	276.819	630.775
15155.396	17449.433	9031.577	22197.551	11671.794	18624.795	5775.38	14588.588	1051.981	518.953	410.988	352.655	3668.547	1709.255	253.812	16382.146	263.86	220.368	233.401	2814.742	9275.178	428.048	158.06	1990.615	5755.452	318.642	428.759	289.117	110.783	1135.326	364.833	4005.136	235	0.89	317.355	630.291
12319.054	14736.621	8279.142	19562.636	8943.424	18554.779	7513.588	16906.226	975.119	567.365	465.801	360.334	4345.794	900.457	335.193	12737.111	222.305	185.319	200.948	2520.815	19973.024	723.369	129.117	2429.257	4838.703	300.983	352.505	264.424	101.253	1982.338	288.586	4172.787	172	0.96	1227.645	628.279
8498.904	9640.106	5165.811	11943.715	7322.085	13629.816	4661.73	10819.357	682.544	310.985	319.805	299.701	2873.5	742.763	235.054	12579.867	185.056	176.454	266.847	4710.553	16584.65	418.34	135.085	1267.185	1982.564	260.469	313.074	299.515	1464.041	1104.802	319.587	2086.37	172	0.95	428.413	631.326
15144.27	17565.727	8872.308	22508.697	9948.378	25100.923	9313.256	21373.755	1349.047	611.091	494.27	401.881	3653.471	1521.477	351.68	14482.466	341.488	257.31	260.748	2524.864	18179.569	943.703	165.337	3446.856	7268.687	294.646	398.856	311.506	97.686	1119.864	313.901	5943.564	204	0.909	1644.52	632.049
15995.158	17600.149	10056.437	22886.651	10536.617	22515.587	12040.458	20803.482	789.467	482.783	373.838	327.847	2647.367	2600.048	290.955	13101.979	265.59	249.071	270.655	4533.449	10916.918	412.434	153.092	2001.354	6119.423	271.257	347.74	288.659	3879.127	932.62	309.21	3953.833	150	0.972	452.76	630.58
5675.207	6034.054	2983.447	7225.768	4670.309	9076.136	2711.744	6762.187	676.334	304.807	232.553	255.979	3053.375	679.031	325.254	12588.348	171.025	158.671	173.387	1718.142	11307.071	358.139	138.618	1143.372	1910.63	255.099	259.383	286.623	131.389	1115.629	353.687	1814.101	157	0.921	586.672	631.959
9727.208	12212.875	6445.715	15651.817	7797.389	16645.316	6655.966	12757.858	1385.509	501.18	443.405	393.297	4338.906	1744.687	311.101	16012.353	263.379	253.622	237.48	4947.692	14068.726	647.688	150.92	2403.826	3899.317	355.886	438.224	291.279	403.493	1234.835	345.949	4948.863	147	0.918	263.84	632.126
13183.902	12798.29	7053.642	17122.251	8420.901	18956.095	7534.26	16071.427	1328.261	428.3	363.323	319.857	3267.773	3334.451	273.539	13946.334	223.678	161.871	199.621	3135.265	8826.586	552.282	133.065	1948.633	4047.031	280.176	390.398	269.119	101.449	1338.484	314.137	3745.622	289	0.815	1098.14	637.441
8393.441	10100.703	5261.747	12721.324	5902.294	12040.464	6092.624	12146.798	803.05	487.531	384.524	351.482	3146.759	1075.924	431.511	13045.216	227.479	219.93	198.36	2592.385	20500.108	614.324	164.286	2627.686	3060.437	286.509	484.892	302.717	173.467	1212.356	349.749	4359.871	139	0.845	614.752	635.572
16454.617	17452.187	10591.364	24602.642	11274.034	28745.705	11232.576	24029.56	971.453	543.162	456.091	380.042	3136.59	1730.156	390.506	14920.959	220.576	182.759	147.144	1605.002	8989.811	622.528	136.015	2923.99	4601.694	274.246	419.026	280.758	110.754	1374.227	303.219	5035.756	154	0.937	1299.571	634.117
8265.232	7872.109	4311.439	10115.679	3987.592	11874.084	5293.385	6984.424	584.832	255.456	284.545	288.064	277.792	470.067	307.402	8111.002	210.939	156.806	193.319	627.467	253.738	251.029	175.88	994.55	5014.753	268.147	306.128	266.559	5578.475	719.862	352.298	1761.731	114	0.858	1610.833	636.14
12172.55	11039.605	5950.357	14437.912	6579.55	13739.835	4951.681	9856.552	823.007	369.162	339.53	296.176	1555.87	1064.202	264.035	14512.745	207.319	160.247	189.326	1389.729	7629.172	402.819	137.673	1271.522	5307.68	271.799	631.807	278.177	287.652	550.139	316.888	2269.616	316	0.828	1052.269	641.101
12466.141	14381.856	7812.343	18712.323	8693.469	20107.207	8842.32	18680.981	966.462	512.417	510.881	420.633	2136.289	1867.955	412.795	18907.608	255.464	225.16	310.612	3019.907	7522.39	502.413	217.052	3661.917	4483.822	305.366	684.157	295.586	5765.339	706.789	370.31	8007.582	324	0.699	1599.833	642.022
7726.092	8486.903	5287.852	11616.327	6006.751	12107.254	4623.921	10441.999	580.884	315.939	319.869	254.862	3158.291	3367.922	268.559	12157.587	204.071	182.722	204.685	2748.194	4123.529	274.792	133.991	1567.15	2453.55	280.6	405.057	276.156	103.469	887.383	268.009	3895.324	191	0.87	478.406	642.688
10647.294	10446.765	5117.044	13260.822	6490.085	15303.24	5255.665	11875.559	1073.659	395.526	316.907	287.92	1981.419	682.793	387.915	12020.11	286.955	220.389	236.03	1084.278	6847.469	523.428	146.965	1386.266	3990.607	267.956	459.809	290.959	125.325	902.392	322.275	2377.925	136	0.93	621.956	640.324
10814.733	12218.872	7167.921	16322.5	10760.163	20186.441	6748.055	18505.929	922.15	426.341	393.531	344.232	4224.314	1041.356	280.614	16234.908	240.921	231.521	249.556	6007.97	9985.632	398.698	146.246	2569.106	3056.482	278.655	333.002	295.176	126.901	1194.734	294.896	4648.134	166	0.974	465.048	641.518
6099.555	7476.61	4296.709	9782.845	5033.694	10457.083	4761.802	10806.707	954.475	532.943	418.202	373.592	3599.287	675.542	345.842	15622.285	172.582	159.825	170.937	2917.973	23403.733	718.873	126.025	2422.652	1420.703	260.967	388.735	264.665	110.484	1539.322	267.425	3668.837	98	0.993	1227.337	639.622
12420.312	14639.591	7203.464	17575.9	9381.221	21452.592	7484.924	18113.996	1081.176	486.48	419.482	384.073	6086.345	1435.903	299.479	16049.457	280.014	262.081	239.463	4070.944	20239.467	722.733	144.592	2749.047	7163.973	373.436	387.661	276.14	1176.738	1814.889	342.311	5342.306	151	0.909	270.281	643.215
10573.858	11741.271	6593.331	15199.458	8062.763	16370.642	8204.115	15001.145	1504.219	346.43	358.174	356.423	443.616	675.199	268.472	12305.644	288.448	200.699	269.909	3071.907	326.939	371.408	151.459	1694.724	6469.764	277.526	499.44	292.488	23484.778	1440.114	312.57	3776.707	169	0.902	397.405	643.944
11928.531	13373.108	7627.223	18615.471	8530.053	21076.819	8153.175	17877.864	823.111	518.874	424.035	362.381	2951.055	959.461	351.45	13825.568	217.752	174.327	172.186	1724.083	12855.918	534.677	126.431	2141.874	5607.424	271.028	298.393	278.154	103.88	1012.176	300.267	3493.094	148	0.959	1302.527	641.02
11743.037	9539.138	5157.999	12481.328	5542.823	12836.665	4893.989	10351.099	841.792	347.727	310.466	287.824	3306.138	912.542	262.131	10808.266	198.405	174.53	201.065	3120.081	15925.575	373.268	123.541	1212.201	5070.141	272.509	342.697	267.347	111.912	976.516	322.142	1987.329	156	0.939	1125.712	643.673
7171.587	8256.104	4898.125	11313.442	5880.413	13170.847	5580.496	13038.602	936.157	577.468	444.331	386.454	3734.937	957.414	398.783	14314.703	184.725	172.248	151.314	2395.781	8532.51	500.533	138.153	2792.987	1526.511	268.657	440.992	284.922	111.666	1352.858	325.378	4434.911	116	0.965	1291.147	644.121
11867.319	12184.618	6892.306	16416.902	7382.035	11684.832	4371.734	8825.379	688.072	350.868	389.228	328.946	740.725	451.066	245.202	8326.208	205.984	186.705	237.321	1281.693	2580.699	215.193	155.145	1032.679	3317.564	284.993	328.539	287.309	3407.477	380.17	303.941	1850.827	144	0.958	1549	643.5
17118.807	18295.891	12066.665	25810.774	11965.848	24070.558	13208.076	22090.016	982.152	631.495	431.598	353.794	4352.237	4634.334	309.752	14213.917	279.807	220.918	240.804	4842.028	11421.905	573.376	147.251	2514.587	5256.779	263.545	421.465	295.314	192.415	1840.918	355.497	4848.384	202	0.92	412.55	646.856
13431.578	16405.774	8175.468	21079.559	10426.178	21576.547	8839.078	17892.113	1309.12	601.962	477.337	434.39	2163.435	2824.965	326.752	13632.649	332.775	268.676	243.098	3465.2	10812.413	757.243	147.772	2980.816	10617.417	376.845	406.404	276.422	1330.164	1007.884	362.438	6377.11	175	0.903	261.431	647.597
7836.992	13484.65	7347.279	14581.96	5496.263	12952.486	4898.737	9768.088	855.075	479.322	426.055	370.647	1626.754	1015.905	273.925	20319.482	153.213	175.821	256.714	1950.09	17586.37	510.869	129.08	1897.926	1741.906	266.461	898.877	276.525	167.671	631.657	351.334	3107.452	111	0.964	988.149	645.905
9902.961	11000.134	6395.62	14501.633	8158.051	10406.853	5033.453	10127.121	672.954	344.818	346.953	329.652	366.771	334.165	268.519	9242.627	215.708	192.792	262.782	2275.78	235.552	299.535	143.504	1500.701	3684.523	268.546	303.146	274.608	8394.748	329.639	374.384	4443.922	144	0.889	445.924	648.403
8883.075	10161.758	5952.984	13223.379	5873.499	14879.008	5617.242	11073.158	627.713	330.629	320.805	257.697	264.628	300.149	232.056	5528.09	138.493	156.529	267.969	647.714	216.117	241.258	111.579	604.81	1052.936	271.302	313.408	308.749	7938.452	382.599	308.731	1202.745	136	0.994	1009.456	648.478
14913.817	16491.029	9984.925	22451.752	10727.766	23135.908	9021.854	19162.817	1070.47	536.508	441.12	378.08	5613.587	1121.91	360.492	13501.352	175.387	184.481	154.538	3616.688	10829.533	629.264	124.64	2112.252	2786.009	286.028	363.514	269.864	107.329	2093.968	263.145	3545.943	98	0.993	1226.276	647.347
14308.317	16016.944	9686.231	23012.376	11203.841	26551.015	10605.134	23183.647	849.529	579.949	442.604	376.277	3602.419	5193.208	376.293	13542.848	214.844	184.75	167.875	3382.772	9856.125	606.71	129.219	2696.152	5115.508	280.716	329.934	299.101	117.047	1568.18	295.446	4933.542	149	0.93	1306.95	649.762
14359.57	16592.15	9115.537	20987.842	12357.474	25181.425	11327.836	25828.04	873.441	453.175	394.332	353.962	2466.003	966.141	330.476	12960.965	253.848	229.499	240.778	3095.114	7637.496	341.899	159.985	3478.408	4122.85	285.903	304.852	287.908	1189.673	920.318	383.538	6720.303	260	0.92	460.638	651.865
9764.819	11475.185	6257.9	14984.6	6703.225	15326.398	5848.199	12419.905	898.926	398.806	350.691	319.086	2980.186	826.74	271.298	14832.299	200.754	165.687	203.87	2006.772	11929.162	478.413	136.316	1719.237	4652.393	275.137	334.722	260.511	105.205	1043.103	307.168	2967.544	162	0.94	1138.593	650.407
11287.969	11042.288	6640.322	15678.022	7267.964	18041.178	7165.848	14946.482	780.793	540.918	373.833	321.58	1866.74	782.889	346.142	12879.624	208.687	151.913	209.13	2036.922	10447.31	406.606	126.472	1722.704	5418.217	272.395	360.669	277.771	116.912	709.401	309.395	2827.44	257	0.875	1294.749	653.986
5552.378	5825.56	3255.356	7899.888	3862.492	9796.368	3605.327	7243.491	761.121	247.833	257.658	300.002	279.411	396.751	231.256	10735.122	137.406	137.864	158.183	1478.707	282.276	326.431	125.076	851.085	929.754	256.647	489.771	247.811	8869.507	760.832	250.694	1665.104	134	0.942	899.612	652.007
17863.878	18586.372	11358.526	25907.632	11576.906	28045.539	11379.867	22138.298	917.289	696.811	448.23	370.948	3798.955	9282.432	359.644	13018.181	211.112	189.936	177.774	2607.505	7845.187	607.936	129.704	2254.744	5104.515	282.428	512.638	294.545	114.437	1620.423	301.011	4112.023	217	0.89	1314.094	653.657
9387.26	10339.962	6304.578	13906.448	6555.208	13834.89	7544.629	11593.433	671.566	343.98	323.448	290.114	686.733	565.554	263.229	12056.973	211.261	179.065	328.804	2016.3	2486.239	366.118	151.064	1432.983	3791.405	273.585	408.479	291.513	10007.717	866.962	331.558	3619.648	230	0.739	401.204	658.283
8188.093	8023.779	4887.851	11542.543	5360.44	11625.68	4586.269	9318.679	728.608	379.851	333.454	278.17	2559.938	1086.704	277.831	13164.592	173.896	160.174	157.501	1671.451	11285.379	383.172	121.393	1257.237	3752.704	279.837	348.785	297.412	119.969	922.125	277.673	2114.43	163	0.923	1331.064	653.531
20400.217	22279.081	13619.101	26746.533	15783.392	31919.129	16896.925	28188.391	940.637	813.317	419.681	346.387	3020.106	6159.927	328.432	10962.766	259.367	209.64	220.692	2703.573	7226.86	557.722	151.685	2590.033	4199.494	290.962	503.27	284.518	113.967	1285.43	362.454	5174.679	178	0.876	417.972	655.798
13023.929	13776.92	7322.537	18338.597	9003.879	22463.445	7746.364	15249.651	865.321	395.379	329.92	320.544	3207.531	1640.037	448.321	13215.564	281.408	241.845	214.458	2777.806	7801.932	605.677	161.983	1504.412	5912.271	283.871	275.23	320.198	114.796	1276.407	357.385	2651.889	321	0.833	620.341	655.805
18789.198	22508.131	13030.848	29546.801	14536.524	33175.13	14399.47	30369.271	1127.53	549.799	489.926	409.592	4090.105	3636.337	329.6	12452.7	246.18	186.074	178.402	2844.569	6267.479	663.074	153.848	3652.679	4083.271	291.233	433.024	257.84	110.347	1916.72	327.12	6994.847	267	0.823	1092.863	657.384
14398.956	16423.701	9332.877	21674.484	10069.166	24066.717	9606.146	19705.567	1001.542	467.63	410.964	356.013	2484.081	2073.121	287.563	14527.009	231.108	182.028	184.257	2053.727	8638.27	618.37	140.976	2365.01	4750.12	279.408	373.415	255.793	119.539	1052.064	271.152	4209.602	212	0.888	1107.679	657.104
18155.871	20682.856	11862.979	27370.074	12827.937	31243.157	11761.83	26003.745	1258.891	694.887	541.261	459.738	5044.665	6970.863	426.139	12675.16	229.879	201.819	162.485	3343.582	9936.923	875.602	135.232	3314.926	4304.297	523.672	958.045	441.232	106.897	2158.683	268.665	5882.237	216	0.894	1232.162	655.815
16756.227	18988.881	11186.75	25232.451	11861.164	27922.942	11445.87	24152.246	1077.755	505.333	452.042	369.402	3248.404	3023.456	296.069	13815.52	222.567	177.975	179.48	2396.245	10752.642	671.267	143.162	2757.757	3861.795	276.897	386.555	269.625	109.872	1412.633	281.795	5044.833	111	0.976	1100.797	655.554
13351.301	14746.754	8796.928	19660.877	9410.702	20994.499	12761.06	17730.747	824.035	640.355	368.745	314.291	2850.41	2459.335	329.15	10666.06	233.481	208.347	231.505	2489.158	8352.565	474.74	158.114	1671.873	4640.431	273.573	447.565	293.539	643.938	1240.331	355.804	3622.581	147	0.908	408.677	657.398
7612.088	8068.205	5074.657	10901.352	5935.458	7655.211	2580.797	6035.355	714.287	336.914	311.729	304.225	294.743	264.329	234.309	5132.683	172.804	214.395	289.739	1608.606	347.721	220.042	152.694	464.24	1389.883	298.553	454.22	313.705	11819.612	232.392	270.939	837.468	115	0.901	513.257	657.77
14085.69	14816.426	8733.814	21005.476	9202.674	20048.5	7291.913	14083.348	842.023	403.152	364.681	326.209	2989.35	882.439	276.218	12044.464	197.547	175.076	172.213	2086.3	6932.037	377.966	151.503	1545.182	3844.854	277.947	339.225	302.044	106.572	866.381	312.37	2839.42	275	0.803	1398.918	662.555
8793.119	10494.953	5638.16	13302.844	6564.694	15668.034	5478.717	11303.91	994.584	444.078	423.782	373.298	1063.491	2148.082	323.749	15750.997	215.001	216.296	204.616	2462.19	5564.191	613.257	158.251	2750.909	1952.916	293.37	586.808	295.785	3097.202	745.511	348.042	4943.927	143	0.952	1612.99	657.409
7792.978	9460.729	5012.832	12184.199	6882.443	14473.517	5523.021	11714.92	1034.381	360.565	340.19	404.226	538.294	612.132	271.544	12772.346	236.719	197.756	202.239	2256.07	345.24	465.11	133.433	1766.676	5668.985	334.218	297.584	268.098	12350.209	1610.666	347.462	4577.462	196	0.846	270.056	660.786
7650.108	8387.44	4652.935	10838.513	5337.613	12660.714	5225.733	10425.059	506.773	277.239	278.003	283.338	340.079	342.362	244.435	9629.543	148.128	151.08	194.556	1471.053	305.137	344.276	128.642	841.982	2774.131	262.912	457.518	250.035	13891.561	523.496	272.942	1639.817	144	0.958	889.271	659.042
12551.783	13036.212	7961.387	18701.835	8480.659	20063.493	7800.161	16016.654	891.845	767.723	404.829	332.657	3139.467	3006.073	302.022	15093.579	207.657	185.888	183.709	2934.671	11149.383	586.132	120.138	1783.585	4920.069	287.268	447.458	320.741	114.63	1054.889	323.749	3248.397	216	0.933	1339.644	660.458
11813.328	11957.208	6580.01	15920.283	7830.809	19809.759	7310.239	16633.975	716.552	407.437	379.838	325.521	2744.878	883.991	320.257	12735.567	184.135	176.397	178.06	1709.205	7845.203	522.473	142.405	2425.228	3911.848	288.741	540.719	258.74	123.92	861.987	301.173	4482.91	173	0.901	870.934	661.858
14038.394	15704.815	9361.632	21248.283	9570.056	21240.103	8582.885	17230.314	1085.127	642.549	514.406	435.52	7368.778	2657.526	384.59	15507.582	251.984	200.516	210.701	4677.465	15706.058	732.92	129.149	2464.945	6979.763	452.869	702.253	409.506	115.225	2919.67	316.391	4170.984	117	0.973	1240.876	659.056
10928.232	12199.364	7162.803	17579.972	8490.355	19552.026	8653.536	16848.335	635.417	508.926	395.04	341.439	3091.656	1584.82	339.674	13275.982	186.097	174.279	186.289	2495.089	15084.13	445.953	124.646	1742.219	5022.791	276.018	287.085	280.869	114.42	1229.818	311.756	2975.403	152	0.915	1305.836	660.421
9803.43	11377.804	6124.348	14534.257	9077.835	16513.28	6387.214	13444.914	812.403	548.402	328.607	337.341	4916.531	1994.539	370.952	13353.79	221.836	203.19	210.451	3980.741	12853.549	401.631	172.849	1428.199	3219.287	298.626	371.578	304.989	96.882	903.839	292.949	2424.407	327	0.796	573.549	666.087
3882.537	4613.458	2594.5	5979.641	2978.408	6442.731	3129.032	5812.431	489.372	335.312	275.958	356.497	798.622	412.647	424.703	8917.964	166.928	159.354	176.334	1414.995	1768.545	268.026	159.391	1167.715	1657.083	273.536	396.51	307.176	11622.034	946.863	328.077	2742.212	122	0.877	601.5	662
12126.344	12775.805	7091.258	17136.583	8148.368	17682.141	6841.293	14227.789	930.804	403.629	358.116	328.323	2722.051	895.913	292.23	15781.716	195.283	154.134	232.092	1691.218	13816.405	467.789	148.947	1650.554	4095.24	301.739	297.259	271.977	123.99	931.125	326.369	2848.535	251	0.864	1161.269	664.074
13298.517	13908.669	7970.328	19034.868	8539.576	21002.656	7863.715	15289.53	1003.92	437.156	389.501	360.222	5397.378	1278.546	288.579	13977.66	237.706	186.322	211.016	3154.671	10665.729	490.693	148.481	2291.774	4576.704	308.6	348.403	302.505	115.432	1948.981	341.883	4075.625	233	0.909	1447.071	662.8
8849.633	10148.685	5129.731	12647.645	7101.542	14179.151	4994.391	11207.116	1121.406	794.716	311.92	296.378	2546.339	2168.593	244.183	16932.585	222.035	190.086	207.085	2600.881	14712.043	457.128	131.677	1615.31	4499.303	312.086	302.453	285.722	2261.951	927.938	308.998	3021.459	197	0.939	298.053	664.632
10511.726	12265.064	7075.244	15587.368	7134.774	17730.509	6884.499	13815.177	734.406	395.819	370.941	328.95	3086.948	873.22	296.464	12241.593	169.855	173.961	154.999	2373.856	7906.711	482.886	141.708	2162.248	2985.335	285.664	496.708	267.261	854.934	850.681	281.308	3958.84	101	0.977	878.856	663.173
4807.786	5272.017	2886.092	7069.038	3610.133	8284.095	3131.517	6141.625	438.546	267.349	254.439	284.371	755.162	366.397	243.811	9821.886	128.455	139.785	157.397	2288.891	5511.426	293.669	132.797	788.198	1011.986	270.595	349.541	249.021	1236.974	455.256	285.936	1367.39	100	1	903.62	662.62
15385.062	13858.717	7824.171	18439.166	9334.68	21639.044	8953.623	20274.313	958.364	482.932	406.069	411.558	2329.617	3765.066	357.863	16146.155	243.063	176.995	206.286	1361.231	6668.253	768.988	142.766	2936.746	8426.423	334.699	678.547	316.225	7039.902	1446.475	334.662	5460.893	246	0.86	1209.472	666.756
11851.476	12598.896	7397.775	19119.278	9378.36	18724.669	6594.392	13841.52	1026.53	388.031	368.892	330.881	3997.135	610.317	274.813	15306.993	233.76	181.578	214.326	1882.74	15431.317	456.842	154.507	1800.419	6187.295	287.865	300.858	311.984	111.865	1365.211	342.73	3278.617	117	0.956	1392.013	664.192
7107.946	8822.906	4703.165	11045.943	5511.384	9914.601	3964.364	7741.487	3789.261	396.717	368.009	372.634	476.163	383.245	273.113	8506.979	361.364	246.306	234.913	1950.428	246.85	293.973	145.506	1080.719	8372.222	360.643	346.587	284.639	7235.672	777.154	358.621	3144.254	124	0.972	252.806	664.694
5395.178	5943.464	3381.91	7454.825	4217.463	8764.37	3487.564	7167.829	508.446	249.606	254.184	253.798	269.163	338.347	251.304	8249.857	166.076	176.425	297.576	1863.428	182.941	5417.444	132.584	835.34	2098.528	282.723	297.894	259.482	4432.507	311.056	227.66	2136.32	98	0.993	448.694	664.653
12717.494	13508.373	7967.77	18677.068	8437.345	17598.677	11595.604	13991.199	695.871	626.777	402.132	341.651	3996.635	1937.686	350.657	14844.586	194.834	173.068	176.074	2787.374	13026.82	510.227	132.275	1655.008	4973.163	269.171	281.83	285.945	108.873	1848.941	351.168	2808.233	115	0.928	1311.691	666.135
8773.254	10637.996	5857.821	14349.677	6926.314	15731.45	6319.558	7897.446	900.758	402.336	366.09	317.347	5312.967	1042.064	274.511	13308.623	194.542	189.511	244.225	3383.569	16419.658	510.783	141.637	1209.459	3738.823	311.921	709.296	303.272	1661.576	1822.515	356.89	1831.668	158	0.976	1473.785	666.31
12645.766	13710.098	8370.752	18559.848	9013.325	18330.546	9568.409	18305.999	808.777	423.387	349.157	296.907	3236.79	1459.812	317.986	18055.635	237.968	200.995	235.994	3704.113	18842.748	577.076	153.53	2687.182	4579.256	308.109	328.633	273.993	141.342	1297.384	301.037	5254.506	186	0.886	425.435	669.495
16794.352	20971.858	11380.991	27348.229	13732.714	32232.325	13896.829	30227.789	925.57	532.099	465.812	407.739	4143.981	8339.191	352.489	11933.301	220.455	180.925	159.554	3223.033	6295.347	487.728	144.711	3822.557	2473.33	278.091	373.612	245.629	127.459	1938.488	326.419	6928.034	214	0.913	1094.631	671.093
14251.063	18736.156	11052.359	24658.51	10406.965	25897.097	8953.974	18399.746	1000.954	1130.374	641.261	556.07	4817.97	5763.869	364.531	17167.887	238.583	393.841	343.783	3689.61	13448.946	720.97	142.281	2029.731	7446.534	9865.499	9835.526	8837.566	113.136	1232.015	381.657	3568.051	192	0.954	1247.255	670.354
7516.484	8001.207	5069.426	11313.051	5396.054	11099.159	4859.054	10027.071	801.373	487.453	394.065	348.374	8212.391	1429.637	336.969	14978.892	163.017	171.076	172.788	4918.222	18747.953	671.467	121.676	2142.062	2312.371	273.919	427.149	299.826	114.169	3636.742	335.855	3886.468	113	0.981	1320.341	668.376
18285.87	20985.495	11698.363	28145.324	13169.404	31868.321	12157.219	26133.357	1147.665	483.112	515.096	395.97	2866.612	2079.025	336.195	16358.119	270.644	229.026	265.589	2668.822	12368.858	610.892	177.325	3207.394	6326.891	308.689	418.373	313.687	2514.941	1044.673	310.894	5758.863	298	0.768	1590.225	673.651
8692.376	10260.928	6100.229	13946.741	6048.087	14749.13	5388.631	10562.896	533.804	280.844	282.111	309.695	299.612	254.462	221.409	5809.764	141.459	138.78	232.11	1787.541	230.689	226.518	133.812	628.218	2177.82	251.771	325.801	256.642	12576.52	321.949	266.175	1155.264	140	0.995	957.114	670.857
14221.083	14451.786	9109.741	19953.66	9899.538	21934.892	9527.706	19904.676	1078.226	688.541	593.9	367.719	3995.68	3343.375	339.038	15371.488	254.989	187.475	191.769	2302.106	9578.439	674.825	126.064	2711.745	6417.146	281.291	729.665	301.64	103.35	1413.889	345.901	4988.388	186	0.895	1332.737	672.812
10885.511	12933.25	7338.977	17076.191	8186.749	20727.866	7894.595	17275.055	698.294	364.893	352.31	298.291	2727.628	1007.011	296.09	12484.087	173.74	163.497	154.585	1940.711	9268.484	484.329	133.321	2126.571	3356.34	277.768	461.595	265.591	99.116	797.313	329.912	3927.709	291	0.768	864.218	674.747
12554.906	13497.275	7679.152	18233.076	7990.752	10533.731	8569.04	5039.85	737.865	329.995	332.268	356.148	315.411	323.191	263.242	4020.623	196.497	161.508	183.996	3153.731	237.643	166.09	169.361	518.925	4405.307	287.832	306.897	285.715	7064.697	358.052	328.428	923.532	96	1	1513.521	671.552
6161.594	7672.492	4195.862	10050.667	5351.072	10838.62	4300.234	8913.853	988.231	468.707	419.901	342.853	3108.802	1847.646	296.104	14310.119	279.938	229.686	283.46	4579.1	20133.421	447.434	149.89	2336.998	6195.768	328.195	398.27	308.042	2365.329	937.835	298.783	4527.149	103	0.996	1619.684	671.83
11703.154	12910.083	7571.514	16855.655	8108.852	16915.113	7865.377	16281.4	906.92	340.701	327.151	299.166	2515.667	630.935	273.422	19057.057	254.092	195.143	243.071	4486.748	12256.672	434.67	133.463	1965.071	6415.161	288.61	332.287	273.722	2382.825	984.642	336.571	3948.828	220	0.91	416.432	676.364
11974.371	13007.763	7872.872	16949.118	8144.138	14723.898	8613.336	14611.917	929.286	447.515	391.523	321.165	3837.858	4798.051	344.855	16531.069	238.533	236.549	247.467	5515.489	13926.814	547.265	179.015	2329.045	3660.912	329.767	445.564	311.048	2650.077	1661.572	304.738	3890.377	98	0.98	519.041	673.224
8406.385	12494.499	7485.226	16513.31	6345.003	15181.812	5954.271	12801.948	672.694	1152.862	673.409	674.496	3707.817	958.17	313.747	11908.713	153.4	605.147	467.777	3241.443	9350.887	597.084	131.201	1703.617	1535.756	22480.457	21711.714	21386.038	128.931	1933.303	327.629	3017.764	142	0.934	1229.007	675.021
7400.488	8585.876	4782.539	9193.347	6435.085	11657.93	4224.357	8770.58	702.036	314.423	312.808	251.754	602.247	315.448	230.438	8760.867	167.485	160.912	175.223	874.31	374.458	333.31	123.858	767.123	5472.301	261.724	326.631	263.602	8754.235	512.741	300.916	1550.105	177	0.931	1036.274	675.099
12134.819	14794.084	7933.437	19175.175	9614.234	22591.446	8977.451	19154.509	1074.194	482.464	434.57	382.645	3218.152	1459.524	301.349	15147.357	235.007	195.355	168.668	2543.197	5623.826	619.919	143.471	2748.938	3991.731	285.819	567.641	247.988	124.09	1423.117	312.596	5028.36	162	0.96	1105.469	675.864
10732.616	12853.63	6947.577	16145.002	11071.631	19270.3	7305.43	18471.11	1023.681	432.41	372.526	343.3	2203.334	941.469	279.578	17222.573	245.764	226.612	199.866	2298.278	12279.994	718.44	135.428	3073.476	4809.573	299.194	487.459	265.625	8057.032	665.736	336.875	6126.917	181	0.943	293.097	677.981
17000.067	19245.434	10739.36	25167.122	12658.459	18895.464	8468.518	15877.022	921.355	492.921	390.374	357.313	7172.529	1567.184	367.019	12883.033	284.31	234.902	247.887	4423.267	20463.175	402.438	181.886	1525.487	6654.769	317.428	416.639	292.234	106.043	1362.67	285.496	2707.337	156	0.906	554.218	678.378
8202.157	9161.172	5728.282	11950.096	7189.476	14144.52	6459.139	13720.38	1134.816	551.247	440.733	408.807	406.794	483.343	481.981	12036.536	283.034	257.94	262.559	1056.375	253.069	480.998	175.672	5680.174	3432.773	284.995	290.451	262.371	6893.461	504.539	417.578	4850.793	192	0.785	676.604	680.562
10508.007	12109.572	6793.894	16156.28	6845.254	14727.874	5856.6	12913.585	824.293	487.51	378.695	422.669	2739.586	897.366	300.9	13360.509	201.546	171.166	176.517	2265.258	12968.316	506.005	132.786	1954.954	4923.817	525.978	546.32	442.922	1569.098	1108.538	329.242	3228.211	136	0.956	1215.816	678.309
13402.762	15034.225	7953.905	18357.721	9434.118	20701.236	8652.195	17112.149	835.002	443.18	321.349	301.628	2677.843	1411.064	269.586	17032.404	254.293	212.902	230.222	3513.66	8543.215	500.842	127.42	1913.757	6069.979	290.466	325.461	267.708	3804.718	1209.611	297.763	3778.153	122	0.956	427.303	679.172
8932.154	10420.177	6070.491	13172.173	6078.71	14725.67	5702.777	11488.942	520.262	279.103	270.894	264.723	296.803	275.431	242.632	6349.401	138.431	132.233	203.491	2476.706	342.667	249.965	139.96	675.607	1617.905	247.893	297.652	249.761	3502.456	304.424	266.071	1317.732	143	0.978	971.661	679.157
8858.114	10313.03	5987.831	14251.532	6888.001	13173.465	5177.709	10214.165	738.092	567.683	382.204	353.904	2575.45	1370.986	327.848	14791.03	173.165	159.046	214.394	1442.882	10583.586	387.369	146.408	1543.711	4144.648	284.503	340.052	288.474	112.371	876.083	362.953	2490.884	119	0.961	1263.45	678.105
20064.609	22826.732	12217.105	30794.506	12981.727	33834.646	13046.305	27957.635	1165.441	486.428	517.713	390.185	3620.881	1648.447	356.904	14512.626	275.844	224.517	243.133	2623.367	23869.046	733.32	178.945	3473.719	6322.959	304.723	500.146	305.624	120.775	1197.237	317.726	5448.23	117	0.985	1594.073	678.081
11312.395	12737.528	6891.539	16445.588	10081.491	18771.423	7041.341	15777.53	834.832	485.489	338.244	333.521	3559.411	2027.475	412.662	18854.594	216.395	201.076	240.544	3574.319	17462.52	582.493	182.814	2222.687	3061.012	298.893	262.881	296.465	99.076	1437.195	301.665	3506.797	136	0.93	565.309	679.279
8109.126	8259.528	5127.418	11778.096	5866.701	13122.764	5391.26	11096.05	767.459	445.08	363.996	332.871	1844.081	1060.7	316.711	11411.747	166.7	143.418	174.75	1098.239	2377.563	406.173	131.342	1579.457	1963.454	276.44	268.924	282.169	416.089	882.788	352.744	3102.579	245	0.881	1295.243	683.586
16498.972	18190.619	10683.508	24018.181	14084.816	30868.539	12030.121	28333.997	969.36	532.133	376.155	328.751	4565.636	7266.912	358.027	12971.058	237.391	229.931	203.797	4219.521	11927.812	632.595	179.259	2528.451	4337.867	321.848	715.67	296.161	133.25	2065.583	277.51	4356.573	259	0.881	526.589	683.851
13179.746	15498.806	7952.445	20042.755	9047.975	20914.229	9479.165	19216.06	648.637	454.706	340.911	342.8	2101.512	1249.407	522.161	16096.037	207.645	221.582	209.285	2393.971	10307.796	518.446	166.864	2037.48	3738.278	287.606	324.992	299.787	341.798	941.567	357.13	4323.284	146	0.946	613.123	682.288
9464.856	9864.642	6159.396	14069.829	6860.539	13732.144	5737.438	12279.997	763.152	481.506	390.176	355.984	5920.386	1971.39	307.145	12601.986	199.694	170.48	196.237	4458.234	21155.391	613.932	124.514	1959.739	4488.59	288.579	310.178	280.992	100.917	2300.042	312.881	3440.762	137	0.963	1325.719	681.456
8467.931	8665.555	5532.843	11701.241	6087.09	14895.016	5614.612	10443.378	818.647	364.38	344.238	270.56	291.357	471.79	248.648	11426.1	170.255	193.75	327.911	761.818	265.204	2669.117	150.977	1053.898	1944.789	270.736	306.667	271.485	6124.988	303.909	318.337	2287.259	156	0.974	788.494	683.179
16385.337	18627.359	10889.43	24171.175	11634.937	28225.928	10803.915	22053.869	652.588	364.359	341.989	302.922	2486.623	3635.612	287.987	12725.14	202.28	167.113	153.855	2113.755	10211.077	487.595	132.395	1665.307	5921.702	274.689	279.068	266.251	679.109	808.273	339.321	3161.442	247	0.857	860.144	684.791
8528.25	8279.498	5176.174	11856.326	5588.798	11812.054	4593.788	9306.923	787.317	388.949	336.632	309.582	3254.279	510.924	267.481	12396.972	188.349	145.63	171.38	2199.502	24192.085	406.631	124.391	1469.508	4021.805	291.533	293.821	277.676	146.854	914.658	349.809	2282.72	159	0.957	1348.223	683.261
12801.873	14548.288	7724.445	15504.511	6754.263	17137.659	6686.004	14108.726	1214.299	601.931	441.042	297.769	2610.726	878.572	297.749	13154.051	251.503	245.113	197.324	2476.05	8432.508	459.296	150.383	2192.48	4801.364	306.927	536.976	298.785	105.693	824.226	309.966	3451.657	119	0.99	1602.147	682.332
7754.969	9593.647	5132.132	12575.235	5742.962	14442.333	5239.662	10846.206	620.819	350.017	331.013	290.334	2675.055	1064.594	255.943	13593.717	204.734	163.253	154.421	2694.845	9265.298	493.529	135.855	1296.768	3780.966	283.92	355.536	232.504	140.447	930.701	328.449	2257.69	142	0.971	1100.338	683.923
10674.128	7128.374	4674.773	10833.112	5006.064	10566.593	5003.829	11283.9	1025.376	490.156	432.869	392.93	2681.773	848.508	320.485	13369.656	217.699	178.221	156.753	2802.231	7575.637	569.539	156.499	3473.686	2636.146	297.601	995.132	279.801	2759.9	1223.227	357.683	5469.188	138	0.954	1385.442	684.261
9536.013	10306.421	6514.997	15020.879	7375.727	16594.057	6705.109	14314.635	744.307	596.709	419.158	363.151	5216.481	2069.684	321.404	14856.191	185.274	171.029	202.803	4467.636	16993.817	616.334	126.056	2070.451	4009.584	276.013	343.474	280.671	102.503	2254.735	390.756	3566.111	210	0.907	1313.267	686.652
14120.925	17569.324	9381.413	23687.772	10824.738	25145.207	9971.662	22035.753	1232.1	505.625	515.732	397.741	3763.529	2065.955	346.49	16245.348	257.984	221.332	216.208	1983.306	16280.934	625.209	168.625	3672.381	4443.879	314.777	494.568	309.065	546.045	1016.08	314.693	5943.3	163	0.956	1591.494	685.334
18622.765	20461.685	12601.242	26513.395	13154.817	22223.425	16555.864	25676.169	1092.562	556.329	453.696	393.361	3908.346	3786.825	417.354	13452.778	247.992	247.552	211.119	4608.588	14012.66	532.824	188.153	3403.296	3139.211	312.374	629.494	297.007	1244.847	1879.274	285.878	5895.592	134	0.953	517.41	687.007
14140.373	15845.83	9128.24	20680.784	10054.258	18611.754	9646.42	17043.747	1023.848	500.506	435.83	383.132	8284.978	2646.707	406.25	13292.091	329.251	245.524	248.35	5717.154	16044.751	495.113	186.001	2126.719	9045.471	320.497	568.065	291.035	101.272	2907.105	283.827	3777.01	122	0.985	550.057	685.475
11544.465	12983.606	6980.051	15981.746	8117.94	15805.597	7895.782	12958.91	814.597	406.785	430.262	306.486	1977.342	836.384	288.524	17274.555	266.627	194.007	329.08	3577.029	14445.525	569.505	142.718	2015.343	6600.02	273.889	397.456	286.537	108.353	979.132	277.087	3863.535	121	0.91	392.789	685.376
14608.414	15969.175	6903.83	22693.203	10145.101	21431.049	11181.598	19943.573	855.952	416.272	304.357	332.706	1183.415	611.204	325.309	9030.605	314.743	233.43	154.168	2095.926	5909.378	1007.556	146.934	2990.657	5449.069	299.346	370.635	264.305	5108.29	625.941	360.906	4920.203	136	0.862	711.566	688.809
12780.515	19297.541	12203.992	24734.626	11374.876	24290.541	9519.076	21271.63	644.365	426.314	415.087	358.067	2586.86	8731.555	321.546	12933.616	204.815	163.945	176.231	2336.933	5243.335	455.895	147.818	2350.038	3714.895	286.161	321.987	292.334	1718.912	895.629	358.905	4573.382	376	0.752	849.965	696.742
10324.409	12112.061	7046.944	15567.468	8957.987	17758.174	6551.287	13011.954	572.428	454.006	317.469	294.463	2876.068	1495.731	265.021	14548.644	183.437	155.159	168.695	2899.001	14448.351	503.858	139.388	1383.067	4187.887	270.458	284.081	259.469	1980.1	1036.677	347.917	2445.342	212	0.817	873.858	692.434
8254.265	9968.069	5421.631	12704.76	13213.465	14488.987	5098.939	10000.551	561.34	327.051	294.867	254.015	3243.8	1067.194	251.998	12329.275	160.13	149.417	150.575	1914.188	9856.476	393.294	126.64	1013.738	3488.478	270.291	352.98	254.976	20815.457	773.773	315.514	1724.697	179	0.965	1036.209	690.176
14467.214	15970.027	8468.901	20538.614	9927.182	22068.188	7643.369	15484.755	1157.922	450.069	441.647	377.694	2676.75	643.823	316.531	13003.924	281.811	235.771	204.194	1704.295	10723.58	619.977	149.149	2437.026	5337.954	318.065	301.471	292.238	5332.898	452.049	288.555	3995.68	182	0.848	1650.885	690.89
12537.641	13942.724	7911.913	18346.029	9260.775	19475.402	8439.725	16107.849	842.379	450.617	344.545	300.308	2366.682	4550.396	285.773	15757.101	251.849	205.929	226.584	3231.798	9985.811	600.234	143.618	1843.391	5501.752	283.207	489.439	281.824	121.275	954.416	294.979	3512.665	170	0.939	396.994	691.841
13951.813	15642.879	8891.543	20283.125	10374.151	21337.603	10741.158	19617.516	853.519	444.754	351.791	354.683	6606.196	2586.361	426.432	12183.355	302.543	222.236	229.098	5363.525	10115.544	868.079	171.321	2221.128	9585.205	301.387	654.787	288.23	101.3	2661.519	297.767	4113.374	130	0.951	560.415	690.238
7891.099	9063.202	4841.322	11057.916	7721.989	13528.871	3942.403	9250.252	591.162	334.46	299.759	274.198	259.995	313.993	218.342	5650.903	161.504	160.376	441.804	1499.832	189.206	177.605	132.774	538.856	1206.848	273.783	306.215	266.494	11078.735	234.019	320.143	1064.385	121	0.977	440.69	691.525
12154.09	13744.74	7802.091	17997.238	9783.477	20592.908	9091.202	19294.57	877.26	545.483	385.794	356.399	7789.322	5553.64	427.969	13037.919	239.24	226.57	214.194	7857	14376.811	490.539	170.85	2293.809	4152.113	312.352	503.621	285.739	99.08	3237.969	284.081	3841.953	217	0.917	545.514	692.901
9788.268	10287.328	6558.795	15390.988	7537.894	15649.394	6132.868	13562.401	733.591	451.499	395.852	354.106	3739.794	1206.436	283.494	14370.627	195.643	160.967	204.661	3930.215	28061.038	628.786	127.712	1934.546	3748.294	279.653	313.916	270.439	104.761	1151.073	388.2	3368.867	177	0.931	1337.212	693.11
9197.696	11510.121	8447.462	17240.308	6555.967	12069.475	6003.12	13171.012	1179.726	683.906	558.932	500.623	949.795	723.579	318.045	13202.371	223.743	190.081	264.609	2380.201	1350.504	806.138	151.89	7475.106	2432.733	289.135	771.011	274.851	7643.136	811.162	332.082	7446.396	174	0.81	1381.011	691.862
9658.634	11301.784	6034.719	15876.258	9629.272	15377.954	5797.37	12267.275	797.521	359.475	381.287	402.766	1610.89	961.824	286.832	12294.684	240.551	193.809	239.361	2929.366	4864.335	399.663	146.485	1976.756	5280.178	305.579	327.963	298.317	8470.32	863.785	284.36	3807.967	167	0.9	1623.775	694.003
10201.903	9914.707	8161.486	13749.96	6573.103	18023.299	9061.727	16710.94	874.813	285.982	352.358	261.912	3250.811	544.688	235.863	9912.741	245.29	185.924	184.252	2223.767	7876.346	322.733	134.531	1652.48	3497.922	276.119	405.613	260.228	111.428	1182	246.492	3096.212	141	0.858	731.167	695.479
13451.085	12910.021	8321.81	18699.899	8426.809	18677.2	7294.782	14662.25	899.077	439.372	387.827	352.584	3176.731	1476.801	276.182	12410.008	227.811	165.655	171.404	3025.479	11042.218	535.455	124.267	1895.722	5075.414	272.978	356.475	260.022	125.044	1035.811	406.723	3269.685	167	0.9	1344.476	696.895
13037.111	16054.685	8160.838	20674.988	12074.356	22458.151	8608.731	19351.39	1192.142	508.13	492.88	423.416	4773.685	783.803	375.389	13559.818	283.137	233.812	215.37	1600.758	17523.263	622.361	166.987	3587.471	4810.924	321.89	338.76	306.076	4741.182	916.008	292.314	5593.982	116	0.977	1644.06	695.095
17732.334	19852.429	11003.554	25738.866	15946.388	33087.465	11153.481	28564.772	962.137	588.663	385.044	337.406	4258.978	8684.558	292.812	15231.003	262.591	235.52	223.229	4159.99	10685.552	642.919	149.561	2565.744	5897.153	278.226	358.337	276.075	4529.63	1785.74	360.304	5306.909	175	0.882	359.077	697.471
11601.248	12938.257	7604.045	17411.555	10318.983	20114.641	6175.917	13785.649	781.263	389.926	298.106	282.522	4788.102	2027.066	252.281	16529.848	218.794	196.117	233.811	5808.906	12314.901	779.233	135.914	1619.496	4098.347	288.71	340.653	269.191	191.531	1627.222	274.176	2887.16	130	0.951	403.231	698.008
14232.628	16564.607	8567.352	22341.157	10937.164	25742.076	11429.432	22131.967	863.11	398.102	350.972	318.477	2227.173	1082.68	357.536	8589.898	286.347	212.762	153.745	2452.054	5501.884	725.069	158.916	2461.984	3923.706	300.187	418.26	280.925	1195.41	884.853	361.134	3788.478	137	0.963	705.631	698.989
14912.424	16492.971	10324.121	21739.076	10133.503	19463.091	13427.574	21703.621	872.348	439.313	391.422	359.306	3501.702	1186.145	414.287	10601.784	231.09	206.287	194.549	3535.364	6931.634	442.596	169.997	2647.576	2860.037	311.101	430.927	279.667	3723.479	1874.182	333.97	4649.252	194	0.892	526.845	702.129
9992.872	18264.17	11321.986	16285.436	9292.809	16836.46	8975.913	19839.19	1263.024	893.726	629.867	520.415	576.47	691.615	347.047	12383.053	239.056	221.662	255.258	1159.035	320.868	815.558	152.845	11113.081	1767.068	289.057	368.48	255.753	4617.707	411.212	344.357	8519.234	293	0.798	1369.664	701.067
12123.059	13600.588	7553.316	17437.654	8552.062	20140.893	8257.702	14963.032	811.125	389.878	324.201	291.47	2532.45	1368.111	252.302	15021.459	234.293	191.211	232.103	2885.034	16876.19	587.851	135.679	1644.283	5255.216	291.704	331.686	276.968	1324.68	1145.812	308.679	2931.7	290	0.784	394.269	704.41
11253.78	12418.011	7160.759	16205.577	9868.223	18569.865	7303.349	16051.938	922.574	553.769	378.201	307.262	3140.857	4751.205	326.454	14085.206	255.584	241.267	236.262	3113.877	12641.173	522.395	165.617	1875.278	4375.953	315.442	828.802	279.9	141.517	1261.309	296.287	3343.684	126	0.886	503.508	700.984
9141.388	10250.551	6064.435	13372.2	7616.766	16303.303	8000.879	15511.804	773.755	379.555	316.04	284.285	3193.007	1058.541	348.385	12875.706	198.945	203.844	174.247	2097.209	6572.965	659.993	161.577	2083.617	2350.371	308.317	348.362	277.436	133.168	1414.17	330.263	4034.272	192	0.945	515.646	702.781
10761.167	13601.788	8331.842	17319.068	10840.297	18757.657	7232.785	14807.3	730.435	546.989	406.955	357.358	3384.2	3763.188	284.135	15846.067	182.128	168.999	165.1	3779.88	12075.714	554.965	153.274	1901.213	2684.695	264.833	281.321	273.892	2369.938	1384.96	382.673	3482.485	160	0.884	868.5	702.438
12373.768	14464.772	7590.551	18823.269	10646.335	20632.295	8023.891	16730.303	860.82	407.824	421.651	356.607	3020.67	1151.799	311.774	15838.518	265.351	208.047	229.44	2828.515	11838.38	498.5	157.11	2642.901	6631.804	305.718	354.32	298.548	7807.081	812.564	295.631	4805.029	219	0.887	1629.354	704.208
16729.813	18797.742	10930.44	24244.657	14723.252	20327.007	10420.399	11566.555	932.995	615.553	412.804	332.704	2688.605	2196.896	273.686	12575.559	256.991	228.307	230.702	4565.14	8076.364	382.078	140.286	1332.12	5371.354	288.215	443.553	267.209	16377.785	1036.365	296.124	2895.549	101	0.977	347.104	701.351
16777.368	18318.856	11082.088	24590.324	13649.969	27123.935	11235.34	23334.115	1021.898	545.908	408.097	326.133	3839.994	2454.745	327.941	13008.042	286.968	236.498	221.669	3830.625	13790.552	585.475	162.796	2113.303	6119.105	319.803	665.452	298.175	138.122	1743.509	318.166	3929.068	277	0.9	496.186	705.294
15371.78	16976.484	9911.125	22660.748	12940.916	28712.491	11704.156	26687.89	736.092	432.525	364.521	337.425	5552.071	2214.062	425.432	10939.384	231.074	200.677	220.605	5174.284	11865.058	393.369	162.451	2693.998	3453.046	297.171	547.728	275.634	117.14	2457.372	310.618	4528.608	180	0.886	544.444	703.306
9975.042	10847.727	5934.308	11358.825	7548.552	16652.604	6025.102	12762.5	771.081	235.763	283.693	216.056	4036.887	739.152	233.547	11669.704	232.688	163.978	182.972	1009.843	9074.563	433.164	138.805	1364.01	3318.542	214.348	277.36	219.901	99.245	1805.654	244.936	2408.506	131	0.986	745.973	702.66
11213.839	13029.017	7207.416	17151.334	8080.376	15679.233	6040.813	12077.211	832.499	501.489	422.868	385.984	6708.183	2171.566	275.889	15768.379	200.478	193.72	199.437	4348.18	18466.338	479.254	129.905	1647.133	3916.832	294.234	385.508	271.079	111.492	1839.221	281.284	2718.118	163	0.932	1164.328	703.788
9209.804	10134.179	5885.043	13561.32	6377.558	9784.129	3822.319	7396.44	670.938	747.661	370.433	376.717	3561.063	1401.092	268.377	10301.564	172.047	165.6	186.862	3460.942	10350.904	316.577	133.822	949.214	3203.002	289.116	339.427	295.965	98.52	764.922	371.861	1560.225	183	0.744	1258.68	705.38
10403.941	10296.1	6846.623	16497.879	6854.177	13889.933	5841.031	11651.988	727.822	466.455	377.823	456.912	4853.754	1335.762	305.052	12806.029	182.732	155.141	192.69	4468.635	11297.371	545.018	120.714	1707.719	3425.024	264.076	413.645	272.136	100.375	2098.735	344.805	3059.01	147	0.942	1311.493	702.588
9974.581	11677.302	5997.685	15101.184	7196.555	15494.387	6098.951	13268.531	825.452	373.977	377.968	343.498	3082.495	696.03	306.884	13465.273	251.099	203.405	211.318	1894.478	14820.399	563.742	158.146	2545.454	6043.487	300.138	339.525	298.593	2374.73	793.292	319.267	4683.448	211	0.806	1639.737	705.078
20065.985	20978.223	13825.722	28560.421	14486.108	27939.238	15634.686	28276.278	838.155	432.168	398.404	365.652	1774.736	1308.463	424.632	11218.54	259.288	206.073	220.818	2674.166	4167.133	371.165	169.926	2987.408	4043.324	288.615	362.431	275.472	2919.935	1117.846	298.731	5221.06	140	0.932	534.743	703.993
9837.684	10756.511	7233.079	14538.869	6755.589	14310.29	5699.355	11641.468	824.838	530.732	414.648	405.424	5033.91	1417.761	299.03	15084.796	196.874	178.972	239.028	4725.227	12277.72	533.894	129.881	1676.159	3886.621	292.02	550.406	285.524	100.724	2153.251	338.96	2987.302	213	0.848	1245.646	704.951
13258.788	15334.306	8078.908	19030.846	20931.87	22424.261	9150.81	21410.052	974.795	597.945	374.12	329.91	4762.132	2699.603	289.759	15185.842	248.7	216.418	208.218	4438.188	10861.593	541.3	144.073	2323.619	4784.656	285.278	332.248	274.898	12055.723	1786.749	334.561	5003.494	242	0.898	355.455	707.769
10472.964	12043.494	6761.926	15946.596	7434.375	15892.193	9021.063	14270.354	760.862	380.58	339.421	324.087	4758.055	1406.795	437.694	13084.372	217.349	196.151	197.914	4579.629	13359.473	476.909	160.061	1676.499	2920.986	269.789	294.13	276.68	100.361	1885.738	340.02	2880.692	179	0.902	565.807	705.154
13092.554	15061.74	7927.426	20467.987	9701.371	22272.995	9586.581	18737.722	755.208	372.607	336.366	292.114	2818.37	911.027	314.86	8995.852	269.118	226.567	190.793	3040.853	6045.558	563.659	149.738	2008.4	4449.084	286.431	511.582	267.478	1174.821	1148.304	347.59	2748	131	0.921	699.332	705.79
9662.784	11231.23	7509.495	14908.284	7833.643	19519.096	6990.101	16579.711	809.96	362.261	322.483	304.735	4165.932	1501.654	266.382	9801.404	226.744	224.483	131.667	4162.777	7669.817	485.749	141.895	1910.378	1883.604	271.176	310.944	277.985	96.079	1851.092	328.283	3214.423	177	0.922	715.489	706.206
14000.202	14679.455	7785.365	20475.469	9034.388	20858.641	8833.617	17403.279	728.795	317.243	321.226	254.473	3639.848	734.789	240.098	10291.974	250.336	199.192	169.373	1974.086	8583.837	377.785	133.722	1936.536	4255.805	267.718	345.4	255.944	99.677	1605.972	253.176	3343.454	174	0.885	731.713	703.937
6929.878	11865.012	6940.225	15357.342	7600.381	15201.409	5744.9	13081.773	610.136	570.965	464.103	405.773	3103.451	4270.422	282.215	15377.201	164.003	176.987	158.52	3310.475	5546.606	458.288	154.616	1623.07	1442.353	281.281	297.637	295.925	446.158	1196.881	360.438	3050.617	151	0.886	863.553	705.871
10216.483	17021.617	9741.817	15679.93	7503.999	14469.025	6786.954	14463.439	909.991	630.064	489.998	405.907	920.409	672.48	284.38	15913.537	228.718	187.204	263.451	1976.649	5462.512	416.166	137.259	6150.653	3328.665	295.314	414.024	254.147	5069.696	943.838	365.717	5415.444	159	0.919	1353.5	706.557
11700.168	12495.473	8869.586	17801.194	8616.726	16035.989	8251.898	16434.948	953.292	592.419	488.534	491.01	468.874	566.525	287.847	11514.068	208.3	181.837	351.544	1323.658	244.404	535.566	168.194	4870.152	1915.121	290.905	507.134	263.352	8128.022	405.741	321.373	5293.862	183	0.918	1391.041	705.27
17584.31	18932.29	11874.93	25571.28	11478.08	20645.721	13220.773	19049.129	1015.163	447.689	397.714	317.123	3579.58	1085.382	325.171	14005.534	301.942	242.319	242.308	2752.171	15221.352	472.575	162.72	1926.017	6608.752	300.756	341.555	298.86	538.857	1401.649	306.244	3486.853	150	0.926	486.78	707.46
9093.099	10893.078	6195.309	14983.624	7164.906	16854.544	6249.36	12810.376	748.623	434.964	389.372	352.064	3450.672	1009.199	270.164	17557.007	176.851	277.594	210.717	2484.302	15369.078	516.878	127.35	2009.665	2857.136	292.711	343.822	262.178	114.216	1380.062	275.25	3487.967	132	0.938	1154.356	707.621
8997.6	9610.406	5650.99	12999.75	6374.553	13807.183	5386.249	11487.625	902.246	447.362	346.173	332.423	3681.857	645.503	267.784	14096.063	218.692	151.482	180.296	2873.658	12625.833	465.519	124.469	1719.345	4863.017	273.774	312.706	260.123	1931.648	1393.442	410.762	3085.131	165	0.911	1344.718	708.203
12654.987	13559.572	8521.401	19257.265	9575.885	21941.326	8532.16	18471.443	682.392	375	341.256	300.597	4657.423	1357.827	396.547	11864.042	237.084	213.574	206.518	3836.008	14360.985	461.566	154.062	1708.568	4982.312	291.434	426.943	272.905	101.605	2046.506	337.794	2799.839	114	1	550.289	707
8942.618	10598.064	5301.384	13508.745	6091.609	10405.869	3427.254	7474.809	740.797	471.499	305.839	312.462	1679.816	845.874	250.834	7884.933	200.575	160.357	202.235	2578.273	9361.353	260.794	135.133	1014.948	4102.033	289.009	274.237	271.416	350.31	523.927	305.351	2405.985	168	0.855	238.679	710.012
11694.31	11779.903	7548.326	17196.944	8291.58	18685.301	7606.687	15785.25	752.402	470.556	384.906	356.418	4379.657	1459.346	298.651	12634.072	195.961	164.825	198.548	4014.082	15860.121	569.055	134.607	1916.386	4554.123	265.869	379.307	276.229	107.988	1775.573	345.592	3384.69	163	0.966	1306.463	709.985
7712.043	9204.503	5246.95	11970.055	7587.279	13062.581	4904.399	9829.599	787.011	352.204	320.613	287.926	4250.409	613.757	234.7	13773.954	150.262	142.229	159.93	2792.294	10290.428	379.147	136.982	1150.418	2225.643	288.507	352.531	257.493	12786.481	1181.976	336.997	1863.959	118	0.953	1045.949	709.314
8876.699	9474.063	9292.866	14064.432	6706.405	13566.801	5580.678	11924.164	781.608	683.966	564.18	363.699	3961.144	2323.03	303.53	11966.982	197.628	174.391	237.994	3755.7	14351.953	602.705	127.062	1839.953	3877.677	274.722	420.395	256.626	103.803	1607.286	374.442	3311.329	154	0.961	1325.786	709.688
10404.306	12013.947	6770.818	15692.877	8792.775	20090.48	7496.623	16961.258	923.49	401.507	357.68	318.621	5147.745	1089.15	393.655	12159.701	240.356	224.668	201.441	3621.666	16323.452	529.969	153.937	1833.868	4254.196	288.977	394.005	266.856	102.398	2305.405	306.56	3144.338	227	0.867	553.786	713.553
8600.548	11196.087	6943.698	16605.846	6677.973	14658.116	6008.101	12915.229	624.236	419.792	405.367	414.754	2274.191	1051.942	282.833	14005.25	193.569	172.116	168.117	3996.613	5209.667	497.665	151.812	2146.156	2350.576	291.198	303.874	286.493	2966.256	936.263	349.017	4086.645	164	0.915	843.134	712.512
11272.757	13932.157	7542.699	17790.47	8910.656	13174.438	5055.703	10218.926	741.034	424.137	405.531	348.567	2367.427	1209.729	259.516	15319.558	205.598	147.414	164.634	2333.114	15917.753	396.298	133.181	1565.891	4839.474	269.136	385.729	250.574	2422.869	614.699	298.537	2620.315	159	0.9	945.588	710.035
9279.277	11472.618	6132.953	14917.631	7066.08	16998.467	7130.689	14463.072	903.976	402.047	393.082	358.64	1024.416	945.022	330.115	14615.164	220.088	209.306	201.409	1812.433	4615.275	514.735	168.176	2811.622	3820.057	304.763	317.788	297.119	2076.11	500.029	352.755	5718.386	182	0.896	1646.39	711.835
14349.392	16208.446	9285.724	20970.268	11140.805	23062.832	11787.178	23240.72	940.924	466.252	388.079	360.499	6100.227	1879.926	417.139	11263.796	249.339	218.619	214.667	5074.277	11282.651	445.578	151.904	2543.202	3779.552	296.488	665.631	269.121	380.512	2546.917	279.434	4435.69	260	0.785	538.962	715.715
13304.149	11804.964	6971.508	15646.671	6954.913	16154.33	6507.575	12371.06	850.767	488.348	384.425	329.289	2922.772	1408.19	262.477	11835.679	210.482	176.672	194.278	1476.651	10959.787	463.873	128.213	1463.287	4542.47	291.389	325.169	266.992	115.838	747.362	276.655	2406.67	163	0.932	1178.776	711.445
12387.176	11445.102	7417.878	16833.108	7937.81	18594.762	7552.017	16005.494	795.193	452.065	365.252	345.403	3458.733	1159.977	304.408	12337.391	182.37	170.237	152.97	2747.247	5307.258	519.879	137.001	1877.721	4097.075	270.713	360.095	274.229	109.246	1253.984	325.466	3599.358	154	0.951	1298.325	712.481
10788.678	11901.587	7113.688	16166.883	7746.966	15677.454	6170.03	12971.074	865.363	492.079	420.037	404.295	2655.688	955.26	295.222	14143.809	227.854	189.251	181.249	2496.025	7013.692	560.495	133.383	1901.311	5054.628	299.103	793.978	279.677	102.825	1262.303	345.174	3412.443	114	0.99	1237.333	712.632
15498.631	19125.127	15001.42	32983.216	12670.322	19331.481	9405.398	20639.018	1104.466	722.539	639.823	674.636	510.095	730.899	305.206	11581.687	239.422	198.473	352.929	2987.221	259.816	737.63	150.534	8272.146	3301.825	291.433	462.591	281.946	5546.479	692.999	318.408	5834.776	137	0.937	1380.347	712.434
7552.309	7370.668	4262.71	10098.96	5225.558	12759.713	4727.823	10380.234	611.507	258.72	261.331	285.122	502.857	427.239	256.099	8866.582	181.483	150.204	158.052	1387.306	720.141	382.17	133.866	1081.868	2731.809	254.854	263.724	255.822	9045.16	503.521	339.542	2219.815	124	0.96	835.444	713.645
5661.373	7149.644	3792.677	9048.805	4532.587	10992.32	4138.694	8946.29	624.485	380.019	292.006	267.412	1563.716	1937.897	244.791	15790.928	135.033	121.797	155.338	1763.831	7557.858	500.888	145.618	1330.007	1607.5	293.913	324.641	258.431	154.736	807.488	293.942	2121.818	103	0.996	1025.383	712.558
13343.727	14688.787	8170.981	19604.775	9180.942	21250.738	7840.884	16035.378	789.071	443.296	412.502	356.067	4549.457	1132.689	281.418	15476.279	209.358	188.825	196.511	2648.98	17835.403	564.337	130.98	1776.009	4975.981	280.513	333.27	277.247	106.874	1527.026	288.36	3156.207	257	0.882	1162.796	717.407
13150.118	14702.634	8735.333	19373.982	10746.754	22334.944	10097.753	21593.852	1088.455	492.26	419.985	348.193	4734.93	1528.715	365.545	11814.388	253.334	232.85	194.226	4017.42	31194.785	702.306	162.677	2641.311	3611.378	301.519	716.188	279.483	129.984	2188.309	322.509	4485.532	208	0.947	506	716.466
13566.694	15120.691	8463.584	20150.015	9369.874	22161.615	9032.025	19018.529	834.716	469.691	436.007	375.956	2519.1	1172.504	298.352	12345.354	210.297	174.77	199.794	1945.068	10152.657	356.679	135.785	2301.485	3461.395	285.026	350.144	279.036	110.75	838.161	265.764	4079.59	275	0.839	1173.442	719.602
8161.544	10275.416	5768.458	13122.556	6780.649	14120.959	5422.799	11471.455	732.073	621.026	380.079	319.671	2593.615	1663.815	286.483	17192.397	186.194	153.911	174.915	3065.537	11796.397	607.433	132.925	1776.232	3361.745	276.717	431.13	249.869	1595.725	885.395	318.923	3089.434	132	0.965	937.129	715.455
8763.852	10719.741	5825.45	13448.028	6487.478	15295.182	5486.787	9903.428	989.146	363.249	337.327	288.638	4229.956	740.041	262.476	15178.126	172.564	142.785	168.638	2318.549	23240.461	644.92	139.708	1479.372	3757.443	318.309	338.503	266.415	217.071	1457.81	322.424	2465.354	166	0.95	1033.151	716.398
9541.324	11449.721	6230.209	14852.301	7329.64	17299.516	6091.865	11977.457	624.721	355.327	323.787	301.45	3092.074	954.863	245.914	13428.797	166.527	138.681	179.897	2863.062	8922.096	415.247	135.466	1155.204	3545.262	289.536	349.375	272.216	445.063	952.672	309.451	1951.357	134	0.98	1049.149	715.254
15467.906	17130.873	10355.202	22818.722	11521.61	23945.261	12829.203	22616.329	948.221	517.576	442.797	370.107	5992.218	1346.326	361.047	14906.17	288.464	225.191	225.097	4994.712	23531.481	597.562	173.868	2768.523	5085.503	305.683	459.047	315.233	132.94	2341.659	300.254	4863.245	149	0.92	487.768	717.232
15578.869	17209.573	10455.772	22962.055	12386.826	27035.663	12052.22	25660.459	1109.722	542.931	453.425	387.364	6740.65	1437.528	371.717	12894.999	272.589	234.246	202.008	5691.977	24147.161	726.617	168.418	3160.272	4093.701	307.51	533.68	294.03	132.148	3318.272	318.647	5493.188	133	0.946	495.462	716.289
7336.956	7998.987	4250.666	10528.453	4703.037	11630.119	4484.597	9278.055	668.182	376.932	349.128	317.027	936.555	2246.629	265.404	10482.292	177.961	152.385	178.833	1361.872	5070.345	321.685	136.255	1299.34	1869.157	288.612	443.094	276.636	120.466	512.481	292.995	2214.985	126	0.988	1186.683	716.627
5841.795	6684.468	4110.447	9059.155	5203.415	11965.753	5800.443	10978.286	620.586	341.362	319.597	310.179	963.488	1510.178	356.888	11020.998	185.818	171.738	210.043	5222.889	2135.636	443.375	146.592	1596.443	1998.807	284.711	449.05	266.048	5745.888	921.808	264.269	2842.469	124	0.933	529.452	719.403
13332.706	10330.076	6484.366	15272.536	7611.048	19066.43	7612.66	16053.839	688.015	398.079	301.72	302.841	2235.618	1169.948	263.405	9463.111	182.731	152.695	176.707	1889.274	4142.108	363.353	139.328	1312.984	4182.174	266.124	334.712	270.322	310.651	917.16	330.711	2563.266	247	0.85	1291.97	722.091
10957.602	16631.363	11787.396	22423.309	8032.225	18897.749	7564.043	15870.349	865.996	663.818	554.907	446.169	5646.578	1199.408	302.377	13589.513	203.59	203.947	241.914	6583.842	13181.656	614.56	118.606	1968.216	3130.635	283.547	676.696	259.805	107.169	2236.711	323.263	3452.128	145	0.965	1328.969	718.541
9296.52	14130.372	5939.026	13633.838	6973.324	15548.225	6978.358	14440.663	778.645	402.908	342.698	359.756	362.134	479.805	299.879	14033.043	189.401	201.445	230.184	3379.514	318.969	379.043	193.076	2683.74	3695.561	309.608	301.175	293.67	15620.105	617.788	310.236	6799	155	0.943	1628.829	719.894
6675.632	8147.218	4436.307	9893.453	4738.878	11275.394	4448.026	8799.197	1051.051	338.255	309.08	299.894	5858.938	791.74	257.735	15206.201	161.495	128.184	181.912	4653.242	19729.028	603.257	132.142	1385.705	2315.442	303.915	335.335	278.522	168.228	1949.018	318.682	2284.611	114	0.96	1040.43	720.789
9534.808	11144.671	6374.962	15011.966	7112.963	13577.426	5289.314	10749.508	847.863	473.738	396.966	383.989	4474.946	708.734	279.292	14417.313	208.544	186.082	187.43	3047.465	7159.135	586.506	125.107	1683.253	4308.894	297.112	721.722	286.468	97.313	1557.912	329.482	3029.014	191	0.972	1236.95	721.626
10485.992	10784.168	6795.079	14984.766	7057.221	15827.429	6556.49	13560.103	696.025	477.321	377.713	340.404	5263.542	699.548	302.804	12673.82	195.362	171.203	186.937	3690.543	26325.646	642.656	131.682	1915.258	4155.653	283.161	359.588	274.697	107.412	1844.305	318.449	3242.05	162	0.95	1307.296	721.549
11298.984	12703.059	7624.858	16738.301	8070.397	15617.705	9949.816	15825.809	705.834	421.753	379.682	317.629	3562.228	1073.62	314.285	12559.765	227.697	183.987	225.222	3979.739	12745.596	339.432	174.613	1970.317	2681.396	312.108	340.885	298.921	132.974	1170.419	316.125	3542.682	159	0.957	479.538	722.16
7612.4	10369.007	6282.59	13099.171	6310.371	13612.108	5370.224	11027.554	647.99	441.213	396.075	364.668	2798.44	1310.711	268.065	10362.376	190.242	171.572	187.059	4369.202	9747.561	495.448	148.32	1521.41	2860.721	291.851	328.173	276.791	105.491	845.415	320.699	2985.47	158	0.873	862.234	722.646
7807.779	8917.194	5343.353	12326.607	6080.819	12414.958	5105.049	10701.793	863.856	480.208	398.017	372.374	3602.231	882.194	276.531	14688.177	201.654	191	200.327	2861.808	11469.095	533.293	132.319	1741.677	4213.584	270.82	587.918	279.221	97.691	1107.436	349.274	2999.01	139	0.977	1251.522	722.953
7449.367	10629.717	6209.759	13717.163	6660.037	15983.1	6351.719	14319.038	600.543	445.151	410.402	391.693	2479.077	2345.872	296.159	12640.289	179.373	165.035	139.855	3802.196	7812.61	549.711	147.485	2215.635	1394.334	280.651	360.52	289.573	129.347	833.569	325.63	4359.961	166	0.95	851.506	724.157
8505.073	10467.244	6017.125	13220.384	6883.361	15985.2	6364.388	14023.631	902.266	522.826	398.084	321.917	3496.334	3097.067	306.126	15837.322	175.057	165.899	159.161	4085.117	14471.734	675.517	136.222	2253.518	2287.984	275.876	283.022	256.864	106.093	1400.425	296.226	4168.085	139	0.95	933.047	723.565
16650.417	18441.409	11150.56	24645.85	13039.1	27369.747	13143.364	26423.824	1029.758	605.72	447.316	367.017	6175.939	2385.585	379.638	13768.205	294.373	235.602	224.559	5399.264	27642.443	686.486	162.41	2927.477	5350.421	311.25	303.922	289.107	124.576	2692.84	316.051	5191.205	201	0.924	495.45	725.455
7154.153	8245.253	5593.802	10899.129	5941.113	12004.151	5013.556	11302.467	745.213	355.949	271.197	311.347	3763.401	1839.199	273.044	10037.86	211.884	196.924	137.463	3938.063	15286.355	462.224	159.577	2002.45	1499.82	272.816	350.948	266.748	217.501	1329.625	311.867	3359.506	158	0.904	711.348	727.209
9259.101	10932.582	6330.327	14310.341	6058.949	14808.74	5720.87	11460.256	1086.524	365.922	321.657	293.625	4118.86	992.277	255.656	13181.865	169.268	130.465	177.585	2837.852	6122.016	488.481	141.099	1503.953	3187.634	302.294	305.83	261.163	102.783	1579.825	289.645	2617.434	134	0.968	1020.552	724.433
11788.651	13348.112	7843.638	17786.823	9334.094	21284.837	8806.303	19198.923	974.26	461.305	386.643	356.332	6404.004	1119.087	416.511	11209.882	243.347	249.419	207.323	3565.443	10449.108	609.905	152.003	2587.971	3893.974	293.651	486.776	261.638	101.138	2767.623	314.816	4570.797	155	0.943	546.055	726.706
12529.137	13091.837	7129.433	17028.118	7299.485	17488.444	6634.489	13899.134	806.881	435.935	405.5	339.232	3820.054	934.007	270.169	14394.645	208.154	178.645	213.311	1864.965	13503.777	665.552	123.905	1551.061	4826.161	284.905	350.481	285.801	97.971	1360.941	261.089	2792.77	156	0.963	1156.885	726.154
11736.525	15755.96	10487.942	20930.26	8368.944	18757.98	7515.659	15671.335	871.167	666.444	544.655	501.793	6625.579	1463.236	315.664	13411.878	220.423	192.775	219.805	6964.906	9001.254	601.449	119.992	2240.599	3070.403	299.65	569.168	277.084	105.837	2760.761	343.054	4087.251	205	0.913	1331.939	727.505
11890.122	14649.428	8110.628	18620.006	9460.417	16814.343	6560.21	14011.25	785.091	506.151	373.902	318.944	2348.026	2991.486	277.865	14555.386	181.155	170.866	167.827	2589.295	7765.042	577.391	136.119	1852.744	4540.332	299.561	352.682	256.604	107.344	815.546	296.482	3702.191	180	0.916	917.017	726.656
9941.002	12227.588	6126.516	14501.607	6592.248	16312.836	7753.249	16151.657	664.729	430.248	316.754	325.044	390.841	572.93	297.648	13747.659	193.058	194.035	259.897	1402.648	836.414	320.443	183.838	2815.412	3258.87	298.459	337.892	274.445	4781.511	522.778	301.442	7209.742	182	0.905	1641.841	728.088
6312.696	8078.966	4471.128	10505.434	5708.558	13328.306	5175.363	11167.001	1138.26	364.253	323.112	283.899	3467.821	1119.127	259.494	14029.532	172.01	139.156	190.323	3897.61	7397.447	606.223	135.365	1664.399	3109.157	298.308	314.196	255.061	108.395	1109.045	293.224	2998.899	100	0.967	1012.79	727.29
13104.284	13664.99	8635.559	19291.418	8843.488	18787.892	7571.155	15280.637	826.529	487.755	369.278	343.445	4089.227	1023.372	283.415	13026.741	193.349	176.996	202.607	4238.352	13930.053	563.378	133.042	1760.761	4012.495	279.042	335.91	271.513	125.505	1479.909	303.175	3016.82	159	0.967	1300.519	728.456
15077.73	16874.413	9839.813	21932.331	13209.201	26208.156	11404.586	23311.843	866.747	602.646	381.306	334.821	3239.415	3419.389	353.186	11881.487	258.861	213.442	222.904	3621.955	9812.357	560.469	149.448	2209.947	4442.887	298.242	307.977	269.233	582.762	1582.595	316.286	4249.136	596	0.823	511.856	734.817
9528.094	9666.23	4874.27	12587.63	6156.91	14142.702	6429.008	12265.59	667.509	312.136	283.245	253.291	2864.792	986.439	313.444	8027.568	229.216	180.751	188.66	2421.064	5491.487	358.181	159.453	1309.707	3780.392	267.959	288.533	251.196	580.633	1001.091	314.978	2695.985	196	0.885	689.321	730.974
9316.006	10712.843	6369.051	14091.523	6461.329	15411.54	5724.94	11162.178	587.784	561.494	315.279	289.181	2928.952	1705.701	257.885	16223.741	177.901	147.714	198.599	2550.527	10128.014	487.494	128.735	1337.399	3439.135	297.379	313.968	271.08	139.161	975.256	312.74	2162.648	156	0.974	1058.269	729.321
5620.539	7032.525	3948.948	9075.611	4672.035	10091.927	4066.85	8873.933	841.458	407.633	388.313	331.099	3066.043	1020.17	279.259	13595.156	165.094	167.239	211.098	2080.231	10811.424	613.213	130.371	1773.119	1644.643	275.318	614.685	258.379	92.772	1137.237	311.297	3445.016	102	0.968	1142.588	729.647
9308.273	11039.69	6366.421	14051.538	7118.144	17100.269	6694.901	14390.37	824.463	492.709	370.748	293.354	2898.057	1722.323	284.111	14808.277	179.222	166.205	180.391	2841.474	9190.161	612.798	131.472	2064.247	4019.762	279.554	277.313	242.418	101.131	1256.734	310.609	3655.799	116	0.977	925.828	729.75
11725.531	11659.98	6660.208	14995.128	6966.131	15800.048	6112.792	12468.737	950.859	501.113	418.725	349.618	4372.236	3109.087	286.134	13801.781	207.472	182.539	196.542	3113.891	16241.356	1107.993	123.477	1765.312	4142.406	278.192	431.128	282.617	89.48	1538.773	287.47	3289.617	102	1	1149.245	729.755
11813.046	13688.183	8128.005	18053.542	8826.228	22853.738	8639.453	17801.519	694.352	384.372	355.118	278.609	2559.065	2255.197	281.939	12908.026	185.768	149.923	162.409	3403.137	7086.495	498.09	133.187	1826.49	3036.582	275.042	273.562	257.573	104.486	1048.936	320.568	3387.315	239	0.87	947.868	733.935
15287.244	16731.059	10606.227	23183.649	9951.983	20140.161	13397.533	19339.449	911.436	451.538	387.191	343.623	4570.345	1713.975	410.054	11735.551	277.824	237.494	227.939	3776.128	8742.147	439.779	161.593	2255.981	6025.118	304.939	465.166	270.933	239.91	1693.536	336.697	4327.461	173	0.901	540.28	734.685
10742.255	11402.658	4260.56	15395.771	6868.569	15055.793	6262.762	11421.517	743.078	414.442	287.343	280.913	2345.091	882.673	206.107	10543.611	244.43	208.431	180.54	2302.7	9020.808	473.951	118.039	1436.261	3654.005	272.44	288.41	255.594	99.019	1001.483	262.213	2431.299	106	0.949	729.085	732.198
8798.099	10761.409	5778.114	13764.892	6338.086	14329.548	5623.093	11354.729	940.519	431.873	421.984	364.477	3457.223	725.613	276.581	13758.751	189.976	185.723	194.491	1992.002	11456.632	578.341	128.695	1705.745	4016.647	312.769	354.182	290.294	111.029	1398.574	311.399	3030.134	112	0.973	1163.518	732.339
10335.159	12012.532	6406.747	15236.625	8387.557	16363.217	5911.267	13295.684	839.72	474.038	321.318	306.711	3482.382	4104.303	375.299	12605.676	211.665	209.423	201.691	3668.704	9342.939	523.885	151.56	1530.618	2673.607	272.751	284.703	264.61	110.308	1179.426	313.115	2728.499	187	0.951	562.532	735.056
7489.404	8920.419	5374.381	11377.096	5840.008	14476.702	5718.457	11605.344	726.891	384.145	324.356	295.265	1900.878	1107.012	267.46	12429.457	221.694	168.498	164.25	2703.518	5352.441	566.653	145.769	1545.562	4883.111	289.638	393.966	273.817	111.137	763.194	311.008	2774.78	112	0.973	859.339	732.518
11189.072	13378.255	7311.893	16690.992	7958.981	19348.903	7601.395	16166.543	742.852	406.034	367.352	333.679	6777.25	1974.787	287.29	14835.652	174.887	130.475	169.215	3531.237	8907.297	563.672	144.019	2393.619	2182.567	306.478	297.446	266.67	100.909	2600.79	305.802	4260.304	125	0.952	1023.3	734.06
6465.141	8120.406	4560.921	10578.168	5298.739	12503.698	4815.682	9191.462	664.115	346.432	311.226	287.726	5363.317	808.078	261.871	12328.147	172.547	136.269	213.511	4115.65	13785.739	486.856	129.838	1331.435	3372.727	314.803	308.125	276.475	118.429	1897.307	293.88	2260.33	124	0.972	1042.274	733.331
9147.557	10734.726	5688.747	12998.345	7777.866	16435.719	6979.048	13950.768	818.335	426.119	362.464	303.408	2709.295	1061.992	330.285	13842.912	242.718	184.402	216.167	3074.239	11862.126	540.643	161.65	1841.878	3396.524	304.19	251.14	285.452	119.414	1069.685	352.426	3333.509	137	0.937	493.573	735.303
8191.835	12747.974	6418.764	13003.745	8325.718	15646.691	8092.297	16974.652	1122.906	654.445	509.445	398.094	546.324	579.175	503.776	8145.076	244.597	265.742	257.718	1316.237	250.689	2536.209	211.676	5843.825	2099.166	284.34	370.743	252.796	4297.331	304.75	359.833	5397.652	130	0.924	668.546	736.423
15775.538	16771.5	10803.447	23778.79	11143.935	25762.627	10059.875	20950.59	868.105	548.272	428.725	400.687	3391.268	1263.787	303.007	14637.283	205.046	196.885	220.526	4644.176	14892.154	638.163	144.684	2088.447	4889.977	277.071	368.271	265.229	1515.825	1268.408	319.846	3546.917	128	0.963	1298.242	735.758
14191.222	20634.109	13679.293	29934.247	12763.901	22455.575	9739.721	20423.975	786.7	629.559	532.097	499.15	6259.413	2026.857	299.343	11855.761	201.606	186.435	228.071	8067.489	12108.294	515.376	129.955	2150.974	3659.844	295.005	555.574	276.943	116.045	2308.335	316.703	4057.237	157	0.98	1322.105	735.392
9482.159	11326.45	6739.636	14787.437	7241.648	17367.83	6490.857	13743.933	801.099	553.57	368.282	308.108	2625.221	1678.001	260.069	13657.029	181.879	163.605	180.756	3367.335	9315.682	611.623	130.668	1644.829	4604.314	284.659	284.773	254.559	103.532	1174.374	298.409	3004.396	142	0.91	922.655	736.838
10248.087	11810.307	6953.262	15738.516	7136.285	18006.512	6856.517	13814.566	895.961	547.252	295.077	285.417	2884.772	2175.438	258.595	12156.837	174.452	149.613	194.043	2718.764	8949.084	474.113	124.268	1187.391	3589.373	298.794	302.768	265.531	118.311	1067.475	309.939	2092.172	146	0.972	1051.973	736.233
9593.629	11574.938	6228.192	14724.469	7032.421	15093.158	5990.029	12758.394	885.4	576.628	441.166	366.299	4977.17	3130.99	296.57	14673.227	202.113	190.112	215.459	3186.81	30313.481	1027.974	128.146	2035.339	4097.866	301.541	386.307	282.221	103.011	1572.805	278.343	3487.184	130	0.978	1152.592	736.408
14528.937	16001.179	9617.406	22305.178	10472.943	22726.404	8790.439	18393.629	874.665	898.554	426.552	387.296	5204.128	3058.061	297.452	13944.252	223.5	204.944	204.938	3878.211	8804.297	582.459	132.235	2109.43	5623.653	303.585	417.722	298.06	97.724	2149.5	287.408	3991.88	166	0.94	1249.09	738.145
9026.867	9327.895	5612.441	13553.143	6896.436	13061.609	4933.986	10281.547	813.074	382.819	334.153	363.93	3087.929	1220.518	242.981	10535.999	209.349	169.778	209.631	2655.675	10255.046	441.693	130.997	1511.542	2874.497	306.749	442.69	279.701	96.705	1032.385	311.185	2542.709	178	0.856	1411.545	739.096
8950.274	10724.506	6202.812	13490.674	6744.727	15942.553	6277.034	13053.644	805.653	433.157	386.054	320.151	4231.409	1330.294	276.316	14771.374	192.293	160.806	160.136	4929.691	14016.517	611.684	137.846	1947.094	2923.313	275.929	480.567	269.087	109.243	1223.654	345.895	3490.61	185	0.911	963.619	739.359
15792.381	15518.76	9243.235	21350.803	9869.981	22896.749	8904.679	18413.769	1062.328	575.002	424.952	382.184	4444.721	1250.084	303.455	13143.2	239.484	208.179	227.14	3030.54	9676.888	555.866	143.131	2109.849	5960.034	293.572	411.566	306.876	100.924	1748.443	300.659	3677.999	207	0.952	1259.196	739.186
9072.046	12324.302	7933.803	17841.62	8145.881	16368.69	6358.154	14627.326	718.076	576.005	463.847	445.768	2838.863	1118.046	279.762	10960.558	173.097	198.187	195.591	4195.382	8541.394	406.728	138.698	1665.799	3170.339	286.235	416.957	279.318	3661.437	935.209	306.722	3097.662	175	0.912	1291.957	740.294
12503.249	14719.49	8460.04	20594.182	9731.19	22195.03	8337.232	17521.666	823.545	704.692	408.223	382.336	3551.06	2023.453	279.543	14580.052	213.225	188.538	186.767	3519.731	10768.831	558.406	125.566	1843.351	4779.08	295.168	355.075	302.792	99.962	1403.215	263.662	3301.492	228	0.82	1239.833	741.667
9154.013	11307.584	6078.045	14376.615	7658.349	17864.25	7245.831	14944.115	665.042	384.952	362.322	321.244	431.399	507.538	367.09	10446.756	231.68	227.658	268.831	1683.889	257.577	2926.098	186.853	1815.266	3957.379	269.482	383.72	242.868	8781.52	419.606	321.343	3307.846	216	0.878	679.94	743.769
7846.868	9832.726	5496.184	12271.477	6119.551	14622.086	5472.167	12095.223	751.927	430.107	368.892	324.682	4084.451	1291.199	260.042	13440.06	172.181	152.004	172.775	5528.078	16963.919	543.865	129.944	1692.548	3311.373	295.14	307.766	265.105	108.754	1566.243	287.081	3142.254	172	0.896	916.57	743.581
12535.765	14809.934	8611.165	19735.558	9437.405	23700.53	9266.746	19105.556	916.074	425.31	368.786	343.261	3121.36	1169.327	298.775	13606.443	185.02	164.432	177.105	2059.81	8710.79	683.943	132.443	2160.544	2431.369	298.03	361.798	281.589	112.047	1181.611	319.566	4130.427	290	0.862	1068.403	743.762
13340.917	18666.589	12406.483	25764.362	10607.014	19783.098	7830.48	15669.57	916.609	690.797	558.491	520.37	3409.649	822.991	276.451	12883.601	216.147	231.371	263.859	5148.477	16074.027	611.493	138.914	1829.643	6205.58	314.492	463.124	289.368	6676.839	1158.755	335.923	3033.215	131	0.921	1301.454	741.844
14164.482	15701.022	9271.047	21196.139	9690.704	21261.495	11085.343	17808.558	820.882	440.835	362.134	314.065	5894.957	1702.712	386.172	12499.875	274.758	239.452	229.475	5020.035	11936.392	575.958	154.908	2022.546	6162.012	300.218	285.292	267.337	138.696	2133.225	349.085	3442.556	146	0.936	545.021	743.979
7536.853	6093.16	3650.513	7884.811	4133.906	9778.399	3716.858	7717.226	577.981	273.958	278.91	262.081	1817.664	1075.26	236.007	12763.484	152.072	143.841	162.799	2436.353	6539.82	469.791	124.875	1266.317	2607.121	293.12	439.031	244.083	116.884	861.151	290.674	2366.869	119	0.961	902.197	743.088
9475.892	13277.319	9348.416	18821.605	7894.169	14498.592	6561.664	14019.813	914.286	762.829	616.775	551.723	4456.102	870.754	311.178	12007.261	215.576	211.526	246.668	4459.86	12762.127	683.566	143.898	3603.316	4668.789	313.524	528.936	277.047	2396.065	1844.972	331.899	4582.028	134	0.942	1312.567	744.082
7601.422	8558.295	4856.857	11014.247	6628.056	12938.297	4474.01	6982.972	579.78	337.954	282.935	298.176	295.639	374.893	231.506	4868.447	180.392	171.469	376.92	1436.633	222.013	325.907	146.415	448.354	4484.41	283.41	336.885	293.589	17848.085	443.651	391.856	888.899	120	0.969	402.908	744.508
9462.576	11378.112	6665.945	14573.008	7658.636	18077.029	7381.474	16299.017	766.235	477.909	378.965	299.819	3456.312	2874.795	287.49	12546.293	189.671	163.541	161.422	3487.146	14355.577	620.031	133.436	2294.712	2835.739	273.382	272.269	259.082	114.241	1108.008	352.015	4120.29	199	0.936	953.153	746.465
13626.771	15822.1	9285.057	21132.3	9783.932	24894.084	9322.801	19118.53	972.317	640.791	329.156	308.541	3763.209	4140.15	286.158	12710.847	200.074	155.328	196.823	2878.789	9189.093	597.426	121.651	1496.159	4833.413	304.1	316.007	271.268	107.279	1549.756	335.068	2836.009	285	0.902	1053.465	747.739
8722.397	9812.363	5645.997	13047.884	5735.74	12888.022	4932.975	10037.714	782.164	367.841	378.292	314.583	1888.562	1122.797	242.688	12531.777	187.624	178.441	184.477	1547.992	12956.592	531.912	115.887	1234.477	4836.671	285.213	330.894	278.992	194.646	574.653	284.979	2245.918	162	0.95	1168.802	743.994
9821.134	11563.668	6932.749	15607.909	8519.52	20396.646	7570.684	15358.452	944.564	443.267	324.073	306.286	5298.788	2526.112	266.519	14693.263	178.528	151.441	186.497	5432.789	12200.657	677.579	124.48	1709.532	3084.512	293.931	305.922	264.918	105.018	1507.34	293.69	3136.032	147	0.952	1010.806	746.582
9507.134	12214.092	6770.505	16710.02	7846.063	13624.552	5197.484	11127.363	711.025	420.314	370.065	335.871	3867.115	1520.582	273.748	12055.566	183.656	180.067	174.866	2841.077	8174.69	629.288	120.094	1545.039	4881.71	308.681	329.854	276.357	98.214	1318.465	272.214	2907.366	145	0.954	1146.038	746.059
9115.583	10647.931	5228.675	13252.547	9212.972	13903.496	4081.943	11079.692	762.63	424.117	332.495	317.09	5882.708	870.881	369.391	14733.801	226.952	206.057	184.107	6345.289	15668.144	472.402	149.779	1579.252	3399.343	289.218	272.574	257.678	121.692	1280.355	314.563	2458.521	194	0.864	563.098	750.119
9113.775	12279.587	6094.693	15097.371	6556.608	15142.539	5292.663	10973.804	1061.095	452.711	385.398	373.308	1596.448	1413.145	281.407	16526.333	229.52	198.677	230.204	2731.415	8703.236	505.791	170.068	2957.772	3241.809	293.044	315.126	281.362	3646.074	919.379	279.055	4599.941	110	0.926	1629.745	747.609
9131.667	10863.066	5815.169	13431.643	15145.071	9846.574	3533.475	9193.247	943.996	405.14	408.471	365.685	3870.059	694.114	262.736	14514.127	230.843	189.43	204.194	7690.343	14486.75	381.19	130.859	1788.036	3920.222	278.531	389.112	270.291	9467.57	842.771	358.437	3550.937	155	0.933	328.926	749.248
11809.127	13036.07	7803.25	17245.036	8395.997	17332.106	8996.637	15065.751	876.587	395.413	377.68	297.729	2293.045	1567.45	293.499	13420.1	255.056	195.586	249.352	4360.344	7595.412	522.853	151.048	1686.037	3993.63	305.596	509.69	291.718	102.752	877.488	311	3300.93	170	0.939	472.576	749.188
8508.504	9497.444	5101.793	12278.615	5947.476	14089.339	5382.1	11565.091	816.725	370.492	339.62	314.647	1693.251	891.795	270.236	12476.581	158.179	147.883	221.571	1208.804	3235.311	627.819	123.097	1722.684	1619.764	292.931	344.249	275.221	95.492	483.7	273.979	3195.524	212	0.869	1133.467	751.118
7798.146	8172.562	5026.244	11589.152	5470.726	10803.747	4870.654	10726.811	862.848	512.396	400.495	412.967	2952.073	620.817	306.508	12990.405	170.39	174.19	170.825	2435.464	10868.854	440.358	147.747	2601.57	1121.48	290.969	489.254	286.541	107.131	1140.525	347.086	4238.535	115	0.956	1283.552	748.857
7212.374	7918.814	4605.062	11111.694	5420.538	12562.606	5088.695	10691.054	632.701	253.945	266.048	294.456	359.282	390.995	237.097	6899.413	229.661	189.019	173.014	1784.544	212.347	308.878	155.77	1137.456	3830.571	266.583	303.173	255.245	18381.943	810.345	321.496	2273.824	199	0.859	701.028	752.756
6156.238	7729.951	4498.951	10346.165	5383.64	12550.992	4839.692	9737.348	637.234	318.329	285.193	267.357	2586.835	1415.358	249.788	14413.658	175.543	140.243	174.805	2059.634	6671.656	570.916	120.26	1375.504	3231.357	291.05	314.064	253.767	106.703	638.289	315.925	2491.958	121	0.85	1003.244	750.905
7921.957	8790.049	5182.99	11935.098	5927.863	13344.961	5446.835	11582.796	988.038	496.656	379.407	352.335	2436.623	1067.765	283.452	13867.073	172.991	185.668	197.293	2875.935	7767.669	618.762	148.344	1870.082	1568.696	289.606	373.74	308.764	95.058	908.367	298.63	3135.172	147	0.952	1262.221	750.364
7692.14	5721.06	3618.9	8713.622	3769.169	7589.784	2855.647	5361.864	695.588	308.755	269.723	297.189	2482.084	292.44	220.459	6629.486	185.903	126.492	156.368	2448.37	11078.604	236.156	130.815	581.281	2578.312	270.38	309.949	241.39	106.157	467.028	336.395	925.981	116	0.965	1341.397	748.991
13272.464	14949.651	8255	19570.874	9850.176	18556.39	6852.762	14649.759	824.164	446.637	359.588	321.376	3631.057	1223.609	367.852	12112.322	258.7	230.848	222.743	4827.153	13526.594	475.829	155.32	1550.042	5150.518	301.091	282.591	273.157	186.831	1057.691	351.347	2582.698	312	0.829	553.885	755.804
7222.567	8634.821	5143.219	11380.336	5632.371	13914.72	5071.373	10432.46	617.545	421.373	291.012	283.828	1540.081	1584.408	233.52	12613.467	169.05	157.898	141.925	2075.75	12202.874	487.436	138.102	1236.484	1711.863	278.852	338.158	277.956	1043.685	540.367	282.385	2291.387	172	0.95	842.884	751.57
8748.655	11189.205	5616.847	13298.335	6464.552	15029.165	6416.584	13892.258	711.181	423.633	376.681	327.278	1533.573	648.903	273.585	12824.787	155.066	158.123	156.758	1076.455	6249.452	392.273	128.294	2028.571	932.763	288.709	309.663	262.21	116.732	469.83	293.304	3437.94	183	0.953	1181.79	752.025
13852.856	16448.544	8493.887	17858.327	7299.698	15865.28	5869.578	12122.774	878.178	471.323	372.269	295.009	1924.371	848.658	249.064	15251.772	279.382	225.054	248.582	1124.21	10555.75	373.564	160.195	1559.772	8400.053	304.556	329.238	262.415	465.334	675.725	285.529	2400.212	189	0.88	1618.632	752.627
9649.037	11583.889	6660.915	15394.725	7761.618	18917.897	7387.747	15979.822	653.282	711.068	322.81	300.075	3520.261	3260.456	296.843	13357.784	186.565	142.652	185.23	3173.187	14373.414	616.619	121.871	1704.528	3833.097	309.252	362.488	263.438	107.091	1384.49	356.899	3058.609	160	0.973	1042.494	752.525
11716.985	13878.697	8048.727	18114.303	8889.88	22006.635	8597.575	18319.751	816.474	623.084	347.127	316.112	5037.622	3099.424	278.225	13289.869	199.881	153.27	189.602	4936.045	16796.816	664.673	127.263	2041.576	3889.987	294.384	307.383	268.65	107.639	1610.446	303.418	3838.77	168	0.928	1015.048	754.161
11553.326	14530.645	7709.724	18992.03	9124.679	18533.922	6928.577	14847.18	839.277	528.553	404.651	347.153	3899.888	3594.57	281.32	15051.988	195.159	190.239	171.603	2287.484	10598.003	698.28	119.591	2009.522	5049.815	303.929	446.235	286.584	101.227	1394.165	283.363	3604.37	161	0.969	1151.165	753.624
15643.517	17207.125	10826.618	23870.723	12386.986	27609.471	13031.871	25769.388	988.719	526.391	519.566	379.954	1570.966	945.719	508.773	11781.116	299.634	249.062	181.245	1550.004	2794.419	426.127	212.35	4675.764	4868.119	294.969	298.307	238.762	231.238	774.197	340.133	5620.307	243	0.843	661.512	757.862
7485.523	8941.929	5151.276	10817.877	5096.227	12646.074	4946.913	10523.768	687.381	385.262	360.534	318.118	4175.548	1002.956	252.307	13080.607	169.15	162.303	169.113	5069.905	17554.01	514.08	128.465	1596.041	2330.496	327.817	338.688	262.391	126.505	1504.777	284.833	2871.237	128	0.963	905.406	753.648
11795.256	14329.118	7889.335	18522.687	8300.707	18722.371	6925.165	14436.699	870.826	414.851	394.402	325.944	3596.326	839.521	270.838	14689.058	188.734	170.832	189.923	1802.785	10127.423	601.056	120.476	1853.547	4857.636	288.372	413.79	283.725	106.705	1307.282	281.446	3381.334	252	0.867	1161.492	760.829
14851.219	22380.655	15188.513	32588.068	13319.5	26058.919	10579.768	22198.584	926.887	737.867	589.889	561.677	6417.116	1404	328.895	13318.966	236.547	223.201	232.697	5096.712	17226.46	765.883	141.753	2812.018	5100.731	318.724	508.653	298.417	151.935	2818.91	344.798	4701.542	179	0.965	1312.098	757.232
12444.066	14338.806	8516.521	18966.859	9185.841	22521.39	8941.737	18250.73	771.626	647.008	342.06	307.732	4218.829	6791.54	291.617	11736.92	198.251	154.815	183.062	3800.67	13989.45	656.109	110.414	1766.879	4080.505	302.943	296.556	268.916	110.215	1594.068	299.43	3345.769	215	0.917	1031.03	760.867
7917.92	9399.506	5528.498	11185.931	6852.957	12934.999	8455.534	12249.899	959.952	545.69	496.16	428.748	705.636	693.13	526.603	13222.749	257.335	237.056	190.418	2010.226	628.864	827.825	209.167	4886.366	5165.965	286.22	354.234	249.146	7146.544	1626.94	348.555	5667.778	115	0.969	645.97	757.874
8509.701	9398.715	6026.841	11840.307	5295.617	12842.95	5059.059	9367.3	759.208	332.024	331.201	262.652	1536.747	998.992	222.293	11047.918	150.245	153.42	148.594	2954.355	6748.426	444.101	124.28	1075.794	1739.953	282.861	289.685	252.1	120.514	591.15	277.371	1926.62	118	0.941	927.051	758.805
11511.13	12807.599	8262.691	17649.889	8669.674	17251.296	9413.464	16266.124	832.654	453.578	421.13	364.152	2553.344	2496.011	334.402	12570.267	244.299	193.879	221.405	4648.364	6493.269	454.065	164.528	2163.269	2873.216	297.025	558.306	298.438	2612.266	1270.349	321.017	4339.138	223	0.811	459.217	762.711
7625.514	9703.389	5490.715	12379.43	6257.079	15580.058	5940.594	13097.921	803.072	509.573	358.071	328.839	1927.62	3193.126	260.114	12523.241	181.562	172.126	154.235	2440.78	4225.204	510.652	135.368	1815.64	3189.962	450.495	287.916	263.009	503.002	832.429	271.015	3630.641	166	0.95	897.536	760.771
7957.173	9441.968	5685.764	12403.721	6385.093	14535.487	5714.316	12111.554	749.005	480.711	345.483	290.611	3539.956	3111.227	264.295	15215.973	194.335	154.201	186.031	2518.827	7854.275	656.627	133.366	1817.315	3799.935	291.16	383.543	270.964	110.952	829.309	318.583	3283.701	130	0.914	995.969	760.154
10793.008	12701.622	7519.778	16670.341	8032.733	19341.326	7489.33	15319.752	766.826	625.388	338.429	307.808	5234.64	2612.873	292.959	14161.789	192.515	152.57	196.881	3957.782	14840.466	717.645	121.793	1656.847	3300.939	297.489	297.425	268.399	105.956	2036.821	300.902	3139.871	158	0.951	1055.937	760.62
7306.576	6223.415	3562.993	9027.846	4511.243	10242.08	4245.141	9946.163	1072.957	429.819	327.897	334.84	4741.148	513.002	291.374	13440.719	188.096	157.86	212.59	2319.161	18411.259	530.328	142.213	1935.594	3135.889	281.52	360.363	289.274	216.704	1900.201	296.827	3050.221	98	0.993	1283.347	758.347
9264.934	10191.557	6342.501	13831.764	6364.868	13218.976	7936.947	12217.968	665.409	373.372	355.872	341.45	328.085	557.034	337.475	9686.111	242.701	182.16	246.025	1659.156	220.788	6249.408	162.487	1752.597	4090.071	291.645	380.244	289.927	12255.812	555.003	333.655	4528.576	131	0.906	517.989	761.683
8718.072	11263.838	7021.534	16679.167	5943.684	13958.276	5697.234	11964.738	917.845	540.528	427.688	452.809	3072.979	737.928	279.533	10662.064	162.307	182.861	223.017	3867.454	21307.408	451.965	144.437	1684.992	1896.685	313.231	422.685	295.262	134.729	942.545	283.861	2535.983	163	0.981	1292.187	762.322
9116.409	11052.869	6510.083	13496.401	7908.901	16187.873	7867.977	15811.703	513.816	336.496	280.72	264.35	2592.385	3190.093	269.044	10105.183	161.976	129.78	145.213	2517.381	5851.217	376.751	126.823	1875.453	1442.292	283.859	291.185	258.246	105.913	803.366	302.07	3522.631	140	0.984	1012.271	764
9730.723	11114.652	6156.618	14239.968	6407.605	15586.166	6028.025	12396.525	654.089	374.659	354.87	308.389	2367.112	854.993	273.014	13207.93	155.594	153.645	146.888	1700.87	17292.103	564.674	126.21	1657.782	2101.945	279.214	340.183	287.268	104.713	917.621	292.782	2881.763	147	0.952	1146.112	763.582
13266.207	15094.355	8496.322	19650.433	11002.321	22461.207	9450.551	20570.86	941.63	420.643	424.781	344.571	4517.437	969.912	411.26	11350.221	270.758	235.458	196.48	3816.86	7938.947	489.393	195.897	2408.457	4893.916	299.884	322.421	251.793	422.339	1693.31	324.697	4388.931	298	0.773	665.987	767.537
6349.487	6160.347	3704.897	8721.243	4408.347	9653.004	3530.538	7027.637	721.488	280.739	258.255	272.515	1101.503	1134.49	213.602	8776.856	191.808	155.231	208.433	964.427	1438.961	339.415	140.632	845.759	2726.753	295.633	499.597	263.079	1660.164	649.079	293.488	1739.923	108	0.938	820.259	764.37
14091.825	15925.386	9563.096	20447.918	10456.703	25754.739	9410.772	18148.293	829.208	495.662	339.805	322.368	3044.442	2645.824	258.762	11845.27	214.96	191.523	176.309	2494.934	5891.613	730.225	144.753	1649.252	5460.845	287.712	336.178	265.595	123.913	833.721	287.679	3302.133	147	0.918	845.731	764.201
12114.773	12666.563	7892.615	17718.756	8376.89	18639.113	9458.219	16770.497	828.885	378.913	363.208	320.657	2040.903	1368.043	370.948	8161.656	248.028	214.633	180.812	2757.696	5298.107	398.885	193.747	2274.722	3896.681	282.154	333.109	247.321	2349.76	996.87	365.808	4533.285	162	0.95	681.068	766.086
10956.221	13160.346	7767.474	17048.414	8830.555	22514.491	8348.463	17465.977	730.874	428.2	356.154	284.288	2831.988	3727.89	261.602	12258.039	169.955	152.422	146.3	2815.81	8915.104	551.357	126.191	1654.299	3195.756	294.066	266.119	267.659	119.024	1097.741	276.479	3432.92	184	0.885	921.592	767.576
9856.912	8363.808	4797.69	11316.522	5323.526	10852.151	4171.893	8478.671	814.331	401.018	353.676	299.329	1703.452	563.554	246.792	12159.412	192.766	154.641	148.497	1368.731	1213.321	422.608	135.865	1215.276	4038.775	288.772	329.442	300.126	101.951	510.945	276.562	2177.528	193	0.899	1240.148	767.256
6261.696	5636.86	3436.874	7870.063	3066.286	7513.353	2667.024	6764.68	691.283	230.089	234.011	258.702	272.607	317.246	203.55	6170.45	186.187	148.704	181.502	1440.83	273.53	248.525	126.519	548.307	4056.804	276.597	277.137	247.148	3309.341	405.802	264.052	1042.334	223	0.761	884.661	771.491
9855.445	10129.916	5398.102	13066.428	6122.389	13504.771	4990.186	11048.655	929.11	336.497	323.014	301.62	1654.323	1759.087	280.466	12630.968	197.517	140.569	179.468	1734.452	8966.896	488.734	128.17	1574.177	3132.402	283.643	359.945	286.249	100.97	572.902	279.182	2913.771	151	0.886	1136.361	765.632
7492.883	9113.856	5077.088	11744.536	5835.723	13135.533	5582.002	11828.523	787.09	404.079	348.341	420.454	416.537	673.085	300.848	10151.716	221.941	180.181	152.147	2879.187	313.211	476.952	164.849	2397.082	4781.536	295.498	303.392	282.2	17182.303	2945.85	280.003	4657.113	131	0.986	1635.66	766.302
12573.405	14413.922	8496.137	18616.515	10601.403	24504.349	10178.793	21503.356	1037.236	541.514	457.956	371.621	4322.064	2751.32	376.988	11877.169	290.681	242.312	212.375	4196.107	11329.487	637.379	166.665	3060.111	4801.463	309.782	501.953	305.782	214.993	2152.922	341.061	5645.033	147	0.918	466.357	768.017
13765.284	15957.822	8942.686	20379.763	11147.721	24570.444	10870.92	22683.072	916.347	604.061	431.835	352.87	3544.055	4081.004	349.416	11508.338	261.143	215.874	194.915	3617.153	10549.644	677.783	164.863	2954.897	3789.523	320.638	407.036	295.778	115.121	1986.218	374.297	5296.879	271	0.791	476.762	769.965
9266.454	10453.095	6670	14535.965	5684.043	10442.552	7983.214	10831.745	698.058	361.409	353.065	353.621	409.507	735.818	333.793	10738.356	238.38	176.296	288.429	2934.681	284.637	1789.204	169.491	1759.765	3265.692	297.159	532.331	281.128	12020.89	878.014	348.684	4415.154	140	0.851	512.121	770.086
13479.156	15894.382	9345.819	21008.817	10694.105	26284.099	9898.148	20086.816	794.924	407.695	355.357	298.079	3330.3	1676.57	265.998	12580.207	220.811	164.608	176.066	2847.878	9430.469	641.428	135.387	1909.794	5385.007	299.222	313.373	272.999	110.114	1153.036	320.345	3623.968	300	0.87	997.1	771.257
9088.302	10750.168	6242.802	13912.722	6933.159	16142.921	6610.064	14084.655	761.764	539.871	341.767	312.403	4608.566	3034.648	303.252	11693.409	196.686	151.049	182.389	4226.206	11969.74	737.99	113.893	1860.957	3505.454	302.354	353.273	265.709	109.995	2172.952	295.723	3559.402	139	0.94	1042.694	768.493
13971.307	19775.023	12582.153	27906.614	10494.093	24538.309	9714.655	19887.732	814.406	758.568	576.679	567.446	6414.826	2891.551	300.482	14478.186	226.593	226.291	261.611	7054.505	12270.964	691.168	145.398	2196.742	5393.167	329.005	380.493	301.035	112.439	2321.149	320.495	3984.032	199	0.957	1317.369	769.606
12042.658	12245.43	7095.094	15520.523	6776.808	17606.088	6577.796	13524.238	940.75	378.55	354.169	302.863	2491.842	1296.792	244.981	11210.211	200.659	158.274	138.052	3031.764	6650.216	448.828	131.936	1566.88	6110.026	293.791	376.634	265.092	220.545	983.579	283.989	2974.213	212	0.877	901.693	771.613
10108.145	11725.751	6795.957	14816.128	7207.837	16549.985	6732.571	13817.209	729.558	492.792	349.818	306.947	4453.537	2662.205	317.206	12569.902	186.303	152.635	171.692	4531.626	15359.341	755.662	122.454	1949.075	2426.214	299.125	327.701	255.547	110.899	1879.198	316.622	3665.337	112	0.943	1049.036	768.964
16609.66	17711.758	10435.383	24549.834	12991.027	30763.411	11615.611	25444.255	798.59	496.382	344.49	313.265	2488.519	7975.905	332.987	7836.227	275.077	226.626	192.304	3186.124	6121.322	681.928	169.921	2046.324	4050.53	290.363	268.811	275.364	1111.775	1046.392	320.295	4024.93	150	0.951	697.687	770.647
9075.539	10621.273	5809.072	13043.36	6224.635	14977.142	5925.397	11713.502	915.194	360.442	313.318	296.524	3281.069	958.354	294.264	11767.159	175.768	152.563	157.04	2779.057	8922.911	622.034	112.894	1458.304	1483.682	276.767	296.706	267.931	107.288	1358.183	289.125	2717.599	118	0.953	1056.695	769.322
17218.297	18219.556	11334.885	26210.536	12228.468	26846.088	13596.535	24010.321	787.708	486.36	366.277	312.337	2685.514	3933.591	356.645	7567.768	313.346	238.744	190.264	2705.497	6253.877	506.748	176.562	2033.442	6435.706	284.5	304.802	266.574	1126.991	1218.29	302.152	3741.927	134	0.953	689.91	770.358
12056.598	17383.606	7817.013	18730.894	9382.927	20504.996	7706.046	15499.896	761.092	493.073	391.515	313.485	4477.504	627.662	268.989	15839.467	180.856	185.351	152.922	2090.221	13070.861	562.202	121.783	1754.589	3565.47	289.84	411.429	282.246	129.064	1309.173	288.177	3229.127	144	0.958	1168.438	771.25
11636.413	13495.024	7996.509	17519.066	8507.398	20257.525	8071.654	16563.163	718.424	373.089	347.756	299.584	3623.574	1961.772	292.658	12258.049	202.145	147.643	173.109	3465.108	12892.099	718.134	118.871	1937.021	3342.247	303.023	315.636	263.67	117.543	1506.401	320.801	3568.148	208	0.898	1031.139	774.375
8985.033	10152.933	6063.471	14527.881	7228.734	16803.403	6913.689	15276.355	813.304	479.996	384.046	346.59	3491.967	1369.491	298.296	12972.697	181.897	172.157	164.093	3364.867	5413.347	466.916	137.091	2579.257	2243.822	303.586	411.949	298.786	99.373	1393.085	282.33	4528.113	237	0.895	1266.141	773.812
11317.436	12976.383	7747.669	17200.433	9341.63	21826.278	9290.817	18475.447	1138.417	437.575	420.572	364.603	5041.558	1229.449	311.58	17040.837	241.412	197.373	195.259	3494.7	20294.272	861.957	166.406	2894.001	4425.01	307.138	387.764	305.46	176.043	1924.185	412.764	5644.356	203	0.877	374.081	774.958
9618.384	10789.456	6313.234	14507.276	7388.901	18190.263	6484.211	13218.157	660.25	319.768	321.788	294.442	5013.735	963.661	255.997	11700.684	191.05	169.005	165.655	3045.037	8159.381	503.216	143.312	1492.984	3379.032	269.44	300.227	269.157	630.368	1634.665	298.153	2923.629	154	0.851	821.097	774.721
9975.767	10834.724	6759.277	15252.786	7109.387	12433.923	4905.54	9760.482	867.548	430.023	373.448	356.241	1272.842	1733	279.597	14756.462	208.647	167.933	171.3	2353.039	10205.553	570.039	142.978	1578.548	3555.443	302.604	455.178	267.213	110.126	405.431	274.992	2782.59	160	0.939	1339.188	773.5
12329.087	13957.855	8443.189	18532.725	9506.417	19740.602	10322.341	17822.736	820.609	555.532	403.613	329.922	2578.389	3199.482	344.394	12227.357	238.456	204.312	227.806	4622.253	5730.809	527.406	161.307	2276.612	3597.783	288.355	306.912	308.98	181.429	1175.438	351.024	4595.01	146	0.972	460.014	774.39
11994.478	13356.926	8308.064	17928.485	8851.967	14678.074	10094.774	15378.535	875.85	525.031	405.854	325.11	2547.302	1398.776	345.818	20688.979	248.582	208.445	222.867	3944.888	11366.406	474.201	169.958	2627.986	3936.326	295.518	396.613	295.413	3709.065	1160.967	373.489	4832.041	196	0.893	450.801	778.214
16257.247	18191.665	10659.897	24857.007	11092.85	23817.285	13807.567	22161.843	654.069	412.095	326.395	288.165	2497.437	6478.699	342.181	8619.146	254.397	202.387	173.843	2887.146	3554.199	388.877	175.929	1773.145	3288.177	277.859	302.911	266.977	101.466	1128.038	324.505	3142.854	214	0.933	685.804	779.042
12349.567	14365.458	8482.333	18707.474	9034.333	23036.542	8616.952	17942.854	743.29	376.081	346.591	315.157	4322.096	2150.306	269.853	11327.519	193.045	187.58	159.609	3170.75	8887.95	635.103	148.431	1918.599	3951.589	268.935	310.026	273.522	130.266	1406.47	294.085	3702.266	203	0.904	829.855	777.185
8998.425	10605.869	6154.603	13304.696	6786.84	16711.773	6198.77	12947.31	713.133	460.973	326.319	258.206	2299.039	5554.616	255.526	12689.878	181.228	156.012	167.095	3330.471	13819.627	574.652	132.561	1586.304	4221.354	291.475	295.16	271.512	121.31	828.532	315.195	2851.396	224	0.919	952.384	778.821
8142.278	9440.007	5236.343	12119.203	5777.835	12139.573	4641.839	9556.344	853.337	368.874	359.609	314.813	2999.258	825.786	239.133	13262.622	242.866	204.425	199.975	2757.533	13987.849	577.409	163.197	1817.591	5624.954	279.838	368.909	268.538	97.535	1505.074	273.003	2903.193	158	0.951	1598.272	775.519
12301.092	9913.888	6027.345	14138.015	6815.707	16674.036	7395.979	13431.07	678.959	280.633	289.628	260.176	527.487	285.211	336.986	8908.008	231.319	163.952	199.894	1399.346	2851.877	227.018	155.73	1162.71	3396.975	267.141	268.88	253.479	862.118	299.727	361.071	2146.805	215	0.92	574.091	777.677
12498.474	13537.588	8396.219	18167.031	9267.089	17026.193	6705.098	13181.349	633.997	779.556	310.618	319.662	2583.967	1074.936	253.746	9080.917	205.682	153.622	185.344	3260.374	8309.113	413.854	131.62	1061.118	3822.964	318.698	360.721	289.807	97.672	959.136	287.979	1959.47	179	0.965	1392.45	777.154
10130.482	11946.337	6298.803	14750.9	12521.018	12922.361	4793.846	11779.228	894.96	423.483	403.784	375.537	5182.902	646.151	299.419	15822.477	213.154	195.826	212.131	3749.51	24631.439	488.652	144.407	2030.249	3308.377	295.535	550.04	284.941	14169.008	980.26	344.709	4100.975	160	0.925	329.238	776.988
10027.158	11618.783	6840.24	14605.802	9068.051	16443.218	8384.716	18153.011	1357.324	437.224	422.915	362.704	3973.868	1154.87	313.92	19583.757	229.311	199.341	185.396	4716.808	18271.525	936.143	160.767	3112.412	3293.169	303.704	470.084	313.469	1601.871	1495.969	393.466	6317.115	190	0.885	361.868	778.963
9923.538	11551.637	6812.237	14877.905	8446.89	17415.972	6314.798	15424.781	937.882	404.81	413.716	366.234	3365.413	782.842	282.552	16554.655	223.997	183.087	216.72	2772.98	17048.021	552.653	160.097	2364.865	3608.681	284.853	433.217	314.65	3398.094	1049.887	374.209	4509.084	299	0.765	380.701	782.667
9514.813	10445.251	6568.86	14317.101	6863.508	15086.962	7019.318	12637.063	807.154	376.113	341.9	322.268	748.948	698.997	334.723	10708.898	242.012	197.675	301.871	1868.716	2361.648	830.274	165.024	1739.639	4245.017	289.377	280.707	286.45	7649.89	1130.181	402.117	4330.861	131	0.931	514.424	778.332
8394.309	9700.954	5449.421	12243.599	6943.391	15394.496	5941.735	12972.57	687.1	430.484	348.031	279.933	5080.649	1236.922	346.91	10978.986	205.392	210.693	207.467	3419.957	7903.601	876.306	174.429	1587.223	1962.215	287.101	272.707	257.341	108.906	1722.362	279.503	3685.182	184	0.885	668.261	780.033
7237.032	7762.748	4378.783	10253.388	4835.969	11057.272	4080.832	8361.273	735.979	317.385	294.707	274.63	3137.446	872.342	234.861	13581.016	184.643	172.736	188.903	2910.461	11603.442	448.698	150.255	1406.406	2476.905	270.917	500.527	263.354	139.398	1125.892	292.275	2221.026	138	0.97	1584	777.275
17790.591	20208.308	11357.672	27055.41	13094.434	32948.09	12410.085	27389.685	706.143	440.236	317.75	305.561	3363.581	12392.463	307.506	7683.009	290.554	204.697	198.277	4318.292	5191.693	404.41	174.144	1718.287	4482.918	273.529	280.774	271.868	107.22	1318.355	326.401	3146.012	172	0.96	694.907	779.471
12497.64	13937.087	7889.163	18023.876	8140.171	17606.04	7034.678	14039.738	808.539	380.485	353.857	313.183	2993.692	716.704	252.418	11306.796	215.728	190.086	190.438	2735.875	14537.886	425.083	151.603	1535.572	3881.024	286.636	356.602	274.394	136.791	907.381	327.889	2433.58	157	0.98	1610.252	778.882
11684.076	12185.372	6486.265	15273.311	8756.796	20190.636	7604.515	17536.327	684.507	442.316	341.501	294.687	3063.736	2423.837	320.912	13118.089	206.451	167.949	188.669	3104.811	10074.668	439.833	156.232	2109.522	2103.348	285.334	328.938	288.303	121.359	1285.079	374.672	3593.264	256	0.881	486.82	784.273
12326.584	14936.688	8534.344	19415.683	9752.851	24504.174	8987.853	18704.29	775.589	501.638	339.371	277.676	2980.758	1864.901	252.044	12367.083	219.797	159.926	192.228	2163.68	12522.452	646.764	142.459	1756.855	5090.153	306.904	309.413	276.211	111.78	1094.668	324.78	3266.231	139	0.95	997.025	781.716
9628.525	10421.079	6273.84	14851.378	7466.713	18330.769	7477.34	14227.628	1070.09	539.961	429.933	370.189	3250.718	925.164	333.236	12831.326	218.278	183.915	182.828	2254.092	15655.316	803.586	148.897	2995.277	3068.131	327.806	646.02	302.84	108.633	1282.745	301.145	5127.537	141	0.964	1276.422	782.16
8340.309	10059.245	5403.81	13221.636	5751.094	12978.078	4857.151	8953.752	748.433	400.504	335.326	336.885	1801.669	1488.463	269.969	11179.846	229.08	166.811	214.282	1557.648	7085.73	526.829	147.455	1642.295	3661.568	273.558	337.895	283.944	1682.509	560.356	284.958	3296.448	141	0.964	1670.252	782.521
8985.294	10331.77	5673.563	13094.491	7307.413	11382.618	5290.224	8518.028	672.86	519.991	343.699	285.447	8566.542	1115.895	286.266	6527.629	189.515	205.825	179.232	5692.716	11922.892	199.026	156.957	641.394	1796.736	281.457	283.836	263.647	106.412	524.587	299.735	1126.64	174	0.961	656.695	783.31
9607.636	12036.327	6639.313	15700.105	8071.167	19387.176	7504.687	16556.576	673.914	396.438	338.2	303.414	4303.514	2391.721	278.607	12815.562	196.375	150.564	194.805	3698.017	12360.196	644.644	118.889	1910.853	3155.893	296.599	342.753	277.657	124.192	1529.967	312.078	3494.62	164	0.938	1025.585	783.494
14521.044	15313.373	10107.856	21049.889	8091.429	16049.02	6087.076	12351.573	775.459	360.272	263.084	323.423	3926.585	663.161	202.203	8625.887	271.457	198.607	187.185	4026.088	6218.106	289.641	144.219	971.848	4269.573	290.899	298.331	263.834	159.062	1308.061	263.219	1649.228	244	0.863	711.139	787.43
9818.576	11978.336	6346.898	14604.97	6617.435	17527.331	6328.261	13863.93	877.304	402.613	354.229	327.421	3807.266	1573.69	259.624	11668.171	177.568	177.18	157.248	3213.552	8653.67	646.547	156.512	1877.365	2957.061	265.066	344.397	264.061	117.267	1278.211	303.482	3457.876	131	0.986	835.599	783.279
15617.214	17042.69	11144.947	23582.781	11343.533	23447.496	12647.452	23157.837	893.161	524.862	423.801	342.817	4527.156	2615.403	356.975	18056.49	291.556	220.242	223.855	6064.715	12423.077	606.57	173.76	2938.045	5767.916	303.94	480.433	307.259	177.684	1806.224	430.291	5379.333	157	0.921	454.354	785.971
7333.618	8288.918	8277.42	13355.741	8274.215	2130.682	7841.072	10974.246	441.549	238.596	257.292	272.127	3863.254	324.981	180.33	9490.718	186.986	144.954	155.251	2026.577	5337.66	168.236	114.12	1749.037	1557.332	277.584	269.132	231.883	4949.049	1010.984	254.157	3884.613	102	0.943	728.069	785.696
13194.003	14771.623	8232.08	18994.297	8674.098	18085.413	7019.618	14718.644	791.513	718.71	367.023	320.8	3934.864	4418.66	258.955	13164.506	260.12	197.369	221.887	3565.192	16175.543	539.253	157.481	1821.425	5709.517	281.218	360.842	280.742	95.779	1731.156	285.716	3022.56	192	0.945	1593.01	788.141
10849.019	12791.627	7284.153	16186.537	8105.622	19353.737	7593.058	15700.865	787.433	442.441	353.229	298.036	5373.112	3729.788	284.695	12302.16	199.781	160.357	187.002	4318.778	10961.328	739.794	123.585	1953.218	3448.609	298.952	330.6	262.349	168.133	2256.47	327.817	3707.621	177	0.88	1032.314	789.353
15639.471	16063.598	9834.269	22543.794	10474.884	25399.502	10100.99	19400.055	1309.328	499.039	425.514	353.423	2666.901	1695.411	334.286	12978.49	245.46	191.723	188.085	1923.099	12448.953	736.636	139.837	2588.33	4278.04	333.595	353.7	284.179	104.531	1045.971	298.282	4846.995	178	0.95	1285.921	787.393
12924.329	14091.872	8201.09	19392.992	9766.76	18563.282	6826.288	14245.533	769.869	373.054	365.82	289.639	3616.923	911.796	308.682	12375.966	249.401	222.862	217.687	3330.421	6701.087	461.889	159.648	1439.506	4937.14	281.869	308.934	261.737	107.525	1151.252	362.429	2402.456	223	0.895	639.545	788.913
10405.618	11114.827	6220.485	13884.508	6357.956	13668.727	5521.85	11483.706	781.803	390.774	361.499	334.773	3668.209	1143.971	260.267	13367.243	253.233	186.433	204.519	3751.378	19483.634	490.445	154.664	1770.927	5540.832	288.798	429.284	272.311	104.497	1202.084	250.085	2637.734	139	0.988	1604.903	788.119
11228.778	13661.81	8090.472	17450.347	9099.814	22473.863	8497.745	19422.884	883.252	406.066	393.877	325.638	4563.4	2661.04	281.185	12769.946	194.562	154.7	170.96	2432.709	11757.441	583.12	143.107	2550.797	3434.382	293.402	352.986	261.971	115.352	1293.655	312.856	4823.791	198	0.89	929.323	789.505
8682.99	10371.732	6167.354	12716.576	6684.965	11897.171	6499.159	13765.015	738.9	421.351	385.884	322.225	3110.145	880.379	284.694	19116.988	215.362	193.161	206.652	3886.479	17594.247	642.658	156.76	2577.282	4412.627	310.717	341.31	319.222	6200.48	1293.07	336.579	4860.635	130	0.833	356.277	790.515
11105.726	13284.289	7558.254	16738.626	8518.052	20902.161	8061.065	17074.166	930.348	454.989	361.306	305.993	3505.586	1229.965	256.807	12832.135	217.931	161.434	195.237	3291.012	19883.297	749.924	150.751	2048.185	4438.676	308.63	300.39	279.516	114.284	1234.755	324.742	3798.092	143	0.978	996.15	790.633
9633.956	10768.254	6529.475	14460.433	6679.456	14439.887	7826.808	12453.136	859.075	436.023	395.604	342.87	1959.504	1362.698	368.082	12486.986	265.837	220.145	242.3	2583.318	5904.058	565.877	159.594	1964.58	4476.277	293.254	615.232	277.7	6995.709	1186.156	357.578	4341.723	183	0.798	507.954	794.604
11408.877	13001.446	7139.731	16579.789	7604.472	17458.995	6882.389	14398.515	812.648	465.713	370.412	318.219	4107.081	2336.251	265.16	14302.367	246.267	182.471	214.409	3092.965	14581.197	535.014	152.262	1884.293	5143.331	270.796	334.127	267.999	108.498	1678.16	285.928	3085.64	286	0.857	1578.619	793.367
15727.543	18071.548	9773.034	23392.658	11205.016	24558.84	11622.952	20886.322	884.086	593.947	404.998	328.826	3786.916	5222.773	356.65	12832.615	291.853	239.768	219.88	2093.924	8594.431	625.662	153.873	2266.488	5842.473	282.421	305.792	279.712	750.447	1590.468	327.326	4610.563	156	0.906	517.756	793.244
7636.838	8296.915	10013.693	11708.686	7320.729	2173.286	6706.709	9420.253	468.252	260.26	298.702	262.93	2689.349	276.684	185.157	9184.028	199.431	151.471	166.635	2037.275	3783.166	108.609	126.339	1296.131	1565.907	283.896	289.817	232.198	5928.343	711.399	265.309	2863.348	102	0.943	731.824	791.304
8106.316	9325.051	5412.209	12246.862	6433.162	12544.156	5649.545	10305.476	885.948	461.354	428.475	364.284	5461.287	1098.723	306.652	13675.239	244.557	173.736	213.478	3928.4	21425.528	755.776	149.461	2255.64	4597.6	294.211	618.025	283.454	103.076	1858.29	296.434	3823.096	122	0.985	1417.213	791.23
8324.766	10855.329	6059.155	13087.429	9276.645	13205.522	6048.113	12335.05	740.048	489.472	433.742	399.916	4639.723	903.763	298.139	16450.406	197.9	220.531	219.157	6294.64	24798.151	850.136	151.984	2455.593	3404.861	325.284	339.583	313.345	13730.124	1599.628	328.242	4968.124	112	0.973	349.205	791.848
8092.729	9426.534	5493.294	11685.042	6063.645	15572.945	6017.288	11790.096	658.793	332.701	290.014	254.037	2834.458	1775.67	250.253	12805.264	143.304	139.22	158.358	3622.032	13018.528	510.837	143.849	1319.933	1509.853	294.076	282.189	258.734	115.037	803.971	311.201	2398.387	133	0.961	947.643	792.868
11445.335	13310.12	7715.957	16875.47	8336.312	20159.288	7834.037	15266.307	862.387	474.178	346.166	289.14	3650.617	3382.044	292.713	11774.009	208.477	163.356	182.293	3032.375	6790.798	737.957	117.564	1771.811	4526.883	298.799	297.647	261.298	125.185	1646.528	328.903	3566.933	214	0.885	1043.379	794.607
10335.866	11887.833	6670.214	15007.746	9873.444	16652.828	5097.131	13669.036	909.889	475.058	377.242	319.22	2915.664	3030.216	269.517	15117.169	227.788	180.467	217.836	3746.932	13636.981	512.154	144.179	1892.507	4923.9	300.584	327.967	319.327	4392.666	1218.433	330.059	3739.09	217	0.898	363.869	795.491
13035.085	13150.974	7671.023	19147.595	9343.412	22271.606	8581.849	19017.619	1160.093	479.825	368.434	312.027	5582.959	1696.307	304.277	14143.569	241.518	171.71	179.343	3220.38	14248.186	590.172	138.613	2242.093	3052.271	334.988	339.706	281.694	102.971	2444.145	302.87	4144.187	217	0.871	1283.468	797.173
8514.38	9644.438	5441.39	12720.081	6221.825	13645.792	5294.177	11532.599	645.491	343.937	335.389	297.421	2736.961	1266.019	249.901	12707.459	229.909	163.87	196.503	2012.447	15119.522	408.707	144.184	1550.022	4639.899	278.088	305.25	253.123	641.656	972.671	281.557	2504.121	222	0.855	1565.131	797.622
5780.062	7011.633	4098.236	8749.883	4729.455	9547.162	4495.23	9619.262	603.388	377.678	337.657	344.464	330.658	507.88	263.454	7800.941	171.932	148.7	159.137	857.33	212.517	166.067	150.622	3268.112	1360.356	267.635	270.386	276.066	2538.832	435.544	251.139	5209.992	101	0.977	1623.837	794.302
13509.889	14856.945	7593.739	19974.313	9194.987	17579.397	6194.428	13198.269	743.211	412.879	240.192	345.247	3806.971	1241.779	184.344	8766.039	272.937	198.233	167.038	4658.91	5979.907	286.517	131.158	1109.55	3383.579	280.783	251.745	253.678	211.233	1455.05	294.344	1902.871	281	0.829	719.351	799.746
10457.662	12573.072	7566.943	16577.794	6238.726	15766.498	5728.595	12010.401	730.129	398.559	345.14	311.764	2988.08	1491.094	244.048	13487.347	202.563	178.278	183.186	2798.068	11920.477	530.151	156.343	1486.241	5204.775	267.788	423.721	276.962	130.428	1070.819	295.202	2687.799	144	0.933	841.243	794.215
9844.354	11663.087	6883.665	15100.474	5399.955	13775.356	5200.193	10008.322	666.955	431.556	321.67	302.006	2646.448	1368.014	237.545	13279.938	195.007	176.96	181.761	3280.866	13247.352	444.363	151.597	1290.363	4703.792	256.62	501.12	268.526	120.376	776.301	291.342	2236.673	120	0.981	853.192	795.042
7996.945	10025.328	5601.017	12935.163	6714.518	15840.717	5825.749	12735.444	830.769	371.773	338.635	293.671	4044.787	887.41	244.181	14351.716	211.537	151.437	182.151	3695.911	20473.398	616.425	142.386	1798.465	4112.139	314.809	312.869	295.109	124.3	1347.775	323.913	3090.135	150	0.961	988.487	796.107
10828.725	12775.447	6896.837	16033.964	7121.291	16393.633	6526.195	13444.743	807.739	397.349	360.288	317.099	3894.331	1292.975	264.655	12587.767	249.506	173.811	199.489	2947.609	16045.234	492.676	151.946	1723.604	5280.968	260.024	452.624	280.266	109.305	1261.176	252.388	2652.413	184	0.885	1600.625	797.832
14524.161	16845.641	11513.129	20881.86	7945.903	20687.018	7692.377	15064.488	988.568	630.305	572.872	406.2	3520.727	2952.994	274.714	12193.1	271.236	220.138	223.626	4072.503	8261.44	654.622	149.073	2117.065	4183.798	317.38	379.441	292.205	97.342	1272.969	294.115	3528.422	157	0.955	1655.398	796.799
15263.528	13855.2	8663.005	19822.109	9455.9	22060.856	8774.898	18847.25	1309.481	495.423	432.124	341.506	6531.281	1089.362	320.356	14041.043	251.486	176.436	201.621	3594.323	14827.25	707.074	138.578	2564.607	3819.616	322.631	381.624	297.045	106.696	3100.055	294.466	4597.277	121	0.977	1292.525	796.591
16439.413	16741.63	10729.317	24285.214	11245.147	26687.115	10597.755	21937.476	1101.571	505.071	454.033	370.325	3870.386	956.954	322.781	11696.164	241.181	176.037	175.445	2857.147	7225.738	569.776	146.609	2755.088	4342.54	332.469	437.7	294.899	97.614	1888.677	293.55	5202.312	179	0.965	1300.444	798.092
15472.905	20816.374	11023.911	24726.822	9713.546	23470.065	8931.886	18731.804	911.459	766.307	528.094	453.87	3669.98	2206.685	280.541	13825.873	288.198	246.232	208.083	4516.926	12453.76	620.444	148.604	2484.074	5867.897	299.96	370.257	325.217	102.375	1510.901	276.652	4134.469	143	0.916	1646.92	798.262
12278.555	13437.806	8056.185	17705.251	8783.251	18304.253	11361.229	20825.287	960.748	481.32	432.938	337.28	5440.977	1556.382	373.636	15860.878	265.079	221.642	199.316	6721.263	16782.175	584.617	178.53	3090.684	4392.994	295.365	623.079	309.41	133.219	2081.526	331.88	5487.402	162	0.917	452.309	798.698
10128.496	11834.307	6328.747	15458.634	7924.739	17449.054	5880.671	13934.468	700.869	333.307	330.305	277.916	4060.159	1058.725	282.773	11494.621	220.273	214.092	202.065	3289.027	5863.873	473.844	148.932	1404.444	3871.923	270.828	282.525	273.03	98.577	1201.398	351.245	2371.284	184	0.936	637.918	798.598
14361.719	16203.154	9478.568	21812.576	10525.361	18486.045	7497.741	14863.587	953.212	569.889	387.324	316.983	4802.992	2264.142	284.346	12232.945	231.44	174.26	195.429	3158.967	10084.976	579.094	141.341	1812.328	3803.104	313.581	351.666	286.148	105.038	1822.148	291.087	3453.986	260	0.814	1405.488	801.077
7828.752	8894.541	5171.103	11726.168	5689.389	11543.944	4513.371	8896.901	697.868	364.673	342.122	290.114	3212.992	1185.872	251.182	9779.221	209.164	172.438	201.237	3962.749	14562.536	506.493	141.914	1296.307	4340.348	292.188	513.714	264.712	142.501	1035.943	274.768	2030.348	151	0.909	1430.301	798.877
9329.72	11097.305	6709.108	14380.089	4800.8	12511.155	4317.221	9155.786	844.688	382.803	345.84	322.419	2700.824	576.722	215.245	10472.779	202.457	168.956	176.602	3470.609	8254.747	426.056	152.368	1042.478	3958.161	268.164	323.264	270.229	129.011	1059.575	275.55	1888.949	134	0.968	834.366	799.851
10046.71	12154.318	6872.944	15729.093	7934.544	17189.608	6422.5	12841.838	779.572	376.939	331.232	284.627	3615.555	1938.412	266.388	12327.327	199.123	155.63	190.281	2973.12	11307.127	583.759	122.599	1528.395	3856.021	291.451	322.632	264.398	1760.43	1477.921	310.459	2713.697	256	0.795	1033.785	802.367
8012.815	10440.301	5659.009	13874.398	6935.649	12451.282	5379.64	11867.987	824.822	392.713	365.764	313.516	1685.569	734.247	265.394	13564.643	221.961	175.571	194.639	2289.462	3914.307	353.099	132.483	1784.105	3472.829	268.178	677.766	256.118	789.882	538.067	285.149	3086.039	180	0.938	1522.822	799.883
8943.824	8921.301	5415.497	12389.336	10378.392	10651.85	5433.719	8004.565	441.759	244.172	235.451	233.298	3159.379	398.166	215.961	4856.419	207.729	166.677	167.039	2021.535	7384.157	214.304	156.662	462.292	2803.613	266.357	327.959	248.43	110.203	308.634	320.547	850.069	160	0.939	688.038	801.469
5463.078	6710.647	3930.325	7804.615	4482.971	10267.004	4279.96	9319.46	442.434	270.992	278.084	187.448	2059.393	915.162	246.182	11081.845	167.526	170.024	150.247	1576.491	5049.884	319.424	135.889	1650.055	1612.72	211.689	336.618	224.488	599.184	665.22	310.461	2819.643	140	0.907	756.614	802.121
7712.075	9334.273	5051.291	11593.861	5330.136	11512.703	4747.386	10097.857	748.275	369.15	350.034	293.702	3008.504	570.134	260.103	11936.465	224.223	159.483	216.364	2212.214	23376.468	563.944	147.733	1910.165	4166.073	255.898	424.684	265.38	92.801	1200.133	277.022	3020.308	160	0.953	1589.975	804.056
13116.633	15007.861	8249.723	18672.302	7331.184	13776.298	9473.261	12897.739	817.543	445.476	396.553	338.545	1293.159	1039.77	346.585	10940.223	265.963	238.391	236.423	2567.631	1501.205	332.972	164.233	1807.195	4768.344	301.318	564.52	295.308	7385.233	1227.401	332.189	4405.487	123	0.855	501.386	804.695
7287.638	6931.052	9251.636	7427.148	4210.924	13187.028	6431.965	12436.65	570.047	219.403	323.34	221.201	2212.724	1054.214	203.513	8727.907	232.509	140.409	171.661	2303.44	5284.063	242.993	136.98	1016.554	3368.792	231.706	306.899	235.733	628.973	1019.175	291.258	1893.11	246	0.895	737.841	806.207
11516.447	14791.06	7881.935	18437.396	7884.162	20041.867	7879.734	17079.669	787.492	436.848	389.39	293.074	1918.377	2295.217	290.99	11234.527	172.431	166.169	144.994	1896.974	6215.902	451.288	134.657	2332.862	2107.123	279.573	464.643	254.78	101.515	686.158	289.471	4449.232	269	0.858	1202.243	808.199
16515.563	17739.292	10604.441	23669.17	11055.537	25117.832	10312.671	19673.244	958.146	498.532	408.657	326.134	5506.309	3809.22	306.93	11064.363	228.244	161.837	186.933	3711.792	11590.679	647.747	148.603	2244.992	4333.597	277.362	340.367	278.837	96.838	2268.76	303.779	4220.429	209	0.883	1414.366	808.175
18824.535	20587.024	11845.548	26742.674	15532.366	34346.551	13626.418	30115.761	929.361	472.436	442.794	346.849	3361.026	7839.95	367.24	13112.492	273.96	187.257	184.608	4179.194	8385.84	536.575	175.181	3094.572	4987.073	273.846	681.986	302.96	1555.399	1501.662	300.194	5958.033	354	0.882	445.492	810.975
9791.893	11626.3	6165.169	14151.293	10266.392	9840.439	3623.978	7669.362	717.905	346.425	383.524	300.051	430.095	1496.396	217.903	3381.251	201.646	155.946	245.536	5954.593	359.168	124.886	158.55	465.748	2325.424	263.446	330.145	311.894	12354.645	286.01	375.18	975.859	108	1	421.5	806
8326.959	10187.283	5702.161	12713.194	6430.648	15279.46	6131.909	12775.44	697.421	372.146	346.913	283.477	5269.571	4606.583	296.123	12621.047	192.739	158.307	185.532	3964.697	12279.005	658.996	127.846	2018.107	3519.691	298.493	323.341	259.114	129.464	2166.015	327.232	3792.95	153	0.955	1046.069	808.219
17356.929	18214.948	10886.516	25651.931	11987.841	27877.071	10921.258	23075.04	1092.708	539.929	457.632	356.202	5950.828	1296.67	330.378	15245.998	254.585	185.268	192.918	4032.564	14986.667	672.904	145.768	2776.107	5021.804	355.324	400.348	288.752	100.951	2592.433	295.027	5046.626	232	0.828	1302.181	809.905
5687.496	7052.01	4170.804	9594.555	4806.148	10780.879	4814.89	10417.472	532.466	346.609	311.976	348.949	363.633	515.747	248.835	7137.081	172.652	131.39	161.163	1677.649	469.171	278.163	151.785	2161.057	1504.295	263.204	316.176	279.452	4478.565	702.367	279.038	4669.926	139	0.824	1625.91	809.802
10579.415	11568.577	6795.97	15685.656	8080.209	17028.67	6383.982	12439.683	693.686	398.5	269.999	276.603	2156.281	1106.241	236.418	9429.215	228.975	176.676	181.26	2961.75	3684.279	335.988	163.221	1021.42	2633.806	273.033	254.417	252.131	108.172	863.93	301.424	1812.677	199	0.898	695.626	810.696
9037.758	10303.567	5379.71	13265.356	5259.8	11883.531	5522.067	9565.035	729.405	510.131	247.92	297.175	4123.171	1539.761	251.403	10678.901	249.435	199.856	175.424	3782.28	4262.072	407.449	163.16	1262.386	2693.102	275.642	357.577	256.487	102.153	2064.827	335.03	2290.904	154	0.961	708.747	809.805
16595.915	19220.172	11389.781	26815.862	13060.735	29498.054	11766.475	23940.448	868.006	597.225	425.233	329.867	4427.951	3322.852	286.736	11754.949	228.129	178.738	198.925	3011.272	11020.726	715.671	153.878	2196.275	4557.506	295.998	368.97	290.835	99.252	1836.554	291.17	4213.815	134	0.953	1406.769	810.284
16626.2	19624.551	11086.55	24814.259	11121.332	28325.715	10026.542	20600.753	963.192	879.685	457.19	409.455	3656.545	7166.173	290.033	11387.406	291.735	224.58	214.422	3953.598	12991.343	857.715	147.617	2397.123	6609.89	302.854	329.587	292.247	87.072	1400.15	280.767	4036.399	234	0.869	1655.325	813.222
6612.071	6704.723	3558.677	8492.967	4745.528	11138.603	4138.669	8208.539	776.264	286.177	297.385	253.362	982.541	381.162	247.993	12202.053	202.677	172.782	198.602	2825.651	5800.801	360.511	153.779	1056.335	2500.596	263.969	375.229	268.82	2546.89	625.423	319.33	2032.298	192	0.866	548.99	813.307
9466.074	9890.601	5869.953	13346.591	6047.131	12846.201	5412.178	10264.28	657.394	288.356	308.115	283.407	1913.326	2437.608	247.644	8933.379	196.441	187.341	181.431	1780.987	3340.375	278.785	150.443	1113.228	1657.382	246.538	397.599	278.339	99.197	587.354	314.8	2041.349	173	0.889	623.28	813.043
11478.01	11788.057	6051.019	16539.729	6720.743	14395.469	6978.958	12682.001	719.885	358.728	213.218	293.869	4636.336	2563.21	230.257	11365.126	238.525	191.198	155.654	4070.827	9137.131	427.866	150.871	1641.54	2897.796	264.892	224.003	251.911	96.291	2052.327	295.133	2623.982	116	1	719.862	810.138
11173.046	13353.983	8344.013	17856.154	9039.904	22063.246	8566.789	18482.335	966.849	458.71	345.723	272.88	3601.371	3240.95	270.816	13302.285	180.243	147.039	170.179	3929.595	18177.465	638.616	140.957	2248.341	2003.725	291.851	550.393	282.725	113.946	1725.556	316.499	4004.785	173	0.956	993.159	810.818
9284.744	10853.78	6148.838	14292.238	6598.758	15148.97	6030.129	12445.609	751.905	484.344	332.824	284.816	2252.487	1671.986	263.653	13884.258	220.166	153.255	198.529	2088.326	16060.136	435.028	138.497	1685.066	3774.916	279.445	265.896	249.734	110.387	1004.158	281.932	2607.916	134	0.98	1563.075	810.522
17084.57	20267.462	11537.354	25021.238	10903.293	26345.703	10451.097	22688.81	1105.985	848.836	580.124	492.549	3791.84	5855.51	327.434	9963.554	314.756	231.994	183.303	3267.207	8369.925	690.567	151.261	3339.92	6659.798	311.771	473.435	307.675	92.46	1412.581	257.855	5661.27	168	0.961	1643.845	811.857
9469.175	11182.05	6123.648	14265.42	6963.244	17504.328	6956.232	14590.145	766.408	337.115	355.183	282.97	1229.053	1533.982	271.781	14158.098	202.333	151.362	203.044	1637.631	5993.553	354.505	130.308	2380.179	2408.517	308.2	299.678	261.295	500.96	657.621	341.682	4214.351	203	0.925	1082.618	813.599
14453.148	16269.028	8957.091	20774.955	8815.869	21387.998	7552.868	14791.614	910.775	563.933	377.036	347.844	3491.879	2484.602	252.648	13336.58	283.528	194.676	220.771	2661.682	11053.653	635.443	135.035	1747.715	7568.818	273.446	298.596	283.52	96.888	1209.598	265.071	2664.275	155	0.9	1664.797	812.59
7331.089	7722.867	4197.894	9692.555	6147.704	9226.973	4076.66	6664.682	818.711	265.102	257.194	267.962	3008.692	256.087	212.722	5321.321	213.96	164.655	189.332	4143.289	6988.05	202.225	149.356	512.42	2377.522	270.252	293.267	252.022	110.392	390.676	370.084	868.311	172	0.884	682.738	814.628
7744.762	9337.468	5178.659	11388.661	5917.337	14435.308	5594.389	11584.723	672.577	376.563	323.707	244.519	2618.163	2880.723	264.708	11453.539	178.751	144.293	173.652	2933.414	12090.068	498.187	138.756	1586.403	3033.924	291.496	523.173	282.002	148.134	1279.928	298.029	2975.879	158	0.951	1004.076	813.025
10569.22	10418.133	6287.562	14819.519	6738.647	16307.792	5591.396	11702.346	676.558	267.684	234.747	254.736	3994.22	1346.648	176.802	9800.818	256.315	154.691	169.706	3833.625	7291.792	360.965	133.405	1206.312	3558.27	242.717	251.922	247.636	89.21	1608.868	328.028	2080.522	144	0.943	726.257	814.826
12967.366	13620.619	7741.727	18950.197	8963.996	15632.751	5948.44	13306.306	1063.412	660.019	372.132	294.907	4682.141	2763.986	256.497	13259.998	241.961	185.597	211.118	3503.317	10566.197	454.521	125.963	1648.853	3541.722	382.846	403.144	273.901	103.026	2177.737	295.108	3116.179	185	0.701	1290.565	813.851
10202.144	10823.143	6571.968	14703.52	11190.413	15753.582	5567.239	10698.866	580.939	297.079	268.717	264.979	960.519	401.243	218.514	6415.494	164.197	158.423	211.468	3548.332	6349.691	210.089	147.47	575.381	1461.389	259.502	290.7	287.485	93.583	280.309	329.501	991.647	143	0.952	643.458	815.227
9095.81	11025.885	7912.612	14773.627	4834.86	13006.762	4635.799	9708.349	621.972	303.906	359.471	281.266	452.226	389.083	230.105	10522.403	179.064	146.023	181.868	1908.792	3203.593	348.877	149.652	1038.35	3105.879	248.651	345.427	280.491	130.906	294.843	293.214	1931.431	165	0.944	857.112	816.245
11733.939	13715.747	7879.099	18917.758	8930.168	21680.621	8244.259	17625.194	881.05	521.512	388.185	293.581	2996.382	1795.887	280.827	15868.272	196.245	169.143	191.777	2158.646	13520.669	625.451	126.476	2095.801	4339.477	293.076	404.604	247.644	105.779	1003.457	324.636	3743.163	211	0.961	1217.244	816.069
9885.264	10995.051	6304.186	14065.432	6757.353	14974.237	6028.497	12634.004	850.769	392.701	342.177	281.566	4261.54	911.405	261.334	11551.224	253.213	147.114	199.251	3089.788	23944.474	520.561	132.722	1804.009	4976.483	276.88	412.969	260.79	93.329	1562.492	266.392	2788.459	149	0.981	1580.091	814.889
8898.676	10283.866	6258.308	13281.349	6395.009	14705.271	5733.423	11696.724	779.386	316.998	338.378	235.224	2860.868	627.699	262.13	15598.828	162.121	141.212	190.165	2694.142	25547.37	598.874	132.312	1700.077	2154.088	313.01	334.796	264.529	105.775	1113.783	340.775	2704.278	126	0.988	1059.151	816.881
8322.468	11012.533	6393.202	13399.918	7342.194	10297.673	3924.112	7998.313	691.053	349.601	367.113	329.902	1811.314	336.116	233.853	8886.037	188.673	138.707	185.694	1759.485	6272.285	316.883	121.249	848.799	4451.268	265.434	295.188	281.785	3132.864	559.155	311.502	1502.387	162	0.95	1029.191	819.093
15752.729	19471.441	11038.882	24411.111	11411.231	22252.715	14698.629	22350.319	937.541	431.31	446.926	313.663	2950.477	2296.711	357.111	15915.955	273.131	187.898	194.079	3958.765	6791.202	498.635	181.246	2710.056	5960.515	255.288	644.327	298.267	1715.602	1366.776	333.966	5323.457	189	0.93	435.119	820.437
11676.299	14270.942	8597.453	20662.21	9560.451	22531.897	8499.509	18522.533	833.444	416.104	370.752	282.374	5656.133	3555.812	281.699	15155.235	202.153	142.235	194.249	5186.124	20014.597	604.828	138.55	2098.456	3886.512	248.716	482.336	282.91	126.574	2049.347	314.82	4064.778	247	0.906	988.492	821.581
7774.236	9414.673	5338.539	12625.859	5880.252	14039.12	5436.888	10981.009	666.119	347.918	315.406	254.54	2507.613	814.916	258.674	12539.526	233.909	141.273	226.608	1981.617	14262.674	422.517	131.012	1397.753	4635.446	269.867	266.834	246.783	102.866	1153.938	245.123	2157.046	110	0.998	1564.145	817.845
6977.324	9828.097	4383.15	10819.974	5080.726	11546.502	4581.19	9768.175	612.659	331.019	272.647	281.575	4474.746	697.005	247.482	11191.053	195.763	157.268	185.953	5123.551	8605.156	341.627	153.573	1368.796	1480.768	262.38	281.875	237.896	101.241	1827.984	284.475	2314.125	140	0.957	697.643	821.714
14463.684	11628.395	6781.575	15757.709	7709.353	16368.479	6580.193	15542.079	871.296	294.537	325.056	260.196	2249.071	607.95	249.311	16931.043	243.075	156.334	189.446	2325.529	11030.38	451.043	141.573	1921.726	6381.06	258.762	368.396	290.785	97.238	744.629	285.15	3266.204	206	0.852	1400.286	820.782
14377.185	20028.205	12046.357	25802.894	10615.797	26301.695	10263.391	22190.153	841.65	714.662	484.887	413.093	3538.552	3680.642	277.493	10883.674	249.296	198.687	208.036	3699.343	10429.87	709.678	151.1	2478.323	4150.635	288.093	346.233	279.977	93.18	1370.652	264.663	4250.669	220	0.902	1644.718	822.155
13913.904	10476.997	6875.858	11411.646	8735.369	15166.704	5855.978	11382.117	764.278	124.579	283.811	240.231	2186.586	1020.425	227.644	9815.114	327.52	88.573	164.427	1279.789	4428.645	324.215	124.055	1109.473	8474.672	155.479	258.089	181.783	2709.586	1064.471	328.274	2025.839	113	0.994	743.544	822.022
9734.603	7367.972	5119.381	11333.623	5143.616	12287.945	4542.666	8640.421	781.946	275.841	309.266	210.19	1428.291	548.006	235.451	12058.344	204.847	131.083	198.1	1588.97	18013.47	441.298	123.811	1040.672	4385.567	265.642	358.373	219.862	98.914	392.949	298.829	1618.298	120	0.969	1225.625	823.5
14676.634	12861.943	9012.276	20172.685	9330.033	19710.812	7691.847	16048.578	806.158	655.484	354.377	259.453	3368.3	2564.384	279.239	11898.806	264.881	149.976	189.935	2274.651	11317.055	498.204	133.128	1853.193	5387.489	257.844	320.162	228.639	90.469	1569.542	244.846	3055.759	125	0.952	1574.116	822.644
13715.097	11194.741	8164.485	17426.407	8303.633	19353.333	7677.838	15513.361	836.144	299.474	334.189	269.963	2544.271	1050.671	247.317	11672.563	243.581	138.35	193.764	2121.608	8663.173	498.576	146.331	2172.227	6083.835	235	318.234	245.808	382.784	887.91	253.871	3146.392	152	0.974	1613.349	823.717
9374.415	9133.996	4720.901	11064.903	5154.326	12850.393	4694.548	9473.879	663.341	390.245	262.7	215.778	1044.784	705.41	232.45	10273.375	207.336	132.418	182.119	695.412	11349.038	374.447	120.693	946.978	4944.147	295.935	370.029	241.842	109.725	343.847	285.383	1583.009	186	0.924	1174.145	826.473
11136.476	13157.323	7279.575	16951.754	7777.589	17357.782	6850.908	14094.484	739.512	444.929	340.094	244.311	2987.066	1533.714	239.296	11958.844	244.889	135.518	196.111	2231.688	12788.023	498.443	135.964	1692.742	5230.811	270.974	391.663	246.11	91.598	1363.906	234.435	2651.044	117	0.973	1583.064	823.85
11475.942	7169.302	7204.016	15417.592	7225.008	10096.418	4611.581	9886.389	568.748	205.082	311.822	257	503.584	330.445	257.926	11559.649	211.116	150.027	279.991	1942.55	215.561	241.478	132.75	1102.858	7085.013	245.22	451.928	279.998	9872.212	452.534	301.594	2404.34	110	0.955	472.745	824.873
10899.232	8583.177	7060.076	14680.247	7372.819	15844.919	5918.798	11896.348	715.62	317.933	346.83	229.715	3753.53	762.29	245.631	13860.332	209.775	139.914	189.431	2466.35	22116.777	460.523	124.45	1485.627	5346.532	279.628	355.67	219.083	104.395	1043.197	312.111	2416.406	164	0.972	1207.64	825.518
10819.742	8482.919	6599.238	12464.87	7387.829	16363.95	6731.129	12496.022	753.722	275.218	270.935	213.521	2691.537	2504.268	219.4	9074.446	176.73	136.455	215.09	3042.505	5202.802	363.576	138.069	964.662	3408.118	250.626	285.332	248.63	90.54	966.804	304.432	1661.862	306	0.836	639.768	831.108
9102.425	10647.1	5802.789	10521.038	6288.207	15829.014	5971.186	12247.141	575.261	315.863	291.079	212.966	3286.549	928.382	244.589	12938.712	179.109	127.636	175.915	2080.326	15262.619	438.84	121.414	1374.315	3264.416	300.32	346.919	231.587	103.979	1114.757	291.41	2253.944	211	0.92	1185.874	829.121
10228.603	9866.023	6250.966	13995.712	6509.574	14801.327	5916.176	12174.813	689.805	319.875	312.706	235.826	3794.416	852.269	233.805	11841.987	230.896	135.157	188.175	2787.458	12973.367	458.564	143.018	1623.688	4734.159	269.568	343.043	256.982	97.756	1706.805	238.797	2489.841	148	0.948	1591.466	826.723
6290.183	6554.304	4012.034	8397.477	5024.915	11078.884	4503.69	10804.868	923.201	296.754	336.549	231.72	5406.24	1564.296	272.898	12725	185.608	150.849	219.598	2815.002	7015.402	364.927	142.518	2101.888	1150.848	260.058	377.313	255.747	87.82	2640.057	284.424	3673.368	98	0.993	623.806	832.122
10932.543	6641.818	7231.387	8419.357	7330.753	16189.677	9454.85	12591.374	786.811	315.273	353.355	255.675	3411.904	3268.113	310.438	11490.027	220.92	124.951	201.351	925.325	7887.845	438.367	148.405	1532.432	4447.764	337.248	315.94	257.146	1109.102	1499.097	267.738	2565.541	173	0.932	1543.604	833.841
10388.043	5663.866	7938.917	7566.369	6762.33	14672.16	5774.914	11597.939	612.814	294.069	365.383	308.126	3229.071	680.596	202.787	11253.056	173.573	156.706	198.814	1687.306	8177.123	420.945	142.602	1954.256	3299.921	270.851	338.958	301.792	927.08	1540.318	254.756	2732.042	145	0.954	1617.107	836.341
10476.072	10121.592	6074.511	12852.068	6497.595	14308.229	6203.525	10931.643	496.714	334.24	247.623	267.828	2565.187	704.118	205.119	9642.519	168.466	170.684	210.214	5222.813	5892.987	312.039	138.55	938.688	3272.858	262.498	245.014	248.064	70.704	1020.694	315.749	1613.951	136	0.945	689.89	838.051
12031.619	10838.715	7178.94	13296.968	9391.054	19627.79	8982.716	18268.912	685.937	310.406	326.135	243.098	4274.839	1230.977	263.62	13153.482	165.332	145.401	223.936	1603.293	5961.002	412.319	144.415	2124.057	1324.568	261.655	348.369	264.218	77.476	1890.299	306.286	3693.577	150	0.946	618.1	838.227
5518.163	6446.743	3575.507	8484.376	4099.993	8808.391	3786.132	6487.954	420.566	279.82	265.098	262.217	426.209	471.364	222.724	6209.48	165.864	149.726	169.244	1061.471	1220.611	341.748	136.936	768.431	4898.09	279.264	316.227	264.479	11805.004	931.751	281.502	1282.362	116	0.965	1439.138	839.647
7715.176	7520.85	6905.645	9956.11	6558.872	11158.071	3109.246	7349.515	610.644	280.514	355.653	256.561	512.74	246.358	188.382	5634.874	168.363	135.437	337.418	1927.398	2481.082	457.869	149.047	627.461	3479.318	275.545	273.505	249.669	5199.31	337.798	265.689	1675.167	146	0.901	269.966	841.582
13453.379	14375.117	9569.373	18895.913	8855.091	21148.189	8297.028	14666.795	647.379	687.224	325.604	306.844	2830.666	713.989	225.454	11349.784	210.952	181.486	162.507	4196.886	12883.858	484.686	129.763	2207.506	4800.742	297.633	318.706	287.224	97.322	1316.777	255.294	5102.513	139	0.881	1420.701	843.845
9767.296	10186.15	6179.342	13460.303	8165.279	15652.893	5668.699	12039.186	621.103	354.916	307.442	268.686	2958.019	1526.3	199.3	10954.748	202.844	173.03	170.465	3443.128	11336.358	522.172	123.402	1301.577	4694.648	291.717	292.649	298.114	89.741	1435.056	248.912	2090.366	172	0.984	1583.291	843.86
13207.374	14503.376	5873.468	18562.834	8926.396	13111.768	5261.733	11377.829	770.811	339.463	312.933	304.781	3508.564	1277.658	206.177	12767.971	222.372	195.948	181.34	2233.809	9369.336	473.736	132.959	1992.287	5438.099	267.898	359.482	318.65	198.321	1466.594	255.376	2823.871	154	0.961	1607.63	844.039
15744.345	19524.535	14887.916	24756.323	10825.935	13607.198	9114.124	13958.297	857.287	483.57	519.084	314.713	3196.914	4680.821	277.911	15805.269	269.789	241.229	229.611	3817.919	6367.153	616.738	155.088	2585.034	6272.956	255.003	493.945	285.158	96.114	1513.143	327.9	5662.473	120	0.969	433.092	845.508
11005.154	13884.577	8311.916	18236.246	8441.869	20430.31	7992.767	15747.582	751.298	374.916	339.94	290.291	2762.521	1442.226	222.79	11860.348	154.735	143.111	172.108	1968.963	16446.766	469.311	123.437	1526.839	3251.43	269.214	369.862	271.56	96.54	1487.209	312.585	2855.478	141	0.938	1052.394	846.039
6860.7	9969.366	5907.761	5726.335	2449.434	7687.936	4096.943	9906.048	587.36	473.007	333.843	257.112	1567.466	707.259	191.619	11047.763	169.474	166.087	143.459	1442.114	8063.102	385.084	102.626	1475.627	3340.881	338.874	450.004	252.515	108.649	896.127	240.457	2770.106	270	0.772	1159.019	851.059
10192.606	11894.496	8244.46	15430.946	6712.009	11335.743	4767.402	10526.084	574.693	328.706	353.109	267.076	2617.394	1524.119	215.424	10455.836	184.754	143.299	143.714	2324.168	14565.686	361.715	106.615	1760.204	4405.072	318.922	458.085	259.176	108.497	932.583	237.342	3210.74	262	0.799	1177.63	851.653
11765.118	13074.212	7348.619	16054.79	7714.391	12633.461	6322.567	7784.664	718.422	813.287	339.111	274.752	2343.161	1387.031	200.193	5620.277	215.119	190.604	181.378	2490.749	12526.985	502.844	98.42	1171.21	5180.487	312.892	375.597	274.486	687.467	1410.079	258.507	1937.986	112	0.943	1478.893	851.795
14995.366	18585.537	10481.625	23595.207	12271.063	19661.849	9826.946	15628.915	877.594	558.602	440.487	331.028	3324.073	5845.34	279.25	14605.654	269.615	239.697	232.624	4198.402	6829.207	615.204	140.53	2262.248	4713.614	255.878	690.915	266.326	94.313	1567.261	336.17	4888.465	223	0.87	432.554	854.993
3878.363	4060.872	7541.948	5297.084	2343.924	6644.56	4783.404	8702.616	770.322	236.758	226.59	208.604	4923.55	265.414	136.109	6961.861	134.802	136.428	194.241	3869.631	8494.121	164.128	109.787	650.256	1084.806	239.732	253.336	252.548	93.437	566.203	283.099	1115.497	128	0.885	652.836	852.07
6075.933	8302.335	6221.539	11399.413	5182.051	9409.757	7327.526	5412.504	553.196	312.993	349.57	267.543	1658.511	582.927	246.948	4361.545	168.294	179.784	168.469	2831.171	6262.84	314.941	106.295	745.822	2088.535	290.939	366.909	293.844	4438.318	669.236	275.029	1135.966	107	0.971	1495.612	852.322
9031.708	11332.082	5738.345	14575.902	6808.293	17821.04	9580.727	14949.007	601.391	634.019	274.775	273.431	2932.866	2848.104	257.616	10574.228	204.49	194.399	139.58	2225.545	8437.082	443.153	122.652	1625.471	3505.488	333.083	278.726	297.002	2379.042	1670.141	269.788	2798.556	193	0.941	1537.977	854.142
8764.48	10045.265	8177.228	13306.633	6061.802	9659.894	4252.35	14766.954	671.173	362.572	462.136	317.83	3834.942	1050.063	212.241	19004.587	178.489	168.16	156.499	4221.132	25656.227	496.874	118.194	3134.137	3399.366	297.897	478.418	316.58	110.309	1653.449	265.034	6651.725	175	0.953	1395.677	855.243
3906.787	5302.305	7190.93	6868.894	3285.859	3774.578	2030.981	6467.848	484.292	287.661	362.514	276.756	873.982	462.023	172.222	9454.18	159.786	151.961	156.105	1754.769	6999.099	305.849	95.859	1318.072	2199.482	297.996	365.619	263.266	4302.432	602.841	263.61	2244.904	110	0.899	1434.709	852.864
8237.692	9351.725	10951.741	11087.755	5735.526	12254.455	4270.391	12464.724	727.345	399.707	463.928	356.299	6865.45	1357.434	214.029	16277.548	192.616	171.865	147.816	8166.632	34612.182	605	118.279	2263.151	3722.009	327.625	308.555	314.836	112.301	2211.559	256.812	4129.873	112	0.904	1406.062	854.902
9074.452	10974.181	5068.363	14359.027	6741.377	14382.495	6559.789	11942.203	459.363	253.759	183.369	239.994	2535.173	767.819	169.083	8959.231	200.743	178.826	182.028	5386.776	6076.024	329.475	122.21	979.918	3013.78	256.378	180.979	264.268	95.22	964.304	277.781	1699.665	129	0.97	686.337	856.702
7910.897	9077.794	4608.079	11634.501	5834.216	12982.215	4964.207	9501.597	637.428	290.96	192.322	243.681	3055.696	941.525	175.329	10709.147	199.441	173.183	181.148	4964.167	7796.288	388.23	126.976	1139.72	2892.392	274.171	236.923	264.407	92.306	1363.035	263.959	1921.697	156	0.939	670.686	858.494
5572.729	7545.317	8225.988	9366.717	4539.356	10116.365	4127.868	9129.066	535.84	355.56	339.252	298.354	2223.257	537.108	218.908	15675.878	148.653	140.963	133.319	2064.189	28742.404	517.877	98.402	1769.458	1495.618	288.072	308.91	288.69	104	890.284	273.222	2795.361	101	0.99	1057.955	856.708
6894.488	8606.431	6686.376	10756.673	4960.95	10611.775	4344.697	8733.519	584.106	479.45	262.833	285.294	4708.544	1060.536	190.294	11815.477	173.391	169.538	161.41	3240.795	14975.448	420.477	117.25	1276.069	2067.649	300.945	434.344	285.644	101.252	1518.132	243.852	1926.478	130	0.951	1593.008	858.369
9712.572	11422.763	4760.64	14621.483	7089.829	13381.786	5849.705	10342.56	591.257	277.646	188.679	227.533	3310.217	565.598	175.305	10197.719	200.451	167.119	155.198	2931.319	6543.591	307.531	132.476	1017.988	3493.602	275.531	248.422	251.206	97.386	1225.471	298.566	1737.966	160	0.963	661.631	859.344
10275.422	12424.108	6589.457	16064.314	7783.982	19359.109	7247.082	15687.791	654.513	376.237	287.007	306.684	2954.105	1021.483	232.844	13283.555	182.862	149.274	127.152	2828.547	16276.89	491.75	104.942	1701.944	4309.327	293.088	373.564	305.087	142.079	1125.977	281.497	2894.583	140	0.957	1040.4	860.086
7427.814	8715.21	5515.458	11220.497	5197.194	13766.675	4593.511	9500.755	620.749	310.493	222.757	275.987	2989.007	963.455	191.881	10152.646	221.876	184.047	150.191	2713.937	13026.531	409.284	116.405	1243.806	5387.146	323.536	290.283	293.335	132.122	1129.909	258.983	1975.927	130	0.951	1563.8	860.192
14330.139	16143.073	4031.77	19819.318	10722.261	18333.749	9637.205	12072.048	647.137	443.292	225.302	277.849	3759.969	1155.905	230.47	11289.038	213.856	187.711	134.332	4374.17	6266.493	346.638	144.378	1368.477	1930.502	289.645	273.751	280.597	101.988	1039.837	273.587	2391.137	153	0.945	605.768	861.402
5357.911	6474.035	6812.304	8265.77	4093.255	8915.749	3732.194	6512.394	456.375	273.19	239.59	288.153	517.379	495.554	188.089	5917.66	162.245	144.208	133.123	2231.421	1597.123	342.873	114.161	712.087	3823.842	300.126	281.11	277.157	11970.954	915.943	294.118	1171.668	116	0.965	1434.138	860.647
8202.065	10078.304	4330.074	12650.004	6192.432	13797.642	7028.078	12297.848	805.028	400.53	282.14	291.215	6316.993	2285.296	261.944	5154.93	213.5	218.689	133.54	4123.205	12779.568	501.244	123.233	1713.912	3694.971	322.053	273.668	294.489	1030.919	2782.125	290.771	2957.586	119	0.961	1525.071	861.718
12949.809	15385.946	6794.469	20442.461	9283.761	20167.666	10170.458	16381.985	924.164	607.274	266.693	307.868	5558.388	3790.027	270.884	8731.273	206.39	217.242	150.61	3785.553	9141.522	503.762	137.84	1765.759	2652.079	345.002	252.51	313.292	124.641	2129.685	288.698	3118.798	167	0.98	1535.991	863.865
7682.389	8731.397	4445.873	11813.024	5206.487	12527.205	4738.865	9390.664	607.819	318.306	257.706	273.132	2819.304	645.973	231.889	11863.818	168.576	157.966	122.289	2569.724	7320.935	331.48	119.908	1388.721	2459.165	333.281	297.403	287.964	109.736	818.922	311.416	2041.006	200	0.891	1223.165	865.355
14238.715	16921.783	8571.314	22497.916	10007.104	20789.787	8295.87	15110.382	743.315	359.958	268.039	315.766	3244.095	745.407	200.333	10939.438	215.994	184.651	140.923	3393.929	12224.22	457.586	119.506	1951.532	4535.236	317.566	276.851	296.459	116.139	1304.269	272.532	4191.146	136	0.885	1415.596	864.721
10334.369	12198.285	7536.993	15282.356	7072.669	16464.611	5958.165	12384.641	726.134	378.768	282.645	302.248	3870.644	1511.398	196.38	11207.008	242.331	191.307	151.751	2539.545	15599.678	524.92	144.814	1360.459	5493.861	335.905	296.256	293.017	104.935	1348.658	274.287	2183.754	168	0.961	1578.089	864.524
14463.028	16754.41	12413.45	20445.39	10779.939	18512.682	9874.02	14240.289	973.52	449.383	455.143	337.339	3505.848	5229.745	296.987	15524.316	250.161	251.271	170.122	4113.812	6261.261	621.197	148.197	2614.302	2570.418	258.579	582.91	267.592	102.214	1574.31	298.78	5563.813	112	0.973	429.366	865.705
15569.672	18876.628	9002.154	24822.332	10913.247	26484.853	10163.254	21842.981	975.5	639.601	346.163	420.801	4118.811	7513.56	271.74	10217.432	296.033	212.912	171.427	3632.021	8822.89	690.286	154.738	2809.16	5651.125	303.839	296.682	289.686	97.179	1502.999	296.975	4757.115	210	0.935	1648.452	867.367
10655.876	13788.404	7926.318	18952.179	8754.588	20339.799	8243.958	16696.231	657.875	397.54	288.631	279.618	3327.283	1508.389	243.178	11965.527	178.181	145.959	128.031	2235.711	10093.776	444.971	113.504	1494.399	2848.85	290.933	332.089	278.245	116.908	1479.567	291.258	2718.563	137	0.974	1047.318	866.369
9944.476	10029.027	5473.223	13535.226	6404.216	16255.025	6212.97	12441.018	561.91	279.872	239.915	268.793	505.501	393.608	211.639	8254.272	162.703	133.855	195.172	601.345	1118.825	484.054	127.136	865.899	3083.82	289.197	283.944	276.568	10716.493	332.223	286.492	1631.345	223	0.903	1082.93	869.02
16424.229	20236.308	10754.667	27107.716	12444.308	27287.238	11111.41	24115.914	946.48	507.682	383.632	377.481	5043.841	2694.244	286.932	8798.48	248.848	190.73	153.763	3371.285	12504.054	609.234	128.194	2929.381	3850.896	317.964	310.401	302.757	129.277	1982.797	289.776	4991.876	185	0.941	1462.386	868.743
14753.122	16831.608	8560.771	21527.366	10253.109	22993.178	8949.173	17167.318	868.283	594.026	330.609	336.622	3694.69	5457.647	262.564	7503.539	253.583	190.909	158.148	2549.457	10873.77	559.987	119.498	1627.42	5276.465	323.597	302.564	288.72	1067.516	1667.95	298.982	2874.454	205	0.934	1453.417	869.505
10573.808	12710.171	6431.894	16816.284	6785.199	14361.12	5411.303	11059.922	737.317	903.061	271.358	334.838	2737.583	1972.091	211.927	11403.282	248.258	210.138	185.358	3243.535	11731.264	436.093	138.62	1499.349	5784.929	307.448	269.209	274.013	102.675	779.327	278.572	2225.39	130	0.978	1659.654	867.615
6614.635	8023.9	4194.518	10251.038	4894.978	11079.403	4492.073	9221.436	696.712	351.155	277.858	279.16	3386.854	1225.804	247.762	11668.355	162.109	135.557	137.024	1894.551	22192.232	369.82	107.763	1243.989	1248.351	308.476	300.831	273.217	115.548	1175.454	305.979	2000.005	137	0.974	1058.128	868.88
11576.092	12772.229	6104.423	15692.644	7541.95	17196.147	6995.026	14163.122	855.354	402.525	311.646	296.946	5086.086	2169.369	252.864	8432.35	248.614	227.546	141.834	4066.69	10197.712	484.037	135.493	1742.286	5277.062	336.542	299.776	297.802	202.75	2104.412	261.334	3136.421	142	0.956	1523.197	869.676
10450.366	11734.421	5683.468	14953.785	7297.417	15787.135	6100.288	11420.918	659.409	360.152	280.315	251.013	3289.242	832.187	236.056	11715.959	221.441	196.804	154.438	3906.346	5635.159	424.897	145.984	1300.28	2618.938	285.379	285.092	270.719	98.726	1120.393	303.488	2269.693	246	0.837	601.602	871.134
13074.975	15263.797	7835.279	19396.408	9002.427	23334.866	8649.078	18680.963	821.031	381.666	334.816	318.752	4037.973	708.085	284.815	12848.747	218.274	156.312	125.976	2952.464	15887.176	555.803	121.897	2023.679	4571.592	298.007	475.139	290.312	177.204	1480.884	300.098	3811.335	137	0.902	1038.288	870.12
11019.36	13276.233	6707.834	16864.204	7629.573	17573.974	6590.001	13955.869	1058.027	384.088	303.993	306.333	4054.892	1201.463	233.181	13179.8	239.538	183.733	161.923	3745.554	14357.951	614.201	155.136	1898.2	4499.387	342.146	287.436	301.923	152.352	1474.869	282.972	2943.811	144	0.985	1567.84	869.597
9671.677	12211.766	6110.882	15254.114	7307.311	17520.152	6819.57	14379.322	783.29	420.51	332.531	334.555	3931.228	1362.707	269.86	14583.987	192.524	173.843	162.499	3712.44	22292.705	648.575	155.397	2031.605	3874.646	310.899	427.378	276.369	131.904	1494.592	342.096	3638.355	231	0.872	1152.149	872.266
11810.659	14117.618	7037.642	19140.677	8930.755	15866.231	7005.462	9711.142	444.776	236.828	214.237	199.356	2103.273	632.422	204.414	7491.984	201.335	159.937	181.254	1681.059	3581.524	282.595	146.911	750.634	3411.556	238.41	322.609	269.338	98.58	721.195	322.99	1338.692	145	0.882	648.259	873.266
12392.217	13678.754	14053.564	14954.768	6438.928	14155.575	4966.067	11043.269	917.323	476.569	530.225	289.632	2552.624	1708.62	248.16	14847.298	272.553	223.566	263.247	2547.453	3634.783	436.377	139.158	1900.345	3615.084	264.313	495.47	271.061	107.603	1051.16	351.191	3862.324	155	0.909	426.139	873.177
11682.82	13619.434	7066.751	17855.872	8454.59	18950.511	8268.636	16281.433	825.312	382.485	338.426	331.422	4693.937	1570.353	304.393	7309.284	223.341	181.207	172.481	4543.863	13553.458	523.5	136.05	1996.389	3815.41	300.947	309.573	300.215	104.092	1798.177	314.59	3328.013	283	0.833	1475.546	878.337
10743.914	13369.414	7256.447	18119.708	7880.563	16697.121	6847.782	13664.273	726.011	403.747	322.147	297.647	5014.818	1096.578	238.255	10206.913	206.235	199.891	152.075	3516.41	13586.917	473.621	140.241	1631.926	3962.173	344.694	317.01	290.704	104.205	1890.317	294.367	2731.296	166	0.964	1531.392	874.054
8772.414	10781.814	5461.331	13614.462	6564.439	13478.912	5879.748	10449.964	698.066	429.5	343.577	304.564	3367.544	1297.667	245.795	8264.362	179.609	183.759	159.219	2918.639	23783.185	514.146	125.268	1312.521	1867.646	313.937	357.118	290.209	133.449	1023.576	289.532	1861.034	139	0.977	1490.176	874.924
10466.069	15161.894	12367.35	17907.956	6844.963	18452.117	6375.105	12914.045	705.76	686.633	586.656	466.415	974.839	2266.981	228.511	11324.178	214.781	202.704	178.716	3239.131	3771.303	437.725	131.567	1066.475	3265.017	328.906	321.068	288.286	126.716	498.279	288.344	1822.075	179	0.942	912.992	878.226
12935.033	20575.187	8905.234	18848.24	9572.132	22304.834	9110.903	22130.119	923.866	637.713	451.968	406.134	5935.886	3733.096	289.082	13456.435	231.443	217.641	195.033	4356.73	9408.086	548.814	142.179	3356.271	2533.775	314.139	411.832	322.034	114.354	2423.31	313.033	6781.692	193	0.937	1391.391	877.085
12101.243	16668.455	8797.718	20169.809	9266.971	19299.459	8477.683	19297.807	834.502	493.621	369.892	376.932	4729.599	2790.12	257.773	13459.444	200.45	186.385	179.333	4059.799	13511.742	567.893	135.405	2527.714	2158.757	312.212	315.847	324.505	109.175	1955.413	307.389	4583.886	273	0.777	1402.035	881.907
8571.733	10738.832	5906.21	14627.034	6943.831	13047.85	5454.993	15455.318	706.949	355.702	296.258	341.797	2730.341	1357.872	220.44	11940.349	192.272	167.112	163.916	4310.962	11201.44	512.075	123.565	2371.942	2771.584	292.611	316.717	304.29	193.188	898.131	320.144	4313.992	244	0.87	1427.041	877.832
12477.411	14586.812	8074.746	19232.502	9094.489	22403.335	8312.676	17261.054	699.747	353.766	310.505	294.906	3914.598	1369.136	279.531	13165.006	198.687	150.282	136.269	3053.15	11611.053	533.219	131.711	1796.703	4321.415	296.58	435.196	282.474	265.323	1864.523	311.202	3478.641	155	0.943	1037.823	877.416
14164.191	16260.163	8134.468	20560.788	9273.547	20468.154	7895.013	16497.781	3356.181	427.853	318.113	330.703	2125.582	1264.176	245.288	12147.775	408.639	192.779	185.276	2494.075	10866.052	595.002	170.731	1890.554	6556.876	353.867	345.569	298.101	762.159	629.854	292.927	3102.992	138	0.918	1567.638	877.775
12791.986	14576.737	7055.302	17759.37	8299.163	18283.567	7297.206	15848.486	991.077	458.546	379.364	371.796	5191.847	914.638	259.771	12300.238	293.525	217	189.598	3530.121	12704.173	637.18	154.358	2467.84	6800.01	361.995	398.915	314.226	120.55	1824.661	306.387	3874.956	145	0.929	1546.286	878.969
10188.976	12845.62	6890.407	17168.431	7641.071	16327.698	6931.511	14147.392	693.934	362.442	308.42	304.767	2415.793	942.889	242.557	10128.938	211.736	178.338	165.653	2524.064	9766.484	437.564	150.651	1606.675	3580.644	350.667	421.955	304.213	826.481	1131.612	323.487	2564.019	133	0.973	1554.477	879.094
8005.806	13173.674	6955.046	13267.239	6047.728	12927.463	5426.815	10201.515	816.74	397.623	326.068	316.782	1871.279	1002.38	221.312	11718.395	214.105	214.387	169.043	2211.605	14572.218	600.41	139.702	1614.947	3249.155	317.127	334.532	266.96	97.044	386.739	297.137	2699.603	163	0.956	1624.874	879.218
12879.456	14497.839	7733.873	19778.558	9405.621	20297.427	8169.678	15398.622	515.695	396.157	264.004	240.499	2761.18	1324.613	212.272	9094.836	216.745	180.327	208.131	4100.328	7909.986	383.365	150.084	1203.568	3634.697	257.429	269.006	257.723	93.601	1030.156	298.066	2161.091	200	0.796	675.82	882.22
17764.996	22666.536	12712.996	30739.724	14631.477	32032.015	14357.066	29610.573	1023.869	539.771	427.008	374.117	2058.685	4852.229	312.328	11466.348	212.388	164.114	145.943	1820.536	6835.461	526.316	163.108	3109.553	2794.105	301.309	322.572	282.217	152.729	986.281	321.119	5633.728	181	0.891	1181.461	881.24
14775.504	17474.93	9078.58	23014.753	10932.595	22542.139	9414.485	15474.154	633.741	296.154	283.384	240.531	2587.222	1028.628	212.002	9891.2	243.978	202.683	198.288	2907.862	5942.406	492.12	148.891	1363.507	4969.628	256.47	281.168	257.401	91.659	1126.541	337.97	2553.945	236	0.835	667.216	885.03
10726.745	17799.797	6687.724	15887.091	8109.913	19476.689	7678.459	15885.818	607.819	840.047	307.354	343.407	3642.976	2488.63	274.187	14519.079	174.251	186.534	159.529	3342.331	14477.273	551.983	146.955	1684.632	3014.059	334.502	413.493	286.358	130.929	1397.623	310.14	2974.044	233	0.883	1094.496	884.29
11809.051	14318.316	7516.067	18328.722	8534.289	19607.421	7845.086	16950.095	881.254	454.142	392.399	365.012	3439.896	1061.427	303.232	13064.91	214.321	184.599	183.56	3222.482	10516.228	673.931	160.313	2469.454	4770.212	302.007	391.556	274.06	134.783	1441.007	353.266	4422.515	160	0.973	1162.044	883.244
9729.516	10684.738	5537.192	13753.866	6228.358	11278.684	4727.01	10113.976	1009.892	389.817	304.611	323.992	2191.262	529.768	237.431	11662.8	273.475	191.818	177.204	2280.272	13308.608	474.774	156.227	1767.107	7142.19	333.262	320.006	280.079	170.557	664.727	303.087	2937.874	134	0.98	1582.746	882.224
7576.355	8757.872	4326.707	11126.97	5502.875	13041.978	4569.433	10247.779	617.457	306.624	246.4	217.908	3962.637	1834.452	229.088	11686.719	175.219	165.589	155.325	3034.407	7320.818	423.436	137.538	1300.882	1693.418	251.837	339.493	266.433	93.141	1719.727	318.585	2145.01	213	0.831	609.467	888.012
9209.569	11166.721	5935.244	14893.257	7553.274	13824.311	7209.686	10727.941	508.046	244.312	261.433	248.734	3399.817	1086.168	213.375	9671.079	161.966	161.89	163.681	3456.881	5620.1	457.37	144.456	1271.199	1189.245	262.134	252.084	254.757	85.707	1524.051	423.565	2210.691	105	0.953	694.062	882.452
12523.804	15184.017	10945.065	18202.456	8046.69	14697.136	5317.525	10633.467	638.102	540.806	505.986	385.981	2047.633	921.648	232.075	11401.31	229.896	184.94	168.27	2391.601	8664.441	445.634	141.368	1084.411	4755.563	336.781	265.076	264.065	132.349	593.656	297.746	1968.56	131	0.896	890.347	884.851
9058.01	10507.409	5048.766	13124.821	6514.427	14699.003	5328.007	10540.314	665.608	326.575	281.722	244.881	3740.257	698.342	232.395	12178.029	236.812	205.074	173.308	3641.223	6823.748	410.561	141.557	1279.154	3696.346	271.806	365.459	262.511	94.376	1476.43	349.367	2094.517	258	0.848	594.062	889.217
9828.216	14058.311	12954.573	17519.236	7641.011	18106.418	6777.874	13097.032	654.585	723.77	486.897	371.363	2069.675	2396.473	249.391	14681.195	217.337	176.733	205.818	3039.458	10569.261	568.857	130.717	1381.235	3369.468	335.796	368.3	275.961	132.538	783.791	300.346	2550.422	161	0.889	917.755	886.556
12324.633	13285.855	7260.638	15703.201	8759.404	17818.534	8752.822	17871.671	884.311	411.867	364.533	346.723	1465.961	656.572	294.507	13125.558	199.98	166.567	204.911	1716.343	9163.643	446.487	154.677	2657.475	2638.429	293.286	323.323	275.588	390.598	895.305	360.209	4675.554	221	0.887	1150.219	886.287
17762.384	20491.39	11223.368	27445.463	13065.255	32505.135	13170.553	27842.507	1030.18	497.012	414.081	374.922	3676.301	3602.833	324.297	10915.635	219.862	169.405	147.163	2958.39	7218.75	534.244	160.246	3007.833	4255.199	305.254	385.929	274.348	313.759	1380.649	328.569	5898.31	168	0.867	1176.565	886.226
15077.347	17271.194	9240.86	22993.552	10241.226	19081.323	7734.736	15734.346	1236.25	433.793	325.263	341.723	1912.263	1053.523	239.205	10801.258	292.857	186.886	178.601	1948.473	6030.436	421.874	164.38	1920.84	7223.51	346.711	407.112	289.997	1070.59	558.982	307.449	3325.924	143	0.952	1567.689	884.297
12362.985	14458.45	8165.521	19612.012	9021.338	17801.942	7201.832	10631.858	783.801	356.074	318.603	335.291	2081.869	667.279	251.081	7409.69	233.811	158.574	189.993	2618.643	9701.385	368.804	123.529	1125.146	4473.739	287.385	301.422	302.131	1298.667	1253.839	316.169	1961.087	184	0.936	1447.19	887.087
6322.559	7418.912	3615.225	9358.782	4442.3	9664.145	3534.467	7197.799	568.515	261.354	226.864	191.974	3236.687	412.127	224.184	9094.633	158.238	152.437	144.532	1900.276	5555.934	331.383	132.15	891.299	1348.447	252.85	291.476	254.673	80.093	1505.771	328.002	1384.878	152	0.949	621.914	887.349
6605.211	10983.48	4541.51	10584.773	5200.683	11456.74	4681.357	9885.54	541.504	505.512	313.549	327.464	3104.787	1289.197	266.87	13745.217	156.919	182.763	166.21	3355.217	18779.463	508.357	134.896	1575.966	1539.227	339.509	301.263	274.501	118.104	932.834	302.352	2681.422	140	0.957	1111.4	889.164
10043.106	11258.615	5877.173	14692.365	6630.823	15931.654	7730.472	13316.917	688.17	342.656	312.899	321.709	4377.118	1155.524	316.792	8170.528	202.339	172.286	180.405	5260.597	16743.653	496.065	143.784	1851.963	3351.572	315.853	417.816	286.605	113.347	1494.618	314.415	2881.405	103	0.996	1482.18	888.587
9841.987	11659.703	5700.986	14684.921	6350.542	16086.338	5842.454	12163.116	670.084	366.939	308.487	313.925	3231.7	1702.364	239.692	10499.575	215.152	171.624	193.5	2588.227	10107.491	494.81	148.124	1605.872	4358.377	299.265	368.131	270.484	374.369	968.699	268.582	2627.019	276	0.78	1651.768	892.775
14288.288	14916.217	8242.673	21360.727	10093.314	21716.267	8932.414	15798.019	542.466	273.314	254.163	229.528	2505.945	1362.155	202.482	9689.727	221.63	174.076	194.692	3382.092	5821.21	443.139	151.792	1344.918	4001.307	259.715	282.768	250.788	94.507	990.829	298.715	2375.1	150	0.936	675.053	892.927
12716.167	13946.927	7478.406	18623.662	8653.761	19793.655	7527.416	15607.231	651.711	535.008	274.388	321.858	2621.474	2109.154	223.272	11148.99	218.803	166.67	164.32	3077.023	12706.899	426.553	129.412	1315.757	5708.334	314.416	295.891	302.706	1024.115	954.692	297.851	2502.354	184	0.914	1400.12	894.522
6699.507	7905.044	4035.789	9824.735	4756.398	9588.696	3943.979	7898.505	649.694	318.214	289.563	302.02	1933.733	785.321	226.093	9310.61	176.951	167.419	158.738	1247.339	3823.614	400.466	137.234	1178.657	3473.485	319.028	462.525	282.899	141.126	476.794	300.629	1984.427	170	0.939	1519.7	894.312
9903.588	14274.814	6670.415	14570.023	6685.806	14722.992	5632.891	11983.062	980.227	461.232	351.912	339.859	2168.229	923.72	236.106	14389.195	219.977	202.611	225.433	3961.015	17865.938	533.947	149.676	1999.382	2795.843	326.203	424.669	264.378	108.071	734.376	274.244	2985.297	140	0.984	1613.443	893.936
6239.242	5332.38	2923.929	7272.446	3243.465	7992.159	2870.589	5564.303	627.247	264.345	242.05	271.846	258.648	364.339	215.484	5441.13	178.567	134.574	207.691	718.869	224.849	230.659	142.973	487.592	2153.432	290.94	467.244	290.125	4153.354	452.057	323.397	865.215	107	0.971	1203.939	893.453
10527.138	11216.892	8390.939	14940.086	7366.274	16604.483	5908.912	11633.32	683.333	451.196	223.179	250.97	2134.525	2064.241	206.119	10251.914	218.929	211.38	164.458	3098.036	6996.712	478.667	144.389	1335.569	3376.719	260.525	262.893	237.444	1011.418	1030.274	253.442	2305.795	121	0.977	715.45	895.988
13301.369	14836.684	8500.08	20718.968	9756.905	23983.991	9701.148	19977.028	829.254	377.032	355.692	321.709	2786.526	1445.53	291.087	11733.761	209.001	160.462	177.138	1905.356	4994.72	435.598	156.798	2262.069	3828.584	288.248	401.741	284.737	714.606	1120.477	349.577	4412.171	228	0.761	1168.596	896.741
6142.234	7670.469	4013.865	9432.261	4750.091	7805.964	7845.144	7046.569	601.436	326.719	318.454	348.335	569.532	448.118	280.891	5748.187	143.207	152.113	164.402	1964.047	453.575	140.468	151.147	714.943	765.299	307.109	316.129	265.651	4905.242	420.339	270.922	1195.506	121	0.895	1507.64	901.161
8374.306	12792.321	5421.88	12681.945	6143.319	14777.688	5654.118	11208.791	545.172	479.915	286.111	305.582	3477.016	635.234	255.04	13299.594	165.948	183.806	167.382	1825.898	9996.987	468.151	141.558	1380.725	2997.684	342.301	359.239	283.472	123.257	1338.549	296.402	2357.87	183	0.901	1077.959	901.139
12342.112	14195.599	7416.385	18396.951	8182.722	18334.535	7173.664	14312.286	752.726	429.564	329.151	329.965	2230.117	1439.031	262.807	12968.137	208.537	162.831	180.397	3255.969	9693.9	470.168	139.079	1487.344	4780.587	352.86	300.548	286.229	92.119	636.003	288.806	2288.577	250	0.858	1537.476	905.2
6619.454	10379.328	6995.917	13723.4	5765.762	12826.083	5191.054	11453.486	667.474	449.719	375.519	375.567	6318.982	1042.673	268.404	12621.742	207.387	173.833	167.788	5669.19	11690.188	632.592	138.772	2053.531	1935.689	348.253	451.627	257.727	139.685	2242.827	291.718	3843.29	111	0.964	888.851	902.149
10008.049	12063.327	6167.789	15253.051	7206.629	16320.164	6385.321	12143.349	782.612	383.235	327.468	347.504	3325.87	838.617	260.226	10189.037	217.913	177.746	189.422	3211.062	8692.432	533.467	131.54	1404.016	4887.195	318.111	347.159	313.103	752.84	1239.034	316.516	2404.386	187	0.961	1412.291	902.794
10569.663	12097.451	6182.239	15767.26	7853.2	17149.239	6812.016	13679.606	549.904	335.297	278.444	230.978	3180.68	1474.532	209.383	10693.978	208.427	175.637	191.336	4395.266	9463.639	490.608	144.426	1416.033	3134.736	255.406	268.651	259.487	91.87	1347.029	316.05	2344.216	188	0.934	672.665	902.58
10308.754	12258.256	5983.476	15497.842	7406.065	14854.722	5804.365	8549.664	910.816	380.316	264.875	255.367	3781.849	897.966	231.2	10541.327	220.249	187.961	179.592	3841.425	6643.994	356.014	155.609	924.017	2934.255	275.469	315.558	257.874	103.598	1139.756	429.939	1450.564	183	0.963	586.145	904.844
7364.713	8879.877	4528.346	11364.949	5480.867	12320.314	5093.422	10494.909	499.965	296.145	253.933	222.475	2760.492	1031.884	206.368	10038.782	196.358	162.379	190.628	3060.464	6823.051	416.216	145.953	1292.521	3067.544	260.865	282.478	250.875	90.026	1222.076	379.022	2157.66	172	0.896	661.035	906.384
7828.135	8615.869	4219.32	10992.027	5357.089	12203.458	4362.394	10847.132	501.985	273.72	259.573	228.273	3080.935	763.777	208.907	10470.954	191.48	195.973	166.58	3766.928	11901.896	387.411	141.964	1318.197	2818.668	262.731	291.076	252.099	94.75	1128.42	338.515	2125.207	153	0.955	687.801	903.814
8722.36	9610.805	4816.132	12619.915	6543.278	14645.534	5127.667	11188.214	605.256	256.763	227.978	225.095	2880.919	806.835	206.628	10053.931	199.172	204.009	172.388	3227.085	4771.606	385.547	150.292	1265.41	2640.775	269.151	237.101	248.368	124.378	1121.551	303.426	2146.943	146	0.925	702.986	905.377
15240.012	17064.521	9139.306	22230.066	10854.604	22332.413	9238.106	21402.275	918.73	475.741	424.266	408.851	1692.364	2165.562	332.006	12314.301	230.485	143.445	161.149	1530.448	5892.548	387.02	146.124	3676.131	4300.667	292.58	481.657	275.403	153.883	1503.402	297.677	5845.972	196	0.943	1037.434	908.806
9985.354	12196.023	7174.442	15497.82	6171.306	14705.462	5500.762	12160.344	737.499	441.906	358.416	343.639	4416.213	938.626	255.337	13971.051	229.025	165.634	203.781	3985.159	11109.82	590.14	143.992	1833.591	3190.987	324.143	368.279	265.625	140.487	1510.131	301.48	3368.814	133	0.984	876.079	908.68
8039.336	9906.574	7029.76	12108.667	6532.908	15432.924	6040.679	13255.584	721.546	427.452	372.984	309.274	5201.847	1320.804	278.444	13550.339	209.47	158.049	171.626	3270.531	16136.648	623.591	131.11	2017.405	3292.982	311.564	352.001	273.136	143.487	1238.265	307.29	3629.79	155	0.909	906.152	908.255
4359.305	4764.032	2519.015	5718.783	2893.14	5941.304	2702.257	6169.771	579.029	315.672	286.344	315.828	1242.25	622.466	265.396	9879.636	145.811	124.081	204.498	1572.844	2995.481	225.887	135.067	1630.383	1182.498	295.13	279.572	267.149	304.551	631.73	289.042	2657.284	182	0.811	1059.412	912.055
5324.323	7201.048	3399.068	8150.63	3704.305	8008.592	3180.215	6265.015	751.689	322.491	258.733	276.696	2653.269	441.284	207.39	8695.514	175.759	153.339	176.336	2160.515	13458.114	201.732	148.732	1009.637	1923.526	325.968	317.615	244.48	646.609	520.513	280.248	1202.984	128	0.963	1606.82	909.227
11033.64	13002.805	6892.558	16685.565	8110.943	18764.92	8136.731	17981.23	784.137	599.542	342.826	332.257	2463.24	1781.181	321.09	10107.035	204.457	185.964	186.992	1550.48	9649.912	433.742	144.285	2444.975	3276.599	302.388	469.184	296.101	2161.792	1000.621	325.136	4305.143	266	0.826	1470.109	914.617
7499.561	8331.69	4080.777	10316.038	5031.263	11615.633	4276.435	9507.615	574.414	281.01	256.909	214.929	3065.764	641.442	198.871	9277.352	205.558	184.598	182.355	3615.041	17557.44	470.722	141.292	1148.394	3118.855	264.95	285.387	256.601	93.433	1234.106	323.285	2014.641	155	0.967	676.423	911.887
9711.144	6877.77	4422.853	8460.911	4876.098	12942.296	4590.808	8967.293	830.504	260.43	274.985	177.474	255.495	275.282	231.33	3685.674	162.527	179.683	246.246	336.185	257.483	228.795	151.723	482.53	2472.815	309.459	311.048	232.544	1528.144	301.071	294.785	840.592	155	0.967	831.558	912.629
9210.741	11375.615	6183.842	15020.625	7100.127	14626.715	6023.528	14030.609	754.842	388.658	342.326	402.647	1906.089	631.288	277.769	10925.442	212.614	173.397	196.22	2825.117	3506.829	401.621	134.592	2310.598	4459.962	311.024	350.162	296.786	3960.977	1280.67	335.702	4545.581	113	0.981	1414.65	910.562
7243.926	8048.727	5004.28	10686.993	8419.13	12250.485	4119.232	9841.81	601.038	274.27	226.879	252.887	1969.523	916.897	185.51	10255.109	209.293	182.761	238.225	2900.027	3831.767	354.312	151.122	1177.218	2247.276	270.53	245.448	247.788	8485.266	772.466	240.725	2062.598	144	0.958	720.243	912.861
5445.599	6752.579	3913.374	8812.374	4524.649	8652.804	3246.246	6327.962	438.8	278.026	256.714	314.076	292.807	271.28	238.596	3988.151	138.302	129.446	261.685	1951.217	213.208	279.489	127.666	452.126	1815.901	266.562	319.245	265.861	11190.728	269.922	312.845	757.495	133	0.935	1005.959	914.492
6340.835	9968.029	4084.999	9504.523	4953.894	11652.584	4595.359	9592.27	661.471	413.27	282.07	317.137	4240.008	849.505	266.714	11766.381	140.983	160.523	144.107	2112.6	9390.2	421.271	124.901	1350.171	1438.571	332.751	311.135	303.308	118.639	1399.4	291.32	2337.38	128	0.925	1081.445	913.828
9893.614	11548.065	5992.08	15021.857	7474.52	15463.311	6547.915	11589.409	711.328	359.009	268.561	228.278	2575.66	1099.449	206.855	9997.57	203.34	171.646	183.962	2263.646	7788.227	414.302	149.497	1188.018	3538.371	259.172	272.245	265.224	94.769	1093.004	392.171	2011.571	242	0.856	654.653	917.058
9818.467	8234.515	4369.355	10608.963	5352.457	13017.685	5202.426	11247.998	624.926	350.029	332.789	330.935	5359.728	1495.802	279.667	12122.598	159.838	147.904	176.401	3552.316	13521.942	473.237	142.317	1575.829	1124.435	296.446	304.561	264.791	115.286	1552.489	327.623	2685.062	142	0.971	1154.627	916.106
10061.442	11539.623	6750.337	16281.141	7349.732	16874.25	6200.084	12364.229	605.817	385.087	314.826	280.201	2632.173	812.357	237.903	12937.304	208.53	165.283	200.756	2907.281	9071.503	436.489	141.457	1294.205	3753.715	320.424	315.373	264.023	139.634	839.877	299.682	2342.301	235	0.862	870.968	919.9
11739.912	14340.474	7995.813	18702.645	9327.834	14479.211	5851.116	13320.854	842.404	435.412	385.906	392.265	2544.173	686.067	308.229	13102.341	194.432	141.833	157.759	2177.218	5772.522	351.992	137.365	2253.962	2494.403	281.993	733.763	295.926	517.577	769.29	292.461	4028.817	147	0.967	1033.772	916.969
8285.142	11032.132	5252.067	13331.692	6128.933	13222.131	4839.667	10122.253	792.04	421.42	353.377	329.234	5855.086	887.056	256.581	12368.404	218.599	186.609	230.735	3793.569	12953.838	550.088	159.861	1764.286	2335.868	310.42	317.844	268.553	105.384	1782.035	312.447	2868.389	129	0.982	1645.973	916.702
7548.111	8319.947	4159.658	10927.83	7294.029	11772.24	4401.94	9228.449	587.067	326.406	212.313	232.738	4083.144	1289.023	197.615	9392.364	196.05	180.259	156.552	4147.976	7330.288	391.126	155.116	1064.133	2422.012	272.756	248.179	245.788	2583.452	1542.237	314.147	1814.288	189	0.918	704.437	920.749
9542.327	11523.63	6592.358	14048.903	7569.002	16822.23	6647.409	14122.525	905.01	540.23	362.653	322.473	4433.64	1634.286	286.99	17146.073	215.739	177.709	182.761	3725.507	10771.035	734.943	136.394	2302.852	3090.537	309.401	284.02	278.462	138.613	1425.518	295.766	4353.14	184	0.894	909.614	919.245
9151.566	10429.093	5461.322	13622.547	6691.819	14845.692	5746.437	11724.827	510.144	618.033	261.915	218.314	1972.637	1280.369	195.986	7699.609	183.382	163.495	172.445	3097.424	11207.978	301.561	156.474	951.167	2009.123	276.82	372.695	274.953	99.59	908.653	339.98	1674.783	249	0.979	681.6	924.147
10013.962	12216.017	6251.619	15539.543	6321.097	12007.903	4855.312	9130.003	880.288	396	385.312	379.858	3307.13	742.614	295.405	13127.61	234.588	182.713	214.301	2232.156	11024.843	477.793	151.077	1555.304	5486.776	351.925	361.138	285.065	110.025	1208.337	331.959	2380.238	157	0.969	1526.71	922.545
9791.069	11065.516	5674.613	14687.103	7517.53	14545.555	5873.222	10082.375	616.165	314.07	240.133	216.794	2143.522	1084.121	192.102	9762.2	204.406	188.335	155.122	1595.714	9196.987	415.076	149.454	1163.638	3199.524	280.905	261.038	260.482	2214.973	881.878	328.329	1915.172	171	0.944	696.278	923.845
8929.871	9772.729	4173.372	12773.119	7767.797	13755.278	5206.661	10509.25	641.368	339.178	214.077	256.055	3982.662	1680.175	196.423	11765.227	228.878	190.502	235.403	5830.605	8879.565	426.968	155.343	1370.307	3588.317	269.468	235.5	258.306	1327.571	1442.911	244.986	2279.617	109	0.989	717.583	921.417
11694.082	13567.978	7125.847	17312.189	7675.144	13691.22	5564.545	11037.477	882.165	625.862	364.737	357.423	3332.488	1596.66	287.053	13204.906	239.369	188.509	200.857	1910.082	10985.913	468.84	155.647	1613.186	5691.473	384.862	356.96	284.905	110.841	1176.993	306.09	2447.298	249	0.847	1542.363	923.58
8435.275	9996.318	11578.669	12448.664	4661.232	12254.682	4969.853	10539.843	888.349	358.988	464.581	330.448	889.989	845.289	252.385	9465.656	206.984	159.552	268.601	2751.015	3933.565	327.311	126.829	1074.901	4024.047	288.246	461.213	278.979	160.999	367.793	301.83	2058.893	118	0.898	944.924	924.39
11632.988	14374.461	8024.622	18938.506	9614.522	22025.291	9515.419	20260.746	867.647	437.534	399.752	388.816	6223.353	4039.476	330.091	12629.868	179.798	177.29	170.94	6435.003	15245.613	743.697	145.431	2455.713	1895.682	307.884	453.232	299.152	116.968	1938.523	305.843	4549.069	196	0.943	1161.52	925.699
6731.505	8642.901	4949.453	11697.633	5868.63	12801.926	5522.205	11671.533	680.322	364.063	345.778	346.304	4747.659	925.763	294.485	11986.653	156.151	167.352	163.746	6602.381	14338.065	495.597	142.057	1745.765	970.022	284.449	397.114	291.075	110.422	1469.594	295.405	3170.463	120	0.981	1170.342	923.667
10612.032	12496.305	6352.069	16061.012	7189.923	13268.481	4904.193	10073.715	830.235	396.819	352.575	317.853	3006.104	728.976	235.786	10868.428	266.338	196.703	244.003	3541.189	14377.754	371.288	158.074	1346.341	5451.618	342.673	345.187	252.363	90.645	407.796	279.226	2009.321	112	0.973	1605.321	923.821
12394.871	14657.544	7838.15	19543.573	9115.376	20910.597	8540.292	15166.71	790.771	362.918	346.832	327.556	5460.175	1348.586	310.584	6914.387	229.695	196.562	184.06	3825.726	11011.241	459.451	149.241	1288.211	5024.764	300.48	389.868	291.409	129.485	1744.565	348.685	2268.156	195	0.917	1476.915	926.187
15124.087	19118.581	15359.531	25266.97	13669.075	28100.279	12932.283	26679.545	863.14	422.163	456.73	348.144	1333.039	1221.294	309.142	12087.305	214.561	159.04	242.045	1752.709	5178.298	445.1	134.869	2693.42	3446.539	280.725	304.837	279.107	1226.763	537.123	299.17	5342.774	221	0.895	948.495	932.781
15351.147	18056.224	9830.458	22586.304	12012.457	27532.482	12334.376	26146.733	887.434	452.416	418.102	390.676	4757.287	2705.131	351.58	11676.612	215.732	157.608	182.307	4570.334	10917.23	511.339	141.051	3139.327	4020.8	297.178	340.453	284.961	227.322	1829.588	306.276	5555.6	276	0.88	1147.511	930.862
8619.939	9924.612	5312.871	13329.657	6331.573	15316.306	5814.28	12407.637	905.394	376.105	339.082	337.704	2432.221	1112.017	291.45	13080.84	215.652	151.444	194.034	1352.293	6065.374	395.353	159.274	1792.393	2317.288	300.191	302.911	293.286	131.644	855.521	331.803	3179.232	225	0.819	1204.096	930.002
9298.427	10887.802	4887.214	12749.301	8389.948	8339.55	5836.144	13419.006	795.214	369.614	291.311	297.756	2164.625	361.767	246.299	15254.32	255.777	205.817	181.752	2193.794	6704.838	293.142	157.724	2663.177	4101.138	290.424	352.873	245.479	4760.137	510.69	505.739	3836.296	190	0.846	572.916	931.974
14204.143	15469.776	11110.007	19441.519	10889.329	26821.589	10792.836	23110.953	892.721	425.739	397.717	321.194	1660.537	1934.75	307.953	12880.348	235.932	179.524	198.316	2189.448	8865.176	614.188	132.432	2291.437	4434.502	285.203	311.23	283.944	187.439	502.784	309.662	4770.267	192	0.894	938.292	933.771
8107.9	9282.717	4620.529	11616.738	6267.567	14574.898	4985.963	11179.986	680.905	337.849	287.259	273.325	6940.126	755.268	247.497	14244.515	219.338	203.009	166.112	6151.043	12313.228	454.749	155.085	1426.745	2256.718	271.108	290.137	249.421	215.28	2163.493	343.462	2293.751	119	0.961	581.887	932.239
6608.34	8356.945	4798.422	11048.8	5625.655	12226.273	5387.038	11008.279	730.123	364.65	348.974	326.562	4971.323	2603.212	304.526	13722.296	170.719	159.719	162.475	4282.465	11028.955	567.814	144.289	1663.205	1151.262	271.923	302.871	287.288	111.699	1950.145	301.148	3134.756	131	0.947	1175.103	932.645
7156.913	9126.125	4629.236	11201.082	6042.428	9812.058	5347.939	7503.341	617.549	328.688	269.176	256.779	3875.614	687.94	236.898	12279.664	187.525	190.129	179.41	3376.032	8603.048	430.884	151.322	1305.869	1903.332	266.875	279.884	239.749	88.201	1431.84	355.185	1998.21	103	0.996	595.646	932.791
9107.496	10872.134	5425.556	13406.614	6092.694	13049.683	5094.746	10442.914	876.561	528.989	344.754	324.868	2651.267	1111.741	272.055	13316.674	252.885	196.841	203.446	3387.088	13344.515	547.28	174.149	1861.342	4171.845	379.677	317.399	273.371	78.864	1037.211	396.454	2903.23	148	0.891	1594.858	934.446
5892.617	6850.987	3922.791	8424.921	8186.81	9081.706	3415.287	6797.672	568.512	380.483	296.318	234.36	3672.916	469.234	221.712	8866.623	174.811	163.086	182.658	1815.712	7414.388	296.81	130.1	718.046	2075.711	294.878	261.275	267.361	4331.127	364.172	327.597	1132.123	150	0.961	899.56	936.793
14834.976	19327.564	11396.832	25552.572	12884.684	27073.752	11927.57	25493.774	998.328	558.782	499.367	460.237	7874.412	2610.801	356.38	12003.662	227.172	187.331	198.421	7756.294	20891.119	727.084	146.232	3098.255	4836.198	307.771	440.208	293.506	1229.529	2972.777	298.416	5692.209	185	0.941	1157.705	937.776
9237.507	11859.885	5890.46	14598.395	6868.003	15247.505	6213	13549.722	956.388	491.51	414.668	370.157	4812.302	1900.124	289.038	13597.262	274.521	193.077	236.223	4613.324	12606.401	620.826	187.258	2696.881	4420.211	374.797	468.327	278.548	86.254	1502.351	408.187	4315.095	144	0.948	1604.799	936.09
10666.421	10874.093	5935.475	14570.489	7678.149	16716.968	7664.118	16450.442	767.193	479.28	304.963	292.344	1979.143	4539.477	300.765	10617.781	215.97	168.768	165.65	2159.79	7015.532	440.793	148.338	1979.581	4255.832	283.248	347.751	276.822	2182	1020.225	293.363	3945.232	320	0.853	1470.456	940.684
12316.167	18194.974	9455.7	18775.072	9791.841	22801.146	10016.044	21406.889	685.785	421.3	423.812	326.68	2322.719	2174.635	322.845	12182.441	177.086	147.089	227.239	2584.293	6870.939	414.485	129.973	2493.639	2112.129	294.236	394.503	283.202	129.096	1115.194	301.181	4457.541	485	0.665	1132.624	949.203
9765.364	12110.23	6886.863	16020.431	7970.168	18117.974	7750.465	15947.721	766.683	380.351	345.358	319.744	3927.563	1533.701	312.05	13468.846	186.358	157.99	169.954	4345.611	14153.182	600.588	134.791	1800.881	2618.48	283.1	337.87	291.435	115.971	1388.003	299.81	3275.492	241	0.836	1171.205	941.757
9533.597	11921.073	6108.293	15308.72	7069.525	15886.111	6439.852	13496.352	963.257	691.299	380.413	342.872	4256.842	2686.833	279.637	13609.507	260.19	194.359	219.535	2717.237	17817.246	808.908	178.526	2430.991	4407.168	339.408	356.979	255.982	106.789	1504.044	270.005	3795.97	165	0.958	1615.664	939.076
19165.944	20697.862	10411.051	27550.573	13162.887	27654.976	12851.949	17574.512	1085.237	491.361	416.403	336.547	2906.499	1270.594	319.309	13870.182	291.157	222.601	214.488	2408.734	11885.375	480.533	188.412	1808.964	4825.12	302.357	389.934	287.471	99.513	1050.553	368.431	3843.872	131	0.969	451.668	940.172
8951.181	10101.159	5497.606	13270.423	6214.412	15038.887	5698.712	11412.025	1007.48	368.716	342.047	324.365	2836.129	1429.329	293.782	13106.942	229.556	164.693	171.236	2193.143	10168.54	520.97	144.031	1403.544	4229.119	281.686	301.486	292.504	116.303	927.528	328.923	2604.24	159	0.913	1206.726	939.965
18412.663	20360.546	10295.091	27315.435	13049.173	29341.162	12177.586	22497.585	1124.928	466.814	406.84	327.229	2844.601	1702.202	314.103	16590.068	277.377	233.514	223.346	2359.893	10593.018	530.473	183.626	2450.112	3515.799	302.712	360.865	284.986	96.028	1333.874	404.641	4912.555	160	0.973	458.238	941.556
6527.461	7684.933	4375.7	10487.723	4638.446	9881.463	3852.37	7414.148	510.385	267.975	309.425	290.037	652.285	324.291	229.461	6875.098	178.276	154.199	159.591	1076.946	8667.289	291.558	128.719	1022.801	3914.835	314.284	309.063	253.606	1992.985	523.766	274.426	1357.901	148	0.985	1509.5	941.041
5723.055	7496.209	3984.473	9451.898	4828.539	9827.676	4475.278	9225.117	717.213	413.022	362.487	360.099	546.984	874.169	236.251	9048.159	224.054	167.534	181.631	2106.955	604.675	420.706	177.422	2327.707	2422.803	297.448	354.741	245.781	3029.15	613.756	266.085	5089.621	114	0.96	1638.842	941
8248.408	6677.481	4172.077	8868.862	4894.177	10379.389	4002.677	7933.785	555.803	241.571	284.785	187.617	2511.989	435.088	224.125	11025.066	221.547	180.114	176.734	3189.419	4995.332	407.008	161.129	982.024	3322.626	273.052	279.222	275.098	193.812	780.491	313.9	1721.795	153	0.945	760.618	944.029
14402.707	16435.44	9866.864	20721.437	11806.96	24756.982	10841.434	23181.376	784.21	431.964	397.539	342.83	1572.3	1976.996	333.937	11091.724	226.266	147.449	170.999	1904.935	4002.107	418.122	142.297	2928.875	3669.92	275.86	279.047	287.762	379.858	678.588	301.227	6373.102	141	0.975	940.812	943.011
8624.182	10287.836	5485.622	13019.443	5547.951	10264.53	4274.652	8367.098	690.729	366.772	360.043	412.495	402.749	398.208	270.398	7707.222	208.372	172.128	194.775	3381.164	198.949	560.447	144.218	1034.474	4536.466	356.942	322.767	281.577	6828.552	735.429	297.892	2190.279	101	0.977	1530.351	942.866
11039.807	12600.269	6515.869	16207.387	8883.775	20137.699	7699.092	12544.049	942.086	435.37	349.568	355.066	1822.855	848.973	257.094	12329.603	269.289	255.088	200.193	3472.821	1152.669	774.026	164.403	4476.87	3973.879	312.946	295.06	256.327	5788.087	883.595	436.372	5337.514	121	0.977	563.434	944.45
11062.966	13286.16	6699.216	16573.963	7770.228	15394.8	6999.233	10458.443	683.379	330.767	290.167	257.891	3190.533	680.961	240.72	11563.797	260.662	224.077	181.709	2146.268	4983.31	450.231	157.91	1270.39	5680.024	273.372	296.35	257.186	100.51	1241.039	333.233	2047.068	143	0.962	597.402	944.458
9395.534	11414.647	6706.363	14473.947	8857.593	18809.875	8237.123	18154.378	756.442	417.197	378.886	401.132	1238.522	1099.772	308.31	13555.599	200.563	150.134	178.192	2303.308	3036.453	522.453	131.701	2583.098	4056.987	275.726	406.714	268.571	8796.788	794.498	300.132	6161.844	214	0.831	950.636	950.005
7198.113	11239.006	4907.748	11262.07	6152.996	13553.303	5568.121	12132.977	818.079	494.153	367.899	366.955	5334.868	1510.217	322.397	16799.823	166.36	181.71	198.052	4308.632	25644.176	706.044	139.97	2201.266	2096.495	307.742	410.73	298.313	120.09	1907.501	304.17	3737.273	141	0.964	1085.798	945.202
8053.521	8909.658	4804.21	11595.599	5752.676	12771.27	5346.374	11705.311	929.062	396.084	366.646	350.646	1130.971	642.121	303.627	17166.57	217.812	166.537	207.382	1638.638	5514.723	482.236	143.979	2927.408	3237.021	309.225	536.407	304.717	825.806	570.465	312.483	4996.129	158	0.951	1235.981	946.304
10180.042	11512.206	6713.31	14523.87	7883.823	16995.125	5815.063	12090.161	738.043	432.962	406.773	316.155	2564.225	1041.394	250.983	12032.05	213.681	156.909	177.588	1880.514	3499.753	416.594	138.967	1202.4	2508.204	272.926	284.929	277.915	886.328	836.76	307.747	2486.579	162	0.927	860.617	949.142
6102.367	7049.372	3684.571	8961.806	4557.742	10210.95	3832.566	8779.965	756.744	298.487	276.175	222.25	4050.444	669.441	214.265	10514.024	198.704	176.035	149.536	3456.113	5836.619	402.807	156.206	1284.832	2191.987	280.773	291.628	274.368	100.943	1819.13	452.884	1964.51	122	0.956	632.811	947.41
8663.281	9820.281	4928.407	13298.557	6772.53	6904.527	3623.332	7212.353	473.173	278.936	235.418	223.734	2654.538	491.267	164.463	9952.153	200.352	164.428	202.625	5731.22	14684.11	238.123	154.1	950.318	2770.945	261.62	266.11	262.427	84.879	804.808	272.488	1484.836	110	0.998	726.855	947.564
9866.618	11571.576	6116.117	14717.481	7646.743	17623.593	7667.335	16693.725	847.398	426.34	412	429.806	668.909	608.361	319.176	10754.376	205.32	165.782	193.404	2959.767	378.313	390.332	148.299	3926.823	2510.89	343.059	361.362	277.726	18619.245	1329.251	288.174	5473.779	212	0.907	1522.67	951.175
9832.764	12553.767	7789.328	16993.128	8394.881	16593.266	6087.442	11636.143	621.46	353.595	365.021	274.276	3120.125	725.673	244.219	14681.291	202.629	154.025	173.293	2672.102	5872.758	507.772	139.331	1315.244	2648.368	278.307	265.692	289.023	154.867	1092.703	304.168	2446.672	139	0.95	867.975	951.536
10767.125	12613.551	6968.454	16820.054	7528.553	14782.925	6511.407	12906.981	779.284	393.449	381.69	381.476	494.966	525.926	288.118	11159.898	247.21	186.434	291.754	2482.367	213.613	539.523	157.012	1974.607	6420.156	374.845	325.531	286.877	8765.189	537.338	293.806	4211.566	115	0.917	1531.804	951.239
12885.128	23628.809	13540.23	29072.767	16857.51	21894.731	9299.323	19418.731	835.986	1112.291	568.783	552.228	4569.183	14274.537	339.865	13122.132	204.393	218.145	226.238	5636.53	7580.819	788.706	125.772	2054.825	4330.049	324.829	568.836	307.116	9698.774	1614.727	295.615	4128.268	234	0.912	1150.923	954.906
6913.264	8763.864	4581.372	11057.492	5081.75	10981.755	4586.506	9478.461	810.551	779.468	359.814	370.299	624.307	2146.591	230.992	8647.446	226.582	175.066	177.203	2651.645	443.876	332.917	169.053	1807.402	2325.015	313.62	362.658	267.574	1225.775	623.932	257.483	3998.269	113	0.94	1643.987	952.084
11061.997	12911.689	5899.363	15051.773	6181.467	14390.69	5309.573	11022.632	887.628	441.487	362.265	338.624	3642.837	996.856	249.78	12460.673	259.951	191.916	217.722	4867.057	11492.064	504.512	172.918	1687.9	4528.651	361.984	320.439	268.79	94.046	1131.727	251.165	2742.913	98	0.98	1611.684	951.398
4210.216	6429.523	3820.409	6443.424	4163.608	7352.004	3297.444	6520.07	452.593	256.15	263.654	202.71	2125.488	600.042	204.331	9835.313	189.356	150.912	193.611	3182.04	12609.21	334.892	163.822	844.099	1912.479	212.418	292.983	235.231	107.703	953.971	304.552	1361.289	111	0.964	743.149	953.122
4805.691	6988.224	4362.41	9366.793	4838.762	11031.273	4498.461	9038.758	454.366	312.247	313.628	248.627	1827.257	614.062	233.056	10458.439	153.116	171.545	203.533	2823.804	7806.482	387.343	153.583	1336.069	1698.579	282.021	291.348	276.266	2398.424	910.963	328.254	2793.888	156	0.892	769.808	955.795
12365.32	15692.287	8901.431	20388.248	10307.204	21511.982	9782.279	22136.792	960.616	494.777	465.829	410.595	6863.156	1838.532	378.564	11259.447	198.767	157.643	163.466	5999.58	12691.684	605.193	134.05	3730.044	1358.937	282.821	366.645	287.934	137.678	2734.522	305.739	6910.237	169	0.943	1172.849	955.246
10773.421	13136.476	6660.882	16551.886	8269.119	19390.506	8008.251	17267.878	813.626	398.928	390.698	356.227	6462.427	1110.319	290.836	11368.284	219.809	191.858	182.815	3947.35	14682.293	548.59	139.828	2294.138	4177.505	321.512	512.946	284.973	152.393	2344.339	281.764	3702.387	142	0.934	1502.986	953.599
8289.688	9643.9	5238.908	13036.634	6914.639	13531.907	6267.79	9012.127	638.406	368.887	322.982	255.858	3296.477	821.87	217.621	10069.747	205.684	175.917	171.985	4521.39	11916.407	464.98	155.573	1135.645	2119.314	294.252	293.664	270.723	112.938	1187.214	402.332	1868.839	109	0.989	672.904	954.638
9043.717	10883.432	5682.863	14219.015	7361.047	15226.09	6896.649	11979.968	544.271	396.149	276.492	254.265	2717.383	2083.24	213.853	10092.431	218.655	185.699	167.901	3836.391	6543.137	406.147	149.378	1345.185	2902.053	292.733	276.383	265.504	104.394	1078.642	364.907	2324.624	197	0.851	681.937	955.536
8610.05	11211.685	6142.387	14808.503	7608.836	16624.124	7268.705	15875.893	1316.1	403.011	390.46	356.171	5246.527	1946.123	340.721	15369.154	196.504	158.485	180.066	6085.268	17380.799	638.113	137.116	2398.376	1650.636	288.33	456.272	284.32	111.178	1812.73	322.793	3971.785	157	0.945	1191.022	955.99
15217.966	11618.317	5722.81	14819.666	7222.065	17176.614	5836.016	12464.849	1193.975	413.249	357.312	319.141	2870.48	717.379	283.874	16947.572	313.581	206.97	209.842	3025.729	17258.008	556.866	193.389	1982.375	5971.686	289.412	334.188	283.359	106.281	1125.805	307.519	3695.242	196	0.901	451.663	958.061
11276.303	13463.692	7015.27	17649.319	9034.291	17405.926	8419.971	13345.911	613.746	422.526	258.994	269.214	3027.624	2127.374	202.623	9000.278	233.628	205.049	180.831	4190.41	5812.695	414.383	157.17	1314.376	3874.22	288.504	296.524	283.517	94.242	1340.544	355.434	2311.723	184	0.936	694.353	957.576
7097.06	9087.313	7275.047	12044.501	6363.041	13154.198	5984.193	12690.343	571.908	331.676	360.753	347.877	543.757	539.659	285.587	12357.402	136.108	126.565	209.594	1058.209	322.52	254.368	126.602	1879.012	1524.509	270.35	512.132	260.807	7410.245	637.903	303.618	4885.493	137	0.922	963.274	957.201
14733.777	17540.297	9403.58	22996.613	10770.571	25069.61	10263.398	22082.625	979.239	520.423	417.98	370.613	6054.813	2614.512	312.467	12944.982	260.177	213.434	213.726	4487.264	11356.339	658.31	147.874	2838.68	5258.851	332.69	432.775	295.354	123.828	2423.93	290.89	5249.295	183	0.909	1495.85	959.101
7013.138	8845.468	4585.399	11570.959	5218.636	10300.577	4474.47	7211.169	456.796	259.102	236.459	224.651	2925.111	444.677	216.415	9176.892	172.27	185.816	172.917	2039.922	4692.521	326.948	161.26	808.701	1628.404	283.706	274.222	268.451	98.221	1008.383	313.453	1237.042	145	0.929	584.962	957.797
12396.944	14793.958	9107.994	18900.449	11747.738	22973.816	11218.828	22753.257	684.582	401.824	354.642	342.178	1219.714	1117.267	314.733	14233.345	187.417	138.313	176.758	2395.582	6627.964	395.887	131.129	2395.421	2923.892	294.663	323.663	273.444	3524.799	636.901	303.82	5448.913	216	0.894	954.236	961.236
8002.534	9335.89	4727.133	11643.617	5842.942	13652.121	4881.933	10560.755	972.831	326.927	274.807	256.877	4371.209	539.36	239.654	10662.859	196.739	193.103	181.258	2941.908	4868.304	450.174	167.692	1242.804	1476.749	277.94	289.878	264.272	96.708	1834.837	358.577	2067.19	194	0.933	614.706	959.088
14333.701	17412.176	9266.819	22930.178	10750.621	25043.911	10409.239	21671.46	827.266	432.999	407.365	355.56	7083.906	2215.135	302.7	11439.122	236.586	188.04	192.493	4940.549	17079.664	611.36	137.908	2226.599	4972.255	332.743	490.746	274.931	271.857	2365.157	285.802	3544.421	234	0.912	1512.393	960.906
9242.058	9755.714	4823.708	12701.091	6596.281	15309.863	5337.936	11906.43	588.828	314.512	213.559	257.609	3248.78	1150.686	200.057	9047.583	215.017	184.899	174.88	5371.224	8494.918	383.402	152.014	1230.458	3013.718	273.298	239.622	271.637	85.93	1411.88	322.123	2106.574	151	0.968	703.467	960.493
12840.276	15673.848	8604.373	19801.751	10408.836	22821.366	9991.008	22353.197	1446.687	517.214	496.694	412.738	7318.853	1892.5	387.73	11384.963	229.863	176.119	176.566	5690.71	12048.47	730.764	136.723	3637.551	3118.167	280.948	410.79	274.737	112.83	2889.502	338.241	6703.964	172	0.95	1183.459	961.587
7899.643	9753.914	5762.687	13205.979	6627.764	13206.962	6395.196	13468.979	802.705	411.088	406.985	398.249	508.838	526.51	301.804	8973.401	201.568	160.611	248.513	1628.797	266.725	302.223	147.583	3896.985	2329.357	354.208	325.903	294.433	9433.449	1083.767	287.486	6435.362	126	0.948	1528.937	961.119
8822.883	11010.366	6208.411	15744.125	6562.854	12786.925	4979.478	9946.965	542.799	433.074	306.701	314.425	1210.642	698.506	234.642	12663.929	185.014	159.198	278.072	2695.618	4206.05	331.452	169.542	1530.92	1670.173	296.327	309.028	257.712	2415.81	561.568	255.878	2888.958	150	0.926	1633.733	961.727
9125.977	10733.168	5439.384	13755.971	9316.127	12076.972	3404.652	8786.938	572.678	287.813	260.962	244.094	4919.202	633.915	210.186	11044.692	219.797	207.874	179.545	2595.832	5960.532	359.899	161.534	1031.756	3830.787	282.03	287.752	260.817	94.743	1256.798	337.161	1570.025	204	0.909	594.431	962.99
9865.892	10536.19	6147.077	14217.116	7283.922	14926.435	5735.376	10832.782	498.245	348.172	235.993	215.653	2183.118	987.931	164.574	9243.692	200.315	168.154	196.886	3326.937	12032.015	315.275	137.409	1072.089	2527.175	256.312	244.465	268.559	80.256	744.458	244.652	1754.024	129	0.982	720.298	961.973
11404.217	18831.393	11819.768	25138.329	12897.225	19725.635	8738.192	18036.35	810.668	781.949	579.875	533.169	3559.604	7001.664	326.501	12051.743	201.242	203.873	185.598	4028.081	7865.366	727.323	126.485	2101.999	3840.093	325.336	633.229	293.11	6661.922	1675.245	293.32	4002.608	168	0.961	1158.464	962.47
5431.359	7951.07	5214.455	7779.335	5747.942	10955.402	4477.398	8827.849	548.371	243.649	251.788	223.109	2694.214	635.051	212.483	9748.847	230.005	160.539	169.732	5956.552	14288.88	370.354	152.879	912.534	4818.44	239.93	272.944	236.067	121.726	728.567	273.265	1494.007	134	0.98	750.918	963.993
12321.882	16579.636	7861.678	18069.123	9072.704	22376.398	8590.479	18223.458	764.036	657.962	360.945	362.18	3253.151	4925.39	315.442	17763.788	185.828	182.303	190.139	3018.192	14768.073	698.064	127.486	1994.289	2925.745	314.248	422.576	289.575	122.866	957.834	369.412	3583.852	206	0.89	1076.034	968.019
5215.971	7401.343	5270.943	8232.655	5208.061	13307.985	5062.618	9999.296	1797.191	247.563	241.312	201.123	2330.345	734.731	202.662	8669.822	254.811	151.116	189.45	4623.633	9611.181	324.95	163.272	816.755	2871.877	202.662	271.466	264.948	102.7	646.222	255.979	1391.958	140	0.932	743.014	966.493
4771.814	7686.158	3759.061	8986.095	4379.993	9439.241	4129.411	8694.474	514.258	2252.983	322.871	299.611	3293.605	733.903	250.455	8502.177	180.771	696.579	200.224	4312.063	8088.233	363.047	161.674	1613.257	4181.488	440.406	308.497	267.665	2639.427	1084.901	321.925	3742.035	146	0.827	773.644	968.973
9808.667	11647.098	7507.667	16278.644	15010.75	17582.058	7812.148	16498.025	599.443	363.146	354.666	324.639	1740.238	948.988	302.089	13007.408	171.835	135.465	175.054	2826.405	11309.957	340.828	136.324	2072.647	2479.035	283.392	297.442	265.624	11062.022	596.031	295.661	3929.214	371	0.783	945.724	970.939
10312.171	11413.836	6015.306	14980.098	7289.312	17184.686	7758.366	12912.893	1146.969	547.537	396.862	311.654	3050.624	2976.168	314.382	14829.243	211.026	156.41	229.852	2765.132	7412.428	471.771	127.747	2546.043	2924.011	325.829	331.389	365.233	131.004	1019.666	282.353	4437.453	161	0.912	1292.009	967.624
19780.235	23287.998	12368.199	30348.323	13987.178	32496.208	13440.105	29229.163	1020.633	992.01	472.312	423.96	6516.231	10550.829	367.058	12475.81	294.385	214.667	225.209	5012.623	16165.328	692.102	150.684	3199.682	6229.904	387.954	719.257	289.631	135.7	2477.524	289.821	5312.867	176	0.972	1506.864	968.756
9450.483	12796.621	10897.039	14583.852	7334.369	16208.957	7100.515	15241.535	1010.678	458.892	574.534	322.877	3309.555	1076.143	311.455	14153.048	196.486	166.37	253.875	3197.674	10384.788	584.279	118.809	2302.532	3239.496	282.065	534.384	282.305	139.467	1232.339	319.771	3999.907	153	0.931	1131.121	968.258
8468.285	10218.325	5563.841	13316.253	10806.533	16328.536	7434.302	17713.098	700.752	346.248	312.251	355.612	694.106	519.174	260.937	10078.005	168.929	144.797	208.21	1465.67	432.167	366.993	142.569	2773.643	2247.209	273.364	310.876	269.523	15777.567	478.545	290.932	5293.942	201	0.915	1457.49	970.565
9771.95	12278.448	7079.664	16769.276	7341.545	15283.04	6718.896	13238.051	663.944	345.645	349.688	300.33	5953.376	664.386	259.511	9323.019	191.591	172.962	184.731	4517.627	12107.771	456.391	123.667	1405.77	3580.452	333.94	328.95	269.554	245.146	1413.957	281.281	2222.193	112	0.973	1520.304	968.741
9490.189	16626.898	6283.51	14314.692	7300.862	17224.077	6716.053	13703.306	687.703	491.282	338.677	374.668	3143.551	1789.984	295.253	14464.931	172.381	189.928	156.895	3589.473	8666.334	526.32	118.058	1631.229	3762.034	322.335	371.948	287.183	128.902	1405.398	303.953	3001.537	282	0.768	1049.957	975.046
10160.051	13647.273	8573.421	17044.083	9655.813	19001.893	8432.44	18367.818	891.314	521.495	448.832	393.641	3462.226	1615.83	322.435	11193.892	184.642	169.8	162.676	2210.018	7291.434	580.002	120.173	2557.131	3077.683	286.79	590.011	285.587	1749.308	1448.57	330.703	5294.132	204	0.901	1144.985	971.377
8223.663	10369.251	5258.233	13418.489	8558.99	15313.891	5373.778	11325.114	566.401	302.371	269.146	266.461	4745.203	774.699	225.927	12554.879	206.667	200.303	198.968	2820.857	7386.593	468.819	163.1	1276.107	3437.606	280.149	280.443	260.797	111.9	1660.304	343.904	2004.103	266	0.811	569.421	973.323
8651.902	14303.8	5922.652	13159.628	6803.059	15479.926	6493.274	13150.37	731.747	442.186	354.823	386.639	5233.966	1430.238	310.283	15504.889	170.912	184.27	162.737	4082.496	15290.856	693.802	121.852	1862.089	2969.402	304.493	344.983	287.673	121.412	1867.596	338.86	3479.78	201	0.895	1063.206	972.674
9832.041	16514.959	9393.692	20327.016	11187.505	17699.01	7947.188	17155.726	833.432	644.955	553.223	560.684	5918.455	3035.421	341.322	11759.453	198.09	204.444	182.512	6098.011	15889.591	719.443	122.364	2527.819	3850.366	296.541	376.415	286.744	8120.695	2601.975	335.035	4748.06	178	0.969	1166.107	971.438
7739.373	9397.519	4992.583	11881.766	5810.128	12563.174	5605.507	11848.218	583.982	376.298	362.931	359.828	526.128	475.921	278.269	9351.355	171.938	150.802	201.985	1650.818	254.451	276.417	146.112	2674.084	948.182	352.433	359.552	277.1	8845.182	752.778	271.274	5636.563	177	0.788	1532.297	974.455
7669.801	9878.999	6284.194	14022.037	6004.259	11775.997	5759.418	11689.016	705.625	420.602	398.442	368.824	699.102	539.41	282.278	10711.064	194.959	160.745	318.87	2276.708	851.762	284.833	148.375	3557.661	2792.706	385.524	294.063	286.192	1777.51	746.672	268.5	6386.201	128	0.974	1548.555	971.023
9545.051	11517.308	5971.03	14523.461	7692.541	15911.882	6624.93	11957.112	607.468	460.724	287.273	266.114	5040.217	1100.616	231.216	11883.748	208.565	185.756	175.986	3120.809	9536.792	452.451	174.63	1438.994	2566.703	284.637	297.397	288.771	94.544	1941.555	385.321	2327.633	145	0.954	615.272	972.403
8858.424	10299.786	5280.711	13554.834	6840.49	14981.119	5849.949	10989.59	553.901	335.368	225.844	254.853	2038.782	1048.285	201.672	9271.932	211.26	193.8	178.529	3497.862	5355.113	333.814	155.692	1117.083	2889.201	286.299	272.205	287.284	93.646	888.807	317.703	1769.833	134	0.942	696.828	972.007
7871.937	8438.976	4125.616	10470.697	9118.268	13829.153	3801.553	9361.989	582.036	282.864	250.683	260.058	4716.225	563.196	207.852	9295.524	209.766	170.895	181.842	3690.633	8271.861	352.177	164.151	990.506	3866.483	286.618	285.901	267.603	106.271	710.707	287.976	1457.115	169	0.88	584.825	975.21
8211.552	9330.232	5326.236	11925.867	5805.746	11100.091	4256.974	8491.765	798.343	367.462	320.726	346.079	2353.756	505.619	283.834	15383.209	175.386	159.452	158.712	1608.035	8507.246	412.527	127.826	1378.137	3734.821	270.732	435.74	272.048	883.406	611.587	298.956	2478.94	160	0.825	1009.225	975.512
10273.656	11558.396	6494.634	15326.2	7496.574	18630.085	7114.021	14496.51	721.004	375.156	349.327	288.027	3751.811	1731.706	308.77	13435.999	199.98	154.764	193.77	3830.295	12497.314	565.482	121.504	1519.028	5275.391	289.613	331.008	266.08	116.128	1239.286	373.446	2721.624	154	0.972	1192.169	974.812
12426.349	15293.103	7648.915	19255.878	8971.165	19783.904	7857.115	16241.441	801.656	502.95	374.164	314.968	2593.969	1428.265	261.471	10960.696	234.291	202.129	233.529	2758.467	10128.926	494.756	155.896	1756.31	4786.467	373.812	470.969	296.673	107.764	882.91	260.799	2719.003	145	0.965	1570.879	974.576
9926.085	11285.536	7157.563	16285.522	7884.644	17275.878	7045.174	13750.017	633.178	411.77	339.281	348.403	2814.719	1927.85	281.622	13165.927	167.035	158.816	178.071	3344.384	12528.201	416.249	116.781	1403.78	2622.266	302.542	357.592	283.186	121.343	909.533	359.633	2487.001	141	0.964	1079.876	976.33
10239.323	14942.687	9362.638	19595.622	10855.433	18330.685	8162.287	17947.273	1016.055	645.306	569.649	485.108	8223.454	1983.132	326.979	11625.473	195.767	187.847	180.259	5350.07	14220.291	782.351	115.377	2517.303	4313.384	311.129	486.665	291.167	284.151	2994.753	316.122	4713.649	171	0.935	1154.997	977.453
10998.723	14001.467	9294.474	19639.935	7197.473	16949.866	6805.964	13918.442	856.054	583.828	502.491	354.488	2880.314	3185.255	280.863	14975.501	207.137	178.813	246.879	3416.188	13814.901	542.416	117.005	1800.352	6045.505	300.349	587.332	291.5	145.09	979.202	316.876	3095.54	199	0.936	1127.178	977.133
8615.462	10470.236	6040.126	13078.826	12496.207	13760.228	5678.452	12024.393	747.387	465.687	339.254	293.612	3405.519	2102.507	275.125	17972.992	169.488	156.228	169.076	3791.038	14877.011	553.667	149.763	1613.212	1923.414	277.016	301.887	267.658	9442.419	867.648	296.709	2894.097	144	0.948	919.708	977.604
12330.353	14748.332	8444.275	19933.863	8643.066	18182.208	7553.59	15342.191	815.665	493.647	397.089	361.569	4030.084	2162.148	282.644	12550.906	254.552	193.913	231.347	3365.275	18303.54	637.661	148.88	2098.29	6439.374	337.877	521.593	275.949	129.922	1359.916	266.105	3316.634	113	0.981	1509.571	976.881
13803.091	15788.352	7946.605	19620.555	8957.957	18409.574	7285.291	15462.334	988.534	538.224	455.601	373.591	4912.475	1855.963	277.91	14278.559	284.531	217.388	267.638	4560.496	17926.021	717.637	162.066	2528.053	5964.042	377.185	560.419	316.94	110.027	1811.32	281.509	3966.993	142	0.971	1563.775	977.958
10047.135	10951.698	5646.25	14307.908	7491.029	16757.581	6112.58	13459.931	611.634	384.829	213.168	244.911	3317.743	1741.149	202.995	9459.449	223.883	195.27	179.191	4357.831	7219.504	386.592	148.142	1285.898	3342.886	276.262	311.281	292.072	93.392	1311.069	331.505	2113.785	192	0.945	701.615	979.969
4838.279	5655.465	2902.547	7422.919	3261.352	7646.587	2783.827	4840.064	450.685	317.334	230.202	241.078	2778.627	305.33	206.442	4392.021	162.289	148.335	180.353	1923.345	5016.796	254.795	152.531	419.417	904.868	291.822	276.671	267.549	85.881	553.866	264.362	691.011	106	0.949	1651.5	978.67
11189.674	12887.37	6669.055	17177.828	8422.344	17689.148	7203.642	13074.172	706.943	403.332	352.551	300.668	2161.078	5092.616	300.429	16188.828	206.236	205.17	191.925	2730.827	7117.37	557.803	174.011	1760.278	2559.419	289.925	345.812	304.581	98.668	573.021	316.564	3540.147	191	0.94	405.736	981.353
15677.209	18392.456	10391.756	24645.059	12283.323	28572.038	12754.668	26030.881	810.039	401.155	372.942	315.723	4242.444	3679.024	334.179	12087.912	198.165	156.83	182.452	2048.36	6443.178	512.839	136.94	2255.182	2489.416	303.379	301.373	283.986	1179.027	2016.996	316.988	4449.345	287	0.908	1217.364	984.211
13166.827	15230.359	9138.255	22054.262	11519.931	23969.053	9689.904	20892.679	746.969	426.096	366.538	375.186	2355.436	4184.956	319.202	13094.008	204.224	192.551	225.538	3123.458	6827.065	430.322	182.442	2154.296	2441.139	290.869	338.119	282.652	619.27	533.501	302.842	3934.591	174	0.938	797.724	983.046
10140.976	10463.98	5317.339	13540.248	6378.042	14311.943	5890.738	12500.101	887.796	456.454	410.693	346.447	1154.369	875.091	273.624	12942.609	247.868	181.267	243.01	1154.041	6871.676	365.493	176.698	2893.89	2650.293	314.149	366.649	266.34	100.209	421.84	271.403	4353.524	167	0.98	1620.781	982.063
8910.074	10929.485	5659.317	13918.683	7169.735	13974.684	6443.469	10841.086	851.925	383.125	274.927	274.407	2981.679	913.021	223.599	9578.4	217.506	219.126	198.985	3894.218	10188.734	477.889	151.11	1363.549	2565.904	296.402	302.803	290.583	97.248	1242.602	384.118	2288.142	150	0.961	686.173	982.2
11872.276	14674.474	8169.828	19747.828	8591.756	17369.556	7337.596	14389.265	866.55	484.046	411.972	337.766	3774.675	1222.934	267.26	13449.235	256.752	207.606	229	4535.732	12996.248	587.02	164.529	2011.151	6359.449	370.082	428.636	306.928	108.328	1416.762	279.607	3164.047	139	0.95	1574.392	981.903
7023.699	8023.388	6009.995	10483.234	5610.654	11279.349	4050.389	9682.544	548.259	296.991	232.94	213.217	3371.44	1167.343	167.033	8814.909	175.866	158.707	202.304	3967.968	8631.254	365.959	125.546	1220.072	1306.383	250.458	231.156	289.403	85.724	1514.862	233.843	2043.354	120	0.969	722.558	983.117
10385.864	12463.874	7018.527	15199.907	8207.034	17166.307	7296.561	15098.494	769.994	413.365	378.792	328.453	4567.269	1424.804	286.233	12663.001	174.398	142.688	169.21	3521.241	12513.999	619.054	113.12	1990.086	3910.606	296.285	428.13	274.888	137.484	1933.647	340.257	3701.734	149	0.92	1145.782	984.178
7852.2	9711.866	5631.38	12555.628	6600.101	13891.18	5897.285	11987.056	757.925	360.914	365.123	310.181	5719.646	1090.821	320.359	13506.998	163.334	153.315	187.423	5531.328	20157.6	633.684	125.36	1847.004	2285.454	283.491	311.526	271.399	112.964	2014.73	373.216	3395.92	118	0.953	1192.017	982.898
12299.049	14136.006	7156.833	18393.377	10100.223	18407.474	7277.572	12750.844	669.681	374.148	279.441	283.541	4519.253	1084.121	226.331	14068.162	228.215	211.287	193.598	3003.208	5844.504	472.867	178.424	1634.454	4353.334	289.507	272.609	251.708	133.493	2133.411	314.324	2479.498	205	0.874	559.695	988.417
12376.575	14560.205	8975.525	18594.353	18183.768	14747.434	6574.821	13029.569	727.735	460.001	347.893	303.103	3657.068	4985.74	283.068	14624.295	173.516	169.398	170.617	2761.409	12120.196	515.386	148.346	1563.722	2916.061	267.663	309.205	261.615	12180.262	742.941	302.057	3035.802	117	0.985	924.474	984.167
6174.767	7506.621	3910.797	9612.961	4801.322	10344.806	4509.734	8674.393	404.275	299.174	232.779	243.032	1907.697	1661.977	212.75	9510.529	180.536	160.741	149.268	1772.065	2897.008	304.147	161.445	1005.37	1550.63	267.78	282.577	287.739	106.576	848.671	382.198	1367.662	134	0.98	621.127	985.769
7827.771	9612.622	5336.323	12039.712	6047.096	13121.462	5499.114	11424.075	722.791	362.545	363.917	309.257	3475.258	846.914	278.869	13730.967	164.422	148.338	201.853	4249.4	15140.453	585.317	111.143	1683.828	3156.945	285.936	302.517	271.306	135.186	1405.406	349.056	3123.444	203	0.916	1177.461	988.461
7343.44	8839.248	5150.045	12201.044	11220.74	14416.514	7252.332	14466.661	504.218	329.189	289.134	343.503	786.51	780.765	301.832	15491.678	158.025	137.383	222.872	1860.771	552.529	398.497	166.24	2918.302	1816.289	280.312	352.071	278.749	18541.788	464.185	301.621	7531.132	99	1	1451.641	984.328
8615.646	10023.089	5298.702	12881.8	6446.142	13826.295	5824.802	11284.137	580.214	329.816	284.192	268.741	4792.693	957.038	217.299	11383.886	214.606	192.227	181.946	4121.12	7406.485	450.918	170.302	1337.708	3141.181	272.553	305.104	281.276	101.546	2075.184	342.268	2044.554	119	0.961	611.265	986.416
8850.997	10528.53	6674.766	13679.439	7184.872	14098.3	6506.542	12546.02	749.078	354.438	205.333	251.494	3202.023	769.529	191.359	9943.611	205.195	184.74	156.684	4793.98	7115.479	379.571	153.592	1614.276	1730.727	260.211	222.01	299.981	94.479	1325.403	287.575	2526.78	133	0.961	713.237	986.748
10645.938	11977.369	7187.907	14964.923	11023.965	15134.463	5791.729	11383.476	908.168	404.289	336.984	290.93	4597.161	2790.966	270.645	12775.87	169.361	172.726	183.26	2478.332	14340.029	429.098	155.976	1231.988	2209.009	278.32	269.073	264.827	4121.42	747.786	273.106	2388.261	161	0.969	916.649	987.239
14913.202	18266.599	10715.62	23802.626	12007.625	27909.525	11402.572	24125.859	954.917	511.04	441.832	487.778	7068.559	2601.996	346.72	14331.94	203.794	187.5	172.986	7236.514	17207	787.168	124.206	2711.816	4357.375	311.476	410.529	298.552	119.662	3155.717	302.473	5193.779	175	0.87	1059.477	991.169
10708.34	11836.513	6015.462	15039.579	7902.035	17310.781	6567.335	14068.778	754.025	397.022	280.363	281.39	2902.822	1197.049	227.57	9684.231	247.695	214.816	179.472	4144.825	11408.841	516.305	150.524	1727.755	2852.192	287.901	338.9	298.211	96.415	870.229	331.912	2839.355	217	0.887	690.73	992.463
14306.532	16597.196	10344.063	23049.761	12195.665	24857.538	9962.782	20946.761	820.922	406.554	358.605	335.559	2197.711	2550.153	306.436	11654.922	224.784	198.132	184.644	2776.906	5978.405	469.735	175.773	2147.493	3793.726	290.663	339.367	283.323	798.627	629.96	312.042	4025.861	224	0.815	801.746	990.884
11876.148	14553.261	8358.967	18468.979	9692.022	20273.641	9077.159	18792.409	804.015	416.405	385.106	335.631	6650.87	1259.785	272.384	13014.956	185.121	149.602	171.992	5219.086	18511.438	582.539	107.151	2011.657	4484.546	291.019	356.693	277.267	155.268	2130.031	323.533	3675.928	184	0.936	1152.391	992.701
8532.361	11366.24	7762.809	11854.282	5993.774	16100.478	5763.926	11645.095	827.115	419.121	392.05	265.959	3139.897	953.273	258.432	15351.884	172.847	161.209	225.122	2305.468	11043.755	577.756	112.301	1547.205	3911.97	279.709	740.556	269.026	160.881	1348.254	342.6	2566.03	180	0.961	1130.656	993.111
8337.853	9503.91	5225.084	12354.619	5743.662	10500.162	4752.015	9937.184	734.645	434.09	402.995	393.015	610.233	525.06	284.827	8225.723	213.587	165.179	212.959	1274.467	653.592	357.693	151.017	3690.716	2277.245	337.694	309.31	278.35	3651.028	1015.68	263.539	4739.816	113	0.912	1534.314	992.084
11375.47	12653.108	6509.048	16300.176	8590.727	20037.166	7111.696	14817.655	625.993	439.972	298.938	286.397	3880.107	1871.318	232.133	12023.877	236.289	196.736	176.447	3126.953	10140.879	472.316	183.441	1483.558	4094.377	272.857	283.942	269.608	104.052	1381.567	367.774	2224.16	139	0.961	607.442	992.694
12566.444	16660.696	9466.399	20611.056	9521.694	22012.893	8871.623	18972.526	1263.334	587.651	506.177	555.948	3333.882	2247.085	327.896	15750.236	211.527	191.676	183.44	4445.678	15699.332	668.365	122.229	2420.532	4485.871	329.92	427.622	298.949	119.876	1534.294	301.856	4449.771	208	0.861	1049.452	993.25
15298.926	18752.182	11633.051	25708.669	12588.044	28452.418	11736.048	23315.027	840.554	421.611	437.127	443.248	3766.857	3179.29	297.317	15448.676	182.246	174.203	181.973	4697.543	9379.967	595.283	119.989	1994.913	4125.505	312.645	429.856	289.57	112.297	1481.021	336.694	3723.348	239	0.846	1073.973	995.751
11526.643	13067.968	6163.762	16658.448	8796.389	17386.009	7197.845	13819.79	688.619	399.087	232.838	275.194	1809.972	825.563	218.597	10520.261	234.145	180.223	158.461	4581.263	7256.543	407.333	157.563	2065.49	2149.761	259.013	240.174	313.791	95.227	732.324	300.812	3429.327	120	0.969	710.05	993.933
4781.742	6048.796	3820.711	9092.021	4568.48	9991.168	4250.077	8816.362	388.978	297.691	282.848	285.98	3395.448	557.283	254.595	7897.189	156.338	184.98	198.384	3915.425	7931.034	373.865	183.471	1252.521	4031.425	262.963	282.137	270.298	2625.944	1318.994	316.081	2853.437	131	0.931	771.5	994.645
7167.612	8639.107	4785.547	10944.706	5426.983	12001.365	4952.417	9819.081	588.387	328.097	325.793	269.659	2332.199	549.981	289.593	11940.855	154.299	142.156	188.524	2716.45	25965.292	470.868	119.824	1431.031	2692.702	278.938	293.581	276.722	109.457	912.341	336.992	2550.349	143	0.926	1197.22	992.969
8939.259	10065.564	5461.864	12728.373	5860.464	13198.492	5247.481	9676.581	705.211	355.019	354.575	288.935	2925.772	419.578	270.275	12296.77	211.908	171.365	186.949	3001.563	18306.111	496.024	124.386	1353.937	4127.922	290.698	274.691	290.973	140.723	959.402	288.939	2342.235	151	0.826	1232.03	994.977
11330.717	13458.445	7735.326	18061.179	8883.966	20609.282	8726.972	18547.711	787.521	448.218	411.945	349.379	5323.881	4988.688	332.859	12574.037	190.848	165.563	184.791	4015.56	13176.015	549.303	140.441	2681.349	1922.857	305.691	300.695	286.997	119.457	2068.603	360.926	5101.986	129	0.932	1215.337	994.43
11579.032	13603.394	7503.825	17964.374	8590.085	20322.457	10254.221	17508.711	805.553	525.768	414.219	329.386	2876.807	2191.648	333.952	8251.599	216.059	195.078	199.733	3763.164	13686.153	604.835	128.599	2633.592	5258.18	309.041	320.949	336.087	697.825	873.653	314.702	8615.146	182	0.917	1269.522	995.363
12453.773	14979.402	7779.061	19072.752	9062.14	20361.917	8767.11	18305.942	843.324	437.527	404.84	333.875	3294.951	1037.358	296.09	12566.707	235.415	198.485	197.304	3123.131	14541.313	604.992	165.982	2562.835	3792.342	334.499	405.977	304.529	107.607	1259.172	267.882	4051.891	217	0.898	1574.537	996.412
6732.703	7850.703	4126.251	10149.113	5492.756	10965.527	5140.807	10160.527	555.713	344.129	231.735	239.364	4126.494	1651.286	211.253	8423.549	182.713	174.571	174.331	5548.568	7594.468	391.6	150.562	1222.978	1055.303	261.313	281.326	300.611	94.021	1330.185	346.506	1991.321	113	0.981	699.783	995.367
8589.654	9988.31	5678.539	12845.003	6698.85	16180.57	6822.302	13785.362	668.681	493.111	320.96	264.406	5876.479	4847.236	259.235	13415.61	165.721	155.555	162.186	3988.518	10581.594	534.329	107.22	1459.07	4202.868	278.433	358.721	266.604	120.728	2360.555	326.418	2784.926	167	0.965	1143.476	996.781
12152.415	14767.892	9033.953	18960.379	12651.798	14517.314	6417.341	13393.177	862.431	534.071	379.066	311.565	5305.095	4139.515	286.14	16022.619	195.922	181.729	181.686	4153.843	18533.81	541.648	157.5	1800.187	4188.889	285.829	285.567	270.661	3836.325	1142.171	281.174	3608.148	154	0.951	920.019	998.844
20239.069	23172.966	13398.254	29801.771	15230.463	36193.173	13756.79	28783.663	1015.701	588.202	433.606	435.321	3352.018	12343.926	337.367	15204.545	225.474	202.982	165.897	3914.357	6545.239	901.815	127.839	2504.829	6844.171	328.516	464.262	292.202	111.774	1293.818	333.828	5106.357	163	0.956	1066.5	999.5
13639.852	17121.666	9051.867	22334.352	11333.325	21035.979	10918.87	15173.952	830.686	399.417	347.468	330.462	3361.769	1035.726	247.965	14167.139	251.056	206.221	185.942	3513.848	6675.305	599.492	204.672	1995.996	3875.903	275.318	279.653	278.453	112.735	1758.682	336.642	3189.266	150	0.987	582.133	999.867
13918.589	15890.277	8402.077	20943.797	10834.875	25470.092	9899.796	21253.966	734.405	399.797	342.862	340.272	2992.79	1222.975	252.679	12891.195	257.448	216.358	181.831	2917.835	9328.305	562.48	190.816	2282.75	4443.728	254.595	287.775	284.225	833.515	1298.369	350.357	3485.098	175	0.934	590.86	1001.271
7110.588	8821.641	4992.945	11028.153	5840.747	12630.669	5695.542	12026.283	948.676	353.378	346.579	315.735	4428.573	656.496	272.677	13064.994	156.026	150.972	180.147	4306.628	17941.264	670.122	110.399	1860.67	1596.357	278.087	419.022	266.322	118.356	1456.687	365.916	3333.428	129	0.982	1166.539	1000.027
12429.928	14164.952	6899.323	17666.89	7956.006	16726.627	6172.992	12630.643	851.136	438.049	394.86	315.224	2483.171	397.342	247.549	11621.55	235.837	191.841	240.03	2877.86	23403.728	424.682	156.619	1815.535	4807.977	323.286	432.395	302.136	101.308	451.237	291.781	2665.375	153	0.931	1592.088	1001.049
12344.205	13818.406	7312.486	17810.929	9159.411	19757.67	8018.806	16620.914	644.99	426.615	306.218	305.175	2725.387	1147.051	233.204	10754.14	230.344	215.495	175.485	2452.956	9535.099	472.471	175.906	2447.296	4121.565	271.571	284.412	267.969	923.436	1165.229	357.297	3139.11	145	0.965	601.845	1001.155
8649.201	10018.896	5784.88	12957.038	6969.959	14341.453	6171.925	12145.943	616.294	436.484	220.201	253.923	2953.504	1869.429	207.264	9145.501	239.888	188.971	152.418	3680.463	7032.148	435.941	159.598	1552.672	3540.288	276.457	238.951	305.108	98.51	1225.096	285.779	2560.9	154	0.927	712.805	1001.37
8738.925	10711.696	6559.278	16340.978	8318.788	15235.715	6682.523	14183.088	903.458	405.045	337.76	361.939	2733.308	769.735	291.095	12299.895	220.42	200.88	175.696	3868.016	7808.873	541.458	150.624	1985.806	3258.726	272.235	474.188	299.05	3661.392	806.529	308.274	3803.808	135	0.923	806.285	1000.944
16954.168	19072.006	10797.464	24009.581	12540.999	30214.39	11972.673	25073.74	994.718	486.341	401.752	413.557	3253.991	4450.55	330.351	15547.196	201.994	173.75	166.345	3037.862	8591.027	715.83	126.18	2434.244	5114.689	323.187	425.068	286.168	114.823	1217.902	320.275	4746.06	249	0.881	1057.624	1005.444
7670.552	9495.542	5180.291	11925.298	6165.321	13505.499	5869.599	12543.105	915.801	371.98	372.039	301.502	3960.046	721.267	278.55	13856.515	157.323	158.585	183.355	3160.876	13884.029	761.747	111.503	1910.829	1705.538	295.316	308.025	266.059	112.634	1688.817	332.189	3681.73	145	0.991	1177.362	1003.183
11684.452	14326.642	7483.228	17732.153	8681.172	18648.82	8192.862	18221.591	1279.329	671.312	489.163	395.58	5108.219	2887.269	328.075	11038.093	251.824	197.396	261.875	4216.664	17650.705	683.231	170.158	3413.544	3706.074	337.814	355.854	308.338	179.164	1813.447	277.576	5584.345	235	0.898	1561.981	1004.185
8781.229	10878.581	5528.962	13585.712	6326.168	14058.963	6067.724	13156.744	950.836	461.82	435.394	344.645	4746.073	772.575	285.784	13402.723	212.817	197.997	207.439	5180.28	28565.856	557.228	163.699	2477.635	2649.984	326.232	567.197	304.424	108.916	1306.682	274.01	3451.564	107	1	1582.481	1001.724
7970.521	11501.42	5499.155	12790.527	6424.47	14266.439	5849.691	12219.429	627.519	492.95	269.442	311.92	1940.112	2211.771	274.216	11957.036	151.366	165.494	144.383	3399.176	3784.568	329.505	117.552	1240.961	1803.843	311.344	400.253	271.771	1707.288	808.921	259.75	2557.645	129	0.982	1002.779	1003.849
14792.193	18376.086	9423.48	23520.151	10817.636	15619.407	6369.422	12834.088	940.802	442.717	405.044	328.125	1975.376	397.477	230.85	11055.804	229.385	195.104	229.941	1556.561	20939.029	380.412	164.006	1651.996	4049.823	312.355	527.465	294.965	103.915	436.337	319.471	2405.761	138	0.993	1599.5	1003
8245.175	9851.023	5379.426	12533.831	6086.949	13488.548	5449.396	10605.349	723.153	356.525	364.497	293.44	3258.594	639.987	266.1	12633.343	192.695	156.62	204.771	3570.281	18831.384	508.774	134.613	1444.099	3760.211	304.919	293.946	300.742	125.135	1093.762	317.809	2607.098	183	0.944	1217.675	1005.571
13262.07	15935.759	8060.848	20640.867	9325.321	25015.571	10104.869	17814.39	863.618	910.026	380.248	333.071	5499.635	2720.103	287.058	12627.205	282.695	221.84	228.128	4302.24	16601.262	904.763	161.519	2346.063	6061.811	306.643	344.949	315.215	87.056	2018.374	295.431	3802.347	161	0.969	1672.916	1005.63
15036.94	15973.169	9338.481	20255.159	12431.538	15370.184	6025.407	13326.935	875.083	408.978	344.939	304.952	2583.566	1133.823	260.716	13160.566	211.871	171.797	197.633	2400.529	9128.526	472.461	150.974	1553.963	6865.579	295.055	288.989	275.472	692.265	669.371	282.984	2850.947	106	0.949	911.16	1004.434
10976.23	6655.671	4406.705	8872.251	4419.935	9574.044	4293.764	9157.912	938.437	347.201	349.144	404.946	1688.969	982.149	260.194	14952.611	157.379	140.187	171.634	3759.278	3404.232	437.215	108.828	1874.841	2015.555	283.334	1010.144	261.878	7809.21	1829.954	451.459	4175.937	103	0.952	1119.131	1004.869
15043.622	17207.731	9877.453	22046.205	11634.364	26859.458	11272.038	23108.242	1018.896	394.352	397.877	315.285	3476.687	1157.585	284.882	12775.426	177.702	173.172	163.519	2217.289	10040.301	614.083	121.743	2279.432	4992.536	280.487	356.775	284.256	159.772	1432.168	410.763	4503.601	215	0.937	1130.347	1009.156
10367.102	12074.394	6658.818	15184.514	7883.737	18627.608	7780.468	16428.878	1110.314	377.104	373.931	306.506	5488.535	811.198	266.835	12929.532	182.964	157.096	185.969	3494.76	16916.913	574.512	110.853	2136.074	3502.809	281.987	369.756	277.451	118.88	2033.322	382.497	3825.007	187	0.92	1152.003	1009.083
13554.135	15493.274	7957.347	20388.636	10670.919	24524.548	9156.153	20605.078	827.05	420.542	346.342	318.952	3633.685	1231.02	244.065	14714.036	250.13	221.441	196.771	2691.452	6953.918	628.673	178.722	2840.545	4112.687	293.32	321.935	261.08	129.114	1718.97	293.872	3948.023	218	0.91	555.908	1008.358
11048.939	13965.3	7878.423	18299.231	10103.482	19436.895	10206.44	17252.306	831.799	446.983	386.398	410.39	605.079	2092.319	291.338	7558.588	309.152	234.637	184.26	2196.885	289.757	492.738	176.112	3498.527	8782.742	296.235	341.327	299.172	9201.468	691.688	346.542	4488.333	186	0.886	622.833	1008.672
13692.624	15898.973	9202.739	19879.891	14741.874	15185.443	7022.38	14343.78	854.453	446.681	360.715	324.305	4777.142	1548.256	273.094	14126.326	188.279	164.451	177.018	3558.453	20267.848	489.8	154.348	1791.897	4444.593	273.858	300.92	275.358	3305.319	939.348	280.784	3416.762	148	0.891	922.709	1008.405
15474.705	18657.045	11042.402	24066.484	13104.715	26800.722	11094.788	21925.031	841.99	578.716	387.198	369.431	3419.466	8091.812	314.15	17372.308	201.207	178.379	183.167	3342.075	11179.581	671.352	121.402	2016.469	5347.674	323.97	414.114	289.12	115.416	1213.989	310.072	3842.439	168	0.906	1068.44	1008.375
18343.831	22258.721	12110.06	28647.105	14753.551	25028.694	13790.404	17168.696	871.85	560.261	348.415	317.085	2544.391	2861.643	252.736	9268.453	328.924	257.091	203.698	2399.258	7744.072	518.853	163.908	1683.432	6361.076	297.884	435.737	318.408	96.3	923.962	376.77	2921.67	175	0.967	685.723	1008.934
9031.967	9960.179	5479.684	12834.856	7259.681	15174.58	6199.876	16020.909	714.29	386.55	333.684	344.041	344.586	455.969	261.143	6102.164	269.207	183.945	158.902	591.198	126.191	300.102	157.775	4262.152	5457.572	284.49	293.396	300.87	1885.62	590.587	329.762	7204.401	134	0.859	635.657	1010.642
9339.147	10625.624	5674.407	13541.447	7329.956	14776.172	6547.99	12192.505	784.766	465.891	219.46	268.548	3822.827	3934.764	211.645	9156.714	251.577	206.849	148.073	4620.734	4845.172	508.815	152.159	1642.067	3174.112	265.887	245.68	305.41	102.777	1722.68	258.636	2941.149	116	0.936	714.905	1008.31
6618.274	9566.542	6088.337	9124.575	6873.524	15357.065	6308.15	13135.42	587.987	300.152	271.866	198.131	3084.959	1603.095	244.789	8527.484	228.455	182.216	188.827	4134.874	8359.554	431.185	169.639	1301.457	2109.849	281.176	264.503	264.173	137.249	1261.618	256.483	2352.927	159	0.957	750.871	1011.406
13443.96	15060.793	8885.46	19423.852	13575.893	19684.689	9092.779	17072.669	852.396	444.547	384.893	349.159	4195.821	1809.633	306.508	15641.225	184.077	174.109	187.313	3554.538	19096.681	640.514	156.97	2154.35	4441.908	281.473	310.343	287.368	1573.595	1077.528	288.712	4294.816	200	0.94	914.415	1012.105
9225.808	11098.558	6373.651	14482.872	7349.099	16561.237	7031.359	14299.683	764.279	345.223	371.249	301.5	4602.461	1047.339	268.309	13402.84	173.856	165.322	198.892	3736.764	14877.655	598.685	108.446	1683.923	4157.347	287.523	335.23	281.538	112.009	1727.33	371.115	3302.337	183	0.953	1170.505	1011.855
12795.666	15563.7	8246.814	20469.684	9665.343	22093.648	9083.95	18921.354	871.898	500.584	421.889	358.736	4664.779	1056.551	280.723	14617.502	228.34	190.214	205.68	4654.02	28459.788	588.101	121.735	2173.581	6407.583	325.155	369.84	308.884	188.405	1355.312	268.71	3705.749	228	0.897	1304.539	1011.465
11496.202	14394.015	7527.605	18479.439	8545.857	19213.66	8095.332	17147.397	971.437	522.585	450.686	345.379	6639.825	1794.644	296.613	12157.009	236.175	190.496	200.352	5692.668	16298.048	575.166	176.773	2478.321	3465.481	322.931	334.133	294.725	142.333	2138.885	278.061	3826.232	185	0.902	1578.441	1011.997
12549.635	16097.835	8620.605	19165.276	10688.795	22250.538	9023.823	18623.215	797.504	639.054	322.039	345.122	2895.663	2237.318	305.948	17306.151	177.216	172.362	169.991	3728.08	10343.683	524.239	122.568	1971.913	3029.183	319.275	395.339	273.831	898.374	988.907	278.547	4090.755	298	0.849	1000.638	1014.128
6386.695	7670.682	4507.679	10662.95	5185.45	12069.918	4917.993	9584.286	587.896	284.094	320.604	261.931	2837.657	706.356	250.601	11927.082	169.942	155.263	186.591	3859.903	9365.949	430.865	117.574	1114.28	3435.43	282.251	288.586	289.454	124.895	1128.336	323.934	2006.189	148	0.948	1203.831	1012.527
10221.563	11567.181	6145.876	15157.63	8549.538	17749.106	7957.113	16736.806	686.076	407.562	330.046	375.211	408.661	578.585	251.983	6188.12	232.672	185.282	209.833	2688.125	191.411	323.828	162.63	2805.595	2572.147	276.352	365.418	296.372	11661.76	1088.546	377.003	6120.21	148	0.985	659.176	1013
13342.43	14527.706	8783.886	21580.911	11130.407	21393.217	10880.076	21177.26	677.857	398.228	326.301	428.711	2157.359	1709.636	309.887	10390.167	193.004	201.776	172.815	4124.192	10555.541	481.348	181.861	2357.624	1578.465	290.285	294.337	286.53	138.144	780.831	308.807	4113.283	159	0.957	790.349	1014.135
12242.449	14664.186	9388.553	19014.267	8255.556	18832.082	8060.659	16882.392	772.506	785.515	380.677	337.088	4838.237	3090.939	285.88	12019.38	250.731	189.741	478.687	4192.078	11659.86	586.29	154.824	2177.78	4920.619	321.675	297.149	275.114	793.423	2143.888	273.823	3610.126	152	0.949	1552.191	1014.178
13616.684	17174.028	9844.379	23896.946	10950.877	26628.813	10137.33	20117.772	870.862	576.089	365.04	354.123	1979.949	3592.831	292.342	14617.119	211.73	163.571	224.779	2622.836	10057.817	637.972	154.903	2152.228	3557.567	301.478	332.127	294.69	2106.903	1427.722	302.527	3683.645	150	0.951	1415.267	1014.467
16334.4	18888.133	10813.21	24258.878	13777.62	26072.062	12147.149	20348.868	1349.841	659.299	544.64	517.215	1665.978	1415.125	361.504	12327.42	293.184	242.174	190.893	2075.063	3247.619	589.392	193.852	3570.172	2648.967	285.291	335.64	263.594	6626.966	1153.692	318.872	4541.895	161	0.969	585.705	1015.326
8456.242	9796.424	4873.277	11937.966	5868.922	13555.194	5488.924	12067.838	1118.415	386.938	324.57	298.346	4192.909	899.254	281.123	12878.543	220.537	150.581	210.798	2122.062	17108.146	501.656	148.084	2275.177	3567.593	274.404	464.842	280.124	183.097	1356.932	315.934	3616.661	129	0.982	1445.314	1014.547
17108.862	18342.069	9990.823	24546.725	10751.326	17128.504	6757.897	12777.97	1422.712	514.746	437.294	364.898	5063.366	1243.839	256.186	14041.899	350.011	227.217	231.648	4425.361	12400.012	447.277	169.058	2009.748	6166.373	316.93	470.775	299.349	96.416	1371.923	283.968	3011.767	213	0.874	1605.725	1015.796
13565.625	15173.83	8632.789	18854.083	9834.861	20208.348	8437.614	17109.551	847.23	429.83	375.34	375.553	2033.967	2197.74	286.906	12142.877	194.539	169.689	168.993	2698.721	10939.059	398.81	117.378	1790.534	4723.427	352.117	410.578	275.105	115.001	707.992	290.46	3543.006	157	0.945	1057.436	1015.812
8695.764	10710.073	6003.019	13532.713	6890.163	14544.965	6174.056	12579.872	1119.655	385.786	407.206	316.085	4854.198	1016.715	260.04	12762.773	181.288	174.278	203.138	5252.34	17791.134	626.317	118.143	1974.463	4627.161	301.111	396.536	272.277	387.975	2009.937	363.156	3607.586	161	0.921	1160.127	1017.668
16281.11	17822.387	9300.202	24096.524	12590.089	27747	11050.061	21988.401	1048.463	371.88	344.637	324.564	6047.46	1193.141	235.558	14108.266	282.183	232.387	199.275	3794.696	6274.102	624.218	171.909	2401.428	5480.123	289.509	292.851	257.923	131.665	3098.885	304.602	3883.257	206	0.898	553.597	1020.155
11567.014	13945.447	7188.734	17594.947	8183.148	18382.961	7428.145	15635.995	789.162	450.062	414.486	339.039	5167.597	1311.491	273.172	13743.776	212.925	183.975	195.443	6237.763	18896.424	598.075	118.163	1965.503	5994.792	330.097	320.717	304.264	160.257	1614.289	291.727	3524.749	176	0.972	1287.778	1018.159
13504.113	15263.449	8569.166	19610.718	9259.079	22442.525	9257.829	19247.862	727.436	647.069	375.496	318.007	3083.519	6096.894	278.97	11825.577	208.86	167.666	238.003	2918.176	7924.389	575.001	148.965	1933.995	3335.226	313.351	291.332	276.254	143.583	1259.841	285.319	3254.36	198	0.952	1543.949	1019.288
16817.636	19558.296	10355.832	24812.229	11678.804	25927.903	11237.816	23389.601	923.811	525.561	435.164	359.592	5865.482	1693.182	306.734	10751.754	257.667	195.235	283.51	4457.621	14745.245	612.133	176.929	2680.094	4618.875	315.818	321.108	290.725	108.27	2381.996	296.92	4612.369	319	0.8	1560.409	1022.024
10454.664	10934.903	5790.061	14793.925	7503.571	17085.128	5545.458	13327.134	658.854	616.732	304.29	334.686	945.827	1298.326	261.633	13230.828	186.815	201.959	206.911	3587.595	3205.118	455.798	150.741	1241.343	2624.474	311.563	300.972	334.83	987.593	507.631	334.896	2477.43	184	0.992	366.484	1019.755
10542.657	12605.524	6842.268	16466.351	8181.92	19157.209	7754.179	15809.381	844.036	451.534	406.274	312.035	3863.49	2164.233	275.475	14610.413	200.553	210.535	207.137	4482.044	11495.516	677.391	127.579	1811.818	3983.926	292.172	291.938	308.765	131.487	1403.114	327.207	3599.119	208	0.918	1244.226	1020.933
12341.754	14596.365	7814.058	19082.184	8793.541	21266.985	8321.114	17336.67	853.519	530.863	399.603	334.753	5466.446	2518.104	280.511	14159.183	206.156	183.71	187.222	5156.93	15953.984	579.986	121.683	2022.74	4783.778	321.715	339.485	301.474	111.048	1753.093	292.93	3685.745	168	0.941	1298.208	1020.137
15121.397	18618.917	10551.715	25637.457	11386.233	24885.327	10748.499	21639.701	844.507	468.768	443.198	363.218	6780.864	1255.44	286.07	12278.239	235.011	192.952	193.05	5509.368	14398.305	609.243	183.877	2396.424	4238.309	307.768	310.267	287.442	117.512	2415.134	281.851	3802.749	201	0.887	1572.42	1021.226
10695.128	14400.285	6944.679	18209.27	7873.8	18967.237	6886.275	14847.746	945.06	473.761	415.635	366.924	3980.742	1760.436	281.736	8713.123	287.396	226.371	202.671	2598.825	11572.909	618.219	162.226	2429.311	7345.273	279.834	375.163	348.202	111.051	1222.78	341.759	3875.046	140	0.921	1697.779	1018.207
33949.866	39266.046	22638.081	50382.042	28050.239	55378.877	26652.19	41350.119	1202.323	755.769	557.529	535.693	4274.933	11000.634	471.643	16202.367	349.508	234.824	200.011	2598.992	9492.939	1386.391	177.646	4082.183	7186.236	338.371	698.584	307.928	221.73	2360.381	329.887	8263.033	134	0.991	325.634	1019.06
9808.252	8464.855	5380.245	10911.805	6037.346	12359.925	5282.582	10495.19	508.392	323.175	303.162	266.244	2665.214	797.92	273.073	8774.692	191.909	205.842	197.413	3713.435	12261.291	435.262	180.161	1412.632	3525.664	282.026	378.21	256.283	846.24	966.039	288.598	2981.819	119	0.961	767.828	1020.374
8090.274	10204.26	5626.23	13348.997	6881.143	15310.872	6406.568	13159.022	755.706	361.168	378.27	304.094	3789.598	1118.506	273.412	13572.245	204.394	180.078	191.503	4210.629	11121.784	582.772	124.534	1786.044	3741.94	283.737	319.632	302.403	131.571	1566.93	312.281	3294.512	208	0.898	1220.284	1020.793
16138.358	18726.793	10273.719	24167.08	12492.715	22722.68	11318.198	19361.564	845.703	695.959	363.552	420.705	1229.379	1720.892	310.389	14321.465	218.079	216.311	187.149	3017.38	5159.01	475.668	166.255	2261.967	3627.361	318.119	339.636	330.952	904.375	592.337	328.766	5338.585	213	0.928	354.35	1021.979
8764.035	10626.029	5889.105	13719.399	6925.007	17354.176	6668.924	13388.243	996.556	345.972	376.536	303.08	4148.577	914.392	266.928	13229.404	173.149	174.144	207.593	4168.788	11327.896	602.162	118.071	1656.876	3214.832	287.302	311.169	293.061	120.639	1878.965	328.238	3136.129	206	0.871	1196.748	1022.335
13974.965	15571.571	8299.081	20289.996	10802.399	21393.197	9564.772	16140.926	733.013	391.009	279.96	287.855	3739.875	1209.253	215.183	9266.535	267.215	233.724	191.391	2592.23	6814.807	521.866	160.525	1627.293	3945.074	275.969	280.265	289.065	93.618	1345.497	336.835	2831.17	219	0.872	700.002	1026.491
8831.417	9971.987	5873.956	16961.386	7714.355	12423.786	5007.697	10290.832	597.94	389.125	291.142	380.504	2162.13	1149.77	265.142	10101.722	198.079	188.424	172.768	2957.229	17573.215	451.957	165.922	1285.713	3055.669	293.485	294.323	291.67	180.56	605.771	337.18	2190.088	221	0.758	790.314	1024.328
13413.416	17354.98	9774.271	23639.144	11361.11	23553.252	10542.538	21169.694	939.531	559.121	460.167	390.936	4541.767	2211.281	305.229	14391.746	219.99	184.487	221.181	5396.352	10081.388	572.631	135.075	2553.341	4320.202	330.804	533.967	308.661	96.868	1547.735	257.591	4550.17	153	0.955	1311.114	1025.644
20376.717	23954.602	13156.134	31179.451	15517.079	34832.113	14938.494	30315.073	1024.42	770.888	472.017	372.041	4632.662	5327.448	328.035	15646.001	248.979	211.326	203.06	5221.403	7658.657	723.04	129.586	2772.629	6386.73	348.037	421.746	309.698	98.294	1644.32	270.238	5437.174	152	0.949	1303.914	1026.257
32170.944	37888.974	22348.86	47017.863	26327.809	46395.218	26883.401	31204.508	1219.477	743.574	524.984	691.793	4764.543	5961.838	424.497	11384.778	357	249.196	197.583	2962.042	13975.327	1138.854	167.12	3290.306	8963.171	343.764	517.179	311.226	106.225	2453.371	345.725	6392.415	139	0.95	325.752	1026.478
8107.044	8524.253	4756.256	10572.739	5558.726	12792.242	5165.719	10322.714	834.649	449.221	340.258	251.829	4495.344	2254.793	225.793	12525.471	156.173	150.333	181.123	3329.957	10648.305	434.54	113.974	1315.616	2878.381	305.055	327.128	274.82	230.911	1840.48	323.217	2491.618	160	0.963	1155.044	1027.388
11464.682	13899.848	7612.527	18244.605	8575.222	18298.264	7435.944	15205.397	770.128	446.538	408.89	338.969	3919.071	981.503	278.854	14014.528	190.317	173.628	196.437	5277.668	16876.582	528.954	119.632	2013.74	4015.957	304.787	326.335	311.214	294.091	1219.002	304.164	3519.293	158	0.937	1285.57	1027.759
6437.542	8298.763	4212.466	10469.196	4609.252	9492.242	3429.401	6757.275	672.729	399.894	341.613	331.944	720.567	657.375	224.131	9007.412	202.167	194.774	196.947	2483.852	735.82	351.617	147.976	1014.692	1907.512	270.884	383.475	324.131	4478.989	652.033	310.401	1659.893	125	0.968	1645.348	1026.948
16282.902	19187.077	11970.067	26059.724	20143.304	19818.724	8835.923	17890.772	724.041	521.192	337.064	321.484	3758.927	4165.489	272.806	14726.532	198.992	173.155	192.822	2526.078	7559.853	432.431	141.146	1643.554	4495.241	312.026	280.041	282.167	3527.357	1127.289	268.195	3612.708	281	0.835	896.988	1032.109
9838.752	12026.138	7443.105	17248.613	7889.591	16996.885	7337.052	14350.42	695.399	438.709	360.026	348.928	4803.982	1206.636	252.049	13608.327	146.564	159.047	178.965	4157.379	21115.277	594.528	110.399	1710.729	2881.189	284.492	399.896	285.911	135.082	1637.8	311.877	3253.012	155	0.967	1123.771	1027.926
10393.609	12238.284	6769.719	15391.536	8915.263	16843.511	7925.44	16999.297	1088.024	490.787	437.787	402.697	1779.034	797.003	272.197	13649.872	285.404	249.01	215.446	3071.4	2686.195	1783.639	168.162	7205.05	3437.419	317.103	404.851	262.203	7906.09	959.237	370.851	6816.071	325	0.668	537.94	1038.288
6848.039	7703.579	8455.544	9915.85	5480.833	11322.994	4432.735	8902.142	645.85	348.831	274.543	240.499	3245.789	413.195	156.269	9688.18	216.999	186.738	160.341	3117.851	5668.942	415.317	142.092	1276.471	2552.208	239.964	257.988	275.385	103.629	1372.179	324.799	2018.114	134	0.98	719.978	1028.978
5514.618	8126.879	4482.885	9673.452	7497.809	9665.961	4379.274	9068.89	648.228	406.196	252.254	306.585	1831.896	1636.303	276.921	16183.521	140.769	157.165	156.271	2125.979	6632.417	497.968	121.857	1592.323	1554.561	297.373	358.359	263.474	9914.828	800.212	268.554	3363.45	109	0.976	994.362	1028.115
8499.277	9615.136	5411.194	12096.284	6196.268	14037.644	5838.257	11680.513	692.075	323.929	347.368	278.329	4355.657	1106.142	250.71	13784.824	159.621	162.627	193.98	5452.149	14235.78	579.805	116.111	1468.586	3669.524	287.93	349.12	285.471	116.851	1490.638	315.837	2715.05	182	0.958	1137.582	1029.247
6380.735	8466.282	4843.325	11284.944	5845.586	12430.675	5522.079	10540.719	741.773	317.186	364.321	261.679	4979.456	999.362	232.522	10972.43	153.776	161.767	179.086	3011.513	13809.051	504.116	107.712	1337.25	2021.521	298.132	334.779	278.031	142.62	2087.418	401.361	2818.382	101	0.977	1178.371	1028.025
23533.47	24650.837	13718.901	31853.711	18318.985	39172.686	16129.104	38438.399	1001.913	563.738	415.115	1008.71	4629.046	8142.282	358.135	15399.366	279.832	215.831	208.355	3796.847	10518.435	630.155	164.444	3705.841	5239.066	329.279	458.009	346.473	1277.934	1981.467	308.858	6954.736	299	0.814	335.112	1032.651
11514.143	13455.287	7621.025	17089.254	9008.331	20340.347	8943.875	17777.323	864.817	360.793	402.327	315.442	2887.244	1279.714	252.243	10375.527	199.885	167.923	208.424	3196.447	6334.88	487.354	117.42	1967.912	5644.864	293.709	406.046	287.741	3508.369	1655.404	381.275	4974.759	263	0.802	1170.622	1034.88
8034.947	9402.31	5244.054	11973.756	6326.287	14429.133	6021.601	12423.773	1021.778	359.376	378.896	298.767	5306.87	959.99	253.395	13073.737	155.473	168.183	198.023	7152.487	8334.354	663.279	109.668	1712.778	1689.64	292.857	343.318	290.286	115.772	2429.231	339.53	3580.845	151	0.978	1190.136	1029.891
15912.937	18042.271	11337.013	20092.912	13181.578	22522.315	14163.368	23985.852	984.797	786.507	400.311	343.997	3546.85	1698.1	327.064	12210.318	258.649	160.857	201.782	2619.871	9594.665	495.356	154.925	3054.639	4983.963	288.558	773.531	291.24	144.291	1383.989	312.747	4957.004	215	0.917	1442.574	1029.719
10812.902	12890.621	7145.182	17023.517	7505.982	14959.247	6484.038	12957.231	818.712	523.78	379.501	314.535	3342.717	1117.4	248.954	11324	229.93	190.197	303.584	3701.673	10062.303	511.025	152.651	1723.206	4533.186	291.367	390.927	280.483	103.85	1415.162	298.451	2807.685	175	0.967	1545.957	1030.957
11120.373	13988.966	8215.889	19452.909	8743.032	20135.591	11750.059	20411.418	918.86	437.389	417.619	311.593	3334.002	1031.748	292.643	13576.856	197.275	202.206	192.545	2284.221	6207.625	584.057	120.266	2181.939	4632.428	308.652	309.872	288.777	4674.104	1421.454	309.378	4292.433	113	0.928	1275.04	1031.049
16590.413	18743.761	9829.953	23645.807	12452.114	22951.818	11370.429	20328.039	928.77	551.755	428.866	681.06	1200.857	1251.802	323.105	13710.923	248.108	213.056	203.595	2439.71	2049.371	560.037	171.539	3360.077	3417.025	329.709	570.459	337.263	10116.067	739.46	305.434	7757.351	184	0.936	353.777	1033.049
14808.244	17683.212	9244.47	22584.562	11356.423	21591.097	10349.609	16287.421	1303.215	401.008	381.342	349.198	5955.257	2560.644	324.536	13565.68	268.131	233.057	216.856	3586.656	10478.309	588.001	186.111	2300.038	4636.387	322.956	326.52	283.077	130.336	2669.946	344.435	3462.291	151	0.942	549.103	1032.288
12563.184	14428.817	8239.551	19416.961	9513.571	22817.283	9340.811	18807.498	957.734	511.39	416.676	337.485	2380.022	3468.581	293.274	13299.849	185.63	193.479	179.56	3227.227	7044.222	596.005	123.443	2258.699	2929.658	337.793	392.262	293.964	98.854	708.057	302.915	4355.904	176	0.972	1300.034	1033.693
14098.002	11877.185	6446.197	15550.511	7540.101	19246.996	7557.183	15524.678	1183.484	384.989	353.155	306.305	2893.489	2056.815	294.086	15930.436	281.669	183.519	191.34	3448.792	11583.931	734.686	146.115	2244.173	4412.682	290.625	506.215	298.604	124.458	1301.889	310.576	4036.151	193	0.959	1416.583	1033.977
12067.4	14771.493	7830.933	18786.592	8938.798	18847.704	8088.474	16858.447	745.722	425.703	356.503	316.592	3869.106	3005.476	286.3	11212.483	197.912	159.714	163.952	3673.489	9274.093	418.785	151.695	1946.503	2826.62	292.643	289.638	281.466	141.089	1103.371	314.54	3784.326	188	0.917	1456.84	1035.16
14093.942	16059.103	8542.271	21006.281	9370.544	17591.672	6557.127	13524.443	926.651	418.236	393.021	330.69	1958.446	775.977	264.484	12097.001	278.419	202.594	223.568	3350.113	13688.418	587.774	136.814	1682.243	8424.94	311.983	373.453	299.523	113.786	781.882	333.673	2794.269	254	0.874	1519.516	1035.398
8155.313	10166.372	5311.203	12572.819	6153.941	12514.987	5632.276	12129.938	1274.226	483.019	435.632	367.737	6265.537	1118.502	269.409	13699.786	233.781	200.112	192.747	5217.863	9892.83	726.024	171.508	2463.342	3715.68	303.454	312.1	282.168	119.404	2788.13	293.807	3977.946	137	0.937	1567.734	1032.259
6267.649	6642.312	3440.274	8402.129	3732.36	8304.92	3443.717	6488.696	781.216	349.981	305.276	271.788	2717.279	333.706	208.441	8470.531	229.985	164.69	176.734	1925.929	12729.697	432.164	162.364	1057.021	4295.239	288.544	334.486	291.124	408.991	870.161	234.53	1505.74	105	0.971	1591.043	1032.3
8772.992	10198.789	5384.632	13958.867	7522.901	16539.008	6581.801	12622.137	550.96	290.407	289.07	266.618	2524.158	1281.036	198.845	13004.435	183.001	178.167	164.038	2350.097	5266.262	429.622	137.685	1674.1	2261.954	263.166	275.514	262.936	168.032	1282.581	322.609	2373.875	131	0.872	572.218	1034.561
8195.125	9310.932	5352.962	12045.646	6513.188	12307.319	4909.871	7841.804	595.935	381.494	268.478	252.345	3909.794	707.526	184.015	8499.54	219.849	176.96	162.122	5075.72	8789.001	373.572	120.36	951.785	2838.569	244.279	261.561	282.19	96.629	1140.653	249.379	1641.364	142	0.945	728.106	1034.845
14390.346	16752.756	9392.204	22370.097	10999.794	23792.665	12738.079	26158.383	782.569	406.3	446.297	317.155	2587.138	1765.816	328.239	13059.595	197.186	197.049	212.473	2085.19	6159.766	457.791	141.499	3100.994	3683.727	290.385	360.895	308.449	127.17	516.898	305.752	7678.959	276	0.88	1252.435	1037.199
7042.171	8432.319	4624.851	11198.069	5495.122	12599.213	5398.898	11049.811	542.767	312.564	307.182	302.601	1208.012	839.638	253.017	9391.827	161.806	156.117	148.607	1801.157	5458.798	354.757	141.394	1533.811	1888.803	305.304	288.141	266.551	2126.979	1133.061	349.181	3499.632	148	0.9	1507.372	1035.453
21993.714	25009.582	13656.557	32381.364	17304.902	38731.494	13857.368	24410.05	1015.321	704.682	452.245	1744.474	4224.167	3793.825	364.358	13682.86	261.559	234.537	187.145	3513.66	11397.109	818.026	161.8	3652.295	3773.32	350.049	481.071	344.465	1699.752	1890.868	317.971	6953.948	299	0.828	295.915	1037.236
15719.406	19890.381	11441.784	25266.685	14280.113	25195.389	14441.631	17399.01	1017.627	581.644	475.157	1223.595	4845.277	2713.523	365.01	13134.708	236.211	235.553	191.691	3881.722	18227.245	877.457	158.151	2898.534	4196.028	331.604	495.241	359.891	112.74	2501.468	350.963	5173.299	103	0.996	323.102	1033.383
10072.941	10708.937	5775.468	13764.286	7385.23	16740.15	5666.274	11417.982	1121.383	442.306	388.204	362.173	371.521	456.927	258.801	15014.273	261.59	244.174	239.131	3126.207	227.699	1172.562	183.41	1573.494	3793.045	332.65	334.124	304.846	23807.631	1039.57	350.506	3860.324	174	0.907	458.385	1036.224
7253.493	8310.84	4255.065	10368.316	5636.84	12009.365	4244.524	9872.821	625.788	350.011	249.181	255.523	3376.969	786.204	201.269	9819.761	208.193	207.008	196.517	3193.513	7895.946	426.088	156.976	1268.53	2525.305	279.146	284.61	286.84	89.8	1184.59	332.406	1865.038	159	0.933	687.594	1034.846
9304.785	10808.115	5830.629	14106.104	7348.566	17794.338	7689.89	15600.895	748.513	497.918	398.652	297.051	4697.844	2448.184	277.994	14329.864	173.758	189.408	202.162	3424.398	14767.279	573.012	122.069	1932.668	3713.976	312.555	322.783	299.176	198.192	1662.134	299.881	3389.643	150	0.972	1281.633	1035.087
9271.567	10924.413	5391.542	13333.593	6381.498	15001.036	6055.228	12490.959	641.168	417.415	336.927	305.482	4610.721	1644.875	238.76	11468.108	190.157	172.911	162.68	4454.726	10190.705	458.132	187.341	1621.747	3041.078	287.479	293.583	292.795	122.012	1325.689	250.134	2385.597	116	0.977	1580.966	1034.086
7779.752	9754.483	5368.584	12510.217	7174.686	14472.605	6314.091	14076.246	648.636	403.801	359.049	405.304	625.007	690.436	294.213	10908.693	163.756	174.461	190.666	2093.897	231.702	376.216	143.307	2745.668	878.17	298.841	316.359	281.767	9283.821	1328.238	331.577	7253.762	145	0.965	1490.197	1035.231
6099.236	7222.743	4004.782	9087.292	5519.004	11574.398	4995.778	11815.582	722.048	391.514	345.785	343.782	494.788	395.493	249.994	6018.594	235.745	185.454	212.352	889.019	244.01	294.241	162.322	3829.272	5177.828	282.673	272.63	300.429	2884.489	450.246	340.904	7269.411	158	0.743	633.114	1039.886
10602.97	12304.412	7186.44	15608.883	12963.795	19349.13	8257.429	17424.015	838.108	436.677	327.985	354.229	1745.318	3451.201	326.418	16314.605	164.485	163.279	174.915	2500.832	4449.872	507.489	127.894	2332.256	2879.329	303.88	478.451	262.203	8134.792	799.099	267.723	5148.722	163	0.981	992.132	1037.347
6861.625	8268.885	5033.854	10991.589	8652.767	10276.27	5004.17	9704.429	624.819	358.451	278.285	366.882	1376.149	907.844	268.456	11594.05	142.476	127.776	129.847	2595.322	2281.973	347.284	117.996	1346.987	2166.505	287.742	379.851	258.802	5438.725	528.481	260.747	3000.204	99	1	1000.106	1035.864
11828.957	13827.826	7919.384	18021.478	9559.041	22426.93	9489.186	19046.811	1017.525	464.756	381.83	289.708	3154.619	2884.783	257.314	14634.872	158.842	176.307	195.596	2752.289	9249.501	646.616	119.227	1967.351	1878.5	302.4	474.534	284.549	130.71	1204.184	322.718	3915.539	185	0.964	1147.841	1039.414
8516.409	10929.681	5471.145	13748.446	5877.523	14851.671	5679.035	12246.667	1505.162	435.263	358.041	317.704	4353.295	815.979	250.889	9349.359	218.992	190.179	237.799	3211.587	17877.234	854.679	140.243	2017.16	2207.392	280.99	377.036	312.3	108.138	1397.337	282.477	3081.669	109	0.989	1680.61	1036.904
11345.255	14304.527	7864.563	18511.064	9374.431	21353.196	9046.243	19242.378	2091.838	432.294	444.945	339.206	5459.177	1259.998	278.512	11882.598	242.517	192.3	215.178	4720.26	7843.418	460.9	122.912	2501.535	2641.619	305.711	363.149	299.935	122.862	2073.016	293.879	5395.634	159	0.957	1215.047	1038.947
12913.293	15537.978	8369.385	20268.858	9380.12	19690.408	8292.604	17123.301	748.035	748.363	354.919	304.664	3823.033	3074.395	282.254	13203.211	197.763	164.283	185.082	3623.779	13140.097	481.898	149.668	2080.502	3575.066	290.286	415.814	294.832	127.07	1383.504	317.319	3617.686	175	0.967	1448.129	1039.637
13626.207	16981.9	8708.646	22083.166	9615.357	23733.612	9517.361	18908.721	1033.809	655.582	401.297	367.653	5863.164	3180.089	292.172	15813.441	252.018	203.052	223.4	4824.533	23129.884	917.869	144.066	2758.698	3813.653	283.808	427.535	317.022	105.417	2076.537	288.151	4380.034	174	0.961	1671.638	1040.328
12612.941	14321.885	8140.071	18978.5	10858.096	20802.952	10406.193	22041.595	826.92	438.606	378.084	377.157	335.107	471.692	275.991	7266.599	256.149	202.841	180.052	946.532	201.855	373.594	156.359	6465.373	5301.825	279.673	266.632	309.259	4158.959	693.316	334.32	6687.85	144	0.948	618.688	1040.681
7648.285	8938.081	4735.859	11472.767	6159.71	12497.798	5510.484	10483.852	712.478	326.22	285.573	262.782	1972.892	532.939	220.199	11469.162	175.13	187.951	179.771	2487.761	11203.037	464.529	162.627	1810.913	1456.979	276.923	314.235	298.531	117.31	715.317	357.693	2551.685	145	0.954	657.934	1041.093
15831.187	16855.702	10171.361	21641.41	18186.105	18579.802	8030.11	16054.066	898.348	438.225	337.819	293.472	2905.183	7407.039	278.21	13933.777	209.431	183.63	180.422	2886.092	6476.424	475.386	140.125	1520.067	4098.325	302.509	325.736	271.137	10580.484	927.868	283.805	3480.018	158	0.961	893.81	1041.259
12534.224	15713.087	8568.952	20013.6	10598.761	24485.692	9504.109	17502.191	1082.404	579.839	461.013	1889.33	4297.039	3838.836	344.012	16842.473	222.939	235.078	179.107	4492.121	15357.206	1018.308	157.205	3295.49	2606.204	355.822	471.588	400.175	110.847	2882.435	302.16	5884.907	132	0.965	321.788	1041.545
11171.133	13369.152	7379.204	18062.063	7510.143	15477.003	6507.491	13040.737	697.66	426.673	365.4	331.123	4329.755	1152.78	233.24	11726.006	242.042	184.788	192.631	4247.586	11137.475	470.473	184.404	1692.52	5452.598	289.104	339.065	299.922	114.698	1259.178	268.658	2407.148	116	0.977	1583.707	1040.69
11369.314	13139.349	7501.593	16860.966	8894.793	20967.861	8545.053	16928.747	786.473	430.234	356.221	294.725	4038.845	2480.559	251.355	13195.742	168.364	169.598	190.602	3802.068	12373.515	615.384	114.866	1758.657	4131.584	288.216	359.743	301.068	133.968	1679.657	318.924	3471.201	251	0.913	1127.655	1045.691
8820.584	12390.64	7276.245	15238.284	7633.116	16084.034	7254.417	14376.2	898.203	373.122	353.224	283.172	3133.889	1352.591	237.792	11368.319	181.228	180.87	258.186	2660.808	13574.464	502.572	115.314	1703.753	3949.101	311.315	509.516	290.346	1274.252	1117.053	334.162	3243.005	143	0.989	1156.458	1042.5
7526.842	10088.306	5687.445	13279.298	6743.439	13581.365	6219.152	12931.615	3680.642	409.585	422.405	325.086	3850.63	1141.534	246.124	13046.418	253.441	194.451	212.397	4991.302	16526.861	536.678	118.796	2076.831	1523.72	546.838	441.388	312.065	130.163	1501.541	294.747	3861.675	141	0.928	1226.855	1043.16
15120.381	17129.444	8852.404	21703.21	10325.203	23181.374	9665.856	20400.617	962.515	574.132	446.335	398.748	4862.635	2727.092	287.634	11061.809	267.063	199.022	190.631	4088.427	8062.239	616.974	179.452	2824.68	4925.373	301.435	352.461	283.749	110.749	1900.372	288.79	4747.837	250	0.884	1574.348	1045.176
11653.459	13749.95	7401.983	18015.361	9219.122	22575.217	8255.616	13737.197	611.105	318.853	262.259	245.768	2893.681	905.937	217.302	9827.063	215.449	220.399	212.548	2500.181	5675.353	421.352	160.636	1317.506	4110.423	265.274	320.873	281.088	86.52	1215.317	340.044	1991.509	249	0.822	677.135	1048.042
8425.935	10247.342	5585.976	13030.81	6630.272	13924.145	6510.14	13858.106	605.988	381.196	363.547	359.056	437.43	740.948	287.735	8218.355	176.784	153.837	146.431	1051.204	212.709	219.873	137.946	2596.861	1155.878	294.199	335.283	275.375	4696.919	697.359	346.869	6690.737	150	0.936	1498.1	1044.013
11049.536	13353.559	6769.497	16665.476	7877.573	17682.84	7574.883	16318.646	1028.394	432.849	390.668	330.789	3790.722	1020.821	277.246	11143.912	240.297	185.277	183.59	1956.258	10427.505	616.709	155.363	2428.014	4299.305	285.064	363.873	274.548	105.91	1776.948	318.201	3991.566	157	0.945	1550.857	1043.475
13082.508	14598.109	8062.214	18162.02	9954.101	24418.425	9595.349	19360.389	1109.439	463.818	405.017	359.389	4000.855	2955.473	282.956	15337.538	199.231	193.249	239.15	5764.201	7747.978	833.243	127.007	2127.033	6378.983	366.309	525.598	289.723	159.295	1259.333	318.189	4448.547	141	0.938	1104.387	1044.918
11390.097	14018.44	7688.656	18101.689	9004.258	20035.864	8412.719	18009.611	3688.894	441.25	450.203	342.27	3402.567	1166.728	272.081	11992.067	296.513	194.001	202.521	3647.587	5363.676	497.03	118.168	2620.102	2503.021	302.764	415.674	313.048	129.118	1321.208	280.773	5197.576	106	0.993	1220.698	1044.302
19155.693	22241.18	12648.358	28546.136	16063.366	31987.017	14739.441	27825.556	1207.784	621.956	537.318	433.277	3033.523	2714.259	319.675	11812.982	316.786	255.393	206.687	2566.633	4073.518	617.34	169.085	4589.583	4630.486	303.247	361.117	291.078	2169.114	1859.41	361.954	5770.948	292	0.768	569.942	1053.11
15748.204	18191.618	10525.775	23734.501	12291.673	29403.12	11943.507	24052.544	1216.051	459.374	410.232	356.627	3990.272	2870.082	287.726	13228.916	196.189	197.407	230.371	3763.796	6202.722	772.595	121.132	2346.037	5008.775	334.38	394.768	290.177	175.881	1764.934	324.834	4995.196	135	0.923	1110.226	1046.419
9146.471	11352.55	6590.873	14743.537	7738.727	16756.86	7290.198	14344.569	706.831	395.104	359.249	286.22	4949.534	2248.383	247.881	14047.669	155.752	163.972	185.216	3733.822	12379.159	570.79	117.386	1833.033	2929.741	290.844	355.68	294.03	130.264	1866.121	318.635	3405.972	138	0.929	1138.957	1046.609
10294.251	12793.723	7002.941	16623.318	8454.171	15519.476	7887.244	11083.186	651.425	313.035	252.577	244.194	2394.125	803.888	210.875	10839.037	188.745	207.873	196.172	2550.035	7814.951	431.476	157.506	1522.228	2786.874	254.301	303.829	282.052	89.829	774.074	359.009	2066.857	118	0.994	669.034	1046.297
13923.374	15837.819	8759.631	20973.377	10630.533	25525.895	8986.6	18137.581	782.852	445.137	359.544	329.933	2915.029	3891.106	289.315	15898.488	242.9	172.613	230.445	4268.234	25235.999	706.289	140.277	2063.141	3852.517	303.771	361.643	313.228	674.518	1381.054	327.542	3574.951	159	0.957	1398.651	1047.085
11906.845	14101.903	7605.869	18134.299	8139.769	18439.714	7344.303	15014.786	808.525	440.134	358.051	325.087	3974.982	2146.427	288.895	14337.487	243.92	170.978	227.32	4870.489	18744.554	650.345	132.119	1931.298	4808.568	312.582	387.65	305.96	128.607	1653.331	337.337	3294.781	177	0.954	1408.619	1048.037
12355.945	14599.37	7599.743	18528.584	8598.588	19074.24	8091.178	17277.475	860.087	473.118	413.136	355.62	4763.821	987.015	268.255	10970.952	232.012	182.62	192.962	3327.198	14639.705	680.656	159.331	2623.722	3773.842	295.811	387.494	280.696	103.089	2044.291	308.189	4495.364	181	0.912	1561.831	1048.417
19026.047	23060.558	12647.016	27112.066	15323.072	18994.307	7140.25	12104.617	1046.061	649.46	422.875	3438.744	3195.978	953.048	293.11	14633.532	281.569	230.999	183.883	3217.024	8117.873	582.641	156.314	3127.338	5311.931	334.579	356.442	439.043	428.556	1146.268	309.986	6095.095	119	0.933	284.887	1046.424
8660.886	10386.882	6279.991	13194.62	13978.607	14885.769	6479.472	13421.092	797.844	417.733	318.762	313.462	1789.741	2690.34	304.378	15766.231	167.204	155.605	165.922	2089.325	3158.751	497.634	123.852	1928.668	3435.759	294.741	575.482	266.526	6688.262	623.911	277.351	4239.107	169	0.924	993.47	1048.098
8120.578	9931.207	5516.86	12947.676	6424.72	13696.354	5633.395	11360.226	652.997	391.106	379.899	307.472	2633.443	1072.997	274.764	10694.777	168.825	165.795	203.767	2969.434	9708.124	422.229	121.051	1619.183	2556.763	338.052	352.146	284.836	481.58	960.694	328.66	3708.872	170	0.929	1296.8	1048.924
11884.483	13501.158	7312.249	17519.164	7825.89	17155.974	6878.044	13656.11	744.664	437.544	317.135	270.937	3406.862	3078.148	263.011	12390.532	185.848	157.46	179.33	4006.318	12000.603	397.686	138.681	1412.756	3594.039	288.501	323.086	287.842	123.029	1299.484	326.375	2397.886	153	0.98	1442.016	1047.761
10910.235	12397.906	6512.044	15685.04	6135.291	12740.742	5000.607	9402.181	807.168	377.419	360.001	311.022	2393.949	787.456	234.72	11156.591	240.12	173.309	215.588	5494.211	12954.66	431.414	125.194	1153.454	5567.067	296.512	334.282	282.082	111.629	710.417	296.948	1897.459	174	0.951	1516.172	1048.943
21991.978	23897.277	12693.635	30957.007	16032.369	30154.76	14543.372	23175.453	1169.775	506.429	420.14	835.865	2044.415	1029.728	314.265	13960.461	274.016	225.954	185.808	3297.237	7432.082	423.389	178.904	2581.774	3777.418	338.967	544.291	330.321	8564.539	1260.651	328.175	5229.713	200	0.932	362.24	1050.435
9985.041	12400.424	6925.722	15984.086	7841.94	17115.477	7205.855	14886.487	831.302	404.289	404.388	315.027	3916.09	887.529	245.756	13896.744	185.129	173.766	224.989	4451.532	15412.043	617.32	112.855	2027.679	2957.551	305.913	310.685	310.085	122.929	1640.827	319.323	3830.201	167	0.955	1204.308	1050.171
15444.205	19271.767	10447.151	24254.318	12492.405	26827.471	13211.345	26907.848	905.065	531.939	503.77	387.515	2186.282	6188.494	366.503	12064.948	226.282	185.943	205.652	2620.367	3461.633	404.302	130.225	3668.462	3758.67	316.69	503.757	294.65	3057.482	977.64	278.399	7232.436	268	0.878	1276.981	1051.91
10955.971	14060.173	7305.381	17741.374	8240.327	17973.66	6811.087	13856.94	686.938	589.096	337.922	293.804	2980.855	2152.428	275.379	14643.996	199.098	161.791	220.154	2819.123	14802.941	657.384	134.448	1628.569	2767.456	297.32	296.955	307.279	119.421	1111.532	323.9	2518.81	147	0.978	1418.017	1048.779
9498.15	11437.699	6676.503	14535.028	7519.725	16372.831	7092.157	14461.649	814.127	377.58	380.03	313.123	3986.314	1279.259	253.503	11721.381	196.649	167.041	234.502	3620.883	13602.911	555.015	113.125	2082.769	3610.801	285.956	436.941	296.864	3299.967	1545.625	336.205	4606.364	229	0.882	1162.426	1052.723
9998.234	12638.975	6842.081	15632.663	8565.608	17989.531	10182.095	21575.861	696.521	418.932	442.369	322.183	2083.83	4720.787	355.836	11084.124	177.513	183.677	185.87	2138.606	5922.907	531.455	133.255	4159.142	1524.699	283.853	290.622	302.175	2277.267	669.621	301.509	10316.687	313	0.849	1247.5	1053.235
9358.018	11388.748	5942.858	15413.935	6799.912	16661.613	5919.826	11826.46	704.289	445.599	344.956	344.643	4653.054	1752.902	246.975	11915.487	210.344	182.612	213.76	4109.618	22140.927	638.939	136.642	1864.152	1827.736	258.624	382.549	313.709	105.679	1958.12	278.003	3182.414	138	0.97	1665.986	1049.413
16900.984	18953.589	10364.489	23427.059	13152.26	30279.444	10649.897	26522.368	953.868	931.18	392.663	2151.036	5275.022	7145.653	319.038	18745.186	243.64	228.901	208.942	5145.606	18515.306	789.083	154.823	2786.518	4723.987	339.545	485.265	406.333	104.056	2334.132	314.172	5304.369	194	0.942	322.897	1050.727
11229.701	9350.65	4830.036	12125.405	6195.588	14753.431	4901.681	12015.685	917.391	368.691	296.75	1282.159	2025.614	554.524	253.019	13238.307	229.676	176.175	226.643	3437.186	8705.449	390.265	146.244	1506.96	3983.626	323.98	383.865	340.258	264.184	742.319	258.172	2548.406	242	0.898	342.087	1055.256
11863.544	14412.531	7912.277	18824.322	8559.079	17770.524	7932.304	16827.244	844.81	451.438	412.794	356.324	4884.965	2091.794	298.148	10924.52	222.17	170.233	181.697	2182.542	9071.735	564.846	148.056	2866.667	3248.082	296.476	530.774	285.542	100.278	2145.831	295.452	4854.986	162	0.917	1548.599	1052.296
10142.381	12019.919	6393.106	15472.165	8207.331	15690.165	7113.082	12447.812	687.149	354.249	260.898	246.416	3829.64	700.314	216.771	10574.396	215.997	233.73	177.403	2865.23	6764.508	440.836	163.506	1440.026	3014.101	263.383	358.725	280.905	89.865	1595.671	328.862	2089.499	143	0.941	698.101	1053.22
14633.409	17176.135	9997.889	22095.741	11427.71	26142.248	10885.971	22775.821	952.27	519.283	422.686	362.211	4940.606	6237.244	312.854	12343.969	206.798	183.346	217.361	3498.858	5971.532	706.847	128.641	2725.049	4396.6	297.945	410.733	282.463	142.531	2271.126	311.16	5629.091	114	0.96	1113	1053.263
9956.694	11640.284	6647.414	15279.61	7577.851	17928.475	7207.399	14283.958	690.514	342.724	353.321	270.518	4691.134	732.259	220.674	12545.804	187.338	168.124	201.116	3910.186	10642.172	516.928	108.558	1482.559	4091.11	304.627	328.73	314.513	122.795	2071.496	310.041	2995.919	223	0.895	1193.948	1055.002
6317.531	7643.655	4154.182	9722.434	4748.763	10215.408	4156.966	8342.24	937.342	312.054	295.074	274.055	2433.222	489.366	247.687	11929.176	145.161	140.384	167.935	3391.103	15181.123	411.402	137.994	1273.799	1407.909	287.502	288.497	294.556	590.653	973.126	289.388	2225.243	130	0.978	1469.015	1053.708
9243.042	10906.009	5870.22	13917.35	6771.95	14795.292	6178.848	12805.632	703.081	348.056	330.059	322.094	1637.042	707.439	273.449	11337.691	198.02	160.268	205.895	2491.909	16479.085	441.294	140.823	1908.179	3873.667	279.414	303.563	300.284	4058.326	702.522	294.321	4217.413	248	0.828	1477.762	1060.157
6910.343	8300.457	4319.774	10199.025	5040.825	10626.203	4753.004	10152.744	770.365	386.402	331.917	287.333	2679.617	748.826	260.611	11601.855	183.095	180.999	178.73	1988.131	12368.558	590.994	138.66	2063.781	2331.709	298.441	363.572	275.185	108.008	1450.061	294.68	3493.711	107	1	1538.481	1053.949
17486.97	20336.965	10666.226	27731.746	13770.846	28292.43	13537.755	22547.01	1194.239	542.784	415.955	697.649	2037.056	1660.201	303.32	17910.245	286.625	236.161	171.342	3121.276	8064.692	508.618	184.748	3480.217	4666.831	367.214	595.483	330.161	4543.868	1281.603	335.416	6357.596	103	0.965	369.5	1055.053
6823.303	7173.818	5196.501	9337.554	5028.289	11827.869	4016.211	7633.344	459.244	292.583	254.195	209.204	1243.404	527.035	134.916	7382.867	183.989	172.267	160.911	1420.125	1934.109	275.03	129.382	774.177	2596.379	239.123	322.006	257.975	96.54	571.573	317.727	1229.364	151	0.932	722.765	1056.95
10531.567	12250.75	7066.314	15508.08	8418.201	18751.244	7595.016	14899.82	783.173	421.607	363.605	317.879	3756.337	1085.412	290.992	15615.764	171.109	174.141	213.967	3222.37	7378.329	722.241	121.104	1933.277	4641.927	304.525	456.272	271.866	142.138	1490.037	302.128	3832.733	139	0.925	1101.219	1055.183
6761.251	8334.592	4695.453	10898.01	5366.822	12246.298	5096.824	10166.699	628.858	337.766	340.859	259.139	2281.953	933.711	215.688	11380.37	157.39	169.891	185.287	2701.947	7582.258	363.345	104.098	1231.376	2760.798	288.458	344.404	312.431	131.943	920.548	285.755	2311.669	148	0.948	1221.02	1056.905
10644.332	12668.267	6703.025	16071.777	7730.775	14667.803	6917.919	15966.333	1005.43	557.885	481.536	427.649	5441.699	1023.78	303.212	11611.044	237.1	174.929	147.99	4218.173	9821.797	589.909	181.374	3799.669	1896.016	276.158	346.951	273.059	94.388	2253.546	305.092	5874.902	108	0.967	1569.231	1055.111
11926.278	14723.099	8370.334	19761.105	8794.751	18333.106	7470.958	14435.396	694.26	445.838	349.183	292.358	3997.438	1684.158	258.361	12405.987	201.121	166.994	226.182	3273.577	16272.75	487.266	126.463	1381.263	3791.499	287.581	281.716	305.556	114.778	1227.041	332.646	2337.052	136	0.967	1417.375	1057.118
21762.884	24598.183	13463.845	28516.037	16894.645	33824.477	14752.926	28501.208	1141.676	945.023	445.909	3191.144	4464.086	4527.711	335.024	18574.986	288.277	264.682	206.355	4249.577	16304.044	792.758	162.078	2691.441	6625.49	366.826	517.987	449.59	100.767	1725.883	310.906	5312.585	264	0.881	316.087	1060.814
10418.476	12008.441	6525.461	15112.718	8200.193	18099.416	7758.974	15141.004	908.764	550.737	340.791	1953.363	3520.062	2605.848	283.066	17610.683	189.421	220.606	187.754	3843.935	14247.472	608.038	148.449	1865.212	2752.006	337.352	323.177	390.644	108.205	1518.17	271.377	3456.821	172	0.984	329.11	1058.686
18426.425	23555.914	13565.718	30039.123	16478.919	25224.976	16913.91	26030.584	1157.398	572.979	519.925	440.891	2094.474	737.567	313.951	11081.511	309.706	245.665	212.853	2388.876	5403.04	394.862	178.073	8214.704	4185.06	318.296	363.59	278.939	1797.103	884.686	321.644	7588.769	181	0.912	539.456	1059.285
6108.403	7636.489	4142.267	9993.452	5638.263	10697.063	5032.17	8797.439	664.475	318.595	272.617	224.457	2069.825	799.927	195.125	11819.805	180.909	183.011	195.403	2464.698	10588.132	415.508	157.615	1485.82	2314.59	245.541	302.624	295.337	103.058	678.1	302.7	1840.176	110	0.985	655.482	1056.545
9481.091	12051.293	6988.535	14715.815	8011.23	14384.731	6396.506	13677.312	712.474	447.915	349.006	304.468	2010.605	847.434	290.824	15186.057	146.676	128.827	159.427	2211.614	4334.759	335.325	133.478	1984.776	1031.771	286.172	316.281	272.803	777.176	817.318	264.704	4033.028	305	0.833	970.667	1062.175
9910.282	11721.194	6539.574	15542.259	7303.686	12846.029	5324.377	10840.381	795.234	426.115	357.215	293.929	4237.43	1417.388	264.777	13522.432	209.943	169.149	196.318	4976.941	12369.563	537.307	154.995	1625.609	3818.57	290.026	316.382	306.909	102.181	1249.037	306.788	2802.367	176	0.949	1448.949	1059.909
14010.487	16293.62	8616.646	20393.821	10219.018	23050.987	9104.304	18597.051	801.014	773.519	372.79	314.859	4058.741	3780.979	286.782	14085.668	236.761	176.343	211.82	4794.613	16245.548	615.97	137.078	1895.342	4931.273	303.486	310.963	312.435	189.733	1459.874	383.48	3378.952	153	0.945	1408.474	1058.807
12929.061	15747.691	9437.733	20476.344	10512.724	23145.971	10111.339	21696.322	907.125	518.718	476.806	386.193	4568.088	2393.407	311.249	12230.851	198.898	179.248	331.541	3620.018	9936.583	644.769	130.144	3047.429	3387.657	279.831	398.184	296.356	153.883	2025.324	311.779	6098.122	176	0.949	1114.341	1062.375
11413.233	14395.835	8111.653	18792.676	10459.677	21228.654	6558.255	13585.876	865.18	581.016	423.705	367.536	5427.676	3048.124	284.791	16437.834	264.741	194.039	243.379	5655.66	24821.078	762.042	137.072	2129.76	4109.738	322.662	366.214	311.36	236.09	2316.923	312.118	3801.916	108	0.967	1387.065	1059.88
7434.213	9073.976	4690.219	11096.474	5476.768	11266.978	4923.856	10573.539	854.281	395.043	343.812	314.889	3010.911	656.663	271.145	13350.557	186.628	181.689	216.333	2953.46	17716.873	618.982	139.134	2066.676	2462.675	290.229	315.325	274.497	109.705	1364.82	297.222	3314.996	130	0.99	1529	1060.5
6507.365	8034.5	4490.689	10016.828	5462.794	11782.08	5212.532	10875.713	712.375	380.124	341.25	285.354	4177.531	985.224	251.925	12831.035	176.016	165.842	185.369	3126.304	21787.37	611.767	121.635	1813.182	2855.123	278.049	355.838	286.499	136.52	1630.761	312.951	3328.293	126	0.988	1146.849	1061.389
7402.707	9064.148	4997.929	11518.774	5773.759	12823.3	5376.975	11020.752	764.892	360.27	370.992	291.146	1804.234	819.56	250.166	12114.787	175.838	187.766	185.413	2478.551	5959.1	595.694	112.921	1744.861	3052.504	300.258	302.015	316.395	122.462	725.08	305.684	3458.025	164	0.938	1232.512	1063.177
10049.456	12202.528	6400.855	15267.081	6860.666	12841.762	4830.513	9560.555	745.539	414.203	359.035	339.976	4730.675	628.231	223.195	16543.938	240.833	186.437	239.487	4338.361	13985.284	525.144	162.496	1623.611	3406.942	281.693	393.073	283.115	103.478	1389.614	281.808	2295.257	151	0.918	1613.632	1063.374
8357.673	9937.12	5583.155	13354.111	6454.653	16204.33	6471.028	13272.074	604.991	351.009	378.753	313.561	1046.8	1117.348	284.666	9776.395	173.133	170.773	187.171	1464.731	6475.037	395.715	128.218	1612.7	3274.937	313.378	409.153	288.899	8872.658	646.459	279.319	3511.635	210	0.826	1274.376	1063.819
10328.296	10747.551	5397.355	13206.94	6174.261	13886.677	5396.435	10855.121	1099.445	526.303	375.503	344.675	5157.732	1857.633	234.753	13150.907	290.02	176.49	221.253	5123.888	16558.266	546.108	161.396	1829.291	4327.025	289.667	405.379	290.47	97.864	1751.776	269.766	2847.409	155	0.923	1602.868	1063.99
10128.617	11508.49	6562.144	15087.222	8128.077	19976.308	7540.963	14605.069	814.025	384.128	325.511	297.947	2416.839	937.513	257.935	17115.635	168.041	163.725	190.483	2001.492	5785.187	553.536	119.648	1587.405	4240.799	291.079	312.504	265.737	139.62	1009.422	313.77	2887.034	118	0.953	1093.576	1062.424
13612.1	16173.746	8086.304	19574.753	9855.362	22515.498	9428.077	20512.538	1093.533	621.922	470.681	412.393	5617.274	1602	309.04	11248.144	253.281	189.014	175.143	5232.59	7675.821	705.971	165.647	3276.038	3925.923	292.301	391.652	287.211	102.46	2351.458	273.188	5806.861	178	0.959	1559.697	1064.747
7379.152	8678.008	5084.562	11098.329	6197.907	13768.622	5826.19	12112.4	877.415	368.207	352.732	294.628	5626.857	816.732	256.296	17119.813	186.752	166.677	199.444	3992.703	24973.883	672.624	126.085	1984.218	5348.901	282.363	344.659	286.113	158.5	1905.63	316.861	3567.805	149	0.955	1138.057	1065.513
8719.488	10256.529	5749.728	13069.753	6514.864	15016.552	6364.022	13112.256	819.41	396.6	375.371	308.756	4808.83	1605.082	237.488	12460.473	206.064	195.189	209.402	5301.036	15246.987	578.344	108.565	1760.702	5366.642	298.774	503.824	319.31	126.003	1931.964	309.125	3394.356	150	0.972	1214.447	1064.673
13442.145	16437.581	9072.347	21056.67	10464.923	22994.73	9944.425	20452.917	837.01	480.458	401.093	346.348	4297.716	5004.151	322.463	13194.09	246	168.674	223.802	3634.733	11108.151	714.459	145.793	2473.418	3464.605	318.678	329.241	309.11	380.449	1606.978	347.497	4571.43	179	0.911	1396.528	1064.466
17226.877	19026.322	11071.399	23424.723	14077.94	27889.935	12398.066	26715.661	1238.541	717.447	582.016	461.164	2000.415	2439.72	325.133	11206.604	325.414	253.313	264.091	1799.796	2931.684	746.288	173.296	5333.452	4181.317	306.365	588.167	290.588	4775.604	1427.828	339.007	5359.142	188	0.947	566.128	1067.021
11316.764	13803.324	7833.83	18008.929	9218.157	21214.707	9065.92	18654.674	928.01	423.877	403.511	325.24	3991.751	1500.983	255.847	11687.832	210.982	186.392	182.675	3267.454	6592.455	662.977	108.654	2199.089	4621.5	324.918	377.7	314.887	112.427	1680.142	321.194	4679.354	239	0.877	1200.107	1067.446
13052.121	9754.875	5235.407	12711.677	5997.699	11438.264	4929.064	10259.267	1117.572	401.645	326.564	303.969	2647.239	599.346	242.736	11827.627	278.688	155.577	166.321	1767	13381.613	481.236	157.62	1775.4	4373.035	286.466	355.468	267.966	102.293	855.011	294.633	2703.257	121	0.91	1574.384	1066.269
9515.634	11873.097	5908.198	14730.099	6647.687	14742	6837.428	15653.902	988.238	426.72	371.182	318.268	4661.451	654.903	286.838	19572.032	268.058	237.57	235.699	2763.554	22265.252	956.928	159.778	3159.064	5838.312	267.54	318.113	299.489	105.911	1482.686	320.86	4833.346	193	0.895	1685.899	1068.484
6552.045	7962.537	4327.973	10406.825	5360.563	12193.254	5480.739	9756.243	695.083	269.666	239.303	228.75	2075.29	841.461	186.365	9569.582	216.111	181.71	190.669	3080.845	4115.517	330.9	153.657	1143.993	3554.82	273.335	280.557	280.34	89.073	741.095	341.263	1544.991	124	1	676	1066.5
8997.849	10763.859	6096.589	13596.758	7173.86	16103.076	6809.813	13867.521	743.713	388.183	352.586	286.695	4174.075	1123.032	244.314	11586.246	200.768	169.142	192.485	4235.475	16089.39	626.149	121.635	1764.798	3752.171	288.676	366.248	303.237	133.73	1499.858	318.592	3524.001	178	0.969	1156.247	1067.865
13968.381	16606.524	9683.571	22374.114	10351.261	20558.634	8712.722	17164.377	947.605	962.624	392.379	307.953	2869.463	3503.469	278.58	14632.33	249.923	196.534	238.769	3228.356	13741.171	581.487	132.965	1862.943	5062.433	306.219	309.029	309.849	126.249	973.875	371.445	3385.196	141	0.964	1409.16	1066.316
21207.196	24779.623	12994.717	25850.098	16438.374	36072.849	12244.513	30557.556	1236.783	594.688	480.474	6359.456	3857.321	2245.841	332.445	20729.549	322.577	263.438	232.748	3625.373	11893.86	719.284	175.578	3992.599	6829.469	357.131	542.958	603.392	140.865	1379.509	305.033	7796.626	421	0.742	265.329	1074.97
11955.134	14277.778	8135.829	18392.557	9409.41	21791.227	8874.7	17813.301	757.807	460.289	352.755	314.619	3364.91	2155.541	271.261	16144.687	170.471	179.539	202.844	3687.596	10448.086	602.103	129.421	1856.422	4085.175	287.486	315.111	263.917	154.609	1336.033	305.667	3497.19	151	0.968	1100.659	1068.52
18247.374	24151.538	14307.42	27094.427	15949.383	21943.487	9747.824	11027.419	1094.012	634.192	435.46	4335.882	4181.769	2338.437	287.505	11740.66	270.788	257.444	204.02	2848.083	8608.526	680.825	159.046	1557.669	5899.644	356.953	442.116	509.977	105.548	1492.837	284.879	3127.441	106	0.993	303.774	1067.5
8931.693	10833.022	5880.105	14029.258	6986.447	15960.835	6903.487	14668.656	729.423	378.904	370.565	351.477	940.28	1828.718	292.418	9501.19	178.783	168.445	173.438	1722.764	2582.681	359.063	150.527	2433.642	2155.23	281.835	385.617	311.467	8402.289	977.515	297.463	5720.586	323	0.674	1488.342	1077.695
15598.002	16849.142	9095.594	22064.082	10030.014	21602.466	9048.869	17991.002	849.384	736.933	361.652	336.09	4765.15	2191.935	253.115	12820.641	246.458	173.055	188.571	4080.518	8484.361	586.53	151.609	1955.228	5741.897	289.047	382.453	270.767	106.029	1891.072	283.294	3238.129	170	0.958	1567.065	1069.841
[truncated: 1,116 more rows]
