# Supplementary material for: Highly multiplexed immunofluorescence imaging of human tissues and tumors using t-CyCIF and conventional optical microscopes
Source: eLife. 2018 Jul 11;7:e31657. doi: 10.7554/eLife.31657 (PMC6075866; doi:10.7554/eLife.31657)
Supplement: Figure 10—source data 1. [file elife-31657-fig10-data1.zip › TMA06n.csv]

Hoechst2	Hoechst3	Hoechst4	Hoechst5	Hoechst6	Hoechst7	Hoechst8	Hoechst9	pAKT	Ki67	pERK	EGFR	E_Cadherin	PCNA	MET	MitoTacker	A555	pCTD2	CD45	VEGFR	Keratin	PD_L1_PE	CD4	ActinRed	hmC	p21	pS6_235	HER2	Vimentin	Catenin	NGFR	HCSred	Area	Circ	X	Y
18118.865	20241.58	14113.267	26529.228	18966.186	6027.282	190.906	199.822	2714.486	1555.343	1337.727	970.531	995.67	361.127	200.963	581.749	564.735	362.589	275.433	1652.595	201.652	2450.553	152.733	147.372	741.651	291.421	452.552	288.736	5910.786	326.092	324.778	274.133	107	0.958	1133.836	303.182
12955.357	15474.286	9831.307	20442.635	13067.369	1336.988	1047.174	1347.861	1584.233	830.227	738.103	564.232	605.412	294.762	269.233	4695.711	361.813	244.687	230.695	1158.669	217.573	1736.837	159.316	848.638	8911.334	307.306	306.824	308.744	12079.39	335.795	388.261	1331.804	105	0.953	679.157	318.329
17293.827	18163.694	13565.76	23047.474	17144.241	7249.932	216.953	186.449	2535.999	1211.243	1060.699	790.871	721.412	489.434	205.529	868.717	608.614	385.733	371.12	2089.99	224.922	1858.265	136.492	157.654	9086.949	299.701	579.737	282.512	19943.431	341.64	309.276	243.917	133	0.935	1145.989	378.665
12987.137	14533.756	9371.015	19330.226	12373.102	13856.175	15960.049	19873.586	1489.694	823.431	708.63	540.555	516.328	705.109	600.446	10954.061	439.928	280.057	403.35	884.375	208.678	1974.343	184.721	5620.508	9985.819	276.774	749.271	281.665	20701.016	330.412	313.246	10509.275	110	0.943	1219.818	386.009
19922.896	23410.035	16883.506	31274.885	21710.642	180.882	3141.033	2764.294	2857.208	1475.373	1308.094	918.943	941.618	226.717	367.576	10474.231	487.437	319.523	236.734	2303.49	221.087	189.777	145.785	2030.178	7688.522	348.411	451.771	295.614	4898.06	297.066	305.017	4115.25	148	0.859	679.682	391.203
19545.423	22411.128	15125.521	26715.989	20439.865	436.259	2798.748	10266.449	2192.729	1168.132	977.333	719.45	791.251	202.373	338.691	12796.995	518.809	328.288	290.362	1638.062	185.011	2093.324	143.506	5962.472	8736.586	288.505	448.754	314.063	7591.789	250.486	325.158	11279.492	119	0.961	1232.5	401.954
13316.985	15587.046	24979.888	36550.991	29664.573	14414.143	269.237	266.879	2465.704	1304.824	2123.923	1563.013	1401.51	608.927	209.908	795.533	526.179	315.427	453.844	4420.132	306.394	1945.323	129.672	141.911	5645.93	277.847	590.396	342.881	16425.237	377.959	312.565	252.98	174	0.837	1204.598	407.471
14768.474	15535.265	33589.617	37074.254	40502.737	13747.811	7870.47	12412.059	7216.365	3951.977	3660.975	2578.922	2455.514	492.809	252.265	5906.505	1556.746	858.842	625.717	1837.597	460.958	3026.629	161.5	698.017	738.469	391.718	744.912	411.267	11968.637	320.618	284.453	1674.751	124	0.933	1177.339	420.524
12938.581	15877.751	14684.694	21836.32	16620.301	8343.22	252.212	196	1847.737	1081.237	939.822	627.212	626.42	573.616	206.692	688.118	362.415	283.196	459.469	4617.281	173.261	5823.343	165.703	139.311	3572.934	276.639	724.271	263.14	3436.125	312.999	300.933	295.96	125	0.914	1167.548	449.508
14269.087	14639.496	11081.95	21031.924	14522.617	26380.544	1105.021	2223.27	1939.654	1017.798	812.88	637.795	634.959	934.978	219.657	4938.943	472.929	270.768	186.14	2813.962	129.918	3086.923	152.701	1110.945	9296.173	269.174	843.571	297.686	5373.954	440.223	235.432	1831.282	130	0.842	1299.692	464.262
17816.034	18526.714	11531.526	20318.316	14459.897	6074.499	244.36	170.742	2021.614	1027.855	800.727	586.262	566.377	572.673	219.571	581.082	475.141	266.717	409.323	4286.521	178.533	2813.594	167.321	130.918	10118.868	279.364	622.309	281.266	5356.822	301.043	297.326	275.339	137	0.833	1174.887	467.792
16212.797	17541.248	4690.325	22679.031	12637.099	5703.88	11524.995	11499.331	1989.433	1880.521	393.94	600.255	473.662	585.429	771.996	9460.048	576.125	466.559	185.106	5311.913	164.376	4010.842	250.647	6356.745	13280.549	311.785	293.579	307.834	18185.25	273.104	304.156	9601.564	127	0.859	1348.941	475.012
14050.854	14032.699	10760.036	17538.637	11595.552	19610.555	22561.076	23281.388	1837.783	888.377	699.73	396.173	378.565	1693.962	1322.507	7554.102	403.738	234.174	325.42	2182.221	164.968	1570.75	365.193	9606.852	6875.252	278.985	401.809	259.842	15119.301	321.032	299.243	11203.57	105	0.953	1235.1	474.386
15960.992	16248.097	13275.882	23249.706	16340.022	19044.971	2480.84	1760.636	1936.306	990.649	894.208	627.294	628.946	1572.335	287.546	4003.769	415.776	240.038	242.916	2857.627	187.335	2643.874	186.904	785.563	5366.467	283.718	704.793	292.503	19212.698	317.474	254.686	1140.584	111	0.935	1266.959	477.041
7856.504	20499.719	11275.969	22019.829	14137.774	21331.644	19258.842	22672.992	1908.046	1607.129	604.159	423.73	394.565	833.723	1136.823	6165.581	426.244	311.419	310.34	3388.118	293.538	2355.733	304.518	9515.369	4431.192	335.011	469.43	265.701	16838.695	492.779	340.393	13466.166	145	0.731	1374.293	479.362
18506.082	19213.156	22819.618	23601.496	19040.852	25953.186	24680.36	26045.059	2404.433	1278.025	2035.158	781.036	761.634	1276.01	1449.741	8280.487	437.259	267.625	370.606	3703.324	144.945	2525.659	404.308	10680.139	3687.323	285.356	759.422	298.923	2322.175	371.749	337.254	11804.045	107	0.958	1249.136	485.182
20730.826	19531.912	15329.411	31008.054	19273.631	17613.934	7504.681	1500.369	2095.805	1025.872	865.07	871.899	648.913	1413.514	532.576	4528.547	456.547	261.017	324.298	2167.514	125.258	5207.173	225.501	1209.798	6493.264	279.357	447.737	301.222	3003.002	309.274	297.937	2204.755	98	0.993	1286.337	485.378
16742.181	17751.333	13237.957	22835.734	16882.346	20837.922	210.317	173.784	1816.695	940.307	798.535	550.398	612.058	769.906	200.981	653.304	448.039	274.96	262.831	1749.548	179.586	2466.464	153.186	151.35	6000.388	341.187	486.338	293.585	18976.817	409.789	271.869	281.262	141	0.928	1193.131	543.55
18114.439	18024.102	5183.465	25622.671	19846.897	414.727	19378.685	18343.274	3527.016	1636.499	647.119	939.111	870.392	192.386	1123.977	17909.901	741.092	419.651	199.454	2373.197	203.301	341.876	334.199	9179.789	5508.23	303.406	244.458	270.304	18372.275	259.013	321.456	12746.234	102	0.987	1333.461	547.804
15665.747	16846.131	14146.181	23125.757	17764.612	16795.82	204.494	159.472	2638.847	1363.387	1115.085	765.216	807.196	1401.828	182.383	506.968	606.557	373.821	242.186	2234.991	175.303	7616.323	147.34	123.729	7756.915	367.191	605.411	305.046	5839.62	293.42	277.131	250.846	139	0.915	1241.5	550.586
3628.33	15569.733	12274.559	4741.732	15645.834	175.629	9092.504	10348.984	1098.703	918.202	890.417	460.966	475.393	191.185	635.242	15507.638	261.494	140.432	201.238	1153.075	205.698	152.096	256.016	6317.548	1126.451	275.546	388.15	248.914	15492.059	246.298	270.836	8980.745	96	1	1356.229	553.229
4029.451	10898.428	6372.254	13524.29	10394.123	178.997	3459.624	2029.106	934.764	762.619	747.258	514.986	497.856	237.786	240.06	5308.829	259.697	279.922	351.825	719.753	342.13	226.375	165.331	1334.362	3728.359	261.507	351.231	319.967	4262.627	302.057	230.688	1776.922	112	0.878	1425.286	567.777
11596.864	15638.272	14161.13	21233.635	18015.938	592.144	2087.494	2142.944	2450.061	1537.465	1336.38	899.332	953.421	261.88	292.702	4892.015	361.794	308.433	409.743	1785.51	255.069	349.525	121.601	1083.777	7102.437	381.409	386.718	288.288	13742.555	310.887	294.951	2122.432	138	0.944	402.913	595.659
10714.683	10582.996	8171.914	11320.26	21163.137	155.251	6488.846	11570.425	1828.015	775.311	633.785	472.057	692.47	224.422	226.456	7101.515	254.727	186.383	175.989	2516.877	247.185	382.919	152.419	1368.605	1540.711	312.164	350.331	291.577	5695.009	301.3	311.506	3397.488	108	0.98	250.139	608.63
19434.25	19584.398	15511.341	25787.857	18791.127	156.105	10147.803	17816.691	1762.462	671.38	590.413	452.714	516.673	221.684	233.797	6613.692	261.305	167.52	193.902	1463.473	211.24	302.097	126.623	1245.24	3280.134	313.283	344.86	276.915	5701.421	275.755	355.674	3547.002	119	0.921	262.954	614.693
13520.491	14558.132	10800.439	21080.581	14763.983	1540.898	2105.221	3464.376	2002.348	950.934	783.41	590.595	616.741	333.02	217.876	1910.425	341.047	242.712	242.476	781.509	207.017	790.59	119.538	389.95	9307.948	316.405	470.231	267.459	5380.677	251.226	284.825	781.546	147	0.804	455.248	650.371
12919.141	14540.166	10521.74	18577.159	14279.928	141.843	2010.583	3612.915	1089.398	511.385	503.061	377.263	391.403	244.539	224.446	3674.747	178.264	182.725	296.891	1110.37	191.15	135.824	141.285	514.117	2488.548	306.479	405.102	272.164	7822.359	298.528	300.406	1201.53	118	0.981	304.322	652.195
18386.459	19730.222	16870.875	24483.943	22245.455	1609.17	2894.804	5052.833	1953.929	991.068	1253.014	583.448	745.933	230.895	207.545	4705.843	278.114	203.737	166.392	560.952	229.871	358.996	135.14	650.424	2793.545	322.655	285.354	305.729	918.609	308.971	276.332	1399.057	120	0.941	219.65	669.217
19264.596	19844.168	18813.004	25546.138	22946.23	10249.292	1072.173	1614.781	2135.913	986.493	826.994	595.247	601.006	317.017	222.279	3015.985	281.314	193.901	161.341	522.532	203.562	1049.735	134.404	459.668	2363.569	314.66	279.656	279.502	1816.955	352.037	244.082	644.737	116	0.909	227.655	671.121
10487.721	17044.449	10673.749	22522.464	15571.509	25019.325	16630.644	15946.549	1420.263	875.85	850.343	608.714	575.199	817.473	810.551	6534.695	216.108	200.261	324.667	3458.034	284.393	1706.946	194.352	7699.664	4670.571	337.185	1057.941	292.618	15807.763	622.948	254.822	8612.169	111	0.896	1431.365	674.23
17528.27	19418.443	15161.31	24891.481	19905.027	137.565	2504.841	4340.325	1581.629	675.055	2890.583	449.745	2824.501	239.234	235.138	3317.613	185.424	183.006	197.305	884.115	1287.734	245.504	166.961	548.606	5832.793	317.842	308.607	278.345	1048.168	308.445	299.976	1157.81	103	0.996	256.888	678.131
14084.954	15358.405	12281.665	20202.509	16997.049	3322.502	3342.576	5727.72	1581.338	750.219	886.949	503.465	622.199	252.781	223.92	4011.713	225.193	160.881	165.729	1082.642	225.569	766.678	134.057	704.241	3459.838	315.732	283.489	265.757	1937.615	313.374	289.736	1564.985	153	0.845	229.069	680.141
17643.122	18516.476	14679.285	24819.26	18581.002	276.779	1127.267	1785.278	1532.147	631.567	2686.749	470.009	3159.609	238.512	227.997	3133.64	172.84	174.701	219.006	919.244	636.352	473.148	143.006	440.876	3933.273	311.295	279.584	269.829	147.052	313.399	323.582	827.686	146	0.888	247.966	694.575
14178.974	16212.441	13301.829	22888.728	17467.927	2888.366	215.445	231.004	2169.454	1176.087	1028.298	715.325	739.383	416.118	210.035	1113.475	302.142	230.947	179.241	2252.512	240.127	855.511	122.215	265.425	3393.421	309.703	368.68	279.296	9787.782	357.621	277.196	712.649	152	0.724	379.145	701.625
16609.32	18775.627	13171.165	24451.184	18813.108	281.967	1625.337	2805.245	1456.644	570.211	2742.893	417.792	2021.974	216.85	231.421	5039.555	155.86	170.831	219.181	875.861	569.9	230.399	141.331	581.116	4371.786	313.442	271.42	261.468	159.794	316.972	295.507	1217.55	106	0.98	246.858	702.217
13350.253	14964.717	10674.574	19422.803	14836.494	4120.393	1081.433	1785.146	1399.241	569.035	3950.204	410.317	2546.955	432.059	231.675	2732.371	200.246	175.974	200.226	781.006	633.769	1751.775	116.383	406.421	2763.063	342.505	286.947	257.315	91.868	1052.953	315.513	710.075	98	0.98	218.184	702.714
16202.739	17726.301	13502.998	23236.601	17596.592	4779.571	201.683	237.858	1469.477	583.057	3760.132	459.036	3231.51	336.357	227.16	1925.253	190.392	174.531	197.854	878.331	522.567	970.667	119.539	323.534	4060.256	325.062	282.026	265.18	97.426	802.827	313.427	476.132	110	0.985	231.064	702.645
15852.502	17518.345	13479.659	22456.605	18396.076	142.979	890.721	1577.292	1588.358	762.598	2220.526	525.5	2023.287	236.317	259.633	2459.675	194.447	186.402	168.902	761.877	469.651	271.906	150.77	352.996	3299.294	323.183	291.575	278.451	1629.113	309.234	285.054	632.477	106	0.993	277.5	707
16630.004	18254.03	14808.827	24064.167	18781.858	2175.463	619.72	349.269	1829.448	1032.142	905.694	676.258	648.644	286.381	221.481	1398.253	277.435	206.087	188.072	2332.249	209.806	707.942	129.633	269.82	2772.479	317.101	357.362	269.309	6102.268	322.678	308.157	387.941	117	0.917	361.962	707.756
20364.491	21937.518	22248.808	30690.136	27722.083	17164.447	209.73	159.743	4021.227	2670.886	1945.446	1320.18	1329.055	1385.898	207.373	752.305	877.993	640.373	423.241	1239.155	210.488	2459.779	153.56	143.261	3409.169	367.239	342.044	290.89	1571.244	283.949	282.36	322.386	100	1	1266	706.22
15123.37	16481.878	12173.188	22065.484	16570.74	6777.742	231.575	309.895	1423.239	560.653	3662.863	406.506	2630.972	287.277	243.596	2851.543	169.822	176.907	205.404	791.192	516.351	319.739	119.87	347.674	3707.495	313.427	278.845	264.042	115.994	331.463	286.112	594.429	105	0.984	237.052	708.519
14777.677	16680.344	11740.646	21983.301	16774.266	283.424	1726.855	2744.111	1200.933	541.079	2682.384	439.804	1614.101	246.855	214.823	4015.103	195.694	177.698	140.778	620.359	312.991	287.466	139.416	537.88	1737.117	297.964	283.264	253.738	180.173	296.39	282.36	1142.64	103	0.996	220.646	733.791
13718.868	14975.406	11491.126	19583.516	15016.846	281.84	1248.092	2033.262	1358.164	556.683	2579.555	435.317	2859.123	222.776	239.457	1813.165	148.32	158.746	192.982	962.047	467.294	234.899	129.074	306.931	2094.68	303.001	288.03	260.45	294.421	300.506	289.895	737.504	104	0.961	250.846	733.846
6009.345	15144.658	8738.078	20469.327	15515.958	790.624	7712.034	181.264	1015.15	1147.978	684.245	604.325	749.962	244.046	410.391	391.881	193.158	222.32	219.839	688.169	286.356	492.801	142.174	242.255	749.305	294.847	324.522	290.27	9081.855	275.765	278.032	306.795	121	0.977	1461.541	735.029
15105.909	18490.144	15592.811	28184.891	20840.678	5543.48	7610.917	4306.268	1830.773	1482.979	1120.299	693.39	883.811	528.293	458.901	6514.273	245.945	247.139	229.517	1593.405	294.308	2259.025	155.687	2633.415	6959.465	334.172	584.498	277.142	20982.906	290.711	231.724	3947.966	104	0.944	1430.404	735.808
17513.347	20061.77	16586.566	24924.542	21687.755	8321.455	176.536	193.786	2169.301	1087.27	788.684	601.735	626.116	331.569	218.426	1226.193	316.76	254.505	233.55	2221.54	601.983	362.553	115.717	234.224	2359.008	319.066	294.695	257.682	12071.093	304.827	300.928	393.224	107	1	372.724	750.519
11953.469	13953.601	12051.69	19034.487	15100.954	252.925	1239.475	1592.936	2012.329	1017.018	885.06	647.733	622.081	286.937	213.988	2001.161	289.794	228.16	172.063	2117.848	328.465	217.694	108.84	303.917	2158.082	310.246	320.613	270.984	10068.034	279.376	285.594	618.823	116	0.925	388.19	754.138
13576.403	15193.424	12785.205	20884.241	15861.141	475.558	2306.212	3472.784	1642.399	752.786	802.98	623.81	528.687	288.24	241.849	2877.108	240.524	216.296	216.744	5862.632	315.076	176.985	120.158	433.813	4124.225	316.498	396.363	246.313	15035.72	308.577	305.207	1135.935	118	0.953	362.127	760.398
14351.032	16257.601	11605.663	21114.655	15969.842	2996.864	201.256	222.747	1026.406	465.691	823.856	416.826	3296.556	242.284	219.387	1396.236	187.377	172.922	136.749	1161.759	581.201	254.143	177.555	339.495	2930.908	254.959	269.516	248.773	915.252	306.712	275.034	451.378	129	0.954	200.709	771.105
18367.589	20338.522	14741.913	27300.51	21484.513	4725.074	1038.229	1836.064	1668.116	748.459	2754.376	568.03	2475.052	302.681	273.493	2819.87	207.441	179.862	175.177	748.535	500.859	211.996	116.721	362.043	3420.483	310.624	248.055	251.503	176.122	319.644	270.369	829.47	105	0.984	279.919	772.252
10057.77	11274.328	8471.299	15669.781	11654.088	10485.46	213.083	246.271	595.818	304.175	416.592	271.662	385.176	357.25	209.906	1781.07	146.242	126.979	226.509	977.527	243.19	389.058	173.367	343.47	1919.035	240.608	344.028	230.137	3315.392	343.953	288.175	470.662	106	0.962	198.358	782.302
21403.574	29260.815	16950.548	22233.524	20276.6	192.555	1509.632	2713.958	4743.886	3423.84	1087.741	672.528	797.634	205.486	240.667	5095.414	958.926	760.588	338.673	585.077	207.834	214.917	134.703	674.718	3389.726	391.458	361.536	290.288	2716.966	280.092	291.638	1220.05	98	0.993	913.724	789.378
12574.623	14432.488	10223.332	18759.369	13748.514	1781.829	1143.487	1972.952	1107.231	473.282	1424.814	376.187	1906.237	220.645	210.343	3236.377	177.69	160.505	169.141	713.807	638.332	239.95	162.701	470.34	2787.558	243.163	268.564	263.025	189.621	297.132	266.258	965.005	106	0.98	184.915	797.783
12762.393	14518.245	10643.74	19233.902	14202.271	5810.992	281.625	305.111	1077.52	509.921	1120.879	381.962	1979.859	243.437	199.672	2206.862	180.083	169.31	176.843	809.334	699.494	287.573	168.551	368.328	2160.118	247.516	251.146	259.372	609.267	315.709	262.812	504.619	103	1	197.5	797.5
11753.387	13476.442	9687.897	17514.372	12771.756	4000.893	187.414	164.662	1018.905	452.654	1031.719	346.58	2873.473	247.028	197.383	755.048	166.299	157.434	170.455	772.11	747.717	285.454	157.339	251.125	2892.312	253.134	275.783	255.445	174.636	337.281	244.758	350.148	104	0.961	174.913	798.817
15170.509	16964.556	12539.049	22657.14	17277.015	328.163	2744.367	4651.27	1210.294	524.451	2158.43	415.265	2695.141	224.564	239.503	2990.314	182.994	168.755	217.698	696.9	513.891	293.055	121.169	508.417	5084.157	271.155	241.825	274.249	432.443	304.102	259.547	1374.829	119	0.973	271.693	805.895
15052.306	15978.764	12279.467	20920.21	15649.997	2449.564	188.815	151.963	2078.647	1079.952	914.925	628.768	647.184	245.986	234.293	622.925	478.362	301.101	383.795	678.408	179.347	164.736	138.666	177.975	12700.905	284.381	369.728	272.639	12745.08	270.604	281.373	377.162	98	0.98	995.684	806.745
12710.582	14413.324	10498.636	18884.27	14266.13	2114.166	1273.838	1990.098	1137.564	512.759	1403.191	436.914	4203.158	236.656	219.443	1244.331	174.279	187.577	191.531	877.228	931.024	295.164	156.41	329.054	2548.016	237.588	234.735	265.351	155.269	316.774	237.621	618.24	107	1	219.519	811.724
11124.037	16489.556	12710.887	21490.977	17984.474	18406.767	206.467	222.692	2087.367	1309.864	1021.377	716.491	830.866	1382.533	225.936	447.149	249.777	197.6	203.624	1463.044	231.509	1449.706	127.755	274.346	1957.657	344.956	472.741	301.867	3168.808	325.627	257.896	315.64	104	0.974	1475.548	814.74
12888.161	14765.394	10953.437	19258.781	14273.83	300.774	902.188	1195.769	1053.652	490.943	1112.675	379.927	1803.604	231.135	201.955	3334.894	170.545	162.513	177.696	653.351	612.754	263.551	174.037	416.683	3114.824	237.285	250.159	264.366	145.802	296.231	270.975	776.67	115	0.956	198.03	817.265
12869.856	14017.028	11379.62	19069.162	14872.693	401.022	876.558	1259.64	1609.762	663.363	2209.166	484.846	2182.293	246.911	199.727	1013.212	231.871	200.691	186.255	1336.887	671.289	409.457	119.474	244.142	4596.15	272.335	277.536	263.969	245.086	305.921	283.148	742.741	103	0.996	346.316	864.17
16454.161	17712.676	14964.731	22293.775	18161.33	200.06	1962.952	4028.059	1317.325	737.687	848.647	501.273	674.347	235.736	208.684	3032.239	221.937	168.321	149.095	1196.024	205.843	747.385	132.942	434.365	2085.704	266.69	555.696	328.3	3208.063	302.59	291.068	1065.307	107	1	387.276	868.481
17844.905	14760.456	12174.945	21337.227	18340.378	15406.488	191.051	192.859	2571.261	1081.479	1074.557	867.193	820.507	525.174	212.566	360.256	522.81	295.412	464.141	11266.481	192.935	4840.978	138.93	143.068	6754.228	301.379	590.207	321.792	7308.982	417.352	266.949	289.621	113	0.912	956.447	873.456
12127.953	14598.998	10344.237	19415.51	14646.02	350.079	1781.186	2698.854	1015.469	529.306	976.83	460.668	2168.884	226.077	224.561	2942.142	196.118	172.935	226.487	994.578	656.839	248.411	119.192	421.049	3996.828	296.19	295.854	263.482	198.49	316.494	250.899	1023.299	98	0.993	229.122	890.837
11709.191	14263.058	10118.145	18245.792	13222.111	7560.326	215.713	166.331	701.344	414.043	493.365	366.51	1464.92	219.969	166.344	205.301	162.906	153.754	217.744	688.702	539.979	273.462	148.352	121.025	2238.671	297.946	308.622	241.316	6083.384	278.734	224.107	361.498	102	0.974	120	903
11688.647	12781.049	10248.817	16867.115	12778.645	7187.486	2308.527	3422.47	1133.234	469.36	2517.441	361.31	3859.355	349.28	231.224	2668.509	199.699	176.639	205.89	736.03	910.181	2048.493	113.803	416.607	4512.768	277.537	256.351	307.696	109.146	317.898	291.961	1002.02	103	0.996	341.617	904.131
11254.074	14168.123	9417.331	19530.959	13584.032	25957.11	217.311	149.896	824.558	445.856	605.474	369.602	2255.04	639.867	176.944	221.811	190.092	170.514	171.146	665.497	736.661	757.633	145.369	135.562	2988.094	295	322.405	238.257	2701.913	391.848	254.71	359.506	96	1	111.521	905.229
21777.31	22995.254	19668.455	29983.078	24565.65	255.072	304.4	6464.954	1262.11	640.321	1028.254	448.288	723.8	205.655	211.279	3483.982	198.986	159.28	161.988	884.89	200.683	439.201	113.402	520.575	3094.978	269.03	372.576	305.789	1781.847	316.357	240.669	1243.443	213	0.807	399.669	914.5
13242.929	15112.553	11386.102	18951.065	14741.693	2218.941	261.836	302.757	1318.574	594.872	1806.386	398.705	2933.294	338.923	228.764	2178.734	217.198	182.318	157.312	768.047	655.038	4287.504	112.035	300.083	2305.527	278.291	271.37	294.093	164.253	310.486	279.342	540.982	99	1	322.328	913.399
19706.371	16293.806	12903.052	22184.463	17487.758	251.983	3612.482	199.843	1394.172	727.07	664.799	481.19	523.699	216.65	199.74	1150.238	216.769	156.403	144.381	940.771	170.432	485.272	122.547	228.651	2143.211	271.85	352.659	310.309	736.669	291.199	234.303	333.607	141	0.807	420.883	916.77
13162.68	15524.697	11247.731	20712.354	14815.398	19386.857	223.186	164.659	907.937	454.232	967.335	318.714	3623.074	397.665	171.77	237.671	180.503	160.493	166.927	702.352	990.079	1066.392	157.112	125.907	4169.502	285.457	328.561	255.416	207.132	387.317	243.858	323.866	136	0.919	121.412	914.993
12967.599	14264.165	10436.841	19542.109	14917.347	2192.235	228.947	241.778	1137.198	522.954	1557.266	374.19	2035.886	314.611	227.438	1446.199	214.689	184.221	167.732	703.414	547.228	1230.637	113.693	255.223	4507.619	285.522	271.91	305.917	283.032	312.615	267.313	446.468	99	0.99	329.944	914.51
12111.601	13469.857	10645.893	17653.552	13640.1	9895.055	1247.831	2139.971	1051.407	467.056	2155.655	319.594	2523.18	907.862	223.5	1242.878	188.911	155.82	184.791	649.189	812.59	5594.835	105.976	291.22	3606.625	274.33	277.749	305.796	194.836	308.797	308.228	823.088	116	0.977	341.707	923
14820.844	16528.724	12985.915	21717.963	17832.574	3372.684	147.565	426.666	1484.26	640.041	3104.526	443.796	1847.061	412.501	215.223	1533.571	208.246	168.656	159.27	778.734	308.882	2812.228	111.786	247.599	3202.533	269.805	294.475	295.231	500.502	319.064	248.372	374.496	125	0.914	397.796	924.468
10484.579	12987.708	9189.737	16933.779	12217.086	14454.3	206.189	153.388	879.757	486.31	1102.62	395.592	3817.971	573.876	170.031	184.385	171.769	151.025	149.197	1047.575	1087.507	495.415	151.061	112.829	1654.012	263.883	303.319	266.563	414.314	273.209	224.338	328.42	116	0.977	129.371	926.552
12024.754	13764.898	10656.943	18355.943	14870.491	6890.142	978.76	1556.184	932.551	475.629	744.445	333.178	677.569	629.496	179.783	1119.899	179.983	139.924	201.303	707.344	233.508	4933.716	88.375	228.615	2711.509	289.304	308.778	302.304	2645.21	292.607	219.712	485.866	155	0.878	337.648	939.629
11796.238	13557.572	10013.266	17209.344	13655.089	6287.397	223.803	289.62	1197.552	579.859	1827.291	390.381	3059.93	612.154	175.263	2130.174	197.929	156.059	185.174	1018.604	882.017	5936.959	84.33	264.28	1013.347	275.365	295.555	318.11	472.84	285.991	226.16	467.444	109	0.946	348.344	938.5
16401.541	17727.766	13828.849	24144.337	18732.209	3113.502	117.876	106.335	1212.591	581.331	1410.358	405.757	2291.224	325.331	206.825	295.743	184.537	147.183	148.581	772.43	435.322	503.395	109.594	178.879	2187.219	293.521	281.515	271.87	350.113	266.654	234.579	343.741	101	0.977	299.342	940.787
13841.11	16124.134	11410.981	20455.7	16525.333	3339.388	158.897	116.47	1326.303	551.068	2369.659	362.418	2419.425	428.046	167.493	807.229	197.241	158.802	234.81	768.313	1044.665	7277.167	91.789	157.377	3559.36	295.325	272.283	315.908	104.93	317.708	249.052	283.181	96	1	365.771	940.479
24512.089	24215.504	22574.059	31843.525	26308.96	4901.183	155.905	237.264	1232.805	595.775	969.112	416.355	887.113	491.218	172.716	1238.118	220.805	154.545	256.716	772.559	262.654	2549.614	98.802	209.784	2903.58	292.735	357.156	286.706	4768.573	329.161	254.687	335.929	152	0.861	394.559	942.441
7929.039	13411.697	10193.971	17179.498	12932.293	18135.911	316.974	146.04	627.762	474.54	764.222	299.806	1185.744	406.772	189.811	255.656	202.583	156.64	267.456	566.184	737.089	519.956	157.583	127.412	2377.541	242.51	328.543	214.542	5790.086	267.283	247.216	279.581	126	0.921	89.706	945.087
15298.422	16890.059	13520.646	22977.844	16906.446	11688.206	252.805	270.915	1180.35	577.912	1017.69	427.919	4812.614	391.111	151.371	2644.225	203.625	182.063	212.873	1036.446	839.153	499.249	115.824	310.901	3654.328	329.136	375.993	280.542	555.906	366.008	232.351	571.689	121	0.977	225.26	949.186
18609.091	19261.914	16918.02	26813.309	20535.649	18176.164	165.49	151.67	1212.819	593.61	1226.628	417.054	2211.776	659.302	168.857	942.681	187.636	135.974	147.376	847.044	771.515	1089.459	102.242	188.436	2671.308	283.867	286.231	278.257	232.311	354.411	273.639	362.838	100	1	303.5	949
17854.95	20111.429	16682.196	26288.749	23347.088	3082.191	509.427	844.807	1158.396	609.206	597.099	433.328	442.674	288.324	193.255	1252.763	211.478	142.631	234.202	1294.982	181.98	1788.278	111.46	241.935	1770.188	285.431	391.224	298.173	3564.779	318.568	281.384	385.779	173	0.852	398.078	949.818
11555.014	13397.189	10549.288	17694.081	14033.661	8280.54	113.252	89.849	1080.844	429.021	2032.733	308.428	3054.82	519.947	149.705	256.054	161.773	133.61	220.981	712.727	844.718	1109.215	97.197	156.767	3463.311	262.394	239.137	271.115	120.407	557.223	263.501	292.282	99	1	276.571	949.641
16125.235	18189.3	13671.155	25062.458	19572.327	11584.305	124.975	106.528	1219.946	516.553	1675.196	342.902	2385.521	547.122	164.632	256.46	157.138	132.96	183.235	680.237	440.908	1132.233	100.651	165.073	2844.254	275.142	266.184	278.631	156.208	471.655	287.156	291.791	136	0.93	284.691	951.243
25656.492	27538.806	23419.264	36537.082	29119.072	254.244	2081.166	3326.143	1154.45	612.776	631.962	463.634	466.475	224.351	192.366	2455.188	212.029	140.762	184.469	1126.124	170.743	335.115	110.5	337.542	3046.407	276.355	379.273	275.882	2356.302	313.902	251.567	727.681	122	0.848	432.197	950.902
12287.331	13336.443	10477.21	18378.92	13591.661	23603.381	151.461	107.399	1139.284	507.568	1656.441	409.308	2342.653	847.611	193.683	283.612	173.928	134.367	194.917	601.458	843.543	2102.722	126.265	174.471	3877.287	288.411	266.184	256.942	117.805	755.199	313.617	259.837	96	1	265.552	954.521
16291.687	18873.006	13067.822	25928.934	18902.116	10953.309	191.493	168.63	1265.886	549.033	1168.496	401.551	3566.318	360.637	186.349	1157.52	198.256	186.138	206.101	906.734	805.577	521.302	161.916	295.543	3796.292	309.074	320.521	275.766	114.211	354.672	273.779	366.28	112	0.96	224.277	956.812
18656.722	20934.602	17511.726	29134.059	24257.197	30249.931	225.575	226.198	1473.54	674.701	976.868	400.764	1783.072	973.218	178.61	1690.548	238.666	149.092	167.98	1013.257	825.906	1890.625	116.313	273.327	3503.574	262.833	281.231	266.647	821.764	752.042	307.67	405.715	98	0.993	304.724	956.408
16109.351	17046.77	14833.301	23719.235	19699.811	23642.731	335.239	374.247	1485.046	653.106	1028.492	393.153	1991.238	851.537	180.071	2588.17	226.189	141.261	174.074	1032.191	975.252	991.269	124.307	325.127	982.427	270.788	276.239	277.301	794.594	483.417	309.7	523.616	100	1	311.38	956.62
15806.75	17231.336	14775.243	23355.505	19134.75	14330.391	264.702	283.035	904.859	376.404	400.731	284.259	280.107	504.636	194.712	1587.911	180.008	115.686	169.193	680.581	174.867	2397.795	129.118	241.423	2908.214	290.118	300.766	279.7	4781.473	275.606	291.678	392.607	185	0.817	339.581	959.478
11769.098	13333.309	10219.272	17053.007	13666.04	11751.791	185.402	141.052	1264.723	486.311	2132.883	327.652	2489.277	963.336	195.262	892.119	171.388	132.862	189.751	749.388	752.79	8079.754	126.459	209.91	1301.926	290.977	281.634	312.521	157.08	300.03	301.314	275.252	99	1	355.672	957.601
12411.103	13942.352	10938.814	18461.47	14329.47	8768.472	148.278	130.793	1057.423	451.296	1443.051	364.748	1598.771	620.527	192.036	374.6	151.752	120.678	174.076	645.169	468.55	2957.722	116.49	186.364	2534.814	252.705	284.987	255.358	672.718	467.824	290.999	252.884	102	1	279.549	958.48
19693.651	21120.722	16412.171	30130.003	22994.815	1123.577	5165.8	7612.712	1237.277	566.595	1720.896	430.055	815.425	230.228	228.456	3740.832	223.621	150.448	169.362	758.342	226.785	325.859	111.368	561.879	5352.762	263.737	341.603	268.409	1867.658	327.361	260.65	1563.181	104	0.974	437.298	958.269
14277.402	16130.931	12019.074	22020.306	16058.597	19013.777	225.225	230.251	1131.815	436.784	1183.189	336.262	2279.074	676.759	208.486	1187.392	164.92	133.205	172.021	723.109	752.313	2680.788	146.071	285.339	3194.517	263.208	304.595	245.406	135.822	882.762	274.462	343.014	140	0.921	232.679	963.307
13525.626	17896.649	12080.462	20300.399	16534.424	3447.63	207.173	200.163	1430.959	523.729	4589.457	374.611	2534.976	273.222	214.311	678.246	207.028	159.546	221.79	793.085	483.142	365.785	113.719	181.609	3786.665	250.357	293.455	254.208	141.273	315.686	265.43	334.639	108	0.98	426.63	964.861
11065.7	13906.865	10323.959	16396.555	13692.811	2862.393	907.335	1196.227	1160.114	387.143	2568.77	249.379	999.649	403.108	222.282	5077.562	199.576	132.819	187.722	636.635	326.264	484.023	120.168	496.894	4141.723	262.359	313.858	245.413	1698.519	320.572	284.156	901.775	99	0.99	398.52	968.056
17102.803	17377.177	16857.268	23820.79	20950.996	14165.641	308.36	297.225	1465.831	588.554	738.361	396.89	912.641	886.354	206.124	1126.186	238.453	136.933	154.781	1416.718	189.658	3505.002	127.819	234.115	2385.913	254.775	295.511	275.397	2073.74	311.26	283.746	322.571	106	0.962	339.189	968.189
19536.967	7326.108	18107.771	15946.589	23927.098	10206.467	2042.494	2906.495	1038.415	398.436	1165.783	311.969	1215.285	696.88	216.552	2384.175	174.784	119.351	131.174	1173.117	293.258	4132.353	133.007	392.02	3311.108	244.111	298.176	277.54	1358.705	313.357	313.045	838.763	207	0.856	355.804	972.886
11592.62	12704.431	10389.481	15867.396	12792.779	10721.16	221.145	214.414	958.331	409.588	802.986	333.399	2668.947	618.977	241.84	817.287	131.761	135.598	173.047	567.517	640.159	1644.571	147.645	276.133	3505.795	248.324	289.283	291.353	199.012	378.023	324.533	362.408	100	1	246.62	976.38
13325.504	12019.848	11869.913	16356.021	16796.369	199.028	2293.41	3424.398	1329.287	683.789	4007.785	489.952	2818.378	210.392	224.388	2683.989	180.679	154.867	180.381	1062.595	735.615	254.546	120.132	390.244	4402.897	280.985	292.425	515.623	94.212	312.319	268.086	884.798	96	1	445.479	977.771
12614.301	14302.602	10926.993	18130.526	14369.596	16268.765	183.147	140.935	1287.3	609.286	681.099	579.395	923.959	623.135	217.163	491.175	193.394	170.277	155.98	512.832	208.075	1001.534	137.408	209.448	3266.082	325.785	296.909	296.32	93.108	325.209	320.622	293.547	96	0.992	261.646	980.167
9369.508	11779.68	10403.23	16038.988	12450.305	16751.749	192.711	168.737	821.361	519.056	786.924	418.055	1897.169	571.049	213.8	695.012	132.054	140.039	183.968	898.111	269.016	1261.585	142.337	234.276	1361.169	262.962	304.42	339.886	299.993	364.88	312.48	318.54	101	0.977	275.015	984.827
16482.313	18686.06	3423.921	22959.782	19774.452	28952.521	212.932	224.924	1421.206	789.32	1063.755	521.3	1437.069	722.899	219.182	1261.119	236.502	175.979	171.151	1686.518	254.883	1970.374	131.603	241.861	2161.57	272.37	300.053	282.858	2007.809	700.791	314.756	388.613	112	0.973	333.679	988.607
11518.805	13102.407	6095.195	17241.691	13848.849	7731.831	245.051	264.074	987.077	477.424	3384.831	358.308	988.691	328.237	220.399	1624.892	149.363	171.891	172.939	773.001	302.006	464.121	125.592	262.488	4389.818	290.475	311.212	252.273	1501.202	332.422	282.214	421.234	96	1	393	989
17958.071	20791.196	6150.701	27179.646	21407.636	13324.119	215.123	226.081	1207.548	600.249	3283.34	419.076	2135.34	931.085	224.48	924.681	173.435	178.314	146.307	893.302	509.3	2623.324	125.499	246.128	3167.487	273.927	295.281	270.567	198.331	316.605	257.486	387.349	102	0.987	359.186	997.902
13492.891	15404.987	5199.143	20089.052	15081.309	23566.536	197.243	141.427	1362.168	772.504	1079.361	528.04	995.428	608.147	224.938	410.823	256.353	202.137	141.35	451.558	268.333	2698.097	137.131	239.304	3397.653	487.847	305.655	302.878	129.132	304.968	321.907	279.162	96	1	256.448	1000.521
10290.469	11821.894	6739.657	15696.972	11463.762	8255.159	239.672	235.472	986.552	503.097	1040.234	393.091	4075.273	411.665	232.678	1149.617	215.933	210.478	127.77	1200.944	1490.199	4514.907	133.698	293.088	3064.68	287.802	272.595	282.611	269.572	261.067	322.255	436.031	99	1	230.672	1005.601
12825.536	14391.789	7468.816	19396.005	14304.293	28524.578	234.531	226.152	990.601	483.241	1010.629	374.489	1795.347	676.924	230.45	1108.447	196.921	157.997	138.818	741.266	471.721	1756.19	140.252	280.118	2431.031	278.201	290.196	306.81	142.975	555.912	308.293	372.179	107	1	269.519	1005.724
12952.112	14777.124	10441.213	20083.189	14570.543	7082.621	320.281	367.676	1084.534	539.508	884.657	433.849	3879.114	460.429	252.337	2829.804	197.318	221.019	126.044	1184.411	1305.534	3120.315	153.129	428.842	1439.686	289.709	296.332	274.364	820.579	276.708	316.421	628.777	115	0.969	221.613	1009.822
14547.969	16642.588	11834.028	21479.858	16634.461	3092.43	256.598	283.203	1184.977	544.634	2951.042	410.445	1459.532	404.414	250.526	1678.129	174.383	156.583	158.884	696.656	323.013	5957.255	119.319	259.861	2835.988	285.227	283.687	256.505	171.761	361.515	319.166	384.911	128	0.9	375.992	1010.188
15001.555	17118.672	12371.411	22340.694	17184.349	3365.819	2066.741	3199.458	1251.815	538.932	2147.283	446.852	2318.63	193.691	243.805	2360.284	185.217	171.468	175.913	842.038	400.609	295.799	122.748	364.268	3724.688	294.972	288.302	271.681	553.508	303.72	282.75	731.648	113	0.981	412.217	1011.916
15740.715	17751.183	12647.509	22653.394	17802.646	3608.893	231.765	268.422	1448.926	617.317	2682.193	475.674	2683.319	209.883	239.171	1840.988	203.114	196.776	195.28	960.441	502.283	209.649	122.872	258.212	3687.497	282.019	288.013	271.23	199.498	355.9	305.274	435.051	122	0.985	420.967	1015.533
13238.536	15188.681	10687.347	19522.856	15164.805	13546.26	276.635	292.576	1047.229	486.599	2340.795	381.622	1542.703	793.826	247.244	1693.179	156.709	153.154	168.403	666.639	394.342	3147.594	134.893	285.874	2870.668	276.63	312.244	257.085	346.359	821.282	322.822	484.387	99	0.99	357.793	1015.662
11979.669	13497.954	9617.475	18349.093	13792.375	24830.354	400.416	564.453	767.681	418.393	519.416	338.093	1034.972	720.69	247.816	2860.666	149.964	126.956	153.497	2209.088	426.275	10320.437	141.706	397.13	1634.834	285.494	299.377	318.435	2028.916	566.143	309.077	616.6	117	0.846	293.671	1017.175
14029.479	15906.632	11138.846	20738.498	15910.081	312.318	2426.674	3474.682	1333.108	594.731	2978.473	440.782	1927.024	197.255	237.704	4593.246	194.735	176.091	182.284	740.076	543.167	171.698	128.112	479.717	2380.252	276.117	286.405	266.699	106.548	282.807	297.254	965.506	102	0.987	392.696	1018.775
14443.313	16736.365	11695.595	21450.218	16646.458	3164.18	483.581	645.182	1287.982	571.674	3642.107	421.486	2397.988	322.698	268.637	3297.304	188.721	163.967	172.944	783.81	459.335	1321.538	134.579	390.837	3079.55	272.337	325.803	274.506	97.692	257.578	259.232	646.06	99	1	367.894	1019.864
13910.133	15369.879	10922.255	21054.755	15419.599	10800.11	201.545	169.482	1023.351	443.31	773.481	314.599	2007.663	408.399	247.321	830.837	211.402	193.255	164.09	825.683	678.441	602.761	144.975	275.763	3438.542	276.448	284.219	274.91	118.163	248.744	287.842	314.325	117	0.985	246.081	1026.688
12165.732	13832.256	9869.675	18000.662	13488.914	26501.458	837.536	1011.949	1000.637	592.654	483.151	533.92	1329.683	737.161	258.096	2654.278	187.531	140.014	179.105	454.639	1028.427	1834.264	125.708	360.376	3113.274	268.518	308.095	287.188	160.56	514.454	319.589	668.795	106	0.993	331.528	1027.67
14664.851	17151.225	12602.137	22396.454	17129.759	16590.059	326.007	248.841	1064.181	503.973	1597.692	340.348	1399.167	597.717	247.128	479.033	223.52	190.821	172.576	1164.31	540.673	932.278	159.924	255.459	3857.296	285.859	295.711	283.13	287.72	366.803	452.753	285.425	96	1	270	1030
15464.525	16812.345	11789.333	23675.802	17134.828	9626.361	347.367	387.455	1108.512	539.31	846.765	392.831	2137.152	536.713	246.526	2050.222	224.488	181.08	170.007	1008.765	667.138	1130.581	152.618	349.135	4365.921	302.013	294.744	271.684	200.042	401.775	372.248	461.88	103	0.996	264.617	1032.131
12537.393	14211.281	10146.868	18902.761	14258.461	35497.812	2158.13	3006.397	1121.588	552.307	1252.64	473.481	2363.566	969.783	255.679	2381.681	188.631	155.322	173.221	638.413	658.869	3103.161	130.411	376.562	4178.212	267.92	292.438	270.201	184.919	479.826	309.557	805.682	106	0.98	342.783	1031.915
15718.251	17636.912	13955.337	22672.121	18844.921	26383.628	432.096	419.377	1050.614	567.511	657.567	463.504	1140.88	612.997	256.622	3206.752	211.591	151.419	248.13	1514.783	362.002	1539.305	127.113	400.662	2124.65	290.323	463.269	296.906	3452.516	466.163	331.841	613.675	163	0.891	287.512	1034.285
12246.15	14355.183	10213.672	18774.53	13935.535	32763.297	3022.703	4066.698	1002.457	465.175	1137.966	328.709	2181.329	773.521	259.851	1878.218	176.355	156.046	168.209	796.613	552.526	1145.414	123.602	365.55	3203.944	277.407	286.702	304.976	182.743	713.045	339.27	852.611	97	1	307.5	1032.5
13296.41	15477.434	10890.999	20045.766	15511.318	10473.115	1475.541	1903.986	1329.356	590.229	3910.795	439.898	3153.744	349.36	250.11	2545.947	186.518	169.184	184.805	815.295	623.024	11641.819	129.727	379.992	3546.634	274.579	319.533	275.522	109.331	256.183	277.418	773.033	106	0.993	372.528	1035.255
16735.034	18726.017	13482.534	24191.465	18673.177	43871.343	836	1215.406	1096.719	498.681	999.054	374.065	2232.65	802.319	264.734	2614.496	182.323	154.282	187.837	657.533	579.096	2442.704	129.938	364.86	2658.349	284.45	308.032	300.952	327.301	531.895	311.086	633.261	143	0.978	299.563	1037.115
11946.644	13267.155	9448.965	17576.688	13016.625	24248.809	205.733	145.009	964.59	469.924	1068.454	332.774	2670.667	602.288	247.585	422.661	191.015	210.345	201.548	928.816	788.243	1537.76	142.001	238.742	2245.315	293.475	295.63	269.567	120.271	312.394	275.395	304.06	104	1	237.846	1037.635
14922.768	17148.453	12159.312	22798.255	17259.053	30131.123	745.339	1001.81	1239.409	577.804	3501.592	400.608	1586.958	716.541	237.141	1438.669	185.24	169.594	223.888	900.003	864.672	1729.731	125.588	258.765	3077.592	283.538	318.95	288.761	573.146	354.664	284.013	471.987	151	0.867	357.334	1042.05
11472.164	12909.75	9409.826	17052.807	12940.311	29762.213	375.396	389.675	985.478	551.493	464.321	492.266	1156.734	758.564	258.32	2950.657	190.43	156.254	187.441	761.957	666.287	4319.815	138.28	407.826	2311.158	336.804	304.167	290.731	610.256	545.118	297.729	668.159	110	0.985	279.9	1041.991
15092.413	16811.734	12026.363	22158.125	16765.478	28326.678	2983.358	3786.426	985.973	501.594	1113.621	372.369	2344.483	646.028	252.538	2793.7	190.475	155.416	178.184	751.031	581.551	2143.419	123.189	443.603	5648.48	288.778	313.166	293.214	757.018	341.916	277.872	1086.512	103	0.965	347.762	1041.675
12117.087	13612.463	9817.201	18109.589	13541.849	19159.428	192.572	140.449	1009.47	483.64	1136.233	354.94	2117.463	677.842	249.544	414.9	201.172	221.133	188.056	880.915	805.616	2095.623	135.171	256.453	2426.36	284.466	278.651	281.101	117.846	426.771	298.69	310.001	104	0.961	230.087	1043.183
14604.944	16101.282	11938.069	21438.292	16391.131	19371.14	258.727	228.415	809.764	421.375	450.716	402.444	1246.261	584.476	238.646	1726.318	182.347	156.865	190.789	3151.668	407.032	3269.221	150.861	332.196	2255.098	273.293	359.254	265.455	1653.266	403.752	345.426	432.183	172	0.769	264.75	1045.779
13940.522	16642.447	11821.897	21349.401	16578.808	15146.374	209.085	171.917	1381.025	629.974	3897.115	484.346	2797.411	444.347	237.93	1172.165	200.502	187.187	216.25	839.424	612.96	726.786	137.69	219.623	3615.35	294.652	305.973	278.544	129.502	253.273	255.357	351.092	108	0.967	366	1043
17035.33	19778.473	14795.332	26644.769	19486.186	132.507	15039.62	172.022	788.899	473.934	455.379	409.433	909.475	159.952	570.26	229.431	218.174	182.262	240.01	1152.597	332.937	193.362	219.17	145.548	1826.227	257.553	345.58	282.947	8399.156	272.025	2124.633	338.365	123	0.925	131.004	1044.874
13226.035	16788.745	11259.622	22199.774	15025.563	1462.949	24403.296	174.642	1108.682	653.98	625.779	484.678	776.043	160.928	914.161	208.842	305.904	231.708	228.588	664.527	482.169	84.114	297.272	142.366	4315.583	319.172	314.02	291.082	93.17	183.261	317.44	340.596	109	0.989	112.583	1045.876
12569.944	14251.888	10261.225	18774.651	13963.582	29813.977	207.687	146.097	982.353	486.945	855.304	390.704	2879.064	559.803	244.29	653.205	189.295	194.188	185.174	805.208	803.077	2783.696	150.993	274.618	2682.418	282.19	277.477	275.458	117.377	292.638	281.332	319.355	104	1	244.154	1045.365
11911.922	13522.508	9445.276	18454.157	13217.42	22343.922	2689.049	134.904	985.982	470.869	699.711	397.908	3280.419	651.604	242.997	343.996	220.491	202.137	199.178	861.37	1207.79	996.02	137.144	245.269	2252.488	277.871	388.321	283.268	327.197	476.849	503.88	241.187	111	0.923	173.689	1049.14
14791.236	16944.423	13321.246	23287.578	17671.289	251.777	7610.767	173.567	1024.302	564.054	714.768	439.247	823.681	110.054	541.361	225.835	252.558	203.726	192.892	955.767	281.275	132.441	202.085	150.964	4695.709	259.169	360.472	283.021	3449.898	218.634	1147.01	331.9	116	0.965	128.216	1052.957
11988.864	13719.462	9879.378	18053.219	13271.989	29384.635	271.489	226.196	1071.297	523.517	823.228	451.225	2508.262	808.55	214.348	1184.516	233.183	196.004	186.516	1050.727	806.202	4823.063	156.428	291.848	2940.186	290.862	286.464	260.623	643.44	349.054	261.436	389.76	100	1	211	1051.5
14530.581	16118.284	11732.119	21667.238	16189.728	19393.039	559.399	632.116	1074.406	603.715	556.175	511.083	1404.167	431.279	219.977	1496.804	215.534	196.768	177.628	701.549	801.755	1575.789	147.507	335.475	3322.849	286.718	289.507	280.446	441.975	307.346	279.806	442.347	103	0.983	240.985	1053.325
12597.414	14226.306	10117.961	18958.527	14046.468	17261.426	308.126	297.12	1031.292	490.034	1078.117	378.166	3331.711	668.989	230.543	2595.255	192.374	161.938	197.088	976.445	955.312	5185.409	128.577	364.941	3437.777	260.608	277.23	278.65	131.55	354.121	278.42	552.141	105	0.984	275.452	1052.69
15916.076	18488.549	13521.624	24291.962	18411.164	22024.514	385.916	432.817	1108.482	508.127	1894.394	373.24	3287.278	794.15	219.464	1121.967	184.466	165.179	173.173	822.248	1131.667	2369.07	122.568	241.793	2699.028	277.301	295.09	290.601	121.971	383.605	272.745	407.68	142	0.934	336.232	1055.373
13515.031	14920.167	10967.166	20399.003	15193.957	23970.385	213.743	140.108	1054.741	504.574	941.91	422.4	2587.306	770.469	218.011	383.68	196.455	201.973	182.296	923.49	866.235	3801.795	151.495	267.804	3150.505	289.439	284.935	263.765	599.96	354.08	263.454	318.447	156	0.915	225.808	1056.769
13045.794	15125.77	10454.347	20026.02	14352.276	25547.645	7568.479	102.401	1243.47	614.63	612.742	488.425	1669.686	605.139	318.686	315.741	235.134	233.775	227.015	710.119	749.771	660.751	142.2	124.898	2593.274	303.623	290.722	285.172	233.147	325.235	1608.699	225.982	107	1	167.519	1057.051
20535.787	22800.259	16364.521	30240.419	23232.317	23134.463	419.458	520.164	1210.437	545.273	1284.978	380.379	2673.674	874.291	215.579	1692.403	177.767	165.517	245.456	780.699	999.678	1625.879	128.396	303.324	3105.397	296.06	305.459	289.205	751.215	385.048	272.111	487.219	140	0.957	328.421	1059.207
15454.16	17585.987	12858.671	23179.824	17877.983	8460.678	481.744	596.395	1142.229	595.73	958.053	462.02	3297.282	339.023	213.757	1816.595	195.734	172.939	173.773	967.297	643.013	5563.882	130.033	281.158	3735.207	294.166	316.491	279.607	344.984	265.475	281.213	442.482	134	0.953	362.41	1059.955
16948.157	18616.806	14068.675	25727.388	19462.365	14298.887	919.484	1300.377	988.454	463.563	556.449	432.256	1483.14	522.542	231.778	1290.186	199.22	180.622	153.705	1698.774	433.633	1769.516	156.486	345.697	4286.686	273.836	435.457	266.343	3791.803	261.636	272.866	466.372	242	0.801	248.12	1060.86
14165.848	16051.301	11512.8	21603.88	15835.867	38941.452	7714.292	156.319	1104.455	509.184	1041.131	435.035	3799.102	1051.449	386.845	235.468	224.794	179.527	188.076	953.57	851.276	2297.396	168.566	254.055	2968.386	280.927	335.513	279.467	150.826	803.237	1158.233	303.227	156	0.892	191.083	1067.154
14274.23	15270.27	10981.175	21009.875	15221.941	28773.106	1434.36	364.811	1103.012	615.394	527.718	483.528	891.652	959.442	225.048	304.393	241.156	196.293	235.144	578.433	829.891	3452.047	136.786	230.175	3357.505	555.278	272.663	265.969	145.825	454.547	255.935	341.519	104	1	207.365	1068.154
14984.52	16493.474	12411.023	22706.105	16757.83	7832.309	2025.382	2777.374	1077.708	528.101	848.752	412.201	3449.491	558.917	243.502	2980.621	193.673	173.43	176.232	1006.749	776.376	3072.815	155.325	502.955	2676.297	285.698	336.676	282.34	650.12	257.412	255.371	812.217	109	0.976	254.766	1068.023
12186.727	14235.856	9718.115	18701.743	13526.32	30250.442	3092.732	3307.904	1113.006	506.749	1250.792	381.706	2010.123	737.534	231.744	4190.425	170.787	167.996	215.251	785.606	814.837	2433.417	121.171	542.499	3518.15	289.001	285.733	296.805	140.384	369.116	289.061	1071.93	101	0.99	299.015	1067.678
12863.109	14687.59	10427.964	19572.706	14531.371	20967.71	7609.939	8322.348	2296.454	515.965	1007.133	470.103	2379.078	542.134	299.716	3744.75	191.206	158.946	160.799	683.315	712.458	1925.641	117.564	592.975	2398.911	291.68	275.175	293.314	150.675	356.885	266.434	1455.351	100	1	342	1068.5
13663.25	15209.683	11125.889	20487.683	15318.202	21920.827	3360.023	4413.744	1168.523	556.228	958.146	402.538	2611.182	651.727	230.25	2249.085	208.842	201.503	174.187	1012.016	697.918	5045.303	155.984	483.799	2920.472	274.424	268.957	260.492	471.463	259.056	273.352	896.592	102	0.987	247.186	1071.608
12253.888	14062.193	9724.067	18843.477	13553.412	17907.409	538.616	320.749	1055.474	511.013	933.404	395.611	2650.598	1002.479	206.198	2112.633	177.129	155.432	218.968	909.977	770.038	26470.969	114.843	328.157	3179.219	281.712	288.703	281.946	173.755	274.79	263.183	532.627	103	0.996	291.684	1071.83
13457.344	15867.85	11145.655	20509.066	14827.53	15425.335	16978.889	134.551	1137.361	524.735	834.836	520.788	4411.806	623.852	662.05	191.993	219.564	216.841	204.086	962.505	1093.405	1495.787	202.143	123.891	3309.737	274.559	282.558	291.534	170.375	555.7	2784.769	260.394	112	0.973	168.295	1072.634
16984.763	18997.203	13505.037	23124.208	18530.592	35034.836	455.66	651.997	935.635	508.781	990.085	393.418	2419.047	774.941	215.538	1097.212	177.515	154.251	207.098	2479.96	559.668	740.855	124.241	240.512	1398.514	294.921	348.381	271.235	183.953	356.919	253.517	421.531	101	0.977	362.718	1073.144
12383.458	14404.319	10418.25	19073.84	14242.827	14555.148	3272.6	472.859	1020.674	610.076	573.47	454.415	699.349	983.969	314.407	783.354	207.428	157.747	192.782	702.179	596.137	13534.371	139.216	239.179	2617.06	340.107	284.761	269.78	152.217	346.977	313.475	379.322	107	1	279.051	1073.481
13348.636	15139.597	10715.172	20652.313	14905.017	29820.871	19861.85	138.245	1194.01	530.006	935.232	456.313	3748.153	1178.217	592.315	158.901	227.577	193.42	204.273	1039.168	965.112	3516.706	174.026	245.615	2229.502	283.199	310.731	267.561	751.908	1357.354	713.398	313.677	154	0.937	179.253	1078.656
12927.284	15144.302	10488.753	19793.443	14753.168	21886.584	4772.205	286.288	1298.108	627.296	1242.862	473.647	1877.563	786.855	394.878	1321.067	220.19	186.992	187.538	1089.165	667.383	3220.018	147.373	268.997	3779.07	288.423	326.056	296.768	869.024	959.804	275.033	410.609	110	0.985	324	1077
12688.524	14022.212	9648.769	20201.99	13881.105	18084.344	26973.13	163.188	1041.761	497.78	709.028	557.89	5826.214	651.647	837.511	224.172	214.007	218.039	211.089	1041.268	1573.166	2900.035	244.161	117.329	3460.632	280.782	299.916	271.584	286.364	712.231	2000.558	293.929	110	0.998	163.827	1077.409
16920.534	17945.317	13106.427	25016.904	18798.634	14189.383	332.395	187.027	1178.04	583.712	747.956	448.742	2528.338	450.247	209.615	506.055	207.994	183.684	173.191	794.527	431.006	1956.668	165.887	295.238	3579.3	272.612	271.935	286.442	290.423	374.35	289.154	331.556	108	0.967	235.407	1077.62
16448.974	18794.163	14366.936	24512.545	19015.988	28537.898	1284.712	226.416	1247.43	613.256	875.197	436.45	2568.512	551.126	242.137	1131.882	212.02	194.887	175.501	839.848	527.366	2089.35	161.47	334.245	3130.137	289.236	257.784	285.01	115.141	362.727	267.516	383.929	102	1	241	1079
12845.355	14699.384	10689.244	19065.451	14413.633	10992.956	1917.194	295.585	1348.744	755.081	799.22	511.75	1249.098	712.499	267.8	973.831	240.65	187.89	182.107	621.867	480.329	9304.013	133.18	338.661	3170.71	274.864	272.059	272.62	140.492	333.421	240.88	437.324	105	0.984	259.424	1078.948
14221.874	16549.78	11674.879	21061.033	16343.586	6159.72	667.518	612.222	1371.342	717.028	2038.356	505.927	2085.413	428.903	217.57	994.506	238.867	190.784	199.11	819.097	460.214	1977.212	116.21	211.499	3006.182	319.975	294.876	287.071	1402.774	283.767	273.832	360.417	113	0.94	402.907	1079.367
12783.627	14793.403	10511.526	19359.55	14303.106	12122.917	4113.528	443.126	1200.479	605.792	963.703	497.564	2779.372	693.064	360.116	3182.529	194.718	167.163	176.765	790.5	816.564	8852.114	140.485	423.231	1453.991	270.063	276.705	284.693	148.535	456.227	272.38	660.099	96	1	269.448	1079.521
19060.041	19637.825	14070.344	26188.087	19509.573	39403.456	802.473	812.746	1146.218	559.112	981.124	501.366	2523.773	792.004	205.169	1341.928	192.877	164.99	203.748	811.023	619.936	668.652	127.14	257.02	2313.938	309.598	314.603	285.442	969.516	428.643	291.312	531.412	106	0.98	361.783	1079.783
16002.071	17738.025	13813.229	23727.301	19257.213	360.228	1066.491	1556.261	1244.768	675.076	629.433	491.99	483.948	237.688	218.366	1604.196	204.208	155.215	148.834	1960.959	167.546	141.526	137.692	281.979	2620.801	272.087	351.555	299.233	1451.568	324.15	268.464	570.946	180	0.732	525.722	1083.489
14748.371	15852.017	10980.055	22331.453	15760.418	25959.455	21081.276	173.878	824.434	421.521	393.651	441.913	1322.118	934.439	1025.854	261.919	201.359	195.181	246.181	4145.733	340.062	2208.471	263.415	178.356	3464.469	271.048	304.233	274.368	5607.991	1422.929	294.972	366.45	119	0.933	142.794	1081.45
13073.664	14888.732	10854.637	19581.677	14749.006	37022.155	3508.268	170.459	1246.393	648.963	1168.714	502.021	3528.1	742.527	342.303	413.342	207.929	186.682	187.3	863.024	871.603	3793.401	156.244	305.3	1963.132	289.792	267.863	281.539	118.527	348.335	248.896	314.526	99	0.99	249.732	1082.025
17818.569	19797.066	15250.573	26440.925	21398.664	3143.207	223.265	163.935	1288.808	558.129	1059.835	469.058	3465.212	247.157	224.122	826.957	176.348	162.073	190.449	1289.066	1795.615	199.761	131.204	190.192	3642.49	308.985	335.474	269.912	4185.152	358.695	271.106	307.32	165	0.934	468.482	1083.973
12881.927	14113.278	10290.985	19693.786	14319.725	20247.014	14626.688	184.711	1094.827	477.272	1275.158	393.64	5005.691	752.373	665.662	240.828	212.519	165.573	201.967	1243.092	1445.201	1790.572	185.894	224.832	3335.975	269.525	474.58	266.725	464.274	585.457	344.974	342.154	158	0.843	198.013	1086.538
11334.245	13593.147	9278.54	17582.416	12361.321	15022.081	22750.477	158.315	1109.03	599.241	593.063	472.509	1295.574	653.058	937.195	238.154	236.234	226.375	226.634	805.71	843.685	2345.333	252.591	149.186	3021.066	278.853	273.503	279.263	249.636	931.828	344.022	361.729	108	1	152	1086.5
21036.199	22605.871	17981.335	28654.221	23861.444	9729.348	269.886	311.458	1000.183	478.462	596.444	409.978	588.553	301.709	215.577	979.957	157.051	140.409	235.964	1615.136	204.466	175.528	137.482	204.57	1766.974	281.301	302.393	285.333	3202.589	335.172	261.558	371.279	145	0.895	512.141	1089.776
12646.469	14602.736	10531.576	19629.939	14633.271	17621.115	8639.956	261.834	1141.752	613.965	627.595	661.016	1830.808	1021.301	563.979	605.39	227.579	168.015	171.708	688.343	469.179	5725.961	155.031	197.727	2685.375	296.657	359.81	286.899	2767.031	2198.448	278.423	346.992	114	0.99	334.868	1089.07
17451.43	19250.12	14342.555	26408.227	19988.901	23373.265	5298.322	209.733	1083.111	547.464	786.279	481.329	4059.603	842.728	252.297	477.667	187.028	191.789	197.936	1081.512	910.877	3172.283	173.468	324.686	2966.573	287.818	548.755	283.076	218.971	312.561	265.415	378.971	151	0.942	229.156	1090.997
11578.43	13724.767	9171.611	17932.871	12113.809	21115.022	23875.056	240.09	1039.841	567.34	518.801	565.204	1994.54	722.287	869.513	239.698	230.635	219.143	238.534	870.988	863.527	2278.548	237.985	175.51	3345.826	273.873	278.561	267.483	920.953	1701.589	359.265	355.328	102	0.974	139.961	1091.275
18675.646	19734.318	15345.045	25769.413	21501.412	8880.285	233.949	274.711	1199.279	500.983	1914.466	392.134	2674.035	298.993	234.426	568.908	172.84	175.41	398.264	1103.622	526.759	172.89	131.337	196.459	3328.984	272.141	321.332	286.434	4111.311	329.69	269.321	335.988	121	0.948	506.764	1094.88
13561.56	15218.023	11192.706	20333.39	15290.003	26115.271	8655.728	185.911	1224.747	589.321	697.84	462.785	2551.348	1029.577	378.88	265.851	215.702	183.132	203.338	948.462	794.037	5065.165	180.121	285.887	4281.056	279.463	305.814	282.974	476.194	728.856	281.954	360.26	129	0.882	215.833	1095.903
14395.452	15989.589	12267.926	21810.79	16409.831	24580.658	21786.919	243.866	1003.718	508.017	747.26	493.405	4483.711	819.085	432.001	488.199	169.147	175.157	187.107	1014.548	872.8	2168.7	195.18	342.491	2276.927	279.789	304.829	280.42	442.445	334.486	296.951	367.599	102	0.987	233.882	1096.324
14276.511	16033.991	11583.313	21176.78	15743.882	32370.901	15684.771	456.489	1173.522	568.225	1229.098	455.113	2195.398	911.02	462.134	810.571	206.744	173.301	163.36	875.262	914.495	2706.971	170.434	331.45	2660.166	300.096	260.115	287.537	205.148	708.958	275.106	367.178	103	0.996	247.131	1095.316
15625.426	18135.37	13648.211	24603.963	18670.333	11899.593	988.557	1410.439	1695.978	807.187	709.085	601.165	527.993	640.882	231.179	3196.481	268.781	185.751	192.514	3408.06	192.85	2096.174	117.714	372.743	1850.177	281.515	373.367	292.581	9580.345	522.731	310.054	756.448	182	0.796	591.115	1097.978
18631.007	20708.86	15156.08	25571.001	21041.426	278.18	1615.403	2677.678	1474.089	658.617	1740.501	461.803	2157.986	200.361	237.076	2322.683	199.751	183.481	166.655	871.285	446.175	149.982	130.744	365.967	3503.407	302.641	299.136	271.048	586.702	329.473	281.318	664.41	103	0.996	462.869	1097.587
16445.801	17782.478	14560.245	24435.477	20277.388	949.842	1278.498	1927.337	979.858	421.899	628.344	349.232	675.981	217.392	214.67	2371.951	175.445	160.605	421.013	2123.348	198.54	160.42	134.283	322.088	4732.42	273.121	362.953	276.873	7337.735	325.574	283.267	649.734	141	0.858	511.181	1100.535
12204.102	13981.597	10265.107	18728.214	13960.196	14433.012	22366.501	179.469	1012.359	483.977	971.449	391.711	2243.759	760.264	626.57	376.202	193.43	184.579	203.664	910.065	1191.025	5612.369	171.786	275.858	3508.573	282.775	283.934	264.835	177.3	268.19	276.818	298.677	145	0.895	259.7	1099.479
20713.622	22603.486	16695.782	29452.148	24180.197	341.544	9991.542	14015.621	1503.183	623.89	2055.922	447.392	2803.736	211.481	244.667	4970.495	192.328	187.994	160.507	793.891	540.064	165.571	138.774	977.446	3577.257	298.403	307.412	273.325	1062.3	348.584	291.845	2519.183	116	0.965	472.655	1099.44
20721.042	22981.246	17664.001	28450.257	24405.258	238.017	6487.28	9026.222	1523.919	618.053	2053.062	444.15	2955.611	223.573	241.369	3162.295	194.288	187.896	226.739	916.146	495.871	155.457	138.364	647.692	3607.726	295.011	301.365	290.495	1928.548	326.366	277.314	1551.844	197	0.851	482.358	1101.17
13577.001	15890.229	10937.752	20026.92	15064.283	30694.55	39885.075	253.359	1254.898	586.764	1706.659	468.293	3160.912	814.704	487.919	728.206	189.027	196.759	226.308	984.367	1200.382	4110.466	157.036	245.181	2153.385	276.01	318.511	274.722	179.755	435.598	277.411	362.196	103	0.996	290.316	1103.17
18521.941	20132.491	14857.624	26743.704	21391.427	350.277	4118.04	5418.901	1462.56	637.766	1855.294	447.301	2657.291	213.097	253.28	3996.344	209.379	182.079	174.452	770.455	577.132	179.19	132.776	628.932	4197.073	306.177	277.78	271.81	134.749	339.59	275.974	1358.101	109	0.976	460.014	1103.335
14310.441	12813.589	9374.428	16936.943	13241.132	26861.787	20667.495	173.187	688.634	323.957	321.859	295.697	419.075	1594.786	540.389	376.286	171.04	142.279	266.471	2266.246	236.191	6161.344	173.028	191.697	3178.789	301.851	372.623	284.264	3012.099	3708.195	276.679	313.217	118	0.925	356.161	1107.331
15821.348	17424.07	12451.077	23257.18	17534.858	42192.271	11427.538	227.996	1135.439	534.038	1808.354	426.448	4153.126	1691.36	523.682	827.365	226.959	183.482	250.575	1349.049	1489.919	5533.77	157.063	211.292	5814.641	319.184	303.746	297.611	501.502	3354.25	309.114	358.702	98	0.993	365.561	1107.122
11589.61	13435.747	9654.343	18070.82	12824.672	30785.945	34558.886	199.548	1117.425	535.54	1528.039	489.856	3543.814	855.545	832.462	241.254	219.356	196.21	171.144	1067.483	1347.234	3371.594	199.754	154.422	1754.54	269.803	353.635	275.384	584.512	826.395	268.448	317.445	96	1	156.229	1109.771
12497.346	14919.17	10443.259	19337.613	14328.982	37442.125	35767.013	203.701	1258.713	695.042	772.981	526.488	1628.093	1093.621	618.957	586.615	212.24	200.273	212.333	679.943	674.87	3002.242	175.247	256.512	2000.4	296.838	321.224	275.819	237.023	648.242	509.54	354.267	109	0.976	284.28	1110.583
15757.773	17459.94	13199.644	22560.652	18227.783	291.682	2342.324	1139.559	1412.314	590.223	1866.53	417.234	2498.193	203.397	309.15	1319.252	182.588	175.207	179.725	773.839	733.989	169.687	137.045	291.959	2487.93	309.138	292.301	271.528	240.443	318.38	303.334	617.671	104	1	461.365	1110.154
16679.448	18127.928	14407.866	22701.617	19730.75	9347.788	370.378	493.681	1132.767	558.637	784.358	432.567	759.703	253.68	230.246	4785.048	177.084	145.402	166.788	1323.603	223.68	186.22	122.371	448.908	3266.02	280.928	311.424	293.917	3197.053	313.546	253.074	698.234	108	0.938	503.324	1109.63
12190.695	13778.327	10349.285	18410.215	14077.907	24297.361	26798.797	193.661	927.372	478.408	728.721	416.135	4246.762	835.235	510.314	284.783	147.37	170.655	157.533	1691.058	1592.399	3282.089	183.539	317.84	1938.498	284.268	321.022	282.683	533.011	709.734	322.528	396.508	111	0.994	222.698	1110.95
12999.086	14599.157	10518.321	19696.961	14851.45	27059.655	45331.709	187.249	1035.721	459.659	1377.148	435.083	4149.858	763.722	623.49	375.456	175.914	185.901	193.807	1128.332	1655.791	3747.819	191.035	330.608	2831.543	304.069	367.05	278.714	272.852	505.163	297.227	322.131	108	0.967	246.843	1111.648
13257.191	14992.464	12241.363	20077.528	16891.601	27693.997	730.447	1022.617	1149.32	595.187	822.885	477.436	1194.075	764.039	216.894	3279.392	205.037	169.02	154.687	2284.564	596.308	464.904	115.98	417.405	2123.325	349.974	337.11	289.867	3238.486	353.838	303.269	719.288	170	0.865	409.512	1115.171
17301.182	19460	14524.026	25097.821	20000.731	9503.746	1512.764	2023.677	1528.965	700.819	2376.281	491.698	2895.564	878.588	206.727	3191.701	212.228	199.504	163.55	1000.733	486.741	9779.773	117.785	382.049	3577.527	339.556	295.329	287.263	930.363	330.291	295.324	648.456	101	0.977	440.312	1112.827
12936.244	15086.797	10834.669	19553.852	14425.869	13259.361	41521.069	194.303	1218.307	587.077	1327.647	500.818	4737.432	560.306	671.268	359.995	194.844	212.079	189.554	1104.271	1488.574	2166.926	189.163	297.99	1909.687	303.101	343.984	270.413	181.18	290.359	356.819	313.611	103	0.996	253.869	1115.587
14589.606	16723.271	12082.104	21519.542	16898.991	45208.349	7149.021	6627.854	1250.202	618.011	2189.778	463.368	3780.911	1167.634	333.665	5553.57	207.556	196.563	192.262	2206.438	834.78	1653.71	126.975	715.326	1991.761	366.981	297.35	302.648	766.447	1495.531	267.14	1389.318	108	0.967	388.602	1115.676
20631.084	22179.094	18971.897	26916.71	24914.581	300.251	1232.377	1518.952	1156.209	598.666	558.575	469.386	437.107	233.246	227.739	1264.298	185.869	157.904	305.221	7190.805	195.364	170.469	131.477	285.312	2001.846	282.563	744.592	320.437	3147.196	307.924	278.582	663.124	98	0.993	527.837	1115.122
14733.944	17346.835	12291.327	22715.385	16621.436	34156.738	32729.56	233.221	975.534	524.529	517.868	519.709	2717.383	1065.893	812.658	221.988	244.568	241.16	208.191	2576.044	791.391	3561.647	212.687	185.682	3194.257	277.543	366.04	261.702	3076.479	1961.639	343.848	322.487	155	0.887	124.829	1117.971
14455.084	16952.086	12614.017	23148.44	17359.101	22980.773	642.073	891.629	1516.742	896.435	736.208	610.268	559.549	849.775	232.53	3335.885	258.596	183.616	140.651	2237.284	165.034	2923.586	117.116	381.293	1589.253	276.839	426.059	307.024	955.061	590.96	260.109	721.946	117	0.846	603.808	1118.662
12744.764	14601.657	11115.227	19778.779	14871.09	18311.572	30106.428	198.227	1029.544	458.556	838.783	458.536	3724.985	767.391	630.106	265.562	146.445	168.468	152.136	1283.971	1592.5	3246.207	196.355	316.599	1463.835	292.527	280.4	266.215	369.707	757.905	297.388	389.098	108	0.967	221.546	1119.204
15094.759	16944.662	13369.154	21746.52	18587.461	283.616	3530.186	4146.302	1618.53	722.554	2774.038	490.457	3419.247	216.034	242.924	1729.5	224.876	201.396	207.242	1165.562	1372.855	147.996	118.791	314.504	5417.608	301.592	287.612	290.014	372.962	286.293	307.391	635.291	150	0.871	461.54	1122.06
15682.994	17068.752	13376.708	23689.988	18658.256	21674.238	207.312	223.406	1405.016	682.667	603.219	514.559	468.048	779.281	198.816	765.53	256.584	173.42	265.449	2378.222	139.411	1457.49	112.693	215.807	3192.923	284.582	668.879	313.258	1577.202	457.764	273.369	368.646	159	0.869	621.06	1122.022
12346.258	14179.234	10129.928	18214.263	13709.031	29104.447	25666.088	204.272	1333.638	690.378	615.983	509.814	811.737	1163.142	517.025	252.297	198.468	167.208	170.899	676.265	552.129	7517.523	187.502	293.223	1299.51	290.104	259.835	275.408	117.773	2098.505	287.055	332.336	98	0.98	206.041	1120.816
20509.436	21263.907	18163.75	26884.957	24612.079	2548.654	309.923	385.318	1233.218	607.777	551.376	444.594	413.69	275.964	230.004	2287.406	203.693	161.902	336.156	2771.364	175.313	165.876	118.972	286.488	3896.78	280.456	471.045	316.046	4003.197	331.992	288.39	459.768	213	0.855	525.904	1125.425
19003.705	21560.453	15935.522	27116.157	21182.519	16796.081	40781.257	193.977	1081.377	578.572	782.698	550.881	3686.423	524.437	693.429	393.307	187.799	187.599	232.301	920.098	861.184	1429.845	209.315	268.765	1001.533	305.211	375.863	261.417	1522.41	275.25	352.597	325.052	163	0.932	259.095	1123.923
14308.372	16160.308	12174.722	21163.951	16581.923	40148.127	40365.014	300.065	875.853	465.23	545.175	472.206	964.357	2126.387	572.164	1431.231	192.92	158.305	215.862	4403.816	286.525	4641.318	166.073	267.33	3028.1	325.894	415.45	283.95	2822.65	4351.187	295.175	423.153	153	0.921	355.814	1122.258
27887.225	30379.278	25046.598	36119.731	31447.095	198.073	1081.801	2462.913	1425.255	715.979	664.499	496.49	457.053	225.243	227.022	3116.781	244.834	179.856	288.516	1615.875	177.361	153.236	114.656	402.107	3403.617	272.965	426.273	301.424	4748.336	304.756	302.119	888.202	291	0.814	575.311	1126.641
14840.124	16827.208	12552.219	23567.423	17657.001	30519.553	21007.341	189.336	943.483	445.273	806.197	483.574	3938.783	901.156	658.664	246.769	154.008	168.688	144.959	1330.291	1654.964	3527.368	198.803	301.452	2701.631	292.355	316.567	270.082	512.766	964.339	278.492	365.796	101	0.977	216.896	1123.619
15816.622	17608.638	13169.651	23211.227	18398.732	32568.975	11424.643	9992.327	975.912	487.499	1502.163	457.508	2126.434	1446.263	509.572	15403.069	173.731	163.977	166.48	1373.935	752.539	6019.032	137.696	3954.764	1308.082	354.339	273.626	290.638	871.273	3555.795	284.71	5604.552	170	0.907	380.871	1124.794
12308.052	13541.095	10781.384	18635.849	15179.634	32298.516	2954.895	3491.797	892.612	470.851	484.351	409.99	467.781	874.142	210.854	2191.25	176.454	156.526	294.459	1213.465	344.193	1003.368	120.374	347.049	1876.723	369.25	342.985	301.055	3884.778	437.829	251.424	595.181	125	0.952	401.644	1122.812
17477.847	19292.1	14519.51	25872.922	19773.136	36573.292	30182.622	195.673	978.299	462.64	629.225	456.393	2025.365	898.284	699.406	281.784	172.657	166.687	156.97	1258.899	759.484	2971.795	202.434	320.974	3977.138	304.406	283.895	269.107	3287.853	689.662	300.629	380.391	180	0.929	228.006	1127.061
13294.278	15109.082	10968.168	19146.062	15581.929	31946.509	524.703	639.037	1419.762	619.741	2866.617	419.142	3248.798	970.397	218.345	3989.947	190.472	191.836	206.556	825.283	1120.344	3230.907	118.407	399.746	1911.283	327.074	286.527	291.336	109.265	650.081	308.611	577.42	111	0.994	435.95	1124.977
12125.173	13145.155	11229.655	16545.67	15312.874	990.995	769.906	1121.176	1116.432	511.857	645.204	410.867	396.667	224.881	232.893	2440.446	193.236	162.669	209.61	6433.972	180.673	170	116.413	291.977	3535.002	284.546	459.398	301.162	5898.467	330.39	290.382	529.504	106	0.98	511.085	1125.217
16805.184	19875.944	15116.027	26003.035	19267.974	13647.873	19775.676	150.974	1125.201	527.516	575.462	468.218	5161.089	928.752	537.771	196.858	233.219	167.024	178.493	1227.503	3267.449	3399.503	128.763	146.999	3999.453	286.279	293.492	266.847	341.37	653.886	245.831	245.942	118	0.925	177.288	1128.763
20521.399	21631.634	18531.254	26192.452	24367.625	332.306	2257.313	3345.872	1229	605.547	735.123	443.539	831.251	257.642	238.926	3169.011	214.403	163.135	282.226	1758.72	224.964	191.148	124.791	423.343	3279.454	271.274	450.257	318.259	2567.868	334.568	326.39	933.932	156	0.906	535.218	1130.128
17291.827	18738.772	13615.674	26623.091	19832.572	32041.568	13582.545	194.705	1028.264	502.107	1023.263	518.961	4795.649	852.371	647.169	284.771	171.334	171.808	151.93	1518.859	1628.525	2562.732	188.471	293.616	2491.262	289.715	329.724	275.078	635.184	1189.731	269.574	335.153	115	0.969	212.996	1129.952
22452.959	24024.182	17476.41	33780.516	24049.335	13521.487	39426.237	150.041	1168.132	519.909	699.754	425.995	5537.109	862.119	599.099	204.958	250.862	174.68	176.891	1445.378	6714.399	1230.7	144.445	129.821	6369.33	284.311	283.672	285.131	229.353	309.422	258.184	239.067	102	0.987	172.637	1131.186
16427.162	18482.057	14826.584	24716.025	19568.18	35213.802	13813.265	182.985	1063.319	523.504	651.661	478.153	1915.702	1010.387	640.218	280.286	171.391	170.4	145.896	2669.072	585.949	4286.951	187.128	315.354	1696.969	321.827	450.031	266.52	3512.91	1104.294	267.089	341.406	99	1	218.894	1131.864
16393.79	18024.063	13384.347	25209.817	18509.562	23148.716	35657.867	174.603	813.277	459.029	541.26	477.303	3506.677	648.061	688.831	445.451	163.811	167.831	185.621	900.575	1080.89	1557.078	174.808	275.81	923.307	300.868	422.037	265.719	525.785	373.562	403.573	337.862	117	0.985	258.013	1131.722
22435.247	24417.664	20443.053	29538.085	27203.919	7652.374	245.799	284.958	1180.271	601.28	560.454	449.415	414.545	441.36	234.644	1799.921	191.771	162.201	231.758	2161.809	169.943	245.493	113.802	261.135	3017.44	286.054	368.832	311.231	5867.694	496.787	331.633	401.212	180	0.831	519.617	1135.856
18163.232	20044.45	15873.378	25381.276	20423.325	3432.067	1491.434	2359.808	1520.838	792.085	680.587	551.637	505.948	366.702	211.428	3250.424	264.453	183.787	147.76	1497.917	162.556	1619.296	113.453	378.953	5637.139	282.196	393.65	300.44	2474.554	423.623	278.016	793.301	151	0.932	607.281	1134.242
15686.757	17461.836	12279.54	23390.56	17780.699	32256.267	22483.84	269.478	1251.781	575.613	1109.702	464.424	2173.024	1559.496	697.213	432.558	213.813	178.549	180.602	1028.637	830.833	5044.449	169.305	197.281	4041.553	310.378	304.57	293.708	332.942	3965.768	296.765	346.328	104	1	344.365	1135.154
17827.212	19925.497	15172.487	26199.598	21116.633	23530.684	1248.194	1041.291	1270.943	559.423	1450.066	459.402	2280.702	1208.252	210.316	2504.833	203.615	174.088	178.146	900.331	466.924	3587.149	120.149	311.347	3143.425	345.582	280.368	303.702	1020.596	1647.553	294.238	473.161	218	0.902	417.624	1137.05
11792.443	13703.61	9856.397	17876.777	13215.861	23125.754	19023.269	167.466	1201.015	593.086	1565.898	491.51	6318.915	944.17	584.118	309.045	195.89	159.219	160.71	1472.652	2245.595	3414.749	191.33	289.036	1912.605	275.932	326.013	254.191	137.61	1468.767	294.984	319.724	102	0.987	203.049	1135.608
20997.054	22402.924	19060.169	29869.834	24667.817	195.01	5314.828	8468.097	1220.243	606.874	567.932	433.828	409.043	231.038	233.891	6290.934	204.141	158.86	298.207	1052.193	163.646	147.257	118.701	770.831	2488.776	263.218	593.378	288.13	4218.643	309.095	320.837	2009.142	155	0.847	577.932	1136.997
20252.718	22299.532	18239.509	28027.144	23789.2	202.076	3658.711	5784.582	1458.467	729.94	630.786	524.368	468.376	236.987	233.543	4862.378	242.506	195.908	277.002	2034.267	184.358	165.342	118.233	734.833	3808.269	246.408	439.651	295.428	10962.086	278.498	294.213	1984.288	104	1	593.154	1137.365
18198.835	18894.073	15300.198	24717.256	21276.911	594.934	9063.052	13012.578	1068.921	541.547	542.434	415.228	405.347	226.654	250.06	8401.247	189.545	160.401	180.373	4133.421	157.741	199.611	116.637	1224.526	3307.951	279.943	546.989	305.787	3662.291	322.887	302.958	2662.331	132	0.928	497.576	1138.977
15230.808	16804.642	13221.003	22919.263	18237.374	30749.487	15639.587	8613.644	878.634	412.042	434.428	487.301	378.698	1735.76	557.81	8171.69	189.407	149.116	241.709	2348.998	161.051	4716.1	150.034	2191.679	3701.935	353.324	430.932	298.348	8358.219	1909.27	302.272	3782.81	208	0.828	390.072	1142.928
17295.342	18086.456	15550.373	24802.1	20340.256	247.017	3523.841	2622.016	1574.78	793.057	674.688	576.069	494.536	237.858	228.78	2323.274	274.585	189.558	258.737	2037.303	179.012	142.353	124.697	353.239	5267.521	280.685	819.739	307.931	9635.679	297.492	289.672	800.748	133	0.899	583.5	1140.342
14226.908	15915.171	11692.213	20369.671	16093.71	45797.814	38822.455	169.276	1173.393	473.143	552.877	517.792	1620.09	1542.16	533.729	424.478	183.468	152.302	187.457	3307.125	358.988	5360.688	165.282	296.602	2135.914	326.983	365.007	270.087	5442.926	1596.102	302.452	276.084	112	0.973	214.679	1140.634
11194.327	12630.475	9589.967	17252.411	12997.495	13832.993	21344.736	126.08	848.786	439.416	420.698	433.352	1339.556	921.502	612.105	235.677	205.371	135.164	247.883	1035.189	330.279	2122.459	137.886	132.2	2311.098	268.081	318.41	265.561	3212.674	284.672	266.884	192.103	105	0.941	173.976	1141.795
13930.527	15403.935	11519.781	20265.447	16809.155	15563.932	39793.846	18652.732	1072.78	496.197	1213.069	482.358	1445.039	1136.64	617.761	15167.27	185.4	178.683	250.035	1307.453	529.61	4682.382	156.311	2970.489	3100.303	363.728	272.589	286.84	1605.305	2067.463	305.306	6221.232	114	0.99	374.579	1142.316
15652.358	17709.824	13305.663	22611.811	18614.344	25882.369	2940.504	409.733	1311.073	557.162	2392.004	393.677	3502.89	1215.127	304.878	2447.111	201.4	182.751	209.732	982.982	713.443	2487.475	122.739	299.533	3344.948	324.726	274.669	300.776	273.453	1217.067	330.245	426.922	110	0.985	430.518	1143.555
19966.938	21576.221	19716.619	28514.277	25753.189	368.894	3821.401	5758.617	2293.521	1215.954	927.631	725.281	683.361	250.541	231.138	5102.459	370.675	266.175	229.144	1232.588	196.883	200.097	110.621	687.943	4675.936	279.165	344.499	298.351	7445.246	278.4	289.138	1663.663	121	0.921	597.401	1142.211
16499.339	18813.17	13586.067	24827.269	19298.532	36187.962	15988.062	197.271	1229.997	569.978	1070.612	486.426	2654.087	1500.517	587.636	479.756	223.203	197.746	308.352	852.813	690.353	6556.062	162.26	226.598	4660.802	287.295	293.256	281.123	1472.932	2149.431	283.135	332.576	165	0.902	314.542	1147.433
16455.625	18731.105	14072.303	23938.54	19376.635	33816.795	12580.56	905.051	1379.183	625.961	1109.092	493.048	2584.923	1532.708	426.094	3710.534	209.122	182.374	150.472	966.538	350.166	3355.245	139.488	397.627	3747.468	356.129	280.066	310.422	843.851	2086.3	305.496	579.153	129	0.907	411.484	1146.911
14461.763	16003.517	12120.36	21210.071	17289.291	47733.525	19369.621	530.773	1130.551	483.367	1085.545	471.182	1608.818	2327.582	524.29	2622.979	194.847	167.482	184.836	1295.227	311.149	4664.825	155.071	361.336	4539.428	349.676	261.677	299.631	1851.558	2108.98	301.622	576.546	114	0.977	403.658	1147.474
12824.835	14523.675	11076.529	17498.169	15746.179	350.89	9832.373	1487.638	1345.665	673.02	1359.025	501.298	1389.07	243.432	399.228	2933.472	186.142	168.466	137.763	1421.285	386.86	183.468	123.894	368.539	517.73	303.192	310.691	288.302	382.205	314.865	310.209	634.669	118	0.888	486.932	1147.407
21019.591	22385.845	18397.702	28024.934	24763.168	384.324	2371.043	3538.714	1104.147	574.253	543.376	432.57	407.51	224.468	226.23	4740.068	184.153	161.657	191.713	5515.268	168.516	146.249	115.537	562.847	2931.061	295.787	524.252	305.497	5892.258	314.183	305.921	1053.297	140	0.813	518.871	1147.25
16614.192	18194.726	14386.918	21579.935	19850.824	4206.915	3332.925	3614.397	1371.255	672.631	1332.142	504.431	1521.983	267.038	242.492	5089.475	197.943	175.179	121.774	960.27	589	230.554	105.082	595.934	1841.221	281.695	272.992	303.431	611.539	339.612	273.655	1199.639	125	0.952	498.5	1148.868
29709.228	30616.369	26024.414	35947.535	32669.942	579.493	5591.072	8117.474	1381.732	655.94	660.508	474.335	898.398	239.478	238.944	5224.417	243.523	179.034	281.539	1254.766	315.441	180.773	123.617	766.812	4577.695	281.165	348.78	295.991	6671.414	349.606	303.008	1832.807	305	0.786	539.113	1150.946
10733.012	11625.098	8633.672	16964.664	12137.447	28440.316	23675.911	189.301	694.749	327.898	310.433	314.015	643.988	1324.699	503.992	375.28	146.335	128.792	135.862	2074.642	210.319	7210.039	172.526	306.438	685.901	297.962	395.497	262.941	2447.687	1449.288	300.189	298.671	98	0.993	221.408	1149.408
13564.1	15252.963	11117.313	20099.311	15657.693	31515.321	25090.005	1192.692	1300.042	576.137	1573.862	519.912	2314.389	1548.098	712.343	552.289	205.773	184.312	225.281	1064.775	676.243	6855.451	161.9	255.528	2978.421	353.379	265.611	303.911	652.77	2135.376	484.977	436.904	107	0.971	369.864	1149.266
17985.824	19312.719	16001.587	24213.723	21849.349	4759.034	549.796	818.952	1256.496	646.338	640.801	491.514	453.819	300.039	229.448	2216.235	197.347	158.101	221.594	1405.113	180.729	346.52	123.347	298.008	1265.775	272.737	333.933	296.119	4440.166	361.86	290.702	571.921	151	0.909	554.964	1151.315
12597.687	15060.76	10279.65	19632.465	13679.506	32542.287	26951.258	185.846	1201.567	649.854	582.477	471.198	993.077	943.296	652.551	262.223	258.969	174.133	205.631	804.45	528.534	1591.483	171.734	164.017	2573.992	274.488	290.133	263.794	155.921	350.775	321.869	235.571	101	0.977	153.045	1150.936
14524.14	16246.948	12156.659	20578.644	16310.034	13225.86	25547.003	152.707	1076.383	516.546	470.614	488.307	1563.106	867.796	640.545	220.618	207.856	155.522	177.961	1358.435	441.486	1633.52	161.347	129.71	1174.025	271.002	289.207	265.245	13293.31	251.336	244.803	230.923	103	1	170.5	1150.5
12790.512	14620.476	10746.618	19238.874	14924.421	28326.425	23455.344	228.639	1190.915	586.136	861.036	638.674	1496.782	1623.094	522.484	767.224	209.613	181.884	186.408	1037.304	741.344	6510.265	145.811	248.354	3528.495	1508.95	310.558	279.055	528.771	3242.565	301.553	341.924	109	0.976	331.913	1150.94
17189.245	19159.871	14571.987	24491.648	20542.073	31904.667	13981.413	348.613	1395.111	672.913	1092.168	523.22	1465.113	963.077	459.454	1758.227	228.853	186.671	153.194	943.508	392.805	1362.106	134.804	249.62	3416.813	333.864	271.065	303.075	418.194	949.65	324.566	347.235	135	0.949	422.87	1151.804
14578.665	16249.638	12179.264	19529.941	16911.895	337.34	17516.558	9431.983	1339.106	620.076	1728.375	438.701	3223.754	204.873	438.596	6219.223	193.033	171.459	158.183	1015.541	921.497	154.319	135.717	912.609	2044.128	319.369	292.234	297.696	282.57	275.959	315.129	1807.705	112	0.943	467.705	1150.027
22291.892	23556.049	19319.867	29590.914	25293.957	31730.546	36194.685	301.117	895.905	438.563	483.114	433.624	455.886	1839.819	791.449	776.392	179.092	145.698	284.095	2765.882	181.569	5488.125	164.365	235.625	1782.778	336.808	465.022	282.898	6518.756	1893.536	487.483	328.47	217	0.89	379.629	1155.422
21914.314	22689.948	19623.189	28124.535	25369.134	5420.54	1437.602	1869.77	1258.181	649.913	622.283	453.202	444.613	299.142	234.975	3543.805	198.403	176.056	230.193	5626.866	177.891	196.69	116.346	455.935	3291.354	295.831	575.056	299.525	8366.339	319.17	304.666	869.465	126	0.948	517.357	1153.254
21477.555	22854.994	19231.268	28884.181	25485.896	502.556	6908.154	9513.591	1300.398	577.77	607.634	423.785	772.212	233.957	243.708	6141.873	216.566	176.683	261.549	5140.162	256.625	172.704	124.574	972.327	4867.263	294.014	618.927	298.966	7809.369	309.348	299.617	2456.244	174	0.907	527.213	1154.816
17454.421	19343.095	14638.833	25506.981	20870.158	45179.442	25256.877	10401.24	1412.921	645.115	1643.61	496.964	3532.553	1884.185	499.532	5276.341	205.336	191.699	169.305	904.003	608.014	2812.078	146.333	753.716	1869.878	349.247	277.286	319.88	143.443	1528.232	312.97	1736.182	119	0.961	410.727	1154.845
14027.502	15628.771	12229.854	19688.212	16819.306	17325.978	13589.111	502.593	988.123	478.812	621.041	441.717	753.353	775.383	500.992	2453.789	204.439	143.835	212.14	3044.07	233.199	1501.663	140.624	307.235	4686.821	306.331	308.525	296.112	7796.852	845.993	334.546	475.229	101	0.99	433.054	1153.985
13372.678	15163.724	10662.924	20410.36	14156.023	12850.301	40945.417	162.228	1167.887	620.35	566.475	610.47	1918.001	724.86	544.341	241.841	234.52	171.048	174.578	954.915	585.493	2000.78	164.079	144.374	2799.849	271.249	286.252	280.863	2191.199	656.417	417.265	214.361	102	0.987	170.637	1158.853
14881.573	17078.727	13331.633	22738.64	18041.567	17309.768	26210.518	210.806	1122.995	592.101	542.815	693.772	1647.219	1133.863	600.539	362.774	194.461	167.215	182.03	1167.997	904.155	4984.076	152.484	251.522	969.841	268.33	310.691	270.419	3773.523	3388.835	438.961	323.374	125	0.98	298.868	1158.572
18915.553	20673.178	16666.212	26625.4	22649.263	12961.433	41978.264	270.043	770.564	349.662	371.221	391.516	339.414	1183.963	777.823	661.248	167.936	137.897	305.096	1381.148	159.299	5725.723	168.604	214.903	2568.215	331.048	380.547	270.605	3811.339	1877.62	393.257	333.074	114	1	390.289	1159
16504.326	18405.679	14043.513	22662.93	19832.182	500.39	26544.012	8846.461	1320.762	621.708	1432.936	457.123	3522.687	214.047	502.809	9576.877	170.954	168.712	148.575	1206.129	1321.614	170.332	130.175	1154.194	972.855	282.337	266.089	307.55	192.997	275.793	318.84	2247.386	112	0.973	472.866	1158.696
15744.514	17442.704	13371.361	22125.993	19211.243	507.915	11063.706	513.131	1483.327	645.781	1696.549	481.81	2013.931	216.868	441.72	2699.8	200.65	180.872	127.324	597.362	722.657	167.788	124.417	326.304	2317.725	286.494	249.21	304.229	232.287	296.018	318.721	440.612	105	0.984	484.043	1158.357
17941.626	19787.903	15796.287	24188.334	21932.64	634.672	7479.28	321.179	1509.883	704.71	1522.418	507.728	1557.839	223.636	423.519	2308.331	210.435	195.36	150.024	631.764	545.155	257.04	122.776	294.204	2294.852	298.974	287.243	295.08	484.162	292.819	310.861	406.238	156	0.892	494.115	1159.429
20062.488	20706.874	16512.507	26441.39	22145.881	1010.867	1314.697	1946.537	1239.421	611.524	1095.375	471.503	983.982	241.014	235.35	3609.537	191.181	160.075	179.682	1340.545	249.067	194.331	121.447	432.925	1767.267	281.957	318.15	283.663	4059.392	321.67	279.209	922.249	116	0.898	555.034	1158.836
18377.995	19489.618	15670.906	25120.946	21899.138	263.534	5053.58	7723.037	1594.75	641.017	2250.164	483.867	1040.965	233.808	249.888	5920.925	221.126	207.52	204.925	1222.97	504.597	187.655	123.403	825.613	4961.927	272.446	408.266	284.963	1918.037	328.216	274.578	1923.624	110	0.985	536.282	1160.318
13680.91	16107.713	11626.962	20902.28	15692.301	27080.033	33609.478	239.384	1341.589	747.144	666.327	609.739	1479.219	1130.949	768.166	550.335	234.987	188.229	183.65	750.14	647.326	3661.672	166.302	271.166	1998.963	299.17	297.079	248.442	174.15	3529.99	328.907	352.126	102	0.987	283.333	1160.539
16780.64	18491.944	13688.013	24939.114	19252.467	38392.207	27766.56	231.833	1209.536	551.894	602.492	550.738	2134.828	1699.455	529.747	514.469	199.099	175.997	154.183	1067.252	517.166	6605.219	146.093	225.687	2478.022	308.665	309.85	269.811	3009.75	2190.202	287.237	346.91	145	0.929	334.583	1163.652
15205.96	17028.502	13008.311	21163.579	18166.555	44817.776	29855.887	317.992	1712.188	935.277	876.268	644.237	959.123	1151.994	650.041	449.991	277.369	195.424	165.058	435.657	422.719	1031.986	142.754	207.026	2711.687	408.321	270.88	319.239	215.827	670.237	347.705	313.799	118	0.914	449.729	1162.703
15268.987	16107.924	13408.443	21024.556	18510.706	4765.938	292.76	320.523	1230.44	552.548	751.739	402.778	536.795	349.677	234.657	2069.004	178.103	165.103	226.776	2703.072	204.905	179.772	109.642	285.008	2831.043	297.389	337.779	272.105	3479.055	326.086	297.157	416.536	120	0.903	519.817	1162.167
18501.31	20082.25	16219.093	24461.447	21715.179	302.127	1557.791	569.226	1402.524	601.627	2281.191	439.895	2480.528	240.603	299.975	3088.23	210.418	202.857	215.53	2542.697	672.656	197.326	127.972	344.409	6089.359	302.162	340.431	279.113	937.62	307.843	283.089	575.88	131	0.947	528.477	1164.172
16175.076	17868.932	13783.608	24761.407	19133.05	18156.957	24524.604	213.014	1053.061	554.35	531.078	576.94	1327.332	1202.364	654.236	408.487	189.887	170.329	208.747	2477.034	922.586	6432.172	161.174	265.758	2975.481	288.012	380.085	261.701	3387.607	3438.064	459.208	333.353	150	0.961	292.873	1165.033
12886.332	14717.148	10898.786	19320.672	14955.358	26766.305	48974.114	220.316	1188.267	653.823	535.906	642.459	1468.098	1206.141	615.324	337.957	205.202	195.273	199.022	744.066	865.208	4464.579	153.593	231.979	2055.381	309.81	294.893	256.925	420.003	1442.633	398.612	309.773	104	1	315.154	1165.365
13703.449	15728.795	12105.145	19323.306	15983.673	28843.615	34831.929	264.107	1403.472	603.997	1313.175	571.029	3599.665	1343.143	755.809	841.338	206.294	188.154	209.175	814.561	650.75	4172.98	156.516	214.458	2914.773	336.52	258.252	297.032	366.258	2262.062	683.182	367.001	103	0.996	400.17	1165.316
22739.331	25093.536	19213.243	31806.17	27367.539	590.326	28731.819	5554.618	1364.168	577.119	1415.371	394.083	2398.05	188.735	576.3	5145.887	193.191	188.389	144.491	944.398	459.37	165.522	138.988	768.607	3940.16	308.225	250.31	301.63	146.789	252.018	317.539	1594.711	133	0.909	471.365	1167.32
11969.884	13298.377	10211.983	17869.769	14153.999	32035.086	21624.38	208.975	703.502	317.007	406.869	426.302	763.918	1441.265	736.805	509.842	152.816	124.47	341.092	1492.338	313.841	3968.402	155.044	211.504	1027.259	305.808	280.608	278.728	6748.532	2868.933	267.742	300.835	121	0.91	361.095	1166.979
19710.949	21948.586	16814.636	27282.212	23582.643	754.24	15519.967	6914.461	1381.358	557.405	1968.36	382.978	2075.7	199.077	510.822	3414.417	199.558	182.705	163.642	915.934	546.658	182.821	132.181	585.192	4645.713	310.144	266.059	307.581	114.41	278.889	323.858	1240.21	100	1	479	1166.5
19300.467	20757.515	17173.837	25918.439	23481.715	324.202	13619.435	519.738	1053.631	505.343	506.497	413.017	557.695	229.375	480.962	2904.731	172.249	150.689	265	2071.886	158.15	167.039	142.322	343.428	2844.877	284.388	540.984	283.546	2161.531	267.531	292.097	535.136	140	0.911	506.671	1168.807
15585.776	18042.595	13168.487	24151.244	17578.831	13769.024	28722.189	156.506	1131.522	581.193	572.289	594.339	5065.227	743.523	386.372	176.615	189.937	157.541	184.94	1209.385	1252.312	3813.088	132.015	199.495	1851.243	293.326	330.29	278.373	502.123	1326.463	429.666	269.154	118	0.981	183.898	1168.992
15829.771	18233.264	13572.316	23938.799	18633.26	39386.41	33958.926	222.875	1278.903	579.65	739.005	521.759	3945.712	1760.156	741.49	412.077	217.818	190.435	182.898	1157.368	939.698	5114.738	160.363	274.965	3649.744	288.277	323.441	266.95	725.931	4367.691	487.98	341.347	147	0.885	279.541	1170.228
19887.059	22467.709	16944.699	28652.804	24393.552	47802.904	34330.396	690.499	1385.772	615.802	1473.376	467.976	2001.813	1490.178	664.006	1644.517	203.167	185.89	160.796	863.602	422.889	2344.629	148.041	261.277	3280.912	323.581	270.399	293.856	405.022	973.365	326.351	449.367	107	0.971	421.621	1168.023
12624.237	14193.194	10220.089	19134.823	14277.635	37075.192	32226.552	219.01	920.231	437.622	452.634	515.997	2833.949	1764.463	617.604	335.048	188.571	153.132	187.211	854.997	705.014	6572.66	143.618	248.321	3884.924	286.213	399.532	264.647	1673.289	3582.938	300.096	342.433	113	0.912	250.739	1168.765
12473.527	14089.959	10148.841	18866.107	14468.811	29586.244	32258.87	213.809	1255.405	545.234	839.475	482.353	3163.222	1605.408	514.964	440.103	203.032	190.448	192.166	970.172	882.473	8444.772	146.655	221.608	3955.752	307.675	308.382	269.677	196.056	1777.446	342.238	316.569	96	1	326.479	1168.552
12688.346	14328.19	10574.318	19282.502	14768.723	26311.392	32963.471	207.653	1091.482	528.369	716.931	518.59	2309.399	1043.303	664.702	303.992	200.171	183.558	188.602	846.823	962.392	3416.371	162.36	233.388	2672.337	281.725	289.958	254.315	1941.57	3628.382	410.164	304.344	113	0.969	304.553	1170.013
19206.57	21270.056	17113.59	25820.92	22451.94	40164.025	32806.632	2856.918	1049.983	535.143	571.202	401.051	636.518	1209.351	650.142	2372.149	201.812	149.538	194.005	4634.581	220.275	2110.79	144.429	511.244	3762.441	325.892	410.418	309.147	5012.164	900.045	352.797	1105.952	108	0.967	433.259	1170.769
18814.103	20678.429	16388.646	25889.485	22469.071	311.438	12303.748	294.743	1406.492	594.578	1961.515	431.546	2428.723	203.729	542.625	2112.603	194.684	210.845	173.143	915.006	508.464	256.96	133.199	286.648	4720.101	309.671	274.905	301.905	161.556	264.934	314.888	394.94	163	0.932	487.169	1171.574
13227.167	14939.434	10543.466	20741.842	14548.238	12822.127	16017.571	154.688	1087.755	578.735	580.074	612.365	5683.586	668.556	571.684	244.716	201.79	162.953	194.444	1057.935	1272.454	3106.447	140.887	135.437	2692.833	296.343	332.505	294.613	158.871	1228.216	305.241	198.462	102	0.955	175.206	1170.676
15815.284	18456.645	14657.329	23413.563	20392.11	30356.558	27175.657	305.979	1201.089	545.21	992.373	390.344	1884.624	917.118	672.748	732.269	202.915	176.21	201.706	3179.075	814.943	2034.922	141.669	216.061	3423.368	308.293	280.143	319.97	1270.017	804.595	327.715	381.781	107	1	440.519	1171.724
24493.635	26545.951	20451.303	34985.525	29670.996	5059.618	20220.185	315.332	1373.08	565.181	1559.589	385.407	2323.823	276.121	651.19	1647.696	199.472	187.426	172.495	937.749	438.286	199.187	140.636	273.885	5577.645	310.518	256.071	312.966	143.394	226.601	360.584	407.01	106	0.993	467.208	1172
20898.669	22664.244	17962.058	28762.881	23650.708	54712.541	26143.847	220.917	996.329	429.785	512.886	431.868	842.284	2072.697	580.735	605.816	166.595	142.74	234.218	2526.694	270.203	4657.043	153.001	232.699	909.542	304.088	391.303	277.45	9887.071	5065.414	286.985	344.134	103	1	349.733	1172.5
21534.977	23649.089	18798.025	30401.083	25811.436	445.062	22460.67	620.559	1314.085	552.56	1403.197	405.19	2791.566	196.211	544.92	4273.45	194.93	182.228	152.48	929.219	559.491	190.432	136.147	455.085	4892.367	306.537	259.001	300.57	105.18	259.981	317.651	641.494	105	0.984	477.519	1172.729
13031.786	14414.054	11456.278	18240.909	14390.714	18890.835	14019.745	158.144	805.546	418.344	405.907	515.136	2514.149	820.9	479.001	196.963	174.268	144.146	281.281	1752.029	494.246	3828.197	147.355	254.837	2669.9	292.6	275.066	272.651	3190.492	1036.854	317.968	304.926	107	0.917	189.444	1174.005
11332.764	12466.026	9417.627	16412.923	13155.366	29469.059	29269.836	202.877	853.046	407.515	531.62	635.478	2408.961	1500.904	757.229	552.441	152.057	138.426	241.489	675.396	716.12	2849.793	166.557	208.482	1289.027	302.867	347.846	303.522	4815.404	1903.734	312.48	325.457	154	0.751	393.364	1176.162
18676.927	20091.509	15492.419	27239.319	22284.048	45047.334	46949.91	331.824	1324.981	538.367	1423.787	420.142	2449.286	1801.046	766.181	868.821	181.983	173.156	155.194	1113.517	408.545	4056.727	156.543	215.128	2439.473	325.15	270.45	296.044	898.013	1276.971	320.917	397.233	97	1	420.5	1173.5
19356.53	21319.52	16299.925	28066.256	23617.554	28751.557	17315.322	248.639	1351.32	565.155	1422.347	399.005	2170.308	646.278	799.614	530.513	178.539	168.997	170.163	830.934	434.65	412.053	163.234	222.536	3526.84	305.538	262.76	307.408	304.139	337.767	367.901	333.916	107	1	461.481	1174.051
13562.897	16454.533	11312.948	22862.387	15708.827	17797.994	34587.76	206.661	1188.916	656.583	532.81	560.361	1437.594	327.134	755.444	269.731	237.31	216.426	213.522	1043.858	460.586	1189.819	188.622	169.571	2880.539	304.059	322.222	289.203	1635.113	407.507	538.949	279.546	101	0.977	125.896	1174.619
24561.052	26529.939	21071.598	34063.464	29287.843	15774.536	23087.035	512.764	1416.489	579.564	1470.748	427.001	2700.05	410.146	635.539	4299.768	202.119	189.425	166.087	862.184	533.752	325.947	143.35	484.086	4961.438	298.142	255.931	299.775	108.047	266.721	331.278	730.299	165	0.93	472.603	1178.597
19359.435	21397.512	15942.078	29242.742	22700.78	48400.502	29576.832	229.509	1201.354	536.585	794.516	453.26	4354.752	2694.326	658.638	322.482	222.348	183.31	171.497	1361.167	1366.114	3519.994	149.804	265.983	4128.171	266.144	449.583	264.056	566.328	3774.245	506.219	331.373	108	0.967	275.519	1177.519
20630.372	23255.749	17780.238	28388.617	24203.39	37365.873	28177.153	288.852	981.941	487.585	527.658	343.218	577.643	960.008	740.413	845.049	205.125	156.278	267.764	2586.226	273.424	1453.294	144.658	214.856	5052.864	298.721	475.728	316.294	6074.219	523.972	347.454	371.293	98	0.993	438.153	1178.112
16778.166	17501.308	13629.206	24456.53	18702.164	50000.602	32673.149	198.302	726.764	304.307	341.335	399.849	478.411	1825.76	712.115	390.819	144.589	125.415	251.054	1533.759	178.21	6078.799	159.231	216.61	1464.727	303.268	353.555	274.625	7495.451	4736.98	293.303	296.559	131	0.958	351.011	1178.889
16493.738	17713.01	13532.182	23390.026	19377.108	37720.561	23375.098	207.962	1234.14	556.106	1390.413	369.71	2174.281	1070.507	832.036	568.367	191.871	169.74	187.973	797.362	504.199	1800.551	159.121	225.758	4216.394	308.255	256.791	315.86	114.7	925.049	357.615	363.557	113	0.969	457.358	1179.765
25315.442	27030.809	21449.671	33110.746	28621.136	51946.621	38002.901	216.522	1029.628	474.952	485.919	368.504	390.855	1691.838	767.49	623.065	192.092	181.117	454.731	1045.942	157.601	1841.51	153.72	208.796	4354.666	327.795	620.585	302.53	8680.954	1093.567	333.656	343.241	102	0.987	431.539	1179.667
21770.483	23499.324	19327.942	28556.183	25434.321	385.485	9262.263	3853.107	1383.111	649.695	1309.187	501.079	1212.599	237.184	425.37	6715.631	226.106	177.792	212.577	878.256	287.377	197.255	130.881	853.888	4228.764	293.049	310.159	287.73	3114.437	295.299	323.828	1705.885	186	0.855	510.715	1182.903
20432.621	22538.921	17250.504	29910.902	24799.991	37264.372	15520.828	312.679	1314.416	554.536	1652.191	379.717	2791.859	795.059	732.012	1231.294	203.595	175.025	189.864	881.854	495.109	493.425	151.229	262.931	6227.912	294.378	257.144	319.111	108.662	322.575	389.36	388.637	101	0.977	466.233	1180.282
16365.06	18367.942	14249.768	21961.521	19461.89	902.924	24912.762	237.783	1704.101	728.579	1717.144	546.654	2982.397	232.556	556.827	1690.68	211.244	199.879	184.481	935.36	633.849	645.482	142.554	270.674	2521.318	312.212	259.479	309.022	112.375	266.614	322.982	397.784	101	0.977	486.649	1180.827
16146.053	18728.211	13078.239	24300.086	17328.708	3774.395	40011.523	209.13	1081.542	584.527	522.736	651.754	3147.023	326.521	729.59	271.46	243.438	192.322	188.951	2461.812	829.607	1748.964	184.009	163.294	3716.533	268.441	326.282	277.001	1831.012	444.703	300.65	266.906	111	0.964	136.896	1182.338
15373.635	17395	13800.268	20416.283	17543.371	38156.631	23134.224	205.841	803.496	410.495	590.964	315.53	750.517	1311.304	795.63	800.28	142.16	124.212	223.074	758.639	294.239	2841.535	149.436	210.638	973.629	287.387	270.386	295.18	1409.184	1024.245	333.173	372.836	106	0.993	444.962	1181.792
12634.516	14823.685	12586.957	19744.754	16706.178	14390.7	20740.561	154.803	1262.816	656.332	548.732	549.209	2012.56	690.959	472.109	184.732	211.773	169.312	179.556	926.796	619.628	3012.273	119.551	165.785	1745.39	281.117	282.008	272.302	1356.296	672.015	276.198	240.069	108	0.967	180.454	1183.546
16415.026	17814.194	14184.43	23987.517	19131.342	38952.715	25564.889	227.645	1061.755	503.258	540.076	460.527	1484.965	1531.476	660.683	321.118	196.389	163.149	177.79	1864.233	582.684	5068.742	161.509	268.43	2605.203	262.972	671.181	250.451	2629.796	3233.833	359.416	333.031	100	0.967	277.35	1182.91
13419.419	15122.592	11443.245	19575.638	16073.878	28692.587	35606.948	232.855	1166.693	490.764	724.824	536.264	3381.23	1682.17	672.257	370.647	188.017	162.666	206.473	1236.476	882.829	8388.52	152.314	235.11	2128.69	325.504	267.393	278.143	796.741	4415.091	281.273	284.454	109	0.964	361.803	1184.638
13698.365	16026.657	11511.842	20957.413	15412.895	20661.006	16563.742	164.193	1240.028	670.683	589.84	489.991	871.417	1035.726	485.686	232.297	227.359	182.902	222.901	734.603	678.361	5556.693	151.971	262.797	4130.709	489.971	275.389	293.492	415.541	2315.892	257.424	303.637	139	0.94	194.968	1185.975
22704.238	24847.125	20775.64	30815.262	27107.505	37478.394	32647.936	205.575	1075.086	508.884	538.127	369.479	513.239	1443.637	772.536	858.288	200.031	156.879	263.03	1287.372	220.195	3273.118	149.985	207.758	4463.14	292.15	403.517	296.978	6682.921	2790.66	362.725	368.845	173	0.86	437.09	1187.448
12686.11	15381.239	10378.805	19984.587	13488.124	5662.437	21177.412	240.124	1206.418	671.13	551.576	545.828	1684.856	358.972	769.596	261.424	260.717	187.8	195.621	1218.08	345.748	1405.419	183.21	163.493	3060.584	288.086	296.602	292.975	413.645	340.653	329.671	256.824	125	0.94	144.956	1186.532
25197.303	26261.259	21739.992	33785.212	29141.24	44512.97	39607.319	164.836	908.733	438.493	458.539	380.495	534.227	1658.005	766.674	634.713	160.189	160.434	415.201	1268.579	183.176	3323.975	151.576	186.83	2404.945	300.494	302.047	301.04	7184.278	3232.854	343.408	353.965	111	0.994	430.95	1185.734
19540.13	21269.356	16263.502	27448.003	23020.632	53627.389	18298.83	282.112	1397.723	601.305	1564.372	479.566	2974.535	1161.043	743.662	729.68	217.715	187.226	188.034	902.252	660.473	935.012	158.301	243.534	6017.245	296.063	258.054	323.01	104.084	501.735	373.555	368.051	107	1	464.977	1185.547
17225.726	18654.923	14443.323	23449.195	20076.108	5516.876	30410.721	352.637	1654.126	871.893	962.401	678.312	2370.202	513.062	551.099	2087.972	258.093	201.67	166.439	697.061	511.017	4408.545	138.262	297.003	4416.212	312.184	280.085	320.489	180.503	257.281	335.984	429.027	111	0.994	484.05	1186.986
17374.713	19688.586	14530.518	25134.037	20112.562	40722.626	32357.802	155.673	1314.544	516.751	958.15	480.065	3211.489	1961.804	819.461	814.795	202.783	179.715	174.953	855.623	717.751	3285.449	134.883	214.212	4552.68	320.192	259.084	298.705	214.183	1887.262	299.586	332.503	107	0.958	386.528	1187.182
20344.206	22431.559	17709.43	27752.579	24366.875	466.1	13062.57	7136.088	1618.197	692.383	1824.483	541.15	2338.853	220.413	601.302	7136.504	211.885	210.032	167.479	978.674	455.385	350.342	147.511	1102.481	2730.302	293.493	288.089	307.546	377.174	287.565	317.508	2544.116	167	0.891	499.835	1190.189
15001.672	16785.428	12614.585	21479.982	18096.353	44477.051	35038.842	172.603	1281.301	531.559	1350.164	406.739	2382.754	2326.633	680.686	887.302	185.943	174.308	187.039	1165.576	791.657	7303.559	130.561	205.534	3236.742	308.049	255.327	309.336	497.961	5869.656	318.439	364.475	110	0.985	417.9	1189.991
19735.405	21314.609	16362.149	27240.961	23563.772	2208.573	17240.593	541.173	1684.589	735.368	1965.754	560.648	3059.468	339.915	621.258	4256.29	206.752	214.895	173.614	970.03	482.157	3076.954	155.633	482.125	2490.671	280.996	283.989	306.756	121.386	284.811	313.758	737.362	104	0.974	493.471	1190.298
17652.034	19680.791	15160.281	25954.976	20336.76	38237.756	41578.29	187.885	1268.33	469.57	967.484	489.479	4074.65	1471.375	755.054	512.231	205.136	190.932	226.699	1097.187	1099.196	4993.522	178.863	233.576	4032.758	311.362	304.952	273.087	1139.863	2329.342	297.911	322.803	108	0.98	341.37	1190.824
14087.435	15996.276	11970.926	20031.29	16042.789	28147.504	31692.013	168.971	1309.368	474.161	1195.85	415.418	2789.435	957.953	831.285	1138.148	166.817	171.218	192.777	697.146	768.043	3747.316	140.735	235.638	2303.424	317.712	245.15	303.365	162.939	1819.464	299.341	396.43	97	1	393.5	1190.5
21210.948	23445.825	18060.701	28690.963	24965.511	269.159	6069.735	8587.87	1756.714	724.466	3310.731	502.286	3596.546	236.761	252.586	7349.861	236.426	210.909	189.004	1106.274	679.523	172.573	105.303	1313.092	4520.722	305.591	309.853	290.628	128.506	307.474	269.669	2893.696	168	0.919	521.512	1193.006
19430.362	21182.571	15873.782	28743.218	22436.352	27254.794	28782.962	172.483	1390.376	499.729	969.484	488.281	3971.704	1154.259	745.12	390.838	210.19	192.085	204.153	1152.635	1080.051	5447.36	192.074	230.802	3747.317	320.151	302.757	258.335	1389.851	2446.551	312.929	326.761	125	0.98	334.62	1191.892
22790.189	24134.522	20407.955	29676.891	26400.761	295.098	5848.64	3125.37	1411.455	637.557	1201.851	440.722	972.746	230.532	454.119	13313.132	229.087	172.265	195.212	1400.911	251.028	190.053	131.356	1720.608	3742.041	282.784	584.174	295.088	4180.389	297.287	321.513	3072.729	167	0.85	508.56	1194.374
14991.191	17219.364	13038.888	22622.397	17830.388	46330.56	23825.246	229.863	1162.158	553.835	937.295	453.916	3447.519	2379.684	700.375	238.027	209.707	167.606	179.505	1394.869	2011.682	6104.016	149.994	246.755	3290.421	280.75	378.121	237.06	856.943	5430.566	302.928	364.605	103	0.996	258.131	1192.413
16405.359	17811.818	13735.759	22668.552	18842.919	52569.833	26872.658	208.01	1476.283	763.759	901.662	619.125	2114.572	1133.222	676.607	514.612	231.153	193.432	183.351	779.687	833.188	1056.686	143.13	234.501	3738.487	315.294	265.195	298.617	126.656	569.549	348.067	322.538	112	0.96	466	1193.5
13575.753	15366.599	11296.63	20992.558	15149.671	389.462	2679.077	859.036	1513.794	725.36	570.155	462.871	510.987	239.59	229.008	1341.281	321.429	225.979	400.463	7952.1	166.376	144.869	124.422	305.313	6474.09	319.291	920.709	273.78	7925.329	278.464	272.679	446.445	141	0.894	712.855	1194.287
15452.321	17321.856	13305.468	20770.523	18031.86	34632.988	20956.22	394.395	1307.396	641.972	1432.435	555.853	3552.397	830.764	679.054	486.532	198	164.236	178.35	1293.924	743.906	701.233	157.848	225.115	2368.837	295.249	269.892	304.351	344.85	386.872	374.517	312.93	106	0.949	474.094	1193.981
16789.372	18543.212	14968.933	23664.11	19472.931	37936.167	22499.307	218.101	1331.742	625.211	646.625	503.225	979.847	1771.267	766.678	249.461	231.076	166.446	156.645	3313.833	397.848	8686.755	161.978	249.405	4289.347	285.468	412.818	255.876	2946.655	3474.946	315.527	413.098	171	0.786	268.096	1195.003
16079.768	18246.595	13766.926	23942.435	18703.445	38163.732	43506.071	178.734	958.146	446.923	639.18	479.64	1963.352	1708.544	727.96	480.757	177.025	169.596	173.306	1200.256	786.415	6953.7	171.197	271.411	3416.345	291.881	412.097	252.569	6702.613	3612.8	352.849	381.597	121	0.937	293.029	1196.079
19220.814	21046.541	17202.114	25408.687	22270.839	33019.084	27021.928	190.555	1371.986	650.776	1016.581	443.278	2782.841	1766.185	696.551	673.793	209.462	169.548	167.289	1107.064	611.843	6652.297	142.85	194.23	2251.301	304.082	253.71	300.043	582.085	7097.147	335.02	357.651	143	0.952	424.444	1195.878
13577.534	15540.204	11816.98	20399.806	16099.464	33394.505	34039.643	176.911	1050.419	483.623	585.14	442.21	2275.504	1455.521	732.614	629.041	179.546	183.26	193.902	885.49	884.935	5388.895	167.2	276.154	2654.108	294.983	313.726	247.111	845.61	3631.578	321.313	402.208	108	1	302	1196.5
12953.576	14287.319	10337.485	19248.548	14570.92	21763.28	35022.523	151.416	1383.798	529.574	1327.406	474.902	3290.487	1215.085	818.707	387.111	189.772	198.602	177.02	1056.758	1083.87	4539.038	192.653	230.332	1537.192	312.148	265.979	259.012	144.435	3430.2	384.8	326.65	96	0.992	328.354	1196.833
15250.372	16664.17	12644.511	21976.102	18000.798	44785.59	22156.315	255.365	1200.05	525.389	1086.192	398.753	2053.15	2153.963	756.049	1206.697	179.615	171.839	177.601	912.272	3405.732	5535.015	156.6	257.921	4403.353	288.696	262.434	296.182	339.503	4414.006	341.972	1448.909	107	1	443.051	1196.519
15338.908	17172.103	12733.124	21551.771	17977.713	519.303	1707.181	2413.35	1700.54	695.188	3350.455	466.275	2177.392	257.885	220.272	1773.515	228.083	226.131	233.405	990.021	1175.231	157.91	106.475	313.475	3867.886	304.515	271.927	300.46	118.191	288.277	253.348	633.025	111	0.994	539.698	1197.302
16363.646	17646.08	13284.649	24363.65	18956.548	45988.353	30405.426	178.14	985.085	482.703	552.329	457.769	905.458	1973.775	718.974	416.941	188.083	170.141	216.209	921.579	266.953	6701.124	166.335	269.889	2491.138	285.621	926.162	259.93	9979.655	3702.868	329.057	380.279	113	0.981	286.597	1198.686
20390.577	22573.689	17074.351	29765.183	23973.956	13669.603	354.614	459.358	2006.299	907.994	2159.103	593.357	2973.057	622.423	210.23	1974.449	323.401	248.215	227.995	1254.279	548.852	1037.083	115.749	333.429	8167.092	285.928	307.515	299.025	359.633	369.866	263.268	488.041	236	0.819	618.212	1201.03
16166.246	18043.517	14106.626	21896.666	19207.333	53855.566	39019.295	327.5	1314.36	616.676	1165.486	447.712	3092.853	2424.132	716.532	1645.529	210.966	174.359	216.648	964.422	7824.498	4580.835	148.293	321.769	5542.769	285.492	244.402	302.452	184.565	3699.387	388.221	1880.031	110	0.998	451.1	1198.655
13990.425	16668.158	11938.488	22290.909	15998.235	34314.799	12773.903	186.84	1333.52	720.296	597.171	565.658	1331.696	1041.83	597.013	225.69	243.838	203.405	204.069	1453.544	440.864	2960.658	168.606	149.815	3462.947	268.014	283.868	279.181	1263.2	695.433	319.747	275.487	100	1	156.38	1199.38
16453.436	17795.058	13856.212	22852.399	18890.788	31982.055	45975.394	584.966	1104.658	443.241	509.501	449.544	969.912	1609.724	743.1	528.721	187.524	163.261	374.861	2395.449	394.138	5231.476	150.161	317.482	2828.417	308.468	296.236	274.558	9245.549	5476.752	315.061	348.972	128	0.963	354.766	1199.617
13777.855	15744.545	11483.385	21047.133	15772.149	47806.773	15958.598	169.155	1150.013	542.885	636.82	456.069	4640.041	1909.195	476.461	283.4	201.07	168.235	191.806	1071.202	1523.215	3658.311	167.858	289.49	2772.444	271.416	280.219	321.592	249.724	4592.951	328.717	370.577	139	0.95	210.874	1201.529
18802.523	20987.694	16403.03	24609.404	21715.176	386.128	10506.311	15219.558	1754.407	778.012	2648.725	574.954	2225.194	235.327	374.112	25029.552	243.894	214.744	189.116	1156.481	547.062	174.087	122.666	3391.676	2535.402	295.799	355.21	299.223	579.772	293.905	299.744	6651.159	113	0.981	513.748	1201.181
13688.252	15495.168	11394.304	19833.822	15913.65	195.908	2682.578	4251.534	1448.181	601.989	3314.897	412.454	1924.406	217.923	251.266	2822.422	228.302	211.218	279.997	1862.886	670.313	164.433	109.426	450.952	4421.703	282.024	301.084	290.742	206.262	268.545	258.987	1053.18	107	1	572.481	1202.276
14584.565	16051.513	12309.175	21788.766	16888.522	49296.739	24062.381	206.783	1187.189	524.327	586.707	567.996	1287.31	2143.51	600.666	287.883	200.936	157.994	198.732	1797.997	761.539	4725.662	148.201	270.575	4713.352	271.805	401.73	272.777	2726.352	4590.67	301.638	389.252	127	0.893	248.539	1204.665
15630.247	17639.403	13061.52	23105.432	18254.453	50399.243	15567.12	177.635	1285.726	462.75	908.852	399.203	2828.672	1922.654	651.309	503.564	166.486	162.392	193.594	733.229	808.829	8082.295	141.533	228.017	3177.846	307.657	238.236	300.095	145.48	2675.579	290.53	310.125	112	1	376	1204
14494.575	16316.574	12457.613	20167.264	17316.497	50955.785	23306.633	225.878	1244.408	545.473	1305.075	383.604	2498.359	2211.838	643.681	890.584	183.706	167.252	190.598	1050.809	792.567	5915.15	126.18	205.678	3696.623	278.623	263.354	303.507	275.752	4924.518	330.044	377.742	114	0.99	432.605	1204.289
18837.568	20730.037	16401.703	25631.107	21796.239	40576.937	26646.883	228.725	1216.813	517.108	1084.214	542.775	2722.881	1627.792	671.429	996.297	192.219	169.61	175.918	1031.859	743.902	4336.873	145.479	253.005	5272.885	292.72	266.073	303.482	328.042	2313.111	319.05	352.091	187	0.86	462.997	1204.142
15603.534	17829.113	13498.383	22141.444	18092.556	44614.342	40779.855	238.702	1267.493	545.728	940.703	434.79	2360.731	2656.835	730.363	1117.233	201.405	167.913	189.476	1183.895	600.227	7533.462	129.525	228.193	4741.46	310.819	246.528	289.857	349.686	3836.174	293.285	404.115	103	0.996	421.316	1207.869
17198.593	19380.626	14990.881	25674.906	20479.29	10233.046	599.194	782.879	1936.181	937.523	2145.704	585.312	2960.115	667.986	217.632	2831.573	316.477	234.547	225.871	1102.77	489.045	719.752	118.935	387.747	4931.387	309.135	311.936	270.052	775.775	353.723	293.277	598.408	105	0.984	628.157	1207.986
9113.424	11377.671	7630.846	15661.138	12782.953	17684.084	31858.828	171.468	1000.996	513.13	444.124	599.481	2996.814	850.41	904.666	341.2	257.911	203.289	231.924	1063.111	1331.522	4055.18	218.057	165.335	3705.599	276.895	284.014	293.273	1583.539	862.322	301.388	339.194	104	0.974	137.904	1209.029
16637.646	18310.931	14192.837	23227.519	18579.542	34903.971	19357.061	221.207	929.456	419.555	428.359	423.973	1306.949	1336.589	512.949	290.811	182.811	136.101	328.351	1595.263	454.531	3962.116	158.283	265.78	3556.957	279.555	290.834	283.629	5639.338	3666.442	306.467	351.168	180	0.795	233.333	1210.8
14163.624	15478.568	11591.588	20970.28	16729.911	31429.479	40438.053	211.689	1221.528	514.222	1188.12	546.583	3691.134	2174.14	707.541	869.293	207.5	168.846	210.722	833.443	741.366	11982.988	135.335	216.737	5143.574	283.851	244.937	288.689	286.605	4271.566	285.947	351.344	111	0.994	414.734	1209.95
22323.272	24985.939	18955.555	33809.306	27045.138	40955.332	33791.369	184.518	1252.352	455.1	1017.62	382.156	2830.189	1687.886	683.75	630.196	186.749	164.846	195.641	669.637	1018.057	6559.176	141.839	223.082	5654.214	287.042	252.813	289.744	110.197	3533.741	301.008	336.938	102	1	379.52	1210.451
13316.767	14891.627	11174.827	19135.624	15709.942	43342.127	37068.37	292.956	1154.347	481.948	1460.991	344.666	3376.136	1978.79	693.645	1414.798	180.642	156.503	218.252	1051.634	1723.334	6308.834	133.64	262.187	3889.234	299.51	256.683	315.132	125.808	3493.133	543.033	427.061	128	0.963	445.344	1211.648
16699.797	17868.336	13758.17	24136.429	19271.534	31781.332	35927.536	401.955	1340.307	507.282	1429.725	368.644	2785.56	1637.931	634.014	3411.412	180.576	178.738	192.617	895.839	929.289	6944.243	142.069	397.492	4474.414	289.594	269.897	317.181	123.287	3516.009	347.86	612.658	96	1	460.771	1210.229
12318.203	15009.334	10307.04	19134.624	13136.971	20854.606	23980.535	176.725	1197.672	667.327	544.151	554.622	1686.529	935.668	566.34	270.276	232.25	184.69	180.075	1282.855	858.574	4406.123	175.986	152.244	2821.958	280.478	295.081	264.641	823.023	851.678	345.127	298.557	96	1	165.479	1211.771
16439.464	18887.733	14855.339	25175.175	20389.043	39340.908	35035.721	194.322	1095.19	404.035	1049.888	374.329	2749.234	1687.865	802.665	687.847	177.083	145.998	215.973	802.181	1200.204	7637.561	145.359	214.133	4597.027	294.655	253.545	280.264	119.875	3988.52	302.802	325.595	127	0.967	385.681	1212.287
16713.063	18816.504	14259.56	23911.738	19743.483	51234.1	28639.122	222.772	1216.004	506.1	1294.45	422.47	2670.831	2754.219	736.823	748.823	191.502	165.408	312.071	958.666	755.549	5487.299	141.869	199.565	4515.253	290.943	258.378	299.743	365.38	2405.277	352.709	369.62	145	0.919	427.638	1214.176
8998.233	10569.852	7540.575	13770.999	9926.304	33034.83	15464.572	146.711	841.967	454.952	395.937	526.758	4014.379	1507.808	436.213	221.166	183.552	162.682	205.46	838.801	2491.965	3462.102	133.888	156.178	2586.809	270.116	278.604	293.758	272.837	4697.424	253.729	265.994	110	0.985	183	1214
18744.488	21130.139	15261.697	27694.55	22328.38	2919.281	900.523	1246.884	1707.105	700.925	2895.134	485.402	2383.077	282.621	210.837	1921.13	228.787	233.087	242.054	1012.328	920.265	178.516	98.211	335.433	4442.418	319.584	295.129	329.628	123.724	295.779	292.534	635.558	102	0.987	524.265	1214.118
13445.034	14994.528	11223.669	19260.548	15531.358	23610.052	29664.258	197.248	1180.649	495.234	891.513	440.101	1847.365	870.719	789.739	383.746	192.377	202.647	173.633	776.775	941.819	2791.451	188.99	267.361	2141.149	338.52	272.59	265.254	1057.892	2006.833	276.448	316.319	110	0.985	329.9	1215.282
10725.217	11692.632	9019.981	16210.963	12693.108	23683.031	36538.844	203.072	619.467	257.593	419.011	337.632	1156.028	967.486	775.872	351.802	137.58	132.011	274.234	655.451	318.597	1780.318	180.587	264.231	1158.026	281.393	258.332	259.618	1763.456	2079.237	301.339	304.84	105	0.984	341.986	1214.157
19811.731	22425.871	16772.8	29052.864	23196.76	6227.274	293.077	352.221	1750.357	691.592	3254.238	476.97	3125.115	346.457	213.25	789.008	217.975	230.924	224.116	1287.753	1235.664	201.881	102.138	222.008	3008.958	303.443	287.014	322.692	122.424	300.863	306.089	360.638	150	0.926	530.007	1216.487
12971.648	14728.506	11507.49	20223.827	15481.306	44312.635	13111.977	181.647	901.985	469.949	409.89	431.861	1691.904	1924.131	484.723	315.252	194.521	149.403	191.153	1545.745	317.967	4693.655	176.845	290.573	3606.599	274.6	331.162	317.758	3163.266	5718.812	264.148	336.799	131	0.958	202.225	1216.004
13218.23	15003.475	11190.613	19687.898	15672.991	27624.828	28043.455	171.921	1086.079	483.547	632.065	529.879	2586.743	1087.673	775.499	388.603	165.604	147.505	170.797	936.485	566.37	3701.614	155.001	256.937	1049.113	298.739	298.068	285.785	3096.891	4428.837	344.921	312.734	132	0.938	364.386	1215.614
17840.04	19139.692	14341.485	26122.379	20057.937	38459.642	47575.174	178.021	1256.174	517.593	945.272	527.18	3714.816	1436.111	744.224	663.411	191.601	165.769	206.699	796.014	994.706	5471.122	140.061	235.566	4741.883	286.31	260.808	284.24	164.628	4034.005	311.872	340.25	109	0.946	377.95	1215.784
13557.575	14753.601	11451.038	19714.807	15753.128	13395.719	187.464	224.595	1387.547	751.588	677.674	500.283	538.45	647.023	201.422	430.257	255.891	183.357	212.169	1221.083	181.509	3787.646	119.634	218.571	3579.466	271.684	338.56	275.871	9741.087	685.784	292.488	335.583	123	0.889	640.24	1217.248
14435.753	15434.581	11437.335	21171.547	15748.411	36634.251	16399.464	211.997	1069.536	422.181	390.587	427.264	1577.974	1112.739	433.162	275.321	155.132	152.029	278.487	2284.642	306.227	2846.433	162	275.228	1596.503	275.676	294.822	296.894	13235.144	3265.051	332.779	352.877	113	0.981	223.155	1218.155
16586.222	18233.098	13789.444	23431.84	19696.58	23384.291	15792.114	252.863	1251.356	589.485	1416.275	490.598	3695.069	1251.486	487.507	220.539	201.069	166.932	203.707	1087.877	1120.014	3912.159	154.786	258.162	3203.297	294.427	243.201	260.938	2119.219	7252.14	286.971	380.065	109	0.976	268.784	1218.784
14611.514	15981.49	12255.001	22279.571	17422.457	27079.586	21631.792	240.953	896.539	441.066	399.023	499.87	1649.534	1202.949	670.265	356.169	153.115	147.109	213.633	2746.108	501.613	3880.995	170.706	250.518	2439.542	356.591	286.261	242.261	13565.081	4637.395	372.915	329.633	115	0.969	282.839	1217.796
15276.199	16041.061	11892.389	21658.383	16396.724	42569.151	33628.359	158.777	645.919	342.447	306.102	308.24	1022.283	1570.24	454.481	208.626	146.062	128.742	259.304	914.827	376.445	3919.953	165.19	248.482	649.371	253.691	266.495	299.492	4183.092	6145.34	255.052	318.175	99	0.99	190.49	1218.944
15398.731	17507.712	13520.998	23100.735	18097.617	50060.812	23801.038	228.077	1358.914	589.234	599.852	433.89	3215.545	1798.822	719.801	354.701	198.538	185.422	191.021	1160.772	893.284	5003.191	185.632	260.786	2327.525	344.94	273.745	249.057	2137.016	4472.095	522.438	313.156	96	1	289.521	1218.552
17356.764	19467.608	14738.176	24092.021	20313.744	2195.291	19437.844	398.385	1329.775	571.065	1460.33	417.754	2129.404	211.25	454.505	3894.626	200.902	191.845	190.564	832.799	450.545	264.833	154.216	432.148	4491.833	283.703	289.175	327.474	572.798	246.97	379.787	645.132	116	0.965	497.578	1219.224
10388.964	11758.582	8811.92	15118.066	12031.202	17797.943	31615.915	235.911	1136.201	547.334	483.455	567.501	1950.57	690.094	784.62	452.478	204.099	202.525	177.512	1056.268	1124.938	1402.065	176.923	279.326	1207.089	333.436	258.863	274.185	533.929	1054.534	295.906	364.055	99	1	318.672	1219.601
19013.152	21350.53	15789.591	26832.154	22289.922	31981.575	15203.381	498.062	1455.433	607.539	2096.678	428.14	2664.146	1431.772	545.688	2542.311	209.31	189.373	193.153	966.651	656.68	829.287	143.011	328.632	5179.092	297.157	263.656	309.788	124.756	486.427	337.581	468.09	114	0.96	480.93	1219.237
15884.696	19569.671	14059.227	25026.71	17585.981	20354.513	39666.33	202.082	1100.361	575.91	510.162	598.836	4863.402	967.739	671.623	245.37	220.521	191.114	187.462	1352.238	2123.435	3690.557	201.838	155.773	4567.207	266.373	392.263	281.54	390.973	2255.626	288.241	271.541	103	0.965	164.714	1221.578
12174.213	14340.086	10547.546	18405.244	14111.1	31128.005	15173.801	203.925	1170.48	649.053	536.755	564.607	2136.692	1192.103	503.179	282.046	219.46	157.395	190.42	837.56	598.964	3895.359	176.128	294.112	3072.32	293.389	254.802	302.473	448.022	5208.914	270.756	351.708	105	0.984	211.481	1221.69
11851.933	13421.749	9776.665	16953.136	13426.188	31684.089	33089.279	176.259	1318.207	559.217	1165.25	547.771	3368.712	1208.689	719.871	592.537	195.186	160.758	210.041	905.225	905.044	3068.267	137.991	245.318	3288.994	306.754	266.685	281.846	647.732	2688.1	302.791	337.795	96	1	372.479	1221.771
14979.712	16942.3	12630.025	21261.836	17645.146	50988.254	27134.556	213.418	1095.875	534.576	886.873	444.213	2136.529	2530.183	663.775	900.784	165.497	142.684	153.508	1217.352	817.287	7511.409	133.563	209.446	1681.109	282.55	246.231	279.414	2163.078	5740.988	280.092	341.657	105	0.984	410.014	1221.643
16409.306	18565.179	13562.095	22692.885	18619.495	329.47	2744.636	4651.63	1716.238	755.544	2838.009	501.604	3843.657	212.156	247.125	2859.789	255.492	217.62	268.999	1103.061	1058.427	209.584	119.383	536.798	3282.277	268.553	288.529	274.712	128.563	271.163	268.369	1075.281	112	0.96	602.438	1221.812
17518.456	20543.915	14836.467	26158.104	18829.712	30546.34	33204.678	204.227	959.021	490.775	432.98	577.461	2566.622	1088.263	701.664	278.954	214.124	176.209	186.609	2494.385	961.378	5338.412	207.424	163.578	5236.843	273.609	356.693	274.666	2133.948	1021.349	257.654	277.919	133	0.899	158.831	1224.154
11488.962	13150.216	9677.767	16917.073	13015.893	25514.939	20431.993	248.752	3116.881	540.228	623.469	587.402	4605.68	1095.181	502.938	356.88	219.394	136.773	165.881	1000.189	1801.939	3549.492	156.249	268.961	2328.226	286.548	253.512	287.72	199.386	3339.983	313.523	345.48	102	0.974	233	1222.725
14329.567	16049.918	11794.856	19810.102	16308.512	40414.703	21050.544	268.144	1209.594	516.811	1151.743	410.565	3265.362	1936.173	692.414	2096.862	178.766	163.695	183.772	1232.159	1148.619	4952.521	127.516	301.124	2216.164	287.114	246.156	290.603	149.82	4433.663	271.916	486.132	105	0.984	401.348	1222.548
16111.834	17980.355	13455.759	22372.117	18579.971	8286.475	4148.063	6463.694	1855.887	858.033	2824.842	528.097	2299.495	641.81	216.645	2587.937	277.198	223.514	227.137	1025.447	796.423	937.293	117.988	487.241	3440.252	297.962	296.288	260.995	297.563	399.431	305.774	1111.409	100	1	630.32	1222.5
17827.293	20446.181	15403.469	24817.243	20986.485	18535.5	14619.01	2795.163	1406.51	645.65	1886.365	444.244	3027.09	1216.88	532.675	3147.232	211.504	192.368	220.605	1037.18	605.074	1437.389	147.425	432.764	4573.051	306.897	272.342	336.885	708.832	437.516	330.358	810.496	115	0.999	488.187	1223.848
14790.664	16675.971	12366.922	21820.895	17461.573	27644.597	14806.974	2835.506	1337.674	596.068	1741.346	421.244	2512.076	1366.432	529.594	2993.128	213.982	178.771	216.032	1158.899	717.947	4709.829	134.492	400.716	4612.778	277.064	276.338	324.246	371.554	3037.56	312.763	703.411	100	1	475.62	1226.62
12213.735	13631.063	10050.488	18056.147	13826.682	28243.481	17504.368	233.237	1146.046	521.005	868.369	409.367	3313.856	1065.711	382.296	299.409	163.151	143.913	199.077	795.485	1448.567	1300.023	146.695	249.32	1627.539	285.069	232.947	278.387	784.281	3772.618	263.947	352.533	103	0.996	254.354	1228.209
13337.457	15093.198	11303.501	19899.897	15891.527	22465.401	26683.32	188.09	1240.636	492.532	1214.48	392.568	3301.21	838.428	702.673	353.105	185.278	178.644	232.269	824.717	1071.7	1740.754	157.663	260.519	3194.085	305.292	259.663	265.612	134.575	1080.857	312.651	333.039	144	0.923	356.458	1228.076
12860.447	14769.075	10662.407	18731.487	14127.533	18826.727	7270.391	226.562	1251.435	651.642	598.059	457.113	1429.754	1014.258	502.056	326.063	205.723	153.049	182.666	794.428	863.995	4117.684	166.674	269.671	2368.396	286.976	259.243	302.006	297.093	6704.727	313.896	361.704	109	0.976	225.087	1229.06
17654.555	20386.578	15570.167	24944.782	20787.687	38405.48	31018.945	214.499	1427.954	657.117	1206.049	528.21	2819.937	1372.813	916.235	336.62	232.898	206.267	173.381	869.423	569.127	3791.025	199.216	268.447	2970.884	324.068	276.668	282.976	589.396	1288.299	257.854	334.675	111	0.964	335.311	1229.482
16895.195	18590.289	14322.203	22345.047	18625.959	29679.128	30102.548	183.551	1147.86	542.591	844.317	466.158	4635.872	1940.116	811.73	673.491	183.104	144.751	180.126	1202.377	1439.089	6672.915	140.46	197.039	1651.587	283.747	281.533	294.277	248.128	3368.804	365.175	342.099	136	0.93	431.706	1230.059
13895.699	15528.825	11528.103	20338.928	15833.84	32557.793	23377.882	2347.919	1362.977	610.003	1718.129	439.384	2572.401	1304.242	536.818	3092.473	209.937	188.2	218.398	1137.161	651.866	5391.12	154.276	426.416	4663.017	302.617	280.548	333.328	552.134	2180.506	312.501	830.481	96	1	483.479	1229.552
18558.953	20573.886	15104.028	26064.416	21387.788	21163.438	18783.839	295.401	1483.306	680.492	1153.875	536.778	2959.975	994.918	801.435	598.394	240.467	221.785	180.503	844.463	612.226	1850.029	190.422	314.27	2926.38	335.278	265.131	291.005	169.919	1132.734	252.273	380.058	106	0.98	328.142	1231.151
12774.447	14841.081	10617.238	19585.552	14179.86	46066.787	19615.995	157.412	1177.093	633.324	801.512	544.403	4375.537	1427.288	478.008	214.564	214.955	181.839	211.183	1358.634	2031.48	5764.747	172.673	272.361	3005.676	271.614	505.822	305.34	335.163	5357.914	282.276	306.905	109	0.976	192.252	1232.454
15125.369	16818.56	12679.555	22218.078	17937.266	18858.792	19145.632	150.906	1377.005	516.552	1490.584	494.339	3982.225	922.887	755.624	653.761	172.625	193.282	192.524	1121.695	1711.339	3441.856	135.396	226.464	2501.947	293.817	265.535	277.017	241.923	2041.936	306.746	339.264	113	0.981	385.615	1232.65
13323.092	14920.265	11759.179	18136.045	15470.453	39889.519	46815.386	182.421	1086.31	524.23	1013.854	395.198	2766.213	1795.677	728.338	604.105	162.442	147.418	310.26	1431.874	990.382	9916.726	137.084	200.213	1089.487	283.954	345.193	300.033	2908.001	2510.919	820.927	338.589	98	0.993	442.306	1232.898
16398.043	18614.566	14172.794	23756.218	19326.042	7313.622	350.217	468.689	1881.066	1009.307	957.897	795.474	1619.572	377.054	237.713	1294.075	329.385	214.965	188.053	662.388	523.44	223.992	124.711	292.901	4468.644	289.896	304.004	302.525	872.47	305.092	273.056	425.331	109	0.976	595.573	1232.445
17079.043	19025.41	14933.355	24671.494	19744.47	12894.192	2422.499	217.894	1021.922	496.973	443.879	469.422	1907.304	651.415	316.231	314.706	180.861	148.926	218.855	1166.68	610.385	1139.825	136.222	253.228	3524.072	293.383	247.857	279.241	15127.801	3103.674	244.151	354.075	100	0.967	258.86	1234.36
16391.819	18268.201	14604.047	23650.931	19592.365	12564.956	3435.161	237.536	1054.109	484.607	511.344	452.507	1268.626	640.322	371.415	367.621	184.546	153.172	208.928	1896.752	391.173	2300.92	131.921	253.082	4437.815	287.225	274.057	265.905	17542.932	1632.471	263.422	377.827	117	0.944	267.321	1234.192
19444.599	21224.356	16107.314	27657.692	22294.059	14750.537	22565.523	220.83	1219.148	534.862	916.573	474.246	3229.513	644.978	666.337	443.984	184.246	191.708	169.822	1018.82	921.164	2576	177.528	270.241	3368.37	331.773	250.091	274.683	274.665	2025.808	278.072	398.091	161	0.935	288.829	1235.904
15775.666	17523.18	13327.956	23312.831	18464.571	19295.935	28090.103	192.66	1264.588	528.086	913.576	469.147	3460.135	671.759	623.995	477.969	204.92	196.483	166.654	882.52	928.311	1010.617	161.462	246.87	4373.466	320.857	313.72	257.745	271.417	1583.083	292.803	326.409	118	0.994	348	1234.703
16386.496	18482.095	13728.072	23184.538	19333.862	35765.055	24528.619	188.165	1294.396	567.235	1653.905	433.071	3435.283	1288.75	706.887	657.675	190.188	163.007	180.397	1394.852	1077.035	3101.641	124.176	208.893	2740.641	296.501	264.03	295.891	166.167	2989.407	306.69	336.862	113	0.969	402.916	1235.553
12577.449	14247.834	10723.859	18361.833	14521.479	26507.871	13365.638	203.67	1041.311	543.746	622.589	507.127	3834.107	1019.885	527.805	230.605	178.988	165.513	179.21	1804.066	1298.275	2230.605	156.333	255.847	2474.835	300.918	287.387	275.146	510.568	1368.584	262.716	376.502	103	0.996	278.316	1235.83
16841.315	19441.532	15279.811	25560.737	20663.833	11575.258	26401.128	244.096	989.692	425.34	953.227	462.827	4389.972	704.29	644.385	780.041	169.496	192.823	196.56	1056.545	1133.439	1809.085	169.616	291.327	3459.153	325.579	273.684	283.397	290.999	1601.616	272.804	394.408	108	0.98	297.852	1235.657
19256.863	21975.055	16218.535	26981.823	22735.159	44719.977	25259.767	573.03	1527.539	697.016	1708.99	473.002	2411.788	2027.325	605.92	2187.042	215.28	200.869	165.868	1018.306	612.03	4191.636	125.361	323.341	3864.584	294.801	263.695	333.315	380.952	2458.525	322.686	490.916	174	0.916	466.833	1236.891
19203.866	20820.99	16175.992	27481.597	21903.859	18079.75	2217.479	225.1	929.233	465.119	393.395	515.697	2485.538	679.906	263.004	274.753	176.278	132.175	201.268	1265.504	702.221	1274.274	134.236	260.654	4102.614	283.176	302.205	295.734	7516.521	1839.964	266.64	366.663	129	0.943	251.275	1237.089
16087.259	18228.537	13883.079	23237.256	18924.065	50278.251	26623.745	172.495	1273.201	608.813	1156.058	457.894	3934.674	1787.096	737.388	664.928	210.985	174.242	175.781	1056.971	977.436	3199.028	129.048	206.006	3466.938	285.381	260.812	291.944	138.569	3246.166	290.705	340.954	112	1	411	1237
19142.969	22302.252	16519.252	28118.914	22985.14	40504.236	38463.68	195.486	1876.471	1061.493	1105.907	682.353	1005.818	2016.468	814.619	822.107	285.113	211.672	176.306	499.199	350.998	7480.894	146.188	211.776	915.545	346.768	282.817	330.142	122.663	2066.756	448.22	365.029	160	0.906	452.944	1238.962
14616.008	16511.2	12353.439	21087.483	17084.445	5529.66	25665.799	327.55	1505.476	739.109	813.191	542.579	1414.441	439.991	664.829	868.274	244.699	234.335	198.43	627.301	517.019	1158.891	170.944	311.877	1532.205	358.885	255.281	279.75	198.924	2123.507	261.248	438.777	106	0.993	319.292	1237.434
15999.196	18061.918	13372.352	23150.329	18329.594	35410.863	28779.104	244.692	1650.556	819.296	914.718	566.074	1327.193	1247.36	708.282	878.882	251.215	228.359	177.615	574.981	460.43	1529.132	176.705	290.039	1650.194	338.341	257.248	287.061	126.103	1233.965	256.287	381.61	111	0.994	333.05	1238.266
14588.677	16479.761	12166.087	21374.317	17038.256	34659.757	21661.137	170.394	1230.504	654.439	673.853	572.903	2052.442	1818.086	891.568	500.216	205.168	170.96	201.789	769.645	909.138	5731.498	147.585	189.193	2431.549	286.364	262.382	294.376	268.403	2884.713	383.585	325.481	111	0.994	428.95	1238.266
16180.72	17183.635	12909.973	23973.839	18241.106	16162.687	1506.869	240.083	883.293	447.666	516.816	493.4	2897.969	536.334	267.37	300.635	171.633	135.933	149.767	1592.309	616.966	1829.602	145.758	266.777	4513.629	278.806	364.994	293.642	5925.011	1528.483	302.556	362.832	114	0.92	244.518	1240.298
15797.396	17143.193	12857.88	22884.317	17223.396	10172.534	4819.555	228.367	1133.924	610.678	595.372	515.758	2371.539	691.132	422.258	345.58	189.764	156.028	196.518	891.857	880.213	3244.031	149.972	258.815	3091.149	298.707	268.244	294.376	2021.663	1335.697	260.598	364.728	107	1	270.949	1239.519
15551.988	18176.238	13081.529	22502.959	18277.772	3840.391	365.644	406.708	1513.139	711.579	1512.853	626.983	3164.137	434.785	216.296	2810.49	248.319	206.112	201.144	2034.204	679.37	4247.907	103.886	400.978	4410.975	308.469	337.474	334.21	221.726	281.424	316.974	597.179	112	0.973	512.446	1239.768
14613.671	16447.317	12514.388	22168.217	17097.182	27533.994	341.454	239.668	1005.392	513.025	621.896	494.041	4106.754	593.787	219.384	331.833	190.425	142.391	163.675	974.027	1950.11	5791.912	131.456	261.988	4328.498	277.268	276.411	310.177	1081.851	1656.206	308.817	351.256	111	1	233.392	1240.878
13436.127	16105.109	11216.095	20353.209	15722.406	410.079	4366.205	6246.419	1703.396	763.858	2627.798	609.259	4365.749	224.173	215.238	6221.272	233.079	222.819	241.34	1737.403	1241.576	190.121	112.154	766.928	1708.412	318.882	297.039	350.054	123.972	274.303	341.122	1730.158	100	1	529.5	1241
12507.704	14255.763	10523.629	18746.125	13537.006	27873.097	16568.217	193.152	1075.942	598.293	609.837	683.559	5853.57	949.92	482.466	298.876	213.599	162.68	175.211	1040.022	2140.09	2762.828	197.054	310.734	2550.088	284.008	325.474	284.002	235.472	2938.835	298.195	349.543	104	1	204.365	1242.154
18554.671	20619.007	15940.985	26107.67	21293.176	12386.984	5592.634	213.452	943.061	504.305	561.414	536.781	2499.54	630.948	369.836	308.947	189.544	151.83	183.474	1235.156	621.934	2048.666	167.89	278.658	3350.244	270.062	334.872	284.153	2383.911	1777.769	320.47	355.708	201	0.817	212.719	1245.898
18678.731	20718.746	16308.002	28636.579	22220.777	7378.46	16167.825	253.346	974.561	447.095	531.537	577.99	4611.758	589.739	561.26	1091.614	177.231	193.392	183.615	1113.501	1590.638	1729.949	166.03	295.942	3950.692	322.823	280.487	289.596	238.946	1852.459	288.828	404.095	106	0.98	298.217	1241.557
17804.017	19202.01	14693.91	23721.464	19917.964	15367.048	2119.306	3462.977	1716.399	797.807	1247.765	524.304	4471.235	730.199	227.848	5088.54	292.686	213.305	198.389	1486.846	748.063	3484.088	118.302	590.701	4970.032	299.689	301.766	266.85	560.299	665.15	315.642	1178.352	134	0.942	648.254	1243.045
15598.684	17010.995	13054.453	22447.1	17037.108	26517.917	337.121	205.773	1130.872	645.921	517.249	507.767	1463.306	916.063	223.322	276.89	197.406	139.349	190.995	796.332	641.746	1224.281	132.842	255.487	3131.829	296.842	255.017	292.241	1541.357	1253.579	252.607	345.776	106	0.993	255.5	1242.953
18042.188	18650.183	14851.43	22579.551	19518.26	7966.114	21387.666	194.473	1019.927	455.019	631.772	532.003	1758.308	582.379	596.489	668.344	167.736	149.406	159.108	2124.789	344.695	2189.78	136.893	243.626	4104.338	285.643	421.963	273.88	6541.601	1658.639	312.173	335.395	135	0.949	373.744	1244.27
14147.237	16373.805	12018.011	19921.8	16384.963	22366.234	39069.983	13648.054	1381.698	663.242	1544.329	517.562	4340.048	959.463	498.797	7812.079	238.218	194.335	222.995	1626.498	658.156	2891.516	146.105	1156.202	2985.316	308.719	288.364	372.077	321.821	1237.435	309.517	2846.091	104	0.974	489.788	1242.029
16552.419	18936.656	14454.34	23677.059	19655.551	21157.074	15699.315	244.881	1271.214	648.248	795.775	606.921	1179.59	1088.159	654.85	814.864	200.322	168.063	206.235	963.173	775.511	2008.794	118.644	225.3	1740.949	287.963	274.014	289.943	657.833	1540.027	285.005	339.627	114	0.99	388.395	1244.053
16144.461	18452.634	13812.082	23536.668	19215.853	23230.607	21496.803	168.15	1457.236	751.69	902.532	542.971	1481.295	1096.861	752.113	629.275	215.789	169.515	174.866	675.045	497.722	3325.945	135.761	219.335	929.624	306.701	288.249	297.153	192.237	2133.371	285.084	320.327	114	0.99	404.132	1244.763
19065.487	20919.165	16162.073	28534.115	22167.471	5444.711	5828.464	274.204	1023.979	493.498	579.803	537.396	3683.567	470.416	444.987	999.959	184.187	195.04	155.769	946.097	1254.248	1383.691	155.555	290.533	4541.152	325.125	255.483	286.409	196.502	1968.339	285.72	418.524	103	0.996	294.112	1246.131
16329.566	18378.071	13845.429	23420.368	19209.674	40055.496	35337.657	158.152	1388.22	623.619	1226.355	522.842	3177.606	2014.485	911.075	536.503	205.729	187.754	177.964	994.323	875.407	7040.035	149.789	204.817	3058.652	283.9	256.285	299.521	119.251	3136.901	359.642	325.15	157	0.945	430.029	1246.85
16041.574	18255.127	13189.374	23402.017	18183.814	42799.843	30648.603	329.957	1563.876	760.619	1041.436	562.142	2874.687	2007.345	751.526	1483.485	246.315	198.678	149.842	1020.919	582.526	8911.38	139.381	268.079	4066.035	293.726	268.358	323.942	992.383	2453.113	362.332	386.489	102	0.987	463.667	1246.186
16256.029	17547.515	13574.969	23986.763	18752.015	8329.491	6991.746	216.005	1000.673	465.523	696.558	488.71	3161.949	506.177	440.504	810.451	175.501	186.773	137.198	1081.565	1650.434	2136.442	156.623	286.841	2438.106	305.232	298.153	298.767	271.137	1765.448	255.391	361.578	110	0.943	303.282	1247.555
18697.891	21396.339	15698.598	26973.835	22117.405	20003.94	31565.562	179.566	1905.073	1065.588	998.799	678.837	781.995	1490.476	824.978	493.875	279.52	213.978	175.224	515.734	261.831	7189.153	154.602	198.704	876.155	344.422	282.667	328.508	133.313	1816.315	614.083	324.757	107	1	446.519	1246.949
16768.8	18688.991	15052.057	22345.745	19611.955	30541.098	20684.385	167.437	1318.134	692.349	900.028	551.291	3515.425	1466.933	824.483	732.534	208.541	159.347	171.244	1079.303	877.182	6725.96	151.842	210.948	1506.896	283.712	314.621	283.085	483.245	2947.603	307.903	363.646	130	0.914	414	1249.5
16990.88	19028.698	14542.834	24445.571	20096.699	26673.939	19532.404	302.841	1228.985	569.142	1229.475	536.816	4488.636	622.645	514.443	1631.882	202.398	203.216	157.815	989.519	1009.273	1105.546	162.166	345.481	2942.515	320.051	298.821	292.942	250.809	1029.163	254.594	477.499	183	0.852	319.828	1252.719
15503.43	18017.452	12824.726	23453.411	17994.55	18804.922	524.637	648.235	1489.485	717.238	1384.513	614.844	3198.315	872.473	217.997	5261.423	253.297	224.056	189.746	1050.184	806.974	1607.902	110.469	612.355	4311.298	306.457	316.75	357.694	158.176	335.372	305.632	1035.384	104	1	512.365	1248.846
15823.914	18072.155	13788.862	23397.929	18251.812	10224.815	258.803	221.504	1186.248	648.803	532.799	550.869	2089.345	600.213	210.439	276.504	195.042	153.662	149.038	974.188	780.716	1166.679	141.112	281.086	3260.216	273.567	254.638	303.659	370.75	1899.281	292.324	370.625	117	0.973	246.885	1251.397
13910.431	15505.023	12213.445	19979.947	16812.283	28081.47	24769.01	160.282	1131.287	521.069	585.02	559.105	1191.65	1423.692	638.828	766.062	181.906	150.811	157.07	3457.352	289.737	2685.719	126.113	234.71	2617.059	288.538	366.14	296.62	10355.475	3013.537	299.901	338.133	102	0.987	396.814	1250.902
16429.402	17943.234	13449.774	24363.097	18781.808	14122.063	246.761	228.515	1095.524	548.248	538.772	673.057	3164.067	629.873	205.479	288.469	187.225	144.509	136.468	1613.899	1119.33	1191.785	142.55	270.815	3543.624	264.232	393.962	308.85	832.578	2797.588	301.22	399.716	108	0.926	239.824	1251.991
14242.823	16063.232	12228.305	20138.947	16964	28976.208	4110.379	595.571	1226.248	529.122	1105.084	537.601	4039.211	731.991	260.626	2053.362	187.89	172.488	162.629	1044.291	1489.064	1423.212	115.179	322.988	2531.294	285.183	512.339	266.277	433.357	1200.44	257.987	499.311	104	0.961	355.471	1251.558
14717.127	15784.083	11969.355	20593.024	16701.329	8865.403	11608.567	338.249	1315.771	637.02	780.908	515.985	1260.301	555.88	319.875	1548.431	203.938	177.192	173.687	970.512	505.588	1531.797	114.396	285.091	3453.959	291.245	271.345	287.574	2101.078	2154.05	297.047	408.11	114	0.99	368.395	1252.289
16248.033	17944.346	14244.145	23436.909	18991.08	30572.675	21034.45	191.08	877.252	428.855	484.429	509.781	1133.942	1451.298	566	1328.045	147.162	141.316	242.731	1902.405	394.452	2543.428	123.072	259.605	1186.461	268.749	422.133	278.211	3464.29	1520.959	298.943	379.842	115	0.969	387.457	1251.152
10440.39	12075.302	8215.053	16118.609	10975.74	24158.21	22624.939	205.666	719.101	402.103	338.09	526.013	2444.616	971.38	651.036	282.287	207.228	152.781	216.798	1154.573	725.896	5507.142	191.246	159.884	2316.025	247.588	314.079	269.714	3939.299	1709.783	310.285	283.6	108	0.938	152.296	1252.787
18041.625	20080.717	15746.813	25347.837	21454.275	13467.656	28769.281	185.424	1053.99	478.976	528.556	416.868	983.377	649.673	419.682	1073.551	171.247	171.151	183.122	3857.36	319.142	1864.231	130.731	252.588	5103.114	268.551	457.452	283.326	5946.957	2481.998	315.645	353.935	142	0.982	378.021	1253.232
20692.339	22598.06	18633.125	27992.834	24070.493	16449.012	327.153	363.964	919.558	497.635	761.9	422.162	1487.326	679.555	243.949	3281.004	190.533	152.951	313.723	1429.392	277.04	1004.567	122.408	379.33	2212.166	300.775	499.148	289.441	7832.094	418.37	295.196	621.292	106	0.962	643.642	1253.019
21158.399	23194.327	18017.505	28752.083	23440.574	165.075	1866.412	3075.248	1669.187	934.066	778.548	610.774	588.1	236.832	235.745	2914.472	333.615	226.217	159.857	1813.25	160.293	142.853	116.989	446.26	4437.554	293.929	371.382	313.018	1762.976	305.261	288.493	896.836	176	0.847	716.136	1255.812
16843.763	18462.823	13957.198	24803.744	18470.488	22034.044	3126.074	204.314	964.824	536.106	1116.006	536.408	3979.731	726.574	335.633	309.195	183.673	160.798	171.41	1177.868	1396.334	1871.772	156.605	267.832	2359.245	269.653	373.118	276.262	786.085	1282.05	268.548	371.081	99	0.99	212.449	1254.662
12308.946	13908.43	10398.539	17849.257	14915.659	30509.789	3855.753	589.157	1149.318	513.208	2965.223	474.921	4533.678	865.972	319.123	2168.265	181.692	163.114	156.664	916.664	1796.218	756.785	129.937	340.355	912.172	287.681	301.908	266.117	279.085	1485.098	256.756	508.698	110	0.985	345.236	1256.445
14010.112	15745.805	11990.159	20492.167	17332.542	13149.049	11937.268	1587.574	1198.506	503.803	1734.61	462.032	5329.824	505.887	393.063	2386.057	174.229	189.035	174.95	926.86	1996.076	859.835	153.766	385.792	2122.161	308.354	248.442	279.769	651.975	1185.81	257.61	681.193	119	0.961	336.105	1257.374
23221.419	24167.614	19184.015	30403.538	25385.644	9780.101	273.15	291.291	1272.184	639.168	1009.027	516.601	2120.906	588.121	213.449	2123.873	240.273	177.051	425.528	1606.385	365.944	867.434	115.803	304.77	5158.225	285.716	636.11	264.736	5365.153	422.193	324.037	473.214	105	0.984	637.776	1257.652
15912.786	17926.442	13757.615	23526.595	18655.56	6535.502	244.266	212.1	1043.299	537.818	977.913	553.466	5899.113	455.789	202.881	328.295	184.948	156.685	198.133	1254.807	2307.598	925.162	132.986	252.79	4175.438	274.101	262.474	289.576	508.121	2380.778	288.146	360.65	101	0.977	257.173	1258.312
32953.29	34599.813	28997.179	42286.143	35760.131	8311.684	231.954	230.895	1161.806	601.308	542.757	419.867	523.278	641.521	229.211	1185.073	238.849	177.595	337.897	3561.615	177.863	746.117	115.813	232.553	4510.801	279.528	901.672	274.432	7387.922	410.673	315.149	390.536	111	0.964	643.509	1258.842
14324.368	16202.229	12027.492	22477.468	17550.188	17626.35	26991.335	13171.235	932.129	461.269	502.124	523.971	1575.412	1515.005	786.071	4667.621	171.24	142.024	209.495	2046.841	396.561	7123.304	155.429	818.595	3275.27	287.721	380.127	341.724	3536.506	2647.815	320.898	2323.597	103	0.965	467.131	1258.762
18350.292	19938.625	15083.487	25194.062	20931.872	1750.296	2494.911	4064.81	1734.494	785.785	1314.029	513.031	3557.512	319.414	240.425	4566.128	308.074	233.477	205.915	1389.893	887.185	1657.656	123.75	755.994	3965.181	288.379	600.891	275.24	153.899	321.938	292.617	1734.785	159	0.91	671.896	1260.664
14385.801	16863.64	12298.627	21362.75	16213.76	15075.367	6041.895	158.317	1162.226	612.862	507.159	622.634	2519.725	524.52	310.963	220.001	218.29	173.465	161.209	2220.515	516.324	2268.969	154.853	254.372	3744.808	281.058	331.752	271.5	2565.376	2960.254	228.558	330.702	113	0.875	196.96	1260.907
16309.749	18133.727	14032.472	22953.284	18534.079	18158.202	28623.047	176.573	1471.906	702.147	730.849	515.411	1009.887	680.486	439.095	773.275	212.217	176.656	183.788	887.207	627.669	1984.91	120.965	236.729	2238.07	286.198	262.343	287.182	337.554	2024.19	293.549	337.734	102	0.987	379.363	1261.049
17312.264	19807.218	14822.695	25760.811	20175.563	24311.984	23696.331	748.943	1398.757	751.374	829.856	684.626	1775.064	1294.265	692.315	636.157	243.406	196.595	209.611	1014.411	984.551	3591.364	155.689	197.85	5525.819	372.262	327.657	357.331	493.45	2840.628	304.767	354.538	115	0.999	473.117	1261.187
11866.633	12956.467	9833.362	17509.425	13811.056	11032.645	2602.608	3975.856	1136.359	533.578	1508.765	378.402	4221.385	596.171	252.735	5389.625	233.283	178.044	250.234	1163.433	574.473	3159.985	126.995	832.653	4117.373	277.141	874.737	280.251	611.409	931.843	337.032	2036.631	103	0.996	661.209	1260.354
14459.927	15775.163	11683.205	21189.055	16029.458	8620.21	220.417	214.824	1153.094	616.952	910.197	623.482	5681.118	525.518	210.839	277.213	193.201	165.726	170.155	1153.709	1866.409	1250.996	135.497	269.875	3594.195	264.704	266.825	292.497	191.824	2135.404	282.966	372.876	104	0.974	250.471	1260.798
13168.263	15010.689	11330.189	19482.99	15757.064	28107.206	3399.347	295.606	1114.897	549.306	748.362	458.651	4433.569	552.292	312.616	2114.308	194.209	188.318	164.483	2298.292	3015.911	1201.723	139.459	363.244	3045.133	334.421	271.494	288.74	344.313	1209.289	252.478	525.85	102	0.987	304.627	1261.843
15008.654	16526.745	12540.77	21439.504	17064.37	10180.157	11971.143	455.976	1173.271	576.666	591.216	465.689	1211.092	513.422	376.652	2957.301	201.378	184.927	172.463	761.415	653.023	1021.683	147.696	411.978	5183.83	318.52	253.904	280.103	137.022	1744.077	244.346	622.127	122	0.985	326.566	1261.943
16321.163	17325.093	13824.554	21149.693	17514.141	21898.306	471.618	211.296	1117.829	560.553	469.095	520.932	1839.878	1090.229	219.985	401.482	163.184	161.182	243.706	1135.554	506.939	1352.579	142.515	261.521	2155.053	277.732	271.997	300.478	2076.851	1559.718	297.364	376.036	104	0.987	269.154	1263.144
15967.901	17807.792	13533.697	23813.974	19305.167	13472.027	26092.748	162.147	1018.941	450.271	1277.752	360.73	4658.013	620.62	568.158	639.012	172.799	152.186	182.666	1733.778	2108.9	2149.843	133.637	222.328	3541.972	277.392	552.372	268.625	972.634	2306.255	328.944	317.737	121	0.91	394.764	1264.045
30243.007	32047.019	26331.305	38973.258	33511.495	15952.507	1437.907	2275.499	1137.949	582.057	621.647	443.488	556.679	746.268	231.798	2456.434	255.311	165.926	381.037	2176.339	177.732	1528.65	122.81	349.421	4632.663	287.11	552.261	272.481	6083.829	474.698	275.166	661.103	447	0.812	649.294	1271.296
18286.65	20047.828	15196.008	26695.266	21030.041	18072.011	498.632	193.155	1230.953	618.825	720.744	536.796	5311.915	535.447	222.101	475.994	201.971	194.471	177.908	1317.47	2519.012	2346.747	135.983	269.016	4459.895	319.769	316.718	291.701	128.708	1045.313	298.411	338.302	139	0.977	290.802	1267.018
22552.29	24660.942	19192.974	31269.685	25682.534	27905.515	19160.912	204.487	1159.431	549.119	1141.094	389.968	1815.914	1146.267	832.83	1036.467	205.536	187.134	198.062	1487.903	613.085	3329.335	156.998	225.49	4062.119	282.589	312.897	339.25	3149.455	1603.037	346.918	359.721	213	0.9	452.059	1268.955
15601.344	17474.479	12689.29	23464.79	16450.872	19391.299	1578.439	163.042	1205.923	663.014	550.612	546.69	1941.311	491.857	197.922	264.505	226.344	182.557	186.603	1170.878	664.74	1863.539	144.496	248.259	3307.438	276.412	301.353	269.262	663.157	2206.835	245.278	311.495	107	1	198.949	1266.481
14922.044	18136.652	12542.839	23293.965	16610.013	10225.122	7790.439	180.686	1108.718	570.25	500.362	785.145	4166.074	474.905	273.47	323.197	234.907	176.544	195.789	2721.49	1478.491	1544.034	148.157	141.8	4062.423	281.63	489.651	275.337	4425.593	1226.463	334.36	284.863	135	0.888	161.478	1268.204
12068.838	13683.934	10326.289	18364.23	13781.625	17027.407	4230.858	121.999	1017.484	534.178	561.179	527.357	1490.535	396.735	207.31	174.694	213.738	174.977	175.932	3989.725	316.892	753.806	122.028	178.588	3877.493	271.979	373.593	275.678	4775.073	1162.543	237.407	260.212	103	0.996	189.646	1268.209
13658.599	15827.038	11937.029	20401.499	15890.962	17264.661	227.916	205.442	1136.242	635.703	510.493	523.264	1592.233	610.577	207.706	329.712	185.371	154.705	169.403	1023.527	614.425	3731.914	149.83	258.447	2266.49	277.434	266.325	296.589	1117.584	1744.929	309.699	404.901	106	0.98	245.189	1268.189
22574.768	24512.02	19950.236	32745.055	27386.728	21233.639	18322.955	154.052	1202.767	520.429	728.275	471.053	1744.491	715.711	710.913	629.919	202.403	179.026	258.287	2289.405	757.754	2830.875	137.544	217.686	6417.867	291.218	549.167	274.96	6868.733	2458.019	342.087	330.888	179	0.869	401.098	1269.511
19753.273	21523.587	16668.34	27414.546	23285.04	1537.894	3884.613	6517.337	1748.755	929.81	1322.347	658.553	2550.722	304.253	221.802	2948.019	309.696	202.138	239.077	904.881	499.496	424.233	123.215	477.663	3471.434	389.108	323.066	282.725	2011.722	326.723	285.067	1195.875	126	0.976	635.548	1268.389
14324.485	16228.223	11900.204	21531.069	16064.418	21266.17	237.594	202.182	1045.703	589.841	1206.509	590.464	4046.381	771.071	188.352	349.762	203.12	171.775	177.933	1490.965	2275.79	1014.795	144.079	242.785	1819.076	273.598	484.147	265.519	808.699	2096.239	286.747	366.045	144	0.933	219	1272.833
15147.963	16546.717	13085.215	20712.794	16992.719	25178.661	216.813	188.716	946.733	537.716	437.829	631.05	2596.124	485.478	209.306	289.141	155.215	141.889	205.19	2453.455	518.316	3686.754	147.896	255.709	690.337	273.545	297.787	291.806	5199.602	516.927	318.263	383.729	115	0.969	253.5	1271.5
12563.524	14226.206	10846.719	18323.796	14841.638	15397.402	5403.653	352.052	1228.326	590.702	1774.926	643.66	5690.135	725.613	433.083	2817.143	187.51	195.555	166.851	1226.872	1518.555	1608.204	159.711	396.982	1360.426	307.812	257.776	268.586	214.255	1190.235	271.045	573.438	107	0.989	319.332	1270.631
15703.266	17744.592	14455.621	22670.567	19852.123	21118.922	26086.314	183.996	1106.173	504.557	812.775	443.296	5426.333	936.249	352.078	1238.694	181.422	170.481	167.947	2563.747	3092.864	2123.893	117.451	247.976	2991.095	282.031	442.212	284.023	2581.705	1179.798	331.196	366.494	121	0.965	387.938	1272.136
13068.98	15137.751	11201.284	19451.005	15569.2	39660.521	24462.754	156.051	1260.024	574.167	1597.412	391.159	3329.355	1501.174	856.488	844.497	206.793	181.595	223.565	1081.402	941.842	2795.289	147.022	218.35	3794.36	281.381	280.25	307.36	138.815	2982.553	350.854	334.632	97	1	434.5	1270.5
12403.308	14088.106	10453.381	18427.429	14297.713	40584.058	40619.161	378.789	1234.403	598.523	846.723	485.181	3424.122	2383.142	721.868	1425.106	199.64	178.909	263.222	985.971	947.409	5400.009	141.595	267.262	1557.73	277.544	284.789	374.169	2109.767	1852.585	353.589	417.874	108	0.98	464.713	1272.435
15843.087	17919.151	13902.277	23474.182	18978.666	12694.657	23647.661	165.733	1299.171	522.06	760.901	557.835	4589.561	787.781	752.461	1093.169	197.365	174.233	177.905	1998.735	1546.155	2968.157	135.484	240.925	3588.946	307.772	517.087	293.314	3225.533	3777.425	337.918	382.308	157	0.88	409.729	1275.01
11944.091	13601.018	10259.688	17363.782	14065.744	15290.269	1832.28	396.233	1151.074	584.281	583.329	502.607	1694.83	646.336	252.646	2610.711	186.509	170.897	170.557	722.314	717.162	1937.804	124.941	358.464	2894.408	315.171	263.262	263.203	151.143	2945.122	255.974	564.692	111	0.964	333.185	1273.842
17410.251	19431.232	15013.197	25581.763	20371.665	12206.466	222.289	195.413	1298.582	657.592	624.037	798.539	2924.525	520.318	192.146	476.513	187.466	182.677	143.223	1124.314	879.652	1295.129	131.27	277.588	2337.193	300.349	262.132	286.771	851.507	2458.719	282.432	328.279	123	0.993	295.988	1275.549
13922.512	15637.08	11427.63	20512.398	16229.805	29359.755	28464.483	158.847	1310.144	584.035	1857.152	480.563	5070.401	1149.046	866.882	565.022	198.35	178.03	212.445	1190.883	1041.148	1995.665	144.234	216.333	3021.953	299.031	268.364	293.208	137.858	2594.444	356.056	293.596	109	0.946	428.739	1274.573
18158.053	20010.541	15352.899	26687.758	20817.655	17462.388	215.304	195.061	1050.236	545.398	572.563	547.027	1934.963	503.399	208.172	279.329	168.961	145.196	161.583	3750.817	566.305	2818.884	149.824	252.232	1597.29	267.473	431.275	287.621	4771.652	1397.53	311.174	384.172	186	0.946	242.866	1277.156
15231.055	17667.197	12476.763	22823.782	17729.466	41531.685	6374.976	634.231	1575.853	654.83	1539.422	455.951	4168.224	2194.512	400.784	2975.027	203.01	212.841	210.516	1175.169	1323.013	4236.843	123.529	341.009	2451.992	288.228	303.772	400.464	126.419	2166.05	328.734	537.066	110	0.998	483.373	1275.827
22377.663	24272.664	19162.426	30888.667	26131.032	18817.999	8060.814	266.419	1235.353	519.513	861.633	460.778	4564.298	746.747	375.546	2026.325	198.211	174.199	161.502	2296.411	1976.479	2697.378	110.489	292.225	4769.727	286.853	336.297	267.481	1476.863	1659.508	280.358	475.749	229	0.817	380.509	1280.902
16410.733	18000.104	14147.457	22880.88	19402.468	18812.936	318.543	440.113	1218.235	695.848	630.086	505.906	504.154	945.942	227.511	3501.397	261.239	170.416	189.908	2820.406	149.197	9690.863	122.345	402.279	2128.359	305.792	299.784	280.24	944.623	501.315	278.689	636.845	181	0.871	667.025	1277.87
15094.33	17823.157	12719.597	22907.565	16867.051	12832.974	2837.854	168.33	1059.072	603.613	1609.252	593.827	5740.308	561.5	289.742	280.287	212.992	188.924	215.991	1713.212	2570.605	1645.8	163.554	252.363	3441.932	279.438	321.699	273.902	2130.739	2443.582	247.479	319.226	139	0.836	203.363	1280.198
16068.08	17327.636	14213.173	23620.302	19369.898	8915.833	18014.587	194.814	1181.162	534.557	562.389	541.7	1586.251	504.5	636.732	1258.378	179.045	158.66	168.217	3267.682	549.029	2331.749	124.469	229.509	3430.01	296.439	562.508	283.927	3271.156	1751.734	338.028	405.526	108	0.938	401.685	1277.481
13357.694	15762.21	11400.013	20117.397	15358.421	22077.516	421.719	409.24	1332.564	767.347	767.986	701.525	2159.348	1072.008	211.146	2554.436	241.208	211.73	234.495	906.759	1261.223	4664.596	105.839	302.852	4101.237	426.182	319.199	415.216	1319.085	942.556	265.152	505.621	119	0.949	504.181	1279.147
13047.189	14338.144	11452.945	18634.079	16038.825	1805.924	435.57	306.057	1232.741	722.931	634.525	509.565	520.78	327.08	218.974	2193.618	260.475	181.259	165.937	3044.446	153.545	2208.232	111.026	277.111	1130.342	304.143	305.622	281.924	646.583	322.035	273.012	459.19	117	0.928	681.5	1276.5
24126.149	26063.169	20159.77	33503.858	26388.785	185.086	2699.344	4474.567	1668.751	966.456	766.023	606.52	615.482	250.799	238.259	4636.717	328.943	223.102	173.492	1427.379	154.678	146.99	124.617	598.003	3874.72	289.614	345.608	360.702	1416.048	280.62	319.872	1246.984	170	0.81	751.429	1280.253
14566.549	16703.52	12599.991	21066.688	16731.836	21581.403	201.611	186.342	1312.377	711.75	629.907	614.712	1653.316	701.001	197.137	414.745	195.587	171.401	163.644	958.589	1053.027	1116.753	141.02	272.192	2443.058	291.731	248.881	284.041	178.306	1648.741	310.048	363.876	109	0.976	270.665	1280.014
18199.974	20032.932	15677.416	25052.074	21074.15	16906.603	2917.533	206.399	1271.276	531.727	1125.525	529.057	4279.353	681.175	293.941	1048.612	189.877	174.542	217.528	1172.959	1403.719	2372.187	125.746	227.867	2691.296	281.049	375.797	269.595	3747	2353.044	297.111	379.141	158	0.961	361.595	1281.304
15692.568	18076.432	13207.838	23086.221	18127.32	30760.692	7071.249	1443.371	1370.11	666.008	1250.236	445.115	4174.62	1797.789	351.76	3050.679	223.605	209.6	228.467	1436.039	1448.623	3852.983	116.745	351.843	4610.606	286.159	295.779	407.107	120.872	1916.51	321.612	641.282	119	0.99	488.181	1281.634
19053.194	19966.634	16071.488	24915.958	20908.669	5742.921	376.277	438.801	1080.608	578.917	606.211	473.749	534.425	390.63	239.292	4093.71	213.268	145.815	269.919	2367.625	158.559	567.717	125.108	427.887	1395.928	291.775	382.49	274.783	5814.944	319.637	247.285	712.722	113	0.981	640.81	1281.111
18548.543	20649.847	17018.112	26439.971	23115.057	25842.78	23038.392	465.618	1318.05	612.731	690.065	496.655	1423.698	1117.641	506.531	813.705	205.448	153.79	225.604	2114.582	553.97	1633.235	120.711	216.396	1644.611	290.807	291.698	272.285	4630.756	1008.168	299.273	362.377	167	0.922	392.763	1284.326
13161.765	15419.817	11592.05	19212.78	15861.375	9572.756	35858.593	153.984	1478.188	808.324	819.156	634.65	1777.688	655.823	827.079	598.675	244.384	183.334	185.408	862.202	551.148	2868.881	143.122	215.478	2608.381	326.977	293.188	297.201	120.383	1311.212	348.942	319.331	96	1	423.521	1282.552
12739.569	14335.739	11101.539	18386.438	15111.185	13084.463	840.016	274.989	1273.624	616.788	633.914	520.749	991.993	644.673	197.02	1308.119	193.505	168.12	175.476	807.426	898.303	1603.286	116.719	251.285	1456.446	286.683	261.277	257.89	246.089	2395.032	287.071	388.134	102	1	350.52	1283.216
23788.046	25724.763	20263.316	31995.651	26891.751	3535.413	238.909	199.621	1367.034	642.48	983.618	469.275	1253.626	406.45	234.638	1197.023	235.072	175.555	192.178	2518.839	324.578	418.116	122.607	234.493	3530.794	311.3	359.482	285.208	6464.459	352.44	283.154	351.686	193	0.899	629.308	1287.137
12948.803	14546.493	10965.709	18682.381	14611.029	19336.887	192.269	192.161	1113.123	587.579	1568.567	564.626	3319.044	825.128	187.686	511.799	195.169	151.335	176.871	1625.883	1941.635	1729.915	141.912	252.678	2395.518	262.123	292.544	269.348	361.479	2113.567	293.734	391.282	113	0.912	253.642	1285.996
13220.558	14439.251	10640.885	19036.797	14525.504	17136.374	202.013	178.537	1153.763	644.63	569.755	489.723	1421.869	724.479	189.847	401.491	175.107	158.143	165.747	1308.901	1187.236	1271.406	129.502	267.169	1603.832	279.107	232.813	288.108	147.776	1872.93	309.555	379.331	96	1	264.479	1284.448
13413.66	15872.462	10891.337	20156.904	14195.714	2830.733	417.73	131.186	1282.095	748.689	589.498	566.843	1312.984	347.342	137.87	239.022	260.021	202.792	231.865	1000.177	528.505	800.396	122.038	126.637	3390.169	278.718	310.966	285.693	198.409	1361.443	254.681	282.593	100	1	186.62	1285.62
11700.718	13054.646	10040.788	17293.814	13903.449	26260.178	398.208	312.231	1071.581	523.805	1862.126	539.081	5769.072	586.85	216.67	729.31	180.78	191.384	184.184	1122.592	2297.25	1172.266	121.005	266.712	3046.545	305.129	299.224	267.972	156.184	1438.306	274.835	403.98	124	0.972	317.04	1287.306
14467.735	16473.571	12416.991	20843.509	16998.278	17768.996	1597.829	550.781	1483.821	779.128	720.696	520.687	760.292	479.726	245.815	1856.295	230.294	203.636	183.035	882.79	657.397	2391.677	135.257	310.372	2059.754	323.632	257.278	259.084	130.253	1421.944	258.225	498.135	104	1	329.365	1287.154
19291.885	21511.588	16625.024	27215.645	22806.54	28950.68	23169.926	195.182	1088.264	572.604	714.776	477.196	1565.483	1971.279	849.411	865.742	217.917	176.074	215.5	6016.5	302.004	7066.539	160.759	220.297	3627.058	308.601	619.668	343.951	7215.452	3171.893	317.801	346.819	120	0.998	454.133	1287.65
15585.533	17985.097	13550.536	22154.829	18716.127	32451.454	26759.168	144.612	1360.339	658.835	1756.803	530.746	3567.516	1584.46	806.3	609.833	209.596	197.871	188.27	1013.08	733.2	5994.044	148.61	211.313	2438.816	283.981	302.511	333.591	651.965	6110.624	342.878	345.748	115	0.999	441.813	1288.152
17177.531	19910.716	14574.301	25084.966	18758.173	20436.266	618.321	170.171	1191.128	664.877	872.156	679.723	3208.149	718.445	208.892	348.477	232.752	189.464	200.021	1485.456	1320.509	1562.127	157.516	248.929	2831.146	268.586	317.746	281.041	2464.422	1310.326	258.593	334.28	122	0.892	206.484	1289.566
13817.35	16013.435	11648.445	20567.2	16287.337	41817.44	11506.05	523.268	1434.489	676.683	1448.624	439.793	4439.126	2104.54	412.16	4238.054	205.092	207.229	213.399	1988.265	1793.163	6509.854	121.999	426.58	1961.753	273.068	293.655	381.141	121.552	4231.719	320.034	717.19	119	1	478.954	1290.021
15330.154	16819.499	12654.105	21542.115	17904.492	17966.78	240.298	231.207	1328.699	636.821	1458.645	486.198	1606	1061.714	227.025	1283.181	250.512	184.415	218.854	2164.618	311.09	5465.431	128.674	232.818	2376.958	321.669	277.815	284.96	1415.581	628.483	318.032	368.222	141	0.928	668.252	1291.344
19393.792	21154.634	16669.417	27897.016	22887.298	24995.585	8917.114	226.481	1559.853	677.378	984.565	573.956	3540.801	901.576	373.824	907.585	234.602	191.413	200.808	1381.093	819.351	1984.095	111.934	202.762	4967.911	287.849	292.737	260.016	234.803	1016.577	283.08	311.772	102	1	377.265	1290
18150.482	19368.812	15212.087	25002.133	21099.651	7094.225	233.912	202.208	1084.65	559.419	531.635	467.647	424.101	542.096	227.905	1941.454	233.284	159.409	161.876	1848.779	151.484	976.58	124.221	270.376	2319.309	305.654	371.761	286.316	6496.762	417.243	252.643	412.044	115	0.999	648.187	1291.152
14616.247	16075.494	12048.478	21420.506	16463.299	12009.165	193.402	188.671	964.243	485.431	900.386	557.162	6001.014	601.322	183.866	447.815	162.2	151.461	164.967	2445.876	4256.957	1220.604	135.62	267.282	2977.095	281.826	360.689	292.157	834.913	2308.756	325.899	357.986	109	0.989	273.638	1290.904
17388.996	19248.695	15597.748	24711.638	21134.029	33759.092	1627.767	333.371	1342.387	590.055	666.045	547.994	2962.97	1195.97	223.647	1642.287	237.8	174.283	148.096	1751.742	606.4	1655.588	121.772	266.801	5078.965	290.284	463.973	260.681	2759.782	2122.199	268.417	696.719	101	0.99	345.223	1291.5
15840.222	17899.464	12858.969	23061.709	18345.267	4030.881	238.015	195.572	1586.193	678.44	2416.103	507.04	2267.687	337.085	237.812	572.076	267.415	212.967	262.411	1168.279	661.075	498.065	120.854	207.863	5151.185	312.417	296.823	303.941	530.42	390.716	253.11	333.325	127	0.955	610.445	1292.028
21046.087	23031.532	18394.793	29326.055	24103.052	46186.982	26407.94	197.003	1185.865	615.45	812.442	558.986	1940.1	2723.403	824.63	738.194	219.243	173.64	241.738	2473.276	498.821	6166.759	154.023	213.598	2825.753	285.31	418.999	341.59	4842.863	3867.043	370.834	369.217	289	0.803	456.223	1297.95
17980.141	20623.25	14958.454	27587.441	19229.273	13594.892	185.137	150.96	1271.271	707.333	686.447	637.13	2572.456	467.005	183.277	349.339	254.253	205.521	208.703	1219.404	1033.646	1090.126	159.709	246.417	4322.737	283.975	299.689	283.274	1377.367	790.901	265.698	330.013	101	0.977	204.322	1295.866
18664.275	20489.906	15376.872	24949.442	20762.84	8336.752	213.353	176.126	1205.238	538.279	942.169	400.208	1087.16	593.329	231.17	483.892	228.054	166.277	192.211	2064.004	278.545	1526.078	119.946	200.311	4735.853	307.61	442.886	286.802	5078.9	478.263	267.14	311.462	150	0.903	617.54	1297.013
13379.469	15063.149	11366.934	19877.991	15523.069	23928.37	208.747	171.595	1051.979	569.154	1175.807	648.424	6983.984	851.881	209.888	352.279	182.348	164.598	180.903	1918.666	4874.018	1612.886	139.181	274.123	3251.566	279.328	290.737	276.15	131.36	3242.571	289.129	349.908	127	0.893	262.933	1296.776
13314.445	15192.356	11689.451	19224.806	15884.188	26056.525	14328.698	197.529	1483.405	747.03	702.087	583.322	1399.531	971.27	404.767	801.309	227.54	177.814	189.889	1030.315	791.383	3309.306	120.189	203.564	1355.337	297.095	273.972	260.478	137.013	1447.479	301.116	331.559	103	0.996	371.383	1297.102
13193.883	15170.728	11530.198	19684.083	16166.032	13654.44	19066.865	284.055	1178.011	483.2	1440.524	446.77	5059.642	693.18	701.922	896.783	180.579	157.946	157.437	1511.023	2128.362	2151.859	149.914	218.249	2106.648	296.623	528.502	282.124	363.307	2415.633	345.1	370.782	111	0.964	408.266	1297.581
19605.959	22586.28	17334.706	28970.591	23651.885	24665.92	32960.551	225.801	1322.996	598.999	1281.031	527.565	3286.694	682.998	715.448	1108.924	219.626	186.936	170.037	1577.459	996.837	1185.873	138.275	314.254	3285.077	300.741	431.582	299.754	1100.664	2344.384	356.327	1190.722	143	0.941	428.276	1298.801
17368.777	19188.399	14342.695	23692.23	20016.16	9592.35	218.149	192.887	1529.598	700.875	1996.095	552.429	2951.554	703.588	221.255	1453.554	266.534	209.896	231.941	1122.79	688.89	5268.714	124.819	244.184	2457.438	339.1	279.266	298.448	812.06	448.073	300.794	388.639	114	0.977	675.272	1297.43
17451.648	18892.858	14783.06	25783.912	20204.597	29267.796	1029.751	269.149	1192.894	544.487	879.263	545.596	4716.308	1005.408	233.08	2052.825	222.192	169.128	161.102	1490.155	1631.457	2088.98	126.246	295.505	4642.743	286.383	304.109	264.295	456.665	2246.838	269.714	976.131	105	0.971	347.995	1297.805
12979.393	14704.126	11277.812	19800.413	15936.91	8496.123	22648.846	145.998	1103.66	547.15	942.765	473.845	3113.985	584.761	737.276	770.424	184.38	156.855	132.225	1606.243	940.835	1820.962	134.784	227.527	1568.234	285.847	397.615	303.55	1232.969	2772.657	326.99	321.123	110	0.985	420.155	1297.545
12816.811	14685.055	11198.634	18917.324	15221.133	30191.359	193.381	155.118	1181.412	600.662	609.478	745.803	5402.939	662.706	197.625	375.42	186.413	167.461	182.791	1154.344	1361.726	1373.869	128.124	253.716	3086.892	296.308	281.516	269.266	229.136	1879.091	302.15	342.469	99	0.99	288.449	1298.662
17090.308	19141.808	15066.414	24953.863	20552.137	13837.044	345.8	359.604	1420.303	696.08	717.995	582.306	1483.342	620.04	231.995	1589.736	240.332	177.1	163.76	971.446	526.141	1180.448	122.915	271.02	3626.651	300.458	314.97	261.647	1264.67	3316.842	276.122	2092.93	111	0.994	338.302	1298.698
15052.595	17594.4	13008.202	22567.856	17838.759	5016.655	267.915	285.194	1835.835	1055.699	1114.368	862.739	2226.722	321.453	247.061	2549.923	326.924	241.717	204.816	829.853	1115.789	171.27	123.699	311.584	3076.997	440.63	313.07	334.797	250.502	316.863	266.785	507.232	114	0.99	559.763	1299.132
19601.291	21258.003	15950.121	26810.573	22115.802	373.559	1791.174	2770.025	1818.984	917.528	4335.705	618.411	2897.321	257.513	235.55	3897.044	313.07	240.82	185.006	1104.215	375.664	292.672	123.161	611.162	3525.459	317.577	284.046	330.029	257.303	317.209	273.591	1400.484	105	0.971	742.129	1299.1
13803.509	15496.414	11251.975	22022.579	16606.17	246.7	1868.552	3339.089	1288.008	668.067	483.708	441.284	526.319	231.664	244.384	4653.244	276.673	204.796	279.947	3228.01	195.905	157.074	130.573	654.192	4295.401	287.758	538.456	299.899	16580.1	255.006	331.217	1048.618	137	0.824	817.026	1299.609
13579.572	15443.346	10992.025	19661.231	15480.988	6038.667	1352.066	2667.851	1259.276	540.78	1886.516	381.758	1825.159	278.601	233.359	3826.38	185.75	171.348	224.948	885.218	1007.145	273.231	126.825	448.418	2037.92	287.023	265.508	282.832	583.664	339.908	284.945	820.317	103	1	589.267	1299.5
15641.646	17537.654	13335.839	21634.35	18396.712	20787.735	24731.311	250.276	1302.535	593.463	1353.332	573.111	3956.436	691.581	433.126	1877.399	197.843	163.738	161.371	1595.216	1305.558	1828.747	127.448	269.355	2155.314	295.725	299.84	279.857	140.388	1772.846	293.837	443.907	115	0.999	379.839	1302.091
13552.656	15081.807	11101.577	20307.58	15025.623	9567.222	200.2	177.504	1003.183	547.547	786.704	762.506	6573.109	530.965	207.835	340.003	196.689	161.617	180.501	1356.204	2993.947	1486.757	154.769	246.277	2899.841	267.734	285.191	277.863	501.292	1271.617	283.359	367.699	114	0.96	241.132	1303.526
11896.33	13406.005	10241.564	17701.065	14292.329	22327.564	165.827	152.426	1014.127	498.128	586.069	463.996	3229.415	872.697	200.273	484.171	172.087	185.91	191.998	1219.732	1922.183	1138.311	127.228	242.666	3389.687	286.938	285.138	254.598	529.585	1986.417	309.929	358.299	98	0.98	309.745	1303.316
16633.709	18201.059	13583.472	23059.975	18929.86	10956.795	323.689	346.887	1643.355	640.047	2419.632	491.701	2452.406	794.891	212.747	3070.233	237.246	223.121	193.154	1659.318	769.733	1867.201	122.728	348.688	1702.312	324.941	287.636	302.946	348.151	399.38	252.378	565.176	113	0.981	656.19	1303.889
13967.26	14792.003	11813.856	19393.889	16485.484	638.058	1815.411	2856.736	1106.805	585.851	633.463	432.403	522.364	271.814	229.226	3804.93	231.11	170.726	335.54	1096.916	178.943	241.642	127.985	457.404	2741.133	289.348	525.5	320.975	7051.315	329.389	283.292	896.899	126	0.976	722.738	1304.825
13202.257	15289.39	10978.549	19841.345	14727.29	21352.575	213.914	182.135	1171.442	650.365	545.288	710.032	2865.159	843.95	197.602	410.605	239.541	158.38	190.224	1251.894	808.573	1879.249	156.676	267.215	3308.739	276.658	332.803	264.747	1366.902	1837.083	249.457	328.208	103	0.996	227.316	1305.131
15217.718	17603.073	12926.825	22806.369	17902.211	18655.351	28315.02	239.806	1193.728	560.578	1207.966	541.71	5425.898	1049.176	728.678	1606.437	187.122	177.872	169.518	1595.982	1834.036	1545.473	151.915	275.356	2904.329	299.687	545.084	294.53	450.071	2435.145	309.99	453.141	160	0.906	415.844	1306.169
12318.234	14207.911	10653.375	18193.802	15007.925	6351.114	277.611	244.068	1384.661	791.797	745.512	695.567	1972.18	476.551	233.291	1822.157	250.519	198.504	213.905	769.352	892.351	692.939	134.941	272.385	3626.635	371.086	299.822	273.551	290.035	527.35	262.215	433.11	100	1	605.62	1304.38
13656.666	15591.288	11514.723	19786.298	15477.954	15908.401	190.536	149.882	1404.708	696.541	583.871	487.901	987.499	525.342	210.841	357.756	201.241	158.173	198.081	904.327	652.429	1379.138	131.374	271.716	1537.18	265.73	255.532	271.1	135.82	2419.212	296.206	372.217	108	0.967	278.065	1305.685
17452.083	19284.341	14962.613	26918.795	21092.662	29921.141	29445.764	195.278	1119.933	483.126	2579.885	490.502	4403.991	1118.685	696.681	983.233	198.987	169.084	190.853	1597.163	1575.565	1131.635	133.513	230.476	3757.169	294.058	549.748	296.057	976.519	1696.626	363.156	471.629	179	0.815	429.103	1307.444
20644.454	22394.316	17223.995	28312.249	23503.094	19830.38	233.196	212.488	1429.315	657.157	1334.954	520.828	1887.664	762.346	229.396	1729.637	287.957	203.614	225.791	1842.097	495.8	4541.838	121.418	249.368	5024.455	335.897	298.918	302.446	3198.659	562.225	268.318	404.313	251	0.78	679.564	1308.875
30773.813	33117.766	26946.522	40389.57	35454.694	5355.98	401.146	465.103	1417.073	695.883	743.845	492.966	684.102	464.326	247.712	4808.674	284.116	208.161	360.645	1928.578	202.071	1729.013	124.994	516.454	4839.523	319.318	709.369	289.958	4431.596	391.555	292.959	878.927	178	0.848	627.09	1308.775
22703.661	24589.984	19765.66	30437.872	25067.438	251.131	3147.654	5368.377	1636.337	1003.527	751.807	635.048	646.039	220.869	231.869	6675.96	327.429	227.384	219.35	2336.233	156.974	183.491	128.502	891.339	3205.829	300.361	385.699	317.542	1150.178	273.226	317.681	1732.476	247	0.782	802.524	1312.022
15043.604	16925.405	12692.373	21574.09	17410.526	10385.284	183.531	151.146	1402.481	723.584	707.841	563.989	1878.059	487.356	216.799	347.783	215.136	185.182	160.642	819.219	452.393	1180.494	116.238	220.488	1799.929	305.866	279.491	243.144	227.681	2636.223	290.211	373.768	107	1	326.547	1307.977
21070.839	23131.747	18503.661	28136.662	24323.603	5122.379	440.892	553.695	789.739	422.12	456.788	370.333	695.661	487.867	241.999	6247.348	172.239	147.276	377.306	1544.163	161.744	1258.851	123.094	616.383	1873.129	307.663	470.209	273.775	3683.551	373.593	286.389	1017.625	121	0.977	634.583	1308.029
12396.35	14461.491	10166.762	18547.893	14275.17	487.978	7369.932	11268.92	1382.908	630.832	1537.437	454.684	2846.591	203.172	244.965	4969.526	231.439	198.782	198.682	1223.609	1454.163	187.143	126.158	799.093	3438.624	305.338	276.698	305.938	234.466	344.544	299.145	2217.366	96	1	583	1309
17879.886	20171.497	15374.179	28600.836	21560.72	257.353	3433.594	5841.437	1891.996	1007.882	741.01	744.432	720.039	211.308	251.06	4935.375	367.895	263.35	335.525	9016.966	153.699	165.212	125.758	759.187	6353.807	308.006	899.524	313.284	873.156	266.537	294.744	1390.113	191	0.751	824.94	1310.636
15537.59	17172.993	13805.082	22173.316	18395.832	21424.173	202.095	157.669	1032.447	490.797	490.114	478.737	1848.035	742.773	206.928	480.056	185.518	171.525	175.082	1428.692	501.099	1256.046	125.138	239.058	3964.207	278.098	338.632	255.176	4615.845	3532.554	282.465	340.67	156	0.896	316.019	1311.224
15599.899	17663.137	13872.631	23429.969	19122.79	9410.713	215.9	166.939	1221.604	769.492	901.034	628.999	4944.615	513.903	228.36	523.066	211.835	187.371	164.205	1272.083	1940.407	1249.688	114.094	215.443	3003.208	281.344	288.907	258.618	129.057	1983.351	285.63	857.41	122	0.985	334.057	1310.566
15230.438	16937.248	13324.372	21196.202	17767.455	12853.475	1600.519	1498.219	956.541	568.839	507.607	430.274	446.436	679.075	213.852	3162.776	187.544	166.045	239.522	1580.228	175.732	1239.065	121.426	404.253	782.781	267.744	512.776	373.137	9147.759	1246.624	324.504	770.563	130	0.962	505.2	1311.662
14465.34	17681.682	12660.24	22085.761	16255.911	15464.264	213.162	159.494	1184.564	683.236	541.869	601.757	1735.147	481.064	183.65	415.456	252.741	172.204	204.441	1470.742	495.8	1115.632	156.442	264.289	3023.101	254.641	308.077	266.22	1013.764	1298.292	260.748	315.939	106	0.98	215.415	1312.358
18524.036	20559.809	16344.609	27359.077	22627.243	25220.029	27118.357	336.429	1566.11	776.114	778.109	647.845	1723.906	993.336	827.775	1271.899	266.687	203.951	171.608	4201.257	349.745	3318.618	155.842	243.132	4182.377	309.804	463.574	329.928	13062.554	3297.868	315.917	445.743	116	0.965	446.207	1312.345
17783.496	21227.369	16148.431	27034.488	21833.155	28488.695	27392.266	391.602	1628.505	816.971	1074.801	657.639	2467.986	1414.759	871.439	707.755	263.484	213.086	189.644	2511.691	776.778	5408.575	162.339	213.927	2203.502	297.288	356.258	332.54	4638.126	5506.59	364.713	420.207	96	1	452.521	1311.448
23010.216	23203.478	18593.807	28349.393	24328.996	765.426	857.339	1222.405	1505.891	750.867	885.312	569.37	1133.423	220.629	235.983	3635.753	275.481	200.492	243.112	2139.645	273.44	149.486	122.04	386.504	3692.891	308.538	685.999	325.656	6609.377	278.413	317.881	722.082	236	0.825	552.814	1313.017
26861.634	28835.055	23214.952	36838.919	31824.072	4207.548	284.644	313.112	1831.079	879.991	807.021	687.933	1382.389	440.231	240.834	1884.855	383.252	261.327	267.116	2514.707	253.575	1963.394	132.536	280.317	9989.47	330.033	748.156	301.081	5345.775	384.624	289.009	511.976	103	0.996	620.791	1311.617
16495.218	17965.351	14240.878	22821.248	19502.801	2103.153	633.256	1105.711	1244.883	571.29	692.242	509.952	444.612	303.766	229.918	2707.181	238.834	184.712	227.692	2889.558	163.135	1684.168	127.768	332.437	3044.812	310.693	339.456	305.03	6405.407	314.335	295.573	573.917	146	0.936	692.233	1312.795
22593.173	24089.129	17882.165	32910.565	23928.75	204.516	2764.98	4948.537	2145.346	1169.845	868.098	771.369	754.288	210.71	246.118	6247.565	439.453	287.851	258.621	4333.258	161.142	149.442	132.097	777.249	7902.74	318.11	757.371	325.368	417.066	257.155	307.888	1379.182	128	0.9	818.539	1312.938
17636.667	19068.209	15631.619	23704.446	20271.224	24812.804	1257.541	1539.394	994.27	568.935	476.546	391.921	460.432	943.265	204.712	3131.808	214.507	172.082	213.44	1662.074	287.908	1882.326	107.978	370.115	2486.584	266.6	504.903	358.949	3416.336	3107.608	297.409	719.187	277	0.714	494.554	1318.695
12576.374	14270.755	10858.859	18135.864	14670.453	13621.081	8570.309	394.049	982.642	488.563	529.972	524.268	1970.859	663.551	377.018	2091.159	171.615	138.762	239.346	802.228	469.825	1363.017	127.937	280.767	810.131	291.565	367.271	253.413	3411.525	3044.82	287.662	477.073	106	0.949	365.887	1313.387
22806.024	24849.388	21793.139	31238.272	28818.085	2948.945	441.883	554.121	1940.775	974.975	856.671	640.865	772.072	372.595	264.139	5470.202	393.929	271.309	403.253	1863.233	189.643	1757.312	133.85	546.389	5098.333	339.633	884.396	306.39	5653.727	391.924	260.122	914.756	106	0.993	625.594	1316.038
18240.255	19668.522	15023.868	24263.419	20702.652	528.757	973.443	1481.736	1956.512	854.075	5172.479	606.567	2517.755	244.473	224.449	3786.362	314.674	249.232	385.334	1300.568	644.877	152.331	125.452	426.636	6094.817	303.209	296.609	320.159	463.743	312.478	314.15	713.29	107	1	733.276	1316.481
17519.278	19559.612	15012.133	25169.174	20406.389	11996.99	1374.473	143.703	1260.076	610.084	834.586	768.874	5394	546.038	297.489	367.701	210.082	177.392	194.997	1676.688	1761.756	1346.161	123.796	198.963	2058.439	287.649	356.906	257.233	1972.75	2518.312	284.371	369.527	133	0.973	338.154	1319.44
14384.494	16067.676	11814.197	20811.594	16613.666	15405.417	215.916	192.873	1522.502	620.755	2875.137	447.512	4051.45	552.64	234.266	947.145	258.6	218.044	299.911	1259.55	972.08	1408.056	116.494	232.456	4975.189	345.228	292.532	280.172	188.324	424.741	248.149	348.434	133	0.909	651.733	1319.492
15140.426	16851.783	12868.634	22137.215	17720.796	31933.332	221.959	152.568	985.091	458.301	1774.796	442.776	4543.641	1064.648	204.97	499.722	171.287	159.389	204.981	1555.224	1236.564	1539.713	129.209	251.194	2932.631	285.854	317.855	239.402	2172.16	3372.384	265.336	339.63	130	0.962	311.392	1319.962
12682.173	14731.983	11165.834	18564.368	15027.295	13984.8	15967.379	850.914	1356.407	716.556	715.673	705.609	2890.991	766.095	356.696	1784.114	220.346	177.748	192.908	908.695	611.362	2543.893	125.585	279.834	2629.773	307.457	309.037	256.955	653.397	4106.042	286.863	475.448	100	0.967	370.3	1320.42
15213.388	17563.424	13015.438	21991.89	17972.686	21573.228	16142.689	189.96	1474.309	645	1154.343	683.2	5878.742	974.904	591.67	1157.432	215.669	190.843	187.843	1521.139	1661.456	2584.668	140.105	238.111	1652.227	311.246	332.353	288.027	630.638	2156.356	323.227	389.327	114	0.99	413.605	1320.711
13097.964	15366.423	11367.768	20204.561	15587.737	4303.619	447.682	619.17	1336.564	627.518	2046.61	453.044	3404.664	292.671	229.335	2425.013	239.975	196.115	259.347	1258.471	1173.837	222.841	113.567	293.984	4092.389	299.416	290.268	293.819	462.301	348.92	294.226	517.852	98	0.98	570.071	1319.184
18645.815	20491.923	15802.496	26966.982	21451.37	23015.39	356.944	210.818	1083.891	542.282	781.933	706.844	2912.262	828.465	243.805	848.504	208.678	154.079	234.672	1441.334	561.459	1392.528	117.302	225.544	3398.461	278.344	310.273	259.558	2177.809	3809.702	270.495	394.641	208	0.772	346.072	1324.014
23088.882	24857.197	18754.41	29255.637	25747.883	5217.07	284.027	319.125	1823.745	779.408	3671.551	556.17	3453.756	257.224	231.956	2669.014	281.11	240.466	213.14	1143.012	492.195	162.057	128.329	288.475	3972.53	296.055	307.367	307.337	112.146	326.771	275.049	494.454	164	0.952	708.36	1323.402
15428.146	16557.633	13727.673	19316.174	16107.935	8763.403	24164.552	407.372	803.615	427.407	460.111	624.624	2533.015	627.789	594.302	1824.302	162.933	139.818	217.765	1102.659	957.875	2517.243	138.586	277.296	941.953	292.33	293.31	263.07	2814.662	3038.816	428.327	470.906	105	0.971	423.1	1322.871
14972.189	16805.834	12602.886	21134.953	17686.043	9248.348	409.83	475.275	1064.564	509.123	814.676	520.195	1494.063	449.243	243.898	4987.202	177.873	159.383	191.667	2555.79	416.113	1179.144	124.318	527.972	809.324	308.614	335.653	281.296	3299.054	350.361	312.71	937.105	115	0.986	619.048	1324.483
15310.726	17160.232	12625.545	21247.707	17834.198	38028.69	182.039	169.597	1638.675	672.966	3222.367	503.958	4609.439	1406.654	236.419	864.437	268.62	244.985	223.422	2042.234	1385.522	3762.541	124.592	217.662	3388.49	352.151	264.549	293.13	110.373	439.031	266.672	317.279	114	0.948	669.351	1324.579
14885.113	17720.554	12558.526	23001.126	16494.665	28921.551	207.462	183.912	1341.835	737.168	596.45	568.468	1293.053	830.516	193.1	432.463	285.033	189.564	197.991	778.281	345.722	1379.899	143.927	283.973	4196.419	577.318	275.822	275.494	221.77	2139.692	251.201	326.772	106	0.993	222.67	1324.528
16642.651	18719.291	14368.197	24728.734	19612.371	13565.06	246.846	144.868	1202.261	530.33	559.829	651.151	2499.783	412.579	221.784	505.727	214.755	178.845	259.069	3703.449	577.035	2603.592	125.848	220.287	4736.023	276.486	539.092	257.859	4540.598	2251.911	278.615	329.868	116	0.977	321.914	1324.759
18643.584	20419.231	15770.059	24215.82	20892.249	1812.977	4743.599	7977.343	1767.568	797.885	2898.602	629.054	3183.608	305.923	246.283	5662.157	302.737	243.269	393.226	1146.157	505.128	2642.421	132.544	782.95	2810.961	330.634	293.091	304.065	1420.743	328.063	270.619	1859.802	135	0.96	695.996	1325.804
17513.942	19081.942	15051.864	24644.93	19894.891	24917.118	287.336	144.858	912.604	461.667	513.142	506.063	2112.966	1391.565	227.365	409.423	176.146	140.894	189.955	6786.435	525.451	850.057	135.824	234.234	2279.906	283.85	687.766	252.049	4214.322	3097.307	293.493	334.528	100	1	314.78	1327
21154.887	23740.378	18299.086	30882.996	25040.152	17583.153	7779.68	205.431	1259.253	609.868	889.339	635.997	3618.582	745.478	374.652	1488.951	210.244	187.96	151.435	1698.202	1178.096	3208.025	129.387	272.748	3991.411	318.654	426.973	260.595	1562.762	1824.69	256.187	411.164	100	1	387.62	1326.62
16194.385	18623.002	13524.514	23553.082	19266.094	6142.264	238.659	194.932	1482.122	784.415	1216.56	578.144	2074.747	384.542	250.858	1772.353	249.72	206.596	198.057	640.703	693.085	1093.429	129.893	264.237	726.497	319.728	256.547	285.005	207.018	339.884	251.023	437.646	132	0.954	633.098	1328.848
12499.208	14472.852	10403.464	18401.887	14451.43	1337.663	449.437	586.655	1502.761	728.621	1782.49	627.892	4795.505	219.799	230.514	3176.024	234.308	197.421	227.11	1105.288	1373.589	161.609	123.358	344.662	1344.9	289.625	275.528	315.204	122.402	281.425	315.481	572.283	98	0.98	575.929	1328.847
15420.758	17868.477	12881.951	23785.502	17388.172	20304.529	207.548	169.747	1113.354	604.415	895.895	677.203	3800.322	545.917	209.643	322.057	243.488	171.588	218.321	1673.107	1658.758	2760.286	132.449	264.981	3898.308	287.693	620.91	285.366	2086.229	2285.355	275.82	356.04	129	0.932	232.19	1330.562
16950.092	19379.891	14670.345	24007.898	19514.464	22915.052	15484.801	224.48	1262.759	634.226	1425.822	636.608	7088.945	816.236	346.844	587.994	218.539	186.371	171.605	1680.463	1886.968	1394.198	115.358	201.889	2722.386	324.109	419.563	258.655	292.462	2179.851	237.414	335.037	106	0.962	392.887	1330.358
10704.595	11541.437	9093.914	14681.082	12049.321	9528.374	16301.946	240.277	402.604	266.341	264.018	277.451	254.063	752.488	616.652	835.367	139.507	114.01	153.821	995.946	145.917	3770.82	142.627	219.212	1046.47	271.781	284.06	271.418	3357.796	2002.63	345.793	380.17	104	1	431.365	1330.154
12579.834	13951.104	10900.667	19489.23	15110.478	27388.036	7320.579	366.617	797.563	460.885	409.756	393.839	964.824	1386.153	421.022	1967.006	188.244	161.605	184.774	3087.227	374.373	8785.08	133.069	310.917	2122.667	251.59	1004.488	338.141	8563.909	1272.751	329.319	614.44	107	1	482.724	1329.257
18744.087	20685.65	16281.654	25697.327	20834.014	19351.418	205.549	155.522	1151.614	566.373	462.246	710.597	2859.878	642.003	214.776	223.867	187.779	161.184	230.451	1825.009	370.813	1653.369	147.759	267.055	2368.378	265.432	364.906	271.387	4751.279	2296.445	284.799	342.872	171	0.815	269.64	1334.132
15304.494	16941.615	13047.218	22586.165	17728.664	30525.356	200.3	151.878	1123.7	572.588	1984.962	644.218	5430.091	1223.508	247.422	449.66	190.879	167.322	208.268	1753.001	3095.934	1072.309	115.028	197.509	2629.76	282.427	296.377	251.078	228.164	3770.69	282.643	385.359	110	0.955	349.664	1331.973
16310.687	18336.325	14106.648	24648.134	19457.928	20076.062	2021.443	2373.835	1225.926	568.017	806.753	568.023	4218.874	985.227	292.356	3035.964	203.329	188.07	185.785	1677.213	2581.024	6928.896	120.271	365.567	3739.253	296.523	368.086	260.899	388.679	2632.51	316.363	747.211	170	0.845	370.335	1332.653
19670.264	21503.718	17810.392	26655.035	21914.753	16574.029	5663.026	865.163	1191.381	548.475	671.205	600.716	2467.78	875.543	378.387	1957.575	241.827	168.831	204.679	1662.796	680.007	4235.264	133.907	287.08	11074.586	320.283	346.51	257.171	944.942	4309.358	293.134	498.216	116	0.965	380.388	1332.603
12267.799	14128.82	10304.281	18113.561	14662.283	9178.378	212.932	196.018	1295.971	599.265	1310.575	622.746	2347.071	435.976	245.761	1456.295	213.544	207.977	218.887	992.65	701.27	964.935	122.304	234.604	3132.033	311.157	267.675	311.034	996.826	344.677	288.131	413.16	96	1	624	1332
25452.315	27331.259	20710.37	35241.16	28258.843	174.835	6781.648	11661.243	1537.93	905.432	740.815	569.24	574.119	213.747	250.766	7376.173	324.833	223.058	154.026	1661.829	145.953	206.421	137.839	1067.158	4167.855	312.709	419.943	309.706	577.883	279.585	320.7	2387.336	155	0.819	804.661	1335.274
13898.537	15887.693	11715.319	20087.936	15838.047	11596.657	179.198	143.833	1426.496	732.844	726.317	605.187	1986.121	559.121	208.626	411.686	229.018	178.772	243.437	1090.966	620.05	988.875	130.857	220.71	1565.166	307.969	307.667	254.342	334.494	4740.968	256.472	327.225	107	0.958	321.051	1333.986
18419.631	20810.392	15153.218	24544.617	20801.762	15536.256	4321.558	7199.209	1586.674	713.787	2787.092	602.985	2439.993	894.669	260.838	5790.282	288.071	245.338	344.6	1811.87	622.586	3326.503	132.405	709.881	4350.132	348.691	305.405	304.325	474.166	628.454	273.165	1640.185	123	0.952	688.272	1334.321
14830.738	17126.646	12833.433	22519.178	17957.076	51550.764	22398.462	204.313	1320.958	687.221	741.451	733.503	5016.746	2383.238	480.848	1215.132	252.062	202.287	191.805	1341.873	1529.015	4645.197	133.173	226.155	3112.632	285.733	311.551	328.077	265.491	3949.649	352.759	408.766	118	0.981	453.161	1335.381
18000.294	20261.172	15320.105	25631.807	20971.618	46524.026	18899.352	356.491	1448.899	761.797	770.823	648.084	3850.296	2578.856	575.85	2729.678	269.458	222.501	194.713	2061.56	1038.845	4615.028	137.194	335.039	3624.879	269.149	326.944	323.731	1415.067	4093.978	354.062	492.679	119	0.949	467.853	1336.147
16185.848	18221.546	13713.966	22908.837	18575.022	17245.12	189.261	143.365	1263.122	691.66	680.747	862.096	4385.598	786.819	226.441	608.342	209.321	166.793	183.387	1305.07	1527.77	1329.12	122.321	221.663	2001.903	280.378	331.273	254.436	297.521	3089.702	283.43	347.972	106	0.993	334.755	1336.075
17314.069	19570.836	15441.281	24790.965	20099.912	19354.608	213.307	174.131	1246.605	673.344	612.778	564.505	1255.454	596.139	213.01	439.53	245.186	184.651	153.398	3138.043	898.13	3812.766	141.589	271.445	3053.957	259.514	418.874	298.154	2354.782	2224.285	267.818	353.354	117	0.985	237.5	1336.5
12710.902	14430.598	10997.624	19211.136	14968.097	17621.902	176.24	141.169	1062.724	536.477	654.334	540.706	4021.775	674.096	216.638	370.211	195.036	166.914	199.856	1312.147	3502.615	705.249	147.794	229.443	2767.808	263.807	427.812	253.194	222.949	2656.692	264.312	314.758	106	0.993	312.528	1338.302
15254.179	17790.452	13217.754	22468.753	17447.072	14308.244	224.763	156.391	1240.15	679.37	621.404	909.501	4747.846	641.837	220.382	330.461	224.489	168.977	167.731	1392.477	2316.635	1623.251	146.089	281.588	2175.716	252.485	314.842	302.856	1421.778	3369.488	275.519	365.257	106	0.993	247.5	1338
12033.789	13416.688	10340.235	17974.336	13819.265	15093.864	289.509	491.574	1000.591	477.996	793.926	558.124	5714.104	471.401	242.137	1892.512	180.55	162.549	186.546	1740.905	3142.816	3164.451	109.079	262.722	2882.455	288.81	398.963	257.068	1375.936	1469.112	257.166	502.815	107	0.958	365.154	1340.472
20209.419	21210.742	16690.76	27538.525	23233.467	373.557	2347.925	3963.87	1491.561	767.516	2567.95	495.051	1256.694	246.473	241.074	3794.746	303.932	214.974	462.778	3067.557	348.529	222.685	135.716	572.044	2816.967	299.065	445.358	314.208	6331.944	294.116	413.54	1137.643	161	0.912	781.811	1342.171
20156.503	23040.363	17474.358	28502.328	23595.952	23382.254	11307.758	475.231	1411.75	767.821	781.194	857.469	3948.185	955.52	390.31	882.956	238.805	211.163	171.167	1253.499	771.258	1668.012	126.729	212.138	2640.892	342.687	300.075	278.405	825.58	3052.832	282.15	355.707	167	0.945	392.482	1342.422
15442.724	16218.086	12760.531	21848.17	17968.139	1032.741	929.534	1442.342	913.382	557.331	801.852	406.729	511.877	302.31	218.226	3623.328	222.556	141	315.744	2655.187	167.415	574.021	138.017	503.823	901.832	298.967	400.265	295.085	4091.968	305.103	346.376	940.894	117	0.973	773.15	1341.269
29039.221	30249.546	24890.169	37909.137	32022.313	350.195	3367.084	5342.037	1758.391	996.305	826.475	597.666	620.785	218.43	248.384	4398.616	360.955	273.141	205.031	2742.503	163.569	260.34	136.048	683.56	4189.033	308.532	644.03	314.723	4004.562	304.895	316.288	1484.562	143	0.883	803.514	1341.948
14366.114	16079.509	12030.843	21378.641	16697.045	46502.987	26992.749	236.282	1361.174	757.512	742.196	906.107	4576.866	1478.371	570.595	1375.397	253.506	197.205	171.678	1570.846	1669.871	2520.733	143.584	237.221	1605.089	288.938	339.806	336.515	746.887	2840.847	379.592	592.005	103	0.996	448.898	1341.617
22889.877	25664.081	19453.206	31871.098	27108.971	22755.321	3412.059	705.882	1735.828	886.707	1087.257	713.923	7496.064	1481.351	336.868	3935.136	305.216	217.644	213.4	2451.328	2543.428	7517.084	133.102	407.644	1753.081	291.191	412.281	330.604	315.554	2960.7	338.837	679.869	123	0.952	485.126	1342.508
13961.319	15995.599	11848.129	20534.134	16486.902	2053.173	512.858	858.417	1284.09	682.186	1016.631	767.385	2314.985	198.138	249.298	2727.717	229.783	193.991	200.022	739.169	1066.75	350.067	125.768	314.27	4154.04	378.626	284.201	307.502	242.169	336.436	322.842	596.36	107	1	623.519	1341.949
18203.562	20887.711	15430.014	27226.285	21279.074	3012.202	446.193	555.755	1423.025	639.741	1821.695	544.569	4287.016	233.031	252.183	5216.417	222.646	209.592	213.586	1157.456	830.238	219.274	127.601	514.33	3697.208	291.911	269.09	297.879	112.691	297.703	428.726	912.233	98	0.993	612.724	1342.592
13669.863	16351.125	11954.879	21229.198	15720.948	7808.438	201.941	169.279	1169.749	663.283	1189.787	661.952	4667.097	513.377	208.384	512.316	269.364	188.495	175.667	1650.736	3249.287	2023.306	127.536	278.103	3220.375	274.965	358.762	293.604	1259.337	2481.078	266.659	357.205	183	0.773	223.232	1345.014
16104.455	18320.836	13966.899	23901.364	18966.92	18054.366	186.49	150.326	1388.592	715.641	1344.208	798.119	5313.92	777.34	254.157	516.823	221.318	178.766	191.377	1296.112	1461.78	1259.564	119.483	189.176	2524.079	273.451	305.762	258.41	153.489	3277.826	267.743	318.992	116	0.953	339.853	1345.25
14502.229	16624.518	12584.247	22242.133	17427.477	8761.946	215.649	156.682	1150.107	566.831	653.438	662.628	4324.235	485.206	252.48	564.999	207.415	171.092	246.59	1669.44	1680.569	3498.498	105.33	179.33	3466.921	289.223	326.425	255	1923.948	2293.95	271.382	325.807	120	0.969	359.083	1345.458
16811.283	19657.503	14866.612	25410.142	20525.127	56109.999	15206.233	320.934	1597.931	898.773	870.273	693.042	1774.53	2411.776	470.203	928.532	296.244	221.179	170.603	1048.912	784.832	3962.471	130.548	200.962	3995.954	306.066	317.315	326.816	1322.389	3939.197	352.131	319.505	117	0.973	461.244	1345.577
25040.492	27889.075	21837.789	34841.654	29456.389	17190.659	2454.831	768.579	1658.317	807.615	979.057	663.859	4422.204	1162.257	296.891	4156.164	285.046	213.07	191.294	1857.737	2102.371	6688.889	129.632	416.598	2651.982	286.866	478.899	326.242	1149.059	3577.981	311.197	670.026	117	0.973	490.218	1345.628
15864.512	18186.259	13236.774	24661.826	18035.905	23438.889	238.704	164.519	1267.725	671.272	739.325	904.204	6452.42	831.873	216.308	366.911	208.963	177.703	194.735	1280.01	2854.304	1743.631	153.474	294.475	1942.917	255.643	291.554	310.28	324.126	2866.145	269.844	378.182	104	1	248.365	1345.846
16090.141	18630.59	14054.757	24300.563	18837.328	10400.014	206.936	160.332	1430.832	776.945	645.416	604.649	1375.224	653.676	203.43	373.646	228.666	178.868	174.737	907.014	334.5	3085.932	150.682	264.144	2884.075	281.346	290.409	258.242	289.401	4877.052	263.476	347.488	111	1	276.392	1345.878
19366.168	21414.816	16181.721	27362.35	23047.233	5363.602	243.876	288.584	1617.182	703.659	2987.016	506.536	2378.622	287.151	222.495	2108.215	244.962	217.319	181.727	1133.636	393.947	1367.727	135.994	280.518	2310.324	289.723	278.194	286.604	246.63	343.068	362.043	447.055	101	0.977	732.886	1345.282
14225.324	16316.54	12257.848	21202.053	16540.519	16319.413	217.227	152.159	1311.804	677.55	1234.797	714.856	6535.119	552.285	201.099	351.411	214.413	181.557	198.815	1715.132	2191.325	1407.73	150.309	248.103	2860.13	275.65	289.104	259.345	225.418	3328.938	245.297	305.786	107	1	287.276	1346.743
16418.29	18824.198	13668.215	24323.286	19057.716	11118.689	189.278	183.605	1412.23	686.49	1322.917	543.348	3446.221	297.691	227.386	574.655	247.572	195.143	244.003	1248.918	895.264	249.523	120.724	188.668	3764.673	281.096	291.951	304.029	126.086	315.464	311.236	311.862	121	0.977	558.236	1347.55
23508.166	24175.043	19683.832	27299.048	20480.429	6597.835	180.485	160.645	2688.557	1249.266	3120.253	1080.544	4289.054	565.417	251.811	585.159	527.481	425.58	835.435	7094.27	1321.668	1667.776	131.341	224.994	9530.531	424.951	450.911	391.496	2191.006	386.909	260.176	342.12	179	0.861	667.17	1348.198
21519.25	23900.769	18633.442	30230.573	25244.557	32796.595	507.375	600.312	1368.554	666.261	995.137	563.209	2512.083	1640.548	209.029	4399.653	258.059	204.748	253.406	2266.276	806.422	1932.109	119.144	487.675	3562.39	290.905	393.122	315.86	4795.434	1951.964	301.65	759.285	370	0.655	492.854	1356.149
15770.039	17817.702	13179.557	21699.69	18024.717	312.741	1257.182	1789.474	1407.924	602.059	2012.608	485.69	4526.672	187.864	247.841	3604.015	233.682	199.533	218.174	1211.766	2264.548	357.553	120.673	380.301	4461.18	297.836	265.131	273.128	364.187	321.827	252.475	804.751	109	0.976	631.463	1348.436
14575.186	16649.565	12729.014	21593.491	17051.069	16260.121	204.886	171.947	1357.703	732.367	679.743	632.515	1859.961	733.56	254.696	623.256	230.544	180.688	237.094	1753.45	752.051	1704.953	105.196	190.539	2319.915	300.47	315.38	258.51	882.855	4297.866	298.895	289.69	123	0.993	349.012	1350.451
28461.802	29465.003	24440.245	36194.844	31580.154	441.427	2810.109	4808.1	1514.428	775.888	789.503	495.897	507.88	232.987	249.428	4376.584	344.131	242.327	453.042	3196.127	172.345	292.806	133.462	620.336	4679.919	302.215	624.616	314.437	4749.208	313.197	410.545	1339.34	312	0.831	796.314	1354.449
16432.119	18529.112	13646.809	25060.454	18365.351	23198.322	219.345	169.655	1270.58	676.55	659.342	751.696	6259.961	538.533	210.908	372.499	208.366	177.135	174.306	1195.031	3114.213	1765.479	152.849	315.688	2223.512	253.652	289.01	290.352	132.698	2608.053	255.546	388.992	99	1	252.106	1350.864
21502.112	23145.561	17730.47	29062.472	24499.131	23490.314	248.423	312.772	1676.143	700.775	3516.021	526.745	2247.446	567.926	235.058	2074.935	273.737	224.639	203.813	1073.641	392.766	4399.137	137.317	267.057	3503.176	292.238	283.416	298.321	158.771	356.299	309.063	436.139	106	0.993	732	1350.5
17285.706	18723.388	14085.801	22779.725	19541.998	1664.052	350.376	672.708	1725.764	788.314	4937.3	548.466	2562.811	294.637	226.059	4425.292	311.903	250.033	250.065	1071.814	713.678	588.297	129.955	427.028	5385.834	322.596	286.687	296.783	1326.777	328.626	326.64	731.503	113	0.981	743.774	1351.155
20847.319	22009.076	18198.123	26403.674	22460.216	313.398	3952.313	6740.52	1413.172	788.645	728.069	497.232	532.573	227.769	258.204	5327.74	297.406	234.485	197.524	3967.788	149.902	367.22	121.746	769.677	2581.626	294.393	403.14	321.149	1984.398	302.315	282.984	1652.827	107	0.929	811.64	1350.397
16981.308	19440.11	14466.22	25464.929	19027.035	30475.315	205.526	157.647	1238.728	661.528	546.038	868.325	5689.43	685.653	210.926	257.171	217.55	172.117	176.954	1414.908	1681.587	3906.188	146.345	298.039	2605.782	265.024	302.062	266.069	1518.657	2393.809	250.939	364.112	105	0.984	258.271	1351.843
16898.336	18936.579	16065.627	24992.067	21776.905	47296.149	29242.527	5576.398	1676.814	930.403	855.717	735.24	2970.109	2426.53	570.944	3101.172	295.228	203.344	153.789	1569.551	1231.249	3551.077	159.948	599.083	1946.432	301.989	373.584	317.211	2463.53	5228.042	456.337	1503.021	106	0.962	460	1352.33
16205.106	18145.443	13954.894	24330.832	18882.353	11359.33	217.493	176.256	1369.099	629.584	1352.796	796.948	5353.584	470.401	259.072	670.302	229.279	190.092	235.908	1233.316	1883.278	1427.439	103.996	202.044	3445.941	314.155	322.151	258.684	617.438	3324.832	255.57	355.935	104	1	366.846	1354.365
14791.104	16518.383	11994.639	21839.862	17342.454	2292.674	307.086	385.516	1336.045	568.867	1572.685	500.518	1789.633	273.457	255.691	2006.163	222.026	204.539	205.001	4180.803	634.59	719.823	135.687	303.144	3533.433	299.947	314.514	261.849	3520.963	355.694	409.184	480.046	136	0.862	654.787	1356.662
21769.839	24069.192	18959.799	30619.06	23892.405	13233.931	204.554	159.449	1069.759	532.771	565.627	615.348	2115.629	577.726	195.547	162.849	195.721	163.785	217.44	1626.472	559.245	2002.184	143.68	260.805	4287.555	259.577	321.318	260.836	5282.416	1724.816	242.402	313.521	144	0.923	270.097	1355.903
13911.309	16437.485	11956.654	20865.908	16596.017	24164.319	25699.431	469.457	1603.911	863.963	799.431	678.367	1451.646	948.912	570.187	1524.343	262.037	215.686	206.867	1012.127	795.423	1624.636	133.254	242.224	1878.588	342.24	289.494	289.099	171.685	1742.619	370.183	446.42	103	0.996	430.684	1355.83
20523.468	22822.151	17966.105	29418.723	25125.225	14217.71	25278.106	244.726	1633.444	784.642	775.342	743.647	5939.085	861.402	628.532	1511.59	281.34	213.006	173.269	1894.761	2024.183	2182.107	160.008	257.795	3609.856	293.341	483.189	308.904	708.056	2928.833	397.749	442.168	158	0.895	447.013	1359.019
18173.672	20561.441	14773.366	26093.778	20961.863	320.364	1075.073	1833.357	1326.341	617.875	1878.848	438.595	3631.95	229.402	235.841	5454.015	228.221	187.022	247.27	1844.324	919.728	173.743	114.785	541.169	4959.018	274.002	289.493	291.497	1191.722	286.694	309.069	1083.781	126	0.988	574.079	1357.373
26784.052	22972.698	17517.727	29320.648	23346.14	10552.987	330.2	328.071	1534.219	630.484	868.234	597.137	683.557	445.655	253.386	2299.424	320.958	232.05	355.475	12584.759	279.999	1449.731	134.935	367.158	7360.65	337.302	426.544	283.949	6577.29	395.663	327.658	649.425	273	0.665	663.207	1361.764
18284.615	20571.326	17170.125	25974.867	22469.734	32425.147	34497.539	431.592	1705.662	914.24	816.218	756.189	3034.312	1656.304	664.867	932.714	316.426	213.761	239.089	1370.602	961.527	4546.195	161.509	209.445	2696.677	282.992	328.645	306.646	1575.115	6280.45	414.901	376.5	118	0.914	454.924	1358.932
12273.503	14297.314	10738.463	18785.012	14935.584	17752.403	177.755	150.938	1211.029	603.434	909.131	722.378	5475.619	660.405	249.791	448.944	223.208	178.149	203.209	2123.607	3107.98	1286.224	135.948	205.06	2970.418	289.418	375.694	235.136	620.39	3903.352	268.622	311.063	99	0.99	324.551	1358.985
14237.75	16228.011	11601.874	20664.468	16388.549	940.503	1612.795	2349.003	1586.598	673.338	2522.982	507.777	3725.282	233.787	256.149	3743.13	229.977	228.952	258.483	1763.72	1257.425	493.583	127.496	419.996	2006.488	315.863	287.768	292.178	132.005	353.181	318.698	891.61	99	1	646.601	1358.672
15691.916	17282.651	12878.865	21841.101	18118.404	6813.108	248.487	295.904	1470.321	656.782	2347.746	515.767	3524.31	505.879	245.541	2035.527	276.304	222.053	256.417	1279.792	722.958	1857.99	141.236	285.437	4948.079	307.257	282.671	294.677	219.039	614.322	327.252	470.795	115	0.999	725.883	1360.091
23225.013	24890.675	15768.667	25941.02	20888.556	204.688	4717.663	7762.392	1613.674	871.814	679.844	608.778	603.149	202.582	235.429	6601.664	342.468	223.847	416.328	5186.294	151.736	272.26	131.445	979.733	4688.851	314.14	680.59	295.108	2970.972	274.298	273.494	2090.202	133	0.924	873.117	1360.974
21343.694	24489.12	18659.899	31592.061	26208.424	42934.469	3840.611	1260.676	1411.364	736.846	935.956	681.749	5274.004	1848.856	358.651	6869.724	261.71	217.335	169.721	1987.811	2133.187	1848.882	127.875	858.978	3688.652	290.092	343.348	307.834	393.395	1780.347	328.304	1496.391	115	0.956	475.839	1361.248
14956.575	15998.191	12706.973	21402.103	17761.05	29363.064	220.771	248.615	1059.639	585.808	1906.763	440.636	1156.156	1191.475	232.989	1659.428	260.49	158.643	223.373	4149.796	328.612	5916.118	132.745	252.776	2121.364	283.007	373.908	300.017	4549.368	446.706	319.589	432.693	104	0.974	755.99	1362.202
16269.163	19269.686	13311.406	24706.426	17974.884	5364.767	227.172	201.749	1170.744	690.815	738.209	695.158	4653.812	343.496	217.684	727.98	249.663	216.792	169.731	1606.767	3172.085	899.652	136.11	286.508	3812.396	271.681	345.439	305.665	261.908	718.461	276.807	350.799	137	0.963	226.755	1363.916
15316.77	17332.234	12387.35	22865.929	16249.336	25957.297	202.498	157.664	1278.236	710.766	552.155	550.539	1245.928	935.926	192.19	182.709	213.67	173.836	203.515	1040.54	584.079	4390.45	145.027	276.158	3254.203	262.813	294.369	279.668	590.164	3419.099	251.309	318.073	110	0.985	265.318	1364.255
14664.354	16931.194	12263.629	21536.384	16150.379	15884.787	204.996	162.384	1295.837	680.171	638.014	656.373	4780.756	678.572	197.819	170.394	209.767	178.928	201.017	1432.884	1972.09	3025.556	148.484	252.895	3212.327	251.901	355.454	268.704	1236.196	1370.572	239.351	322.199	103	0.965	274.549	1363.995
24507.371	26577.687	20718.465	34155.806	28250.587	40133.995	6994.107	446.472	1371.097	705.155	1548.008	660.987	6401.649	1473.749	391.158	3013.107	251.178	203.364	169.131	1430.224	2436.289	2128.767	137.267	376.322	3430.71	303.024	372.066	297.849	395.731	2738.899	394.853	623.605	102	0.974	471.216	1365.48
15312.136	17496.436	13022.816	22670.439	18210.975	1210.81	699.617	974.395	1405.362	696.109	1078.357	578.364	4558.838	215.633	221.231	4263.555	273.049	200.47	191.969	1570.65	1014.548	264.502	126.648	455.785	3084.185	265.281	304.985	309.661	604.44	304.5	392.441	762.709	118	0.994	507.475	1364.458
35437.973	21644.485	15321.292	26008.163	21410.673	9065.882	520.536	410.104	2343.101	494.333	512.475	499.229	434.489	421.957	259.619	2926.592	508.997	186.803	262.617	16317.126	221.483	1179.427	140.634	505.18	11513.843	320.15	476.439	281.764	10752.733	417.122	276.475	1018.969	130	0.914	667.1	1365.623
14960.612	16732.289	12925.247	21193.837	17299.084	9044.964	226.846	142.316	1154.95	588.561	607.444	615.84	1946.717	608.533	240.652	509.477	228.432	154.211	264.793	11463.18	473.222	1481.229	133.46	213.024	3343.334	277.974	466.443	250.309	5720.808	3288.387	271.059	351.172	105	0.984	328.348	1365.805
13060.799	15305.798	11105.697	19284.239	15102.001	16904.583	24766.988	167.346	1385.317	765.728	709.616	603.015	1707.526	871.91	538.358	877.64	251.164	217.932	218.924	1081.965	954.06	1851.159	146.58	203.973	3168.1	320.389	294.665	282.443	324.983	631.177	415.451	413.789	118	0.994	410.271	1366.025
19593.234	22331.88	16498.368	27878.786	22975.2	2790.447	326.778	417.41	1396.123	650.084	1617.9	509.917	2862.56	287.014	218.727	2899.292	238.826	214.636	247.671	1025.326	1078.063	208.135	124.628	312.346	5286.423	273.866	292.616	284.419	1852.557	418.715	303.458	537.675	195	0.908	598.91	1369.136
14355.607	15967.062	11587.224	19990.727	16250.157	15751.93	172.992	194.979	1511.543	654.687	1814.908	503.662	4126.288	768.161	248.219	565.304	280.975	221.386	222.967	1339.282	816.842	5210.248	148.008	180.88	4806.729	312.251	298.009	289.663	157.149	618.547	306.53	320.636	103	0.996	717.869	1365.587
14003.465	16327.14	12200.394	20537.726	15969.512	13244.158	187.11	153.799	1474.988	806.675	1047.108	843.033	5459.247	604.073	213.088	277.209	261.037	203.03	213.144	1296.42	1764.8	1380.91	160.183	247.839	3030.893	276.177	328.379	257.915	137.431	4262.037	243.308	333.455	111	0.885	300.005	1367.878
14837.232	16737.215	12420.754	22072.451	16713.038	24624.632	197.871	161.555	1352.57	723.38	606.34	780.305	3249.939	597.299	207.36	209.831	225.856	192.185	198.224	1030.121	505.336	1518.83	152.414	244.445	3162.565	296.125	298.617	256.704	173.754	3762.341	274.068	332.313	117	0.985	292.278	1368.047
16265.005	18610.865	14195.368	23898.329	19333.884	48283.41	29475.31	1640.46	1715.796	958.601	962.097	733.568	2148.785	2003.226	460.726	1368.943	296.091	214.351	179.223	1063.456	731.01	3619.778	141.139	284.304	2713.554	299.038	312.609	315.522	232.346	5374.9	353.462	492.209	107	0.989	459.799	1367.864
23019.335	25324.279	19464.78	32465.103	26634.678	37326.08	2253.885	1406.93	1529.41	713.49	1474.052	597.126	3781.004	1568.846	298.944	9128.384	250.355	236.899	189.253	1335.858	1426.697	1914.219	129.892	1059.354	4115.314	305.785	305.498	315.15	435.045	2126.285	304.21	1759.508	116	1	479.138	1367.862
17700.628	18974.046	14866.947	23540.625	21315.417	20765.999	201.906	211.41	1240.817	696.765	549.761	483.67	465.381	1349.777	219.3	1209.889	313.39	192.803	188.168	6509.115	161.264	7050.294	131.142	224.095	2288.323	328.74	579.148	284.067	6378.233	584.259	285.042	354.15	104	0.974	766.904	1367.731
23133.863	23968.746	20326.109	28977.653	25838.839	14262.308	436.176	586.735	1385.061	746.25	659.608	481.46	503.081	800.416	233.036	2313.005	305.762	208.365	219.226	2580.379	163.824	1864.954	128.07	322.766	3420.648	306.019	657.735	299.495	5780.073	440.119	282.781	553.17	207	0.875	779.181	1371.263
13133.638	16048.26	11035.792	20509.586	14478.859	6040.864	234.647	177.419	1245.468	740.685	600.346	666.786	2016.213	419	215.927	411.99	225.478	196.84	183.657	1026.471	599.515	1329.965	145.634	303.841	2140.486	277.296	296.294	314.807	353.827	2036.54	270.661	336.463	98	0.98	236.929	1368.847
17481.543	19641.672	14789.461	24374.334	20091.614	19474.865	386.153	515.439	1256.637	580.564	1989.806	490.259	3537.837	816.922	228.002	3185.1	203.246	176.039	224.008	1810.516	749.482	484.718	130.261	335.401	3016.601	285.956	351.389	287.41	3063.389	362.065	335.151	593.008	116	0.965	610.25	1371.241
17943.676	19114.544	15051.683	24412.322	20821.578	42277.782	287.61	355.431	1202.96	605.685	899.524	446.49	702.531	1708.04	239.155	2838.766	279.319	177.945	255.062	9014.526	254.892	7130.408	129.583	350.45	3038.17	301.203	619.842	289.287	7594.338	794.315	290.559	653.069	150	0.936	759.027	1372.68
16876.601	19838.668	14126.384	25419.608	18832.43	8948.537	225.739	187.421	1330.263	638.563	582.188	685.243	2266.186	570.97	212.399	305.388	213.535	182.828	174.3	2814.715	850.633	1955.007	157.77	319.455	2629.264	264.488	581.974	303.859	5690.707	2193.613	279.498	362.313	126	0.921	246.04	1373.071
17406.222	20123.932	14839.973	27144.992	19434.622	14718.67	210.471	185.756	1228.345	578.454	895.111	615.783	6307.75	632.25	214.142	218.841	188.467	179.239	175.728	2169.731	5610.147	1773.287	161.261	320.174	2009.401	255.25	440.45	294.299	1254.537	2396.315	281.507	365.332	182	0.917	253.863	1373.945
16522.468	18795.131	14008.783	23075.17	19455.831	4323.671	235.597	242.778	998.237	535.619	929.506	658.053	1711.809	231.751	245.494	1793.254	181.503	158.769	196.703	7028.798	328.959	340.346	128.567	270.491	581.25	298.56	390.058	253.51	3205.812	345.796	348.431	398.793	112	1	652	1372
14815.101	16775.87	12606.558	22005.732	17383.389	1503.957	605.443	787.125	1485.714	718.02	1350.863	563.635	5451.928	228.539	224.324	6710.138	279.368	206.316	269.893	1358.498	1209.058	288.727	128.268	630.509	4214.727	293.687	281.397	304.071	274.171	353.568	394.157	1002.911	111	0.994	506.761	1373.023
15341.838	17728.601	12909.259	22320.227	17584.172	3092.231	605.841	882.634	1491.677	831.473	810.519	729.278	2487.68	259.056	237.027	3862.616	271.547	201.018	201.992	1262.666	861.526	197.087	118.896	359.318	2908.068	290.124	297.694	299.693	662.357	299.974	289.913	637.804	111	0.994	565.302	1372.95
12742.729	14873.492	11141.338	18835.001	14818.204	10687.085	190.363	145.098	1464.487	771.736	704.282	853.277	3484.903	558.12	246.162	816.45	243.114	188.738	209.207	1227.472	723.824	2007.114	119.749	226.965	1443.87	296.467	289.64	246.703	939.565	1966.028	278.731	401.888	105	0.984	352.481	1374.052
22869.711	24956.583	18319.783	30660.606	25666.262	35298.131	176.844	147.147	1776.659	723.206	2439.959	508.727	3535.396	1400.138	238.482	458.127	290.657	246.664	248.07	1181.885	909.485	2154.38	145.361	176.531	4742.074	308.45	303.002	291.153	263.954	702.924	270.696	307.993	144	0.948	725.257	1375.278
21762.896	20905.789	9726.786	17747.279	14939.27	28534.846	229.423	231.977	1489.776	712.138	1587.478	568.82	2978.132	1281.051	249.858	1313.149	345.124	243.501	321.492	1329.906	1445.716	1881.339	146.549	254.952	6045.305	336.173	395.993	279.498	5670.384	597.993	265.776	367.913	138	0.789	688.37	1374.174
23090.797	25496.534	18978.606	31888.899	26444.309	44772.502	808.05	1295.078	1689.527	698.193	2344.055	511.785	4063.659	1425.257	232.849	932.989	290.177	237.538	210.099	1186.635	806.985	2008.904	139.61	226.565	4551.656	294.434	287.647	298.87	116.831	572.735	292.938	482.208	196	0.901	732.607	1378.138
14879.099	17084.919	12726.377	21624.133	16976.674	29252.948	196.979	140.813	1637.821	861.917	759.45	761.697	5462.606	982.603	244.203	432.88	268.162	209.084	225.439	1696.61	1836.447	1364.902	130.298	213.019	1592.534	280.901	355.508	259.888	208.672	3792.494	272.356	329.556	108	0.938	335.333	1375.574
13972.151	15861.315	11716.414	20487.038	15781.939	33152.599	14324.703	156.312	1183.79	605.834	717.15	675.159	7377.541	936.465	412.281	456.866	222.848	199.888	170.217	2206.861	5772.285	1504.598	140.574	169.948	2739.531	308.859	434.534	286.049	931.649	2680.906	337.142	357.636	114	0.99	402.553	1376.105
19652.536	22028.761	16772.508	27009.457	22613.616	17826.148	31019.189	242.708	1526.961	790.395	1403.254	723.348	2867.824	773.651	665.681	679.214	262.889	202.79	203.704	1224.52	901.841	1286.799	181.956	198.053	2805.416	297.621	303.068	305.038	1258.116	1907.097	393.744	350.915	117	0.985	445.5	1375.5
16341.019	18796.447	14334.484	24094.042	19738.51	24809.036	8464.387	4899.092	1674.396	885.83	1212.771	698.692	1714.08	1113.348	300.395	5802.747	290.551	233.103	198.614	1031.005	664.953	2725.667	117.672	610.901	3367.833	335.824	295.896	314.281	229.234	4612.464	422.524	1155.553	135	0.913	464.196	1376.893
14649.296	15624.562	12802.625	19747.375	17767.959	2572.042	252.554	218.045	1518.728	796.939	2166.296	529.65	1300.514	307.875	240.751	1570.867	309.198	241.355	183.357	2932.781	232.653	387.531	125.588	263.389	3420.342	294.607	330.789	314.799	2363.949	303.017	256.709	436.03	103	0.952	795.568	1376.655
13024.665	14697.4	11057.983	20236.642	15802.136	6539.42	181.964	150.33	920.843	462.888	403.835	617.19	1608.018	395.334	221.735	418.505	189.199	134.463	190.441	1622.19	246.605	1151.681	147.268	246.167	2920.034	280.567	375.915	243.824	7178.933	1070.761	269.697	344.401	119	0.933	315.592	1375.845
18080.735	21099.815	15753.295	26204.213	20994.167	9896.33	175.831	150.144	1672.901	952.244	750.583	699.263	1438.681	541.218	227.441	406.894	284.664	200.089	208.446	1687.686	390.634	1459.333	155.218	226.096	1304.596	293.168	349.695	260.81	930.252	4170.189	271.054	346.219	110	0.955	324.391	1376.518
13168.026	15150.801	11376.507	19662.81	15260.85	27102.25	215.248	202.922	1234.427	662.849	631.889	690.668	2633.654	933.821	240.869	572.527	245.149	182.832	193.982	1079.156	795.72	6908.347	113.984	188.982	2548.554	299.014	292.569	270.389	1130.257	2966.175	246.356	349.744	114	0.99	366.798	1377.202
16303.219	15458.37	10720.946	28569.914	15060.564	11177.926	424.609	523.02	1367.971	511.431	984.679	483.853	2369.126	305.887	254.642	6549.75	307.183	209.117	311.513	4381.282	934.275	464.869	142.852	628.379	8835.246	306.432	289.889	265.398	885.201	361.339	402.926	1043.989	106	0.949	667.642	1377.189
18443.034	20780.481	15850.598	26362.13	20677.753	21526.234	204.4	153.774	1225.407	619.428	595.737	711.493	4836.952	832.046	206.578	229.144	202.133	178.722	203.963	1613.447	1634.1	1409.745	145.984	274.628	3626.111	254.802	299.18	265.591	2232.796	2266.34	288.752	332.653	239	0.783	282.211	1378.998
16850.802	19109.164	14989.915	23839.955	20129.368	26371.376	31250.666	724.18	1430.746	719.216	1016.727	724.974	2606.238	1244.65	448.524	1394.771	250.29	188.931	228.789	1456.899	729.056	2260.579	152.235	262.204	2561.253	288.506	319.811	307.997	2433.962	4378.876	391.276	481.958	100	0.967	451.7	1378.68
23916.802	26631.675	15440.233	26750.611	22747.27	7948.172	468.993	616.734	1774.352	702.362	1661.927	560.28	5991.376	500.032	261.351	5872.786	369.875	260.53	322.655	1871.995	5920.177	2022.646	151.093	566.946	11115.374	326.637	337.731	279.431	1443.053	373.606	257.176	951.912	129	0.954	682.198	1378.384
13975.278	15396.172	11440.131	19314.248	15960.548	19676.776	175.374	165.63	1589.43	733.754	2856.833	488.044	4107.328	1012.319	225.48	653.349	313.903	233.611	312.939	1500.907	882.388	1196.601	145.399	188.681	4816.027	289.163	287.262	294.317	364.747	505.378	293.577	334.488	99	1	747.601	1378.672
18572.926	20650.043	15472.55	27040.787	20686.213	14681.507	186.231	178.188	1321.343	684.144	820.557	669.291	5065.253	672.491	227.636	451.135	242.042	186.161	178.598	1536.839	2541.445	1709.58	154.232	229.71	3867.576	284.708	436.169	257.142	665.379	2744.202	278.5	325.181	184	0.936	319.413	1385.038
18362.559	19903.434	14794.015	24874.523	21188.861	31909.696	253.697	221.147	1887.95	853.512	5334.799	570.123	3204.756	972.725	245.15	1140.202	296.927	284.599	275.597	1373.577	430.906	1082.952	137.381	236.285	2194.195	313.223	313.594	324.378	365.071	446.899	299.641	425.491	99	1	789.359	1382.328
26338.331	26903.536	20880.381	33531.626	27530.777	4470.898	264.184	321.89	1386.178	679.259	1339.256	477.506	1464.212	254.876	231.488	2092.847	281.131	214.304	280.356	2299.582	425.695	400.04	123.821	314.518	4028.881	302.717	445.883	301.175	5971.529	310.011	264.49	491.51	207	0.807	828.302	1387.553
14224.34	16410.768	12094.922	20865.328	15951.638	8685.356	179.954	164.992	1392.664	773.719	609.456	659.661	1903.532	610.121	213.185	296.848	241.519	190.713	214.057	884.223	521.07	4157.37	148.549	244.095	2916.891	267.044	300.373	257.501	307.219	4004.802	248.999	331.561	113	0.981	305.748	1384.819
15582.57	18056.387	13174.12	22963.417	18463.934	641.747	1341.071	2085.16	1369.882	686.174	1471.495	528.767	4292.779	276.354	223.571	3508.623	241.081	211.015	239.809	1067.293	1199.319	232.672	123.224	372.886	3066.796	263.067	275.441	283.864	102.699	311.125	289.336	793.909	116	1	560.862	1385.138
23153.075	24374.217	17818.035	28193.948	23054.797	4117.84	886.761	1238.096	1741.019	668.636	1219.329	520.464	5000.038	500.037	255.328	7586.597	305.203	225.434	230.571	2269.347	4041.581	5497.28	151.498	700.636	8869.796	310.952	338.558	268.117	1228.041	372.564	256.665	1199.369	109	0.976	684.115	1384.959
17151.071	18541.603	14061.782	23709.462	19655.566	2460.016	443.669	610.162	1844.347	910.17	4237.821	596.741	3209.463	286.477	249.502	1301.72	342.206	278.5	246.247	1474.98	476.973	400.543	134.154	251.331	4026.262	315.664	327.141	326.857	285.014	306.911	277.893	468.761	114	0.96	799.237	1385.947
14570.294	16854.098	12674.288	21274.322	17336.535	34066.27	610.596	786.689	1714.101	896.184	1082.151	620.288	1312.489	1811.851	218.559	2903.777	310.963	229.623	237.803	842.153	746.51	2494.357	130.142	341.446	2667.789	298.117	284.48	300.229	138.604	3362.487	287.658	533.64	106	0.98	499.217	1386.189
22827.497	23957.692	16895.199	30680.624	21033.027	333.622	10709.299	17666.682	2486.633	1039.145	1235.094	802.104	605.023	229.278	283.774	9489.791	485.542	289.217	426.868	8662.039	183.919	641.239	156.11	1535.999	6389.8	333.037	593.866	289.128	13446.341	285.993	330.797	3355.646	119	0.961	945.197	1385.929
14412.212	17117.667	11811.837	23176.031	15453.447	4187.927	208.964	185.537	1080.089	615.615	629.881	689.327	8394.877	266.305	213.422	231.312	214.072	199.403	195.621	1727.004	6244.486	2671.737	144.03	293.314	4766.309	262.06	530.661	317.17	374.559	489.904	293.324	425.708	181	0.806	236.329	1390.671
14903.663	16862.554	12677.528	21553.744	17291.713	26195.923	23622.178	1057.16	1372.263	659.618	1322.915	698.14	5480.728	1270.221	351.532	2083.608	236.476	197.687	191.819	1718.59	2573.086	2776.406	135.991	304.733	3269.169	298.898	297.581	298.482	406.202	5371.32	376.579	564.732	112	0.96	452.786	1386.902
15880.434	17124.686	13141.381	23099.977	18308.559	38074.074	227.491	245.428	1036.447	454.304	943.49	395.701	623.993	1305.209	233.385	1421.843	291.665	180.431	248.801	4791.808	209.533	4086.693	138.477	237.316	12341.027	272.715	333.484	325.737	3770.852	726.212	278.445	414.752	135	0.865	758.485	1388.27
13133.409	14396.431	10483.162	17316.64	13800.666	26153.105	199.571	183.441	758.621	448.314	407.701	532.933	2203.521	874.802	254.216	615.925	190.719	141.862	182.224	1239.618	927.252	1348.31	117.749	197.27	2280.368	294.849	307.187	270.648	2178.275	2626.276	263.458	358.712	116	0.898	372.009	1388.086
19481.127	21690.993	15991.204	26738.57	21726.776	36271.727	1228.41	2254.768	1603.674	724.179	2132.226	515.42	3674.818	1461.313	238.559	2394.686	303.087	236.754	216.119	1245.822	645.122	2819.982	144.358	323.976	5346.661	293.57	299.737	306.507	126	612.435	281.494	689.381	110	0.998	736.073	1387.627
14805.387	16815.722	12639.219	22855.379	18141.468	14783.048	9474.011	14778.308	1059.203	473.798	604.943	464.225	4193.924	826.695	273.517	12260.303	212.283	189.946	165.074	2853.801	2278.493	659.752	130.332	1551.02	4986.109	297.42	511.246	305.205	1803.933	746.452	313.464	3712.337	113	0.969	475.65	1389.42
15043.293	16320.758	12411.84	21798.497	17360.698	36059.412	210.697	267.489	1067.763	430.669	686.084	458.409	942.814	1654.244	226.799	1766.468	219.933	152.067	304.146	869.373	302.857	4073.322	142.978	255.86	3260.778	294.309	410.2	293.807	6061.427	686.104	287.909	449.697	99	1	712.894	1388.864
20420.871	21768.062	17170.916	27281.468	22362.664	23086.019	171.304	175.254	1024.681	497.315	1076.828	396.906	1350.614	1233.34	234.967	928.463	262.772	181.735	231.241	1470.106	378.421	2396.853	142.652	203.684	7881.792	286.125	298.239	288.306	3769.858	518.777	330.522	355.18	148	0.914	749.764	1390.034
15725.084	18245.952	13570.647	23164.913	18844.551	317.756	10739.219	15452.053	1674.491	925.732	864.746	676.77	1551.146	216.263	270.694	7931.709	302.021	218.43	179.025	909.336	493.326	167.726	130.737	1102.073	3180.906	300.672	290.231	305.276	474.642	266.509	336.433	3075.419	115	0.999	522.117	1390.396
14311.201	17211.095	12327.195	22421.657	16193.149	13768.697	212.561	191.637	1082.022	596.766	717.415	660.217	7536.679	644.676	205.303	172.374	193.745	188.916	181.584	2201.619	6144.209	1579.791	143.395	323.263	3277.024	252.671	364.068	283.168	1130.453	2125.465	276.765	361.307	103	0.996	264.102	1391.383
27378.497	28779.15	20067.643	34971.975	21593.212	2893.794	5209.508	9144.603	2121.458	925.31	1142.505	797.312	612.158	413.127	266.799	6404.324	451.494	269.235	363.652	6272.871	167.561	2899.478	150.368	893.803	8013.871	410.506	499.068	291.948	8280.329	289.986	326.822	1835.891	148	0.934	949.811	1391.899
16039.678	18342.575	13445.89	22322.243	18778.782	12277.347	1436.173	2499.038	1559.982	660.647	2026.382	588.735	2607.244	964.068	239.218	3107.821	249.161	226.377	275.599	1497.278	749.132	6952.474	142.555	404.867	3273.063	307.65	357.4	274.406	1676.329	595.371	260.927	748.458	116	1	693.138	1392.862
19455.825	20660.123	15915.318	26759.563	21354.884	2491.148	526.288	807.921	1782.91	834.949	2771.879	547.837	3502.552	248.418	239.003	3075.026	327.087	264.412	304.005	1240.999	1415.071	283.889	132.699	394.235	4404.155	332.595	339.878	307.091	285.011	318.638	261.627	641.265	150	0.903	837.707	1395.773
12427.613	14348.729	10695.678	18888.732	14697.018	15692.154	207.617	184.715	1362.831	740.593	816.583	722.575	7033.315	863.827	276.646	532.467	238.402	186.711	207.85	1760.952	3693.214	19812.058	157.203	210.752	3237.477	288.919	321.089	272.454	365.863	1566.464	294.317	353.922	101	0.99	339.47	1394.599
17306.291	19604.247	14829.694	26669.72	20839.877	29543.962	2799.23	4687.564	861.906	380.082	384.821	455.583	1399.212	1563.422	230.916	4887.092	205.715	177.56	151.396	5296.793	568.912	1005.876	128.078	632.43	6977.669	290.816	442.793	288.427	3672.846	1278.379	287.957	1341.468	105	0.941	476.548	1395.452
21198.986	23465.084	18475.09	29918.185	25131.117	24118.682	1151.23	1592.62	1240.124	648.252	739.818	683.474	2844.682	1424.171	219.679	4833.372	240.867	174.724	221.967	2224.57	429.972	1947.93	128.355	493.498	2700.548	287.16	392.512	276.681	4067.152	3918.155	285.201	819.437	139	0.95	493.651	1395.982
20288.044	22665.656	16294.61	28178.186	23124.989	28734.287	359.823	530.396	1538.941	694.382	2287.812	495.914	3672.359	780.503	220.701	1395.173	284.134	231.715	242.226	1185.91	762.331	1834.217	139.467	229.8	4372.794	297.196	307.756	321.339	163.308	432.076	286.358	417.794	115	0.999	739.117	1395.909
15554.328	18122.68	12699.286	24553.56	16145.343	25923.713	223.893	219.414	1067.141	583.064	657.766	653.034	8344.979	836.826	213.82	269.708	197.243	187.218	172.292	1923.565	5357.56	2017.505	164.539	340.9	4154.345	262.669	380.565	301.4	203.708	2279.969	292.682	364.491	131	0.958	254.798	1397.958
14705.487	16902.779	12657.669	21570.793	17209.014	15814.138	7623.446	168.604	1439.521	747.431	1044.292	693.693	5405.714	691.865	368.432	533.155	220.952	192.252	183.803	1458.618	1920.712	1860.29	135.494	193.437	1815.349	275.475	383.765	288.084	300.823	4245.43	302.941	419.078	120	0.914	414.483	1398.45
23164.364	26045.963	20432.159	32954.194	27906.047	15317.052	568.682	674.848	1490.677	759.599	818.413	659.941	2960.629	916.744	231.929	4532.499	277.889	198.537	206.582	1581.794	482.786	1233.278	126.879	458.158	2953.918	279.005	343.407	298.337	1106.268	1432.688	280.954	696.064	110	0.955	501.391	1396.518
18632.698	20837.599	15116.941	26838.912	20890.345	3949.302	172.959	194.941	1399.054	649.616	1098.781	492.711	4039.739	303.874	211.633	409.554	257.054	216.61	215.722	1132.698	1121.881	282.8	109.396	171.269	5645.448	252.725	279.566	278.677	108.049	327.947	342.843	299.394	103	0.965	568.364	1397.383
17260.691	19012.034	13729.918	23523.519	19486.583	32891.58	305.414	452	1588.955	653.193	2651.563	491.386	3624.49	1204.11	232.04	865.627	254.646	229.01	262.808	1179.385	1044.096	1047.377	132.977	200.86	2764.128	297.973	303.902	293.754	143.638	479.958	328.927	398.864	109	0.976	722.959	1397.115
16228.106	18251.407	13811.676	23363.962	19101.338	9133.962	19764.661	9911.901	1369.849	717.733	1519.706	689.725	4997.858	622.857	505.613	10153.359	232.684	207.987	191.297	2681.96	1580.193	1163.098	150.995	1517.653	2551.135	287.707	357.92	295.675	1563.72	3061.953	351.987	4195.525	98	0.98	432.561	1398.071
23021.293	24706.729	18191.378	31135.27	25999.426	7534.695	240.914	299.618	1873.07	820.697	3970.14	550.96	4114.207	257.206	236.462	1811.647	296.474	263.192	214.4	1269.279	493.643	715.036	133.871	276.706	3008.112	310.091	330.814	315.157	120.51	316.432	464.02	459.96	110	0.998	810.627	1397.855
20844	22099.245	16905.964	26655.092	21495.282	4361.415	493.764	696.602	1699.532	789.277	2200.356	550.919	2805.813	257.61	226.074	2348.844	317.902	238.309	212.507	1250.913	1306.675	431.7	129.077	359.414	4839.7	315.573	336.77	283.234	479.147	280.394	310.324	517.526	110	0.998	857.409	1397.827
15126.997	17254.512	13086.67	23683.217	18155.702	27739.347	230.798	151.911	1304.522	658.769	598.891	686.925	4851.487	1049.612	235.951	676.197	240.001	205.24	202.2	1836.641	2253.028	2254.688	108.444	189.04	4748.595	304.951	368.048	298.138	5154.085	4870.859	244.383	366.303	131	0.986	398.553	1399.676
17363.227	18256.813	14337.522	23545.882	19700.185	5100.055	841.552	1844.216	1367.161	706.24	992.242	509.569	1369.033	255.095	234.725	3752.991	259.5	179.072	199.587	1867.649	321.065	315.876	127.843	453.678	1696.266	303.522	472.79	294.315	2672.013	309.859	276.983	857.276	147	0.862	830.241	1399.554
11087.139	12745.72	9319.526	16606.899	13391.813	590.819	1006.165	1527.697	760.585	421.997	529.978	371.47	1532.9	266.367	207.551	4081.426	171.485	136.589	199.81	7289.292	480.89	222.23	123.92	413.467	874.111	281.801	369.896	247.589	5096.175	345.557	288.941	789.659	103	0.996	608.413	1400.131
17333.983	19314.751	15376.913	24231.081	20805.435	4124.937	763.545	1164.723	1320.495	642.529	788.572	583.534	1073.602	264.213	248.992	2717.766	218.396	179.785	140.608	3432.579	332.784	316.283	135.674	341.902	1163.81	311.581	485.306	267.721	4491.038	344.416	285.533	580.361	121	0.989	664.202	1399.921
17038.057	19095.713	14571.171	24714.688	20091.222	17746.022	8306.961	2682.409	1227.943	596.106	678.453	575.629	5506.482	827.06	250.963	3022.262	227.051	211.842	165.766	3082.924	3487.07	1312.557	127.803	434.2	3878.284	293.177	580.79	307.333	2327.751	2735.787	339.841	997.404	112	0.985	460	1401.5
15628.373	17934.456	12761.355	23052.13	18044.73	454.691	3661.45	6682.925	1473.033	593.835	2287.497	476.026	3280.408	217.608	250.112	5945.254	235.096	208.363	263.602	1145.141	977.848	765.808	142.758	796.45	3828.125	305.529	299.148	278.875	190.622	362.258	304.444	1848.81	156	0.949	685.641	1400.859
19257.319	20942.197	15606.258	25391.533	21714.621	17022.42	1342.899	2155.751	1773.161	800.596	3965.011	520.572	4003.386	1248.61	240.039	1502.173	338.508	302.551	245.425	1649.042	795.504	2873.65	136.655	278.238	7269.283	305.058	338.503	308.647	119.916	680.66	331.753	562.481	156	0.939	791.865	1402.609
14160.475	16850.148	12174.75	21614.467	16410.27	20882.678	189.075	189.117	987.21	548.1	603.323	710.936	5414.073	681.577	197.139	293.852	173.356	163.994	183.854	1598.176	3166.38	4862.689	150.871	288.175	2580.749	269.65	312.447	269.634	626.162	3217.524	259.754	345.735	114	0.99	289.895	1402.211
22067.07	24503.851	19894.868	30565.613	26538.844	3416.5	5250.842	8053.172	1828.464	936.957	958.228	734.473	2289.667	302.445	236.131	5852.424	311.438	220.334	193.393	985.251	495.358	391.758	126.284	841.566	3027.67	285.378	347.466	301.257	951.994	400.072	297.882	2043.515	120	0.969	505.675	1401.042
13140.068	15071.836	11350.753	19619.217	15217.826	15878.175	198.998	189.946	1211.582	670.395	619.417	775.044	5797.668	721.142	256.231	493.074	238.866	193.885	231.021	5733.57	4652.789	2311.682	125.185	203.359	2544.691	283.376	334.073	263.911	481.967	6051.585	255.892	383.53	114	0.99	358.632	1402.667
20210.267	22320.949	16679.534	27580.021	22882.432	8971.285	477.641	683.549	1441.86	629.011	2108.67	466.006	2830.002	307.419	217.818	3024.193	270.81	212.313	261.836	1099.112	713.778	1077.028	142.678	346.699	4972.297	295.186	317.762	326.844	267.626	328.008	295.138	607.078	107	1	741.724	1402.519
18189.808	20785.025	15501.677	25995.45	21431.948	966.209	954.718	1284	1413.832	654.673	968.353	477.941	2730.733	270.93	234.282	4605.876	263.303	208.576	206.065	1216.249	1295.612	219.04	120.63	456.477	5217.461	264.101	276.868	296.912	249.537	277.699	326.53	785.005	118	0.994	515	1403.907
16639.567	18631.449	14277.185	24860.299	19716.582	19661.016	245.113	294.458	1367.198	692.603	801.523	885.034	4808.899	415.787	226.034	1591.416	269.96	219.732	349.223	1641.776	956.9	345.072	120.549	218.256	5453.87	270.771	391.67	282.938	5540.229	315.23	335.468	365.28	99	0.99	544.49	1404.944
14600.707	17114.379	12788.624	22027.086	16601.24	26066.627	172.989	183.913	1365.422	763.445	1112.656	743.863	6026.768	830.983	224.244	283.832	221.797	186.418	204.688	1856.947	3892.731	2204.713	140.469	264.63	2808.625	255.434	320.83	272.126	616.107	4614.552	290.273	345.323	111	0.952	304.959	1406.455
19854.414	22475.845	17463.391	27567.785	23378.937	25550.821	295.561	292.175	1361.127	724.098	773.485	672.159	2508.884	956.203	217.495	469.724	243.037	186.31	262.954	1281.315	565.392	715.049	134.963	192.605	1522.934	296.713	272.643	285.333	2106.595	1487.25	317.569	331.797	116	0.965	481.621	1407.138
15951.615	18497.007	13818.224	23603.638	18212.834	28799.902	232.929	144.698	1529.572	827.75	715.52	756.777	2874.482	1205.435	250.32	683.077	265.596	210.699	218.995	1455.147	953.399	2108.537	114.135	186.11	3476.249	301.763	309.023	304.863	1832.08	3132.11	246.897	347.028	102	0.987	404.853	1406.735
14087.955	16312.935	12140.23	20909.882	16493.228	8006.653	24168.505	1964.528	1382.102	731.15	873.509	688.472	5164.355	622.766	347.921	904.004	237.474	218.797	197.694	1586.642	3388.598	1792.498	148.416	243.974	3137.099	291.743	420.859	323.503	230.977	3206.399	342.317	669.463	120	0.969	441.292	1407.5
17265.924	19707.5	14561.651	24499.988	19707.456	11027.475	228.626	165.972	1183.428	697.731	879.452	782.021	5827.917	675.038	241.177	721.994	232.48	168.174	187.112	1404.999	2433.47	1971.163	113.593	217.711	2796.49	295.515	432.15	288.816	490.183	5357.524	268.898	338.956	130	0.94	385.077	1407.985
16206.368	17423.249	13474.749	21641.971	18622.022	815.995	3657.668	6783.88	1518.742	781.733	2180.713	545.71	2708.199	252.418	267.363	5336.572	304.041	235.271	180.214	1984.581	1002.735	438.368	135.043	800.497	5770.477	317.338	317.422	297.517	1617.385	314.539	274.054	1919.171	102	0.987	823.108	1407.637
14270.652	17767.691	12139.727	23009.643	15948.943	18712.402	218.242	222.466	1458.293	855.02	661.738	749.309	2258.729	699.446	204.957	294.863	240.521	200.863	219.096	1247.417	609.023	2379.437	163.502	368.552	2415.649	274.263	314.771	297.109	195.025	2499.551	277.701	366.848	111	0.994	258.014	1408.662
20148.411	22251.307	16582.935	29439.617	22172.524	12347.272	182.01	172.005	1168.057	623.678	1311.052	851.57	3867.497	664.119	200.198	275.647	179.802	162.276	209.054	2697.247	916.428	2329.856	150.832	295.605	1704.707	284.211	426.387	275.417	4315.447	2893.701	296.005	362.903	101	0.977	291.896	1408.619
18923.453	21085.548	16004.34	26157.447	21077.406	25714.28	187.475	156.957	1129.884	607.519	523.405	575.036	1616.446	1124.326	263.185	504.524	227.224	165.114	247.097	12802.659	342.275	9046.945	139.341	215.136	3372.448	275.223	555.583	274.085	9640.454	3935.635	300.494	344.633	153	0.921	338.095	1411.363
13387.51	15588.509	11716.401	20163.372	15854.916	27240.663	1175.936	171.085	1262.729	669.533	730.896	761.031	3928.311	726.486	275.418	877.294	210.71	184.421	197.567	2396.614	1954.146	1601.531	120.087	219.897	2364.903	283.963	347.513	310.761	1081.26	2960.241	247.408	397.225	101	0.977	415.619	1409.767
17450.36	19421.262	14785.573	25772.669	20452.8	1018.505	903.723	1476.501	1433.162	626.31	1060.622	521.402	4243.463	282.131	234.932	3163.295	250.833	204.725	230.343	1236.385	1246.833	198.365	124.026	351.917	4083.221	280.116	265.975	286.057	186.181	279.597	327.686	570.82	119	1	511.979	1410.248
16599.06	18699.814	13565.859	22980.25	19271.487	17354.668	199.909	212.672	1704.583	704.728	3809.31	550.537	3604.295	798.702	218.518	517.277	277.366	240.942	304.02	1389.592	644.129	7557.078	130.531	176.513	3543.204	288.872	325.303	309.506	144.129	557.07	318.759	347.527	115	0.999	753.117	1410.187
20156.07	22203.799	16127.075	28011.608	22801.926	48421.157	209.068	206.883	1786.5	779.314	3772.477	520.239	3372.243	1621.111	228.833	1197.652	301.908	246.162	239.679	1228.68	570.792	5413.52	140.496	215.588	4913.305	305.631	313.794	309.521	355.446	645.317	406.439	367.154	105	0.984	773.49	1410.281
14168.026	17264.815	11878.841	21279.011	14926.809	15341.107	197.895	192.322	1455.993	870.323	675.652	722.09	2788.092	633.046	191.321	251.319	238.154	189.344	186.252	1115.097	670.122	3635.31	145.996	338.502	3160.463	267.052	311.195	286.727	197.075	2414.5	265.173	361.663	115	0.999	274.117	1411.187
16960.888	19276.226	14513.411	24561.522	19228.467	11763.146	220.46	168.989	1650.768	887.167	728.437	716.091	2129.972	633.753	250.428	927.705	302.993	206.217	229.267	1289.394	889.201	1767.037	118.635	220.778	4122.461	302.394	313.792	295.588	1140.509	5182.359	253.52	362.276	111	0.994	391.95	1411.266
12556.098	14542.533	10934.784	18624.772	14495.448	4946.474	172.696	166.149	1308.051	719.693	635.116	690.799	3290.594	418.296	245.328	765.249	234.936	187.12	213.7	1469.571	1394.431	1473.566	117.868	217.245	2389.598	301.218	285.242	296.066	186.616	1730.741	286.869	338.215	118	0.994	375.025	1411.975
30676.502	33025.762	25145.823	40026.693	32595.934	999.763	2106.672	3696.65	2659.848	1257.37	1059.145	821.857	787.607	255.596	231.948	2743.264	595.558	390.484	286.818	2249.183	204.2	1812.713	140.758	404.192	8145.474	339.435	370.886	304.491	10830.273	281.028	330.82	723.55	156	0.906	982.801	1413.615
19261.4	21429.446	15379.218	26794.094	22132.568	40316.318	271.688	337.245	1879.856	759.963	5101.096	506.873	4396.654	1565.764	227.829	1099.795	276.907	249.095	245.483	1217.286	816.431	5690.59	139.734	202.535	3123.792	297.067	320.089	312.524	109.042	927.407	432.617	382.12	104	1	766.154	1412.365
18204.174	20052.48	14748.521	24603.453	20843.627	10939.511	325.784	393.867	1750.3	782.173	3299.787	543.871	3288.032	755.41	255.826	3892.606	304.251	257.929	234.712	1584.991	507.969	1759.913	143.036	428.243	4962.517	332.897	332.954	284.244	201.207	540.067	304.689	688.487	114	0.977	806.061	1413.43
17904.605	19408.086	14141.036	26154.411	19127.174	7426.363	258.354	253.044	1487.791	788.957	766.438	571.2	589.517	309.701	247.108	2399.859	332.435	203.407	164.715	1908.361	124.394	222.559	147.828	325.499	2814.586	316.45	391.147	277.418	706.438	303.342	316.992	418.625	157	0.791	938.99	1414.213
12626.708	14334.958	10707.506	18766.992	14370.501	19833.379	170.569	156.624	1134.502	629.129	558.294	716.531	5142.973	1051.221	264.202	454.915	223.102	172.166	188.888	1589.442	2323.695	8944.778	136.694	211.786	1998.012	270.518	342.699	286.911	3497.451	4219.487	281.579	373.154	101	0.977	350.649	1413.589
12701.945	14784.224	11158.117	18921.658	14852.388	13898.995	172.099	156.926	1405.02	825.254	671.941	637.656	1989.144	718.397	250.358	483.542	249.725	201.258	223.694	1273.855	1477.832	2281.312	123.048	187.032	2447.39	287.262	296.724	283.887	358.232	3854.416	286.342	374.365	113	0.969	361.482	1413.951
18347.681	20683.342	16035.68	26807.567	21722.196	13936.562	397.809	426.564	1500.535	776.444	1096.084	656.473	4042.182	502.431	230.229	1005.732	268.58	212.142	222.607	1327.562	1139.567	370.468	134.651	239.686	3603.864	306.98	277.849	290.117	461.439	703.747	350.309	487.728	104	1	484.154	1413.365
18080.462	20176.929	16807.589	24884.149	21967.737	12241.373	21427.948	205.258	1293.038	718.656	618.94	642.712	1630.878	967.256	369.539	952.747	217.613	173.181	158.922	2837.568	772.503	1911.91	148.184	226.233	1996.647	276.176	401.777	314.671	6943.533	4579.347	315.519	3922.316	122	0.985	429.566	1415.057
15897.34	18032.584	13639.43	23902.273	18585.302	14808.001	260.096	180.59	1291.241	679.825	786.923	713.356	6148.982	691.175	253.009	756.93	222.82	198.824	195.851	2190.645	2756.434	1771.462	117.693	207.268	3283.076	280.658	353.336	321.238	779.689	3185.112	263.473	394.376	148	0.9	412.358	1416.581
15962.458	17924.725	14244.103	24954.743	19714.526	17355.991	7897.738	200.745	999.163	554.406	524.56	589.297	1829.623	909.169	288.264	1060.818	178.529	143.211	162.296	2571.596	599.281	2245.797	125.489	224.158	1126.41	278.569	395.078	306.142	5606.612	4245.214	292.636	1345.13	110	0.998	422.391	1416.627
14639.89	16698.137	12394.368	21271.91	16811.085	16762.862	267.588	213.938	1532.559	694.347	1084.539	724.066	6024.47	681.501	237.799	704.944	214.445	210.906	206.25	1465.765	1872.314	991.272	128.647	184.405	1628.62	290.583	313.408	302.042	198.745	3434.624	317.966	635.968	102	1	454	1416
22396.988	23299.996	18453.308	28934.264	24221.027	2539.428	299.572	405.33	1093.535	551.621	870.133	413.425	1078.037	251.962	245.125	1977.679	235.266	151.313	458.392	2503.504	350.396	641.456	129.955	291.486	2085.279	290.018	371.298	283.237	2065.599	327.989	301.494	437.03	160	0.973	838.325	1417.95
23833.632	26161.131	19742.545	31612.06	26963.95	41137.061	531.556	791.183	1837.47	742.913	4260.026	503.313	3096.071	1346.936	233.922	2357.402	306.225	263.84	279.28	1311.947	770.77	5226.048	139.804	273.672	5826.585	308.314	329.036	302.463	140.075	835.257	385.917	490.214	163	0.956	771.463	1418.672
18175.668	19876.502	14585.833	24136.947	20023.753	28254.677	210.681	198.24	1353.05	689.712	1939.558	502.023	1828.009	1315.485	246.2	753.151	240.011	185.346	181.085	1148.905	297.259	3620.905	141.912	187.825	2274.183	302.671	342.841	290.873	3549.23	593.186	376.621	357.013	101	0.977	784.797	1417.955
16450.181	19113.656	13785.416	25048.041	18341.194	23942.925	183.499	178.62	1310.599	730.754	990.873	747.747	6529.218	935.235	200.633	230.5	214.342	186.037	184.628	1919.101	5221.475	2096.43	138.426	286.854	3166.949	268.687	338.334	268.713	423.048	2470.025	287.618	362.705	172	0.867	291.727	1420.791
14824.781	16083.37	12448.837	20109.778	16223.358	33825.112	171.869	163.069	917.717	533.142	450.392	486.598	610.363	1153.139	254.351	444.955	170.35	139.51	249.988	8895.287	306.716	4501.302	137.392	222.598	693.837	275.6	399.943	280.927	13542.755	2467.833	286.147	359.793	96	1	330.771	1418.521
18683.554	19838.373	16273.351	24829.404	20410.689	24188.082	212.603	170.506	1002.194	563.053	470.128	485.154	795.643	1087.445	262.471	542.641	193.538	153.912	233.052	15584.748	197.297	3781.224	140.778	211.85	989.736	281.73	696.872	289.82	10725.285	3566.925	308.385	354.788	114	0.99	339.833	1418.798
14121.113	15344.446	10765.049	21066.911	15257.241	208.175	3297.14	4888.371	922.745	441.688	497.685	444.778	414.33	233.599	252.698	3697.71	267.679	177.998	294.221	8543.501	147.551	251.503	133.298	628.798	3804.529	311.025	1124.776	266.785	12529.252	317.466	393.087	1516.217	106	0.98	973.085	1419.217
14955.278	16768.704	12751.842	21938.759	17516.194	19995.733	305.29	185.903	1375.159	692.678	789.288	646.745	7389.569	854.086	245.12	398.936	227.82	203.464	195.189	1946.036	2959.983	1522.81	126.308	172.411	2632.894	298.521	425.85	325.243	283.848	4042.98	314.052	625.324	105	0.984	447.024	1419.748
16560.239	18843.331	14513.366	24044.587	19701.241	37138.955	189.533	191.151	1611.209	899.916	781.411	692.515	1494.296	994.402	220.148	681.695	297.461	220.68	218.194	1234.351	550.503	558.176	139.187	199.385	3590.074	293.541	273.86	296.232	628.212	392.384	315.04	493.135	113	0.981	475.146	1419.881
20767.135	22420.053	16802.968	29690.72	24552.869	532.551	8149.286	13959.925	1127.897	605.545	682.844	445.742	769.465	235.587	283.92	8142.375	262.673	160.499	271.222	1677.835	189.092	240.356	138.715	1556.788	3444.123	303.413	420.078	289.828	9825.935	322.909	343.506	3697.364	128	0.936	823.086	1419.852
18346.008	20783.413	15113.821	26578.747	21339.162	1281.013	2927.036	5103.248	1484.215	616.145	2365.816	534.566	3554.192	271.618	231.152	7481.045	239.645	208.506	277.507	1126.682	949.816	672.512	142.723	720.863	2994.69	286.209	307.001	309.361	262.948	308.927	401.809	1534.52	206	0.871	731.097	1426.126
16535.282	18516.285	13396.627	23110.543	18822.796	17263.624	559.324	765.321	1706.743	699.236	3106.394	515.276	3685.839	655.907	246.335	1548.231	277.433	246.176	283.115	1941.511	946.592	2117.059	137.665	241.999	4083.666	289.787	314.473	309.532	102.873	481.725	362.954	530.866	106	0.993	759.67	1421.528
27321.909	28928.796	22382.761	35636.781	29978.442	1507.729	3306.718	5087.814	1215.74	611.666	977.8	440.952	772.424	248.819	265.348	4376.861	272.781	176.484	360.046	1963.844	204.078	411.697	131.733	645.037	4148.32	291.336	522.866	291.373	8423.254	321.97	301.316	1265.122	159	0.933	829.418	1423.016
14946.483	17179.509	12079.622	23053.603	15410.77	13731.017	223.087	204.093	1026.477	559.275	503.967	585.851	5839.878	680.1	207.084	479.214	200.611	168.087	171.864	1907.669	5426.022	1999.089	157.923	355.62	4540.519	265.462	415.262	299.536	4289.134	2770.634	271.391	435.238	153	0.888	268.278	1424.245
12660.792	14087.819	11233.208	19237.657	14993.459	25395.314	161.58	181.859	1180.05	600.48	503.354	601.875	2180.975	896.718	235.97	225.963	208.377	175.348	215.634	4659.703	745.384	3565.791	136.335	227.917	3761.588	265.176	490.8	256.107	11684.322	1938.093	286.61	351.782	102	0.987	322.147	1423.059
13810.558	15762.391	11901.389	20474.155	15916.635	15908.345	169.363	200.837	1424.676	674.081	598.432	797.438	5578.985	694.566	244.621	707.503	208.939	184.977	180.884	1470.013	2850.963	1549.526	112.659	217.161	1878.263	267.155	354.874	280.511	344.904	2238.647	267.229	363.343	111	0.994	381.752	1424.5
14292.683	16538.655	12189.189	20759.83	16115.105	12237.21	201.197	187.287	1467.049	810.388	693.2	708.657	2969.136	632.054	248.349	705.744	243.782	203.941	200.551	1525.069	1242.287	1405.741	111.033	193.367	3058.171	276.028	304.919	303.989	741.455	4486.35	269.443	381.788	116	0.977	405.707	1423.638
20707.609	22617.408	17201.642	27436.161	22886.09	37030.109	396.185	504.663	1631.228	761.004	2452.321	542.98	3616.023	1327.077	246.488	1269.956	285.456	228.292	212.143	1200.267	423.57	3072.024	137.622	216.822	3372.263	301.734	316.192	287.638	859.97	640.566	351.88	438.516	106	0.993	784.274	1423.972
15536.497	17726.719	13383.995	22864.291	18240.32	32646.152	200.608	206.337	1443.905	679.992	738.687	739.803	5932.554	710.256	233.062	412.312	221.644	202.398	198.361	1504.675	2199.523	555.334	126.151	169.546	1936.457	280.255	298.476	305.071	139.369	778.991	302.57	630.608	108	0.98	455.343	1424.796
16788.732	18830.004	14885.462	25386.004	20798.026	1020.687	988.349	1566.503	1199.809	532.53	631.321	507.148	1418.021	289.756	238.87	4840.248	223.935	174.466	228.024	1951.455	444.627	951.574	138.62	485.536	3809.113	313.374	435.071	270.091	6903.559	324.049	296.086	900.069	241	0.804	649.815	1426.367
16317.443	18499.142	14977.14	24188.614	20123.131	17391.125	180.839	213.331	1466.015	776.016	623.233	675.256	2159.782	804.36	247.973	592.21	272.319	205.814	201.386	1510.666	898.334	2741.298	110.977	204.888	4974.935	287.815	369.064	286.086	3220.429	5025.639	299.804	349.632	131	0.862	362.653	1427.836
14168.506	15568.063	11352.245	20021.817	16177.201	8261.387	4888.335	8320.187	1216.902	593.116	2004.398	435.69	1847.272	470.306	296.14	5930.515	204.846	190.062	216.73	1025.268	503.686	972.594	157.363	1541.017	1879.075	303.585	314.56	286.886	539.837	424.649	277.044	3902.699	99	0.99	812.985	1425.551
17182.606	19528.323	15457.722	26729.227	20665.74	13281.224	172.473	203.102	1161.714	619.809	612.324	672.325	4090.284	624.46	238.816	580.101	233.894	194.139	213.8	1645.886	4089.859	2257.684	101.261	214.189	4738.044	271.323	492.803	291.298	1326.486	4102.718	291.104	350.702	113	0.981	368.128	1429.403
13850.651	15452.621	11606.648	19997.01	15564.046	25316.013	187.76	196.714	1293.684	665.691	606.123	731.308	5729.122	995.773	243.895	708.252	225.441	182.556	189.04	2307.034	2978.818	1500.791	112.927	201.523	3429.04	260.321	323.499	296.777	1421.633	3239.055	265.078	362.9	105	0.984	400.31	1429.805
12325.454	13857.108	11435.051	18512.986	15537.269	21658.753	244.42	264.053	1238.461	619.073	658.214	561.277	1616.524	1020.976	237.522	1688.503	224.429	168.554	168.487	4475.801	378.178	1791.161	115.542	254.193	4151.969	280.68	527.61	310.222	10845.533	2973.253	282.197	506.968	113	0.981	422.146	1430.155
15303.125	16986.336	12924.137	22426.024	17405.494	22543.817	186.398	186.713	1302.893	681.576	719.756	671.057	6391.765	690.341	239.508	450.876	224.194	208.856	195.141	1653.671	2605.012	706.414	126.286	186.124	3256.004	275.875	295.296	321.167	330.719	781.148	328.727	571.008	117	0.944	451.483	1429.927
20897.315	21923.191	18091.838	26773.546	22994.471	174.583	1806.786	3752.693	1398.062	691.106	972.81	473.034	704.436	226.922	256.647	2566.524	311.412	192.648	346.661	4972.733	193.37	398.964	135.12	407.446	3731.981	290.023	889.629	284.861	3031.489	311.717	336.796	823.83	146	0.879	839.795	1430.034
14232.213	16044.118	12396.389	21304.037	16546.918	25470.665	160.089	197.321	1255.68	613.694	573.226	760.064	6266.169	1200.463	242.731	702.037	213.164	181.868	181.956	1715.298	3472.286	1394.186	116.074	202.149	3088.088	264.79	343.922	284.614	264.718	2389.002	249.309	371.538	122	0.985	388.434	1431.025
16218.77	18596.237	13294.772	23388.072	18828.398	24791.332	302.389	272.654	1694.144	800.25	2878.487	568.863	2961.661	1256.013	243.443	3411.827	256.18	248.046	224.096	1055.558	550.85	3736.329	123.985	336.45	1693.512	305.407	321.275	296.168	133.749	760.946	355.225	640.667	99	1	780.672	1431.641
20481.678	24683.567	17674.223	30219.953	23371.181	17845.664	228.694	251.201	1887.83	1054.761	854.411	694.536	1540.792	740.82	204.736	895.125	301.692	210.805	200.265	1678.38	483.257	2744.801	133.354	309.152	3660.144	277.294	347.593	300.05	1735.602	3148.553	279.372	405.314	104	0.961	293.683	1433.308
19292.954	22334.935	18721.634	26884.227	24069.617	31726.796	205.257	213.117	1778.153	939.224	733.267	672.585	760.036	1058.008	222.193	305.943	303.353	222.137	231.347	3775.626	206.511	1981.714	121.888	254.71	4870.465	279.887	342.623	280.941	5727.247	2490.919	271.485	377.51	127	0.944	305.059	1433.303
16675.584	19067.195	13814.734	23732.029	19317.413	4888.21	285.017	284.897	1705.829	902.053	1554.056	838.911	2302.43	496.691	229.771	2306.959	319.706	236.211	229.397	819.496	683.134	2523.265	132.208	250.441	4613.644	333.561	317.592	310.257	150.439	419.359	359.315	465.241	116	0.977	741	1433
22532.662	25289.366	18199.019	30804.467	25813.893	12439.028	6694.892	10212.646	1824.672	719.815	3403.664	561.947	3567.762	834.94	258.106	6649.049	249.361	247.85	262.394	1243.451	655.179	3373.748	139.266	1054.697	3537.083	291.316	325.536	313.039	105.346	684.309	367.05	2727.781	154	0.941	753.617	1435.747
14587.497	16658.486	12631.434	21630.792	17229.165	13784.742	267.183	313.7	1310.745	692.624	1074.696	786.208	6706.603	667.489	234.078	2774.154	228.773	197.079	202.002	1829.52	3107.793	1159.787	119.843	306.842	3292.954	284.037	345.746	311.731	288.85	2378.825	304.069	590.243	143	0.931	428.556	1436.486
19326.136	21754.324	15909.779	26680.644	22168.29	15490.147	487.018	559.961	1774.287	679.514	3939.182	519.055	3255.69	1053.006	227.882	2052.211	274.428	241.315	301.469	1275.689	801.053	2828.47	129.044	255.35	4608.965	293.102	342.436	308.186	117.025	524.082	338.371	534.539	111	1	761.392	1434.878
21597.491	23359.389	16487.322	29561.303	23233.855	6041.408	246.887	251.588	1726.744	719.48	4720.333	546.398	2309.732	261.687	238.242	1482.66	302.9	269.565	286.589	887.883	629.265	415.651	142.729	253.931	5067.234	320.22	303.905	264.091	2025.524	299.731	321.297	361.643	110	0.985	929.027	1434.936
15444.33	17806.358	13306.407	22788.363	18605.115	10892.62	410.081	578.183	1425.975	731.753	750.287	728.364	4012.785	355.595	235.711	1040.466	267.88	194.93	190.924	1617.456	1361.447	770.212	125.741	228.85	3645.585	297.362	329.725	273.384	1759.226	326.485	321.772	394.762	117	0.973	515.372	1436.423
29859.335	34416.844	27208.302	42124.13	35608.102	19383.264	224.947	237.073	2252.954	1186.498	947.282	743.824	1060.025	734.939	221.586	663.47	382.375	262.047	307.691	2153.791	301.011	3021.753	131.761	281.183	6767.674	291.374	402.975	300.302	5569.169	2871.747	273.497	365.655	109	0.946	298.096	1436.821
14322.831	17211.47	12057.72	22415.753	15827.286	14491.395	226.678	223.239	1250.659	719.92	721.187	656.975	6717.365	723.96	208.981	439.663	223.178	187.135	186.24	2143.725	5225.414	3957.908	144.162	321.778	3982.509	266.333	340.457	285.212	952.502	3865.208	274.939	383.674	103	0.952	287.655	1438.568
16965.62	19732.375	14058.334	24586.312	19654.271	9457.297	472.395	668.372	1397.037	599.924	1654.571	519.797	2837.891	387.694	251.97	5658.403	225.644	218.419	216.258	1335.58	917.908	299.333	143.281	540.103	3532.288	311.288	302.749	278.425	218.871	367.393	341.764	943.826	137	0.974	674.464	1439.588
13190.6	14890.027	10616.186	19139.124	15116.725	33926.273	2063.771	3232.078	1397.336	630.256	3205.012	458.862	5018.368	1353.755	269.119	2465.457	266.167	220.027	279.068	1228.532	988.5	4965.942	142.489	424.568	5034.185	309.259	303.421	275.378	123.744	756.377	300.402	1023.353	103	0.996	809.131	1438.888
14419.957	16569.842	12630.907	21096.34	16552.012	22957.469	222.662	299.032	1437.938	841.313	655.892	653.768	2048.242	868.212	228.661	717.959	242.963	197.519	194.069	1164.354	1172.062	2141.563	126.52	228.379	2451.242	271.418	287.038	303.088	237.895	3051.217	387.931	378.569	105	0.984	361.919	1439.481
23777.495	20238.372	14545.751	26321.203	17453.927	4337.327	382.223	496.427	1159.435	511.028	503.852	405.198	333.559	249.944	219.664	3515.536	283.902	184.404	345.61	1367.716	113.555	343.398	119.224	385.622	5045.929	265.486	322.655	310.398	1615.275	298.532	322.091	569.358	107	0.989	1005.136	1440.201
22382.04	25594.652	21248.023	29915.084	26338.791	10589.494	203.243	216.46	1872.391	940.986	724.681	563.991	592.089	717.281	228.055	410.453	304.065	218.081	232.024	5647.004	202.26	3160.679	128.294	252.587	2596.002	267.649	609.698	281.573	9327.112	4047.044	263.017	384.648	109	0.946	312.693	1440.555
18031.889	20321.032	15367.876	26729.821	20855.841	17018.789	207.036	273.402	1343.955	747.976	617.411	751.168	4945.952	754.397	231.771	894.736	234.928	185.078	158.744	1727.87	1961.608	2494.431	126.884	228.915	2881.377	265.78	392.666	289.924	1107.112	4931.441	305.633	411.2	154	0.951	353.87	1442.487
25867.524	27751.57	20007.814	35021.9	27047.786	7475.295	226.483	233.293	1818.484	750.181	4204.528	548.936	2877.126	258.427	220.705	1385.496	320.317	280.316	301.04	849.057	727.194	465.357	134.218	237.576	4010.222	307.953	303.379	281.571	3278.267	291.784	298.094	333.073	134	0.882	935.366	1441.224
20202.94	22767.075	16701.952	28335.582	23107.231	18546.264	362.782	491.784	1742.839	789.606	2368.783	599.181	3841.592	727.116	240.951	1744.095	279.246	229.349	268.728	1323.11	642.416	5220.36	132.389	251.74	2323.476	312.851	335	313.058	122.236	690.211	340.753	616.709	152	0.949	741.224	1443.789
22627.003	25382.628	19999.906	33691.934	26632.483	25866.894	696.444	231.554	1555.572	768.709	643.935	557.181	782.8	834.653	223.901	509.674	271.557	208.563	282.909	2788.703	355.908	2973.903	129.457	280.513	5766.919	280.96	579.014	284.537	12192.713	3111.239	262.633	359.79	197	0.851	298.987	1444.642
23041.851	25422.303	21057.969	31482.181	26125.406	13579.523	245.191	218.485	1321.939	680.128	582.83	534.876	1033.862	797.367	228.967	437.204	226.371	200.128	242.134	7164.334	320.646	4423.397	136.001	254.007	3145.824	268.916	1023.483	280.645	17096.822	4861.127	253.594	378.014	179	0.902	314.411	1446.735
16224.032	19242.451	13875.413	23374.465	20131.195	210.178	2063.463	3441.983	1646.404	827.943	1050.895	678.815	5441.92	244.382	232.368	3463.265	314.075	254.949	236.214	1607.664	1267.058	368.441	121.692	433.301	3609.852	294.502	337.222	270.643	1374.153	346.208	292.007	990.289	108	0.98	598.111	1444.333
12815.495	11410.569	8431.133	18846.583	12698.086	11702.438	234.195	251.23	1150.624	407.367	459.503	336.962	357.733	330.913	206.246	1961.642	269.851	174.351	431.237	2093.697	144.149	472.002	123.822	242.691	3467.447	270.684	497.79	295.341	8060.526	422.957	268.961	336.592	139	0.845	1018.27	1443.968
17186.811	18907.664	14853.248	23410.164	19132.099	12834.618	192.594	189.67	1199.902	676.158	675.214	611.169	1808.447	507.977	228.961	708.299	222.958	183.655	184.361	1348.292	578.054	1648.338	123.395	183.623	3672.032	287.696	298.722	320.329	8951.815	939.856	306.095	320.608	98	0.98	444.776	1445.041
21722.473	24378.923	17891.191	31019.724	25045.273	21577.257	8558.689	12708.465	1583.611	671.899	2897.556	509.353	3737.491	712.21	273.367	12091.017	251.233	235.964	277.802	1363.272	614.909	2936.978	153.235	1722.519	3669.663	294.7	313.779	300.35	166.737	947.05	330.675	4391.444	156	0.949	750.853	1447.231
14591.809	16724.179	12720.27	21096.585	17148.723	2829.41	399.838	444.11	1605.791	917.765	761.779	688.687	2089.031	250.818	225.872	1626.448	264.88	214.835	211.34	1104.538	1273.037	333.102	124.933	240.693	2438.246	280.494	298.877	301.075	141.148	636.152	286.699	424.18	113	0.981	427.252	1446.819
18705.609	21020.189	16161.968	25920.683	21575.126	8410.075	180.165	154.103	1493.68	770.24	805.989	660.583	4542.143	255.866	223.211	617.101	257.385	229.008	309.623	1552.88	1719.519	345.432	126.568	186.205	3806.144	276.019	374.918	293.062	5768.815	325.417	306.504	332.625	145	0.905	455.072	1448.769
15523.038	18137.408	13150.368	23309.649	18268.786	563.956	1070.778	2111.013	1394.333	734.543	668.648	708.227	2055.654	235.503	240.357	3394.737	247.386	194.755	208.715	935.361	778.029	197.238	147.881	401	2726.402	335.375	323.411	264.84	987.682	306.6	345.794	850.441	111	1	652.608	1447.122
22212.859	25002.314	18032.98	31337.014	25160.043	21755.22	929.229	1541.775	1574.029	672.917	2190.466	507.62	2998.426	739.811	250.397	3295.822	247.244	220.536	203.543	1201.752	477.98	2846.836	124.679	365.717	3370.452	290.545	301.324	305.281	241.926	460.764	331.311	715.681	104	1	757.846	1446.635
14345.433	16351.456	12670.234	20889.422	16906.85	3246.877	227.969	225.988	1487.606	819.727	783.432	840.812	4249.163	209.595	225.203	1243.345	242.091	213.058	192.177	1279.496	1467.214	1066.916	121.451	222.475	2579.841	283.036	293.633	308.519	625.852	357.872	310.369	382.07	109	0.976	437.05	1447.986
15294.172	18236.699	13159.85	22516.136	16942.737	6829.444	230.114	242.115	1133.331	633.434	584.708	523.718	1604.396	466.544	214.107	451.102	189.164	173.087	172.831	3832.621	295.369	1260.063	142.808	310.5	1143.98	270.076	564.817	275.024	10576.638	2324.252	299.65	388.482	104	0.974	288.019	1449.798
16256.908	18648.986	13357.38	24136.494	19165.225	3434.596	280.136	324.586	1325.284	579.054	1469.036	584.267	2910.103	465.487	238.231	1152.397	246.199	189.991	223.26	1252.665	795.481	1472.614	129.46	215.885	4101.938	301.439	325.923	287.921	584.964	310.519	295.204	390.607	118	0.981	718.347	1450.864
20733.445	23676.157	18514.52	30970.482	24647.996	7675.204	189.46	195.165	1495.772	791.918	642.157	741.023	6074.625	574.618	232.241	539.795	259.899	201.401	178.575	2275.42	4312.534	3270.42	144.095	221.964	4370.03	272.372	469.464	283.06	922.827	2019.581	289.536	370.165	160	0.862	342.15	1451.994
22543.919	25434.296	18498.341	31511.126	25432.834	8466.004	300.74	409.481	1330.115	583.104	1239.179	541.252	1575.579	540.33	229.831	3248.302	248.046	190.156	164.837	2877.776	312.033	571.53	134.866	362.249	5799.436	299.863	394.866	289.877	2584.31	376.809	296.849	651.927	165	0.86	727.076	1454.627
18216.917	20730.926	15680.666	26649.874	21108.858	28605.328	192.045	208.742	1137.534	623.665	519.169	664.087	4237.822	990.393	233.936	535.316	210.309	184.743	201.652	2469.092	2648.322	6761.667	140.856	247.155	4672.95	296.423	632.627	280.147	3326.02	3766.735	254.645	366.777	156	0.949	324.481	1454.282
19430.836	22403.699	16789.658	29382.162	22315.407	17577.564	172.565	205.851	1606.394	872.058	696.523	806.703	8986.835	899.998	230.618	593.59	277.42	213.24	206.192	2320.892	5353.393	6647.981	138.342	248.02	5702.492	303.714	693.196	279.899	327.903	2698.181	259.356	368.353	106	0.92	332.67	1452.745
16024.093	17981.539	13730.185	22691.703	18433.038	2396.294	238.595	252.19	1336.611	659.288	579.701	678.499	2092.051	317.124	244.67	1597.085	218.096	177.541	170.42	3946.252	844.405	288.3	117.002	257.659	1131.564	289.773	397.047	304.293	5062.052	287.859	306.853	724.38	147	0.908	477.582	1454.119
18066.425	19981.026	15950.365	24209.051	21250.242	22911.661	163.868	157.478	1429.258	766.95	886.248	1077.553	6002.187	1156.311	234.617	674.64	222.619	189.49	388.859	1530.383	1891.316	2141.307	121.574	203.272	1574.169	274.782	374.385	291.013	4821.686	5394.75	290.085	382.711	142	0.934	417.507	1454.979
19288.582	21970.431	16114.334	27504.471	21919.779	14249.182	230.818	254.817	1692.134	738.771	2208.046	586.153	2658.556	532.62	235.703	2067.369	280.642	235.642	224.125	1056.744	734.796	2109.897	118.353	256.418	4339.071	295.588	308.357	309.385	290.306	427.101	290.098	458.817	130	0.99	759.5	1455
20754.247	22933.743	18417.142	27339.501	23108.816	6332.582	176.307	182.837	1135.162	520.121	473.419	541.277	1251.211	542.647	228.102	896.422	211.446	163.357	371.635	8987.958	374.285	2604.532	111.497	227.101	3309.459	262.29	400.241	297.232	10428.554	2628.664	264.306	377.303	145	0.954	385.976	1456.334
14857.674	17344.366	12871.736	22116.307	17705.391	2718.02	163.318	139.836	1506.134	800.186	780.696	729.703	3010.716	303.381	237.102	468.823	268.306	194.645	228.198	1393.942	1057.887	324.561	125.735	181.743	1884.654	280.113	260.77	288.009	123.219	354.134	323.81	655.604	114	0.99	511.605	1457.632
16526.038	19366.428	12632.653	25241.659	17747.425	191.49	6927.019	11633.901	1680.173	741.475	3720.855	563.221	4052.509	212.499	237.25	7639.773	277.659	260.584	292.759	1087.807	850.337	211.308	132.94	1194.624	1369.387	273.799	297.881	332.563	606.177	271.999	368.329	2685.628	106	0.993	1002.698	1456.472
14685.116	16825.327	12738.412	21320.714	16604.151	21942.461	404.169	201.053	1576.35	880.303	693.855	602.984	1724.083	881.241	230.378	638.518	258.596	197.528	226.983	1519.533	2379.993	1769.341	124.308	241.786	2581.16	279.528	317.889	298.243	483.352	4979.953	272.292	348.347	116	0.965	361.552	1457.888
17074.015	19303.623	15455.135	23573.183	20528.285	18442.63	160.332	122.262	1610.716	870.279	711.487	1165.5	4759.259	586.811	232.875	576.541	252.572	191.094	194.406	1383.099	961.698	1100.396	119.599	192.015	656.647	278.991	349.338	317.109	1809.287	3586.024	273.381	363.31	124	0.972	406.645	1457.847
17893.718	20491.756	14989.245	26561.13	20678.897	8036.299	231.001	242.447	1461.908	639.72	1299.001	475.45	4135.483	363.902	233.573	2638.635	253.269	211.166	248.399	1305.66	1562.36	722.042	122.494	292.072	4773.869	299.585	309.617	284.056	201.285	375.762	341.583	517.583	119	0.99	626.374	1457.912
23918.192	27164.051	21345.911	32694.717	26748.527	30478.38	204.656	202.716	1207.845	644.162	528.086	427.369	496.557	976.213	235.712	476.801	204.949	181.694	247.266	9017.812	179.862	3837.435	132.484	263.835	2856.306	289.844	524.312	273.84	9766.781	3846.516	269.842	365.919	112	0.96	314.812	1458.821
22567.667	24734.967	20095.377	31075.673	25984.773	16567.668	186.968	168.414	1579.443	847.714	685.613	667.158	1340.808	838.164	213.925	604.766	271.903	191.044	183.732	1830.888	809.91	3221.419	150.889	232.011	4071.601	271.977	426.252	275.149	3121.32	4853.896	296.709	351.44	150	0.936	339.193	1460.92
18888.611	21063.227	14626.282	25776.898	20162.515	263.874	1667.279	2807.354	1947.262	789.638	4661.993	571.521	3495.69	215.869	227.466	2049.236	289.337	262.929	258.554	948.345	677.363	660.846	135.993	359.87	2231.552	312.615	280.342	304.116	371.722	272.101	281.512	760.774	106	0.993	964.028	1458.726
16137.56	18918.431	14366.21	25051.915	19367.789	38157.797	2019.86	199.174	1377.351	727.27	598.864	720.877	4258.372	839.812	241.015	550.154	236.179	177.86	173.287	2242.046	3214.988	2048.081	135.586	246.058	2862.024	266.652	405.537	287.234	1408.262	3345.317	296.114	372.522	102	0.987	353.569	1460.147
22798.778	24392.007	19980.07	29162.976	24673.228	9596.934	195.978	152.592	1404.193	679.678	594.097	667.332	2161.074	633.613	216.125	806.598	247.133	186.261	331.701	8887.329	811.124	2561.799	121.89	220.321	4080.567	267.973	876.937	293.873	13403.586	3416.525	280.654	363.937	252	0.798	376.313	1462.472
23338.302	26194.704	19725.09	33249.925	26810.703	5859.743	281.634	354.512	1579.48	632.993	1659.131	540.445	2292.335	547.436	233.545	3989.267	268.464	215.03	197.113	1383.104	497.804	680.165	125.363	390.159	5274.337	303.388	337.347	289.466	1246.369	375.575	280.716	686.26	104	0.961	723.817	1459.942
16241.64	18570.548	12853.47	22922.93	18185.732	15733.833	233.006	318.479	1523.733	714.972	2057.927	514.015	2984.709	1143.776	239.474	1362.152	245.995	227.881	320.426	920.971	520.63	3751.492	124.873	220.369	1505.219	300.313	311.198	280.612	1655.98	710.423	370.307	413.868	101	0.977	790.074	1459.827
14813.224	17615.91	12597.479	21736.829	17201.758	2546.536	244.357	270.215	1549.881	851.853	754.838	713.878	2534.967	266.783	227.817	1744.396	275.474	207.702	221.373	1053.33	860.357	235.745	121.743	273.44	3157.145	287.324	297.317	283.103	117.043	301.008	306.681	743.765	103	0.996	521.791	1460.617
14733.763	17288.412	12112.981	21795.661	17349.066	2881.576	480.436	881.675	1443.373	629.61	1822.613	610.765	3502.005	433.445	215.55	1925.1	262.946	225.738	261.745	1235.87	950.623	2535.984	121.133	258.256	3783.043	292.736	342.019	294.544	256.871	328.009	288.808	516.277	96	1	713.521	1460.552
16849.648	19068.575	13388.394	23371.14	18959.285	12544.664	332.806	437.536	1434.182	629.272	2452.755	444.94	2744.026	692.548	243.725	3350.987	285.156	222.008	276.971	1250.306	1172.747	2105.846	135.754	347.726	5384.423	302.989	308.795	289.135	636.3	486.596	295.184	568.821	114	0.99	817.132	1462.07
18879.308	20131.305	17486.832	23507.263	21058.139	13216.199	184.167	147.319	1156.963	638.296	543.608	583.445	1883.809	742.799	220.329	1165.388	199.565	169.234	225.967	3761.229	540.283	2097.156	123.821	219.112	1465.414	258.306	398.764	292.287	7362.589	3808.888	303.715	481.606	180	0.895	432.033	1463.4
16630.895	19461.998	14031.582	23532.052	19354.157	7093.511	266.49	349.927	1862.572	987.804	1100.634	831.484	2488.733	383.942	219.887	3330.026	341.608	235.528	213.673	883.629	473.034	733.628	110.415	334.054	3699.133	301.597	302.442	309.278	196.264	347.187	295.074	605.779	106	0.993	751.33	1462.5
19731.743	21434.141	15248.18	26984.562	21878.375	6515.94	195.825	200.422	1656.525	674.163	3182.665	482.357	1891.031	484.515	196.689	941.17	263.268	238.423	297.684	1129.154	440.325	519.501	124.392	202.143	3833.904	309.983	319.178	300.997	1091.631	427.053	254.389	311.266	111	1	915.122	1463.608
20007.757	22253.054	14972.465	28131.875	21104.795	6286.078	3699	6095.524	1880.001	799.318	3958.532	607.253	3767.034	243.248	230.877	5234.121	289.88	264.15	242.118	1023.624	716.242	392.805	136.672	933.425	1857.719	311.63	295.711	336.445	860.706	285.197	279.665	2026.153	113	0.981	974.438	1464.031
24965.821	20650.824	15629.171	25682.877	20486.085	4372.578	238.46	186.271	1529.526	560.631	494.417	405.261	470.91	363.374	215.019	478.657	245.503	224.424	265.997	1906.18	281.24	1803.788	126.5	274.742	5468.094	284.555	1265.239	271.706	18840.718	678.283	288.131	388.704	224	0.863	295.942	1467.036
22552.303	26586.004	20569.002	32193.794	25739.384	27362.798	189.82	152.886	1400.867	812.657	661.3	602.731	569.796	1006.547	228.081	420.521	239.278	197.027	257.6	21774.089	187.737	4805.334	134.01	224.162	2278.382	298.097	752.514	289.177	8503.963	1936.337	234.415	406.861	112	1	319.714	1466
17462.367	19971.513	14572.557	25314.088	20098.818	15967.795	1792.252	2533.109	1463.796	633.777	2025.279	523.346	3162.295	591.581	228.494	6599.47	256.96	216.503	250.062	1345.739	910.275	981.864	123.169	813.569	3374.019	302.168	329.333	311.316	188.813	356.691	297.356	1906.874	125	0.98	718.612	1466.348
22062.579	23776.212	18387.13	31506.425	24442.087	13674.492	222.036	185.585	1601.327	749.08	652.573	591.665	588.25	596.613	220.085	521.759	286.142	227.27	340.667	12595.945	225.872	3615.004	117.07	260.146	7696.222	304.895	929.734	290.402	15853.803	1965.094	266.383	382.281	121	0.948	307.698	1467.781
14532.11	16706.668	13018.978	20947.257	17453.295	30645.23	171.658	128.628	1848.687	984.72	792.046	893.181	2997.02	1664.336	246.996	858.187	286.431	213.038	232.595	1600.914	1662.823	3497.506	123.475	210.764	3122.273	308.943	292.093	303.516	179.302	7186.169	329.257	405.036	118	0.941	412.678	1467.644
15881.505	18702.983	13155.133	23367.646	18512.729	444.447	1614.754	2689.064	1429.669	637.722	1581.874	554.022	2228.16	240.522	233.772	3367.119	230.487	189.474	244.524	1027.073	1036.038	194.731	141.784	384.258	3595.181	319.195	314.631	295.974	120.401	333.577	299.428	824.387	125	0.968	666.532	1467.468
17057.275	20033.142	14307.732	25002.547	19763.743	6569.989	382.745	545.228	1927.868	975.652	1889.895	757.305	4383.374	642.878	225.564	1621.578	354.909	277.939	242.07	1063.982	839.936	3059.997	119.46	244.645	3441.528	315.321	311.117	294.068	168.616	459.356	299.562	468.023	173	0.832	780.454	1470.413
13400.184	15327.689	11808.633	19407.884	15638.006	30424.852	190.921	146.206	1388.691	788.515	614.064	819.405	4142.156	3654.152	224.122	715.149	226.237	168.115	220.562	1814.355	1887.272	2060.989	119.176	213.675	1987.778	284.96	309.729	285.903	994.183	3098.22	278.589	364.571	122	0.945	392.525	1468.385
14644.409	16652.398	11783.992	21556.153	17503.008	14952.966	704.747	1020.478	1363.878	567.317	3050.049	411.209	1810.641	617.074	231.706	4563.759	264.382	210.42	303.174	1445.281	1263.161	2075.425	141.969	439.092	4887.787	290.724	300.798	285.645	3175.196	404.054	335.706	763.702	133	0.973	823.485	1469.244
22329.325	23425.53	20184.292	28874.275	26276.158	16790.916	592.475	399.437	1849.477	910.549	911.05	591.852	665.644	728.116	218.857	1854.711	342.652	223.687	392.663	2561.56	154.512	276.261	133.504	280.606	2875.326	295.856	442.057	281.246	6320.229	301.938	264.725	470.142	179	0.89	898.148	1470.461
24817.824	26396.605	20498.999	34059.743	28213.614	16755.395	384.127	506.981	1292.534	576.697	681.606	430.14	461.85	857.171	208.464	2015.967	251.632	167.857	322.928	1542.589	131.432	902.567	122.34	288.614	2815.484	293.408	495.398	280.344	6139.924	312.629	252.646	474.836	120	0.969	904.817	1468.708
25791.803	26847.138	21573.686	32952.085	26931.785	2987.637	219.615	205.609	1200.159	536.585	1228.868	399.789	720.66	426.252	198.488	891.647	213.448	185.322	289.301	2026.452	185.645	818.551	126.165	206.6	3142.631	295.648	323.905	291.256	4752.99	309.466	264.282	315.359	139	0.94	912.939	1471.061
25200.045	28235.605	21648.851	38572.293	28970.766	15171.941	195.667	170.475	1904.332	953.913	743.26	671.53	629.253	689.968	223.042	459.951	307.404	239.868	250.662	10744.311	201.927	3487.681	126.149	241.61	5147.957	304.513	798.088	285.45	11536.399	2744.937	245.853	402.829	105	0.984	313.919	1470.224
19269.48	21272.451	15095.594	26306.708	21244.535	6781.039	355.618	377.492	1879.519	829.242	4240.645	573.167	3952.966	608.865	213.674	3287.726	312.531	258.564	246.189	1076.439	490.152	1192.218	129.352	374.826	3772.132	304.306	302.997	324.034	140.473	300.776	293.364	583.198	108	1	934	1471.5
25372.457	28342.044	23048.142	36287.977	29971.434	21822.24	178.597	139.089	2516.497	1210.005	901.447	726.493	702.924	796.466	222.078	329.645	349.798	278.176	229.949	4397.901	206.831	4042.508	135.636	216.413	3215.459	300.545	541.671	273.652	6925.309	2730.759	259.049	457.273	116	0.977	320.216	1472.724
20579.029	23643.529	16962.049	31083.01	24242.112	9605.037	578.502	797.736	1501.521	646.396	1907.269	513.405	3516.794	341.596	229.332	2741.382	276.438	251.714	272.496	1202.548	639.442	707.726	117.567	369.998	5747.942	289.177	306.745	307.387	127.55	333.255	308.614	760.374	96	1	757.771	1472.479
17622.245	19152.737	14137.711	24569.219	19783.942	8490.012	233.754	235.715	1767.892	742.814	3991.021	524.849	1676.468	905.165	202.723	1604.397	279.686	252.013	243.585	1583.675	447.629	2962.841	129.39	263.676	4402.748	331.901	309.887	306.731	1006.591	334.14	279.995	365.255	103	1	921.5	1472.267
21496.873	23698.277	18584.053	29417.437	23929.575	21297.511	279.251	179.741	1311.624	662.562	655.781	619.745	1466.189	941.312	209.231	733.745	242.225	177.628	265.171	4609.06	815.461	2837.018	133.622	242.896	4204.398	272.534	606.422	285.745	8858.416	4345.479	290.656	386.428	198	0.874	360.182	1476.015
16556.944	19541.522	14413.135	24677.851	19649.672	25660.013	164.055	141.564	1181.421	602.983	563.574	743.239	3389.825	1202.047	226.785	573.191	194.635	175.969	218.249	2267.096	2298.785	6340.731	134.042	211.77	3425.566	262.427	307.12	289.638	2294.713	5135.777	352.84	367.428	110	0.985	419.691	1473.645
17814.574	21127.23	19389.846	27263.059	25826.487	12350.699	184.467	152.291	2639.113	1419.654	1095.675	819.445	835.733	749.042	227.694	569.889	399.992	266.94	200.187	1408.236	221.7	2488.214	155.89	237.282	1169.452	300.431	457.868	294.112	6456.478	5647.017	270.853	373.642	113	0.952	343.155	1475.429
21178.008	23434.221	19218.364	29284.541	24825.021	30985.414	170.344	165.425	1361.896	702.783	721.457	719.739	2238.768	1443.473	227.646	718.733	227.101	191.67	231.596	4040.535	1054.805	4358.549	131.135	213.769	3709.132	274.623	396.968	282.143	6057.408	6898.889	312.662	357.222	213	0.754	426.547	1476.866
25375.377	28520.863	21344.056	33912.366	28803.781	6170.885	883.797	762.658	1442.386	655.66	850.079	536.907	4231.305	386.975	242.726	1079.005	255.458	222.049	209.744	1715.937	1162.767	243.203	123.95	215.211	5103.219	320.317	413.22	286.794	2006.409	331.129	301.569	440.44	149	0.955	624.997	1476.487
22415.178	25519.842	19017.485	31254.654	26296.676	518.034	2974.171	4311.913	1390.765	616.64	943.351	553.883	4628.201	253.297	236.279	3717.696	247.715	211.981	232.814	1519.894	1563.563	203.549	130.922	449.876	5043.799	323.415	314.828	286.498	608.977	285.248	321.001	1028.166	117	0.985	631.235	1475.201
18612.286	21128.259	16209.416	26958.501	22003.855	2904.508	176.78	183.675	1203.478	615.411	978.762	708.926	6816.637	263.686	236.289	716.531	228.139	211.597	216.342	1714.359	2304.947	206.432	114.99	211.49	3402.564	284.782	363.801	283.393	323.669	373.235	308.552	492.89	110	0.985	553	1475.964
21481.312	24667.522	17182.762	31538.726	24259.877	11273.159	242.446	309.371	1519.689	665.606	1771.594	514.142	3649.462	317.886	208.913	1946.625	276.03	253.489	256.971	1140.495	647.357	583.64	118.477	254.344	5532.951	286.527	301.861	306.318	143.156	308.289	321.729	458.352	112	1	752.714	1476
16236.356	18666.93	14028.791	23400.599	19169.63	2788.383	202.729	196.35	1370.749	739.253	801.07	733.659	6800.015	308.19	226.644	937.303	245.797	216.029	184.745	2247.277	4406.35	442.447	110.777	200.847	3850.855	293.193	336.749	289.227	405.563	316.105	279.467	333.172	133	0.935	477.447	1476.703
19236.431	21873.034	16184.048	29375.273	22912.667	503.243	1381.737	2977.633	1246.971	516.99	775.783	449.504	4167.108	231.751	226.605	2137.088	199.404	180.474	236.98	1545.031	1437.515	163.121	132.064	307.201	3620.526	306.903	644.442	301.471	679.273	264.062	313.799	667.225	180	0.916	646.156	1479.494
13963.757	15939.837	11228.894	20297.715	15950.903	8861.555	337.873	430.184	1448.455	572.096	3146.891	436.426	2201.547	726.547	244.416	2548.882	224.458	237.945	276.05	1141.254	905.311	1499.851	131.131	319.817	2106.88	308.77	287.454	312.492	188.536	404.439	273.714	549.071	116	1	799.862	1477.138
18220.486	21156.707	14806.681	26889.233	21741.751	7795.388	283.885	353.872	1316.422	604.543	1688.569	539.378	5983.166	626.872	224.711	3332.101	220.527	227.025	218.058	1703.483	1985.131	1963.684	130.785	355.258	2873.803	291.929	370.58	283.478	356.493	390.849	347.445	617.121	118	0.994	709.907	1478.966
21473.643	23884.412	15976.84	28924.867	21874.251	16692.519	501.605	722.732	1909.727	816.383	3509.869	570.823	2490.474	1080.576	213.733	1400.449	330.76	289.709	343.335	1970.739	764.679	2049.57	129.974	227.817	5780.391	303.613	301.612	336.923	4330.344	540.773	288.211	496.398	112	1	1000	1479
31797.663	31140.669	21396.02	38013.923	27861.527	10358.043	3884.802	6563.784	1987.465	781.662	3459.125	552.766	2941.126	671.169	219.66	4391.592	398.184	290.284	413.419	1712.621	723.385	1118.821	131.902	565.543	9487.503	295.973	342.442	309.898	1509.318	350.557	275.712	1293.346	145	0.954	1007.907	1480.114
16870.769	19248.315	14194.113	23698.292	18058.049	5974.674	177.637	189.04	1510.521	795.981	735.769	719.473	4270.192	455.592	207.26	687.895	259.696	186.983	241.095	1886.579	3295.812	2639.494	125.05	235.103	3060.946	271.253	341.798	310.054	328.075	1973.76	271.673	382.856	103	0.996	370.869	1479.383
15324.43	17462.703	13361.149	22047.169	17841.724	17335.553	164.86	182.216	1663.891	895.23	702.193	757.048	3155.94	952.595	222.524	663.484	252.455	209.024	204.94	1815.573	880.708	3959.523	127.545	235.265	3322.382	294.296	326.894	273.595	470.75	5606.094	272.206	330.627	113	0.981	408.27	1479.677
16935.919	19779.922	14309.107	24982.24	19878.809	18250.459	307.675	347.424	1705.963	895.98	1240.561	829.088	2254.775	1037.443	217.268	2624.214	318.084	257.547	276.16	1034.087	1007.862	872.562	122.898	272.714	3459.519	320.058	328.303	314.356	349.647	434.178	284.585	511.726	115	0.999	729.909	1479.839
17334.186	20074.353	14180.778	25256.96	20081.886	15259.639	357.153	511.03	1389.269	661.815	1482.002	583.427	3995.428	565.229	213.963	1409.19	255.831	228.923	277.169	1426.285	1209.993	2175.463	126.621	237.472	3316.046	314.631	310.336	284.577	396.759	386.397	280.384	468.513	108	0.98	717.889	1480.25
20195.216	21687.337	16822.101	29921.387	22091.725	8114.838	195.924	206.841	1321.308	698.431	671.56	746.036	4766.554	386.658	199.199	797.661	245.561	183.889	230.442	1852.773	3967.043	2054.913	129.511	253.267	3968.671	265.823	361.755	296.106	1776.93	1760.246	294.26	360.994	100	0.967	365.17	1481.74
16758.561	18841.303	14263.965	24002.427	19012.616	5521.166	169.897	174	1420.749	777.176	664.033	1006.722	7339.644	520.367	211.335	836.996	223.554	210.08	198.636	1541.343	2349.829	1249.116	122.928	203.106	2778.774	302.396	312.094	269.192	204.611	2485.173	256.93	345.097	114	0.99	440.132	1482.763
22870.657	25791.452	19094.383	30475.289	25366.211	12819.546	411.358	647.223	1708.508	794.282	1609.113	646.387	3602.875	318.115	210.448	4367.084	311.153	266.346	248.762	1100.45	629.217	507.753	117.98	426.053	5046.985	305.166	310.453	313.287	151.847	331.797	304.505	773.653	191	0.898	753.243	1483.61
16785.118	18715.371	15682.277	23785.847	20816.698	16068.471	178.697	205.956	1441.862	683.795	884.77	530.61	2338.848	612.4	248.172	624.631	255.444	200.883	188.567	3169.43	634.564	275.578	126.056	174.44	2728.215	305.718	598.863	290.364	7376.471	509.992	292.041	315.128	112	0.973	621.214	1484.134
27260.361	28724.75	20675.005	37844.344	26371.301	2707.8	1959.338	3173.689	1604.995	669.387	3571.484	493.054	2389.717	345.759	207.063	2841.809	344.351	268.15	495.368	1169.437	591.48	515.874	136.749	339.791	7351.563	306.239	362.719	288.927	2587.5	414.497	270.965	613.559	99	0.99	1014.298	1483.763
19085.88	21731.114	16279.12	28124.787	22165.158	5996.348	164.141	175.155	1427.646	790.582	829.857	866.449	6228.989	530.056	203.671	773.613	227.571	212.356	189.109	1570.967	3189.96	1263.407	124.371	203.342	3210.008	296.83	343.572	283.773	247.589	2278.474	274.502	338.642	110	0.998	433.373	1485.145
17991.838	20841.511	15376.665	26451.091	20849.231	5098.516	168.865	187.61	1431.708	768.558	622.918	718.821	3039.265	479.776	223.355	795.587	211.385	183.733	207.298	1834.681	1272.136	5321.924	121.806	253.939	2451.219	302.6	310.672	301.605	1099.881	4154.284	252.855	316.108	111	0.994	399.698	1486.05
20987.675	23725.412	17490.966	30061.969	24088.089	19560.642	466.425	775.089	1449.185	647.69	1398.884	605.287	4537.514	749.475	219.394	4331.292	246.253	241.963	247.231	1622.528	1523.552	3515.523	131.387	441.931	3766.749	296.525	352.77	297.163	356.44	377.055	316.383	778.708	106	0.993	712	1485.594
17888.69	20359.594	14945.098	25410.468	19583.812	21839.428	173.597	189.421	1662.475	931.327	776.977	748.261	2310.337	694.215	220.243	841.442	262.08	217.091	216.918	1413.558	1271.426	1393.244	132.866	234.15	2932.053	292.4	302.194	299.186	263.036	3221.455	282.016	354.55	112	0.973	424.161	1486.795
16050.248	18024.61	13467.8	23110.107	18240.443	15940.933	215.445	221.221	1192.558	579.85	804.738	692.934	5581.566	522.618	221.403	872.416	201.138	200.209	189.476	1910.96	5558.325	1891.178	123.096	190.817	3291.552	284.44	338.223	295.082	584.014	338.597	285.878	333.433	140	0.921	480.479	1487.85
15450.932	16304.101	13194.672	20170.245	17542.072	6553.178	250.874	287.893	1417.109	624.565	792.227	509.467	505.888	731.187	206.071	2995.849	250.266	185.319	259.669	4003.841	123.61	3201.011	122.134	325.12	3590.515	308.814	342.566	316.237	10653.423	299.231	284.461	515.63	114	0.948	928.965	1487.711
21605.466	25013.907	15962.808	31383.681	22055.216	13530.903	1054.727	1593.516	2056.011	832.04	6195.71	595.773	4171.086	458.247	219.86	6681.289	332.102	325.158	424.724	1280.902	974.928	560.774	133.137	625.687	3158.787	292.522	320.691	288.751	1651.401	373.399	326.258	942.162	111	1	1032.392	1486.878
15717.918	17964.027	12654.469	22194.667	17845.483	5649.669	239.427	279.482	1417.697	615.833	2482.791	469.087	3599.316	532.634	219.091	2031.936	239.947	221.085	274.517	1287.208	1114.918	1239.966	127.621	264.509	1613.5	313.404	315.622	305.992	102.422	600.635	297.678	406.536	118	0.981	800.28	1488.398
22188.124	23293.394	15738.722	29705.369	21796.1	4300.927	225.436	202.325	1900.856	856.059	3673.336	608.884	3978.926	502.276	193.104	1170.068	325.817	278.865	378.682	2015.633	595.765	4090.11	132.683	182.032	3273.531	293.826	301.597	341.357	4812.569	277.725	281.082	314.998	162	0.895	996.204	1488.852
19719.883	21861.866	17136.644	27989.36	22452.618	6737.995	153.382	189.425	1410.211	749.092	636.366	855.293	5247.637	613.993	205.915	712.271	211.877	185.917	177.848	1949.493	2934.296	6141.954	127.375	244.434	2240.313	288.417	331.067	277.974	1117.458	4151.497	223.271	313.638	207	0.824	404.795	1491.543
15004.985	17268.325	12869.147	21859.82	17661.347	3714.669	367.5	1300.676	1166.026	576.395	585.195	766.908	3003.008	258.588	249.5	2710.112	208.443	170.088	256.885	2127.398	728.14	184.554	132.032	538.722	2583.106	297.967	391.576	271.644	4220.483	412.316	354.411	11967.269	117	0.906	566.509	1488.585
18472.773	21074.702	15651.48	27178.201	21669.858	25460.985	334.919	471.011	1454.08	687.826	1513.674	633.766	3814.529	858.609	215.258	4203.915	274.143	239.428	256.811	1656.557	1025.703	8468.638	125.752	414.421	4154.392	310.2	336.268	283.903	287.355	381.431	274.843	709.121	147	0.908	720.024	1490.316
11538.526	13288.279	9323.213	17098.803	13024.652	3085.051	314.212	425.13	1156.723	531.493	2197.897	416.388	2182.572	460.797	209.398	2069.097	240.507	238.476	305.195	904.366	472.665	8316.23	126.089	268.923	4049.682	304.528	299.567	301.257	167.106	376.747	287.887	471.316	98	0.98	784	1489.469
16554.64	18377.057	13068.01	23139.296	18345.006	20895.806	250.011	229.587	1724.277	735.234	3724.378	529.145	2251.125	1470.382	210.863	1488.263	289.289	242.946	256.435	1331.923	473.062	7122.696	130.42	219.468	5411.58	294.568	320.779	339.797	803.822	809.301	317.77	330.479	113	0.981	954.942	1490.19
17313.92	20193.915	12631.128	25978.82	17443.873	8285.272	380.316	502.745	1674.523	739.33	3756.446	525.858	2771.634	368.668	224.376	4138.313	309.222	314.129	349.224	1244.798	747.194	624.029	131.039	412.872	4966.431	311.043	335.071	294.423	505.008	397.83	302.584	647.658	112	1	1051	1492.286
22879.56	25442.683	19102.749	32701.636	25571.36	17933.753	168.379	187.24	1501.236	779.752	690.732	655.847	5313.998	627.031	223.06	958.176	236.074	215.793	184.501	1531.325	3414.598	1873.053	134.629	239.686	4659.06	302.639	359.864	285.909	111.989	1540.362	268.174	367.5	211	0.746	425.514	1495.036
18549.205	21652.39	15418.521	26840.124	22330.65	4774.817	401.541	578.014	1379.535	668.443	1810.461	557.406	6601.202	502.271	221.295	4591.637	229.179	224.758	211.311	1440.708	1859.596	658.461	135.624	443.165	2325.516	306.379	380.983	284.907	403.94	342.557	303.703	743.219	111	0.964	699.149	1493.158
19443.08	21161.05	15356.541	25366.714	21227.385	6342.869	206.027	189.818	1812.73	767.999	3244.602	534.812	2858.36	666.143	197.841	1427.21	313.261	261.025	227.797	1144.367	482.665	4102.199	129.115	210.83	4838.849	306.56	304.249	351.094	172.806	322.816	296.447	380.423	111	0.994	941.266	1494.266
14329.705	16757.564	12419.994	21449.987	16343.601	13508.694	206.066	282.286	1444.04	813.042	658.361	697.388	3283.675	536.25	218.84	687.028	245.181	192.635	206.954	1620.636	941.984	6385.056	126.231	225.329	2594.902	265.251	304.349	281.015	428.45	2450.292	276.557	347.884	103	0.983	381.985	1495.053
17713.846	20431.47	14698.615	26250.47	20430.562	11635.801	617.443	900.286	1590.007	740.208	1809.922	635.155	5222.846	643.236	218.743	1328.51	284.946	259.266	274.477	1409.85	1177.096	10851.817	131.191	236.866	3383.628	298.255	340.77	301.878	207.901	376.238	317.925	473.042	223	0.877	731.177	1499.249
20182.499	21091.781	14068.635	26369.788	19012.988	13281.803	214.388	177.375	1821.728	808.129	2771.109	573.447	3389.075	804.406	203.98	1080.465	287.893	257.89	309.352	1374.07	445.427	7564.483	140.511	174.657	2185.252	286.243	294.837	318.399	898.906	337.246	307.668	324.996	96	1	988.771	1494.479
21735.447	21715.499	15803.542	27729.456	20663.537	4240.901	227.37	249.678	1794.283	862.678	3509.821	595.426	3411.885	530.699	205.757	1333.551	296.25	280.894	435.701	2661.781	514.413	2511.472	144.281	190.566	1837.914	307.176	318.552	319.842	931.85	286.139	275.117	336.312	98	0.993	997.622	1495.622
16521.23	18548.46	14123.263	24614.244	19247.901	7286.855	198.215	179.24	1324.154	616.217	923.215	830.154	3716.011	341.956	257.91	621.281	217.391	189.231	217.138	1448.543	1421.169	341.822	124.475	205.938	2718.397	275.079	319.691	311.48	767.245	332.785	296.92	351.582	152	0.892	510.441	1497.388
15300.006	17495.767	13046.858	22545.987	17227.099	8929.682	160.634	193.537	1416.711	664.688	640.279	794.828	7304.463	701.395	185.115	633.065	199.425	191.738	170.282	1950.096	4819.639	5364.711	124.356	226.83	2691.715	266.612	332.291	284.833	159.753	4447.553	232.543	314.109	134	0.953	394.246	1498.918
21645.584	24435.181	18460.107	29254.784	24399.347	6586.579	312.843	432.276	1597.144	826.379	1597.866	658.107	3776.407	629.291	213.39	2284.646	280.36	220.765	197.002	1109.953	961.524	841.802	138.612	279.663	2204.366	306.191	315.781	286.485	316.982	359.86	270.985	486.9	114	0.96	702.491	1497.64
17862.694	18816.474	15191.28	22819.699	19725.115	20731.425	208.4	263.977	1372.484	627.721	1210.12	449.854	1564.397	362.844	202.034	1904.699	231.003	204.35	210.342	2069.752	376.249	2032.933	116.984	217.733	1939.737	307.954	340.178	339.443	5673.491	320.981	299.667	401.864	109	0.976	920.05	1498.729
17916.939	20198.063	14250.15	25974.845	19906.489	3188.887	314.689	444.517	1547.222	706.125	1855.926	573.683	3777.934	335.735	225.95	2153.886	291.882	218.195	290.344	1190.295	1248.153	299.115	126.636	297.1	4476.579	303.208	306.734	301.972	260.432	320.867	299.23	532.114	114	0.99	835.237	1499.842
18392.519	20863.483	14686.33	26289.14	20278.755	10059.274	208.144	195.091	1820.444	805.59	3513.618	588.654	3507.204	976.924	203.611	1183.807	305.512	277.556	319.976	1464.033	695.168	10330.084	141.302	178.968	4080.909	284.496	302.391	321.772	761.89	368.928	314.887	329.382	111	0.994	984.95	1500.014
15199.57	17882.279	13283.886	22713.981	17991.097	5881.759	181.671	184.284	1454.937	813.915	671.448	897.064	2654.215	303.399	261.178	588.25	245.944	210.801	236.332	1312.984	1026.836	225.491	118.014	204.747	2220.136	271.601	316.276	303.36	775.176	309.792	286.046	373.792	114	0.99	521.798	1501.202
15614.316	17702.595	13625.831	24335.368	18890.831	5776.487	202.696	189.699	1118.771	476.756	840.399	728.973	5728.738	288.564	249.276	902.426	176.554	180.551	186.25	2168.582	3234.731	289.748	120.536	234.122	2929.368	288.386	529.826	294.404	1391.481	357.446	287.514	562.812	122	0.985	531.91	1501.18
17869.99	19743.207	15439.049	24748.969	20809.874	481.166	1077.28	1698.895	1178.153	508.582	1282.542	528.03	1529.145	245.892	235.201	3836.359	192.508	172.044	231.692	4886.28	425.376	684.242	137.076	419.935	3324.77	295.06	392.088	270.329	3959.242	334.957	316.412	806.023	156	0.883	676.936	1502.808
15681.541	17941.683	13222.688	23678.247	17370.87	14376.022	183.603	218.737	1253.375	671.183	583.661	757.018	6889.871	665.216	207.631	668.754	199.705	186.962	169.749	2409.73	4641.87	4141.623	125.254	234.801	3024.553	271.185	350.734	277.518	373.585	1996.111	259.8	341.718	106	0.98	386.887	1501.849
16404.411	20093.484	12188.351	27679.834	17367.928	10624.404	4764.657	7609.064	1751.781	780.729	4632.922	546.799	3300.568	540.394	242.489	8359.669	332.103	316.489	412.102	1047.756	936.561	709.267	143.333	1096.945	5087.178	315.154	322.416	300.162	1144.328	435.823	346.792	2292.418	106	0.98	1056.858	1501.953
20697.373	22125.399	17382.062	29539.398	22912.667	31032.406	160.404	179.167	1374.649	709.469	643.26	611.723	3448.991	814.905	230.429	756.014	228.154	198.223	202.776	1212.817	1607.684	1928.697	137.454	217.515	5538.12	345.067	365.434	289.28	1088.264	856.249	260.484	335.751	114	0.99	429.895	1502.553
23125.203	24690.018	20691.431	20267.605	16429.403	11485.094	165.433	171.226	1014.986	484.935	704.777	572.47	2617.03	518.147	220.438	703.035	188.227	172.513	291.669	1703.72	885.012	1644.616	129.441	204.129	5799.323	287.482	653.317	275.152	3060.273	790.711	274.673	343.611	109	0.976	438.206	1502.665
20550.696	23743.071	19084.046	28816.533	23238.304	24230.454	174.064	215.034	1794.902	893.566	765.382	745.138	1745.312	733.709	216.578	468.663	291.252	258.031	248.596	3609.303	776.78	2617.884	162.41	263.998	5754.754	280.635	515.087	286.571	17697.214	2273.795	278.971	363.699	210	0.869	340.919	1506.695
22980.369	26620.291	19019.753	30234.034	23039.893	3726.729	186.288	178.777	1270.645	595.222	572.773	611.7	4418.996	389.026	220.781	727.977	206.977	205.372	216.015	2192.615	3353.273	3371.652	127.523	196.095	4945.205	274.636	380.714	287.628	772.903	450.978	311.812	338.035	108	0.967	447.056	1504.194
15306.575	17810.358	12697.881	22024.591	17605.438	8945.11	248.623	323.759	1523.457	687.304	2181.415	552.227	4093.434	382.214	207.378	2397.836	294.964	277.084	274.204	1592.521	1424.031	353.548	126.055	311.453	3217.622	291.83	329.636	322.421	340.383	353.113	299.09	540.818	100	0.967	751.85	1503.27
16714.406	18889.697	14238.334	24089.97	18538.798	11219.621	181.635	166.633	1500.87	829.79	724.5	639.579	1951.471	422.8	225.328	633.38	237.402	197.639	232.991	1041.863	870.158	2260.361	121.217	188.943	2965.125	283.361	281.347	298.238	147.865	424.486	315.702	339.32	116	1	453.862	1505.138
17513.689	18831.189	14478.846	24111.299	19893.868	2145.413	709.6	1128.501	1722.257	723.837	2227.493	504.924	3455.078	225.115	207.07	2938.962	271.564	237.767	265.279	1245.052	1098.616	586.499	124.531	304.906	2909.185	311.564	305.65	352.743	174.37	268.38	268.995	608.528	99	1	926.672	1504.601
17453.984	19889.45	15037.297	25061.432	20523.091	7737.778	310.265	417.544	1242.431	681.71	729.647	646.93	5616.065	326.791	271.051	1610.04	208.829	210.329	190.737	1586.245	1573.877	219.664	138.628	252.304	2904.036	321.895	319.343	286.262	380.521	307.394	310.528	487.681	175	0.89	626.14	1508.38
28355.783	30488.757	20072.727	38097.095	26748.844	3357.248	4003.286	6116.037	2108.637	858.75	5232.059	586.851	3905.482	391.8	219.896	4454.006	365.196	350.857	454.346	1268.079	1167.334	1595.334	138.813	656.567	6085.875	307.548	341.897	300.658	2898.176	283.039	286.336	1513.243	106	0.993	1021	1507.698
22811.65	26682.861	19677.452	33904.453	25514.81	15328.591	183.23	222.677	1442.335	739.893	646.301	841.899	3259.575	476.464	209.764	568.573	263.147	202.9	178.496	2970.393	1440.193	3653.198	139.66	253.695	5648.026	261.979	596.688	286.342	9905.612	671.632	272.463	406.969	161	0.889	359.264	1509.488
17040.736	19555.585	14381.605	24421.488	19734.561	14606.368	597.76	861.586	1494.885	710.376	1374.505	665.333	4703.074	1020.275	218.405	1989.495	275.762	258.106	225.143	1266.75	879.739	35644.202	138.081	296.49	4039.054	295.978	313.683	301.361	201.277	439.662	310.811	504.844	121	0.977	724.45	1509.368
19008.546	21548.09	16377.539	29093.439	21985.076	24731.545	182.984	172.554	1359.44	663.358	700.521	694.945	6396.626	983.909	220.86	718.252	219.438	203.911	208.27	2302.929	3855.619	2928.679	125.055	205.225	4258.007	298.216	361.742	278.815	166.319	1719.732	294.718	343.675	189	0.824	446.696	1513.929
15075.175	17563.097	13179.836	21633.719	18081.279	6483.324	271.046	355.409	1591.381	784.247	1470.207	647.44	3610.61	443.759	215.97	1825.774	265.829	226.705	215.779	1649.137	1025.192	1370.923	135.347	255	2696.582	310.31	320.177	275.893	395.495	328.241	311.608	371.272	102	0.987	692.461	1509.804
12062.224	13917.36	9860.836	17641.211	13735.708	10409.851	1889.91	3288.277	1346.124	608.48	1682.632	446.699	2458.623	689.481	222.279	3514.021	284.664	231.387	278.514	1122.956	877.168	6582.543	119.82	430.315	4302.611	315.077	303.204	321.193	131.148	355.456	267.624	966.167	104	1	790.154	1509.365
19010.553	21307.335	16759.248	26800.162	21306.566	30976.021	166.959	191.218	1173.443	630.891	866.517	618.577	7120.889	1286.94	222.045	650.382	193.774	177.231	193.363	2462.339	7005.681	4868.472	144.984	229.921	3462.12	281.615	395.454	281.576	2137.631	3886.318	283.431	427.911	228	0.889	414.25	1513.689
21402.664	24416.311	18121.462	33655.669	24029.9	29361.088	175.848	222.594	1315.373	639.589	581.642	614.824	6690.402	882.893	216.193	685.384	238.859	197.613	185.456	2501.189	6088.749	2195.035	126.461	238.921	6333.458	252.098	446.997	281.634	1222.268	391.165	270.696	382.151	128	0.952	367.711	1513.281
21257.828	25360.586	18246.519	31130.977	23528.4	17033.499	174.151	220.618	1487.024	799.248	693.74	807.496	2992.031	430.948	213.664	433.269	254.297	192.124	175.646	8205.931	1665.813	4392.021	148.921	272.22	2411.35	262.846	557.412	294.418	6965.166	553.44	296.369	397.044	118	0.981	351.347	1514.771
18891.518	21796.995	15882.908	27416.942	21596.306	17331.478	267.536	327.652	1672.538	765.442	1141.87	679.313	4683.011	819.886	220.677	2320.731	285.001	269.391	232.821	1248.484	1359.511	20324.131	136.737	306.421	2670.99	290.842	322.507	305.682	171.828	422.343	299.678	465.724	105	0.971	733.138	1515.205
15224.795	17537.272	12505.817	22442.851	17663.611	3559.29	361.015	475.103	1231.411	552.896	1114.935	429.234	3481.275	436.456	211.921	1817.469	252.589	217.278	257.92	1191.109	843.681	1083.36	125.823	252.935	3390.611	303.633	318.934	312.865	112.535	367.012	272.474	407.351	126	0.988	782.365	1516.214
24741.506	18556.854	12590.098	25953.839	19625.206	30596.526	7092.929	2739.363	1991.262	570.307	3825.656	432.501	3120.249	1450.203	237.946	2031.151	333.68	241.132	326.822	1050.049	884.984	9474.718	164.773	299.981	5029.425	257.28	316.381	285.513	130.5	1275.16	291.105	728.335	110	0.998	1010.855	1515.627
22962.119	26520.615	17497.334	33565.58	23943.685	8109.588	245.282	242.616	1864.703	797.21	4072.718	582.531	3974.693	800.13	211.552	726.601	332.385	306.757	294.296	1271.411	811.595	2861.95	136.542	149.566	4121.287	289.879	325.021	287.08	209.609	300.156	376.697	300.129	188	0.856	1030.878	1517.878
19114.598	21862.318	16655.249	29373.402	22300.212	26070.461	184.615	175.616	1217.164	596.455	698.595	688.292	5641.863	960.376	216.036	633.487	203.561	181.733	178.71	1761.363	3415.607	1691.678	118.232	197.502	4333.372	284.81	383.615	281.429	626.038	1929.621	294.58	348.999	190	0.865	457.1	1517.689
21509.576	22812.012	16659.61	27992.72	22990.186	2923.433	1723.176	2759.358	1563.453	659.175	1784.323	433.269	2207.647	439.672	204.53	2638.787	272.321	226.731	298.362	1792.747	814.158	4268.533	136.724	327.899	3024.777	297.631	348.949	316.224	826.713	295.867	298.747	747.969	110	0.998	923.345	1516.9
14448.443	16816.623	12491.284	21552.12	16506.557	35341.788	166.812	175.848	1406.463	758.975	675.706	659.751	1723.206	1648.614	209.975	599.377	225.821	179.705	194.815	1132.409	666.11	4769.745	138.885	200.832	2665.496	288.846	274.319	277.635	189.415	4821.476	253.895	346.823	115	0.999	435.117	1518.117
27993.575	31747.943	23372.361	37267.961	31825.321	801.378	3101.79	5204.51	1606.171	792.109	1326.996	606.139	1880.774	300.13	223.334	4208.647	305.402	245.254	205.614	1339.625	534.149	608.824	143.017	553.552	5034.388	295.011	377.158	279.875	1959.326	348.302	303.1	1123.788	120	0.969	708.408	1518.525
20955.835	22541.444	18010.445	29052.481	23880.47	1341.916	962.563	1521.078	1504.993	720.523	780.475	486.445	613.007	305.125	211.838	2126.921	310.064	211.896	275.562	8182.083	206.42	1264.212	134.413	267.082	4015.77	297.319	539.317	320.196	7422.815	311.638	293.433	605.811	114	0.96	913.07	1517.544
21246.848	23228.28	17252.733	27692.788	23206.14	26302.39	473.05	549.192	1863.432	793.921	3767.294	650.853	5174.47	1252.132	230.446	2169.598	310.559	259.364	255.657	1467.614	1553.791	3772.519	134.023	251.49	3147.416	290.445	346.226	347.03	1516.285	2483.956	309.514	457.152	158	0.951	959.854	1519
16028.702	18386.071	13685.489	23695.333	18745.365	988.197	980.11	1484.962	1323.532	587.941	1061.616	555.598	6582.396	244.59	248.578	4421.437	207.841	207.729	223.062	1526.546	2136.34	158.334	137.403	461.841	3234.693	289.112	352.778	257.665	217.104	283.967	306.582	857.002	144	0.899	649.688	1518.771
22646.064	28093.45	19498.855	33758.051	25721.743	6238.207	158.326	199.416	1607.506	810.235	690.978	754.469	2233.197	294.804	202.846	217.4	277.349	204.446	249.857	17391.141	717.498	3661.771	161.1	252.406	4221.289	290.003	897.144	301.634	11378.172	563.69	284.984	434.766	96	1	341.479	1520.771
21747.895	25599.44	18555.823	33905.032	23703.875	34514.908	191.156	216.036	1395.768	723.783	661.407	755.234	8700.644	1162.973	215.691	443.486	248.785	210.081	199.582	3317.98	7374.116	4275.914	144.706	264.889	5585.599	264.93	632.462	290.472	2175.091	473.375	323.431	404.386	138	0.908	354.587	1522.725
16914.744	19929.855	14993.197	24802.1	20329.849	2965.802	250.734	247.431	1524.202	754.463	1227.932	710.538	3873.838	284.325	231.092	577.001	259.085	201.595	209.634	1489.657	1010.53	226.199	119.338	185.064	3701.494	288.002	315.374	277.183	648.492	308.408	275.218	558.981	208	0.781	566.736	1522.596
23234.721	27346.907	17794.707	35188.033	24399.175	11422.137	210.344	227.019	1909.956	797.967	4322.278	571.95	4171.202	851.21	205.509	1139.575	327.476	323.617	318.685	1251.85	774.589	3592.97	131.825	191.675	3819.745	301.037	335.095	282.662	157.328	496.183	313.507	339.032	145	0.929	1040.197	1521.652
28722.664	33305.166	24153.351	42004.107	30604.147	17773.211	168.878	216.063	1508.735	768.362	669.389	680.477	3554.914	487.848	213.576	318.466	255.861	203.527	255.771	9363.421	2979.117	6304.305	153.741	263.701	3375.921	277.536	643.487	295.988	7480.29	539.531	297.737	400.802	116	0.925	348.284	1522.319
13974.767	16412.77	12189.849	20941.569	16138.208	21433.875	187.749	181.683	1349.707	721.1	1294.632	851.3	6969.095	645.804	232.144	656.993	221.755	206.499	213.37	1859.882	2835.446	514.217	110.923	188.905	2520.617	284.575	293.244	278.296	139.544	348.479	259.233	423.701	113	0.94	490.155	1522.429
24976.64	27878.783	22221.087	34028.358	29359.653	870.765	1367.199	2094.901	1561.762	792.253	905.474	633.977	2141.961	289.108	223.19	4616.279	308.344	238.317	332.865	1737.78	682.558	672.011	134.408	518.167	4937.148	304.616	458.426	280.681	4575.079	323.516	308.939	901.651	257	0.792	706.091	1526.142
21419.542	23146.024	16342.594	30347.022	21496.08	24420.453	1967.287	2501.466	1946.899	744.71	4326.721	562.544	4473.186	1503.65	214.662	1902.626	346.73	291.763	354.541	1477.616	1040.602	11570.438	155.006	284.67	4917.145	275.12	333.129	291.099	146.085	600.067	280.169	685.141	108	0.967	1014.028	1521.713
14324.88	17266.919	12509.286	22665.134	16487.416	25131.818	174.869	197.978	1202.155	584.31	934.657	643.688	6253.287	881.978	216.763	659.295	192.005	183.823	167.186	1929.416	5022.672	1103.898	135.77	239.508	3502.237	287.57	667.063	293.777	562.195	1601.091	263.548	485.354	106	0.962	405.274	1523.858
11995.807	13652.667	10717.629	17912.034	14401.322	4088.815	835.645	1277.705	1020.438	517.177	772.834	463.851	1502.83	553.807	218.479	4812.136	251.764	213.861	204.914	4977.914	392.152	4642.687	124.531	499.137	3893.454	287.072	557.765	270.484	5786.312	358.054	289.377	849.502	121	0.91	745.723	1523.607
22907.101	25880.316	19310.911	30693.078	25490.436	3011.126	556.369	725.7	1439.019	721.873	891.598	478.087	844.495	455.012	216.607	1955.966	305.71	211.796	328.909	9860.45	237.483	2982.737	141.366	255.793	3991.81	304.455	581.003	313.963	5160.248	283.286	314.536	499.516	222	0.776	919.369	1525.005
14296.953	16203.645	11965.284	19987.985	16318.436	7931.475	324.785	371.683	1940.022	934.683	2359.93	714.521	2383.62	567.125	216.448	4556.132	375.089	289.703	272.472	1603.386	854.316	2199.489	131.079	448.52	4078.486	312.427	543.552	336.706	1027.234	765.919	308.665	736.155	103	0.996	948.383	1525.209
22090.136	23341.415	17351.69	31552.648	21679.772	44464.976	306.709	386.447	1705.94	920.649	4510.825	793.663	4920.042	2431.755	235.081	2535.208	391.05	303.657	417.171	1771.294	1919.263	7755.404	155.582	269.867	7927.194	382.963	319.537	302.135	155.883	2802.192	317.656	486.268	118	0.964	996.924	1525.805
17309.293	17090.891	13161.378	20542.579	17371.096	2270.519	395.937	533.772	1094.768	532.968	652.6	517.459	1760.822	263.828	238.903	2676.308	198.462	159.423	228.069	1230.293	506.228	199.452	130.756	356.953	1564.745	277.304	2154.856	238.71	2955.511	282.513	335.775	519.719	115	0.999	657.883	1525.909
17669.601	21143.594	14508.389	25215.087	23630.853	21849.41	3171.565	5191.768	1731.708	839.649	3427.186	656.671	5109.58	1406.98	233.711	4390.487	312.119	300.1	317.712	1473.572	2008.482	6131.891	152.837	558.184	5025.865	303.479	326.193	306.756	390.495	2606.99	341.216	1327.719	119	1	979.248	1525.979
19788.881	22740.137	15590.579	27769.922	21119.489	20174.77	265.908	355.269	1888.969	834.778	4041.135	593.152	3253.519	1126.715	207.973	1387.087	311.666	294.75	356.752	1388.491	922.207	5709.473	143.606	200.387	2928.866	274.806	336.617	297.3	148.391	900.421	331.546	380.623	113	0.981	1021.058	1526.181
13973.227	16587.864	12225.988	21456.064	16455.26	23551.215	175.863	176.087	1283.724	692.996	638.148	776.537	2095.747	775.318	234.962	553.77	225.473	196.172	250.472	1338.973	1059.089	511.382	110.003	195.773	1963.885	283.477	298.023	286.19	588.502	405.512	269.913	408.996	116	0.977	501.664	1527.526
19216.152	21949.849	16700.4	27369.062	22230.635	14432.706	588.083	877.426	1332.974	676.018	1326.425	592.72	6076.943	1090.705	217.32	2626.907	265.945	232.991	192.75	2795.519	3030.178	34606.232	128.364	345.553	3086.203	294.379	556.089	283.782	1089.073	535.624	300.539	543.667	152	0.915	725.25	1528.592
20184.463	21644.804	16582.701	25924.2	21174.67	2023.148	280.07	332.263	1228.988	574.603	1244.38	438.455	1181.814	264.978	218.882	890.052	241.751	200.846	277.193	2629.158	509.604	730.325	136.331	184.982	2917.45	260.529	576.799	318.218	7266.715	276.426	288.016	348.978	116	0.977	936.147	1527.569
14462.348	17397.363	12308.223	23084.596	16230.8	26709.65	179.54	209.97	1116.509	538.974	731.553	597.243	5473.467	788.969	211.512	635.503	175.41	163.437	174.209	2329.818	5610.318	1871.968	133.031	235.926	2683.138	267.874	782.777	281.103	1873.194	1008.468	287.367	397.325	100	0.967	400.7	1529.12
21866.79	24675.588	19440.389	30513.284	24084.321	30993.483	175.589	196.174	1035.234	503.931	495.918	600.881	1738.152	840.422	224.16	825.604	168.016	150.276	215.127	3594.271	518.961	1890.317	137.473	237.705	2398.383	282.827	754.066	289.881	6435.514	1419.653	274.866	361.961	181	0.862	408.804	1532.091
16065.93	18284.528	14779.01	22369.298	18925.383	32436.137	183.806	177.414	1281.134	617.457	692.613	659.033	1751.85	789.156	235.981	646.331	227.172	194.111	267.587	3958.425	542.009	490.646	115.039	217.378	2359.598	256.435	405.703	281.845	7284.969	426.634	255.812	378.71	125	0.94	516.78	1528.708
13621.111	16141.744	11298.62	20923.362	15905.647	4121.771	3649.956	5997.949	1467.903	669.306	1482.421	523.296	4197.867	379.189	232.143	6205.047	299.547	241.056	231.874	1404.235	1320.565	2233.117	128.034	741.361	4659.849	303.445	319.862	321.732	109.561	367.541	270.324	1645.844	96	0.992	781.354	1529.833
18656.395	28318.131	20428.219	34358.422	24175.837	52689.926	332.417	486.515	1497.819	1065.207	1882.95	1122.874	4871.623	2935.749	212.553	1953.38	338.523	304.013	320.198	1367.77	1730.683	9769.526	154.012	255.652	6151.324	538.776	334.108	294.358	241.793	4329.38	320.551	519.351	158	0.882	1004.665	1529.709
16237.588	18186.247	12941.742	22341.35	17752.5	37503.648	324.965	463.711	1720.675	741.889	3241.564	533.622	3126.985	2181.19	241.541	1839.299	278.45	266.473	237.342	1258.995	930.338	7440.857	134.859	254.284	2796.06	292.294	320.936	330.93	160.337	3366.92	266.745	410.173	112	1	960	1531
15657.404	18375.879	12961.692	23072.494	17607.117	3476.604	853.648	1423.264	1616.834	719.439	1374.224	646.416	3335.627	393.058	230.745	4775.37	277.734	234.433	212.645	1277.571	876.185	958.752	124.662	544.749	2119.521	287.026	322.271	322.881	140.692	349.038	292.034	851.261	103	0.996	787.684	1531.83
16421.184	19233.563	13976.443	24306.858	18954.633	3463.788	348.085	390.551	1689.56	837.541	1408.244	865.284	3103.063	445.909	228.872	3745.345	322.893	237.269	260.501	1007.018	841.154	1911.981	124.426	392.284	5624.176	330.153	322.375	319.323	168.569	403.037	270.112	661.335	115	0.999	799.117	1532.396
16171.407	18952.828	14635.216	24993.629	20144.823	15792.293	371.633	541.426	1301.315	673.512	1073.732	631.971	5712.731	983.265	220.308	1236.57	266.752	247.025	211.005	2858.202	3831.624	38610.404	126.13	245.255	4170.201	298.981	681.04	274.061	1561.828	396.515	309.184	341.737	102	0.987	717.608	1532.637
15751.48	17894.441	12580.96	22459.013	17602.202	5002.249	4147.647	7185.625	1472.089	587.56	2644.14	425.692	3082.174	280.664	221.609	6792.096	259.189	212.453	292.32	1177.491	803.354	574.656	138.319	806.208	5026.981	327.266	326.349	289.072	193.56	308.661	318.187	1778.183	113	0.981	883.19	1532.916
19843.797	22687.973	16945.704	28357.205	22207.48	8400.775	219.582	240.824	1341.716	685.539	838.226	599.439	5225.831	386.326	235.318	925.548	224.703	213.268	201.282	2379.09	1727.87	248.252	126.97	214.949	2599.12	286.297	558.286	263.296	335.367	479.679	284.833	1221.438	111	0.923	611.392	1533.797
22075.631	24106.28	18349.076	29595.36	24000.755	3837.895	321.71	429.374	1525.616	683.539	1858.16	506.876	2031.787	332.178	225.35	925.392	272.344	234.258	466.456	1920.746	805.981	662.354	135.27	208.661	2002.807	283.488	412.511	330.821	2811.688	443.526	339.231	410.652	177	0.892	940.653	1534.963
15664.732	18157.54	13653.962	23006.682	18334.735	9571.453	164.84	160.425	1255.507	582.316	557.514	702.62	2401.457	348.221	209.523	637.782	214.04	176.311	214.271	6206.841	446.948	511.824	118.546	213.287	4652.54	296.799	430.096	278.008	8261.021	681.217	254.832	471.248	125	0.94	447.748	1536.148
18427.198	22191.25	14897.719	27413.058	16702.025	44399.905	219.513	232.857	1811.127	874.149	3653.685	624.838	4706.783	2741.724	231.833	1472.852	299.689	309.503	469.946	1561.565	1808.286	10802.747	141.749	215.807	3288.343	294.665	340.06	303.762	93.772	4153.788	362.123	409.526	101	0.99	993.985	1536.054
15913.936	18264.922	13546.764	23940.203	17879.959	36950.085	232.771	255.439	1177.886	591.231	919.005	830.3	5744.71	989.999	239.907	1536.384	210.533	196.241	276.814	2058.17	3263.095	649.511	112.342	272.138	2715.036	284.495	393.622	269.561	1880.613	613.406	248.09	496.172	112	0.973	511.929	1536.857
22193.913	25254.236	19409.087	32086.454	24798.09	18371.959	166.725	184.117	1246.395	636.187	578.567	555.189	1399.464	747.185	235.489	654.682	204.863	166.013	199.179	3145.362	570.081	2822.809	125.044	231.197	2107.022	281.805	629.517	296.222	6973.313	559.765	272.443	402.606	205	0.934	400.88	1540.715
18779.42	22152.526	16632.9	28512.089	22513.995	36760.347	199.685	195.684	1224.611	595.558	707.589	848.844	2670.548	1191.872	218.044	746.492	214.164	184.778	220.496	3259.159	880.449	2049.566	112.874	211.569	3589.888	287.138	453.107	273.137	5245.49	662.659	254.714	478.96	247	0.753	488.796	1539.682
17271.38	20243.881	14691.234	25079.327	19537.495	8365.972	198.595	204.504	1501.592	825.51	723.634	631.83	2390.586	431.449	245.705	607.817	254.496	217.491	256.597	1176.865	1066.25	242.026	118.955	198.045	3848.322	314.095	355.843	271.263	378.742	473.168	299.106	645.305	115	0.999	605.839	1539.091
17066.734	20209.46	14778.487	26919.713	20910.934	6809.138	285.292	371.764	1292.555	597.84	1024.854	660.139	6349.604	372.395	238.713	895.521	225.213	207.823	248.883	1913.833	2366.676	236.977	125.804	222.376	4345.75	283.703	602.481	265.261	904.943	557.204	306.833	1590.597	128	0.936	616.031	1541.57
21359.886	26008.417	17809.693	34082.812	23347.87	9475.555	163.847	195.562	1068.533	535.201	502.976	578.694	6832.772	618.342	229.843	631.354	203.965	185.14	215.243	2372.941	9488.49	4811.047	126.858	239.613	4395.407	277.347	789.607	280.731	1843.565	350.172	288.564	393.533	106	0.993	381.33	1540.755
18720.161	21421.076	15403.945	25891.586	20669.624	1949.725	1354.877	2053.338	1653.762	717.305	1842.306	573.699	3295.47	324.417	224.412	2720.452	298.067	228.184	303.877	1263.353	1054.56	461.735	130.128	359.629	4730.261	299.473	343.889	322.961	133.489	326.238	297.264	654.115	144	0.923	787.215	1542.229
14923.756	16760.439	12135.625	21226.119	16733.887	21604.426	501.479	705.484	1601.219	704.871	3004.509	476.058	4899.025	1496.809	239.337	1680.877	318.366	243.946	300.883	1956.345	1228.288	9032.311	128.507	282.146	4059.778	288.755	359.796	309.856	1857.058	6349.144	313.233	547.549	105	0.971	958.271	1541.329
18572.821	21317.417	15946.945	28339.305	21017.966	35828.222	192.211	183.564	1099.439	558.969	629.427	795.79	3376.902	1120.098	230.909	546.811	199.436	192.42	228.219	1770.587	1735.039	1343.176	117.966	199.852	3033.589	324.828	285.203	285.633	899.047	861.618	260.924	521.397	163	0.946	497.261	1544.224
14769.132	16884.475	11287.615	23883.141	16247.064	14567.366	256.831	288.441	840.308	455.6	464.864	390.283	439.436	1200.655	214.031	1981.329	238.91	190.472	286.426	5597.278	140.953	6920.708	142.392	247.138	4102.577	279.438	684.447	255.375	5695.602	1540.483	309.566	404.372	109	0.907	1034.142	1541.518
15587.5	17795.524	12509.024	22790.142	17516.24	29707.866	340.026	440.366	852.805	524.497	599.093	422.957	851.522	1699.95	215.776	3394.366	223.671	187.015	282.267	12018.67	194.314	7666.702	136.936	413.421	1457.389	277.72	760.031	284.083	4638.872	3118.798	337.365	755.144	133	0.973	1023.733	1542.959
18439.434	20816.752	13770.764	26317.905	19817.8	38584.662	3876.448	6581.433	1916.87	745.216	3853.749	518.466	2702.628	2332.157	249.814	3760.184	402.047	254.432	297.642	1073.766	732.647	8870.897	136.796	571.131	8763.335	283.776	323.346	312.266	137.774	5909.184	300.512	1349.904	121	0.937	974.599	1544.955
19383.252	22765.445	15158.173	29222.787	20684.159	48420.883	276.24	341.275	1714.886	731.299	3018.903	520.787	2436.399	3078.587	223.189	1157.562	304.791	323.524	302.654	1110.401	657.304	13402.174	141.141	182.673	5392.324	293.504	336.689	286.164	138.188	4620.379	408.164	373.119	106	0.98	1002.849	1543.849
14936.687	17227.282	12422.973	23388.262	16672.081	4732.623	173.79	186.716	824.489	408.127	1005.316	680.745	3874.709	464.726	215.063	584.547	170.028	138.63	190.141	1884.495	2219.818	1357.85	125.82	218.81	5043.833	292.856	329.789	281.255	1971.746	1288.289	262.837	398.206	121	0.965	429.814	1545.145
21707.85	24710.927	18607.987	30956.383	23260.437	5716.241	169.79	215.836	1205.141	599.737	551.742	607.985	2148.559	448.481	233.125	722.866	217.548	182.633	243.568	4911.533	2158.479	2847.368	125.936	247.659	3174.885	296.524	530.023	301.316	5969.914	308.58	296.182	704.912	226	0.863	384.425	1547.168
26938.81	29769.118	21010.23	36272.234	27798.078	10490.656	284.225	334.8	1144.708	629.832	648.565	514.547	565.739	912.237	214.895	1199.541	253.62	209.237	319.854	11539.592	178.895	4689.497	146.295	192.838	2939.511	294.508	862.742	288.356	6305.73	2095.177	361.245	352.083	121	0.937	1036.5	1548.029
16696.377	19337.236	13922.329	24394.187	19137.941	2923.234	222.923	255.606	1443.03	624.705	2720.236	514.561	3065.164	279.911	209.721	909.325	254.517	216.547	294.078	1967.405	965.73	180.233	120.339	207.177	4660.156	283.906	341.392	288.027	274.936	293.958	322.426	302.259	153	0.931	835.036	1550.415
25223.918	27773.867	20176.672	33086.926	27567.638	265.281	2204.14	3846.452	1586.973	602.37	1914	400.851	3057.474	231.256	214.794	3453.266	252.838	230.698	243.494	1037.905	658.992	250.149	126.794	494.637	5006.268	302.197	333.85	297.26	570.146	267.264	336.82	1203.601	166	0.94	889	1551
20384.77	23702.232	17655.207	31436.287	23875.172	42092.272	192.376	150.256	1151.272	573.665	638.634	685.844	2196.882	1394.101	215.027	559.517	199.464	170.021	213.072	2700.838	1077.365	1273.618	114.482	199.766	2325.366	283.484	382.676	259.875	5123.702	658.788	259.166	501.469	193	0.816	481.966	1552.738
14027.429	16689.389	11898.27	20933.696	15962.996	11468.127	185.96	160.297	1159.08	626.717	1173.123	737.872	5813.548	399.746	226.586	604.999	208.444	205.51	216.778	1920.456	2556.088	289.019	110.622	209.924	2347.227	271.168	329.948	265.53	290.522	307.939	262.974	428.539	106	0.949	519.481	1549.83
18639.227	21668.295	16031.017	27247.002	21809.892	7577.32	316.349	366.835	1444.46	740.075	2036.761	716.352	5978.633	370.021	236.866	2375.443	232.688	220.308	217.579	1800.228	1626.7	212.121	121.116	371.024	3400.691	290.561	587.298	267.98	697.779	299.488	317.017	881.985	143	0.967	639.101	1550.983
23416.996	26169.647	18521.363	31159.202	24770.965	31880.634	299.705	401.93	2046.696	796.029	3594.658	583.633	3008.581	1708.917	243.616	884.468	407.653	302.73	333.545	1052.05	888.004	8608.543	129.676	183.192	8624.992	290.834	339.827	304.386	100.379	5438.789	335.232	372.606	154	0.927	979.766	1550.221
17549.405	19319.518	13604.098	24756.717	18194.74	20979.677	1022.057	1628.61	886.041	477.335	518.687	383.74	436.096	1377.536	225.227	1803.552	254.308	195.047	226.49	3484.919	167.865	7193.296	135.373	260.477	4459.136	273.74	1167.203	261.621	8059.799	2064.866	292.713	565.939	172	0.914	1017.093	1551.169
20844.861	23276.415	16389.566	29115.379	22750.39	23336.249	438.917	406.167	1724.686	756.761	3031.221	542.344	2712.859	1077.627	285.992	2604.881	298.887	266.908	227.362	1173.905	674.428	5561.384	137.392	341.946	3182.68	289.745	336.999	301.867	1555.984	4235.234	327.348	549.676	140	0.968	954.214	1551.514
23813.734	26663.184	19732.394	31470.718	28267.502	18142.878	289.241	326.974	1233.816	672.188	746.024	516.278	1695.046	1240.509	214.888	1169.164	289.21	224.732	391.756	9173.072	659.683	5573.443	142.268	195.716	3517.264	297.928	748.86	285.83	5344.077	4942.839	392.53	346.298	165	0.86	1033.088	1554.361
15804.688	17563.194	13407.053	21410.902	16560.078	4092.37	167.911	175.074	858.447	469.725	445.253	560.771	1997.523	406.897	203.686	473.864	164.029	147.782	321.568	3053.997	557.357	1071.779	118.852	217.29	1174.783	295.027	358.189	284.46	3859.72	983.514	268.361	379.319	113	0.981	433.155	1553.155
22137.66	24662.485	16626.392	31046.449	23708.736	39199.987	228.864	258.571	1830.764	752.131	3064.175	525.465	3735.925	2264.336	223.335	863.229	299.809	284.891	237.65	1330.583	569.151	7049.965	124.757	201.528	3322.366	302.39	337.261	292.602	263.395	5124.777	318.222	331.295	103	0.996	964.316	1553.131
20278.131	22158.484	16011.167	27021.584	21712.094	863.637	877.38	1407.029	1501.766	630.692	1636.315	497.562	3255.413	243.802	204.669	2119.643	263.405	217.423	216.846	2677.93	594.733	215.929	121.551	297.189	2886.165	288.806	382.731	291.132	1856.239	281.336	292.217	554.849	148	0.924	899.142	1557.493
18480.535	21189.154	14471.566	26875.238	19436.958	43700.301	205.643	225.749	1457.783	640.454	2490.102	484.429	1854.398	2614.625	222.645	1661.381	313.657	270.676	294.424	960.155	480.082	7527.665	133.675	224.508	5706.191	281.641	349.784	302.842	1934.788	2639.372	370.975	422.384	106	0.993	997.5	1555.774
18157.59	21976.31	14632.152	29025.382	19358.14	30547.877	165.251	191.071	1167.389	568.271	551.6	681.156	11348.543	1066.692	240.305	737.955	217.572	196.349	186.037	3079.249	12402.059	8432.771	120.187	222.1	5243.16	300.062	424.857	309.874	229.074	2480.9	267.678	371.485	168	0.928	399.143	1558.143
24174.451	27216.123	18961.296	33602.707	25770.368	43868.337	400.807	638.522	1867.639	799.528	3008.869	574.602	3436.548	2062.359	240.255	4387.733	355.434	293.331	239.791	1293.179	638.466	5650.911	129.999	444.555	4689.463	318.251	345.396	304.259	129.43	2672.58	340.914	709.392	197	0.825	968.637	1561.393
18224.743	19840.673	15781.544	23575.521	18696.959	23939.974	423.641	528.152	1059.068	540.539	513.38	413.506	443.677	1329.575	220.296	1461.606	251.756	211.1	203.442	5046.412	162.626	3197.709	132.762	206.681	3343.614	268.06	576.625	255.509	8554.046	4479.117	337.762	446.034	108	0.967	1015.824	1559.519
20078.827	20349.365	14869.557	24726.426	20221.518	1892.49	403.662	472.242	1428.554	678.719	935.567	622.986	4541.71	353.724	229.743	2619.941	249.851	194.983	276.988	1751.141	1107.063	213.227	122.466	449.855	5114.585	287.929	291.564	276.703	1222.588	405.072	315.6	1160.616	115	0.986	640.952	1560.517
18690.179	21499.97	14815.481	27240.403	20104.415	40711.622	374.269	489.859	1788.966	802.18	2280.995	617.744	3331.249	1626.272	245.83	4682.051	319.849	293.206	216.598	1313.092	672.376	6613.251	135.63	459.335	1998.101	303.346	329.103	294.477	180.835	2558.102	355.714	735.314	138	0.908	976.928	1561.065
20847.133	23743.194	17964.829	30011.481	23833.419	51047.515	200.707	142.052	1423.568	756.349	734.513	826.359	2778.077	1565.674	210.889	577.895	252.747	190.031	188.027	2766.187	1101.814	1398.792	118.683	202.658	2628.31	292.649	408.725	265.072	3979.172	682.524	282.551	467.781	148	0.914	479.446	1562.601
17858.863	20648.659	15014.017	25985.231	20660.066	9418.412	224.544	218.168	1288.886	653.48	867.097	804.97	3868.22	339.515	233.148	889.567	208.476	188.36	202.621	2006.22	2278.278	216.706	123.935	213.184	2699.381	282.804	352.07	254.21	1255.366	307.577	292.184	613.232	109	0.976	653.041	1560.693
16910.742	18932.636	13714.595	23350.603	18112.401	1031.572	2771.689	4498.172	1588.232	638.922	1588.537	424.304	3830.711	251.171	207.113	3528.787	243.048	219.449	218.762	1331.703	828.324	175.977	129.914	529.559	2204.051	320.166	320.597	278.187	738.052	270.838	287.007	1288.433	106	0.98	889.849	1560.821
12568.649	14451.043	10835.925	19115.165	13852.689	31643.033	204.814	194.705	1206.951	499.135	1102.297	526.323	422.067	1710.861	213.514	1060.498	250.699	215.564	285.156	5036.145	171.758	5974.045	129.865	188.397	4234.671	282.416	468.124	276.031	8370.629	4311.661	382.033	332.585	108	0.98	1028.12	1562.435
21685.743	23738.832	18172.936	28338.569	23411.189	8357.609	845.351	1265.505	1449.104	686.512	1773.36	523.091	1434.299	732.439	222.546	4180.058	329.474	227.824	211.174	4028.781	304.326	2664.651	124.446	450.362	4149.134	312.016	631.899	295.45	3142.02	844.518	310.268	801.189	164	0.884	960.951	1568.049
18092.504	21371.384	14157.901	28791.248	19002.971	24297.355	161.91	142.585	1115.523	524.867	508.16	592.151	8916.76	908.532	226.36	739.708	226.849	184.565	204.36	2761.341	12654.277	3647.202	119.81	210.779	7384.362	309.313	402.86	320.718	2056.303	7077.61	265.957	356.667	108	0.98	402.917	1565.889
23374.503	27954.117	19765.946	33660.549	26268.227	58041.871	183.324	182.574	2825.66	869.078	736.863	978.496	3030.896	1430.914	210.731	536.296	335.043	208.154	206.178	1598.481	535.635	1225.465	120.803	205.615	3929.519	316.611	283.528	271.735	1282.514	567.216	292.938	449.523	109	0.976	486.665	1567.555
17800.148	20814.43	15154.32	26200.913	19984.806	9906.432	217.269	214.615	1607.728	896.176	831.275	789.891	2933.495	349.323	225.539	600.329	270.378	227.604	221.375	1202.342	920.676	246.093	116.495	189.365	3525.018	307.394	315.603	281.336	231.549	332.068	289.811	448.434	115	0.999	651.848	1568.187
22071.92	25031.369	17187.39	30683.678	23617.409	3804.471	1405.41	2297.461	1815.647	798.64	2815.118	530.992	2712.714	525.883	227.588	2706.562	351.917	280.07	268.809	1118.026	808.761	2884.45	122.982	369.458	4755.909	300.149	335.58	298.374	130.984	311.421	297.464	713.776	118	0.981	944.449	1567.873
19777.176	22106.895	15826.826	27668.478	22160.513	284.434	1244.424	3083.904	1415.476	608.899	1772.977	442.595	1902.819	248.403	209.722	3751.882	249.871	202.857	208.929	1408.75	682.91	283.465	121.645	468.742	4263.301	312.521	315.897	273.931	1852.578	275.225	367.823	866.067	115	0.969	873.5	1568.5
17777.141	20156.004	14414.805	23619.496	18907.023	41932.731	547.807	830.426	1431.971	703.107	1763.641	561.665	4320.1	1734.265	227.469	2137.751	306.151	243.89	249.449	1152.1	777.888	3715.941	138.071	280.791	2345.655	304.604	326.009	267.937	293.709	964.401	380.342	506.225	114	0.977	983.719	1571.465
16232.13	19116.206	14198.03	24388.663	18879.971	4292.984	180.049	180.453	1501.503	765.797	681.941	868.067	5808.218	277.514	233.197	449.38	278.464	239.383	208.563	1462.837	2274.207	173.706	132.126	207.259	3330.186	277.397	298.783	267.727	384.68	356.805	270.965	468.894	111	1	530.392	1573.122
22734.94	25075.642	20313.03	30892.1	25740.503	50840.549	176.937	185.444	1800.896	834.448	674.739	785.434	2102.731	1165.674	213.221	448.233	323.471	204.533	261.504	2364.286	348.532	1089.111	119.425	200.163	3311.796	309.276	291.241	255.123	3044.629	555.458	284.319	483.938	137	0.974	487.383	1573.639
17745.185	21018.321	14364.164	26382.336	20199.43	2827.187	346.913	377.385	1401.132	720.438	1536.515	621.255	4658.046	303.102	264.64	1214.012	280.341	246.6	216.906	1892.971	2244.504	463.89	114.82	300.708	3948.636	298.912	554.367	272.526	3998.675	327.249	296.876	661.84	103	0.996	703.898	1574.345
17895.957	20582.064	14047.295	25149.039	19280.19	3728.064	215.085	277.192	1927.8	847.514	2214.351	657.114	4053.841	275.562	192.888	1160.616	340.485	292.252	251.184	1042.866	973.903	598.957	125.489	223.375	2025.023	308.577	364.117	285.879	134.582	280.763	265.866	395.379	100	1	924.38	1574.38
16759.972	19298.433	13399.754	23914.84	17980.422	3034.309	918.975	1339.176	1619.779	661.027	1798.303	451.095	3096.775	442.187	213.046	2177.214	292.15	257.619	245.302	1139.622	1108.688	3778.493	127.258	323.809	3977.59	273.893	330.139	283.395	135.912	297.699	270.363	596.612	107	1	943.276	1575.743
16208.092	18274.258	13384.503	23667.748	18692.934	2485.563	270.318	276.506	1140.256	512.66	891.442	450.352	1743.693	227.538	212.818	1009.197	218.953	172.564	215.924	3179.053	391.193	196.525	118.488	219.369	4035.117	274.72	352.959	280.728	4082.794	319.761	271.684	412.099	99	1	833.429	1576.359
16574.005	18903.266	12949.854	24881.766	18548.14	6974.821	262.847	271.842	1578.931	632.056	2451.078	445.08	2733.802	277.24	202.148	1695.438	289.718	232.886	275.228	1318.308	1061.196	187.254	135.861	248.03	4447.817	318.296	344.493	294.645	125.8	292.776	370.738	417.217	96	1	901	1576
16346.578	19199.66	13412.925	23969.039	17939.735	32804.386	940.366	1527.12	1892.986	998.022	1213.213	769.973	1746.395	1372.054	214.306	1507.354	420.456	297.175	242.649	989.095	1345.071	1512.498	136.571	228.029	3740.664	313.023	337.529	283.745	225.517	459.107	327.673	426.324	107	1	974.519	1576.724
21603.812	33330.449	23248.315	45581.593	26134.58	29187.831	11236.624	16430.767	1495.731	1076.54	1317.747	1153.376	935.908	1210.401	292.177	10463.688	287.008	285.4	275.183	4415.959	210.365	5211.102	161.61	2302.383	560.965	318.575	422.487	332.324	1247.248	1205.433	389.446	4882.428	134	0.942	1042.784	1577.724
16925.455	20203.829	14270.469	25481.087	19390.19	6524.995	225.099	191.312	1657.383	910.166	930.249	828.119	6251.058	345.895	217.066	540.36	283.235	243.793	242.2	1718.322	2457.018	239.375	121.847	177.012	2761.049	298.277	311.4	260.006	138.811	334.942	307.381	360.001	122	0.945	662.049	1578.238
24622.523	26832.756	20417.135	32444.93	26601.259	305.178	1704.285	2891.915	1429.612	659.812	1226.212	481.148	2804.584	251.27	199.088	2582.684	263.382	176.864	173.257	1384.972	1170.766	279.733	119.77	387.575	3699.462	317.457	337.038	288.382	943.245	278.793	333.147	708.193	146	0.901	874.048	1579.37
14048.667	16329.986	11002.735	21105.851	15316.645	4761.38	208.266	243.143	1473.243	609.724	2589.525	447.573	3171.502	539.453	212.862	1408.938	314.598	259.851	263.754	1152.109	1060.231	1926.958	130.705	236.499	5838.153	298.639	359.384	269.071	562.292	314.753	305.014	388.714	100	1	954.38	1577.62
25982.531	28070.418	21869.106	33829.57	28254.139	359.42	3725.805	5052.267	1233.12	595.197	836.564	480.879	1589.694	247.687	205.253	3275.764	245.381	157.173	178.518	4855.96	530.489	283.479	120.422	543.286	3307.748	316.136	484.707	278.735	3691.991	281.004	333.361	1267.672	109	0.976	866.95	1579.234
14682.852	16995.467	12194.632	21399.553	16266.51	3159.922	195.028	216.366	1238.649	621.711	506.619	808.419	4308.779	290.738	221.705	490.468	208.564	193.468	226.995	1903.863	2105.748	236.117	113.827	214.097	3006.684	287.983	330.85	291.13	2065.715	341.439	293.029	379.579	110	0.985	592.1	1582.009
10181.152	12153.389	8720.283	16376.939	11941.487	7625.717	316.626	370.591	688.264	405.876	464.76	418.075	1634.134	319.624	258.618	1054.816	204.955	191.121	239.993	1491.662	511.566	239.484	126.758	228.987	5186.297	314.335	498.422	269.815	12752.309	325.523	303.553	701.973	121	0.937	736.062	1582.698
11471.794	12463.863	7841.394	15658.441	10465.537	18095.061	187.167	207.198	1148.632	444.056	486.217	481.265	7719.694	930.324	209.267	759.787	223.438	165.314	209.702	2993.309	11132.391	3841.128	114.709	228.454	3269.866	294.499	425.654	308.039	1387.047	1800.892	285.609	384.706	110	0.985	411.518	1582.2
18551.995	21771.713	14531.918	26225.758	18997.259	38464.435	235.064	295.959	1602.599	647.39	2913.202	484.098	3400.315	1379.547	229.892	972.901	324.377	281.311	333.403	1236.339	1100.184	3585.781	132.702	174.244	4670.276	312.659	323.753	283.107	286.115	1692.103	432.306	351.115	129	0.97	1003.864	1583.833
17724.11	19860.529	15946.431	24079.127	20527.971	2705.214	283.212	263.207	1484.249	792.472	790.594	662.343	1376.534	319.388	243.244	826.077	292.294	225.503	284.511	5413.482	333.609	296.532	115.283	220.961	3351.81	305.629	339.757	273.334	14012.804	348.385	297.46	624.959	131	0.947	700.317	1586.469
17578.366	20897.663	14600.622	26456.747	19382.674	18473.919	179.568	182.878	1413.691	726.723	655.101	673.204	2488.12	342.617	215.598	488.871	245.672	221.406	214.515	1392.584	778.349	321.033	136.565	203.021	3840.766	283.569	296.263	261.203	577.334	356.341	294.877	394.286	108	1	516.5	1586
21199.299	17902.575	12989.796	23425.469	17076.591	17742.202	234.236	282.24	1264.328	539.491	808.061	439.061	844.939	594.516	205.94	827.547	329.13	228.968	300.437	5582.992	302.657	755.538	135.194	186.007	6448.566	280.295	714.668	275.75	17950.135	436.587	365.139	335.163	118	0.914	971.025	1587.822
11792.354	27458.403	19367.685	31640.573	20125.806	36105.031	2180.101	3693.19	1049.453	935.267	899.906	787.904	768.964	1546.083	245.726	3370.363	216.214	269.229	389.233	4652.049	192.981	7782.229	139.219	584.76	692.042	317.261	402.162	324.019	1855.389	2079.061	415.686	1168.465	183	0.798	1041.21	1592.041
16786.326	19776.08	13999.383	24811.836	18406.059	27474.689	188.163	195.238	1141.232	598.288	671.725	851.274	3778.661	1339.314	230.865	545.422	216.041	183.478	252.58	5311.316	1580.254	3394.371	132.571	204.974	1156.954	298.902	657.11	265.747	6356.228	1803.759	305.222	459.251	127	0.955	479.634	1589.421
14816.748	17450.997	12131.661	21824.331	16507.386	7106.374	477.934	647.737	1779.15	790.776	2003.49	595.259	3483.216	377.161	193.34	924.742	308.735	258.507	227.725	1162.517	842.846	598.443	132.119	207.933	1471.874	309.833	374.105	278.341	716.713	316.116	264.669	349.963	117	0.944	916.098	1589.021
15280.851	17552.54	12364.559	21109.681	16939.882	793.784	1466.203	2613.622	1482.171	619.28	1062.132	449.37	2057.029	233.113	212.331	2936.415	218.892	196.687	205.387	1493.569	953.014	165.118	125.716	547.42	1560.286	268.516	317.781	281.501	1449.205	322.475	285.937	1138.583	107	1	841.023	1589.453
13118.781	16750.649	10674.531	21669.592	14166.626	28838.553	194.924	160.52	1310.545	697.874	641.882	1026	9795.445	1896.789	203.649	604.909	255.891	200.974	213.526	1827.712	3687.77	9096.198	113.549	195.801	3587.483	338.016	307.463	277.721	687.255	2532.855	279.822	428.474	112	0.973	439.205	1590.839
18692.64	21783.251	14401.563	28133.523	19779.619	16671.023	692.399	1162.871	1216.976	535.475	1710.884	435.635	2629.153	939.598	223.261	2192.198	282.727	222.981	290.475	1238.238	778.239	3000.798	138.123	308.888	4220	311.34	355.388	280.845	3791.603	2364.672	349.193	645.621	162	0.95	998.975	1592.648
13876.05	17566.669	11639.053	22420.665	15401.517	25140.351	205.302	175.189	1418.014	740.044	675.257	973.084	7433.774	1506.186	198.185	629.941	265.438	202.412	241.033	2894.638	3708.781	5989.854	120.978	211.175	3091.42	311.177	303.768	265.694	440.967	2718.879	313.319	452.03	110	0.985	458.964	1593
16158.559	19535.713	13684.667	24499.887	18326.574	5796.118	183.701	178.133	1599.208	849.948	710.519	826.725	3077.525	304.935	214.156	469.697	277.228	235.353	205.497	1134.836	732.846	236.222	128.43	192.579	3258.682	310.467	304.166	285.506	112.366	328.429	307.623	376.944	106	0.993	565.896	1592.5
14342.353	24357.619	17525.814	21980.607	19409.694	24807.878	4179.654	6981.71	1503.414	1164.863	2434.089	473.346	3453.887	1395.385	253.671	3223.782	251.101	403.263	314.452	1651.819	961.731	4335.898	153.263	632.15	2569.837	356.59	395.318	284.107	2210.31	1632.2	450.859	1585.519	106	1	1025.613	1593.387
16836.723	22386.07	19752.77	26021.682	22905.308	23056.223	226.664	214.287	1559.282	724.549	3192.362	487.408	5993.99	1109.415	231.26	995.402	305.812	297.151	383.908	1468.309	1757.744	5610.517	127.379	182.205	4584.111	319.786	361.107	279.918	2976.564	1544.175	416.848	318.708	107	1	1014.276	1595.481
13445.978	16946.811	10990.861	20470.788	13538.06	24521.395	195.017	188.91	1335.409	692.747	603.705	693.21	2475.513	812.712	218.029	608.647	269.117	206.042	231.932	1380.571	704.327	708.711	140.408	193.394	4251.441	291.321	303.683	263.678	364.15	629.183	285.84	454.766	117	0.985	475.278	1600.013
18436.013	26757.786	19075.65	22852.837	28335.144	23739.904	1206.789	2310.166	1256.748	891.918	1177.023	476.47	2274.729	1205.624	226.28	1904.07	282.84	261.077	205.89	1855.165	644.808	3902.848	137.646	282.054	1868.374	322.38	434.305	268.81	2612.038	2432.213	411.643	564.774	317	0.673	1010.279	1609.481
15090.324	18627.363	12201.43	23147.984	22692.218	10837.052	3634.131	5873.081	1453.073	718.276	1590.492	494.998	4284.32	981.802	225.764	4853.455	296.169	262.391	245.953	1835.801	1539.186	5189.855	138.829	580.162	2148.956	316.046	449.276	279.803	2553.465	2177.497	379.347	1240.882	141	0.938	998.968	1610.784
12242.784	14382.805	9705.72	19343.092	13290.583	16003.37	190.935	211.358	1020.568	486.288	690.076	440.043	593.366	1045.175	196.819	847.722	246.629	199.639	247.336	6187.33	207.905	4088.039	141.183	201.147	1933.082	299.598	605.185	268.688	15775.528	2237.727	389.949	310.062	120	0.981	973.342	1613.333
17853.148	21426.336	13303.476	28035.146	18818.307	8558.87	306.833	391.265	1694.574	739.856	2069.073	502.139	3948.451	893.904	201.683	1177.117	357.44	283.708	342.235	1469.101	1258.736	5268.342	144.006	224.559	5813.706	327.007	302.251	282.242	226.348	2343.939	352.099	341.351	114	0.99	989.763	1613.132
19286.85	23158.002	15694.475	29905.813	20254.168	44022.293	172.708	166.386	1409.445	766.442	1055.666	811.913	7547.841	984.738	230.486	428.388	253.437	226.254	201.997	2043.766	4843.671	578.677	142.011	192.016	3666.078	275.259	503.649	258.818	208.051	471.444	315.357	392.11	108	0.955	510.898	1614.38
22122.052	25543.453	17735.663	26212.216	21375.156	39064.004	851.347	1428.237	997.555	693.495	821.461	484.465	1030.556	1795.675	240.848	5623.794	248.266	212.993	302.981	2965.213	589.935	2606.937	147.6	861.546	2804.201	303.617	416.484	277.786	10720.721	1365.312	410.119	1533.934	102	0.987	1022.804	1614.098
27783.84	29915.021	23148.781	37081.175	28767.26	3916.158	280.537	184.923	1119.615	546.229	574.496	557.804	1075.634	224.318	215.097	691.054	283.674	199.35	219.023	5457.857	235.629	419.847	122.534	196.189	6406.154	300.668	362.28	287.14	8325.204	259.095	349.875	715.1	119	0.99	882.912	1621.332
14714.837	18523.03	12293.62	23860.506	15909.784	13528.117	187.032	175.658	1414.331	782.262	662.577	913.985	4592.233	509.092	223.147	488.012	248.902	217.508	223.528	1608.981	3098.333	445.639	127.832	209.14	2148.978	282.669	314.105	285.487	372.186	327.216	342.459	381.666	106	0.98	518.311	1624.094
13021.207	15683.78	10567.883	21748.475	14305.231	24361.346	182.798	161.344	1099.362	517.426	642.677	767.309	7593.647	718.016	222.864	532.134	227.253	206.622	243.862	2903.601	5587.998	555.648	134.254	205.612	5163.228	269.394	806.018	265.085	1018.317	375.533	287.606	384.816	107	0.958	507.407	1629.509
19695.103	21822.444	16479.967	26173.526	20659.156	2712.694	582.32	174.405	1420.451	727.792	668.811	761.229	1718.238	240.049	227.513	480.044	284.278	210.784	261.618	4781.29	676.903	531.704	133.787	177.381	1581.35	295.611	481.967	296.06	6278.009	270.66	360.25	606.581	114	0.99	871.167	1629.105
14419.324	15582.051	10768.658	20755.456	14397.95	13595.698	185.988	167.156	1028.07	490.647	507.945	737.278	3434.366	453.956	214.987	466.3	182.589	160.446	187.545	4778.861	1114.682	374.872	124.507	209.859	1389.887	264.392	361.717	269.723	6065.859	317.956	296.44	389.695	128	0.865	523.398	1630.641
14122.434	16681.736	10751.586	22360.201	14776.343	28046.478	208.264	193.992	1100.009	558.022	995.82	458.003	1692.777	1219.529	207.26	960.049	253.446	219.263	306.421	3781.064	436.961	3857.492	134.824	214.562	1164.593	322.699	335.593	295.563	1537.536	2161.699	371.019	504.952	174	0.81	959.144	1632.989
12124.305	17130.622	11405.302	22650.756	15118.415	10778.673	181.973	197.64	1069.66	582.407	1604.329	436.998	2746.845	513.44	223.094	554.218	265.585	267.041	338.401	1037.584	1253.921	2266.368	119.107	178.792	5320.544	318.765	309.813	296.344	467.436	556.215	352.714	438.277	119	1	918.046	1637.979
23345.652	26394.41	19396.879	33301.209	24705.14	6012.738	188.33	153.663	992.509	497.924	490.434	508.708	632.897	445.709	204.937	397.574	189.28	180.989	325.665	2003.967	253.263	313.249	114.199	188.971	4263.159	297.059	351.658	304.735	5368.069	351.345	273.528	343.447	136	0.956	565.581	1642.993
23824.785	25899.136	19151.836	32885.277	23908.942	4450.851	189.167	166.649	892.346	461.506	393.847	530.97	1132.309	377.05	215.312	419.117	158.995	180.721	317.827	1693.193	420.801	259.593	115.361	188.263	2384.377	292.678	309.789	296.732	3652.528	311.385	282.619	361.439	101	0.964	572.975	1642.985
17547.061	20961.711	12926.904	27743.937	17916.913	21962.645	210.127	268.426	1637.72	679.77	1309.332	496.417	3267.234	1256.727	215.405	845.807	296.211	283.226	223.39	1442.834	622.66	2988.938	134.176	188.262	2430.278	317.042	293.691	316.318	126.07	4919.372	331.902	383.744	99	1	965.359	1647.429
19499.637	23625.775	14999.108	30197.722	20050.369	17301.16	206.14	243.422	1712.718	767.3	1279.328	600.663	5114.318	787.059	211.972	784.867	348.506	313.077	266.876	1541.36	1029.514	2188.034	136.253	193.41	5045.925	331.754	302.19	314.334	124.912	4903.299	376.254	345.822	110	0.998	959.1	1650.655
18763.214	22061.646	13848.06	27436.598	18806.88	22009.91	187.079	179.567	1632.683	734.378	893.852	563.633	3152.301	662.617	218.582	804.658	351.32	306.68	314.714	1256.964	1461.126	915.315	133.186	190.316	5561.275	317.019	297.195	292.747	137.946	1224.454	336.798	359.217	116	1	945.138	1654.862
19356.799	23201.353	14715.512	30042.101	20092.358	22652.165	185.481	193.495	1548.445	721.832	1090.738	523.686	3965.044	1155.044	217.646	912.44	319.133	284.471	228.423	1637.165	783.176	5334.743	141.595	193.664	2892.525	316.756	315.638	288.856	1338.351	2126.808	392.999	362.934	99	1	970.672	1654.601
21068.175	25441.662	16525.107	31779.826	21628.22	13144.527	192.235	275.093	1594.804	728.076	1063.109	562.065	4932.896	898.659	215.22	989.551	324.937	309.613	258.641	1478.589	1031.293	3686.163	145.607	196.444	4101.117	324.935	304.041	315.097	155.937	3155.158	419.17	325.98	104	1	965.154	1657.365
14622.015	17718.27	11188.588	23014.831	14713.436	4967.02	183.002	399.988	1624.53	658.195	1701.858	488.989	4081.943	369.195	230.24	738.563	295.216	294.255	293.069	1280.183	1562.811	425.76	135.847	190.597	3032.588	316.941	281.078	294.589	95.819	530.864	279.921	1039.117	104	1	940.846	1661.635
16292.185	18635.081	13045.778	24473.161	17493.411	8552.184	184.912	172.468	1501.561	684.495	613.583	817.13	4072.214	364.979	234.08	393.386	263.038	217.971	172.948	6881.52	602.435	377.04	123.526	179.711	2793.625	284.477	423.757	274.825	8257.055	344.437	317.9	399.634	100	0.981	694.97	1666.03
17637.429	21344.425	13250.124	27576.327	17701.053	9258.18	181.915	239.021	1701.351	781.49	1113.01	607.692	4584.752	870.531	231.373	722.909	355.864	291.826	266.947	1421.251	2762.92	4706.545	150.492	189.607	5660.096	308.726	301.926	305.12	138.502	1954.397	309.658	339.336	127	0.955	962.642	1670.484
13326.742	15703.149	11480.507	19581.796	14904.733	1945.38	211.149	196.579	685.158	393.838	394.299	401.995	705.651	246.373	219.373	803.464	191.658	170.549	230.923	11546.728	158.286	312.14	130.161	176.445	2821.02	305.431	1135.004	317.265	7709.41	279.901	356.68	313.985	114	0.948	894.018	1671.658
15460.019	18948.143	11439.082	24354.322	16020.231	8479.649	180.771	770.06	1509.811	633.373	1484.198	435.094	5572.564	710.584	224.448	942.178	297.178	262.572	298.79	2117.514	2573.923	5471.056	155.006	217.867	2489.123	301.999	303.73	309.821	88.051	780.068	276.412	308.446	118	0.981	983.653	1677.229
13439.414	16236.131	10912.428	20839.002	14286.819	3714.215	223.022	206.157	1401.853	763.292	1098.119	742.579	7507.933	247.652	231.439	507.231	274.74	227.687	228.187	1719.357	2514.118	201.956	124.086	196.227	4664.133	293.964	401.963	279.593	128.837	285.346	275.674	314.217	104	0.961	698.692	1680.5
17222.295	20561.008	13891.61	25736.069	18381.271	7826.118	212.101	167.908	1826.318	935.572	786.437	701.988	3062.009	310.759	222.104	462.781	334.775	246.589	245.274	1151.282	806.577	235.132	115.246	190.504	5386.995	302.207	296.312	283.516	555.146	347.118	310.682	400.21	107	1	788.023	1680.453
17054.962	21174.973	13003.076	25795.224	17486.028	19393.874	176.77	206.862	1761.98	807.957	1149.7	547.506	5151.8	532.823	253.217	716.65	365.727	299.133	302.598	2899.364	2044.251	2201.259	149.456	176.073	5323.372	306.927	297.769	293.859	90.118	1072.693	315.983	303.237	115	0.999	944.657	1683.378
16105.38	19228.673	13305.536	24217.598	17265.529	7362.28	217.139	221.561	1659.563	860.462	753.586	681.609	2536.568	306.654	206.739	821.613	304.36	241.548	249.359	1176.117	788.54	222.212	124.067	226.858	3384.928	368.257	310.083	288.443	146.541	352.654	307.113	477.879	109	0.989	792.555	1687.638
10798.707	13365.136	7206.543	19414.879	15713.01	5150.114	234.705	209.438	1228.166	594.748	744.427	484.14	4823.636	254.259	221.444	1441.525	275.951	228.122	248.246	1736.758	1562.093	505.58	141.658	228.505	3331.09	310.515	294.008	345.51	387.858	309.213	303.676	315.75	110	0.955	1021.645	1688.873
13649.797	17827.483	10859.891	23025.283	14588.58	4840.969	184.866	188.4	1795.312	824.887	1239.209	625.736	4303.688	498.571	281.116	736.96	363.32	292.628	291.943	1436.784	1177.547	1735.995	154.837	181.065	4540.77	304.603	290.753	302.811	167.795	933.854	301.384	333.281	101	0.977	949.678	1696.064
16036.636	19880.345	13340.05	25233.491	17630.665	3364.978	196.282	318.457	1719.124	898.387	876.747	889.485	7826.839	293.276	200.253	1386.802	339.467	271.073	282.236	1911.8	2206.217	279.888	125.902	252.594	4243.125	317.338	341.265	297.369	842.135	324.724	267.689	387.763	112	0.932	794.277	1707.348
18613.468	22898.932	14480.618	28661.112	18521.919	4559.641	196.22	182.313	1259.719	567.845	613.578	547.422	2896.623	473.922	237.25	674.186	344.748	263.284	300.731	1857.85	686.845	1310.115	151.989	227.556	11726.824	322.952	371.725	336.144	3134.453	309.929	296.591	278.138	109	0.989	991.225	1716.417
17530.849	20289.182	14196.179	26693.942	18030.198	6963.633	202.158	173.775	1418.214	692.553	823.746	614.474	6760.171	342.419	223.21	497.357	260.64	230.281	208.902	2583.768	3838.001	337.458	129.552	191.973	2194.691	267.125	474.785	286.291	1534.103	369.404	372.977	372.015	106	0.993	773.528	1718.33
25231.357	29553.516	19675.578	38097.713	25567.461	13365.741	202.515	539.346	1282.634	594.803	674.771	577.013	3089.84	1028.507	193.757	2669.106	314.702	233.633	286.205	2445.882	1087.107	4876.785	120.27	451.395	8466.633	279.201	402.315	323.71	6593.144	2057.124	319.956	651.909	181	0.871	830.815	1719.047
22832.878	27370.854	18222.954	36069.363	23818.335	13753.347	199.381	160.731	1385.84	699.08	791.273	714.628	6205.201	960.39	199.652	619.058	304.21	235.418	194.359	2506.515	1688.413	4839.988	119.593	196.063	4499.013	291.869	457.417	320.196	1830.931	1960.096	342.548	314.399	147	0.932	840.364	1719.527
17698.383	23005.982	14477.561	29639.512	19039.561	14218.568	190.73	162.562	1764.607	959.976	901.482	839.499	4145.604	1070.191	194.478	665.363	371.123	261.637	231.178	1061.858	1046.48	5177.002	126.11	199.596	1156.607	290.108	351.107	321.498	542.558	3323.938	274.146	313.277	107	1	851.276	1723.481
19658.449	23524.905	16243.196	29081.494	20407.625	25224.099	199.692	189.008	1404.268	713.41	668.856	770.987	3495.34	1392.197	207.723	671.315	342.306	245.748	254.327	3038.099	1090.504	6116.988	123.67	199.005	6454.15	288.226	510.613	318.094	4230.827	2949.697	391.815	331.799	181	0.891	842.086	1730.08
