# Supplementary material for: Highly multiplexed immunofluorescence imaging of human tissues and tumors using t-CyCIF and conventional optical microscopes
Source: eLife. 2018 Jul 11;7:e31657. doi: 10.7554/eLife.31657 (PMC6075866; doi:10.7554/eLife.31657)
Supplement: Figure 10—source data 1. [file elife-31657-fig10-data1.zip › TMA07n.csv]

Hoechst2	Hoechst3	Hoechst4	Hoechst5	Hoechst6	Hoechst7	Hoechst8	Hoechst9	pAKT	Ki67	pERK	EGFR	E_Cadherin	PCNA	MET	MitoTacker	A555	pCTD2	CD45	VEGFR	Keratin	PD_L1_PE	CD4	ActinRed	hmC	p21	pS6_235	HER2	Vimentin	Catenin	NGFR	HCSred	Area	Circ	X	Y
15044.931	18679.62	12612.969	24508.73	13804.315	27089.021	17325.915	18699.964	831.599	484.516	336.807	604.755	4213.797	798.261	277.211	1492.076	291.212	253.703	186.942	956.712	6940.374	618.6	157.481	1581.894	6982.122	299.71	266.395	308.249	79.985	2222.475	274.089	2383.498	122	0.956	836.344	200.016
19448.045	26289.59	17168.927	34087.034	19692.042	35482.612	23375.985	24629.234	835.874	789.991	380.799	787.504	4801.658	1290.594	297.84	1317.049	299.278	269.727	195.044	1179.941	5879.494	678.996	147.108	1781.296	6502.381	283.627	297.024	273.232	82.984	2989.016	277.447	2807.637	141	0.949	826.812	202.904
9772.643	14961.666	10138.344	18961.07	14084.691	19707.135	13304.598	12584.438	1356.634	645.296	457.592	488.342	562.845	793.264	274.189	1399.262	358.524	290.872	218.522	1866.927	547.11	1831.139	149.88	2005.402	5920.93	298.429	309.176	284.642	4550.209	899.316	292.272	4810.557	109	0.935	777.775	204.087
11940.566	17270.91	12033.716	22744.165	14501.729	22908.991	15408.715	15141.986	1100.194	595.634	450.154	708.051	2335.133	1180.579	310.905	1806.763	320.528	266.787	224.754	1951.974	2649.729	1074.591	168.449	2371.715	4491.946	286.307	318.066	273.923	3440.857	2617.894	291.204	5378.073	176	0.847	797.426	206.216
12361.883	19733.718	11262.817	25509.235	15299.649	25971.005	16966.632	15915.9	704.059	1067.019	339.13	629.626	5697.016	1040.085	232	1576.442	272.634	244.391	202.74	1002.316	7401.09	554.331	158.431	1362.018	6542.634	310.327	394.699	301.653	83.587	3046.64	292.515	2320.718	278	0.814	725.568	214.014
14194.522	20133.868	13513.224	25025.428	14459.102	25013.187	17003.228	17425.768	818.79	417.514	361.328	832.64	4354.841	815.063	231.529	1533.565	303.63	273.492	221.56	1204.902	8667.892	514.623	153.575	1285.466	9157.898	314.663	343.898	287.737	117.101	2009.053	309.389	2332.492	143	0.906	751.031	209.108
27315.596	35955.523	26092.491	48112.399	30167.41	46386.155	37226.579	36903.429	939.527	972.416	408.317	866.547	4973.791	3612.516	334.567	1498.413	341.323	296.273	206.442	1548.741	4885.314	904.571	155.891	2223.959	9432.747	319.324	357.907	310.313	84.467	4479.293	278.303	4108.925	193	0.86	821.06	212.718
17161	26778.881	15272.496	35339.035	21507.595	30910.22	19498.938	19587.685	848.943	766.051	373.77	855.19	5664.128	1455.646	224.546	1437.835	320.584	280.218	228.714	1152.968	6384.533	581.361	146.646	1401.687	9852.854	313.786	436.032	307.301	97.809	2769.369	309.719	2488.045	162	0.94	739.951	212.08
22421.783	35443.162	18126.837	45890.214	29933.406	43320.042	29145.281	28741.869	952.542	1075.54	424.095	966.731	5935.167	3360.516	336.061	1750.807	293.995	309.987	207.968	1616.473	5015.758	946.651	149.37	2214.269	6444.476	322.672	405.095	274.255	85.883	4953.066	262.066	4193.143	112	0.973	811.634	209.848
15655.941	25165.153	14222.726	32306.753	21098.114	31184.502	23525.041	22650.738	1002.753	558.22	417.608	887.111	5838.695	2105.407	338.837	1942.247	302.429	308.447	200.033	1904.832	6016.168	982.006	156.42	2401.999	6165.32	316.281	410.093	273.725	107.802	5495.496	271.307	4884.508	283	0.857	804.309	218.465
12269.125	15204.633	11602.748	20560.543	12700.008	22785.375	16262.257	20804.557	902.657	556.746	361.084	705.648	8131.946	1992.497	293.942	2233.021	219.894	197.198	192.583	1656.116	12253.75	762.48	129.395	2174.269	4192.011	269.981	349.865	273.126	122.548	5558.881	289.677	4426.479	155	0.909	986.119	214.603
15664.562	19422.157	14386.112	26541.304	16494.146	28799.937	18659.547	21757.437	758.859	371.287	350.911	370.632	333.347	520.49	272.942	3195.003	203.188	156.131	162.341	3094.329	214.422	421.43	120.9	1354.368	8406.771	264.904	307.432	296.554	15232.806	1018.16	310.868	3379.912	138	0.918	1041.928	213.58
16154.434	25471.262	14965.517	31383.379	21199.288	30744.062	22525.309	22098.677	1012.227	539.56	418.196	709.519	2474.121	1321.549	336.963	1692.465	289.246	292.017	241.332	2153.773	1999.856	999.775	165.731	2887.298	4456.626	290.154	340.853	287.39	1837.681	2963.855	291.242	7053.397	118	0.994	794	215
26597.138	41191.231	21305.164	51301.878	33680.111	47622.945	36780.559	35488.679	912.196	1003.724	416.659	885.038	5288.432	4197.04	338.711	1754.398	310.194	314.156	189.27	1603.462	5070.525	911.707	152.78	2285.802	7691.72	346.518	375.318	289.488	88.903	5039.718	277.106	4549.757	127	0.94	814.335	215.035
13674.021	16414.142	12790.697	23308.318	13371.347	34351.803	25647.209	39295.021	785.292	415.269	358.968	526.684	4540.004	3866.946	363.757	1487.449	215.957	190.792	172.29	1683.03	10819.259	836.455	151.694	3619.767	3631.761	292.401	414.426	275.175	107.781	3420.329	329.391	7117.875	218	0.85	937.899	217.601
18325.905	26362.907	19101.67	34149.404	21077.186	32583.765	32159.668	30538.415	955.459	691.709	379.784	903.614	5016.601	1895.183	288.025	1448.863	301.038	287.089	213.24	1504.979	6573.424	787.781	158.259	2097.113	7266.299	314.725	393.971	293.894	111.575	3390.274	304.68	4254.113	362	0.793	748.823	222.688
17663.383	28019.692	16861.28	33010.069	22446.53	39160.372	28213.728	11887.756	761.42	546.09	333.61	723.966	4411.618	1698.762	261.112	2166.289	235.608	210.998	201.494	867.28	5913.576	539.944	134.048	763.891	6394.725	274.309	284.214	290.271	126.696	2672.609	301.459	1442.383	123	0.91	1006.598	214.915
9222.835	14664.451	9433.548	19129.288	13300.539	19868.243	14272.067	12993.192	975.006	530.905	399.125	556.298	580.407	899.972	307.086	1658.641	319.08	259.453	183.642	2630.56	367.812	853.179	160.446	2739.538	5935.115	298.627	330.673	286.822	6567.857	1732.251	325.344	7427.677	107	1	769.547	216.977
30569.891	37335.711	29176.505	46356.335	33319.62	45821.792	41691.937	39193.375	958.153	644.625	406.375	702.876	4947.291	5651.615	300.044	2868.519	255.205	216.003	182.001	1075.322	6491.661	762.641	141.279	2243.151	7824.121	281.948	341.761	281.712	119.736	3479.87	301.378	5169.876	270	0.887	997.93	222.641
20681.68	23211.624	19458.726	31832.472	20380.888	33106.263	26716.368	30479.675	912.582	440.137	381.578	500.345	463.95	810.146	286.941	3854.006	208.055	165.02	174.153	5050.856	215.631	892.699	142.927	2223.566	6454.474	280.658	383.48	290.624	16024.276	1667.142	328.906	5807.184	296	0.689	1032.561	224.872
20524.241	33536.861	18127.83	42914.474	26757.591	35659.693	24670.218	23625.124	981.311	609.958	388.999	848.365	5190.028	2404.616	265.075	1372.49	317.421	308.512	202.217	1481.141	5459.645	664.6	154.8	1799.684	8079.364	465.617	418.435	294.94	82.445	3368.974	294.55	3560.07	105	0.984	737.176	219.49
16970.395	22598.122	16112.453	28403.928	17909.503	36758.586	28118.201	14068.934	766.629	588.507	356.628	640.11	5789.968	1677.211	358.824	771.144	213.274	204.405	189.78	1738.539	14683.572	885.907	139.022	1065.549	5034.97	308.473	396.804	266.251	106.38	3664.478	302.063	1994.895	415	0.629	941.493	230.849
22645.012	33486.085	20364.325	43508.313	28762.569	38643.997	33068.058	31596.159	967.708	698.092	405.773	856.56	5521.904	4559.045	356.092	1716.201	306.068	315.337	197.667	1644.468	5593.612	912.622	153.367	2199.356	7201.314	313.97	378.623	279.644	81.83	5034.466	279.452	4450.971	239	0.756	815.312	225.718
16174.371	23430.706	16495.068	27461.09	21976.079	27681.247	24197.468	22794.976	982.826	515.403	408.358	479.484	460.892	933.688	317.744	1598.115	281.577	247.901	260.335	2028.451	199.894	1253.057	221.722	2781.007	4110.838	295.597	298.417	272.665	5536.212	1169.532	352.404	7840.766	257	0.829	780.025	228.126
12539.185	19246.711	12520.621	22022.613	15225.961	21845.694	17444.769	17192.104	976.718	1010.27	402.103	1093.06	11283.297	1248.851	272.416	1402.788	272.666	225.668	173.851	1750.139	15011.718	717.392	158.05	2011.486	4064.832	293.393	648.873	291.716	78.873	6146.108	289.912	3609.585	149	0.955	714.5	225.285
11938.279	16959.202	10907.592	20163.485	13169.978	24047.567	16392.961	1286.13	798.668	450.986	356.235	727.5	8159.864	1289.236	327.255	355.596	211.368	206.077	189.428	2132.225	15662.908	790.986	140.803	262.33	4008.602	299.546	394.336	278.839	107.908	4673.211	303.08	381.856	144	0.899	955.021	227.111
14567.207	18510.689	13057.39	25014.373	16287.536	27785.718	19025.035	22674.582	814.394	401.615	341.524	438.344	374.104	699.961	275.624	3769.493	184.478	166.483	192.749	3629.029	208.987	455.629	141.606	2315.194	4981.092	282.1	314.843	291.469	6560.214	934.217	283.483	6301.004	255	0.766	1070.775	230.073
10981.502	16359.234	11686.46	21475.354	15079.888	21188.714	16554.632	14959.585	1038.981	478.853	393.605	616.505	1286.687	1103.23	296.62	1544.093	294.782	263.596	233.594	1563.352	1783.666	1130.434	197.241	2289.472	4617.89	290.791	385.181	281.401	2395.165	1095.924	291.149	6078.649	137	0.937	766.507	226.697
21341.526	28160.347	21841.264	37834.66	24424.025	34719.304	30673.268	29599.08	968.415	791.662	426.939	955.61	5258.464	5511.514	399.421	2065.709	295.728	294.325	186.004	1789.359	6386.504	1000.255	151.208	2560.914	5853.969	303.598	465.17	290.276	78.65	5642.128	277.542	4907.145	250	0.86	825.148	229.604
13533.086	23364.88	12374.692	28936.906	18410.302	26970.176	18460.054	17399.349	1048.819	575.957	378.51	941.957	6808.472	2501.901	282.303	1313.842	263.416	285.914	182.903	1690.845	7581.496	776.657	161.411	2097.531	3857.226	313.291	479.732	315.029	84.305	4034.257	304.315	4081.431	142	0.945	730.465	226.662
22906.975	27882.725	22462.875	36371.388	26276.667	36296.933	33267.266	35594.269	915.029	726.136	399.19	708.21	5897.595	4706.634	307.167	3563.282	231.417	201.86	170.246	1613.02	14090.59	815.391	144.561	2552.143	5991.642	279.825	382.747	276.356	129.997	4880.642	295.668	5866.359	319	0.833	991.284	233.682
28528.145	37233.679	28280.998	45271.325	35468.324	45284.784	39967.301	43244.474	905.987	699.647	376.967	627.523	3946.878	5345.873	288.83	4706.839	229.686	200.777	176.368	1082.229	10222.153	691.704	141.7	2321.935	7168.987	268.7	313.883	271.432	130.655	2888.374	301.198	5502.682	269	0.842	1004.708	233.608
24555.574	32935.935	23420.087	39865.083	30191.509	42951.249	32390.609	36977.794	1010.979	466.369	402.873	434.644	407.193	948.314	278.547	3745.937	215.089	166.896	207.65	7402.809	219.053	898.201	180.685	2638.364	5642.827	287.3	549.375	290.848	13229.571	921.674	315.665	6710.203	143	0.916	1036.108	229.311
13274.924	18635.141	12964.199	22799.769	17225.864	25338.315	18668.406	22111.406	1098.586	450.769	386.33	472.332	394.13	987.721	272.841	3602.441	189.414	159.528	179.802	9200.682	189.345	564.703	178.795	3369.743	1726.35	283.297	382.641	286.635	12549.805	956.579	301.389	7468.195	106	0.993	1045.698	227.698
11088.822	13410.449	10551.694	18682.312	11865.092	21111.423	15275.659	17947.549	845.004	416.945	342.665	398.043	343.854	1136.854	268.145	3533.517	182.968	156.326	153.469	5294.124	196.115	731.054	129.318	2202.543	4395.755	278.687	316.537	290.464	17607.561	2242.891	326.389	6280.507	115	0.901	1060.943	231.683
20242.757	31407.925	20606.068	39680.82	26354.916	35218.9	30939.872	27619.126	1041.99	790.167	387.173	871.146	5360.687	3580.772	301.793	1768.396	272.588	311.742	184.719	1596.045	5522.287	847.593	159.876	2203.944	5671.22	290.198	531.92	290.435	94.938	3569.121	289.531	4631.694	217	0.871	744.311	233.62
11975.323	18693.083	12182.582	23827.078	14297.066	22501.579	15565.944	16137.972	996.327	783.686	403.663	1029.641	10695.483	1840.283	287.488	1995.097	256.214	212.738	178.475	2005.715	20494.198	676.185	147.49	2251.766	1838.76	273.411	958.664	288.635	77.287	5350.087	314.786	4122.287	136	0.967	706.779	231.963
22104.398	27926.332	18938.145	35423.645	22277.325	38693.662	23985.516	29276.13	965.545	1042.996	338.232	683.591	2683.747	1575.978	277.256	4205.105	219.665	202.279	194.561	1135.491	3992.45	585.374	121.07	1515.022	8853.935	295.575	323.066	312.387	817.55	1849.222	295.144	3095.121	196	0.904	1090.546	234.301
23422.735	35473.313	22699.513	45026.727	31590.62	41180.252	32513.548	29163.339	984.193	571.67	405.762	940.157	3941.351	4446.183	290.604	1581.006	333.282	287.368	209.487	1598.792	4308.051	914.933	141.854	1958.956	9929.097	315.655	433.299	294.536	314.633	2717.674	291.797	4504.536	138	0.933	760.384	236.297
21823.782	31829.769	19932.753	41516.514	28828.809	37233.456	32360.393	31564.433	954.098	628.261	410.052	866.631	5934.028	4861.685	408.927	1924.489	296.817	313.337	179.917	2065.316	5796.743	921.309	147.284	2340.009	6794.248	337.649	331.616	281.304	87.795	6192.004	277.076	5109.4	428	0.673	812.918	243.54
16540.508	23728.597	15788.354	30802.852	22220.933	35080.071	24740.577	29230.594	988.24	459.544	401.888	551.996	427.793	1072.631	288.751	3862.296	203.62	160.57	149.805	7331.368	184.163	598.942	142.494	3078.993	4942.958	284.142	425.769	282.959	10538.222	1327.292	297.757	8053.504	167	0.909	1043.081	236.41
16042.066	23896.565	17176.34	30895.131	19759.368	29800.483	24382.477	22610.316	1015.026	1031.762	384.967	860.819	6328.692	1771.948	280.232	1206.355	260.259	280.045	211.653	1301.329	7084.427	760.059	161.346	2337.325	4867.869	267.619	479.086	295.858	88.318	4057.905	290.772	4489.282	157	0.889	727.602	238.328
22162.826	28349.427	21705.625	37510.788	26699.491	41085.91	31141.235	34962.831	951.885	430.884	374.135	558.372	438.257	1060.748	313.813	3907.997	195.516	160.443	155.064	5190.745	233.82	1062.432	135.572	2401.421	6435.951	288.191	366.401	287.98	18522.556	2611.155	297.193	6907.183	216	0.902	1033.935	239.639
18206.025	29037.802	17734.094	36954.416	23791.627	35293.369	25851.991	24916.178	980.055	1434.059	377.797	805.783	5930.678	2306.744	276.654	1913.624	274.36	306.781	204.39	1147.547	8152.528	666.29	156.808	2003.548	6962.689	271.587	579.966	297.264	87.183	3066.874	296.791	4078.22	191	0.919	719.024	239.584
19590.358	23589.13	19351.692	31048.218	22485.266	33433.924	28520.395	30417.284	906.019	538.439	373.525	863.398	6175.5	3003.743	301.634	3545.743	211.172	195.751	171.854	1459.781	9519.817	777.703	139.578	2003.467	5503.042	269.885	451.596	267.176	130.403	4023.057	307.186	4492.7	195	0.929	980.772	239.782
11097.306	11451.41	11240.99	17415.371	10798.476	19091.926	17644.304	20013.513	866.3	334.199	311.166	626.104	540.731	699.439	260.781	4005.065	149.908	136.961	150.328	3222.17	217.995	1207.753	126.56	1592.272	1772.967	276.736	298.687	273.592	5384.852	1140.025	286.722	5032.719	143	0.798	1027.017	241.5
14656.475	27554.059	13186.251	32920.61	23423.978	29211.722	21758.251	19289.288	1066.905	952.349	401.377	923.129	6374.597	3239.322	292.751	1617.558	276.474	287.558	191.428	1463.724	5859.805	851.686	150.949	2335.128	6082.863	285.297	537.564	305.494	95.586	4377.575	282.241	4678.861	158	0.927	739.272	241.222
13984.422	17160.547	16198.691	23115.383	14568.392	22817.863	20352.542	20297.344	1064.898	530.412	432.725	850.374	5903.917	2705.984	417.674	1993.514	274.662	247.402	178.208	2054.058	8281.888	981.259	146.165	3011.858	3862.65	328.496	498.823	289.493	81.071	6218.909	258.116	5759.042	118	0.925	830.856	237.949
11713.375	16513.088	11078.97	21965.792	15228.558	25686.275	17087.707	21018.618	1050.21	424.467	362.052	429.279	359.011	1139.976	282.336	4104.728	171.688	166.359	149.709	3920.353	182.83	456.982	122.609	2690.085	3391.246	275.761	320.958	292.441	9161.506	1675.392	276.532	7950.184	106	0.909	1065.198	240.057
20880.008	30391.928	21053.878	41237.931	25330.555	37893.014	26398.701	26703.204	1092.042	790.723	423.7	988.864	9081.824	2054.339	307.784	3147.732	302.799	296.137	197.162	1705.396	14053	654.944	151.12	2294.672	7431.864	350.003	439.761	304.078	83.201	4142.626	286.128	4867.555	139	0.961	704.068	241.313
11906.825	14382.227	13547.415	20767.347	14034.301	25565.709	20250.482	18396.53	858.349	415.624	413.687	805.541	3175.919	3423.357	348.495	1552.357	259.642	227.075	158.735	3535.705	5562.492	1120.045	172.372	2806.811	4476.004	320.531	324.065	280.167	4238.675	4174.143	327.182	7327.477	96	1	794.479	239.448
11749.131	19421.426	10762.968	23811.881	12782.026	25907.939	12135.7	14471.448	936.664	536.796	518.938	430.843	1096.071	445.254	354.49	1508.174	316.822	229.484	237.324	492.449	7259.512	1048.996	170.018	1453.368	7359.08	272.382	352.427	312.668	91.013	583.312	298.738	1418.933	110	0.955	640.109	240.655
15282.123	17709.499	15289.357	24269.53	17638.333	27603.069	22703.232	24482.298	829.865	452.439	348.354	614.948	4790.641	3629.912	302.648	3884.683	200.15	162.212	166.772	1486.495	7430.997	704.051	134.1	2021.619	3614.353	285.756	658.794	271.457	125.651	2993.352	303.988	4730.531	271	0.786	972.589	247.577
22095.88	26805.761	19937.778	36868.709	23383.334	40670.274	29896.844	36223.253	1043.303	867.562	378.87	819.56	3009.888	2546.257	296.507	4471.204	218.868	208.311	179.222	1579.009	3207.492	726.755	128.79	2136.212	7141.714	289.703	325.228	301.55	595.172	3055.359	303.3	4721.221	168	0.937	1088.018	241.845
20177.745	31156.424	20154.444	40132.373	25426.775	37218.006	26805.503	26694.822	1102.407	1372.97	409.914	878.104	6190.613	2627.8	301.959	3599.633	265.125	302.265	187.184	1202.664	8008.178	652.408	145.327	2468.108	5773.543	298.159	519.925	309.248	82.479	2798.757	283.357	5224.922	123	0.936	710.272	242.5
17664.932	25732.6	16602.909	34389.758	24276.006	34195.87	23428.551	21577.946	942.484	469.7	426.292	586.96	611.711	2647.441	365.869	1287.169	259.952	251.965	196.357	5282.566	537.588	1235.164	163.951	2922.002	4949.286	346.672	331.736	291.026	10387.989	3937.236	331.143	7815.725	139	0.94	788.867	244.392
24123.966	34899.678	25380.456	44850.608	30819.578	37734.772	34680.003	30310.12	1054.322	938.27	405.047	907.025	5788.295	6642.071	318.007	2555.797	316.582	312.838	193.542	1605.183	4436.382	1034.029	150.95	2384.884	9006.767	313.878	603.284	283.344	109.708	4613.539	305.05	5593.526	128	0.974	755.258	245.258
24815.278	30847.82	24890.377	38688.592	29520.476	38285.007	34576.934	36421.54	869.81	720.277	364.026	703.682	4550.084	3793.841	276.112	3996.15	221.787	207.945	175.598	1434.008	6742.059	689.154	147.296	2093.34	7387.05	276.034	394.572	272.401	129.047	3864.742	291.117	5041.023	284	0.851	1002.173	249.465
15993.397	26762.435	15932.668	32623.525	20337.77	32184.228	22140.873	22160.343	984.077	653.264	411.622	839.015	9176.081	1684.785	310.697	2022.684	314.229	271.039	199.487	2000.333	14780.257	627.853	147.865	2037.971	7945.417	316.276	481.911	308.724	81.906	4355.635	298.738	4377.133	203	0.858	697.943	247.953
23642.997	36925.5	23282.365	47112.517	32848.142	38551.001	34091.477	29766.801	1054.417	1125.592	395.886	910.63	5380.656	7474.94	303.238	1916.422	302.167	351.755	202.629	1421.426	4933.337	1016.028	144.801	2212.267	8140.53	296.741	608.778	286.8	104.916	3901.1	290.219	5057.148	101	0.977	749.173	244.53
11218.359	15503.402	13001.794	20528.298	14734.801	24491.346	21488.891	19678.654	909.906	440.196	411.472	812.665	3409.887	2752.361	371.853	1312.525	263.218	244.473	166.801	4046.169	4789.551	935.818	155.303	2591.212	4407.088	301.747	307.718	276.388	4398.7	4603.276	306.824	6808.822	191	0.919	795.306	247.856
21611.819	28703.697	20697.807	37856.306	24920.218	36175.104	28807.966	28774.837	1076.207	514.551	429.102	879.461	5865.174	3492.206	425.413	1323.836	297.464	271.114	172.348	2016.772	7222.086	916.584	136.142	2365.737	5535.579	356.507	368.516	292.383	76.63	5602.302	271.838	5070.885	108	0.98	827.889	244.056
15907.136	22353.86	15060.852	26839.478	20976.053	30100.831	22579.655	26193.617	838.065	453.213	365.456	527.739	380.09	934.085	286.989	3615.24	177.056	148.515	158.77	4602.948	176.375	457.019	152.51	3044.211	2618.812	275.078	302.579	282.091	10127.73	1757.508	272.288	8677.701	175	0.882	1043.026	245.637
16750.435	24062.198	18712.621	30650.428	20993.289	29246.137	26993.936	23928.837	985.183	544.348	415.112	942.498	5261.847	2150.746	319.359	2774.986	300.507	265.087	193.552	1783.063	5335.17	985.034	155.576	2417.525	8140.235	309.305	535.955	298.478	174.634	3724.07	311.15	5467.466	149	0.92	764.99	246.379
13900.904	20366.33	16406.321	25069.563	15437.419	24674.418	21761.22	21166.539	829.892	645.671	380.264	726.748	7681.851	1409.99	285.02	2815.733	228.565	224.56	178.976	2338.167	11818.752	583.877	153.639	2202.353	3172.875	271.137	629.134	301.354	73.79	3423.729	287.557	4835.482	143	0.941	715.689	248.738
12333.344	15777.009	13913.22	20356.892	13160.981	20189.435	17774.413	18050.215	1062.504	512.131	420.611	845.543	6537.367	1965.662	395.576	2378.182	271.406	249.552	165.062	1859.554	11970.389	635.752	139.195	2120.959	3161.855	325.338	478.292	295.666	79.23	3834.542	259.984	4360.248	159	0.887	836.204	247.343
15449.551	19434.763	15678.044	25354.56	19045.459	26828.829	22770.201	24601.21	861.968	775.106	364.366	935.787	7309.89	2791.245	305.57	3780.179	219.221	180.976	160.813	2435.815	11688.442	895.139	140.628	2083.371	5261.32	287.013	427.382	274.808	131.461	5751.975	302.506	4920.753	179	0.911	987.293	249.88
17096.645	19815.945	16163.822	25522.1	18629.519	28339.884	22774.116	26625.117	927.323	436.976	378.775	429.345	353.227	811.307	315.829	3913.893	185.045	165.979	148.845	1965.043	196.471	299.567	138.029	3547.938	3834.983	278.262	305.106	293.183	2740.812	666.46	276.857	10514.256	243	0.796	1071.628	253.068
16334.293	29511.994	14797.926	34578.016	22735.321	33360.705	23039.871	22648.448	854.187	887.644	381.045	867.955	7827.103	2221.756	318.495	3016.955	244.312	284.178	175.94	1686.809	10217.115	612.849	145.283	2447.664	4389.957	277.656	637.736	301.848	73.903	3317.979	280.012	5589.52	114	0.96	708.605	249.553
16154.028	29863.992	14730.807	35064.073	25648.415	31266.253	24077.716	21117.775	1202.261	793.153	400.36	979.712	6862.299	4504.661	322.808	1580.745	288.764	290.655	193.037	1558.776	5707.173	1161.551	152.482	2426.454	6478.231	295.081	593.261	293.308	101.484	4959.077	286.619	5064.794	107	0.958	746.248	248.696
10163.146	13058.934	10193.933	16676.733	10655.255	28761.255	20441.679	8128.618	742.669	433.256	320.853	870.342	8478.582	1238.331	309.508	1698.364	199.376	179.949	192.521	1784.25	18572.485	593.441	138.937	460.169	7757.928	288.308	336.355	264.797	105.221	3394.056	289.058	753.764	127	0.995	946.106	249.618
17756.505	21618.34	17447.679	27856.094	20633.994	30121.017	24235.953	29318.959	864.31	445.115	369.518	436.786	360.625	1158.642	292.707	4397.614	180.632	155.671	162.714	3274.613	164.821	355.233	121.974	3427.418	3734.451	288.24	355.755	294.782	3442.217	662.369	297.594	10209.438	125	0.929	1051.3	249.932
21735.969	26934.64	19993.494	35830.948	25066.666	39219.601	30205.409	36078.85	1207.751	547.905	416.349	801.721	2851.019	4409.884	337.232	6251.026	207.402	197.223	165.093	1892.855	2764.225	825.132	126.062	2879.582	5335.894	283.521	430.703	308.361	599.631	3997.429	300.194	6698.593	265	0.868	1092.723	251.575
14881.643	19118.665	15009.7	25738.553	18519.174	28597.719	22992.123	26670.422	832.449	400.407	335.536	437.876	354.79	867.003	307.684	4164.502	194.709	168.238	172.9	4138.481	357.256	665.664	134.503	2254.809	5649.24	280.352	350.302	283.403	19880.018	1817.905	273.672	6606.773	103	0.996	1033.112	249.869
8049.471	14079.289	8534.055	16936.113	11476.239	15770.17	11433.845	10756.298	1062.772	592.503	413.811	1033.52	7426.311	2102.333	323.554	1716.611	234.504	217.441	165.416	1694.321	8456.995	876.735	154.887	2582.807	1814.367	274.008	634.228	304.93	80.541	5597.115	292.548	5304.349	98	0.98	730.561	251.071
14835.556	21247.273	16001.262	27755.748	19584.903	23082.858	21095.343	18970.522	814.031	618.082	366.647	767.418	3561.411	2038.628	283.556	1468.486	256.435	241.047	184.813	1407.201	4171.669	1202.705	145.668	1562.276	5810.228	303.087	368.078	274.953	272.264	2149.431	291.812	3607.18	219	0.837	768.961	253.769
22363.952	31600.384	20911.814	40288.857	27451.527	37138.051	30388.661	33441.109	1004.617	490.798	424.203	820.258	5632.744	4510.852	413.246	2278.25	289.712	280.716	178.702	1844.917	7807.501	945.862	147.183	2416.921	6106.961	363.262	346.572	285.981	82.523	5471.27	259.39	5537.261	174	0.961	825.655	252.011
12410.14	20159.378	12630.529	25668.515	15548.847	24682.84	16592.8	16917.655	1042.834	493.193	411.531	929.117	10757.381	1387.837	323.776	1179.117	297.257	285.295	170.142	2382.998	20757.131	649.761	146.396	1852.215	4780.984	303.933	541.492	312.289	77.351	5004.303	303.988	3856.723	156	0.939	684.622	252.846
18146.527	25315.175	17354.374	31728.044	24627.306	35285.458	26380.633	33278.265	975.836	451.627	401.531	480.826	389.46	1258.92	305.926	4915.907	195.5	169.789	150.611	2790.425	180.275	374.624	125.014	3835.25	5058.337	284.326	344.46	291.215	3025.652	720.832	289.157	11277.588	140	0.921	1055.307	254.193
15767.409	25727.327	15663.422	30623.895	22214.187	31916.795	27450.287	24070.867	960.445	722.303	369.496	745.465	6894.426	3487.027	323.119	1917.63	269.611	262.07	161.954	1657.469	6342.761	956.379	153.462	2196.276	5905.065	301.645	458.939	276.441	101.854	4713.74	295.419	5016.492	210	0.907	756.029	253.795
14196.374	20605.555	15250.535	26933.407	18534.211	25391.654	20386.988	18304.882	1025.707	658.954	419.816	897.507	6743.535	3070.139	335.477	1346.275	291.132	230.788	176.301	1624.151	6985.998	962.123	161.746	2592.237	5647.168	300.721	561.978	300.657	94.435	4757.604	295.764	5464.934	117	0.973	739.056	254.731
17636.68	22924.718	16765.285	27619.647	21093.712	29753.899	23146.334	27902.169	937.313	457.514	389.292	472.547	394.817	931.193	332.97	4061.187	195.203	172.602	156.142	2715.658	195.723	297.337	132.758	3968.154	4804.181	278.566	318.561	305.941	1630.324	522.939	255.172	11149.725	147	0.952	1080.371	257.187
13389.783	16284.019	13299.889	21914.062	16458.55	24706.678	19157.363	22200.808	828.049	440.063	374.265	469.808	336.926	811.145	282.704	4221.027	176.809	152.104	151.453	3383.356	167.163	379.581	122.858	3414.657	3903.226	279.534	288.98	285.362	2938.11	659.602	282.493	10279.186	124	0.907	1043.895	255.879
11629.024	20370.343	10929.154	25645.612	16679.033	25930.776	15256.791	15864.789	1031.379	461.119	413.282	786.997	9243.655	1279.956	331.191	1053.147	277.93	291.097	179.704	2319.181	22418.871	640.435	144.836	1884.926	3542.296	318.016	526.48	313.248	76.553	4052.922	307.085	3768.074	102	0.987	678.333	257.118
21344.217	27890.285	20811.215	35179.341	24986.125	28594.452	22305.706	21791.744	877.874	453.029	416.396	704.737	9193.542	3602.888	346.12	2755.977	267.613	287.198	188.905	1527.835	15707.481	659.554	145.015	1527.272	5316.21	374.987	361.442	297.5	78.806	2918.371	238.7	3522.653	156	0.915	830.865	258.583
18196.81	21552.529	17972.407	28284.11	21586.174	30282.149	24534.049	27365.945	966.803	716.323	354.007	722.646	2945.475	5698.682	259.264	4592.472	202.797	186.15	167.95	1907.553	3494.791	716.987	126.757	1741.642	5949.717	287.413	382.727	272.246	355.082	3258.334	288.008	5056.401	228	0.878	1022.351	259.254
23836.865	27327.144	23348.086	33439.98	26346.469	34166.333	32042.673	34212.53	877.965	1031.364	369.565	963.587	5705.126	4456.11	272.685	4413.659	213.997	187.005	161.037	1740.411	6691.512	711.841	145.118	2199.249	5601.039	284.93	585.021	277.665	124.709	6187.758	283.287	5606.469	138	0.918	999.913	260.188
14479.668	24719.887	14612.834	31603.855	17977.845	28844.016	17159.722	19504.8	1272.448	562.134	415.339	792.969	11203.386	1881.203	257.595	1873.918	274.292	226.243	163.59	1305.412	21852.338	660.139	156.026	1635.799	5513.994	290.49	506.32	339.399	89.58	3818.199	343.515	3040.316	138	0.944	573.457	260.167
10580.938	12584.421	10060.037	16871.59	11283.388	21411.554	16991.689	1166.039	650.272	352.907	321.344	693.965	6394.805	1311.729	323.357	724.589	190.252	176.012	174.076	1888.142	16697.859	547.878	143.581	272.218	3135.712	317.947	468.219	277.153	110.355	3891.114	296.444	336.068	106	0.993	944.028	258.236
16949.938	22558.024	16664.883	29343.284	20684.745	28533.206	20820.489	974.573	813.056	580.923	337.658	813.347	6259.791	2068.805	310.161	597.828	209.941	195.135	152.686	1788.744	15285.179	610.735	141.002	258.367	4164.492	356.159	473.08	280.262	109.033	3597.291	294.686	293.124	126	0.948	951.492	259.032
18562.037	21856.391	18508.399	26978.348	21467.363	28750.454	25957.878	28572.482	840.897	584.027	349.426	745.559	4701.638	2864.104	298.005	3939.633	224.451	164.455	141.827	1590.779	5949.784	704.258	133.078	2504.273	5072.108	302.939	615.53	263.647	120.752	3459.287	301.523	6149.199	215	0.929	973.695	261.691
16328.174	29081.274	14644.283	34860.889	25486.671	32776.23	24247.857	23268.337	975.272	858.263	386.91	941.919	6956.184	3775.719	347.909	1048.736	301.174	276.807	194.656	1408.477	6971.845	840.075	159.603	2370.237	7812.502	296.439	539.978	302.473	96.636	4708.535	274.282	5438.844	138	0.954	734.217	260.37
20208.088	28138.458	18728.762	36971.694	26151.644	34353.293	28810.55	33974.974	948.994	713.246	399.573	851.016	6070.633	5296.306	408.872	3886.411	285.237	294.73	193.222	2008.979	6697.399	1057.841	152.025	3085.399	6139.113	336.877	339.495	266.357	85.328	6359.777	282.919	6858.309	128	0.936	814.047	259.898
24482.364	29285.736	22402.546	37857.089	27106.633	40064.721	32356.689	37329.354	1183.484	601.662	413.101	805.049	2789.101	6900.375	350.371	7118.916	206.633	189.237	168.729	1813.6	2760.697	792.894	127.008	2958.339	5423.917	297.955	335.402	295.254	629.755	5117.139	283.359	7116.223	167	0.932	1098.183	260.195
16762.48	25988.619	16838.813	36146.684	19586.635	34100.293	19146.623	21800.336	1002.64	460.328	394.545	744.639	7899.541	879.779	254.737	1857.789	271.025	233.845	145.756	1185.766	9019.417	600.114	153.973	1413.2	8584.596	309.18	383.917	370.282	91.951	2931.482	364.152	2794.342	137	0.937	557.682	261.967
14637.644	21296.719	15210.294	26578.559	19446.505	23186.49	20136.937	22466.704	855.978	652.497	334.846	771.223	3894.874	2613.562	295.883	1564.654	235.943	249.687	208.264	1280.194	4900.32	493.966	155.363	1812.193	4582.251	293.506	385.494	263.896	105.779	2036.787	277.84	3914.097	283	0.82	765.86	266.956
18379.107	22682.3	18777.061	29014.112	22679.446	30818.724	26963.464	29532.491	910.387	700.166	364.372	1084.916	6420.705	5255.911	322.05	4110.897	224.424	180.575	158.385	1675.418	7730.324	956.931	143.61	2236.211	5572.683	291.568	429.913	274.903	124.088	5583.368	299.279	5544.949	183	0.918	984.09	262.74
14632.143	20231.137	14977.9	24601.289	20606.955	28023.358	23442.316	23231.897	626.869	698.694	280.924	697.072	3890.541	3731.845	233.896	4425.027	168.477	176.239	166.489	1060.504	5314.701	605.599	145.524	1376.007	4559.72	278.184	387.329	262.452	124.418	3507.129	275.167	3471.346	266	0.763	1004.925	266.977
12642.201	14535.939	10094.079	21203.964	11998.562	24364.39	12904.826	16755.742	708.279	1518.87	343.157	736.221	4595.484	847.919	317.957	5649.42	197.704	159.322	172.242	777.983	8680.406	596.143	152.268	1223.876	8187.403	297.366	319.118	285.324	103.889	1933.43	320.052	1910.05	118	0.953	1162.254	262.203
18135.406	24933.597	21110.475	32296.062	22383.071	31025.83	30189.239	34040.3	898.785	937.759	375.535	711.694	7119.825	3602.82	330.954	1747.334	262.383	254.201	202.318	1789.398	8911.626	753.225	160.644	2614.514	6041.98	297.56	595.345	291.65	96.112	4579.737	282.695	6333.847	246	0.844	742.825	266.695
15681.429	20157.816	15573.585	25239.131	20903.494	28074.095	22148.844	25785.127	878.278	467.122	381.863	463.175	599.124	1401.083	264.477	4423.931	174.164	167.668	145.034	1970.538	539.091	399.284	123.981	3305.099	2702.733	297.518	291.34	288.612	2762.842	835.38	275.801	9462.262	150	0.946	1035.987	263.407
16603.904	28233.575	15865.77	34308.622	22217.373	30318.447	19275.419	19984.846	1172.223	538.2	458.081	861.946	10442.456	1970.061	349.897	1082.564	296.944	281.124	181.934	2319.725	19491.47	622.183	141.941	2038.883	4740.911	371.956	510.846	325.273	81.742	3913.699	306.903	4545.682	117	0.944	676.09	264.457
14990.908	16473.94	15621.187	22932.101	17685.919	25327.749	22782.964	25944.031	830.675	588.697	331.874	745.143	2929.468	2735.532	249.699	4708.646	187.184	161.855	172.078	1206.808	3767.335	643.669	138.012	1610.143	5333.191	285.959	408.687	258.552	130.076	3333.525	287.217	4310.856	155	0.9	1015.197	266.539
25031.024	29854.984	23142.749	38250.389	27610.887	40202.73	32603.487	37963.166	1102.401	955.73	406.519	855.719	2911.795	4496.428	316.214	5164.481	210.72	193.527	172.329	1847.463	3887.795	763.42	122.253	2441.551	6075.245	288.449	490.283	286.346	480.226	4796.606	282.735	5803.411	372	0.755	1105.906	272.059
16248.334	26819.903	15280.551	36225.445	20201.571	34773.051	18544.041	21417.749	847.669	647.883	351.076	670.98	6143.553	751.142	248.679	1771.045	276.567	230.188	146.345	924.802	6530.539	602.385	144.371	1396.613	10458.138	319.128	370.336	377.235	99.018	2346.647	340.652	2336.268	186	0.875	546.328	266.231
19025.156	26815.849	17853.791	33004.663	24396.442	28577.904	21910.931	19372.896	930.233	466.167	414.53	761.163	11353.794	2920.534	360.289	2398.532	277.376	283.915	189.984	1643.925	17701.114	772.559	141.876	1465.424	4913.189	358.922	344.951	293	81.837	4727.727	243.852	3192.312	163	0.9	824.825	265.322
10062.372	15332.112	10995.082	19199.901	15265.143	20412.174	16495.875	14774.878	941.186	495.76	428.728	807.291	2999.465	1446.441	370.91	979.484	253.607	233.731	180.736	3568.005	3680.635	1028.414	156.73	2606.404	2930.673	298.107	324.038	271.346	7348.712	5157.065	297.564	7037.907	131	0.986	792.057	266.393
19714.696	28824.765	18555.217	36827.966	26900.451	36936.705	27668.426	28130.867	952.401	591.177	421.947	836.625	4983.241	11307.557	452.475	4550.357	279.514	297.871	184.887	1592.327	5221.928	1100.058	151.321	3499.451	5814.764	338.559	662.929	274.835	90.9	7261.313	284.423	8233.475	279	0.8	806.238	271.468
16643.464	20816.244	16850.857	26239.63	20297.528	30467.743	24015.521	5031.07	741.157	422.065	338.716	619.479	4877.783	5289.964	303.683	2023.644	207.682	178.77	150.49	1578.253	10465.732	627.471	138.932	447.138	3255.742	290.575	511.246	275.595	110.776	2788.088	305.164	845.087	245	0.874	952.953	266.908
12066.576	15275.384	12250.828	20336.185	15976.786	23683.56	18452.995	22149.213	1130.31	475.994	399.322	427.787	355.79	698.1	301.792	3896.855	172.06	154.177	141.79	1971.312	197.948	222.735	121.072	4521.442	3317.374	280.992	269.663	298.276	920.673	476.619	280.74	12585.368	163	0.849	1054.561	267.5
13431.145	16958.811	13018.844	22900.428	16676.776	26324.479	19959.124	24569.999	836.037	446.031	386.098	428.576	347.332	608.35	322.703	5439.32	173.686	153.91	151.599	2136.134	187.306	236.695	123.535	4168.974	3268.407	275.556	296.983	294.77	1381.736	386.215	278.551	11835.552	197	0.859	1082.074	267.266
15884.739	22637.916	16532.589	29803.59	19437.909	28892.112	24807.513	22355.192	794.813	1119.184	376.494	705.519	7470.032	1732.005	349.507	1946.555	260.57	253.701	215.561	2295.901	20842.512	584.679	150.027	1650.821	5587.228	290.211	579.899	325.689	83.94	3405.852	307.562	4226.944	241	0.86	700.164	271.317
20051.262	32534.37	20174.762	38757.242	27531.936	34442.678	31964.238	35388.069	1018.778	1002.61	394.464	959.589	7498.295	4101.716	363.735	1358.602	341.509	325.639	232.506	1409.675	6993.096	900.629	161.714	2648.765	11968.481	274.409	673.489	303.904	92.899	4912.566	275.752	6320.584	106	0.98	735.151	267.151
20755.568	27526.107	20861.732	33338.725	27671.8	33994.518	30093.15	33927.893	913.231	671.224	354.666	613.711	3114.923	3836.139	256.778	5220.862	196.317	186.827	170.281	1612.959	3453.432	742.396	123.928	2151.285	5515.599	281.533	457.062	263.195	814.979	3527.37	287.985	6698.022	189	0.889	1027.966	269.786
11049.174	15239.459	10943.183	19025.856	15132.652	22131.404	16512.3	20092.426	792.054	441.586	377.92	412.295	339.447	529.36	304.251	3927.936	160.408	152.554	133.757	2284.021	200.052	194.609	117.034	3922.247	2019.206	274.63	273.645	284.503	1417.023	466.928	267.817	12665.117	158	0.831	1064.386	269.671
23775.6	29858.685	19246.877	38971.495	23199.847	41054.333	22668.195	29306.791	1066.172	2443.813	403.084	818.508	5261.402	1515.506	314.517	5297.816	250.417	228.386	141.78	1212.097	4182.483	782.407	125.735	1510.549	11851.264	327.097	406.574	295.66	300.947	2485.08	288.94	2444.843	149	0.897	1186.601	268.554
15079.055	26175.326	14849.216	30593.524	22256.879	28990.395	22664.147	26407.251	991.843	718.374	387.445	805.818	8283.504	2303.753	362.13	1696.733	259.063	285.675	199.239	1910.838	9288.857	776.482	162.234	2482.895	6730.482	298.737	735.899	305.519	91.868	4786.87	293.073	6140.793	293	0.834	729.49	273.633
16046.819	26775.078	16141.647	35264.291	22154.273	28948.484	17448.991	20864	1125.393	531.661	484.613	910.609	11502.053	1575.362	343.359	1354.494	307.922	285.938	209.955	2444.715	15246.241	677.42	147.866	2274.447	4180.635	299.135	649.43	342.217	79.273	4068.684	319.452	4763.092	102	0.955	667	270.451
17074.854	25620.878	18741.187	31759.203	20495.458	32270.31	27780.63	27963.208	945.999	586.7	417.583	861.891	11469.856	1544.181	431.557	1979.774	293.969	277.025	216.327	2289.686	18618.986	702.269	150.011	2332.93	5663.222	309.079	465.115	320.506	80.763	5068.658	318.81	6086.603	257	0.786	686.204	271.531
17149.836	20855.397	17652.704	26090.76	21323.716	27696.905	24713.727	27023.376	971.693	649.38	370.619	878.695	6297.614	3969.521	285.9	5150.698	212.308	180.301	161.913	1934.863	8405.604	952.456	143.104	2236.693	4500	305.645	517.103	274.74	122.335	5492.65	298.483	5596.967	220	0.883	986.95	272.895
18061.211	19909.36	14719.817	28112.066	15500.869	29606.142	17108.69	22475.933	1037.905	1174.041	439.253	1060.762	6167.789	2234.279	339.476	5972.854	224.976	216.539	146.449	1844.819	10486.264	819.203	130.309	1693.414	6588.043	297.794	479.857	288.817	184.067	2848.612	274.523	2766.919	103	0.978	1174.879	270.238
19060.105	23770.17	19198.717	29648.028	25240.43	33087.854	28826.56	32507.8	820.558	403.423	355.284	472.025	1098.173	1493.372	269.635	4539.767	171.663	154.457	169.495	1592.356	1148.487	464.124	128.048	3101.322	3523.055	290.434	301.169	282.907	3519.204	1268.163	271.072	9298.987	281	0.781	1037.457	276.667
13349.243	22884.441	13711.614	28584.66	15870.539	26935.845	15697.352	19393.475	923.504	644.198	388.172	666.125	7934.348	812.174	248.686	3357.864	272.568	242.583	148.154	1473.103	10780.336	553.906	142.375	3128.746	8682.056	317.04	394.496	375.608	92.843	2790.283	332.434	3531.011	124	0.96	540.032	273.355
20002.288	29414.136	21572.592	38420.851	24897.516	37928.524	29001.799	27917.103	941.53	806.427	432.908	835.706	9320.893	2114.131	381.62	1661.957	293.991	281.831	254.954	2039.647	15976.032	600.961	152.941	1666.96	6119.779	306.646	493.669	321.346	81.447	3453.33	321.622	4327.122	411	0.747	674.451	280.631
8888.802	14866.114	8830.789	18095.378	12064.845	18375.438	12654.091	12259.002	856.328	583.684	348.416	934.593	12015.257	1686.803	357.675	1757.914	225.003	239.034	191.57	2916.759	17648.552	625.902	144.536	1556.27	1619.25	280.457	795.417	314.766	93.443	5421.545	302.698	4305.598	135	0.96	716.433	273.744
17510.893	25783.557	20409.068	31705.397	23624.526	28889.173	27330.946	29930.75	994.428	784.127	396.36	872.203	6959.675	3842.1	387.033	1481.289	258.254	270.221	199.507	1566.228	7325.588	873.136	158.4	3145.477	5277.872	285.502	715.32	276.615	89.136	4753.499	283.373	7116.662	263	0.839	749.671	278.603
26291.569	31661.669	26838.478	40732.282	30528.808	29264.556	22494.782	24653.07	730.751	392.688	372.303	482.583	4992.596	1244.672	289.005	5659.968	226.511	195.588	178.799	1494.985	11199.183	370.677	148.368	1585.525	6410.289	334.205	424.302	283.183	109.216	1785.494	282.274	3471.355	248	0.91	920.871	274.879
20325.124	26504.538	21074.14	32342.266	26898.697	35902.472	27786.133	26242.982	816.554	585.343	367.098	710.202	5238.56	4025.408	271.936	6745.163	232.022	177.539	160.338	1919.489	10636.998	683.205	134.277	1575.072	5146.125	320.446	490.633	288.115	110.67	3608.498	314.406	3744.61	277	0.867	960.305	277.984
32231.057	36809.761	32962.8	45942.502	37273.247	43427.501	44164.229	47092.364	932.137	932.147	375.959	700.101	3571.577	5789.69	257.905	6890.213	212.399	203.256	186.439	1125.657	3390.997	653.15	135.552	1973.636	7864.608	283.986	398.685	262.789	118.523	4235.792	284.839	5732.42	200	0.903	1020.865	276.325
13201.147	18187.53	14715.708	22778.223	16448.443	26393.829	22093.489	20924.796	994.221	494.382	450.716	911.141	9325.242	3874.247	461.581	4972.739	288.302	245.595	173.247	2392.07	14076.674	1119.921	151.514	2955.17	4106.787	327.405	614.909	274.867	74.721	8953.557	282.056	6542.075	149	0.883	814.191	276.07
19708.662	30053.91	20053.005	39681.53	24572.673	31795.71	22278.713	27722.554	1041.007	710.931	450.653	840.805	10742.097	1431.295	355.196	1830.034	328.984	299.262	232.554	2128.837	14302.658	603.834	150.754	2246.339	7245.789	319.322	546.987	327.039	85.817	4046.345	310.34	5312.15	164	0.875	662.628	276.482
10676.618	14419.897	10430.688	18877.431	14365.242	22001.316	15962.452	20451.015	758.67	459.443	354.134	396.592	343.303	913.828	312.701	4810.495	155.531	154.447	143.112	2129.044	218.666	331.172	125.635	3543.19	2856.774	274.055	285.665	279.946	2450.222	538.063	281.448	10446.781	158	0.72	1093.285	279.386
14251.504	16354.182	10271.236	22051.836	12789.144	24170.672	13281.647	17240.074	804.514	395.765	301.749	506.819	3817.164	644.536	284.25	5745.331	236.041	200.008	122.449	559.661	4585.451	817.058	144.247	1076.583	14799.608	341.086	282.974	319.226	123.262	1006.384	313.69	1607.647	120	0.941	1212.625	274.175
14312.3	21558.904	18159.405	31815.941	16872.162	25032.242	17624.316	19234.915	1097.257	504.148	489.075	1119.958	12602.909	1116.713	256.435	1892.885	303.071	263.119	217.232	2542.753	27976.979	967.398	157.785	1974.462	6490.139	299.065	622.001	358.502	88.433	4455.993	347.013	4043.837	120	0.903	569.925	276.95
15057.118	27769.372	15013.543	37288.876	20311.283	28515.134	14864.331	16586.198	1024.049	497.058	451.785	1142.432	14769.465	1162.424	258.514	1739.772	308.238	286.682	221.359	2648.569	32484.132	729.005	142.511	1494.371	8241.615	462.281	426.482	362.25	79.517	4097.867	362.124	3079.396	128	0.91	580.867	275.922
24711.548	35785.724	25324.619	43551.453	32021.031	37872.514	35444.562	41972.342	924.404	1553.898	391.731	742.483	5431.61	2374.129	391.323	1180.456	263.913	298.209	215.985	1332.493	5989.237	737.178	167.37	3295.757	6413.953	311.142	705.434	298.918	91.366	3680.696	292.478	7873.275	98	0.993	739.347	275.939
14224.504	20727.232	12606.586	24050.687	18446.021	27472.167	17912.996	23146.189	788.58	1002.719	347.325	725.877	4105.39	1915.34	281.64	5444.038	178.125	157.989	160.629	1344.238	6716.614	634.874	124.667	1656.743	3557.511	271.827	574.881	272.535	99.241	4195.02	284.261	3225.726	118	0.914	1117.432	275.339
27172.659	31740.674	22565.648	41857.384	26109.689	44856.034	28968.866	37374.092	1211.381	1140.702	447.43	1013.739	4729.73	3952.186	376.39	5874.68	240.554	244.223	147.017	1823.069	7765.371	870.999	134.631	2128.358	6269.862	326.243	409.315	291.981	158.76	3577.182	283.617	3848.943	212	0.817	1180.377	277.25
27449.257	36017.512	22852.319	45353.418	29921.487	45983.407	29067.051	38250.543	1106.457	1697.787	431.098	1138.391	5834.166	3701.145	380.416	5925.145	231.561	237.561	145.798	1820.268	4726.547	843.088	129.898	2113.247	5924.142	334.238	596.804	296.097	106.06	4364.085	279.234	3768.948	204	0.909	1192.672	279.711
14398.698	21760.572	16861.6	29498.676	18476.571	29699.17	20043.129	21814.144	1051.976	504.97	455.596	1195.918	27943.501	1357.015	277.552	1952.385	278.64	260.011	222.448	2341.127	50461.571	917.821	156.467	2081.604	4292.477	328.594	578.587	353.134	86.216	7086.193	336.593	4234.485	113	0.94	591.58	279.252
19937.019	29139.226	21381.332	36473.547	27881.966	28818.19	24471.353	27532.648	893.857	795.904	383.25	813.236	5215.032	3807.197	353.847	1189.42	275.725	289.755	213.526	1573.313	7187.017	702.311	152.503	2502.423	6671.039	297.07	497.325	274.436	85.747	3367.662	272.154	5611.618	194	0.904	759.706	281.227
20544.386	24515.311	21248.043	29859.83	25762.852	31873.655	29665.243	32409.687	902.375	884.669	333.361	672.855	4486.531	3596.177	251.967	5055.692	201.508	181.873	164.605	1540.584	6101.542	767.557	147.995	2018.925	4535.298	297.262	648.882	266.601	160.896	3953.339	284.881	5363.333	448	0.76	994.25	286.879
23205.782	40845.772	25458.575	49191.033	30863.435	42400.488	29646.795	32018.917	1128.656	547.725	498.325	1234.672	13027.025	1298.305	268.7	2214.098	338.316	299.939	255.575	2127.84	17670.093	889.929	157.594	2136.455	9676.593	344.985	437.956	359.898	95.715	6054.221	358.734	4735.627	188	0.819	563.415	281.691
20824.286	35659.45	18560.52	42392.801	28226.695	36971.627	22095.928	23702.378	918.942	512.576	441.423	691.339	7544.619	1133.836	307.48	1742.68	313.281	313.426	240.709	1663.125	11849.236	596.44	148.078	1779.266	8066.213	366.211	685.912	329.053	88.402	2487.837	285.028	3849.06	114	0.99	656.632	279.605
17105.78	25717.667	17395.519	31986.322	24022.846	33226.422	25841.165	26051.19	1006.302	516.162	440.291	925.016	6881.872	5287.861	471.331	4265.236	273.681	270.964	189.933	2457.518	8564.22	1012.487	159.102	3129.199	4226.203	345.563	463.2	284.013	83.835	8756.418	294.533	7741.891	238	0.826	799.912	283.004
13257.132	19439.725	13284.209	21726.563	19380.535	28621.719	21848.394	21098.59	855.304	456.028	393.876	434.669	373.052	853.103	282.63	4195.442	167.217	137.829	150.223	2134.796	181.95	324.407	110.881	4212.776	2643.364	297.094	268.754	290.352	2033.349	499.249	264.949	11410.854	115	0.928	1044.726	282.37
26240.819	32567.285	24240.264	41193.754	30597.554	44044.034	35048.112	41716.197	973.079	804.956	396.072	946.872	2868.534	5488.491	316.318	5468.03	202.495	204.098	162.362	1691.164	4848.342	798.42	129.272	2260.707	6948.083	295.724	672.847	286.49	257.321	4135.845	297.083	5303.555	362	0.811	1113.453	288.633
23920.46	42622.089	26801.05	51132.783	33405.795	42705.543	30752.523	32774.836	1091.681	558.794	484.747	1136.993	11280.533	1201.017	267.8	2189.354	325.574	314.381	228.556	1905.461	15002.693	813.417	160.186	2069.778	9032.142	385.796	478.993	376.314	94.18	5908.175	356.756	4710.139	281	0.857	552.927	284.82
7823.055	13258.296	8029.889	15912.481	11037.47	17251.828	12408.9	11885.227	811.965	580.835	326.833	649.026	7185.102	1444.076	362.187	1846.478	213.005	223.315	186.158	2333.877	19863.152	673.266	156.301	1772.572	4312.463	275.454	631.712	308.795	91.885	4236.534	285.806	4597.521	153	0.945	720.565	283.01
21653.373	34554.791	20839.164	39156.52	31485.224	35323.032	32421.671	36199.363	903.916	1789.556	392.651	756.603	5742	2432.741	402.183	855.697	237.429	247.702	180.64	1394.429	6496.685	718.347	164.071	3176.763	3440.452	299.792	1093.021	275.831	86.102	3970.757	271.452	7740.154	144	0.958	741.646	282.167
17874.708	23511.819	18643.569	29334.852	24419.794	30041.348	25048.434	27727.323	893.454	462.562	340.59	851.952	5350.769	3529.035	275.452	4961.671	224.183	176.934	157.14	1868.867	12440.99	819.573	138.791	1991.979	4364.596	313.077	548.884	281.185	111.744	3907.047	300.15	4825.789	205	0.913	974.188	284.485
13609.066	16646.331	13452.606	20496.766	16642.729	23143.138	19369.075	23464.108	765.738	432.01	393.352	382.644	348.851	480.55	300.634	4312.032	154.63	157.532	138.355	1555.929	183.937	245.928	114.153	4167.2	2007.166	280.782	282.05	304.344	1513.958	358.265	265.086	13123.841	125	0.98	1066.732	281.62
20557.333	25747.338	20880.837	34085.075	24304.619	36405.649	26267.391	28518.498	762.218	381.45	363.695	645.161	7846.733	1285.041	351.981	10111.736	210.511	187.118	190.882	2117.14	22134.067	577.538	154.714	2508.651	4131.937	366.543	324.519	280.197	107.41	3753.009	298.534	5279.872	119	0.933	923.231	282.735
32288.658	40463.886	33234.818	49443.222	41346.185	46389.102	49867.83	51754.554	913.251	677.145	367.233	646.473	4466.089	5583.761	259.443	6708.921	211.884	211.236	190.018	1113.943	3623.009	629.822	132.336	1879.27	7756.222	285.418	314.849	281.668	130.996	4932.872	293.77	5772.814	171	0.913	1025.149	284.079
7633.301	11542.751	9880.089	15591.331	7495.626	16061.508	10536.915	11260.057	970.754	433.933	434.621	739.802	7966.857	686.453	269.831	1616.825	244.72	225.155	205.807	1911.826	21278.644	573.525	141.68	1564.909	2799.457	294.183	394.226	341.699	83.991	4491.241	312.118	2842.208	126	0.911	599.556	285.794
15275.332	23710.035	15645.666	28088.343	21699.874	29741.834	20523.567	21344.607	718.41	400.047	330.086	784.525	9242.11	1213.349	352.321	8188.277	200.425	193.675	184.234	2304.444	22810.392	606.711	154.131	1842.182	3078.045	355.646	356.918	286.971	110.323	4510.551	303.936	3767.475	130	0.889	931.031	284.231
21030.843	25370.791	17228.382	32626.157	20668.464	36265.657	25418.46	33920.11	1161.565	893.866	440.524	1215.653	5976.488	3243.737	410.729	6173.468	234.44	230.833	149.212	2032.195	10216.548	928.091	134.465	2347.207	6036.599	324.492	369.855	293.841	104.287	4490.619	285.242	4168.423	198	0.919	1184.449	286.934
19406.534	34515.576	23056.017	43063.666	26407.89	34879.02	24691.627	26221.369	1090.135	549.032	546.221	1490.485	17323.267	1296.137	278.882	2119.845	320.519	287.257	235.945	2327.372	25785.852	1024.871	154.424	2102.386	6799.369	355.155	459.046	346.536	89.493	6669.742	337.45	4626.092	136	0.956	571.125	285.824
17379.926	30009.546	16698.842	35673.288	23673.933	33491.548	21321.943	23283.973	1045.322	593.034	474.66	819.117	9369.24	1278.359	307.232	1609.016	289.764	300.572	229.818	2048.555	13283.824	684.276	152.209	1784.238	5675.43	334.188	723.656	323.098	86.375	3161.65	302.95	3941.37	150	0.936	651.233	286.567
20296.313	31775.911	21149.746	40834.104	26301.862	36559.071	29120.087	37167.133	922.541	789.374	443.721	761.921	9028.824	2251.626	377.826	2315.681	318.685	290.297	231.786	1900.877	15390.675	637.134	156.392	2166.634	8176.597	321.418	578.855	329.164	85.134	3045.798	299.673	5533.227	148	0.969	663.514	285.541
23709.359	31053.198	24420.999	38772.898	31489.364	35393.012	31113.434	34008.81	873.013	511.133	371.085	921.789	6147.758	2810.89	282.357	5557.335	235.547	186.917	172.736	1787.802	20925.687	802.542	143.925	2064.796	5054.654	338.043	523.599	318.857	110.769	4082.007	303.841	4994.676	110	0.985	966.455	285.845
9829.901	12634.383	10229.73	16306.975	13565.852	18903.475	15375.238	18953.992	760.692	442.1	378.676	394.328	339.819	414.82	284.301	4479.284	153.065	136.727	128.004	1387.582	166.057	172.912	109.344	3957.625	1267.959	278.772	271.237	300.938	1133.88	352.944	285.403	12843.827	112	0.904	1057.946	286.527
18244.456	34259.822	18399.339	44938.832	27391.171	34504.279	20912.339	22354.468	1165.147	563.719	477.884	853.367	8496.536	1172.238	272.115	2286.705	338.517	309.41	202.686	2149.413	12816.177	861.768	157.681	2123.687	9968.04	374.493	378.372	377.427	93.139	4518.569	341.177	4745.478	116	0.936	542.319	285.629
22581.969	34739.459	22944.644	42727.23	27500.601	38499.94	27706.936	31448.757	978.217	520.578	471.232	735.678	9477.81	1453.529	326.79	2010.624	322.953	300.445	235.16	1744.882	15273.194	672.977	150.092	2247.698	8635.024	358.782	653.279	325.803	89.699	3102.441	293.758	5312.052	109	0.959	656.913	285.693
24766.755	32144.359	27856.403	41610.444	31694.926	39634.854	39917.735	37509.295	1104.851	596.066	416.296	860.701	6826.606	5392.073	467.15	4137.249	306.329	266.507	203.522	1741.879	7669.387	990.61	171.408	3403.25	6821.181	338.866	364.015	261.709	85.055	7187.372	292.318	8307.115	134	0.916	791.246	286.858
14538.583	16974.376	13642.497	21575.272	16242.423	24742.335	19922.281	24489.904	812.736	450.567	381.068	416.077	353.808	638.72	312.222	4865.539	150.178	150.138	134.213	2048.697	200.335	236.3	119.582	3946.88	2165.628	287.181	283.032	282.015	1658.208	383.562	286.078	11757.52	173	0.771	1093.962	290.702
18641.525	21914.697	15514.986	31061.976	17901.254	34383.413	19897.945	26194.094	883.948	1362.653	362.117	754.844	5476.283	1000.628	313.709	6120.491	220.182	207.972	143.544	1326.895	7035.411	828.086	138.11	1677.716	7933.687	311.333	329.635	313.306	116.772	2033.765	279.155	2506.916	156	0.892	1214.968	287.442
13833.218	17251.919	10479.595	22038.94	12973.039	23207.431	12049.375	16185.23	978.464	582.782	314.185	588.291	4969.183	784.289	299.116	5584.95	222.554	202.671	131.139	1161.495	8428.302	688.714	146.722	1316.689	10291.763	322.303	341.808	318.815	110.2	1301.339	331.371	1902.064	151	0.806	1236.44	287.043
23514.002	38796.397	26275.666	51066.667	31093.031	37410.973	23021.501	24642.403	1063.177	525.766	493.252	1147.939	12950.012	1197.913	269.375	1477.542	299.986	311.934	226.945	1993.88	20476.534	959.235	151.737	1997.814	6201.272	419.967	448.093	347.815	82.541	6432.663	342.063	4364.92	103	0.965	579.675	286.558
25783.787	35959.965	27130.089	45566.732	35655.249	46564.831	43879.606	43560.704	997.131	1247.235	394.15	777.857	5282.633	5189.131	404.326	2189.568	282.934	290.894	207.892	1431.541	6959.436	883.361	158.011	2408.04	6079.926	301.008	480.738	263.129	82.573	4715.178	288.711	6387.561	243	0.85	780.957	290.2
21277.767	24576.978	21644.626	31904.54	25808.423	33893.186	34856.676	33402.016	925.35	486.964	342.058	660.977	4455.855	3023.226	247.902	6198.12	202.752	176.234	178.906	1475.056	6065.968	605.362	132.176	1491.653	5689.174	292.286	372.148	286.814	120.19	4447.753	287.324	4377.473	165	0.902	1017.785	288.124
11858.191	15205.629	11631.66	20159.014	15643.298	23575.176	17409.83	22237.032	836.755	453.681	398.104	426.057	348.123	448.579	305.716	4412.667	153.638	151.833	138.448	1725.663	182.989	200.617	118.532	4320.84	2372.832	286.5	275.062	291.824	700.402	359.177	306.31	13190.009	116	0.909	1083.207	288.733
22312.268	27773.792	22940.507	35639.121	29895.974	37786.847	35038.524	38243.818	941.097	485.937	366.687	766.389	4833.479	4387.79	278.882	5695.719	186.366	190.458	186.986	1497.201	5110.523	753.944	123.894	2093.591	5411.897	293.342	309.243	296.324	238.466	4866.862	268.759	6544.884	202	0.9	1032.515	291.356
26524.929	34620.925	21721.516	44611.622	28305.639	46601.607	28730.356	38263.207	1023.15	1634.164	416.715	1115.446	5293.482	4463.014	385.683	5640.445	238.9	253.254	148.809	1755.292	4378.773	883.704	136.961	2007.528	7602.68	310.795	437.552	318.08	101.036	3697.955	295.269	3583.919	204	0.881	1196.118	290.456
16559.534	20358.764	16808.476	27075.391	19391.427	31193.229	24842.066	27690.985	729.236	373.745	332.15	696.059	7997.414	1186.589	342.256	7041.661	200.116	183.753	204.711	1987.263	22893.977	548.504	152.784	1659.688	3899.666	320.841	321.465	272.695	110.057	3571.197	292.263	3627.37	163	0.9	924.997	290.531
17384.388	28067.047	17377.036	34054.256	26683.321	30571.454	24179.125	22891.873	945.672	1049.301	400.554	844.124	6158.987	3530.065	357.466	838.773	302.417	282.823	212.32	1505.966	7623.934	657.157	153.368	1993.139	7079.423	288.216	423.101	273.1	87.025	3326.115	273.361	4570.711	143	0.916	757.031	289.92
15622.538	17749.936	14664.632	23251.703	16737.386	25931.827	21289.417	25854.683	811.079	430.378	355.028	549.634	615.351	1527.929	297.92	4664.214	163.85	155.701	122.341	3075.067	881.931	397.383	130.205	2902.094	4115.698	283.254	359.698	271.041	1592.181	1309.248	279.691	8622.122	135	0.923	1102.959	291.152
12483.111	22768.685	11481.822	27987.243	18729.62	27666.694	16717.571	17581.954	822.311	509.535	416.92	774.526	12025.896	1231.986	298.386	1408.711	268.466	280.196	206.851	2022.271	17758.369	557.627	144.229	1469.394	5771.206	351.656	598.341	320.088	81.174	4087.501	307.202	2951.516	157	0.898	639.182	292.296
15368.864	19467.492	15440.404	24350.554	20576.937	32551.451	26792.19	24501.174	808.993	405.205	364.382	516.609	906.993	1697.091	268.775	5889.527	167.582	154.955	157.351	1706.027	1050.594	427.53	123.926	3203.161	3089.183	287.884	279.354	292.239	1709.98	1075.699	272.536	10183.116	111	0.952	1041.491	291.509
19807.415	37057.215	23546.386	43531.62	29304.999	40986.33	30999.943	32101.559	1075.763	545.533	463.951	767.346	8657.291	1733.158	282.444	2311.422	314.88	321.597	223.149	1901.849	15508.286	763.979	159.165	2145.169	8913.781	370.856	560.913	363.757	95.728	4234.179	359.036	5010.931	247	0.854	540.739	296.901
14624.818	24287.109	19021.439	30981.718	18674.15	32764.063	25293.845	26478.274	962.504	455.973	415.257	812.904	10755.55	1130.174	270.084	1278.309	260.175	254.289	249.659	1521.235	21455.595	723.489	150.349	2033.875	5017.761	352.819	526.739	340.568	84.034	4711.132	326.996	4174.651	176	0.917	583.989	292.864
18812.847	35324.461	21546.906	41673.914	28390.732	39687.681	27692.32	29050.848	1220.853	568.293	465.387	829.496	10145.129	1979.438	277.96	2140.211	328.094	309.472	196.752	1783.536	15039.725	835.047	158.116	2347.266	8310.009	337.064	482.311	373.778	91.141	4842.791	369.683	5523.61	262	0.842	531.76	297.893
12785.047	18390.271	14903.004	22632.333	16299.046	22742.997	19340.915	16792.978	969.501	771.085	409.205	801.652	9216.457	2659.625	390.645	1224.45	273.972	250.18	203.568	2060.938	13060.743	755.423	158.789	1683.67	4791.538	299.46	501.732	295.83	86.647	4745.113	291.369	4157.746	236	0.825	738.208	297.996
16975.716	23335.77	19464.918	29386.9	22902.672	30254.914	30552.057	27876.499	1025.252	536.009	403.248	924.332	8256.301	3703.508	473.835	5782.517	250.068	258.301	200.583	2535.756	13526.414	920.28	165.754	2762.187	3560.263	285.171	404.03	270.409	78.536	7045.7	288.114	6391.248	157	0.898	791.634	294.354
18129.955	22849.944	18844.893	29381.316	24106.667	30678.212	26794.874	29721.757	850.541	567.327	336.449	879.297	6721.465	3322.39	282.443	5904.781	231.243	186.671	178.547	1906.965	15736.809	715.251	141.651	1929.861	3999.82	320.712	396.978	285.633	105.635	4262.907	304.296	4746.366	314	0.843	968.828	298.258
15174.642	18089.89	15776.627	23169.378	19583.49	27291.254	23659.36	26487.633	835.086	421.27	317.692	734.313	3979.948	2534.413	238.075	6646.931	185.665	154.104	168.609	1883.26	7307.367	690.436	140.624	1510.84	3583.277	286.057	436.132	272.656	1319.674	4092.118	279.244	4478.512	314	0.74	1015.561	300.096
13898.021	17835.806	14128.415	22187.925	19011.019	29174.087	22023.724	22353.742	791.02	413.833	382.365	400.921	333.632	719.262	270.589	7146.26	158.864	144.092	152.11	1271.627	179.208	275.699	116.902	3798.287	3042.958	289.156	285.304	299.437	1486.392	390.288	272.512	11860.654	138	0.818	1048.283	295.732
13336.596	25024.88	16428.048	31170.505	19332.048	29630.066	20169.006	20892.958	950.047	504.775	440.406	823.554	9791.884	1549.874	271.179	1846.276	271.804	271.503	311.307	1808.713	18125.106	781.027	157.147	2146.13	5507.728	320.654	495.83	351.525	89.859	5874.671	343.204	4654.766	260	0.842	566.773	295.915
17355.544	26806.946	19086.375	33874.415	21072.967	27996.916	19851.75	23406.687	946.748	617.214	456.941	874.818	9964.757	1190.883	326.751	2035.061	291.429	292.303	202.893	2124.685	13851.235	682.866	145.679	1801.089	6879.974	325.496	603.487	325.436	88.486	2997.137	306.266	4065.287	135	0.96	647.937	293.759
12300.439	13001.876	13269.236	18004.942	13520.095	21451.248	17546.895	19101.707	880.518	393.149	486.624	669.302	4226.629	4762.418	275.19	6262.791	221.237	157.159	232.949	2105.893	14989.04	540.281	143.998	1896.488	2205.321	309.045	420.827	310.746	103.171	2897.111	334.442	4622.467	119	0.973	959.861	293.088
19069.736	22669.677	14573.671	29932.527	17469.294	31541.785	18221.331	24490.396	970.622	516.459	378.316	895.239	6828.552	1194.852	351.093	5920.037	216.631	209.266	162.235	2107.92	9116.108	802.352	146.803	1855.161	6561.306	320.408	378.307	324.708	1231.208	3292.897	301.094	2986.402	211	0.806	1230.064	297.348
15520.346	28791.141	19859.566	34671.014	22161.53	35270.142	27419.899	28063.431	999.604	521.923	454.91	731.137	8116.9	1807.006	275.885	1938.839	289.611	294.203	226.854	1957.203	14897.565	801.996	160.163	2164.979	6936.388	361.245	462.487	345.257	92.414	5367.774	356.415	5000.806	251	0.921	551.922	297.906
13178.239	21567.541	13426.908	27151.67	17069.605	21537.669	17177.712	17025.866	799.013	573.422	425.716	779.313	9383.417	1053.98	353.848	1741.267	268.524	255.103	246.42	1732.36	14764.392	523.618	153.55	1327.475	5755.917	339.573	538.65	312.717	89.655	2531.311	301.849	2982.017	159	0.933	658.607	295.802
15133.375	25240.691	14800.965	30408.398	21592.591	30482.634	17823.797	17103.475	1077.238	844.556	375.871	775.694	7146.817	1725.058	319.928	2702.844	250.665	292.187	238.527	1749.531	12281.505	615.109	148.254	1221.533	4141.756	310.355	423.419	304.166	87.363	3076.528	279.067	3075.349	230	0.871	726.578	298.652
14735.268	17444.499	1405.21	24161.869	17021.422	22532.968	17439.561	19111.291	761.566	345.159	193.415	473.558	2140.535	1084.95	257.136	6401.597	270.818	231.201	182.207	1451.395	9776.842	281.669	148.797	1629.898	3513.292	327.305	252.087	312.033	71.934	1191.068	229.454	3300.122	193	0.868	863.5	298.712
18210.283	23754.199	18160.041	29878.574	21926.99	31750.825	21193.33	24202.527	795.152	665.226	328.833	672.599	6865.652	2610.616	271.004	6601.054	195.764	215.172	206.378	1896.76	21366.052	458.827	156.621	1188.273	3883.719	310.946	365.523	275.781	114.887	2581.947	300.962	2507.968	205	0.885	930.471	299.651
18739.456	21246.035	14066.219	29156.465	17531.61	34067.928	20243.96	27097.995	961.7	750.087	353.741	794.267	5930.642	1264.666	331.197	5793.941	223.432	188.754	164.662	1757.81	6833.612	824.441	147.744	1684.525	7970.63	293.071	424.757	318.257	2492.745	3129.901	307.293	3029.617	227	0.781	1218.808	299.227
22944.045	25624.697	18655.425	34887.426	20255.027	39715.693	25228.075	33305.329	1028.356	1083.192	405.801	1107.941	5911.701	2643.331	378.588	5971.385	236.12	229.108	152.838	1582.359	9169.11	780.014	140.164	1839.642	7292.443	304.241	461.188	300.863	103.589	3760.682	294.104	3340.348	148	0.924	1191.453	297.939
21229.087	28233.536	23853.782	35346.49	27129.754	37346.336	35693.322	32721.241	933.314	699.158	399.965	791.819	6443.518	4385.449	410.845	4903.566	261.202	279.775	179.213	1516.586	10453.06	967.564	155.825	2148.587	4985.237	298.423	383.273	272.666	84.385	5260.199	281.568	5197.152	319	0.85	783.315	303.826
13583.507	18811.823	14173.941	22384.862	17837.613	20115.504	18434.651	16990.12	784.451	1479.014	367.823	818.485	5595.646	1628.396	344.841	1010.545	211.984	195.48	178.45	2033.092	12748.501	667.027	146.097	923.57	2178.299	274.665	756.167	271.322	87.981	3395.153	288.438	2305.03	188	0.837	753.106	302.713
12892.183	17152.376	12701.899	21457.803	17689.614	25189.765	19159.854	25775.436	1190.424	463.809	402.492	397.957	344.82	996.374	316.93	4941.585	146.591	142.945	139.279	2651.652	195.636	201.291	118.508	4212.969	2126.565	293.786	293.879	271.206	1803.965	307.69	289.594	13411.497	142	0.945	1081.852	300.796
21131.081	23968.932	21474.042	31618.211	25821.135	32925.037	31857.543	36645.155	941.653	641.621	368.621	807.533	4176.26	6034.982	278.048	6264.736	182.536	186.35	186.036	1558.702	4960.461	750.907	123.826	2150.787	5056.899	293.697	387.977	303.338	368.52	4878.822	277.469	6985.944	168	0.915	1036.393	300.399
19109.12	21240.165	17880.08	27840.714	21000.295	30477.533	27022.672	32135.872	816.816	466.958	369.629	614.903	711.654	1300.835	301.213	5587.489	151.405	156.987	139.181	1859.788	840.229	407.849	127.881	3330.133	2717.502	302.492	374.618	289.556	2586.493	1346.196	290.838	9370.503	162	0.852	1108.265	302.685
12707.332	20613.341	12151.873	27318.533	16209.391	24803.497	14381.226	16039.051	859.902	464.478	345.431	407.049	502.683	507.972	261.706	2094.99	276.921	287.179	161.948	3333.909	689.31	425.577	152.146	1650.029	3752.054	282.88	409.878	290.638	1030.998	807.051	338.851	6108.629	108	0.98	483.139	300.63
25135.683	27154.302	14355.788	40228.363	27302.67	25117.592	15743.596	17587.671	950.79	360.042	338.088	670.456	6668.046	1058.795	275.302	6210.563	346.016	244.633	168.797	2032.963	13854.964	332.757	141.404	1484.054	6343.467	311.968	553.163	305.079	293.465	1547.198	237.849	3195.611	199	0.841	881.696	304.52
27700.614	31581.352	28598.517	40524.284	34020.81	39304.369	38112.565	41218.949	936.593	484.134	365.616	777.011	5079.585	3487.932	256.039	5729.274	230.326	201.579	173.114	1410.638	5185.806	857.694	149.428	2002.272	7107.661	299.508	415.288	263.294	167.955	4928.589	275.745	5723.611	128	0.936	992.5	300.414
21327.714	25337.168	16588.539	32439.94	19822.789	35200.276	20964.051	27828.533	879.46	885.338	376.895	746.459	5053.472	2241.091	327.748	6183.728	219.202	211.87	150.874	1320.535	8575.135	646.431	144.026	1699.201	6401.707	341.667	438.913	306.781	110.147	2657.219	283.163	2860.786	259	0.784	1199.624	305.164
21498.357	37750.32	25304.315	45772.54	28842.23	43966.579	30700.992	32416.419	1150.926	804.552	492.157	825.15	9995.457	2000.402	282.325	1468.924	341.653	316.753	231.833	1462.476	12628.836	820.114	148.084	2273.538	10492.534	317.381	434.108	344.864	94.146	4643.829	369.84	5390.223	269	0.797	520.099	304.091
29798.259	35189.869	27978.28	44938.642	34898.328	47288.254	41598.161	47943.579	972.66	979.208	391.262	911.437	3014.239	7114.117	336.453	6288.729	189.435	202.836	160.559	1428.365	4705.672	764.916	130.604	2380.496	6262.038	321.185	537.346	290.29	678.54	3779.334	322.004	6004.282	267	0.8	1118.586	305.406
7675.695	13383.011	8418.994	16914.278	10454.008	16380.186	11982.57	16139.237	1149.903	519.463	454.669	875.842	10052.781	1065.3	335.48	1860.507	268.835	265.601	244.185	2736.478	17688.208	847.733	148.075	2164.916	3780.5	316.392	510.413	340.708	87.064	4046.949	298.176	3933.93	105	0.984	631.757	302.424
22746.469	25831.969	23811.624	33794.454	28931.59	33299.934	33444.753	36403.077	984.05	443.773	357.365	795.258	5505.999	3167.013	263.581	5626.027	215.417	192.245	166.444	1744.04	7310.31	858.409	143.402	1912.125	5265.168	303.071	357.883	278.28	157.902	5066.507	291.334	5448.987	212	0.827	988.377	305.245
16606.682	20846.062	12670.739	26933.341	15845.243	29082.641	15172.859	20995.256	901.717	1015.355	371.375	858.331	6737.018	1234.134	337.304	6775.07	195.613	202.983	180.906	1978.216	10908.661	715.276	147.924	1852.965	5428.823	345.175	355.449	323.982	944.069	3088.823	309.5	2950.073	123	0.925	1238.476	303.028
13717.63	22477.971	14744.013	30446.711	20528.464	24248.239	20432.36	15117.507	727.291	470.648	420.278	607.699	5401.793	1198.669	335.834	1515.216	248.828	224.681	255.069	2059.893	10494.976	540.351	154.281	974.668	5145.274	333.494	539.69	305.432	88.546	1875.742	298.514	2118.059	153	0.931	657.676	304.69
28201.53	35185.874	25986.256	42065.542	33877.358	43221.059	34994.831	41323.713	917.305	1708.275	396.864	847.157	3520.831	5102.659	330.485	6312.507	186.141	186.901	147.968	1529.162	7952.538	682.801	130.679	2175.371	4875.829	334.558	1134.02	275.376	106.369	3744.145	299.828	4959.92	182	0.848	1126.973	307.077
19454.229	35900.198	20071.932	47955.58	28498.881	39925.578	24549.483	26696.144	1227.513	615.688	450.669	893.288	7115.624	1899.074	267.7	1545.375	338.271	302.981	147.546	1818.979	8637.882	778.136	143.627	2132.472	9205.761	373.334	446.25	316.063	106.285	3541.782	361.091	5850.458	122	0.945	499.369	306.279
22025.943	41238.381	23323.711	49886.792	31248.34	40933.271	25200.893	27088.297	1203.828	922.612	478.108	927.145	7972.053	1946.848	270.95	1450.559	349.311	331.527	185.5	1531.932	10187.019	762.94	139.874	2064.152	11088.797	326.665	491.485	323.937	93.903	4066.761	367.618	5253.632	104	0.974	505.433	305.327
17484.234	22051.875	18261.607	28701.623	23483.285	28405.551	25162.224	28626.815	788.711	568.765	335.954	945.754	7704.574	3196.386	295.488	6212.06	237.621	200.368	196.995	1903.523	15490.08	882.473	144.529	1734.171	5189.178	315.224	465.156	278.631	106.002	4420.593	296.609	4358.246	120	0.969	970.8	306.35
17039.356	22166.242	16804.406	25750.404	22441.872	28405.174	23387.472	26666.455	796.708	422.855	361.437	456.02	563.72	1382.413	286.958	5060.779	154.475	147.018	156.637	1505.284	504.21	413.243	120.056	3138.325	3110.262	290.894	300.381	292.213	2948.791	978.535	287.519	10686.588	203	0.866	1050.032	309.603
13708.315	17662.191	13428.242	22082.561	17562.31	24305.659	19099.556	24697.757	891.887	467.243	405.564	438.346	349.312	524.273	313.661	5006.412	172.527	159.685	134.777	1745.272	198.454	220.819	124.942	4505.671	3423.493	297.145	289.9	266.348	1218.662	345.958	274.538	12406.944	142	0.886	1100.176	307.845
9577.682	18697.075	10743.237	22795.13	13785.071	24185.145	14837.053	15883.835	946.619	640.438	395.11	568.067	4204.996	942.771	271.324	2214.147	298.438	288.347	159.09	3390.209	11984.637	697.098	145.264	1955.728	5642.291	290.924	481.176	297.689	1294.508	2028.447	327.426	6404.711	128	0.875	482.539	307.781
13921.236	23881.659	12643.005	27022.831	21675.875	29238.68	22580.055	14841.981	848.738	505.167	357.423	726.398	5612.773	3066.783	330.509	2389.465	241.226	258.889	175.692	1612.27	12579.114	959.548	144.956	1114.145	4844.618	282.862	392.164	266.773	87.602	5420.062	287.881	2777.96	155	0.943	773.035	308.055
19197.812	23710.88	18830.326	31347.908	22700.175	28952.716	24826.279	27376.112	809.369	413.461	322.054	575.141	3510.228	1435.732	310.417	6429.839	291.757	249.574	161.52	1777.67	10890.942	370.796	165.553	2292.407	3941.352	341.274	270.911	329.656	75.7	1959.165	254.264	4849.734	194	0.892	860.505	309.938
3455.525	26703.781	20704.983	24327.861	25185.106	24449	17496.589	19708.516	380.743	404.185	351.295	425.209	8063.924	735.994	307.177	5189.138	157.17	216.71	200.215	1161.755	15139.544	349.974	145.717	1043.795	1729.442	305.255	358.072	258.966	467.115	1777.672	251.004	2101.745	242	0.817	901.322	312.227
4742.528	10491.32	4887.072	14082.641	8430.472	12237.487	12998.336	13195.964	822.516	449.033	349.598	378.011	413.398	477.511	260.189	2148.996	230.339	232.695	163.246	2497.594	225.441	342.571	139.341	2134.611	1660.155	286.146	545.343	304.847	2200.735	987.149	319.976	7864.62	137	0.878	457.734	309.442
18540.359	30139.987	18140.352	37837.463	25257.458	32978.626	23586.376	30708.467	982.316	607.912	462.407	616.612	6114.681	1795.008	357.902	3144.498	268.188	272.245	237.979	2119.377	11984.18	688.625	156.265	2490.595	5470.333	396.717	631.71	312.852	86.333	2643.329	315.174	5857.01	128	0.974	650.523	308.273
22687.769	29880.785	22784.507	39520.048	29059.436	38553.434	32405.395	35768.59	911.772	498.186	421.885	938.454	8344.68	2298.522	354.18	6279.955	332.652	282.47	144.999	2867.42	18780.265	497.807	162.982	2272.318	4765.753	355.99	274.089	313.441	75.872	3377.262	264.683	5219.786	124	0.944	851.718	307.427
14023.821	15484.052	15499.509	20036.348	18671.992	21337.429	20143.343	21298.276	843.515	400.305	355.292	494.876	367.749	1411.393	226.785	5737.704	190.85	156.36	145.167	3603.131	292.592	1084.187	142.933	1832.375	4384.927	276.047	282.459	281.594	11345.637	2874.387	292.295	6858.341	108	0.98	1007.111	308.944
22936.998	25933.832	23474.328	34078.188	28550.388	34934.17	34472.982	38399.139	1057.683	622.977	362.765	817.158	4146.072	5616.422	266.69	6396.283	185.08	197.42	175.442	1694.088	4372.846	716.418	130.872	2115.462	5062.632	300.613	355.66	292.523	350.389	5103.885	281.883	7134.752	156	0.984	1039.192	308.5
19566.724	37463.529	23398.156	43769.791	29045.204	47216.801	31769.887	33351.372	1622.074	980.438	484.569	937.048	9361.047	2417.933	275.61	1392.472	363.48	310.255	232.249	1751.449	15442.84	926.461	140.707	2222.545	12117.74	299.071	468.33	329.579	93.667	4574.917	368.456	5575.984	110	0.998	511.627	309.145
12760.901	21527.057	14512.11	27140.249	17675.947	25539.673	25784.207	31088.506	1034.587	659.989	459.261	860.409	9452.595	1536.278	403.598	3151.973	278.068	285.518	192.823	2494.061	18093.598	787.772	163.59	2718.56	5283.946	313.386	491.765	326.285	92.117	4135.398	325.341	5962.848	348	0.753	625.193	313.842
17164.129	24016.427	18017.235	30492.023	22576.563	29640.926	24489.493	11110.853	974.095	829.6	404.479	869.125	7426.943	5246.871	388.659	2147.035	285.694	274.475	194.089	2222.357	12522.789	801.185	154.606	733.608	5865.57	303.026	556.784	287.853	93.595	4473.948	297.703	1907.355	215	0.863	740.249	312.295
23013.844	32698.735	19862.988	39937.486	31850.386	40664.6	29600.811	32906.439	944.523	477.84	440.02	699.196	6219.314	3532.319	342.778	5452.065	328.763	264.214	168.337	1813.205	13822.729	399.573	171.824	2333.799	4833.359	332.517	327.927	307.292	144.312	1966.224	254.407	5727.573	219	0.82	843.614	310.916
9078.929	17422.951	10808.869	20999.362	13163.689	18784.316	13535.854	13370.225	1151.644	578.155	511.378	487.843	576.753	659.576	302.079	1695.339	305.154	245.815	147.857	3811.469	398.85	423.918	152.545	3161.66	5822.155	296.786	440.491	312.677	2042.782	1210.745	340.15	12905.911	119	0.906	467.013	310.634
14823.102	29698.184	15834.629	38916.056	23385.699	35653.375	21663.338	23558.432	1056.227	596.937	403.726	965.721	9620.789	1639.649	258.919	1740.623	306.641	297.072	149.72	1883.479	12007.702	752.011	142.136	1835.214	7453.591	385.668	418.398	331.002	143.669	4955.367	341.979	4936.715	135	0.976	492.196	311.085
16782.751	20634.888	17402.253	26403.151	20116.897	26903.811	20296.113	22466.134	783.824	634	342.966	840.102	7426.243	1479.042	280.714	5714.145	191.979	211.441	203.821	2305.018	19426.085	393.46	164.136	1104.781	3923.104	316.234	385.239	287.201	117.706	2143.714	296.089	2398.271	243	0.834	929.467	314.233
14074.834	15451.541	14770.305	21165.276	17202.299	26253.172	22093.938	24038.086	890.916	473.517	355.396	781.844	6446.04	4339.69	320.723	8289.069	233.402	192.887	187.819	2204.497	14812.203	778.8	147.519	2219.164	4657.078	322.926	392.547	280.446	109.273	4183.336	307.033	5346.352	170	0.857	960.941	314.118
12751.956	22863.99	12803.918	27899.249	18486.296	27528.605	17425.037	19242.7	965.466	518.282	419.174	708.772	7859.171	1122.307	287.741	2196.609	286.682	293.369	213.82	2450.959	13422.253	639.648	159.72	2185.009	6077.227	314.642	592.537	330.857	770.751	3487.041	324.841	4392.44	162	0.95	610.191	313.932
13627.526	24465.019	14051.545	29678.651	20061.802	28163.06	25605.676	30512.5	977.877	747.218	453.674	772.419	9473.31	2575.38	422.672	2506.98	264.258	277.295	185.395	3124.746	16807.259	834.858	163.293	2791.962	4621.814	321.343	528.148	305.57	91.777	4230.222	316.03	6618.164	268	0.763	640.149	314.224
20020.354	23121.904	21205.916	29965.872	25616.584	28185.978	28128.277	31532.152	960.569	588.154	354.978	873.494	5564.285	4865.723	278.654	5806.69	219.151	195.745	168.472	1574.14	10147.523	821.307	150.323	1798.515	4950.809	295.627	725.827	284.575	125.655	4460.162	285.885	4882.936	234	0.812	981.765	313.59
20262.168	28110.426	21558.229	33639.722	31058.922	36440.473	33523.049	37276.052	843.705	451.444	334.961	740.567	4695.875	3068.289	246.476	5621.066	195.023	188.432	161.46	1363.575	7123.119	804.079	147.506	1814.686	4456.929	310.804	567.455	272.63	243.725	4199.952	289.354	5421.619	127	0.944	992.429	312.713
17802.703	21875.427	18381.682	27114.755	23692.531	31187.736	26672.743	30519.773	976.195	510.502	364.366	784.483	3897.42	4209.593	262.567	6404.144	197.749	176.236	158.738	2325.291	6604.966	842.119	150.317	1876.836	4410.188	289.643	611.77	276.936	1196.445	4203.248	287.41	6024.356	246	0.847	1018.26	316.142
16261.185	18802.791	15278.011	25282.016	19220.144	29268.563	23770.539	29446.644	801.141	433.851	368.492	592.279	771.177	1455.384	316.757	5476.036	157.334	167.12	136.259	2120.026	966.517	372.244	125.096	3327.031	3714.294	320.319	329.142	274.341	2178.308	1533.569	302.275	10021.039	179	0.911	1111.707	314.416
11589.37	15833.151	13795.861	19588.022	14700.646	18806.036	18368.524	3906.158	828.759	873.292	383.669	952.075	7419.241	1835.695	353.601	890.011	261.939	213.117	158.224	2036.04	13710.508	774.44	146.326	281.039	5442.961	275.345	1207.492	280.133	95.627	5034.923	301.977	641.496	126	0.959	756	314.5
20174.117	35889.944	23430.506	45323.378	27862.825	37357.72	24975.522	26602.738	1376.588	792.334	468.057	1080.801	10823.885	2168.152	273.456	1603.543	332.679	293.794	180.057	1991.07	12352.724	847.453	139.687	2031.944	8471.052	317.428	406.998	323.224	96.224	5762.111	366.332	5456.151	154	0.872	501.883	313.922
18121.547	26278.238	20004.876	34874.427	24149.762	34519.585	27187.672	24149.157	1342.249	543.193	480.872	917.579	10383.515	1723.789	401.133	4092.735	291.809	281.155	199.712	3208.726	22738.406	787.879	158.922	1661.919	5000.2	356.158	536.75	305.382	97.679	4418.776	310.053	3883.914	422	0.762	656.69	321.9
20915.399	22841.841	16630.711	31560.196	19363.342	38332.497	24980.541	32953.916	793.242	1079.265	338.254	603.227	3673.827	1642.048	318.425	6424.774	199.745	188.707	143.304	986.177	7991.607	745.329	140.194	1605.409	5756.883	344.765	497.484	310.679	215.237	1817.756	281.507	2942.18	162	0.904	1202.593	314.352
20332.006	26379.823	21918.092	33883.725	24824.502	33434.332	27321.084	30443.966	845.81	530.096	346.929	636.207	5338.641	3083.422	338.368	6197.63	299.865	253.267	165.211	2679.865	15780.792	520.271	183.543	2319.046	4141.658	308.387	281.958	332.026	1563.993	3398.154	261.461	5247.479	250	0.819	854.368	320.42
20405.595	23829.486	20660.478	30388.53	25730.255	32410.616	30134.952	34094.594	936.972	487.459	351.101	662.03	2901.264	2903.847	272.171	6137.615	177.418	172.335	159.477	1655.621	2963.842	649.871	125.612	2245.645	4466.377	312.763	377.578	295.285	1778.653	3841.194	281.526	7957.893	399	0.74	1044.949	320.64
24583.009	30961.706	22575.177	39385.302	29724.401	41583.538	30359.149	38027.132	1001.657	897.761	409.584	984.382	4924.554	3945.885	338.857	6084.151	187.478	223.345	150.639	1574.55	8854.091	776.903	130.207	1897.527	5385.041	338.725	369.069	266.77	108.025	4348.957	296.061	4483.807	328	0.817	1133.567	320.308
14961.242	19131.648	11111.37	23803.411	14888.2	25839.678	14452.357	19944.989	871.286	730.043	345.098	738.695	4750.419	1230.868	320.532	7032.033	199.705	191.335	162.05	1814.609	10579.402	692.085	133.985	1772.776	4197.754	339.515	394.875	333.371	115.559	2452.632	302.721	2930.933	155	0.933	1227.274	314.887
15070.19	28050.063	17178.112	37356.797	22377.567	32444.914	21281.69	22734.466	1081.681	713.885	480.759	1140.039	11329.648	2092.626	300.585	1766.435	310.776	294.343	224.403	2146.46	11424.038	729.951	149.565	1950.019	8334.757	343.195	466.531	342.244	117.933	6242.116	330.299	4663.228	201	0.945	485.44	318.669
23692.49	33759.51	23801.58	42494.48	33210.078	38749.294	34833.369	35596.776	994.893	463.735	402.898	732.226	6683.454	4106.148	401.776	5121.295	288.074	293.211	184.684	1494.853	7116.875	928.254	145.345	2139.809	6436.882	311.321	339.565	275.999	90.668	5200.151	273.201	5459.554	186	0.866	778.452	317.737
21796.867	23271.381	23134.432	30734.602	26507.905	33106.383	31429.859	33791.588	779.816	380.878	385.275	503.852	386.364	1788.339	224.796	4821.718	199.387	172.026	156.852	2722.585	292.369	693.702	157.368	2125.138	5824.254	276.335	309.579	284.51	11635.138	1591.73	301.295	7308.784	146	0.936	1005.192	316.932
12898.868	17520.121	12544.661	22329.379	18369.501	26148.756	19930.177	26112.929	786.808	450.976	388.872	410.646	344.647	537.664	316.96	5092.868	140.078	160.817	133.062	1904.151	194.145	220.577	118.214	4451.56	2285.14	314.216	279.527	254.192	1828.833	326.26	265.584	12780.756	109	0.946	1099.041	315.683
19565.678	22948.133	18592.128	32117.523	23498.368	35867.383	28690.57	36595.342	930.291	558.779	368.4	1204.562	4397.8	4321.291	354.071	6186.699	173.258	194.392	150.417	2011.426	6364.026	761.662	121.882	2364.84	5113.432	320.138	399.343	273.141	625.154	5177.854	292.113	6134.165	125	0.94	1120.812	316.092
19681.002	27308.4	21403.729	34581.46	27327.458	30444.234	24599.764	25404.773	1015.099	466.643	421.66	872.215	8045.365	2685.551	349.679	5439.073	252.224	269.485	177.041	2352.719	11184.261	588.761	146.132	1594.686	3604.76	304.904	446.408	280.11	80.109	3690.136	275.849	3994.797	336	0.757	791.696	321.955
16544.623	22717.369	17493.454	29263.123	20785.733	26210.907	22477.602	23475.058	809.125	328.704	348.973	672.156	8040.51	1185.382	292.078	5768.592	320.895	236.207	149.194	2008.926	15168.533	383.612	146.055	2026.243	5407.372	288.226	346.729	321.747	452.81	2026.978	235.489	4676.063	139	0.95	879.572	317.586
22537.928	29639.92	24041.62	36684.344	32459.79	35091.507	33016.758	36972.53	902.309	729.809	352.848	992.92	5423.371	6161.511	295.796	5717.13	232.862	203.503	182.051	1534.086	8162.652	654.298	147.402	1661.926	5302.725	307.228	457.679	278.016	112.12	4283.191	294.906	4624.118	123	0.925	975.085	317.167
27527.643	31875.58	21209.808	40458.845	25538.504	44222.282	27333.222	35727.027	925.526	697.728	371.241	708.793	4484.804	2163.24	342.078	6207.867	225.974	208.355	149.197	1181.175	7762.651	977.588	139.428	1765.302	7358.242	358.533	594.444	315.914	656.99	2340.694	304.067	3326.848	190	0.81	1211.479	318.532
17357.176	29637.588	15456.311	35828.046	27708.39	35128.877	24583.032	21578.281	1037.503	774.661	431.539	944.916	6499.014	6086.058	402.289	4524.675	310.22	311.263	192.273	1889.833	7997.63	851.888	164.86	1593.054	6641.067	315.815	451.412	296.828	95.585	4324.66	286.828	4290.355	145	0.929	734.803	319.831
13509.807	22468.143	18275.352	28639.388	17868.858	31242.685	23160.089	24249.432	1090.152	788.369	448.01	677.829	9505.649	2565.223	279.165	1608.572	298.52	259.68	189.056	1853.094	15322.765	768.643	140.305	2184.549	7728.479	282.074	416.998	322.755	90.555	5143.801	367.284	5552.933	149	0.93	507.091	319.654
20445.584	27079.585	20965.755	31227.563	28925.414	35549.984	30036.815	33510.535	785.587	439.381	359.98	516.139	534.793	3036.129	227.606	4645.245	204.924	168.008	149.188	2601.976	578.45	642.062	153.946	2105.246	5359.682	269.951	318.981	287.784	6877.364	1237.937	290.066	7707.563	113	0.952	1010.465	319.544
13720.428	21060.505	11963.015	25957.981	19603.214	26395.356	18355.997	21153.385	796.533	437.582	383.496	691.327	7192.423	1613.847	357.413	6563.175	282.096	248.368	190.77	1915.845	15751.428	549.391	179.436	2214.581	3960.833	310.622	372.229	299.337	2214.811	3697.374	265.656	4944.403	219	0.813	842.683	321.737
21888.4	27879.829	23675.676	33423.823	31313.31	36023.506	32999.094	36351.425	878.571	517.22	348.026	619.904	3322.208	3558.8	253.76	5418.673	214.565	190.981	158.151	1935.849	6100.988	682.766	148.685	2053.698	4725.368	298.764	658.405	271.215	1593.777	3222.175	275.553	6518.336	200	0.872	992.935	324.17
21261.629	29184.243	23836.923	37397.714	28751.569	36085.483	34201.844	28790.812	1072.929	728.492	410.653	856.027	6060.367	3546.982	398.297	3687.919	272.557	273.19	181.834	1768.706	9084.407	837.894	158.445	1415.153	5892.771	295.116	578.879	277.503	104.415	4548.495	293.751	3792.319	229	0.817	747.583	322.033
22672.663	24610.891	21245.433	34521.409	24913.795	37219.18	31402.457	38017.852	1004.731	506.561	386.929	1224.727	3972.471	4543.67	365.93	6302.942	168.488	209.561	147.436	2317.984	5747.864	720.297	121.55	2322.36	4060.64	314.488	325.357	275.424	630.448	4839.761	289.426	6235.021	168	0.906	1124.161	323.857
3998.581	18718.503	15626.399	18252.354	17174.801	25927.29	19453.694	22472.829	511.064	358.787	352	485.339	7454.553	1035.624	369.687	8194.715	170.092	201.2	195	2251.617	12202.695	463.659	146.967	1825.487	1062.967	300.265	357.003	258.593	454.189	3144.457	249.388	4028.064	145	0.965	899.321	321.783
17595.491	21914.654	19018.316	28094.427	24541.874	29602.297	27969.859	31473.507	883.087	616.92	348.229	1099.976	6352.442	4497.223	323.375	6500.512	231.486	197.216	175.259	1790.199	8384.062	795.25	147.485	1931.523	4298.454	309.765	556.135	285.817	113.275	5214.761	287.966	5117.265	158	0.904	969.943	323.633
16021.652	20003.936	16063.528	24304.384	20408.901	26751.98	22085.879	26183.644	754.708	375.226	337.6	362.124	288.583	808.96	277.51	5510.385	152.578	139.624	133.607	1351.007	197.503	348.214	124.439	2949.104	2986.892	280.343	274.927	267.566	3216.546	836.286	260.539	11399.674	131	0.997	1063.248	323.019
13241.865	23754.351	17046.71	29805.143	18042.423	28571.232	21197.446	21767.212	1161.789	653.205	452.849	758.004	8610.926	3052.882	287.641	1715.47	295.69	290.4	187.866	2174.177	14015.984	871.689	145.569	2422.625	6456.775	290.966	503.673	314.954	101.13	5693.842	369.426	6461.467	169	0.947	499.257	326.139
13615.052	24000.4	13651.217	29456.002	19504.929	26959.919	17543.494	18307.086	1077.867	577.92	450.014	931.916	11292.746	1323.021	329.506	1579.193	282.133	308.117	214.122	2886.137	9912.177	758.902	154.239	2027.652	4840.228	330.023	860.255	318.093	2355.688	4877.641	315.3	4450.43	133	0.973	599.38	324.786
15319.515	22305.888	16647.694	27593.607	22321.241	30362.613	25929.293	27037.656	988.538	518.628	387.138	1163.851	9809.034	3704.513	482.245	4491.602	238.21	259.052	185.757	2889.668	12379.015	1281.033	158.147	1962.794	3792.929	302.209	373.338	283.409	151.873	7975.088	294.972	5117.525	186	0.895	766.403	326.075
19874.118	28928.999	21249.202	35620.42	28172.246	35755	33276.039	33885.778	961.705	448.508	400.936	875.407	7521.898	3461.885	435.042	4960.356	238.886	288.845	188.702	1793.544	9334.39	811.145	146.067	2107.798	3478.861	305.261	343.685	276.417	107.018	5658.209	285.992	5467.756	144	0.923	779.583	325.847
17913.011	18417.872	18962.034	24770.337	21367.667	24972.638	27000.601	29994.145	957.878	499.671	386.277	826.935	4977.135	3434.063	277.75	6278.819	206.875	181.717	154.362	1901.99	9927.289	808.24	150.555	2172.102	3651.943	303.375	920.38	282.015	154.498	5285.554	274.44	6098.544	109	0.976	986.564	324.206
15941.366	17573.58	17171.878	23701.806	20470.079	26961.6	25913.375	28605.733	727.008	354.531	343.645	427.065	351.693	1133.117	227.326	4994.988	186.417	162.525	133.738	3206.865	263.556	473.884	152.652	2097.083	4546.52	283.75	271.063	280.41	12193.256	1297.386	294.101	7371.023	104	0.932	1004.067	324.558
13966.272	23209.422	15422.443	30209.413	20287.977	26895.535	19707.283	21118.028	958.685	709.674	437.954	864.079	9997.649	1565.481	413.758	2076.729	273.97	287.857	217.591	2571.305	15961.955	771.119	170.179	2606.929	5654.73	310.33	514.504	329.606	281.62	4187.02	322.665	5751.414	179	0.89	613.126	325.813
15194.756	18306.531	15984.293	22829.607	20398.324	26534.089	21591.806	24111.514	1093.071	479.187	406.395	864.946	4765.567	2283.607	270.699	7027.698	208.377	175.232	159.282	1997.861	5588.371	784.087	154.616	1802.671	5745.01	289.912	425.741	280.726	862.72	5102.385	268.898	5829.754	158	0.927	1020.924	326.513
21393.599	27529.806	16182.82	32640.531	21257.243	33078.344	20102.587	26963.778	1106.951	856.51	361.192	812.186	5035.228	1516.923	334.262	7336.707	213.054	210.354	162.208	1488.53	7751.729	620.623	130.36	1817.527	6358.52	324.524	397.175	331.01	817.248	2715.586	316.211	3420.807	162	0.917	1225.13	325.574
13064.932	23952.239	14964.224	32225.683	19132.878	29493.078	19310.34	20286.252	1102.586	1143.444	480.412	731.914	4254.198	1102.773	272.569	1952.664	306.32	259.74	152.022	4202.297	5806.363	753.647	144.132	3025.668	7887.867	286.485	482.481	302.364	1076.803	2342.187	308.451	10338.512	280	0.677	448.761	332.546
19562.61	35843.428	23240.603	47466.312	30295.26	37089.471	26343.06	27213.982	1325.588	705.806	574.232	1180.838	10840.581	2373.541	344.648	1665.972	333.888	298.306	295.449	2088.796	11398.795	950.995	178.276	2920.767	9609.074	344.945	455.07	345.32	109.377	5805.923	333.73	5559.151	157	0.965	483.086	329.143
15150.536	24054.352	16442.502	31601.507	21616.679	36884.978	26665.663	28981.822	1099.058	510.55	437.595	725.241	8579.903	2321.16	453.495	3070.275	280.171	269.991	225.41	2377.417	21562.155	1287.128	212.587	2379.224	5877.801	341.62	337.767	320.927	421.126	7423.781	337.988	5886.393	236	0.81	630.178	329.025
19888.488	29960.469	20143.741	38810.332	26365.335	58430.815	21458.239	16126.779	1080.704	540.12	461.492	873.053	9419.081	2814.473	398.057	2554.77	319.177	309.084	300.298	2618.027	17534.597	1311.974	188.404	1142.497	7754.355	312.931	321.966	326.058	536.344	8237.1	313.519	2927.02	155	0.933	643.1	328.003
29377.225	42519.971	29849.357	53749.904	41744.609	47065.13	42570.677	43381.965	1004.194	879.484	513.593	816.061	5464.705	4806.165	421.476	4071.127	334.362	318.476	226.479	1756.206	7821.769	815.632	162.965	2065.974	8687.511	324.736	488.447	292.997	107.327	4229.543	295.255	5934.7	137	0.912	737.091	328.033
19224.852	27574.006	20997.963	35195.943	27707.131	34749.352	33321.997	32066.37	1192.091	634.461	393.842	883.62	7211.682	2744.59	441.873	4729.03	258.538	290.546	173.025	1956.292	8136.498	857.462	162.289	1858.294	4259.528	295.986	429.989	300.281	140.857	5728.282	290.666	4829.007	124	0.96	752.266	328.419
6686.61	19838.911	16365.012	24794.16	17862.124	24961.519	18179.915	21276.327	517.92	355.828	353.523	509.37	6046.488	924.726	329.139	7451.205	185.132	201.035	209.675	1944.844	16081.468	414.139	149.9	1481.821	2260.249	305.006	367.999	266.895	145.856	2149.792	255.046	3215.213	155	0.919	903.023	328.623
24264.248	25869.438	19496.462	35481.631	21502.022	41230.913	26487.86	36106.436	1099.968	1548.365	400.23	838.713	4393.367	3346.98	355.914	6891.222	227.555	217.302	171.566	1194.913	8328.706	712.008	136.133	1958.855	6570.681	313.664	535.967	318.128	500.475	2420.043	311.432	3687.626	220	0.791	1215.209	332.336
8267.955	16488.691	9523.267	20901.491	12287.222	18732.033	12035.809	12654.508	1081.951	1147.548	391.424	1067.305	8409.876	1299.709	252.582	2178.703	293.665	240.522	121.056	1813.077	13741.954	817.828	128.885	1877.592	7229.426	290.082	523.589	305.16	154.372	4184.558	307.473	4714.538	132	0.903	462.083	329.197
11590.862	20207.771	13834.034	25204.53	16598.897	24679.581	17386.07	25276.121	963.271	507.554	418.189	880.795	10468.438	1671.715	323.582	3405.908	260.937	295.363	203.656	3086.139	14045.683	707.63	154.068	2423.25	4003.152	308.373	509.635	330.848	87.574	5914.816	338.501	5317.301	143	0.893	588.045	330.549
22636.924	31707.622	26738.697	40888.359	32301.504	35514.425	37752.891	38537.481	901.897	634.17	416.35	875.594	8076.964	2594.554	430.676	4578.071	283.6	278.601	200.783	2059.22	12399.754	784.618	153.957	2008.433	6046.626	308.958	356.778	281.1	131.613	5312.418	291.019	5510.468	112	0.932	745.08	330.161
15876.118	18361.079	16963.838	21996.183	19180.536	23809.232	21902.243	24890.423	929.408	1559.744	368.203	965.227	5894.517	2149.135	313.985	8254.629	230.79	168.501	159.494	1967.148	6652.722	751.616	141.964	2180.947	3034.105	306.56	379.061	293.169	109.009	5304.528	294.554	5467.708	169	0.943	959.636	329.074
12993.556	15777.892	12771.236	19849.245	16406.523	24154.301	19015.854	24190.339	879.729	432.035	387.624	405.042	317.575	518.255	295.481	6151.195	143.617	159.787	142.349	1599.936	164.981	263.145	112.31	3933.514	2614.49	313.012	302.287	291.391	2529.607	344.6	264.393	13158.021	138	0.884	1090.826	331.355
14473.296	30523.669	15480.704	37898.704	24617.85	34674.636	21486.904	22492.883	1074.806	823.848	436.046	1146.713	10530.869	2205.404	254.932	1702.371	293.213	277.732	150.819	2079.171	14328.688	692.906	119.621	1857.264	7739.247	351.991	409.282	301.409	109.327	5124.503	302.865	5176.746	105	0.984	475.043	329.643
14183.436	20127.571	17013.331	25319.494	20200.721	31011.084	27788.843	27965.555	789.101	580.53	390.18	1262.209	9380.246	3347.829	493.061	4907.068	245.778	270.019	202.096	4321.636	12706.921	960.572	167.52	2172.068	4441.245	290.476	370.362	285.139	1352.385	7756.388	289.322	5705.536	147	0.932	758.704	331.983
21424.723	27003.321	19615.172	33730.648	25235.427	34163.36	28002.925	31423.927	884.108	451.416	346.538	629.721	5427.221	2417.385	325.078	6241.065	299.435	260.772	174.009	1691.018	13248.887	487.2	183.455	2009.075	4917.846	310.791	311.778	307.006	1249.449	3446.108	254.511	4623.418	450	0.744	853.318	336.72
12409.108	15410.762	13411.273	19082.531	17442.24	21238.601	20170.202	23230.7	641.626	317.207	311.017	461.006	352.496	954.295	224.635	5215.611	172.843	148.819	143.101	5197.378	283.737	541.824	147.827	1679.642	3104.45	286.246	286.575	271.897	17486.578	1565.706	281.172	6511.334	128	0.9	1005.133	331.609
14699.495	26791.838	19465.324	34121.985	21908.349	34838.043	25266.923	25948.972	1132.625	572.101	479.316	784.272	10111.012	2648.204	301.793	1548.655	321.329	270.736	217.906	1834.117	13983.854	965.33	153.829	2678.986	8952.603	312.851	493.966	315.046	101.613	5813.97	372.015	6373.444	157	0.921	494.392	332.022
17620.184	31135.515	18735.56	39511.378	26562.343	32811.264	22782.178	25127.98	999.684	628.425	453.578	1033.577	10191.537	1535.383	348.889	2220.837	282.536	308.211	204.481	2984.393	13266.537	708.022	157.713	2155.269	6318.581	325.673	500.801	328.249	588.624	3928.76	325.911	4704.089	133	0.935	601.816	331.515
23687.632	30349.593	25705.656	36759.173	33563.928	33782.607	34639.093	38418.169	913.072	967.771	357.694	938.111	5161.059	4806.48	296.113	6692.186	224.747	200.912	186.146	1387.914	6010.865	843.747	144.008	2028.535	4416.198	294.163	353.061	293.879	117.633	5322.486	278.6	5418.959	196	0.881	969.99	335.306
20784.679	24590.485	21297.071	30987.631	25988.316	31688.845	29302.226	33430.137	1004.872	546.45	348.729	816.809	4390.636	3002.676	286.592	6578.363	189.283	188.995	148.004	1646.02	4574.735	864.71	119.441	1943.73	5217.879	316.084	389.985	288.705	344.643	5095.779	288.12	6552.431	147	0.967	1043.711	332.643
27075.042	30668.208	25203.694	41019.148	30133.942	42950.086	35214.297	41949.555	1012.076	613.44	406.026	1057.861	4612.403	5170.737	361.885	6170.191	191.786	235.569	159.378	1975.699	6901.528	780.487	126.826	2071.02	6513.259	321.902	339.088	279.059	341.473	4163.868	291.973	5597.064	291	0.814	1132.311	334.191
8990.788	10728.657	9197.746	14004.406	11873.554	17893.768	14191.28	17839.441	658.264	377.467	334.315	374.32	265.063	423.735	286.945	5171.495	122.837	136.359	129.475	1765.367	163.25	293.177	103.685	3302.054	1302.136	308.192	268.941	270.578	1447.106	452.203	261.644	12189.891	165	0.786	1079.845	335.312
16678.574	29560.626	16620.1	36524.944	25725.634	35721.656	23614.799	28701.799	1030.664	531.504	444.487	774.904	6722.459	9982.278	360.552	3111.037	308.397	296.078	213.176	2181.986	10219.365	718.273	166.222	3006.558	6387.473	301.814	355.616	322.114	80.588	3065.652	328.795	6724.948	183	0.963	581.806	336.079
15593.661	25480.041	18252.196	33409.237	22409.252	30593.244	24694.878	28315.807	948.665	563.452	437.397	858.754	10936.9	1355.793	412.361	2545.774	281.005	282.647	196.089	3444.116	17858.611	820.091	168.15	2556.963	5567.621	310.045	351.675	332.174	106.193	5064.671	338.285	5877.149	136	0.967	611.368	333.588
27831.599	33228.745	30234.294	40527.946	38238.368	38223.082	41094.107	44702.63	889.089	688.868	375.211	737.16	4300.352	6819.36	285.775	5886.135	211.48	198.575	167.926	1789.02	4931.124	682.228	146.778	2156.759	5910.624	288.796	463.693	282.983	1259.062	4333.057	261.661	6770.716	400	0.791	989.128	338.828
19702.675	28954.719	18762.772	35781.804	29253.576	49548.509	28661.134	31782.031	846.525	912.6	417.473	1023.507	5838.895	8605.034	393.545	5412.588	277.019	282.622	193.287	2451.575	12538.202	1178.766	154.075	2160.747	5488.608	288.798	509.229	276.466	126.355	6161.847	286.992	5474.633	246	0.83	786.24	339.573
9637.015	16915.838	12049.592	17410.847	13500.239	13895.338	8795.953	9688.107	537.165	348.262	317.28	505.346	7901.416	673.179	264.087	5308.887	152.23	199.55	204.682	1908.677	19033.48	319.022	153.467	706.739	2690.706	281.362	359.476	293.714	130.653	2215.402	268.047	1271.938	119	0.949	913.122	335.466
14865.489	17279.484	15470.91	21638.416	18971.927	24806.807	21308.09	23994.411	1002.469	449.742	374.979	890.375	4011.783	3606.602	267.387	7891.626	204.006	184.96	154.695	2146.169	3766.438	813.502	135.48	1850.962	3892.628	305.828	348.344	283.973	902.252	4899.716	292.529	6162.274	134	0.98	1022.187	335.373
14146.077	25467.03	15984.87	32404.465	21590.235	30234.018	22110.851	31224.344	995.494	544.952	433.249	1088.599	13324.967	1499.983	371.8	3629.628	260.62	283.298	207.401	3250.102	20053.753	711.523	156.828	2769.206	4481.5	321.48	399.623	306.713	93.676	4993.85	331.09	6258.145	150	0.951	594.727	336.747
22778.302	34155.99	25368.433	44617.521	30130.115	48040.788	35268.362	34728.984	1111.494	556.138	501.733	860.14	8410.199	2752.325	465.896	3042.645	304.417	300.065	188.674	3440.893	19313.354	1383.597	176.72	2015.236	6207.536	420.408	444.98	322.897	113.362	6738.539	338.96	5176.838	125	0.968	628.564	335.908
19297.404	33194.036	17364.354	39408.487	31151.676	36919.65	27029.937	29323.033	1083.567	728.635	776.204	825.164	6482.281	4001.204	433.501	5457.604	306.53	310.989	387.229	1959.095	9316.11	811.542	159.557	2312.086	6299.963	367.495	624.079	313.23	105.072	4440.013	306.814	5923.166	159	0.933	727.148	336.739
23111.924	30749.809	21396.121	39347.497	29891.723	38668.05	28816.735	31590.54	1209.866	515.774	407.677	774.29	7351.747	2273.504	378.475	5548.961	339.209	291.915	190.506	1919.291	17070.456	619.2	178.53	2206.873	6156.186	323.047	316.536	294.714	188.161	5142.892	272.268	5176.525	120	0.941	844.133	335.883
11839.553	13833.443	11089.751	17462.167	12410.462	20100.607	13830.412	15454.057	525.645	332.302	309.502	480.154	5424.909	1321.87	330.58	7653.734	178.44	176.605	197.227	2138.367	16927.609	397.659	140.936	1243.705	1610.749	279.268	360.679	252.052	111.546	2404.374	268.897	2717.081	104	0.974	902.962	335.212
11639.382	13901.285	11310.511	18285.232	14501.001	22207.202	17495.13	21772.002	771.995	410.987	365.286	384.699	325.182	836.198	309.178	5357.417	146.624	185.818	126.843	1719.871	224.163	352.334	121.239	3323.114	2430.084	296.952	341.554	271.742	2759.446	606.002	294.729	11450.062	140	0.932	1115.529	336
16774.608	22724.902	20604.805	28851.112	22503.514	30819.418	30737.318	31393.019	875.237	598.192	422.282	1065.813	7190.784	4080.38	484.089	4223.542	277.934	267.486	202.444	2568.573	12152.225	927.728	163.281	2256.729	5280.954	296.99	369.294	288.391	714.251	5582.449	301.05	6193.482	128	0.974	750.773	337.055
17546.018	21463.695	18710.924	26458.03	24236.921	27973.651	26612.668	30065.965	729.726	327.483	331.874	486.178	374.852	996.768	251.025	5893.929	181.914	164.484	149.576	4644.462	310.999	624.278	143.147	1738.069	4546.456	288.447	306.287	278.936	17962.088	1649.218	278.007	6860.085	211	0.873	1009.538	339.239
24100.398	27988.085	24502.093	34312.543	29531.361	34663.564	33498.152	37413.397	992.472	754.594	347.265	771.306	4416.722	4566.115	275.464	7167.928	199.05	189.081	170.72	1374.959	5463.276	773.189	122.333	1720.992	5479.587	308.607	695.736	294.414	315.495	5112.599	301.068	5709.533	230	0.908	1038.283	341.252
21753.814	27714.038	19169.944	34445.744	24692.021	39355.566	26046.741	36271.904	870.592	983.528	411.319	1018.129	6224.762	4569.104	364.828	7848.408	187.275	225.559	184.973	1711.772	14729.677	841.701	133.321	1985.478	5174.875	302.413	559.392	282.397	102.938	3966.635	298.984	4444.711	160	0.862	1149.156	337.85
12990.713	24880.212	20621.044	35748.297	22562.291	32816.579	23001.893	23249.602	1215.123	672.497	549.201	1248.937	11887.908	3193.517	270.151	1441.94	282.325	270.467	203.215	2537.049	15261.107	1036.998	138.172	2711.869	7216.804	305.884	404.838	319.043	109.47	6181.014	331.808	7351.174	186	0.937	470.349	340.457
17249.227	31788.666	21583.054	39066.944	26425.216	38654.753	29176.717	29532.022	1293.567	629.953	458.097	815.032	9202.987	2959.051	278.847	1371.679	284.4	268.13	170.865	1954.146	14556.322	1006.487	142.215	2264.991	6095.703	317.719	563.059	303.922	93.359	5028.349	333.875	6421.62	239	0.807	486.99	340.383
26952.744	38104.163	30414.556	49572.752	38630.579	43492.061	44915.237	47424.922	861.169	725.129	445.314	778.525	5811.051	5699.099	431.972	3739.254	304.25	292.611	204.749	1709.619	9314.006	812.171	154.507	2089.526	7355.865	393.649	346.868	284.332	169.258	4586.223	316.801	5976.237	129	0.943	742.438	338.508
15705.625	20961.638	15454.065	25201.603	22201.198	29707.105	22413.448	26516.91	786.402	373.528	331.788	554.03	1711.139	1652.499	270.338	5470.074	172.446	155.426	132.119	3482.586	2380.381	477.175	116.761	2381.472	4525.568	329.1	294.487	289.351	2406.59	1658.644	268.499	9559.57	111	0.964	1059.878	337.905
10028.436	11993.805	8511.427	16630.806	10957.478	19128.783	12757.536	17841.53	789.076	343.648	307.9	352.666	776.127	746.625	304.489	7763.084	160	164.604	161.032	1280.148	2334.242	342.493	129.006	2538.532	1228.148	281.992	303.751	311.013	110.808	478.202	339.816	4842.347	102	0.987	1237.735	338.176
21686.351	36784.582	22474.261	44170.317	32271.304	41184.434	29194.495	30418.548	1213.66	592.256	523.913	947.14	12647.849	2199.247	456.801	3073.285	304.198	285.261	200.781	3761.581	20139.718	1168.07	167.696	2106.311	5131.418	312.823	426.339	329.97	95.638	7761.261	339.97	5434.283	184	0.959	623.163	341.277
10217.508	14790.082	11678.156	17121.09	14139.426	29942.084	16187.993	16280.01	849.672	463.168	403.66	972.125	4496.269	2138.827	385.424	3499	227.663	213.217	193.634	4772.698	5889.891	1024.842	166.446	2278.899	2537.822	284.775	369.272	275.025	17430.675	6420.129	293.502	7155.06	102	0.955	763.529	338.088
20115.354	25034.578	20528.268	31457.182	26845.689	33911.048	31121.395	35967.849	933.278	427.322	341.24	751.469	4776.956	3565.586	277.452	7103.616	184.046	189.279	148.201	2027.299	6805.07	866.411	112.913	1868.938	5617.927	309.861	442.69	297.677	376.959	5069.215	278.229	6507.175	247	0.84	1051.933	341.771
16566.531	31201.403	20843.096	42479.056	26991.954	36507.205	25986.566	25649.544	1175.186	747.548	487.325	978.148	8105.026	2902.767	296.389	1269.528	282.683	297.804	211.177	2074.092	9418.07	904.388	145.302	3196.001	7650.258	301.533	370.303	318.138	102.009	3909.26	346.929	11133.224	161	0.889	461.512	341.27
17273.165	29530.957	18487.967	37583.47	25469.811	35938.016	28684.367	27418.741	1023.053	550.97	455.654	887.14	11303.491	1473.948	451.449	3418.979	299.054	289.402	209.222	3037.997	20285.769	904.374	167.63	2063.515	6391.025	334.116	387.133	328.141	94.296	5447.92	332.16	5015.513	358	0.789	609.399	346.061
19125.595	19847.049	20335.37	27547.319	22456.149	29519.508	29372.513	32806.164	906.18	673.67	373.587	960.758	5854.654	5468.911	323.423	8248.301	241.081	205.291	188.986	1507.627	7171.461	730.732	145.962	2216.625	4685.6	303.989	489.567	307.594	118.037	5158.643	294.253	5640.082	130	0.94	957.785	340.692
29715.686	43440.004	31422.757	54641.584	43040.114	46730.004	45351.168	48396.131	952.366	778.624	525.42	776.576	5703.55	6067.204	425.749	3984.245	327.258	373.684	247.179	1670.626	6969.902	827.877	161.655	2139.015	8604.05	380.785	479.12	294.325	128.993	4523.762	306.015	6051.39	222	0.848	734.649	345.631
16397.062	19206.612	17267.377	25779.055	22176.083	30639.96	28404.508	32379.165	846.86	407.668	312.969	786.327	3493.396	3600.049	263.252	7908.411	186.344	171.866	160.814	1309.248	4038.86	722.001	127.371	1492.257	4083.801	301.235	299.953	291.281	316.088	4202.545	295.377	5042.501	236	0.883	1028.864	344.191
14117.422	17015.317	13748.102	20713.154	17635.207	24335.964	19500.092	24691.994	680.948	431.397	367.681	358.31	330.896	560.626	296.974	5340.911	143.077	175.423	135.89	1496.225	172.61	260.853	108.253	3684.962	2415.762	297.861	286.697	260.235	1970.374	377.053	281.178	12436.052	154	0.903	1104.799	342.955
23320.449	26903.257	21649.418	35401.511	26540.198	38314.403	32119.055	39733.777	996.877	715.731	391.34	1131.623	5733.29	5413.148	387.71	7722.813	176.988	231.688	159.544	1965.325	8985.042	881.975	123.157	2174.214	4658.027	304.413	358.709	263.394	305.16	5166.466	295.363	5808.929	291	0.82	1136.108	346.637
16388.691	31487.638	18637.986	40150.5	25421.622	38469.45	26172.526	26460.978	973.311	1001.895	388.137	878.337	6869.667	1517.492	276.151	1296.101	287.564	283.652	187.477	1261.094	6954.266	602.023	136.051	3014.911	9488.748	290.394	400.051	295.577	115.807	3123.208	318.896	10561.39	208	0.843	449.827	342.529
31409.581	37222.951	34003.346	48330.323	42758.195	44525.379	48026.027	52854.076	880.063	935.645	371.117	924.568	4527.683	8673.285	301.701	6477.951	249.283	223.948	192.958	1239.174	4520.18	683.748	143.697	2003.512	6400.664	301.105	416.599	298.972	110.519	4304.953	277.799	5720.445	144	0.845	964.896	343.965
16134.625	20543.011	14485.255	26181.473	18778.514	36282.373	23535.775	31196.29	735.822	510.649	367.076	916.759	6953.705	2113.989	367.996	9667.144	161.662	196.774	183.591	1741.412	17945.601	657.881	138.338	2071.95	2882.162	342.667	679.2	283.405	102.075	4131.352	294.769	4503.723	165	0.921	1156.482	344.039
20077.499	24595.251	15709.171	30786.031	19901.338	34236.85	21414.443	29980.968	989.293	977.666	405.454	1013.989	5820.387	2753.769	352.672	7070.935	210.648	209.326	207.318	1571.488	10032.132	797.923	131.959	2067.01	5042.171	300.94	399.586	329.664	114.805	3565.581	329.784	3943.113	175	0.89	1221.231	342.991
16881.271	23318.954	21428.652	29209.619	22507.336	29411.6	31427.996	32389.308	1089.023	554.28	424.719	977.296	6360.357	3408.522	477.356	4026.358	264.925	254.873	203.303	3698.348	11604.3	924.662	158.839	2329.417	4195.054	359.341	403.017	288.834	3382.929	5626.712	322.398	6540.33	98	0.98	746.602	343.316
27494.311	36913.832	28144.992	47258.463	37439.139	44947.12	30727.975	33169.543	912.896	832.549	461.193	966.173	6082.344	6933.092	354.752	6808.454	286.432	318.61	199.355	1986.799	10824.35	1018.94	153.902	1747.683	6089.929	308.714	486.725	281.883	103.985	7007.761	275.898	4231.254	161	0.912	793.842	343.736
28694.827	34842.977	31092.984	42836.783	40289.328	37259.905	43284.805	47617.89	887.361	661.09	367.011	834.074	4583.291	7261.422	302.463	6487.655	227.061	202.395	173.865	1174.105	4763.823	731.638	143.665	2066.056	5933.779	294.91	388.608	300.899	119.653	4957.147	264.56	5995.433	320	0.74	978.741	349.859
22741.228	24684.902	18230.553	31876.385	20944.149	36315.131	23719.676	33032.029	1111.079	648.134	392.887	764.92	5076.357	1747.054	363.446	8197.94	226.923	212.665	186.419	1580.706	11533.968	797.445	134.116	2132.207	6617.469	357.605	408.807	332.97	117.813	2964.634	365.674	4036.709	189	0.909	1250.32	344.325
17053.129	25609.562	18969.958	34280.932	22014.273	31504.286	23324.39	35974.23	905.369	583.259	415.561	749.443	9273.996	1496.586	355.881	3582.962	279.938	276.264	247.628	2623.297	19348.066	751.751	159.725	3363.65	6691.725	315.824	357.638	316.134	83.733	3403.057	309.498	7599.325	144	0.958	584.493	344.319
15622.641	22783.304	13815.51	28056.909	21707.537	30355.204	21329.707	24732.396	831.986	655.176	389.103	650.239	5418.739	1791.647	333.673	6647.162	265.69	273.985	191.208	1746.07	17582.376	561.538	172.488	2062.072	3075.915	320.268	386.866	280.558	78.709	3722.866	277.938	4739.513	290	0.758	841.883	350.521
18546.592	25878.374	20412.434	30465.358	29755.96	32418.086	31422.363	35832.276	787.561	421.353	344.066	456.754	2802.93	2396.107	246.883	6337.817	193.484	184.676	159.951	2533.744	5130.625	608.339	140.578	1903.206	4877.521	278.676	440.549	293.586	807.293	1856.551	255.229	6334.94	134	0.942	996.97	344.44
14262.803	16938.438	14519.436	22318.238	18787.432	26118.722	23455.202	27913.72	872.333	537.666	338.961	797.84	4022.686	4144.023	289.429	7664.382	170.386	177.837	143.822	2345.955	6843.363	670.208	114.444	2049.234	4856.03	322.53	348.476	301.362	890.786	4144.218	295.731	7516.449	212	0.869	1064.825	347.774
10752.454	20867.094	9837.375	25798.892	17927.654	23073.149	15184.319	19604.074	830.681	612.642	367.414	703.82	5033.095	1406.532	290.011	1969.711	238.336	285.887	198.062	2269.833	8682.797	706.706	160.395	2180.509	2579.133	293.823	311.197	313.845	80.04	1864.214	292.988	4545.92	117	0.973	572.004	345.295
11802.703	16724.563	12567.249	19289.617	16054.13	19781.605	15110.394	18069.663	577.455	329.168	300.465	488.556	6430.313	1219.572	307.595	10853.849	170.989	196.189	185.354	1806.978	14207.525	406.608	171.06	1662.19	2154.462	310.397	380.541	299.613	137.598	2163.879	298.258	3763.676	157	0.898	923.462	345.697
13475.045	16557.614	18380.717	20458.525	14798.575	19985.65	18469.513	21109.311	767.657	388.426	313.348	594.468	6585.055	981.966	319.223	8008.87	264.32	246.502	172.255	2027.78	20857.881	407.268	183.433	2033.768	3594.774	321.664	296.573	289.303	79.211	4244.923	257.096	4181.712	119	0.961	857.013	345.861
19673.039	26022.975	21073.404	31453.138	29897.709	34528.139	30480.511	34178.014	874.232	413.413	382.538	512.526	387.345	1243.944	319.247	6069.828	196.285	174.065	138.137	3963.575	265.992	745.639	134.285	2096.841	3959.737	296.016	306.792	294.32	17644.014	2929.061	279.468	8006.744	123	0.899	1012.598	347.159
13957.958	28225.793	15892.319	35845.719	23177.762	34171.294	22427.925	23267.583	928.12	905.255	381.334	860.395	6049.218	1686.121	251.045	1366.444	275.327	252.671	186.695	1253.243	7904.373	614.493	134.11	1998.623	8709.555	286.102	391.337	304.626	188.695	3056.298	316.289	5872.35	211	0.865	440.225	349.472
20555.493	36617.961	17877.582	43753.309	35480.508	42211.796	30360.92	34292.292	981.817	922.122	539.043	877.044	6645.949	5805.638	439.977	4204.274	317.687	362.284	236.618	1743.73	8156.325	897.656	161.929	2286.086	7096.449	336.814	505.637	298.071	104.208	5048.887	291.525	5977.275	102	1	727.451	346.52
18390.966	19447.688	19415.539	26083.642	22617.396	28568.173	28451.575	31625.989	804.199	356.117	377.036	456.023	360.477	1237.053	279.513	5394.87	194.745	160.303	137.882	3388.267	247.761	532.203	133.84	2080.355	4210.852	293.386	326.47	305.883	11476.788	1666.171	276.869	8050.517	154	0.913	1007.929	349.844
18458.496	21635.328	18797.329	28118.303	23962.827	31040.66	28757.887	33905.347	969.144	440.23	340.637	786.27	4258.293	2515.408	273.282	7731.509	191.014	200.63	168.166	1761.615	6227.33	790.277	110.114	1648.208	5021.123	316.809	595.945	293.755	586.62	4872.543	278.47	5521.045	109	0.976	1045.995	346.95
20537.806	23679.377	18753.117	31404.678	22447.643	33630.064	28367.82	36485.494	1010.548	562.604	430.628	1354.887	9292.948	2976.257	442.4	10721.858	186.638	215.193	173.174	2830.509	16991.02	948.104	130.374	2590.726	4252.88	294.648	521.883	275.888	110.626	6764.883	298.796	6371.337	212	0.904	1146.245	349.34
23737.975	31597.476	25740.445	37458.691	36082.959	34835.323	37525.957	42806.161	835.88	644.102	349.056	594.312	4024.947	5929.519	255.265	6239.326	208.919	205.946	165.174	1144.341	5103.622	631.288	135.791	1717.121	6019.244	290.409	488.802	287.711	155.195	3333.77	246.832	5306.359	173	0.872	991.043	350.24
11220.02	20525.334	14246.744	24498.8	16892.443	25478.785	18564.686	19420.61	1075.895	789.177	426.443	837.153	10350.264	2042.03	270.29	1422.319	259.662	242.152	202.369	1769.038	17625.017	773.548	135.363	2056.094	5327.067	289.142	579.694	303.022	102.355	5142.744	334.172	5379.294	287	0.811	488.838	355.071
21640.704	27666.056	26724.124	35318.451	26032.445	31633.571	35531.51	37044.528	1278.721	557.575	441.214	947.005	9426.636	2550.415	454.063	4219.562	282.659	282.658	207.199	2719.61	10772.826	920.15	162.202	2297.716	5016.873	326.176	477.851	277.714	1254.628	6812.551	329.481	6328.853	119	0.973	741.055	349.155
9202.824	14310.373	10646.166	16880.51	15144.29	22091.548	14860.935	15454.33	965.495	584.72	442.83	684.866	538.745	2498.894	320.845	3491.349	254.653	240.642	224.871	5173.833	282.734	1243.047	197.219	2604.584	2692.578	289.622	332.706	291.882	22094.203	5248.106	338.926	8567.224	123	0.936	758.224	351.386
15761.879	27042.187	17329.82	33353.023	22308.603	34268.011	24342.314	29622.879	1001.997	728.994	427.15	876.724	10504.21	1939.228	399.029	2400.314	282.071	273.005	240.717	2412.145	22903.904	750.872	162.651	2278.562	5621.255	317.367	511.656	315.766	86.252	4012.192	323.29	5205.729	425	0.821	581.462	356.119
20730.836	24483.832	20534.086	31161.007	26062.704	34410.955	32111.284	37230.461	867.806	693.066	330.251	826.8	4163.329	5247.478	309.679	8637.935	156.132	205.078	155.503	2162.203	7654.466	737.413	105.64	2065.434	4595.459	323.794	399.205	289.092	538.916	4334.291	272.793	7371.907	227	0.959	1074.654	354.579
27438.339	31403.134	22233.498	37172.856	26407.275	39192.186	27239.886	38998.276	1128.501	818.576	431.464	1008.793	6140.049	2870.231	407.466	10081.866	244.355	220.101	199.456	1834.69	10312.933	909.739	145.254	2651.207	6675.565	331.45	404.635	335.831	114.794	3817.211	409.458	5274.09	206	0.89	1254.33	351.927
11600.928	20729.296	15519.973	27088.805	16486.273	24623.981	19048.575	19407.856	1030.483	613.581	397.478	971.233	9431.788	1254.946	289.713	1245.25	282.481	258.447	209.912	1848.52	11381.042	776.471	133.57	4474.771	7163.874	296.392	380.084	295.075	112.595	4417.537	343.577	14659.394	111	0.994	453.023	352.05
9312.289	13207.14	11455	16553.239	13914.781	18566.057	15353.078	15527.963	930.703	530.068	450.676	717.546	868.339	1802.128	305.137	4085.697	263.444	226.828	171.89	5458.913	1259.626	1187.604	166.972	2639.355	3657.306	290.788	454.111	278.683	17833.331	3006.875	349.046	8540.555	138	0.852	769.058	353.449
21822.245	24104.627	14044.422	31233.57	22503.607	10751.931	13054.392	9533.351	806.376	341.003	327.057	444.035	3269.722	360.38	234.421	4534.587	344.456	247.196	202.177	1234.032	14094.095	136.188	133.917	951.332	11310.915	322.925	377.947	263.01	84.832	419.965	216.271	2004.983	104	0.987	874.288	351.644
22700.779	27159.776	24632.118	35186.036	31426.604	33402.229	35960.179	40615.788	930.975	723.106	354.74	999.084	5965.561	6972.452	302.548	6936.37	248.664	203.262	187.021	1485.113	6429.284	768.437	142.776	2014.423	6065.427	310.213	312.23	304.347	119.993	5831.187	257.975	5652.988	124	0.944	966.661	352.935
19423.061	23968.258	15412.142	27868.389	17927.552	33448.841	21198.889	31621.989	1044.465	614.248	398.529	1089.771	7955.369	1954.505	369.811	11936.811	217.607	213.361	221.532	2017.263	15502.302	891.595	132.981	2671.122	4878.438	342.47	345.703	329.685	107.93	4992.15	348.84	5356.326	169	0.967	1225.311	354.098
16175.126	18679.419	16432.922	24563.795	20876.51	29720.523	25857.62	30447.121	938.233	367.795	311.717	792.969	4889.787	2902.925	284.286	7400.976	187.897	179.047	158.901	1830.783	8261.956	694.349	106.312	1588.317	4663.255	304.8	349.314	302.989	378.012	5779.199	258.83	5342.117	119	1	1048.5	352.5
23472.549	27453.671	22413.616	34730.697	28311.052	36612.551	31649.877	36995.223	897.195	804.61	378.232	791.258	2605.411	4568.366	356.693	7856.326	171.854	239.991	166.477	2266.905	5160.873	688.905	121.637	2556.885	4816.947	290.085	352.392	272.23	2150.025	3253.592	290.778	7600.554	288	0.755	1130.837	358.83
24071.695	29823.451	21684.584	37903.842	28308.224	42030.207	28824.038	37221.5	1129.209	570.101	437.77	825.1	5826.182	2500.293	374.17	16347.327	212.893	234.862	161.551	2090.421	13215.242	898.332	135.112	2965.954	6081.497	307.629	693.137	277.691	105.989	3846.269	301.483	6772.637	187	0.825	1155.43	357.361
13035.737	15479.067	13038.15	19156.053	16381.57	21601.106	18766.736	22846.039	753.032	408.704	363.557	457.423	643.762	955.747	314.035	5899.994	142.77	172.783	130.425	3125.204	1012.26	436.366	119.92	3188.526	2961.492	326.648	359.088	264.922	4805.513	1057.421	280.206	11624.449	138	0.944	1089.442	354.819
27997.587	37586.714	31536.536	48889.81	38002.121	42530.597	43882.85	47755.03	1013.148	665.755	434.895	918.096	6700.821	3689.726	461.711	5371.946	297.175	318.575	189.916	1880.479	7311.081	863.376	163.588	2221.423	6518.684	342.337	520.891	283.445	347.703	5012.414	298.355	6246.618	163	0.9	738.629	357.163
10887.509	14323.511	11739.489	17545.947	15614.164	22289.214	18277.949	21825.451	1083.845	446.158	372.579	876.003	5965.046	4686.289	306.84	10753.83	216.527	194.517	167.824	1979.639	12507.801	786.161	148.65	2421.628	1702.989	305.377	446.9	306.737	122.578	5981.153	291.709	5992.037	108	0.967	957.167	356.056
19029.42	22646.218	20286.024	27487.485	25341.108	30522.463	28261.889	31908.06	806.342	580.264	389.307	501.685	363.982	2567.939	300.771	5365.214	197.402	162.543	143.883	2907.904	239.104	510.781	125.067	2350.479	4875.026	307.663	322.398	296.165	13416.442	2071.38	296.874	8951.11	180	0.895	1013.006	358.933
29668.866	38827.349	30327.454	51474.235	40274.765	49047.229	43919.401	49828.017	1000.151	569.099	448.436	823.415	5987.795	4451.166	349.515	6671.516	304.589	314.807	217.847	2407.753	13979.595	953.286	150.661	2057.686	6941.21	377.632	384.272	271.831	121.879	5729.331	295.609	5393.119	126	0.896	790.135	356.048
8931.578	16408.993	10200.324	21907.231	13156.473	20452.423	13603.516	13919.93	921.209	465.203	428.988	606.536	2345.723	970.598	257.466	1333.293	239.25	200.216	167.118	6590.885	3150.663	479.082	140.224	2826.275	5486.134	277.841	353.325	301.157	8318.968	2016.78	331.159	12076.201	132	0.803	424.023	357.159
18263.117	35326.055	21955.631	44141.775	29735.507	39325.691	28980.929	29518.749	998.986	1365.723	376.151	843.449	5633.469	2208.989	236.568	1073.73	291.438	278.885	216.727	1915.727	6460.163	647.861	125.986	2169.336	9549.351	277.464	365.647	300.933	333.475	2784.825	305.57	5952.649	212	0.877	445.075	360.08
10313.027	16590.27	12089.556	19707.286	16615.898	22402.623	16355.513	17603.236	922.691	530.697	444.089	599.117	795.169	1604.101	359.779	4032.325	240.222	246.794	232.846	4349.536	597.362	1139.357	208.995	2665.972	1981.816	296.052	469.941	288.362	11713.841	3195.294	299.543	8452.923	110	0.985	752.718	358.355
20391.77	23822.878	21026.89	30411.057	26089.174	32809.901	30718.079	34872.104	896.388	558.879	319.471	798.914	3849.767	4350.746	298.209	7196.32	176.246	188.531	151.577	2451.565	6979.369	670.756	106.47	1793.296	4899.125	333.104	331.208	306.999	511.55	4762.381	284.367	6394.291	338	0.81	1053.749	364.009
8117.505	15335.34	8835.182	18513.868	12333.758	21185.756	12844.505	12310.953	1090.037	545.415	412.947	870.302	9542.274	1580.563	354.953	665.091	252.288	250.995	225.42	1899.024	21956.432	802.006	161.103	1186.566	3727.44	286.962	613.27	306.978	90.228	4032	322.644	2595.105	132	0.903	566.591	359.848
28321.595	43456.982	27657.408	52600.782	42693.255	45567.789	40384.088	44988.217	1105.978	902.256	465.729	919.419	6559.248	5768.604	456.68	5074.147	326.818	334.954	189.465	2099.281	6654.668	824.411	165.697	2387.346	7415.712	317.619	642.003	296.476	121.276	4927.494	299.06	6604.855	221	0.869	730.934	361.102
17726.815	22011.787	23820.319	29517.638	22528.531	28851.466	31298.858	33957.078	882.755	520.158	401.577	1167.432	6554.933	2428.065	502.082	5158.83	252.882	271.61	184.401	3495.797	7279.356	875.206	152.075	2293.402	3825.04	312.902	498.385	286.412	3089.336	5580.413	287.138	6809.148	111	0.964	744.653	360.014
30811.567	35915.619	33453.93	42931.535	39662.386	39557.042	41998.733	45329.926	917.079	999.254	382.467	908.045	5008.47	8372.796	310.683	6368.081	251.152	214.155	177.116	1309.59	5157.372	725.576	145.334	2194.623	6254.879	295.295	346.026	312.485	113.986	5494.536	273.662	6248.683	201	0.86	974.012	360.296
21610.661	24673.949	17519.477	30517.671	20049.798	31604.599	22181.495	35741.818	1062.322	709.823	426.107	1122.735	7298.811	2541.304	426.985	10887.961	237.367	221.188	212.079	2519.902	11753.49	982.495	141.73	2852.144	6004.631	326.222	361.806	341.752	110.718	4945.646	390.225	5684.203	186	0.895	1254.71	361.366
25484.162	29542.571	20730.565	36101.296	24974.024	38561.173	25499.356	33033.166	1139.482	1032.815	433.125	905.912	5966.806	1586.314	379.421	7831.635	256.319	224.675	190.316	2080.011	11017.933	887.226	135.684	2246.62	7541.297	316.57	623.339	316.212	123.532	4138.935	378.373	4169.435	222	0.855	1276.198	362.351
10663.733	16621.051	12471.06	20502.814	13728.682	22178.77	14686.66	4438.323	735.446	694.405	402.054	674.534	8985.472	1171.272	353.65	1122.588	220.836	216.149	234.78	2061.291	21842.94	584.482	151.71	285.072	2515.123	298.634	662.186	303.835	95.654	4157.82	342.635	545.302	144	0.958	609.132	361.938
13418.646	20553.647	12714.714	24222.574	18111.371	24376.287	16933.918	19836.576	1021.583	611.868	496.037	747.905	6606.509	3035.151	425.299	6466.234	273.963	239.214	172.511	2267.43	13091.11	769.049	168.471	2994.558	1844.007	286.23	557.575	296.029	97.297	5199.298	299.331	7401.716	106	0.993	716.5	360.953
17175.528	18235.485	14572.625	25466.318	17093.339	39543.542	31277.81	38356.948	825.307	574.702	355.721	772.84	5543.269	3014.364	425.108	12538.34	207.951	188.859	211.22	1740.547	15067.316	965.072	128.508	2732.456	5569.892	302.905	332.593	315.486	107.097	5690.892	332.456	6132.476	249	0.774	1218.255	364.106
11919.458	16126.5	15014.943	19832.38	15892.585	20499.88	19670.713	21602.09	927.901	499.734	451.153	733.555	1896.172	1415.3	315.197	3500.878	260.115	221.347	202.272	3835.873	3640.016	688.759	225.407	2886.712	3200.444	290.186	383.515	256.334	13154.132	2217.331	339.875	8876.375	107	0.929	771.911	362.313
19018.768	22595.61	19195.463	29452.737	24571.377	32237.247	30065.562	35649.739	780.46	835.614	325.218	885.063	5219.126	4317.843	314.698	8210.222	148.701	207.585	166.134	1715.559	12515.751	768.273	103.572	1816.183	4211.74	322.977	454.434	281.669	133.519	5421.115	264.036	6040.433	177	0.931	1078.963	363.613
21868.819	22687.328	16232.7	28987.609	16114.85	29590.956	15345.121	20841.632	1214.737	1009.009	376.553	600.207	5929.021	784.934	283.066	7293.697	274.203	229.277	163.169	818.257	10364.185	696.39	148.85	1431.636	11998.805	307.214	334.135	314.011	103.565	1773.735	351.984	1997.38	100	0.967	1343.41	360.89
11629.492	24263.775	11577.212	30184.306	20219.521	28817.753	16824.532	17917.537	1028.836	454.055	407.513	552.349	502.648	892.037	249.198	1969.169	275.764	230.95	224.069	4395.193	331.353	565.472	161.074	2513.508	8160.643	293.939	405.1	315.738	17053.198	1253.092	350.128	10288.736	166	0.825	413.5	363.301
14016.175	23654.503	14866.018	29197.28	19928.095	30255.231	19621.702	7808.865	893.816	643.009	392.655	671.312	7522.426	1606.767	398.84	1523.429	239.016	254.74	222.882	1869.059	18259.18	664.245	166.831	469.132	3322.58	334.928	639.278	300.395	92.828	4674.891	344.547	976.129	246	0.828	597.524	364.492
21822.475	29698.187	23844.404	36529.371	29975.293	35255.898	32746.23	35901.135	1063.757	529.696	456.437	719.648	2133.035	2902.96	347.382	4015.466	294.038	255.067	228.777	3384.778	3188.115	904.252	254.927	2955.67	4970.443	310.218	496.8	273.887	13765.45	3173.826	356.915	8840.072	279	0.781	768.461	369.471
29974.044	35724.582	32291.84	43318.127	40431.353	39830.316	43630.729	47743.295	922.684	696.428	395.507	851.62	4702.817	8882.295	307.844	6173.259	229.643	198.249	172.682	1263.138	5189.568	725.337	130.184	2099.395	5950.043	286.563	354.594	312.8	124.925	5455.303	265.248	6374.264	170	0.939	983.824	363.776
17939.452	29821.681	22521.082	37234.688	25713.015	35231.294	28689.176	29542.75	1221.046	483.779	466.497	623.145	572.124	997.189	260.955	1435.3	309.672	228.75	203.279	5893.615	385.076	629.704	172.772	2970.482	9884.876	277.767	357.164	311.823	20852.243	1868.027	364.708	11674.023	207	0.883	424.225	365.693
13581.916	25985.603	14146.321	29913.804	19603.038	22515.109	14410.862	20818.46	1319.343	1323.123	397.753	914.596	6943.662	1203.91	277.88	2629.839	277.91	283.216	267.231	1382.25	12186.767	668.406	136.206	2119.329	7714.327	280.973	408.311	310.867	102.965	3304.703	327.841	4912.179	159	0.9	500.116	365.934
17554.222	27593.74	17050.141	34422.507	28425.6	34914.128	24828.555	26929.464	972.321	541.151	454.019	564.715	663.804	2851.112	328.473	3971.803	288.302	248.604	289.46	3532.49	264.008	3235.222	198.572	3004.121	5072.52	311.498	434.27	285.805	17962.897	4132.674	359.468	9152.596	100	0.981	759.91	363.69
11574.84	14892.685	12376.285	18283.493	16757.161	22538.694	17903.726	20987.503	735.972	385.619	332.028	545.881	468.741	776.289	270.464	6407.184	176.813	160.914	130.968	4323.901	207.998	394.616	110.988	2363.802	2892.741	307.122	274.919	293.084	1916.483	850.734	327.567	9546.699	204	0.881	1031.696	365.49
18522.415	21421.576	18064.649	23393.304	21085.833	23213.676	23215.231	28387.816	850.087	954.462	330.078	909.917	4635.228	1805.028	309.581	8523.417	144.712	157.137	150.441	2184.399	11094.881	691.894	101.779	1998.457	1277.162	337.946	766.375	272.933	110.992	5856.313	270.251	6348.226	164	0.972	1066.11	364.878
21807.833	24339.794	20123.086	33662.153	23911.128	37565.871	28967.907	39391.608	998.833	706.551	427.267	1018.031	6100.839	3781.833	398.605	17710.012	189.4	211.328	151.378	2219.151	14781.118	992.292	134.519	3330.417	4007.798	295.707	471.022	273.077	109.635	4042.362	298.381	7833.124	108	0.955	1149.306	364.204
35935.278	48248.416	34559.395	60315.786	49499.483	58789.859	48872.356	54021.279	958.461	548.041	473.248	723.241	6437.386	8156.158	353.813	5505.655	332.557	320.295	201.189	4359.293	12500.979	1130.411	164.695	2536.388	7891.18	404.695	398.57	290.658	128.193	8368.399	316.003	7090.074	119	0.973	787.357	364.618
11407.064	13756.371	11722.551	17678.479	12943.643	16959.066	9022.451	10336.399	589.092	324.459	294.728	616.401	5881.113	661.079	242.197	3030.584	175.32	213.013	219.778	1784.679	16465.944	424.143	164.382	505.755	5228.027	295.704	351.679	311.825	163.319	1805.294	306.516	917.712	173	0.901	924.945	366.702
24885.274	29302.089	26817.512	36105.171	33261.143	34269.956	35936.887	40175.07	886.225	575.158	386.319	918.712	5106.846	6173.198	311.203	6704.532	217.331	189.686	181.621	1375.04	5472.886	716.671	127.591	2036.087	5525.263	289.948	306.045	302.836	147.478	5637.48	269.227	6205.84	333	0.739	987.413	371.512
18689.303	22508.616	18374.57	28235.017	24368.005	30902.035	26645.391	31177.788	829.751	601.694	336.599	882.175	4926.053	3886.951	315.964	8244.528	153.373	210.193	167.692	2079.805	9878.736	735.346	108.652	2043.292	3968.557	317.798	381.886	267.811	544.058	5387.134	266.473	7192.803	189	0.901	1087.881	367.325
18493.653	19852.869	15857.854	27589.006	17401.207	30860.052	22681.667	30673.051	1095.199	589.465	422.228	1159.944	7557.444	1722.132	407.207	8970.354	257.725	213.33	195.107	2219.702	12725.575	999.497	135.303	2801.808	6426.893	301.847	442.729	333.493	117.558	5001.323	363.446	5203.216	148	0.914	1266.75	366.662
26680.625	42249.546	24980.103	52035.298	41059.301	45425.796	36627.803	41179.64	1107.986	771.562	469.343	848.531	7302.555	3659.024	451.315	5419.481	342.85	335.341	188.628	2648.262	6549.999	874.19	163.211	2406.595	8443.871	336.668	596.992	306.574	108.349	5144.98	295.891	6552.352	106	0.949	727.896	366.292
14624.771	21573.85	2373.62	26177.137	20265.003	20401.491	12442.18	14797.352	786.981	628.368	222.394	563.17	5001.686	978.606	196.835	5172.586	261.916	273.676	154.431	1544.214	17117.634	270.342	160.015	796.096	3046.628	311.612	302.704	262.953	78.34	993.275	234.93	1741.452	178	0.897	863.101	368.843
11044.391	18070.394	15065.458	25907.291	12838.871	19219.853	16005.769	19469.424	865.027	900.628	342.049	738.153	6270.111	1327.698	272.989	1665.021	240.55	202.074	226.032	1169.636	7925.595	532.619	131.705	2542.043	7206.19	272.911	417.686	300.961	117.568	3145.679	332.387	7574.185	149	0.897	469.581	369.46
12643.212	19079.458	13640.001	25666.207	16839.304	27731.032	15805.416	4720.58	1005.142	1062.684	407.269	1008.974	11544.207	1718.147	346.168	742.99	295.004	270.256	234.43	2363.821	24184.382	822.734	158.3	696.155	7069.047	279.655	771.799	324.705	90.239	4492.278	309.933	1346.603	137	0.963	558.923	367.398
6499.821	11990.406	6797.02	14272.096	9456.502	18184.737	9892.965	4582.975	659.056	469.987	304.828	619.896	9024.188	1127.132	291.165	1661.888	188.903	191.825	228.724	1723.984	25043.841	558.47	165.557	425.881	913.19	310.116	416.557	291.568	83.779	4733.836	307.557	800.782	103	0.996	578.383	367.102
27178.735	37742.576	29354.48	47105.808	37371.667	43636.165	39328.002	44037.75	1043.788	700.997	465.74	923.813	6876.789	4624.926	431.464	6247.83	319.71	310.876	198.745	2487.612	6756.912	901.419	164.705	2329.212	6889.819	317.102	661.998	293.779	873.031	4921.742	290.838	6729.909	368	0.799	736.272	372.533
26976.624	32272.841	22133.357	37023.423	25742.79	44491.522	34491.195	40635.047	1063.752	824.9	414.227	907.245	7933.199	3965.039	471.751	16483.214	235.784	227.838	217.598	2028.513	11970.39	1103.816	133.026	3712.047	6029.627	340.825	320.582	337.454	98.548	7276.538	353.393	8234.399	138	0.944	1227.659	368.036
20925.569	24893.624	17096.237	29514.932	20392.235	32697.701	20917.209	28113.711	1226.293	566.175	422.708	987.899	7876.336	1992.336	387.092	7408.718	256.113	236.757	165.05	2554.998	12031.995	889.25	129.371	2285.468	5554.942	372.157	378.434	302.673	120.475	4877.223	329.407	4316.674	189	0.901	1292.87	370.278
13064.027	23530.647	12850.261	26100.859	20967.507	28167.231	19881.797	23554.828	1017.628	655.905	475.72	751.584	7612.701	3813.83	420.833	9380.098	295.889	266.989	162.023	2348.719	11008.699	870.935	171.127	3156.698	3027.571	302.006	538.175	305.741	93.236	5663.471	296.514	8068.165	130	0.978	718.154	368.092
15525.938	18861.37	16619.541	24352.508	21885.597	27923.677	25351.638	29257.045	762.617	646.848	372.439	546.478	366.933	3029.784	293.189	5703.285	184.004	165.775	153.847	4910.888	258.861	536.186	118.816	2175.984	3970.227	302.83	297.971	296.516	21831.32	2204.413	322.64	8520.625	249	0.871	1014.48	370.994
31639.714	35544.999	30392.432	44661.529	36623.994	44984.903	42930.221	48729.558	920.017	768.873	388.269	896.211	3893.615	6131.172	362.329	8496.471	181.227	261.168	159.177	1816.256	8206.243	766.263	120.587	2096.065	6047.717	293.801	401.719	278.76	187.692	4229.466	293.405	6181.634	190	0.865	1131.521	370.489
17944.642	20491.106	14738.882	25665.083	16960.799	37662.857	28279.721	38557.034	970.99	970.25	390.675	1093.98	10907.443	4176.599	473.341	17375.923	215.789	200.666	230.551	2224.278	17344.97	1141.463	138.209	3370.489	4709.333	306.872	410.467	322.898	102.611	6479.979	352.168	6942.506	207	0.883	1243.017	371.534
25238.756	30441.458	23329.906	39070.54	29402.297	40908.59	32300.252	43069.138	962.702	790.45	420.976	953.884	5012.117	4811.829	388.826	17526.335	194.644	231.659	161.843	1778.047	11706.354	833.673	133.45	3226.638	5058.104	314.397	475.45	282.245	110.764	3939.225	296.66	7735.717	210	0.88	1144.357	372.062
10316.094	24450.812	11332.307	29958.388	19783.383	27053.718	15551.321	16275.338	965.957	470.802	410.565	518.929	477.485	894.99	237.881	1666.269	266.427	227.17	217.352	4877.878	236.614	547.505	151.947	2436.719	7702.017	296.939	583.265	339.703	16818.559	1354.038	350.211	9935.693	121	0.9	411.971	370.674
8378.763	11883.543	11492.107	17484.172	11155.096	19747.828	13772.952	30172.88	681.519	614.483	315.912	568.839	3999.805	1464.938	257.749	3614.854	209.645	198.623	244.795	814.042	10228.885	556.556	142.437	2201.557	5321.357	273.381	309.708	309.177	97.866	1730.536	343.303	5264.096	170	0.886	507.7	372.276
23608.616	28424.611	19328.329	35561.755	24143.44	39751.219	27985.269	36501.756	976.06	653.856	400.727	1061.448	8688.042	2436.141	401.964	12302.779	233.137	219.734	215.121	2448.911	15511.059	903.421	134.909	2541.512	5620.332	345.553	342.235	331.605	108.344	4647.526	331.089	5245.315	258	0.895	1254.547	372.632
10929.687	19379.069	14682.387	24764.338	16133.281	24579.96	19373.343	19867.882	990.032	922.196	347.317	842.046	8588.762	1794.274	304.418	1660.777	244.623	255.209	333.225	1473.311	10781.916	1471.277	143.886	2538.7	6936.876	270.966	531.638	294.45	114.979	5806.736	352.833	7003.418	295	0.794	485.551	376.419
28305.124	39621.753	26325.984	51545.54	40107.34	47861.524	34887.561	40965.221	831.644	886.21	428.118	952.49	6102.964	7114.618	377.529	6750.045	286.375	316.892	201.717	2670.64	12125.401	914.616	166.203	2084.537	6085.952	323.743	421.449	282.9	215.492	6067.857	303.29	5634.746	208	0.772	779.615	376.361
19017.263	25114.272	14937.118	28894.798	20472.366	37034.966	26676.727	36065.885	1014.206	575.623	398.205	969.277	10474.122	2902.481	492.748	19365.111	213.376	211.543	205.375	2191.209	14271.309	1227.551	137.176	4150.384	3976.557	312.119	394.501	334.805	94.732	8397.697	337.772	8592.443	129	0.943	1234.407	372.035
32848.793	34755.406	28151.01	40096.958	31898.575	42611.599	36127.248	43125.875	1250.745	1072.929	458.055	1106.043	7264.348	3819.68	439.859	10122.607	273.192	235.088	171.728	2392.42	13187.567	956.733	134.314	3323.591	6368.742	313.881	453.561	313.588	122.972	5546.194	352.714	6856.722	270	0.769	1277.719	376.944
9665.858	18277.562	14543.563	23568.304	15188.597	22450.713	18817.332	18307.337	1152.585	460.172	443.811	605.192	561.455	940.369	262.249	1224.76	257.682	206.441	220.62	6853.24	683.488	671.215	145.927	2537.536	6789.299	273.117	324.815	297.487	27124.312	2703.999	379.66	9242.111	112	0.932	428.679	371.839
11572.254	19494.65	13825.961	16949.978	16178.892	19302.031	13105.897	15633.929	620.502	450.56	335.499	554.223	6160.495	846.467	222.014	4713.959	236.041	166.617	201.052	3052.125	27566.397	257.431	145.757	701.372	2967.399	258.306	402.225	252.042	70.713	565.646	251.364	1473.983	120	0.903	883.408	373.35
24617.377	28005.652	24119.331	35795.592	29462.329	38518.455	35592.778	40718.269	941.657	505.702	359.84	723.974	3534.226	5434.873	325.597	8556.713	171.046	266.801	166.492	2232.571	7336.328	784.036	115.44	2069.126	5489.494	314.8	354.145	274.89	557.219	4076.917	330.287	6467.433	300	0.846	1111.793	375.06
29471.351	32410.27	28366.45	41061.33	33329.682	40639.129	39092.98	45093.958	951.015	568.735	389.606	864.65	4033.541	6406.04	358.228	9022.348	178.894	263.599	162.826	1653.352	7956.188	832.052	116.286	2061.294	5285.246	306.138	367.8	282.566	308.45	4969.999	289.108	6029.08	243	0.902	1124.031	375.632
23061.098	24771.295	19117.227	32505.02	22917.525	37256.003	28740.498	37840.032	1148.02	1048.207	437.097	1081.451	7290.1	2048.904	412.604	9604.928	262.345	211.233	186.164	2170.995	15645.348	867.472	133.621	2982.331	6267.905	291.984	579.845	318.447	122.497	4934.838	351.521	5833.906	134	0.942	1271.493	372.619
26203.946	39585.78	25553.965	48030.343	40145.291	44614.978	39868.572	44797.675	1170.126	538.44	439.908	523.809	642.604	2664.802	332.632	4417.142	294.81	275.97	210.117	2827.146	402.263	4241.785	192.214	3046.912	6213.988	314.471	433.084	283.726	18866.259	2125.294	329.681	9399.424	119	0.961	762.038	373.845
23091.964	26486.437	22775.073	33685.014	28094.162	35380.214	33607.462	38912.565	854.532	656.864	343.617	854.154	4869.672	4308.75	302.42	9250.215	160.243	237.921	168.701	1788.004	11854.116	769.998	112.227	1912.043	4456.429	343.387	503.76	268.539	326.719	4724.297	316.864	5871.893	277	0.893	1097.522	376.843
14653.555	27760.156	18768.352	35123.093	23241.275	31911.372	24995.206	26197.186	1114.111	507.405	457.09	584.149	498.737	1005.558	271.651	2256.042	298.04	243.435	208.505	4599.242	203.16	679.881	162.966	3134.424	7856.064	275.295	400.909	330.07	17721.767	1846.33	361.979	11756.871	166	0.895	419.88	376.127
18677.165	22964.118	20041.341	28656.796	25579.264	32555.113	30778.969	35108.05	816.748	925.629	363.649	812.941	5531.128	4389.97	293.002	9025.635	242.84	195.433	193.631	1892.429	11370.873	622.223	131.495	1901.121	4773.908	297.969	678.137	309.811	113.926	5023.429	278.742	5093.67	122	0.945	962.344	374.197
20743.097	23876.686	21020.861	31191.582	26702.793	33543.981	31425.924	36420.876	921.027	588.218	335.899	807.931	3507.527	3857.797	304.329	7306.909	180.694	200.306	157.762	3300.772	6162.412	716.828	109.565	2045.133	4635.887	346.288	342.387	283.313	976.187	4411.031	278.143	7266.54	217	0.839	1062.901	377.035
15914.212	23097.032	18052.077	33181.135	20108.917	27524.537	20388.061	23057.039	979.008	414.586	399.621	457.691	456.787	605.156	243.207	1331.951	249.327	231.425	313.442	6242.531	484.088	387.04	176.945	2022.344	5439.988	299.052	348.954	340.764	12836.046	1025.294	339.233	7831.905	103	0.996	397.383	374.869
15135.745	27779.795	19788.578	37462.14	23421.784	32182.436	26526.835	27980.383	831.212	580.383	343.246	691.385	4742.205	1259.553	347.254	1156.903	241.075	253.567	228.977	1016.124	5252.813	609.162	151.292	3970.125	7600.807	265.135	337.167	295.788	177.91	2893.487	343.156	15036.355	143	0.86	464.066	376.556
19849.496	25456.476	344.837	32717.787	24283.792	31345.53	19462.628	24707.269	743.9	459.57	200.412	621.13	5584.875	983.792	222.285	6703.053	277.085	259.048	170.228	1704.977	22127.99	346.569	142.588	1128.675	4851.471	328.992	263.448	261.344	81.179	1387.062	233.673	2545.133	175	0.89	867.746	376.146
26169.724	35257.423	28215.979	41348.176	39202.734	39937.436	39820.831	44363.46	799.902	711.577	361	966.329	4979.149	7049.82	317.582	7017.306	209.816	204.8	188.934	1297.848	5394.063	660.567	124.413	1763.593	6274.707	291.367	305.525	291.314	337.011	4302.814	274.828	5913.854	262	0.733	996.126	381.382
9540.803	12554.919	10108.79	15051.174	14029.254	18349.789	14529.751	17800.263	670.923	365.922	315.822	440.668	319.255	642.193	276.231	5288.828	153.543	144.21	141.609	3738.52	203.225	338.448	116.367	2555.39	1901.294	315.04	256.348	305.063	3553.106	759.177	284.476	10769.658	114	0.92	1040.351	375.596
22468.881	26351.104	18308.094	31994.489	22872.227	36220.807	25498.367	32710.387	989.669	559.519	410.26	987.048	10801.746	2648.975	443.796	13292.238	227.315	214.461	205.589	2647.583	15019.135	959.72	127.559	2967.01	5341.719	310.302	320.715	345.46	95.528	6352.318	345.838	6396.98	174	0.938	1225.017	377.649
7127.416	15500.918	9565.144	18619.538	12832.511	17839.524	12543.537	11580.131	920.19	441.558	378.849	601.1	1259.402	953.588	247.169	1024.542	210.998	212.895	206.454	5472.33	2548.058	660.752	174.133	2374.098	3703.608	290.223	336.305	316.184	10013.871	2027.412	359.029	9033.7	117	0.944	437.603	376.987
12321.731	20210.107	13839.22	21681.043	14471.178	30048.262	15620.122	5315.127	943.753	631.913	415.121	743.485	5838.368	1981.413	320.791	1083.021	290.086	268.834	235.71	1373.308	12101.629	727.558	155.702	691.439	5931.349	293.848	928.269	303.999	90.212	3498.915	310.606	1351.8	121	0.977	555.773	375.756
11864.949	19484.722	12406.918	23817.114	19368.226	25074.835	18574.357	21578.917	796.456	474.372	391.965	725.261	1982.034	1215.013	340.284	5696.62	246.303	231.93	251.673	2669.323	1495.454	3794.242	170.271	2266.763	3773.327	288.867	425.618	273.376	9283.764	2890.657	295.96	7155.724	198	0.874	752.389	377.414
17282.506	22440.388	15817.169	28114.143	22123.592	32473.325	23434.747	26421.602	931.178	1080.093	407.505	926.888	8693.549	2311.571	384.438	10318.837	188.648	225.254	172.324	1821.517	24438.971	729.763	128.235	1956.292	4247.001	311.567	512.993	286.155	104.209	5363.325	297.474	4335.626	153	0.955	1152.35	376.663
35636.063	39923.03	26659.077	46728.409	33535.277	50349.876	32574.37	45044.867	1165.419	849.361	456.612	762.814	6752.71	1680.137	335.598	8098.335	290.373	279.967	181.635	1514.024	9782.58	856.674	147.772	2263.868	9928.487	326.712	366.373	309.148	103.287	3257.422	293.789	3866.83	125	0.94	1349.996	376.044
17978.282	24839.768	12779.486	27187.219	19841.344	23109.482	14447.675	16868.01	749.248	504.769	316.987	661.321	7062.229	1155.874	236.258	6191.431	291.572	209.03	189.637	2357.898	28973.414	275.02	146.522	992.862	4778.488	253.906	386.156	252.849	74.063	888.834	239.982	2071.521	103	0.952	879.762	377.248
13763.567	17277.132	14369.156	22667.109	17236.533	25761.215	12659.819	14489.971	609.027	384.771	287.362	688.899	6101.591	1072.04	247.981	3461.612	179.106	228.707	220.733	1883.01	19207.63	491.625	170.382	601.077	3385.958	324.615	319.624	303.55	166.972	2271.34	326.374	1204.801	166	0.917	925.711	378.223
16354.092	16784.025	12740.884	23040.527	15240.443	30990.779	19081.639	26919.01	774.85	757.141	347.631	468.666	5215.003	992.116	321.871	8195.485	216.894	215.667	202.389	1518.603	14958.199	686.907	141.666	2093.979	4419.132	281.834	355.096	283.461	104.678	2845.937	332.908	3318.833	137	0.974	1338.741	377.828
13743.134	24608.845	14796.566	29432.662	20961.522	30861.466	19394.547	18370.49	1000.15	932.061	423.854	974.948	9352.743	2289.318	357.788	1925.796	280.583	283.896	223.293	3216.353	20977.078	806.107	159.456	1633.23	4863.569	294.497	514.185	322.153	88.608	5089.212	317.563	3757.936	198	0.902	546.283	380.081
43082.416	47947.032	36967.951	51056.765	43300.703	50668.526	43973.118	51178.838	1351.355	748.473	480.552	1178.668	7109.429	4628.54	460.266	8266.317	286.207	258.231	164.363	2861.698	10300.438	1068.112	133.052	3305.5	7782.868	341.57	384.414	303.461	124.305	6823.017	331.942	7004.253	284	0.795	1286.57	383.789
20487.727	25273.399	20556.884	31669.415	27783.607	34482.424	31240.48	37089.581	844.667	585.735	324.193	711.103	5577.152	3419.036	300.753	9391.662	170.593	214.774	189.133	1412.712	9313.3	729.741	109.62	1785.256	4910.685	351.762	374.994	270.57	253.383	5204.045	282.136	5778.28	253	0.902	1070.765	383.109
34146.912	40749.365	32613.379	50120.139	41184.649	48578.046	44337.397	51801.348	967.881	717.188	426.949	1041.75	5125.914	7193.421	407.851	8613.021	196.736	266.995	168.447	1810.739	8291.73	829.017	130.197	2394.211	6380.746	307.598	530.338	289.164	550.36	5636.216	311.15	6847.193	165	0.911	1130.888	381.67
17972.29	21146.471	13060.13	26436.645	15931.098	28986.63	15024.004	21265.977	993.419	665.265	375.954	666.491	6385.72	881.083	295.884	8049.469	269.459	221.533	148.602	1074.194	11847.468	832.969	147.571	1783.433	10721.165	310.32	386.113	327.632	118.871	2331.899	378.802	2450.328	126	0.921	1364.627	380.214
15151.499	23495.855	15019.653	29120.354	22593.649	28194.603	24837.794	28696.219	1008.755	497.521	385.891	837.884	4198.713	1299.152	343.93	5812.948	259.006	271.211	240.223	2999.95	9069.09	690.433	175.582	2137.536	4258.071	317.84	551.546	275.701	9795.532	3184.621	298.246	6222.127	138	0.908	764.732	380.616
24974.012	31679.492	23731.612	40075.793	31786.437	42690.115	34386.273	43975.247	1008.956	654.991	412.236	1196.223	5505.587	5174.855	415.322	15084.395	195.462	237.742	153.135	1928.486	11628.444	846.191	136.757	2895.578	5846.652	318.722	719.645	288.625	111.49	5049.204	310.996	7276.422	106	0.962	1138.462	380.104
14000.014	14371.326	11777.074	19190.897	12732.963	25175.695	16739.68	22942.913	845.378	440.309	382.024	854.339	8569.153	2020.078	406.036	11325.519	210.439	184.681	180.568	2724.204	18242.951	783.489	124.963	1951.219	4011.762	287.428	352.03	328.225	98.065	5434.961	324.877	4072.051	130	0.94	1216.192	381.485
19169.337	33672.495	22443.232	40108.046	27566.671	37593.506	29103.649	31350.155	1018.514	494.422	476.845	512.14	512.813	878.48	279.814	950.55	318.053	256.956	260.383	6150.009	305.97	565.782	189.152	3121.836	10934.711	295.451	352.14	338.545	20451.292	1973.74	344.846	11816.762	192	0.894	400.812	384.635
16810.389	22435.48	1912.117	28125.413	20627.554	27935.348	18284.535	22197.165	784.344	433.763	219.462	742.8	7736.08	1075.802	280.623	7692.266	291	269.437	157.668	2093.892	23820.819	506.631	152.442	1584.838	4611.775	290.94	298.615	262.428	79.489	3896.547	250.405	3702.95	253	0.739	862.907	384.508
26132.066	28577.322	27519.599	37968.645	33079.985	36126.602	38681.993	43283.063	896.378	766.035	372.02	925.451	5876.567	6606.277	310.058	7184.705	224.866	198.776	188.356	1158.557	7291.394	648.068	127.721	1888.783	6296.93	279.865	331.553	296.71	141.595	5301.096	274.031	5692.438	222	0.841	987.374	384.919
17330.826	24146.068	18621.816	31762.876	20654.967	32731.543	22029.969	8821.449	989.093	524.631	427.704	881.913	10361.062	1815.581	438.833	999.608	309.733	302.146	264.841	2346.354	16789.531	640.46	175.243	413.623	6678.077	306.281	316.331	294.427	89.973	5717.849	322.096	998.308	157	0.889	652.099	384.532
9350.623	27344.183	19537.817	11922.296	20793.015	32640.149	21214.178	24079.838	595.708	436.958	316.191	518.549	5101.653	1135.151	266.21	6930.197	222.006	176.826	194	4084.883	20615.564	428.51	140.23	1247.789	1761.529	273.639	342.784	242.647	76.799	1596.988	280.415	2798.252	119	0.961	885.315	382.458
13361.198	25409.188	17925.994	33374.148	21469.978	30513.462	22217.01	22391.504	1003.687	474.795	446.621	448.025	456.203	922.794	259.425	1173.809	301.048	218.653	247.787	2842.101	180.87	622.058	207.415	3092.876	9107.887	278.167	400.183	336.814	10224.978	972.343	341.135	12059.075	113	0.94	413.385	384.633
13977.994	29974.976	17292.199	36159.27	25031.81	32960.815	24892.818	27161.86	1082.153	510.31	450.922	510.842	509.329	1090.139	273.049	1879.749	285.977	240.347	236.27	3301.584	224.116	703.752	145.853	3525.579	6330.625	279.36	618.166	339.422	18495.892	1287.252	346.005	12749.659	177	0.843	420.573	386.37
17555.314	26960.734	15753.591	35997.957	24085.224	37625.194	22624.735	6231.836	868.756	472.926	382.682	788.194	10369.315	1097.433	395.535	970.458	296.106	301.032	237.466	2274.463	16642.745	546.677	174.351	387.247	6370.133	336.506	307.375	315.777	87.514	4909.204	342.517	912.511	125	0.94	643.86	384.084
13337.132	17137.258	13541.751	20506.604	18009.852	23166.441	19137.466	23006.758	692.261	351.042	308.409	371.963	318.126	942.482	281.248	5488.204	158.947	158.673	135.675	4519.605	208.52	401.425	111.798	2172.529	3295.343	334.24	264.446	288.771	6298.808	1288.213	303.908	10004.932	136	0.93	1047.765	385.199
25334.471	36663.872	24414.863	48295.313	36745.492	45149.136	35147.663	40819.082	819.549	1022.102	408.276	820.361	5763.152	3304.899	349.759	8805.843	264.523	294.988	219.642	1632.116	10570.966	540.998	153.191	1813.372	5300.85	354.892	441.523	282.682	140.853	2818.123	298.621	4665.533	117	0.944	776.577	385.15
19552.432	21501.252	19354.231	27633.185	22715.205	28717.729	27325.522	32200.813	771.171	608.898	335.776	827.814	6955.944	3341.404	328.857	8996.838	155.431	206.039	169.704	2166.499	15733.005	732.214	109.992	1749.854	4195.61	336.878	482.168	269.68	122.825	5017.12	334.48	5183.203	279	0.836	1089.4	386.83
32334.337	36426.326	30884.626	45521.946	37431.999	44588.452	41911.164	47873.613	971.294	608.606	420.356	1037.911	5670.297	6429.92	432.412	8280.313	203.569	260.061	169.387	1945.227	9049.545	891.057	125.578	2366.683	6447.987	359.412	572.178	290.189	494.904	6002.221	305.282	6822.082	173	0.88	1122.436	386.957
31350.752	37748.949	26075.893	43018.509	34209.627	44326.034	33847.361	43370.875	1261.163	659.359	479.504	1262.217	8973.111	3545.24	466.919	8077.3	275.453	247.577	184.351	3036.04	12418.833	1097.055	132.384	3213.104	6119.123	371.044	378.284	304.64	123.484	8140.321	324.04	6412.282	235	0.77	1294.904	390.249
15937.035	29375.2	21137.795	38176.485	25547.548	34437.723	26876.292	27634.633	1167.154	507.577	464.114	524.749	513.36	1477.189	279.82	1074.095	300.685	240.452	193.479	5507.901	223.971	663.23	159.854	3063.061	9853.478	290.717	357.503	340.946	20875.406	2301.788	335.756	11144.927	154	0.903	408.455	387.792
12024.424	22858.344	17001.719	30275.388	20398.245	26095.044	19371.287	26073.415	1132.419	513.703	415.61	580.203	494.035	1094.151	276.187	2374.713	285.007	228.236	171	7309.043	326.57	1139.844	134.287	2958.138	9790.355	281.482	327.58	325.331	38799.72	3848.201	349.508	10382.238	101	0.964	428.946	386.005
11228.038	17514.5	15618.955	22328.751	14220.777	20737.602	17232.842	17539.279	1274.271	649.836	460.984	903.693	11231.911	1974.1	440.154	2125.574	309.604	297.839	181.652	3102.349	15414.898	1041.091	162.183	2462.505	5728.438	295.757	543.803	324.046	93.239	7791.768	317.521	5612.044	111	0.994	535.023	385.761
28756.808	31993.832	28303.924	41055.547	33717.798	39372.593	39092.767	44853.678	978.225	533.658	396.125	880.722	6045.587	5168.2	390.826	8476.195	184.903	252.872	165.69	1886.095	12496.455	897.429	114.558	2190.712	5889.893	351.601	435.219	293.236	117.947	5797.844	322.755	6346.798	146	0.888	1112.808	385.87
7011.79	8953.936	7373.856	11402.088	9747.646	14236.44	10982.955	13091.767	387.351	256.93	221.171	280.909	434.662	449.939	206.409	3838.679	178.506	162.028	174.335	752.437	1191.793	254.543	142.779	850.235	420.728	257.924	232.119	280.67	135.119	339.406	281.25	1975.736	117	0.985	952.235	387.5
24910.985	28927.491	18482.974	34130.141	21791.304	35565.221	20157.759	27552.803	1008.338	765.729	387.07	696.822	6659.754	1025.699	302.674	7672.113	254.164	227.706	142.756	1308.247	10624.752	764.236	150.588	1800.565	8433.715	300.807	343.861	314.406	122.299	2831.375	365.964	2767.574	157	0.921	1371.398	388.494
21109.111	32169.562	26244.762	42730.314	28799.005	38619.695	32578.745	33388.662	1249.493	977	468.244	976.996	9467.248	3734.517	423.698	1916.049	346.621	337.057	184.299	2634.6	12964.779	997.099	163.084	2626.567	9049.052	311.669	463.1	345.01	94.439	5906.51	316.061	6557.576	207	0.878	527.268	390.031
11409.17	13485.595	12926.46	17273.862	16193.137	19970.613	18119.151	20778.075	776.224	425.765	348.593	453.797	367.078	831.377	324.515	5638.406	175.947	161.458	171.852	4500.932	228.831	689.827	112.707	2052.363	3722.962	310.965	264.137	291.323	21016.203	1990.154	297.201	8935.398	156	0.832	1023.936	390.436
30478.639	29983.418	26436.554	36927.804	28607.91	39855.635	35669.092	43010.576	1203.579	655.16	485.455	1041.779	7904.858	3666.684	460.258	14704.349	262.157	228.229	160.194	2358.623	15185.073	1019.423	131.12	3701.591	5682.755	325.305	409.599	312.107	120.032	6607.237	323.354	7604.695	276	0.8	1277.634	393.159
13443.078	27810.822	17567.306	33958.139	25045.849	30891.769	25826.828	25274.55	1067.043	490.189	425.642	553.02	479.727	1225.872	295.782	1617.298	249.197	219.69	183.908	7071.167	200.074	626.762	195.704	3329.297	7593.338	283.808	447.678	321.011	22346.874	2476.057	455.475	14002.316	335	0.686	439.939	395.987
22416.81	39382.015	26627.136	48395.633	35538.643	43942.515	38818.474	44013.237	1094.37	1327.336	413.092	1084.63	7424.693	4656.544	421.521	1480.176	304.028	345.591	191.355	2061.39	9421.713	895.938	161.548	2708.362	9766.052	302.065	436.777	334.108	188.673	5985.951	325.477	7612.358	248	0.806	513.556	390.79
14001.97	21057.387	15213.382	27628.747	19282.802	26730.048	16111.584	18768.621	662.985	378.447	465.728	414.563	1011.04	1361.997	304.407	2531.351	247.265	204.428	440.321	1266.029	11305.536	673.055	181.884	1139.042	4856.622	293.881	504.461	381.347	96.95	478.487	339.552	2732.608	134	0.98	607.582	389.172
20352.087	30444.532	20174.445	39614.462	26993.873	41418.652	26403.786	19003.845	1099.014	624.841	425.746	868.42	9398.626	3405.064	431.699	2737.373	287.989	289.079	239.031	2053.652	21707.016	792.563	158.953	832.965	5011.88	311.237	311.136	309.724	93.259	5514.361	324.952	2085.636	183	0.852	658.025	391.582
18296.314	26143.637	18039.547	33647.866	25339.214	33971.249	26949.916	31275.689	931.135	626.085	392.138	688.355	5729.067	1962.203	311.915	7898.646	260.681	276.447	231.267	1435.887	12193.454	493.452	148.908	1358.705	4185.144	370.04	394.759	284.086	126.623	2456.277	284.444	3372.072	225	0.923	770.793	392.073
10545.811	14030.799	11145.702	17330.168	13172.205	15961.86	10913.699	12381.406	578.481	484.995	308.019	626.319	6476.927	1244.885	248.24	6409.983	167.994	225.02	233.894	2076.006	20514.401	478.335	165.089	827.9	2634.401	305.387	366.588	285.122	176.709	2716.683	310.508	1646.508	198	0.802	917.369	392.591
27270.387	30740.694	27228.434	37886.567	33061.729	38075.798	37300.529	42080.98	940.512	754.04	376.475	946.039	7151.25	3418.436	377.25	8556.523	172.197	228.099	178.641	2190.13	15063.585	793.517	109.286	2049.338	4679.306	313.323	468.241	266.41	123.791	5707.244	344.56	6086.162	177	0.901	1101.534	390.246
19400.584	20729.571	16477.23	31387.012	19308.721	37429.534	21413.028	29051.068	966.866	803.844	443.312	1059.31	10003.65	3771.808	425.608	11186.003	234.707	211.999	181.998	3511.767	19847.939	998.533	131.11	1978.984	5103.408	311.462	401.135	345.128	109.869	6690.483	330.363	4361.394	127	0.955	1217.933	389.461
23686.783	27505.855	19567.76	32576.62	23494.402	35587.885	23481.862	31834.249	1090.827	601.269	447.946	894.664	7961.607	2716.52	385.196	7809.085	255.306	252.638	201.254	2119.863	17269.717	857.281	124.096	2589.083	5675.221	353.029	363.929	298.486	121.416	4653.593	349.885	4623.907	132	0.869	1303.197	390.364
18517.107	36449.687	20195.295	44095.833	33004.632	41704.726	32145.254	32055.733	928.686	1130.293	367.867	759.764	5003.273	3469.776	395.643	1694.498	260.096	320.219	230.363	2326.998	4812.787	773.904	159.142	2900.933	7673.839	287.685	343.482	317.178	313.394	3946.163	319.615	10689.991	208	0.898	491.447	391.899
16539.143	26349.176	15512.348	26696.254	22763.479	33393.864	18227.213	22647.19	707.471	466.037	338.487	684.399	6096.66	1304.58	287.554	7580.281	259.686	220.755	199.41	2125.389	19128.183	504.438	141.045	1504.023	3756.633	277.536	385.376	242.115	81.294	3355.447	272.517	3581.304	223	0.835	880.693	390.67
10435.105	12504.571	11812.594	15647.703	15237.751	19927.295	16852.248	18399.594	786.066	377.594	356.843	426.262	513.133	920.917	302.695	5414.433	164.992	158.588	148.849	3024.938	657.294	530.781	116.057	2117.515	1919.933	290.355	271.299	283.338	13288.556	1696.363	281.805	8699.568	135	0.96	1010.893	390.626
7711.229	17817.08	8862.626	23210.495	17333.19	21353.359	14849.828	12835.278	914.724	459.435	368.857	519	543.993	962.713	348.441	814.31	191.178	207.314	171.374	6483.657	362.854	570.301	253.499	3846.686	3104.162	275.665	420.183	310.77	22396.006	1673.832	460.785	18454.785	102	0.955	452.059	390.676
24225.636	36027.798	24423.992	45419.487	30989.95	41830.682	30380.371	26630.002	1135.034	549.087	434.19	970.079	12193.948	1393.255	424.14	3396.092	326.185	344.876	251.399	2189.485	18297.274	682.656	171.701	1234.448	7550.934	325.669	299.001	311.46	89.868	5749.703	342.989	2888.578	123	0.964	645.841	391.378
26836.913	33000.137	25013.703	39444.847	34806.546	42065.741	34600.601	41628.655	974.609	1059.328	429.261	1076.538	9785.902	4668.852	413.922	11041.871	209.803	250.275	163.816	1850.072	23776.952	798.495	125.029	2417.776	5895.668	316.278	642.698	288.26	165.819	5763.326	291.575	6359.459	195	0.888	1132.249	392.941
13453.981	25276.344	14288.573	32303.37	19487.802	31331.301	18815.298	21213.6	1053.656	707.987	411.926	895.748	4443.462	1002.006	264.884	1091.849	262.059	251.246	196.471	4892.601	4444.526	561.166	133.388	1843.539	7528.209	306.345	360.875	369.436	938.462	2226.436	344.225	5385.993	234	0.869	391.103	395.393
19838.929	34878.023	26033.703	42555.975	31342.748	42189.248	39562.04	41914.861	1157.055	1364.178	410.612	995.905	6072.867	5253.932	416.373	1949.301	277.44	319.668	209	2266.722	7935.181	877.019	152.296	2823.007	7768.496	291.136	378.701	324.332	1163.538	5144.93	324.046	8679.808	188	0.925	502.761	393.197
17840.49	24800.653	18697.156	32044.176	24350.232	29475.141	18347.081	21237.345	1028.952	621.644	395.345	695.094	5898.677	3418.626	311.348	6915.408	257.528	271.154	204.73	1445.558	12656.244	578.761	149.239	1133.061	3934.382	328.674	479.472	303.975	180.755	3564.887	268.198	2846.931	117	0.973	761.944	392.372
18807.065	23210.363	2659.466	29894.273	21711.091	28775.861	22491.071	27615.742	764.445	427.416	250.819	880.351	8412.218	1201.9	314.15	7709.648	279.836	265.116	165.198	2059.26	24407.283	562.877	145.9	1738.956	4324.36	333.145	316.962	254.549	86.523	4832.281	239.538	4309.703	164	0.938	867.329	392.97
12025.709	16096.399	12510.1	18328.635	16619.214	21169.248	17250.991	20540.079	944.818	367.439	307.285	383.201	324.65	949.058	282.544	5829.196	163.4	162.27	167.235	4491.305	221.349	282.118	105.264	2138.85	2023.48	325.75	271.693	283.155	9183.638	862.465	305.622	10040.633	214	0.665	1033.159	398.439
32553.886	37869.881	31745.928	46652.33	40329.287	46003.926	43136.167	48598.54	972.142	583.414	407.52	847.468	6009.072	3938.748	411.462	8016.174	192.092	245.427	170.179	1799.83	9253.138	857.544	114.687	2301.338	6213.747	335.561	534.129	282.068	115.234	5514.924	315.364	6769.359	159	0.957	1109.632	393.223
10858.809	18383.177	14934.606	24241.801	17759.304	22788.445	23653.056	20291.155	923.583	476.57	403.094	544.344	694.866	911.538	429.574	1200.761	209.459	193.502	185.318	5278.343	548.156	536.865	324.126	4773.886	3289.528	274.054	318.825	303.359	20228.347	1943.908	554.072	22669.817	141	0.938	458.741	394.507
10464.512	19775.936	15972.582	20934.804	19393.337	25737.626	18273.18	21435.97	650.15	437.337	320.919	682.798	6690.095	1374.084	325.818	7466.62	223.268	202.551	214.992	2054.591	18384.972	502.496	156.347	1332.305	2662.093	308.548	341.659	221.306	133.197	3355.508	306.441	3132.038	257	0.719	896.885	398.325
16395.545	19545.743	16401.625	23456.162	20085.936	27364.737	22948.316	27765.981	770.637	365.991	317.075	345.703	306.737	751.521	282.227	5852.185	157.89	151.545	162.475	3510.626	213.327	289.957	121.963	2362.866	2437.505	330.998	273.528	276.959	4396.894	861.522	289.619	10725.404	134	0.931	1046.709	393.358
14916.237	17009.379	14914.722	22185.525	19160.093	25902.421	22334.05	27095.451	822.651	373.849	326.612	670.667	4789.491	2013.521	300.78	10335.804	159.684	204.611	186.419	2186.263	7582.64	643.285	118.598	1749.277	4331.323	353.065	436.66	263.272	669.929	4095.067	315.239	5647.58	214	0.896	1075.257	394.734
31441.678	36445.204	29826.025	44897.836	37295.706	44043.756	40282.364	46792.107	1142.898	533.75	415.257	1021.298	6585.672	4923.415	426.283	8222.96	193.226	236.108	168.109	1995.47	10707.534	836.543	120.105	2381.95	5290.848	354.519	579.586	275.671	112.206	6047.297	304.528	6876.947	111	0.964	1117.32	393.311
22905.929	26918.87	23803.504	34653.871	29674.479	33828.105	32731.453	39066.288	857.243	849.459	362.495	879.081	5445.76	3599.776	294.836	7716.841	218.392	207.133	176.769	1283.901	8669.775	582.738	132.861	1693.603	5704.506	286.682	426.236	275.921	162.247	4499.284	306.138	4974.24	144	0.909	994.083	394.062
13248.608	29131.761	16191.121	32659.068	23922.421	29210.233	23073.157	24765.383	1155.841	605.493	453.501	546.35	521.898	3151.555	286.266	1935.37	233.902	235.481	165.565	5640.814	218.558	609.127	140.579	3939.963	3472.388	272.162	565.47	340.543	21706.088	2231.06	349.283	12789.069	152	0.882	415.211	395.803
21905.478	30613.249	3510.415	38852.794	28803.917	37233.4	23633.899	28097.973	848.876	477.783	215.945	755.254	6741.757	1557.7	337.17	7509.518	324.387	304.942	141.431	1877.605	19312.912	612.581	162.173	1961.462	6394.362	362.268	277.693	257.435	79.892	3975.153	258.948	4851.831	117	0.973	859.201	395.731
15381.874	19431.708	15515.132	22285.568	20256.984	24569.611	21238.488	25684.256	775.174	468.141	315.848	424.481	377.692	3720.149	294.637	5821.323	160.696	167.76	162.11	5875.788	232.312	442.392	116.983	2248.874	3386.134	350.776	298.025	265.3	7547.275	1285.479	297.275	10037.204	151	0.942	1058.414	396.374
26366.232	32234.936	22636.13	37968.644	30183.096	36646.006	30076.118	38095.974	1053.599	924.765	431.507	1018.817	9835.452	2945.312	382	15585.626	241.62	225.56	181.025	3412.805	13755.92	842.512	129.011	2043.928	6155.425	337.304	374.368	355.599	102.828	5371.948	318.439	4758.719	285	0.838	1222.405	399.096
21603.298	22819.698	17080.3	30353.822	20327.093	34491.118	23538.29	32981.46	1006.437	1019.568	416.83	828.469	8621.172	1843.688	338.091	8658.002	261.033	212.008	192.449	1934.769	16659.89	865.471	154.973	2377.131	6522.353	296.762	375.095	315.766	117.988	4309.2	352.22	4044.173	248	0.806	1365.726	397.617
21621.883	31829.226	21770.913	42104.118	28516.061	44642.517	28164.637	29170.534	1015.523	766.764	418.984	793.117	8588.347	4949.162	416.387	5979.537	293.839	308.597	245.702	2496.236	15187.21	894.151	159.241	1514.856	5264.545	293.552	286.442	306.891	87.864	4827.616	325.139	3632.586	256	0.825	662.262	400.457
38125.777	43371.104	32269.603	48385.454	39938.164	49536.547	42217.372	50206.495	1283.394	703.156	493.939	1317.407	8044.2	5137.661	502.391	9485.139	276.069	256.454	165.27	3029.805	12648.167	1134.868	134.861	3711.265	7064.621	366.887	389.63	296.55	121.692	7709.759	335.783	7981.012	301	0.775	1288.779	402.058
20212.96	36487.631	22491.288	45319.602	34052.778	40643.894	33793.152	30852.563	1100.583	1062.869	412.341	961.394	8058.593	4263.491	373.202	2250.539	293.2	333.212	202.182	2050.456	13326.519	778.19	150.696	1512.687	7947.731	293.251	385.513	306.137	116.967	5158.828	315.094	4089.482	389	0.747	521.914	403.454
24319.771	29120.448	23328.184	37916.107	31723.59	41448.585	35160.429	41666.257	975.354	849.408	387.065	932.467	7116.785	5088.389	392.413	9408.739	191.211	231.453	161.763	1977.766	14542.203	746.489	119.654	2111.683	4964.257	315.734	549.941	275.33	108.647	4272.43	314.38	5819.398	225	0.943	1121.638	399.673
12365.401	24465.354	18396.893	29079.71	19912.683	24031.043	21291.793	29371.212	1085.522	551.101	462.998	502.313	517.367	1123.344	286.816	2060.416	299.163	286.639	212.665	4366.709	188.635	730.624	137.515	4706.099	5863.236	281.597	1429.536	337.431	10305.075	967.582	370.905	14768.62	107	0.958	423.5	398.276
14199.267	26989.127	18622.216	30746.582	23949.364	34430.844	32528.325	30560.868	938.217	906.001	395.017	908.724	4581.927	3109.731	443.152	2163.543	248.383	278.125	207.361	4320.124	4377.912	848.638	159.419	3374.204	4941.984	286.518	326.002	318.914	1962.993	4047.868	342.663	13133.759	128	0.974	497	398.5
14817.83	21271.021	16334.311	24226.114	17286.917	27578.505	20409.324	24675.125	742.814	332.345	339.977	700.145	7601.334	1119.15	335.833	7422.869	259.791	176.568	209.927	1934.034	23604.825	574.646	140.227	1562.213	4056.073	277.484	348.099	230.532	103.64	4072.831	291.703	3956.101	148	0.985	886	398.5
12086.819	14497.073	12933.095	18595.488	16362.085	21346.299	18245.844	21820.394	674.419	357.848	329.083	437.662	346.131	1217.634	319.979	5659.839	159.936	169.35	127.412	3508.526	258.142	421.938	117.75	2125.449	2440.136	290.626	306.048	252.596	20076.993	1450.745	288.513	8549.572	119	0.895	1016.088	398.004
23063.268	26768.127	23059.633	33638.129	28443.811	34183.721	31554.159	37513.993	844.645	442.498	374.588	776.066	5966.467	3030.945	326.578	8901.855	173.443	227.551	173.312	1508.669	10521.177	719.938	116.763	1747.636	6048.75	349.252	415.937	267.386	133.984	5172.842	402.527	5336.51	124	0.933	1085.823	397.742
24665.521	25590.64	21874.003	34854.434	24958.105	37396.187	29692.64	37811.482	1065.17	779.407	501.236	1151.024	9423.538	3196.159	435.383	14573.757	237.373	238.57	178.445	4043.814	20332.906	1044.822	125.83	2525.367	6394.854	353.804	393.013	348.268	108.151	8005.194	317.548	5825.489	205	0.816	1212.207	401.69
15384.731	26139.572	23195.28	34097.564	24621.323	29440.472	31757.239	27694.527	972.098	453.645	403.448	438.54	464.329	1008.54	354.795	1253.938	225.072	204.115	217.475	5528.603	161.435	542.506	328	3934.964	5021.894	289.873	397.977	313.459	9929.309	1120.42	513.552	20002.217	163	0.9	448.819	401.236
11349.592	20317.726	12330.746	24244.199	17288.207	22257.705	17131.577	17060.611	961.66	502.971	392.835	806.805	10429.716	1463.806	431.468	2927.11	249.941	246.37	215.071	5064.455	30040.001	900.18	171.125	1013.971	2523.897	318.566	280.258	303.349	86.781	5683.868	349.81	2295.162	123	0.952	647.687	399.15
13515.356	15780.118	13717.613	19550.82	16521.428	22717.928	19969.168	24566.6	805.742	386.606	334.21	398.276	357.575	666.145	274.261	5613.014	159.98	157.217	152.92	3092.419	203.312	242.34	126.396	2759.685	1838.363	322.004	264.122	259.405	3315.158	558.924	288.871	11920.249	124	0.96	1043.806	399.548
35978.925	40945.705	30133.193	47771.151	37378.266	50952.953	38062.196	48394.401	1146.868	905.785	485.449	1164.335	8214.152	5460.193	403.265	7327.686	270.596	279.641	182.727	2346.258	13616.872	973.513	124.432	2685.18	6715.483	340.274	378.564	311.151	116.412	5804.777	336.471	5523.765	159	0.887	1303.437	399.167
24206.006	29830.01	25558.707	36987.582	32800.872	38084.16	35449.447	41227.077	933.053	699.106	349.873	909.449	5253.979	4553.667	310.426	7385.601	209.551	200.356	159.524	1358.403	7193.705	625.75	131.009	1730.54	5597.022	285.572	414.775	267.755	174.763	5148.873	290.014	5458.641	187	0.938	998.361	400.548
8712.189	16570.035	12250.536	22660.273	15738.29	18626.24	14778.743	20543.208	1031.34	481.338	437.734	447.586	419.202	825.284	273.504	1343.969	247.27	235.346	240.899	4963.787	149.858	521.634	201.375	3947.023	4709.525	262.842	1171.129	333.351	9680.191	1179.798	401.15	15549.894	108	0.938	431.296	401.315
16170.576	21136.134	4119.815	26774.097	20025.744	28770.287	22835.455	26419.754	826.477	460.703	290.221	750.22	6412.87	1472.368	308.228	7145.134	277.59	251.257	159.686	1958.317	21594.817	585.802	149.331	1861.626	3596.693	300.1	300.346	258.596	146.218	3808.434	247.883	4439.149	228	0.878	865.504	402.794
13243.704	19211.086	17582.481	22186.186	17216.883	26964.572	21439.261	24698.092	760.786	407.857	356.467	784.634	7796.304	1254.832	287.232	7131.341	267.089	233.547	192.365	1874.045	18252.782	563.374	127.278	1658.522	4040.404	257.346	355.431	226.048	805.882	3913.65	269.18	4092.258	121	0.937	877.591	401.517
15412.82	20234.349	16224.246	24301.951	22085.804	27442.953	23132.461	27309.524	1034.228	539.364	362.424	453.415	360.861	3723.536	313.563	6398.942	185.916	175.538	166.087	3620.466	248.75	356.823	136.287	2689.188	4107.798	316.908	307.337	274.267	13767.58	892.878	313.559	9570.22	185	0.843	1026.408	404.759
18767.27	22733.597	18113.878	29331.735	24771.663	32595.104	26360.026	32685.864	990.777	484.69	410.915	929.747	6142.608	2772.039	388.659	8646.603	184.995	221.883	150.117	2045.917	9883.941	882.244	116.679	2331.075	4702.363	317.118	646.667	273.215	114.184	5354.047	317.131	6586.925	181	0.921	1109.649	403.229
14977.456	22398.503	9049.72	27508.216	20921.178	29575.676	18027.674	22617.36	819.15	498.331	296.715	681.734	5691.451	1860.742	347.508	6907.201	265.899	272.75	124.158	1915.463	18201.609	615.323	160.812	2114.05	2670.134	332.149	280.588	256.135	78.527	3951.02	274.815	4924.528	142	0.92	854.127	402.662
18603.039	20823.679	19444.97	27901.753	22821.581	30083.855	24728.675	29452.611	823.853	432.469	363.081	684.631	6120.175	1390.254	337.827	9435.573	260.373	189.42	190.866	2345.081	19239.973	611.157	135.781	1800.515	4453.608	298.932	398.066	285.698	126.243	3833.837	303.209	4894.868	213	0.855	967.847	405.369
15780.651	28129.415	20934.394	35125.793	26932.115	31629.584	35913.814	33424.834	980.611	506.585	413.063	470.419	491.012	1772.674	413.932	1802.549	245.481	239.301	201.566	4723.987	184.732	708.303	251.688	4456.893	6514.435	281.833	320.393	312.148	17707.7	1624.291	503.551	23349.33	206	0.878	456.971	406.228
12515.828	20294.35	16296.437	27594.932	19791.218	26372.52	34100.046	32109.485	1056.732	490.615	432.568	534.728	487.627	1072.824	424.715	2652.629	259.517	227.058	198.102	3378.613	192.837	713.787	264.271	4418.322	6061.821	254.627	420.36	310.461	12667.02	885.808	378.869	20871.109	133	0.935	469.312	403.598
30762.83	36329.954	30286.255	45045.417	39188.011	43746.915	41458.116	47670.765	924.552	642.065	404.196	1000.519	6055.121	7501.243	375.682	8052.818	200.592	245.489	159.03	1475.155	7563.619	787.795	115.573	2094.629	7261.05	332.285	398.837	271.129	127.247	5979.493	362.111	6387.271	225	0.911	1091.478	405.118
18458.873	31191.554	21845.88	40705.13	25654.869	36997.39	27467.882	29855.162	1006.167	904.893	454.1	833.991	3853.765	1362.767	290.417	1153.999	291.054	278.076	186.548	4325.458	4331.515	655.164	141.617	2453.489	8449.427	293.742	338.934	354.394	1249.98	2410.804	344.685	8003.771	278	0.778	400.018	410.338
20404.382	27942.938	21693.34	33304.44	30154.506	35868.048	29069.335	34394.805	703.129	388.034	317.297	602.932	4931.943	1425.793	310.946	8291.889	235.924	192.67	190.52	1826.331	15170.907	531.701	133.213	1574.804	4684.144	298.721	314.329	269.58	117.868	2809.264	312.613	4442.003	149	0.93	975.789	405.319
14736.289	19783.722	11829.139	21587.237	17192.191	26197.643	19094.244	25118.735	782.849	1057.07	371.416	732.797	7886.896	1406.793	329.893	8719.606	199.273	208.292	198.266	2260.687	24644.214	588.443	127.654	1954.92	1721.71	290.954	521.586	277.926	110.181	2979.82	334.105	3554.925	153	0.921	1324.062	404.382
11922.148	20466.91	15157.693	25431.256	19217.137	22326.764	29337.51	28219.932	988.657	476.92	410.855	527.51	504.949	1055.495	413.035	2747.137	257.328	235.935	224.105	6205.206	235.143	588.627	294.636	3971.195	6219.824	265.61	383.136	313.095	11586.673	1142.691	346.896	18440.127	269	0.829	480.66	408.883
24300.155	31013.272	22499.539	37133.946	25722.232	13681.303	9395.832	10944.039	944.692	457.708	465.539	419.458	1279.84	450.392	229.061	2553.834	327.625	228.778	249.48	1195.981	2529.471	159.893	162.769	561.683	7495.764	283.998	362.436	299.513	100.185	273.827	326.44	1400.368	113	0.981	620.208	404.916
13787.401	15641.964	14572.3	21198.931	18190.139	24442.193	21760.451	26429.576	721.789	384.061	341.08	481.059	449.899	1800.876	300.992	6237.691	161.26	166.411	147.102	4873.974	231.615	528.495	119.817	2219.615	2943.973	302.037	272.649	270.169	8356.012	808.539	309.841	8885.989	174	0.837	1017.362	407.989
32024.511	33304.82	27155.171	42789.727	32487.97	45035.732	35918.021	45888.199	1184.604	671.217	481.637	1322.157	8992.855	3585.109	448.796	7805.883	268.085	274.166	171.902	3163.635	12589.965	1028.778	122.934	3039.161	6699.518	350.221	438.996	307.002	120.458	7163.424	325.086	6321.641	139	0.915	1302.025	404.687
26993.559	30282.339	22077.922	36221.551	28491.789	40741.554	29659.241	42921.923	1326.487	850.719	450.038	1212.253	11424.855	2826.52	433.308	12350.561	243.724	261.404	189.693	2782.837	27093.471	1054.577	139.185	3467.318	4453.137	327.077	482.784	300.552	105.509	6788.632	335.053	6782.126	206	0.834	1317.029	410.01
34426.66	38322.026	26685.251	46676.202	32157.939	48048.453	32506.441	44159.08	1293.493	1322.617	467.219	959.238	7123.235	3459.696	364.422	8118.317	276.82	247.897	169.2	2137.179	9119.692	965.315	144.705	2556.097	7633.093	320.513	380.983	329.691	137.033	4524.146	329.042	4530.78	284	0.866	1377.109	410.479
9247.552	18834.106	12512.746	23614.684	15694.737	20237.765	15610.326	15055.421	1010.825	553.523	522.288	566.408	518.773	919.468	312.056	916.371	253.281	195.441	147.386	6493.39	210.935	391.723	141.791	4143.348	5559.23	293.214	334.811	346.717	3257.485	680.417	343.095	17472.95	119	0.921	409.954	407.004
15267.206	28824.424	19582.404	34768.643	25300.427	29695.628	25614.946	33089.246	1068.032	519.899	471.683	569.636	503.198	1094.083	297.4	1877.164	276.893	260.249	182.282	6140.762	222.971	707.362	170.265	4196.012	7096.156	278.895	883.765	335.925	24301.207	1849.148	392.874	14401.425	182	0.926	423.599	408.714
11499.075	19084.654	15118.138	19171.612	14681.927	28595.287	20694.722	24702.806	830.797	363.376	343.275	676.589	6212.96	1383.851	302.879	6749.04	258.196	192.705	194.465	2517.322	21199.526	566.398	131.118	1658.426	3555.697	265.285	365.939	245.319	171.163	3303.471	302.628	4068.186	212	0.896	883.84	408.085
18899.038	24817.892	19738.753	30350.365	25485.489	23173.891	18151.081	23336.218	650.363	408.954	320.42	479.456	4412.301	2409.265	261.408	8456.542	221.424	230.507	192.105	1365.572	12078.518	391.647	157.486	1406.768	3872.816	370.546	399.164	286.488	253.677	1291.923	303.898	3874.874	206	0.863	950.738	409.024
14005.158	16122.227	13677.135	18784.983	16200.776	21019.294	17791.117	21655.117	779.751	352.757	329.229	420.098	342.817	771.767	268.92	5994.648	162.763	166.487	176.884	5296.399	190.788	360.616	140.915	2253.97	2908.848	332.244	305.598	271.871	8015.859	1108.144	316.955	10548.073	106	0.993	1058	406.5
33728.447	37646.839	28127.634	45667.22	33981.554	47569.671	31841.104	45823.949	1421.175	875.235	484.404	1265.919	9219.086	3920.217	423.952	9424.409	259.733	264.532	163.256	2862.775	15078.466	1009.63	129.177	2964.46	5659.86	315.905	456.787	298.981	108.071	6291.804	332.951	5985.399	103	0.996	1310.869	405.587
17024.239	32781.091	22434.762	41394.168	32090.672	36216.71	39323.296	37706.642	1069.888	541.552	451.898	494.511	542.673	2807.083	428.344	2654.199	273.262	257.511	174.196	4001.072	181.352	777.662	215.652	4485.341	7959.071	287.273	376.97	319.533	20143.474	1554.35	420.499	22095.034	111	0.935	462.968	407.968
22134.534	22217.188	22463.846	31726.874	26139.841	34099.116	33456.73	38596.905	806.577	434.598	372.466	1012.459	5477.42	3576.257	352.608	8334.003	189.559	213.104	176.517	2514.51	7416.964	771.277	117.206	1895.993	5952.286	337.767	373.984	261.508	626.968	5284.712	417.504	6263.566	115	0.928	1081.891	406.457
21894.865	28097.974	21184.682	34551.635	29753.685	36603.126	30625.895	37219.194	960.637	800.557	402.704	986.479	6026.455	7279.365	390.85	7977.994	199.958	226.963	157.161	1634.27	7493.928	900.065	119.938	2355.668	6278.802	337.208	472.871	273.849	116.595	6019.009	333.911	6633.217	167	0.932	1101.135	407.578
22041.641	26440.553	23259.098	32765.153	29261.248	34143.844	32009.099	36749.554	857.409	586.312	364.19	774.409	5080.566	3450.665	325.543	7467.878	204.587	191.9	159.194	1322.157	7270.034	603.858	131.981	1855.531	5212.683	284.495	451.471	277.795	165.022	4810.653	277.57	5915.042	259	0.826	1000.21	409.481
13370.121	23178.724	19292.542	30776.378	21710.929	27019.86	25190.755	29407.749	1071.001	513.77	454.642	484.836	481.861	996.136	309.511	1880.942	245.643	228.847	224.183	4700.317	174.686	702.613	273.216	4081.22	4610.283	268.152	799.28	328.384	12152.924	1293.046	434.688	17315.675	170	0.873	434.671	409.329
18437.839	26445.202	20317.936	33202.937	22595.333	28149.838	23207.854	24853.159	987.048	584.883	434.418	896.413	11422.648	1574.413	387.159	8824.87	288.221	303.247	251.007	2327.644	18436.327	489.009	144.67	1368.737	4660.703	294.064	299.603	312.001	83.794	3179.112	296.058	3128.161	151	0.899	674.46	411.864
34539.822	33286.693	29833.327	41832.997	32042.638	45452.323	42746.49	49036.303	1407.286	1025.571	506.488	1248.709	8305.94	5044.161	451.977	14542.789	268.953	236.371	162.314	2489.223	14339.928	1029.259	130.127	3991.312	6388.104	326.336	461.799	309.769	120.323	6538.576	352.106	8686.561	138	0.944	1284.514	409.754
17917.938	28696.334	25791.931	34597.833	26913.795	34793.777	42601.388	40582	1128.83	498.122	454.276	500.747	503.182	1255.264	459.051	3751.719	266.789	263.79	245.877	4549.168	177.084	662.37	324.242	5002.399	6858.349	271.644	481.341	322.405	12209.438	1037.418	375.463	23702.419	182	0.926	469.181	412.214
15525.155	21909.747	13116.603	27246.406	20384.636	30000.606	19123.269	24048.014	834.269	503.729	366.551	636.634	5718.236	1308.896	348.472	7577.115	277.656	291.49	176.769	1951.643	18411.129	583.394	172.811	2098.193	3009.339	333.591	407.58	283.583	81.836	3619.861	277.074	4918.164	187	0.879	846.184	412.227
14404.488	18468.114	12261.369	23352.193	17167.737	25805.567	19850.553	23819.566	842.337	497.811	314.35	713.457	6050.636	1328.556	340.402	7805.192	265.887	247.978	143.928	2319.655	18543.623	610.816	162.66	2010.278	2516.444	303.188	304.577	267.556	83.266	4076.818	273.722	4752.526	137	0.947	855.989	411.04
16193.088	13583.942	10734.571	25102.957	12481.55	18703.691	13105.266	15495.958	696.437	387.229	325.371	523.256	6094.65	1091.878	320.235	8324.473	270.283	201.214	209.913	1869.882	17138.183	551.233	160.479	1430.634	4144.468	310.12	423.578	224.514	507.292	3224.386	299.933	3195.533	182	0.821	899.709	411.868
21464.773	22594.27	19219.837	29689.549	22105.253	32630.132	24904.576	31869.958	1027.947	654.708	461.214	1296.855	10883.526	2904.918	462.023	14280.968	216.072	214.458	175.856	3745.013	18490.212	904.463	121.472	2553.346	5376.026	320.596	396.752	314.967	105.973	7988.105	309.928	5983.804	238	0.819	1204.857	415.727
14312.12	30907.409	14452.763	37633.017	23957.793	37419.688	21049.907	23814.842	891.244	1152.45	405.268	757.838	5187.312	1167.25	268.94	1179.906	280.189	297.415	162.712	962.025	6474.954	636.88	141.071	1582.322	8473.098	313.591	393.437	366.504	147.903	2485.17	331.351	3635.57	212	0.862	392.425	415.571
26366.472	41613.152	29450.3	54551.284	38791.792	33217.628	28686.147	12942.79	1333.374	950.877	429.106	836.962	6993.298	2145.045	345.947	1268.329	316.167	365.008	255.657	1657.442	10058.692	442.897	145.492	501.489	8559.255	325.14	449.908	305.919	104.187	2206.319	309.052	1184.535	267	0.8	530.066	417.803
25938.32	27232.817	25880.803	38425.226	32063.257	40925.525	39356.006	44455.577	791.541	487.718	374.281	1047.253	4647.883	5274.413	380.79	7534.363	178.039	208.596	168.119	2598.004	5332.321	729.039	108.872	2051.205	5949.448	326.495	354.357	258.135	681.538	5393.574	383.417	6935.864	133	0.909	1084.169	411.011
15053.71	25805.66	12952.688	32751.231	23643.496	31678.809	19822.845	19982.128	894.454	528.673	404.634	731.318	8645.669	1612.372	385.408	5385.789	285.155	289.55	256.856	1811.044	19376.057	916.473	165.927	1336.827	4756.133	305.274	298.596	309.783	98.543	4388.851	348.718	2960.117	129	0.943	643.733	413.841
18788.994	29948.03	19113.492	37717.811	27150.105	42216.216	25517.068	24225.43	1048.219	552.081	446.668	782.728	10090.774	2580.289	417.899	5904.419	301.729	305.532	244.093	2347.217	16420.369	880.387	156.005	1352.491	5612.285	301.802	313.086	309.862	88.369	6191.831	318.199	3265.023	239	0.846	667.571	416.684
21667.919	28730.989	22925.711	34724.868	30704.079	36610.985	31043.797	37176.315	798.188	429.95	348.704	813.765	7816.647	2861.675	395.712	8376.825	245.578	195.335	181.505	2091.536	14675.765	586.513	141.184	1907.676	3773.815	320.997	346.222	287.136	118.592	4997.237	283.294	5656.86	133	0.973	976.455	413.59
13576.953	16408.63	14260.634	21115.641	18679.029	25890.808	21297.383	25804.201	830.778	413.919	378.44	445.704	378.1	1212.321	321.747	6132.524	185.268	177.278	140.938	3875.228	209.759	361.474	120.946	2836.925	3996.158	302.568	365.07	271.678	5850.892	733.699	318.552	10356.18	163	0.891	1023.745	415.138
26897.163	29672.819	23345.712	35912.984	26492.317	40974.23	31310.29	38563.976	1028.369	1755.292	463.397	1247.359	11185.923	6087.287	431.624	14477.49	237.675	215.953	166.511	3820.069	12441.067	994.601	125.008	2532.269	5876.943	340.298	407.579	320.939	99.299	9461.148	307.431	6051.906	202	0.941	1215.228	414.871
7683.067	10002.411	15943.635	12255.671	9221.68	13511.794	11562.841	13319.937	791.492	428.868	341.066	545.192	4668.179	1329.752	257.726	8474.12	217.005	198.462	194.92	3572.307	23549.567	431.075	134.812	1647.831	1083.215	280.983	316.76	258.337	90.84	2958.043	241.713	3618.245	111	0.923	868.122	414.347
13195.683	15781.123	13991.125	19325.134	17042.906	21426.945	18300.614	22385.388	846.981	420.164	347.286	405.969	334.425	607.343	282.587	6192.746	404.558	165.919	162.539	3633.738	249.147	255.66	113.684	2904.271	3146.041	314.333	271.015	279.907	4654.35	646.239	314.45	10733.104	130	0.889	1037.831	414.569
38677.155	41722.674	33576.974	46120.367	39524.619	49153.84	44017.082	49974.715	1140.549	731.288	492.225	1204.166	7809.944	5845.008	448.498	13153.659	270.6	272.781	176.734	3164.151	14564.618	1238.971	128.857	3651.64	7406.65	355.806	428.699	299.091	118.678	7986.215	322.025	7878.06	240	0.81	1297.579	418.733
12177.442	22865.623	17871.02	27231.527	20696.897	33255.204	24971.698	23333.356	1137.104	541.945	470.934	473.638	507.457	2639.059	377.411	2662.174	252.712	289.734	182.097	4398.963	170.908	897.164	173.96	4237.24	3650.586	278.049	1020.473	337.26	12997.164	1485.093	419.608	21487.282	167	0.932	447.344	416.925
15198.834	16932.434	15763.839	23054.967	18673.71	26589.28	22171.545	27477.402	811.783	530.8	363.113	678.323	5707.716	2970.549	349.989	9543.689	246.379	189.157	170.954	2534.016	17908.748	567.81	141.703	1842.966	2676.275	295.419	501.872	284.644	125.601	4112.908	290.294	4974.491	172	0.927	965.238	416.36
14906.479	16888.212	14914.629	20744.349	17774.944	23318.631	20006.332	24711.34	768.273	365.231	343.357	391.792	353.88	872.506	281.27	5740.101	163.44	164.512	161.054	2874.018	194.281	333.207	108.302	2698.32	2275.724	334.834	298.236	276.703	5455.222	799.907	317.653	11922.13	209	0.883	1056.428	416.462
12598.566	25157.146	17109.533	30495.977	22592.708	27944.317	30316.223	28841.175	1025.324	531.853	468.139	495.089	496.235	1080.793	351.19	2498.89	254.571	254.145	194.056	4743.193	197.124	636.976	239.111	4078.542	4121.852	268.909	697.846	344.623	14311.495	1405.334	431.807	19747.076	243	0.834	436.043	418.171
17174.095	34322.004	21745.662	41795.773	32860.464	44135.793	31745.757	29405.314	1172.625	552.978	483.838	530.022	547.33	1990.964	457.369	3452.056	323.659	284.196	183.894	3614.89	166.149	4771.801	196.763	5155.125	10369.147	278.359	544.403	338.605	12133.505	2960.26	386.663	24183.003	167	0.87	461.177	417.793
16946.286	26218.181	18180.811	32851.191	23491.625	36116.617	25371.514	15723.022	925.67	538.829	410.026	794.661	10171.012	1908.945	408.624	3022.314	286.024	281.806	243.673	2246.707	18678.418	988.611	164.689	879.725	4935.917	316.045	311.037	300.195	98.057	7280.283	339.164	2174.584	250	0.928	652.148	419.004
12857.569	17176.202	12981.105	20697.349	16575.02	22561.526	12684.611	15342.24	638.98	394.954	346.229	543.219	5847.873	1346.201	272.463	9825.533	182.95	225.059	220.681	1643.77	18509.51	444.138	161.566	1318.055	3146.086	343.103	422.813	285.016	125.889	2006.633	276.731	2990.152	162	0.873	917.648	418.444
18969.257	25463.02	20099.185	30622.699	27925.878	34685.426	29383.022	34473.219	951.716	568.906	383.314	691.969	5055.889	2371.142	328.696	7553.207	205.298	211.517	167.919	1855.48	6167.037	650.92	128.9	1817.218	5631.764	288.941	859.682	287.293	137.223	4765.133	281.207	5683.837	141	0.964	1003.557	417.082
28410.922	28565.932	24522.869	35249.06	28321.502	39113.141	33689.063	42078.104	1154.644	750.989	509.348	1006.756	7204.502	4135.332	422.427	17834.3	252.274	236.119	155.543	2778.796	14367.623	1027.193	127.545	3810.33	5377.205	335.524	599.875	302.79	119.4	6102.377	324.574	7941.034	214	0.852	1285.748	417.472
24543.102	28453.794	24134.506	37193.055	31505.202	38975.127	35112.487	41444.906	847.389	516.538	388.369	1030.4	6594.919	4323.554	388.613	8160.86	175.496	215.681	160.901	2531.357	7920.497	723.079	111.278	2242.273	5223.133	328.131	399.982	269.337	828.92	6875.799	338.05	6819.551	197	0.765	1091.581	416.211
12671.115	17303.314	13313.034	21271.678	17999.731	20125.286	15076.87	17877.605	713.696	390.398	312.709	564.313	5747.909	1129.899	265.415	9581.399	219.603	253.663	198.083	1975.576	13556.507	430.426	162.669	1166.409	3108.366	334.167	513.302	283.333	619.732	1870.6	320.082	3021.122	161	0.889	947.978	419.196
12599.785	15084.476	13399.497	19833.539	17435.329	24237.432	20318.457	25229.244	845.516	415.549	364.264	434.113	380.141	1032.073	313.924	6060.919	193.827	175.628	147.154	3916.366	250.798	308.437	112.921	3196.589	3021.902	302.248	336.191	267.528	7237.062	830.062	313.072	10803.011	161	0.859	1032.637	420.562
24606.029	25936.649	19057.439	35246.501	23588.125	40423.543	26764.759	40580.023	1176.21	702.62	480.257	899.68	8976.13	2892.396	384.882	11717.673	271.342	226.111	178.447	2380.279	14736.87	1003.437	153.231	3504.535	5474.671	346.858	406.037	309.986	109.535	5673.051	298.826	6130.216	157	0.945	1371.258	418.646
12055.159	21683.137	17151.181	26844.338	18689.454	24632.897	28132.094	26848.09	983.231	531.864	462.652	520.847	508.848	998.786	326.1	1717.696	262.873	244.066	176.416	5938.209	268.526	692.178	180.474	3796.247	5475.42	274.731	940.125	338.622	18708.158	1373.038	511.621	16909.513	157	0.898	425.589	420.137
27242.882	31024.833	21228.821	39269.029	26065.546	41262.014	24352.132	33732.014	1061.488	624.512	422.071	803.34	6604.255	1016.875	331.934	8282.76	274.663	231.802	153.216	2056.927	9881.215	896.429	134.723	1952.695	9558.506	305.166	468.802	326.311	759.407	3954.431	306.03	3286.836	103	0.996	1394.354	418.791
17424.364	23095.515	18660.838	28428.274	25459.815	31449.197	26660.16	31894.789	807.267	431.54	359.296	648.561	5357.021	2896.376	352.708	8524.121	251.908	188.016	171.111	2214.426	9989.725	574.815	143.124	1955.026	3186.238	327.769	414.932	281.344	115.808	3777.796	250.814	5775.623	226	0.806	974.009	422.088
35209.442	38221.918	30336.322	46546.716	36705.971	45868.327	38188.473	47908.417	1215.654	688.54	478.309	1185.15	9134.596	4278.82	422.502	14682.614	263.32	262.569	215.002	2737.95	17745.145	1047.211	135.831	3479.148	6958.801	355.408	400.94	294.775	111.725	6403.185	330.962	7246.086	258	0.817	1311.136	422.589
35773.957	38712.238	28361.282	47198.119	32773.666	47617.03	33826.372	45169.562	1168.617	840.666	477.446	908.107	6299.105	2813.138	372.265	8268.919	285.532	254.15	164.758	2702.975	7976.761	1120.547	139.12	2556.936	9409.783	342.909	394.344	328.645	547.669	4851.147	309.628	4790.391	169	0.957	1386.328	421.5
21932.524	38687.328	27162.364	47350.253	32577.685	43897.618	34200.91	36503.195	1032.599	976.841	480.512	991.626	5698.937	2098.167	328.635	940.709	283.848	290.369	176.88	3045.965	5421.25	754.177	150.146	2684.912	7821.427	288.228	326.971	354.758	1656.891	3850.081	353.642	9133.025	147	0.942	408.813	422.139
8819.51	14864.025	13347.116	17731.665	13766.745	23983.728	23961.958	22621.814	862.83	448.309	410.54	502.579	433.286	998.662	368.359	8225.875	222.541	206.052	173.148	7982.443	156.984	475.216	214.92	3739.969	4085.046	252.207	342.943	315.316	8586.656	1884.41	299.527	16086.558	145	0.929	471.803	421.128
16364.754	18341.562	16898.377	22804.246	19092.119	23549.06	21679.127	26839.128	1076.026	1290.157	415.366	1042.746	6640.108	3011.862	369.375	7891.653	239.469	175.142	171.19	2182.281	10062.689	700.808	145.398	2194.525	4124.721	297.881	937.489	268.989	121.32	7640.736	278.989	6393.981	143	0.916	994.682	421.822
24652.953	29208.851	24278.426	37392.538	31998.359	39642.468	34905.339	40484.062	860.253	456.947	390.901	844.637	5818.705	3163.743	366.937	8562.797	174.814	217.637	174.907	3500.612	9872.136	742.866	111.078	2192.354	5144.65	310.051	462.957	282.032	364.584	5447.112	308.169	6655.958	357	0.815	1095.125	426.912
30503.57	33035.51	25294.93	39690.57	29121.016	45580.768	36435.35	51940.253	1123.878	902.156	472.606	1059.542	9927.178	3226.186	427.398	19908.175	267.254	259.347	201.143	2842.331	22571.715	1076.801	140.6	3682.993	6215.715	334.557	375.502	280.044	107.163	6284.678	330.512	7581.914	196	0.828	1321.755	423.495
24521.193	28646.387	21354.756	33978.731	27681.859	30077.622	24825.957	32700.585	939.282	1537.088	428.916	902.105	7889.241	1845.521	320.316	14765.503	209.474	186.909	163.066	2571.343	13914.468	520.993	118.469	1944.688	3711.418	325.949	405.353	311.09	99.811	3498.362	302.922	4383.585	122	0.973	1220.566	422.336
30052.535	35285.996	24711.415	40080.172	30068.301	41880.009	34413.432	30386.547	918.103	710.885	420.769	794.623	8145.74	2619.822	366.511	10280.597	258.533	247.11	216.772	2071.132	22103.027	699.928	129.55	1665.314	7101.116	330.569	341.526	279.75	102.102	3749.708	309.052	3223.753	224	0.848	1330.17	426.174
14532.992	29689.624	15316.634	35653.881	22943.069	32889.049	21563.68	23690.68	961.662	627.892	441.326	958.927	8490.736	1167.184	324.708	937.908	256.568	279.538	166.591	1374.846	7584.809	747.24	145.381	1907.107	5191.776	306.854	340.231	355.638	157.029	3481.544	334.591	4714.994	162	0.864	402.13	426.475
14068.032	29033.073	17974.429	33097.551	26582.131	47559.256	27120.424	27156.505	1129.098	580.908	496.407	481.725	526.889	4143.734	412.09	2121.929	276.177	294.711	155.398	2292.606	186.136	2808.126	170.045	4640.883	4105.806	273.84	928.16	335.417	8033.261	3457.358	304.795	22629.214	146	0.911	453.719	424.226
17430.151	30422.839	23247.427	35306.651	28240.77	49469.33	31197.056	32451.928	1148.522	555	490.15	506.511	544.597	2134.74	395.406	8080.78	291.055	262.081	153.785	3314.614	170.486	2287.829	173.634	4277.955	6483.239	267.429	672.884	326.29	7654.512	3091.97	320.81	17301.075	259	0.811	465.226	427.708
20830.176	24236.199	18460.879	31188.915	24108.478	38355.077	27872.812	33496.95	1031.955	612.927	449.189	1046.54	8632.856	3635.05	436.853	12162.781	210.189	209.808	157.069	2764.345	13560.076	1074.121	127.973	2527.597	4513.74	340.318	444.721	322.346	102.633	8287.748	307.901	5975.41	238	0.873	1211.029	427.185
29725.879	29547.201	25362.627	36793.678	28689.792	42747.05	39921.434	47426.747	1225.429	639.961	512.484	1160.069	8278.24	4757.59	466.001	20834.99	237.917	237.843	168.619	2681.449	15853.226	1258.35	136.185	4162.348	4821.077	329.748	394.66	289.685	115.866	8088.536	316.55	8901.11	203	0.896	1290.781	427.426
16083.891	30652.632	20386.324	39158.072	27449.738	36631.348	28458.103	31773.129	1083.637	708.139	464.676	1005.204	6212.564	2159.076	364.174	1332.666	265.554	266.717	178.468	3413.25	6713.96	738.294	161.041	2759.67	5926.74	285.245	516.952	354.781	4283.354	3842.734	343.771	10605.197	266	0.732	420.977	432.124
9338.648	18824.224	12776.011	22352.903	16210.149	22830.182	19992.087	24266.312	874.51	471.323	424.746	446.364	439.885	851.876	309.137	2256.494	230.485	214.749	150.626	3492.233	206.522	401.527	229.298	3591.37	4462.623	279.127	322.528	335.674	8677.083	1419.455	355.907	20028.666	120	0.929	437.05	425.542
17747.904	21137.677	17867.532	25655.283	22134.763	28489.911	24252.67	29720.469	775.536	366.953	366.085	375.739	343.695	969.155	279.445	5574.664	161.936	162.786	152.828	1920.439	182.646	290.946	121.889	3139.743	2567.184	310.12	316.193	278.788	2769.533	679.437	334.035	12649.221	246	0.86	1066.679	427.423
21028.177	39047.426	25302.65	48208.223	33094.827	41757.789	32094.607	35876.844	1049.722	1198.153	477.297	1111.924	7226.08	2895.068	371.503	892.908	294.29	291.502	176.992	2661.727	7464.808	857.926	151.982	2669.664	8322.56	293.406	386.44	365.142	1859.002	5087.299	362.274	8767.445	108	0.967	413.12	426.12
31878.022	36011.718	27653.581	43325.961	35545.056	49353.662	44544.647	52675.672	1197.885	812.146	510.34	1198.115	8993.402	5850.041	444.148	18251.589	259.295	257.041	194.606	2826.203	18143.924	1303.012	135.67	3757.863	6492.657	347.937	400.098	296.739	121.208	8281.054	325.326	7870.467	192	0.837	1301.974	429.271
33495.893	34297.728	27887.343	44886.165	31433.722	47860.993	36876.856	48977.556	1257.119	815.872	498.44	933.392	7024.809	4495.016	384.042	9341.331	272.507	248.506	174.946	2365.303	10006.625	1153.688	156.111	3226.593	6566.023	328.236	360.363	323.403	112.337	5400.305	314.071	6066.852	136	0.93	1379.522	426.824
34829.696	37800.362	26969.298	47307.13	31439.092	49309.163	30311.017	41522.223	1126.434	2333.233	426.203	956.341	5841.508	2322.981	318.864	7654.144	299.853	263.879	144.266	1657.848	7544.967	881.877	133.075	1824.067	13757.737	294.776	394.036	343.919	102.977	3505.544	291.097	3262.15	144	0.899	1399.535	426.458
17158.351	20230.546	17886.935	25294.451	21621.834	26046.972	24788.547	29023.589	883.648	1024.101	379.621	932.292	5486.911	4380.171	383.194	7829.763	236.187	197.208	182.481	2262.466	10690.52	697.951	141.924	2042.358	4129.856	316.758	597.77	267.126	586.317	5334.472	273.605	6103.283	163	0.966	987.445	428.371
40738.309	43245.233	32339.515	53199.107	38106.824	53582.114	40467.829	52548.93	1169.628	947.271	490.106	978.739	7200.762	3713.872	378.559	7952.772	301.864	250.79	165.647	2645.904	7689.178	1035.483	144.945	2609.747	9667.088	340.533	368.407	331.099	106.751	5871.208	309.029	5137.006	202	0.794	1388.52	429.748
19236.766	22145.477	17300.22	28787.443	21755.076	33084.654	23729.661	30738.318	1184.431	563.16	439.423	972.704	7691.305	2528.661	424.898	11864.162	182.077	202.555	161.01	2746.445	18900.423	844.969	123.749	2516.722	2890.435	333.343	418.727	312.025	101.195	5385.155	290.157	5662.203	179	0.902	1198.701	430.031
34234.999	40223.131	26571.121	47822.969	33633.878	52197.22	31182.618	42464.257	1143.643	2394.757	415.38	827.753	4968.667	2334.901	304.65	9205.985	275.735	254.854	141.927	1177.083	7467.097	736.528	130.302	1817.338	11776.048	283.256	386.1	333.279	98.561	2643.68	295.332	3151.325	125	0.855	1404.164	430.692
20341.885	26105.622	21536.951	31606.965	28273.986	32569.092	28455.011	34711.142	1054.282	720.803	412.637	1206.03	7893.833	7460.727	433.901	7624.003	222.475	202.346	164.558	2337.871	9037.043	756.815	137.146	2067.622	4789.92	288.619	776.727	266.181	125.792	8663.35	280.318	6467.198	165	0.944	998.118	430.227
9430.328	11521.956	10175.113	15006.17	13536.424	18774.008	15282.599	18963.783	781.428	377.924	364.65	468.221	407.636	911.458	307.291	6499.319	173.251	176.815	144.771	4212.417	238.414	291.46	111.144	2558.065	1857.516	302.589	360.726	249.888	7577.323	867.882	312.041	10428.901	108	0.926	1028.333	430.444
14996.522	16831.123	15790.757	22702.134	18759.368	26674.985	22866.803	28417.86	851.615	418.714	397.569	429.977	373.452	757.686	307.744	5558.794	196.332	162.098	145.644	2587.185	209.746	228.759	115.901	3351.014	3896.442	301.371	299.075	259.762	3401.111	587.866	309.689	12387.436	148	0.859	1039.385	432.318
14942.141	26540.961	16523.932	34064.288	24979.512	19448.287	11640.26	11157.685	1123.14	582.461	433.136	914.898	7534.878	1385.326	263.73	1723.418	245.214	315.146	212.686	2487.794	10126.08	323.264	130.41	510.255	4416.764	287.536	414.323	288.46	253.045	1565.717	287.128	1222.745	198	0.922	515.232	433.581
11408.27	15433.005	14834.743	20211.811	14017.7	18427.793	13312.176	15208.132	708.583	401.362	359.199	374.309	2712.252	1074.502	294.069	3674.91	225.01	209.4	173.829	2322.847	8083.88	408.258	157.907	1583.639	2270.131	277.352	305.87	275.195	95.999	1735.697	339.155	3890.396	116	0.965	650.095	431.379
13397.408	16165.15	14262.912	20247.868	17551.539	22479.602	18881.989	22466.109	717.411	369.459	305.013	594.507	6313.028	1000.532	320.592	8540.38	173.873	177.424	156.171	1476.169	11103.625	500.057	116.298	1507.649	2762.722	264.309	1157.443	258.876	119.276	5274.71	279.524	4419.969	113	0.981	1009.226	432.42
21688.207	20828.567	17539.952	31189.064	21267.08	36551.671	28727.412	41023.559	1191.197	829.786	471.561	906.42	9804.093	3917.327	398.788	12174.998	244.373	225.404	177.181	2800.268	16795.024	1024.232	159.331	3483.163	4062.184	293.363	378.656	308.941	105.516	5388.901	323.387	6266.641	106	0.98	1376.689	432.321
19404.927	33990.69	22735.717	43568.267	28196.148	34329.761	27644.369	29241.406	1070.037	766.884	466.888	1033.794	8721.198	1610.501	396.034	887.255	264.107	287.738	178.017	1729.279	9056.142	682.391	159.042	2155.088	5857.777	299.283	412.385	357.603	197.287	3454.158	314.65	6223.446	113	0.981	413.128	434.19
14687.238	15656.292	15152.531	20498.593	16467.654	21648.008	18534.565	21802.109	911.071	665.808	368.115	673.785	3512.788	2922.283	360.843	9251.619	260.914	185.327	182.734	1854.504	4930.41	635.848	156.726	2042.723	3226.336	319.882	579.904	292.599	2801.515	3789.691	274.829	5925.229	126	0.921	977.484	433.349
22580.743	24371.44	20378.171	31757.057	23810.296	33343.701	26546.481	33482.439	1063.775	854.954	433.344	1043.724	8776.123	3134.878	389.005	11725.685	188.508	205.871	168.531	2838.99	20006.985	818.755	121.904	2415.958	4340.384	316.754	524.146	306.14	104.276	5340.241	284.649	5613.779	129	0.982	1193.012	434.57
19178.489	34460.081	23696.076	42233.908	31242.67	43984.069	31162.494	33643.503	1091.42	792.02	477.13	980.358	6905.051	3161.244	341.198	1755.578	279.984	287.894	179.699	2197.218	6870.927	901.957	174.445	2343.702	6621.445	284.831	679.26	346.007	546.676	5522.227	304.912	9920.108	246	0.844	431.805	438.902
9669.82	19081.416	12677.624	22261.047	16508.868	32669.154	17129.763	16419.076	947.02	520.984	444.94	573.581	981.52	1610.245	352.227	3716.05	253.775	240.718	152.043	3593.918	1785.731	1023.573	176.111	3793.101	5463.384	258.394	350.044	321.809	4042.961	3219.07	283.175	17548.122	116	0.898	457.647	435.302
8637.267	10068.944	1692.35	13908.559	10034.172	14520.378	10550.275	3614.968	719.382	288.071	192.918	291.67	1067.024	1072.608	237.216	1954.922	206.759	184.471	167.492	641.558	3270.964	207.083	151.39	342.615	2210.869	247.638	312.029	241.62	83.416	435.433	244.183	843.655	136	0.871	861.868	435.713
15547.958	22968.544	16132.16	26206.099	22378.796	13083.34	8892.418	10656.955	687.923	505.698	343.073	758.83	7207.717	470.75	202.432	3603.819	237.388	236.701	190.189	1719.91	15902.119	252.86	155.308	451.901	3760.654	323.198	562.334	283.141	118.488	407.105	300.677	927.389	127	0.944	951.972	435.484
27748.091	29927.538	23746.379	36900.503	28683.889	42911.387	36592.984	47165.829	1179.936	688.118	492.954	1081.545	8462.502	4230.42	433.996	20049.209	218.052	235.909	188.99	3166.868	19792.462	1017.954	132.166	3779.544	4368.685	348.662	355.911	285.123	106.853	6481.483	319.629	8032.625	240	0.839	1294.108	438.683
49733.991	51773.252	39763.059	59547.156	46688.813	58544.767	48840.026	58111.81	1177.717	2187.982	491.665	901.307	5587.278	4410.37	356.475	7895.964	301.637	271.307	174.121	2198.599	6540.009	926.616	137.165	2361.383	10520.376	305.167	402.517	342.427	95.09	3813.868	307.544	4750.382	138	0.944	1395.333	436.029
21048.743	30271.152	18544.021	35804.996	27222.244	31781.851	27811.422	30150.145	820.475	506.213	409.591	408.981	1133.286	1239.876	336.948	5128.558	258.559	224.993	176.117	1624.115	1444.374	554.676	165.046	3092.845	2129.299	266.352	301.688	282.606	114.867	541.887	330.79	7655.227	220	0.851	657.027	438.627
27758.661	28887.448	22749.855	36924.786	28038.184	36582.225	24964.185	28825.291	1001.127	719.321	440.832	903.713	9442.652	2637.99	328.781	11570.521	244.074	223.206	215.915	3438.943	19910.135	706.736	129.449	1350.809	6540.388	319.481	408.057	285.508	100.331	4964.292	300.19	2654.124	140	0.957	1326.6	436.371
19722.734	28146.188	16936.828	36136.51	25295.147	33497.146	21323.034	26736.701	919.416	448.733	382.911	688.24	7228.591	955.631	354.278	8378.2	290.906	303.072	194.31	1444.047	16677.307	474.332	160.513	1504.273	6131.117	323.436	369.205	316.108	91.219	3415.31	309.165	3549.59	127	0.929	752.421	437.083
19603.395	23356.601	20720.941	30848.306	26295.81	33774.478	29881.381	35686.711	912.653	534.344	390.88	803.402	5478.887	3369.353	378.87	9010.651	252.229	192.835	190.689	1796.471	8953.851	630.124	151.077	1920.847	4511.003	335.868	441.196	259.164	2471.202	4944.018	292.594	5719.29	332	0.819	985.039	439.783
20043.234	18403.005	17758.864	25363.767	18260.179	31512.994	23897.793	31350.798	1021.044	791.795	490.898	955.95	8660.443	2841.267	406.452	19529.415	211.493	209.255	178.675	3370.529	20050.479	1111.26	133.511	3296.164	3595.556	309.212	364.376	279.04	109.967	5914.487	313.835	6738.346	116	0.936	1287.293	437.897
49319.779	49574.343	39016.905	58728.635	45306.131	59121.459	50559.147	59791.931	1161.709	1235.783	492.086	889.555	6477.097	4967.022	359.609	7197.413	315.431	264.361	179.795	2098.697	6837.087	1004.283	141.288	2478.445	10757.344	322.896	390.852	319.792	103.009	4822.309	310.228	5172.822	147	0.894	1387.956	437.398
15309.115	28161.424	16822.096	35817.094	24465.539	34995.958	19164.162	21209.052	899.253	930.631	436.256	1003.713	13399.335	1339.384	328.987	755.987	259.126	264.801	185.406	1588.05	17729.209	701.545	152.429	1450.092	5554.743	306.592	423.869	346.421	132.17	3712.027	313.122	3772.235	267	0.8	408.013	440.204
22185.795	36698.575	28089.895	46585.014	33493.443	53128.103	33453.279	26903.101	1115.353	892.876	483.859	932.681	5482.466	5626.284	337.612	1459.078	291.476	293.553	183.965	2612.032	6793.426	2428.052	163.224	1875.735	7354.615	276.473	601.779	335.93	598.163	8089.36	284.799	7948.516	215	0.871	442.77	441.323
12988.157	15722.271	13346.498	20073.148	17412.05	23036.719	19311.247	23889.046	790.709	364.468	402.165	424.421	446.868	1103.432	277.575	6884.69	148.193	153.548	146.997	5676.902	488.238	360.415	120.594	2949.844	2351.015	287.043	329.125	264.497	7521.315	1223.206	326.714	11187.676	184	0.906	1085.989	439.951
17371.629	20169.793	17051.049	26617.003	21809.678	31407.462	25367.577	31674.66	946.381	456.942	388.327	1086.471	5622.224	2548.405	382.463	9126.086	172.881	194.07	155.083	2659.582	9345.263	755.362	114.167	2241.3	4512.476	289.626	515.785	270.941	1562.381	5454.996	301.286	6800.07	186	0.916	1099.554	440.269
7772.794	13014.113	8179.441	16215.398	11476.699	15904.331	11655.708	14462.709	591.436	332.991	300.006	309.049	596.763	464.476	245.804	4574.948	179.318	197.293	165.632	1145.59	879.151	236.686	152.515	1958.671	523.25	264.631	301.695	262.093	105.783	480.343	343.704	3967.807	113	0.981	631.093	438.81
14417.703	18914.351	14976.11	23118.146	16606.273	36645.826	18058.928	22035.287	790.878	406.861	433.932	351.999	601.166	3265.569	284.825	8103.564	246.529	219.735	158.84	1125.493	1269.447	635.265	162.86	2991.602	2225.01	257.464	309.106	298.296	106.236	3059.93	309.428	6155.971	131	0.986	696.866	440.103
25453.771	30889.127	27054.428	39757.958	34590.227	38804.279	36020.242	42727.276	950.168	533.312	420.41	939.834	7359.148	4284.441	377.227	8708.004	233.594	219.375	166.166	1697.029	11165.334	674.408	129.008	1962.803	5674.703	286.769	630.715	265.185	119.265	6908.381	274.116	6015.19	217	0.898	1000.412	440.712
19247.337	25320.4	20532.092	30805.96	27315.851	32085.167	27419.846	32866.59	752.413	421.215	347.509	578.354	5975.327	1900.029	317.438	8914.565	187.69	202.646	164.013	1528.304	13461.457	512.987	121.416	1550.409	3709.803	278.87	809.3	251.317	121.501	5029.97	278.25	4688.578	167	0.922	1011.596	439.686
11349.761	14734.688	12083.477	18445.319	16188.971	22494.929	17472.527	22352.106	778.283	355.685	355.636	368.252	324.013	903.933	266.667	6082.684	171.387	149.731	156.102	4674.927	222.587	350.587	115.273	2909.217	2629.051	303.782	397.441	253.224	2910.044	639.921	350.395	12769.698	113	0.912	1057.96	440.518
14601.441	19249.76	14355.362	23247.303	19647.83	30339.924	22363.583	29753.253	1078.671	630.008	393.722	1264.12	7314.961	3297.143	401.211	12120.308	161.73	183.686	155.381	2117.587	14656.029	871.304	117.4	2427.341	3190.79	293.79	610.629	273.369	126.099	7019.887	307.146	6283.204	143	0.926	1107.276	439.745
27759.56	38089.919	27914.997	43404.152	34014.042	40226.5	36185.254	42480.194	951.769	604.083	492.039	468.022	1077.55	1817.231	363.549	5586.178	305.483	242.434	199.657	1278.693	829.988	8321.727	172.104	4179.491	4274.914	274.077	319.297	292.908	295.749	425.16	337.528	10139.602	217	0.864	662.274	444.256
45360.901	49809.181	36691.538	58630.606	47459.776	59478.473	47389.398	58411.849	1577.622	1576.722	502.939	740.795	4263.439	3894.132	350.554	7700.493	295.594	269.984	178.553	2050.314	6217.901	976.483	142.12	2436.537	9449.541	326.567	385.777	331.626	107.019	2810.333	301.918	4897.011	147	0.875	1398.296	441.813
19076.801	31911.881	18021.171	40329.737	29001.31	39443.484	26392.46	25418.752	1043.432	468.129	415.051	751.264	11824.151	1647.033	423.49	4501.303	301.722	321.531	230.843	2710.788	19893.562	727.398	165.789	1419.113	7821.621	309.7	528.344	284.226	90.248	5791.379	332.888	3282.073	231	0.865	570.868	443.327
17910.386	24144.288	18364.165	31217.165	22078.552	32833.94	24341.655	30157.471	1022.107	476.707	401.731	689.914	8398.652	1148.198	375.774	8338.704	294.147	277.675	185.611	1923.716	22951.403	524.798	172.009	2025.059	5359.55	292.222	376.24	309.365	83.277	4243.359	309.189	4904.905	207	0.831	756.22	442.486
11044.046	13803.208	11847.66	17299.64	15394.045	20661.75	17306.263	22031.135	871.01	426.085	407.178	485.991	379.676	778.621	298.232	6301.967	202.526	163.279	156.763	4000.903	208.764	267.374	99.644	3077.256	2946.985	285.537	296.792	272.905	3204.752	605.017	304.439	11705.829	129	0.797	1038.957	443.484
16698.886	22138.116	17323.179	25457.294	22376.037	28150.342	22859.091	28293.191	883.222	425.816	417.266	455.825	376.808	893.151	304.884	5539.333	204.404	150.915	146.334	3595.582	185.9	268.479	117.375	3496.979	2423.655	291.59	290.462	262.886	2817.973	652.373	308.664	12517.664	105	0.971	1044.405	441.671
25442.163	39996.33	26571.018	49856.196	35457.985	51465.704	35130.175	38531.37	1207.436	509.649	452.337	645.951	7945.401	2820.386	410.412	6392.057	313.602	322.98	210.5	2154.13	10757.696	999.4	167.219	1764.681	7820.375	305.234	512.848	281.246	91.359	6301.573	337.625	4083.139	210	0.809	581.695	444.567
8639.009	9556.38	9018.116	13243.933	10842.679	15671.327	13920.81	17901.133	658.469	317.907	319.938	527.788	440.036	701.407	283.601	7231.308	178.284	163.721	186.359	3806.279	235.361	256.496	105.344	2172.341	1655.72	296.167	275.748	257.982	2115.628	825.315	298.825	8132.051	136	0.93	1031.743	443.5
20652.263	22055.942	19040.98	27589.495	21202.893	28208.819	23619.441	29652.32	838.663	810.086	412.347	815.686	8002.581	2902.656	377.72	11299.654	185.315	196.657	185.677	2543.506	20102.735	821.608	133.05	2292.787	3638.746	296.483	381.74	295.191	110.164	4940.465	320.614	5322.688	143	0.978	1169.64	443.15
22710.022	28226.155	20892.013	35026.746	28726.918	37745.386	29236.493	35997.604	909.184	853.894	424.449	1106.516	7968.038	3178.152	412.719	11012.213	196.922	203.993	182.796	2810.766	15784.217	794.149	124.143	2309.835	6044.23	311.226	434.23	290.609	104.252	5788.196	295.575	5590.224	393	0.754	1188.793	446.846
18853.402	33793.356	23307.753	42536.527	30866.512	53644.118	29173.848	18127.087	1162.153	999.697	466.894	862.018	6132.38	4515.018	320.707	2686.913	294.482	330.596	206.37	2373.88	7033.367	1112.743	155.765	1237.258	7919.13	269.351	424.53	329.199	623.343	5592.603	294.614	4246.243	304	0.845	462.648	447.026
21830.44	27817.021	17873.864	35824.791	26494.168	35750.255	21405.552	28614.862	901.029	502.99	339.25	510.134	3807.279	1868.676	302.92	12144.419	301.41	268.443	190.879	1674.262	12208.548	323.383	165.691	1968.079	4130.886	291.184	536.584	267.158	808.662	1618.744	266.317	5072.045	212	0.869	851.59	444.844
12604.551	14625.9	11242.011	18419.742	13467.94	22430.378	14480.336	18921.861	898.045	447.734	425.597	967.467	10202.314	1218.836	366.323	13174.995	214.729	203.03	194.731	3614.229	21436.792	609.279	130.344	2094.317	3969.172	313.551	514.347	291.187	108.273	4845.79	295.472	4481.518	131	0.921	1219.378	443.485
28056.001	30293.438	23020.012	37959.694	26645.999	41808.832	30373.831	41828.183	1277.936	598.004	473.623	903.5	8824.019	2701.162	397.612	11307.571	255.879	234.174	182.421	2230.051	17336.109	1024.863	151.372	2994.175	6368.995	331.336	351.672	301.42	154.535	4897.062	313.882	5634.44	150	0.936	1377.467	444.347
36443.912	39228.01	28757.398	47928.275	35906.19	50655.174	41161.159	52751.053	1154.242	941.726	499.998	849.932	6847.175	4479.194	380.621	7784.483	282.036	249.507	184.644	2165.638	9043.276	1153.119	147.066	2698.428	8538.25	318.668	408.096	318.924	161.009	5048.021	311.92	5310.042	206	0.89	1388.471	445.272
19299.864	33220.427	25375.272	42356.149	29765.202	47505.144	25702.046	12831.95	1244.745	1008.805	478.272	1007.676	7575.664	4478.791	308.52	1388.745	305.629	326.117	204.598	3208.637	9781.987	2282.319	159.242	1124.014	7673.098	272.567	440.223	342.411	431.809	7835.37	291.134	4441.022	143	0.916	450.913	445.948
10176.729	12970.183	10758.208	16189.843	14111.334	18667.541	15123.672	19562.896	837.402	379.088	400.31	386.816	425.374	856.664	259.12	6385.177	153.552	145.502	132.05	3802.836	215.423	300.516	120.616	3693.745	2333.204	264.329	322.633	273.295	3251.314	677.646	338.98	14048.317	156	0.821	1078.128	449.532
29933.66	30864.661	26068.69	39771.07	30058.072	39605.643	28379.497	37689.668	1190.232	691.561	459.133	1026.443	9275.191	2600.82	363.849	18248.816	214.368	223.606	196.826	2982.482	22807.078	677.181	122.626	2755.495	5060.791	374.415	352.097	264.349	98.034	4903.815	317.208	5662.405	203	0.885	1295.357	447.234
19871.635	23308.358	19318.333	29926.186	24258.447	33572.972	27107.94	32749.142	874.916	688.719	375.247	1015.622	5700.452	3087.446	336.175	9002.058	157.16	180.572	156.801	2934.842	10780.016	589.836	114.596	2044.098	3722.525	297.766	369.219	269.727	791.144	5060.252	291.248	6076.314	292	0.784	1106.086	451.346
15981.241	23305.864	18225.543	26257.204	20801.891	25866.143	26113.243	30868.878	670.901	471.933	380.633	374.282	818.661	1947.166	316.614	6237.299	236.529	216.798	197.989	1173.927	1088.438	11538.648	168.323	2780.344	2648.954	270.872	315.014	287.132	224.926	871.516	327.397	6955.443	144	0.923	667.208	450.451
25823.105	30319.33	26860.142	39338.677	33411.21	39272.984	35420.236	41716.75	967.629	632.412	415.444	770.208	7427.92	4103.598	365.957	8883.518	224.867	235.48	192.102	1708.092	14358.555	628.17	131.27	1947.854	5771.847	340.106	416.877	254.005	108.282	6306.936	273.403	5768.352	343	0.841	1007.156	453.034
17113.18	17153.541	14177.734	14997.804	12073.878	12060.515	7229.056	9118.218	910.15	690.619	408.647	412.628	1804.455	390.44	210.796	3830.597	202.866	256.674	260.092	548.384	2821.155	209.571	102.353	467.475	4607.382	376.338	509.279	261.255	110.317	386.724	313.069	778.89	114	0.948	1255.798	448.702
18107.138	21940.342	19068.162	28974.857	20732.784	30378.66	23958.298	29737.237	730.991	342.947	356.194	364.051	2149.075	913.887	264.135	7519.315	282.349	241.653	181.848	1074.167	5089.929	309.169	165.097	1505.31	5414.945	287.705	389.599	296.394	81.572	1309.702	276.858	3828.349	208	0.763	773.404	451.135
21383.088	29864.195	22644.853	35204.454	31503.988	36740.049	31026.996	37413.548	760.914	611.682	349.734	794.91	5551.496	5592.184	345.134	8696.572	190.001	220.755	159.774	1661.23	9793.051	527.919	118.801	1580.71	4135.616	288.585	333.716	239.992	116.236	4856.067	283.949	4887.996	128	0.974	1017.156	449.078
11141.804	13779.593	11722.5	17630.304	15160.632	21322.741	16983.391	21918.167	767.828	387.37	379.078	371.452	331.268	702.08	265.376	5634.638	157.368	144.829	144.61	3171.959	184.979	317.251	124.383	3158.961	2555.034	291.483	346.96	254.536	3275.863	529.895	354.1	13406.085	191	0.825	1063.955	448.835
32192.707	36471.026	29606.532	45307.332	36407.842	45312.11	38582.806	46194.346	939.79	1038.523	426.886	1004.413	6580.189	5498.563	386.003	11470.021	209.095	209.109	183.04	2396.158	11981.404	832.528	132.673	2391.138	6675.718	307.721	374.161	296.495	109.409	4835.884	308.199	6020.86	164	0.938	1173.561	449.848
29974.097	34675.631	23686.498	42370.76	29579.031	44744.868	29420.499	41521.371	1436.932	891.549	502.451	929.723	6314.418	2743.77	363.998	8607.674	246.161	238.784	162.791	2135.789	10322.6	1035.57	145.025	2593.259	5057.013	320.777	434.506	332.187	270.612	4645.643	315.334	4559.76	171	0.879	1403.921	449.091
12484.404	18578.817	13179.061	21589.769	16387.132	21172.859	17880.466	21545.927	761.285	473.9	370.888	373.937	1360.789	919.826	319.358	8097.218	220.076	230.852	187.837	1743.331	1638.835	401.157	176.134	3106.233	818.811	278.677	315.645	287.127	101.693	480.833	369.543	6789.049	140	0.957	634.129	451.679
21221.498	28384.43	19530.137	34307.109	26276.995	55950.377	22774.993	26617.414	827.187	447.053	394.881	388.424	623.032	4654.43	303.678	8813.366	280.855	250.837	159.253	1573.142	1704.724	900.775	167.265	2922.022	4717.899	267.938	323.234	295.832	124.374	4325.766	320.146	6851.68	174	0.938	693.115	451.115
7006.006	11033.677	7695.372	13434.242	9465.589	13848.292	10024.895	13124.133	834.204	446.433	392.126	538.573	4964.737	983.737	324.849	8369.601	225.004	223.997	168.162	3244.838	19739.282	498.191	169.402	2261.407	850.649	274.342	676.497	320.862	83.313	3346.399	311.626	5476.427	120	0.969	725.233	450.575
17609.906	21493.886	17897.489	25563.723	21403.437	27772.137	23000.219	28656.925	894.464	408.504	423.841	429.001	369.516	1133.156	292.872	6236.577	208.694	173.605	161.276	2809.242	191.784	338.777	112.462	3224.369	4210.278	312.33	303.265	250.987	4811.142	748.329	318.483	12015.093	140	0.957	1047.914	450.471
25185.788	29883.047	23513.37	37749.524	30665.976	41485.412	34430.057	41110.479	764.653	1178.203	371.263	973.891	5447.24	5481.236	351.54	9789.003	189.899	220.851	188.672	2137.069	11390.247	623.144	125.835	1924.739	6301.316	301.367	458.379	285.446	131.838	4121.621	300.766	5183.323	383	0.785	1149.007	457.591
30094.24	34447.807	28205.525	42851.541	35341.607	43235.138	37882.538	44211.328	909.357	683.086	413.555	997.856	5941.678	4339.466	376.349	10609.987	203.322	215.057	199.061	2349.093	11535.769	698.766	129.027	2183.042	6362.12	335.806	415.198	297.715	107.75	4696.283	313.957	5673.828	250	0.867	1162.056	453.604
14355.183	17572.055	12765.786	22677.839	16806.529	26975.858	17063.303	22342.865	769.92	393.759	391.597	843.667	9484.757	989.513	345.993	13222.092	190.619	192.903	200.917	2813.994	20725.483	585.207	123.791	1957.103	2932.493	320.256	445.257	287.798	110.088	4799.666	303.921	4224.66	200	0.903	1221.69	453
17144.859	23523.558	17665.69	27372.732	21205.084	27658.78	24195.152	28556.618	699.475	772.369	377.875	364.145	1064.242	919.295	323.794	7667.435	231.887	216.086	200.031	2015.871	825.987	838.63	166.333	2390.473	2687.377	272.268	315.229	286.259	102.88	418.918	338.955	5883.33	242	0.88	650.207	453.285
28755.226	40325.61	26487.246	52016.373	39724.182	49399.588	38361.942	47509.493	904.503	472.163	429.226	516.286	4616.908	1509.416	348.736	7686.203	332.5	316.929	191.092	1571.351	10611.078	468.067	172.018	2319.096	7883.407	305.793	377.531	307.123	82.875	2385.127	302.652	6132.738	128	0.974	754.711	451.664
27156.569	37105.377	26841.51	46164.313	35153.3	45109.768	36415.265	43987.242	958.544	498.644	443.63	510.887	4885.738	1606.806	333.709	7938.055	326.778	294.906	179.07	1518.556	8088.886	482.743	178.291	2488.757	6485.525	310.642	398.379	305.134	77.369	2955.703	303.326	6567.814	364	0.728	762.297	459.302
26172.81	30745.984	24279.071	35298.315	27523.059	35610.241	28588.682	34777.864	851.63	1436.73	412.395	799.185	7558.738	4244.083	353.183	10680.504	188.374	218.231	188.478	1854.559	16669.65	730.34	137.717	2172.973	5483.358	305.611	423.566	275.834	102.22	5532.876	301.77	5289.521	112	0.973	1141.848	450.973
41735.747	45099.087	35790.263	54257.428	42323.155	30690.252	20646.545	28504.493	1246.829	1542.908	453.887	1198.398	11211.594	1367.868	293.466	10813.571	243.337	264.183	222.415	2267.686	19260.127	328.69	110.216	1346.039	7640.517	407.855	338.076	279.791	98.135	2298.146	309.229	2759.141	139	0.95	1302.212	451.327
18404.094	28450.01	20317.7	36524.656	24501.343	34233.729	23184.321	7521.329	971.948	516.942	421.282	792.707	9244.774	1807.145	371.561	1814.63	276.541	283.907	222.427	2287.414	18754.673	662.868	169.464	377.7	5538.754	322.471	532.115	273.738	94.312	5375.342	345.364	823.404	247	0.854	591.496	453.763
14573.813	18495.013	14810.201	21714.572	16390.729	31658.52	18495.496	22650.399	628.743	364.542	359.951	333.206	527.885	1742.822	285.929	6998.144	205.23	215.869	161.696	1344.228	878.838	673.966	160.632	2470.9	616.792	269.975	301.152	277.777	113.51	3944.7	320.827	5605.034	149	0.955	677.279	453.151
20032.318	27625.226	15267.259	35962.057	27020.372	30509.726	20768.735	25761.752	840.368	631.845	316.628	621.127	5205.604	1630.125	297.179	11540.362	290.625	302.147	194.762	1885.808	14407.181	324.015	161.842	1417.735	4833.637	336.899	492.824	283.49	396.707	2270.938	276.686	3621.935	219	0.813	851.852	454.404
23117.168	25995.069	18332.59	33066.87	22427.865	38564.589	25101.778	41472.789	1129.952	549.518	448.862	921.177	11264.075	1898.279	396.234	16074.272	220.637	219.236	190.682	1951.863	17132.588	881.677	155.724	3537.262	4340.294	354.723	370.798	289.502	134.482	5342.673	306.999	6431.621	151	0.932	1374.421	453.03
18320.529	27663.877	18416.088	37495.569	25379.456	38444.601	24815.49	18284.592	1081.948	652.618	413.62	768.092	11063.299	2325.621	447.358	3233.99	275.173	297.447	212.44	2707.575	18078.378	654.529	156.872	1008.019	5071.714	340.429	644.573	289.44	95.187	5394.524	327.121	2241.23	146	0.901	559.055	454.171
16074.894	24278.046	18380.312	31344.059	20919.329	30800.328	23357.006	22057.711	883.492	512.227	409.649	761.861	10446.573	1567.027	423.303	3349.793	263.688	269.894	214.771	3078.52	17127.105	612.401	151.603	1010.627	4755.499	351.536	497.792	286.672	89.852	4548.367	326.058	2300.204	169	0.911	566.251	456.293
30257.596	40533.634	27780.01	52119.62	40281.714	49706.598	39441.926	47257.905	964.257	486.63	435.675	532.968	5817.757	2423.35	350.04	8003.085	347.241	338.756	199.604	1895.34	7199.593	581.455	172.52	2218.524	7984.163	303.47	381.29	310.47	85.415	3184.031	304.882	6086.468	147	0.908	745.697	454.405
31673.982	32555.06	25384.067	42019.059	29437.1	45327.248	33918.933	45171.554	1033.85	1263.851	505.26	874.339	6683.253	3587.288	374.533	11753.742	258.503	234.222	189.375	2474.604	12320.931	998.483	147.742	2992.019	7847.711	332.286	483.008	317.716	209.237	4660.525	309.706	5670.446	271	0.806	1394.788	456.127
35233.278	42647.501	27162.339	44464.968	33640.614	45095.905	30162.322	41220.084	1019.167	1434.789	498.162	923.461	6028.807	2567.803	330.828	9215.543	256.285	247.171	176.023	2031.731	11462.051	828.65	137.437	2243.179	6914.263	368.698	518.316	324.728	95.828	3812.14	318.564	3934.81	123	0.914	1409.687	454.923
12252.126	18654.049	10596.263	22815.84	16880.585	26767.472	13734.39	17448.255	930.894	458.706	397.823	584.169	7140.862	1467.068	266.375	10880.325	295.512	252.535	236.938	1675.214	22970.239	288.489	181.955	1513.51	3251.422	283.199	599.199	310.251	83.98	1905.858	281.224	3781.469	139	0.977	793.86	456.011
17479.572	24702.367	17602.525	29554.658	21126.224	38614.133	16913.013	23720.299	838.98	403.905	397.208	355.261	952.076	3493.269	281.129	9640.603	292.733	249.555	169.547	1590.478	1885.345	963.316	168.805	2766.97	5673.334	256.821	312.359	303.062	107.058	5093.891	308.693	6162.372	139	0.94	699.939	457.097
19951.549	25150.137	22764.049	32000.469	23405.971	34769.855	29379.88	35401.555	802.779	402.991	397.063	407.61	3893.951	1601.01	294.118	8781.785	279.002	257.115	187.884	1296.273	8384.879	391.085	175.44	1828.525	5539.069	295.085	405.011	296.724	82.467	2111.726	288.203	4760.34	218	0.883	770.821	460.748
24956.937	31296.962	25381.55	39344.491	33986.478	40012.826	34838.62	41966.284	1123.018	704.233	410.285	900.267	7986.488	5570.699	364.395	8304.146	200.152	237.299	176.447	1713.485	9933.823	612.012	122.365	1788.776	4742.508	294.651	341.691	250.906	107.617	6792.462	294.022	5496.078	110	0.915	1014.064	457.573
16154.397	19051.089	16504.409	24495.373	20523.093	26103.605	23701.437	29477.675	802.446	372.676	380.832	445.54	397.087	1116.035	293.646	7039.984	185.037	164.117	164.075	4431.255	252.745	335.504	115.193	2855.439	2733.305	286.354	297.647	255.594	10683.311	1189.481	349.521	10438.09	212	0.834	1047.434	460.269
34653.646	37746.933	32201.5	49366.126	39818.563	51827.172	44827.8	51671.111	1004.408	1529.237	387.443	823.961	5531.319	4837.038	332.038	9685.932	222.385	229.348	190.515	1549.456	7988.87	548.969	132.821	1849.406	9278.657	332.497	317.864	283.226	97.618	4271.395	295.366	5163.85	133	0.935	1138.169	458.252
30030.272	34837.101	27937.139	43397.261	36632.242	45078.549	38672.317	46583.142	853.351	621.917	405.841	1041.264	6359.439	3983.988	378.031	10639.041	199.628	215.716	213.904	2264.176	10330.073	660.227	124.905	2125.36	6831.827	329.134	326.336	301.868	133.359	4874.126	299.848	5616.145	228	0.864	1171.022	459.675
14480.303	16893.301	11417.803	20786.633	15067.288	33826.056	22086.677	38425.182	1049.856	486.846	410.103	884.056	12234.263	1511.681	410.689	17065.212	196.633	204.601	207.039	1923.25	26127.154	1119.102	153.101	3172.456	2514.602	358.22	387.432	286.975	95.229	6017.17	310.245	5829.225	229	0.752	1368.972	460.255
29514.91	41970.003	26957.353	52417.799	40406.685	51102.115	38853.857	47259.865	1064.758	536.847	452.849	649.719	8302.374	1996.593	366.626	8387.376	349.964	330.619	198.195	2222.697	8106.37	669.429	170.063	2386.758	7457.012	306.136	411.057	332.278	83.187	4851.707	308.245	6324.498	353	0.761	736.361	463.664
31808.486	42955.912	32295.968	54976.558	41282.007	52086.152	43453.968	51815.633	1128.351	551.109	480.534	717.773	7451.882	1852.699	398.99	7849.98	362.633	348.814	184.886	2338.22	6937.155	718.737	171.574	2577.387	7670.13	306.161	414.69	320.243	79.529	5235.282	309.892	6937.63	209	0.883	750.17	461.443
22844.97	28916.259	23666.352	35686.574	30989.408	37347.362	31274.848	37957.95	999.278	779.069	372.698	871.473	5173.674	7810.622	352.816	8526.778	196.809	236.366	158.567	1631.952	8235.219	612.352	115.008	1622.506	5181.999	299.594	342.089	236.39	107.222	5007.906	299.022	5051.378	104	0.974	1019.962	457.538
24306.757	29258.003	22011.912	36704.965	28947.938	41295.436	30091.039	37717.414	933.783	517.669	431.982	906.676	7705.467	2760.029	344.499	11316.207	201.229	206.285	192.544	2862.75	19321.033	570.487	125.063	2095.691	5148.147	334.018	419.815	283.137	113.11	3881.284	295.532	4981.456	321	0.794	1200.949	462.696
18591.162	30435.017	18556.072	39379.2	27050.616	39274.344	26177.37	18314.195	1065.368	520.025	402.011	675.194	8723.457	1590.802	406.098	2910.123	255.927	277.369	213.117	2695.225	19745.897	645.61	158.319	894.577	4082.407	335.106	597.588	285.206	105.644	4002.184	306.689	2032.06	207	0.922	553.418	460.804
7268.348	7099.638	18501.287	9912.499	6952.602	4253.861	9985.536	6140.854	546.683	286.697	340.328	405.514	2284.745	318.434	154.892	4331.515	194.378	157.845	194.975	1859.846	3848.113	135.177	114.795	437.045	2033.056	232.152	547.169	250.583	78.734	486.224	217.063	923.539	134	0.927	874.388	460.769
22522.166	32048.515	24486.174	41140.812	29029.77	44871.961	31116.903	33704.198	973.18	653.675	406.797	673.23	9185.321	3185.393	419.742	6006.821	301.893	304.392	229.024	2230.956	18158.773	643.084	160.022	1450.823	7835.447	324.794	555.038	300.003	91.969	3817.776	314.809	3324.734	207	0.797	580.37	465.514
18950.911	22074.208	18647.26	30492.802	24877.426	30168.165	22659.787	28043.507	676.679	471.122	332.634	568.733	3530.864	1929.93	259.637	8134.385	159.463	174.841	181.387	2203.565	8518.602	377.889	115.947	1469.941	4681.121	308.553	266.112	281.967	760.76	2397.064	268.131	4386.648	183	0.931	1111.62	463.352
15010.114	19172.783	15062.721	22858.006	19317.159	25936.575	19860.118	26001.937	848.741	400.571	417.176	389.062	367.483	769.524	251.024	5672.978	157.138	151.655	154.823	2491.199	213.123	255.591	115.468	3544.517	3254.119	292.283	286.627	252.185	3011.025	525.353	292.868	13894.333	132	0.878	1066.492	465.379
17731.993	21638.408	16615.925	27817.247	22224.493	27389.994	20620.697	26057.519	797.942	682.625	338.139	892.203	6343.98	2242.893	309.06	9822.137	177.624	184.467	175.401	2226.377	14752.22	412.254	119.416	1496.103	4803.162	305.969	335.905	288.389	116.881	3775.097	280.332	3886.399	264	0.82	1121.25	468.943
18842.694	24172.404	17518.877	31040.019	26702.569	38198.649	29030.27	36448.713	816.408	851.621	377.295	1177.403	5913.658	4468.519	375.954	9799.972	181.23	195.091	203.618	3506.023	12461.781	698.419	123.512	2140.739	5351.353	318.588	330.913	301.977	1448.45	4985.336	291.844	6012.354	152	0.861	1174.533	465.539
9096.099	12716.389	9258.167	16034.127	11423.006	16482.93	12663.364	15518.392	573.229	308.93	307.367	282.563	394.558	502.045	262.663	6554.944	190.001	198.415	176.118	1802.874	527.884	329.583	161.161	1684.607	676	283.93	326.022	269.876	103.944	969.909	323.854	3857.04	121	0.977	670.409	465.186
23384.88	26188.481	23648.704	35492.945	28916.187	37680.491	33432.894	40557.573	1104.978	1084.486	398.206	993.42	7954.659	5021.711	375.997	9554.811	216.29	242.268	175.33	1728.148	11962.102	636.645	128.251	1855.899	5845.546	288.776	350.392	250.392	101.696	7072.077	274.627	5604.311	124	0.933	1017.879	466.105
20567.704	32441.408	19821.385	39598.133	31393.883	40591.445	29430.543	36914.378	1290.013	533.029	476.429	634.332	6710.394	1450.562	380.447	9285.715	336.592	326.032	162.77	2754.373	8502.386	666.446	178.193	2543.565	6056.319	297.296	407.657	316.684	74.576	5014.869	313.546	6557.669	129	0.97	757.213	467.957
14109.751	16024.042	14086.773	21640.543	16969.119	24424.636	18255.962	22705.237	766.976	564.341	335.303	582.88	4486.864	2391.779	302.014	10571.523	263.59	205.056	177.717	1806.171	12445.294	515.62	143.613	1285.628	3608.297	300.818	467.68	260.051	108.178	2363.296	259.811	3395.418	204	0.862	968.191	470.647
16792.387	18671.153	14015.04	24056.199	16941.83	24447.979	15127.812	17807.184	1014.033	830.942	436.829	998.354	12187.345	1810.651	385.929	12739.442	219.7	251.815	239.649	2229.858	22791.097	861.499	118.012	1770.305	4567.323	319.818	300.767	282.109	109.284	5143.325	311.59	3565.098	176	0.82	1250.318	469.324
32603.345	36230.344	26761.262	41951.814	33207.646	40861.489	33732.823	33429.221	1070.9	664.372	454.98	950.934	10567.302	2712.87	427.376	13346.743	240.201	240.952	215.236	1931.474	22802.771	994.693	147.392	2276.339	6813.905	359.347	366.235	293.648	99.628	6438.046	297.592	4630.496	276	0.864	1364.13	471.58
24367.374	32115.628	18469.347	32479.351	22906.057	32843.477	22872.083	30682.978	889.934	1954.066	429.932	1004.779	8029.225	1276.254	308.555	8385.518	250.591	237.03	160.485	1626.186	12619.976	677.178	138.008	2116.102	5948.497	314.906	463.938	301.701	95.476	3883.399	287.793	3441.986	107	0.958	1423.846	467.5
15267.991	20746.766	16446.799	25754.475	14770.738	21408.711	17194.252	20625.479	693.378	365.239	356.697	324.104	470.522	558.857	290.561	6339.375	199.721	191.273	191.202	1582.955	793.505	262.095	182.44	2354.012	1643.324	287.54	335.801	297.719	91.747	414.915	343.649	4801.528	139	0.988	611.349	468.601
28885.137	30882.897	22529.036	39749.604	28215.163	43050.141	33139.883	45412.302	1153.807	1331.543	516.51	1123.699	7465.481	2423.803	374.661	11761.42	277.3	258.221	174.697	2254.297	12348.624	974.463	141.121	3281.326	8129.656	341.457	476.081	319.543	99.473	4916.959	283.472	5942.908	224	0.919	1416.616	470.634
17158.264	27218.406	18210.061	32715.557	23456.128	31827.277	24013.122	25196.906	982.845	519.723	442.019	663.954	9408.807	1539.454	435.185	3892.666	264.017	230.793	198.706	3777.567	25094.78	731.877	158.856	1398.505	4133.307	338.501	565.839	291.647	107.849	3463.73	307.26	3420.858	184	0.936	557.054	470.799
14613.524	24774.343	15049.55	32013.999	21637.062	27109.887	19050.137	22165.324	931.602	516.054	416.364	798.975	12003.033	1191.519	461.203	5725.677	252.38	261.801	213.649	2903.482	20800.431	710.54	160.19	1496.905	4425	344.859	686.077	274.389	102.798	4905.492	303.13	3213.934	131	0.921	564.798	470.05
7880.981	9259.025	8159.188	12360.554	10450.966	15574.325	12189.471	15788.931	887.343	1241.876	370.17	726.866	7518.416	1395.959	345.823	10825.175	216.983	195.539	192.23	2402.77	15221.253	551.66	134.684	1768.912	6301.293	289.277	387.611	252.007	105.895	7683.317	262.153	4621.484	110	0.985	1007.936	469.064
12174.816	13467.341	12324.321	18865.983	15555.634	21631.69	19187.418	24894.696	720.433	346.574	370.869	530.511	483.802	804.375	275.968	7359.577	182.385	146.293	151.544	5146.543	296.089	316.966	110.931	2703.994	2471.512	288.424	268.282	243.9	4734.99	998.496	325.332	10283.894	135	0.856	1048.811	470.389
28215.171	31222.06	26029.581	41801.6	32905.007	43050.085	33926.493	42578.735	833.079	490.264	401.328	1034.614	7799.21	2903.743	354.938	10898.292	186.444	210.735	190.019	2469.206	13312.565	543.828	126.033	1904.203	5766.271	325.903	308.853	290.015	152.532	4264.684	298.585	4859.411	216	0.849	1190.764	471.981
19394.806	30465.084	15973.982	39740.026	29048.624	42020.169	26052.605	33288.622	967.141	499.835	389.039	617.509	9036.211	1373.233	368.927	9978.378	321.372	307.708	183.439	2401.387	12095.275	607.701	168.108	2083.875	6568.898	300.14	436.698	322.061	89.834	4049.494	307.112	5161.373	174	0.848	725.557	471.075
18990.316	30159.677	19244.624	37922.833	26519.816	37587.8	24946.465	29102.508	870.178	607.252	385.477	528.733	6207.912	1858.022	409.889	5314.622	273.202	276.498	226.083	2111.12	9724.255	552.292	154.155	1321.311	6772.282	338.941	577.983	294.165	100.892	2765.205	315.243	3124.984	224	0.873	571.027	475.344
19190.175	26299.647	20115.988	34263.547	24404.969	36223.997	28043.095	35186.968	1154.356	520.806	457.04	629.23	8558.713	1522.642	389.895	9882.052	309.038	286.52	176.555	2571.169	14815.906	667.07	173.2	2466.149	4432.937	310.117	412.961	327.977	81.956	5540.744	297.23	5998.622	222	0.855	745.811	473.279
28820.258	35156.293	29145.844	44410.414	38064.738	44703.876	37713.012	45085.361	1111.367	707.348	396.913	850.414	6126.511	5199.11	345.36	8619.001	223.826	237.396	162.018	1663.448	8089.447	619.284	117.845	1730.886	6337.066	284.491	408.333	257.731	118.482	5415.158	299.319	5404.418	222	0.863	1028.081	473.252
20338.526	19373.424	14921.395	24368.794	19530.851	26703.2	20904.291	26654.729	819.189	678.379	344.722	799.359	5488.754	3748.237	323.828	9024.347	180.936	181.179	164.567	3210.772	16643.721	507.054	122.208	2227.417	7452.629	297.714	420.775	292.834	434.381	4069.63	299.48	6251.202	149	0.955	1132.802	471.768
11705.851	17846.275	11954.38	19260.719	16606.821	23219.757	15668.607	19524.213	657.858	609.639	307.187	779.876	8134.203	2356.82	327.607	10415.594	242.119	205.257	193.929	1971.346	17538.827	453.421	140.371	1143.363	3086.282	312.906	394.381	243.999	112.987	3348.076	273.171	3047.276	111	0.923	974.959	472.527
20590.056	24150.644	20476.37	28607.808	24901.159	31724.478	27486.407	33307.568	812.316	387.51	381.905	362.981	333.14	1131.563	246.843	6012.081	166.412	156.573	155.315	2313.074	221.113	325.453	139.849	3240.722	3795.458	294.595	271.415	259.74	5244.904	504.401	261.872	12658.683	184	0.894	1064.674	474.734
22435.315	31141.848	20641.663	40623.865	28269.844	40410.184	26881.543	34905.179	1144.165	530.699	462.283	685.664	8509.957	1423.977	390.908	9993.183	289.075	291.518	178.553	2279.216	11201.277	683.884	175.342	2606.52	3375.598	299.484	448.979	331.048	84.376	5463.19	316.112	6161.524	100	1	736.62	474.38
10305.836	17471.412	8916.982	21505.496	15166.822	24575.986	14625.625	19326.837	887.065	451.002	379.434	553.318	7503.229	944.143	342.343	11413.491	264.934	255.922	194.168	2672.486	17164.41	574.756	164.362	1877.147	2327.339	285.572	544.223	319.321	93.362	3390.444	306.631	4107.491	144	0.948	718.951	476.84
13351.295	15908.588	13230.697	21099.416	15033.477	5952.841	18819.763	5058.043	746.022	458.033	350.084	620.395	7213.562	564.759	319.215	2026.145	271.752	247.15	212.801	2633.279	19037.948	207.339	159.057	243.035	4544.143	315.682	332.16	303.882	88.215	1116.416	274.143	490.301	142	0.945	832.514	477.493
25015.185	31037.969	25007.776	38918.866	32861.001	39881.479	32683.681	40161.43	885.248	793.503	391.449	805.497	4713.785	5045.056	325.006	9122.856	226.052	217.017	176.503	1722.252	10200.654	564.46	115.964	1695.45	5649.243	288.331	412.981	256.316	121.787	4168.851	297.409	5131.367	270	0.839	1035.933	482.126
12586.493	14968.703	12824.646	20208.773	17153.907	23645.407	20549.911	26039.272	831.272	406.421	390.774	467.836	472.693	908.961	262.537	6709.144	180.119	146.587	145.668	5722.903	285.607	371.47	127.481	3296.616	2747.909	279.277	258.987	257.266	3977.826	930.541	298.218	11864.217	171	0.862	1057.576	479.196
29911.055	31069.295	28083.758	42529.323	34038.231	42790.693	36273.141	44591.433	856.135	609.154	410.638	894.317	5069.806	4305.15	348.657	10265.488	185.34	208.072	183.998	2325.66	11267.577	513.085	129.424	2031.579	6076.549	312.283	315.292	293.868	302.637	3060.167	309.326	5441.303	248	0.806	1186.206	481.48
8076.278	15653.269	7718.673	18699.161	13130.018	20543.893	12816.771	7136.68	837.8	457.239	380.533	705.347	10967.339	1143.231	479.475	3333.558	221.637	240.073	188.919	2166.554	24864.078	625.803	147.486	720.175	2700.53	518.874	852.688	297.508	130.822	4099.757	300.426	1385.746	116	0.925	540.836	478.871
14140.086	19001.701	13703.989	24200.961	17215.133	26900.807	20106.931	24307.524	2261.958	633.589	382.791	318.209	618.713	622.147	296.302	7611.615	652.728	829.757	211.811	1505.97	5832.571	364.651	154.287	1740.691	14876.99	427.127	330.949	291.581	107.05	363.647	314.768	3684.126	247	0.864	657.957	482.63
14015.18	23599.803	11093.358	29428.48	21595.094	29501.726	17184.018	22830.71	980.92	469.377	412.051	546.234	7449.944	1183.554	334.61	10844.912	267.538	273.558	182.779	2244.997	12993.033	549.417	167.411	2144.618	2553.615	300.599	454.253	312.384	89.134	3733.857	308.264	4867.651	139	0.95	730.802	480.133
13907.296	18363.369	13087.356	22420.618	18711.595	26525.307	19555.71	25512.266	741.184	462.982	329.12	740.949	4583.473	3045.24	317.715	9080.196	168.864	181.599	156.411	2560.418	15968.49	450.457	113.184	2135.286	3227.988	315.743	406.176	294.292	383.317	2990.696	289.54	5968.486	135	0.949	1127.115	480.544
20589.621	21938.507	17663.957	29995.647	21364.186	39854.04	21408.619	7753.737	1049.226	490.19	452.461	1024.562	11057.281	1909.323	343.274	4106.771	224.065	222.508	205.609	2429.99	22874.148	865.308	121.335	722.042	4670.611	337.44	323.704	273.936	113.786	4210.724	307.078	1377.351	288	0.82	1251.122	482.056
24627.159	26016.709	19949.063	35281.576	25346.079	41062.729	29805.657	40286.096	1024.062	620.692	454.762	809.38	5715.959	2658.491	353.411	11280.275	234.238	231.252	161.925	1819.165	11227.632	826.158	137.865	2912.85	5396.071	329.989	474.87	309.858	97.83	3761.497	293.419	5645.732	241	0.877	1421.824	482.537
11221.017	16334.129	11431.541	18787.8	17022.023	22762.292	16466.027	22185.149	723.141	368.451	372.364	352.848	347.017	669.435	233.682	6630.711	146.178	152.574	137.333	3818.097	216.288	260.859	114.337	3208.37	2768.911	295.718	282.623	251.16	4571.788	594.591	245.613	13375.095	106	0.909	1073.085	480.783
10782.723	13513.605	10964.932	17074.239	14899.262	20463.81	16252.264	21818.293	731.296	393.415	379.106	380.363	434.278	918.972	238.962	6426.797	160.983	155.132	128.427	3486.6	390.255	225.254	112.296	3840.139	1884.114	293.336	272.393	283.18	1270.84	506.244	282.207	12426.313	189	0.816	1107.754	483.902
12272.655	15157.3	12561.951	18367.682	16317.846	21190.16	17761.921	24171.381	775.443	478.724	418.726	387.264	406.8	506.976	286.766	7497.525	153.958	150.618	138.03	2332.311	276.016	171.266	130.691	4755.197	1259.432	276.524	295.251	301.875	825.798	433.472	303.603	13529.305	100	0.981	1145.69	479.27
14240.104	18515.465	13254.105	20197.636	17496.248	23055.716	17889.145	24126.852	713.17	392.137	379.887	372.879	397.768	763.616	256.64	6743.351	150.334	151.167	158.925	3681.826	294.501	239.841	143.572	3008.957	2978.193	281.272	342.386	302.55	7039.407	1147.873	312.169	10092.414	102	0.955	1166.294	479.971
19211.275	23626.302	16261.669	28855.286	21570.828	26726.391	15939.417	19048.519	964.445	689.71	402.377	1030.926	9751.799	1103.924	326.112	11197.251	203.15	214.462	227.458	2385.257	14656.923	523.431	119.171	1497.56	3823.756	400.721	410.209	275.64	2732.841	3792.271	295.325	3143.604	142	0.945	1266.894	481.57
30042.025	32944.243	23486.336	42545.41	28919.436	46656.426	29925.63	42507.995	978.408	1046.168	442.026	910.015	6382.629	2905.259	329.705	12989.662	251.964	251.57	177.154	1619.183	10278.777	830.931	132.359	2506.797	7173.851	315.823	453.922	298.726	100.213	3851.193	301.082	4640.918	207	0.856	1431.717	482.717
17752.648	18468.964	13704.991	26004.921	15513.873	26602.812	13633.564	21444.038	978.967	644.62	430.564	630.111	6389.707	966.159	285.419	8958.943	252.482	218.938	147.829	1353.516	8869.746	682.954	140.421	1933.844	7201.577	350.895	358.298	294.256	101.643	3321.051	306.208	2941.179	107	1	1454.023	479.453
21663.176	27943.497	18309.747	36739.372	25469.827	28405.438	23366.286	19190.715	859.808	753.039	382.919	670.666	6938.383	1765.466	419.807	5824.302	304.725	316.152	252.297	2160.078	13144.592	330.12	174.193	612.069	6025.544	301.783	344.213	326.206	92.224	2193.468	283.164	1599.633	180	0.916	825.644	482.85
17952.948	21458.271	18141.058	27748.498	22232.501	27656.293	20891.596	26223.178	837.755	516.562	368.53	698.645	5322.944	1801.367	321.485	10714.326	263.474	214.783	193.071	1793.253	12191.161	484.113	137.511	1379.779	5347.716	304.627	572.731	261.056	113.04	2716.827	281.617	3731.62	130	0.951	971.877	481.346
13364.761	14823.632	12688.002	20838.375	16500.76	24750.893	19575.514	25089.452	626.487	497.771	294.248	865.801	4652.071	1754.112	315.976	8555.471	166.258	168.246	160.129	2764.789	13923.068	438.515	111.932	1656.551	3454.154	314.807	300.67	293.085	280.099	3225.231	279.442	4889.824	159	0.91	1119.89	482.601
18947.811	20759.247	18864.768	29145.558	23681.046	33406.494	27793.772	34221.762	954.531	618.485	419.997	785.772	7191.214	4436.617	346.946	10203.537	215.379	217.611	169.418	1974.787	14828.535	611.273	122.743	1879.899	4639.801	296.892	431.214	246.03	105.564	5444.647	279.281	5340.68	134	0.882	1023.015	482.522
31752.679	32641.569	26020.004	41793.852	30524.136	40590.202	33401.682	39668.024	1013.476	629.526	460.398	886.965	9598.689	2710.812	421.803	12729.399	247.97	240.949	181.288	2288.36	17042.915	838.838	136.3	2455.58	6781.752	352.111	377.328	296.813	107.932	6462.317	301.609	5201.025	133	0.973	1360.951	483.342
28874.034	34066.069	22548.401	38901.938	28879.67	42857.722	27761.81	44514.527	957.448	1186.068	438.488	787.315	5986.562	1846.199	314.418	15117.824	246.194	243.762	170.775	1972.163	8979.226	771.34	130.192	2775.607	5972.218	339.83	467.592	301.738	105.395	3628.859	285.165	5699.507	240	0.898	1442.075	485.225
11548.232	14852.032	11377.35	18145.772	12894.044	21468.013	14484.553	17814.298	582.972	316.985	304.459	272.246	330.671	744.029	286.173	4798.988	158.746	162.083	169.4	1639.039	628.886	395.942	155.322	1486.499	1168.664	272.156	320.45	302.733	103.919	370.14	336.991	3734.851	139	0.95	616.083	483.558
20424.514	23796.735	21254.741	32804.591	25970.572	23792.037	18544.426	7417.401	808.593	645.613	350.524	661.31	5136.172	1467.886	242.78	2243.529	229.608	261.951	181.799	1879.905	14814.736	444.971	171.785	419.169	4276.426	298.038	397.913	288.681	110.715	1671.665	262.059	833.82	224	0.889	946.688	487.165
34208.299	37975.45	27816.625	46325.033	34925.454	55831.515	41632.934	50470.624	946.378	607.734	469.828	897.934	7790.899	3946.631	471.572	12820.132	239.703	249.479	179.759	2141.912	13526.856	1179.189	154.316	3273.877	7267.593	404.855	375.884	311.276	99.358	7371.023	302.323	6790.987	107	1	1367.481	482.949
13192.745	19904.128	14079.007	24951.767	16477.885	24813.628	17715.232	21513.805	961.8	489.196	428.044	758.216	11550.03	1680.411	486.665	5339.456	238.487	247.206	197.032	3438.204	26648.249	589.293	150.298	1529.209	2756.647	370.164	830.541	301.56	110.62	5054.622	316.936	3391.895	179	0.923	551.142	485.427
15960.763	21471.536	16159.289	24914.74	20907.432	26961.648	18686.208	23282.658	832.235	440.07	373.236	706.254	6263.32	1257.343	340.583	9980.841	236.656	216.621	191.243	1990.517	13181.747	494.738	138.459	1457.728	3634.491	309.517	546.296	267.28	122.736	3331.097	254.233	3900.411	99	1	979.359	483.672
15819	18683.526	14036.8	21398.968	17792.263	24738.335	17400.548	23271.449	872.877	1539.641	410.091	957.861	9312.085	1991.026	352.974	12945.183	202.642	199.164	171.547	4124.588	29112.956	637.337	127.284	2420.66	3332.094	310.001	519.837	294.433	113.222	5177.575	294.625	5265.157	154	0.961	1209.305	484.656
23868.079	30496.763	19341.749	35409.355	25493.136	37926.283	22523.344	32280.596	774.815	1163.855	411.065	802.072	5701.25	1766.18	328.433	10167.968	216.902	243.446	176.948	2133.86	19185.467	685.842	137.1	1802.014	6174.351	326.959	369.005	289.635	94.715	2477.2	285.723	3313.353	106	0.92	1378.16	485.057
15396.853	16060.658	12007.296	23212.717	11600.265	24487.9	14374.152	17679.97	2125.886	469.765	378.885	619.772	3602.98	544.142	285.067	1495.801	346.109	213.494	166.666	876.992	6688.968	506.433	151.773	1449.39	6550.993	318.463	444.338	292.561	107.064	1489.316	317.485	3897.722	118	0.925	298.669	486.907
10636.119	13451.148	10842.76	17145.115	14895.98	20732.214	16145.894	21774.847	753.399	409.429	394.223	373.43	409.566	605.089	258.249	5779.515	148.795	153.692	147.174	2399.726	205.655	246.077	120.644	3722.161	2037.89	328.731	281.948	264.268	2118.455	588.557	289.018	13437.918	168	0.875	1093.06	488.827
34165.915	37828.554	28288.808	47785.457	34241.044	50915.823	36468.696	47237.638	883.932	705.077	451.951	923.64	7521.224	2302.136	390.675	10876.065	239.813	243.87	186.596	1799.22	13987.649	879.098	137.68	2502.869	7830.303	384.225	358.17	305.743	93.748	4552.022	271.571	5025.569	98	0.993	1372.724	485.653
21578.551	17331.348	8341.2	21342.079	11851.172	20661.089	10051.707	21466.817	1918.031	826.282	353.654	624.876	4450.207	609.541	271.723	3374.778	380.288	223.855	172.16	885.251	6433.43	419.717	143.053	1839.159	11070.524	289.968	455.974	310.756	113.898	1761.654	276.926	4936.248	129	0.943	315.601	488.795
23838.047	27573.135	20199.536	33674.792	25615.249	36392.392	23725.439	31538.464	1071.235	1241.147	408.02	847.899	10588.104	3978.314	344.27	15531.268	220.223	240.721	186.48	2534.212	10613.704	539	123.744	2264.452	5095.052	331.935	315.67	278.311	123.183	5269.42	306.863	5213.431	301	0.864	1284.384	490.41
15804.794	19109.165	16073.056	24846.713	19930.4	25793.182	20034.189	25079.159	913.4	490.284	430.534	610.604	4766.168	2302.125	333.374	9081.026	262.018	217.866	177.837	2380.861	8227.748	505.626	144.518	1514.357	4544.271	281.853	729.828	271.832	113.271	3067.394	263.681	4391.091	195	0.835	972.249	489.608
10979.919	13277.478	11258.765	17223.483	14748.962	21100.507	16740.222	22047.751	707.541	383.14	377.595	402.534	351.063	906.274	231.107	5778.3	148.209	142.35	142.592	3019.225	250.797	278.267	106.307	3096.307	1800.284	278.903	286.591	252.825	2738.709	757.321	281.094	12930.933	160	0.884	1070.638	488.969
21310.428	25593.734	20307.197	31722.125	26826.689	34516.375	29362.086	37130.953	808.299	406.796	405.569	437.205	446.716	1077.168	310.449	7395.277	168.618	170.332	165.427	4534.507	296.334	325.45	132.842	3497.753	5356.299	295.863	288.981	319.502	10145.853	2202.053	306.189	10864.945	128	0.925	1167.68	488.281
22011.998	25783.005	18785.732	32465.041	23387.366	27999.805	18008.931	21904.222	1039.103	508.874	403.423	1157.279	15066.304	1215.869	337.898	10152.413	213.65	220.614	191.916	2770.337	20793.738	535.279	119.719	1358.405	3572.202	377.14	318.288	265.641	279.513	5446.188	300.489	2894.582	121	0.948	1264.202	488.417
18518.479	22408.267	18148.446	29448.44	19963.875	26967.31	26183.732	760.462	807.175	451.016	393.056	683.499	9157.076	1454.913	464.169	994.323	279.198	269.525	193.734	2928.407	15860.386	419.445	179.305	157.626	4286.037	328.404	445.695	332.91	81.868	3915.258	305.468	341.758	187	0.879	811.131	491.425
27543.045	32553.656	27582.467	43470.497	35978.115	43498.182	36167.043	44282.402	867.368	803.691	401.621	822.475	5366.519	5544.753	326.468	9158.705	236.297	217.248	178.06	1772.647	11841.611	603.497	113.368	1647.752	6081.741	292.285	403.158	259.049	123.826	3501.89	282.953	5157.408	120	0.867	1042.292	491.167
28841.736	31469.945	27191.147	41524.468	33852.378	41237.671	35469.826	43529.842	1012.06	539.289	445.079	1089.93	6690.445	5396.247	393.224	10722.467	181.098	209.893	176.368	3134.053	13325.931	654.504	134.332	2412.564	4796.552	347.191	408.317	297.851	136.38	4955.963	305.696	6262.149	288	0.847	1187.448	495.094
17852.072	20316.934	15228.068	27875.43	20443.234	30306.724	17937.499	6758.797	1070.995	448.992	421.265	1009.81	15597.716	1355.683	344.819	2426.865	219.469	226.414	185.426	3180.792	24317.565	652.224	118.536	508.857	3487.792	356.373	328.297	272.589	115.601	6627.377	325.314	1026.242	144	0.923	1256.688	491.854
26570.333	26222.535	22147.235	37169.065	26084.638	37475.722	26394.203	34104.524	1077.919	526.097	420.333	840.656	11391.34	1707.176	386.26	14496.917	217.976	228.26	205.472	2708.392	24802.428	635.785	125.432	2157.038	4762.61	429.804	393.272	289.415	101.606	5799.081	299.779	4360.858	161	0.921	1357.202	492.016
21683.264	25199.241	16959.394	31629.996	22963.813	38282.27	26094.746	35086.45	847.915	535.585	434.279	968.638	10525.539	1857.865	400.32	11606.758	208.705	223.74	177.828	2645.784	20629.08	1015.335	133.863	2410.183	4405.355	340.475	392.551	295.984	97.476	6140.922	289.407	4725.434	130	0.889	1370.662	490.423
17761.679	20221.976	13426.571	27065.055	16448.704	27991.279	14181.908	22361.335	1055.348	1252.244	448.901	827.701	6659.369	1563.516	333.157	8522.887	249.887	229.913	146.686	1237.767	9041.69	828.123	141.066	2212.191	7039.099	347.713	400.355	314.104	106.549	4697.719	332.488	3434.108	112	0.932	1461.759	490.679
19528.403	13041.971	8508.98	17435.199	9425.008	18872.49	10928.077	13828.088	1568.11	674.438	344.139	576.86	3755.915	536.579	291.729	2434.737	391.91	195.816	199.603	615.582	5470.582	391.301	158.786	1517.089	12515.971	307.009	453.542	297.041	116.519	1397.064	301.67	3973.556	124	0.96	323.395	493.282
19958.443	27863.008	17130.346	36052.59	26007.75	31785.164	31537.18	2924.645	831.632	557.281	411.432	730.229	8811.854	1873.451	488.145	2012.862	281.911	300.723	198.512	2384.757	17050.596	481.763	178.156	233.636	4064.567	336.16	393.641	326.52	85.187	4238.372	291.268	530.067	197	0.923	819.013	495.043
17095.738	18603.449	16757.248	25650.602	20490.348	29788.481	24200.478	30530.685	992.662	622.788	424.069	824.009	6055.692	2988.806	336.711	10215.185	217.198	197.717	190.182	2177.738	21404.791	595.498	122.495	1878.617	4112.229	281.788	362.273	267.12	114.591	4080.445	292.55	5168.69	180	0.947	1034.039	493.033
14166.04	24595.96	13720.782	30521.081	21130.797	30819.76	19405.553	21274.541	1109.564	455.33	396.469	742.749	10766.696	1804.39	469.287	4564.484	244.459	260.715	196.341	2687.985	19568.142	563.691	149.409	1384.927	3133.708	313.491	719.95	306.504	111.751	4152.887	326.6	3332.788	206	0.89	547.068	494.597
26047.426	31866.474	23964.259	38926.537	30518.721	40318.527	29775.292	38565.1	965.204	696.93	434.314	990.027	7497.621	6177.816	376.458	11982.782	204.871	220.697	177.36	2722.569	19061.127	693.417	128.921	2531.248	5176.761	349.799	448.408	285.461	111.723	4745.554	315.771	5829.222	126	0.948	1198.214	492.746
12014.716	16658.473	12318.428	19340.844	16600.305	24665.016	17054	21326.34	740.867	399.401	356.696	724.513	7878.778	1404.932	337.13	9811.012	207.311	191.934	173.407	2096.363	20070.723	549.017	137.078	1512.386	2465.454	303.239	442.913	247.746	118.549	4087.478	253.824	3925.333	114	0.893	984.895	493.132
21405.405	29035.258	21803.116	34659.269	30521.108	38577.469	28904.182	35467.588	857.795	526.639	370.358	907.243	4765.699	4359.85	351.527	9053.498	212.371	204.732	176.504	3100.151	9729.218	605.289	112.55	1942.724	5293.119	278.898	320.534	238.31	595.673	3736.504	301.36	6662.392	126	0.911	1050.81	494.937
22149.562	25049.612	21257.979	30871.002	26721.33	33847.285	29271.61	35810.277	801.247	383.539	388.478	370.501	378.903	1157.937	275.356	7242.084	174.923	159.721	145.791	2812.556	259.186	322.947	130.355	3508.645	4370.645	289.965	306.461	320.549	4806.535	863.393	306.414	12189.811	292	0.74	1159.801	497.11
18289.894	21883.39	13995.94	28373.298	18897.904	31733.153	19729.205	51483.411	1069.685	803.635	422.407	953.506	7028.702	1011.149	343.247	23642.834	229.752	233.99	173.777	2165.932	12435.618	763.731	136.963	3929.064	3775.206	332.016	440.492	292.574	102.023	3741.124	312.955	7239.685	173	0.91	1445.315	495.425
18153.77	28340.752	14391.052	37475.379	20872.555	35030.277	16615.649	21768.623	1814.289	1283.318	401.925	598.381	3218.333	743.46	263.668	1668.011	341.612	263.865	156.312	783.487	5345.198	588.745	142.457	1495.645	10373.105	325.252	406.522	304.386	110.92	1239.833	300.238	4226.375	131	0.947	287.24	495.584
11922.623	21412.481	17504.192	31384.282	18845.037	23850.027	11044.885	5264.397	898.305	593.136	496.81	933.875	11895.918	1140.592	275.994	1566.679	213.781	279.685	248.182	3773.801	28325.702	489.38	144.457	320.973	3388.268	338.333	662.05	337.787	172.794	2455.811	276.715	858.502	208	0.868	434.37	494.971
17265.911	15007.618	12164.257	24706.888	14488.197	22124.805	15305.029	18946.742	1024.399	321.43	332.848	485.865	5092.641	821.093	313.276	11081.526	259.041	191.506	236.589	2522.621	18407.904	488.704	161.635	1381.293	2614.778	357.935	469.961	258.792	101.529	3097.951	260.434	3151.537	102	1	897.245	494.451
11477.233	14040.858	11553.752	17584.334	14704.873	20261.203	16420.999	22370.392	750.341	374.611	370.622	369.879	345.817	807.145	248.498	6682.456	173.839	152.991	128.422	3438.634	224.476	248.097	112.489	3572.28	2143.19	282.661	322.214	283.536	5735.643	1119.688	282.026	12375.142	102	0.987	1106.118	494.667
23234.483	28195.895	22630.847	35619.772	30559.802	39842.241	33644.268	42619.321	863.595	416.641	409.149	437.923	438.481	1444.182	305.139	7284.983	181.394	167.814	153.141	4113.1	304.946	341.255	138.473	3603.674	5475.864	297.957	325.101	326.778	9627.589	1837.61	308.629	11284.698	105	0.953	1166.662	493.595
19628.862	29131.967	20080.369	38739.481	25461.143	37312.021	24496.062	26013.468	903.472	577.033	504.865	725.73	6831.615	1454.574	427.81	4812.204	264.717	350.121	299.382	1890.008	13540.913	549.273	150.217	1065.619	6106.128	391.394	624.817	353.806	108.413	2620.263	300.708	2512.217	263	0.861	561.188	498.044
20341.562	25809.596	20977.677	33148.89	26698.795	20482.816	15392.33	17770.885	790.963	445.2	368.523	773.83	7176.886	1312.019	260.869	8227.002	249.259	254.84	179.937	2006.066	13056.849	393.687	150.616	1033.405	3925.287	305.72	436.095	289.264	112.275	2257.229	268.996	2488.98	104	0.932	954.769	497.096
16621.122	19231.898	14113.629	25488.322	18934.629	30405.086	17709.99	22224.862	896.972	501.327	387.983	866.29	12121.262	1096.611	302.077	11322.599	203.551	218.37	184.034	2681.994	23030.098	596.605	116.819	1452.543	4132.742	345.484	338.426	267.44	126.378	4721.033	288.867	3006.611	122	0.929	1263.91	496.508
16392.331	19351.601	17133.603	27526.893	21690.624	26199.015	20376.445	17541.563	694.569	559.211	334.962	672.62	6907.397	1666.559	305.587	6079.358	221.24	254.028	178.786	2209.323	15331.829	530.126	165.633	897.717	3282.618	285.317	441.8	287.424	111.258	3497.998	284.983	2183.207	126	0.988	948.738	496.881
8824.911	11002.519	9094.412	13752.471	11946.68	16781.119	13662.988	18193.303	755.33	374.702	362.169	412.067	348.955	866.342	257.62	6611.889	160.552	152.234	157.705	3171.619	254.464	395.01	115.116	2728.983	2663.998	279.074	309.964	255.22	5933.708	1328.96	257.628	11221.828	108	0.938	1074.889	498.167
18802.931	21761.426	18315.403	27258.926	23328.532	30368.327	25805.584	31482.133	766.038	378.766	392.823	492.942	909.648	1366.131	280.331	7360.727	186.662	164.528	169.409	3668.513	2260.271	363.316	136.393	3345.056	3360.65	326.08	350.378	297.743	6547.338	1021.418	282.435	10976.826	271	0.806	1124.094	500.36
22267.827	23671.187	18178.912	31155.267	22502.403	35573.008	24458.158	33412.789	956.284	481.683	419.426	751.552	8505.972	1454.017	383.86	14562.304	202.665	223.612	194.26	2569.114	23092.348	663.83	130.632	2268.546	3640.962	412.893	369.321	289.462	94.817	4456.566	295.416	4469.122	233	0.799	1361.217	499.212
18769.627	22142.109	19391.561	29225.575	20739.977	30614.153	27676.812	1397.401	849.256	681.785	399.184	669.239	7988.762	2788.29	510.431	1896.493	306.644	279.558	222.258	2861.702	15131.953	558.457	172.703	201.137	7072.748	322.759	377.425	318.803	89.622	3728.876	291.425	387.969	222	0.891	827.734	500.725
16370.957	16035.938	13488.748	20339.81	16848.791	23174.489	17391.43	20936.624	853.355	402.413	359.801	547.009	5360.45	1169.37	317.023	10004.01	203.509	211.93	239.78	2252.108	15323.591	611.363	191.284	1575.504	3097.629	318.849	426.518	231.045	102.841	2928.216	275.623	4065.057	243	0.86	912.126	500.685
17767.496	23464.484	18154.643	28429.275	23805.28	32564.458	23655.077	29227.547	767.346	463.205	403.295	646.901	5995.986	1904.155	339.734	8865.487	230.1	214.43	181.97	1980.337	12627.548	574.254	140.934	1566.931	4225.433	285.591	402.266	260.757	122.246	3609.077	263.686	4377.228	231	0.857	983.543	502.262
24504.994	29385.253	22328.308	36413.872	29273.959	41575.498	30116.526	38928.935	908.124	961.866	489.481	1013.878	8015.405	7500.615	384.023	11173.281	206.435	210.832	241.674	3434.463	23560.173	718.721	130.76	2495.289	5014.747	333.278	577.381	297.013	106.488	4837.406	318.09	5915.753	285	0.752	1199.682	501.325
17647.329	19788.653	14730.318	24627.378	19090.89	28122.578	17576.933	25505.267	1086.278	466.851	368.021	684.926	8415.967	1277.446	305.32	16111.325	199.012	218.577	173.044	2257.657	12841.967	507.067	123.479	1918.721	3888.197	393.491	369.794	285.404	118.255	3866.581	297.551	4240.877	164	0.972	1277.366	498.841
26783.618	21837.999	14756.447	29783.273	15759.615	29814.727	16566.482	20934.484	2234.446	479.688	392.826	625.685	5271.284	679.511	270.663	1795.929	439.538	238.71	181.699	911.188	6828.869	480.872	146.737	1505.576	18045.407	320.773	458.771	307.804	114.199	1754.93	297.073	4536.59	101	0.977	301.49	498.381
14357.098	22501.155	10622.179	28201.314	18224.298	26932.52	14325.685	19460.792	840.542	467.524	370.961	343.599	898.608	1217.862	316.279	10070.969	269.638	231.195	199.403	1665.572	1225.941	590.499	147.992	2508.471	4358.949	309.667	315.814	291.349	100.972	359.496	305.561	5389.805	105	0.971	653.871	499.129
11017.465	14614.585	10863.806	16751.951	15250.567	19707.782	14883.854	21079.186	1180.808	429.416	395.607	362.098	373.217	545.004	271.556	6867.978	169.893	151.578	124.962	1852.094	243.424	198.755	116.557	4682.243	1960.469	284.064	268.475	319.455	740.116	416.685	305.231	13841.223	111	0.964	1138.293	498.536
22056.766	23657.833	17371.831	31908.626	20996.097	35496.964	22411.267	35265.743	1012.973	908.331	438.221	910.263	6558.3	2576.829	379.896	12868.031	252.711	245.948	192.05	2037.184	13411.879	844.409	139.267	3111.61	6367.856	383.651	422.422	293.516	104.394	3954.881	303.507	6000.551	261	0.811	1435.117	504.029
20751.875	22831.119	16001.811	29227.164	17520.254	29517.738	15727.706	22944.492	925.344	1336.852	408.053	733.629	4718.422	1501.999	308.917	8273.339	266.238	239.217	151.207	1214.123	8207.318	695.92	142.079	1790.025	9552.689	308.623	386.961	322.865	101.187	2765.513	308.912	2848.257	125	0.94	1469.484	499.876
11615.885	16266.692	9572.215	17944.124	10743.409	16506.8	21056.571	2204.961	860.61	558.494	421.398	717.637	9984.108	1229.111	465.099	1520.191	273.919	242.852	221.642	2442.655	20465.028	470.116	187.663	192.206	3430.446	300.451	450.43	318.925	81.003	4786.329	295.214	436.911	153	0.945	801.108	500.931
19738.182	27347.13	169.996	34522.863	27651.395	35273.129	21674.614	27764.388	951.004	477.467	178.106	593.433	5993.149	2037.1	310.986	10045.973	299.192	288.065	166.338	1771.788	18099.838	472.777	136.989	1580.815	4079.165	340.687	242.411	297.567	128.942	2942.032	228.526	4165.756	226	0.766	869.549	504.938
17191.913	18400.646	17680.789	25837.493	20111.021	26213.34	21618.428	27084.063	801.694	546.258	704.088	716.875	5379.426	3818.36	359.52	9096.081	256.901	211.973	276.231	2062.622	9555.947	567.979	143.021	1609.292	4889.661	282.59	782.074	256.353	112.044	3461.618	270.261	4691.815	137	0.937	975.763	500.894
25056.111	31655.87	19128.118	43424.75	24819.598	43092.093	23797.716	29698.335	1844.659	617.407	391.354	655.838	4899.882	856.488	286.882	1875.579	380.84	279.188	154.952	857.58	4869.963	602.557	140.329	1598.501	13113.431	329.202	397.211	309.434	115.522	1861.021	279.962	4932.392	151	0.968	292.242	502.593
17846.898	20130.585	304.267	26546.869	19875.193	22392.756	20521.758	8814.054	827.046	484.877	200.076	698.172	7008.11	1133.613	221.509	4937.032	288.691	249.723	185.357	2038.972	20563.079	435.727	128.417	705.273	4559.356	275.633	252.883	288.158	398.817	2109.758	221.327	1599.98	119	0.961	876.786	502.13
24746.112	29841.81	24999.721	37453.404	32157.094	39382.981	33483.478	39857	882.647	546.671	404.473	943.041	6527.383	5713.65	371.826	9417.739	229.124	208.967	190.984	2428.056	11804.962	613.968	118.304	2070.366	5027.905	293.395	326.405	250.798	262.094	4621.731	299.938	6604.222	366	0.698	1051.781	505.574
13509.032	14998.217	13410.961	20417.562	16766.421	23666.643	20364.982	26763.727	771.266	379.816	380.289	374.019	347.088	951.017	259.813	6743.537	186.266	159.262	131.064	3290.161	222.174	279.379	120.933	3407.25	3480.236	292.282	324.338	280.908	6714.958	1331.227	286.192	12186.604	116	0.977	1103.612	500.733
15730.141	17667.731	14933.402	22212.973	18301.684	25950.007	21856.733	28919.872	658.272	351.879	347.003	316.159	328.733	681.035	253.197	6523.612	150.482	144.8	130.088	2647.719	254.103	226.565	134.61	3298.006	2756.901	297.239	274.571	317.109	3801.18	557.176	292.063	12092.778	123	0.889	1152.671	502.427
18913.846	18076.77	13694.574	27066.538	17426.717	24795.208	21100.032	22021.218	1157.759	377.722	353.081	664.091	6954.908	1170.367	377.056	9911.335	259.678	208.781	253.816	1996.983	22205.82	649.569	157.906	1548.725	4029.748	312.454	485.171	253.598	327.286	3475.908	266.949	3803.673	133	0.909	897.508	502.898
10777.95	17162.122	11289.134	22334.681	14246.454	21589.664	14314.846	18046.484	765.082	506.461	394.25	352.544	1497.216	1155.382	295.254	6862.585	213.662	208.018	203.241	2328.864	2716.799	465.336	139.115	1194.048	2401.54	307.155	307.373	313.194	109.541	325.33	321.338	2818.531	170	0.939	621.747	505.071
12671.89	16460.532	13864.468	21060.558	13500.153	20751.089	16657.204	20662.779	789.232	382.25	372.248	313.646	784.678	723.529	299.151	8584.028	264.828	191.772	192.334	1496.823	1022.993	294.724	147.454	1836.747	4950.918	296.987	314.279	289.773	99.043	328.748	319.522	3813.464	117	0.973	657.987	503.244
8901.907	11321.628	9128.817	13682.79	12104.885	16446.45	12677.348	16922.611	725.637	366.156	387.199	368.576	330.973	710.345	236.743	5861.641	169.06	141.024	138.37	4524.997	208.983	307.176	113.824	2942.851	2351.387	290.814	275.582	264.323	4114.403	773.696	277.019	12506.748	118	0.914	1091.729	502.932
25897.385	30365.094	21161.812	37227.494	27938.48	40434.083	28809.833	34793.734	920.82	541.67	426.633	841.621	8476.154	1963.753	397.301	11248.387	213.231	245.187	170.637	2331.44	24114.489	882.195	139.041	2291.004	4347.53	434.297	363.23	289.75	96.221	4791.734	290.076	4477.491	214	0.842	1386.023	507.453
14838.76	20216.834	16143.933	25221.875	22876.352	28104.117	21820.425	13810.278	671.837	446.478	346.85	539.125	4662.51	1913.186	307.357	5994.484	193.436	261.181	229.418	1847.602	15450.23	655.539	222.05	1070.882	3267.138	304.186	661.459	281.338	170.013	2643.686	282.223	2476.444	193	0.928	924.842	506.35
13252.168	18616.14	14352.59	22558.087	21040.623	25439.445	19193.239	7538.732	566.143	394.823	313.179	504.567	4726.432	1856.133	284.48	4635.417	190.443	265.944	204.008	1896.465	15728.867	558.07	199.127	656.039	2830.97	342.653	564.829	294.264	162.416	2560.043	282.05	1274.687	153	0.897	933.245	504.52
15759.172	19646.956	15594.968	22647.915	20394.185	26138.207	21329.797	27366.998	850.335	409.944	393.548	399.337	399.597	961.024	246.296	6627.41	192.742	162.865	136.139	3819.508	241.893	240.476	120.816	3762.552	2693.585	294.496	294.091	278.783	3268.574	719.608	294.734	13128.494	211	0.806	1110.168	509.007
28678.115	30077.659	23781.117	39775.659	28425.189	41583.22	28692.794	40965.802	1120.963	568.06	465.789	930.199	10829.723	1741.716	405.408	14690.269	246.7	258.736	193.504	2580.62	22673.218	818.66	132.121	2600.465	6609.989	408.525	382.814	302.89	90.854	5304.052	300.23	5484.022	222	0.814	1368.32	505.306
21000.742	23477.669	16645.588	29289.572	18278.751	30797.481	21025.434	52870.347	1263.85	737.288	465.429	1011.561	7137.507	1592.924	443.818	19275.942	259.49	244.445	176.582	2204.609	11550.252	970.8	149.663	4569.48	6444.831	372.842	613.389	294.906	100.443	4127.495	285.354	8772.347	237	0.731	1448.475	507.378
16203.586	18645.384	15842.884	26287.19	19994.866	27186.714	25015.018	25173	932.762	347.123	347.461	718.724	6515.161	1322.819	347.942	9535.337	243.243	196.298	217.408	2171.674	18532.462	582.124	165.708	1499.783	3242.481	292.088	459.081	278.69	201.641	2822.92	287.449	3723.842	220	0.902	889.795	507.518
11738.384	14780.725	12188.318	18564.354	14916.902	19223.729	15019.72	19222.83	702.216	402.585	340.582	683.181	5713.949	1409.633	292.228	10702.433	231.602	233.78	180.814	1824.749	14902.662	574.571	156.535	1419.88	1874.956	301.98	532.647	284.714	109.377	2928.455	324.179	3463.054	117	0.973	955.697	504.97
29977.031	31206.183	28641.431	41628.317	34477.328	44005.943	39480.642	46411.134	1022.509	615.909	399.136	1035.103	6173.794	6843.81	406.507	10421.68	189.888	192.734	162.391	3440	11605.75	681.286	136.759	2362.254	5295.335	342.735	329.499	275.772	221.082	4952.115	292.906	6494.105	204	0.909	1182.794	507.529
28275.363	30675.087	23690.655	40187.051	28872.461	44823.913	32202.43	45001.139	988.307	628.098	433.313	950.91	9878.003	2382.965	431.909	12790.494	227.438	247.739	175.894	2443.92	22307.691	915.044	142.565	2725.495	5229.851	424.631	351.61	293.579	97.19	5591.593	304.232	5619.722	171	0.891	1378.412	506.067
17021.499	20725.867	12546.276	25824.804	16603.668	29164.123	14469.587	21796.914	850.366	1028.908	389.905	609.924	3670.067	1344.922	300.029	8261.823	261.581	226.17	159.906	914.667	6584.772	724.956	151.904	1608.315	9810.783	322.895	380.337	311.721	109.431	2476.383	300.272	2654.415	143	0.839	1474.143	505.794
14818.917	21540.766	14872.514	28508.855	18888.572	18753.863	13035.443	5385.511	1277.889	482.851	384.552	593.159	6601.474	1077.499	327.739	1085.142	224.006	229.891	193.727	2040.146	12899.729	272.311	146.757	266.797	3264.709	346.898	694.958	297.741	109.51	894.573	302.098	568.267	145	0.895	518.086	507.259
15714.904	16766.534	15097.936	21496.185	17549.304	25004.356	21136.726	27821.028	795.433	401.684	400.76	368.114	377.748	581.563	272.672	6476.542	175.247	138.922	125.929	2607.013	262.659	223.793	126.123	4031.954	3105.362	293.921	298.966	307.872	2606.834	488.887	278.85	13234.775	182	0.837	1149.17	509.484
12517.382	16855.887	12216.035	21296.982	17518.845	27736.754	17930.011	24507.434	819.572	598.978	701.472	922.166	13062.196	4162.535	361.13	14486.783	190.272	202.053	463.952	4156.494	40471.786	766.565	137.389	2404.346	3146.332	360.373	437.747	277.092	104.998	6169.911	336.314	5342.674	136	0.93	1208.706	505.713
17629.757	20743.459	17620.551	24107.676	21272.028	26417.412	22781.886	27827.721	810.549	403.686	374.77	422.624	391.687	1037.188	254.8	6141.845	198.72	170.476	157.774	3444.508	274.941	389.006	133.674	2960.2	5106.406	292.326	303.567	262.888	6499.814	1359.875	292.734	11744.016	215	0.863	1081.812	510.565
31841.468	29918.284	17937.37	39112.326	22886.092	38035.693	22095.934	26671.736	2156.943	656.444	395.568	597.477	5176.857	1323.74	272.742	1868.142	487.84	260.602	189.486	1570.996	7639.094	563.949	141.702	1597.035	22347.35	330.395	428.514	326.15	120.282	1899.773	280.004	5225.644	146	0.901	303.37	508.452
13357.75	18106.21	10954.229	23173.451	16106.513	23448.764	27745.689	13157.256	962.838	484.383	419.182	715.914	9575.276	2548.462	510.069	8944.068	264.893	255.627	185.551	2421.738	17113.457	515.01	193.808	738.469	2345.519	329.091	438.744	311.464	81.314	4736.294	296.896	1807.042	173	0.932	806.24	509.061
29770.182	34526.151	27819.14	43984.55	35804.811	46194.388	37512.636	46667.907	962.93	968.706	445.017	1097.021	8885.218	7299.145	406.673	10782.326	202.112	205.181	194.689	4109.514	22919.912	740.022	137.776	2475.294	5205.798	330.625	391.27	285.383	108.477	5440.585	298.413	6339.008	236	0.819	1192.034	510.996
19043.051	20484.362	16324.682	24393.812	17587.256	24628.649	14729.216	21913.14	934.467	398.051	373.596	508.822	4312.313	863.808	279.878	16711.652	217.468	214.406	189.507	1832.448	17314.532	411.853	127.278	1707.519	5598.732	325.303	320.908	271.586	127.875	2823.463	295.355	3416.535	209	0.76	1271.739	510.333
28352.797	32544.894	22347.508	40273.65	26768.346	42627.58	25935.392	54164.568	1261.257	1326.037	509.796	1010.095	6198.184	2543.549	399.019	14917.377	285.9	254.642	179.683	2212.426	7973.407	1083.785	149.204	3580.904	9042.534	335.59	619.264	305.033	99.352	4408.271	299.837	6832.109	250	0.882	1458.584	511.948
31095.979	18455.299	13021.8	22763.966	12373.171	24151.986	15125.716	17769.468	1793.836	651.117	393.895	634.645	6160.594	2576.053	275.78	2245.332	453.127	203.363	193.203	1885.877	12126.299	618.848	148.432	1724.639	17828.979	321.664	479.511	318.374	130.131	1741.991	277.146	5783.853	138	0.918	310.297	510.275
25633.952	27320.431	479.796	35782.46	26249.169	28490.149	23154.645	11743.675	781.455	778.7	213.85	576.095	6331.101	2169.501	256.138	7545.835	287.496	282.308	189.646	1787.012	14682.95	405.335	131.541	1036.206	4329.179	275.909	263.2	278.076	118.669	2026.523	229.812	2588.982	109	0.976	876.307	508.885
15255.72	20148.295	15483.381	24666.249	21428.266	24132.875	18841.786	2434.286	701.881	427.2	326.521	592.126	5221.734	1364.706	287.109	897.052	182.616	280.023	208.553	1719.253	13135.597	554.25	178.451	293.637	2820.415	323.058	525.253	291.34	132.62	2931.344	272.666	425.974	104	0.974	938.702	508.856
16632.139	17358.025	8381.405	21107.019	11783.167	19590.592	13139.134	15636.071	1924.435	978.402	375.201	735.552	7130.373	1248.504	304.968	1971.524	354.677	233.711	182.253	1231.372	10741.893	483.144	152.377	1678.116	9590.675	332.975	585.499	317.224	117.362	2427.151	305.285	4669.498	180	0.907	323.556	512.667
9566.036	14428.959	10155.694	16127.527	14273.332	17389.379	12828.411	16563.018	601.82	382.07	353.967	665.297	6273.012	1122.761	309.656	10303.84	246.15	217.664	168.778	1865.705	16462.346	507.319	150.947	1481.147	1542.014	282.171	502.359	293.098	107.878	3459.719	282.209	3635.244	110	0.955	963.045	509.327
13022.97	16190.361	13302.859	20535.311	16653.023	22247.829	17339.734	22353.673	791.765	400.834	369.824	792.836	7350.892	2117.209	376.462	8669.384	244.687	205.69	167.932	2143.728	14959.934	575.276	139.741	1557.293	3168.803	310.71	511.677	285.416	121.503	4440.371	268.66	4422.015	150	0.961	974.253	511.087
14801.845	19307.188	15079.611	23693.052	19611.055	27948.939	19780.201	25166.894	741.896	416.827	384.782	708.312	6556.858	1811.52	347.749	8787.501	221.606	207.906	192.085	1952.629	11101.613	507.518	139.06	1449.512	3964.904	287.365	386.983	264.02	126.915	3945.356	263.084	4027.568	164	0.972	989.116	512.64
18930.857	23805.037	16285.168	26403.33	20349.236	24758.867	16445.643	25750.07	970.427	469.244	378.654	851.404	11434.987	1118.432	388.954	17279.392	198.763	219.355	187.188	3413.139	31304.67	576.985	135.71	2211.736	2397.015	314.393	293.796	283.732	122.241	5111.69	312.92	4471.444	141	0.938	1286.011	512.16
12942.036	18552.155	15372.034	24854.844	15915.629	26556.081	15730.323	2489.427	800.499	408.023	396.295	483.204	5617.809	1051	359.171	787.856	218.941	231.853	216.171	1936.69	11260.567	413.468	148.216	302.646	3745.034	348.108	409.65	302.864	119.029	2027.421	284.695	533.875	172	0.95	489.645	512.453
10657.896	17997.509	14578.901	22526.696	18484.694	25232.4	20712.799	17763.766	738.598	430.159	332.368	674.448	5997.084	1693.239	362.416	6162.393	185.024	219.587	245.777	1969.963	14387.875	615.698	193.335	1087.352	2572.775	304.625	469.968	237.457	128.289	3506.156	279.166	2738.783	246	0.785	912.752	513.195
10958.087	14700.503	9572.541	16017.593	13398.186	16859.944	10786.845	15316.487	636.226	377.159	306.652	380.914	970.131	545.13	335.186	11678.725	159.447	172.61	171.575	1994.419	4498.696	277.023	129.799	1712.897	716.138	266.393	324.72	273.219	101.737	689.888	297.962	3303.696	123	0.952	1325.061	512.72
19413.751	20093.826	15740.753	29240.227	21497.94	34037.503	20729.649	26112.148	1194.876	560.776	450.534	755.44	9284.295	1096.264	388.39	14507.293	243.107	255.543	189.061	2972.24	20223.941	691.864	130.31	2060.246	7233.708	328.828	530.621	303.03	92.375	4827.884	291.886	4532.256	121	0.91	1368.715	512.277
16132.302	26744.033	15862.176	33827.888	22474.245	28820.97	17867.626	14822.556	1274.816	595.32	449.683	743.231	8524.553	1619.6	384.724	2314.397	282.256	275.522	229.704	2433.69	13532.297	457.536	155.849	546.659	6092.545	405.346	863.969	314.463	106.454	2175.406	313.273	1229.94	122	0.857	513.418	513.082
18294.707	19022.491	18162.355	26845.44	21101.303	29213.22	25504.84	32358.304	952.789	572.687	409.059	912.274	9515.191	3304.072	356.804	10704.12	229.346	187.526	215.169	2707.551	20927.214	671.908	123.614	2095.591	3923.296	313.08	395.713	261.998	127.099	6365.516	305.191	5769.892	124	0.972	1047.887	512.637
27661.589	30785.288	23794.488	37469.486	29529.266	39367.279	29036.26	38121.064	1077.567	559.807	441.237	883.764	11272.42	1654.999	445.39	16261.061	248.746	242.662	200.935	3197.787	32822.881	654.498	148.921	2729.432	7502.173	340.965	352.439	294.794	117.709	5178.537	310.336	5879.107	348	0.784	1297.664	517.911
15112.76	21205.677	16016.368	25446.229	18505.002	17464.737	13393.25	17114.298	747.034	381.559	390.939	306.799	612.34	431.462	262.499	7186.381	224.91	193.88	192.963	1772.391	1226.252	162.238	137.378	2010.442	2303.407	313.5	294.719	295.045	100.23	285.634	288.563	3781.184	103	0.996	653.558	513.617
14601.133	18737.164	13974.379	23082.136	19548.236	30424.518	19710.384	27032.54	842.005	1056.636	725.791	1077.225	12872.252	2843.901	412.597	15761.797	189.633	184.726	473.915	3981.714	40130.964	781.176	134.577	2723.861	2026.148	351.791	534.696	283.144	106.093	7405.155	333.335	6000.317	155	0.943	1203.881	514.281
14434.221	17994.806	14819.173	22860.602	18923.08	23304.318	18448.457	5837.889	769.536	535.117	325.656	694.469	7141.425	1433.13	318.158	1932.941	185.986	279.949	191.982	2062.127	15407.851	571.241	177.673	400.363	2391.405	302.673	490.424	301.112	104.255	4235.375	286.325	796.062	146	0.982	942.137	514.705
34798.705	40047.451	35112.848	51880.56	45233.636	54233.031	49716.384	55864.895	1067.019	565.904	427.779	835.789	5886.207	5894.354	362.813	8857.072	242.048	210.714	207.226	1985.406	11770.085	652.594	124.275	2083.943	6720.42	338.662	315.471	260.289	130.708	4318.641	265.264	6612.191	113	0.94	1056.19	515.119
19970.268	30310.339	18938.072	38299.31	24098.013	33213.727	20288.558	8663.43	870.483	2127.841	332.226	461.93	3064.99	1981.069	354.904	2179.515	330.906	308.043	248.263	1144.141	7975.958	499.406	154.969	373.385	15085.919	358.578	484.737	287.861	103.753	1154.824	299.726	795.851	205	0.848	567.983	516.861
24136.307	27152.87	20270.2	34604.823	25143.979	29427.449	19263.349	27538.341	950.516	520.295	436.665	1017.398	13773.126	1276.965	365.783	19865.653	234.172	230.762	200.094	3593.349	31353.859	566.521	143.252	2532.572	4377.137	335.607	307.416	284.301	118.254	4503.694	311.591	5266.027	205	0.885	1280.749	518.944
22054.133	25156.504	19511.281	28385.92	23395.098	24142.153	18164.718	24135.333	838.443	463.698	400.95	517.617	2419.668	1148.25	408.408	13607.003	193.972	183.917	192.149	3154.772	15436.505	405.985	140.949	2993.368	1402.224	308.134	326.815	283.195	102.808	1030.683	279.8	6273.965	121	0.989	1317.583	516.674
29036.87	33165.384	23334.459	36444.422	24873.432	35538.136	21720.764	37783.077	1094.941	883.99	484.365	968.77	8097.865	1745.072	374.653	17013.332	275.743	258.496	185.323	2643.189	10299.824	907.612	162.824	3423.13	9068.639	335.428	683.546	313.272	314.448	4971.379	288.545	6042.762	178	0.84	1472.27	519.713
16280.674	25959.893	19772.962	29801.147	21053.411	34154.869	12998.34	2081.682	772.026	429.501	408.107	507.858	6715.03	1613.017	292.724	518.946	230.33	248.648	201.266	2170.043	12017.544	429.423	146.557	240.869	5203.377	369.387	393.181	284.582	118.291	2686.373	278.74	449.591	139	0.891	481.55	517.594
16300.018	19629.116	16486.031	23044.565	18294.131	23543.503	21689.977	240.389	707.409	338.849	314.949	319.018	514.562	526.387	328.178	508.551	198.132	187.706	167.618	1992.64	1015.13	262.573	169.815	157.642	2706.449	271.409	298.402	289.449	100.132	371.96	316.785	285.087	177	0.978	597.653	518.653
17783.328	24311.804	18176.48	30223.095	20711.586	30745.09	23118.281	29134.411	918.457	492.899	433.443	429.295	1869.84	1048.755	359.651	9677.221	228.001	201.503	180.443	2890.059	5534.732	463.2	159.557	4133.83	1055.761	295.65	298.778	322.627	107.478	1478.002	323.968	8344.262	115	0.986	640.291	517.17
20218.875	28435.766	23018.013	32378.461	28824.41	39057.633	37511.816	24285.358	816.578	537.603	362.144	653.476	5315.553	3913.98	401.609	7100.782	261.71	223.522	235.152	1864.841	11108.085	512.726	169.382	1127.969	4191.652	294.027	458.984	247.313	91.93	2466.622	287.076	2943.184	315	0.762	896.986	521.195
33329.314	36005.402	30931.247	47979.83	38441.225	52243.396	41383.441	51834.412	955.497	1213.977	407.802	1063.906	8539.242	10989.621	411.873	10848.209	216.115	215.933	163.648	5090.354	21088.563	824.084	137.618	2680.062	7074.4	329.637	322.647	306.891	120.774	5484.759	292.504	7266.959	215	0.821	1184.184	520.793
24433.887	29648.247	20884.471	34656.287	26978.123	38153.468	27293.484	33743.516	966.15	534.1	439.011	928.156	10114.558	1350.137	530.058	13883.051	231.114	239.804	216.507	3861.614	37474.835	638.014	149.993	2870.103	5378.509	363.493	452.485	303.209	107.077	5111.242	310.281	6194.491	144	0.969	1309.347	517.799
24554.391	26096.052	20030.643	33928.606	25134.948	36681.597	23574.799	31483.493	885.133	738.341	436.998	1051.304	13100.979	1988.373	364.351	12045.709	231.685	241.035	213.01	2957.131	29684.465	670.397	137.953	1960.708	5686.965	410.048	401.015	293.959	513.921	3786.208	302.847	3846.375	298	0.864	1394.356	522.795
14234.246	23558.365	13286.047	31317.306	21428.274	30059.635	18265.757	19879.095	1200.137	516.516	404.266	689.981	6124.456	1968.003	378.371	1972.158	247.987	226.378	211.096	1870.613	12493.565	569.824	157.19	823.163	3285.017	367.811	1034.229	310.477	109.074	2851.009	301.524	1980.272	188	0.925	498.351	519.149
15257.385	23271.231	17222.88	30105.409	18905.766	29244.972	20176.136	12310.285	1017.005	565.099	408.042	667.588	6966.147	1862.162	375.563	2223.579	238.064	251.134	215.362	2111.659	13087.292	490.955	146.716	552.587	4976.47	380.02	873.077	302.038	105.274	2619.6	299.73	1199.373	210	0.861	510.79	520.262
16139.105	22365.837	16951.59	26640.584	23140.359	29667.216	22897.611	28405.824	826.206	469.046	396.73	747.793	5500.266	2332.585	367.598	8622.251	265.258	222.993	169.849	2001.143	11732.66	594.962	145.212	1703.335	3357.689	312.947	580.773	272.237	220.254	3721.765	278.142	4701.14	170	0.916	970.612	519.229
13115.974	11812.168	9836.694	17483.516	9784.266	20061.828	12132.972	15788.144	799.639	596.024	306.002	394.367	2243.699	430.835	259.369	2161.5	245.918	180.179	255.313	398.032	2604.772	295.135	162.087	908.776	7691.137	327.716	418.912	337.837	108.323	764.946	295.424	2502.964	130	0.978	346.654	519.315
21059.456	30171.773	22287.937	36937.549	24245.568	34049.484	23446.752	30768.943	1075.241	720.43	425.77	688.386	8010.191	2147.853	341.827	3806.223	256.501	266.993	232.59	2157.529	13774.18	607.845	141.268	1807.002	5211.611	337.929	531.247	318.748	121.231	3645.174	278.426	4902.331	274	0.759	456.007	524.985
19858.146	25603.398	20874.316	32783.682	27110.367	33927.556	27646.71	33502.902	783.229	629.993	365.9	613.186	4223.955	2967.395	311.092	8519.24	247.346	262.333	171.281	1618.28	9618.536	543.072	163.967	1489.149	3265.08	295.207	512.479	291.822	107.34	2710.113	357.459	4149.031	182	0.896	955.692	521.049
12586.294	13937.684	12139.844	17887.706	15151.699	20502.817	17370.693	23094.471	735.053	394.179	356.368	779.714	1751.754	1274.073	342.288	8916.657	152.12	146.547	149.414	4217.823	7394.14	416.969	128.67	3031.53	1522.664	289.503	293.422	295.93	2986.454	2048.433	294.932	9735.008	126	0.937	1165.492	520.095
14321.783	18220.421	14561.029	22528.443	18960.949	25510.943	18799.525	23741.499	807.629	411.427	408.362	680.988	6462.079	1594.682	340.272	8619.14	225.071	202.926	171.809	2701.352	12784.119	553.405	138.544	1597.467	3642.326	303.88	512.414	269.254	114.479	4016.34	276.694	4605.332	247	0.864	988.597	523.111
26464.625	31705.083	26495.684	41078.973	35048.706	44703.711	37503.56	45423.42	871.72	904.677	415.759	951.32	5163.808	7476.775	394.393	9388.915	232.194	213.963	181.195	2244.371	14206.823	662.38	122.871	2110.75	5967.734	321.941	328.243	270.872	143.487	3921.441	276.515	6355.424	303	0.827	1062.959	524.49
22417.189	29745.516	20719.384	36170.993	30637.963	39992.899	30933.531	39483.209	970.884	1124.132	404.877	1232.462	13367.949	6771.597	399.037	12924.076	197.037	214.535	169.245	7695.527	29774.745	788.894	139.926	2785.332	4637.551	338.062	342.751	306.088	109.876	6612.957	308.035	6787.353	133	0.946	1191.778	521.35
13734.957	23711.735	12022.095	27406.34	21036.443	33884.642	20291.854	25566.756	742.413	399.269	348.598	344.467	696.182	813.83	315.339	8510.815	193.602	186.591	168.439	1857.876	1537.966	406.376	153.762	2848.619	1361.281	282.422	298.566	294.819	105.602	425.085	314.115	6290.758	119	0.99	635.366	522.181
12048.189	10910.104	7328.401	20165.823	12945.426	12472.499	24465.825	4342.118	692.275	332.114	310.966	455.15	4278.544	2576.626	409.666	4887.271	242.635	186.517	192.264	1539.794	11660.642	470.766	161.074	623.071	4497.89	231.878	468.713	275.992	84.745	1729.227	282.497	1259.278	287	0.699	887.692	527.559
15511.729	21837.472	17662.815	27261.313	22244.625	29557.001	27578.172	16210.37	757.649	401.035	348.946	695.123	7782.425	1671.456	401.736	4919.987	220.369	231.143	250.27	1739.275	16057.411	602.501	189.782	803.845	3529.964	305.973	415.285	230.283	98.804	4194.793	285.73	1833.587	157	0.931	909.506	522.653
16170.103	19953.068	16635.997	26272.703	21068.706	29311.839	22891.474	26025.394	782.187	437.962	336.629	789.231	7088.135	2261.251	332.415	7634.855	199.649	271.93	170.352	1894.053	14068.027	568.327	174.994	1147.461	1745.699	287.421	409.535	301.488	100.737	4258.117	301.511	3018.583	145	0.873	947.031	523.321
10811.029	12829.896	10892.043	16582.564	14553.834	19909.863	16115.561	21690.392	735.28	406.171	399.261	501.068	526.008	951.723	251.594	6471.626	200.216	160.028	138.704	6769.933	278.555	288.137	118.579	3444.418	3848.578	296.574	281.163	266.996	2198.681	1035.215	299.177	12245.429	131	0.862	1097.485	524.24
26202.604	26552.994	24479.933	36348.584	28871.493	42003.566	34658.354	44644.035	996.3	687.179	385.873	1178.3	7547.3	9433.649	441.473	10914.614	186.15	204.95	162.408	5385.805	18141.685	835.973	131.123	2620.083	5114.282	290.396	319.438	304.201	192.416	5113.256	305.479	7069.825	126	0.959	1176.762	522.754
23978.557	29198.757	24971.999	38193.87	31587.827	39238.285	33445.551	40739.287	805.095	707.55	403.186	660.232	4922.995	2881.473	327.51	8057.82	280.793	247.988	167.772	1697.375	7819.511	526.992	151.067	1569.998	4363.089	280.205	475.809	290.603	385.164	3281.527	322.232	4744.976	113	0.952	964.5	522.978
22683.154	22930.697	18585.913	34377.545	21716.511	38093.81	24571.479	57617.236	1527.433	793.736	533.414	1103.525	8299.639	2905.15	478.749	18188.013	273.685	242.307	182.027	2519.045	12112.074	1153.515	175.179	5301.185	5797.59	356.985	783.023	298.252	97.879	6238.578	295.471	9894.836	148	0.934	1461.25	524.709
27824.284	33302.313	21782.097	39931.93	26890.911	42950.615	24764.384	39304.88	1098.337	1463.081	507.499	917.139	7380.7	1918.386	383.043	12944.23	285.075	251	230.705	1953.752	11152.814	843.872	163.475	2803.939	10315.608	365.728	619.473	309.739	228.837	4003.933	361.372	4815.779	312	0.76	1479.779	531.433
20319.869	15646.951	9662.92	19888.883	11513.604	20154.449	12437.086	14321.406	1900.165	745.328	393.241	627.428	8036.07	2236.956	316.114	1767.112	428.032	228.938	166.532	2207.124	14099.349	674.847	145.621	2010.304	15219.491	327.617	531.564	316.329	152.516	3368.127	309.561	6396.193	147	0.942	301.058	524.33
18891.698	27355.205	15280.094	35992.33	26427.417	37096.258	34860.426	5257.508	1058.602	732.22	386.367	591.172	5640.504	2032.251	533.184	3429.647	253.812	274.039	231.812	1357.85	9067.63	380.161	177.657	355.038	4183.702	329.39	350.58	308.582	191.591	2499.078	310.705	985.027	104	0.974	816.019	523.404
20602.732	22776.013	19939.125	28603.572	24413.743	30929.238	26279.94	32305.63	907.739	550.79	380.372	1075.206	3879.667	4414.492	371.051	9626.228	201.594	181.593	151.45	3229.292	7748.24	643.816	111.059	2528.534	3151.915	288.314	409.17	283.855	576.714	4419.784	282.789	7548.225	289	0.815	1129.939	527.555
16642.305	17131.958	16208.361	25128.538	19884.82	29878.133	24570.77	31485.873	878.082	844.989	401.673	702.171	5152.964	5570.621	351.228	10447.705	229.63	194.867	191.69	2526.272	23546.177	657.29	130.764	2043.987	4618.408	299.126	343.878	257.223	121.262	3690.597	301.458	5345.28	111	0.964	1053.014	525.284
19514.133	22924.046	16510.78	28580.669	22600.327	33648.952	24909.14	30068.093	808.031	797.92	372.092	678.103	5789.461	1799.845	463.891	12344.144	199.019	218.773	193.225	2679.472	25997.655	472.696	154.096	2205.453	3868.995	417.519	374.615	282.848	114.605	2676.726	308.804	4746.868	277	0.839	1310.774	530.049
21132.388	24847.079	18075.95	31801.537	25146.801	34651.676	22884.4	28752.382	975.729	525.32	447.558	888.133	12421.221	1482.018	439.052	16899.196	232.062	226.027	194.163	3587.282	34744.834	691.633	160.166	2685.518	4106.393	326.279	303.721	278.262	117.926	6022.145	312.328	5590.165	150	0.972	1290.427	526.147
28215.019	31541.856	22745.66	41079.705	28407.493	45481.532	29772.443	53248.829	1219.058	1169.904	788.705	950.863	7057.633	3400.556	452.431	19534.612	279.357	252.397	425.576	2401.066	11431.151	1058.279	172.917	4693.504	7744.429	347.829	795.156	301.45	150.231	4858.963	310.888	8631.421	190	0.935	1468.874	529.158
29265.939	27159.248	16303.229	35622.175	21313.838	34185.62	26131.981	30325.916	1951.734	696.151	383.723	666.233	6093.38	1159.72	278.362	1910.434	379.735	261.6	154.938	1253.071	8246.642	539.02	140.072	2061.658	13274.889	384.048	542.731	308.945	136.91	2404.201	304.65	6409.117	310	0.804	274.481	535.474
23374.417	38775.549	21621.768	43569.017	29541.438	48557.177	29326.668	42404.725	1071.925	928.297	407.447	660.714	6089.926	2553.363	354.196	4078.42	296.691	311.373	290.017	1221.536	6028.732	642.575	141.422	2639.214	9730.363	343.206	459	325.545	120.145	3257.442	282.182	7725.867	185	0.806	449.738	531.327
11398.792	19569.973	12304.091	24379.892	16163.438	25625.284	17107.055	18069.202	904.519	552.601	380.455	509.153	4130.374	1575.446	362.116	2125.361	193.788	219.662	191.571	1877.521	13364.319	557.798	144.335	866.237	2288.548	369.662	795.068	311.739	100.603	2232.175	284.484	1967.09	139	0.961	501.45	527.277
14423.191	13588.672	12430.714	17744.366	13051.034	19098.248	15164.052	20346.886	838.08	387.766	374.916	482.281	2868.707	1061.745	395.065	15709.728	169.08	187.588	204.633	2670.661	12843.403	420.941	139.272	2535.164	1355.043	322.725	733.916	285.877	110.049	1673.204	318.773	5314.532	112	0.973	1340.482	528.652
13087.974	17751.264	14434.36	23013.126	18447.972	27860.649	21712.158	12505.917	707.069	362.221	319.241	557.37	6140.547	1474.047	337.905	3123.824	160.782	205.5	250.725	1841.872	17546.766	530.873	198.434	539.096	1830.785	290.953	370.617	245.654	104.422	3359.046	290.86	1075.466	184	0.865	914.054	532.88
17727.353	22890.426	18631.614	28914.923	24600.511	30942.659	25770.679	32007.474	720.597	903.01	372.812	798.111	6908.137	3114.947	357.071	8745.427	278.175	246.585	159.394	1993.245	13507.193	539.559	142.148	1596.701	4015.782	277.093	415.576	280.005	290.605	4265.231	291.546	4579.061	175	0.976	964.843	529.997
15078.003	24540.197	15494.412	31836.255	18787.475	30709.824	20073.846	23592.811	1530.752	957.903	392.369	643.621	3989.389	1648.583	287.343	1850.178	249.135	229.626	158.986	1410.371	10153.618	612.604	133.288	1950.786	6337.382	330.815	514.798	311.54	135.688	2052.746	287.007	6042.241	154	0.927	287.929	530.519
19754.021	15891.948	9995.588	20987.207	11762.574	22074.738	12784.755	14910.922	1296.79	502.056	426.424	692.248	7426.475	890.829	275.681	1937.029	313.26	222.221	203.71	1261.726	10043.313	453.026	154.644	1296.064	9149.38	311.611	818.638	360.155	112.727	1951.122	297.864	4004.11	171	0.954	344.178	530.74
28467.623	32500.923	26428.207	45409.261	37183.518	49654.019	38328.11	50449.409	860.003	1198.621	397.87	1431.714	14318.629	10244.857	455.347	13914.634	200.038	201.789	169.105	6227.62	35176.433	978.1	132.556	3262.439	6024.459	313.51	328.528	309.884	122.364	8663.9	304.027	8441.711	373	0.716	1175.838	533.664
28866.994	30492.754	25043.38	38221.336	29082.286	41583.805	31431.362	40479.802	1077.635	501.417	428.445	722.065	8060.818	1799.859	445.115	18394.3	244.205	243.649	215.217	3214.183	24269.104	657.356	138.117	2962.744	8170.82	529.792	809.314	294.328	102.8	4359.347	324.395	6051.173	252	0.835	1350.464	531.881
24500.006	20265.435	13429.178	24569.487	15799.816	26307.274	13317.178	19713.719	1897.681	771.579	385.898	744.617	8251.798	969.408	255.482	5330.51	436.777	239.669	161.952	1592.708	12737.706	561.196	124.126	2224.295	17637.389	345.234	404.574	320.676	237.865	2866.08	358.605	5526.994	189	0.889	260.992	533.87
14372.609	20131.989	15336.788	24197.764	20066.299	26118.778	20034.957	3893.1	730.022	451.728	347.106	639.622	6920.51	1729.424	327.435	1418.993	209.213	258.581	242.5	2292.589	15999.712	618.18	226.801	402.505	2998.98	293.076	390.961	273.123	106.66	3722.02	285.929	514.49	161	0.921	922.898	531.922
16160.176	22138.683	14563.872	29663.706	25667.686	33211.643	23209.105	31435.804	1179.864	850.186	426.99	1233.793	15355.274	6264.735	422.104	20280.708	199.229	202.188	157.214	5723.071	36438.305	904.252	139.964	3619.599	3786.706	312.301	362.449	288.82	101.51	9464.343	319.04	8186.367	129	0.982	1191.523	531.043
32448.884	36788.584	28046.749	42296.186	33488.451	47730.632	33713.632	43827.408	836.461	529.842	416.516	551.963	5663.675	1426.687	391.73	15010.125	245.022	259.524	202.857	2105.252	18850.622	556.046	133.965	2397.08	8035	622.553	604.313	303.26	104.147	3368.239	294.493	4683.192	106	0.949	1360.491	531.538
32176.419	34168.749	26657.856	43939.033	33959.294	42690.285	31388.619	40725.951	1045.366	629.524	478.801	986.299	9612.986	2280.438	394.587	11709.166	280.468	259.006	217.231	2542.323	20252.137	813.839	133.97	2350.391	7743.16	413.216	491.343	308.614	2035.2	4434.62	285.874	5030.561	272	0.78	1401.632	536.265
9063.8	14695.506	9702.084	19167.873	12503.35	19515.485	12564.771	1629.49	841.794	640.925	358.392	596.239	3913.527	2750.157	333.678	702.685	208.893	237.796	186.324	1452.706	19464.967	489.9	143.23	267.268	3713.675	345.981	631.312	292.513	118.437	1723.337	283.148	512.361	127	0.929	478.642	533.319
10788.84	14993.317	11615.009	18122.442	15898.75	28481.962	16607.045	20266.58	816.599	650.984	336.524	713.44	5922.649	3943.518	346.662	10595.336	190.463	271.877	160.578	2394.072	14106.076	711.029	171.786	1427.227	1333.572	272.062	433.191	295.255	107.539	5009.932	271.495	3824.203	129	0.982	948.453	533.314
15347.091	26617.159	13298.922	31321.323	21116.689	29610.998	18462.536	20882.688	1504.483	1165.657	383.089	549.527	4789.189	1413.38	287.866	2181.838	325.117	237.732	164.969	1532.997	9484.176	630.056	137.856	2017.264	11366.514	327.085	510.524	321.566	120.154	2173.64	299.841	6476.011	154	0.937	303.37	537
20551.23	31329.87	19198.386	41377.713	28089.21	47979.555	27175.731	47187.614	970.794	1129.676	367.125	455.507	3358.124	2340.519	331.851	5373.286	273.459	286.581	298.089	863.004	3579.644	726.656	150.323	3126.226	8475.914	338.253	337.793	307.918	119.302	2943.054	277.884	8749.145	118	0.964	443.059	534.712
14305.945	19604.609	14466.56	24236.413	18506.47	20853.595	16582.275	1854.025	729.112	1119.034	836.407	852.4	838.693	791.373	310.883	3657.618	201.078	907.001	519.618	1658.345	1458.684	402.498	162.911	853.723	1589.07	535.305	403.782	363.407	95.729	268.569	303.083	1553.752	157	0.945	594.392	535.997
9740.019	13461.713	10293.692	16288.102	13890.846	20801.002	15327.633	1123.774	760.793	396.877	309.706	592.756	5478.882	1539.649	305.92	1344.821	185.268	261.829	200.422	1971.844	11780.131	581.523	216.137	360.398	1771.213	280.854	377.738	280.04	107.495	2937.151	266.658	386.281	142	0.934	931.239	536.387
11950.959	13495.509	12190.43	17976.298	14633.427	19957.26	17387.561	22950.533	778.471	1047.939	348.061	882.124	8943.581	3299.101	380.873	9102.367	241.328	239.948	155.259	2309.082	15680.919	586.497	138.581	1617.74	2231.095	280.255	405.459	270.924	109.782	5651.979	294.802	4393.95	128	0.963	958.367	536.492
20854.263	22120.176	21316.983	30079.513	24515.295	32605.117	26438.093	31878.249	859.474	440.093	464.845	752.007	5904.373	2482.195	385.773	8106.435	250.179	193.784	157.846	2603.587	11643.622	619.289	142.407	1924.59	5026.96	286.321	365.56	272.605	114.381	4574.929	273.811	5746.734	125	0.94	992.468	536.3
8425.083	17036.689	10405.846	20332.501	13076.252	20847.498	14863.337	16145.734	1610.82	1221.431	372.443	634.085	5683.954	1273.387	279.78	2139.803	254.547	192.037	155.667	2015.197	14297.374	632.765	123.839	1747.016	7439.522	323.109	530.03	309.812	122.407	2544.088	289.534	5437.191	127	0.995	294.106	536.618
20790.53	20656.418	20172.597	28533.633	23280.941	30181.466	27058.85	33803.595	808.51	542.026	368.296	1166.002	5473.619	5079.888	380.763	10631.239	214.24	187.157	171.898	2900.525	12646.464	666.83	108.362	2044.494	3841.595	317.068	413.205	281.803	1015.497	4666.749	269.679	5907.959	158	0.927	1124.899	538.019
32104.67	36957.575	31305.824	45123.497	40586.141	45220.891	42248.997	48137.693	839.533	953.071	399.936	1051.054	5693.28	8652.328	404.621	9780.468	208.133	201.443	156.3	2432.687	9751.252	673.049	115.159	2391.542	5524.895	301.506	360.908	270.239	172.655	5840.366	283.311	6842.177	278	0.734	1141.694	541.813
12939.701	23633.22	16295.881	27358.399	16432.236	28978.31	23452.462	26169.575	1214.078	843.377	381.317	742.786	6382.166	1556.706	295.367	2110.426	224.555	225.906	148.008	1287.905	10731.611	597.358	136.35	2055.213	5633.673	346.112	585.244	305.14	123.269	2922.429	296.762	6272.578	137	0.974	283.522	536.872
8097.769	13031.925	9007.508	15979.036	10196.869	16796.589	11455.45	1690.766	803.667	562.351	375.62	810.773	12205.12	1470.61	411.006	1342.636	203.614	219.209	213.475	2936.911	20452.072	660.724	140.308	305.219	3113.124	386.915	596.964	306.398	102.218	5436.723	303.296	594.547	140	0.932	506.121	537.743
34199.054	37510.034	33529.653	47486.853	42229.255	47954.857	46284.774	51120.326	801.284	808.725	391.625	886.109	5200.295	8637.153	396.145	10415.008	209.984	200.357	175.601	2201.994	9481.278	728.276	114.4	2464.647	6058.269	322.61	333.903	283.369	118.166	6057.422	290.541	7020.71	260	0.845	1150.712	541.319
37391.151	41764.741	35507.052	54605.053	47419.6	56032.883	49692.886	57603.209	790.142	1269.332	391.356	984.779	9871.824	13009.397	444.459	13308.517	209.379	206.048	175.519	3695.796	19078.018	932.823	122.827	3118.806	6731.249	302.383	339.232	300.667	102.038	9193.026	299.828	8407.391	210	0.836	1163.581	540.157
31624.257	37814.212	27026.841	41581.469	36919.393	45442.946	32863.6	42599.957	959.888	531.779	433.176	630.264	8078.754	1775.425	398.742	13240.416	222.56	227.96	193.977	2907.09	20292.66	698.735	134.144	2536.684	5058.819	449.39	531.324	313.761	103.321	4577.518	339.222	5167.52	149	0.93	1365.292	537.258
18781.216	27607.254	19049.684	34146.285	21886.801	33443.911	24628.849	27337.236	1354.634	614.069	398.962	548.429	5062.125	1639.144	302.199	2744.012	286.135	245.533	178.063	1351.096	8803.436	557.61	150.05	2507.604	8445.296	324.598	488.891	339.069	117.751	2393.119	295.207	8033.873	453	0.724	315.9	544.531
14352.421	23451.855	15918.167	29809.168	19877.053	30000.348	21139.118	34473.205	1081.302	757.959	410.814	780.293	7507.572	2452.527	391.061	1029.315	247.497	244.245	204.434	2079.665	16181.156	648.82	155.938	2896.409	4680.324	362.589	678.009	308.352	112.432	4160.262	296.148	6448.472	408	0.741	462.593	546.35
15526.573	15409.597	14515.665	20856.068	14764.401	24399.915	30290.996	10979.735	986.214	712.266	337.107	472.061	5512.801	1699.303	478.644	12922.377	466.384	228.643	256.542	1507.019	13251.47	310.052	182.43	1102.138	20958.345	360.5	352.534	282.817	88.495	2087.715	317.009	2877.12	131	0.958	808.592	538.844
31138.324	33960.603	30011.872	43113.949	36937.98	43066.411	39124.491	46753.435	847.362	718.621	385.495	1122.392	6084.385	7555.157	392.13	9863.43	217.264	211.167	168.257	2695.812	10420.604	670.463	109.733	2272.435	5163.945	280.958	396.739	269.92	113.582	6179.752	292.475	6619.224	119	0.973	1131.887	538.088
15862.803	27987.425	13981.327	29079.767	19303.692	41319.042	23612.628	36889.575	1077.463	1174.556	335.967	493.374	3355.522	1865.888	313.25	2610.989	244.776	278.244	290.213	1011.612	6148.027	581.08	153.728	3435.968	5558.626	324.52	498.98	297.26	116.053	2522.327	289.436	7752.13	168	0.897	439.369	540.673
25937.431	24319.315	22971.241	33229.992	25362.737	38246.444	28893.762	36276.521	1098.001	475.785	440.436	740.761	9429.29	1452.41	472.998	19027.314	220.679	223.415	217.521	3634.447	30445.093	656.062	149.628	3113.316	5061.45	453.578	952.898	288.65	114.418	4754.025	350.638	6476.558	130	0.978	1342.354	539.892
31902.95	37416.658	27027.699	43466.013	32927.625	44606.57	30491.383	44680.628	1085.638	664.462	485.945	1056.631	10507.864	2521.508	433.605	12034.546	286.131	262.755	207.173	2778.673	20766.567	1045.568	139.471	2824.027	7052.464	416.413	479.404	307.579	112	6146.89	272.754	5702.663	197	0.87	1411.916	542.063
15529.613	19777.69	16205.642	24361.006	21120.427	27013.134	22058.883	28100.04	783.281	603.349	384.976	839.065	5835.784	3785.75	366.448	8781.529	286.393	227.529	158.484	1903.592	10141.152	634.759	134.63	1864.398	4072.597	267.911	541.022	283.258	115.552	4511.449	283.537	5184.178	247	0.888	965.885	544.152
23579.699	25886.396	23575.741	34574.352	29406.485	36805.538	32759.759	39568.65	958.435	587.962	437.187	1013.228	7648.178	3876.798	373.282	10096.274	235.789	196.416	179	2675.851	15087.141	730.672	125.702	2297.329	5887.201	332.695	407.724	269.244	110.755	6301.005	293.794	6359.24	188	0.876	1072.543	542.021
18813.279	23336.991	17246.368	29102.887	26108.236	32706.97	24727.945	28304.849	930.637	1017.76	406.91	926.568	11194.404	5297.43	345.858	15356.553	204.366	188.661	176.834	3027.862	26522.892	625.317	131.424	2451.543	4535.974	312.785	383.93	282.905	106.916	5031.065	295.461	5421.714	125	0.903	1186.276	540.292
19729.693	21481.046	17213.696	27721.679	21523.051	28714.644	20145.202	21376.439	1070.386	527.973	359.345	485.2	4545.86	1467.764	423.995	14445.329	211.319	211.589	200.041	2518.386	16005.038	476.306	161.43	1634.147	4468.722	385.804	336.327	261.416	112.602	2113.127	302.335	3420.971	230	0.804	1300.77	542.635
11866.11	14838.388	11417.115	18470.414	13603.72	19048.038	15667.889	18918.905	505.986	264.955	268.207	258.922	324.574	353.009	262.113	6538.166	144.289	152.002	145.339	1412.638	882.556	191.21	143.275	1356.755	476.525	283.055	271.52	273.079	105.097	293.09	305.965	2897.73	130	0.99	618.792	541.523
22707.871	27996.98	20502.857	36878.224	24709.451	30742.258	39904.908	1381.57	970.995	791.594	395.985	734.033	7983.253	1569.226	501.548	1666.305	328.059	324.645	244.709	2532.241	13902.348	325.327	187.077	201.238	8620.885	383.371	477.322	307.622	91.099	3190.181	307.917	498.139	181	0.891	798.865	541.428
14689.851	18881.678	11407.731	22775.819	14406.881	23900.88	19842.271	31632.33	969.243	701.864	378.959	885.012	7465.305	886.42	384.102	12334.138	240.447	202.927	232.162	1204.052	12420.454	761.932	175.342	2718.673	6763.354	355.755	430.153	294.123	103.985	2757.584	406.352	4578.809	134	0.942	1487.448	541.836
27585.13	35608.062	29025.482	43961.683	39097.123	47963.835	38298.283	45277.356	873.326	522.908	452.345	875.919	6080.476	4485.672	414.126	7826.209	248.003	205.583	176.924	2018.941	9174.233	620.322	157.21	1997.867	6145.129	315.771	363.375	276.253	111.247	5499.306	265.769	6129.126	138	0.981	996.333	542.355
23730.192	28160.498	23419.827	34425.906	30068.042	36713.537	30914.819	37319.607	826.431	539.439	388.342	1004.571	5760.361	4320.617	372.84	10089.632	219.346	192.591	149.054	3148.237	13287.964	659.468	118.121	2072.415	4251.595	335.024	377.678	277.74	122.097	4928.099	257.256	5870.334	275	0.864	1113.191	546.551
33162.817	39594.187	31100.915	53892.605	46658.463	55227.265	44806.739	55120.01	843.3	1812.502	393.616	1268.224	15567.687	14144.144	464.3	14871.529	209.542	202.596	171.843	5467.011	35218.571	992.009	127.235	3329.367	7237.4	309.99	359.65	308.207	98.22	9229.345	299.043	8634.889	126	0.886	1170.452	543.206
28852.114	30709.312	24873.081	39691.487	31882.968	42140.752	29703.784	39397.046	1088.083	494.645	441.955	888.484	11147.849	1597.509	475.19	24151.739	219.215	231.034	185.157	3562.831	26572.423	612.885	139.837	3173.665	4840.232	424.046	632.539	282.965	114.787	5671.473	324.576	6603.343	241	0.853	1347.035	545.645
31217.15	34794.091	26655.78	42255.49	34297.326	43006.488	34744.675	44932.675	1055.203	573.394	466.513	862.244	10842.337	1774.443	444.047	16801.795	235.144	242.253	187.46	3479.237	23516.642	682.557	134.613	3110.353	6041.687	447.315	643.323	295.274	106.234	5992.022	354.111	6546.398	211	0.84	1360.391	546.5
13066.54	13062.367	11136.44	17469.746	13195.805	14739.436	15786.489	3901.943	858.052	376.781	322.509	432.097	1975.593	1129.735	313.477	8166.996	192.228	200.289	173.774	2763.4	10813.07	299.335	142.94	859.647	3196.035	286.794	288.355	267.844	113.908	712.517	324.913	1614.188	225	0.803	1316.282	548.669
19570.365	28872.12	19974.767	38749.004	25659.009	38992.569	26188.033	1325.207	848.061	899.877	393.81	651.886	5277.136	2517.613	327.682	792.9	244.786	260.14	211.131	1446.859	11841.324	522.84	144.943	252.784	5381.755	375.747	518.814	315.59	114.442	2503.785	288.103	467.102	108	0.967	487.556	544.509
21942.487	23277.529	22469.978	32814.537	26979.67	34705.765	31001.734	37777.07	940.522	558.258	439.648	1018.599	7203.325	5036.568	417.141	8997.386	259.204	189.372	171.532	2114.582	10602.443	711.819	145.72	2071.155	4914.807	296.795	525.109	278.386	116.138	6398.236	265.728	6266.075	158	0.917	990.753	546.924
17842.334	17848.218	14756.379	24069.749	17890.743	30454.014	14679.015	15923.865	937.6	421.062	375.518	564.649	2832.565	1274.779	297.028	12315.333	205.265	199.709	185.427	4392.255	23508.066	433.16	139.471	1369.77	2838.669	278.06	309.598	266.546	119.19	1332.941	300.641	2832.789	135	0.949	1324.567	545.722
22832.804	33794.584	21824.831	45112.977	28616.043	26463.198	18290.898	19340.756	741.633	1568.201	361.343	505.648	3992.645	1322.796	305.37	4187.937	245.431	301.905	246.738	1326.135	9139.047	389.362	130.961	711.89	6937.763	353.569	382.881	286.778	101.09	1500.938	302.363	1567.376	140	0.887	529.671	547.714
25220.489	26733.767	24389.025	35207.214	29276.983	35880.108	31708.307	39297.216	856.326	599.489	400.372	827.4	6636.849	8752.51	369.79	9660.707	213.416	203.136	170.846	2651.28	10365.498	739.739	112.64	2079.326	4088.606	415.491	423.456	290.058	191.33	4769.065	268.865	6076.385	124	0.907	1125.629	546.032
34020.579	38138.773	32815.989	47839.902	42016.337	47147.945	44415.851	51264.246	821.162	1101.223	400.548	819.841	5656.956	9657.256	372.029	9504.574	206.71	203.544	174.397	2257.709	10693.869	683.044	111.164	2195.797	5769.656	320.453	367.559	280.4	102.287	4909.66	283.283	6269.561	263	0.855	1136.051	549.606
11909.437	18061.295	13864.333	23510.771	14642.727	24363.001	18492.81	3113.919	772.433	832.933	371.543	784.289	8126.275	1592.826	428.874	850.24	208.078	220.117	240.471	1866.59	18133.346	670.467	146.049	290.721	3386.508	341.93	527.025	307.9	101.519	3421.444	308.441	528.257	164	0.938	498.665	547.567
12551.613	21534.772	11042.267	28583.995	18746.86	30773.978	19523.857	9549.275	811.593	699.196	348.089	551.012	4715.586	1365.13	470.741	2171.824	221.478	237.463	219.933	2088.706	10699.028	1144.379	154.617	524.27	4583.154	339.986	374.806	290.907	107.142	3658.578	323.673	1304.527	143	0.883	516.997	549.353
23873.803	26768.973	23533.995	35457.058	30307.564	38530.558	33858.454	40391.421	882.399	1087.574	430.185	1015.001	6689.763	6194.578	371.094	10195.935	230.244	206.375	181.255	2460.571	14357.133	690.834	135.712	2192.812	5494.712	330.003	418.917	287.008	101.788	5671.584	292.234	6092.455	251	0.878	1078.161	552.775
33238.773	36892.757	32955.808	46239.93	40391.437	46857.875	42685.435	49083.516	893.655	710.096	425.665	960.209	5464.457	5305.5	352.569	9415.71	227.7	222.923	153.868	2587.52	8282.207	644.565	117.758	2105.173	5850.602	342.695	316.098	270.867	106.263	5186.292	275.015	6265.529	168	0.783	1100.024	549.339
19405.043	20322.162	16074.362	24247.183	17989.085	24968.456	16642.76	24565.577	1004.853	522.78	440.914	836.687	12937.382	1174.979	426.631	16339.194	233.588	239.888	222.313	5238.882	36229.923	740.592	128.892	2715.855	6398.509	418.539	686.274	309.971	96.634	6946.01	287.205	5488.914	125	0.94	1371.3	548.148
20341.767	27217.068	21188.607	31849.447	28915.633	35883.156	28672.241	35051.683	869.233	531.716	417.38	1068.319	7935.646	4028.726	439.127	9023.408	229.424	193.339	176.058	2280.511	12006.871	682.484	166.06	2097.721	4468.85	309.156	366.792	280.756	117.345	6608.028	268.484	5999.369	278	0.87	1003.554	551.906
29705.941	36634.494	27639.794	47471.234	41424.892	49998.824	40349.433	50002.335	851.047	1568.749	410.335	1291.197	13650.133	10590.534	430.366	16132.931	212.463	191.458	173.841	5194.812	32089.98	954.268	126.882	3419.77	6553.731	300.606	348.356	302.11	95.679	9092.412	306.209	8579.682	137	0.912	1169.106	548.442
30488.831	30697.077	25728.224	42056.334	32359.45	45526.209	36239.005	47483.938	1065.977	522.28	468.409	855.815	7693.119	2625.966	417.782	13937.73	282.982	233.143	196.103	2905.357	21795.265	876.074	140.962	2875.01	9049.784	416.975	546.91	311.338	97.094	4866.713	309.307	6079.346	252	0.654	1405.147	555.881
27864.164	30781.038	23755.182	35274.611	25441.99	38423.204	26880.303	43060.195	949.461	662.439	452.343	732.541	7729.193	1704.938	370.961	11800.772	242.194	242.455	225.105	2564.582	15799.49	809.666	153.6	2643.477	5353.238	406.748	456.549	302.714	2318.61	3776.37	329.008	5453.072	188	0.934	1429.394	550.298
16520.218	9430.155	6531.614	12060.526	7256.772	12538.601	16287.672	10737.927	1856.191	733.697	340.51	588.094	6410.836	1028.887	291.173	3224.388	376.622	182.144	147.925	1519.666	22743.365	503.864	133.97	2253.233	13800.514	325.34	409.382	305.292	133.84	2310.194	311.401	6800.227	151	0.918	256.831	549.573
13833.311	19274.487	14632.776	21978.179	20294.142	25691.929	20147.928	25765.7	816.173	629.221	390.532	825.821	6444.177	3565.07	359.754	9157.091	281.205	195.282	152.154	2362.54	10738.524	704.319	135.43	1945.029	3238.521	267	664.226	283.68	113.731	5821.211	305.164	5548.684	178	0.856	976.933	551.888
16947.359	17331.355	14097.84	19750.054	14470.511	21815.098	15235.031	19782.417	856.016	445.976	395.969	488.87	2763.013	1031.765	328.743	18328.423	225.163	202.338	186.578	3498.167	16692.238	587.059	162.833	2159.493	4437.388	329.322	429.671	263.772	99.986	1632.615	324.147	4396.3	133	0.935	1290.004	549.763
14339.921	17708.005	11795.612	21023.113	16937.275	26726.446	16120.794	23105.87	735.654	411.674	354.791	591.259	7139.475	948.777	351.968	14049.633	196.951	218.943	195.401	2779.455	32790.243	532.218	123.974	1787.5	4350.024	395.64	418.699	297.822	100.056	3531.556	279.697	3439.122	149	0.955	1378.419	550.487
25661.146	30509.29	21823.141	35969.192	28531.537	37476.706	26650.508	46711.707	1115.023	731.41	464.433	1121.774	11645.431	2349.656	480.907	13038.584	251.954	242.239	210.327	2943.276	20993.914	1127.308	151.832	3056.131	4773.624	401.8	469.508	300.392	1122.115	6919.621	323.521	6307.035	170	0.829	1419.047	551.359
16432.719	16722.246	11623.821	24806.737	15815.75	29951.566	16851.848	25973.547	1027.873	573.37	433.878	871.352	8241.263	1006	411.099	10358.46	264.494	195.621	210.638	1609.992	16796.481	816.98	178.33	2330.575	9598.579	365.181	423.182	284.559	179.532	3367.411	411.339	4160.302	101	0.99	1485.777	548.5
14112.234	21931.695	18730.498	31629.263	18750.097	28122.64	22311.927	24695.963	1027.517	904.501	422.224	804.118	7825.446	1877.01	287.94	3366.985	232.314	244.102	160.346	1519.902	13480.074	772.241	135.318	2401.999	6809.291	322.538	667.559	319.235	122.513	3698.444	293.954	7580.553	105	0.984	285.757	549.814
16360.185	20659.822	17515.623	25415.698	22278.161	27822.144	23606.461	29200.447	841.913	561.937	376.447	814.849	5835.997	4153.459	356.729	8021.341	218.951	257.05	161.691	2143.744	8739.885	748.132	165.133	1995.016	2557.061	272.404	486.621	278.306	115.556	5321.927	254.982	5749.782	209	0.876	951.605	552.423
17621.508	24484.434	19256.718	27562.677	25615.609	30103.256	24197.142	29766.788	910.458	709.907	378.014	866.451	4405.131	4604.775	362.51	8013.449	229.61	248.164	146.834	1692.937	7081.051	692.976	145.778	2140.605	2068.712	268.789	635.396	261.838	114.758	4161.057	249.519	5888.057	113	0.981	957.119	550.119
28674.666	34234.451	28156.38	42328.076	37570.497	44191.148	39377.927	46154.098	978.23	661.179	437.492	1073.592	6428.927	5718.095	380.86	9570.412	219.597	223.153	155.389	2480.927	8980.795	708.987	129.134	2279.336	5250.509	320.5	337.082	277.252	100.624	6499.665	295.884	6618.844	166	0.865	1089.855	551.446
38267.756	42990.064	32019.842	52707.614	42933.308	54036.038	42374.828	53490.278	1122.583	581.019	496.438	1025.549	9604.293	3052.489	466.956	12265.899	296.025	264.645	202.179	2601.835	19283.092	1099.525	147.537	3046.371	9962.666	430.542	490.444	300.1	99.712	6522.851	300.971	6509.645	216	0.857	1411.296	555.093
18257.447	29820.594	18426.012	37472.455	24896.598	38462.132	26977.095	16692.304	805.478	1338.766	365.027	545.767	4772.494	1706.476	401.227	3251.634	240.795	299.819	244.716	1948.191	13573.591	608.049	139.643	658.252	6090.322	404.982	422.219	293.13	99.858	2425.555	317.836	1565.088	255	0.878	524.747	555.355
33881.334	39529.053	32029.854	48635.403	43173.15	49676.538	44786.513	52264.317	1049.841	1492.642	418.016	956.028	7902.247	10688.276	415.073	12790.752	219.345	200.832	178.075	3492.009	15413.96	885.926	125.382	3255.844	6323.985	292.094	379.176	290.238	97.974	8310.056	302.289	8431.262	185	0.862	1159.386	551.905
27252.957	28813.743	26084.587	39785.068	32949.146	41862.186	37015.121	45751.691	946.051	640.972	416.332	818.01	5734.144	8967.715	360.448	9583.671	210.215	198.776	161.302	2629.071	13325.904	756.211	115.599	2240.539	4697.376	349.83	399.995	279.506	98.489	4772.72	278.894	6327.934	119	0.949	1128.206	553.105
33471.982	34574.173	29067.181	45317.564	35641.446	45016.768	35284.304	43452.629	928.247	494.919	432.26	845.022	10553.419	1359.657	428.511	24562.063	227.646	252.485	191.898	2994.719	21202.656	550.176	135	3124.957	6621.054	474.575	609.668	289.443	116.993	4750.583	321.47	6582.59	106	0.993	1351.792	552.038
10691.465	15128.547	11795.81	17769.748	15265.297	21180.284	17315.222	3564.956	635.236	377.923	315.158	679.488	5702.138	1980.012	338.763	10648.313	212.259	202.34	234.256	1973.401	10172.584	654.902	212.491	1079.66	2056.18	262.201	337.853	256.4	103.657	3862.597	290.453	2284.75	164	0.928	923.195	554.829
21879.292	19526.007	18978.225	29296.051	21536.912	34310.502	28909.188	37631.126	768.877	412.489	398.48	655.379	6706.421	2054.208	393.417	14024.122	218.103	197.724	213.727	2206.107	21858.064	700.581	132.63	2390.865	4442.361	413.837	544.03	307.68	102.161	4558.186	281.472	4977.234	129	0.932	1400.012	553.756
24870.307	26516.344	18986.05	34080.43	20750.524	31023.509	19000.013	27779.469	1015.73	655.089	434.151	860.604	7676.938	805.606	355.438	11560.917	256.68	237.119	197.209	1237.66	12667.926	546.798	175.921	2098.132	7649.427	417.077	363.622	308.246	90.299	2123.059	402.345	3750.141	241	0.836	1498.048	555.815
16238.812	31752.968	17813.304	40342.549	26144.876	36549.196	23311.21	26198.994	1119.833	870.834	390.395	723.8	5334.928	2348.315	260.395	3274.365	228.243	287.32	151.231	1167.444	6350.332	602.47	133.376	2011.171	6923.888	330.433	488.4	321.004	131.283	2614.383	296.85	6502.587	149	0.965	278.299	554.419
14112.376	14428.784	8140.432	16998.795	11094.046	18086.948	11531.651	20975.134	1056.068	567.743	309.386	521.863	4970.049	773.17	299.746	4393.433	227.608	218.826	227.584	1359.417	12557.922	486.478	159.457	2797.195	4086.333	340.382	572.872	297.462	110.83	2438.75	266.58	5376.948	184	0.865	438.228	556.766
9607.763	12239.029	9462.972	15106.725	11047.224	16147.023	17313.156	13778.557	685.051	350.895	363.723	448.717	3397.715	723.378	416.294	20184.473	228.215	217.75	206.87	2538.277	21790.969	371.057	179.973	1787.486	1478.762	324.218	569.622	294.222	86.107	1729.997	310.37	3990.425	136	0.895	820.199	555.824
11769.869	16029.181	13952.465	21063.981	17012.581	24629.966	22128.007	1217.114	715.439	400.178	327.731	620.334	5865.507	1980.938	374.764	1814.009	176.823	190.209	260.237	2115.917	14452.868	568.272	187.741	336.511	2018.395	235.55	337.812	235.373	106.667	3772.192	288.032	453.505	214	0.913	912.089	555
28181.812	31713.7	26927.252	41970.231	35766.808	43513.357	39104.516	47225.894	871.441	1234.171	406.99	843.944	7302.521	8503.754	379.819	9539.884	203.53	188.372	162.551	2328.113	13970.499	687.789	111.276	2477.844	5975.805	295.765	399.956	273.67	99.975	6317.492	290.474	6529.207	153	0.897	1145.709	555.755
18660.047	27735.726	20345.428	37697.538	23394.752	34140.849	24664.194	8436.564	794.91	976.095	372.811	723.948	7892.613	1996.657	334.813	613.087	227.43	266.767	220.854	1988.206	11623.805	513.725	127.957	484.106	5424.16	364.267	459.475	310.673	116.568	3368.292	276.711	860.681	126	0.921	486.921	554.556
12511.066	16592.127	11645.138	21589.26	16236.252	23907.579	25614.601	18740.836	703.55	392.574	387.12	529.841	4492.09	1418.248	385.137	21178.371	254.746	247.908	204.081	3415.948	22244.803	527.048	180.296	2288.947	2708.889	300.691	432.835	308.529	90.872	2597.93	319.086	5932.568	181	0.9	809.533	557.887
22472.518	23080.04	23114.396	32199.222	27321.693	31924.64	31915.958	37622.728	1477.066	621.553	425.802	774.499	6312.023	5268.612	364.479	8602.477	269.749	191.885	165.12	1919.461	8825.956	662.394	140.393	2120	3922.866	293.563	568.061	285.426	118.7	5616.795	290.698	6262.916	153	0.921	988.761	557.31
23610.555	30385.061	24905.987	36493.603	33387.55	38102.829	34083.462	40351.456	1186.472	682.324	416.506	1076.355	7584.106	6352.013	431.554	8464.855	251.732	193.855	175.614	2343.694	8918.561	670.022	157.235	2072.286	4600.308	297.675	654.254	286.175	222.414	7004.111	273.203	6320.684	279	0.736	996.547	561.923
33409.093	39466.762	32482.727	49141.017	43232.86	51565.294	44799.526	52344.55	832.883	778.111	404.711	773.961	6079.788	5974.742	340.09	9260.802	232.898	226.207	150.711	2160.019	11124.308	641.047	117.848	2075.308	6488.683	355.433	322.938	280.88	103.955	4887.711	277.406	6189.271	211	0.873	1105.5	557.329
27351.236	33290.416	23233.328	37823.216	31336.717	38321.772	28264.554	39541.641	972.424	527.787	434.912	863.892	12054.854	1670.41	422.81	16239.496	225.741	229.819	199.801	5216.454	24949.568	631.029	130.308	2828.767	4972.565	462.705	486.375	295.319	104.523	5640.306	295.377	6187.124	131	0.958	1363.767	554.668
27112.117	31300.584	22184.423	36623.006	26588.267	39712.326	26885.824	47282.378	997.007	674.974	463.294	812.954	7323.056	2162.391	396.962	14734.666	258.605	234.338	213.803	2708.471	18084.555	900.994	152.844	3920.646	7845.463	432.387	399.694	299.371	443.276	3929.66	357.628	7934.212	272	0.761	1440.684	560.761
16404.28	29345.249	20950.204	38892.034	24882.156	33516.6	26970.121	30643.239	1164.761	790.43	424.047	772.864	6505.702	2011.442	302.021	7457.036	218.677	260.486	149.943	1706.294	9638.778	716.357	134.702	3058.541	5376.689	319.976	412.657	325.507	119.29	3658.784	288.974	9191.993	147	0.942	287.357	557.173
17042.633	22359.205	18451.2	27665.338	24458.418	31269.306	25599.546	30609.867	737.25	459.658	343.524	707.125	6152.305	3912.282	360.983	8928.859	212.829	259.626	181.404	2196.273	11382.626	725.528	192.191	1846.325	4045.072	302.62	456.022	271.416	118.585	4742.349	265.441	5077.338	234	0.894	944.479	559.359
21965.295	25137.389	20507.306	32878.192	27662.336	34748.84	30290.488	38355.854	937.168	860.269	413.121	812.442	6567.293	6320.464	352.09	10066.536	206.458	195.613	168.793	2475.582	19709.745	628.469	116.369	2243.806	4517.943	299.568	412.238	283.5	107.801	5072.348	300.735	5777.065	162	0.904	1132.809	558.772
15434.75	28291.385	19382.234	38078.006	25157.302	34300.628	23495.968	25736.197	1068.095	984.99	426.018	738.384	7507.488	1900.215	302.91	3348.815	240.282	260.503	172.026	1586.714	9664.037	684.356	137.728	2349.557	7484.36	327.316	422.629	331.95	117.562	3769.309	300.477	7287.543	173	0.901	295.639	559.003
13608.273	21817.36	18267.844	29587.283	18165.697	29260.9	22025.378	24313.628	1108.846	504.955	419.736	736.055	8113.367	1883.884	315.528	5029.899	216.011	238.509	181.837	1883.759	12209.939	781.723	141.041	2959.351	4877.236	320.137	513.51	340.887	110.134	4433.465	297.575	8426.036	149	0.92	313.728	558.413
12995.756	15916.224	13334.13	20081.57	17541.732	22630.699	19358.808	25235.321	716.484	845.472	377.611	772.646	7197.43	2599.295	352.927	8158.146	278.92	195.122	157.457	2532.202	12125.059	670.21	138.017	1907.18	2791.824	264.919	617.524	276.777	113.613	5944.636	275.886	5533.303	125	0.98	969.596	557.196
31181.675	35588.707	29844.396	45347.251	39252.85	49067.752	43181.302	50430.614	1114.178	1483.311	425.715	779.039	5903.307	10104.085	384.563	9991.542	214.952	193.459	159.551	2520.928	11906.663	745.478	116.346	2768.982	6274.628	314.507	499.183	282.691	99.081	6067.197	291.203	7255.834	115	0.969	1151.196	557.97
25825.294	31286.561	24012.736	39210.561	33589.611	42485.823	36493.396	45265.325	1054.926	1433.843	411.588	852.67	7622.143	8468.732	398.983	11996.827	203.876	183.349	174.854	4172.023	17635.943	812.281	126.304	3161.786	4713.424	298.093	425.717	295.197	96.826	7332.747	301.003	7787.69	131	0.958	1156.263	558.805
17469.944	18942.413	15198.83	23696.487	18916.745	26086.339	20609.246	23263.455	965.216	497.982	353.657	508.429	3362.849	1109.835	344.69	12002.358	189.716	194.569	195.633	3787.367	16101.378	418.793	153.95	1505.623	1988.431	303.277	307.7	272.722	109.131	1234.684	341.192	3470.573	216	0.762	1298.926	557.343
28213.376	30931.056	24267.085	40385.159	32321.734	40978.428	30856.588	37582.053	881.531	473.759	425.652	726.637	9377.767	1525.939	399.091	14365.309	225.098	230.41	222.446	3001.425	27480.063	635.975	128.751	2355.195	5195.36	402.252	610.646	285.78	115.461	4386.133	304.478	5191.311	205	0.859	1358.066	560.032
16607.748	30235.469	19725.893	38938.553	25621.187	38179.702	26617.131	29148.091	1072.983	677.348	406.716	709.653	7217.422	1850.269	312.334	3437.418	217.956	269.338	198.798	1498.171	9228.233	607.208	138.676	2329.352	6300.085	330.939	438.738	343.319	122.01	3523.865	302.563	7283.311	146	0.936	307.082	559.445
12555.959	19006.845	13877.939	25359.646	16582.37	27178.812	19518.169	7006.575	815.096	535.389	352.75	754.325	10189.994	2105.673	468.6	1622.781	215.074	221.172	215.54	2219.413	17447.082	705.722	150.667	459.387	3935.925	343.511	437.862	312.71	103.268	5873.252	320.118	994.894	192	0.954	507.49	559.13
30042.06	33593.818	24826.36	40713.43	32625.008	42263.917	31065.543	43026.304	994.922	869.417	472.186	929.037	9002.462	2450.698	415.255	10372.94	252.682	242.481	230.875	2428.759	15681.443	1031.353	161.75	2745.906	6056.49	396.541	446.726	298.989	2276.978	4855.273	328.88	5534.336	206	0.909	1425.272	558.529
14455.65	23869.47	13913.766	31471.062	21007.85	26862.244	17091.497	2295.747	845.869	555.642	355.801	609.812	5744.639	2045.508	387.409	799.335	237.509	252.259	214.521	1430.681	10356.836	617.508	144.779	290.678	5113.363	362.05	593.073	314.479	109.031	2941.575	297.445	537.949	120	0.941	497.233	558.633
13350.487	15852.126	14237.585	21246.908	17882.388	24389.3	20375.699	25274.201	741.477	402.132	322.594	664.54	5296.884	2622.162	348.56	10600.633	214.283	232.515	210.913	1789.916	11719.894	733.607	221.55	1572.106	3955.307	287.438	434.928	272.58	111.638	3930.446	276.075	3986.956	130	0.914	935.346	561.031
20125.579	23989.349	21042.542	30126.556	26302.73	33316.915	27372.252	33529.645	855.736	514.503	409.452	980.389	8228.996	3935.558	396.678	9312.538	218.455	196.07	170.716	2065.219	12716.643	728.719	170.736	2137.126	5024.489	308.621	363.364	275.35	121.526	6426.244	294.974	5987.04	146	0.936	1011.541	560.507
17746.92	26394.888	21755.677	33849.366	21608.269	36824.875	28896.082	23574.187	1016.435	886.304	362.318	754.958	7338.809	2209.255	349.347	630.526	240.107	265.53	216.511	1784.738	17358.993	496.589	138.668	1067.584	5759.888	348.937	521.824	320.15	112.368	3145.849	276.503	2102.171	127	0.967	485.224	560.839
10740.204	14810.929	9640.277	19020.323	14284.831	21582.907	23561.281	7253.417	726.046	376.928	352.594	612.941	6067.057	1243.783	417.75	7314.049	243.8	249.335	200.354	3608.341	23414.429	630.367	173.326	700.749	1967.502	316.238	435.166	304.85	93.015	3587.392	310.909	1813.929	143	0.941	801.913	560.598
11075.686	14199.087	11714.909	17399.219	12999.083	20909.618	25670.896	17750.412	522.821	315.254	348.09	354.493	1975.82	1397.867	375.67	18516.939	206.089	202.201	183.007	1184.844	10770.883	294.466	175.888	2181.241	1112.046	313.058	395.849	292.864	91.527	1034.909	304.441	5409.161	130	0.978	815.8	561.385
22261.025	24936.621	20026.322	31502.851	24846.957	36598.501	29438.224	29767.711	983.785	607.042	412.682	709.001	4511.109	1259.733	357.248	14278.12	221.197	242.144	169.793	3314.714	30308.395	524.021	153.225	1940.115	4253.815	327.195	384.266	273.462	108.999	2552.484	313.113	4302.255	135	0.865	1282.619	562.574
12658.919	25730.898	17239.045	30967.573	21164.847	34073.375	25222.354	26688.632	971.582	1028.032	376.192	633.534	6855.127	1499.172	299.683	3434.573	202.794	237.32	185.236	1521.144	11139.004	675.905	135.755	2183.845	5300.517	322.36	377.741	328.514	186.357	3270.658	299.592	6569.759	145	0.965	301.914	563.783
11878.987	14686.108	13067.066	19463.319	16310.597	22305.163	20039.211	11693.927	655.581	440.738	314.982	803.523	6657.545	1979.382	388.702	10654.515	206.877	190.973	246.657	2293.165	11008.684	674.443	213.043	1163.462	3005.656	270.314	360.586	250.224	110.122	4862.365	281.77	2700.794	217	0.783	925.8	566.873
22419.386	28439.601	21340.454	35269.873	31083.374	41525.447	32675.998	40126.455	818.998	1063.809	411.764	860.163	8677.071	4514.634	358.952	10316.608	215.405	204.295	161.4	2759.858	17721.824	624.516	115.952	2150.585	4733.806	340.175	478.055	298.89	105.866	6502.785	256.452	5847.486	105	0.941	1108.519	563.586
11634.833	11620.22	10042.192	18983.276	13717.149	17201.066	11201.107	14783.274	819.455	415.388	283.996	420.232	705.753	914.839	240.919	7429.116	163.772	206.887	178.209	3290.562	8148.491	225.655	133.086	762.402	1656.064	323.202	294.969	273.363	117.31	400.138	296.496	1644.305	150	0.961	1322.987	564.467
15496.646	26013.927	15478.1	33838.875	22697.101	32592.672	21357.905	41084.327	1019.587	893.607	353.78	734.185	6352.065	3067.758	342.976	1879.986	218.39	261.811	162.601	1627.787	10267.109	561.326	152.746	3065.431	4015.576	327.032	351.922	321.59	108.156	2900.773	308.829	6070.533	181	0.862	473.019	566.08
17552.093	20554.636	16199.581	27553.889	22750.578	30189.872	24890.137	34798.716	843.354	1091.393	417.227	772.63	8267.973	4687.002	384.281	10431.418	196.48	181.037	166.016	3318.499	19254.631	708.321	119.65	2658.622	3764.774	302.331	476.512	283.838	108.362	6905.196	311.555	6461.179	133	0.961	1148.771	564.432
16123.471	15443.646	14074.714	20796.143	14973.199	23273.866	25040.568	21339.843	1081.019	861.515	426.172	766.383	5948.675	1916.188	417.879	17110.991	211.81	230.612	186.159	4661.436	31394.875	649.545	155.204	2516.757	3215.007	305.886	388.199	279.487	98.709	3292.639	304.758	5098.833	119	0.973	1274.887	563.912
11513.71	22359.036	15208.058	26072.754	17203.681	27122.603	20865.925	23128.206	1043.287	676.08	380.882	677.285	7885.357	1392.541	307.498	6488.062	185.301	211.995	157.423	2443.938	16555.091	666.898	132.784	2758.219	3392.951	316.261	437.742	317.274	135.803	4299.45	290.431	7688.149	219	0.827	288.687	567.747
17822.958	25743.755	19486.974	31613.379	23153.006	32522.606	25953.11	30786.591	823.207	661.946	396.353	613.115	5229.358	2356.209	411.533	5477.55	239.786	238.629	211.801	1886.072	13569.397	1405.237	151.813	2708.589	4756.096	341.401	416.806	304.529	108.688	3855.435	309.029	6070.355	322	0.754	513.183	573.146
10331.121	17992.112	15709.167	22670.589	19104.058	25814.69	26642.894	582.968	611.692	951.76	319.08	576.838	3832.42	4442.699	426.85	955.665	173.289	189.316	263.127	2344.358	10470.53	559.341	180.978	286.515	2462.071	264.068	412.343	235.512	101.922	3052.951	305.604	321.697	151	0.909	911.387	566.149
15907.103	17669.762	16718.648	23578.2	20035.218	24024.538	22345.841	28466.192	787.685	765.135	377.82	807.838	6162.487	3822.957	372.561	8310.698	240.488	228.337	168.67	1835.203	8123.156	702.863	151.726	2107.611	3691.336	276.577	548.749	267.008	121.482	6245.579	246.007	5831.464	165	0.944	957.039	568.312
23096.677	27576.238	24968.107	35288.119	31752.28	35705.872	33855.031	40765.313	817.19	751.111	369.561	733.584	5908.95	7284.31	364.685	7797.063	283.701	218.75	156.957	1876.093	8167.684	635.453	133.305	1957.688	4636.818	256.994	575.268	276.722	120.25	5439.36	251.051	5940.058	184	0.877	969.255	569.587
17139.776	18513.699	17589.379	25684.331	21576.444	25064.404	24987.048	32853.191	884.222	513.962	405.275	800.99	5924.79	3552.462	349.027	9152.366	265.123	185.582	173.25	1951.807	9345.186	646.492	140.626	2064.656	3960.958	280.003	837.576	294.825	122.676	5619.76	258.126	5887.583	105	0.971	991.062	567.452
24415.954	27024.828	24844.286	36417.599	30576.782	38607.227	33205.365	40778.222	795.603	485.436	398.006	1097.629	9046.807	4858.488	434.136	8695.873	215.588	193.127	166.231	2452.605	9580.537	711.42	168.865	1996.292	5054.769	333.022	378.949	284.024	370.994	7589.41	298.709	6160.422	126	0.948	1007.222	567.706
20582.05	24975.067	17744.703	28780.432	25722.53	18400.668	26218.607	14974.972	1114.003	477.57	380.335	655.225	6476.78	827.713	372.275	11634.596	206.872	247.288	198.518	3380.255	26406.993	336.178	150.313	1217.591	4432.754	399.317	383.864	261.603	118.815	2746.499	278.975	2530.964	272	0.723	1302.842	574.57
33002.167	37081.404	28319.343	44367.287	36225.866	46123.514	33731.868	44326.177	1175.202	594.454	463.817	1119.653	12031.262	2755.327	460.999	12593.025	264.756	243.34	205.674	2825.058	21003.261	1007.342	150.96	2940.302	6201.842	464.093	464.376	299.295	101.446	6940.932	286.735	6060.798	170	0.877	1421.082	567.106
11408.633	20425.621	16336.533	28448.698	17681.828	35794.569	22915.722	23312.77	1080.849	705.791	569.19	1011.099	12118.979	3050.479	451.259	1664.799	242.03	256.467	235.607	2191.874	18157.399	957.019	161.912	2411.506	5251.047	310.274	1005.743	320.83	117.504	7383.611	318.877	9114.418	129	0.849	344.035	569.919
12066.084	20533.365	12561.89	27104.447	19259.481	29081.32	18976.442	11238.079	838.627	607.8	353.634	712.24	8586.355	1589.583	417.498	2566.744	231.535	238.223	205.471	2053.814	16273.34	843.592	143.707	1201.327	5081.678	345.68	431.58	319.188	108.578	4648.781	300.033	2602.409	171	0.891	502.371	568.605
27186.621	26770.963	23031.801	35629.84	28195.67	42203.587	32656.65	43929.96	963.255	487.601	437.085	806.907	6760.309	1993.723	408.635	14758.448	264.076	237.014	224.135	3150.518	25354.525	614.615	142.422	2639.877	6110.837	434.363	407.265	296.702	96.68	4038.754	290.778	5440.456	171	0.9	1413.067	569.535
8860.91	19549.952	11045.071	23293.416	15881.497	24495.325	15601.177	16791.561	914.051	836.019	352.561	604.843	6525.164	1650.827	284.274	5237.486	195.077	238.15	155.673	1986.968	13837.472	652.489	129.301	2106.91	5337.313	305.103	494.441	299.736	132.101	3170.344	300.676	5845.017	172	0.927	276.535	570.552
21454.351	31699.3	23458.121	40869.887	34174.01	48745.025	32231.95	38830.698	877.138	1310.134	391.733	627.333	4581.294	2305.141	328.865	3623.796	238.242	272.076	171.78	1211.556	8870.916	660.24	161.244	2131.44	5021.025	336.595	374.713	289.178	114.26	2307.307	289.951	4221.693	111	0.935	448.653	571.419
11464.393	18769.229	15153.797	22894.45	20131.084	26971.729	25156.586	984.988	600.125	820.611	325.392	779.532	5902.444	3124.89	467.307	3816.811	176.738	178.959	263.668	2516.284	10136.599	644.698	184.158	503.014	2891.036	267.406	335.071	227.263	128.805	4922.32	286.772	840.854	154	0.913	916.61	572.169
34999.961	39474.059	31421.922	48428.632	40112.613	52244.466	44038.648	48240.255	1168.244	537.871	442.258	703.186	6429.904	2279.332	434.898	10898.353	246.663	270.541	194.85	2861.331	22511.063	697.66	169.192	2561.205	5571.827	463.728	506.721	270.981	135.783	4816.515	342.919	5993.273	109	0.946	1288.436	569.794
14210.624	22536.046	18199.654	20460.092	22198.614	30724.695	31500.365	312.24	673.583	619.172	311.153	643.555	4284.322	3160.57	431.614	328.688	207.234	200.228	223.502	3883.705	10735.977	591.409	165.275	272.728	2960.514	261.376	257.521	252.794	99.348	3253.588	311.552	299.756	213	0.807	893.937	574.04
27175.461	27626.801	22646.538	35595.474	26442.743	36211.249	24390.588	33534.526	826.742	610.324	419.47	715.85	8683.076	1089.959	371.517	14304.587	230.556	248.926	226.869	2413.054	24350.92	507.593	126.472	1930.346	5830.459	452.302	504.201	307.248	104.789	3609.413	283.236	4071.522	288	0.812	1374.927	572.649
35178.773	38097.614	29615.525	46316.343	37279.562	49390.754	42736.642	37702.769	1175.654	1059.406	483.336	1070.408	9788.397	3479.803	514.607	10616.764	281.998	274.089	219.7	2850.161	18668.648	1041.261	169.173	2498.229	7079.211	476.458	379.769	308.631	229.055	5985.655	310.032	5374.788	393	0.721	1448.495	579.485
17532.203	30037.359	16193.863	38308.827	26431.693	41063.323	23722.392	28719.371	998.815	1095.48	377.157	637.844	4609.442	2075.061	323.045	3129.56	258.612	290.423	170.038	1250.642	9292.94	572.586	165.436	1792.724	7759.848	342.254	341.955	295.718	121.178	2491.025	289.998	3346.438	162	0.927	441.333	572.556
25764.295	30502.895	21822.928	35145.543	27944.196	38135.212	25920.927	34949.098	1207.532	613.588	487.396	1067.878	12459.62	2253.619	458.976	12146.073	271.417	241.374	192.32	3865.888	20186.171	984.776	153.23	3191.297	5136.59	383.242	397.063	289.313	94.93	7182.134	297.56	6629.268	108	0.938	1427.944	572.111
10352.022	13752.832	11256.045	16544.944	14672.548	19956.254	16042.086	19787.79	684.003	646.977	327	707.232	7238.728	2546.225	354.877	11823.811	199.163	212.7	216.122	3232.744	14227.115	738.394	213.587	1800.605	1981.159	247.794	461.716	258.186	117.597	5805.748	274.935	4666.175	223	0.87	937.549	575.186
19556.397	24230.124	20723.803	29814.138	27295.698	31410.637	27946.761	35360.328	827.578	504.058	356.053	520.766	3711.67	6661.27	315.313	9113.273	295.972	201.842	165.066	1610.792	8874.196	652.173	138.973	1881.585	4253.92	276.101	737.309	273.516	124.367	3155.34	244.664	5498.058	137	0.855	978.427	575.186
10167.737	12178.561	9684.486	14905.541	12563.384	19289.068	13538.152	18543.722	807.817	1095.077	369.207	725.904	9138.816	1887.808	314.496	15570.64	190.036	206.404	176.95	3336.74	28968.623	570.022	119.241	2026.929	2758.798	309.28	337.717	289.528	110.548	5773.583	250.892	4916.814	128	0.963	1104.344	573.383
29387.985	36289.933	24876.243	49349.484	35968.148	52965.535	52133.832	15621.156	906.566	463.052	408.115	892.529	9094.011	2211.297	392.875	13803.509	340.324	320.143	197.827	2631.57	16065.54	536.24	175.142	1292.625	6265.882	388.423	718.234	321.871	89.138	6448.489	297.386	3217.109	109	0.907	784.821	574.078
20542.503	25384.217	21724.34	32019.612	28885.442	34655.596	31199.681	38327.633	811.133	555.357	369.763	708.995	5570.533	5245.769	333.711	9490.45	264.428	195.626	197.86	1948.999	8690.653	668.152	140.253	1958.721	4729.631	279.318	954.002	277.059	152.282	4528.574	259.442	5931.182	317	0.817	991.497	578.462
23454.096	27081.775	24088.62	36077.542	31167.372	40134.532	34176.748	41846.742	812.151	433.931	388.632	802.022	7049.107	3472.219	389.015	9366.95	207.032	196.104	170.063	2147.921	9122.862	690.88	162.225	1973.608	4168.068	326.224	391.028	284.709	158.203	5702.743	308.919	5992.52	189	0.939	1012.331	575.193
28731.603	30487.633	25606.12	40656.895	32450.6	48342.775	42904.104	42215.414	1061.612	558.061	434.347	912.956	11068.836	2850.468	487.239	8945.91	238.423	249.886	187.815	3870.072	24309.851	755.722	161.216	2522.437	5812.797	374.493	408.423	288.343	601.251	6818.63	327.163	6076.035	170	0.81	1281.735	575.018
15869.174	19564.526	12184.101	23583.35	18913.457	30058.59	17300.808	27055.423	540.051	1217.206	334.952	489.49	5290.618	625.313	288.93	11680.085	186.799	203.618	200.328	1904.486	28298.757	373.964	118.435	1341.534	3330.213	316.496	344.884	287.533	106.138	1669.755	305.564	2508.002	165	0.86	1387.173	576.9
29476.371	35489.207	24409.832	37341.849	30563.308	40359.072	29813.912	50714.807	1061.294	1219.136	481.244	904.099	8486.333	2588.553	434.988	15138.739	273.865	251.677	205.735	2659.614	18377.029	929.326	161.942	3835.696	5807.062	455.817	392.488	319.44	90.956	4667.327	283.065	7888.514	203	0.933	1458.14	576.328
14896.83	23365.098	15408.672	30506.405	20101.078	29783.475	20571.483	30040.31	875.077	832.874	357.941	743.63	7821.542	2563.127	374.707	2276.868	231.858	256.483	187.692	1645.64	14622.149	897.297	151.586	2442.043	5798.497	333.762	400.356	310.997	122.904	3965.008	300.765	5406.989	354	0.768	480.28	578.435
11823.998	11127.757	10590.339	15891.958	11689.88	21243.082	15435.012	20558.798	986.454	481.359	400.187	772.489	9218.136	1408.723	376.547	15009.631	193.761	183.071	169.424	4388.965	37511.262	698.834	141.015	2447.089	1667.043	313.1	432.949	284.9	105.945	4152.999	312.999	5029.343	100	0.967	1267.93	575.2
23931.577	26220.244	19582.638	35690.654	28806.555	40520.439	28521.676	41547.376	1026.856	446.806	424.042	794.191	7410.3	2125.739	448.259	15955.89	247.318	230.432	198.842	2887.192	15072.24	656.439	150.016	2898.35	4412.503	473.48	351.513	302.406	91.299	5060.24	274.711	6239.282	120	0.843	1420.908	575.617
20023.668	33442.578	25254.446	45804.911	30531.945	42523.639	31183.646	50069.423	2078.188	983.012	419.796	672.524	5921.565	2463.417	294.61	23580.141	285.48	290.548	166.999	1315.33	8426.257	651.809	139.065	5015.629	8907.135	331.526	348.606	317.683	108.979	3138.976	305.628	14002.379	203	0.904	256.677	577.308
22485.94	26347.071	23000.239	34679.307	29874.692	38617.245	32066.604	41207.33	890.205	560.891	376.633	793.353	6606.298	3298.616	365.064	10488.485	200.742	204.564	182.685	1953.261	10940.276	683.972	161.623	1988.775	4484.669	331.647	372.357	281.283	188.885	4643.73	353.443	5755.964	269	0.858	1022.072	580.396
28861.084	31789.931	30686.905	43625.788	37895.773	42124.335	41694.724	49596.558	828.921	520.499	386.276	704.575	5258.777	7543.344	349.776	7775.676	281.78	235.586	170.099	1629.419	4800.893	675.46	140.494	2049.61	5791.351	270.025	409.911	274.007	114.623	5440.926	262.235	6470.682	109	0.946	962.885	577.014
15024.492	17720.564	14009.681	26399.87	18345.734	25314.469	18770.152	24732.802	899.464	740.788	410.224	1006.99	10169.64	3303.794	369.689	10710.523	185.528	174.725	156.787	4996.13	23999.482	692.005	114.421	2515.282	2892.191	302.267	426.53	296.564	103.321	7247.926	285.499	6283.85	173	0.923	1150.292	577.864
8439.21	15662.478	11298.303	20268.326	13754.665	20461.881	14061.697	20755.317	924.362	581.065	386.481	800.137	8814.356	1898.055	303.134	4471.193	197.336	202.513	219.775	2308.654	15478.561	686.346	126.386	2538.761	4283.804	300.814	431.233	320.385	857.801	4456.576	292.219	7106.106	148	0.974	293.358	578.392
23615.537	28864.065	21305.944	38013.452	29573.637	38273.328	32679.764	810.802	966.39	503.348	380.923	692.818	5124.259	3287.668	397.143	1230.183	301.114	309.566	218.142	2264.621	9981.685	556.647	175.583	152.222	5846.67	335.935	456.612	290.247	91.61	3360.633	290.67	316.61	208	0.861	825.399	581.115
32709.422	36663.822	29484.236	43519.789	37018.686	53095.148	37882.315	45279.226	1159.636	724.994	460.611	869.423	10845.787	4119.026	445.36	15167.257	235.708	255.658	182.059	3713.717	21540.743	939.093	159.849	3024.406	5820.211	344.788	492.067	273.897	4220.956	8373.832	362.547	6988.196	215	0.838	1290.305	579.509
20874.207	21261.048	17324.326	30358.572	23234.139	34214.164	27308.785	36629.354	1202.602	720.493	465.685	894.676	8850.688	2670.647	476.637	19530.914	268.015	232.033	208.909	4006.562	20852.228	921.701	159.509	3277.146	5025.051	375.851	413.077	300.351	89.722	5345.772	314.137	6633.63	175	0.921	1432.049	578.809
23022.564	28620.181	24388.961	36063.821	32874.797	38518.86	35770.898	43497.899	782.195	677.936	369.588	715.676	5247.732	5593.695	353.07	7466.385	275.651	220.68	165.137	2137.99	5613.09	631.994	140.521	2063.82	4887.054	262.436	419.504	274.314	124.214	4799.658	276.867	6581.41	197	0.815	967.52	583.16
16511.099	18644.493	17416.043	25054.763	21492.31	27111.455	24546.732	31418.119	802.561	442.33	352.471	715.112	5154.633	3842.963	363.183	9063.028	225.56	233.731	181.19	2162.396	9356.377	768.964	168.481	2042.227	3387.26	294.683	416.024	273.782	116.891	5020.849	265.529	5832.167	302	0.698	953.95	583.162
17085.303	22239.828	17930.538	25945.112	24045.086	30132.032	25671.78	31764.975	776.359	382.099	380.267	709.624	5026.771	1656.995	340.871	8423.259	232.042	175.361	198.766	2392.556	8495.717	591.696	149.039	2192.447	3697.466	281.837	979.721	277.373	821.982	3871.276	272.472	7053.975	214	0.933	1002.584	581.958
22436.528	27748.874	23092.36	34544.817	30312.64	38368.919	30943.443	38896.188	947.505	709.145	395.851	729.771	6551.645	4172.247	343.652	10041.41	199.08	214.58	192.385	1686.617	11610.778	702.364	149.097	1913.223	4603.509	332.025	655.237	281.09	133.226	4265.265	306.277	5370.082	196	0.854	1030.862	583.321
13467.366	14048.335	11003.954	21170.66	16000.729	29598.451	17946.47	25170.965	883.131	357.999	343.71	533.363	6280.004	809.112	364.297	12910.032	185.502	198.844	197.337	2610.005	23674.72	411.742	128.168	1678.055	3112.395	355.994	534.638	287.625	157.075	3080.13	293.789	3319.004	110	0.998	1370.855	579.655
20116.835	25631.684	19595.819	32851.447	24757.515	33963.897	41306.838	16874.84	954.44	470.125	425.289	825.591	6401.036	1722.306	366.874	11728.407	321.552	297.4	184.925	3392.086	15486.726	564.587	183.794	1090.248	4400.991	328.787	692.824	325.385	83.147	5585.632	292.225	2888.739	233	0.865	779.715	583.474
16833.222	27348.082	16997.644	36020.54	24278.063	34948.215	23486.604	30651.662	1240.539	1119.441	348.008	710.123	6328.306	5421.735	423.16	2376.878	228.527	266.312	176.912	1680.763	9866.737	1012.982	153.191	1881.37	5079.882	340.747	416.82	325.761	110.604	3817.101	308.298	4361.568	149	0.874	491.534	584.567
11469.767	16438.178	13468.216	19385.769	17434.859	23654.586	23495.918	3830.908	612.235	437.187	321.446	608.973	4824.234	2231.828	429.437	13146.997	176.534	174.145	268.255	2286.027	9661.448	676.795	184.605	1360.001	2580.63	284.741	435.277	257.229	450.263	4864.911	300.885	3066.113	147	0.932	919.092	582.622
10004.007	11377.057	9254.37	14809.271	11836.556	17576.718	12632.973	17889.359	834.11	919.414	392.294	774.261	8056.315	2798.878	327.856	11568.85	191.341	155.295	150.406	3608.507	21404.215	474.793	115.054	2201.714	3270.101	275.812	451.289	277.127	109.95	7655.016	294.639	5657.724	98	0.993	1140.888	581.153
11063.248	13345.946	10078.31	19384.383	18475.349	22238.018	14597.119	21096.71	1173.97	716.018	397.192	938.471	16840.397	4202.866	359.509	13698.821	187.669	158.498	173.202	3686.892	39944.727	760.715	119.741	2697.083	2911.864	277.955	475.713	281.891	100.861	8610.247	305.1	6527.487	139	0.95	1163.867	582.385
25439.455	24763.016	21425.521	36590.758	28005.783	41831.412	36216.867	27899.149	1313.308	716.703	449.833	982.824	9627.045	3171.416	572.877	11761.802	263.709	240.067	224.204	3633.891	21391.276	963.511	168.827	1707.854	5481.14	453.509	381.368	297.621	410.662	6304.696	291.062	3500.519	141	0.938	1439.77	583.301
17708.386	26284.547	18877.952	34565.54	22409.407	37819.662	24633.285	30959.814	907.964	1321.212	333.906	613.02	4545.489	4424.099	355.55	2924.269	220.948	297.642	240.121	1479.206	9906.269	1091.021	147.174	1612.486	5596.344	327.927	358.523	322.207	113.795	3714.766	321.377	3854.635	106	0.92	499.774	583.887
18080.647	23109.123	16651.894	29481.767	23583.341	30695.78	32105.079	576.55	851.73	446.5	362.811	800.299	6161.695	2839.766	425.816	887.333	259.199	259.108	200.722	2903.129	13564.349	640.769	187.412	144.823	3433.97	373.885	468.523	310.118	82.103	4778.174	306.45	313.191	329	0.763	838.242	586.771
19006.132	26091.21	20292.347	30431.027	28781.465	35359.524	29980.228	36785.344	853.437	549.597	381.759	582.43	4996.656	2929.72	324.962	7890.993	302.102	222.252	158.261	2011.636	5585.154	660.984	134.193	1799.593	5852.191	277.998	501.325	272.979	143.087	4010.468	242.852	5515.751	117	0.973	973.902	583.679
20367.386	20838.622	18724.96	27749.053	21252.487	37846.404	24252.409	30398.183	987.517	509.566	429.506	807.022	10345.459	2555.557	439.74	14463.767	218.029	200.202	181.397	4099.74	29991.917	809.712	143.312	2440.23	4311.272	384.442	347.042	270.619	815.713	5358.478	308.456	5378.692	117	0.956	1269.885	582.141
18607.024	34183.276	25232.433	42466.623	30975.336	39429.239	32221.607	46875.061	1622.124	912.608	454.163	777.619	6714.601	5824.644	342.988	15281.87	279.888	253.735	198.909	1495.074	8895.579	774.914	143.615	4777.506	8374.843	320.03	376.691	312.391	116.302	5184.265	312.364	14197.295	444	0.671	256.223	589.635
37270.057	39474.47	34334.655	47083.487	39932.078	52667.368	39263.484	46735.731	1067.885	681.119	457.126	899.86	10810.802	4700.091	433.368	14161.336	239.85	246.84	183.035	2963.831	19201.664	925.946	153.275	2770.667	6079.213	326.293	430.036	278.296	6668.832	7811.184	370.023	6656.632	214	0.87	1282.196	587.047
32265.399	35909.813	26886.995	41592.56	32386.669	43951.107	33322.1	40323.262	1061.913	1019.824	485.377	1120.791	9435.745	3264.239	473.982	12074.007	278.606	256.269	228.838	2453.733	17436.37	986.131	162.852	2700.735	6751.312	473.938	572.642	317.098	997.097	5195.503	292.149	5559.469	251	0.847	1465.237	588.09
14592.939	14466.215	12725.258	19104.885	14050.087	19415.11	11482.014	8005.143	797.718	486.21	364.216	635.727	8045.714	425.884	256.212	3736.388	201.602	222.233	263.509	2913.777	28868.621	289.44	132.435	415.474	4385.972	407.157	471.467	265.628	116.691	1234.355	301.698	792.977	180	0.866	1335.228	585.622
21871.274	25701.998	22099.253	33683.244	28694.913	38384.079	31626.641	38956.16	812.281	646.382	377.76	841.127	5964.331	5003.434	355.153	9688.329	187.297	205.409	189.048	1759.962	10323.437	667.187	137.164	1855.431	4628.901	311.342	508.686	286.928	227.228	4148.301	290.077	5387.685	400	0.707	1037.36	593.05
16235.621	25433.787	17296.898	33158.461	22349.57	33274.991	22378.423	28381.007	904.186	666.454	366.753	672.819	6138.977	3189.348	367.99	1382.565	215.811	253.723	179.365	1863.434	14353.153	732.141	156.591	2114.21	3908.293	345.165	354.696	303.751	114.811	3424.094	297.957	4431.246	286	0.708	477.556	589.381
12847.329	22022.192	18218.617	30855.583	19777.664	26407.942	21884.836	23339.105	1045.986	551.07	411.457	882.177	9986.565	3137.76	358.661	4198.598	235.367	221.299	205.255	1750.716	10528.793	796.945	140.356	2553.516	7376.341	288.025	321.705	308.616	124.238	6874.466	321.376	7381.651	120	0.969	272.258	588.183
13446.371	17302.448	14140.624	21346.232	19583.569	27852.34	22548.726	29499.135	840.447	360.618	340.652	642.966	4865.462	2161.295	310.457	8171.501	278.777	184.939	187.856	1979.812	7879.436	543.899	133.103	1894.457	3402.724	270.652	481.53	260.317	756.296	3456.196	235.444	6189.98	139	0.95	982.989	588.198
36893.788	40014.798	33184.166	49601.162	41421.498	55318.686	38843.306	46524.224	1069.943	554.407	472.411	870.959	8567.734	3457.077	443.137	11153.025	251.288	236.368	185.666	2901.995	17715.096	927.605	144.372	2307.263	7111.218	368.406	357.982	275.665	662.671	7374.061	310.512	5855.822	246	0.895	1272.785	591.541
14455.738	16100.649	13624.165	19536.34	16350.662	21664.005	16786.258	21536.698	1203.736	1565.984	432.011	914.881	9210.514	2148.435	356.064	11131.764	221.185	163.911	156.458	4852.303	22714.84	604.185	121.529	2549.913	5354.172	291.115	824.969	295.39	102.654	7440.112	313.628	6492.322	135	0.971	1151.463	589.974
14925.767	27992.978	17583.959	37534.724	23326.013	30817.438	15191.796	18216.199	1239.488	829.437	411.099	662.236	7499.408	1430.478	265.206	3456.78	285.376	280.428	221.914	1802.777	10257.903	607.286	122.86	1650.424	11099.39	314.38	326.439	309.507	173.301	4525.996	283.282	4363.734	139	0.901	228.299	589.673
13218.12	24864.776	18387.517	34026.298	24557.001	31700.701	22666.223	23927.15	1067.899	706.728	385.92	918.186	8454.798	5258.332	377.251	3465.756	203.945	218.742	204.036	1552.38	11397.325	704.49	136.919	2448.051	5935.515	305.238	371.679	306.01	172.553	5244.416	315.346	7271.429	185	0.835	279.97	592.181
15142.092	25702.701	21070.527	34867.327	26127.01	32922.089	27477.556	28797.166	921.403	527.37	413.73	695.486	7163.678	5274.661	383.166	1840.115	207.374	215.737	219.325	1737.327	10065.808	855.196	146.645	3055.219	5248.93	300.174	382.434	324.512	3403.068	5221.366	318.025	10111.685	185	0.911	289.895	592.23
10600.782	12700.411	11180.234	15909.91	13736.513	17706.407	15102.047	20830.949	969.118	354.855	334.295	678.088	5206.887	2259.494	346.627	9482.933	197.083	198.027	203.616	2393.967	10113.415	767.628	204.751	1971.88	1345.485	255.542	345.234	272.096	114.527	5036.919	276.327	5157.75	137	0.912	943.675	591.544
16253.692	19452.583	16888.774	24112.345	20688.985	28326.476	21750.98	27894.046	970.391	675.187	399.159	898.915	7998.284	3098.054	330.26	10522.539	210.707	197.637	203.12	1864.572	13881.465	680.883	127.311	1856.113	4443.259	304.387	348.327	278.472	107.662	4916.903	283.281	4751.241	98	0.993	1052.694	589.653
16752.023	24586.816	22208.647	35111.869	22735.597	34080.255	27741.84	31673.17	934.27	500.981	446.899	970.201	11549.183	984.557	403.757	1949.126	211.518	232.945	234.353	2849.463	22435.353	506.582	158.52	3076.127	5193.426	295.759	490.663	326.709	137.784	4112.121	334.271	9487.301	162	0.94	326.457	592.802
13383.544	20628.032	16286.234	24353.07	21758.35	29248.114	27454.064	3392.975	585.796	369.727	334.228	557.504	5685.659	2067.625	405.788	10700.209	161.185	164.008	258.508	2004.321	10399.791	630.301	179.757	1152.827	2354.78	258.177	273.85	256.018	128.031	5720.562	306.703	2641.931	202	0.872	918.257	593.252
16504.372	29925.039	22166.666	41082.884	27180.928	35183.701	25783.852	34512.281	1064.957	1280.835	427.08	813.605	7359.008	2848.077	296.46	7110.847	248.47	249.425	190.516	1732.507	9016.762	808.142	130.489	3425.564	7152.292	311.856	435.027	314.619	131.967	5201.439	285.654	9595.023	148	0.914	240.081	594
17110.822	25534.483	18022.114	32273.936	20999.503	29146.914	19707.422	25486.476	879.212	821.899	379.938	704.919	7276.553	1543.455	304.641	2047.034	225.93	251.198	190.644	2267.747	12695.813	653.216	161.118	1918.969	4975.938	309.728	336.492	297.674	128.806	3972.96	296.661	3760.478	138	0.944	458.783	592.819
15155.123	23729.663	16060.807	33793.67	22186.865	35328.308	22903.761	28615.775	1201.859	888.481	381.507	891.543	10482.722	3993.076	423.515	5130.601	252.116	250.964	194.086	3146.549	27125.46	1117.354	155.774	2404.491	5637.635	338.248	407.445	324.106	113.38	5629.869	311.77	5121.454	172	0.887	493.256	593.64
7736.049	9897.626	8532.54	11893.836	10730.136	14004.538	11484.934	15093.555	1106.418	520.205	343.876	579.169	5299.242	1094.508	318.048	15217.618	201.264	158.95	238.245	2292.222	12241.848	757.168	215.436	1937.105	1342.191	237.972	514.907	250.684	122.51	4341.44	289.507	4402.204	108	0.98	934.343	592.111
20756.735	20513.549	18577.34	28960.866	21578.192	43867.806	24268.892	31631.122	1082.477	502.199	455.11	905.327	9783.849	3195.572	438.569	12435.165	220.744	202.105	175.344	3954.851	28580.173	904.919	140.138	2417.998	4254.676	331.197	375.671	264.405	111.484	7584.002	283.722	5666.381	208	0.828	1264.471	595.87
15272.375	29328.425	20210.499	39190.125	27719.228	35553.664	27195.774	29635.78	973.414	774.3	406.769	788.793	7861.478	3528.126	354	3764.802	236.518	275.716	198.702	1508.537	8635.354	692.031	136.329	2353.471	8271.012	302.414	341.608	306.646	129.368	5035.399	297.67	6942.946	136	0.967	268.853	594.419
15539.675	29294.133	19691.073	36521.411	26178.355	37263.391	26938.39	29033.532	967.682	615.474	441.807	684.062	6320.146	5754.54	379.341	922.334	239.65	228.709	234.146	1751.349	8034.79	741.586	158.987	3119.865	6135.256	315.494	590.881	318.491	5492.276	3882.714	325.341	10213.648	326	0.708	311.129	595.853
13635.545	23899.217	13615.404	29192.945	19694.334	29393.346	17486.532	33044.171	964.85	716.985	387.488	632.97	6141.673	1718.757	321.888	3739.338	209.986	266.525	179.424	2196.233	11353.639	630.429	167.305	2820.533	3877.613	317.739	409.961	309.306	122.235	3858.332	291.105	5347.62	190	0.865	452.542	595.816
7202.47	10099.138	16038.987	11992.766	10398.884	17490.74	14799.872	3815.936	744.746	349.458	315.094	594.7	4071.147	2456.23	179.661	1941.831	184.761	186.088	223.1	2978.56	12026.291	605.243	126.195	243.363	1477.286	310.841	343.058	292.001	80.05	3496.404	214.088	566.066	137	0.937	874.639	595.113
16483.29	19413.114	16401.281	24787.26	20598.939	28992.311	21118.872	27019.082	775.736	600.807	391.114	943.28	7770.413	2767.116	378.141	10985.949	195.473	172.661	173.497	1828.355	15526.782	571.371	113.499	1647.29	3577.295	314.345	379.539	287.271	106.676	4494.509	318.588	4216.544	265	0.815	1072.734	596.9
17260.502	20947.413	18256.897	27095.922	23742.59	32074.878	26291.111	33458.217	727.905	394.065	354.847	620.272	3836.776	4778.955	361.396	7661.545	213.717	232.84	171.227	2170.05	7399.822	768.715	186.921	2061.723	3033.163	332.676	317.629	267.68	126.526	4250.44	270.475	6274.651	127	0.929	952.909	595.138
11250.251	19601.678	12162.178	24999.763	17678.227	28400.019	19588.913	24403.269	653.538	606.45	336.333	742.426	9151.564	2181.308	396.417	1912.043	194.735	218.531	197.604	2724.748	24873.099	747.447	153.701	2173.194	3759.405	327.59	308.475	303.112	117.957	5057.637	305.719	4451.814	190	0.877	476.658	598.763
11526.614	14572.482	12610.885	19164.796	11557.884	20308.02	13815.45	18362.208	805.912	363.847	350.86	393.545	651.235	631.71	303.533	15121.38	264.311	225.414	156.851	1452.171	1296.989	339.777	155.276	3048.003	4116.561	322.971	302.845	295.023	107.016	491.008	301.691	5696.308	96	0.992	592.167	595.354
23152.517	26862.241	23930.783	34647.673	26540.061	36198.387	31034.169	4643.913	865.825	593.223	413.083	657.804	5945.424	1868.849	338.681	3069.242	289.713	269.506	189.665	3628.176	15383.557	465.229	156.437	343.699	5316.529	302.803	315.929	296.954	92.95	4254.304	269.626	849.632	276	0.851	774.667	600.275
25579.581	27454.876	22147.928	36927.855	27417.009	45913.237	23350.857	21602.134	1083.76	429.996	377.538	792.856	9594.446	958.299	342.094	7588.549	213.448	240.425	231.136	2372.021	30249.391	555.315	132.529	1002.408	5587.445	383.492	351.69	269.15	127.431	4496.618	305.018	2182.357	182	0.811	1353.566	596.352
16024.457	17822.842	13503.599	21275.689	16570.495	21773.813	28012.507	1946.499	911.415	494.992	427.938	685.844	8235.337	966.686	526.706	1854.275	280.163	236.778	245.946	3759.246	31811.854	656.665	172.637	258.491	8012.736	391.325	481.204	301.301	1276.705	3341.479	295.206	403.609	153	0.897	1426.127	598.206
32537.855	33717.851	27247.697	42059.223	32859.339	43724.177	36902.39	17983.611	1079.215	1110.398	476.372	1217.733	10497.526	3380.993	489.667	4439.452	270.329	252.278	220.155	2945.251	19379.136	1105.616	162.701	997.249	6511.921	448.407	486.978	327.499	873.329	6260.996	334.293	2094.219	340	0.761	1465.959	599.418
12198.066	20758.391	13981.433	25421.312	17368.53	26445.276	18322.014	24863.373	804.683	905.81	380.353	779.848	9419.545	1898.888	373.766	1372.797	216.676	245.08	160.489	2392.596	19194.777	802.11	160.44	2560.477	3530.875	322.14	346.21	309.79	119.1	5383.96	299.993	4792.5	166	0.95	466.012	597.518
43034.584	43306.286	34029.799	53769.158	37029.509	55277.824	37167.531	46691.377	1165.98	2171.747	501.104	1143.313	9644.862	2579.344	430.24	17364.06	314.227	261.832	203.962	2044.526	12642.724	806.361	156.151	3470.76	9930.762	431.887	496.729	357.976	97.001	3675.291	375.344	6536.294	220	0.833	1518.455	599.009
13018.949	27109.366	17207.187	35233.119	25665.668	33804.897	25064.602	26208.062	1129.442	802.726	391.556	839.891	6164.266	3874.983	355.346	3023.745	216.041	257.375	178.912	1455.371	8933.486	713.969	135.537	2429.015	6413.402	301.247	366.507	308.275	142.021	4114.27	298.063	6759.105	147	0.894	263.269	600.357
13850.598	20882.72	11119.872	24964.143	18007.134	25483.7	16002.187	20338.034	595.513	337.531	273.137	342.303	561.986	557.505	282.734	8348.236	212.216	205.749	141.037	1153.26	677.953	285.592	149.706	1944.164	2166.264	329.559	295.556	307.84	100.804	442.764	295.811	4147.193	118	0.953	585.898	598.847
15363.727	27095.408	21871.026	35425.659	25053.912	32477.019	25169.496	25802.612	1068.089	522.822	457.896	660.8	5564.377	2450.645	331.406	657.959	247.884	258.037	226.876	2040.931	7736.947	883.312	142.451	2733.406	7455.863	297.235	428.626	319.928	2115.432	4082.862	303.096	8770.298	174	0.916	297.218	599.672
22636.299	39498.459	29747.251	48108.45	34607.36	44276.232	33022.198	37165.396	1193.158	783.466	447.612	752.394	8040.708	5154.127	328.649	3720.339	276.096	293.295	203.002	1599.927	8751.775	722.221	132.349	2448.214	9858.971	322.52	386.776	314.453	166.377	5851.679	306.67	7608.697	225	0.859	232.647	604.638
15281.102	24341.497	16250.023	30097.887	21362.833	35279.943	22236.718	27784.122	879.362	1232.628	387.997	619.262	5984.619	4458.23	386.52	5284.942	228.982	239.39	174.496	2128.551	17984.783	962.985	164.533	2204.092	4776.342	328.636	470.815	307.283	116.439	3635.766	294.089	4740.553	513	0.607	486.169	608.539
24995.92	32328.067	20189.691	42649.335	33874.507	38951.879	28531.89	213.884	937.514	556.326	432.966	707.667	5380.593	1727.427	316.928	463.317	306.39	338.679	169.715	4283.02	13891.348	513.174	163.095	131.965	5748.646	360.36	329.007	297.59	93.646	4200.553	262.396	271.118	237	0.731	762.428	605.289
10573.041	12881.503	9859.219	16462.398	13401.173	20544.856	13566.308	19171.159	841.71	694.172	397.17	770.555	10521.689	2839.867	337.856	12132.009	174.254	173.419	148.55	4298.157	22845.414	604.51	118.853	2267.546	2744.333	294.345	372.882	289.499	117.313	6903.267	346.518	5553.761	136	0.994	1152.779	600.456
22156.807	24884.4	19318.891	30278.346	23740.97	27149.167	37575.772	6082.203	862.438	663.552	403.021	603.193	5570.742	1039.65	473.832	4036.442	234.88	222.624	214.637	2680.152	21554.142	515.132	159.546	501.206	4269.398	434.951	504.43	299.192	4871.891	2293.528	282.077	996.284	245	0.79	1436.745	604.467
12905.592	27301.166	17411.772	34430.22	25169.092	31556.546	24144.053	24443.255	974.919	523.242	428.94	706.5	6574.249	2407.175	339.839	773.828	222.564	239.66	238.956	1658.985	8577.378	1022.5	137.039	2896.513	5731.98	303.326	393.695	319.327	207.105	5347.035	311.891	9476.191	128	0.974	287.828	601.453
12767.128	17071.476	13759.47	19952.78	18258.585	24521.763	19005.679	24469.423	733.963	378.336	348.177	731.232	4808.587	3820.571	392.517	7822.434	208.416	204.7	182.376	2432.304	7716.983	795.73	196.452	2197.842	2120.576	261.972	350.222	260.261	143.174	5039.543	289.345	6264.403	99	1	948.641	600.359
12054.044	23302.797	18675.71	28258.529	20332.453	27826.771	23650.364	23308.647	867.648	685.209	387.177	661.716	8263.936	2555.504	301.26	1637.794	203.188	218.588	200.296	1997.348	15246.954	682.217	136.982	2196.588	5323.064	303.105	355.411	297.644	170.898	5177.3	295.817	6447.656	136	0.941	273.11	601.191
10785.681	18715.136	14562.63	22524.293	15569.36	30805.853	22767.515	23152.998	872.57	573.524	440.923	859.151	8509.72	1724.731	391.039	1732.564	209.684	216.635	226.101	2398.313	27827.002	617.748	156.521	2131.078	4982.521	292.042	543.296	327.629	131.677	4001.015	334.872	6093.002	153	0.866	329.01	602.546
14096.885	19018.338	15471.169	22532.351	20751.385	27589.006	22093.663	28054.559	655.853	371.6	329.435	747.879	5381.727	4099.833	376.921	8238.603	212.499	186.471	218.906	1964.103	7840.951	770.316	211.928	2056.502	2658.992	276.721	389.79	259.583	116.935	5308.796	303.312	5586.014	146	0.921	942.466	603.178
50356.578	55179.982	41675.887	59734.209	46921.319	58696.902	41346.472	58177.498	1230.031	2145.541	497.4	1011.531	7115.63	3192.708	414.151	23490.939	306.935	282.402	192.774	1838.126	10382.912	903.092	150.695	4130.4	11539.614	373.875	362.2	349.52	97.844	3645.485	359.759	7989.943	162	0.824	1528.556	605.66
10741.828	22172.087	16680.47	26361.759	17794.666	25570.995	21217.755	23043.86	1001.401	915.829	419.561	831.182	8596.393	5333.23	332.976	3215.704	239.177	248.299	198.788	2448.511	12500.203	818.463	130.991	2533.382	6567.014	315.087	480.373	300.525	191.884	6811.508	288.846	7167.453	122	0.892	245.402	603.115
16836.832	17426.574	12745.048	18640.87	14610.552	18098.39	40149.977	13582.653	843.448	426.422	387.57	408.834	2750.466	942.263	495.612	8938.026	218.674	187.149	156.474	2561.807	12168.875	387.808	164.75	1426.181	2536.614	368.058	371.332	281.376	121.714	1347.207	285.157	2917.461	194	0.924	1447.036	605.603
36131.07	38135.082	29751.531	46995.332	37274.869	46413.719	40558.692	29012.567	993.779	689.84	452.137	894.068	6975.997	3517.714	412.568	7057.967	250.737	255.918	207.727	2139.094	15773.866	2158.063	157.94	1344.164	6768.815	474.825	506.539	336.89	877.887	4090.869	327.057	2946.854	210	0.822	1473.019	607.11
14584.075	22668.278	11910.54	15440.861	11152.751	20956.334	12454.409	16476.908	762.666	1503.866	342.808	591.354	7668.309	908.025	313.461	2272.557	229.986	277.698	209.839	1737.027	17718.991	608.413	166.32	2046.793	5093.847	350.826	416.16	284.721	149.006	5343.367	310.396	3371.202	170	0.926	433.271	604.035
10143.929	14215.131	10047.063	17941.916	12907.895	19120.223	14487.865	17798.684	448.121	264.124	256.675	273.246	360.907	390.717	253.553	5856.27	165.137	150.405	163.843	1238.464	558.33	189.962	138.049	1472.495	347.209	316.744	319.986	308.782	121.846	362.711	317.465	3064.786	129	0.97	560.764	603.841
12892.593	15211.97	13909.527	19656.24	16684.168	21738.066	18895.2	24765.294	594.745	374.852	330.003	580.92	4153.594	2355	371.581	12406.745	179.846	147.132	255.486	1835.67	8716.903	699.139	182.381	1753.065	1931.182	273.179	290.438	264	122.74	4259.712	307.294	4593.108	160	0.884	926.15	606.475
16959.289	21416.602	18800.121	26776.922	24065.862	30971.566	26082.181	35325.467	675.394	434.297	338.327	661.024	4486.863	4523.289	371.619	9869.803	225.858	166.66	236.604	1687.168	7424.294	750.799	207.099	2053.267	3681.965	312.095	393.732	258.559	117.16	4493.876	298.872	5585.271	193	0.86	936.339	607.003
22765.414	21829.809	20395.778	28874.319	21817.139	37963.848	23097.446	30286.657	1108.985	507.958	459.529	871.734	9514.455	2146.908	376.996	13180.789	207.298	194.745	155.295	5755.068	25257.023	645.589	131.769	3118.64	3326.532	308.689	389.109	280.863	104.208	5878.519	280.66	7700.793	118	0.953	1261.169	604.127
32283.337	33389.453	27528.381	43151.293	32945.331	41624.818	25805.1	4618.895	986.82	564.288	464.917	783.861	7699.11	1242.606	401.807	4192.338	257.409	265.669	227.747	3051.68	19217.963	490.078	161.959	386.216	6122.223	448.894	395.015	287.28	361.103	4087.582	306.078	692.791	208	0.788	1411.529	608.12
13010.418	12422.919	10326.26	14581.198	13439.518	18029.242	18620.382	1724.233	505.691	321.53	308.481	395.49	3606.408	1393.522	406.516	1215.016	139.806	165.203	242.688	2120.686	12497.351	635.811	159.72	263.877	1933.188	238.63	265.157	265.179	129.877	2964.971	317.796	421.263	158	0.917	912.171	605.532
19378.496	23467.988	19194.052	29970.821	25077.9	33154.255	24866.468	32095.937	779.108	495.494	397.692	951.635	7218.147	3014.524	380.761	10149.468	192.336	186.594	170.826	1831.72	9867.615	591.576	114.331	1731.909	4284.457	308.275	317.891	284.989	113.982	4636.048	281.428	4764.922	245	0.891	1073.108	606.884
19486.684	22790.791	17605.033	27369.682	21856.525	32473.11	20996.316	28669.36	878.405	1122.989	437.357	738.399	5987.121	3138.269	371.032	13242.644	191.172	193.933	186.604	3011.618	23897.232	638.801	131.006	2159.417	3598.925	305.956	374.806	271.553	104.043	3467.741	276.924	4829.351	198	0.931	1247.465	608.399
18073.744	22129.218	18828.585	25920.551	23195.891	28817.858	24589.651	31423.43	694.636	404.6	356.589	391.217	357.58	1464.949	267.043	7637.545	206.936	154.441	182.821	2690.197	231.345	316.339	144.568	2615.572	3175.167	283.779	356.057	272.872	11945.275	1111.563	268.254	8967.255	228	0.747	1009.518	607.425
20464.46	23059.287	19630.086	30213.527	24206.578	37486.669	24845.615	30627.688	821.666	1088.94	393.111	784.876	7280.108	4153.822	341.18	11669.29	184.747	195.938	176.491	2327.828	18113.536	615.349	113.011	1683.113	4682.083	298.512	335.397	290.516	102.777	4756.208	273.208	4553.821	143	0.941	1116.906	606.864
37868.56	38419.157	30186.337	50261.632	37641.909	55112.871	37794.002	52162.695	1270.122	1612.53	498.468	1090.838	8504.921	3992.177	425.443	16912.396	269.992	257.244	183.185	2090.047	15174.568	991.984	157.402	3761.763	6820.408	377.76	456.918	354.953	97.075	4512.365	321.056	7234.803	164	0.884	1521.841	607.805
19004.552	22652.506	20077.411	27764.967	24693.447	31003.576	27331.647	33689.11	721.473	350.097	355.069	356.293	350.604	1415.731	263.018	6855.94	236.17	167.444	218.992	3079.532	217.367	370.317	143.748	2474.781	3415.33	288.791	438.057	266.63	11446.497	963.846	261.619	8512.689	238	0.782	999.496	610.836
15960.825	27868.426	21120.493	38186.316	27316.49	36502.103	27751.891	28288.557	1047.461	671.386	413.981	678.581	6063.042	2362.197	340.134	1993.795	237.32	212.743	192.767	1377.011	8209.021	759.532	138.953	2680.63	6744.53	302.758	327.866	320.2	225.824	4588.651	310.068	7968.039	117	0.944	266.167	607.722
12671.863	24246.043	18060.285	31043.078	23007.468	31020.213	23575.585	23974.904	1015.311	593.143	424.974	781.611	7992.157	3132.867	389.591	723.894	230.562	229.553	206.514	2085.318	9811.921	800.561	147.752	2829.097	6901.988	298.39	598.69	309.741	171.403	6384.829	309.61	8601.783	271	0.836	295.19	612.574
15455.228	18524.421	16564.537	23135.056	20622.361	25895.384	22441.864	28218.022	706.102	385.81	340.988	337.649	335.683	5939.949	249.018	6212.516	267.015	179.309	193.749	3278.623	244.493	336.565	159.655	2284.743	3649.58	296.16	401.899	267.439	9807.587	841.395	263.425	8595.182	128	0.974	987.641	608.758
13382.045	17213.554	12631.93	19916.774	16733.53	24202.209	15581.774	18576.428	851.462	791.868	408.97	919.281	9669.705	2704.101	344.742	13975.966	182.64	186.399	168.851	2440.23	17518.797	592.715	117.562	1915.622	3889.528	275.188	377.595	277.659	102.872	5925.116	249.16	4503.954	113	0.969	1125.482	608.022
13977.692	17411.839	13003.323	21009.256	17501.144	24591.906	16647.086	21106.892	846.079	520.995	382.085	735.282	8704.598	2097.776	362.244	12848.987	171.763	186.255	175.746	1869.063	18805.84	682.567	120.906	1962.671	3362.777	292.719	384.674	277.582	113.749	7559.328	299.502	4697.316	140	0.968	1133.821	608.821
14748.131	29525.828	17020.335	37646.274	25365.895	35058.068	16092.522	19569.968	995.449	613.662	422.951	897.023	6846.381	1584.524	272.305	3011.318	230.029	273.252	180.005	2248.813	9470.454	487.696	119.436	1283.243	4333.391	314.172	345.65	315.05	351.808	3162.111	296.962	3429.979	112	0.943	219.312	610.098
8178.864	16946.41	11552.186	22233.256	17209.983	23295.017	16308.84	16573.879	782.209	444.761	370.987	652.907	8462.515	2089.35	368.235	770.301	186.401	175.414	220.071	1616.276	10856.192	804.526	138.103	2654.933	4553.013	287.5	393.303	292.143	244.233	6165.814	310.425	8072.263	157	0.921	281.175	610.455
24670.588	25857.537	21408.382	32710.179	25470.025	34419.647	19748.981	26969.576	1255.308	597.147	470.988	777.26	8834.395	2297.973	352.416	16987.084	304.148	243.187	200.985	3672.65	23852.493	755.774	126.998	2466.98	16539.383	318.468	442.283	281.543	428.722	4699.468	291.128	5647.268	172	0.918	1263.291	610.64
30451.068	31396.957	26507.638	38858.027	29993.251	30694.594	32843.581	1972.212	1000.639	1128.752	472.275	851.548	7935.89	1488.837	467.045	1635.401	305.999	262.431	258.825	2800.867	21912.394	686.334	162.677	233.173	10395.98	419.59	490.978	308.611	6844.339	3192.284	273.625	378.27	120	0.903	1427.167	608.758
16139.733	19055.431	17113.733	22858.56	20648.586	25528.448	22641.859	27861.052	697.895	314.251	345.403	325.293	333.712	925.321	234.798	6198.263	254.218	204.391	165.562	3466.951	274.79	390.432	161.857	2458.01	3070.021	253.815	296.054	262.253	7214.946	1020.193	284.216	8940.535	159	0.967	972.789	611.575
17600.141	17464.291	16063.733	24631.943	17900.442	28855.192	20481.72	27244.204	852.245	544.756	396.731	613.084	5847.616	3611.539	334.642	12397.793	188.77	186.269	189.089	1909.056	15255.643	527.225	129.104	1962.28	3179.069	286.895	460.844	274.303	99.585	3006.253	274.541	4590.437	193	0.852	1236.324	611.821
15966.489	20867.4	16779.399	24944.145	22484.987	29120.629	23804.944	30161.734	672.886	341.144	350.901	353.903	353.458	2538.537	236.317	6906.066	259.058	199.066	144.151	2949.711	244.359	311.254	143.738	2537.396	3079.422	272.603	304.612	252.809	7940.062	988.719	279.655	9271.144	106	0.962	980.698	610.226
35419.034	39054.01	29379.17	47141.231	37213.5	43970.739	28231.326	3498.849	1023.441	552.246	479.087	932.243	9408.35	1687.968	413.439	2125.476	269.762	271.378	234.162	3446.22	18509.99	566.816	158.519	263.235	6440.034	429.706	343.772	310.718	545.17	4184.662	276.332	442.674	129	0.954	1418.818	610.694
44319.654	48560.043	36400.6	54002.88	43436.903	55863.057	40428.789	55187.381	1282.574	1834.328	509.123	1158.492	9053.076	3926.84	428.645	12884.308	296.452	278.892	195.391	2348.157	12072.135	1085.674	153.735	3341.077	8996.282	377.723	376.397	344.242	93.371	5240.87	313.569	6681.211	193	0.879	1533.36	613.961
12918.469	23378.782	19119.442	29547.723	23275.399	31907.062	24280.914	24442.193	893.803	527.588	430.224	646.192	6729.367	2195.937	369.076	1326.119	203.13	173.594	171.86	1795.48	9730.176	677.155	149.469	2828.029	4202.79	291.686	377.025	305.361	893.902	5309.743	299.39	8713.41	150	0.936	270.247	613.393
21454.291	26673.318	22328.837	33862.445	26831.196	37189.749	33126.878	209.803	804.599	421.306	380.439	526.75	3491.874	1595.324	362.32	444.787	248.009	270.522	183.414	2739.116	12683.38	419.467	178.625	129.974	3851.273	351.456	322.189	283.085	95.944	2593.101	275.423	257.561	176	0.908	766.233	615.83
10514.301	13107.249	10506.308	16132.474	14081.003	20804.342	15979.863	21058.142	726.938	414.356	363.888	861.972	2782.87	1940.614	333.942	8379.338	170.343	161.612	187.079	2384.921	5131.268	498.084	125.627	2191.277	2498.19	276.182	312.209	264.286	8702.972	2222.939	243.761	7156.085	99	1	1056.399	612.328
20341.963	20200.655	17456.115	27190.63	20195.24	34866.216	22403.188	17058.748	762.579	402.834	366.121	601.265	7452.68	919.083	344.06	7589.247	209.038	215.515	245.682	2309.848	29983.293	516.673	146.279	987.385	5039.773	364.678	339.265	269.827	97.993	3146.862	368.125	2056.917	340	0.822	1360.276	618.488
13179.485	22251.895	17752.098	28181.211	20805.697	29786.327	22575.4	23947.846	1209.989	622.492	401.987	687.496	6241.151	2425.684	327.682	970.304	222.556	227.719	225.253	1609.625	15691.192	579.043	156.884	2573.049	6330.867	292.782	408.409	318.361	166.342	3863.673	310.426	7524.142	270	0.797	311.456	617.73
20923.593	25740.581	22994.866	33057.025	29461.93	36186.235	33089.002	46479.377	670.993	421.083	342.836	644.158	4119.118	4544.495	367.14	12064.243	216.794	161.314	245.227	1600.416	6569.65	699.048	201.237	2111.959	4077.833	330.624	300.344	265.154	116.733	3890.701	311.717	6119.185	106	0.949	934.491	613.547
11148.73	13732.351	12111.56	17584.227	15912.122	22184.717	17513.008	23145.762	539.598	300.773	318.733	283.489	293.746	506.048	210.894	4992.724	209.778	193.342	147.906	2039.209	286.356	280.389	180.372	2638.078	2109.796	228.557	282.887	262.356	1452.772	436.58	278.537	9200.861	174	0.81	961.649	616.253
14280.125	19010.927	15430.271	22678.261	20495.595	28249.349	22020.638	30939.298	680.438	376.729	378.219	375.108	327.408	799.66	264.371	6833.855	162.416	146.322	159.488	2557.627	218.38	290.818	141.081	3206.576	2858.644	286.203	311.628	274.277	4297.811	870.991	256.929	10945.853	177	0.901	1030.415	615.822
19621.942	22026.154	19564.511	30154.8	25062.851	34829.49	27785.898	34916.881	817.136	435.754	377.062	851.838	5802.168	3387.179	354.142	9906.08	185.527	178.46	170.545	1748.557	8065.406	567.001	115.184	1836.35	4240.539	285.68	332.862	268.333	193.004	4282.817	247.657	5378.599	326	0.758	1072.865	616.337
23257.035	27550.568	21621.318	35919.884	29406.985	43758.639	28949.746	36380.714	925.489	908.069	526.203	806.269	7666.921	3115.383	350.156	10045.712	167.46	198.274	179.653	1641.329	13326.315	529.277	104.546	1489.451	4236.158	331.493	542.937	290.477	103.257	4398.914	268.483	4196.723	113	0.886	1117.403	613.146
15087.228	27985.064	19556.298	36397.284	24219.8	31817.58	20674.561	23300.264	1262.951	800.722	420.718	902.167	7199.013	2503.01	303.535	3288.235	273.619	267.767	203.338	1794.057	9186.752	591.987	123.588	1752.798	10009.226	302.386	375.418	329.207	495.165	4445.121	315.752	4834.987	173	0.88	230.633	618.142
19680.855	21909.417	19913.971	27902.722	23781.414	31361.434	27823.616	34367.303	719.226	322.678	363.638	332.323	342.203	1249.3	251.234	6480.777	255.305	168.41	256.125	3059.372	226.688	367.357	154.983	2499.364	3834.731	277.425	443.264	265.989	10362.09	581.678	255.149	8911.889	140	0.897	994.043	615.186
15361.609	17839.851	15621.042	22480.696	19203.003	26850.264	21832.002	34505.153	671.359	403.483	398.284	357.727	331.123	871.345	274.979	7843.907	174.095	137.077	162.484	1617.441	211.472	232.448	140.61	3385.238	2848.516	292.429	324.919	263.711	4221.994	471.677	249.831	11219.005	141	0.836	1019.287	613.904
22139.799	31415.38	17443.518	39638.79	31998.883	39815.758	39199.527	217.543	1075.649	600.62	425.174	571.451	4506.25	1640.253	441.427	398.295	269.062	285.099	190.672	2617.989	10255.818	562.771	181.218	143.732	3793.279	368.143	427.439	298.867	90.769	2828.608	268.497	275.844	211	0.892	748.111	619.955
12019.371	14563.703	12715.873	19030.503	16998.581	23800.847	19036.646	25296.943	775.517	384.258	367.29	412.986	362.387	1124.882	264.86	7355.607	144.607	150.574	166.748	3171.623	265.938	354.22	137.32	2776.597	2287.501	277.278	311.32	273.62	11325.169	1738.339	277.454	9844.014	172	0.847	1041.645	617.262
14693.64	13474.099	12493.865	20470.753	18298.458	13088.285	8169.132	10543.032	955.605	374.592	384.039	445.288	914.123	440.835	230.318	6057.035	205.104	189.297	210.128	2388.519	10419.113	187.908	139.317	536.482	4276.149	295.368	289.819	281.712	108.735	383.496	303.541	1148.118	117	0.973	1312.944	616.645
10551.811	22041.295	12047.028	22501.941	14855	25021.953	16154.39	3947.915	970.216	1393.635	370.328	652.032	4142.701	2233.312	322.406	2135.082	207.991	270.298	186.045	3704.393	12138.567	671.184	166.003	616.499	3573.644	367.133	537.235	324.136	154.11	2933.09	295.007	1345.243	181	0.943	463.285	618.401
21491.418	24124.288	18652.462	30483.595	23748.08	35389.183	22716.823	31565.2	1012.804	629.996	476.442	1067.09	11963.205	3352.916	404.773	12860.773	206.218	206.809	179.452	3639.776	23285.001	683.147	130.303	2659.691	3574.756	315.165	410.11	275.279	101.727	6108.62	274.369	6196.72	106	0.993	1241.972	616.726
32044.131	32847.496	25808.691	42976.83	31156.311	44214.117	32598.431	46302.241	963.781	1612.894	456.015	971.354	7177.764	4462.059	389.657	14706.487	256.462	249.587	216.407	2114.046	15054.113	3161.7	144.306	2628.338	7937.001	468.284	515.553	347.537	168.059	3941.27	338.549	5235.672	282	0.854	1483.238	620.589
42298.872	47778.934	33546.525	53195.172	39633.016	55817.21	35811.571	48604.239	1187.129	2440.949	477.344	949.439	8152.594	2817.595	368.181	8772.613	299.068	272.16	206.913	1854.142	12436.292	947.964	153.35	2464.393	13347.053	375.341	339.513	347.011	95.68	4235.318	363.033	4681.959	177	0.88	1541.076	619.924
11963.04	20740.475	18549.185	25273.763	19475.352	28607.571	25082.376	25310.897	797.216	696.475	380.853	600.695	6435.802	3092.871	340.36	1056.165	189.079	195.529	198.189	1649.858	12453.259	702.063	139.023	2553.713	5167.493	285.577	352.899	295.208	398.879	4339.027	299.204	7000.35	213	0.892	274.876	621.796
13969.102	28728.138	15060.041	36561.353	28407.888	30756.319	20912.802	22152.758	950.3	967.515	387.478	771.83	7502.95	3059.584	377.549	789.879	234.387	266.497	208.788	1509.633	11401.136	622.012	150.717	2641.539	7475.557	299.436	497.689	319.745	128.077	5063.946	307.202	7511.041	113	0.981	304.155	618.058
11679.21	14845.454	12000.626	18184.383	14496.221	20727.209	20204.912	230.677	695.879	661.783	328.535	657.576	4653.756	2679.881	359.146	723.732	247.856	238.954	195.956	2076.072	14868.192	558.943	162.392	145.791	3066.994	272.784	389.443	288.107	81.35	3120.57	282.824	259.08	113	0.952	841.031	617.217
19003.464	25212.518	21116.207	30941.929	28169.237	34838.696	30450.354	39583.7	610.601	430.805	329.511	692.923	4301.657	4660.85	384.318	9674.424	222.671	174.813	235.078	1799.352	6781.96	648.755	205.358	2121.182	4199.761	285.459	290.587	259.123	208.836	4260.587	294.346	6230.713	235	0.898	937.794	621.385
13473.731	16700.158	12292.112	21748.341	17846.486	25790.091	17492.747	23510.955	777.107	379.816	445.619	529.95	3933.159	1870.045	302.061	11993.007	138.111	177.807	166.891	1409.143	18486.169	408.719	105.953	1370.411	2736.071	308.146	513.697	273.583	104.462	1951.636	256.822	3326.706	124	0.972	1117.75	618.903
19239.983	23753.426	17076.304	27183.56	21804.398	32549.117	20577.596	27335.52	1161.194	492.504	432.161	709.827	8766.719	1670.391	341.526	14386.996	324.809	254.91	259.433	2233.017	22079.469	784.76	130.519	2004.627	18717.589	327.483	450.598	290.834	808.059	3620.994	334.552	4398.766	185	0.89	1258.889	620.992
15029.888	23436.49	18932.871	34098.635	23116.08	30116.642	21585.572	23857.62	1399.516	747.487	401.215	749.634	9152.055	1980.812	335.003	2824.081	265.514	253.92	217.183	1953.532	10945.625	793.936	128.086	2562.583	8030.252	304.79	444.145	315.093	144.336	6998.564	312.063	6936.752	132	0.965	241.894	620.629
20064.94	23432.78	18354.572	28988.435	23185.742	31535.701	19938.219	27034.578	1073.629	561.57	441.605	829.941	10247.009	1372.049	335.393	12540.523	207.228	205.111	184.907	2797.069	20107.876	695.08	129.576	2094.802	5055.607	314.001	831.928	296.439	92.744	4782.102	359.004	4671.935	117	0.944	1229.38	619.457
29079.643	33778.951	31874.147	41686.088	34266.924	48679.455	35599.402	207.317	737.199	576.324	401.346	484.372	2785.398	1546.119	392.837	395.452	272.833	275.075	193.123	2483.437	12771.544	402.927	234.186	132.987	5478.511	387.932	335.639	281.978	91.625	1851.362	280.162	250.056	102	0.987	759.324	620.118
14529.379	15384.407	13265.394	18415.749	16262.308	20899.835	22528.922	1234.343	520.544	627.402	307.057	429.179	3138.618	3487.345	392.818	777.845	159.208	168.375	229.541	1506.072	10515.799	649.307	147.008	244.211	3318.671	259.144	400.875	257.62	126.187	2897.548	361.727	342.957	120	0.969	909.942	620.683
16047.208	18772.968	17950.047	22715.344	20544.766	23687.265	21265.678	25713.826	601.857	303.695	333.042	326.292	308.835	950.89	220.776	5695.015	232.704	183.908	177.599	3466.476	242.633	320.497	174.347	2311.479	2219.338	274.584	301.629	255.993	7274.464	696.783	289.21	9045.817	102	0.987	980.186	620.873
13109.01	16499.329	13987.501	21036.818	18954.158	25934.357	20408.002	26487.185	756.26	408.123	393.962	408.809	365.406	1253.094	269.128	6923.058	156.111	163.346	142.525	2642.484	264.811	336.713	132.815	3024.445	3367.468	282.584	302.424	269.529	7296.71	1368.636	268.108	10857.569	172	0.839	1052.645	622.802
15891.689	19240.685	18041.583	25333.459	22458.16	27942.472	26562.084	7419.463	521.712	313.271	309.081	444.243	2833.516	3447.821	363.091	6541.135	165.724	170.655	237.813	1281.161	6057.487	584.815	162.874	667.676	3805.683	365.307	284.264	253.569	124.728	2593.58	334.28	1452.437	151	0.978	921.632	623.632
19959.714	23016.617	16512.958	27994.888	21349.302	24970.149	31450.992	1802.506	914.035	490.687	430.602	854.891	11066.396	677.092	409.609	1830.222	202.056	237.009	215.83	3813.366	34611.668	504.787	143.684	262.737	3801.81	441.367	418.534	316.478	89.214	3195.042	350.436	365.715	143	0.931	1452.962	623.143
19523.914	16150.49	14433.054	24958.6	17533.34	23881.725	26303.724	1756.29	576.006	468.527	319.318	442.534	3972.481	3062.923	343.199	846.791	206.521	159.943	206.949	1331.381	9349.199	590.593	154.344	278.289	4778.696	271.138	326.621	231.867	112.884	3358.792	358.331	417.789	195	0.835	902.351	625.89
8896.31	11654.26	9870.433	13858.994	12808.47	16964.503	13753.776	18183.918	597.088	306.461	318.482	336.846	294.015	716.922	215.181	5929.627	216.768	194.635	153.469	3393.331	297.246	432.976	170.873	2275.074	2333.669	261.331	278.402	259.566	8055.977	1200.927	290.446	8462.473	121	0.91	968.583	622.335
26265.015	30409.166	26549.659	40405.16	34364.058	44003.115	35955.561	44456.047	901.097	732.076	405.003	847.239	5192.101	6087.378	340.803	9616.726	193.446	213.624	184.887	1481.091	6773.141	636.371	114.119	1885.3	6134.316	290.265	348.271	279.504	192.307	4403.012	263.232	5651.883	183	0.88	1081.555	625.194
25854.23	28423.723	23717.048	36525.508	29132.117	40976.796	28549.403	36715.703	1004.592	669.816	459.793	894.909	9462.97	3300.1	396.958	12524.953	218.439	212.52	186.899	2745.022	19784.803	753.873	126.006	2570.586	6100.638	337.185	440.081	278.339	104.012	5053.172	354.951	6037.659	197	0.866	1243.51	624.916
23315.091	26970.698	20882.361	33494.264	27570.505	39713.793	27341.829	36100.595	944.283	568.116	433.635	794.701	10124.545	3932.456	383.72	13696.544	210.22	204.714	199.909	2519.975	22158.039	707.581	130.098	2352.164	5528.619	326.636	428.836	274.893	252.093	4861.154	324.085	5542.145	156	0.959	1251.968	625.917
11602.117	22083.809	12705.009	25033.353	19337.076	24215.57	16448.284	17206.863	897.881	751.732	356.511	639.026	8088.717	2422.128	302.69	895.091	226.976	259.36	207.667	1396.989	12899.709	691.211	142.251	2175.415	7525.63	289.307	365.974	298.116	140.079	5247.672	284.68	5597.007	147	0.932	297.52	626.5
10415.086	12027.787	10100.015	15650.506	12800.954	19182.572	13323.488	18034.302	753.844	430.89	338.134	689.193	6820.296	1616.872	284.353	12905.901	149.051	180.364	190.558	2534.235	21098.807	530.435	121.906	1639.578	3379.371	265.72	341.775	260.726	109.364	3288.003	277.9	3786.231	204	0.805	1139.824	628.721
12042.872	26989.898	15101.278	30138.169	23448.335	28053.005	17964.497	18275.644	932.036	810.697	392.846	678.37	6863.165	3254.9	340.516	1530.305	214.539	259.809	207.871	2947.309	15034.876	741.563	132.323	2304.427	5674.419	299.395	385.17	315.714	185.007	5241.61	307.829	6707.06	149	0.955	266.446	626.205
10062.692	16126.309	14173.233	21853.877	15907.532	27113.691	19821.458	22058.645	1573.428	690.775	381.765	707.855	8020.077	2265.603	324.51	1923.93	215.9	217.264	227.916	1617.957	15791.686	598.214	159.91	3143.433	4971.913	280.656	422.748	301.834	131.424	5218.822	312.648	7947.104	164	0.893	317.354	627.799
28106.273	34397.158	25312.824	41308.872	34587.04	44557.516	30897.605	40173.529	948.511	564.676	441.276	792.005	9188.381	2228.562	376.368	11691.345	207.685	217.894	176.213	2713.516	17103.741	746.278	127.996	2348.737	5634.46	327.234	419.47	294.546	89.225	5379.771	342.988	5469.992	143	0.81	1226.227	627.934
25383.569	32468.639	19924.708	33496.651	24103.612	36859.027	20878.63	43083.642	891.181	994.239	431.737	984.264	8481.7	2007.839	364.645	19272.206	228.27	270.635	216.152	2720.01	18177.261	940.815	132.104	3085.373	6012.659	465.627	561.385	346.835	97.663	4169.684	302.949	5624.031	131	0.886	1492.599	626.523
14152.905	29464.42	15264.34	36843.192	26788.041	40851.781	25127.976	27320.421	897.737	992.635	335.27	681.03	4947.192	3032.834	301.222	2544.818	247	274.355	225.736	1461.756	7380.886	637.532	125.458	1837.333	7820.96	304.305	356.402	308.081	214.749	3788.053	292.703	5299.737	107	0.958	234.463	626.79
18619.208	20588.403	19130.238	26978.409	22901.625	30256.753	26306.092	33400.235	643.428	308.258	348.068	313.307	314.643	954.388	237.468	5936.19	241.796	187.073	170.789	2400.861	265.316	327.462	174.398	2411.455	3290.378	266.621	305.716	260.861	4861.133	598.433	301.107	9221.812	132	0.928	979.591	626.644
14386.387	19561.65	15142.456	22050.084	20334.539	26099.461	21369.837	27942.929	740.081	355.235	386.747	322.195	339.239	706.145	274.831	6921.496	242.195	173.564	164.716	1040.632	201.165	257.756	118.906	3307.053	2030.006	265.77	327.27	249.442	5445.151	504.798	284.04	10419.845	103	1	997.5	626.733
16675.447	18490.547	15908.147	24120.52	19578.803	29994.217	21102.189	27968.537	919.071	730.849	390.291	849.641	7561.896	1976.233	346.249	12682.999	176.12	175.328	174.044	2657.366	19827.689	622.121	124.467	1943.212	3818.912	290.208	508.925	292.191	117.003	4421.535	285.928	4411.263	254	0.841	1199.65	631.051
22269.253	25397.147	18747.022	30027.019	23715.127	27663.385	25772.654	3421.017	893.717	485.572	431.642	872.117	12092.926	906.765	370.881	2188.216	198.979	234.749	185.852	3340.218	30161.555	637.854	132.092	298.298	3834.548	422.79	354.196	316.874	87.961	4784.214	306.068	465.033	146	0.879	1457.459	628.575
16652.666	29127.46	22080.925	36864.684	26474.543	37736.811	28546.128	30769.371	1008.04	658.432	379.626	670.853	7420.292	3154.94	330.976	2163.906	246.297	276.961	211.103	1773.412	8494.485	759.838	132.854	2356.528	7487.901	301.292	472.758	300.585	157.156	5846.266	292.853	6814.087	257	0.858	245.294	630.15
17576.499	20212.448	17503.115	25345.928	22613.232	29281.213	28694.627	1028.097	513.433	381.995	307.854	441.263	3997.395	3682.018	444.188	564.678	157.868	180.591	222.613	1405.103	8410.336	658.849	152.382	224.025	3549.789	344.833	304.089	258.4	122.667	3508.463	350.594	358.861	117	0.985	912.688	628.081
17121.901	21454.501	18823.886	27436.841	24380.147	31982.518	29911.683	24483.945	576.15	346.552	329.244	600.674	3543.063	4520.307	360.58	10430.376	192.415	179.361	244.889	2052.682	5916.88	614.002	170.545	1661.369	4123.463	273.037	344.761	272.715	1293.298	3410.545	322.628	5546.069	265	0.802	928.908	632.93
12142.917	14883.643	12561.318	17835.606	16036.257	21330.235	17910.997	23497.686	591.488	341.338	394.86	312.996	300.04	612.226	257.153	5470.906	169.037	135.693	167.198	2464.14	202.593	250.511	136.16	3038.792	1504.687	271.701	314.464	260.273	2822.612	471.896	269.591	11778.605	127	0.955	1018.154	628.681
20625.79	22078.983	17703.13	29164.928	22224.309	38761.712	24954.434	3880.51	854.004	425.846	378.19	623.838	8633.383	1246.18	364.697	1861.16	210.165	216.531	230.045	2813.682	26551.994	606.288	150.954	312.491	4356.321	382.757	357.674	267.958	100.175	4668.587	338.94	549.006	151	0.978	1364.262	628.619
32957.299	34027.566	26246.61	44410.955	31683.617	46652.076	30414.847	44447.287	1466.746	930.475	538.601	1191.908	9363.845	3231.758	424.144	12176.634	282.561	248.036	224.895	2299.799	13076.426	1114.098	164.599	3805.088	7425.648	348.38	389.045	347.126	94.819	6998.788	374.76	7252.29	205	0.934	1539.149	629.622
16382.031	19968.031	17286.505	24340.128	21704.012	28055.507	23971.283	30494.133	669.16	315.817	346.771	328.231	337.474	873.812	243.263	6490.593	240.473	189.984	168.041	1785.75	279.755	330.87	132.611	2521.316	2807.802	271.694	368.979	252.362	5232.679	548.962	295.034	9049.572	215	0.814	986.667	630.802
13053.465	16250.022	12961.652	20800.319	16820.931	21685.918	21907.945	814.826	764.934	486.408	389.845	684.786	6309.308	1893.389	363.074	799.364	276.213	266.563	207.304	3592.544	17826.14	604.663	153.486	167.324	5832.257	355.352	583.423	283.885	95.023	4572.966	287.128	329.919	297	0.723	796.089	634.46
20405.732	24270.22	18090.42	30308.642	24907.476	35242.15	24980.898	32228.12	913.631	721.888	438.063	790.406	9439.297	2819.862	374.373	12372.339	197.777	204.199	175.349	2956.04	22998.461	761.648	129.205	2626.727	4058.057	309.55	478.115	291.374	91.088	5339.524	299.116	5884.124	156	0.925	1235.173	629.949
18540.023	22884.942	20252.601	29536.506	26041.754	33011.002	33008.267	4770.985	524.563	320.097	321.121	463.795	3395.36	4361.443	373.43	2095.645	171.71	186.39	236.705	1338.178	5626.035	588.65	157.506	356.608	4471.668	353.389	340.261	271.833	138.212	2873.15	325.38	844.512	113	0.994	921.544	630.978
13049.813	15893.397	13604.291	20238.232	17953.886	24524.154	20511.423	27114.4	1099.268	304.441	336.33	293.698	297.113	731.087	224.068	5574.202	215.912	195.791	172.46	2391.633	291.89	320.304	177.003	2345.005	2905.43	263.32	281.479	261.456	4190.749	636.089	286.88	9242.803	176	0.835	971.903	631.193
23936.133	27692.831	23620.027	35981.194	31219.186	40633.165	33920.244	41435.687	937.674	750.849	409.725	789.799	4170.037	6570.107	339.874	8977.972	180.297	201.068	165.727	1795.573	4818.699	578.857	118.064	2452.819	4921.635	272.059	348.387	264.235	286.09	4579.974	272.789	7558.057	368	0.765	1090.533	637.375
13216.079	20347.206	15219.608	26792.652	17815.413	16961.377	11020.518	13938.977	999.985	465.143	407.547	489.626	436.945	433.438	262.506	1116.12	213.454	181.649	246.327	6720.723	228.776	138.717	119.904	543.611	2793.807	299.04	945.79	319.661	14621.08	387.181	276.031	1229.352	126	0.988	207.603	631.96
14814.127	24973.304	19910.014	33383.546	25561.274	31216.638	22532.345	24196.24	1039.47	919.518	415.944	740.905	7902.721	4683.902	313.464	1222.295	251.105	259.819	206.166	1544.563	10077.572	774.242	155.341	2519.786	8235.421	288.008	491.99	295.699	168.21	6122.054	289.48	6410.394	124	0.872	302.048	633.879
28086.787	34202.445	27325.718	42848.985	35003.419	43645.688	21763.197	487.101	1154.328	795.375	449.009	788.012	6464.884	5359.552	317.531	606.69	257.959	304.753	199.216	2817.951	12113.399	594.142	257.956	158.438	3531.772	341.782	491.64	295.569	100.164	5178.01	276.154	303.822	118	0.981	781.805	632.644
11853.656	15320.467	12388.715	16834.028	15587.931	20152.864	16699.086	21733.408	618.071	352.84	395.626	336.325	304.953	605.119	254.111	5713.915	150.105	134.891	173.325	1867.62	211.528	283.771	142.519	3083.3	1797.237	286.215	302.375	267.831	2382.712	460.82	274.668	11861.862	118	0.953	1027.695	631.678
34927.784	38968.249	32369.186	48623.66	42042.997	51595.87	41569.153	49834.56	1178.151	1166.799	445.012	785.96	7042.216	3980.677	372.909	10938.394	211.536	214.302	172.097	2342.864	12762.868	668.092	124.18	2414.014	6863.129	312.607	411.628	295.65	97.825	4395.171	315.88	5968.697	183	0.94	1217.516	632.986
12756.134	13632.623	10996.273	17479.387	12927.992	17935.063	10776.375	2985.311	757.567	824.59	362.892	500.234	1431.3	1248.2	257.028	2725.598	169.651	184.591	207.188	3310.876	14810.091	336.812	146.1	326.808	2927.552	267.09	370.624	263.251	115.773	580.122	297.343	608.831	160	0.906	1310.131	633.356
22453.199	21981.503	16531.009	32818.141	24803.919	38675.786	25514.248	41088.662	940.006	1206.469	428.448	1059.298	10847.055	2320.35	391.086	14038.503	218.653	231.663	202.835	3237.191	20857.823	830.334	142.199	2828.616	5625.499	355.421	564.04	331.378	90.501	6248.691	328.682	5592.732	110	0.985	1483.845	631.236
14717.398	16886.919	15352.735	22322.394	19402.915	26242.751	21927.131	28536.303	754.334	406.677	401.735	365.044	337.904	959.556	274.169	6877.094	157.249	150.414	147.085	1526.471	227.434	290.877	136.94	3493.757	3125.759	300.981	316.997	265.415	3164.358	781.433	260.46	11537.733	175	0.853	1052.923	634.043
12287.255	15667.988	12120.435	19627.648	15808.205	21218.012	14791.203	20178.287	767.435	417.319	370.681	777.432	8907.025	1467.756	294.447	11756.628	165.85	186.933	183.885	2600.147	22158.058	541.337	120.389	1490.031	3575.288	274.834	385.531	279.439	120.215	4458.776	285.439	3640.504	134	0.882	1146.104	633.933
21743.012	23873.573	20933.371	30974.466	26171.972	34605.962	27136.004	35320.777	954.496	1038.454	388.064	833.089	6829.61	4320.76	319.476	12131.944	185.845	193.884	183.624	2120.698	15720.202	648.188	130.528	2031.172	4881.55	273.237	449.687	291.369	127.984	4360.109	297.78	4799.941	392	0.748	1182.916	642.222
15828.039	27863.78	18475.78	37134.056	25736.538	35631.96	21778.13	32943.756	1186.609	697.664	424.03	738.415	7047.703	3247.973	338.842	1734.702	236.069	276.706	199.764	1465.851	11468.724	572.26	154.819	3026.84	6681.291	345.292	514.734	314.523	401.112	4871.15	310.752	6565.963	131	0.931	339.523	635.76
14103.175	20669.976	18825.529	34739.213	23700.836	32469.857	22739.421	20571.098	969.585	537.562	408.949	640.378	5005.951	1676.587	308.984	997.833	225.207	233.275	226.703	1315.991	9929.761	523.475	152.269	1323.94	6802.372	361.782	442.48	320.279	740.185	3518.292	316.784	2751.069	126	0.921	344.405	635.476
23781.505	29472.542	20391.796	33786.087	26870.639	42007.756	26039.81	34645.069	921.14	526.313	400.022	801.752	10376.573	1296.447	387.537	15867.04	228.017	239.542	253.21	3119.579	30064.765	606.767	151.694	2090.649	4729.527	414.594	490.196	269.768	91.255	4106.592	326.133	4413.042	125	0.94	1387.212	633.884
14686.014	17023.457	13096.651	23660.082	18904.983	26018.46	21272.191	191.903	677.654	469.275	353.298	519.423	4583.17	1238.856	365.467	394.61	253.466	243.093	183.903	2657.392	14069.885	500.465	154.205	138.11	3836.188	312.685	449.972	296.369	87.978	3686.023	292.617	254.192	124	0.933	818.04	636.129
14021.993	15593.865	14210.124	21144.896	18028.299	26782.505	21659.869	29197.327	913.281	415.812	411.814	513.17	1094.119	2208.984	304.58	7259.138	158.786	153.866	153.347	3270.725	1554.411	337.128	123.209	3400.328	2108.565	267.621	316.474	280.813	1527.102	1454.407	264.66	10632.234	179	0.861	1073.997	635.662
13269.688	25357.842	17712.175	31863.361	24408.867	28507.795	21175.841	27101.593	1044.631	937.249	401.805	722.619	8104.023	3679.199	301.437	1311.885	252.1	273.48	219.385	1517.123	8789.852	737.624	143.947	2701.89	8649.724	292.098	503.895	297.662	147.232	5383.352	293.086	6706.238	121	0.989	293.624	636.087
16221.332	26693.681	22117.377	35839.961	27528.363	35774.421	27660.452	31502.842	1052.197	907.616	420.26	773.776	7907.802	4358.961	329.065	1318.147	238.406	274.491	207.344	1729.219	10079.881	690.001	153.251	3101.5	6928.784	292.448	480.74	300.686	189.39	6093.211	297.922	7560.883	208	0.853	320.197	637.168
16252.908	18913.354	14223.195	25422.59	19904.549	28281.792	28314.71	176.519	820.346	704.936	334.296	565.776	5510.952	1553.2	343.303	516.18	222.915	225.255	210.544	3206.145	14925.083	398.046	203.732	149.827	3266.355	375.76	516.915	272.49	92.659	3851.63	269.609	263.147	157	0.81	769.748	637.748
13815.894	18309.313	15071.529	21664.236	19508.187	27203.209	20577.198	23018.351	591.039	330.952	331.049	500.084	1345.16	1686.175	287.789	12312.968	215.158	167.679	221.782	3881.939	2139.032	422.788	183.519	2468.48	4539.659	262.954	266.842	265.519	1690.854	1634.191	323.612	9715.123	138	0.884	936.978	635.609
25329.006	27453.232	23033.643	37389.621	30885.622	38330.295	29421.798	38240.074	1171.511	690.319	411.369	948.864	9219.365	2348.802	367.665	11341.336	173.394	202.73	171.174	2675.423	15726.666	648.32	121.56	2093.312	3935.141	296.754	392.284	281.738	110.917	4906.457	287.8	5181.93	137	0.937	1207.88	635.412
14270.058	14226.351	12212.973	20350.751	15643.961	28982.766	18068.276	6198.554	1062.95	388.577	347.407	566.568	6746.507	1232.531	346.178	2386.493	178.926	176.088	201.245	2991.307	26890.683	608.599	148.148	410.54	1836.182	428.783	417.45	251.496	98.961	4297.648	353.173	827.63	122	0.985	1365.238	636.066
28185.596	34945.607	24298.967	38055.041	32055.644	36843.757	14091.097	11892.323	1175.86	582.384	464.31	845.128	9589.417	1758.123	314.042	5774.263	219.516	260.46	199.229	2813.62	21736.35	801.369	127.699	580.05	4545.751	418.04	349.241	315.8	97.49	6076.526	293.698	1047.574	128	0.974	1463.5	637.57
11878.561	21851.784	16034.747	29184.393	22808.349	27533.697	20374.813	22191.596	977.383	782.163	376.915	628.708	7407.729	2887.583	296.464	1552.196	219.239	258.701	216.36	1322.942	7882.477	649.259	139.179	2421.58	7387.95	292.817	399.194	293.622	118.122	4867.608	307.127	6333.426	126	0.959	287.817	637.952
17841.365	29182.594	26010.797	40472.493	32229.379	35264.177	30430.019	30810.452	1035.887	1029.704	422.076	823.318	8364.515	4213.572	331.071	1445.403	243.479	293.741	201.869	1852.715	9680.43	788.659	144.42	2688.355	8062.123	291.595	396.397	290.454	213.97	6506.807	295.948	6807.123	145	0.929	307.541	638.21
11305.587	17385.653	10386.558	20608.39	12515.484	20195.495	12120.208	14161.792	561.796	310.348	285.159	290.592	330.321	440.328	233.623	4650.746	177.414	200.742	181.484	947.262	565.032	292.089	148.411	1089.287	1233.256	319.395	284.378	282.4	122.777	307.076	299.123	2106.922	153	0.907	548.958	636.258
21500.27	25204.655	21614.95	31169.774	27331.964	35289.308	28067.967	35683.897	885.316	870.158	385.12	745.217	6278.713	4390.215	318.646	10426.039	168.149	211.422	184.471	1834.986	10776.827	655.521	123.38	1888.652	5404.872	280.45	412.469	271.125	95.991	4809.234	286.38	5063.908	103	0.965	1128.927	636.917
26840.497	28495.134	22920.675	37926.831	27932.086	43017.963	27217.594	37636.76	917.08	489.475	412.319	935.263	11352.802	1237.619	408.456	15171.532	226.285	233.324	269.823	2617.153	29841.06	650.702	155.665	2171.157	6633.904	420.217	418.391	273.259	349.095	5002.6	310.582	4742.964	150	0.912	1382.307	639.113
26263.733	27425.265	21121.929	35773.792	26120.746	40002.316	26493.808	49257.407	903.312	1537.214	426.609	993.54	7646.805	2656.34	370.55	18131.895	220.779	257.305	214.784	2949.029	17850.167	798.229	135.11	3174.498	5867.187	380.62	473.974	345.301	101.071	3775.734	257.522	6078.074	251	0.854	1491.038	642.042
10973.178	15104.022	12027.282	18004.582	16900.252	23077.082	17871.271	23908.136	584.818	349.442	335.584	303.692	319.916	1929.024	225.456	6582.267	201.466	182.775	187.001	2601.092	311.347	332.108	197.203	2670.229	2361.974	251.589	351.016	255.888	3489.637	540.535	292.941	9338.134	153	0.76	953.997	637.101
11203.416	13083.572	11457.242	17215.195	15019.332	22043.051	16895.766	23754.754	650.727	385.16	386.667	322.39	315.331	550.372	260.402	6079.922	147.167	147.474	142.19	1067.304	211.684	252.44	134.565	3357.97	1954.631	285.394	279.609	268.94	1452.46	398.571	255.403	11602.621	147	0.932	1046.037	639.146
22514.359	23216.954	18263.801	33359.62	22244.309	36821.498	23742.067	38258.083	1619.917	647.711	555.716	1223.348	9107.247	2961.335	444.986	14298.402	267.938	236.19	341.354	2604.979	15750.074	1125.699	171.469	4396.758	5098.503	322.757	771.244	330.415	84.748	7539.534	447.778	7759.116	106	0.949	1538.528	637.538
29949.968	35696.117	24662.602	41176.895	29811.456	43145.149	26111.676	38291.711	1260.371	903.339	486.88	1073.395	8170.66	3007.427	378.727	9210.481	257.392	260.541	262.14	2212.933	15520.268	919.977	155.684	2627.744	5806.91	334.749	469.819	313.006	92.438	4882.631	435.327	4634.377	279	0.775	1549.478	644.554
13328.251	23428.849	16660.957	33145.565	23893.4	24957.834	16820.528	18181.694	1078.672	854.608	394.445	709.284	6860.827	2077.892	316.403	1993.754	248.491	274.689	197.845	2056.597	8636.436	661.438	136.799	2038.647	8309.113	286.733	474.684	317.068	145.469	4760.366	311.418	5322.882	125	0.94	256.86	639.876
14134.874	22617.103	20144.224	32017.669	22929.614	25895.413	19349.145	20934.14	1191.258	1178.179	397.652	747.954	7654.446	2162.407	333.588	1852.608	225.652	249.475	224.981	1885.563	9680.062	760.698	137.71	2348.76	6793.633	282.412	504.185	291.254	131.018	5782.852	297.11	6407.768	181	0.891	265.561	641.075
11621.727	16919.721	14008.097	20347.043	18535.812	25393.43	33420.302	12276.978	550.392	339.623	336.758	597.751	4991.778	3335.681	422.465	9243.01	163.814	187.52	206.168	2277.863	6522.988	671.762	151.904	1597.238	3619.423	267.107	436.821	264.367	1208.17	4554.71	350.598	5680.788	168	0.897	917.345	640.804
29224.824	30871.882	29219.969	41684.835	34881.203	43519.433	37517.156	46037.826	927.098	1513.334	416.037	693.166	4902.231	5337.861	317.619	9954.259	171.128	197.109	187.515	1712.314	5732.17	593.991	120.156	2153.882	5288.456	277.079	411.421	265.141	100.655	4615.045	292.702	6102.599	130	0.914	1117.6	639.377
18116.56	18148.072	15346.599	25316.894	19069.658	30165.734	18737.39	20234.661	1102.844	433.86	390.219	784.428	9168.45	1184.974	370.858	10435.839	198.086	203.624	229.012	3353.353	32175.37	659.218	148.604	1381.142	3081.092	437.856	444.844	282.577	96.856	4793.223	292.07	2952.593	152	0.892	1373.151	639.303
19499.172	25467.251	16281.793	25646.64	18928.338	30054.144	16671.59	25513.595	838.486	1584.57	406.439	881.678	7786.868	1900.783	335.028	13338.122	189.964	254.301	201.953	2338.98	17970.794	679.534	128.477	1979.043	4163.867	365.518	427.226	344.89	100.258	3258.108	280.857	3364.992	125	0.914	1500.436	640.636
13280.098	24127.202	18632.511	29823.5	22791.373	30528.183	22558.75	31890.982	1012.988	872.765	448.479	844.832	9758.908	2717.626	378.242	1410.08	223.227	279.089	196.496	2089.902	12816.235	709.133	153.412	3519.925	4838.717	302.455	649.638	308.612	148.878	7499.722	313.117	7819.874	169	0.967	330.944	641.447
7622.527	11997.466	9885.09	11829.149	9263.022	19414.704	13304.91	2774.723	772.232	530.391	348.264	400.739	3377.586	834.856	255.818	467.692	183.341	188.699	225.245	1185.896	7542.228	512.147	143.844	343.857	4762.338	289.834	408.008	294.594	417.89	3844.066	311.787	548.264	148	0.847	351.149	640.216
8327.663	14973.067	10818.689	17957.115	12925.832	16755.281	10817.814	13045.139	946.142	435.681	400.801	657.149	466.719	425.892	251.912	860.139	194.109	174.677	327.174	14445.609	278.352	146.829	111.492	582.681	1497.466	296.672	612.721	315.274	23747.692	306.051	283.083	1493.928	135	0.976	221.322	642.1
20736.136	40705.352	27087.615	48614.1	42260.729	41417.986	33354.028	43782.771	1083.49	1068.635	439.197	845.152	5812.137	5167.462	337.365	1770.243	268.034	338.955	205.087	1924.39	5586.651	725.886	145.71	3177.562	10277.096	302.194	593.732	296.082	187.075	5330.206	316.989	8107.941	155	0.869	299.719	643.042
14930.986	18168.728	15838.444	22736.402	19844.323	28471.239	20968.865	27069.055	925.316	418.769	340.064	632.748	3306.108	2050.332	272.057	8108.293	208.102	204.998	167.709	2592.958	4461.49	546.335	129.457	1881.928	3209.523	281.599	439.076	251.047	3028.854	3040.862	297.89	6323.379	136	0.84	986.066	641.478
15054.821	18075.741	14446.133	21072.212	18087.692	25175.483	18339.944	24748.756	947.149	1108.024	401.856	922.567	8034.054	2915.118	309.249	12369.359	177.203	193.437	177.2	2191.293	18951.023	705.08	125.996	2149.047	3447.878	275.641	400.469	275.72	125.913	5164.085	283.836	5134.935	141	0.964	1165.216	641.28
17775.915	30311.47	24958.631	39434.089	29752.211	36356.596	29918.023	30822.697	965.588	1057.49	376.882	708.701	6445.662	4099.576	316.066	1533.935	210.058	270.71	199.469	1700.114	8398.303	709.893	134.834	2198.977	6187.511	282.476	410.946	282.691	132.343	4936.961	316.344	6268.366	176	0.917	277.92	644.852
11537.755	18099.206	13676.266	21558.403	14269.485	22708.858	16044.215	22819.288	813.624	508.796	466.183	407.768	572.23	1506.798	331.188	11254.029	199.917	194.411	204.268	1391.954	579.038	34112.745	189.129	4745.588	1365.418	322.721	367.051	288.001	1547.016	494.515	291.455	7854.162	107	0.929	486.341	642.715
25987.403	27596.999	25668.661	37556.5	31997.038	41195.541	35683.372	43429.239	1000.754	828.761	409.205	703.664	5443.457	3951.069	323.849	9886.082	177.64	205.431	175.597	2068.544	6958.336	749.562	124.393	2445.195	5255.394	273.657	377.11	267.629	99.128	5318.977	277.426	6876.497	131	0.931	1112.187	643.126
28839.994	31842.877	27752.521	41692.264	35829.714	46120.276	38653.48	46713.39	910.701	907.991	401.939	770.375	4551.43	5603.869	328.552	9610.768	178.677	204.818	172.699	1821.022	5556.611	673.805	120.694	2301.435	6166.051	262.277	328.614	263.34	113.419	4679.411	280.677	6818.904	236	0.803	1120.953	646.097
28375.262	33512.506	28424.388	42511.01	37789.712	44351.732	39084.817	47238.474	903.753	1076.418	387.937	722.217	4962.081	6528.481	312.962	9870.567	184.177	211.055	172.542	1788.054	9720.984	637.195	123.149	2019.009	6945.226	272.121	395.899	266.884	106.959	3800.544	273.596	5794.088	304	0.808	1133.513	646.796
18087.774	21001.619	4180.948	27901.866	24509.949	29066.68	41799.319	24543.82	789.206	631.852	240.952	710.118	3997.453	5265.917	384.393	6788.384	234.839	241.481	171.258	1923.65	5555.567	557.01	175.676	1571.816	3807.686	265.909	407.164	280.33	362.995	4446.125	259.452	4358.367	363	0.687	870.784	651.461
9601.616	11590.448	10095.698	14489.55	12809.409	17670.197	13977.627	19171.134	613.021	354.7	373.692	377.776	460.738	1594.307	248.358	5535.915	186.308	134.682	165.106	2074.53	293.109	230.991	132.897	3003.362	1181.148	277.549	298.441	249.01	2360.776	713.98	271.198	10947.781	170	0.792	1012.447	643.794
24368.683	27128.433	23935.137	36727.036	31648.111	40681.562	33972.57	40770.48	1093.682	608.98	404.962	694.486	4790.271	4468.842	339.213	8599.905	176.501	192.603	153.123	1953.907	5949.062	702.609	121.312	2774.669	5156.395	265.481	325.363	254.479	132.075	5111.32	271.224	8373.172	182	0.935	1104.89	644.225
23538.891	25938.082	23206.968	34818.79	28647.297	37474.291	28914.864	37486.231	836.533	857.482	369.206	857.938	6306.652	5856.402	324.217	10371.324	191.175	196.474	175.419	1665.58	14874.344	597.312	122.412	1694.227	5989.106	279.555	378.394	261.322	960.447	3466.575	299.921	4536.054	100	0.954	1151.12	643.47
24659.973	26595.406	24136.463	35682.999	30745.054	39508.067	32311.065	41451.06	910.506	530.349	423.05	847.756	8761.253	3104.425	371.624	11080.714	186.343	184.535	156.554	2673.952	15479.323	700.229	129.242	2364.727	4529.032	293.576	457.03	293.103	123.246	5481.777	280.525	5934.133	256	0.888	1197.332	646.504
26857.496	28918.724	26338.197	38702.33	32681.516	41018.854	34160.34	43242.619	946.751	642.543	442.085	836.212	8099.775	3880.016	377.16	11100.835	197.062	193.031	169.361	2410.303	15489.698	779.536	127.643	2577.79	5161.143	292.672	327.375	292.725	112.304	5007.234	281.602	6194.653	168	0.897	1207.827	644.768
12698.005	23718.254	15456.755	31385.121	22226.057	28997.827	16467.323	18569.173	939.362	675.002	366.92	647.538	3835.129	2168.631	306.355	2097.55	232.341	274.196	199.743	1859.899	5201.676	573.074	125.067	1443.476	6972.891	285.309	547.451	279.805	321.835	2885.736	315.575	4050.562	117	0.88	242.936	644.833
24856.803	41801.402	35871.696	52843.187	43621.422	45599.843	43082.167	43755.057	1098.32	1378.195	462.068	809.936	7844.222	5326.451	364.161	1608.285	273.257	340.774	196.774	1755.29	8358.625	709.716	144.718	3335.717	10705.363	295.332	508.428	300.074	173.844	7116.838	302.858	7951.253	197	0.909	317.383	646.373
10141.401	15247.905	10502.74	17711.643	12053.419	18290.676	10485.419	12948.438	988.004	423.167	475.743	425.219	658.533	969.959	311.359	4183.823	245.062	185.199	305.26	1433.537	828.092	31286.53	160.301	2504.826	3431.01	334.875	375.754	286.598	3652.113	573.127	293.079	4635.511	127	0.903	392.209	642.657
12075.94	13656.858	12782.222	18544.511	15155.495	19374.686	24464.982	398.633	845.126	462.991	391.985	704.726	6188.94	1453.465	386.655	680.89	241.258	237.512	223.668	2561.575	24098.44	655.497	193.606	153.24	3210.876	363.007	642.391	265.567	81.207	4407.652	295.745	287.023	120	0.957	797.85	644.008
7999.196	10715.138	8968.537	12481.909	11746.857	15250.382	11615.813	14329.188	487.187	307.569	306.952	288.716	306.456	512.449	217.786	10007.03	200.049	150.041	236.521	3326.892	284.73	229.971	156.544	2511.28	2559.354	268.486	229.785	271.222	2349.312	656.527	322.04	9982.301	140	0.74	933.471	645.279
18004.56	21294.912	18573.815	27960.972	23734.799	33541.937	25400.654	32228.455	829.393	751.893	343.025	755.621	4248.219	3929.572	297.573	8651.821	217.644	220.565	188.447	2259.73	6805.752	591.63	137.53	1692.124	4231.291	279.477	354.371	258.721	706.698	3601.002	289.993	5109.593	182	0.829	982.654	645.978
9357.783	11277.342	9747.314	14067.165	12232.559	16290.761	13378.212	18904.635	599.273	369.984	368.364	332.108	281.825	540.234	258.961	5784.128	134.255	141.347	117.804	1926.366	218.12	227.995	120.642	3119.967	444.554	275.309	273.078	266.632	3246.63	515.756	243.112	12099.599	102	0.943	1062.353	643.382
21578.347	25251.781	18875.441	29697.038	21969.097	27195.579	16490.212	22710.171	824.479	518.587	406.049	884.072	11497.648	1155.576	365.755	14765.724	210.171	222.485	244.083	3321.181	27707.545	548.478	149.03	1820.844	5126.346	389.998	384.625	302.981	408.183	4207.149	290.872	3716.46	100	0.967	1389.77	643.7
17214.822	21252.73	15761.567	27532.137	22682.952	34003.699	27907.054	631.613	733.339	444.92	377.989	663.2	6079.599	2022.326	476.507	507.438	224.491	246.273	212.45	2972.574	19080.113	680.873	169.783	156.24	2861.862	339.602	481.633	283.314	84.462	5429.405	291.341	297.66	448	0.678	815.913	649.027
17395.251	20798.509	17947.542	27286.451	23200.318	33946.689	25606.872	32494.486	630.391	564.88	310.684	564.964	2684.669	3586.217	281.978	8323.605	186.697	218.436	199.117	1189.425	5454.71	543.573	162.023	1479.607	4378.007	274.199	347.421	252.267	234.379	2356.435	287.149	4114.517	217	0.853	971.205	647.569
16534.062	19280.599	17214.765	25612.282	21708.872	31255.549	23640.237	29935.132	913.543	489.668	365.487	734.841	4826	1867.668	302.02	8771.173	229.767	199.072	183.48	2229.473	6124.216	585.471	117.96	1746.265	4134.884	271.793	440.208	255.689	455.82	3970.899	276.182	5340.186	190	0.885	996.721	647.158
24501.074	25869.818	23853.447	34906.249	28721.624	34757.242	30231.388	39152.943	776.678	1075.262	374.693	760.312	6067.173	5492.023	302.414	10848.709	173.804	202.587	185.965	1997.288	13077.758	588.895	118.468	1850.358	5286.24	270.408	402.469	266.554	413.627	3783.271	298.526	4988.604	131	0.921	1144.08	646.439
28655.805	34223.643	28041.128	39201.668	35223.72	42452.438	34879.131	42252.4	1133.359	1025.62	460.186	821.094	7965.768	4775.159	403.677	10881.267	199.744	201.342	173.838	2583.819	15923.15	765.959	134.116	2812.764	4821.187	309.595	334.788	306.71	96.408	5994.477	275.664	6723.482	161	0.921	1217.165	645.295
27952.777	32928.657	23608.781	38277.604	30373.295	38628.75	14461.111	5913.621	1018.967	538.091	463.487	921.122	9321.994	1655.466	313.214	3130.772	216.903	260.118	210.035	3048.579	20732.527	768.66	123.316	402.729	4610.202	505.292	401.324	321.412	91.98	5501.461	275.418	658.031	245	0.79	1466.843	646.973
22181.971	22709.584	18016.573	31141.118	21874.435	33835.878	23628.609	39539.901	1266.707	634.359	520.736	1034.155	8220.756	2541.581	406.106	13409.648	259.609	213.106	276.387	2865.411	16735.25	1045.244	157.68	4024.965	4200.343	309.512	518.356	330.948	87.384	6817.542	401.687	7215.663	205	0.925	1537.802	646.934
17108.586	31932.872	24334.777	40389.9	33383.115	35560.777	30362.89	33317.817	989.373	1198.144	403.492	784.987	6393.081	4060.854	341.789	1742.5	227.898	283.868	199.589	2017.928	8183.927	751.05	132.789	2671.78	7824.167	281.68	430.764	290.63	137.059	5361.667	306.149	6779.574	393	0.7	289.263	654.569
9976.901	17093.082	11026.697	20759.434	14892.778	24031.457	13908.905	1917.858	689.073	344.329	499.539	350.261	379.697	667.146	252.808	1476.998	223.714	192.462	410.221	1255.926	391.872	23031.785	148.207	952.576	5507.741	328.039	435.18	287.707	3492.594	405.09	293.164	1653.348	202	0.836	382.871	649.337
10052.635	23187.093	20581.647	23183.066	26817.272	34490.161	42961.601	32101.004	494.603	648.592	344.261	446.382	3644.057	6536.687	455.305	12630.31	165.814	194.506	167.609	3081.288	4078.062	595.717	162.045	3207.118	1592.196	261.036	449.15	243.832	858.619	4078.842	335.49	9662.461	220	0.823	900.464	651.418
13021.476	13087.944	10742.498	17718.638	13465.27	20797.203	14974.26	31011.527	689.231	417.966	382.889	520.411	3459.625	975.802	340.361	16153.651	175.068	177.125	172.02	4394.794	16583.27	658.583	121.982	3068.026	1931.172	319.691	443.902	324.285	88.721	1877.496	273.02	6090.167	125	0.952	1483.06	646.5
9274.819	19696.891	10537.777	23671.928	17419.362	25349.528	14423.538	16542.666	777.054	752.546	349.814	588.972	2202.856	1709.753	275.726	1647.385	199.883	250.872	187.169	5076.592	3855.395	372.718	116.525	888.953	4863.939	283.505	401.41	292.223	5757.756	1678.123	310.672	2464.547	121	0.948	238.426	648.054
15070.509	18975.869	14099.367	24513.585	19254.717	24322.623	26738.909	236.629	788.38	552.445	397.473	683.343	4904.11	1719.314	411.274	535.302	247.209	257.513	206.978	3589.281	16907.692	513.666	164.179	154.857	3634.587	395.392	581.207	289.3	78.027	2867.742	256.93	274.325	386	0.596	769.642	656.839
17537.613	20888.76	18120.113	24462.069	22082.065	28287.817	23522.101	30239.431	853.635	522.688	427.95	591.362	2596.49	3340.629	303.634	6635.402	181.902	144.459	154.95	1505.797	2055.71	426.821	144.809	3598.531	2725.289	284.972	355.795	267.651	1394.066	4064.723	263.913	11843.074	220	0.922	1027.7	650.582
25324.498	29251.892	25028.45	36872.647	31597.13	37786.647	30761.626	39346.421	936.439	962.367	393.029	880.311	6268.375	5157.385	332.036	10828.454	181.102	201.131	175.219	1933.018	12500.181	613.191	128.544	2260.215	4675.067	268.381	608.789	269.83	438.484	4785.316	306.523	5915.429	138	0.944	1157.087	647.783
20229.338	20102.62	17841.954	28318.55	21373.557	31520.15	20045.569	28308.281	958.724	467.162	395.257	784.811	8931.476	1073.986	382.303	19923.379	191.954	211.373	251.712	2842.753	32145.452	620.08	151.34	2348.067	4645.176	367.213	389.162	278.103	760.002	4280.644	308.413	4957.192	139	0.901	1379.759	647.996
[truncated: 2,268 more rows]
