# Supplementary material for: Highly multiplexed immunofluorescence imaging of human tissues and tumors using t-CyCIF and conventional optical microscopes
Source: eLife. 2018 Jul 11;7:e31657. doi: 10.7554/eLife.31657 (PMC6075866; doi:10.7554/eLife.31657)
Supplement: Figure 10—source data 1. [file elife-31657-fig10-data1.zip › TMA08n.csv]

Hoechst2	Hoechst3	Hoechst4	Hoechst5	Hoechst6	Hoechst7	Hoechst8	Hoechst9	pAKT	Ki67	pERK	EGFR	E_Cadherin	PCNA	MET	MitoTacker	A555	pCTD2	CD45	VEGFR	Keratin	PD_L1_PE	CD4	ActinRed	hmC	p21	pS6_235	HER2	Vimentin	Catenin	NGFR	HCSred	Area	Circ	X	Y
12855.668	14025.573	8897.028	17108.167	10916.916	16807.982	6492.465	12652.041	759.618	343.695	297.81	370.16	2464.381	732.508	240.176	10212.806	187.569	247.715	274.996	1539.758	5039.396	353.547	164.7	1217.728	2869.519	291.853	395.567	259.032	15191.427	1054.288	309.623	3098.105	132	0.869	817.568	216.788
16309.992	17595.96	11434.813	21360.216	14721.365	21255.5	9326.326	17901.118	874.518	393.278	348.632	406.291	1297.065	1256.233	301.205	12184.746	203.466	227.223	271.406	2912.968	2075.74	807.333	162.89	1952.644	3284.616	341.191	406.524	292.48	29188.746	3162.054	305.559	5426.643	157	0.858	781.576	230.016
13481.11	15365.199	10413.396	17898.008	13061.268	22027.942	9816.886	19025.978	980.857	368.321	312.105	355.364	3621.14	1465.925	306.39	12924.164	186.312	214.821	178.921	2060.562	6121.382	585.758	150.014	1966.887	2441.041	352.94	560.477	297.258	844.662	1921.588	292.813	4376.707	142	0.971	710.873	230.317
15578.71	17682.562	12110.89	22482.258	15209.085	24006.191	10352.35	19071.568	841.261	517.184	347.86	513.632	2653.996	1015.941	298.539	10972.055	198.49	254.401	151.741	2397.945	3144.312	764.535	153.259	1525.186	3010.41	442.899	413.763	296.766	11716.681	1547.42	298.376	4162.549	163	0.849	793.555	234.095
15204.217	16392.408	10806.738	19453.644	14203.267	24695.779	11458.042	21199.674	660.3	322.639	288.377	469.969	4126.828	1310.556	249.664	9350.54	191.734	205.448	190.282	2326.773	8189.055	30245.785	143.259	1564.519	1684.922	331.032	373.569	277.359	8035.855	2224.418	291.22	4128.338	117	0.985	939.654	231.038
24898.752	27489.811	18521.934	34294.229	23305.605	25771.577	12328.398	22711.825	805.519	346.146	299.019	463.809	3633.55	455.773	227.24	8505.472	214.452	299.8	602.339	3113.946	9110.528	321.262	187.431	844.353	4351.301	292.502	624.798	302.727	11977.884	684.954	268.081	1855.8	193	0.907	983.961	234.697
21219.988	22962.158	15703.875	28981.569	20368.062	31535.577	14062.893	25290.959	772.081	438.671	296.924	461.566	4159.31	1289.25	225.283	9706.195	210.731	321.097	326.058	1505.53	6157.363	1389.623	145.301	1066.086	4072.064	593.788	442.94	270.86	3105.264	2383.432	272.482	2512.983	365	0.667	929.051	245.793
20837.661	21549.588	14841.235	27054.564	18230.15	25228.99	10569.904	18985.405	777.142	298.199	292.954	363.852	370.265	595.352	228.159	8814.755	221.341	272.437	334.925	5549.073	254.692	312.795	143.862	955.885	4659.419	385.46	285.179	256.778	5575.519	545.4	334.68	2578.531	182	0.896	848.269	239.555
20486.05	22420.674	15668.762	28717.433	20496.843	30313.392	14631.584	25841.026	728.027	349.024	311.981	369.646	1105.241	826.937	249.029	10213.918	208.714	303.746	456.835	1610.151	2116.235	401.07	181.545	1299.964	3555.208	305.412	388.729	252.521	8959.018	895.622	315.063	3620.531	249	0.847	870.865	246.086
16936.224	19708.366	13296.954	26385.601	16376.011	25536.309	11323.462	20910.696	748.694	301.427	280.39	371.899	392.554	604.323	238.34	10872.729	216.918	319.976	561.47	5787.11	331.351	323.17	161.074	1018.32	4973.565	312.489	309.203	275.099	7373.49	572.982	314.297	2841.688	106	0.993	839.255	241.208
17180.315	19459.426	13057.1	26146.348	15742.431	20936.086	9514.503	17819.81	749.576	1685.511	324.437	534.431	10187.897	1171.482	269.648	12927.185	214.718	375.006	177.24	1268.145	17778.008	459.711	146.196	1338.577	4795.169	728.744	694.948	246.199	99.828	4055.373	299.786	2389.454	102	0.955	890.471	241.912
11163.4	13004.789	13892.818	18029.131	10302.926	16362.44	8759.644	12990.774	607.192	296.396	238.681	461.858	2664.464	692.739	175.53	5544.748	193.249	272.138	344.452	4433.913	8988.989	361.438	167.654	742.505	2037.553	472.939	489.395	280.296	4142.09	1189.761	275.751	1971.302	122	0.918	1148.607	246.566
16978.327	19204.572	13138.783	24657.565	17092.196	23512.989	10027.611	18603.615	629.629	901.334	297.961	400.837	1968.175	979.609	258.272	9739.194	155.567	299.664	273.687	1594.119	7454.526	316.419	147.735	1063.269	2705.066	349.826	449.743	285.879	6043.516	975.116	297.834	2563.013	140	0.932	747.371	247.129
18156.35	19567.525	13172.603	22523.526	16872.954	22077.808	9682.434	18306.549	900.429	497.668	354.315	355.582	1598.238	921.71	281.039	13015.995	189.705	274.475	426.248	1537.672	2977.925	571.97	159.313	1573.278	2128.501	354.264	456.393	315.532	14542.125	1407.142	287.364	3639.066	145	0.965	716.541	248.983
17542.404	19130.679	13524.53	24855.964	17514.967	29665.451	13060.18	23954.755	824.188	368.97	324.765	325.516	576.853	1129.115	267.677	11588.576	191.46	257.66	262.018	2558.442	1053.441	4956.425	168.669	1456.196	2819.64	364.006	335.628	279.902	17657.721	1616.241	296.386	4148.139	206	0.909	771.121	250.015
13269.336	14604.004	9794.477	18705.679	11591.628	17981.919	8387.064	15441.574	717.215	300.193	281.527	269.274	284.884	452.419	225.196	8312.579	215.684	223.195	456.401	2571.304	193.393	512.347	170.337	780.648	3760.656	473.832	380.388	324.261	17167.98	290.853	284.355	1754.424	116	1	972.138	247.862
21620.184	22930.092	15415.017	28606.502	19512.386	27371.935	9957.683	18427.779	738.676	1170.102	337.138	387	2278.857	1260.356	270.096	10833.648	191.378	328.819	218.179	1729.769	5369.392	466.573	165.353	1411.834	3580.055	403.899	543.783	297.336	6091.848	1594.213	306.146	3783.713	105	0.984	755.529	248.214
20708.283	22693.535	15543.062	29950.109	20084.691	31318.069	12296.574	23029.789	825.918	367.388	363.842	349.061	508.959	937.575	283.24	14021.103	214.958	283.547	279.373	1263.452	375.878	567.079	174.048	1663.271	3688.048	338.883	306.874	297.366	15123.037	740.553	281.649	3991.463	167	0.955	702.68	252.47
15346.608	17416.519	11791.029	19875.189	12137.095	20116.341	9165.098	16820.72	510.335	228.243	196.069	250.455	337.458	385.552	196.58	5380.907	150.65	235.244	434.291	428.725	575.68	210.252	161.752	519.904	2323.68	244.587	206.943	268.878	4348.046	314.927	260.474	1409.829	121	0.977	1006.483	252.269
17794.152	19442.911	12906.368	25845.473	15973.306	22795.256	9725.876	17790.308	668.09	719.35	234.357	454.873	4263.029	414.661	211.204	7422.856	173.074	307.926	414.513	925.201	9624.488	270.625	154.378	625.943	3416.07	414.671	395.962	254.693	5327.195	995.132	251.607	1460.356	126	0.988	1014.095	252.452
12496.745	13837.958	9327.984	18577.543	12588.932	18970.49	8256.245	15569.661	715.711	521.349	312.297	433.023	5353.377	3979.405	260.917	13658.117	163.12	226.825	234.408	1285.113	7649.472	369.925	141.196	1295.04	1887.714	362.263	465.21	277.136	3911.501	2237.478	284.719	2661.213	113	0.969	740.049	254.509
23888.734	25524.481	17833.825	31712.41	23116.875	30011.894	15299.614	27159.163	839.523	422.276	394.45	414.274	3299.52	1059.528	252.316	9741.765	209.155	270.957	314.111	2561.077	4775.356	3356.274	160.561	1401.977	4029.672	371.582	508.206	250.999	5744.487	2139.565	299.007	3661.931	320	0.868	894.803	260.353
13821.743	15351.94	9961.296	20170.254	12661.7	19904.286	9585.575	16987.567	701.373	339.194	270.302	403.456	3883.866	870.531	252.76	10172.779	187.653	263.186	278.369	1687.121	6935.971	339.375	163.185	1222.309	3480.468	287.923	671.695	274.035	2977.09	3032.349	255.714	2882.699	119	0.933	996.34	256.097
10418.243	12007.706	8049.879	15829.647	10711.092	18463.706	9116.646	14594.698	1102.52	419.002	1530.804	365.855	371.95	1736.768	260.918	9321.709	213.242	240.515	175.866	2348.28	203.854	1380.848	160.436	1449.057	1410.309	322.99	292.306	258.003	18038.72	756.91	277.008	4165.949	133	0.885	1054.53	257.102
18961.456	21328.303	14632.364	28379.358	18721.405	28577.166	13143.486	23614.716	849.421	1245.94	317.863	571.628	9070.933	1657.028	310.231	13610.712	200.396	303.284	168.483	1389.289	13750.648	493.231	146.153	1387.386	4339.87	448.015	437.316	300.577	330.637	4926.647	308.514	3138.567	120	0.941	804.892	255.742
13974.053	15509.62	10322.623	20089.025	12893.414	17897.485	8426.44	15527.384	746.09	314.419	290.326	369.769	740.5	749.979	245.962	9261.274	186.354	184.817	468.246	3851.68	1006.075	338.617	179.367	1234.148	2528.042	326.873	311.224	293.765	8452.68	981.125	268.102	3297.338	131	0.882	981.737	255.943
21722.055	22027.385	15183.162	27638.451	18802.156	29115.821	12159.021	22545.583	838.595	1529.045	320.038	561.504	7081.302	2445.41	310.134	13071.153	217.703	312.747	191.388	1414.511	11598.955	450.107	149.916	1418.743	4356.478	453.01	493.268	270.123	1731.586	4022.01	293.969	3515.346	159	0.933	811.5	259.066
11302.734	12432.37	7952.829	16361.834	10212.205	17191.055	7526.647	14173.592	682.467	277.468	426.295	319.397	532.509	914.527	219.232	7501.721	172.111	239.914	214.511	2414.966	508.174	359.101	148.821	1080.328	3934.531	241.537	285.398	261.428	11479.468	792.15	254.086	3792.721	108	0.967	1033.898	257.935
15851.621	16964.878	12008.824	21357.052	15648.032	23754.509	11314.893	20795.198	784.342	347.879	303.916	413.611	414.761	1024.989	257.06	8702.02	177.866	238.324	360.29	6048.841	298.21	384.548	178.447	1618.721	2312.991	307.154	299.172	273.344	9639.962	554.564	300.447	4704.55	211	0.799	773.647	261.197
10199.698	11098.727	7564.659	14195.551	9672.357	16392.811	7252.675	13197.62	820.474	312.962	258.782	407.493	6745.323	624.383	249.889	8228.871	157.265	226.573	336.627	3053.391	12677.204	303.7	134.945	828.909	1387.566	313.309	320.534	266.363	4904.689	1408.286	291.239	2165.883	117	0.973	791.91	259.662
16587.281	18016.189	11981.008	22795.906	15525.055	20336.46	8674.502	15277.867	800.627	1338.871	309.972	461.654	5426.198	1103.172	217.212	10721.048	196.081	338.02	219.886	1289.432	11302.642	444.684	137.42	944.165	3488.24	462.709	525.769	283.414	911.179	2711.673	270.132	2027.732	113	0.94	940.199	258.376
13756.261	14625.666	9539.151	18656.528	12541.609	15578.996	7271.29	14184.262	678.803	338.789	317.026	360.676	827.719	761.903	254.819	10139.773	190.258	299.93	314.917	3300.141	1356.266	426.704	210.158	1489.384	2929.187	304.785	303.148	298.334	18016.555	593.95	268.54	3577.197	96	0.992	970.354	258.833
16729.596	18169.43	12495.455	22396.838	16170.67	24334.841	11059.507	20418.154	808.755	334.813	321.174	491.409	7556.814	869.455	256.392	11427.131	181.862	267.314	380.458	1638.055	13324.392	329.021	130.554	1312.186	2541.469	325.697	447.493	283.407	2417.796	2572.086	282.756	2950.611	187	0.92	726.896	261.805
17171.768	18880.257	13216.728	23543.028	17168.455	24817.572	11343.928	21170.355	771.059	331.173	351.368	377.744	844.875	892.436	270.886	11322.357	194.56	260.836	305.926	2629.977	3163.214	360.132	168.545	1428.929	3298.395	346.868	349.512	298.047	16045.006	1026.414	295.57	3603.139	173	0.843	706.448	262.621
17524.782	18558.609	12159.329	22596.816	14983.171	23100.081	10548.073	18821.168	629.221	280.33	262.784	469.621	5496.82	709.948	245.927	9628.663	188.186	206.306	296.677	1862.385	9821.669	311.786	148.759	1035.597	4036.575	310.136	525.372	268.106	1958.899	3043.104	262.314	2475.995	112	1	1002	262.714
29951.676	29210.504	23728.37	37153.055	25614.973	35603.373	13399.547	23640.575	949.513	368.799	304.727	327.425	393.591	878.951	219.106	6880.244	239.615	261.227	442.666	3063.263	345.053	646.396	176.399	1149.771	6127.134	304.227	547.406	270.628	8742.16	621.473	299.83	2620.632	265	0.742	1248.719	269.394
18166.691	24979.158	20988.382	35049.34	21352.654	21587.961	14172.922	21419.744	1164.893	594.642	459.111	448.433	503.225	884.698	302.423	12556.953	254.134	255.813	388.496	12741.637	396.944	650.993	194.913	4224.252	2595.347	317.373	385.838	285.279	8563.132	382.634	296.814	7233.078	101	0.977	1258.649	263.658
24202.962	25317.044	17783.388	30780.969	21765.205	25081.712	10644.69	20107.167	711.491	2025.534	295.004	350.933	3665.965	478.584	234.849	8685.258	180.846	300.725	339.446	1030.737	8320.665	226.423	150.735	778.971	3551.849	456.524	496.051	281.008	5627.258	1199.782	242.199	1792.729	162	0.95	652.099	266.84
13256.171	15316.372	10998.501	17541.101	15079.443	23032.811	13831.727	22513.62	1266.654	481.788	359.797	397.821	415.519	2246.58	302.269	8104.428	276.181	308.19	204.216	1991.256	130.548	1645.404	161.153	2739.625	1747.777	286.255	304.581	254.065	494.507	341.629	282.498	9117.86	122	0.985	1073.787	265
12964.009	14433.393	10045.167	18305.839	13621.637	23562.407	11874.152	20103.427	1094.187	509.261	382.847	389.991	380.791	1308.537	261.943	7534.464	269.418	294.633	260.852	3777.095	129.594	4378.326	182.293	2229.959	1450.785	277.746	297.097	283.947	5120.73	285.723	284.257	6360.791	106	0.993	1101.245	265.33
12041.767	12888.286	8804.868	16741.548	12204.81	18938.698	8881.656	14261.924	687.995	446.071	295.524	298.078	2252.518	1158.011	218.838	9596.366	176.371	231.87	306.252	1213.022	2791.111	552.101	140.891	877.137	1845.625	294.721	528.266	236.06	6220.492	1457.894	469.461	2180.328	103	0.952	875.248	266.665
15396.45	17414.26	11138.584	22912.42	14374.569	22046.064	9425.448	17506.49	709.893	283.3	252.3	312.725	634.191	735.535	235.836	11141.927	183.429	264.682	287.961	3377.643	1920.781	870.546	156.807	1189.356	2859.05	277.497	401.39	264.647	3749.945	379.739	269.306	3175.514	119	0.961	1026.147	266.845
16033.387	17336.41	11985.553	22255.441	15161.012	24468.462	11082.547	19322.364	628.127	352.158	284.904	406.025	1505.703	633.454	214.511	9357.981	170.047	320.143	382.272	3224.076	7272.801	561.12	146.035	954.883	2779.585	459.015	491.526	250.1	3930.208	692.562	305.833	2274.712	127	0.995	911.382	267.358
17697.394	19211.707	12985.286	23100.425	15681.601	22238.688	7974.255	15450.649	858.278	896.207	305.274	375.118	2412.252	793.834	247.635	12116.99	185.124	275.284	240.915	2132.087	4769.067	325.399	149.826	1194.988	3175.899	506.943	327.657	272.81	22301.924	989.207	272.808	2958.035	153	0.921	582.219	269.585
13009.186	14216.23	9593.065	18485.306	12670.543	20740.248	9667.631	17764.75	761.725	444.015	313.882	385.24	1872.295	1202.547	241.909	8498.245	154.438	256.586	212.657	2262.253	2604.608	343.077	175.679	1338.723	1238.583	303.13	420.212	270.984	11093.185	1663.129	293.891	3673.25	174	0.907	944.184	269.891
22799.513	23935.163	16622.014	30310.43	20702.147	22001.577	10075.251	17762.703	813.563	540	308.851	372.975	4024.327	893.893	228.649	10598.602	221.164	358.654	371.245	1134.802	7816.619	387.924	142.759	919.35	4262.767	426.332	569.91	245.997	3491.965	1507.019	298.469	2080.721	159	0.9	870.877	273.412
14367.705	15996.862	10526.421	20904.503	13328.62	21286.274	10512.014	19286.613	688.002	371.784	314.801	465.378	3539.471	1304.801	246.495	11502.767	194.882	313.848	305.654	1846.621	5402.656	1489.259	191.397	1520.58	3230.47	294.872	662.785	285.755	11410.448	2835.115	287.696	3689.777	121	0.921	961.525	269.69
14730.098	17796.092	13413.844	23130.656	13248.467	21909.804	10107.231	23558.3	676.578	773.25	382.151	409.402	2701.373	668.869	222.268	16343.996	219.782	231.258	252.95	1976.051	6013.271	432.713	177.037	1537.951	4155.646	322.715	458.555	262.176	5519.507	1097.987	288.303	4154.938	231	0.84	1207.193	272.617
19585.756	21757.71	15555.228	26207.918	19512.625	19417.227	9990.217	18165.191	749.312	287.449	303.23	282.172	598.901	1296.696	244.415	8167.955	199.977	242.763	419.879	814.79	862.374	286.657	135.75	1451.514	3904.334	305.26	298.308	280.019	2234.723	440.232	274.063	2967.755	128	0.963	723.883	271.516
22257.725	24370.374	17689.931	32292.775	24241.336	31248.691	15530.378	26980.326	773.707	349.064	307.422	330.212	851.521	714.3	246.588	9221.567	202.449	305.117	607.931	1345.191	883.642	342.736	151.791	1258.363	3406.787	337.209	347.605	276.701	6871.638	662.599	289.962	3524.978	115	0.956	735.291	272.604
24570.84	25162.499	18103.38	29639.64	23531.149	31598.521	15055.258	26921.654	818.47	518.788	336.673	450.685	4277.055	1785.812	275.077	11941.29	200.7	294.778	373.784	1710.695	7349.362	446.158	144.389	1536.195	3362.728	518.908	466.092	268.757	4731.831	2490.821	287.598	4047.81	204	0.802	744.152	274.882
16171.129	16998.519	11617.969	22540.084	14507.678	24428.815	10967.825	20108.952	620.043	392.674	404.108	410.568	786.149	1079.698	228.22	9081.888	197.618	320.179	257.391	1770.077	1096.738	618.773	171.836	1105.986	4346.73	280.394	445.093	282.425	13735.054	794.486	273.753	3058.24	117	0.917	969.329	272.534
18501.554	20412.728	13311.429	26838.906	17643.816	21544.904	11819	20101.425	703.189	595.855	293.287	411.706	1622.63	1017.557	259.767	10225.989	193.245	273.279	515.792	6560.977	3922.604	548.876	153.72	1354.121	3008.123	279.458	433.14	258.654	6389	1368.05	256.275	3418.358	129	0.97	1034.337	273.609
17347.682	19656.305	14254.817	24929.95	17960.503	24299.515	10941.117	19910.736	747.482	299.614	314.953	336.893	1185.835	817.223	262.033	11326.453	190.111	274.746	478.774	1183.166	4080.899	913.561	154.434	1382.696	3411.076	323.957	353.81	301.665	7490.676	597.878	275.111	2960.999	125	0.968	700.876	276.716
16245.358	17292.921	10861.133	22110.502	14422.677	26089.711	12636.24	21463.067	840.559	634.276	312.171	530.819	3587.052	4007.678	297.81	10569.465	200.144	282.603	321.9	2298.935	9296.664	583.701	157.612	1750.128	2199.75	311.443	817.531	264.529	3295.78	2458.257	283.23	4717.694	146	0.972	1041.205	277.027
21138.367	22712.617	15357.064	29936.338	19073.557	23427.366	10750.88	20237.835	732.588	619.921	307.113	584.148	5340.861	1373.837	277.325	11955.248	211.713	375.581	274.009	1211.416	16217.985	550.774	145.715	1196.553	4550.286	1250.521	843.525	280.238	729.58	3220.341	274.493	2394.806	157	0.876	996.952	277.997
20863.514	22576.146	15756.261	26869.494	20486.84	26170.722	11940.061	22325.372	798.801	360.012	304.267	320.857	713.698	760.851	248.931	12231.094	191.811	290.711	392.936	1247.901	1002.425	308.208	177.657	1467.359	3328.881	332.485	341.445	296.813	9803.657	774.764	290.615	3276.232	157	0.945	652.646	278.812
22640.664	21484.603	16131.955	26727.929	20558.728	31489.723	12831.052	22440.134	812.268	361.858	337.312	442.36	677.22	738.999	239.866	11251.339	238.78	195.622	415.388	8060.432	988.722	1742.566	177.851	1661.912	4802.089	305.915	311.652	302.34	19893.242	657.977	293.857	4147.209	140	0.907	1257.207	280.064
22480.152	23686.963	17149.493	30852.657	23147.85	27572.302	12960.777	24193.918	811.35	328.116	298.009	340.91	1230.39	400.119	221.809	6824.092	190.596	330.93	482.594	1228.196	2197.693	246.195	142.009	752.87	3462.518	368.311	327.579	281.852	4398.198	353.546	285.16	2032.702	114	0.99	733.649	279.14
13016.964	14382.59	10195.967	19483.023	13295.971	16870.509	8008.576	14015.734	498.677	244.827	223.101	215.008	206.686	274.799	223.113	5367.03	154.254	214.941	722.57	405.149	161.65	232.618	133.119	481.364	1774.791	275.868	267.938	252.231	1168.665	254.807	286.082	1069.448	107	1	822.481	279.051
10762.056	11682.27	8154.212	15411.025	10958.929	17817.524	8366.118	14028.336	347.842	213.204	200.559	222.264	211.409	360.986	210.234	6603.88	133.482	157.415	227.744	476.838	200.617	317.789	135.254	582.067	1359.098	273.275	299.853	246.342	2288.295	309.446	266.526	1349.009	121	0.977	838.839	279.079
11409.44	12311.973	8322.354	14953.17	10377.535	14222.24	6590.603	12276.278	772.71	338.034	291.767	385.669	412.365	804.311	238.639	11881.745	178.299	235.362	302.097	8606.138	264.374	430.83	168.197	1560.679	2485.214	303.513	306.428	283.239	10630.435	468.966	294.37	4158.525	100	0.967	777.51	279.24
12868.167	14841.493	10348.175	18888.193	13800.401	20218.142	11505.564	18884.406	1061.369	471.024	351.213	385.546	371.711	1368.25	279.417	7058.577	256.484	293.84	328.524	3545.075	132.181	1637.15	169.759	2152.011	2668.769	291.226	259.05	271.724	2491.367	290.217	286.168	6679.33	108	1	1095	279.5
13862.114	14890.591	10625.289	19344.041	13462.392	18821.288	7468.29	13866.16	561.317	209.008	224.955	223.538	264.307	415.327	216.806	7115.499	151.446	189.669	339.312	646.368	181.195	206.563	149.133	804.657	1712.435	274.965	253.048	272.612	10260.179	268.334	272.358	1845.859	141	0.938	633.72	281.621
11045.041	12486.496	8337.724	16434.333	11098.756	17475.797	8658.341	16382.178	695.258	334.604	327.883	381.926	417.506	888.726	243.261	10871.68	186.95	273.051	284.257	4328.591	358.059	449.91	188.219	1792.656	3384.845	319.275	334.053	263.295	10821.238	497.411	286.78	4319.726	100	1	929.38	281.38
18100.898	19587.854	13554.247	25963.932	17711.024	29385.792	13624.697	23899.092	658.684	301.465	273.584	447.312	2838.843	689.153	252.172	8586.535	158.913	270.756	339.121	1036.496	5001.599	349.705	143.96	1027.623	2639.306	342.279	431.307	269.485	5853.983	1532.145	265.78	2594.917	172	0.918	979.965	283.465
15302.953	16765.659	11223.618	23022.116	13070.751	20781.022	8971.004	16313.322	615.626	259.171	246.6	354.644	456.392	616.772	228.455	8092.787	191.665	301.549	286.304	2189.342	1129.423	338.651	141.123	771.826	4573.219	391.76	242.592	255.215	8342.425	374.692	262.794	2187.287	164	0.834	1019.988	282.335
13435.799	14300.038	9754.814	16769.567	13091.204	19952.631	10178.941	18800.088	843.46	326.477	334.365	438.836	507.259	1223.783	268.136	11159.14	189.785	257.96	394.486	5200.954	561.073	1630.533	167.045	2084.999	1530.192	298.229	366.124	289.631	13476.199	687.942	286.692	4969.843	116	0.965	710.897	283.578
16034.868	17291.922	12468.535	23546.771	17907.988	22954.612	8993.046	15725.517	515.127	241.029	225.746	243.224	235.708	300.214	226.814	5330.667	174.902	209.664	461.816	3927.418	181.071	217.843	135.592	518.465	2986.644	267.719	286.131	259.08	2354.142	245.05	276.139	1255.204	139	0.95	828.953	283.363
12647.147	14029.593	9474.604	18095.269	12124.954	20827.086	9564.932	16584.742	948.844	393.647	466.923	377.919	481.648	1679.091	277.679	9982.635	229.794	298.997	155.99	2516.522	536.576	1623.684	148.874	1719.229	2703.702	425.735	254.794	249.678	9525.058	804.774	289.571	5764.253	172	0.733	1048.709	288.14
12405.637	14540.061	10412.305	19771.297	12427.443	17106.329	6853.279	13007.671	679.094	271.694	261.734	317.624	1235.777	666.117	239.327	10004.264	168.828	197.902	300.259	2962.257	1878.311	322.112	156.36	1127.3	3832.307	302.177	265.446	271.004	5238.432	1234.339	288.088	3422.677	105	0.984	600.51	285.052
17612.191	18789.823	13077.833	23726.744	16410.443	25980.538	11513.843	20491.913	909.349	363.758	321.972	466.867	463.468	780.397	241.111	12128.732	220.917	312.263	280.106	3766.186	312.278	488.199	140.246	1541.418	4424.251	295.857	338.697	277.305	14186.519	538.412	279.843	3557.769	147	0.952	790.901	286.908
14691.26	15777.698	11172.263	20323.889	14441.294	21362.753	9503.132	17216.282	764.74	304.848	286.948	384.963	986.749	692.586	228.582	10513.566	188.519	281.336	221.232	1452.551	699.214	361.367	123.525	1099.884	4027.129	321.718	291.862	267.523	10645.115	750.659	287.644	3131.538	103	0.965	746.383	285.966
15359.618	15444.363	10722.541	19386.704	14443.603	19214.475	8389.841	14846.303	641.937	287.315	255.054	358.024	598.122	330.49	213.512	7171.429	167.541	229.531	284.39	8865.396	563.606	240.949	133.376	579.026	1619.952	287.461	317.047	265.678	5327.498	426.636	262.034	1330.995	120	0.998	841.35	286.133
14731.383	20752.806	16062.445	13730.139	16352.349	24054.968	14206.624	25386.197	564.843	277.323	268.424	221.709	352.916	673.135	210.102	8548.807	199.975	187.485	251.075	1173.598	293.452	405.279	166.872	906.505	3218.58	241.589	293.767	217.242	5545.131	436.608	420.156	2447.457	177	0.901	1165.636	289.229
17535.031	19218.589	13074.906	24265.908	17503.924	27049.203	12475.165	21522.632	906.315	1496.692	398.871	561.733	7802.739	3203.456	297.628	13072.938	185.441	250.238	215.38	2221.777	9898.067	472.198	134.271	1438.542	2338.998	505.756	501.712	277.031	953.016	4311.487	290.364	3355.667	105	0.997	765.871	286.1
19925.75	20948.608	14722.999	24646.447	18842.576	24147.613	11845.42	20735.806	862.702	386.824	333.29	472.995	2731.219	686.04	254.19	13168.31	232.542	331.94	239.528	3735.519	4136.504	508.12	153.807	1427.713	4584.432	334.333	504.48	245.445	8970.81	975.663	275.755	3405.923	140	0.995	870.143	287.886
23192.774	23379.002	18403.06	30066.53	19476.638	31358.258	13926.71	25397.257	729.185	284.973	290.046	332.509	793.315	799.038	218.227	13956.525	194.617	246.299	460.74	3160.867	3118.741	1659.001	188.828	1319.357	3863.376	283.041	419.063	275.358	6954.151	667.975	282.765	3093.633	118	0.994	1235.297	288
19253.907	20728.464	14481.724	26666.945	18258.85	22240.345	10695.097	18534.863	887.185	684.315	301.617	333.085	381.581	552.247	239.362	10104.698	241.832	343.759	444.924	1575.262	297.414	394.169	169.235	991.259	5479.253	296.509	455.724	269.17	6880.882	343.134	273.087	2407.155	153	0.911	859.01	290.317
18129.268	20298.944	14075.334	25804.737	19314.515	25739.555	13421.679	22043.897	739.965	486.959	310.344	394.488	1397.99	617.247	241.518	8669.776	203.77	306.787	287.343	11302.913	2211.996	351.283	144.515	882.371	3584.593	342.627	533.839	276.135	7255.676	837.974	276.029	2084.611	117	0.985	895.748	288.714
11491.53	13579.354	9088.433	17358.589	12635.768	21365.021	11514.146	19622.009	1233.409	448.057	403.94	377.433	404.12	2282.674	286.052	9241.169	269.618	272.605	253.057	2723.813	170.216	38716.397	159.218	2071.968	1796.849	286.969	459.538	261.396	6091.495	320.52	301.749	6699.767	102	1	1061.52	288.784
11141.121	12867.309	8292.738	15561.719	11558.995	18407.335	8965.738	16867.05	1003.769	371.566	326.826	483.372	492.788	1255.257	261.108	11995.282	196.645	230.336	204.258	10353.527	455.742	379.486	162.654	2840.832	1288.785	305.392	279.81	289.11	8139.619	750.587	287.671	7456.957	103	0.996	611.131	290.383
13577.603	15058.651	9685.072	19985.155	12818.876	20679.436	9345.232	17811.82	740.745	353.48	323.697	583.719	3870.408	1689.779	266.137	10975.399	180.509	240.547	251.993	1865.204	20896.794	400.695	146.8	1621.109	2132.066	813.274	955.192	279	786.444	3152.138	285.405	3522.781	115	0.956	988.178	290.283
12320.739	13820.41	9587.7	17620.472	12522.926	18987.989	9557.4	17266.519	788.377	345.62	355.106	539.255	429.749	1219.795	266.464	10583.455	216.693	231.718	185.533	11799.905	293.971	340.222	161.75	2082.772	4206.621	312.005	292.668	301.974	7848.103	844.826	286.96	5587.181	130	0.856	713.662	292.592
22549.89	24921.861	17679.141	32190.179	21808.991	28596.364	12925.669	22508.835	1097.103	832.623	417.58	534.294	10596.482	1807.263	276.719	13271.216	221.267	377.215	199.627	1776.328	15087.445	446.467	129.418	1310.418	5415.494	704.038	559.705	268.855	757.815	4695.851	287.558	2658.5	179	0.853	768.556	293.612
15733.49	16404.237	11441.227	20347.903	14543.591	22213.09	9997.058	18736.724	841.148	358.163	363.845	370.712	746.501	1075.727	250.62	13332.633	205.269	262.402	290.094	2837.837	597.501	447.363	199.355	1865.771	3408.322	338.742	400.984	279.357	10848.93	783.405	283.282	4599.35	112	0.973	721.634	293.366
20862.351	21580.867	14622.504	25713.681	19352.761	20626.617	8864.512	16093.156	827.28	2496.744	331.805	414.644	4138.021	948.945	269.238	12153.603	218.849	342.37	250.781	1115.462	12981.366	342.236	153.482	1185.031	4964.103	399.547	915.76	301.054	2377.844	1807.856	279.59	2623.702	139	0.94	693.212	294.975
18365.345	22484.974	17392.338	31127.713	16869.237	27870.985	12351.318	24173.708	841.098	338.844	330.15	443.967	1209.88	1126.125	241.337	13628.379	208.07	213.667	282.983	1467.017	6510.688	545.434	180.279	1799.463	3007.278	319.75	349.712	274.313	5133.587	946.844	282.244	3834.674	134	0.942	1238.179	294.903
13001.602	14871.218	9215.627	18348.033	11691.889	18529.446	7233.662	14825.972	990.417	406.686	381.741	464.759	6829.415	2996.839	278.976	15176.271	195.927	235.046	197.76	1797.645	17635.208	529.357	144.986	2155.767	1526.828	534.277	787.946	302.295	629.364	4651.348	297.277	5102.21	111	0.935	553.032	294.959
25577.108	27097.106	19335.736	31109.404	23728.566	20222.283	9937.56	18827.791	1107.117	509.276	335.905	397.47	453.382	857.487	255.862	12644.028	260.725	314.844	339.529	4630.165	275.223	369.984	164.673	1827.135	6485.997	325.884	479.891	292.766	14475.238	514.396	282.238	4654.102	126	0.988	615.643	296.849
23524.962	25121.729	18243.834	31926.747	22579.266	32735.857	12461.073	20758.272	687.111	434.057	267.664	350.084	681.57	517.207	223.999	8208.583	212.915	305.966	305.114	3224.433	945.011	335.513	146.706	714.639	5636.373	290.707	322.285	276.241	12387.479	445.229	251.85	1913.431	160	0.963	828.819	298.119
15194.232	16336.2	11418.044	21301.97	15041.279	18333.588	8652.155	15068.777	850.268	878.441	300.144	398.429	3878.02	1763.311	259.3	14442.946	241.029	311.912	359.094	1741.192	3044.781	403.379	195.542	1369.68	3390.974	329.783	620.892	263.208	8218.872	2531.031	280.974	3137.984	105	0.971	850.3	296.538
21829.722	23386.677	16570.881	28993.61	21928.122	31548.096	16950.644	29144.138	857.323	632.272	341.756	417.815	4091.048	2135.697	285.413	11167.301	219.577	330.848	256.968	3183.746	6276.624	462.132	156.486	1582.935	3927.454	409.352	875.131	256.146	2026.232	2262.847	294.293	4060.865	263	0.768	901.99	299.01
12154.707	13500.526	8900.728	17284.749	11803.087	18646.865	9038.439	16756.657	700.685	1201.487	316.012	437.847	6995.729	1675.829	268.669	11060.002	182.614	322.044	220.781	1821.309	12067.798	1862.75	157.216	1425.817	1769.655	524.763	404.197	252.917	2443.338	4362.117	287.682	3194.901	154	0.863	919.636	297.818
21499.288	19320.208	14823.866	20209.844	17925.918	25501.073	10489.489	18623.626	772.356	302.569	278.502	357.015	410.269	477.053	234.187	8903.065	209.932	190.583	430.493	3595.044	358.68	416.964	135.967	980.284	4469.28	294.342	359.989	258.225	11107.155	331.124	275.315	2811.86	141	0.904	1268.018	300.755
21760.132	23048.111	16261.128	29071.968	20026.264	30509.863	15527.614	26759.199	792.901	1184.074	326.55	388.434	3538.741	3176.62	286.967	10825.975	216.556	335.637	274.055	1417.913	7579.051	412.938	150.92	1475.175	3776.103	416.173	851.38	259.203	3037.189	2685.19	290.557	3785.095	230	0.837	885.935	304.326
14178.556	15312.983	10363.135	20351.286	13436.425	22762.778	10356.582	18597.95	773.546	361.192	276.496	499.312	2063.465	1436.754	231.447	10122.964	171.14	278.262	251.879	1772.166	6244.229	295.865	146.245	1076.222	1780.305	716.549	527.223	275.358	3206.965	1507.168	279.271	2798.127	130	0.951	980.792	302.523
17550.811	19118.836	12009.732	22281.376	15220.664	26681.222	10923.884	21527.161	1294.764	500.937	524.686	479.421	10762.272	1931.115	351.522	16192.59	191.524	245.669	142.16	3293.924	9089.89	657.55	154.64	2878.21	1976.984	345.855	476.628	306.321	547.582	5826.015	318.622	6933.512	105	0.984	508.157	302.986
15689.645	17881.073	11408.509	22156.923	14378.197	22665.882	9051.315	18336.169	898.982	915.609	389.522	405.215	4366.166	6140.682	301.329	14361.027	202.143	248.627	230.949	2030.556	7158.675	470.826	154.479	2447.641	3039.983	335.773	663.897	304.81	2951.283	3680.181	315.519	5717.608	135	0.934	520.626	304.537
13338.441	14098.69	10034.915	18250.952	13745.489	18952.335	9459.706	16156.195	750.142	313.886	254.87	372.585	3364.038	827.537	246.129	10247.922	186.529	212.204	293.578	1350.049	6458.399	294.18	151.274	1123.756	2171.018	297.945	368.531	277.239	2390.007	1930.456	279.723	3343.172	111	1	816.122	302.608
22062.712	23426.72	16043.73	30730.469	20591.248	33692.054	15499.21	26984.851	838.807	1196.921	322.74	488.13	3910.942	5369.803	254.171	11173.412	216.324	377.674	216.425	947.367	14807.754	330.056	145.928	1197.143	4278.898	330.085	957.556	254.595	2108.686	2581.132	286.751	2721.345	105	0.984	964.919	302.481
10833.592	12312.109	8783.487	15600.442	11908.829	20006.179	11167.358	18285.236	1260.312	447.668	353.586	365.818	412.603	1915.28	307.014	9616.596	294.118	335.981	353.323	4899.402	159.922	1957.167	177.792	1953.528	1537.396	308.549	296.992	262.903	2383.144	349.319	279.189	6090.053	111	0.994	1081.05	303.734
16913.98	18011.719	12280.887	20736.546	15797.752	22100.253	10561.121	19728.523	986.563	525.485	331.697	431.938	2057.465	1198.123	265.739	14365.351	214.542	292.173	326.435	3260.232	4012.695	492.303	213.731	2279.402	2593.115	315.851	693.452	292.732	7927.029	1519.026	288.526	5516.513	167	0.922	650.123	307.476
20891.951	22515.092	16321.538	28821.615	20610.424	25041.842	12188.438	21175.124	1065.943	1448.583	327.756	457.202	4480.045	1813.279	257.455	12008.521	230.441	361.325	298.055	4776.133	14828.726	434.524	153.288	1513.896	4619.941	344.856	547.906	299.857	6440.847	3330.937	302.459	3518.285	181	0.9	666.058	306.881
15485.375	16503.795	11774.325	21439.433	15557.785	20854.071	9467.24	15956.81	636.297	272.545	289.198	254.151	331.804	585.074	202.39	11907.068	178.905	237.604	274.464	757.368	194.933	348.905	177.067	1022.857	2708.035	293.053	312.478	281.235	11389.953	341.817	286.953	2312.011	122	0.918	713.795	306.508
19083.612	20391.407	13706.079	26407.362	16541.119	26461.423	11477.872	20051.274	765.13	1770.233	293.451	679.283	4584.034	858.467	243.693	9191.541	215.96	377.909	250.996	958.806	12429.213	365.157	130.786	842.742	6175.032	487.108	366.456	269.03	4141.929	1166.349	284.199	2170.311	186	0.928	1006.21	308.962
24662.261	24489.926	19765.113	31997.706	24258.626	32253.248	14209.308	24345.889	796.792	353.732	342.832	362.627	1064.879	758.544	226.968	10851.885	230.366	265.926	370.302	2804.07	6393.672	488.479	157.775	1241.957	5804.115	327.715	370.099	280.052	13222.18	824.338	273.898	3160.241	218	0.816	1240.133	308.078
25073.42	28099.888	21482.341	33755.114	27546.286	30311.86	16616.459	28734.789	1088.031	1035.965	376.016	571.05	7501.599	2572.815	334.05	13183.594	224.846	325.568	186.192	2507.211	13461.383	462.607	179.242	1814.362	3991.894	399.234	1003.371	290.24	9738.167	4743.877	313.661	4485.51	183	0.901	682.954	310.511
14094.395	15485.153	9672.142	18443.096	13130.199	19177.112	7589.607	14531.186	1142.055	390.932	360.794	513.1	10150.964	1011.282	258.305	16479.844	193.507	238.12	285.108	2592.253	20562.958	1115.304	148.008	1705.354	2629.466	385.495	587.867	319.789	2655.535	5151.45	298.536	3346.368	100	1	549.62	308.38
20650.685	22736.053	16001.286	27698.64	20548.225	28186.375	11878.254	20566.73	998.122	486.281	371.426	351.38	2347.616	880.222	252.468	15590.849	245.811	251.793	313.713	1291.427	5831.914	413.536	178.592	1675.053	9277.312	318.62	336.582	319.713	10847.946	2245.688	1081.972	4476.039	156	0.929	561.128	310.353
15239.846	16175.099	11710.45	19749.931	15897.412	24437.77	13200.9	22336.064	697.846	334.349	295.581	477.126	1924.462	852.772	266.188	9112.729	191.511	240.501	304.671	8496.822	4140.364	361.858	161.025	1491.507	2368.114	282.133	322.39	266.284	6619.03	958.976	273.949	4859.649	150	0.972	839.127	310.067
18089.131	18605.311	13526.842	22411.689	17094.115	23627.598	11480.281	19441.758	672.695	315.619	264.473	290.422	985.112	645.508	226.799	8949.38	174.556	267.772	376.289	2943.711	3473.545	251.942	133.458	915.367	3395.044	321.007	363.335	295.484	7009.723	727.739	246.778	2550.027	137	0.974	809.653	310.777
10754.645	12262.487	8573.278	15838.186	9570.809	14703.39	7431.972	12663.548	649.662	346.159	270.543	377.191	737.004	550.5	216.092	9583.229	149.244	224.935	428.803	1119.078	4054.499	304	146.405	912.101	1808.191	438.462	435.685	282.151	4025.8	560.144	272.64	2370.013	103	0.996	746.869	310.413
15359.439	17163.751	11650.41	22326.767	15497.076	25935.507	13175.448	22557.861	754.539	353.473	276.366	426.951	1571.306	706.127	244.211	11246.146	186.81	310.867	366.37	1130.44	4512.1	332.462	150.718	1111.07	3209.696	316.542	445.246	285.802	3547.887	646.196	264.662	2460.021	132	0.954	991.455	312.242
12736.272	13325.112	9426.335	17240.132	12526.248	21434.172	10457.337	18157.809	617.912	267.669	298.062	294.85	653.432	720.98	216.355	8693.361	184.134	229.464	366.51	886.138	663.403	1129.616	155.517	1142.281	1810.179	303.988	374.285	258.342	7664.103	420.729	264.274	3066.29	137	0.937	938.989	313.208
18838.781	21347.428	17511.735	28823.559	18597.77	24002.968	12544.561	21829.021	793.762	1003.852	338.882	376.749	1449.505	1056.829	234.94	9790.516	233.715	200.269	355.729	5086.656	4458.897	476.571	143.379	1251.097	3816.407	308.667	449.495	282.295	16037.291	932.737	270.203	3342.297	181	0.891	1250.776	312.633
33765.671	35560.018	27992.736	42228.009	35943.703	33873.235	16544.559	28601.406	1131.624	1674.591	368.804	579.238	8232.92	1356.76	299.488	11860.215	256.371	354.096	402.287	3419.652	9276.748	358.706	158.981	1373.211	7579.301	386.02	732.808	299.949	3880.368	3344.06	305.489	3305.786	149	0.93	691.366	314.151
18689.6	19705.052	14410.997	24569.884	19916.224	21993.206	10713.641	18438.221	822.369	343.573	302.107	365.889	1276.802	477.078	202.73	9153.719	192.384	277.54	362.42	8545.519	2362.531	272.136	153.117	773.23	2616.7	301.109	340.816	294.42	5146.573	549.464	284.363	1826.891	203	0.858	708.209	314.643
26811.298	28072.841	21109.951	34392.906	27373.572	36925.223	17224.071	28818.724	805.12	395.293	309.951	362.097	1811.837	618.284	227.105	11106.102	231.746	365.161	444.995	1543.585	10456.805	419.436	145.429	1018.255	5610.099	516.325	623.098	277.58	8845.635	1036.598	274.616	2378.042	195	0.9	761.931	315.623
16547.23	17918.917	12987.548	21541.875	17612.116	24409.6	13370.591	23122.052	798.097	345.108	339.522	456.569	1443.273	1233.256	290.444	11013.881	226.351	271.637	223.871	3268.002	5915.551	384.96	166.76	1651.127	5978.454	309.791	429.923	284.233	16744.082	2274.945	333.072	4805.232	151	0.968	670.467	317.242
19566.501	21438.523	15223.256	27998.611	19697.891	26608.161	12997.775	21389.133	808.806	618.565	312.039	517.078	7006.461	1421.81	284.299	11105.59	211.05	331.403	321.483	1206.039	9945.767	389.302	152.015	1086.65	4215.574	415.788	537.23	268.808	5854.785	3015.314	287.027	2614.101	166	0.895	903.482	317.313
10067.788	11704.326	7687.452	15217.257	10569.253	16180.279	6645.001	12762.326	920.014	332.788	304.844	325.924	451.363	902.11	243.838	15278.776	171.406	220.072	298.18	1580.752	394.378	420.941	172.802	1826.036	1541.103	317.957	437.463	329.727	19650.58	443.489	307.599	3768.654	111	0.964	532.662	317.347
21649.997	22944.155	16428.322	29756.595	20026.031	25893.83	11546.878	19597.482	743.057	2080.91	283.256	432.847	6985.945	792.769	252.435	10184.91	246.063	465.552	182.493	758.591	12554.672	362.044	145.093	885.336	6286.831	586.617	692.549	271.846	380.133	2255.195	253.783	1893.11	130	0.951	852.585	318.731
23327.91	24876.823	19145.639	30680.703	25034.164	24457.211	12504.601	19650.012	716.081	299.277	275.451	298.165	583.894	475.381	208.405	8259.524	184.259	264.112	389.688	710.741	1930.566	234.855	134.869	767.006	5197.876	287.419	312.196	279.023	4095.46	440.125	268.354	2257.792	197	0.939	786.297	321.901
20731.861	22974.225	15749.698	30107.542	20008.445	26098.618	12729.241	22391.811	804.252	680.449	303.793	468.709	2618.866	526.941	221.196	10948.985	222.36	350.224	430.198	907.702	7498.493	346.524	159.148	1056.13	4648.598	338.095	513.975	275.125	5050.394	690.19	280.018	2135.696	145	0.965	987.541	321.376
24409.872	25777.511	17826.612	32762.948	21140.145	33140.42	14304.72	24799.456	977.78	1826.413	322.887	550.377	4357.661	949.368	241.013	9830.952	236.89	453.317	234.216	944.483	14221.479	297.561	136.25	972.019	6425.439	606.415	573.581	280.241	415.829	1163.84	276.037	2222.152	119	0.885	996.962	321.349
18031.172	20215.617	13515.788	25207.984	16935.08	23646.98	10114.646	19371.546	902.36	657.306	327.38	566.109	828.888	1074.463	266.45	13008.061	194.408	236.71	229.847	7090.982	1405.18	346.487	146.533	1761.917	5727.941	296.636	285.334	316.409	8444.818	974.827	292.893	5030.568	167	0.913	482.506	323.452
9600.073	10498.457	7877.054	13190.797	10437.319	16132.008	8741.406	14725.303	615.559	276.629	334.986	281.549	364.641	1040.347	234.387	9985.739	158.813	167.694	199.738	1305.245	385.869	352.056	131.205	1292.24	1517.103	267.142	490.183	291.602	10174.084	953.59	284.98	3883.115	119	0.99	805.332	320.912
16006.129	17761.273	12766.473	22937.782	16559.82	22141.813	11958.834	21187.341	1000.019	453.805	341.093	571.229	5804.724	1256.778	288.579	11935.056	216.698	291.91	235.613	2799.757	5823.146	436.034	184.815	1686.101	3480.5	322.244	603	286.66	11167.525	3085.81	291.801	4550.786	102	1	684.245	321.451
23754.22	25660.834	18886.944	32985.125	24588.315	24723.143	11832.437	20658.84	905.828	361.671	349.613	438.379	2619.826	663.241	241.752	8842.588	233.011	385.096	469.759	2578.509	2518.358	315.209	163.247	1054.521	4702.222	314.233	440.173	281.949	10046.386	1536.128	283.15	2627.507	114	0.99	696.868	323.237
22167.268	17641.424	15929.075	21395.344	21039.516	27396.818	12232.938	19286.404	921.192	442.552	426.294	328.559	476.763	741.867	269.077	11558.544	244.523	239.383	436.793	849.838	372.435	3699.657	196.219	2559.009	4222.87	295.632	494.786	265.974	6821.313	582.524	294.387	4390.472	109	0.976	1211.28	324.124
10361.758	11528.468	8105.943	14612.212	11021.72	16384.802	8808.675	15002.883	727.406	332.667	316.113	588.281	538.448	1164.606	235.843	10473.768	188.548	186.477	138.815	15140.786	1573.2	325.544	135.643	1754.401	3463.1	317.874	314.106	306.22	6497.558	847.734	300.535	5499.585	132	0.928	746.947	325.871
13665.356	14526.086	9945.707	18608.181	13394.121	20421.989	9786.792	16636.205	797.083	600.681	312.084	568.705	7913.403	1519.048	285.879	12387.915	214.206	282.431	236.769	1387.397	22123.246	367.682	147.495	1105.685	2727.894	432.525	1193.779	272.616	1106.022	3946.927	270.293	2291.743	118	0.994	909.203	324.729
21081.588	22071.345	15464.203	27430.751	18614.858	25225.681	11737.46	20159.468	691.435	1209.264	296.802	523.285	4587.906	758.167	240.948	9407.941	196.513	331.655	419.964	1506.23	11270.766	316.749	139.365	986.786	4187.996	408.631	532.901	265.314	3442.258	1327.187	257.004	2380.941	175	0.861	968.329	326.42
22529.064	24580.641	18346.076	30316.486	24219.988	31100.461	16408.407	28521.929	943.788	428.879	329.912	465.503	4852.211	1228.417	262.342	12512.558	233.12	319.527	333.699	2837.375	7219.509	448.997	179.241	1939.418	3680.116	363.148	574.077	296.559	6996.066	4788.538	306.132	4960.255	237	0.838	642.095	329.719
13374.454	15237.396	11403.83	18235.27	14802.186	22858.239	11782.373	18954.069	1056.942	562.509	509.076	426.328	415.244	1612.033	299.738	11377.521	297.903	296.836	293.044	1992.754	175.282	33526.282	181.767	2178.889	2116.405	296.732	439.766	282.302	5356.747	331.7	275.632	6350.963	116	0.977	1102.802	326.569
16959.905	19153.52	12679.975	24108.535	16655.252	27536.999	11786.983	22174.748	956.002	582.379	350.742	462.5	2565.23	4067.936	286.68	13213.668	193.745	246.289	189.578	5631.84	3909.966	431.421	149.141	2311.809	3272.539	467.079	452.471	323.123	2308.665	1773.329	289.946	6471.749	146	0.936	499.644	328.534
17798.848	19864.811	12895.817	24933.847	16789.259	29502.205	13490.113	24776.813	1008.315	447.518	410.738	743.055	925.215	1634.043	331.362	11427.953	223.426	213.323	181.551	18452.884	576.999	391.269	139.08	2873.834	6508.606	301.244	340.205	364.16	7108.468	1664.603	322.759	9229.998	120	0.941	509.617	327.125
16647.974	17550.382	12122.51	21920.953	15984.808	23938.295	10238.909	18388.685	946.802	1419.395	325.354	494.807	11743.967	1454.223	264.392	13841.454	210.3	298.898	152.183	2159.263	20562.366	426.388	144.848	1450.738	3425.484	561.14	581.892	293.027	938.438	5049.411	319.425	3678.682	128	0.974	605.219	328.055
26299.734	26899.216	19815.136	32282.346	26376.826	25922.502	13271.098	20883.643	710.622	428.792	284.072	302.325	393.951	457.17	209.068	8443.24	195.446	278.144	590.571	739.572	744.838	255.841	143.105	796.277	5567.734	312.842	324.525	276.389	6134.811	280.94	302.521	1983.701	182	0.935	773.462	329.577
20942.491	22074.647	15612.378	28640.473	19746.695	22429.662	10800.898	18047.983	813.593	1139.111	300.625	421.775	7236.736	848.047	255.358	8210.998	256.885	420.378	181.92	873.415	14565.142	286.344	145.998	731.08	5532.375	614.185	774.856	250.755	459.523	1965.196	252.152	1904.691	132	0.965	868.697	326.523
22735.42	24070.222	17628.716	31719.391	25134.718	28842.865	15300.734	24736.084	797.563	363.405	294.468	395.145	5099.103	420.338	221.808	8488.659	214.645	325.477	388.454	6110.187	5276.466	302.647	142.168	649.905	4021.286	427.924	491.364	284.605	6848.848	1635.862	239.129	1495.211	109	0.976	825.628	328.014
17164.132	15286.552	10215.191	18806.733	13033.932	17895.565	7795.715	13763.905	882.496	378.697	285.626	317.406	635.929	521.88	240.273	9125.826	220.738	257.575	386.789	543.185	1917.745	272.875	132.291	849.395	3797.88	332.515	318.587	253.14	7969.386	339.921	289.812	2263.494	101	0.977	1012.856	327.708
16676.487	17638.505	11545.897	20918.543	15681.078	23236.937	11340.239	21884.521	960.802	465.785	354.306	502.197	8931.419	5546.141	306.114	11117.007	219.72	234.012	150.933	2070.243	12339.711	400.369	158.363	2490.374	2384.074	487.867	1045.528	297.348	300.375	9596.984	301.069	6007.51	102	0.955	655.5	328
18510.605	20321.606	14109.788	27333.298	18657.02	29743.348	14862.956	25684.974	831.873	865.57	335.465	510.132	5453.307	3348.552	295.893	12117.247	217.264	310.277	194.828	1180.714	17446.761	432.868	148.646	1551.661	3296.63	520.33	1431.65	283.708	719.512	3610.705	252.7	3485.212	202	0.929	941.995	331.98
19909.077	21351.048	15261.123	26826.187	19573.169	26945.346	12218.838	21502.296	1028.177	508.565	331.563	463.9	8664.425	1062.381	249.546	13861.014	206.841	318.527	212.45	1763.232	17055.455	408.999	136.505	1335.692	4210.507	538.944	490.774	298.302	4343.043	3757.573	296.144	3214.108	236	0.816	591.86	330.123
18883.029	20327.791	13893.933	24232.246	18333.476	25357.38	11169.608	20167.287	902.9	367.427	374.768	348.7	5335.284	740.576	254.697	14050.151	248.077	274.294	206.569	2769.035	21274.273	452.157	146.755	1563.212	13264.601	346.79	307.64	360.59	2005.934	1727.282	307.151	3643.665	160	0.929	553.075	331.95
19023.36	19638.721	14351.133	24334.478	19523.975	29286.644	14692.187	24985.604	834.133	293.196	278.278	408.035	461.165	903.984	236.829	9242.2	188.687	237.212	273.356	5022.737	660.254	480.001	168.811	1450.364	3061.587	290.064	307.596	283.735	6558.845	836.277	293.203	4162.213	202	0.9	672.629	332.49
14665.783	16090.98	11682.796	20863.173	15520.944	19528.227	9717.903	16688.249	998.938	379.854	330.24	481.365	7773.715	1143.184	253.886	13116.817	221.438	342.492	177.984	2107.053	19620.061	396.477	147.186	1482.642	4246.553	596.96	356.951	284.635	594.744	3590.466	281.13	3494.531	104	0.974	686.269	332.76
20307.478	20091.596	14298.623	24536.611	20010.899	30990.527	15303.139	25040.538	647.315	298.549	265.562	331.357	2426.27	433.84	233.447	8599.031	174.123	308.765	316.339	2467.83	6194.277	352.154	159.194	791.869	2246.443	315.793	334.033	273.021	6325.228	924.526	259.13	2039.058	115	0.969	830.196	332.77
17188.074	18373.836	12694.748	21849.966	16336.62	25538.236	13250.303	22721.278	809.129	373.127	326.218	454.678	7781.287	979.249	268.401	12067.07	190.783	272.106	449.922	2872.202	15398.812	461.971	161.409	1401.224	2366.734	346.563	484.623	260.269	9038.976	2769.458	266.646	3206.352	134	0.968	957.851	334.343
16307.185	18831.785	15015.714	26075.81	15194.926	24040.278	11541.364	16319.017	848.971	329.789	419.179	442.564	987.593	1089.777	295.087	4883.801	164.173	190.616	148.891	7252.024	4041.264	411.656	130.483	435.232	3016.493	338.018	340.256	275.243	34738.651	1083.139	303.687	985.354	144	0.889	1288.736	335.229
15202.728	17324.276	11452.095	21972.289	14697.903	22531.383	9582.715	17441.283	827.061	359.507	303.902	379.175	531.57	860.148	240.757	10634.091	165.167	267.875	245.829	2235.054	498.984	387.239	137.1	1512.707	3229.047	302.399	312.072	312.908	9010.984	542.814	265.741	4131.094	112	0.973	490.08	334.821
14642.514	15598.997	11088.718	20396.533	14735.903	23140.952	10325.076	18479.666	649.2	289.769	284.923	277.966	775.353	655.001	224.471	10016.476	163.495	202.843	343.223	1145.448	928.127	316.186	161.896	1018.661	2987.247	321.771	313.527	346.198	5043.197	461.311	302.895	2811.597	135	0.987	542.567	335.47
24007.412	24736.837	18031.913	30896.229	24719.51	36496.342	19239.912	31154.572	819.686	1372.4	321.865	516.688	5060.992	1564.122	266.285	13001.498	189.39	322.714	276.067	1584.244	10683.538	466.863	187.622	1518.72	3576.336	371.95	586.938	302.125	6135.789	3638.551	264.881	3705.918	213	0.874	724.026	337.782
21449.017	22392.352	17112.68	26619.237	22668.025	28927.707	16260.088	26615.385	1010.517	543.006	337.224	455.588	6836.35	2002.263	260.627	13461.982	212.358	322.121	270.604	2098.399	11529.518	429.404	150.575	1519.177	4146.838	547.385	458.584	288.383	3493.823	3478.955	258.048	3774.194	206	0.938	695.019	338.617
20229.146	21833.18	15887.752	27673.834	21291.613	28740.526	15489.599	24851.172	992.685	326.073	310.068	461.887	3577.573	740.812	244.391	11933.804	206.968	375.998	387.482	3775.788	6688.836	434.91	185.504	1221.053	3465.309	346.61	377.401	288.56	9567.147	1758.148	262.12	3115.502	223	0.802	815.442	336.482
12238.253	13649.452	9553.431	17226.47	13743.882	20628.839	11855.62	18692.015	766.434	542.992	293.535	504.458	3069.216	1376.58	249.176	10251.171	169.632	211.744	309.896	6743.672	4523.697	379.444	257.204	1537.78	1488.79	370.803	464.451	290.345	7511.9	1417.916	298.208	4466.863	106	0.962	740.698	336.198
19821.223	20440.899	14932.694	26146.845	20247.585	28385.414	14485.663	24372.72	926.908	1487.338	301.735	507.968	3207.448	1210.691	233.069	10574.984	178.23	252.157	243.878	1877.588	8608.202	345.74	143.137	1326.539	3179.366	425.493	470.74	300.031	4170.774	1696.651	368.977	3629.828	175	0.912	753.637	340.563
18370.107	18645.118	13407.82	23162.279	18376.555	23045.761	11823.343	19462.284	846.283	310.663	297.409	312.267	356.87	622.647	224.106	13074.575	186.696	265.976	527.828	1628.69	314.89	348.299	179.421	1266.345	3574.41	317.689	347.673	282.026	5147.439	374.063	318.698	3022.879	115	0.956	772.665	339.143
16879.502	18178.311	12431.216	21656.591	16181.271	24362.166	10982.139	20472.948	842.926	399.765	295.456	467.687	2563.959	1251.395	260.396	10969.663	179.144	210.936	275.377	3910.431	4621.934	390.034	152.009	1493.709	2567.085	334.69	347.079	328.371	7300.216	1732.183	303.063	4700.644	98	0.98	508.316	339.531
25158.895	27185.933	23402.465	35685.933	26931.436	21686.845	12327.614	20183.213	822.324	757.572	384.361	358.893	509.04	559.125	238.192	7873.303	238.015	260.158	437.04	4709.36	1924.463	389.593	168.251	867.13	4936.137	300.554	373.582	281.803	7186.557	336.831	292.315	2143.223	303	0.75	1223.269	346.193
13566.967	14384.906	9896.925	18598.478	12478.029	18132.543	8284.582	14385.32	910.114	406.772	315.394	523.279	2021.722	857.193	256.881	10362.673	199.045	306.485	280.863	1577.558	10338.108	458.753	147.388	1054.393	3795.011	274.918	395.699	273.082	7354.34	799.781	283.561	2986.376	150	0.817	996.893	340.227
11090.07	12132.128	8643.872	15586.695	11391.418	16611.697	8199.483	14900.007	770.589	271.593	275.876	345.124	1521.54	1533.774	225.219	11520.637	197.326	220.608	349.087	2164.561	3887.271	432.578	153.622	1452.543	1701.984	355.832	344.826	280.956	2667.787	1995.499	306.589	4520.136	99	1	639.399	341.672
20847.582	22668.118	16340.971	29374.607	22615.391	30764.221	16460.079	26543.048	928.448	1076.202	333.765	691.932	7717.593	1796.749	268.195	12775.28	195.529	325.766	252.752	2141.041	14311.081	436.809	171.627	1604.59	4696.039	496.896	886.504	309.526	4234.249	3414.706	290.625	4013.458	112	0.932	745.848	341.321
18682.931	19504.811	13095.561	23844.526	18133.345	25804.863	11827.825	21883.384	892.568	435.426	349.486	432.017	5675.353	3204.423	277.38	13218.451	204.917	227.676	223.018	1649.365	12013.783	384.239	152.25	1958.013	2581.986	561.776	367.907	307.568	3699.093	5834.396	327.007	4749.144	184	0.795	592.924	343.446
12250.076	13772.33	9558.771	17000.272	12208.029	17120.546	9611.314	16152.654	823.623	528.069	308.638	424.107	2820.803	1129.904	250.503	12072.197	196.524	278.697	282.644	3314.178	5615.288	933.828	166.697	1573.129	3209.41	353.466	374.073	274.423	13565.161	1657.54	276.98	4510.718	100	0.967	708.19	342.54
20868.084	22007.995	15975.287	28146.366	21403.624	30590.893	15941.112	25940.941	889.988	1846.021	336.388	503.939	5545.428	1488.129	271.603	13398.144	231.47	376.296	306.163	2425.71	15853.878	659.125	185.397	1475.482	5611.766	501.841	716.141	302.6	3427.809	2956.867	261.066	3609.399	223	0.789	813.863	346.047
21903.732	19322.257	15491.365	26070.025	21667.112	23917.818	10612.093	15967.259	884.151	305.833	407.075	376.617	499.281	817.792	274.854	4444.58	188.032	206.374	193.129	5696.107	489.918	353.772	130.428	410.18	5245.951	285.711	383.741	281.605	24561.752	821.008	284.64	925.634	138	0.933	1284.21	344.341
25022.558	26121.527	19515.551	30830.218	23512.802	23114.321	11114.643	19044.407	774.913	313.195	318.239	291.277	379.607	423.956	220.577	8205.612	193.464	279.966	398.445	1026.08	249.339	304.341	148.629	695.175	5741.378	359.386	388.828	332.649	15916.702	426.734	320.174	1878.195	146	0.972	564.425	345.301
11232.85	12277.297	9008.604	15901.398	13135.134	18454.094	10815.17	17829.669	716.13	276.027	289.906	409.047	1190.598	1079.871	230.252	9410.245	157.471	198.138	217.33	3909.36	3085.437	293.373	150.62	1511.365	924.381	296.91	361.27	310.558	5327.566	1826.047	692.068	5475.645	150	0.903	792.053	344.333
22408.516	24540.043	17472.369	29900.058	23469.403	35436.177	18301.987	31280.25	922.804	448.149	346.092	375.821	2746.892	1088.556	289.703	12269.836	196.113	280.41	270.846	1744.987	4175.609	471.782	160.353	1810.458	4091.733	378.659	766.993	335.983	12297.962	1807.041	295.815	4779.718	211	0.813	514.434	347.841
15677.786	17719.827	12849.895	21913.56	17933.682	17378.964	8749.308	15091.98	830.791	288.224	289.927	425.381	838.135	709.994	216.205	13406.137	205.548	254.909	373.911	1743.892	744.821	425.717	145.297	1372.126	2638.754	329.739	314.336	284.71	18667.149	648.391	298.484	3185.783	106	0.993	619.5	346
19022.362	20301.438	14944.317	25995.269	19815.883	28054.991	14672.28	24716.265	900.798	777.957	321.944	543.401	8236.028	1119.259	269.088	13707.963	204.18	320.653	351.611	1911.544	13529.132	569.97	164.981	1482.296	4236.219	481.685	652.867	293.24	4738.566	4166.683	273.234	3385.793	140	0.957	716.279	346.107
21190.835	22921.859	16931.147	28833.656	22205.98	31518.228	16124.199	27643.746	788.014	404.553	331.587	393.552	2342.902	2000.32	261.929	11382.257	253.821	293.199	335.395	2860.486	5450.227	351.986	150.081	1771.505	5080.896	482.864	363.375	307.056	5147.41	2886.888	308.982	4939.598	314	0.708	583.143	354.315
23282.342	24409.426	16614.892	27977.091	22703.817	34866.13	17602.319	31114.901	1047.675	640.88	389.407	454.711	4280.072	1914.007	310.186	13362.087	194.162	249.113	191.135	1695.39	8935.734	458.544	132.188	2716.126	2155.605	416.717	1087.796	329.444	3081.87	3542.874	304.743	6252.047	138	0.981	523.862	348.058
12243.651	12678.285	8708.029	15587.575	12580.764	19764.597	9984.184	15754.78	775.453	291.409	266.798	352.945	745.741	682.714	214.9	10368.014	169.438	216.398	252.186	13520.434	1441.324	402.835	144.528	980.956	1562.327	302.326	286.494	296.565	5927.187	373.731	276.985	2418.653	97	1	680.5	347.5
17255.203	19577.819	14011.384	26632.478	19050.213	21278.886	10669.103	17456.206	784.329	1638.334	316.913	457.502	4995.188	850.375	248.609	12188.483	218.822	297.58	332.761	1153.514	9203.066	387.538	132.412	1004.638	4011.637	401.056	520.584	281.7	3646.576	1870.155	281.046	2246.363	136	0.956	913.169	347.721
11160.259	12463.778	9169.335	15976.252	12148.607	17984.377	9788.991	16716.776	853.58	481.535	489.635	426.768	1342.363	2926.854	286.681	11026.057	220.48	192.091	253.084	2489.396	2280.024	1041.231	168.855	1770.334	1414.27	301.051	506.433	278.372	17833.38	2059.689	266.082	4977.287	105	0.984	946.186	347.214
19328.55	20569.603	14796.561	24506.404	19826.177	23928.458	13324.887	23412.193	880.37	354.56	350.7	406.549	1639.137	1257.436	269.793	10731.475	210.036	226.162	256.148	3417.078	3893.305	356.104	142.822	2207.511	3825.962	306.023	308.604	313.851	7432.067	1781.39	317.861	6628.108	187	0.852	600.543	351.19
19220.553	19893.08	15044.335	24220.736	20235.97	27188.416	15334.952	25434.359	820.901	424.189	309.227	533.595	3032.251	1120.111	239.833	10137.705	191.106	254.02	346.577	3795.84	5837.113	400.925	148.281	1553.889	4356.354	418.587	1315.719	302.813	5072.833	1844.679	291.485	4948.467	119	0.961	742.046	348.282
13552.356	14659.652	10664.606	17294.53	14721.926	19877.439	11973.43	19449.969	730.071	379.678	298.086	484.376	5286.766	889.496	262.734	11299.927	174.734	263.21	303.704	2961.44	11894	389.978	183.788	1531.427	1927.355	337.974	697.491	314.233	5934.642	2592.495	584.385	4949.64	114	0.99	800.167	348.833
19651.978	20568.046	15253.179	26496.081	20828.504	26601.268	14725.708	23011.778	713.227	264.232	276.53	253.801	301.681	510.106	225.3	9561.299	229.73	339.453	415.699	1285.814	237.399	369.621	165.255	891.513	3361.226	268.704	397.887	269.513	9960.186	284.101	262.513	2584.226	215	0.863	857.012	350.091
15710.507	17033.444	12079.839	21027.808	17178.395	24268.62	14210.119	23238.899	942.504	396.677	334.638	545.469	3098.045	1164.168	263.916	11293.7	218.554	272.119	307.952	4737.236	7916.718	638.206	178.524	1994.433	7228.063	377.665	443.34	304.672	7545.307	2248.634	266.047	5402.529	125	0.952	730.836	349.74
18042.346	19190.665	14598.58	24388.678	19475.762	25063.628	14308.07	22304.017	726.388	506.137	295.207	377.254	1253.502	834.421	244.143	8952.881	229.479	272.096	381.879	8228.918	2337.143	15647.702	166.788	1186.647	4475.26	289.1	364.694	297.309	6304.395	699.462	264.677	3731.944	169	0.911	836.092	351.624
15634.112	14286.012	11286.415	16751.346	15341.587	22842.161	11593.952	19470.026	842.79	348.663	359.384	405.033	2505.537	1424.358	299.556	12825.012	181.684	162.093	214.833	2179.687	22135.491	31254.601	146.983	1525.38	2966.652	298.52	368.451	280.765	8084.102	949.539	287.962	3571.437	129	0.943	1253.911	349.965
17876.453	18239.285	13030.586	23052.431	18284.017	21083.822	10304.26	17660.685	855.676	330.973	301.598	320.589	364.391	831.917	244.589	12232.737	197.361	279.295	241.925	2825.508	210.023	404.025	178.862	1475.257	3498.745	306.07	295.902	284.769	13455.556	531.574	284.201	3906.554	111	0.994	657.734	351.734
9332.113	10225.49	7045.274	13064.785	9885.422	16753.711	7997.582	13870.941	623.859	273.081	248.093	290.711	665.445	754.127	233.602	9115.93	137.857	155.222	214.129	2168.542	1149.935	310.694	121.975	1123.926	1130.553	273.074	323.796	311.94	16404.146	855.758	297.665	3251.772	104	1	497.154	352.635
11695.165	12697.06	9149.365	16195.956	12529.599	19296.493	10076.473	17379.394	846.827	312.332	297.577	421.609	448.775	1316.522	258.125	10234.584	203.457	218.552	192.698	7191.072	328.914	386.471	148.062	1831.403	3572.475	282.246	285.986	296.557	8403.986	1108.552	327.816	6122.763	158	0.895	638.886	354
22044.125	23310.957	18151.081	30664.818	24850.4	28142.381	15410.344	23630.083	700.983	842.817	265.428	323.823	284.545	514.686	183.113	8183.461	198.137	324.921	458.639	4432.692	248.504	279.575	156.407	836.099	5072.223	332.786	317.294	310.843	13590.557	388.115	323.782	2394.425	184	0.914	758.679	355.734
22400.425	20879.278	17218.183	25006.3	21289.889	27911.689	16596.849	25391.086	848.467	621.556	322.686	500.802	3518.962	1362.478	327.993	9828.561	183.205	220.167	236.727	2242.355	13643.945	2506.849	128.776	1006.049	4042.215	316.16	286.13	286.057	9316.882	1495.991	272.647	2024.412	161	0.969	1269.717	353.866
23741.652	26051.167	18340.685	32346.577	23296.194	32871.592	15028.475	27022.964	1128.04	1063.756	383.199	435.137	5545.003	4135.458	281.395	14446.59	210.202	341.615	222.177	1486.504	10916.059	478.611	134.212	2169.145	4521.811	1093.78	734.738	334.436	728.592	3881.617	308.475	4833.519	124	0.944	529.024	355.476
18581.256	19617.471	14078.2	23565.933	19427.328	19874.758	10489.491	16838.983	780.116	330.607	285.682	346.307	287.3	358.524	198.361	6549.919	189.724	309.623	568.17	9270.104	226.347	240.988	158.674	567.603	2984.678	302.861	340.165	289.853	12356.432	348.284	251.898	1315.531	142	0.982	690.486	354.268
21716.32	23694.357	17434.71	29139.014	22877.584	31488.298	17226.439	29970.397	798.123	363.869	354.503	363.325	1939.25	1078.965	288.823	11224.613	188.647	218.7	232.529	2530.919	2365.646	531.987	142.577	1714.078	4604.515	339.416	558.778	320.778	21463.054	1786.631	309.209	5006.898	220	0.876	509.955	356.495
16141.22	17142.048	12346.625	21142.974	16570.689	23400.89	11781.642	20344.713	771.12	344.321	297.813	367.722	1935.044	954.49	238.581	12362.778	172.291	195.256	314.489	1451.819	3004.535	363.183	161.959	1374.281	2454.559	350.328	452.894	312.763	8361.741	1620.606	329.632	3868.169	209	0.911	567.318	357.112
20362.914	21832.801	15401.13	25274.238	20181.673	21922.788	12248.974	20470.176	865.24	353.594	314.542	418.148	361.374	838.823	219.418	11780.487	201.31	267.531	371.97	10171.828	250.588	357.96	185.53	1319.419	4708.823	295.459	326.894	307.546	9791.304	492.096	280.901	3640.235	144	0.958	680.132	355.424
16122.624	17757.176	12533.817	23610.303	16573.103	23897.469	12242.462	20071.67	876.537	2015.658	331.416	526.121	5936.563	883.832	262.58	12404.062	229.342	296.971	309.319	1638.789	8532.814	518.392	158.76	1162.41	4248.456	485.735	645.653	283.448	5070.711	2490.509	280.368	2359.887	136	0.93	913.39	356.309
19853.663	21156.89	15831.365	26448.806	22168.976	24965.29	15217.203	23818.523	756.217	294.095	356.948	362.201	414.59	1309.503	257.437	8828.733	179.211	180.018	307.724	2404.208	341.74	292.424	150.704	1616.404	2590.924	296.019	311.298	287.173	8189.075	1893.061	315.339	5339.178	274	0.73	616.175	361.916
15766.529	16939.149	12312.952	20671.546	17479.15	24601.744	14334.822	22971.992	773.7	341.638	307.629	461.412	413.358	1023.859	232.703	10374.299	172.326	236.178	275.891	10545.737	339.519	410.311	169.862	1757.457	2827.69	347.722	343.839	317.993	13238.937	894.911	286.739	5584.811	134	0.953	737.216	357.284
21498.42	22768.299	17442.51	27870.252	23765.483	30088.452	18791.441	29475.916	963.941	523.201	323.407	446.938	382.227	890.444	220.954	11158.461	224.107	348.229	450.473	6221.569	239.159	433.052	175.977	1595.4	4373.291	423.621	327.577	316.081	13484.243	666.741	358.234	4345.776	327	0.786	751.209	363.231
17080.121	17844.155	13352.978	21562.789	18657.883	26243.972	15207.48	24519.365	700.497	295.192	285.433	377.424	311.816	966.865	247.865	9058.556	201.123	207.422	329.364	7050.313	191.565	331.156	157.989	1675.459	5376.173	306.692	310.822	329.047	5890.147	565.303	279.192	5218.036	165	0.921	779.567	358.5
16105.542	17225.663	12714.025	22926.414	16343.699	19577.111	8851.412	15178.082	623.245	252.238	297.381	332.7	383.092	600.116	208.983	8619.727	165.774	180.06	280.432	863.295	242.511	301.525	142.908	746.227	2772.035	347.991	349.687	314.614	10953.097	611.199	567.194	2333.515	127	0.955	555.665	357.657
11101.826	11826.857	8526.474	15120.771	11864.325	17367.199	9352.025	15917.874	765.973	301.751	292.656	496.794	372.031	1078.345	252.226	8342.529	182.46	210.472	203.576	9107.501	325.401	322.66	148.848	1654.715	3597.594	309.225	356.061	312.072	3815.061	791.558	302.335	5350.909	148	0.924	796.291	358.885
21148.78	22544.659	16890.047	29460.191	23004.925	24386.913	13234.836	21386.284	826.966	337.061	312.512	364.775	419.181	700.743	237.668	11040.365	252.472	317.852	520.964	1303.351	276.859	1193.77	198.066	1256.591	4795.244	282.564	485.218	291.572	14404.648	586.879	260.048	3613.365	130	0.951	859.685	358.108
14075.467	15320.364	10521.344	19361.61	13834.362	22344.802	10856.676	18069.225	790.71	968.665	362.918	605.225	5159.905	1309.596	264.357	11531.133	191.107	269.387	280.658	1890.503	15777.244	572.866	179.387	1350.634	2161.493	322.599	616.953	262.622	5131.572	1978.768	275.791	3584.737	141	0.928	962.713	358.989
11907.723	12971.6	9272.177	16979.751	11893.592	18630.759	9124.471	15483.8	759.799	316.427	389.531	368	455.664	869.52	263.396	8982.251	188.656	248.673	234.145	1808.915	986.398	608.915	148.45	1328.717	2947.897	282.881	393.211	276.891	6152.028	689.131	288.901	3984.793	123	0.964	987.183	357.402
23049.894	25494.941	21120.091	34241.496	26193.746	41045.985	24695.552	38679.794	898.719	331.619	311.992	285.401	385.506	837.715	261.32	8638.759	223.761	281.565	359.169	2261.273	265.363	525.158	201.511	1711.677	4297.51	269.623	314.532	272.323	8083.361	402.216	469.745	4408.156	168	0.906	1197.56	360.673
18041.294	16139.69	13152.307	19625.865	17749.718	18420.901	8356.89	14681.272	675.168	271.287	259.511	317.66	485.258	404.942	242.508	6082.793	173.254	170.14	311.21	3505.061	855.657	612.52	114.311	533.441	3419.853	289.84	304.653	283.638	9266.314	377.963	283.883	1511.639	119	0.99	1292.912	358.626
17253.588	18723.948	12776.453	22378.639	15616.908	23352.971	10565.674	19400.705	872.989	793.783	303.606	416.826	4700.249	1318.24	246.227	12050.059	188.297	254.838	267.203	1563.297	6091.023	353.433	128.769	1536.572	3940.996	303.889	429.362	292.68	5102.374	2554.465	277.54	4396.508	165	0.911	462.433	362.906
18412.752	20008.22	14191.236	23967.56	18924.915	26356.649	13257.086	23018.409	887.34	444.01	327.207	353.21	3253.281	1607.622	277.13	12875.042	197.223	234.593	232.35	1664.749	8799.601	452.807	178.142	1838.948	3646.957	458.92	585.18	296.466	5946.21	3082.611	307.672	4900.257	146	0.936	492.788	362.068
19950.367	22423.709	14884.359	27584.839	18232.814	31082.953	12997.893	24984.866	971.312	403.636	411.187	683.068	568.337	1439.387	308.8	10591.458	210.774	194.744	167.335	10111.361	256.469	401.649	139.254	2523.575	5512.123	336.29	335.9	285.224	7761.157	1001.406	286.101	7170.98	278	0.709	404.27	363.673
15781.263	16175.072	10993.301	20482.624	13232.423	20641.868	9477.817	15766.687	782.526	355.34	378.922	308.562	352.567	621.354	270.896	10857.922	217.009	223.994	493.996	7426.284	398.807	20697.405	157.659	920.808	3895.219	279.117	469.171	282.346	9451.502	262.483	288.38	1994.996	125	0.98	1004.86	362.596
14289.357	15082.962	11072.387	19290.921	15259.775	23424.079	11696.506	19868.782	862.763	304.083	291.355	332.338	316.11	608.003	221.369	8449.914	906.955	1522.05	370.352	2277.806	220.036	283.573	146.33	1122.212	3089.955	330.52	330.339	283.494	7196.077	794.621	313.837	3521.11	133	0.924	590.771	364.071
15498.573	16406.708	11802.82	21414.541	15143.871	23133.086	11519.046	18719.064	744.18	709.66	323.333	423.992	2384.254	669.411	241.899	12999.998	205.997	270.92	379.705	1329.322	2946.801	653.148	208.457	1305.872	3186.463	328.717	426.922	274.992	17976.548	1145.395	276.013	3006.068	134	0.953	917.955	362.59
18953.546	20457.148	14474.665	25819.544	18750.235	28364.384	14488.283	23756.281	840.232	869.035	328.713	522.715	3873.136	1060.83	253.627	11545.922	204.476	322.845	298.061	1650.033	13944.477	368.366	152.454	1202.129	3434.533	440.376	422.832	269.139	3940.072	1772.62	268.248	2998.011	127	0.955	953.35	362.783
27415.159	25074.979	20564.757	31395.204	27941.204	29933.081	18578.556	28700.675	791.794	494.823	304.216	324.759	446.531	711.013	257.263	9537.848	226.324	256.854	428.539	2251.151	332.57	615.226	174.683	1499.05	6157.706	357.103	339.586	286.268	10422.161	369.183	294.739	3695.448	148	0.924	1223.77	364.547
12867.978	14667.672	9604.994	17576.657	12648.604	20459.507	9754.319	18311.672	944.414	580.423	328.061	538.881	6657.939	1192.644	289.525	12310.633	189.104	214.525	264.051	5377.328	5226.529	418.894	130.801	1993.743	1981.184	303.134	455.805	303.233	6961.891	4845.835	284.965	5176.77	105	0.984	448.986	363.157
14702.664	16371.336	12465.492	22569.141	17257.203	22416.561	13810.491	21218.239	733.518	320.675	458.819	314.179	719.923	1247.309	259.833	9525.674	211.639	238.804	284.875	2350.413	1243.229	550.14	166.083	1369.194	3658.38	325.636	489.521	269.847	25041.963	1459.449	264.906	4342.297	133	0.973	846.071	364.011
23120.757	24638.869	18442.234	31474.987	25665.742	34335.56	21135.985	33263.344	862.454	534.043	371.25	464.533	4696.761	4813.31	311.877	10716.964	247.009	262.478	336.812	1601.139	4679.582	486.519	176.198	2051.771	3563.884	436.019	904.97	289.275	5654.449	5323.33	264.949	5222.783	224	0.927	856.094	367.027
13857.643	14905.631	11149.696	20834.806	15585.375	22882.62	12747.89	20622.112	645.934	252.546	270.299	365.09	373.864	525.7	214.806	8154.918	197.356	254.795	452.228	7113.932	300.923	926.97	135.233	1050.332	2483.696	290.141	290.535	281.451	7186.63	489.049	289.313	2967.306	130	0.978	897.154	364.123
26465.003	23941.501	19476.515	29897.802	26959.534	42414.526	23415.837	35953.177	975.617	588.344	360.418	347.343	773.416	1041.914	291.34	11237.761	224.12	282.611	291.162	1229.196	869.728	597.26	192.785	2180.412	4678.946	295.367	498.355	278.749	9168.538	745.597	315.084	4719.475	247	0.85	1209.581	365.549
19730.343	23053.861	19687	31675.865	21524.542	22268.855	13253.107	20919.768	781.998	337.271	300.425	430.863	1731.471	674.571	246.192	8724.043	230.642	243.005	462.406	1340.115	6500.88	422.936	150.625	1026.777	4673.213	337.113	286.797	283.856	11526.606	1350.403	294.944	2327.251	148	0.948	1232.574	365.851
16642.742	18407.537	13301.956	23676.855	18616.96	27806.484	14118.835	24256.317	802.599	367.614	304.498	298.376	1389.573	898.763	236.95	13048.433	169.129	223.065	362.175	1230.024	2441.899	478.796	149.48	1390.104	2354.175	378.59	589.134	314.927	6807.002	953.477	314.498	3606.678	168	0.906	527.387	365.863
20658.154	22190.377	15966.004	27512.774	19981.351	23307.031	11360.69	19905.333	957.37	367.469	362.015	349.09	692.779	1149.73	254.285	13614.805	242.284	255.001	430.573	1627.637	1162.285	661.79	168.073	1650.887	12002.287	364.361	716.869	329.126	11679.567	734.305	321.116	4710.729	128	0.963	540.633	365.773
15346.921	16346.816	12448.375	21570.468	17192.354	23989.561	13712.756	19556.846	730.435	294.565	287.305	328.528	296.55	903.507	250.551	10310.601	216.951	289.561	514.299	2004.149	180.011	18490.371	173.038	1144.101	2958.168	283.324	415.542	284.439	11365.406	579.907	275.841	3467.396	180	0.929	834.378	366.822
13072.166	13396.016	10919.243	17543.195	14187.396	18595.34	11253.349	17634.148	676.175	260.013	257.997	359.521	564.028	738.156	272.547	13378.156	157.417	174.97	318.436	7125.746	3341.364	787.042	130.647	1148.388	3421.45	280.361	398.139	269.961	7623.158	700.906	285.249	3683.202	110	0.955	1296.427	365.982
22428.21	22861.703	17208.1	28381.087	19751.894	19293.769	9972.505	14895.161	829.396	312.323	291.261	245.747	279.491	363.067	194.535	6106.448	204.879	319.13	383.829	482.471	165.541	267.542	145.219	529.123	5211.078	301.356	303.414	282.602	3948.639	240.817	271.089	1203.451	131	0.986	697.324	366.447
12674.396	13659.682	10475.194	17357.793	14662.726	21120.559	12092.753	18914.88	538.388	262.453	231.695	255.669	261.278	395.178	192.673	8254.374	141.75	208.683	363.886	866.91	231.291	252.718	157.73	732.693	2228.935	323.121	285.016	284.788	19281.117	278.641	271.551	1939.509	163	0.956	724.255	367.923
15456.602	16305.032	12265.283	21388.788	17364.168	26002.349	14667.643	23146.528	720.719	558.267	289.478	341.426	323.151	857.908	206.902	11523.409	164.256	238.124	433.015	4607.865	240.984	404.774	199.633	1359.926	2732.583	370.451	310.308	302.046	13635.961	507.434	282.586	3736.747	152	0.915	735.151	366.204
20343.915	22854.91	16967.362	28336.551	24926.715	29932.415	18841.368	28704.632	929.653	366.423	321.205	513.481	473.255	1174.286	256.507	10012.839	213.131	275.157	476.371	3941.459	321.211	399.663	172.168	2003.742	2453.368	331.337	296.267	295.641	21355.152	846.594	326.872	5902.669	109	0.976	628.427	366.472
24208.421	24728.482	18748.564	30170.013	25953.298	29564.307	17720.656	27864.332	846.387	790.89	318.897	452.58	4463.785	2260.136	279.655	9563.924	240.868	275.914	433.456	2491.931	5759.855	396.799	144.479	1392.959	4086.346	317.213	841.098	291.208	4306.018	3670.134	262.311	3624.671	201	0.876	869.435	367.808
28484.142	27192.81	23457.02	34198.618	30201.908	39280.555	26590.115	38676.307	913.996	398.8	383.928	452.973	1292.599	996.331	324.357	10473.497	197.277	220.757	227.559	5706.309	3720.199	741.046	127.564	2248.569	4065.358	358.99	367.752	300.797	7954.974	638.945	276.504	4678.66	178	0.918	1277.23	369.034
24330.232	24850.158	18361.467	29619.835	26621.817	34677.036	20131.996	31990.094	1017.557	415.272	322.85	418.072	1557.57	1219.526	258.89	12320.307	210.448	291.55	486.156	2258.829	1932.788	451.559	210.193	1772.199	2904.972	383.389	372.585	294.047	15117.079	694.572	340.701	4990.773	171	0.882	633.693	369.576
22206.977	23423.778	18066.704	29472.265	25800.007	26944.875	17754.574	24160.416	721.549	278.224	270.388	366.24	306.295	612.094	228.218	8309.48	215.681	275.85	299.086	4053.076	212.042	281.093	151.287	1361.796	5776.662	318.051	315.846	330.078	10238.587	505.513	272.237	3736.623	187	0.929	781.452	370.987
16186.743	16169.183	13648.606	21064.508	18069.557	22146.774	13031.399	21093.099	856.091	381.27	296.831	529.301	3065.449	1098.543	291.073	10739.319	183.97	201.284	282.384	2327.255	9370.454	712.39	142.729	1418.586	3568.066	352.564	467.76	277.157	11548.901	1831.618	289.423	3581.139	267	0.78	1249.863	373.713
12290.844	13010.712	9250.887	16807.394	13388.488	21212.836	11274.683	17652.299	865.873	287.165	293.44	340.881	795.371	581.184	212.491	10515.376	203.034	304.757	312.774	1487.871	1794.921	457.201	126.04	1146.804	1549.099	294.747	317.19	283.321	7453.232	520.769	310.157	2868.408	111	0.964	904.536	369.185
22669.278	22541.507	18766.78	29682.335	23104.315	37178.306	21330.938	34265.983	873.044	376.889	304.247	392.137	961.516	1047.161	289.46	10374.292	213.403	242.365	237.445	5384.197	1019.965	621.09	185.021	1722.136	4239.611	320.55	569.592	286.035	9785.621	822.635	308.772	4548.29	162	0.908	1216.019	370.833
24711.168	22150.147	18625.79	25249.337	26224.407	39242.164	18765.587	30017.096	887.562	359.349	337.945	452.216	731.914	1123.758	287.007	9943.051	189.767	193.785	267.188	9328.942	845.023	733.7	129.077	1448.523	3794.576	336.032	334.162	282.553	14413.809	766.551	276.695	3884.139	134	0.942	1267.216	370.09
18707.779	20160.772	15092.73	25251.391	20425.966	28031.718	16168.539	26220.529	856.156	319.413	330.17	432.761	2116.349	1066.098	264.421	12288.55	194.273	233.682	405.027	2020.241	3873.251	422.491	167.634	1563.901	4073.168	299.31	382.789	290.303	13254.866	2168.665	327.07	4680.381	180	0.925	603.089	370.056
20642.635	22375.185	16742.699	29931.849	23159.124	33237.773	18785.926	28870.588	636.748	249.761	296.124	326.293	286.659	420.544	217.515	8362.574	216.753	281.058	426.835	8630.733	203.464	813.349	142.935	831.691	5095.804	286.211	680.573	279.751	8831.397	296.727	282.896	2511.988	227	0.875	932.35	370.601
16021.905	17643.228	12522.617	22432.02	17649.068	23498.729	14027.587	22390.534	692.344	300.689	312.401	374.798	1359.823	810.576	255.102	9394.172	210.295	224.064	271.77	2064.989	3413.349	367.551	160.489	1417.646	3633.846	319.622	362.737	269.51	20923.267	1165.965	282.364	4290.923	122	0.985	948.139	369.943
23006.648	22552.223	19337.97	28276.942	24040.874	28386.643	19508.783	29327.83	738.197	426.527	293.612	413.125	1941.704	1106	299.917	12918.439	167.707	204.188	327.181	4772.813	6766.984	2769.066	126.068	1278.908	4470.734	320.621	720.812	267.403	15291.066	1621.966	304.002	3148.524	252	0.777	1300.738	375.718
14516.783	16407.325	10718.931	20773.271	14284.182	23280.422	9933.731	18951.99	1032.379	430.175	370.79	499.646	9364.892	3707.437	291.537	15376.799	196.55	200.408	159.902	2444.659	10193.432	460.595	146.809	2237.784	1556.526	634.38	786.918	283.241	5055.578	8490.346	282.683	5490.924	145	0.991	440.583	371.886
16947.249	18566.689	12661.061	23317.754	15950.498	20732.605	9126.29	17012.509	953.182	2116.505	317.865	543.944	10019.53	1266.086	259.703	14618.306	201.989	252.49	182.03	1999.858	12151.869	426.55	136.729	1693.234	3371.99	493.559	533.43	288.08	2568.491	4970.227	280.347	3894.297	133	0.924	453.643	373.447
11945.443	10747.162	7714.9	13741.616	9893.304	16826.421	7568.296	12302.899	1572.234	388.096	314.512	331.686	307.87	1101.862	219.645	9491.957	468.306	372.953	294.321	2064.294	173.543	1749.261	155.941	879.222	2960.633	311.365	302.129	299.301	2545.465	298.422	267.844	2053.171	110	0.998	1116.827	371.591
18711.69	19748.975	15316.593	23621.791	20371.39	26872.497	13906.271	23770.134	693.765	287.774	288.527	332.013	448.142	630.775	224.65	10278.596	168.139	206.082	343.457	1467.852	366.902	372.166	133.823	1102.722	3587.024	374.178	631.398	299.28	8696.128	811.902	343.597	3415.877	147	0.978	531.01	374.452
20282.727	22232.529	15615.49	28467.907	22791.679	33038.017	17862.488	27836.342	847.905	342.603	313.988	363.343	2556.276	1850.071	266.141	11505.314	172.969	211.707	333.206	2278.217	3062.58	442.854	142.264	1634.433	2097.916	342.93	701.841	292.929	9160.968	2139.567	324.084	4861.742	130	0.889	566.792	374.323
28335.7	29744.76	23786.456	36086.712	32800.099	41436.574	28348.671	40165.092	1052.908	397.955	352.487	469.099	1161.547	2532.975	278.799	14993.485	244.718	275.749	542.193	1864.242	1580.432	563.875	219.505	2088.7	5952.832	363.368	615.947	290.332	13895.462	1477.392	498.195	5885.093	171	0.935	625.249	376.009
21813.161	23585.858	17926.398	30988.232	24768.258	34289.749	19951.935	30858.362	813.608	1016.668	334.319	394.627	1089.47	878.73	204.541	11597.706	190.039	323.938	353.114	3595.64	1280.573	472.644	181.488	1257.15	5493.645	425.391	344.63	318.281	25842.659	634.562	267.533	3402.531	160	0.884	738.394	376.144
13588.46	14650.991	10542.099	18794.808	14839.021	21465.041	12268.96	19926.701	749.634	566.942	372.989	430.844	3151.806	2372.174	260.251	10083.445	208.415	213.239	202.979	6285.35	5793.381	495.695	138.52	1644.706	1920.006	569.896	834.15	293.956	12032.652	2830.046	283.449	4943.431	109	0.976	879.537	373.784
13945.252	14572.469	10064.676	18160.437	12642	18692.187	9304.408	15308.301	613.168	266.176	287.033	290.033	439.875	564.656	234.193	8493.468	166.598	222.1	462.473	793.566	13300.118	267.364	150.1	832.495	2081.321	383.814	309.428	255.736	3283.958	321.752	308.349	2779.668	125	0.968	978.668	373.644
21128.002	25581.955	22862.868	32875.548	24226.178	30066.997	26265.931	37578.665	683.726	344.083	364.83	418.757	436.461	849.368	303.273	10738.515	153.222	180.632	261.699	8117.771	347.731	16183.97	126.069	1905.894	2489.584	271.043	388.866	283.995	6807.859	458.503	273.12	4480.718	117	0.985	1281.962	374.654
18447.753	20319.895	14350.883	23315.536	20477.969	30001.518	16523.466	27301.832	927.322	374.032	331.846	584.527	8619.562	1257.064	276.319	12886.453	189.132	229.928	217.441	2481.475	18072.536	410.787	138.076	1894.269	2224.574	310.261	643.113	292.762	10718.909	4150.618	296.841	4619.071	119	0.99	467.147	376.399
19138.869	20212.355	13669.806	24430.018	19269.87	29379.609	14101.89	24756.908	992.333	984.211	328.806	401.725	5122.934	5608.164	272.522	12911.548	191.63	215.508	195.172	1533.77	8323.928	431.94	128.916	1910.25	2302.374	323.314	1030.612	283.304	1948.999	3741.787	300.274	4726.834	147	0.978	477.711	376.493
18364.701	18466.396	13539.303	21331.104	18248.389	19420.575	10680.792	17281.152	756.087	559.993	282.704	311.02	320.791	707.997	230.327	11197.732	164.338	235.939	330.083	2796.51	247.401	494.27	186.153	1202.51	2051.641	297.767	343.922	291.126	7769.241	459.839	256.336	3282.043	125	0.98	691.052	376.316
18238.815	19179.174	14276.592	24361.957	20950.679	30536.943	18586.022	27902.921	848.416	288.125	279.733	377.051	320.33	604.067	248.062	10461.599	209.755	337.873	342.716	2877.542	175.181	568.068	160.484	1165.525	3624.34	297.315	303.972	273.028	14539.883	448.311	287.722	3195.613	149	0.93	824.97	376.815
21388.366	22865.526	17282.475	30048.743	24645.041	30713.394	19828.889	30649.235	997.588	465.495	356.006	457.805	4532.962	2149.649	304.731	11842.702	243.59	292.906	390.055	9457.501	4326.964	475.766	165.846	1814.387	3415.975	346.384	1029.439	296.203	7618.56	6009.546	276.422	4809.02	99	1	850.641	375.672
17392.156	18569.27	13628.428	24234.669	19210.961	27265.613	15570.949	25166.169	849.9	446.559	314.45	381.276	2182.745	998.427	259.805	13887.927	190.312	273.382	412.426	2063.986	2618.659	406.438	158.615	1520.136	3116.854	345.23	374.796	293.954	9460.432	1936.721	297.191	4312.694	110	0.985	596.036	376.927
20559.566	21328.048	16079.028	26917.612	22997.934	25487.943	13902.534	20976.303	796.332	295.164	273.294	299.157	288.384	483.457	229.005	8834.443	233.447	402.997	359.98	2196.781	150.012	329.847	165.64	940.558	4440.635	312.874	448.006	298.183	8535.802	355.253	264.267	2770.842	143	0.941	813.325	377.094
15103.581	15968.119	11462.107	20417.424	15546.946	22871.274	12378.616	20000.47	746.756	360.99	328.335	554.633	4522.516	1182.802	268.339	11469.998	226.564	355.215	246.055	1553.289	15657.826	555.119	132.455	1568.671	3517.664	888.67	592.758	285.971	2463.414	2419.747	378.196	3813.425	157	0.921	896.296	376.551
21576.726	22485.08	16455.772	28903.369	23084.762	33052.26	18456.363	28993.843	757.004	276.253	313.318	338.268	352.887	585.53	244.387	9663.735	233.705	278.002	354.03	4682	235.619	4130.139	142.55	1235.926	4786.08	290.707	536.284	273.709	6791.887	479.967	304.851	3544.058	105	0.997	942.129	376.1
22949.606	24393.584	20431.073	30374.212	26155.282	18019.332	14654.194	22808.929	883.743	341.307	334.468	313.789	474.742	587.628	233.575	9413.513	240.743	225.89	372.66	2735.582	359.317	379.383	161.337	1125.886	5116.676	320.383	482.857	283.098	8543.412	462.386	444.891	2791.896	128	0.952	1230.094	377.461
20242.468	19390.656	16714.1	24233.844	21778.408	28466.534	15824.26	25128.41	896.577	367.159	322.596	425.725	390.409	1013.27	256.628	9537.029	183.6	208.685	330.991	4876.002	359.318	1205.172	130.395	1265.262	3947.151	316.894	392.912	282.129	23560.208	864.145	276.562	3438.606	146	0.972	1263.007	378.178
22706.081	22751.638	16479.624	27506.543	22742.647	32492.173	17012.287	28581.118	791.815	354.529	327.063	380.977	1501.541	1302.699	265.463	11563.237	190.749	217.398	372.493	2189.918	1717.805	401.763	163.004	1827.454	3221.79	319.829	542.867	293.256	13127.434	1625.964	311.534	5510.918	144	0.867	571.354	378.201
15546.829	16868.498	12409.807	22487.032	18845.653	27137.128	16452.783	24259.326	776.616	299.917	282.206	479.33	337.821	879.197	259.959	9710.123	227.02	254.055	353.765	7371.445	184.354	484.366	170.419	1237.708	6408.491	299.647	300.653	280.025	9564.478	852.198	269.437	4094.485	115	0.901	835.9	377.596
23557.208	24459.597	18105.91	31412.088	25680.41	36183.947	22492.365	35444.845	952.122	817.527	385.577	540.824	6879.58	7377.73	343.579	10209.991	239.748	261.268	183.453	2206.467	10156.761	420.484	150.555	2371.581	2754.522	318.51	1515.723	294.869	747.743	6879.827	269.838	6041.404	122	0.997	857.156	378.09
24172.16	25138.576	22334.686	32417.645	27765.182	33901.876	21567.889	31197.148	718.419	808.603	316.093	398.801	2133.952	732.658	296.07	10043.67	164.717	228.32	351.632	2898.075	12521.966	4338.821	110.123	949.614	5635.142	424.773	438.68	273.16	5888.433	565.999	281.088	2332.042	144	0.933	1287.917	379.924
18736.963	19498.371	13942.874	24468.187	19492.805	26096.131	14285.356	24659.43	966.525	1202.836	350.123	522.523	7772.238	1897.125	290.195	14011.862	208.731	318.675	273.663	2548.079	11042.093	481.083	156.131	2088.691	4404.264	358.366	604.994	292.921	4276.795	6822.312	298.274	5400.896	131	0.958	603.363	379.179
21233.947	22154.068	17120.946	28915.435	23788.514	31891.959	19205.328	29156.167	859.982	320.715	307.571	392.386	685.168	703.016	253.128	11195.568	253.929	308.203	401.636	11118.338	473.334	489.918	164.488	1229.304	5076.671	314.633	407.052	291.199	11728.665	715.495	280.343	3525.603	290	0.798	846.9	384.879
16739.225	17572.278	12680.452	22111.144	17592.778	24301.75	13946.748	22910.259	778.731	1536.754	343.012	548.891	6787.848	1917.115	312.955	9861.241	229.34	305.997	154.77	3623.826	12158.536	503.082	144.67	1826.742	4277.722	337.085	1290.71	282.568	5065.92	5170.111	288.762	4802.637	124	0.972	867.839	378.363
24236.189	25049.007	18845.199	32322.691	25914.958	27649.266	16320.691	23336.351	804.013	270.543	348.609	300.726	341.484	934.002	218.264	8335.682	247.809	232.461	486.291	1106.917	230.232	32398.528	143.481	1032.71	5300.457	379.073	424.999	287.997	8079.439	435.494	282.851	3202.609	118	0.941	920.398	379.847
19605.485	21725.255	16131.266	29559.173	22389.641	26163.498	14291.457	21015.029	738.084	280.466	309.699	322.938	368.625	607.793	238.643	9601.701	227.774	296.58	426.933	6582.843	313.093	555.954	164.687	1052.655	4896.705	304.393	313.622	279.213	6822.022	537.249	287.235	3199.941	148	0.959	952.649	378.872
19130.924	19928.163	15533.784	23488.731	20598.052	27438.082	15238.908	24192.143	641.095	278.524	256.285	268.272	258.247	667.299	211.368	9359.644	193.07	179.917	220.75	1320.891	235.87	313.412	132.359	995.808	4776.46	297.965	315.869	287.789	8010.524	589.483	1042.726	3867.921	215	0.949	494.007	383.109
21438.948	23015.934	16982.044	31540.442	22604.791	34470.416	18932.454	29481.495	704.76	279.123	323.869	306.885	266.655	489.114	224.216	9476.679	226.762	290.533	422.525	5831.024	171.482	9926.714	135.917	917.917	5208.596	306.877	420.737	286.121	6820.236	292.432	292.384	2424.288	104	0.987	933.644	379.712
23162.513	24870.86	18801.61	30672.731	24643.349	32369.96	18912.439	30284.712	844.748	399.997	339.393	388.833	3186.791	1487.643	260.846	10694.828	186.203	224.419	284.873	1980.542	9137.758	397.061	143.197	1772.71	3696.102	476.545	619.88	303.293	6768.431	3513.747	314.298	5431.759	158	0.852	559.215	381.057
25828.119	27752.025	20946.477	35646.027	29352.727	39321.318	24652.317	38886.321	1057.815	516.819	376.258	495.065	5432.774	7290.372	317.249	13405.871	215.306	263.893	334.821	2141.646	7188.18	560.038	179.532	2372.528	3426.321	417.494	674.372	296.105	7712.42	5709.183	315.235	6444.726	231	0.801	616.942	382.4
15719.516	15881.425	11698.519	19749.757	16446.338	25115.783	12679.588	19721.912	496.727	221.801	236.565	254.371	312.049	649.794	226.647	7522.643	154.617	195.026	321.855	2045.734	218.119	269.445	144.745	772.712	2815.132	256.156	289.126	267.479	8145.921	659.288	278.22	2311.746	135	0.976	642.1	381.707
18697.431	19703.42	15495.579	23617.64	21035.288	26852	17528.578	25993.4	974.256	382.506	377.576	432.147	373.01	982.409	256.616	11407.645	242.317	272.949	288.376	2216.091	489.031	1006.697	222.923	1961.703	6192.337	359.643	400.852	328.137	17088.295	875.644	265.902	4737.397	219	0.917	765.144	382.281
27173.5	28185.021	20551.866	32356.987	27175.237	36426.765	19637.034	34242.655	919.061	420.948	350.674	413.403	2351.541	1426.038	262.289	11606.69	224.783	235.22	170.443	1824.411	3800.525	409.147	137.81	2006.843	5442.351	313.457	672.014	291.593	10252.762	1888.174	308.391	5498.539	166	0.95	470.886	383.837
16942.517	18477.332	13548.037	23234.904	18358.294	26066.942	13807.233	23919.759	802.469	704.708	337.936	389.83	4671.658	2156.536	248.572	12500.909	166.914	205.338	216.195	1782.01	6337.372	412.961	132.134	1705.864	1771.963	410.625	560.147	299.279	4973.018	3950.863	332.787	4697.523	204	0.829	526.461	386.275
17302.412	18658.734	13983.858	23688.412	18911.839	22691.572	13739.593	22953.244	921.298	342.532	325.332	336.537	1012.942	902.958	247.676	13221.466	193.929	272.83	307.023	1871.854	758.605	401.279	143.152	1529.624	2919.71	331.903	386.369	280.835	8855.129	1032.749	278.673	4476.873	126	0.988	589.667	381.905
19616.072	21989.437	16093.425	28763.576	21036.275	29817.49	15227.246	26647.562	1087.654	335.917	313.773	481.653	646.004	1119.498	249.218	11794.154	206.335	222.57	172.157	3567.576	710.403	344.51	148.091	1508.827	4695.795	312.887	421.231	282.454	25591.519	1376.652	330.251	4566.206	161	0.935	461.102	384.295
27162.744	27252.203	21105.606	32989.651	28026.148	37747.639	21555.02	34157.85	813.517	739.167	308.881	383.318	2623.512	1019.287	212.643	11317.374	204.745	358.001	277.386	1444.183	4456.217	489.491	185.601	1499.487	5198.59	441.086	451.32	293.278	11335.082	1163.48	280.84	4032.104	128	0.963	743.156	383.016
26602.772	24804.217	22368.171	31092.005	30173.472	29902.431	15642.894	24807.593	814.301	302.473	317.309	469.944	1457.137	898.412	265.297	9878.929	168.967	211.746	391.62	3204.1	5744.922	16348.023	126.516	1235.709	4908.297	288.313	443.676	282.943	10078.573	846.67	267.085	3587.087	123	0.899	1277.687	383.785
20470.224	21593.854	15961.603	27969.569	22603.471	30863.763	17807.647	28041.531	979.008	327.609	304.84	341.813	345.451	715.514	256.49	12833.941	227.248	318.266	378.041	1357.818	198.331	487.216	168.212	1437.345	4016.366	332.03	354.423	283.504	16464.242	432.727	330.593	4144.948	155	0.9	822.003	385.081
20583.094	20846.204	15783.673	24869.941	22630.203	32989.187	19438.001	28818.15	800.231	305.484	290.048	345.273	405.091	616.627	269.01	11254.094	209.278	307.251	256.328	4337.321	174.628	460.639	145.714	1153.225	4301.056	327.933	292.612	287.81	13847.343	432.267	264.757	3321.549	121	0.977	832.45	384.128
21076.151	21916.047	16430.946	28320.142	22820.916	32364.399	19670.357	31913.256	881.255	811.144	364.009	481.166	4425.426	5368.102	298.047	10411.217	248.784	267.118	293.481	4726.855	8157.144	453.717	162.642	2009.988	3416.007	314.018	1307.149	295.367	2241.378	3874.553	310.748	5247.177	153	0.945	861.173	385.095
21008.632	22644.512	17061.68	29957.826	22580.488	30107.303	17934.25	28286.798	806.35	304.894	358.088	443.114	663.631	877.381	252.761	11240.539	253.435	273.345	473.278	1630.174	1688.364	17494.941	160.5	1540.928	5038.409	314.708	427.087	289.158	11668.928	834.231	293.928	4202.286	125	0.968	916.004	384.236
25845.061	25863.497	21851.068	31478.195	27728.709	32830.017	19265.983	30125.786	859.224	579.476	320.913	352.77	421.649	1112.224	254.946	9601.763	239.899	221.704	281.867	6485.406	257.664	1441.707	155.111	1630.124	4782.914	310.441	423.708	284.064	11129.999	480.618	332.313	4715.946	311	0.735	1223.548	390.066
25558.629	26532.723	20752.605	31069.68	27357.165	28397.94	17219.007	26163.585	733.983	291.23	308.391	412.89	1107.481	675.772	225.008	9216.37	247.031	274.155	573.372	2373.771	3240.271	4704.638	138.485	1223.018	4211.987	366.077	375.517	274.332	4435.72	928.954	289.032	3488.532	176	0.895	895.932	386.642
22016.302	23570.089	21001.556	30510.069	26573.928	25062.854	16647.5	25689.256	928.487	324.78	343.595	443.246	429.95	1104.355	268.724	11221.53	196.344	226.879	306.128	5015.429	716.26	615.74	141.36	2009.765	4380.984	294.501	416.505	281.397	15968.453	706.623	293.392	4434.973	152	0.915	1258.178	384.895
16082.763	16852.585	12180.277	21515.644	16233.819	24223.155	11731.027	19934.209	668.613	291.732	256.013	284.027	571.309	709.287	218.566	10441.896	177.626	212.458	337.391	2970.432	435.594	364.931	141.842	1140.793	5523.602	297.061	350.285	282.917	6004.987	622.879	338.272	3755.402	175	0.882	514.803	387.157
20144.946	20899.54	15636.542	26543.909	21662.146	30618.711	17340.006	27557.935	812.59	288.635	299.682	304.29	471.529	1021.002	246.97	10371.3	187.472	247.32	331.963	2590.748	273.706	373.645	174.948	1193.261	4165.074	283.877	322.44	266.118	21047.247	1058.015	289.633	3663.486	215	0.901	633.426	387.747
14676.015	15748.98	11929.023	20356.911	17294.869	24897.704	14851.134	22441.978	674.233	309.469	257.857	355.507	706.832	738.252	217.178	8462.543	151.326	229.069	544.557	1680.056	920.011	333.189	174.295	1009.34	1758.036	352.063	374.069	290.152	6204.905	720.953	273.208	2883.847	141	0.913	715.011	385.223
14560.615	15391.209	11583.684	18163.936	16290.329	21093.459	13484.951	20220.497	675.503	299.153	255.991	311.558	2176.828	717.607	220.887	9566.807	191.532	232.902	280.491	1710.554	21540.126	387.011	141.475	1142.428	6446.031	372.516	396.159	312.526	1789.728	1163.665	283.445	3319.943	144	0.985	791.201	386.132
15654.635	17266.814	13633.238	23011.178	17802.413	18081.497	10264.589	16618.013	764.066	272.81	352.24	424.572	325.641	1109.597	225.147	8803.677	231.003	215.34	323.016	7605.968	228.024	23850.254	133.733	1386.823	4046.946	277.383	349.725	295.042	10105.382	776.572	287.907	4825.757	131	0.958	883.424	386.538
23409.804	23762.41	16262.732	29429.184	20726.88	24167.839	12000.307	18429.655	869.968	487.391	357.388	343.015	363.983	658.21	234.959	11626.438	249.03	300.309	496.212	16550.404	258.96	387.941	182.806	1270.519	5659.408	309.582	431.219	282.472	11283.473	475.144	305.889	3477.119	131	0.986	957.828	385.866
17449.634	18874.519	12997.441	24577.874	16170.505	25588.773	11874.921	16802.359	614.558	275.417	306.709	299.067	503.049	226.91	219.95	4061.756	192.479	279.964	405.503	1606.029	2245.108	279.646	151.577	351.928	4947.451	292.338	348.744	281.815	4114.399	239.924	293.045	742.931	127	0.955	995.728	386.335
26602.215	26165.259	22962.074	33070.083	29897.172	24677.564	14968.364	23386.673	834.43	306.504	284.045	362.376	520.427	982.099	243.637	8603.718	206.656	224.186	424.296	6486.53	1390.967	5779.945	144.42	1298.315	4714.038	285.361	426.63	289.455	8923.633	818.503	300.894	3942.476	186	0.895	1238.952	386.962
23594.602	26886.181	23640.872	33666.311	24880.965	31642.002	25671.145	37208.505	935.859	394.546	327.99	534.752	2366.402	2144.953	339.517	10620.756	174.239	206.226	321.891	10582.315	7172.651	653.018	131.593	2017.836	4012.047	404.667	419.487	269.543	6726.786	2907.336	281.772	4796.508	208	0.879	1298.404	388.375
14457.689	14750.028	11351.317	18362.6	15624.355	23079.909	12628.77	19862.174	698.762	303.183	392.862	350.212	283.074	667.558	220.047	9240.19	191.162	180.266	320.164	3024.677	214.592	8731.361	161.889	979.113	1175.145	285.421	359.546	289.002	14005.951	823.452	294.048	2921.806	99	1	924.864	387.106
17863.452	19540.684	13907.321	21260.353	13760.007	23045.482	12019.3	18648.062	604.344	269.706	304.72	245.751	268.117	326.334	219.74	6070.823	201.781	267.877	326.44	5044.79	298.908	244.787	152.744	542.008	4693.702	289.226	323.918	283.33	5114.051	244.618	297.112	1515.726	146	0.961	988.438	389.096
14362.54	15563.487	11718.137	20653.069	16244.116	21639.178	11842.309	19576.484	795.362	323.621	303.766	341.535	457.286	681.892	246.537	12676.429	167.067	219.257	367.105	1380.409	244.092	400.83	159.303	1398.146	2529.244	403.691	358.16	283.98	15582.325	584.196	299.451	3566.694	191	0.928	577.694	390.406
26329.362	24905.868	21971.131	31823.77	28388.785	27160.725	20396.2	30235.512	1006.613	395.811	363.813	422.455	530.142	975.538	278.676	11618.438	215.34	195.194	417.055	6741.222	1352.611	10484.71	153.9	2429.834	6920.932	299.989	392.54	282.588	12713.098	553.412	338.729	5132.667	174	0.856	1252.098	391.368
22524.979	21609.43	18429.888	25826.868	25926.059	35748.304	20892.234	29636.389	1325.028	580.718	459.11	577.793	1106.155	927.722	383.253	14922.541	234.932	218.212	369.618	1398.712	3558.839	771.402	182.818	4790.689	4678.507	327.976	436.364	291.721	12003.639	820.592	321.249	7514.575	187	0.879	1329.896	392.377
19899.681	20697.467	15526.84	24961.896	21822.543	29528.048	17097.387	28076.355	923.108	362.416	345.66	414.477	1550.075	1843.709	281.193	11693.172	204.266	244.732	282.81	3147.124	1562.581	587.006	198.465	1924.026	2545.745	296.855	417.806	270.666	11773.46	1551.991	288.918	5691.982	120	0.969	619.6	391.35
12806.078	13136.279	9657.506	16708.764	12589.136	19712.938	10774.063	16530.247	600.812	225.069	221.572	231.874	400.807	504.45	211.374	7335.46	154.613	220.619	312.298	1691.611	391.965	301.689	143.52	647.098	2127.697	274.74	289.971	255.332	2261.459	461.498	279.317	2133.339	126	0.976	646.762	391.802
14198.069	15122.762	11177.08	19171.846	15608.605	22893.858	12699.423	20876.879	825.157	365.07	332.535	437.496	4981.815	2009.083	266.545	9693.003	170.861	246.511	271.777	3934.958	5681.519	22502.622	175.288	1822.376	2246.642	432.015	495.555	285.174	6327.138	5568.205	271.882	5037.386	193	0.823	691.034	391.697
15352.211	16425.861	12601.545	21747.473	17541.482	24967.337	14896.039	23333.182	805.037	340.419	293.502	331.208	2013.918	929.997	220.151	10822.519	224.045	284.99	239.556	1806.265	3894.466	454.23	154.609	1387.591	7281.507	393.745	496.585	293.413	17115.218	1054.509	271.996	3974.496	102	0.987	741.696	391.225
13783.975	14442.026	10818.832	20229.732	15250.477	22574.535	11198.598	17636.19	522.159	216.829	255.687	231.283	210.897	356.785	198.284	5692.664	175.339	205.054	457.101	1048.355	143.626	3290.396	146.54	501.103	3209.08	281.328	311.355	258.596	4713.676	305.158	292.527	1350.939	115	0.999	942.187	390.848
23889.579	24107.748	19571.04	29590.372	26159.001	33709.291	21410.381	34751.787	903.11	499.853	337.45	626.114	4850.978	5139.174	368.362	10758.922	156.13	191.938	139.648	1786.406	11028.17	6742.217	132.082	2392.554	2751.733	1240.63	346.698	268.618	1885.042	3710.593	277.872	5361.269	215	0.838	1311.542	393.188
22674.883	23505.019	18048.214	29554.321	24662.979	33439.548	18963.011	29469.548	804.13	614.049	307.632	413.592	3187.132	1444.951	225.276	11791.851	206.662	292.077	257.915	1298.922	3895.942	424.514	167.914	1177.869	4581.119	479.682	623.481	294.759	6790.534	1958.539	280.292	3323.976	180	0.916	722.678	392.567
17089.025	17892.001	13417.999	23028.912	18843.52	27188.021	15659.983	23356.96	810.662	313.117	286.836	399.686	1108.02	969.006	239.067	10966.365	195.203	297.151	231.616	2908.325	7224.465	439.025	167.352	1497.596	4220.903	430.848	327.122	300.172	5595.476	842.113	278.139	4202.616	146	0.888	756.664	392.295
14271.269	15480.712	10386.463	19020.737	13588.271	17986.869	8203.613	14861.572	1103.929	350.353	335.172	454.483	423.946	723.926	234.889	14201.421	222.442	279.67	242.336	1618.842	258.685	444.372	160.195	1375.597	3811.724	349.583	365.69	289.944	19919.775	716.692	282.055	3530.598	114	0.948	431.096	394.053
12841.9	13663.669	9519.449	16949.63	13461.244	20989.22	9669.69	16487.532	706.784	252.009	245.394	267.142	243.003	470.817	202.967	9149.87	167.741	189.106	435.984	884.834	228.843	328.257	138.271	840.007	1807.267	298.457	316.735	274.271	13391.582	439.99	266.883	2202.706	131	0.947	445.775	393.454
14902.964	16010.123	11519.624	18800.514	15700.745	21788.871	11095.651	19379.619	753.26	313.306	286.817	296.471	1314.683	529.523	214.825	10718.688	181.253	199.484	253.651	1317.016	2437.265	361.074	135.003	1240.442	2487.945	296.53	449.678	282.337	19162.724	953.673	277.87	3153.092	143	0.978	474.668	394.213
17484.368	18159.446	14036.193	22280.649	19677.103	25718.087	15875.329	23533.11	644.355	260.871	259.026	315.531	952.052	576.348	237.493	9422.693	184.851	268.749	473.457	1048.147	2831.602	474.91	145.09	942.55	3239.448	302.282	327.21	278.063	12151.174	781.391	273.359	2944.533	202	0.88	833.262	397.426
17590.243	18282.959	14021.531	23228.703	19404.316	27300.111	16263.839	24237.13	911.232	249.75	288.32	260.27	297.377	437.413	204.732	6652.76	261.051	231.795	431.631	666.509	304.12	4569.883	136.079	709.989	3777.073	289.706	329.972	259.779	5104.439	341.77	294.995	2075.05	151	0.978	898.599	394.692
26220.797	26399.749	23826.382	32467.554	29859.402	33908.324	17705.24	28527.933	961.11	360.134	325.213	412.621	450.246	1063.237	260.053	9858.479	188.562	182.504	402.78	4137.378	266.298	9491.696	155.171	1839.464	3976.126	304.73	383.969	272.621	11145.528	601.108	544.536	4886.696	145	0.909	1246.272	395.997
28082.332	26835.558	23025.053	31450.128	29719.094	36952.152	22578.404	33954.456	1021.873	368.085	337.156	404.334	881.942	1121.335	290.815	12632.192	186.252	213.438	361.249	14036.085	1480.303	635.823	143.24	1739.486	5079.298	340.368	315.419	282.335	13764.521	947.167	276.624	4244.087	142	0.971	1291.317	395.127
19486.814	20840.354	15585.415	27008.78	21978.33	30795.362	17982.512	28596.795	929.242	657.529	349.824	502.769	8288.978	4223.805	290.345	12355.172	209.823	256.086	285.281	1712.396	10679.507	552.53	191.196	1805.795	3575.027	621.747	820.486	283.292	6258.552	7041.109	284.916	4670.944	239	0.87	707.195	398.186
18857.476	16365.962	14183.987	19563.996	20769.937	22755.136	14835.377	21778.113	1142.524	482.641	395.142	475.473	605.341	1150.993	316.242	9299.556	270.296	210.482	296.972	5455.643	725.454	664.183	153.886	3363.109	5206.19	327.161	343.896	292.901	8553.335	762.217	332.323	7338.866	135	0.898	1228.989	396.944
34503.261	36311.055	33031.337	42393.88	38519.383	34630.633	32897.709	39730.29	990.996	607.104	329.135	645.572	1160.478	854.632	301.379	10128.79	188.561	270.532	413.845	5408.402	4834.189	460.393	135.343	1425.34	6520.647	327.549	493.198	273.613	13195.006	1160.876	271.005	3865.254	287	0.803	1271.73	400.319
11584.543	12756.7	10193.324	17670.05	14050.409	20420.187	11708.336	18698.569	616.599	254.434	256.653	266.9	338.012	617.736	221.514	7613.122	148.052	205.916	353.765	2478.693	186.209	303.351	153.389	763.439	1933.048	284.653	292.372	273.048	13445.867	868.594	271.657	2550.581	115	0.999	628.909	395.883
12675.245	12874.073	9860.574	16547.274	13567.58	19391.142	11430.94	17434.321	556.232	250.264	244.976	340.305	288.42	656.91	220.283	7975.728	189.964	217.955	454.148	4333.966	218.223	387.597	154.018	980.385	2290.744	282.959	322.549	271.775	5224.446	520.199	285.882	3614.976	98	0.993	854.194	395.092
35250.425	34909.521	29846.604	41117.679	40132.797	43278.509	25315.12	32640.908	1154.476	436.036	388.404	500.464	618.546	661.168	303.325	13093.053	211.777	285.949	481.723	3861.719	316.352	574.555	183.948	1966.576	6486.883	279.137	354.483	292.279	8972.367	353.081	330.122	3782.584	129	0.982	1343.043	396.725
28881.493	35855.279	31713.519	45327.128	32803.142	30725.001	25165.752	38358.932	1168.138	520.001	448.789	480.013	576.079	916.143	326.705	14421.632	193.002	269.423	487.72	2497.443	620.527	585.185	156.58	3936.467	4519.925	307.778	388.165	291.837	10095.67	478.994	288.085	6632.375	129	0.982	1349.702	397.027
15038.55	16922.584	12112.622	21804.307	16389.774	23751.085	12192.845	20077.983	839.206	332.08	314.668	444.868	400.907	1042.189	244.257	11299.414	215.842	214.401	215.146	8208.492	245.699	438.949	141.57	1585.549	4570.6	325.02	340.297	307.285	6063.613	676.841	322.607	5495.311	139	0.787	493.946	399.932
25507.989	26365.758	21016.836	31236.072	28239.957	33573.789	20827.868	32093.607	774.726	360.165	305.55	319.198	391.321	611.939	253.561	10994.774	194.356	251.159	356.625	7515.9	162.584	439.414	154.001	1244.36	4278.067	289.342	333.62	290.804	10765.861	408.192	269.714	3454.552	271	0.806	596.356	401.921
16513.296	17626.12	13086.309	22404.944	17666.616	26154.612	15036.562	23268.853	738.276	291.994	378.122	412.003	325.389	792.836	236.166	10127.001	239.886	268.413	329.28	6652.858	188.302	665.164	160.658	1306.19	5750.091	292.339	339.209	292.037	6888.415	659.246	323.502	3850.235	159	0.923	935.154	397.45
23987.275	24998.303	18533.869	30062.214	23348.158	23716.431	12288.114	19809.2	656.687	288.257	311.744	285.381	270.557	589.81	226.38	8078.153	220.043	280.441	351.329	2603.777	212.846	418.654	174.212	897.319	4439.783	312.747	324.201	269.02	5728.345	460.968	330.022	2816.014	127	0.995	975.406	396.854
16317.447	17709.765	12289.994	21967.565	16342.437	26911.57	14044.025	21820.304	701.872	298.491	327.235	328.303	333.122	639.124	241.814	10904.095	204.073	303.93	254.666	9455.057	190.614	410.264	164.473	1064.552	3930.811	309.318	349.398	288.628	3286.698	403.791	318.549	3015.603	197	0.866	992.261	401.602
25690.567	26434.353	19992.972	33334.532	26584.41	27697.589	15221.568	22994.128	747.02	302.153	521.288	321.857	323.648	610.905	222.528	9982.023	247.825	284.328	588.608	4065.983	231.757	838.248	176.742	1145.003	7635.066	277.584	404.636	291.662	18431.191	909.877	299.302	3319.866	106	0.993	918.443	398.5
22641.069	24832.001	17836.272	31103.197	24472.9	27956.387	13877.997	23249.187	1168.524	352.495	327.098	446.177	1125.3	839.103	237.741	13222.291	221.175	261.854	275.748	1508.718	1103.823	383.624	159.83	1500.403	4255.357	347.735	359.511	285.035	14719.973	1076.674	293.906	3881.391	171	0.913	437.904	401.857
22998.547	24695.537	17852.957	29459.534	24744.672	31409.725	17179.419	27901.622	994.437	367.173	360.166	298.554	451.04	918.257	256.038	11283.375	216.663	255.939	301.719	1443.674	203.41	539.031	154.782	1626.333	4118.385	324.981	387.327	304.451	9277.995	538.649	684.482	5170.098	114	0.99	502.105	399.833
22525.77	23244.388	17607.972	28769.141	24301.635	25229.949	12419.699	20279.264	697.724	262.86	272.099	242.35	302.451	561.566	195.966	7673.383	179.106	259.352	339.837	1577.029	164.717	264.6	138.168	761.172	4120.891	316.478	315.637	285.586	3809.144	530.076	594.274	2739.975	136	0.994	510	400
11974.114	12565.418	9240.651	16322.069	12825.564	18749.049	9596.986	16158.99	716.59	314.087	295.425	450.599	337.496	961.842	222.597	9670.827	174.55	184.129	257.963	9368.307	287.785	359.682	131.963	1750.549	4998.854	314.515	329.471	296.046	5515.193	982.689	314.027	4757.453	126	0.886	550.929	400.746
20180.21	21197.098	16331.599	27829.305	23286.953	30479.799	18584.684	28202.782	846.447	758.137	306.51	469.269	4599.568	2080.573	247.464	10916.02	200.456	349.126	206.033	1402.112	15706.936	499.152	157.299	1480.581	4231.495	785.075	422.311	299.281	2550.446	2923.793	265.778	4163.139	199	0.841	750.093	400.545
16890.337	18636.892	14552.614	22853.295	19563.774	25559.817	16342.796	26061.616	834.038	352.356	328.624	444.583	426.05	1125.303	276.93	9903.023	198.965	223.788	230.4	8700.404	185.572	546.225	171.826	1996.54	4337.408	284.281	330.174	299.65	8303.217	697.585	291.693	6066.306	120	0.981	611.3	400.375
10606.139	11367.807	7926.075	14052.549	11096.098	17002.537	9199.102	15939.279	804.881	341.92	301.264	461.27	3890.141	2981.974	283.842	12787.308	168.583	194.917	182.697	1739.905	16571.989	488.183	152.647	1926.412	1049.202	498.719	596.951	270.97	1506.571	3868.954	291.862	4451.015	125	0.94	652.796	401.26
16604.838	17096.489	12573.504	21543.115	18601.442	26640.546	16053.388	24959.26	804.777	347.516	318.028	519.444	2645.77	1304.286	246.454	10410.292	202.418	225.602	181.232	2116.429	4419.056	479.358	172.944	1580.329	4556.662	441.025	476.078	298.815	8374.873	2368.075	275.581	4835.234	106	0.993	717.566	401.292
9447.882	9854.988	7476.534	12711.044	10452.284	14825.221	8819.167	14048.974	685.704	290.373	293.553	445.945	289.337	995.358	225.634	9370.268	437.445	582.068	254.525	10429.869	193.347	480.931	146.454	1633.935	4282.093	289.808	286.796	296.632	3609.537	818.739	285.486	5197.756	117	0.88	860.346	400.56
26161.637	31234.487	27265.72	38429.515	32437.591	38348.927	32724.945	45208.871	925.629	423.735	316.684	431.563	1649.567	1118.697	310.504	10803.946	153.468	220.427	390.507	2184.793	2657.673	19630.207	139.813	1704.002	3704.949	377.028	424.906	268.748	11015.342	1251.572	268.101	4481.082	111	0.935	1315.644	400.455
34263	35061.686	30151.291	42350.934	36028.109	48568.464	29331.024	42278.629	1143.485	580.087	465.721	594.024	646.184	1252.861	334.079	14434.882	216.221	241.174	343.033	9078.207	309.905	629.951	175.511	3442.368	6913.471	303.912	418.49	304.135	15258.826	563.18	305.371	6849.769	159	0.957	1334.953	402.613
21586.944	23872.32	18539.766	31011.806	25423.579	33898.047	19822.862	30306.343	689.307	320.54	289.837	315.968	361.271	471.307	240.557	10731.004	173.235	261.611	475.025	2431.31	165.251	442.193	171.732	997.419	3885.733	284.884	348.99	287.9	17183.332	360.963	264.093	2570.98	120	0.981	585.333	401.342
16049.862	16638.654	12277.151	21206.607	17107.988	22878.141	13468.73	20464.311	867.137	332.535	335.957	413.522	321.29	716.478	220.193	12339.293	265.545	311.489	476.353	1299.5	231.523	1299.835	175.328	1352.511	4547.29	296.893	434.092	290.139	21344.879	427.289	304.966	3719.788	123	0.936	877.045	401.63
15158.831	16241.448	12202.24	20688.867	16960.606	21678.117	12365.352	19462.031	602.414	291.313	261.663	295.869	301.526	618.727	244.285	8320.462	187.651	186.452	361.61	2899.503	184.456	314.054	137.072	891.931	5659.888	283.776	339.942	285.762	17975.059	962.225	288.394	2830.062	157	0.955	574.124	404.538
14383.149	15852.601	12334.226	22508.706	18201.884	25761.215	14108.581	20993.81	690.175	245.972	275.868	262.726	353.134	665.418	202.486	6474.093	194.076	216.764	218.921	1082.115	212.175	311.949	144.778	997.325	2680.313	282.815	331.763	276.058	4699.731	403.008	311.517	2792.113	121	0.977	903.921	403.442
34612.147	28494.992	24964.679	34698.404	36085.139	49261.353	29020.157	42219.299	1568.256	678.328	562.037	659.106	660.557	1064.571	359.593	16936.44	293.577	259.162	360.953	3211.381	364.508	820.496	156.348	5248.31	7222.715	322.318	439.762	300.154	15084.185	574.074	298.307	8651.302	128	0.952	1326.664	403.523
17136.864	18345.483	14044.165	23841.497	19167.128	27491.547	15468.807	24456.984	779.528	371.011	311.068	377.711	1248.295	991.56	255.114	9091.244	202.946	266.428	278.15	5476.158	1859.972	472.384	143.563	1793.863	5852.453	309.758	358.102	280.759	4127.98	1281.413	300.032	5151.552	198	0.855	671.879	404.96
31029.72	23437.899	19900.116	24639.729	30025.86	42066.506	22658.069	34424.963	1187.452	357.095	330.097	383.603	560.187	1253.028	280.974	12896.938	166.696	205.681	351.214	12857.345	264.806	723.619	132.318	1745.214	3617.949	297.283	482.651	278.658	13441.199	564.311	282.988	4709.9	122	0.968	1290.861	403.262
33531.805	32963.863	29237.159	38443.636	35425.594	41785.983	35098.511	46671.194	911.315	1038.115	322.311	413.446	976.18	2508.425	308.601	9693.689	158.018	237.344	332.273	3617.425	920.895	2522.04	177.183	1809.839	4339.034	317.769	482.037	277.52	9748.976	944.41	286.536	5009.783	191	0.949	1299.38	405.966
43603.687	37614.878	33886.505	40592.812	44054.925	48383.845	31067.041	44233.055	1009.39	1231.101	331.182	404.518	660.77	2406.846	289.972	9069.656	184.191	240.789	326.635	1692.96	681.138	24353.873	153.875	1798.933	7703.133	309.503	387.973	278.208	13005.09	652.494	287.939	5312.877	147	0.932	1308.813	405.459
11186.163	12234.063	8473.64	15134.052	11630.256	18490.488	8827.254	15670.557	894.603	357.048	348.047	400.945	383.6	836.5	280.263	12187.174	171.528	227.257	360.099	4466.509	267.809	396.936	154.269	2418.487	1643.092	317.091	301.013	281.836	10247.952	562.311	294.622	5594.732	98	0.98	397.071	404.561
18209.277	18514.782	13615.216	23519.418	18723.124	20740.154	9963.869	15848.847	580.375	232.124	232.921	214.974	214.928	386.607	193.951	5948.842	156.909	179.373	358.777	760.053	176.238	237.528	114.399	503.8	3408.158	274.696	314.228	284.27	6186.065	428.246	313.793	1618.726	120	0.969	520.425	404.65
12726.066	12904.059	9401.662	15320.296	13418.529	19711.23	11281.035	18254.534	938.526	415.163	367.206	482.743	943.944	1401.296	291.613	8929.457	199.522	210.089	144.953	6619.466	1500	587.084	142.539	3119.542	3126.301	338.329	345.245	298.653	5627.154	1101.581	276.495	7586.372	102	0.955	682.676	404.176
15538.543	16088.367	12125.766	20770.422	17405.272	24757.359	14897.175	22999.572	819.531	349.705	374.334	448.976	871.254	1123.3	247.62	9463.876	212.522	220.893	211.76	4546.375	2524.029	549.655	172.895	1689.479	4417.35	411.154	380.391	289.945	10155.629	1700.329	277.04	5411.93	105	0.984	725.986	404.843
20926.035	21896.571	16543.599	27947.048	22904.058	26524.105	15361.288	23022	831.36	340.258	326.859	361.94	1704.061	918.141	231.64	11671.002	234.058	309.244	375.477	1252.907	3839.84	711.519	189.472	1478.708	5569.721	409.372	438.098	313.789	14172.171	1154.904	265.796	4142.67	123	0.964	763.134	404.427
20885.09	21601.635	16812.556	27417.717	23142.055	35373.642	13600.14	21181.234	617.669	257.956	285.296	291.193	325.097	445.826	192.58	8594.538	210.347	246.14	500.095	7714.682	223.085	375.333	147.913	881.303	3211.953	278.781	314.465	285.426	5565.242	372.372	311.87	2461.713	140	0.984	919.029	405.557
27223.732	29338.575	24540.151	36764.367	27669.104	38847.574	22623.179	33117.931	1228.511	1053.299	416.172	512.63	751.121	1449.619	315.881	13400.859	190.65	240.766	287.882	4309.176	6148.518	604.595	164.38	2346.544	3829.229	318.434	372.408	283.553	12078.891	1060.466	284.868	5818.357	187	0.852	1344.757	407.789
12979.678	14017.355	10763.892	18863.767	15078.468	20633.487	10942.374	16643.337	648.73	268.452	346.161	311.089	378.03	661.179	217.508	9854.131	201.362	217.645	428.001	1670.207	323.428	443.476	184.019	1200.821	2268.226	283.431	343.268	277.497	14739.164	548.046	305.556	3325.526	137	0.926	889.807	406.807
17384.876	19345.425	13874.626	22250.754	18179.472	25824.423	12153.805	21518.936	1039.46	380.479	353.069	402.167	513.108	842.186	281.751	13745.136	193.733	219.97	316.723	3484.691	462.639	477.525	180.957	2054.816	2892.48	341.785	353.396	292.815	11753.202	754.904	301.392	4888.32	156	0.974	364.66	407.808
19776.832	21176.864	15289.344	25599.902	20730.267	27235.287	14536.711	24749.127	907.671	362.996	331.792	328.143	441.092	851.757	232.782	12201.044	215.326	217.337	287.872	5529.768	204.783	541.536	153.737	1664.514	3343.192	327.115	364.833	295.667	10734.846	514.35	355.594	4907.588	176	0.866	497.341	409.312
12409.161	13048.255	10175.082	17157.569	14397.343	20705.938	12806.072	18611.434	916.137	296.884	245.45	366.666	2151.292	605.752	244.34	8361.918	171.528	195.462	430.205	2261.343	3572.023	2465.404	144.252	952.825	1482.2	297.513	282.958	286.367	5678.716	1742.162	278.56	2903.041	126	0.976	850.452	407.611
36364.134	31960.467	30015.774	38733.007	41589.49	44059.794	32985.714	44379.931	1270.059	574.649	475.316	445.165	521.049	911.687	352.382	11223.695	256.47	269.472	379.874	5704.558	299.277	810.907	165.406	4304.854	5018.202	330.134	377.797	308.158	10704.664	391.976	303.262	6844.132	108	0.98	1255.889	407.056
12012.54	13630.964	9101.861	16407.307	12452.98	18837.165	9997.779	18680.84	789.203	372.149	353.002	520.122	5345.379	1373.379	323.523	11759.087	183.767	200.888	203.964	3594.854	7758.589	350.642	147.801	2559.796	2348.888	343.865	470.532	282.094	4671.762	5059.519	310.01	7229.505	100	1	420.62	407.62
17209.183	17787.568	13906.73	23097.509	18857.085	24893.837	13771.582	22174.068	601.304	275.38	256.583	333.695	287.526	453.147	232.322	7646.949	168.749	227.332	467.846	5462.143	157.654	302.987	134.28	756.223	4031.886	257.149	316.682	289.295	8483.467	454.338	281.342	2400.542	158	0.904	584.165	409.266
15639.338	13568.929	10650.319	18606.928	14869.799	18127.953	10377.528	16005	930.546	302.356	275.598	274.446	353.703	613.47	227.46	10663.546	238.576	260.943	382.067	1669.342	317.717	379.591	145.835	1004.322	5761.273	268.757	356.465	269.449	12262.564	844.175	339.957	2671.853	106	0.98	634.094	408.311
16346.53	16757.869	12988.073	21664.261	16730.283	24045.16	12977.457	20036.015	728.149	730.953	257.31	392.278	5494.903	982.405	230.585	11015.743	190.78	433.723	195.344	2384.153	24418.349	343.334	138.82	961.548	3746.172	604.966	872.538	290.824	270.614	2150.153	278.599	2368.616	126	0.921	798.817	408.643
30855.11	34650.939	31885.361	42197.048	34234.941	40532.314	31210.654	43843.912	1109.658	406.13	353.359	412.391	555.815	914.049	264.038	11405.573	205.001	252.428	416.376	2070.517	263.692	873.77	147.265	2001.546	5122.023	293.848	492.623	273.056	11770.531	461.468	274.56	4797.796	175	0.912	1319.06	410.523
22285.485	24057.198	17900.407	28057.234	23569.125	33176.27	17237.079	29513.377	991.948	398.876	374.37	412.068	467.423	937.931	281.523	11744.769	180.74	249.424	315.815	3677.313	259.516	412.421	162.475	2320.534	2945.076	321.813	367.192	276.184	11886.831	614.168	311.192	5472.678	152	0.963	373.322	410.447
19821.231	20826.739	16116.987	25580.199	21941.192	29584.816	18469.493	28403.541	843.581	353.322	335.124	402.857	1091.367	1172.281	274.488	11240.105	212.383	225.349	318.893	5951.988	986.533	1515.653	159.17	1974.628	4657.519	281.359	320.765	285.001	19198.022	1313.803	299.48	5690.909	262	0.759	620.435	410.954
24890.15	26079.446	18585.301	31497.853	24726.895	29349.687	12318.278	21987.837	1108.095	477.365	398.455	425.865	561.463	921.922	269.459	11431.876	200.525	247.864	277.086	2483.536	255.911	393.862	169.361	2288.874	4195.992	336.39	377.932	285.646	16599.184	464.396	294.287	5046.86	147	0.862	383.051	410.541
18715.824	20213.356	15423.509	25792.653	19257.031	20326.738	10818.182	18117.113	676.693	278.388	286.993	302.639	254.972	628.441	207.376	8694.322	191.733	206.327	387.21	2223.393	186.152	307.835	125.635	912.003	5573.833	283.492	336.009	293.254	7681.532	785.389	604.101	3428	113	0.981	514.624	409.65
19406.06	17132.3	12912.488	21423.879	18048.911	24164.635	13860.115	22543.032	968.316	358.815	313.383	399.872	2603.415	896.009	271.106	13360.889	216.585	286.675	335.815	1628.497	13306.636	586.053	176.904	1798.665	3710.03	419.408	381.545	259.785	5698.765	2169.547	295.518	4020.774	168	0.884	642.708	412.238
23726.568	25419.129	21981.695	34729.307	28966.318	40462.331	25915.068	38778.31	978.981	390.185	312.712	395.218	461.376	1072.118	268.531	9714.918	216.121	241.209	350.612	6461.036	259.878	565.34	150.35	1945.867	4606.227	310.187	284.41	294.217	11087.438	404.141	295.488	4704.039	180	0.82	1232.394	411.144
43111.5	39115.994	35953.148	44057.494	44027.115	53018.275	41598.939	48231.686	956.35	460.934	417.369	412.632	521.865	1017.741	321.005	10212.078	201.571	260.712	357.942	9390.55	250.175	479.725	158.29	2978.64	7314.133	326.758	317.017	287.15	12416.187	438.018	293.088	5716.358	144	0.923	1264.021	409.993
11196.053	12123.499	8646.312	14224.804	11722.609	17044.394	8619.758	14653.859	658.048	277.748	288.372	353.056	771.914	992.051	249.333	8609.682	155.094	186.993	252.101	2835.59	1047.747	301.289	155.139	1324.625	1412.625	309.425	318.416	282.894	6912.162	986.659	289.212	4574.52	98	0.993	411.194	409.908
15923.801	17181.97	12223.413	20955.008	16302.586	22786.684	11592.364	21093.81	841.322	365.271	301.485	475.244	5566.14	1354.925	261.628	11887.08	182.539	239.613	192.538	1877.534	12968.367	376.812	173.863	1690.219	2635.479	357.162	615.362	273.424	6502.756	3579.492	287.525	4556.701	151	0.886	437.765	411.884
13986.473	15441.16	11742.129	18979.56	15417.007	17678.658	9451.881	16184.211	799.274	297.677	277.057	307.595	360.996	781.904	216.653	10447.566	194.463	201.418	239.197	1361.161	349.24	343.236	156.892	1180.046	3537.561	351.514	291.986	275.753	4798.197	702.2	361.613	3799.891	135	0.987	455.278	411.981
18779.958	20595.354	15528.644	25149.046	22439.878	29347.756	19828.255	29912.09	903.124	441.363	370.435	652.163	8899.863	1494.5	313.756	12511.069	229.622	241.801	351.795	2278.685	20978.313	551.677	166.604	1893.38	4325.36	433.921	708.619	292.473	3423.604	8156.181	274.496	4802.83	137	0.947	718.551	410.792
16562.029	16769.49	12982.112	21102.214	18699.537	25869.211	16247.427	23138.157	656.336	268.943	280.153	327.794	344.804	875.508	216.955	9822.738	180.84	276.909	453.972	1675.156	290.06	15594.53	146.578	1172.167	2706.6	284.642	318.782	289.337	12630.247	542.075	294.999	3428.374	153	0.955	862.644	411.487
14359.497	14616.072	11249.923	18544.828	15563.612	22449.095	13418.237	20459.098	772.955	1402.727	311.429	370.624	1079.461	760.375	232.391	10869.685	236.997	252.551	444.837	1088.662	2642.851	2813.941	182.712	1220.86	3572.092	349.944	467.812	274.243	7418.562	771.026	300.55	3376.203	113	0.981	880.385	410.535
25584.749	27300.308	21544.736	38064.678	30952.801	45116.459	23664.66	34249.867	716.227	299.366	338.393	368.043	682.946	1401.554	248.707	9169.58	235.088	282.317	468.282	1412.681	1162.115	433.706	211.124	1302.915	4734.914	361.406	389.177	283.124	8777.945	726.253	307.302	3748.362	111	0.935	908.869	410.194
19189.696	21591.15	16061.625	30837.408	18874.914	26200.193	12683.457	19565.189	651.104	406.376	294.636	287.2	337.274	496.871	231.294	8188.729	227.721	367.169	546.434	3632.398	153.478	430.395	163.763	725.9	8378.083	346.356	326.489	290.407	5968.816	313.448	321.184	2176.376	154	0.951	977.455	412.409
30909.911	29911.3	23672.176	34929.892	30448.546	32688.891	18971.852	25855.836	1091.414	501.128	382.121	482.244	693.402	674.615	288.495	11538.629	186.043	260.572	379.669	5502.647	5775.47	365.299	140.799	1506.678	5960.119	319.613	363.012	283.794	13901.045	720.512	275.38	3404.855	223	0.818	1353.796	415.572
17659.889	18534.205	14199.389	24097.173	20643.002	28667.104	17052.069	25070.606	722.174	294.765	313.963	409.901	7165.821	873.049	248.994	10916.214	179.287	285.266	372.478	1806.216	12043.619	457.8	159.338	1128.875	3071.807	439.239	325.362	290.911	15989.842	3570.24	296.581	3367.934	126	0.948	775.738	411.992
29982.608	30889.354	26142.997	38419.757	31842.043	42743.476	23231.331	36169.449	1061.147	423.328	367.265	480.294	512.023	1002.79	274.04	12076.563	193.845	246.241	378.464	4836.631	263.357	511.388	144.81	1685.574	6362.81	303.281	345.131	274.42	14579.069	714.929	292.051	4648.782	456	0.695	1336.539	418.776
26858.496	23493.668	20351.673	28339.066	28386.671	38368.932	25858.474	36673.523	1085.896	385.553	350.217	387.157	2525.906	1203.31	301.016	11473.447	199.205	237.925	316.46	5851.835	1875.482	522.393	146.359	2411.391	5770.192	308.951	340.614	277.655	6482.384	1344.295	272.314	5481.795	194	0.892	1287.918	413.273
16650.94	17444.507	13448.348	23024.828	18575.594	22162.31	10983.604	17484.279	728.959	308.664	278.849	367.54	428.812	593.733	233.456	8780.018	189.375	243.575	323.286	6190.039	185.394	490.648	142.083	1065.686	4087.43	261.783	304.985	286.689	8002.273	526.308	276.186	3441.444	99	0.99	597.449	413.985
29898.393	30018.25	26368.938	38488.804	32637.399	37667.681	27061.125	40654.464	1018.531	411.793	331.165	326.064	422.839	837.962	260.758	13060.864	192.019	238.164	392.588	5588.748	240.315	1897.62	147.516	1757.336	5737.767	293.803	417.295	285.006	15719.342	513.486	286.896	3946.348	149	0.874	1250.883	414.339
32350.503	33052.526	30033.526	39245.861	37048.726	43584.725	36886.383	48271.508	1193.117	433.73	391.02	413.024	914.222	1021.621	304.969	11249.827	217.549	254.303	381.197	6195.524	662.659	519.138	159.238	2985.932	6070.491	315.236	416.203	277.345	15349.309	734.707	280.79	6101.125	234	0.818	1277.043	417.316
12267.994	13304.114	9367.031	16072.105	12591.15	17994.385	9451.34	16889.007	747.947	361.583	334.263	506.669	495.509	1228.892	274.375	10190.983	199.377	164.99	196.863	13347.054	213.686	342.188	167.427	2269.863	6016.399	343.878	322.249	319.467	5473.889	910.324	316.221	7419.096	116	0.898	472.543	416.509
13816.129	14021.753	10348.996	17280.929	15512.01	22682.824	13737.729	21271.14	1185.004	417.069	320.358	529.606	6824.815	3982.838	306.208	11755.132	187.673	218.794	277.133	2428.911	14692.681	7011.384	164.32	1776.397	997.845	325.024	433.514	303.449	2603.359	5681.576	287.014	4446.686	115	0.969	842.561	414.561
38622.28	37383.391	33673.679	44982.945	42862.694	52426.047	41502.492	54357.761	1101.614	410.76	362.165	364.323	455.282	910.208	289.393	10458.574	215.674	234.056	392.883	6070.438	246.233	507.733	156.92	2216.185	7169.782	312.066	342.515	266.209	13559.027	390.88	279.732	5140.469	123	0.964	1267.451	415.256
30820.698	28637.634	25373.438	34018.236	33455.517	29770.227	25012.534	36267.904	830.752	365.777	304.454	331.16	426.368	893.795	266.319	10410.893	162.012	235.775	391.4	1466.259	212.16	782.503	168.058	1514.725	5274.851	298.448	330.716	260.092	9694.998	395.725	280.108	4143.793	192	0.911	1300.948	415.526
24806.054	25588.954	20188.103	30874.615	28543.664	36631.113	23736.185	35396.238	904.341	2071.068	354.162	566.296	8011.226	1882.665	295.378	11787.745	223.42	266.475	291.702	1554.327	18601.973	599.036	158.673	1604.45	5142.734	574.909	500.117	290.093	2439.839	5471.257	271.291	4235.591	175	0.912	722.774	417.997
16442.788	17234.978	13451.807	21085.459	18406.793	24547.146	15952.212	24787.812	799.46	376.794	336.4	540.376	4995.699	1955.25	297.546	11029.723	201.044	235.818	299.48	4334.383	14384.506	1017.177	145.212	1867.362	2969.07	335.716	395.628	291.575	3306.29	3459.644	297.725	5463.269	171	0.922	834.506	417.611
18393.242	19605.686	15446.435	25732.113	22115.836	30345.337	19688.965	28126.72	849.084	332.09	316.614	350.878	942.379	1356.02	255.047	11376.015	203.57	288.507	482.221	2583.678	1138.464	29834.207	166.165	1438.003	2854.799	289.796	473.197	294.742	10006.399	1182.716	302.095	4521.588	142	0.886	853.648	416.261
32110.419	33343.481	25698.16	43801.988	35681.931	49355.392	31617.127	46117.586	902.105	391.582	395.026	559.308	2496.162	4327.917	305.997	10805.737	240.521	279.959	282.944	1228.504	4760.112	530.562	203.033	1997.849	3770.636	791.775	407.524	279.358	3298.979	2710.053	321.062	5587.149	159	0.887	907.494	416.525
12225.708	13321.853	9645.658	17101.769	13128.355	19734.448	11150.771	17826.101	668.176	497.942	335.573	353.448	364.59	1093.712	256.093	10541.735	177.112	231.474	286.747	4843.391	204.79	412.791	196.995	1605.503	1356.667	311.223	335.228	289.206	14167.644	606.534	342.348	5304.422	137	0.937	956.281	416.682
27414.135	27613.995	24685.643	36340.039	32051.699	44376.624	28444.742	42406.643	1071.751	644.408	381.822	395.66	452.138	1047.02	295.283	9935.55	228.005	244.451	388.329	5597.009	263.361	761.367	154.386	2827.929	4841.649	300.542	355.514	300.273	8701.124	401.907	295.93	5805.255	177	0.863	1235.076	418.189
18701.815	20938.848	14160.156	26656.998	19861.747	31465	15021.588	27068.399	1042.392	523.899	428.456	393.902	3646.824	6388.785	346.424	12136.633	203.526	241.164	185.774	1585.66	7180.735	478.638	155.838	3538.779	2457.544	595.509	1091.425	290.175	2661.231	2864.025	320.758	7812.294	113	0.969	405.173	418.013
21798.088	22912.551	17075.802	27050.382	23430.922	33754.772	17709.728	28552.644	792	318.057	306.708	354.301	311.836	656.486	234.635	14269.904	207.657	236.979	284.1	8822.517	191.118	456.384	126.811	1278.17	5148.584	303.396	585.269	293.813	18005.771	671.721	279.038	3245.297	115	0.999	502.378	418.343
21271.888	21635.13	16798.856	27308.801	23942.598	32733.911	19613.256	29368.867	837.852	881.214	325.447	364.859	1632.385	1410.003	236.538	10518.107	203.617	313.007	491.753	4699.274	3905.565	434.97	259.151	1525.449	3209.172	417.896	392.715	298.602	11404.368	1345.893	268.853	4314.447	173	0.942	747.361	419.627
35347.543	33111.914	29599.333	42080.571	37632.041	46979.994	25776.071	39048.917	1040.45	354.957	304.923	305.039	395.036	997.906	248.913	10010.397	217.411	249.106	502.56	2494.429	242.55	737.548	156.482	1352.913	6364.075	290.089	297.499	291.739	16184.835	737.681	282.583	3712.414	116	0.965	1259.629	417.922
18994.738	20521.14	14676.486	25066.073	20304.406	30126.601	16212.718	27819.071	938.328	381.811	366.519	391.833	2350.132	2598.903	311.118	10543.666	191.063	221.611	175.478	1871.188	4067.341	487.413	151.148	2815.675	3121.667	401.259	610.426	285.598	8850.916	1733.536	306.758	7406.039	252	0.858	417.992	422.27
16068.219	17468.669	13412.775	21245.671	19608.111	27094.226	16449.86	23591.063	680.302	284.157	258.199	292.841	252.269	784.713	236.72	8137.39	156.011	207.756	308.853	1454.708	226.087	284.718	141.507	1012.777	1990.269	295.286	308.972	277.489	9099.975	588.134	299.5	4257.938	135	0.898	529.952	418.967
12775.457	13310.577	9819.104	16825.786	13620.397	19276.413	10779.251	17758.999	784.59	2309.587	302.993	378.28	4644.907	2143.082	271.784	12439.401	223.451	320.514	253.981	1688.335	29043.538	530.532	163.189	1645.152	3355.319	369.229	450.926	290.058	1132.919	2573.152	271.897	3978.728	108	1	790	418.5
30614.003	31984.39	25558.525	43779.293	36129.817	49913.315	32114.509	46560.101	862.774	399.729	406.101	710.445	6547.961	3432.101	347.283	11239.613	242.415	392.889	187.893	1317.277	11022.451	722.693	202.869	2032.677	4433.43	891.738	416.979	282.032	3139.978	5906.34	322.849	5458.415	123	0.899	898.752	420.012
16406.605	16418.243	12337.949	19762.307	17192.826	24792.726	12407.963	20427.854	607.064	249.522	245.084	277.728	229.051	689.846	220.951	8633.453	169.717	170.307	287.19	2239.268	182.192	345.417	120.064	882.091	3931.021	283.225	371.416	279.124	4556.684	397.513	308.472	3443.817	168	0.915	511.679	419.423
23501.919	24291.38	19038.801	32592.566	26070.663	35524.083	20811.582	31064.498	868.488	916.859	345.208	441.245	6352.83	3498.805	262.063	12150.643	232.593	357.385	221.34	1858.448	19946.573	538.498	191.96	1499.933	5013.129	930.833	460.972	301.534	3470.501	4507.951	273.58	4154.444	159	0.887	739.047	421.5
22834.756	23119.24	18402.365	29293.374	25450.17	26734.336	14201.983	21207.389	859.219	375.983	300.681	501.121	6407.445	981.363	238.385	11456.084	233.3	337.395	644.79	1531.248	17668.966	472.758	182.057	1075.711	5349.271	467.29	376.882	285.832	11376.632	3465.121	283.526	2847.225	116	0.965	775.25	420.707
17140.835	18813.605	14265.128	23509.895	19653.342	24324.767	16096.035	26153.472	954.901	3158.145	371.202	695.487	18447.763	2490.267	341.899	11383.206	216.044	208.463	156.334	2719.788	23145.4	566.009	163.006	2144.39	3679.467	431.05	671.141	284.307	264.88	15546.883	287.248	5196.985	111	0.994	714.05	421.014
26353.202	26186.852	20050.645	32667.462	27858.829	38877.518	24060.763	36371.521	869.051	430.496	359.423	551.58	3658.639	2522.241	291.4	10836.422	255.279	313.489	156.141	1926.099	15160.115	514.6	185.2	2011.221	7930.824	476.177	377.425	284.715	2609.227	3636.027	364.391	5253.056	106	0.949	915.151	421.585
19560.512	21193.637	15382.687	26803.871	21063.977	32002.823	16072.009	27416.034	966.361	382.664	380.163	502.785	906.461	1567.266	284.222	11475.127	184.576	212.675	210.795	3037.22	616.701	512.785	145.455	2657.875	4573.945	308.261	335.4	298.636	20704.707	1214.476	339.315	6791.924	251	0.774	381.624	427.241
15749.789	17781.385	13337.696	23157.791	17737.226	22481.655	12265.017	20008.455	896.447	322.597	302.367	362.432	325.255	612.033	218.287	11461.281	203.228	246.17	279.374	2740.343	212.621	367.879	120.726	1073.673	3739.582	321.951	440.419	287.027	17163.647	663.147	272.419	3018.277	100	1	495.62	421.38
27635.078	29371.809	22917.945	37644.302	32594.581	44268.186	27154.304	39923.023	835.38	1224.577	329.573	302.692	2812.051	2841.259	279.701	13055.172	222.976	290.581	465.661	1618.764	4401.664	643.013	180.896	1711.998	4509.046	315.871	580.361	294.569	10836.743	1819.226	296.301	4539.653	176	0.875	612.318	423.869
19530.238	21067.898	16203.011	27231.873	22314.002	29444.127	18110.868	27151.604	756.129	588.144	293.44	408.504	2271.352	1000.299	256.134	11206.316	194.174	250.643	347.692	1222.549	6188.951	5780.429	173.463	1342.127	2907.296	355.336	522.86	279.505	7728.425	1349.241	328.752	3772.239	192	0.891	689.995	422.198
19827.657	20519.285	16258.326	27387.174	22988.186	32684.155	19836.024	28969.487	689.713	323.349	305.999	376.555	1847.578	877.261	258.77	11354.168	207.505	308.342	412.555	1423.422	6921.854	7141.337	187.805	1400.571	3665.019	309.219	498.954	296.061	5681.572	1339.974	307.605	3567.587	134	0.882	858.761	421.597
30143.959	29712.119	27392.938	37662.174	34604.893	43239.817	32422.648	45296.924	1059.46	418.375	359.649	378.388	427.11	1021.071	292.416	10547.86	211.947	215.286	365.459	3013.312	276.217	605.999	157.837	2670.372	4438.094	313.349	446.966	280.972	8627.585	421.905	283.182	5948.381	182	0.917	1267.363	423.165
31782.674	32899.567	28944.125	40236.609	36220.44	27425.206	19598.256	28513.062	1023.554	370.895	325.85	427.469	469.126	879.633	246.094	12242.245	180.169	253.327	412.139	9344.551	220.234	393.081	144.239	1298.762	5973.797	300.103	324.435	284.164	12261.074	356.177	274.507	3595.168	209	0.923	1317.964	423.419
14431.052	15432.803	10860.061	19354.023	14930.746	21917.171	10767.068	18887.397	895.73	502.362	318.729	422.757	3855.044	2621.955	281.634	13638.514	175.196	236.162	221.036	1823.802	10545.329	507.243	186.96	2070.718	2374.019	574.447	518.406	278.115	4336.752	2676.706	281.305	5016.038	158	0.864	443.709	425.684
17575.022	18067.262	13269.081	21687.342	18122.262	25642.021	13539.652	21503.318	894.258	313.802	288.555	404.707	324.816	782.641	237.119	9867.532	199.419	263.787	306.469	3453.284	200.53	292.577	146.067	1213.143	3899.442	299.891	312.182	285.425	9610.931	573.604	304.829	3983.406	146	0.961	539.308	423.315
20546.1	21999.479	17892.531	29574.336	25580.408	31874.304	21594.33	27669.818	725.819	399.702	288.499	346.086	632.546	849.281	221.894	9893.911	188.987	318.182	778.149	1264.7	3003.431	854.851	190.616	1217.76	3221.169	403.777	352.15	302.026	17066.035	594.422	274.059	3406.481	234	0.869	764.145	424.735
17109.962	19574.156	13875.455	25061.332	18217.114	26060.616	13479.635	25943.008	1037.012	594.049	417.925	423.099	5249.171	3339.823	326.736	11758.24	209.545	230.341	203.445	1898.18	8402.167	458.875	157.273	3272.103	3361.562	524.677	977.383	298.898	1484.891	3882.699	327.716	7670.355	96	1	402.521	423.552
14825.147	15541.531	11706.186	19282.138	15890.585	19822.85	11545.176	18197.935	717.204	292.529	256.354	334.838	346.639	743.458	230.237	8050.419	164.717	204.338	217.954	3126.501	211.746	343.248	132.003	1105.691	2878.599	274.235	311.879	296.021	4928.936	437.474	296.52	3840.895	140	0.947	575	424.771
17666.635	18469.669	14724.679	21844.693	19688.266	25858.181	15423.865	24021.252	798.961	316.868	293.551	387.261	982.843	845.05	244.296	10437.807	208.521	203.265	472.567	4336.448	1419.439	607.276	168.197	1499.197	5264.596	292.418	327.029	308.128	11498.211	1167.575	286.963	4477.203	135	0.987	588.759	424.537
22220.299	23792.934	19082.879	32509.464	25700.945	35412.118	21059.907	31678.625	835.06	472.757	349.784	459.093	6552.667	3917.958	258.258	10957.782	231.126	369.301	175.726	1157.722	13571.952	620.435	158.754	1414.92	5387.97	1528.999	466.113	313.399	1940.165	5685.396	284.519	3932.285	102	0.987	728.627	423.922
17759.241	18601.076	14467.205	23921.309	21545.941	29373.116	20106.813	29082.319	841.62	414.644	321.715	426.573	2791.081	1384.506	279.513	10703.429	197.303	257.619	317.839	2148.455	8235.942	728.313	187.795	1973.164	2212.274	403.996	631.154	296.608	6317.824	2024.326	291.93	5761.72	179	0.911	803.578	426.986
21396.993	22778.392	17502.223	31256.958	24574.847	33409.259	21556.299	31843.058	834.371	1164.674	397.415	453.421	4143.498	2529.753	311.999	10176.172	235.124	372.131	237.039	4303.769	14109.638	574.247	148.558	2104.208	4131.705	630.349	357.755	294.5	863.101	2793.328	295.251	4946.903	120	0.903	871.183	425.217
18785.567	19921.42	15638.094	24113.039	20607.292	27509.955	16020.727	26664.447	829.042	317.413	293.827	346.969	306.859	889.01	237.874	10796.337	199.867	240.063	370.029	2766.307	218.768	369.904	174.103	1434.502	3609.409	301.55	342.004	283.518	12057.195	686.087	301.029	4791.933	117	0.985	528.5	424.765
12120.031	12739.52	10130.189	15762.914	13068.094	17624.692	9605.696	14632.059	811.315	349.074	332.515	301.916	971.575	1301.956	234.89	11398.076	219.126	234.16	209.128	3820.716	2120.22	746.245	128.936	1644.887	4405.2	307.3	350.204	280.421	12386.415	1143.173	297.546	5063.958	99	1	667.864	423.894
12489.838	12975.519	10001.134	15337.442	14100.065	18122.993	12458.981	18841.225	675.456	307.965	261.938	418.659	3005.855	944.019	243.291	10085.751	163.743	218.871	337.487	3326.61	3359.482	429.488	156.727	1421.649	1150.216	316.741	799.911	283.223	6160.775	2690.913	287.867	4803.536	115	0.999	824.091	425.161
26797.806	24927.348	20937.414	30188.137	28957.266	40233.963	24813.282	37228.569	950.706	335.123	302.058	364.283	1654.622	866.761	276.441	12460.29	190.009	232.701	365.205	4860.054	1337.391	455.514	156.716	1484.524	8051.412	301.532	305.646	266.69	9430.773	934.711	292.766	4050.464	143	0.916	1301.892	425.073
19399.412	18181.002	13436.844	23385.742	15416.754	26466.153	10993.255	19625.283	1003.981	377.596	336.417	449.207	824.591	688.491	253.543	12828.496	179.575	232.31	477.608	3499.628	5068.201	418.878	136.721	1217.963	4974.687	333.84	337.075	267.303	9294.321	385.774	269.135	3711.492	154	0.903	1376.526	425.253
21644.568	22256.981	17179.6	27625.583	24348.239	31771.186	20151.955	30040.275	783.072	435.397	347.232	487.196	5238.827	1939.149	286.626	10631.28	197.243	233.948	356.036	1435.894	12247.162	1094.618	162.464	1886.405	2541.837	385.355	855.898	275.397	8776.035	3754.989	522.338	5474.449	137	0.902	699.529	427.252
28861.917	29409.947	23640.077	34894.974	32329.131	39073.23	25259.128	36629.283	840.537	344.575	324.925	360.443	526.514	952.197	250.856	12445.101	212.171	310.047	445.693	1521.963	357.228	639.9	175.239	1380.878	4059.02	285.45	344.813	279.089	20985.885	935.725	288.896	4094.403	218	0.875	620.679	430.101
24727.243	25563.019	20554.887	34165.561	28355.531	36541.065	24813.067	36658.27	746.257	360.123	365.755	644.505	4374.734	1138.115	300.975	10064.355	214.001	315.395	337.499	1413.521	6968.393	527.445	190.25	1801.247	3875.109	357.263	323.298	271.614	6846.761	2839.854	327.698	5073.435	218	0.8	891.266	431.032
11857.061	12494.186	9487.379	16212.302	13251.14	20024.822	11908.676	18029.527	550.441	274.5	271.315	296.076	312.289	934.707	212.411	10088.732	185.321	207.402	317.295	3681.289	182.603	8441.314	189.018	1262.533	3238.854	296.62	367.154	259.871	7315.759	456.713	361.376	4477.61	196	0.857	939.724	430.005
15233.456	16883.295	12350.492	22191.017	17469.703	26521.709	13610.322	23098.056	827.786	327.745	337.747	389.934	1478.043	1377.38	270.914	12378.547	182.38	214.037	222.754	2214.028	1483.448	467.152	162.783	2195.824	2881.762	374.372	419.592	282.641	15997.511	1605.082	303.4	5653.699	156	0.915	433.455	429.955
22536.306	23244.049	18342.81	31363.175	26268.302	35536.193	23562.012	34929.253	699.702	411.653	367.842	851.914	7664.97	2570.303	330.603	10954.824	230.791	378.349	171.161	2456.971	18078.506	3634.004	165.997	1790.012	4537.752	765.203	346.135	266.46	1617.501	4481.325	327.473	4784.971	242	0.76	902.405	432.347
16198.83	17497.161	12109.642	23228.306	15538.706	28244.089	13793.845	22601.566	796.144	313.223	320.76	372.795	392.456	1070.687	251.235	8109.273	220.2	298.358	230.819	4434.776	275	435.143	157.655	1361.227	5080.225	303.192	279.206	286.261	7766.061	398.973	299.413	4686.685	277	0.712	1107.316	428.753
19221.743	20073.617	15981.193	27330.531	22684.742	30384.513	20462.022	29685.116	771.967	346.621	354.641	382.404	2476.038	1073.492	283.176	10607.519	223.219	287.427	426.726	1277.032	5976.241	594.105	195.591	1659.109	4572.943	296.383	328.987	274.164	10718.518	1539.668	325.711	4656.266	137	0.878	882.558	429.223
26055.787	27130.377	21767.782	34199.333	30178.121	34120.277	24136.311	34367.526	710.479	423.333	329.283	576.439	3583.404	1544.021	272.574	9839.339	225.272	353.628	339.614	1616.89	12422.419	1895.232	191.771	1595.704	5699.837	426.514	334.399	266.193	4657.909	2439.96	351.421	4762.438	198	0.812	914.035	432.561
21495.346	20922.723	18106.757	27905.216	22193.71	34092.333	22639.689	33768.244	880.869	380.598	265.454	351.585	347.631	764.163	242.218	10316.047	161.265	231.601	338.017	3586.06	220.252	3672.232	145.82	1233.857	3565.307	286.125	293.178	269.365	7828.813	497.936	305.792	3782.916	143	0.827	1291.024	428.332
19141.004	20123.967	14106.748	24006.756	20291.7	30386.352	15962.135	27025.449	1013.32	609.501	379.647	478.287	5871.76	12795.823	329.892	11820.897	175.254	197.278	255.623	2658.803	6605.629	438.866	157.827	2760.505	1781.037	311.638	660.013	299.462	7690.897	4902.999	301.939	6554.609	146	0.936	394.979	431.979
7450.686	7804.495	5980.545	10201.896	8626.369	12815.427	7405.596	11117.406	538.331	246.053	243.29	279.457	260.759	556.536	213.516	8654.524	155.397	151.85	273.42	1271.143	336.306	441.982	137.476	873.51	930.574	291.798	284.347	253.957	26532.521	359.617	293.81	2753.482	96	1	676.448	429.479
6695.029	11435.933	9794.296	14701.176	11386.609	17179.927	10109.014	16001.384	685.079	1337.899	392.626	289.426	367.337	3546.053	264.67	10687.976	183.396	220.203	209.924	1660.074	301.739	1972.377	170.16	1812.258	1713.765	344.77	308.404	249.044	11641.575	828.338	297.013	5748.714	121	0.96	1183.029	429.037
15445.777	16121.639	13237.979	20659.613	15994.768	25399.675	16048.732	24820.382	871.269	317.802	296.856	392.119	365.853	1323.272	250.383	8221.109	196.388	194.639	255.981	4726.525	250.764	407.074	146.258	1648.284	2464.478	273.222	334.259	270.755	12154.429	896.182	396.675	5857.03	180	0.886	1216.633	430.633
20948.443	23137.636	16801.606	28799.766	22695.748	32413.731	15463.634	27249.192	898.132	348.742	372.648	468.507	934.073	1325.57	265.192	13735.577	186.818	224.135	269.095	2152.083	1325.562	1218.988	144.257	1957.82	4883.189	344.897	408.933	303.055	23708.42	1100.916	430.56	5808.346	125	0.98	372.42	431.084
13840.233	15922.595	12063.357	21058.377	17142.844	22542.301	12389.075	19395.498	812.055	337.06	281.678	399.632	5049.384	919.874	249.302	11384.635	172.743	212.14	422.887	2022.249	10681.795	383.911	162.367	1273.84	2543.277	360.789	341.386	294.004	4256.663	4075.071	289.799	3754.922	109	0.976	476.729	431.271
13409.234	13105.575	10708.812	17232.169	15071.649	24146.027	13516.5	21801.618	809.391	290.5	262.144	464.836	377.64	1207.93	240.477	8078.804	169.614	170.508	170.609	6943.736	235.286	375.781	138.283	1559.101	4885.535	287.46	283.742	285.32	6444.859	735.964	299.185	6103.672	139	0.901	1238.968	430.781
24400.358	26260.446	20745.991	31670.373	27264.963	22926.334	12787.056	20458.721	1071.433	339.284	287.781	308.686	646.701	714.47	213.53	10231.019	211.135	307.437	449.712	1109.715	325.124	351.62	156.665	965.487	4934.436	340.194	357.723	284.126	6324.824	613.865	272.796	2996.006	137	0.963	485.186	432.515
19674.865	20524.983	15603.511	25588.838	21341.314	23868.25	13174.214	21254.121	741.188	913.052	309.208	422.877	2668.144	2075.343	260.193	10159.496	182.728	219.712	251.091	2991.161	8852.11	406.04	154.629	1542.134	4151.493	332.073	458.76	292.038	7425.33	2928.143	279.216	5015.444	225	0.819	553.984	436.104
19528.173	21322.58	16866.404	25320.53	23182.86	29065.658	21139.838	29762.297	835.977	385.523	331.404	431.034	1542.724	1111.916	278.31	10329.317	205.678	221.094	265.853	12764.777	2434.825	568.076	159.975	2072.848	3227.372	281.585	337.269	312.23	9076.447	1699.333	287.726	5887.032	169	0.943	593.021	433.198
26008.731	26792.828	21888.52	32281.122	29684.588	37023.773	23238.99	33162.058	844.478	294.723	284.839	347.913	356.417	601.795	231.033	10283.341	241.361	313.615	315.183	904.109	365.256	592.986	140.303	910.072	6279.906	402.499	306.767	249.45	8739.549	442.236	288.615	3002.903	238	0.909	656.723	435.063
13742.573	14785.545	11302.582	19790.64	16103.785	22167.197	13236.744	20508.531	781.378	352.501	319.106	361.003	486.636	948.764	259.926	13987.129	202.891	242.878	331.544	1948.305	519.865	881.323	193.21	1587.521	2507.186	332.495	324.728	274.825	28492.938	550.884	329.687	4601.46	116	0.989	693.379	431.836
14764.747	15264.324	11024.019	19013.481	15957.575	23596.721	13451.258	22171.328	917.09	618.815	364.345	577.971	10495.788	4742.837	308.888	11633.875	230.145	226.91	180.926	1926.352	17521.564	730.228	156.108	2190.209	2535.106	477.731	1559.074	299.109	828.36	7826.65	294.776	5458.975	112	0.973	706.821	432.205
22291.36	21899.41	17147.913	27529.978	24999.594	34642.9	20536.919	25167.553	824.754	363.16	312.302	380.938	2165.15	994.296	237.508	11116.8	218.126	313.972	464.285	3354.653	3853.245	551.55	182.887	1412.705	4197.181	429.456	545.834	298.713	12237.799	2028.332	274.866	4246.189	120	0.941	772.917	431.933
21471.526	22252.63	18186.392	26251.133	24109.057	27290.835	20883.469	27489.904	644.366	350.641	313.558	380.937	848.806	1004.262	238.718	9235.818	216.409	259.135	395.227	1248.491	2046.287	7460.309	178.241	1335.204	4109.207	331.521	340.372	261.886	4701.25	723.298	351.443	4639.365	237	0.838	925.968	435.15
13075.836	14492.043	10663.762	19698.403	14515.352	21974.192	12672.893	17912.525	791.443	394.345	380.893	279.158	314.166	1310.252	255.09	9850.272	207.588	308.951	258.833	2938.58	267.097	4142.738	166.072	1133.413	2653.591	341.063	362.513	286.892	22742.052	1107.803	346.119	3894.629	150	0.926	969.493	432.973
20186.839	20903.07	16515.782	28160.852	23144.487	30829.977	20816.133	31442.205	819.899	511.903	368.617	498.692	4400.717	1922.346	335.87	9114.168	227.039	295.357	179.262	1794.297	13416.248	466.759	155.395	2184.434	3305.189	600.02	322.86	290.769	1047.211	3627.139	293.89	5696.17	127	0.955	866.571	433.138
14824.817	13746.437	11314.161	18095.863	14601.007	23808.102	13626.374	22366.096	892.605	353.178	285.013	388.612	749.756	1275.685	268.14	8378.84	170.114	158.597	164.171	4956.329	6391.206	512.24	127.274	1862.417	3770.767	302.877	438.82	272.249	2622.013	955.201	282.818	6085.16	101	0.977	1259.351	431.837
30842.498	27557.158	23107.658	32432.132	29902.833	43259.703	20989.738	33662.145	995.549	333.561	312.525	372.226	873.211	799.66	258.131	12190.079	198.958	267.003	260.247	12797.415	433.932	764.716	133.319	1286.533	8141.43	354.452	306.612	277.399	16346.959	620.557	531.944	3755.067	131	0.958	1302.813	433.126
20216.957	25779.937	22077.544	33829.719	20884.239	18388.393	15246.272	22612.979	1002.146	372.938	329.402	410.792	621.265	1096.508	252.446	10342.77	161.198	236.688	312.665	5323.945	240.808	361.406	126.956	1365.23	3167.359	297.782	333.49	277.756	10541.345	539.332	288.503	4628.638	121	0.948	1323.921	432.401
16278.339	16713.086	11951.715	19377.227	15314.862	20869.593	9002.117	15553.663	761.41	290.555	296.86	330.544	506.426	818.099	218.705	10039.599	174.941	173.665	310.892	1863.613	632.541	390.689	118.659	1179.158	4991.476	297.799	292.086	294.957	8612.786	603.23	314.461	4256.068	110	0.998	359.145	433.564
21916.103	22959.339	18005.799	27367.701	25099.511	32586.098	22016.526	31806.753	885.882	435.521	336.533	357.297	645.637	1058.79	251.016	11505.066	192.952	266.632	350.683	8122.343	519.76	631.78	158.284	2053.465	2975.056	282.592	314.654	299.071	12311.986	928.695	295.32	5355.679	229	0.864	602.098	436.836
15960.564	16766.431	12930.081	21672.616	19578.821	26824.526	17485.238	24380.682	797.537	311.352	329.836	471.194	1630.881	1056.608	221.665	9611.897	217.651	227.69	218.15	2270.455	3929.72	470.658	155.612	1483.137	6075.396	497.082	317.814	313.162	13247.864	1858.983	393.907	4274.028	111	0.994	727.266	434.266
19093.94	19831.446	15363.536	25825.543	22608.413	30337.011	20923.56	31169.317	875.402	416.362	368.915	530.018	4416.32	2417.639	341.146	10642.699	217.255	236.92	242.792	1527.848	9635.326	542.375	160.957	2382.936	2317.495	461.971	576.536	272.497	346.599	4843.581	287.141	6016.223	164	0.906	848.244	434.079
13062.996	14411.447	10971.675	18221.302	14657.371	22319.756	12405.646	18927.244	997.533	391.409	563.525	266.295	322.94	1407.423	247.456	11381.531	245.559	316.697	224.006	2539.637	155.274	22621.004	149.673	1321.892	2768.241	288.375	487.743	291.683	12302.194	624.185	300.311	4263.757	176	0.895	1003.205	434.358
26667.626	25254.705	21446.46	31436.595	29202.078	40992.612	25627.339	38113.211	869.535	331.291	354.149	416.783	398.871	1244.493	282.671	8533.443	162.411	206.711	218.609	2842.488	239.516	7114.543	135.212	1624.581	4998.242	309.83	362.681	266.264	12735.077	737.999	741.51	5551.935	152	0.888	1281.842	436.283
18449.201	19293.158	14064.326	23973.244	19434.455	26915.49	14809.924	24344.848	827.085	1087.724	341.179	521.955	5533.026	9129.506	307.119	11977.658	182.518	191.714	258.709	3271.14	7782.754	499.931	137.438	2097.062	2897.276	344.059	783.943	307.35	4875.781	6445.388	292.665	6099.569	129	0.97	562.857	434.531
12803.269	13520.333	10498.642	15952.095	15039.564	19333.959	12920.057	19290.341	842.621	309.287	287.225	341.496	354.2	806.558	243.025	12087.665	195.021	327.933	322.961	3132.248	301.412	656.525	182.262	1431.253	1671.123	326.971	304.862	280.522	13775.798	405.406	283.101	4376.239	123	0.993	684.451	434.98
24930.965	25870.942	21176.793	32747.373	28799.391	36053.995	25881.562	31836.66	856.72	355.294	354	388.079	1968.042	1036.125	255.245	10300.31	218.194	357.085	532.719	2467.738	3291.653	481.033	155.569	1449.571	4477.978	405.389	635.765	309.211	12899.593	2043.632	267.552	4539.377	111	0.994	766.05	435.266
17311.027	16762.09	13641.599	22044.096	18238.916	28747.076	17549.069	27102.358	919.363	484.761	293.035	421.515	506.721	1362.02	264.863	8315.901	178.508	165.815	164.123	8082.391	1609.362	453.382	150.665	1661.987	4454.326	278.315	333.889	278.647	7226.44	999.474	326.423	6174.417	142	0.945	1249.113	435.141
18868.6	24360.284	21816.122	32835.984	20583.087	27255.798	27781.469	38492.016	794.837	330.644	335.732	400.156	355.821	1205.52	285.064	8676.332	147.044	181.798	236.521	2570.899	225.938	11383.609	129.36	1730.708	1927.876	288.755	395.269	266.977	11302.498	770.578	1194.001	6085.86	122	0.968	1288.451	434.82
31120.654	31262.19	26960.71	38079.702	31741.222	30462.677	16678.475	26661.194	1061.295	348.421	328.432	366.872	472.167	991.561	239.516	11007.803	176.047	286.118	332.46	2973.599	207.534	395.484	128.936	1315.743	5821.825	335.031	329.191	277.428	8643.433	393.542	323.67	4132.186	149	0.883	1314.842	434.594
18775.689	20401.751	13942.552	23673.894	16476.725	27528.95	10993.017	19071.341	1034.091	383.392	382.803	402.96	2848.193	983.367	267.933	14336.642	195.247	225.36	305.405	2204.535	3595.584	572.616	162.217	1633.421	4739.323	348.449	402.446	298.997	10616.526	1660.021	313.483	4071.018	156	0.821	346.173	435.038
20919.786	21775.955	17324.728	26834.679	24824.624	32443.076	23492.732	33978.891	856.713	392.919	346.044	463.566	3049.257	2981.165	316.553	10257.343	224.219	276.05	294.165	1833.27	7945.688	565.761	167.243	2308.757	2688.634	475.073	412.516	302.45	6039.799	2539.221	292.302	6243.678	173	0.919	802.893	436.344
15537.291	16232.674	12743.596	21458.948	18379.005	24711.85	15815.202	22756.678	765.683	363.165	303.045	362.335	2807.738	698.871	262.877	12063.078	194.235	312.252	392.592	1225.625	4474.965	592.013	237.464	1467.691	2942.509	286.119	400.564	302.846	7842.031	3941.517	291.15	3565.365	117	0.973	836.474	436.705
11879.579	12468.823	8240.242	17824.848	11601.447	13135.938	9026.531	16066.314	802.241	290.535	346.665	396.711	322.5	1284.265	261.638	8162.834	229.502	197.23	238.408	4790.13	263.915	649.993	154.727	1849.907	2589.692	284.394	347.202	324.317	4518.488	567.269	270.197	5538.408	101	0.977	1153.827	435.688
14673.422	15804.066	12276.104	19196.173	14746.392	22614.772	12886.934	21334.502	906.766	373.903	347.608	456.529	1261.945	1427.18	271.087	10860.745	157.485	179.16	144.825	5219.272	1182.518	407.782	129.079	1835.28	1880.811	308.931	339.997	273.16	11352.178	1026.174	487.97	6562.327	168	0.915	1337.786	435.357
20204.366	22554.428	17189.515	29931.287	24208.348	33990.367	19196.132	30270.954	939.814	584.156	333.984	299.036	559.239	1270.389	255.565	14188.231	158.761	290.766	358.888	1817.035	376.999	611.069	252.825	1700.345	2691.822	350.201	616.304	281.643	21348.617	523.994	272.827	4426.412	194	0.912	455.026	439.856
11901.179	13539.295	10583.836	18521.117	14504.721	20498.559	11603.108	18335.055	625.96	313.071	281.861	283.357	250.817	759.549	237.783	8364.554	144.891	183.197	392.285	1336.228	158.827	265.192	126.933	1150.462	2379.365	272.832	330.095	276.41	5249.003	400.605	282.997	3628.604	103	0.996	532.102	436.345
15541.887	15298.162	11576.97	19004.482	17261.16	24401.195	14982.951	22219.951	641.529	2425.594	269.973	404.827	4551.171	1141.236	257.689	10460.878	175.167	284.324	219.107	2545.145	14546.021	510.86	134.016	1412.032	2816.505	342.223	544.052	278.695	2046.195	3215.165	285.177	3934.47	122	0.945	789.795	437.205
16670.309	18087.156	12664.091	22552.155	17409.333	24289.222	12194.916	22124.445	928.99	364.631	378.912	484.418	3475.581	2583.375	283.077	12352.636	177.898	207.752	245.416	2278.901	7224.961	1124.935	154.416	2107.681	2995.576	488.55	435.075	309.269	8313.586	3171.86	316.195	6111.835	111	0.952	377.149	438.104
20623.332	21303.578	16911.71	27451.599	25376.064	32052.44	22951.278	31555.896	836.674	401.6	321.31	498.966	3778.192	1215.739	255.932	9385.32	197.907	247.056	334.884	2677.023	5734.407	493.574	159.7	1638.617	3789.248	450.139	370.121	297.896	7154.793	2963.558	268.433	5125.488	167	0.922	758.296	440.386
13037.685	13155.562	10325.418	16734.3	15298.391	21061.638	14188.995	20893.728	696.691	317.476	291.105	336.704	380.276	1025.449	224.083	10074.094	201.853	202.293	406.735	3048.315	271.005	8500.524	191.782	1510.409	3314.52	305.115	340.961	265.32	14249.863	960.451	314.337	4828.017	131	0.958	822.042	438.989
19922.81	21625.833	16351.742	26352.797	22506.748	28546.662	15676.706	26821.672	972.096	381.722	363.555	493.005	7371.208	2372.269	276.289	13213.832	177.01	244.342	231.964	1999.215	10559.525	395.007	147.389	1856.286	3031.895	450.338	422.589	311.934	4337.76	3978.838	305.159	4777.072	222	0.891	388.532	441.865
13975.768	15097.481	11435.315	19223.469	16438.186	23434.633	13130.662	21022.031	707.33	266.857	256.299	320.738	1100.47	1040.374	238.568	9124.248	144.118	176.441	195.417	1805.534	1460.334	330.486	165.065	1138.065	1492.556	323.187	321.884	289.673	4321.167	1227.24	273.446	4493.99	151	0.968	473.421	440.48
19877.565	19849.219	16039.293	22945.408	21772.589	26318.146	20193.035	28442.775	662.837	359.958	329.862	505.624	1482.876	1719.756	293.648	8123.761	209.417	228.873	176.213	2428.802	7319.982	347.471	154.407	2054.778	4054.602	392.792	285.556	276.492	3167.835	1387.271	296.895	6112.68	156	0.939	858.872	440.66
27505.688	27888.354	20663.517	33126.694	28222.985	39106.394	20943.661	34405.428	1033.096	1459.332	358.882	379.874	2044.045	2545.584	276.869	13759.896	184.569	283.403	287.377	3030.002	2293.229	599.563	259.648	2048.613	4309.081	357.108	478.124	292.09	20454.351	2358.49	286.603	5634.316	105	0.984	461.157	440.3
12639.537	13449.285	10224.819	17050.912	14272.466	20356.486	12096.055	19595.375	775.406	350.051	321.512	527.395	419.036	1345.022	272.168	9048.535	208.929	170.554	175.265	9280.721	192.138	551.348	138.369	2046.381	6244.492	294.031	315.967	307.956	5314.556	1087.153	282.882	7097.585	164	0.884	580.415	442.805
19681.261	20219.851	15973.199	24974.017	22940.16	29566.208	19797.236	28751.122	810.818	522.285	337.871	450.74	3798.059	1292.697	254.704	10519.264	212.129	269.037	345.225	2261.908	12231.271	586.446	157.78	1844.443	3259.581	469.798	500.202	304.399	5091.846	3493.458	255.912	5224.877	193	0.879	741.205	442.153
18741.353	19499.344	15638.457	24475.257	21798.089	27995.547	18857.168	27755.899	820.02	1169.799	307.334	404.362	2875.817	1037.2	269.764	11196.791	181.705	362.087	315.964	1988.137	9531.333	502.372	184.734	1552.08	3085.579	472.174	449.287	285.197	9245.882	2218.949	280.776	4011.981	187	0.879	780.388	440.602
12664.224	13524.994	10162.608	16989.293	13989.046	20999.814	12238.472	18020.434	662.551	297.083	321.754	275.238	284.408	1072.96	249.629	8530.843	177.41	268.012	219.234	2109.374	188.076	886.019	140.621	1038.347	2832.273	283.361	315.991	280.544	13894.198	761.476	331.399	3766.171	170	0.886	973.059	443.147
10631.743	11931.97	8234.862	15990.173	10926.692	19002.354	12620.634	17232.081	943.547	363.153	536.787	349.724	421.282	1588.201	299.345	9138.793	255.01	284.006	161.918	3130.597	245.813	582.714	170.304	1701.617	4133.804	309.406	326.244	274.644	16207.729	858.659	302.8	6131.363	124	0.933	1086.185	439.387
20039.461	20918.075	16800.582	26112.216	22383.925	22840.02	14001.365	20729.781	775.608	309.952	273.254	286.566	425.445	759.933	215.989	9084.849	215.567	253.567	377.353	1227.837	358.092	616.891	155.391	836.917	4368.082	265.572	311.08	262.267	4900.248	604.708	286.749	3255.103	177	0.931	627.268	442.901
15528.596	16187.863	12393.632	20176.466	17974.511	25483.081	15323.476	23358.723	847.688	424.83	327.954	394.245	3882.689	1165.397	266.605	13304.961	231.118	234.309	320.475	3707.976	10637.208	766.154	149.371	1747.795	4021.181	378.675	775.05	302.191	5981.787	2525.956	290.252	4780.974	164	0.834	700.5	441.012
16888.118	17793.298	14085.713	25868.419	19924.687	26662.688	16919.294	25188.897	785.726	433.618	318.829	513.89	4516.349	1243.291	236.574	11193.876	198.395	271.978	264.767	2114.805	16341.696	671.503	150.042	1367.032	3485.805	714.814	435.696	318.248	4801.932	2685.19	312.732	3887.193	222	0.776	727.482	441.068
18121.972	18484.502	14364.782	23868.101	21089.938	27927.909	19462.971	27688.128	805.921	372.109	367.279	978.951	5714.505	2467.085	359.55	11510.645	203.881	257.486	218.586	2348.865	19876.404	529.179	151.737	1902.323	2226.28	538.64	392.948	261.401	935.079	3169.541	301.186	4745.568	124	0.96	871.677	441.282
14634.413	15355.63	11669.636	17831.964	16086.327	22281.116	13714.188	21852.74	792.757	319.655	338.71	378.157	1397.506	1031.135	255.852	10068.556	178.212	195.811	241.454	3120.437	1281.275	327.843	140.067	1920.542	3582.585	281.558	369.867	277.356	9916.598	1753.789	295.184	5762.386	173	0.932	521.049	442.564
15809.209	16807.285	12533.603	21084.309	18211.96	25792.234	15253.958	22490.139	1026.68	339.426	315.339	317.925	426.864	829.939	242.178	12625.499	206.274	264.322	320.941	2804.875	205.994	712.914	162.681	1466.254	2253.65	273.331	481.488	291.38	12979.442	971.062	305.939	3916.315	122	0.985	611.287	442.787
23463.722	23973.568	19236.909	29395.832	26876.767	34045.596	24784.424	34864.24	811.593	390.747	386.292	406.06	1194.448	1476.839	276.214	10356.189	226.901	309.208	404.775	2237.824	1754.519	11736.288	188.964	1644.285	4237.47	304.546	396.631	273.632	15383.856	1611.644	339.117	5367.476	133	0.973	911.665	442.831
11989.456	12860.759	9910.968	15476.81	12004.501	18318.878	10986.999	15405.09	467.905	312.466	238.911	204.032	230.479	582.187	198.394	7192.34	151.751	218.667	448.215	733.524	134.201	10492.193	141.1	646.053	2597.199	280.456	345.715	262.919	1892.789	236.797	339.054	2590.94	130	0.978	947.892	442.277
15316.087	16960.182	11696.917	23559.47	18869.282	27322.006	14403.679	22752.59	761.363	295.153	256.469	361.979	385.369	1096.824	228.635	8410.159	224.243	296.756	289.809	2869.173	250.879	369.943	149.704	1408.296	3793.293	309.992	255.364	292.176	6991.506	345.525	349.273	5011.228	153	0.955	1124.879	443.866
19179.676	18064.055	14688.79	24382.467	20491.58	34056.878	18802.054	29036.828	872.256	346.056	274.015	455.399	383.898	1050.42	238.921	8767.288	177.968	187.621	262.007	6460.756	239.742	377.975	159.013	1455.999	4606.689	273.757	298.024	272.944	11143.499	673.258	299.081	5265.711	123	0.925	1241.768	441.191
20738.852	22777.999	19102.906	29218.648	22740.285	31588.751	24093.555	33918.559	913.613	344.067	314.562	422.392	419.99	1298.711	269.618	9784.77	153.556	201.078	194.644	10624.432	270.391	5777.781	148.6	1656.203	2824.76	302.128	332.521	287.024	15553.971	917.396	756.521	5582.512	221	0.859	1262.07	442.527
23767.716	24129.972	19540.861	30143.511	27991.799	35678.478	26043.537	36503.541	791.33	365.745	328.683	452.748	1862.888	2213.297	301.469	10281.121	230.188	264.228	413.923	1478.09	6103.449	1522.734	156.507	2036.381	4112.96	463.333	313.966	298.483	9310.775	1751.364	278.178	5677.732	251	0.813	810.349	443.424
19242.975	19722.215	15647.944	24082.488	22417.121	28063.419	20836.947	29368.783	883.242	432.756	325.771	534.825	3623.42	1066.86	291.173	11402.292	219.486	266.49	444.898	1899.525	10010.194	549.966	185.731	1800.694	3020.904	726.013	391.43	285.546	8477.667	3462.695	277.639	4590.113	173	0.852	841.205	444.477
17386.117	18925.422	13276.744	23799.945	17938.745	24032.356	11364.024	20043.577	986.501	366.713	374.023	497.699	3412.853	2754.883	300.008	12806.544	185.542	188.297	250.803	2551.165	10606.636	1187.336	149.852	2151.896	3164.464	467.096	376.797	315.056	12544.847	3595.684	328.463	5796.169	115	0.999	369.813	444.117
14790.575	16232.967	11697.598	20706.143	16024.124	22620.801	12444.866	21607.687	968.49	698.79	339.588	542.812	9252.347	3725.659	320.654	12464.324	189.613	210.361	179.708	2222.093	12637.09	528.207	160.529	2361.787	2876.787	611.289	628.715	294.874	2593.113	8336.449	285.063	6476.012	134	0.882	484.082	444.806
18422.023	19622.183	14837.071	24879.175	20419.074	29239.727	15895.943	24981.793	752.736	288.409	280.613	292.436	1793.284	894.999	238.063	10716.704	172.201	228.148	327.268	1468.42	1358.819	396.557	160.404	1294.637	4216.633	303.93	387.949	286.176	10125.798	2278.461	285.092	4178.648	156	0.963	495.795	445.5
10813.514	11824.765	8054.776	15519.571	10284.005	18283.232	8744.639	14157.25	657.864	277.24	282.408	356.06	303.507	774.212	217.004	9483.529	193.75	238.301	261.021	5056.817	202.049	482.806	135.688	983.709	5626.728	257.009	290.616	284.673	4425.002	385.705	272.612	3439.122	112	0.943	1036	442.839
10562.299	11835.887	9289.195	15808.508	11735.848	20020.796	10800.142	18234.786	808.648	309.022	260.593	336.667	324.346	1246.78	246.442	8535.309	197.857	193.591	270.629	2170.448	270.712	980.497	176.659	1430.44	1810.154	264.788	314.93	268.941	10968.765	461.017	294.213	5010.16	147	0.853	1206.119	443.384
18448.723	19213.88	14310.908	24583.117	19588.998	17452.728	9347.45	15629.824	958.779	303.007	352.751	393.373	1452.612	874.659	255.191	12380.068	198.312	251.179	296.049	14034.05	1280.356	418.83	157.084	1602.695	5260.442	300.16	331.189	282.159	8278.223	1339.533	279.683	4735.889	104	0.974	429.625	444.673
19946.166	20709.271	16938.883	26162.546	24000.044	30736.968	22541.031	30895.614	672.065	340.361	326.894	394.282	953.924	992.543	265.328	10207.789	217.255	268.088	420.812	4609.639	2506.833	1681.281	169.809	1506.566	4438.692	289.788	293.55	265.1	13247.484	764.066	309.341	4531.981	244	0.87	884.143	446.93
13655.795	15100.894	10615.237	20875.542	14487.612	24666.114	13737.222	17878.53	776.271	321.804	343.101	436.082	410.312	1378.816	307.197	10327.28	236.689	275.959	309.322	5011.148	186.734	523.329	177.47	1986.121	5105.881	319.32	277.377	281.527	5120.703	554.874	678.061	7236.603	158	0.823	1094.361	445.146
21601.911	22675.105	18575.706	30004.418	23709.093	37693.87	23326.864	30866.612	923.73	378.995	291.089	398.8	374.955	1108.577	241.756	9248.303	188.653	215.94	337.465	4845.093	232.242	724.773	166.827	1383.602	4344.031	263.494	307.831	281.811	8196.914	647.718	313.905	4902.189	205	0.79	1231.085	445.763
10789.843	11517.43	8722.41	14837.43	12676.9	18143.756	10800.082	15896.129	874.27	375.163	294.232	399.876	284.108	798.707	224.468	12002.46	213.562	246.008	207.744	3655.716	259.168	649.764	128.317	1205.297	3206.35	287.535	472.469	266.533	6940.465	916.583	293.452	3838.701	135	0.949	678.233	447.122
20107.933	21630.291	17678.526	27828.357	26190.874	32332.772	25419.641	34967.112	820.274	367.574	327.82	453.372	2561.158	1060.401	254.28	10417.898	202.437	228.496	373.505	1665.121	3380.429	637.61	199.811	1847.312	3372.026	413.734	444.871	300.579	9324.769	2479.758	257.811	5156.629	113	0.981	753.314	445.677
11938.728	13103.414	11819.556	15902.387	14155.075	17971.403	14830.373	20357.758	1019.168	510.427	461.842	415.45	461.437	1464.178	326.072	12350.34	218.591	207.417	222.597	1992.716	297.411	702.309	148.135	4189.747	2483.838	316.261	422.329	289.455	19422.349	715.844	354.868	8734.214	123	0.976	1307.159	445.5
16534.887	17455.788	13757.629	21270.946	18934.154	24321.67	16232.087	24682.685	838.265	594.474	325.69	314.087	499.334	1434.243	251.044	10961.973	206.176	253.364	347.761	2109.235	870.067	710.273	161.175	1640.328	2768.315	325.469	311.848	289.51	13259.921	789.397	288.959	5576.216	124	0.96	695.815	447.581
21474.692	22542.698	17563.15	27181.837	24154.854	28051.209	16684.934	25866.322	911.887	332.706	301.233	371.175	425.616	886.125	247.461	12117.204	201.831	250.553	278.711	4391.695	202.175	431.225	148.315	1529.134	4282.152	294.617	347.199	288.232	10161.762	568.36	290.335	4237.821	328	0.781	533.57	452.71
17597.641	18364.372	14053.298	23324.791	20103.866	28759.641	16916.096	26124.504	936.245	579.501	327.029	361.238	439.681	899.327	239.28	12486.222	213.87	285.362	453.464	3740.853	196.508	687.353	177.369	1719.188	3442.627	289.721	442.312	308.058	12104.137	469.143	302.264	4221.694	188	0.822	597.899	449.915
22108.7	22264.067	17652.793	28469.313	26940.325	34836.376	24715.315	33966.215	818.268	319.659	314.656	460.784	1294.117	1424.034	258.157	9846.478	221.94	256.26	306.665	3230.052	3299.335	645.944	203.59	1826.881	5910.627	443.777	342.009	293.416	10021.838	1745.86	264.52	5548.787	173	0.798	764.847	450.777
22869.649	23079.521	18886.588	30850.522	26257.961	33826.414	22140.83	31787.263	763.627	361.155	365.718	1404.993	6791.648	1971.612	364.92	11990.093	227.06	365.001	284.077	2337.307	13103.853	602.75	148.235	1750.065	4639.233	700.639	470.872	265.111	2312.586	2958.431	286.718	4516.001	109	0.976	871.307	447.665
17416.829	19027.442	13608.928	26352.509	18309.148	31068.822	16383.426	24887.016	695.962	294.488	279.42	303.303	330.017	947.812	237.447	10039.048	197.242	303.626	275.846	1420.551	152.216	654.627	133.348	1173.06	5239.376	263.492	289.71	283.474	7197.922	364.251	271.668	4144.948	152	0.974	1023.237	448.717
15602.454	17251.613	12234.524	23542.764	15889.66	26743.033	13857.841	21868.544	654.006	264.107	274.081	310.461	464.112	746.964	224.269	8700.582	178.026	249.868	344.616	1204.851	4364.201	645.538	146.277	938.411	3296.199	272.189	561.203	270.254	4660.625	325.531	268.54	3432.261	176	0.939	1049.108	449.909
21628.407	22604.25	17154.598	27296.615	24274.636	33755.201	19969.975	31048.174	864.365	542.576	343.737	432.381	2060.071	1328.988	281.495	11120.955	169.371	223.94	257.645	6771.217	3807.706	458.233	181.111	2145.287	2934.75	321.73	408.388	292.907	11621.198	2006.442	288.585	6947.841	194	0.82	446.892	452.778
15500.965	15952.737	12447.798	20782.759	18404.033	27060.579	14553.774	20337.059	689.628	246.464	259.329	291.995	252.393	624.51	224.725	8866.52	190.196	231.689	364.327	2067.344	255.62	648.244	141.26	783.059	2433.152	264.203	337.996	279.156	6933.238	588.416	273.502	3116.822	106	0.98	661.811	449.217
19118.731	19148.078	15507.632	24654.775	23704.989	30639.951	22876.24	31356.678	874.12	526.795	302.554	565.67	1316.382	1234.494	289.006	11423.944	210.038	301.612	550.894	2213.432	4170.357	511.695	219.956	1596.772	3250.742	363.462	475.127	265.704	8705.971	1430.615	289.646	4324.731	145	0.954	848.569	449.107
23002.591	24012.417	19923.267	30754.541	28044.236	33619.638	25462.618	33686.624	870.995	650.67	441.687	379.595	412.001	1159.532	277.099	10876.308	253.305	302.434	387.785	2004.678	281.485	17507.24	186.165	2052.718	4351.217	310.21	580.41	271.325	15134.032	787.688	335.032	5492.012	374	0.771	914.099	451.524
15319.927	15914.517	13045.91	20309.717	16784.876	26390.675	13398.774	21616.194	747.219	294.741	259.279	366.251	320.076	947.926	248.035	10197.033	156.38	213.408	279.569	4091.108	212.97	1079.363	141.135	1307.004	4311.797	295.077	309.694	265.39	7687.948	462.578	302.994	4652.98	158	0.937	1279.361	448.791
12098.94	11422.255	9235.19	14856.952	12283.242	20613.76	9202.451	15539.248	976.005	332.894	346.28	351.039	368.506	1213.132	261.914	10093.318	192.849	179.547	171.184	2916.759	276.868	501.328	124.284	1687.151	2938.006	291.45	371.324	258.143	21267.798	1580.276	305.725	5002.492	128	0.974	1298.109	449.406
16591.335	17468.969	12702.749	21065.196	17168.875	24734.368	13863.533	23938.28	879.138	390.304	366.152	626.131	661.345	1520.393	270.803	10580.777	177.675	204.154	184.2	16101.902	281.261	424.955	189.957	2339.006	4137.741	345.197	400.893	303.615	7945.63	1461.842	293.188	8181.089	112	0.973	459.393	449.491
20288.289	20819.768	15700.461	25027.348	22845.013	31318.29	19336.591	28899.291	1126.896	366.202	308.992	301.361	428.414	885.006	242.413	13574.013	227.749	269.397	328.604	1053.081	268.777	740.151	170.96	1655.207	2643.326	295.214	703.927	277.454	9158.756	370.056	305.195	4483.382	131	0.958	610.813	449.508
20744.934	21322.621	16948.768	27704.142	23950.149	30104.501	24479.544	29856.422	799.687	392.257	366.974	761.129	3907.072	3131.032	344.98	10552.311	226.535	301.19	260.45	2911.013	10681.016	615.521	169.115	2167.452	3800.585	554.84	414.54	280.31	2659.662	2538.918	297.967	5892.577	148	0.948	864.541	450.811
26816.442	27233.254	19190.327	32582.264	24059.646	29072.562	15217.651	25170.045	867.76	349.297	331.298	355.463	371.848	1144.617	241.488	9529.692	255.309	342.621	462.948	2670.153	199.62	387.51	174.328	1687.583	4763.373	316.962	309.556	299.835	13932.706	815.441	334.279	6171.526	145	0.965	1129.003	451.341
23274.352	22075.763	18431.313	27679.791	23421.15	37561.562	19928.03	25332.62	862.144	499.983	284.278	361.449	344.43	1173.277	239.721	7984.75	202.91	217.617	309.319	2971.072	233.426	541.922	161.705	1330.526	4382.008	264.618	301.254	288.484	5731.981	449.258	299.188	4915.82	150	0.936	1221.02	449.9
29332.239	30401.474	25796.028	38566.384	32319.719	40628.137	26654.402	38674.746	899.798	629.052	311.726	383.943	391.423	811.039	252.74	10147.799	176.593	257.708	342.638	7154.772	228.333	403.144	157.212	1296.907	4905.592	285.064	306.514	279.852	11909.738	438.389	347.078	3788.717	206	0.898	1256.524	451.335
19050.589	20396.13	15449.861	26109.658	21495.093	30206.016	17304.298	28299.152	947.924	410.88	353.246	469.731	6282.053	4158.699	303.875	11056.798	183.769	219.435	211.126	2195.749	12157.994	489.515	163.75	2220.588	3881.711	830.237	599.127	289.645	8753.888	6338.443	284.285	6246.648	251	0.888	472.743	455.325
15937.234	16354.447	12417.81	20696.107	17094.494	24589.911	12918.702	21106.661	831.838	292.793	289.093	409.82	1904.041	1001.434	230.531	12134.152	174.027	233.121	279.543	2000.551	2001.81	483.302	161.017	1344.795	4044.788	303.957	441.205	283.373	13354.712	1571.642	287.572	4085.191	126	0.988	502.159	451.643
19481.054	21496.288	17313.134	27628.344	24460.729	31859.148	23168.282	27219.644	993.559	363.473	322.771	362.791	395.618	694.41	245.951	12662.482	253.152	327.391	456.378	976.902	304.423	6608.456	171.204	1458.172	4642.092	304.55	379.344	274.39	17582.901	342.073	327.523	3834.356	129	0.97	932.105	450.779
17150.118	18845.808	13809.783	25344.481	19130.628	27529.421	16640.194	24998.786	664.888	322.254	301.108	500.993	1546.215	1569.327	267.433	10310.7	197.786	330.649	209.887	1141.369	8134.394	534.299	139.57	1374.6	3454.186	806.339	310.606	294.077	1531.607	1510.373	299.891	4331.018	207	0.914	990.094	453.597
19404.936	21473.017	16251.255	27261.771	22286.441	29643.44	17998.689	28850.667	984.312	371.044	377.983	419.945	5861.745	1577.198	291.318	13288.563	196.883	241.727	264.164	2267.174	9181.128	553.405	166.909	2491.231	3737.597	403.02	424.82	281.948	5629.908	3822.904	284.027	7077.142	125	0.98	439.5	452.164
12772.199	13338.551	10297.245	18051.669	14648.601	19959.101	11901.005	17749.055	811.659	426.542	306.973	415.244	4904.16	2671.167	241.762	12213.03	221.614	333.315	245.159	1962.333	11003.979	645.565	144.92	1363.311	2860.774	699.186	543.842	302.613	1094.275	3678.752	261.165	4030.945	183	0.889	711.167	452.03
27730.124	28244.242	23611.976	35162.752	33292.759	39626.838	31452.874	41659.885	832.788	331.755	322.594	348.165	568.698	1183.478	240.902	9773.673	227.354	295.237	322.651	2342.414	580.407	755.383	207.515	1860.194	5897.83	410.694	283.848	295.528	12598.45	765.598	268.657	5561.378	211	0.847	756.419	455.41
14492.731	15941.873	11732.397	21485.858	15953.607	24530.185	13639.141	19669.772	687.126	325.268	308.47	305.027	357.287	800.15	251.36	10135.63	218.226	328.696	490.6	1469.325	174.583	7037.611	158.144	1632.921	3653.486	288.628	309.17	298.832	11157.631	310.522	305.074	4021.314	139	0.891	1006.932	451.831
17612.789	18288.11	12763.832	23656.98	16119.788	29381.842	13483.374	21301.289	776.336	336.989	321.842	267.149	2422.443	748.738	248.021	11745.095	265.27	261.491	258.449	1546.176	26596.68	588.825	149.982	1403.646	8293.774	291.676	463.619	271.863	497.486	663.195	280.757	4011.511	105	0.984	1062.224	452.014
14284.742	15540.314	11045.307	18485.096	14630.453	21938.863	12797.872	20678.668	753.547	365.859	425.649	422.535	445.549	1623.755	303.561	9495.96	228.321	258.792	189.433	5497.167	188.587	467.627	166.514	1959.256	4586.955	304.449	279.418	295.805	13186.455	913.767	1722.511	7685.479	115	0.999	1102.883	452.117
11548.965	11980.338	9066.015	16053.763	11461.769	20126.725	10930.066	18773.455	788.993	342.028	314.964	449.636	367.846	1578.416	251.985	8077.226	198.422	191.121	178.942	5557.374	308.588	406.414	152.532	1811.587	3158.658	266.695	316.213	275.897	13302.527	916.612	349.667	6834.966	182	0.793	1192.044	452.467
30207.69	27537.223	22197.548	34069.399	31953.795	49311.892	25527.126	35274.185	1047.419	626.124	327.982	439.443	423.465	1132.124	252.231	10017.658	218.571	230.859	377.638	2966.693	264.739	550.871	165.534	1449.261	7514.977	275.01	347.337	289.449	16764.55	530.445	301.727	4523.232	164	0.897	1233.537	453.976
14162.073	14255.307	11319.708	18317.783	16356.441	21774.18	14716.383	22180.264	863.377	359.043	343.693	566.712	1468.625	1351.267	285.205	9682.466	220.735	219.199	232.145	3611.38	3695.66	571.379	138.098	2246.527	3967.824	324.486	348.177	304.73	10535.336	2074.151	263.479	6244.652	116	0.898	799.224	453.845
24842.233	26298.056	22061.587	35070.726	27305.475	40284.735	25989.327	33653.765	999.393	2540.205	326.133	342.704	407.706	1317.098	244.328	11557.604	203.419	247.913	347.427	2501.13	252.072	442.438	187.062	1293.329	5946.864	287.191	387.415	281.401	13392.231	471.091	314.327	3474.46	200	0.891	1242.94	454.32
16819.973	23049.137	20356.186	30989.828	20462.24	24392.84	17517.534	26257.253	869.519	433.656	290.469	387.056	341.509	916.126	241.718	9749.838	151.398	232.202	344.389	5831.127	222.729	1031.038	147.777	1116.664	2477.058	283.593	320.738	275.647	9969.237	667.608	284.988	3866.585	134	0.98	1266.97	452.679
17293.607	18561.959	14412.684	24228.273	20728.84	28818.436	17457.505	26861.481	1027.765	373.053	305.899	332.056	706.672	939.17	240.47	11725.582	214.984	293.81	323.196	1108.94	632.304	753.837	144.232	1536.955	3201.916	287.368	738.238	298.514	6859.482	576.377	276.666	4343.597	122	0.945	606.361	454.803
18611.85	19517.994	15089.419	24598.922	21296.479	28162.496	16685.086	24986.208	829.853	1789.112	303.192	417.283	4946.715	1613.864	258.631	11581.755	202.642	250.187	228.388	1734.591	8562.557	828.183	133.153	1403.985	2857.225	365.12	445.106	275.752	1070.939	3088.264	294.133	4369.88	237	0.77	623.546	456.951
20647.385	21643.526	16525.521	28344.63	22974.4	33386.802	20992.843	31207.988	789.772	467.403	347.188	492.333	523.705	1124.57	275.192	10494.455	234.106	333.139	334.165	8158.664	426.592	1179.649	204.809	1765.279	4641.618	304.107	416.038	270.321	10504.502	869.974	343.19	5883.965	263	0.774	955.641	456.025
16076.889	17707.491	13040.371	23018.153	18468.667	26433.812	15092.59	24453.899	978.27	457.421	346.218	418.443	6206.877	4338.251	284.652	12410.375	186.145	230.191	233.407	2119.213	6428.993	969.762	159.386	2327.837	3018.627	497.071	608.105	293.157	7068.039	5891.445	268.535	6161.561	160	0.862	490.306	458.05
18521.443	19419.691	15496.916	23596.796	20644.874	27418.198	16711.681	25219.057	942.622	328.446	329.111	335.091	355.621	929.974	252.706	11929.959	223.224	266.754	476.819	2138.392	305.39	808.316	194.85	1564.255	4444.317	278.432	383.509	278.152	14296.378	467.607	280.819	4552.819	168	0.906	656.78	455.595
21632.307	22852.304	17991.77	29077.435	26816.769	25073.24	16510.812	23051.076	957.823	599.732	352.076	337.659	376.391	846.167	236.572	11250.877	238.644	323.219	419.73	1582.523	522.97	612.981	183.399	1364.578	4058.878	354.59	500.395	286.338	14034.279	564.676	279.918	4327.913	131	0.931	688.737	454.317
24664.003	26330.728	21571.01	32220.144	30238.548	31667.69	20088.027	28740.099	810.473	321.591	307.558	367.414	603.879	766.114	234.148	9316.67	209.024	282.204	501.254	5381.785	189.719	590.643	157.625	1071.894	5813.541	428.454	393.09	310.437	13660.548	470.491	293.719	3422.862	196	0.873	583.209	458.27
12537.725	14169.268	11674.083	20492.333	17577.131	20229.802	12858.684	19048.086	711.258	909.444	264.222	304.482	272.486	752.948	215.392	7873.47	180.668	232.578	302.517	1285.633	215.851	517.301	128.606	781.472	2263.047	291.707	509.777	278.382	5080.382	701.109	264.763	3288.88	109	0.989	679.904	455.583
21615.126	22666.122	18952.93	28469.732	26351.098	30663.756	25005.15	33948.826	887.498	371.479	372.003	431.258	361.639	1546.846	250.72	10349.072	206.457	244.838	196.439	5909.232	267.551	600.891	157.195	2409.756	2156.169	362.967	302.627	295.226	14211.423	1288.173	258.712	7108.645	141	0.904	749.344	458.152
14424.335	14684.874	12027.824	19123.123	16972.986	22254.544	15360.41	21957.013	926.69	329.566	294.789	436.652	427.453	842.176	235.47	13177.167	241.26	280.297	476.826	6080.271	442.753	715.823	183.36	1497.975	4815.824	314.89	302.659	292.276	13822.569	583.79	342.957	4449.718	106	0.993	812.472	455.896
25024.318	25873.405	21094.033	32056.801	29670.683	36759.8	26888.104	35924.053	767.488	493.359	327.146	637.252	4013.43	1168.671	307.498	11458.007	228.855	385.414	350.301	2824.33	13035.345	484.319	164.941	1636.817	4594.84	424.722	366.89	279.203	5452.303	2127.297	282.855	4759.392	146	0.936	825.548	456.199
18295.169	19710.711	15442.844	24792.095	20877.949	24916.251	14723.234	23590.177	861.76	386.421	346.452	544.063	688.681	1108.621	261.79	9899.606	196.525	222.275	286.755	8168.4	389.317	516.916	160.138	1847.991	4855.957	289.843	356.92	318.543	8905.715	1033.208	288.501	6067.742	189	0.93	562.802	458.796
26022.43	26473.206	22149.434	32102.235	31534.4	36356.944	30159.438	38817.251	893.561	360.995	338.917	459.209	1294.196	1121.917	267.461	12021.429	207.753	288.384	328.388	3764.933	5603.815	685.992	171.167	1939.485	3775.465	332.24	390.811	281.39	13505.534	1962.112	291.889	5628.367	334	0.78	781.772	465.093
17885.169	18334.299	15150.69	23106.472	21378.389	26954.811	19684.521	27417.552	790.555	334.315	300.41	364.889	1249.47	941.278	265.884	9752.902	187.486	282.838	442.74	3699.651	8372.077	662.46	170.715	1314.642	2596.171	510.237	308.94	264.255	4890.707	843.699	287.458	3951.46	182	0.905	883.846	459.011
17539.01	18401.375	14663.531	24573.681	21079.156	27831.806	19430.578	27043.053	762.423	354.999	353.252	424.874	721.484	976.913	266.462	9667.133	206.895	297.146	573.37	2166.105	1597.145	1252.329	221.185	1575.972	3144.277	305.897	501.253	261.383	11371.057	839.748	307.489	4898.499	110	0.955	900.618	456.4
14358.102	15206.439	10888.162	17295.049	15558.057	20214.491	11301.014	19345.854	908.781	351.515	383.327	431.674	5364.619	1411.371	282.926	12866.782	177.183	182.939	166.321	2468.725	5486.649	498.427	123.918	2193.077	3771.777	301.329	284.473	297.055	3739.892	4287.531	299.749	5686.671	124	0.972	381.266	457.79
20681.269	22017.899	17275.333	25576.804	23790.343	30234.857	19777.563	30044.865	914.714	353.077	320.921	473.763	758.59	1389.171	274.07	11272.12	185.854	202.728	227.906	14424.474	709.316	465.214	154.525	2017.167	3631.298	367.208	361.963	300.882	10988.275	921.501	292.901	6168.714	236	0.866	517.119	460.475
24080.425	24849.582	21110.681	32747.295	30724.604	37335.838	29330.048	32092.297	823.426	351.015	312.196	288.614	297.336	931.525	250.791	11232.252	262.785	318.991	622.615	1501.785	228.315	4770.25	194.803	1240.806	5191.327	300.637	1251.996	268.227	16631.6	475.254	290.899	3377.375	183	0.931	847.085	458.915
25760.329	26020.298	21908.18	33205.834	32418.019	39526.582	31255.91	37350.811	697.87	327.911	308.966	299.682	1190.651	807.709	263.122	10530.196	224.743	270.836	514.211	1081.72	3395.028	654.183	174.113	1293.91	4857.25	300.102	508.258	255.828	14039.037	761.624	293.317	3549.067	188	0.904	859.894	459.309
13301.604	12337.662	9454.026	16482.114	12754.447	23073.556	11517.606	16284.946	861.185	342.39	354.929	386.183	358.006	1344.847	252.484	11548.859	210.165	196.035	155.172	4481.622	410.975	570.593	158.529	1252.055	3510.018	260.389	332.38	260.164	53642.955	1373.503	295.265	3973.836	118	0.925	1205.017	458.627
18331.391	19714.176	14439.622	24497.597	20186.057	24739.15	13469.819	21964.305	1089.67	336.638	347.72	458.762	1554.511	958.871	246.728	11493.397	173.027	243.678	264.48	1889.37	2651.439	834.001	127.307	1373.661	3306.244	318.113	360.246	309.423	13568.018	1096.849	303.515	3968.245	156	0.949	362.545	459.231
18802.695	20103.623	14723.148	25019.568	19876.219	29205.317	14214.552	24065.392	945.584	340.744	366.989	489.896	2626.435	1096.628	277.599	13294.401	178.026	217.785	306	3874.052	2830.079	2285.216	142.534	1869.651	2899.732	306.936	409.959	323.071	15216.23	2348.679	303.874	4903.304	150	0.903	371.1	460.867
31864.253	33484.997	26541.532	40880.099	36438.995	46206.305	27287.329	40823.686	932.399	330.813	396.138	347.308	523.949	839.616	255.849	13904.36	219.044	311.863	283.476	1154.948	228.389	436.473	157.23	1527.766	6280.947	327.764	390.047	275.464	13360.295	465.265	273.876	4476.829	163	0.891	416.334	461.647
27726.634	27292.539	22122.47	34586.807	31940.875	41098.448	28694.863	40852.196	854.768	366.145	361.527	703.396	3893.383	2907.446	322.881	10218.011	218.266	245.348	162.261	1436.794	12455.798	654.212	157.801	2380.722	3519.354	596.958	331.53	291.586	3004.791	4509.607	271.646	6951.945	134	0.927	771.134	457.963
24004.32	24821.669	19335.026	31578.559	26261.009	37246.447	23998.816	33961.935	842.727	370.169	330.912	406.631	499.479	921.129	255.855	11118.483	258.81	369.016	382.213	4156.784	2151.55	1023.833	188.194	1486.694	6762.604	299.967	325.565	296.988	10316.191	592.838	323.358	5086.227	122	0.892	936.598	459.656
25325.761	25521.41	19907.467	32881.37	26821.329	39895.887	23971.615	35460.033	798.193	352.197	341.87	520.539	464.723	1190.951	270.022	8490.807	230.879	347.208	191.446	11848.664	193.014	851.213	153.701	1764.818	7110.704	308.382	313.132	289.122	5311.512	1073.925	345.623	6759.632	103	0.965	943.141	458.908
17190.61	18550.962	13506.127	24316.533	19404	30772.401	18650.796	28018.972	798.185	291.962	282.717	285.767	307.161	825.344	242.756	10300.887	189.178	323.141	406.948	4152.324	151.09	1101.419	141.474	1270.276	2380.283	269.337	319.514	302.984	7269.089	373.496	279.169	4661.662	156	0.939	1011.487	459.391
16328.547	16799.849	13643.058	22545.339	17726.97	30293.286	15944.224	26410.97	851.174	352.371	295.072	363.587	396.418	818.534	234.073	12152.089	179.764	183.283	279.748	3196.774	238.968	372.553	148.615	1296.833	3374.818	288.875	320.219	288.967	8116.006	526.096	296.895	3914.346	116	0.965	1251.931	459.638
24563.663	25647.817	20804.434	32825.815	28958.386	35706.614	22724.139	27885.503	939.178	416.245	366.12	351.724	375.858	996.565	236.802	10880.231	244.733	341.225	354.78	1741.584	242.702	701.439	151.991	1428.083	6000.774	344.708	422.461	295.353	9542.957	585.217	284.871	4026.154	276	0.733	688.906	462.091
17063.224	16049.232	12605.84	20120.498	16752.861	29063.736	15538.994	24184.573	873.396	387.539	332.322	461.593	405.584	1303.186	270.622	8396.103	207.983	201.221	200.063	4396.997	261.139	459.671	157.136	1947.231	4304.349	264.69	357.178	281.883	8760.182	687.039	302.195	6255.527	126	0.988	1221.159	459.611
19784.06	20234.443	16427.694	25373.448	23312.967	28919.571	20897.272	29357.635	921.794	428.691	355.963	454.766	381.199	1515.23	249.99	10392.814	249.307	233.81	407.592	3872.512	289.595	706.841	205.682	2200.385	4061.364	367.88	317.023	307.215	9586.25	739.639	272.726	7239.704	185	0.919	728.722	462.949
15586.66	15878.679	12405.44	20402.717	18153.171	23687.415	15980.907	22718.458	799.578	333.084	289.194	347.794	877.697	730.438	220.636	9788.545	193.79	292.527	560.036	1338.957	2809.346	16102.822	181.678	998.644	2399.293	327.856	388.764	272.311	6123.757	789.232	316.12	2653.414	117	0.973	920.372	461.244
17041.29	18163.792	13214.271	24926.931	11403.168	19290.465	10369.179	16386.49	634.197	298.322	257.086	274.422	325.054	825.2	234.368	8909.737	227.37	268.839	387.842	1082.759	144.771	720.897	141.611	1126.274	5588.498	261.005	339.058	289.115	4986.31	333.142	275.299	3894.791	107	1	1030.743	461.023
9017.51	9955.762	7012.535	13346.309	9497.413	16256.479	8300.114	13430.598	628.094	255.578	250.721	287.701	305.162	1194.691	225.348	8525.707	195.005	235.011	249.637	1660.14	224.338	401.347	139.725	1341.114	3556.897	270.882	285.919	292.401	1586.873	308.92	278.816	5533.629	105	0.971	1050.624	460.633
16945.005	18924.137	14462.821	22647.708	20567.637	26375.363	17436.675	27250.466	946.33	542.206	335.058	402.739	4153.792	1287.233	280.596	13026.417	160.621	209.946	276.52	3862.941	8416.51	461.846	151.649	2062.572	2434.433	309.919	490.988	272.059	6734.254	3336.067	285.906	5231.457	107	1	440.276	461.519
15374.11	16059.636	12452.216	20624.871	17406.437	24345.399	14098.179	22202.168	745.975	350.647	360.375	441.335	4093.627	1610.283	239.489	10771.537	194.385	225.573	183.765	2267.609	7640.387	744.188	135.808	1686.031	3319.393	314.474	420.148	289.719	8156.31	3138.999	268.136	5272.346	110	0.998	608.345	461.9
18860.913	19621.584	15696.664	25160.328	22170.699	28789.826	20752.193	29386.878	836.497	361.056	335.779	387.21	489.7	1024.493	249.218	11398.656	232.639	290.266	492.891	1091.513	288.275	20101.83	218.729	1359.416	3829.519	303.997	409.415	273.509	9759.852	515.767	344.601	3960.842	127	0.995	910.618	462.083
10816.725	13580.369	10864.859	18380.257	12332.443	18551.811	12236.007	20009.89	783.325	315.292	291.277	483.961	406.8	1095.113	266.681	9896.321	149.362	172.498	182.886	9243.06	231.049	404.231	141.904	1599.055	2619.21	284.683	321.621	289.216	8691.377	851.119	292.456	5766.976	117	0.985	1267.936	461.5
15711.817	16268.262	13084.93	21021.826	19935.111	25972.997	18550.376	24823.673	976.218	326.691	302.889	525.414	479.827	1148.306	243.54	12352.298	184.363	285.719	313.498	4495.848	235.162	697.85	140.166	1543.658	2319.375	344.999	393.114	290.901	8103.978	761.066	259.274	4730.387	103	0.996	797.791	462.383
22121.494	22315.293	18440.462	28103.786	25927.298	31735.574	23279.735	27677.619	807.878	376.452	299.357	353.678	473.598	841.641	252.321	11507.999	250.212	303.747	457.747	3085.369	1291.104	506.313	196.455	1252.339	4381.957	280.905	303.129	282.119	9206.182	437.702	345.347	3717.834	161	0.912	828.916	463.997
18057.797	18245.121	14695.143	23548.755	20795.646	27835.365	18780.351	27144.202	710.954	343.768	292.962	443.751	770.363	873.558	256.152	9646.001	199.252	278.326	509.851	3138.138	2173.576	993.007	201.511	1383.755	2416.487	317.002	280.294	259.382	6395.436	900.35	312.981	4385.641	147	0.894	898.534	462.18
20506.15	22822.894	17123.096	32145.607	24143.841	36808.265	22917.39	34307.762	720.745	305.102	295.779	310.43	353.94	882.727	255.805	11113.768	211.604	349.603	241.247	10724.653	146.635	667.677	137.823	1373.834	4840.564	275.916	306.176	304.58	5517.335	258.522	272.451	4540.371	112	0.973	1005.321	463.098
14870.888	15729.613	11913.896	20080.702	16854.645	24271.367	13276.717	21638.245	782.674	333.786	309.8	415.362	2475.718	2336.631	252.541	11264.316	167.783	223.039	239.427	2293.996	5280.783	665.556	148.583	1593.03	4264.225	361.31	402.71	293.182	15401.48	2280.767	283.262	4976.157	121	0.948	494.64	464.26
15726.633	16850.018	12893.89	20886.032	17974.455	23993.675	14648.427	24085.611	860.605	307.994	332.161	381.991	2261.524	1133.917	267.531	12793.282	156.152	211.328	286.417	3584.561	3308.672	435.458	200.058	2130.874	2211.985	339.854	553.899	281.199	5605.101	2252.612	278.004	6014.65	160	0.963	456.675	465.769
18268.794	19131.619	15001.703	22911.207	21888.733	27999.516	18738.347	27358.922	878.037	342.127	316.267	368.352	1346.814	1217.333	260.147	10867.93	209.326	292.006	290.41	3037.746	1392.06	847.012	152.915	1687.255	2868.618	327.24	348.776	287.023	8100.57	1109.434	303.077	5348.519	189	0.901	629.495	467.854
27070.353	27587.159	23049.974	35674.864	34769.232	43121.215	33664.813	41444.185	842.404	329.676	342.577	535.941	828.61	1586.921	270.609	11801.116	227.181	335.773	363.229	1781.379	2586.267	669.869	169.883	1800.299	5323.69	377.246	1038.471	292.079	12949.027	1256.941	271.163	5624.077	100	0.967	773.15	465.73
33622.7	34056.525	30022.921	42240.251	41417.993	46875.531	38718.409	47271.072	853.942	469.637	344.135	315.126	477.092	928.223	252.593	11051.4	275.035	323.883	663.837	1767.489	1668.89	1226.486	187.663	1322.88	6446.867	300.877	353.169	263.556	14626.598	449.564	288.769	3914.225	246	0.847	855.642	469.581
21126.819	21316.256	17542.132	26755.848	25302.412	31752.731	24156.239	32353.444	774.117	420.975	338.913	348.523	496.707	1075.919	265.716	10629.818	212.765	287.175	383.096	4299.567	1209.323	736.354	228.259	1557.863	3252.05	304.693	318.418	260.441	15079.073	908.429	301.103	5088.805	234	0.79	887.714	471.312
18643.471	19531.716	14354.447	22664.647	21080.031	28707.512	17550.695	28030.268	878.487	325.821	309.634	346.348	2556.096	1086.346	258.508	11822.638	141.301	195.954	305.672	3937.628	5583.915	516.193	172.236	1970.148	1939.696	307.767	555.68	270.913	7392.459	2410.919	285.249	4888.214	117	0.985	444.551	467.013
26007.68	27027.621	22328.708	31769.557	29886.995	36835.006	25777.618	37088.057	851.802	487.526	331.304	423.64	494.013	1120.733	268.331	12180.298	227.436	263.641	388.255	14378.563	298.247	789.698	195.516	1800.524	6079.847	280.157	356.293	338.494	16885.9	571.583	332.258	5319.169	266	0.895	583.177	469.568
17879.864	18263.349	14464.513	23030.545	21068.419	17332.708	10225.527	15187.489	892.358	334.804	316.884	361.115	371.977	832.852	246.38	9785.64	224.278	286.893	361.097	4409.461	178.003	590.042	135.178	1316.982	3121.133	308.976	326.823	300.441	7489.448	469.74	291.746	3851.713	114	0.99	639.605	467.632
10332.751	11483.722	8190.735	15791.947	11604.523	18924.784	11253.788	17488.151	620.521	272.983	263.09	329.084	288.658	983.372	234.028	8449.675	202.665	238.618	245.083	6886.578	152.534	378.13	132.176	1460.087	3387.584	279.161	295.518	310.34	5019.723	547.904	275.879	6264.756	131	0.896	1019.569	466.767
10291.269	11625.143	10202.312	13715.456	11226.494	16769.708	9906.143	15273.886	558.699	347.185	314.942	262.393	263.745	329.322	228.692	9082.05	150.549	157.724	251.128	493.926	206.304	6859.399	132.003	715.467	885.546	260.162	347.997	266.047	2975.762	296.123	265.475	1813.649	137	0.963	1282.266	468.588
27955.267	29144.868	24521.658	37714.295	35575.498	44375.821	32762.505	39185.07	941.847	543.093	364.92	375.225	415.885	1122.712	243.883	11650.696	252.51	312.507	430.65	1488.892	235.259	829.452	148.493	1619.979	5055.565	424.216	371.345	312.815	6854.309	380.454	264.943	4558.945	201	0.876	695.505	468.769
23967.827	24444.929	21146.466	29468.218	29619.035	35057.195	29259.138	35482.497	801.513	401.484	315.446	379.465	661.748	1147.777	226.665	10473.057	197.721	274.715	621.004	4633.272	1029.413	594.82	215.767	1537.895	3913.116	347.131	657.148	286.325	15287.809	880.151	259.31	4644.071	215	0.882	762.793	470.416
19552.968	20648.216	16797.657	27507.974	25482.691	30602.2	25288.223	31524.939	810.042	397.599	354.45	352.86	2341.535	3277.272	268.812	11777.366	227.798	290.947	384.977	1582.146	8943.979	2218.61	230.468	1629.743	2761.013	827.425	394.05	264.01	9574.152	1647.579	311.445	4430.375	141	0.871	873.039	469.422
18793.524	18851.324	15115.4	23634.371	21056.039	28742.718	18747.196	27253.641	757.597	390.61	293.194	464.37	2478.779	1246.796	253.606	10357.024	194.116	289.551	391.962	2031.537	9957.522	3070.544	177.385	1447.283	2184.431	344.253	395.123	275.708	4680.444	2192.52	303.323	3917.809	116	0.977	915.707	467.69
13972.535	14902.789	11510.079	19647.303	16095.095	23020.442	14627.172	22309.533	769.511	361.523	332.031	521.684	511.821	1489.11	282.327	8166.323	217.628	253.625	126.502	8616.559	431.735	4010.35	140.976	2049.708	5136.952	302.336	302.257	259.285	7251.229	1320.738	328.162	7755.883	110	0.955	947.9	467.145
16876.31	18157.001	12887.984	22438.683	17515.534	20739.945	10759.918	19157.742	883.998	364.106	387.101	584.199	8448.286	1440.672	279.59	13222.934	187.093	235.143	214.02	2448.633	16902.818	449.181	140.228	2050.439	3376.967	489.374	317.425	299.354	4763.872	5656.033	288.006	4933.024	102	0.955	375.098	468.255
21627.416	23381.839	17695.117	30023.756	24635.297	32271.182	17460.238	29260.951	991.33	429.953	426.214	472.241	3514.051	3601.509	293.558	12696.064	196.007	239.679	252.431	1878.243	9064.557	440.451	150.062	2489.825	3567.896	661.117	358.949	289.481	5820.376	4118.369	297.672	6316.035	257	0.813	389.235	472.263
17153.618	18185.351	13808.633	23059.831	19479.966	27696.987	16189.88	26209.046	885.752	1230.489	352.989	540.154	6530.113	7997.186	302.105	12486.136	206.266	262.327	180.776	2039.423	11013.986	758.362	140.214	2368.233	2844.717	454.806	1102.449	313.978	5073.89	5298.526	263.125	6228.698	219	0.872	599.669	471.368
22464.549	21374.478	17320.909	26351.11	25227.605	33517.038	21487.672	30226.8	909.582	391.814	323.925	389.112	350.913	1088.016	255.713	12419.87	226.237	268.695	377.079	3231.026	187.299	688.638	199.807	1711.495	3205.667	306.263	397.151	288.721	13671.193	619.527	350.116	4800.394	113	0.994	800.022	468.544
15756.324	16796.494	12725.512	21934.45	18304.203	25894.754	17194.918	25639.3	607.715	328.183	328.347	517.45	948.687	1207.773	295.172	8091.496	194.592	265.588	127.523	2621.558	4430.502	4207.908	151.302	1999.987	5506.018	342.978	330.193	249.954	5260.443	1234.955	318.959	6151.56	135	0.934	955.567	468.811
20591.508	22106.962	16441.823	29239.123	23268.287	35092.051	22291.115	32910.87	755.474	412.482	302.609	331.315	345.642	901.743	260.081	11396.834	220.908	319.601	288.194	13886.163	174.927	519.514	146.001	1437.018	4273.467	309.784	461.007	315.052	7759.258	318.546	279.587	4829.903	235	0.905	1005.457	471.862
15614.06	20691.966	17588.058	27527.944	17820.853	23896.243	11073.285	17898.735	760.366	303.402	283.088	353.527	307.092	857.007	222.153	8849.71	189.165	200.933	355.585	2873.902	256.207	363.165	132.234	920.259	4287.07	281.972	324.168	289.641	11630.566	824.318	284.414	3049.362	131	0.986	1244.828	468.92
24709.186	26131.023	20812.779	30651.15	27937.56	35475.461	22127.27	36325.486	944.36	323.662	378.709	314.561	603.504	949.411	264.317	14614.529	192.033	276.113	231.819	1258.117	284.964	471.583	162.865	1727.645	3928.529	310.353	331.479	273.017	15992.718	590.5	283.785	4955.846	128	0.974	418.328	470.234
21335.607	20332.425	16859.94	25090.498	24444.243	30133.069	23167.564	31562.594	1640.341	446.139	364.829	433.867	400.633	1220.254	257.962	12043.442	358.597	275.059	402.166	5029.178	225.849	1110.036	174.174	2285.64	2591.413	352.937	560.406	312.524	8699.887	769.401	265.714	6260.97	350	0.711	714.16	472.729
13027.261	14153.525	10226.156	18858.737	14244.801	21709.698	13497.932	20459.61	681.825	485.37	283.106	589.815	1639.31	1034.144	256.252	11055.39	193.025	263.384	348.713	10592.11	5389.865	489.192	144.469	1422.499	3664.33	307.234	392.734	297.338	6461.477	1569.139	292.066	4373.936	144	0.913	994.597	470.993
15692.471	18167.259	14885.174	24111.38	17653.679	25456.388	16356.478	24253.029	954.835	368.211	343.263	581.858	385.167	1154.815	262.901	9641.723	197.698	221.916	291.189	2564.261	314.45	654.883	161.517	1716.686	3344.989	283.512	311.898	284.346	24154.307	1217.72	303.186	6068.546	200	0.864	1228.205	473.33
10253.725	11108.842	9383.303	13432.392	11041.82	16269.343	9741.416	15743.432	766.916	359.93	298.278	289.867	289.618	530.654	230.321	9259.733	175.811	142.809	287.107	1439.788	255.219	1624.455	127.473	970.828	1096.707	261.478	303.82	281.77	11851.957	585.576	274.653	2934.089	112	1	1269	470.286
16003.89	17142.964	12832.528	20623.089	18244.65	23511.414	14644.54	24007.225	946.233	657.605	361.328	379.656	3795.226	4268.792	274.403	12314.03	165.714	211.471	174.892	2468.439	6128.408	481.051	155.54	2337.194	1919.412	500.828	527.814	268.431	3614.758	3020.205	285.037	6478.219	177	0.901	433.251	471.726
12156.678	13369.567	10411.937	17990.587	14697.583	19313.979	10699.372	16638.063	769.93	307.749	306.781	475.389	1592.858	1004.657	254.266	10768.876	166.712	194.866	204.362	4331.554	2206.234	511.243	135.126	1536.447	2598.335	317.824	365.052	292.71	16534.616	1339.832	294.273	4518.639	119	0.961	547.643	470.466
23211.017	25512.205	18512.766	30789.052	22070.341	30042.559	12088.676	21450.872	1016.71	1997.657	387.287	629.212	10809.553	1999.687	331.34	17796.086	193.992	275.512	139.725	2089.822	17527.807	409.394	127.242	2196.433	4523.09	745.208	401.952	290.928	917.422	6868.27	286.052	4761.393	126	0.948	333.865	472.183
20593.709	21884.67	16498.803	25949.56	22705.086	29381.339	16896.087	27702.721	1020.166	412.144	364.19	471.151	4202.216	1905.345	304.486	11854.749	188.347	213.755	298.055	2441.092	6246.665	413.882	146.159	2120.922	4401.632	312.244	405.295	280.733	8293.753	2764.635	287.204	5628.536	254	0.874	359.319	476.335
23808.645	24752.307	19622.312	30629.259	28288.951	34327.856	20546.886	30888.277	965.107	296.462	375.287	324.249	677.877	989.581	254.627	12186.742	178.887	257.17	321.994	1882.349	1084.127	355.168	142.715	1433.173	2831.7	279.705	310.516	272.129	13356.296	1060.917	292.818	4197.619	245	0.867	400.476	477.541
18952.833	20126.162	15871.213	25175.22	23021.728	31105.056	19112.416	27903.53	773.258	286.422	291.248	347.506	438.397	1129.301	240.63	11401.342	179.071	216.713	240.325	1726.735	295.065	512.361	171.55	1425.565	4767.766	308.589	390.007	281.246	15707.027	665.107	266.538	5200.072	181	0.912	478.787	473.71
18681.215	19377.504	15444.001	23425.118	21774.242	29927.133	18426.018	26733.758	781.431	308.291	296.689	447.457	2441.083	1200.429	254.098	9464.897	170.065	224.891	250.036	3947.86	2777.261	407.94	147.752	1531.152	3496.539	299.891	349.802	272.509	13905.367	1994.449	288.833	5527.103	130	0.978	504.715	472.654
18234.07	19653.002	15062.945	25831.374	21840.382	27108.651	15650.163	23385.855	964.583	353.967	325.658	419.606	1607.32	1146.336	253.301	12774.535	203.05	268.567	343.92	3443.359	1986.248	729.033	166.461	1743.382	4561.136	332.119	380.469	310.476	12866.901	1384.53	329.264	4850.832	145	0.965	558.948	472.39
14807.782	16125.72	13278.198	22453.287	19932.755	27604.627	16799.141	23505.257	779.347	300.75	323.418	392.346	474.614	844.023	239.267	10887.705	219.331	307.295	292.111	1635.794	275.34	681.785	139.827	1242.017	5135.566	309.535	296.383	294.719	6550.809	519.094	277.177	3461.535	190	0.846	672.358	472.511
14990.357	15591.159	13187.749	21026.106	18880.704	23239.045	17041.116	24217.084	731.608	299.612	294.412	377.78	348.262	1210.952	207.365	10301.032	178.883	234.707	375.337	2554.089	383.371	747.641	154.216	1344.151	3200.39	340.077	466.876	266.19	20071.644	1329.305	274.346	4301.521	133	0.946	752.462	471.695
13810.275	15146.119	10810.164	19560.223	14980.67	24384.852	11916.183	19013.346	785.836	303.534	287.465	344.311	331.226	980.808	230.815	10450.725	217.362	278.147	262.173	16511.672	167.39	474.013	144.363	1404.785	2683.263	289.338	290.828	312.798	5864.144	320.973	262.819	4816.161	127	0.983	1049.524	472.846
19436.871	19686.187	16680.265	24445.78	23840.894	29239.227	23359.128	30834.869	851.706	329.141	310.099	423.453	783.086	983.298	260.06	11471.683	223.492	284.784	362.716	5759.577	923.093	543.007	162.007	1710.778	3335.776	295.707	289.275	276.319	9299.746	763.151	275.533	4965.696	209	0.903	821.514	476.256
20810.801	20631.921	17542.523	25662.419	25534.141	31736.819	24161.384	28973.26	812.939	313.668	310.48	467.974	1021.263	910.101	266.553	11000.206	228.887	320.168	478.956	4426.919	1581.058	532.796	183.183	1420.763	2755.129	304.341	370.259	271.179	7514.388	963.824	264.253	4131.517	183	0.931	832.336	474.232
14013.635	14599.828	11485.115	17726.876	16360.513	21189.369	15546.728	22477.951	793.145	361.693	324.132	397.793	2119.959	1772.691	264.923	11544.972	202.563	225.923	368.042	8212.799	8311.323	40417.311	156.582	1847.947	2374.757	326.1	441.719	285.928	5444.844	1817.15	307.326	5260.439	121	0.977	924.45	473.012
21549.183	22763.598	17681.76	30623.612	25470.673	35060.66	24764.837	35908.207	812.146	413.114	352.71	477.273	1419.642	3518.433	337.883	9328.4	218.853	295.766	192.418	1278.282	5574.471	2690.76	154.022	2332.966	3332.448	539.595	313.128	273.307	2532.928	1670.398	308.621	6668.753	461	0.633	963.841	482.949
13637.13	14774.816	11197.525	19479.918	15597.234	21817.468	14527.092	21812.541	619.706	305.201	266.179	393.728	1027.002	850.627	274.01	8211.429	157.043	246.674	184.621	1101.083	1708.307	363.657	150.509	1393.298	1300.378	289.937	293.207	269.222	914.96	1212.545	298.219	4683.904	120	0.969	974.5	472.742
16556.522	17187.09	13228.911	20428.907	18679.601	24945.711	15007.782	23451.739	681.856	605.532	283.495	277.32	884.713	1012.351	229.83	9569.874	150.263	188.621	356.879	1331.967	769.223	577.569	145.056	1288.666	3667.739	305.457	298.658	260.443	7539.935	1495.323	271.548	4408.905	154	0.927	444.981	475.084
27006.162	27461.341	23302.778	31224.425	31086.381	35599.134	30431.506	38206.543	1058.26	380.368	374.568	417.438	454.519	1249.441	253.786	11898.369	241.755	298.296	372.063	10232.244	220.243	839.933	161.854	2139.373	4280.707	339.952	462.788	314.607	10123.881	695.888	270.027	6759.048	316	0.793	734.968	475.744
31609.414	32288.958	27081.231	39750.969	39210.215	43284.998	35903.087	45250.547	997.191	613.124	334.62	365.09	382.385	1223.44	254.112	13695.273	225.035	346.956	486.108	8232.89	201.455	659.148	152.96	1661.778	5120.823	314.294	439.228	296.398	16957.054	442.82	326.447	4670.705	130	0.924	788.477	473.938
18622.798	19641.147	15545.922	24525.02	22626.418	30787.588	21732.692	30809.765	832.971	423.182	324.962	441.293	1973.232	2125.233	284.716	11005.343	198.439	263.538	314.823	2495.283	5919.177	5103.316	143.963	1822.323	2093.492	495.161	354.248	280.286	5045.5	1789.144	305.627	5001.503	162	0.95	933.642	476.333
15234.909	16650.451	12166.746	21941.889	16765.822	26045.581	15788.914	24227.479	741.069	325.055	269.405	308.358	338.529	1334.131	249.642	8807.35	240.168	295.197	257.714	3942.929	163.379	359.131	159.611	1499.212	5498.383	273.881	366.413	295.489	4290.31	342.361	270.181	5887.518	190	0.914	1030.216	476.432
17275.474	18794.129	13361.929	25466.129	18320.845	30765.695	14326.576	22682.88	872.894	330.565	344.085	369.792	361.137	1145.919	244.201	9751.823	253.051	326.389	237.494	3532.137	189.361	469.68	148.838	1536.444	4250.803	288.12	331.123	299.426	8469.214	454.976	278.602	5737.348	241	0.836	1062.985	478.695
20848.807	22472.346	15688.365	28763.052	21657.534	36557.046	18235.729	29827.118	962.2	404.169	389.743	478.522	488.42	1265.407	284.721	15338.632	297.217	349.191	302.214	9999.49	188.086	2723.103	169.114	2062.477	5719.001	310.484	366.288	296.78	10689.003	470.18	288.669	6532.439	116	1	1083.138	473.862
24186.827	24265.731	20334.938	29841.429	30534.296	37138.411	31292.674	39588.712	804.676	399.766	358.521	336.084	664.08	1325.542	256.273	12217.129	260.122	298.748	585.103	1812.188	1153.156	698.129	229.616	1604.314	4286.932	331.346	429.224	261.803	16141.512	615.607	331.609	4853.276	100	1	877.62	474.38
13153.898	13486.865	10299.526	17046.768	14412.378	19489.51	13134.554	20803.851	772.009	438.525	339.5	624.451	5400.711	1855.165	302.545	12198.64	217.712	240.184	208.661	2874.856	23658.192	3442.353	146.087	1984.451	2352.966	475.288	496.255	266.788	954.192	4569.368	295.664	4860.301	120	0.969	912.458	475.067
27963.328	27285.698	23248.071	33678.229	32782.34	36912.377	27907.15	38385.264	831.408	802.992	306.799	371.205	365.697	1508.511	239.65	11850.042	226.876	322.671	580.691	6472.45	173.015	652.424	170.69	1501.298	5741.704	295.925	393.452	293.145	11809.94	477.91	322.144	4446.665	171	0.862	794.132	477.447
22948.812	23742.671	20179.549	29376.116	28828.368	34436.615	28619.547	36392.765	991.317	388.291	352.179	449.41	423.519	1267.243	291.639	11503.331	251.776	284.141	304.99	8320.496	193.911	666.522	193.112	2405.757	5161.142	304.467	282.37	296.325	12023.439	680.454	280.181	6811.779	184	0.865	810.234	476.837
16233.327	17944.93	12795.804	23167.682	18788.618	28541.01	18879.892	28552.305	981.65	369.544	348.252	345.729	406.344	944.937	274.535	11324.21	272.049	333.337	260.728	6464.317	154.608	452.301	149.268	2251.047	4156.526	299.959	507.347	299.914	6738.131	434.782	267.507	8069.903	143	0.941	1017.997	477.115
21981.839	22315.049	18077.798	27261.899	25824.53	33258.789	21783.239	30017.426	1032.015	414.285	350.365	394.924	439.012	1030.565	249.563	12049.362	246.234	322.512	365.08	4079.966	205.505	754.529	155.862	1712.378	4296.614	309.207	287.472	309.043	9635.259	750.861	282.828	5150.533	150	0.936	681.46	477.627
31890.922	29761.964	24824.791	34799.989	33146.701	38885.701	30093.178	40345.334	1938.062	403.435	374.676	421.376	488.238	1408.629	262.706	11625.973	493.666	301.064	374.25	2081.747	309.261	1769.334	171.377	2105.291	5148.724	477.489	480.347	322.817	10269.687	717.721	272.738	6651.059	190	0.873	697.921	477.968
16322.286	16334.001	12390.769	19600.062	18610.461	27265.313	17523.691	25201.496	699.074	346.05	305.706	451.408	1664.276	1820.237	282.169	11330.461	185.112	246.278	218.26	4830.146	6120.78	19785.134	147.078	1825.797	3415.072	430.567	312.851	279.549	1946.143	1649.945	309.152	5321.241	117	0.985	940.295	477.526
17666.979	18753.241	14577.978	23430.972	20651.535	27929.952	17083.265	26831.829	1098.107	383.897	345.194	425.418	430.892	1313.276	266.738	12243.81	211.481	263.916	277.562	3282.993	212.626	776.776	196.691	2096.275	4319.114	299.519	360.565	327.682	10726.477	662.116	335.409	6394.415	126	0.988	562.571	478.151
15468.738	16044.279	12113.756	19432.738	17111.617	23943.985	13977.546	22122.143	938.387	322.655	306.715	435.292	725.129	1151.092	245.875	11341.181	169.028	241.249	405.558	2598.032	454.817	511.985	234.915	1952.082	3174.727	308.71	371.32	281.141	13049.267	1172.258	264.504	5904.892	106	0.949	485.481	478.745
13010.025	13889.509	10929.437	18275.499	15994.552	22366.113	13881.7	20616.786	828.621	326.017	339.257	398.237	1486.679	2273.029	262.812	11889.227	251.519	403.196	246.715	2444.145	3637.221	666.129	133.823	1706.082	2180.434	489.29	376.919	301.762	4844.275	1073.537	280.227	5253.17	150	0.912	663.6	479.153
27407.926	28200.474	24589.221	36497.319	34599.258	36788.65	30290.162	40617.823	869.616	465.593	312.416	387.781	331.521	1121.561	236.91	10638.293	254.161	287.999	526.179	8412.97	241.504	678.844	128.64	1508.436	7707.052	302.377	272.921	287.231	14301.18	503.215	271.573	4936.409	135	0.934	781.263	479.648
21961.421	22039.09	18809.474	28243.459	27022.278	31807.917	24876.719	33466.641	880.876	346.303	351.077	309.958	348.935	1141.055	250.583	10766.748	259.701	310.888	324.436	3105.025	207.247	643.72	187.963	1427.046	5224.326	306.189	322.656	264.657	15108.068	750.581	289.146	4681.865	250	0.858	846.676	481.012
34822.967	35677.19	31344.631	43117.047	42159.917	46744.935	41426.613	50536.113	851.257	797.438	380.132	345.711	389.755	1126	278.573	10604.837	272.737	319.966	646.193	3266.21	404.31	1845.058	197.236	1585.493	6393.136	312.547	448.275	274.622	14105.692	476.516	291.065	5221.056	237	0.869	868.213	479.943
21320.162	23003.761	16370.601	29961.276	21498.767	34974.629	17875.024	29964.298	889.877	366.325	364.649	434.743	392.242	1286.878	244.891	12764.486	265.182	343.206	327.267	2778.549	187.037	495.945	188.196	1774.874	4691.996	295.849	337.029	294.56	12468.094	656.765	278.751	5896.38	157	0.945	1077.761	480.303
15110.061	16555.011	13373.577	21020.929	18719.35	23336.28	15350.425	23498.148	763.074	275.749	290.317	304.009	368.3	938.521	222.911	10974.401	143.952	199.958	258.164	1695.473	267.741	407.535	161.56	1317.072	1830.171	337.792	675.229	276.074	5482.132	702.642	267.79	4709.425	144	0.985	470.382	480.799
10723.448	11466.053	8393.881	13594.775	11452.867	15248.379	9397.802	15249.555	865.498	354.427	318.232	509.121	408.008	1315.011	269.054	12084.173	170.756	190.946	224.703	17031.357	221.784	590.916	151.607	2046.207	1210.175	312.742	331.073	327.661	18970.834	892.706	301.664	6310.656	96	1	544.521	479.552
26368.058	27203.099	22693.406	31687.677	29848.886	34782.497	27390.559	37426.025	1104.878	560.306	386.809	472.31	583.604	1540.4	281.284	11836.363	247.672	314.914	273.628	3612.391	323.076	777.72	144.779	2228.385	3878.629	404.205	286.785	312.494	9421.451	916.788	282.895	7008.969	149	0.965	688.768	480.084
18471.525	19202.313	16370.724	23269.173	23219.896	26269.893	22949.457	29438.346	714.068	299.594	285.454	414.902	306.763	1110.198	232.363	10051.968	190.682	217.608	317.708	11671.597	227.701	751.858	161.199	1551.397	4011.827	319.126	339.617	288.436	11175.557	548.481	269.432	5856.079	154	0.987	772.195	480.513
11450.907	14158.022	11363.765	19487.179	13789.634	21486.332	12715.983	20753.617	671.309	327.025	383.992	329.893	343.694	1007.242	269.404	10373.958	169.024	184.351	151.651	2653.048	332.006	368.387	146.19	1448.606	2405.231	281.507	331.894	280.644	33443.493	1701.913	282.145	4731.313	152	0.974	1243.461	480.618
18722.55	19634.028	15092.852	24601.519	21854.151	28204.785	15948.197	24373.272	783.043	350.389	357.685	305.589	382.085	1022.97	236.415	10192.928	198.007	246.117	262.247	2482.584	235.556	468.404	151.355	1668.582	4123.173	296.103	301.635	274.863	14322.735	1172.423	263.008	4910.333	153	0.866	414.918	483.049
11715.535	12409.22	9647.477	16278.129	13724.256	19398.435	11399.446	17867.727	783.169	281.531	288.791	433.232	1142.493	957.943	243.708	11085.71	170.074	230.895	259.833	2301.93	1011.692	631.042	161.822	1207.735	3173.149	307.804	326.558	276.869	13854.222	1209.184	263.04	3933.641	125	0.864	506.468	483.108
11046.335	11661.188	9312.983	14323.311	13107.86	18127.064	11080.052	16872.922	687.29	302.29	262.814	349.362	335.155	786.808	225.618	9056.52	183.337	213.196	360.255	1724.35	307.227	548.568	145.774	1071.292	2196.607	273.002	324.933	319.974	6469.301	504.997	270.907	3595.513	110	0.985	586.255	480.682
16355.563	17444.525	13702.32	22630.091	19957.469	28102.715	17520.206	25113.847	976.607	366.948	334.057	498.733	526.976	1359.158	266.785	11339.229	203.209	232.315	270.919	8001.891	445.592	3294.147	154.67	2039.698	3986.681	282.298	307.481	324.66	10109.73	922.747	295.108	6450.488	241	0.829	610.948	483.849
24001.16	25721.053	19385.525	32829.892	26105.612	35789.899	24792.927	35842.113	876.895	346.487	322.972	345.05	427.975	1043.084	273.602	11442.371	267.213	354.138	271.976	4370.597	180.641	614.044	146.368	1720.14	5868.989	280.137	385.9	301.478	9654.001	341.424	287.603	5444.01	144	0.969	1007.66	481.361
21843.269	23197.937	18531.185	28943.138	26290.892	32852.365	21748.728	31562.433	824.701	618.445	333.538	364.433	2839.746	2588.279	272.2	9804.726	171.524	210.572	240.897	1933.215	3975.079	495.96	143.881	1913.512	3894.789	392.939	438.521	280.083	8692.279	2758.87	282.421	5978.49	314	0.777	452.787	486.688
11188.841	11722.835	9143.012	14965.358	13080.128	19072.447	11311.718	18094.261	789.073	344.064	321.061	471.952	406.52	1032.586	241.677	11694.052	212.869	221.707	218.291	19298.873	227.227	684.193	149.622	1810.162	3782.372	279.496	293.372	321.511	7118.681	713.26	279.377	5694.414	116	1	624.138	482.138
14002.272	14489.557	11575.223	18836.117	17065.42	22099.064	16368.639	22608.576	702.297	355.171	309.048	489.723	2293.002	939.499	289.582	10647.658	211.063	259.199	383.81	2432.336	10197.667	1317.383	136.356	1544.305	3200.799	345.798	329.414	275.239	3067.286	1934.069	299.801	4553.471	121	0.937	906.021	481.938
14788.92	15362.846	11765.071	18904.661	16909.084	23193.447	14046.095	22274.172	988.686	393.83	348.258	463.886	418.519	1607.959	276.391	9630.857	194.846	265.135	313.272	3882.27	216.974	692.122	209.14	2361.932	2467.452	295.31	316.545	318.908	13545.509	672.329	383.56	7768.282	141	0.913	570.245	482.28
25079.692	25401.416	21450.927	32896.725	30956.834	37714.64	29755.039	37935.86	878.102	594.858	371.773	413.956	372.032	1247.662	276.488	11121.456	262.335	305.105	399.343	7413.058	206.295	952.598	190.414	1775.491	5342.775	311.34	310.015	274.265	10841.364	669.818	288.985	6129.719	150	0.961	880.42	483.393
23126.106	24687.303	18286.59	32413.896	26010.589	37489.447	25444.68	37257.355	965.688	405.22	353.303	363.254	439.054	1207.841	303.903	11524.263	277.299	365.477	236.428	6361.48	166.027	508.653	154.022	2370.331	4866.223	302.867	549.893	304.203	7997.676	341.617	291.594	6897.737	185	0.919	1014.884	485.927
14571.237	15500.333	12279.979	20008.173	16936.881	22206.347	13230.014	21142.43	904.637	387.949	361.381	369.639	465.985	1113.265	265.095	11344.514	181.097	223.198	276.088	4067.036	284.265	540.163	173.045	2150.656	3776.385	310.533	350.721	278.019	9174.366	852.994	287.627	5817.623	120	0.929	440.075	484.258
16926.662	18218.547	14901.964	22702.526	20738.411	27493.39	18144.232	26811.897	700.571	301.387	281.496	434.145	483.862	1041.917	267.843	9110.834	164.623	191.346	284.484	4288.777	192.892	463.441	191.182	1742.26	2863.921	285.596	315.341	281.314	3820.505	881.159	268.962	6201.716	107	0.971	518.491	483.556
13347.271	14244.013	11009.189	18477.622	16308.359	22232.334	16129.855	23696.702	856.43	354.648	308.948	430.461	1539.564	875.853	260.832	10844.17	186.967	268.725	382.788	1792.412	5786.719	2455.373	148.077	1526.845	1913.284	454.258	367.831	277.126	8172.462	1497.245	287.206	4071.278	124	0.944	927.185	483.613
14238.571	15544.998	10760.918	21046.741	14567.765	24237.206	13153.35	20763.174	764.345	320.23	409	322.821	327.067	1519.648	247.286	9351.247	242.177	272.107	232.838	4110.616	201.684	527.734	148.394	1641.515	5212.365	287.372	370.559	321.377	19098.045	1120.162	285.522	6323.988	113	0.952	1051.111	484.075
9636.981	10515.743	7896.328	14134.389	11112.848	16121.285	10514.126	15590.692	710.438	318.715	1981.43	370.711	393.81	1179.693	287.022	10822.462	202.063	266.108	331.278	4028.781	336.249	549.671	171.86	1423.966	4118.7	302.918	478.16	278.561	21927.208	1107.156	315.365	4225.394	103	0.965	987.694	485.481
19452.477	21042.413	16776.916	28103.754	24577.793	34665.264	19700.63	30221.36	832.911	288.669	368.799	323.073	410.555	992.293	252.835	10805.027	189.161	251.553	295.75	2550.138	231.966	613.984	171.737	1434.959	4050.152	276.426	309.512	276.069	17102.223	1145.331	275.956	4443.314	121	0.937	407.128	486.459
22208.246	21995.091	18411.259	27508.971	26846.475	31126.201	24609.4	33280.653	904.089	365.98	316.825	410.357	326.519	1152.69	244.342	11105.058	212.102	269.352	312.738	10521.277	169.967	577.306	140.06	1863.264	3959.316	287.352	313.601	289.516	12705.12	754.261	277.056	5982.406	206	0.787	785.743	488.092
19713.937	19578.829	15526.064	21269.255	20345.731	25941.156	16752.006	25893.468	724.942	346.142	308.333	409.647	321.73	987.75	269.346	8319.387	171.024	178.362	276.935	4114.652	172.265	466.714	174.563	2164.723	3180.009	284.829	292.585	275.968	4659.677	838.637	274.463	7095.94	113	0.994	523.712	486.518
20506.447	21108.042	16473.184	27114.438	24726.204	34437.353	22304.45	30853.559	976.443	320.453	324.56	416.382	494.587	1180.374	263.315	11178.941	208.382	293.468	234.604	5926.762	178.747	747.358	142.366	1574.472	3270.631	280.506	329.028	302.23	11463.817	544.573	282.674	5381.385	139	0.95	644.104	487.263
29833.968	30466.771	26208.792	35892.406	36397.212	40625.431	35713.548	42911.667	871.156	450.949	347.184	398.676	355.907	1277.022	243.89	10519.44	219.08	280.894	359.991	3333.31	343.036	836.177	192.486	1911.631	4996.15	317.939	305.295	287.186	12983.003	699.161	270.946	6595.067	221	0.88	764.762	490.776
14053.504	14827.705	11311.311	18687.164	17254.701	23814.227	17392.159	23846.626	834.333	825.345	295.459	356.025	498.465	1422.722	248.699	12100.064	195.932	345.434	379.678	1720.612	1183.173	4124.694	229.419	1542.042	3182.778	288.256	320.211	289.691	7398.777	513.932	376.667	4834.756	99	0.99	938.702	486.237
19093.574	20557.017	15052.368	26190.625	21628.434	31673.561	21398.965	31576.747	821.583	355.796	325.005	362.01	411.146	1409.143	298.082	11398.227	242.429	296.662	264.979	7855.187	167.086	528.078	163.77	2097.096	3230.586	313.68	471.023	307.054	8632.779	454.673	285.385	6543.335	163	0.932	1024.525	489.083
19608.675	20722.982	16226.738	26216.82	23158.532	29472.098	16897.557	26053.568	998.456	330.022	379.666	457.453	1113.955	951.578	262.32	12908.427	199.173	237.63	279.051	1861.993	1013.614	420.584	149.462	1973.732	3945.854	287.446	287.256	285.624	17229.476	1650.927	282.208	4957.329	164	0.906	392.11	489.482
20362.836	20707.643	17678.703	26976.093	25640.363	30827.973	23828.062	31520.341	687.793	294.909	304.876	393.214	1073.339	1273.21	274.334	8660.893	206.497	256.177	222.792	3919.038	1199.697	527.564	177.427	1458.102	4358.06	300.035	254.634	268.183	14159.973	1075.383	271.957	5485.74	311	0.835	831.542	491.034
22177.915	23681.715	20467.473	30753.268	29270.863	32502.953	28847.255	37731.657	987.711	402.787	376.042	339.417	342.445	943.334	273.428	12676.539	265.195	315.815	467.767	3296.019	208.727	916.754	195.863	1842.107	4606.641	301.746	402.825	273.838	17114.617	414.065	280.668	5263.384	128	0.974	862.336	487.5
18691.246	20421.024	15535.871	27718.256	22668.024	30463.488	21771.667	30939.877	735.806	370.837	432.359	549.347	2054.255	1551.811	339.185	7673.284	187.694	236.921	177.841	2096.443	3447.943	1680.144	164.596	2489.993	2234.88	362.94	314.604	283.661	7581.037	3132.973	302.795	7448.346	149	0.844	976.668	490.366
15139.69	16926.139	12215.117	23001.428	17060.907	26115.96	15922.496	23869.942	714.201	312.264	303.019	364.537	305.117	1342.453	246.069	8846.673	222.382	276.839	305.355	3658.884	166.861	569.425	167.99	1634.873	3737.143	405.109	355.227	320.967	9908.097	643.834	281.631	6483.145	171	0.87	1039.605	487.67
20585.504	21135.749	16829.815	23184.056	23032.516	28812.225	21791.929	29664.315	987.143	453.093	374.333	618.45	526.665	1949.189	316.829	8218.242	208.937	266.373	274.932	7730.344	209.892	638.525	204.876	2929.973	1860.753	307.829	315.108	309.088	7136.362	1043.662	302.87	9450.191	173	0.932	555.535	489.338
17057.745	17713.366	14711.278	20897.253	21203.579	24628.822	20708.951	27288.784	788.605	337.881	313.975	393.838	571.786	1453.517	225.924	10672.613	191.106	178.322	306.071	9374.306	8208.136	5002.37	201.771	2054.238	2786.049	336.606	325.622	294.419	12222.759	665.253	269.714	6077.034	140	0.957	746.971	490.171
7275.904	10898.346	8803.265	15347.19	9809.987	14864.265	9143.686	13727.223	598.325	276.112	324.474	298.288	347.746	385.581	223.273	8591.412	142.361	167.262	177.632	2211.74	284.173	329.368	127.482	845.753	1311.192	285.056	323.24	274.124	27241.439	491.546	279.732	2519.721	136	0.919	1263.081	490.588
21281.838	22683.85	17096.086	29187.149	22642.598	33337.061	13347.436	22229.654	827.028	412.804	341.557	446.613	1212.537	1374.198	293.895	14552.319	174.421	213.488	180.866	4018.78	1754.307	361.059	145.654	1706.424	4440.522	305.742	396.738	280.451	22251.663	1999.281	272.511	4925.968	133	0.957	340.305	489.771
16166.052	16807.876	13758.161	20842.746	19251.419	25947.79	17536.538	25264.791	847.584	327.913	339.759	467.986	525.603	1495.505	274.856	9818.803	219.95	247.979	290.085	8667.813	233.139	618.844	144.032	1949.435	7469.778	313.96	292.359	317.109	5899.254	1052.438	289.278	6923.695	191	0.825	662.819	490.819
24872.916	25246.183	20734.629	32506.662	30424.305	38266.676	28148.063	36614.516	1171.276	438.205	348.035	635.703	1023.423	1898.104	281.643	10341.648	285.576	259.671	318.097	3390.583	1309.266	1762.915	186.612	2102.862	4040.497	374.793	360.978	313.268	13550.157	1703.93	283.076	6976.116	204	0.819	706.642	491.554
11613.188	12611.652	9149.35	16884.343	12905.326	19003.757	12116.346	18228.561	765.418	322.81	307.002	340.956	381.104	1061.05	247.683	11865.836	217.151	301.407	395.881	3476.253	190.16	490.528	198.781	1649.143	3848.967	267.174	407.376	294.104	14735.307	423.838	303.011	5127.071	120	0.941	995.875	489.492
23036.97	23791.898	19889.556	29469.845	27471.322	30566.552	20722.518	28885.069	791.854	437.547	292.183	264.082	703.791	1065.328	229.28	11046.155	153.714	248.906	339.073	1298.243	351.92	372.002	159.019	1169.274	3383.827	310.722	339.87	271.173	12070.354	769.558	286.103	3705.581	165	0.911	468.088	493.167
13333.094	13627.578	10149.597	15157.755	14748.121	19059.751	12801.63	19055.001	855.363	323.418	296.777	365.934	396.4	948.346	272.504	10200.616	160.405	190.518	210.919	2885.528	256.808	530.966	155.833	1809.667	1384.906	304.554	522.809	269.797	5452.294	547.175	262.246	5639.564	109	0.976	513.665	490.986
16933.29	18471.016	14617.377	23516.976	20902.719	27926.395	18741.192	27404.964	1049.973	384.958	329.062	499.506	444.24	1471.598	302.14	9605.372	217.383	284.519	362.408	5233.202	184.999	806.934	185.072	2093.141	3339.012	328.872	380.082	295.125	11146.231	751.859	311.597	6964.42	197	0.84	543.266	491.043
22221.616	22296.166	17692.427	26608.57	25089.014	23308.575	13438.024	21177.247	914.453	896.238	343.931	279.737	370.057	1315.97	220.463	10536.915	213.593	256.474	450.088	2897.847	250.067	362.207	138.837	1217.587	3725.843	283.476	304.143	279.082	12231.003	804.036	281.165	4430.748	107	0.971	416.126	491.584
19808.125	20025.204	16808.823	25592.676	25070.264	31305.541	23136.145	30648.678	773.264	345.4	295.779	575.713	2134.243	1484.523	276.91	9832.51	203.286	227.585	408.828	3035.1	3326.753	751.769	143.892	1534.972	4066.704	402.025	316.391	307.724	7819.457	1899.109	262.998	5431.425	210	0.858	722.162	491.81
18244.649	17888.905	15028.506	20639.457	22090.011	27383.338	22052.278	27609.248	771.208	342.284	284.9	462.16	808.42	1367.15	279.754	10519.159	209.892	227.97	394.788	3950.456	2116.18	537.515	146.723	1568.17	3751.817	339.026	422.37	274.772	7849.21	1014.688	290.278	5133.404	121	0.977	807.054	492.186
24480.461	25259.441	21520.365	31112.483	30662.258	35538.359	31762.17	38476.445	903.18	396.341	358.955	349.852	569.885	1293.88	288.371	12347.267	234.832	296.879	358.977	3679.287	1421.527	21413.584	169.563	1784.425	3719.713	330.482	364.112	276.217	10997.64	538.216	292.936	5505.198	262	0.785	894.924	493.634
21205.1	21748.848	18448.145	25422.385	25115.925	30010.066	25296.784	32054.745	736.426	361.793	365.164	389.662	398.28	1107.379	268.055	9135.16	206.366	247.312	280.085	5763.581	248.986	15255.859	150.383	1609.97	3579.207	374.442	355.228	281.559	11281.278	699.405	297.617	5637.855	270	0.83	920.307	493.085
15639.361	16298.46	13156.534	19440.068	18636.225	24302.485	16622.539	23870.96	928.219	280.116	290.303	379.276	332.486	1143.418	255.175	10857.896	155.555	226.927	312.677	2824.314	210.61	450.996	152.064	1599.334	2699.098	316.762	305.786	269.742	19343.715	922.547	293.943	5602.042	168	0.919	487.732	494.982
16044.842	17001.185	13571.831	20225.855	20322.731	26799.92	18443.425	26111.026	936.372	296.697	303.242	416.089	384.282	968.068	251.603	11810.434	161.619	245.479	338.931	3658.253	190.204	498.558	181.856	1601.74	3052.175	316.154	331.74	257.158	15138.406	684.284	257.164	4795.753	166	0.94	498.181	495.325
15810.035	16579.339	13336.782	19933.325	19156.737	24997.988	17476.595	25347.839	917.993	370.472	338.864	542.836	599.863	1237.453	276.42	12315.216	188.676	220.368	230.648	19532.637	368.329	659.493	148.466	2268.146	1676.401	315.872	316.863	319.252	8399.107	703.179	300.691	6122.963	140	0.921	616.243	493.179
27886.254	28539.467	24699.16	35872.823	35868.54	41663.196	35544.991	44734.462	1059.103	353.231	340.728	435.088	440.347	1177.693	257.791	12781.528	229.631	349.739	329.139	7287.844	310.644	757.107	180.626	1899.094	5205.955	335.606	330.256	290.41	18927.845	673.877	282.021	5749.629	140	0.921	778.257	493.436
21632.464	22104.411	19051.537	26820.162	26280.377	30820.374	24764.879	31374.632	905.41	516.21	303.057	475.694	1172.169	1281.03	269.524	10960.487	217.722	292.861	413.799	2312.491	2821.189	567.6	186.519	1634.842	4428.294	301.537	422.08	277.463	14990.762	1069.413	278.167	4935.15	159	0.923	800.261	495.267
25287.043	25888.304	22583.167	32505.903	31970.131	37453.272	32213.462	41527.486	865.138	386.668	374.754	380.1	328.732	1103.34	266.942	10860.474	267.489	285.901	475.89	4032.679	232.922	4265.78	209.087	1773.581	5801.07	301.425	252.983	264.43	12323.202	617.483	300.279	5878.259	141	0.938	867.472	493.535
14247.727	15263.695	12788.848	20521.181	17909.893	24009.315	17558.375	24682.172	627.395	335.834	275.695	332.217	330.138	886.024	240.739	9138.117	215.994	302.89	424.081	2374.776	170.992	1084.399	208.061	1225.645	4809.962	304.076	453.695	290.374	6914.492	385.931	348.386	4071.708	116	0.898	935.06	493.681
21661.311	22541.628	18598.859	28215.141	26423.987	34070.939	25674.749	34279.45	629.202	392.03	282.819	309.54	356.763	1038.866	251.777	8977.251	190.773	343.979	346.667	1613.375	213.101	1397.509	187.923	1375.771	4416.225	294.189	266.806	281.123	8052.635	322.43	325.707	5159.318	128	1	942.359	493.125
17447.879	18081.545	13641.854	22042.58	19845.073	26408.181	14699.326	23463.649	744.514	296.914	314.179	423.249	381.271	771.238	254.179	8571.317	159.299	199.081	224.077	4072.734	211.97	305.568	129.667	1411.278	2688.721	328.424	270.742	260.774	12428.81	718.499	292.993	4700.871	140	0.957	372.121	494.85
18793.79	20313.678	16152.723	24421.245	22257.26	28921.618	18495.201	28341.551	1031.887	356.03	387.66	517.451	1131.885	1097.618	279.964	11910.991	192.36	253.865	214.329	2524.163	621.946	405.13	147.175	2051.698	4101.654	307.099	292.633	263.872	22803.475	1358.489	280.255	5528.403	176	0.949	383.29	494.972
23110.514	24557.22	19576.946	30808.49	27107.637	31216.152	20813.236	31941.649	1008.61	594.723	366.021	413.695	4034.386	5139.793	294.46	11280.58	190.403	244.417	224.92	2214.555	5195.076	474.417	160.88	2288.306	3680.871	456.999	618.96	274.497	5372.157	4234.22	276.884	6934.407	220	0.785	454.832	496.223
25675.295	26832.803	22083.634	32326.297	31068.538	39246.828	28974.882	38062.001	1082.589	365.17	358.303	443.5	439.736	1391.857	289.373	10946.47	194.184	300.389	277.15	2736.646	203.341	1654.009	169.546	1896.539	3862.947	283.006	422.827	312.38	15983.219	642.371	296.054	6122.45	221	0.869	646.17	495.233
19719.035	19083.878	16180.699	24392.854	23603.537	28718.666	22451.538	30454.732	1011.99	376.011	351.726	324.886	598.151	1267.983	291.293	11303.795	229.549	267.304	319.784	2263.453	1120.225	1478.331	243.361	1991.12	2816.834	290.822	274.477	276.735	13913.266	594.448	289.796	5836.107	134	0.942	849.769	493.918
15671.468	17847.257	13808.318	21756.486	15209.558	21749.944	10310.113	17716.82	1039.678	408.615	431.939	380.243	427.875	1475.075	264.125	14316.563	179.268	184.352	239.08	2154.531	241.521	29481.26	127.797	1757.775	3545.316	312.922	544.821	288.958	17429.25	518.397	302.581	5525.228	193	0.819	1459.034	497.951
21104.373	21971.449	17742.955	25847.593	24846.119	31322.138	22154.154	31159.475	1185.156	412.958	369.013	456.655	460.774	1221.544	313.028	12387.371	256.749	391.446	224.332	3411.484	218.691	765.839	161.556	2609.575	4242.989	319.387	375.815	276.081	15508.251	677.001	293.676	6378.712	315	0.774	527.865	498.3
21426.944	22018.556	19064.534	27780.797	26738.209	30976.316	25112.15	34321.943	778.271	405.033	334.465	482.763	1436.79	1695.128	255.041	9592.863	192.38	221.146	244.736	2926.612	8903.707	12496.46	154.961	2062.54	3710.983	323.674	358.61	297.618	13875.78	1670.804	283.186	6325.38	206	0.827	755.845	496.621
19082.426	19622.155	15776.43	25630.374	22666.93	29746.008	21624.461	30055.568	709.639	349.159	314.36	377.771	505.303	1366.368	270.589	10025.73	213.76	292.462	224.85	7111.767	242.149	4164.435	154.337	1834.805	4599.046	305.495	307.763	266.887	13941.977	677.432	344.124	6429.118	260	0.754	949.181	498.938
22027.387	23007.837	17686.601	27647.602	23821.183	32212.944	23071.132	32725.568	1103.398	540.402	462.818	396.372	453.41	1435.321	345.72	10742.176	322.143	311.109	315.37	5846.154	198.003	660.75	182.512	3739.452	2310.429	304.925	591.29	302.454	7959.97	348.457	297.78	10029.84	121	0.977	1017.616	495.012
23632.981	23554.835	20431.947	29165.666	28835.977	34340.143	28246.158	36585.282	829.614	373.65	373.25	356.078	383.312	1391.633	265.39	10525.935	275.088	253.476	429.616	7125.032	385.654	21294.15	214.802	1786.771	5048.725	340.606	399.781	277.258	11397.65	553.54	299.693	5807.186	198	0.855	878.333	497.409
22638.048	23081.234	17990.615	30588.598	25665.605	36876.792	24040.499	35667.072	815.592	420.03	365.29	592.018	1423.969	1991.021	322.827	9415.184	223.136	260.697	298.609	2623.146	3290.735	824.014	169.05	1985.299	3821.253	485.961	311.005	291.329	7449.37	1964.296	298.134	6713.432	202	0.9	980.713	497.05
20750.211	22544.616	17202.16	27704.961	24605.097	22806.623	13476.206	21510.325	1169.584	352.115	344.471	395.703	483.1	571.192	248.584	8447.872	181.397	283.886	204.822	1898.23	263.05	296.352	124.727	876.114	3164.238	320.264	363.594	271.622	10526.682	471.956	295.356	2872.188	114	1	365.711	497
20457.801	20391.073	16787.321	25217.908	23257.65	31248.668	19549.208	29630.011	821.69	289.837	286.836	306.399	371.934	1037.147	246.305	12770.036	182.283	250.209	282.837	1569.891	200.414	514.749	151.081	1503.815	3698.115	325.159	336.356	281.34	10057.544	684.874	274.093	4999.636	114	0.99	473.237	497.158
15492.364	16956.85	13271.761	22259.42	19189.285	26640.06	16843.244	24655.231	1117.978	647.974	345.429	350.22	418.938	1229.393	283.254	14681.162	203.498	267.735	468.892	2455.66	193.145	721.613	191.844	2016.838	4020.382	330.722	395.142	271.855	15675.885	531.476	278.309	5553.677	125	0.968	508.484	497.948
24886.02	24999.058	20687.843	31951.883	29614.99	37728.374	26102.077	36973.837	982.145	398.102	350.159	629.842	1734.856	4122.638	297.019	10225.284	238.696	234.479	217.311	8112.167	3968.414	23388.836	158.046	2262.091	5126.532	457.55	341.162	326.353	2963.42	2074.19	263.86	7190.47	120	0.981	710.6	496.833
11028.485	12354.982	8962.118	17606.158	12208.922	19613.711	10862.313	16643.574	663.043	336.161	400.695	281.324	286.66	1172.898	235.144	10605.884	200.207	259.832	209.352	3967.758	217.249	701.668	157.29	1253.219	2835.806	300.795	470.956	303.548	25569.175	1897.002	287.892	4163.405	100	0.967	1040.18	496.7
16361.473	17373.561	14109.421	22779.046	18901.404	24212.605	13748.868	21408.492	912.057	340.065	355.808	459.131	685.701	1225.911	240.663	11309.849	208.235	233.563	211.091	8791.148	1097.748	442.89	142.91	1985.286	5028.91	286.344	294.759	280.827	15302.674	969.441	305.617	5990.427	275	0.711	403.031	503.376
29790.489	29706.389	26009.107	36667.918	36405.997	43904.444	34339.556	43279.195	815.092	375.62	330.831	736.056	3319.452	1704.941	289.133	10611.312	201.234	304.245	298.907	2415.501	14919.43	918.81	139.522	1658.1	4226.102	541.099	356.086	314.732	7465.625	1729.197	257.951	5147.294	186	0.903	733.317	500.43
28789.268	28643.852	24596.799	34764.048	34585.656	40472.588	32573.85	43199.701	896.665	508.57	326.719	385.516	429.607	1372.636	240.274	11584.934	213.109	306.877	401.709	1978.713	361.39	962.499	169.321	1765.108	5983.237	321.213	292.154	296.55	21137.895	591.771	253.875	5750.212	137	0.952	770.091	499.668
19416.055	21134.569	16057.089	29262.281	23229.329	34829.675	22525.366	33193.252	962.585	422.649	378.491	330.526	370.578	1604.926	285.803	10486.909	254.48	315.079	284.288	5925.174	162.251	546.202	158.094	2172.758	4623.772	287.109	477.514	291.477	7545.91	441.712	295.085	6812.637	158	0.927	1009.475	498.835
14593.049	15190.494	12182.404	18509.878	18287.087	24205.336	16611.13	22055.73	462.721	252.435	243.518	338.97	304.256	740.352	228.442	7909.128	147.681	196.934	160.422	1630.018	201.482	547.023	127.59	944.825	1809.586	268.282	288.528	321.967	21534.153	505.18	270.548	3327.562	124	0.972	596.742	499.008
25048.866	25051.555	21697.008	29139.922	29500.999	33110.847	28901.301	36529.584	1042.128	351.274	332.808	405.396	397.045	1251.097	255.448	11392.435	207.296	280.859	247.446	3988.468	210.812	895.211	165.769	1930.012	4404.857	323.572	289.165	301.997	17197.831	899.671	298.886	6537.7	186	0.933	783.344	499.108
29266.102	28988.821	24834.693	35741.514	35238.019	42521.446	35125.24	45715.763	1044.517	408.763	366.215	317.744	414.103	1099.511	278.263	13575.879	254.784	340.618	269.731	1721.168	171.743	14863.62	144.967	1777.036	5030.76	323.216	355.679	286.982	12158.231	345.356	304.641	5099.243	132	0.954	900.144	499.311
21563.197	22540.582	17822.238	30824.455	25591.055	35066.913	24623.042	34327.51	793.88	355.07	381.281	374.799	432.54	1254.743	289.904	10512.697	245.696	304.156	226.271	2062.11	792.272	1758.854	185.103	1749.515	5793.016	332.937	353.204	276.82	11557.102	619.603	312.139	5889.226	116	0.977	969.25	499.172
19304.662	21005.381	17041.816	26258.384	25041.003	31269.641	22482.599	30593.312	850.639	290.32	347.88	319.181	370.895	1173.629	246.327	9867.305	164.895	229.307	310.944	2034.744	222.388	468.678	225.679	1624.164	2399.899	354.652	311.945	274.894	8175.01	942.552	274.724	5538.228	140	0.957	427.4	500.757
14794.449	15666.594	11819.156	18637.274	16953.389	22619.944	14668.259	23195.298	831.558	396.694	365.775	594.483	621.031	1810.456	324.437	7200.618	184.235	181.597	140.88	10960.396	209.457	657.618	164.233	2777.67	2283.982	318.417	320.89	299.22	6386.745	1122.051	315.527	9409.568	125	0.914	546.948	499.996
23950.961	25614.967	21393.428	32326.297	29417.663	36806.444	26590.727	36887.692	985.681	368.593	365.537	432.681	448.593	1701.592	296.647	10360.98	218.14	267.421	326.995	3810.541	275.254	1936.815	182.284	2154.377	5708.203	287.387	505.837	325.919	24757.955	1766.81	311.653	6910.177	202	0.846	641.851	503.649
16051.616	16091.041	13955.134	21246.031	20439.507	24946.448	20137.028	27432.802	663.179	309.645	319.089	384.884	1563.081	1031.93	254.176	11945.973	226.425	256.58	353.758	1684.193	5975.663	8170.964	168.495	1392.415	3661.461	288.773	271.805	255.217	8650.551	974.548	286.038	4404.72	126	0.988	863.294	499.817
16882.826	17186.964	14445.692	23443.936	21724.319	28555.983	21585.052	29828.986	886.736	360.826	315.96	300.1	327.065	935.988	259.455	12033.297	234.326	361.646	266.249	3118.734	158.547	4154.225	147.738	1706.5	4454.031	339.529	312.469	276.799	10991.337	473.459	282.582	5182.969	177	0.922	910.483	502.302
19369.741	20870.066	16173.893	26890.017	22288.059	29769.299	21182.455	29248.973	868.304	319.373	449.556	316.161	323.117	1271.22	263.317	9618.418	198.905	291.713	315.273	8199.774	165.164	390.304	162	1482.626	4097.006	281.645	344.855	286.098	15383.728	699.082	289.805	5134.121	204	0.87	998.877	500.98
25185.989	26880.821	21281.699	31029.513	30985.197	38333.125	27967.266	36771.372	1131.698	382.677	382.198	408.918	1653.546	1535.335	275.401	12493.74	186.256	327.082	320.191	2353.555	2458.731	696.589	199.933	2316.23	3522.452	355.336	392.169	285.069	11967.337	2327.271	301.162	7175.498	127	0.995	438.618	501.169
15065.656	15831.432	12305.989	18637.596	17644.682	22491.553	15650.763	23581.32	950.321	388.856	353.271	490.552	4097.413	1740.264	299.961	10201.335	175.31	196.283	158.624	3621.002	4124.672	626.342	143.162	2617.527	1490.728	309.09	837.698	319.835	10197.582	3993.604	303.831	7176.96	125	0.98	621.548	500.596
14077.152	14615.187	11359.894	18485.967	17101.774	24360.769	15786.223	24207.849	974.624	391.142	349.596	510.835	3819.627	2278.481	314.231	10561.794	183.204	187.854	342.905	2446.667	8602.031	640.403	157.203	2687.294	1558.345	318.91	1025.828	313.191	4620.637	4364.375	287.403	7063.297	159	0.933	669.695	502.84
14843.779	14644.822	12576.639	19527.827	18677.289	22881.555	17880.182	24475.089	704.086	310.899	323.106	355.295	875.686	1182.435	272.2	11163.534	229.27	260.952	365.655	1699.53	1487.051	5926.76	197.636	1418.966	4143.232	274.422	286.28	249.055	8990.73	862.902	288.62	4485.254	98	0.993	855.694	500.653
18677.077	19789.112	16055.72	25636.743	22761.731	31046.965	20089.419	30378.625	1219.032	416.403	375.362	421.298	396.128	1185.655	302.309	14186.542	239.175	364.992	308.901	5730.993	208.995	803.358	152.108	2350.116	4788.684	330.278	363.823	283.015	14212.877	585.084	289.082	5994.171	171	0.891	514.833	504.553
22270.31	23524.604	20324.456	32108.019	29844.471	36797.492	28589.394	37032.145	823.501	375.965	316.123	669.568	5099.31	1868.282	309.991	11664.352	212.799	345.556	233.002	2182.662	13048.206	880.346	143.583	1578.641	4287.179	670.201	324.9	313.217	3989.589	2127.949	273.739	4649.192	124	0.933	725.984	503.782
26006.483	26159.581	22844.53	32699.775	31812.144	37104.275	30356.251	38777.029	797.707	528.256	346.122	626.587	4754.632	1575.381	349.236	10268.482	238.485	344.287	273.786	2842.585	7665.341	904.966	170.452	1796.87	5424.937	408.678	288.165	269.341	9034.508	3693.259	282.542	5541.587	373	0.68	838.723	503.151
17894.274	18988.552	14484.036	23418.981	19469.426	25146.033	13530.948	22496.942	1000.664	478.071	395.624	614.981	5292.214	3001.637	301.325	13305.578	199.156	260.711	173.989	5835.464	6406.221	494.278	147.99	2297.5	3706.829	622.456	354.765	269.921	13169.846	5397.475	316.272	6705.586	142	0.945	389.282	505.331
17856.412	18159.736	14675.372	22502.044	21277.823	28543.208	18665.695	27619.773	899.822	390.508	331.92	424.923	428.922	2070.279	281.065	9372.622	193.256	241.845	387.152	3262.727	281.225	818.592	162.829	2117.799	3141.212	274.671	642.622	316.153	15482.845	1847.313	294.061	6337.537	96	1	653	502
14674.776	14144.849	11984.498	18078.558	17983.872	22365.63	16947.275	23789.99	983.08	356.148	317.181	390.466	408.646	1320.791	244.799	10640.444	212.147	254.085	455.077	1979.692	318.405	615.312	238.88	2020.008	3693.861	272.686	351.857	282.388	7584.692	915.121	289.406	6287.193	127	0.967	790.949	504.02
19046.332	18920.639	15977.876	23836.581	23657.648	28894.648	22431.591	30280.766	934.895	548.909	313.882	584.239	3606.296	1750.251	295.242	11673.464	219.257	278.2	466.906	2631.153	10115.254	677.073	221.601	1880.271	3348.711	306.434	329.249	266.839	9300.223	2743.591	278.177	5379.758	169	0.88	799.683	505.352
10295.855	12671.782	10125.703	17302.418	11854.958	18709.993	11297.26	17797.537	656.223	327.215	330.614	331.733	325.241	699.715	247.552	10953.983	146.251	205.686	294.123	3265.22	262.644	623.323	144.867	1133.035	2112.01	420.541	370.954	258.782	19960.563	786.944	291.727	3429.498	146	0.911	1273.774	503.849
16151.751	17200.718	13811.645	20296.174	20544.143	27210.273	19332.564	27206.02	805.296	302.382	302.2	413.035	389.959	1035.372	260.385	11316.017	176.419	258.202	259.216	14996.035	182.398	591.721	134.508	1422.655	3322.843	316.36	310.863	284.629	13417.834	852.317	530.657	4478.476	132	0.993	495.879	504.848
12127.414	13336.485	9818.576	16280.428	14382.867	20392.511	13061.587	21155.338	825.226	430.705	394.454	584.16	1198.425	2167.332	332.069	7358.037	191.77	175.844	133.916	6612.81	1565.943	580.687	146.815	3246.402	3289.892	337.091	326.55	309.332	2796.253	1602.61	313.85	11195.472	110	0.926	564.045	503.073
23911.019	24055.716	20527.751	31287.459	29233.158	35278.99	28288.644	38208.112	970.245	400.807	384.664	359.656	439.86	1226.078	280.733	11250.845	238.159	308.623	213.577	6464.871	461.251	2614.739	158.289	1790.688	4710.458	324.635	339.958	289.362	16115.176	877.288	299.958	5658.795	207	0.797	894.345	505.606
19378.108	20441.695	16460.657	25139.36	23303.191	31267.199	20746.596	29901.129	1010.541	351.111	323.592	408.91	370.23	1371.626	263.591	11316.817	194.85	281.891	178.823	2175.952	239.809	587.573	149.791	1700.104	2762.341	291.793	384.983	332.344	20512.479	1200.808	289.153	5421.286	122	0.945	594.385	504.934
27233.651	28059.228	22686.305	33034.605	33637.214	42878.318	30582.18	42286.955	1064.765	373.97	374.198	452.029	698.034	1562.461	277.711	11857.552	179.08	290.998	383.131	3540.228	761.857	508.41	211.888	2155.231	2874.52	362.329	372.592	276.352	12400.566	1561.488	302.875	6865.515	121	0.965	443.657	506.45
21097.151	22106.616	18003.055	27076.048	27059.365	34953.144	24662.292	32838.291	966.196	338.485	296.989	325.116	350.242	1050.594	247.971	11263.297	179.728	267.011	426.008	5831.085	203.461	493.456	153.574	1446.513	3745.63	317.651	309.636	268.401	13297.8	594.306	518.222	5195.255	165	0.934	484.221	507.403
14135.67	14144.406	11330.155	17687.92	17216.561	20823.042	15607.031	22594.046	850.089	1756.82	327.42	738.415	3647.848	3615.102	331.666	10325.237	195.014	261.989	200.037	1927.969	28847.101	1281.726	156.07	2094.546	3444.512	374.362	363.363	283.661	2941.57	2289.181	294.268	5293.577	103	0.983	756.947	505.985
16693.451	16818.085	14683.622	21973.463	21545.619	26078.653	20009.523	27885.157	696.748	351.31	275.719	349.736	397.853	1326.562	213.197	9927.756	160.602	221.259	434.256	1917.179	2605.361	762.764	170.793	1354.896	2505.984	283.189	289.938	298.613	13798.215	689.207	264.594	4726.707	116	0.953	765.474	506.586
22012.112	21993.479	18930.967	27921.225	27206.084	31752.841	26187.302	33943.165	740.628	370.267	381.788	657.8	3364.375	1674.229	317.608	10009.843	202.411	254.344	177.815	3902.968	13739.045	1040.862	167.874	1898.851	2619.138	349.437	306.21	263.05	11439.738	3168.546	296.745	5727.3	267	0.901	868.077	511.29
13414.209	14408.027	10653.791	19090.232	14909.744	23290.929	12532.664	19290.743	915.66	685.424	273.898	322.948	313.155	2016.966	239.518	11524.767	217.615	313.419	450.508	4028.219	182.711	548.222	156.891	1356.472	2929.631	279.273	783.852	288.272	20460.826	657.359	302.317	4822.924	116	0.936	1011.379	506.716
23550.774	26659.494	21843.689	22672.156	17353.556	28427.318	11376.375	17177.094	761.287	401.421	350.736	318.831	369.996	354.584	229.794	8087.6	147.37	248.829	355.716	7260.448	213.533	444.933	114.05	662.374	3524.12	285.662	518.893	293.705	10156.233	333.399	263.734	1506.141	117	0.944	1486.073	506.141
30254.407	31699.332	26802.722	37315.866	36427.268	42427.391	32812.717	44534.808	1113.574	366.709	395.02	489.232	478.446	2019.219	266.268	12892.927	205.861	281.263	278.61	3306.804	306.911	667.777	172.456	2296.714	5003.373	706.381	351.674	289.033	14103.188	1631.68	291.865	7751.813	176	0.972	433.284	509.102
19786.814	21109.967	17819.616	25386.838	24421.892	29748.15	21628.882	29014.482	981.091	337.277	323.83	336.811	1092.287	1126.55	257.131	13090.123	185.582	287.925	432.764	2068.554	3605.404	512.911	199.119	1532.03	4066.699	328.404	356.981	268.785	15657.474	1059.116	271.252	5065.765	159	0.957	475.33	509.814
25963.162	27101.947	23613.076	34960.442	32979.094	39264.845	30245.755	38506.698	902.046	467.329	325.227	472.837	2932.419	1986.832	274.297	12664.051	211.725	367.035	388.729	2235.828	6927.607	1195.345	173.854	1635.188	4298.773	503.574	333.458	316.093	11054.703	1772.004	280.075	4745.783	168	0.863	718.405	509.929
22229.391	23188.477	18615.739	31495.239	26347.671	35506.1	24503.332	33745.312	891.11	347.019	725.57	338.984	414.78	1446.434	259.246	9668.203	253.609	319.325	190.826	7223.257	389.775	3608.805	141.481	1530.497	8963.773	302.223	367.433	277.749	20367.668	955.38	288.758	5527.075	243	0.678	964.825	507.294
9871.426	10978.787	8074.962	14551.728	11359.648	16903.69	10513.519	16373.977	694.201	304.931	341.446	398.468	321.289	1317.091	253.489	8911.111	207.508	213.751	189.574	6750.15	170.081	696.193	155.458	1734.18	3478.784	273.641	288.415	294.93	14328.464	1787.015	300.008	6719.558	102	1	1024.52	507.549
22072.032	22278.079	18037.142	26247.473	26402.997	33501.266	22825.459	32211.136	800.722	283.754	308.982	362.267	442.615	1141.609	231.52	10382.458	167.066	224.059	327.038	2994.332	293.941	332.216	185.128	1466.957	2939.575	350.587	311.207	289.038	9331.953	1033.361	277.269	5434.194	127	0.955	451.5	509.217
12136.263	13297.805	10131.916	16501.694	14515.344	19706.056	12691.542	20067.903	1004.975	412.163	368.345	520.638	1745.812	1602.572	328.898	8069.097	165.927	201.971	171.703	7212.818	2298.33	684.812	174.39	2623.095	1268.494	338.273	363.351	308.249	9740.933	1689.24	302.497	9316.814	111	0.935	546.041	507.473
14819.066	15869.149	12580.09	20325.88	17869.992	24633.163	15881.471	25358.969	954.692	412.997	364.411	555.824	5823.596	5450.041	345.134	9659.808	189.86	210.044	188.576	2961.183	10851.963	690.196	131.967	2876.404	2443.359	440.668	1297.166	317.52	5965.472	6014.698	294.057	7870.996	159	0.91	661.739	509.852
17368.219	18077.821	15592.454	23915.992	23366.914	29150.976	22546.166	29908.308	800.658	305.335	290.747	379.764	827.555	1395.283	235.747	12284.167	207.954	242.974	381.187	3398.134	1748.895	6007.387	174.835	1454.39	3941.28	333.539	297.096	301.934	13528.12	1237.88	275.313	4573.619	188	0.913	708.505	512.181
16573.552	16115.881	13556.574	19850.986	19509.11	23694.018	17138.271	23836.167	800.107	313.456	296.257	350.07	326.298	1173.565	227.454	11441.215	195.607	268.066	331.199	2684.13	289.195	1657.209	183.347	1615.556	4690.929	293.703	327.04	292.065	22983.89	712.854	286.288	5333.528	119	0.961	779.92	509.239
23117.235	24110.417	20614.353	32983.544	29455.773	35982.477	28786.095	38260.119	936.215	372.283	348.929	358.176	419.687	1281.202	268.658	10593.689	239.366	411.995	268.538	2304.701	164.458	12196.126	140.483	1792.105	6293.457	342.438	395.233	281.027	12009.565	758.316	294.188	6112.008	188	0.837	926.069	510.239
16983.182	17090.8	13292.675	20068.542	19931.627	26914.44	17349.761	24638.796	1043.122	337.504	319.62	341.041	397.623	1060.461	262.462	12713.476	208.443	291.72	387.929	10395.368	184.536	709.486	145.659	1514.178	3828.899	326.291	306.018	267.052	9010.766	559.601	276.044	4460.948	122	0.985	503.934	511.762
26072.155	26099.377	22302.577	31769.224	33024.854	37957.812	33627.688	40306.042	837.961	358.68	358.575	371.076	372.162	1305.127	270.027	10943.53	255.975	292.335	261.458	3664.828	226.258	7908.302	180.383	1700.397	5779.215	276.577	318.041	273.484	21257.563	979.389	288.348	5681.711	142	0.982	850.021	511.225
16046.185	16412.484	14080.201	21617.461	19820.166	23850.402	18885.21	26454.292	988.93	398.681	352.315	390.253	624.208	1296.155	259.863	10619.173	228.548	352.409	251.878	2795.912	994.297	3595.174	146.057	1875.86	3337.707	348.869	310.892	283.109	15972.733	1018.909	278.174	6264.006	127	0.967	915.665	510.728
26484.295	27710.092	22745.731	32444.898	31399.22	37857.757	26595.528	38534.837	966.607	622.427	350.793	423.465	467.279	1360.095	278.847	13689.892	217.871	270.939	406.477	10888.42	235.999	654.108	147.284	1971.47	5376.498	325.73	329.932	273.273	17904.559	666.274	370.781	6437.63	177	0.931	489.189	513.477
17337.789	17977.4	13944.074	22203.232	20088.002	26886.94	17667.266	26980.158	923.005	458.483	377.822	574.994	5007.404	7931.07	354.673	8937.827	179.306	202.52	135.864	3497.208	5233.592	511.499	135.605	2904.115	2470.855	509.459	549.08	337.986	3548.968	6190.073	305.979	8465.128	109	0.989	631.638	512.197
20021.597	20012.969	15788.105	23832.668	24540.952	33258.777	22975.214	30827.318	973.015	354.343	325.638	372.104	506.457	1127.917	289.025	12384.08	193.952	268.558	227.243	2755.021	233.658	822.048	137.563	1844.592	3976.468	340.414	313.588	274.731	10248.464	864.195	284.896	5740.496	110	0.998	528.855	512.564
18099.342	19020.632	15632.909	22540.302	21689.942	27779.077	19157.083	27525.208	899.839	428.992	347.213	478.071	3999.961	2195.693	301.813	11867.707	201.456	257.121	240.175	2723.734	5816.65	731.923	126.09	2246.558	3091.764	403.235	580.403	320.796	8450.871	3090.87	316.37	6316.268	205	0.859	576.793	514.407
26018.07	25844.656	22273.061	31199.916	32412.932	38097.232	31496.125	39704.169	824.411	429.4	312.058	489.322	2484.582	1929.627	271.329	11184.501	190.097	339.254	389.39	1854.371	13382.83	1469.291	165.325	1644.829	3137.046	690.889	296.527	315.019	4899.646	1461.113	280.816	4694.094	188	0.892	726.952	513.798
20317.93	20985.04	17564.327	27495.236	26752.773	32921.242	26306.582	33673.18	817.415	417.506	309.513	393.878	2320.983	4915.631	282.609	11565.953	198.829	257.152	366.569	1903.555	10836.504	1759.041	175.369	1765.806	3137.443	585.328	323.707	264.977	9320.883	1771.173	285.916	4956.111	143	0.906	814.171	513.766
16356.622	17549.244	14280.216	23328.273	20919.864	26001.333	20733.489	27714.7	876.429	361.49	324.1	317.193	444.683	1458.158	269.505	11012.623	218.772	313.501	254.853	2405.973	214.296	19174.796	139.944	1767.536	3083.114	302.626	436.123	269.343	7251.269	719.949	307.35	5858.287	112	0.973	944.295	512.554
17234.147	17713.374	14419.621	22801.597	21239.853	27524.03	21005.229	28395.378	847.912	365.969	465.398	316.986	1462.886	1611.648	260.539	10708.12	222.591	255.765	235.126	3856.633	4766.549	30753.575	131.137	1899.537	3870.892	293.548	474.614	259.208	9897.13	1488.292	307.266	6519.786	122	0.985	952.861	512.943
26529.037	29223.574	24409.387	34982.387	33695.01	39538.217	29222.055	37530.116	995.368	392.167	392.168	473	497.255	1177.205	307.326	15084.261	225.847	336.611	284.376	10066.158	225.872	769.313	138.703	2048.343	6346.792	417.603	347.466	280.169	12711.159	873.935	279.324	5615.902	128	0.947	521.445	513.766
21455.42	22598.125	17752.144	25503.969	23745.257	29392.715	20500.458	28367.17	1133.834	1793.401	517.999	657.766	12124.139	3481.596	382.828	13707.416	211.125	259.504	251.302	3159.195	17557.443	1141.302	143.133	2319.008	3564.86	445.374	613.252	296.116	5290.146	8487.841	308.932	6664.569	188	0.947	554.138	515.457
14044.119	14464.101	11629.989	17943.192	16382.366	21596.941	13613.424	21092.217	882.468	350.311	335.857	442.53	474.574	1574.68	272.59	9632.169	188.867	257.414	243.461	3436.42	344.4	647.791	130.655	1747.639	4461.516	326.382	368.765	307.835	25972.489	2089.283	316.001	6228.869	114	0.99	591.237	514.158
20593.166	21066.582	17281.134	25129.168	24570.479	30273.99	22671.834	30431.141	885.903	577.88	345.433	688.183	2438.863	2383.714	302.911	11703.696	220.666	236.201	383.25	2267.175	11026.371	1213.602	144.473	2312.36	4144.235	478.15	479.405	291.279	8437.565	1973.488	296.545	6238.262	186	0.866	689.199	517.468
21515.74	21819.067	18619.96	27151.62	27238.166	32790.243	26430.996	34002.691	809.7	369.816	316.445	612.886	5356.2	4498.512	314.389	11112.887	194.428	239.868	289.488	2190.132	19322.004	1621.848	153.114	1797.424	3478.756	503.336	334.412	306.223	5562.108	2989.104	289.297	4835.647	201	0.907	753.077	516.276
26147.911	26874.503	23749.225	35183.544	33366.402	38577.454	31162.428	39699.085	876.992	420.705	333.531	366.908	976.121	1513.257	256.183	11408.755	250.743	363.5	403.93	1301.454	5245.373	844.789	203.283	1818.001	6845.791	356.432	420.954	269.765	11589.18	839.51	288.08	5663.296	153	0.945	798.735	514.873
18621.648	15918.737	11992.849	17846.617	13427.301	22031.101	10325.196	18029.248	1040.411	357.563	412.959	391.195	541.908	790.247	249.427	11109.588	156.801	180.113	313.014	7063.523	237.694	12980.87	117.711	1212.776	3567.582	279.59	774.593	303.801	18662.657	597.569	297.375	3257.277	141	0.975	1478.727	514.748
20477.151	21561.935	17291.141	25467.37	23962.364	29601.71	16817.657	24992.185	1025.307	460.233	329.65	424.862	3384.457	2399.038	297.672	17273.896	186.595	257.029	270.965	2104.706	5369.374	420.445	157.505	1805.592	4294.279	375.983	515.738	284.364	6503.408	1869.71	287.408	4733.171	201	0.907	362.391	518.391
14926.025	16439.644	13322.609	17816.029	19186.654	22071.261	15666.456	21025.057	938.54	295.795	317.745	366.216	364.015	1035.319	234.375	11799.922	207.805	239.534	252.099	2468.794	351.98	404.326	148.6	1423.636	5175.104	283.678	336.924	262.469	8539.845	1309.69	297.255	5511.56	134	0.98	414.761	516.045
21302.261	22343.863	19050.815	27192.937	26759.097	32859.536	24376.995	35635.677	956.466	280.997	321.519	403.449	1055.853	1057.446	233.704	11811.321	165.719	227.741	317.095	3552.824	1728.31	357.57	171.349	1601.288	2632.873	331.146	436.88	284.134	6748.356	1226.726	279.814	5234.186	142	0.945	445.796	515.268
21143.005	22328.266	17950.337	25159.586	24769.498	29960.706	21085.521	31642.84	1154.923	385.08	370.909	367.987	506.109	1333.457	291.024	14903.835	233.485	311.623	308.874	6943.612	253.894	658.436	141.346	2183.286	4096.372	324.202	321.753	260.62	10706.381	489.464	279.628	6243.551	114	0.99	497.605	515.053
19315.546	20532.217	15931.017	25670.944	22847.471	30139.263	20195.897	29872.576	960.553	697.978	374.85	548.826	3801.584	13274.57	380.626	9688.158	185.429	242.395	141.305	2705.363	4897.868	514.891	145.405	2901.668	2319.304	448.173	572.365	330.792	1632.106	4875.941	293.031	8364.857	112	0.973	624.946	514.393
18873.555	18971.149	15252.87	23389.317	22138.235	28135.231	19091.891	26786.538	916.992	404.019	339.538	706.935	3020.566	4607.044	281.609	12339.216	183.518	283.63	226.668	2144.954	16899.401	1161.685	129.001	1975.86	3086.812	920.551	430.871	292.062	1725.677	2573.88	278.533	5011.629	130	0.865	697.346	516.085
22562.414	22549.226	20014.648	28107.221	28533.833	33383.343	28342.082	36336.397	815.385	344.147	365.062	377.88	412.399	1099.108	273.719	10533.642	202.361	295.809	361.804	4640.736	474.348	828.488	223.004	1645.492	2763.842	287.21	276.945	273.427	25537.778	1360.15	310.977	5269.351	130	0.94	859.369	516.031
28421.837	28466.407	24357.378	36490.943	34709.831	42015.339	33707.879	44231.435	890.03	422.71	395.178	345.583	423.508	1635.156	291.827	9387.236	284.862	341.887	342.525	1799.162	169.351	24680.936	145.689	2478.845	8191.074	346.366	408.84	277.43	11704.403	685.958	305.286	7703.826	101	0.977	929.322	514.777
27077.809	27396.675	23834.296	32353.09	32817.093	35880.597	34176.209	39942.788	907.121	705.213	418.928	425.618	1124.153	1696.009	305.847	10589.402	229.82	269.847	279.295	5458.799	2760.538	21219.021	173.483	2155.985	3159.85	317.375	343.69	278.215	11754.767	1589.071	301.277	6697.326	320	0.824	887.406	520.203
16372.024	17654.338	12558.027	23523.971	16850.712	28489.924	15099.626	23909.359	792.19	382.058	366.585	462.385	392.427	1721.054	294.681	9907.375	276.446	273.047	218.098	6004.111	183.688	603.075	174.459	2022.42	6027.457	334.838	370.116	313.976	8978.814	832.598	269.836	7268.115	204	0.881	1110.941	519.5
18456.681	20430.743	15761.363	25334.641	17855.623	26192.403	15178.017	23458.002	923.6	387.58	379.236	602.087	378.761	1139.75	257.735	14505.527	184.281	235.582	239.365	3677.988	229.625	511.276	124.35	1578.508	6093.142	305.796	358.988	288.662	19055.955	645.452	378.332	4602.769	181	0.891	1433.075	519.207
13449.795	13720.48	11742.57	17474.051	17274.688	20478.695	16249.343	21591.404	855.66	314.865	309.718	333.338	540.181	1055.115	217.161	12013.262	172.142	254.852	375.41	2461.881	703.442	735.412	195.001	1496.521	2605.455	350.483	322.501	290.379	19518.747	622.068	276.169	4595.187	128	0.974	769.672	517.516
20205.981	20610.65	17060.032	25212.894	25913.644	30859.331	25611.636	32873.514	847.254	357.166	334.136	378.78	1686.093	2013.105	259.277	11669.85	230.351	296.504	467.4	1962.693	4226.215	13437.237	197.777	1641.299	3232.769	309.638	363.46	268.012	9257.326	1325.888	293.526	4907.21	252	0.825	823.083	519.484
23365.725	24132.669	21243.857	32249.896	30443.74	34562.269	29257.38	35899.803	961.55	405.314	397.841	359.879	324.756	1429.377	274.007	12272.476	298.815	426.487	314.158	2474.887	189.103	11774.527	183.606	1984.498	7304.836	280.401	380.573	261.826	14737.232	576.429	301.88	6404.693	182	0.856	842.604	517.396
18274.895	19313.554	14820.613	22490.866	19986.433	26255.986	14700.035	23315.2	1074.078	456.84	348.335	439.715	2889.347	1060.628	276.784	16082.199	197.971	245.199	331.621	2616.378	3554.227	488.318	167.983	1807.862	4277.751	298.884	486.301	273.853	11756.102	1961.533	334.035	4558.398	169	0.933	372.654	519.571
13625.167	13295.139	11218.765	17008.005	17768.326	22211.27	16327.37	21345.369	1055.995	309.425	293.743	347.063	825.614	1054.363	234.056	10823.776	189.052	229.506	442.32	1584.497	8325.398	541.484	191.699	1735.628	2822.508	282.84	467.846	286.118	5267.545	707.435	275.896	5217.829	99	0.99	784.985	517.449
30638.913	30960.124	27506.97	41028.062	40624.718	47217.354	37906.497	48079.418	866.086	401.316	302.082	339.476	727.143	1140.081	247.323	10662.568	208.369	357.421	538.697	1262.242	5339.036	1501.688	182.974	1504.064	5098.359	330.971	429.304	263.101	14788.203	581.256	272.822	4545.262	118	0.953	807	518.305
28050.582	28520.273	25372.084	36784.581	36896.198	43593.995	36950.464	46811.463	954.245	425.081	362.374	324.409	333.703	1092.576	268.601	11635.294	246.226	359.481	335.421	2608.172	163.869	1519.509	217.282	1626.353	5330.255	280.171	276.611	271.075	13787.023	472.943	297.859	5034.91	188	0.884	851.255	520.16
12025.16	13041.096	10490.637	16986.881	13851.558	20493.683	11561.217	16263.951	811.323	359.798	344.246	300.145	285.568	1045.207	230.261	9764.68	246.764	269.4	193.571	2404	187.591	1185.476	156.622	1130.478	2865.976	275.03	384.069	301.138	22692.191	1111.702	287.204	3751.718	109	0.989	1021.583	517.803
14621.41	15398.908	11594.172	19181.688	16353.222	21969.831	12458.923	19023.247	800.13	326.052	345.103	434.726	4200.946	1386.707	275.825	11662.08	180.126	228.97	158.506	2631.562	11585.907	394.259	141.468	1752.245	3664.389	417.726	323.142	275.297	2913.856	4052.097	324.679	5630.098	120	0.929	392.883	520.008
13954.998	15031.117	11121.697	18075.606	18241.447	24096.619	16276.895	22730.482	864.448	294.956	321.172	408.77	361.738	1164.597	257.008	12421.636	170.968	216.691	227.846	1937.199	243.622	486.733	157.534	1702.792	2695.182	270.683	298.466	281.173	18129.836	1005.023	291.831	5581.955	99	1	422.641	518.641
13644.424	14403.218	11664.007	18150.084	16751.016	22142.381	14615.423	21755.719	968.254	326.126	328.361	403.196	1180.392	1738.232	263.68	11956.71	185.798	214.031	266.005	2259.664	1536.164	573.068	165.698	2049.283	3013.48	364.154	384.481	269.329	9635.079	1355.843	278.847	7234.499	184	0.838	473.957	523.076
11523.415	12319.182	9444.104	15356.735	12884.423	17257.234	10424.273	16216.598	964.494	617.155	332.054	475.031	6241.523	4176.647	329.792	14089.883	205.655	252.134	226.381	2841.903	9938.452	1083.338	150.902	2083.673	3067.734	828.419	463.26	298.683	3666.758	4590.223	298.182	5374.565	111	0.994	540.302	518.95
21096.156	22101.004	18045.34	27796.78	24985.32	32659.815	21967.329	31519.118	974.495	457.325	363.878	492.672	1053.828	3836.782	306.069	10453.036	211.452	270.589	203.742	7430.01	1319.602	574.454	150.937	2287.184	5955.626	326.266	364.242	316.054	6846.194	1667.62	309.426	7496.59	137	0.952	619.974	520.325
26893.505	27427.092	23914.274	35594.733	34816.363	41503.233	32594.277	42033.741	899.753	372.741	331.075	395.262	851.61	1284.382	260.002	12864.257	219.939	304.82	405.501	1999.723	1401.498	6736.968	195.581	1795.224	4576.358	417.185	368.191	306.787	24159.827	775.56	289.695	5341.722	195	0.888	715.274	522.541
29731.791	31437.333	26629.496	38318.414	37030.468	44137.547	31095.835	41824.291	862.734	363.221	324.344	392.957	493.998	1257.135	278.032	12677.141	232.403	326.675	279.131	3073.577	214.255	762.076	143.078	1371.474	10390.569	644.715	316.828	281.523	9277.535	594.909	281.141	4927.368	144	0.958	523.792	519.896
12331.702	12482.502	9673.218	14838.246	13943.532	18956.471	12265.536	19092.648	983.955	556.219	332.517	640.35	10287.678	6017.796	358.524	13072.917	189.173	213.506	177.15	2790.402	15814.272	658.169	132.604	2601.327	1767.761	323.264	1260.116	300.253	4473.352	8667.361	300.887	6451.522	106	0.993	653.472	520.255
30679.916	30804.336	26402.215	39487.098	38039.942	45353.487	34425.339	44806.134	904.808	503.116	340.237	487.432	2022.287	4511.954	282.741	11838.598	219.722	391.271	255.328	1653.18	11025.094	2824.586	155.754	1884.19	4409.525	1130.097	335.069	310.358	6364.786	1289.788	280.129	5258.259	175	0.718	726.317	522.094
17757.841	18385.47	16054.521	24529.79	23362.969	27322.795	21603.837	28770.876	825.922	365.277	311.205	593.838	7252.957	2666.252	305.679	11669.487	187.426	271.423	275.592	2413.585	35484.664	1304.912	140.378	1784.158	2934.556	470.945	297.669	314.49	3370.907	3157.24	277.161	4996.311	117	0.985	743.167	520.474
14739.721	15422.79	12609.948	20433.783	19351.489	22366.965	19267.687	24820.801	749.835	423.555	350.353	443.779	2529.668	2105.234	262.042	10580.757	207.137	259.064	217.719	6447.242	9479.495	2321.5	152.839	1947.788	2561.935	488.995	558.901	275.908	3992.418	2578.49	273.373	5800.006	145	0.821	904.5	522.114
20122.843	20701.586	16891.637	26533.217	24208.302	30080.329	22877.958	30679.74	853.603	397.406	343.536	393.078	5583.324	1220.771	292.883	10106.013	239.818	325.282	218.442	4458.812	19579.955	3267.702	140.271	1948.202	7717.26	310.384	387.424	258.055	1743.497	4660.765	281.89	5702.323	223	0.87	956.661	523.262
15417.77	15978.457	12876.663	19511.574	18988.27	24753.928	16164.675	24715.771	998.788	2291.023	295.555	511.143	8591.413	4728.278	329.99	13906.382	189.306	226.317	187.227	3051.977	13560.943	1129.881	134.433	1573.862	2328.031	426.44	560.17	309.138	1393.544	4650.198	299.552	4455.98	153	0.955	561.324	522.114
20994.792	21704.693	18513.085	27952.749	25807.82	31941.964	22306.521	30605.731	1009.417	3541.408	330.225	715.529	7225.326	3893.779	290.968	13974.879	211.415	406.407	224.427	2106.113	27138.383	781.537	127.692	1773.896	5801.187	939.895	523.217	297.486	775.798	3373.043	283.059	4555.793	218	0.91	680.133	525.546
18374.364	18235.332	15662.026	23715.879	22810.653	28254.847	20108.355	28028.511	839.244	359.362	332.629	432.718	2187.422	1452.122	268.846	12183.83	200.137	314.334	377.196	1916.772	17314.777	779.502	166.444	1907.21	4305.512	729.272	334.563	299.183	8092.742	1689.945	263.935	5083.591	160	0.884	777.925	523.306
28134.945	28518.056	24850.225	35450.476	34666.903	38488.154	35471.29	43386.509	936.271	419.367	369.155	342.674	787.817	1478.281	270.718	11529.3	345.849	479.436	352.659	4790.931	2018.35	6372.028	164.404	1908.386	5576.931	363.058	393.095	284.831	13431.877	563.334	273.644	5970.992	393	0.733	915.06	526.523
17119.331	17793.568	13788.477	22720.649	20557.784	25932.248	20160.687	27619.067	776.878	381.457	338.908	409.544	5704.515	1192.241	297.763	9654.833	236	262.858	184.831	3609.802	28913.81	599.339	138.483	1922.832	7617.013	287.918	348.959	269.606	1290.234	4510.673	294.195	5402.698	110	0.985	966	521.718
21477.118	22655.678	18488.167	29223.266	25744.204	33990.448	24327.19	29396.505	680.815	347.514	268.007	330.101	3354.012	867.328	239.701	9493.103	214.754	288.973	312.217	4680.818	196.365	326.957	139.72	1099.338	4819.558	289.627	270.28	273.695	16843.853	310.509	267.609	4226.669	128	0.963	982.547	522.094
15205.627	14843.076	11707.509	18693.717	16029.341	26114.252	11061.322	18501.568	853.708	303.132	408.565	307.176	368.113	968.831	254.453	12039.721	184.372	227.644	283.763	1877.185	321.979	691.508	127.174	972.62	3703.979	351.905	344.738	265.305	38512.306	831.417	268.133	2669.246	111	0.964	1263.374	522.653
30581.765	32745.193	26539.177	38473.573	30521.641	33372.927	16052.699	26629.852	1162.726	434.277	406.946	558.945	442.485	557.384	237.844	12379.244	207.702	315.08	550.137	11676.854	227.142	411.959	120.463	1255.277	7533.744	331.531	350.31	291.293	17822.223	387.516	310.898	3125.256	267	0.845	1444.433	526.594
14857.113	15765.553	13257.37	18356.373	18668.265	23048.679	17291.291	23866.9	788.902	268.291	309.648	323.192	337.275	1045.409	213.363	11476.36	147.959	213.446	418.958	2016.835	321.018	384.454	224.13	1504.649	1949.021	285.281	311.492	267.648	9907.716	890.351	286.607	5183.229	145	0.954	411.148	525.266
11327.682	11786.835	9517.778	14527.634	13812.436	18463.447	12047.677	17317.448	909.855	333.01	313.17	523.337	501.123	1495.36	273.379	10846.692	189.477	182.456	260.754	9908.889	366.185	551.724	130.14	2081.518	5983.599	280.163	281.69	316.416	4695.717	1439.182	282.584	6880.845	119	0.973	598.676	523.273
12378.078	12416.005	10217.955	15634.395	15167.784	20715.833	12781.342	19219.529	750.108	313.257	281.537	387.612	351.342	1123.204	260.269	10009.817	170.237	196.141	214.483	8721.066	273.142	488.738	132.111	1781.098	5715.668	273.012	300.527	311.802	4588.759	607.55	291.767	5712.032	116	0.898	625.845	524.922
22502.223	22857.106	19772.612	30620.913	29206.527	35461.374	26796.1	35096.449	809.98	645.244	312.098	519.371	4110.581	2148.676	276.858	12769.669	209.737	394.371	277.295	2127.87	21593.422	724.585	156.133	1617.83	4446.694	577.008	471.113	295.044	10496.599	2445.583	280.93	4655.008	142	0.896	795.275	524
30016.991	30044.794	26245.991	36047.752	36815.133	40519.001	36940.678	44965.479	1022.689	452.977	428.393	390.38	540.129	1152.08	287.72	10023.143	291.372	390.877	283.262	3619.093	811.79	1373.091	148.997	2440.616	5479.445	371.226	375.223	270.679	18582.65	696.005	268.992	7250.271	158	0.913	930.31	525.19
13744.822	13783.157	10576.79	16593.278	12959.79	21321.761	12484.919	15184.332	770.638	375.587	390.385	463.722	344.46	1037.137	335.114	12846.49	181.218	213.215	271.428	2809.752	258.125	542.871	127.094	1237.099	4840.636	302.603	405.541	282.862	26685.918	857.766	294.265	3607.836	123	0.964	1407.874	523.346
11735.322	14652.024	11560.682	18994.157	10403.239	16165.103	9901.266	16656.343	802.156	322.736	321.057	341.848	313.103	706.982	220.079	8780.085	148.876	186.947	466.175	5779.989	210.065	368.266	113.218	797.992	3394.038	326.8	329.394	283.464	7223.588	495.312	270.022	2043.193	110	0.985	1455.718	523.427
16801.514	17782.121	14870.122	20485.44	20358.154	24265.724	18637.449	26845.299	976.954	316.554	349.359	348.431	444.071	1230.511	260.552	13111.531	167.308	239.274	218.515	1665.621	227.524	525.794	158.854	2026.051	2147.991	291.925	329.357	284.431	18471.322	658.794	279.459	5990.246	145	0.991	423.907	525.362
13650.188	14134.69	11518.634	16987.72	16665.437	21324.073	14376.418	21255.019	829.189	378.769	321.077	368.566	1355.322	1463.989	239.07	11764.655	170.906	223.87	283.818	2491.78	1115.604	419.922	167.968	1965.373	3648.156	329.023	312.314	274.958	9663.752	1552.153	301.491	6418.911	135	0.923	434.478	525.411
28256.075	28422.379	25180.036	34590.652	35383.879	40931.833	34998.098	42688.13	855.531	609.422	321.435	413.658	926.885	1430.313	255.229	11868.997	211.757	317.631	408.069	2234.186	4443.251	2227.74	178.397	1610.859	5537.27	682.117	299.944	321.437	15262.852	837.058	287.94	5099.552	287	0.844	753.538	527.531
28352.533	28489.668	25702.695	33708.605	34711.511	38579.095	34798.484	41478.037	794.199	364.569	315.717	378.493	678.583	954.085	240.178	10603.78	212.514	338.042	607.292	2467.882	3039.217	2244.798	223.59	1499.739	4405.488	268.113	313.969	276.089	14989.203	711.113	280.098	4567.442	278	0.894	813.939	527.953
18688.326	19097.002	16209.129	24347.633	23086.611	27425.494	23098.93	27451.408	715.147	360.772	320.312	469.985	1405.171	1192.499	270.396	9535.14	200.198	309.889	453.125	2751.46	5647.499	927.632	160.19	1450.307	3802.689	411.119	365.705	257.898	7862.254	1082.409	280.142	4951.334	186	0.847	941.634	526.328
13997.74	15019.569	11539.354	19959.801	15196.155	21973.89	12891.172	19054.155	816.587	355.681	421.64	332.54	309.175	1573.154	245.575	10477.233	250.7	271.012	212.969	4221.616	217.821	797.126	173.096	1391.008	3706.212	304.236	850.454	285.486	31629.742	1250.756	297.731	4981.459	131	0.958	1011.447	524.569
17633.092	19439.368	14139.588	28640.353	18759.9	31806.548	15710.193	25299.792	747.952	351.071	339.754	430.863	382.405	1404.664	286.267	9277.654	280.127	352.208	364.461	4783.836	165.815	2015.767	178.136	1681.601	7814.225	317.062	300.063	312	3650.822	598.809	268.557	6362.698	106	0.909	1106.066	525.887
23180.743	24155.132	20441.367	27623.285	28569.866	32932.334	25626.542	32849.882	831.741	437.623	344.07	318.322	1042.097	1664.182	255.263	10925.287	163.304	219.028	311.145	2330.712	1441.08	465.652	139.507	1892.457	3688.857	337.286	407.867	280.454	6931.374	1227.97	315.071	6572.992	245	0.884	445.724	530.378
27850.801	29071.223	24379.196	35747.161	33887.614	40746.572	28025.978	38186.596	930.8	379.896	323.371	327.928	414.284	1013.91	288.285	11903.735	248.262	311.351	339.866	1742.747	200.426	973.426	155.549	1309.295	10989.94	491.192	325.5	287.767	10185.236	470.32	281.488	4311.643	222	0.91	524.847	529.162
19292.621	19550.075	17023.098	24163.21	24653.786	29773.25	22778.789	30674.444	923.285	389.386	282.748	606.477	2226.764	1268.839	259.121	12081.933	188.945	254.535	305.675	2204.633	11768.712	712.744	129.806	1591.421	3741.841	345.259	306.578	298.163	5470.361	1581.355	268.214	4637.599	198	0.94	698.066	528.177
19372.305	20250.629	16040.997	25079.369	11626.541	15977.769	9180.97	15616.356	1229.161	486.308	490.508	570.412	433.154	372.327	261.552	12943.242	229.766	249.923	564.93	2960.044	255.808	353.36	121.005	1148.372	5297.929	317.183	536.609	283.183	11152.214	391.576	283.057	2861.972	187	0.871	1493.307	528.227
11049.757	11603.275	9499.244	15150.172	13538.014	18652.524	11537.705	16852.492	792.482	280.292	300.046	363.332	2397.714	1879.556	239.399	10378.003	151.093	226.151	186.194	1946.029	3617.033	456.358	138.697	1467.451	2121.621	461.642	440.619	267.225	2975.68	1972.482	272.859	5246.306	127	0.929	463.461	526.713
20056.033	20773.956	17285.606	25741.562	24420.076	31417.836	21033.689	27897.046	760.097	349.24	294.284	318.828	392.975	1070.316	278.345	10686.755	192.504	237.874	423.575	2143.966	196.94	769.204	167.929	1301.275	5874.519	295.177	344.159	266.92	15465.942	1030.961	286.266	4537.543	218	0.809	504.234	528.94
17678.162	18887.035	16316.266	22117.986	23299.377	27432.106	23136.435	28271.233	1082.109	378.687	324.037	401.509	722.216	1330.126	285.788	13629.953	198.611	283.64	429.598	3759.585	657.556	685.819	180.019	2296.923	2887.083	269.608	335.484	315.911	13823.21	940.278	288.731	5965.045	143	0.978	637.388	528.143
21470.995	22982.408	18256.691	28218.372	25050.505	31826.411	19842.511	29216.762	852.332	337.381	365.379	418.894	4020.493	1740.025	275.401	10381.244	187.559	265.551	172.691	4813.652	3949.833	459.977	132.378	1847.654	6060.47	338.321	342.689	271.465	15554.747	3607.738	322.413	6340.031	173	0.91	389.65	529.014
20311.761	20158.581	17466.651	25923.665	25427.777	31432.017	22805.756	30883.764	797.032	662.099	326.42	592.407	2280.154	2247.439	282.505	11921.972	200.322	302.771	328.776	3203.838	12733.55	1457.837	170.413	1844.52	4611.907	825.236	313.986	317.979	17057.849	2244.201	284.389	5365.585	189	0.918	768.368	529.431
22720.857	23283.291	20741.655	30209.966	29844.806	34813.728	29216.319	36870.06	1006.576	449.318	347.799	420.538	355.173	1018.808	255.866	12131.965	584.13	1238.695	336.166	2191.322	365.735	786.115	218.664	1698.444	3052.772	289.653	381.91	280.908	12033.588	518.624	284.223	5307.511	228	0.886	836.202	528.649
25915.409	25648.057	22876.901	32283.656	32328.856	38830.901	31449.112	40249.335	900.427	792.358	353.429	363.151	306.889	1184.344	265.091	12260.168	238.926	293.981	424.198	2888.473	151.294	696.368	235.897	1631.035	5829.095	302.804	371.57	279.288	13031.029	615.22	291.952	5028.501	186	0.895	848.909	529.758
18998.722	18327.789	14537.967	22510.448	19436.314	28920.265	16961.214	17547.955	784.956	410.272	272.371	355.324	255.965	1284.232	232.556	9614.769	234.079	322.234	452.007	3784.563	164.829	483.155	165.961	1254.367	4036.281	291.069	515.479	276.447	13072.537	471.297	292.813	5239.285	103	0.996	999.131	527.383
22560.099	23638.72	18832.941	26660.416	23111.231	25167.23	13932.432	21867.767	954.26	620.227	356.316	516.825	3407.541	1204.636	292.547	13592.763	176.84	261.857	351.781	4107.87	4986.352	508.896	161.39	1861.171	4352.597	332.046	389.014	276.412	30334.946	2025.711	272.584	5261.807	150	0.998	335.5	530.267
17679.226	18934.477	15364.496	24235.314	22273.64	28663.337	19756.726	27543.697	934.06	315.631	334.635	385.519	727.266	1648.433	297.569	12624.15	195.01	247.909	313.189	3549.09	1105.094	3439.531	167.921	2012.826	4153.26	320.659	391.128	264.684	12736.35	1047.894	293.447	6896.244	174	0.916	483.011	530.339
19939.383	20605.549	18123.105	27072.615	26884.952	32712.125	25052.594	32671.286	823.808	327.883	297.89	428.844	929.575	1053.828	244.437	12532.804	215.361	298.672	498.495	3143.745	1348.503	2835.815	209.932	1454.788	5409.848	331.1	279.13	310.551	20893.964	984.544	289.358	4874.457	118	0.953	710.5	529.263
27308.425	27608.051	25119.74	34150.71	33958.976	38962.437	31878.256	40892.772	813.716	565.699	314.633	436.721	1013.401	2597.467	248.432	10680.634	205.214	305.459	495.778	2214.045	4785.644	647.649	152.098	1526.46	4676.038	534.375	331.13	316.491	12201.641	843.527	270.399	4839.95	129	0.97	728.205	529.097
27832.708	27643.452	24135.737	34607.75	33740.136	40723.008	31283.442	40413.082	804.525	834.729	310.698	524.691	3403.514	2240.19	290.178	11424.727	218.148	354.153	332.955	2560.105	13842.429	768.786	172.337	1635.002	5566.809	420.466	341.216	299.909	12745.699	2416.209	263.593	5211.097	127	0.955	792.673	529.571
23471.366	23279.023	19886.188	28786.572	29815.575	36083.266	29686.323	36887.91	896.943	447.817	443.867	406.559	316.09	1663.267	277.425	11644.368	254.252	248.93	291.027	18092.677	184.279	7123.688	181.61	2072.738	3670.874	283.341	313.746	291.008	19899.982	875.456	312.486	6427.231	127	0.955	875.429	529.728
27592.204	28239.469	25078.275	35043.814	34313.232	39970.478	34862.446	41063.802	888.333	472.04	393.919	409.535	377.723	1422.477	276.874	12095.14	245.122	391.262	498.559	9888.62	200.508	10719.002	224.211	1875.37	4891.197	321.324	397.01	287.518	18630.573	507.778	297.224	5805.586	247	0.788	885.18	531.771
18974.613	19709.416	15786.958	26909.256	22775.681	31470.567	21846.663	30112.221	720.078	319.109	292.059	450.9	4002.202	1353.849	253.306	9092.744	223.393	276.639	251.715	6744.454	228.738	439.609	149.228	1516.733	5717.913	300.387	277.258	275.115	10569.868	579.924	326.123	5665.751	141	0.928	976.649	528.876
18273.202	18747.022	14819.147	23905.554	20350.166	28365.476	19112.452	24406.776	900.422	336.209	310.158	367.193	3237.878	904.213	248.913	12393.27	254.614	332.373	469.291	4733.345	179.917	583.601	190.524	1309.752	4877.443	286.026	359.512	285.835	11481.707	311.068	381.28	3979.682	188	0.864	985.957	531.516
15005.542	18030.55	14953.743	23712.289	17662.056	23037.857	15729.917	23320.569	893.542	377.826	416.401	477.221	350.432	761.676	237.397	11739.836	198.828	197.315	205.903	6307.54	240.443	885.113	126.743	1134.59	4793	364.02	332.867	267.642	17291.201	926.737	296.828	3409.383	146	0.869	1342.76	531.356
22297.266	22608.048	19526.397	29940.995	27567.753	34108.979	25269.743	34350.613	892.562	434.262	352.939	619.679	3826.648	2510.454	313.617	12186.993	211.343	325.074	259.149	2765.12	15529.531	941.74	184.946	2016.235	4651.88	516.717	297.879	319.107	10679.981	2878.322	272.286	5908.293	157	0.931	785.175	531.946
22161.314	22807.081	20267.964	29206.062	27642.688	32555.179	27264.431	33970.51	840.329	391.338	403.696	453.001	330.133	1738.76	282.645	10252.967	244.395	288.461	338.028	14064.977	191.532	3641.766	166.629	1795.815	4404.477	286.783	351.748	295.727	19697.593	1006.717	311.367	6507.577	181	0.851	868.279	533.257
19875.855	19307.912	16826.851	24630.144	24656.358	30078.418	23636.066	31405.366	742.413	388.741	368.063	334.566	401.049	1557.569	247.971	11020.737	237.589	224.487	419.224	4677.287	324.51	41601.766	199.537	1706.688	3623.663	307.336	409.523	274.611	10415.924	608.618	288.59	5641.145	129	0.97	897.57	531.136
26053.6	26804.578	23273.359	33978.801	32556.15	34837.056	33732.167	42286.539	1051.534	424.536	369.794	378.61	407.064	1139.337	274.618	13276.672	360.083	444.16	401.682	3091.311	181.371	936.83	184.242	1943.763	5119.17	347.055	437.454	274.927	16454.987	366.796	276.609	5763.923	142	0.956	924.211	531.845
26754.292	24801.041	20075.752	29364.546	29764.301	45512.489	22520.089	33402.358	1018.324	365.101	372.217	491.012	443.584	1013.795	277.803	14228.368	204.594	295.601	402.813	1625.686	303.549	624.129	164.235	1574.435	6192.625	377.625	355.076	275.257	23715.407	557.795	300.848	4787.384	190	0.846	1278.279	534.037
25346.646	25238.602	20585.188	33206.015	29025.738	41442.721	25372.416	36374.979	1079.413	346.961	354.377	509.154	380.098	932.716	265.436	12221.309	223.214	291.705	394.185	1606.517	270.896	455.785	137.018	1350.546	7851.172	379.173	332.018	267.452	23660.792	667.857	306.305	4245.047	107	0.971	1293.883	530.491
13374.404	14356.716	11791.259	18183.675	15909.938	20262.86	12512.3	17265.135	842.562	397.352	305.496	413.793	4294.024	1568.554	305.29	13053.827	200.74	237.889	329.96	2151.264	7945.088	2091.418	151.508	1257.067	4985.958	383.063	441.531	282.176	10023.14	2669.098	273.372	4287.463	111	0.964	543.392	532.131
22042.851	22368.836	19929.775	26981.676	27619.769	31392.407	26855.265	33846.951	905.595	373.176	344.562	431.893	518.882	1175.633	251.276	13061.312	248.946	339.405	396.647	10319.826	2088.763	909.379	201.54	1902.062	4438.901	280.957	347.949	297.286	10082.951	475.496	281.512	5676.509	265	0.83	824.108	536.651
22749.718	23445.381	19383.134	30709.495	27910.833	34779.741	27448.369	35839.063	998.914	476.613	430.019	489.034	486.77	1437.189	307.908	9292.906	284.657	290.551	286.802	7909.009	407.428	823.647	168.172	3114.265	4672.437	322.388	457.145	289.024	9829.799	741.236	398.2	8972.357	150	0.912	967.333	531.973
12325.699	13303.83	10013.882	19108.113	13590.937	22330.716	11670.476	17450.631	3981.846	344.179	1039.868	350.268	337.46	1057.495	266.681	11039.361	512.221	282.584	232.366	2363.056	223.658	928.732	161.382	1274.74	4622.143	288.547	298.653	298.603	25661.499	828.51	277.831	4144.63	107	0.958	1082.584	532.304
13588.781	16666.33	13758.194	23843.089	15586.859	22700.32	17507.21	24872.515	1068.007	352.893	396.843	449.986	381.944	1177.606	258.623	14606.545	206.753	251.101	319.881	2227.006	247.119	486.264	158.184	1533.424	5018.891	339.8	341.343	255.629	20556.76	748.043	316.087	4343.43	111	0.964	1302.401	531.131
18781.519	17346.434	14075.071	20885.439	18215.8	28468.372	11832.337	20321.868	955.465	397.978	516.219	403.211	370.766	795.405	246.076	11262.484	183.746	213.289	211.78	6636.108	276.231	1004.428	114.543	1309.268	5846.861	272.422	379.262	281.367	35866.504	950.457	278.668	3685.661	163	0.9	1425.893	533.794
16048.235	16197.749	13471.954	17910.318	19454.633	23985.969	17876.695	23669.676	773.572	282.709	296.029	335.792	1077.496	1133.561	240.035	11377.125	153.101	207.883	360.424	1735.935	1354.076	425.786	164.043	1397.215	1932.264	292.692	298.592	275.87	21626.431	1073.729	306.529	4842.158	143	0.978	404.276	533.906
22015.672	22955.514	19367.442	27827.004	26172.499	32565.657	21872.405	29999.891	933.603	385.628	378.158	340.322	425.116	1608.298	302.195	16682.122	208.022	232.358	255.987	3466.547	224.422	11527.017	149.968	1987.865	5079.015	305.377	403.035	284.592	19984.016	1563.593	295.6	6790.119	239	0.843	494.023	534.55
15270.883	15089.531	12062.416	18288.27	16544.547	22440.865	11887.96	17226.618	939.508	561.523	309.197	531.861	8209.807	2342.234	322.772	15381.341	206.335	279.965	300.101	2647.902	15840.586	3076.006	136.193	1418.047	3913.25	540.326	627.868	294.187	2803.532	4603.684	273.562	4234.81	150	0.837	552.033	532.52
22928.799	22875.638	20368.837	29013.935	28792.464	33772.266	27297.113	34543.575	891.566	392.783	339.812	490.242	825.682	1305.854	271.3	12739.003	247.32	309.246	338.016	5216.285	1364.08	774.421	177.522	2037.715	5035.088	275.397	301.658	307.884	16197.703	1113.025	267.861	6161.82	250	0.812	801.568	536.836
16671.796	16518.638	14087.426	21251.963	21135.443	26443.171	20205.249	25063.416	947.293	990.87	387.883	499.603	309.413	1385.657	272.984	14115.55	252.62	274.612	388.776	13223.651	168.459	788.023	196.057	1913.551	4865.491	275.011	372.572	297.028	16515.749	1166.425	304.682	6035.121	124	1	858.21	533
29874.257	30007.822	26208.908	36751.873	36604.918	39539.828	37864.542	44593.531	1007.853	411.272	386.715	421.973	562.186	1480.701	293.922	10994.145	261.138	386.203	389.112	3054.028	1093.229	4831.759	159.195	2108.322	5485.328	399.42	413.004	268.912	13565.877	506.436	291.718	6557.709	314	0.796	938.134	537.72
12024.248	13017.541	10081.772	17574.922	14457.824	21236.303	13652.831	17593.077	832.338	326.238	473.83	343.513	304.661	1144.382	242.816	10083.767	252.416	286.095	340.202	4465.091	193.997	969.77	194.467	1257.822	2948.999	293.07	315.171	290.075	22364.936	1135.855	277.735	4242.657	140	0.874	1015.721	533.65
13477.805	16610.65	14306.058	23050.601	16608.142	21180.78	16131.793	23022.419	922.415	338.87	370.496	391.294	362.16	1059.577	250.68	13050.548	161.013	188.632	194.591	3471.559	295.632	286.607	120.949	1335.948	2119.947	277.277	305.921	280.224	35132.691	1299.313	306.294	4243.883	128	0.963	1366.195	533.125
30680.213	28235.53	23214.853	34234.055	30166.047	35594.165	14495.232	25207.477	1185.251	431.06	549.405	436.804	460.998	1028.609	248.96	12037.741	225.885	274.748	288.568	6685.347	293.241	746.292	121.686	1395.957	10174.283	296.851	370.645	281.379	36679.917	774.457	281.924	3868.666	131	0.958	1434.76	532.912
10168.667	10746.519	8492.503	13129.149	12241.484	16256.952	10390.328	16025.351	769.309	263.344	284.647	327.723	350.507	1015.23	221.841	10921.464	155.433	183.714	428.968	2191.715	288.828	366.925	202.305	1376.227	2157.13	262.761	305.904	256.976	9494.958	972.722	300.162	5032.143	98	0.993	414.888	533.153
21164.754	21611.824	17534.243	27413.177	27422.946	35996.206	25514.285	34279.631	1079.09	418.471	349.102	648.772	4804.307	2142.742	329.981	13711.246	229.27	278.879	366.096	3098.77	7063.458	1308.463	162.467	2500.024	5195.229	386.031	503.926	306.409	8875.036	6107.402	294.078	7073.953	167	0.803	643.338	534.452
24017.412	24165.302	21675.022	28856.658	29151.537	32997.21	27052.308	35135.711	944.643	1788.392	328.433	414.927	742.321	2253.862	251.032	13284.479	227.947	320.931	557.255	2853.099	1930.991	876.263	172.895	1710.006	6480.039	308.377	419.494	315.292	16903.958	703.354	301.752	5317.357	172	0.927	742.302	534.18
13176.123	13581.909	10601.404	17421.314	12377.268	18858.68	11108.866	17101.311	837.372	374.945	327.269	436.052	366.348	1519.252	288.172	14160.586	182.13	229.243	358.81	3123.948	220.07	1162.9	143.603	1744.505	5186.991	302.816	306.3	256.49	20101.65	920.987	319.039	5059.416	96	1	1415.229	533.479
15811.316	15920.848	13514.249	19508.943	19961.579	25249.924	18249.704	23897.282	730.776	251.775	257.063	325.372	362.097	931.89	248.395	11371.795	163.972	226.357	303.162	4326.633	487.188	573.703	140.337	1137.02	4056.194	321.688	328.915	306.872	17287.792	1179.924	296.796	3561.959	178	0.864	620.208	538.534
13371.219	13337.603	10864.048	16401.446	15692.331	20524.716	13465.226	19829.751	986.238	412.062	322.835	494.574	7101.03	3023.748	293.835	13845.931	213.274	236.423	256.17	3082.768	13961.149	854.557	138.62	2203.081	3377.815	594.711	835.25	303.455	4549.415	5939.586	283.146	5839.346	116	0.965	668.052	535.103
20220.302	20865.963	18566.015	26444.462	25871.907	31039.457	22576.006	30842.345	1120.551	362.725	342.285	385.519	463.533	1286.513	223.075	14236.273	239.113	335.257	510.231	2522.87	1519.493	12864.297	205.412	1770.612	5601.847	319.533	320.366	306.047	10906.731	821.448	273.554	5933.407	145	0.929	706.555	535.486
30289.781	27354.991	22689.913	34774.459	33053.542	51709.834	28484.328	37094.737	1081.285	347.32	350.944	479.596	407.352	816.348	269.459	11878.655	200.925	239.003	493.933	2839.781	270.557	493.233	177.653	1191.117	5969.814	432.935	369.884	273.994	12251.519	412.278	452.147	3380.239	141	0.938	1285.479	536.145
15183.938	17722.94	13339.709	22392.437	14994.013	23253.307	20070.729	17849.373	924.694	385.077	495.656	478.088	414.041	1050.861	420.204	14818.554	159.474	206.657	473.293	3826.042	240.986	552.743	150.111	1454.317	4992.362	295.718	370.224	286.625	19034.399	613.88	292.3	3954.26	111	0.952	1477.419	534.932
27768.987	28406.042	23182.145	34495.93	32704.46	39776.597	26345.394	39004.775	989.79	367.507	355.508	461.344	6193.46	2044.892	295.341	11444.534	188.53	309.348	193.738	2439.424	8055.582	479.74	149.658	2201.245	5345.61	471.07	357.526	279.218	6425.333	4231.482	307.017	6803.851	196	0.865	395.765	538.179
19690.595	20220.254	16969.168	25535.968	24833.535	31554.335	22384.832	30825.864	919.336	387.174	314.927	495.886	4936.841	1922.19	297.226	11439.044	203.466	250.842	309.986	2811.228	8738.516	4233.591	143.559	2197.46	4697.111	456.096	539.423	306.274	9661.928	4993.267	291.25	6564.971	175	0.861	657.426	537.254
13722.429	14583.823	10088.759	18762.615	14000.185	23939.022	12835.126	19597.145	803.394	351.164	435.104	418.937	383.962	1584.769	297.43	9887.767	228.917	301.491	287.746	4851.191	211.191	1476.64	190.121	1847.599	2866.713	313.375	404.595	313.876	11201.072	643.357	298.172	6888.018	158	0.823	1091.703	535.892
25126.493	28708.982	25009.061	38712.152	29971.385	41129.053	30715.566	42335.576	1053.825	346.727	350.733	468.022	384.584	955.914	264.874	10788.463	203.907	277.485	530.333	4510.353	245.819	461.46	142.066	1367.672	5510.081	399.407	415.702	267.943	12021.26	636.65	367.295	4223.575	227	0.843	1295.694	539.104
22371.208	24310.081	20639.302	30734.827	18392.697	29188.379	17265.627	25248.524	912.315	393.866	352.988	479.661	361.567	1288.132	296.42	11940.809	185.007	258.569	417.856	2403.313	213.813	938.088	134.467	1385.207	6724.202	342.059	372.54	259.6	14866.778	772.346	391.314	4119.312	192	0.903	1405.281	536.677
16359.983	16236.276	13285.413	20382.859	19690.852	27159.353	16478.404	22940.205	649.335	262.403	250.424	220.867	272.34	558.442	290.55	8605.157	176.714	220.391	255.547	841.897	170.301	1128.604	135.391	893.198	4736.955	280.012	302.456	286.494	7407.677	322.695	291.427	2445.889	119	0.961	533.155	537.105
12227.923	13319.852	10666.617	18061.724	14559.707	20666.256	13140.93	18377.506	847.549	374.074	619.231	378.558	345.128	1151.029	266.285	11444.697	267.507	270.956	205.726	5701.277	196.955	1347.853	174.498	1591.536	3971.797	283.694	286.339	302.21	21509.58	830.791	288.389	5464.037	162	0.873	1028.364	538.704
27482.736	28492.071	23989.712	31945.107	32686.467	37942.439	31088.952	39100.402	1121.808	503.585	390.186	462.713	5089.158	2540.791	323.621	11805.741	196.996	247.3	192.147	3022.672	4306.058	665.942	140.581	2779.574	3454.002	382.564	500.774	284.867	9967.92	3443.159	293.867	8492.894	277	0.795	437.439	540.569
15012.89	15725.769	12380.237	19831.241	17947.563	24325.551	15683.787	23668.06	1072.482	492.29	358.246	521.828	5545.069	2749.718	311.855	13035.035	178.692	237.648	179.821	3419.814	4478.532	700.387	130.838	2480.753	2993.097	331.424	851.448	317.238	6049.829	4114.896	284.29	7777.472	146	0.972	462.39	538.418
25125.559	26596.393	22224.419	33360.541	30616.293	39475.882	26099.188	36321.205	1060.702	350.994	335.04	345.002	404.667	956.97	301.578	13624.249	231.024	313.285	318.989	1477.018	199.179	1077.034	134.896	1447.518	7690.713	336.807	323.83	282.703	12841.204	417.53	290.191	4673.303	150	0.912	525.013	538.873
27500.018	27946.108	24762.747	35798.185	34276.997	38175.121	33737.558	39550.643	913.122	409.59	359.231	367.1	376.835	1145.031	258.167	11875.1	273.555	362.42	459.51	7922.384	183.651	4894.247	180.125	1624.244	5739.109	390.525	353.132	280.046	14730.652	314.883	288.14	5200.341	269	0.827	913.225	539.838
24808.297	24966.367	21432.402	29398.404	22722.129	29190.133	17243.72	27380.855	1128.106	527.665	466.263	546.771	423.685	977.734	271.626	13695.503	207.19	258.128	499.633	8822.556	274.335	511.669	131.443	2333.869	5951.6	299.379	458.227	271.997	22752.797	908.715	297.406	4980.211	384	0.748	1449.25	542.182
21567.48	22797.916	17066.959	27679.865	24716.831	28807.039	16640.263	21637.406	1089.934	437.871	400.212	418.823	490.522	1042.884	313.037	16402.516	185.002	263.181	376.927	2318.518	341.052	474.19	212.018	3105.246	3532.563	328.603	367.75	284.796	13596.892	893.486	257.389	6236.675	171	0.87	291.43	539.728
19286.567	20675.129	15883.706	26521.591	23758.992	26419.776	15637.405	22086.686	947.989	335.326	301.237	454.837	779.405	1096.337	242.461	14158.062	159.766	239.571	204.898	2436.713	661.053	357.084	144.982	1538.443	3559.551	281.111	307.852	284.918	24096.54	1066.33	298.387	4933.892	115	0.969	360.187	538.352
14968.817	16074.675	13242.457	20717.609	17858.203	23548.421	14692.938	21515.231	914.425	397.311	353.171	515.793	8338.287	4031.074	360.626	13666.492	189.502	266.757	219.24	2377.963	15980.365	1429.419	117.921	1944.07	2953.933	580.343	736.843	309.627	1787.663	6787.783	291.652	5805.013	127	0.955	564.303	539.453
16677.451	18059.495	14202.541	22930.458	20610.823	27533.825	18105.584	25466.707	1023.44	514.266	379.48	512.97	10515.393	7292.649	368.604	14256.63	214.354	269.982	205.335	3046.193	15115.673	1072.188	141.485	2575.385	2654.311	757.346	510.221	324.997	1333.845	8072.513	296.365	7100.37	110	0.955	590.964	538.082
13973.756	14143.707	12044.034	17712.92	17571.183	20962.026	15410.441	20355.356	691.031	427.262	271.193	480.535	1087.657	1263.264	212.228	12230.382	192.864	233.126	368.085	3647.028	5699.42	839.099	161.304	1333.565	3542.72	321.71	297.2	314.24	20255.45	1301.243	286.225	4356.814	103	0.983	732.5	539.5
20453.586	20683.81	18161.294	27975.672	27224.764	33604.078	25038.38	32981.753	1047.694	380.735	317.8	721.72	4261.838	1558.344	324.862	12494.798	225.838	339.778	328.982	3578.447	12891.366	749.272	177.024	1817.508	5144.225	411.178	310.901	302.039	12631.262	3011.31	253.235	5483.389	106	0.962	792.538	538.028
22577.137	22976.389	19711.263	30772.152	25277.353	37011.315	18155.626	26664.482	993.588	1437.545	315.671	392.156	296.879	995.656	239.409	10610.806	200.919	261.169	482.602	1501.634	209.359	452.789	122.141	919.681	6555.375	292.733	427.241	277.481	10962.461	365.85	295.383	2718.979	117	0.985	1331.782	539.321
28803.118	31550.181	29237.388	39614.831	34710.137	40860.495	28721.704	37933.313	1105.615	471.086	446.3	483.532	468.269	1097.584	264.824	16735.955	215.839	262.27	452.784	11566.591	263.929	747.053	130.145	2201.294	5976.801	315.184	425.271	290.989	18738.514	884.791	326.542	4886.203	259	0.79	1366.241	544.295
30159.978	27112.49	21400.655	32002.421	25458.989	20130.363	13410.069	20148.94	1342.49	484.484	423.483	442.203	470.87	483.226	297.404	10135.247	243.123	297.005	437.638	1777.858	299.262	380.8	125.006	867.236	7255.827	302.195	447.081	297.748	16778.901	396.08	305.031	2185.676	152	0.939	1488.118	539.947
18760.458	19380.159	15475.233	23665.338	23451.829	31119.902	19918.358	28491.683	805.265	304.351	290.039	339.49	687.713	1351.479	262.686	10580.359	148.194	216.96	288.436	5561.039	605.111	381.398	129.89	1561.783	2458.036	276.274	300.324	266.376	9987.742	994.025	308.688	6029.527	189	0.918	371.69	540.447
20427.4	21376.511	18313.097	26910.419	25597.073	30872.18	22679.453	30403.122	900.818	331.423	339.679	487.093	2166.31	1435.961	287.746	12532.37	211.948	277.535	316.068	3300.348	2159.13	631.664	177.277	1667.758	4977.106	357.095	476.395	310.26	16766.265	2575.963	305.068	5535.242	153	0.945	635.324	540.513
35915.919	36708.585	32024.266	44702.231	44168.298	46525.252	45128.85	52744.526	985.549	427.899	388.908	438.061	430.347	1121.764	282.953	11681.715	270.368	428.755	345.972	7349.278	176.133	1382.595	181.657	1963.195	6715.664	339.809	702.979	290.395	15684.701	336.284	278.493	5895.835	109	0.946	929.986	539.986
32124.479	32757.06	28888.655	38865.11	35999.932	46535.771	32971.347	41914.361	1117.206	448.16	403.311	486.455	487.139	746.008	260.926	15188.561	214.598	274.708	372.435	19009.862	235.306	534.409	129.162	1446.213	8538.008	304.856	366.367	310.703	17471.775	429.467	380.268	3262.233	233	0.778	1355.101	546.092
20049.852	20355.136	17635.004	25885.966	24435.205	29766.576	22530.673	24340.708	999.076	1162.963	388.001	510.782	344.404	1678.11	272.854	11150.483	303.399	460.947	398.679	8950.12	260.219	1073.8	174.685	1750.733	7434.643	312.739	556.047	281.163	12979.604	724.207	264.263	6227.57	109	0.976	884.463	540.564
12528.563	12637.331	9913.078	16748.678	14208.162	22680.902	13210.49	17429.722	804.516	281.912	344.421	323.559	265.687	1275.961	228.458	9969.604	218.657	259.472	334.071	5284.43	206.534	460.991	181.228	1216.976	2088.524	291.791	305.174	288.329	28472.856	1537.61	274.036	4376.148	98	0.993	1016.194	539.878
24401.151	25647.56	21650.37	31929.905	30466.85	37564.743	27747.91	37131.836	1058.447	435.388	388.166	453.872	6707.527	4550.808	338.25	13427.444	215.01	268.096	270.291	2632.423	12896.808	730.676	143.99	2330.633	4157.831	610.263	386.312	322.382	9145.12	5132.314	292.822	6681.86	175	0.912	596.231	543.294
21839.529	21894.884	18215.417	27413.005	26808.638	33948.86	24382.756	34184.216	1000.652	460.116	339.508	593.538	5793.768	2370.514	319.188	11563.291	217.648	263.978	242.034	2738.893	9038.597	899.971	146.302	2381.736	4116.261	521.477	550.338	288.027	2921.613	5537.694	303.313	7662.06	163	0.887	645.905	543.064
27824.018	27147.839	23612.868	31955.857	31043.756	35008.735	25612.929	28409.263	1177.416	436.895	367.349	391.359	408.162	1170.631	245.031	16271.9	269.613	338.789	552.199	4171.565	493.212	941.79	221.84	1946.884	7266.531	326.279	486.465	332.998	34489.195	497.426	295.984	5743.763	157	0.921	752.258	543.494
18112.6	18810.813	15235.885	25495.957	21703.164	31073.522	20477.457	25465.55	712.296	279.473	250.458	360.774	277.394	726.28	219.918	9836.611	255.343	298.539	453.705	1840.333	163.914	470.137	182.42	953.337	5233.925	381.425	307.927	280.116	14442.839	273.646	281.96	3176.88	281	0.821	1000.098	544.215
15827.337	16549.771	12592.115	20655.645	16925.95	25228.451	13541.33	18821.908	793.163	352.352	415.897	298.885	331.171	1060.997	243.294	7628.665	250.495	275.293	260.995	2995.129	186.325	10176.15	159.194	963.635	3716.307	287.053	347.615	295.163	19126.312	1078.556	258.172	3512.307	126	0.948	1060.603	542.968
18520.003	19989.843	14735.281	25695.032	20539.561	30293.239	20331.948	28751.276	885.377	372.84	359.159	384.269	1488.212	1696.098	313.73	9593.702	227.814	283.69	297.069	3030.851	5626.344	1163.717	183.58	1947.914	2717.401	317.363	423.21	316.056	8022.702	1055.074	686.753	7017.385	182	0.926	1087.308	544.154
20830.322	22372.2	17993.239	26491.233	25551.213	34211.768	21309.021	30625.642	1078.421	349.009	344.833	403.093	371.978	971.766	265.148	14219.143	165.869	302.874	323.914	2375.803	239.618	460.467	147.209	1620.164	2386.073	296.996	392.399	284.052	15192.352	498.165	267.771	4116.59	275	0.783	318.118	545.773
23290.308	24233.254	20991.723	28142.702	28394.854	32756.649	26460.52	34722.491	923.296	689.04	337.218	351.991	942.671	1910.137	269.95	11643.714	168.032	262.272	347.039	5576.252	532.682	438.164	166.368	1941.063	2813.029	303.708	346.927	290.691	10035.335	963.492	293.238	6917.948	270	0.894	423.119	545.815
16487.182	17227.318	14755.835	21024.389	21015.131	27048.198	19790.487	26781.667	979.039	368.671	389.983	358.122	539.696	2084.458	299.851	16117.613	206.496	216.397	224.509	4932.569	280.15	20250.65	135.457	2349.136	4175.671	319.448	457.224	287.381	24488.409	1886.638	288.282	8582.961	234	0.796	475.115	546.406
22497.674	21928.355	19077.606	25009.564	25875.464	28935.231	22967.169	29072.464	933.48	386.474	350.864	438.388	358.9	1434.04	232.956	11365.277	238.298	272.271	407.801	3478.617	593.663	19293.041	168.862	1928.721	5075.136	301.062	360.294	296.292	13391.761	930.177	301.088	6889.944	174	0.938	704.667	545.034
32164.381	32294.739	28462.714	40523.687	40020.621	44357.024	40710.196	49609.192	976.394	444.957	407.615	462.542	457.992	1248.031	282.869	13893.913	298.681	367.956	438.325	22632.434	175.617	3263.541	179.87	2171.789	6467.248	375.704	790.069	313.986	15092.764	286.936	289.368	6206.22	157	0.889	927.239	544.443
24037.449	26304.395	20321.51	31399.326	28032.601	34750.575	17029.858	21535.934	1099.782	385.125	365.076	409.712	435.945	1108.173	270.671	12112.467	162.56	272.586	355.182	9097.602	309.734	501.173	167.198	1924.847	3188.98	330.161	340.735	303.662	21218.612	863.229	271.227	4509.544	112	0.973	285.134	543.554
31884.514	31665.709	25577.116	36333.775	34851.952	26132.259	17372.237	26896.296	903.152	335.975	315.182	448.397	886.06	909.802	233.386	11586.245	158.022	246.255	305.698	2058.512	632.754	274.079	137.179	1367.412	4434.47	272.839	294.656	279.309	16496.039	1272.36	301.147	4565.685	114	0.99	362.649	543.86
17834.306	17575.705	14828.935	20453.058	22785.514	27475.903	22301.86	27556.545	935.798	324.5	263.976	396.853	521.429	1071.799	225.713	12324.306	192.22	259.036	291.589	5313.928	544.592	674.986	141.311	1284.265	3279.181	308.178	302.541	300.451	13899.009	954.429	286.717	4362.217	110	0.998	677.655	543.855
14498.395	15182.48	13901.075	20150.929	20295.477	22844.66	16560.865	21381.671	868.528	331.881	283.103	292.82	271.813	682.128	187.941	9601.605	211.676	256.45	473.115	1637.551	264.321	8734.382	146.28	1171.241	4282.145	274.97	303.217	285.548	7125.861	489.435	287.788	3384.634	122	0.985	696.467	544.033
12010.563	11796.028	10158.059	14756.376	15133.705	17669.264	13900.786	18564.014	741.746	347.953	278.277	633.806	720.196	1189.941	252.977	11231.035	194.601	207.417	275.68	3612.915	7015.568	6497.078	166.434	1698.625	3015.025	306.939	288.787	292.753	10646.128	1042.784	291.67	5317.476	104	0.974	715.115	544.067
19267.647	19920.76	17446.493	25721.207	24673.314	30272.003	22974.304	30480.775	1173.841	411.738	361.672	434.995	504.737	1330.318	264.051	14276.691	262.352	327.775	363.965	4478.712	554.555	946.735	179.321	2177.635	5612.728	313.262	451.799	324.564	21788.021	600.335	291.205	6697.537	149	0.906	745.258	546.547
14621.244	14749.086	12938.195	19061.694	18130.087	21628.066	16648.62	22771.235	962.379	396.178	344.854	682.31	2478.013	1622.642	289.098	11550.198	255.986	247.192	277.476	11466.068	10969.722	689.579	170.033	2339.562	6930.264	345.364	288.029	328.753	5808.119	2059.146	262.543	8144.586	134	0.942	788.343	545.396
15519.835	15418.475	13078.8	19515.228	19013.093	24068.52	17967.782	23003.559	898.974	470.824	341.369	526.898	659.955	1552.522	262.479	11148.055	248.705	260.161	285.394	9944.594	1634.581	997.32	157.019	1856.04	4805.302	312.126	333.192	281.464	8349.511	909.223	265.877	6981.656	162	0.824	892.691	543.574
24778.162	23310.978	19674.551	28127.066	28395.606	32540.77	28600.523	34502.849	1280.721	506.918	434.568	407.288	438.059	1361.723	311.157	12868.975	355.43	379.907	452.339	3494.359	235.42	2160.445	175.426	2773.971	5168.903	334.489	409.299	286.687	11864.724	399.509	459.368	7575.646	185	0.89	950.176	545.792
14641.986	17289.971	17227.655	24472.939	17776.725	22451.542	20672.616	26185.128	1008.182	498.217	582.879	477.027	391.819	610.262	297.219	15093.137	214.606	210.066	348.742	2592.786	285.738	532.543	140.997	3270.601	3393.846	290.955	475.814	282.677	19003.311	720.055	322.923	5599.797	156	0.974	1375.353	545.256
19066.2	19431.501	16900.127	22517.241	23813.408	27647.575	20579.071	26092.126	943.154	517.398	379.131	315.538	422.448	1534.588	300.938	12912.131	193.47	236.926	192.637	3568.197	218.109	1621.063	129.735	1871.792	3867.671	296.343	378.75	278.439	17517.856	1319.315	298.11	6964.272	226	0.781	502.137	550.412
22102.311	22558.03	19290.161	27859.994	28248.456	34674.113	26131.264	34053.465	891.702	376.503	319.143	381.891	1123.052	1584.908	283.244	12026.739	199.158	240.709	525.537	4918.034	1662.667	1740.563	199.689	1763.39	5108.082	308.322	412.292	318.617	18471.461	1839.236	304.241	5682.824	197	0.878	612.282	547.287
28322.108	29427.636	23314.03	35575.098	24161.288	33865.226	16044.691	18107.077	1218.44	443.467	406.985	446.196	381.669	370.826	350.364	11357.778	210.461	298.643	610.127	1915.788	232.216	372.367	134.12	984.042	8908.955	293.845	445.431	295.077	19097.749	330.411	324.728	2410.872	100	1	1484	544.5
20672.289	21933.587	18212.559	25866.136	26971.159	33777.67	26006.434	34023.399	1039.817	495.918	325.926	443.195	738.852	2399.944	270.605	15399.643	166.568	270.537	238.632	26461.702	404.176	518.854	175.278	2019.463	2313.16	292.059	324.021	301.635	10136.624	1243.839	311.064	6626.84	139	0.988	378.284	546.378
21460.509	22275.798	18893.521	27460.04	27364.691	35426.354	24929.123	33632.211	1141.801	354.121	339.817	324.11	383.303	945.869	305.635	14155.489	206.051	300.47	384.555	1882.245	208.363	996.674	146.723	1511.775	4447.866	304.04	395.211	278	15926.22	463.922	283.53	4852.491	192	0.894	525.464	547.714
14345.673	14585.392	12400.416	18662.354	17876.105	22039.955	16804.303	22359.324	977.44	410.435	372.325	592.71	389.428	1720.694	275.216	10029.177	278.352	261.761	245.504	16622.062	283.494	869.652	170.556	2396.059	10851.078	269.863	248.369	311.717	4924.587	894.891	294.123	8047.137	165	0.776	834.736	545.615
13732.909	14204.748	11700.165	18943.29	16734.02	22157.812	15825.507	20563.176	889.922	333.045	316.101	471.963	371.104	1227.092	227.814	10078.23	246.992	333.146	405.414	6135.155	3473.935	5642.466	146.206	1243.993	5069.195	304.542	408.117	284.374	12458.949	466.244	290.25	4733.329	130	0.951	974.915	545.469
11043.406	12310.918	8488.411	16091.76	12097.49	18739.322	11133.521	17489.436	851.577	372.348	409.306	573.045	417.95	1810.964	306.492	8996.946	249.12	235.465	177.108	10583.879	583.604	467.118	178.176	2231.372	4108.57	300.715	298.697	326.841	7188.353	1398.039	329.598	8316.369	111	0.964	1075.338	545.41
14201.321	15184.498	12006.684	18697.639	17898.852	24141.378	14624.735	21207.703	1044.973	304.282	275.208	310.467	441.732	879.205	247.169	12033.99	161.573	271.911	211.927	1621.09	336.825	405.401	137.313	1456.049	3276.094	263.904	311.859	294.263	7605.205	575.023	267.276	3912.442	133	0.973	344.853	547.59
18090.475	18915.507	17739.883	21611.117	24230.801	27750.273	18198.065	23462.727	1091.921	518.523	458.493	313.781	401.746	1419.146	294.621	19040.967	222.634	207.122	231.373	2398.899	170.443	45582.319	129.977	1995.144	3576.494	328.171	511.185	286.094	9366.807	441.874	270.267	6717.844	111	0.994	485.05	546.986
27602.863	29245.829	26342.677	35963.515	36160.228	40542.966	34570.067	41604.758	936.522	377.297	318.535	411.244	585.687	1307.755	247.873	12953.153	233.083	282.563	273.845	8413.193	310.694	689.361	151.92	1729.388	6438.261	441.418	302.878	308.055	17228.216	997.728	297.948	5656.963	150	0.961	670.673	547.913
22738.528	22861.667	20190.89	29812.212	29761.849	34615.733	27369.481	34123.855	978.258	462.756	340.916	388.222	423.192	1190.94	246.583	14371.656	263.49	348.916	499.468	7013.64	406.838	1176.114	159.698	1941.352	7104.54	411.167	402.687	317.986	22814.997	639.121	304.153	5194.316	190	0.857	731.553	550.389
23248.251	23453.321	20783.154	29057.801	29427.179	34456.832	28035.988	31859.086	913.298	416.772	333.856	383.756	1127.944	993.915	261.32	12834.804	230.024	297.199	415.912	3706.452	4693.671	1095.884	206.145	1954.089	4722.643	298.2	305.421	313.948	9622.162	1272.268	286.494	5219.159	286	0.768	765.888	549.192
16049.834	16280.197	13275.113	19956.304	19544.361	26069.773	17202.573	23699.788	917.088	389.522	339.48	506.441	508.164	1652.991	335.908	10489.912	201.296	217.234	264.545	6984.212	378.332	1485.318	142.989	2115.379	5184.771	304.478	287.914	298.788	12988.266	1309.341	448.939	7408.973	161	0.921	555.202	548.537
24064.382	23890.563	20360.924	29675.464	28976.778	34591.89	25381.033	35081.651	870.447	513.437	302.526	540.817	7618.178	2106.734	319.736	11167.348	199.199	298.632	206.699	2201.108	11923.533	656.784	139.384	1833.964	4366.444	648.793	582.774	306.75	4520.493	5090.404	310.379	5830.682	139	0.95	639.191	548.371
19160.187	19078.371	16809.306	25303.598	23770.709	30247.713	22576.656	29249.244	1489.801	403.759	350.079	531.843	6710.293	1344.408	271.748	12928.412	274.38	301.517	221.793	4895.053	29230.577	770.599	136.334	1885.204	7334.894	328.189	317.055	283.266	2783.073	2667.055	270.568	5761.767	162	0.886	899.414	550.858
20714.573	17848.044	15020.667	22681.064	17711.993	21073.876	16191.332	19602.697	880.228	411.893	726.488	392.173	369.958	1627.973	291.76	10857.133	182.849	202.57	258.395	5087.859	236.453	414.764	122.032	1351.061	6790.708	295.349	449.185	264.502	24407.964	1310.743	320.513	4142.535	104	0.974	1402.5	547.731
22265.374	22853.885	18238.685	27596.748	25750.34	33909.389	21604.875	28267.643	1087.532	428.837	365.019	551.801	6456.77	3011.277	326.96	12549.98	214.764	283.589	234.712	3568.849	10414.521	942.266	119.06	2111.783	4059.907	611.768	462.803	291.276	5232.091	6382.685	277.478	7166.465	113	0.94	574.261	549.633
32279.516	30985.286	28486.478	40188.019	38746.224	43891.615	36947.458	43179.491	1123.413	449.634	395.869	374.097	453.89	1010.578	270.437	13791.356	350.39	394.675	569.45	7833.344	305.268	833.05	171.436	2465.758	8303.337	360.941	334.464	278.55	13893.616	311.417	269.346	6330.036	110	0.926	917.927	547.809
32565.055	32082.494	27658.575	36715.485	36794.269	38920.025	37339.678	41833.382	1143.199	469.506	420.028	399.676	488.124	1731.402	290.638	12908.422	296.933	391.048	471.561	6730.832	241.308	15477.164	212.696	2379.095	6037.991	352.212	499.528	287.173	18030.412	397.343	606.56	7487.006	173	0.932	939.957	551.038
24179.686	21157.47	15612.825	26317.518	21357.63	31004.008	18842.723	27070.141	778.163	325.073	348.429	381.177	352.109	1286.436	262.624	10759.023	260.742	287.386	367.159	6990.644	178.504	710.313	187.94	1512.496	5935.949	294.423	349.918	297.894	13321.264	548.952	270.695	5404.969	108	0.955	1057.694	548.574
15478.149	16900.297	14156.388	21938.394	20598.516	25993.426	18224.674	27726.509	817.023	298.694	318.328	432.061	2021.021	1366.559	256.301	10661.478	161.88	221.988	224.903	2242.925	1925.518	554.068	146.753	2015.649	4114.373	328.136	395.65	281.937	14728.656	1760.221	283.298	7087.988	103	0.952	438.199	549.752
18192.852	18481.816	15219.86	22776.078	22304.634	29604.641	20300.509	28794.519	998.59	371.115	369.507	431.715	378.988	1349.134	358.653	10526.585	206.859	243.108	203.09	7550.849	203.711	1105.78	140.948	2574.8	4511.891	288.967	327.534	287.564	8047.159	921.063	482.058	8380.964	166	0.917	538.229	553.036
16328.032	16982.316	14266.058	20091.325	19981.907	24755.808	18723.657	25226.132	897.249	354.774	334.953	425.294	408.542	1460.205	339.363	10252.687	181.123	234.051	229.662	6241.779	225.088	1056.132	146.598	2172.889	2785.384	304.076	309.341	295.692	6525.684	1165.025	488.458	7616.044	124	0.972	546.694	550.218
12473.203	12363.285	10869.597	15349.247	15459.362	17913.9	14224.099	19496.9	894.713	411.586	349.278	577.875	442.269	1716.058	273.62	10266.641	260.95	223.096	245.71	17622.82	350.039	765.756	170.339	2620.875	6751.1	273.596	233.948	315.133	7247.678	1093.291	268.716	8998.1	130	0.914	799.669	550.208
20355.451	20870.791	18867.243	26590.327	25937.987	29910.965	25799.52	30613.375	1038.591	459.48	446.148	407.239	3290.134	1221.714	281.566	12795.13	331.07	347.911	478.194	2871.68	8413.121	1512.125	161.934	2805.623	5069.154	312.735	549.046	318.943	10948.925	432.089	297.856	6942.047	280	0.789	964.986	554.339
29162.34	27412.233	23218.728	34694.091	32818.934	47513.604	28831.825	40586.101	1083.089	515.595	385.811	795.47	1691.233	1275.439	333.508	10652.734	227.294	243.678	286.17	7642.903	3490.626	481.809	138.716	2022.353	8280.21	350.936	309.583	279.452	11655.146	2351.77	328.656	6085.242	156	0.883	1296.699	550.769
24714.677	25774.394	20721.024	29865.548	29636.115	36956.594	24837.006	35484.848	1054.033	356.2	359.871	411.355	418.634	1465.037	284.038	14162.233	172.462	262.761	295.872	6237.745	247.058	554.417	178.56	2230.58	3402.118	291.563	617.375	296.488	11124.643	667.989	261.551	6281.173	222	0.918	330.986	553.68
20786.187	21630.414	18468.725	26904.635	25461.174	32504.483	22543.365	31768.917	1127.121	387.234	355.346	329.046	395.46	1210.823	339.118	13841.511	217.458	292.144	316.993	7342.556	220.303	1125.203	171.793	1949.239	4831.311	313.157	367.141	300.748	16464.543	564.805	403.069	6207.593	130	0.924	531.277	552.4
26376.235	27614.821	23912.375	34649.199	34194.331	41371.213	31614.17	41144.988	982.643	396.639	358.18	426.108	2856.454	1920.624	313.362	12159.533	207.018	277.574	494.255	2661.765	5830.505	750.684	165.684	2060.86	5062.966	426.155	691.075	327.132	17508.285	2626.575	295.169	6277.987	154	0.937	599.864	551.688
25794.55	26374.646	22865.143	31682.16	32142.511	36908.767	29725.556	37480.51	974.232	395.821	311.101	527.108	7019.059	1574.062	300.872	12769.152	202.763	263.137	364.088	1993.019	10021.074	772.253	201.636	1743.417	4886.95	429.346	423.506	305.627	11312.968	4109.096	303.011	5292.58	166	0.865	631.06	552.018
24380.878	24737.038	22278.433	29277.299	31608.465	35688.757	32059.865	38440.157	927.769	375.323	305.199	379.277	504.707	1116.946	235.592	11951.724	221.674	269.617	342.276	10112.269	451.256	1038.575	186.467	1790.489	5436.108	301.852	310.987	300.725	10698.987	628.175	378.608	5603.395	243	0.755	675.632	553.414
13355.593	13944.954	11650.911	19244.239	16369.372	22263.249	15710.569	21176.529	843.275	320.917	278.163	296.394	294.072	1277.156	213.742	10958.87	226.011	260.426	451.974	2585.466	204.519	32645.947	150.814	1217.23	2270.347	291.631	637.504	272.821	9433.181	283.969	300.237	4269.793	126	0.948	982	551.087
14774.161	15263.499	11851.013	20355.871	16630.196	24405.885	15607.616	21424.186	943.006	334.135	290.54	489.236	333.071	1445.561	259.104	12001.547	284.91	317.22	585.618	4163.381	180.339	1625.923	210.629	1448.546	6226.426	309.959	316.887	293.25	13630.699	551.832	296.838	5213.743	174	0.865	1022.707	551.58
30384.843	23487.947	20505.174	25419.247	29654.358	41636.934	23165.895	32153.948	1175.11	401.347	392.239	483.621	432.74	1176.19	268.502	11366.85	207.089	200.154	397.222	5477.99	313.816	429.697	127.64	1664.753	6533.656	303.16	405.717	295.809	13811.626	531.995	328.523	5268.007	178	0.893	1329.663	551.247
30940.2	31548.607	27074.703	35075.573	36375.446	41906.327	33848.717	42501.159	1066.71	2146.03	372.22	378.213	455.197	9887.383	294.34	13574.715	201.195	251.752	326.969	9693.295	339.184	537.181	276.318	2397.018	4908.838	308.301	325.898	284.585	13331.402	851.264	290.263	7646.169	174	0.947	385.966	553.845
24403.834	25487.541	21365.304	30698.791	31315.201	38148.99	27832.808	38882.36	864.09	382.984	314.71	290.119	389.208	2198.571	277.453	10877.129	184.245	224.154	235.993	1463.108	258.465	417.831	154.753	1901.971	5210.341	270.457	294.606	289.541	10237.993	734.507	301.247	6656.325	130	0.951	393.538	553.246
23381.616	22742.837	20632.478	30576.11	30205.826	34077.078	29429.283	36952.992	1142.969	538.705	425.098	439.761	414.21	1307.582	288.711	13686.076	331.874	350.556	626.86	6252.898	387.252	1231.027	200.031	3192.755	5522.775	355.56	483.447	286.369	12584.265	411.066	279.526	7844.796	110	0.888	923.955	552.973
28566.271	28385.051	24974.19	33515.878	33933.494	37505.017	33947.297	41010.525	902.562	443.115	382.458	424.598	429.856	1517.04	273.618	11412.8	273.224	308.775	512.309	14472.128	231.325	5162.763	174.813	2179.151	5437.437	336.136	623.392	288.647	11861.95	371.779	293.079	7090.348	166	0.959	930.663	553.518
35092.512	26832.959	21933.768	34993.319	31931.327	25993.321	16310.011	24711.368	892.964	1137.229	332.89	345.136	341.82	910.126	263.412	9938.489	312.865	319.012	512.863	8587.722	163.305	488.425	184.542	1215.748	9082.399	296.185	318.133	298.415	8547.78	326.72	267.626	3948.991	117	0.973	1053.628	552.688
27058.379	27659.519	22911.009	32711.983	32079.993	32144.773	21109.845	30470.891	970.287	409.868	308.881	570.727	8274.313	1438.738	289.498	11892.041	183.547	293.413	271.631	2202.572	10940.943	363.807	124.238	1598.365	5244.282	369.814	411.321	290.846	5656.609	5117.718	283.708	4594.671	219	0.898	356.888	555.655
13931.915	14456.389	11439.848	18030.741	16987.034	22034.167	13852.041	20137.48	913.3	317.003	281.584	412.076	5969.626	2065.235	242.329	13556.272	158.356	216.941	180.508	2897.047	6040.776	512.856	132.361	1734.33	2374.26	420.225	410.992	286.037	5539.639	4427.834	295.346	5046.911	113	0.981	369.128	553.004
21174.425	20576.69	16803.098	23102.046	24714.87	30596.367	21894.307	30414.368	991.228	305.79	304.982	301.938	391.397	1143.353	267.881	12017.923	164.6	233.061	250.168	1871.929	190.812	449.962	136.027	1575.838	2746.329	282.245	288.078	277.911	6049.151	562.904	301.921	5140.843	114	1	399.289	553
21373.825	21770.145	18085.379	25954.234	27228.908	34083.747	24842.542	32325.662	1099.63	328.183	327.36	393.268	452.521	1409.671	259.155	11209.325	723.046	1413.763	309.756	3032.514	229.775	809.046	140.841	2132.273	3625.229	316.979	311.245	289.622	13408.263	790.518	283.268	7049.211	153	0.897	464.35	556.069
18562.89	19357.139	15677.311	24113.035	22062.749	29004.271	21006.784	28074.239	991.846	339.208	300.098	383.143	354.566	1008.403	230.317	13771.812	273.26	423.15	440.624	5100.723	215.339	981.721	172.421	1386.051	3429.81	339.444	438.656	287.174	11515.677	347.854	296.168	4172.17	210	0.869	990.981	556.348
17401.58	16278.285	12053.022	21566.408	16455.236	25420.745	15050.564	22830.746	1005.905	388.594	369.276	338.543	2307.583	1652.898	302.276	11735.323	318.849	341.801	365.664	2295.807	9514.207	725.931	181.714	1662.215	12292.647	306.618	313.164	315.487	8952.347	1816.722	850.145	6232.464	135	0.976	1083.7	554.196
16331.49	22219.194	19883.106	32002.878	22264.985	28667.618	23464.08	30711.715	870.118	350.229	458.184	557.599	400.704	891.682	275.092	9924.388	185.385	206.228	272.886	4224.654	392.795	429.944	121.363	1365.738	6894.165	316.225	327.132	271.243	30700.973	976.625	331.872	4394.502	111	0.923	1308.689	552.977
23951.697	26077.138	20910.392	29986.434	27574.054	32201.94	22233.213	34498.456	1080.981	411.97	399.705	568.238	471.381	1729.733	312.286	13320.595	174.736	266.907	253.423	5976.692	255.943	514.593	162.345	3010.564	3174.715	331.036	674.49	307.856	19081.975	750.754	278.746	8171.87	155	0.943	320.816	554.326
26318.232	28334.523	25377.481	33679.339	34310.488	40021.841	32667.352	42672.966	1003.56	2333.264	346.225	399.094	955.749	4227.517	280.157	14523.398	183.334	279.627	319.157	13241.194	506.932	460.786	239.673	2115.302	5088.338	330.908	326.153	300.405	12732.218	1170.428	292.979	6678.432	154	0.961	378.883	555.727
15213.45	15936.112	13847.264	20271.612	19719.012	24489.721	17099.722	23190.769	841.726	287.391	279.335	283.087	307.293	957.311	276.912	11167.549	165.148	243.759	382.316	3113.024	194.08	778.782	164.745	1256.742	3045.544	279.1	494.836	269.295	10064.951	589.192	280.955	4574.481	170	0.939	515.618	555.153
31969.492	32394.843	29120.035	38206.25	40163.111	42303.153	41211.547	46246.385	1024.414	394.572	332.024	412.283	821.436	1426.35	257.854	11827.08	244.379	348.202	374.452	2728.35	3457.674	825.515	188.943	2023.286	6791.151	313.4	312.309	302.741	21301.892	1060.663	332.341	6518.932	408	0.707	696.35	559
10990.094	11003.536	9545.592	14464.014	12830.362	16469.058	11024.551	14668.644	741.848	347.336	301.296	419.308	5332.677	859.196	251.242	11833.868	266.317	274.316	240.014	6090.501	20721.436	3562.472	130.205	1102.821	7447.015	311.943	307.145	275.715	1513.556	1855.966	234.806	3003.31	125	0.94	879.452	553.5
13513.308	13089.811	11561.573	17452.243	15831.554	20458.372	14554.594	19382.057	614.562	335.64	290.299	403.807	6815.546	955.683	255.854	10922.137	232.599	242.438	241.136	3527.647	24259.8	885.505	128.418	1243.041	6935.532	284.572	283.975	272.843	1150.921	2513.808	232.507	3652.065	132	0.965	889.955	553.742
27942.362	26567.651	23542.012	32645.143	33800.371	38897.537	35709.822	41986.005	1081.471	443.442	384.238	394.519	920.636	1333.093	293.495	12166.561	288.021	331.858	421.705	1736.406	1674.753	12323.457	182.698	2425.997	4784.51	310.909	432.006	274.868	9585.452	765.529	542.079	6784.892	284	0.857	948.229	556.989
15274.864	15489.575	11241.376	20735.627	16080.135	26652.754	14778.869	22341.398	819.801	327.571	331.283	306.78	375.43	919.833	273.672	14020.222	251.343	339.594	432.051	2895.391	530.289	877.172	208.514	1536.607	4466.166	299.87	593.658	312.833	12299.728	467.816	304.576	4348.192	138	0.933	1072.304	554.971
28833.622	28903.508	24949.856	35406.848	32610.578	44174.932	30885.139	41546.095	1058.572	495.167	406.148	792.77	1787.318	1595.844	397.152	11378.147	209.848	224.574	227.389	2455.579	8566.476	474.762	146.467	2275.154	6802.688	483.079	295.84	277.81	12716.769	2027.86	323.931	5917.422	212	0.896	1300.858	557.698
22985.835	24863.044	21156.903	29585.4	28738.224	33761.916	25208.648	35438.31	1152.658	363.149	328.96	470.182	3398.331	1521.011	296.189	14327.317	183.799	303.178	251.928	2707.434	2947.528	541.666	164.39	2191.469	4619.322	328.6	379.181	302.045	16656.367	2853.201	286.984	6211.469	209	0.923	347.289	557.892
28536.463	28656.505	25769.026	33697.684	35648.522	39296.786	35219.805	41182.559	1108.614	1103.618	378.579	410.684	1317.64	2518.144	273.347	12512.082	234.342	297.573	361.526	1988.949	1127.366	1119.599	226.112	2327.18	5817.728	318.27	362.697	307.711	17787.062	2122.647	322.416	7408.647	232	0.868	651.901	559.112
35160.614	34866.258	31292.379	39791.959	41446.189	43961.884	41856.579	45534.267	925.052	396.62	338.47	466.972	465.246	1538.768	243.237	10669.091	246.996	328.031	345.292	3195.374	256.99	714.191	176.681	1915.862	7752.491	403.159	309.163	310.416	19866.144	877.356	282.51	6313.254	281	0.821	716.215	558.126
11447.424	11457.499	10193.764	15071.975	14907.893	18237.319	13667.925	18368.401	647.553	312.769	277.697	449.2	268.855	965.161	236.049	9238.759	191.778	187.968	228.611	13598.527	239.976	1964.879	154.095	1685.709	3643.771	285.002	234.919	312.049	6585.881	810.705	259.778	5900.702	122	0.945	787.025	555
19806.811	19596.4	17098.872	23958.954	24146.387	30014.361	23549.132	29771.924	1306.181	370.693	310.994	501.182	4509.169	1094.746	253.361	11813.421	250.106	273.676	300.62	3265.382	19933.404	876.598	127.906	1437.728	6143.323	364.191	343.301	286.84	3570.371	1922.651	275.842	4311.768	147	0.942	907.071	556.017
18210.267	19926.454	15068.703	25079.11	19758.412	25040.81	11303.449	18885.746	909.359	347.333	323.798	477.935	3189.166	1673	279.166	13344.018	313.524	470.064	187.327	3425.112	3766.956	420.223	148.79	1929.347	3832.538	383.898	347.497	283.718	12411.295	3568.386	282.058	5255.493	183	0.872	275.855	557.899
16695.409	16542.236	13987.087	19523.796	19675.086	24412.705	16720.267	19977.229	1231.133	408.715	323.404	370.829	1458.693	1483.194	298.457	10758.08	198.588	270.547	458.462	2946.611	1715.075	715.581	127.934	1428.043	3721.017	315.863	460.375	286.649	8466.314	2121.658	289.489	5414.488	114	0.99	577.632	555.395
22380.176	22356.981	19599.211	27091.778	27645.784	31474.23	24750.553	32408.606	962.031	394.253	293.522	402.102	2322.579	1557.908	260.034	11743.505	198.088	248.897	388.184	2151.837	2554.548	680.316	176.924	1702.577	4565.606	291.097	476.864	313.079	6932.493	2281.352	281.263	5568.338	130	0.951	620.2	557.446
25810.774	25983.749	22893.223	32484.126	33050.578	39019.838	32758.63	40063.633	896.241	385.114	343.368	522.235	480.848	1287.727	257.635	11504.337	251.068	289.669	331.513	9869.718	647.192	3506.518	168.572	2035.522	6978.386	277.844	309.459	317.054	11238.012	677.107	268.211	6356.014	291	0.829	830.741	558.737
19695.296	15829.704	12246.356	21134.747	17998.208	25841.428	17714.771	23936.259	1108.409	343.717	302.907	484.041	341.046	1219.751	254.377	13579.089	361.76	353.672	432.206	8730.27	188.795	614.806	177.925	1544.923	11672.518	334.115	371.53	298.257	8768.562	474.718	303.856	5064.63	114	0.99	1013.421	556.632
25937.125	27679.76	22201.569	36179.304	29530.905	31621.36	20203.613	24153.506	1019.033	921.234	366.972	404.74	389.982	1224.079	264.054	12368.171	311.476	427.535	584.204	7961.663	191.877	583.551	220.958	1410.342	8592.144	337.363	372.209	307.325	10910.391	385.201	264.34	4316.413	214	0.808	1044.664	561.224
28480.769	31037.038	27234.803	40695.74	35293.145	41496.507	32559.571	43482.8	1115.106	477.314	383.801	689.924	1759.762	1125.167	282.835	12012.715	217.198	269.839	445.309	2508.79	5105.853	500.023	148.817	1572.072	6764.369	366.897	395.7	276.58	12689.423	2990.461	316.514	4438.749	129	0.954	1287.593	556.531
15318.603	16153.195	13647.698	20570.539	20172.344	25369.923	18560.784	25246.355	981.7	341.86	317.425	380.339	428.592	1084.918	324.663	13107.085	193.349	250.604	425.452	3035.779	267.418	1018.553	162.732	2031.343	3562.637	289.573	429.818	295.63	15481.514	611.98	397.672	6030.723	186	0.847	560.833	560.489
24012.685	25072.583	22813.575	32945.508	31596.669	36514.039	29321.361	28512.697	919.884	345.151	324.164	354.445	358.936	732.038	252.494	12193.388	230.898	305.941	437.835	11470.581	217.274	872.022	203.458	1309.092	4963.373	328.313	329.195	323.993	19714.974	327.294	297.914	3516.933	114	0.99	759.833	557.105
25457.24	24595.904	21867.272	30464.889	31143.17	37314.651	28760.502	33594.94	939.871	365.845	340.762	388.996	316.314	1219.765	259.73	13286.581	234.138	281.62	299.017	14286.258	253.938	13280.332	154.284	1902.074	4588.335	281.966	499.732	321.103	12622.037	509.477	280.021	6232.921	190	0.902	770	559.605
19714.621	19547.512	16889.419	24911.977	24727.778	30997.823	23220.889	29508.681	701.964	331.35	315.355	531.799	5214.953	1223.738	250.686	12596.273	230.846	266.649	198.298	5915.017	22061.583	1164.537	151	1662.501	5291.72	308.899	296.622	289.03	2265.926	2908.7	279.26	4814.746	143	0.952	844.283	558.465
20864.005	21950.657	17498.213	27076.944	24145.265	31004.518	23256.759	29325.784	1051.843	412.098	358.892	461.623	423.906	1900.791	273.372	12711.371	278.638	367.172	489.559	11306.616	209.242	651.303	214.094	1869.489	5509.976	323.937	304.971	310.482	12317.329	487.731	282.369	6398.153	194	0.904	1034.83	559.284
16521.321	17014.435	14215.199	20666.981	21352.071	27061.101	19814.107	26459.197	647.756	316.82	286.992	318.848	342.878	1083.218	227.638	11004.474	141.412	184.814	228.029	1897.057	197.284	462.609	122.524	1594.2	2088.57	306.049	281.002	276.348	11634.438	564.525	251.632	6091.263	168	0.951	435.542	559.5
17137.998	18500.762	15905.711	24119.958	23732.826	26579.641	19895.448	27986.368	1044.054	314.566	308.495	323.85	799.184	1139.738	247.454	14528.022	345.619	716.636	277.331	2203.046	563.174	657.537	136.737	1893.163	3891.002	313.439	332.796	270.664	12642.547	1257.639	299.065	5942.071	138	0.981	456.862	558.377
25377.688	25807.595	23052.914	30165.225	30887.451	34688.693	28329.117	36269.693	1013.603	357.902	318.545	486.155	1636.661	1399.772	270.318	12416.602	204.678	235.982	404.46	2057.104	4417.472	701.285	214.465	1880.253	5581.601	305.821	372.997	312.701	10918.247	1579.202	290.483	5764.774	111	0.964	631.131	557.86
20451.301	21341.042	17828.008	24923.48	25172.232	30009.422	22228.79	30753.323	1131.453	683.439	375.599	408.239	362.75	1503.999	264.144	13196.534	175.457	245.047	292.591	6768.96	189.136	551.71	162.083	2518.168	2905.698	312.041	316.954	290.226	8642.157	676.242	280.395	7547.627	164	0.928	407.762	559.89
22361.12	23154.717	19867.934	29826.717	28330.472	34597.984	25078.251	34342.275	1017.925	457.629	351.355	490.082	6596.642	4145.874	349.459	12153.184	189.925	272.989	311.254	2629.078	10153.617	671.687	149.879	2232.4	3486.743	679.646	1146.156	323.286	4854.047	7528.955	283.448	6454.733	260	0.823	595.8	560.962
20550.688	21255.422	18351.84	24827.244	24430.573	27055.717	21725.973	29935.364	1001.874	850.83	348.65	582.085	8083.314	2028.482	325.228	11759.107	212.874	257.194	289.352	2956.191	9474.057	761.411	123.689	2393.923	4642.456	320.652	946.622	308.871	5455.081	9809.147	285.179	6998.742	113	0.981	613.969	559.438
14989.697	13796.531	11626.399	16997.788	18200.533	23157.664	17626.633	23339.502	945.277	348.582	319.333	399.116	318.348	1457.672	242.61	14710.463	220.855	232.902	304.999	13714.075	246.148	36551.856	161.803	2099.072	2876.021	272.632	476.601	308.186	12229.254	566.567	262.155	6104.524	106	0.962	777.67	557.915
35349.679	30990.835	26773.159	37273.532	40661.689	47563.126	24905.046	36122.149	1169.219	768.238	361.772	389.175	445.331	706.977	258.614	11621.763	231.725	296.296	535.982	2792.807	277.238	448.1	154.858	1265.303	9125.327	367.531	341.764	292.847	12748.285	386.243	323.125	3880.175	132	0.965	1274	560
27322.856	21006.887	18713.579	26707.409	27517.014	39195.479	20733.664	28458.908	1181.559	393.6	358.67	474.445	424.812	744.772	256.995	15209.326	207.111	286.452	623.956	1658.775	425.865	567.741	136.299	1516.421	8201.88	408.786	380.441	285.999	22241.573	432.558	333.267	3684.78	103	0.965	1336.539	558.976
39080.211	38558.963	36323.059	46296.697	45347.554	51287.152	37156.182	42432.507	1235.679	503.836	434.483	612.371	806.016	796.672	279.202	13810.751	201.229	301.55	513.454	2533.596	1819.862	598.675	136.14	1919.168	8427.307	360.786	536.665	288.33	16855.104	557.703	326.627	3852.837	203	0.937	1348.579	561.111
24007.489	24560.287	22562.199	30491.193	31586.848	35368.277	29176.864	36619.454	1076.214	646.793	373.252	438.555	1086.671	1816.155	256.316	12991.901	229.041	264.504	318.479	1916.057	2199.515	1365.665	194.443	1999.495	6252.989	317.155	352.568	324.777	11681.195	1391.652	315.09	6607.753	202	0.861	639.96	560.178
23276.198	23436.197	21046.377	28444.274	29988.843	33071.074	29502.944	36058.239	1205.875	393.442	308.962	390.557	1620.323	1470.31	264.25	13633.582	231.978	280.958	426.483	2471.59	2976.895	702.328	172.813	2278.363	6459.15	304.563	326.311	306.171	13203.544	1901.576	873.904	6502.711	123	0.952	664.565	560.467
25798.46	25664.381	23406.442	31405.036	32346.902	36070.304	31556.155	36210.834	823.086	367.267	325.998	384.006	344.501	1099.089	236.112	11721.229	217.496	312.01	417.52	11726.363	199.532	741.267	164.722	1763.522	6164.609	304.672	331.766	313.635	13536.23	541.463	281.296	5704.976	332	0.672	727.834	564.955
15663.213	16256.309	13351.997	20347.354	19793.301	25939.254	17871.967	25208.871	812.112	362.26	351.614	425.951	329.7	1268.095	251.165	12094.933	174.253	196.016	257.108	10971.034	180.187	385.005	152.019	2493.507	3975.256	303.185	270.845	282.879	8173.911	712.284	262.24	7419.628	161	0.785	415.189	563.748
21942.686	22974.119	21117.547	27781.294	28697.514	32087.171	24602.153	31622.834	925.078	502.223	387.677	320.7	368.007	1602.711	303.16	10019.408	202.345	237.179	210.609	3193.87	220.577	1535.498	130.443	2044.411	4205.359	343.696	357.346	286.74	19089.205	1490.987	282.609	7724.085	144	0.958	500.674	562.111
13217.975	13981.848	11717.238	16711.868	16658.355	19950.995	15034.29	20491.635	795.31	295.17	303.527	330.033	332.251	1217.466	312.702	12801.649	156.066	195.557	256.845	18826.045	177.216	632.567	163.136	1809.797	1390.328	273.593	340.162	299.041	7884.029	840.988	269.792	6584.255	99	1	526.328	560.641
32174.38	31961.582	29410.444	38021.099	39952.875	41360.249	40111.381	46616.736	863.339	433.78	329.082	468.033	1197.724	1523.807	265.216	10727.452	236.465	314.175	386.686	2679.05	2406	753.195	242.186	2193.243	6826.97	373.796	308.478	295.36	13990.018	1284.161	282.243	7123.254	239	0.729	710.324	567.467
28256.726	28864.473	25938.806	35351.639	35883.206	39783.547	36392.698	42991.692	1049.651	461.964	397.526	709.311	334.776	1352.785	282.826	11876.61	282.242	311.665	266.893	5496.99	213.196	6056.965	163.445	2956.073	10090.707	284.517	334.831	310.831	12589.394	726.595	278.428	7094.073	207	0.875	820.234	564.167
19946.192	20902.769	18750.305	28894.961	26119.389	30793.499	24474.884	31967.314	793.714	380.741	308.758	319.938	322.384	1125.894	235.62	10870.624	246.515	283.681	480.863	1906.845	214.887	2589.951	184.848	1517.569	6048.597	333.421	411.761	261.95	15984.44	343.873	272.742	5206.186	112	0.973	923.152	561.205
17333.294	17728.19	14825.974	23152.31	21341.847	27365.959	19571.519	21884.119	845.178	343.219	276.718	360.192	332.814	898.283	227.204	11600.726	261.171	301.874	605.099	1948.667	196.047	1408.964	165.214	1190.46	5454.388	290.971	334.929	284.309	8622.323	347.628	277.705	3572.399	163	0.923	980.819	563.635
31351.554	37767.841	36160.805	47264.102	37796.893	34754.147	34690.601	40293.261	1087.198	565.689	404.197	533.52	415.031	967.655	240.306	13973.206	185.306	316.969	479.472	9756.95	289.527	531.443	123.536	1191.07	5983.79	312.275	588.615	285.123	21491.959	752.709	317.066	3127.532	301	0.808	1368.919	566.547
19032.257	19934.226	15999.08	23393.69	23188.688	30172.458	19773.945	29928.393	974.958	333.237	319.543	477.426	2388.065	1488.447	279.035	13354.756	167.909	241.177	246.49	4483.76	2237.881	521.275	165.885	2263.499	3848.892	306.154	341.772	293.734	24079.124	1930.956	276.726	6501.951	162	0.895	338.679	563.272
20408.318	21583.892	18801.212	26468.359	26553.618	31290.869	23783.155	32886.935	1032.781	357.115	322.237	316.188	324.169	1104.717	252.716	12460.85	163.207	287.823	356.531	5095.161	171.036	591.692	152.868	1889.973	3051.5	274.596	324.957	292.789	11943.151	593.11	294.189	5980.4	205	0.885	397.7	563.91
21921.134	22806.355	19816.961	26353.278	28896.618	30006.59	30427.097	36034.498	1150.892	447.346	333.579	347.68	340.471	1450.366	249.257	13017.937	216.026	304.072	449.648	1903.12	212.896	2400.957	224.099	2441.774	3755.277	319.434	472.407	303.849	8878.704	428.517	292.051	7038.423	125	0.98	681.868	561.348
12973.459	12720.601	11021.18	16565.061	15877.832	19893.611	14785.717	19553.254	518.114	297.156	248.223	250.979	341.396	823.672	214.178	8619.801	215.482	228.112	382.49	1490.194	559.937	1023.479	157.679	1004.399	4369.885	307.551	321.441	257.333	6403.606	290.662	275.801	3383.646	121	0.948	914.318	563.153
21204.677	20548.621	17769.219	25620.625	24165.574	28663.794	22052.792	29097.409	839.797	358.87	364.806	427.35	333.042	1405.992	234.06	9689.642	261.57	280.335	337.035	4625.801	219.735	1179.878	142.906	1546.59	7982.816	311.499	338.853	263.162	22377.797	551.845	269.057	5862.819	170	0.865	929.659	565.153
29799.741	25908.937	22741.146	28775.759	33132.164	42263.601	25841.055	34723.12	1098.851	394.522	388.741	525.329	3455.374	1107.902	281.367	12098.207	184.431	258.848	314.938	2753.329	13980.527	509.929	125.76	1574.466	10956.748	311.259	325.5	294.661	16549.702	1526.213	549.567	4810.993	157	0.931	1326.748	561.532
20005.386	21043.223	18283.691	27339.1	26275.927	32179.941	23438.958	30405.447	983.476	412.799	330.413	368.622	480.175	1725.893	314.727	12657.095	204.457	248.821	368.974	6066.688	512.638	890.222	160.19	1822.901	4665.734	308.359	660.128	309.276	19464.191	871.653	309.221	6068.817	223	0.828	567.805	567.016
15042.673	13280.426	11107.438	19893.643	16103.801	22485.499	15299.36	21700.605	881.389	283.309	264.287	346.228	316.601	790.49	220.924	9193.556	276.011	333.558	315.516	8326.632	150.009	517.141	157.705	1101.555	7004.382	292.839	340.782	292.066	4075.08	374.986	279.382	3567.296	112	0.973	1008.607	562.241
16188.878	17590.719	14783.067	22785.458	21441.083	26933.908	19120.559	27492.456	718.227	302.083	272.537	342.231	559.397	1403.093	236.381	10600.48	160.414	256.955	206.078	1816.507	297.673	386.499	141.972	1463.771	2646.899	285.302	312.205	276.449	7987.006	947.659	303.025	5403.783	110	0.985	374.545	564.8
20816.689	21420.822	18027.435	26758.621	26456.189	32671.857	22952.316	33849.847	937.114	520.922	314.972	372.193	537.051	1455.209	242.078	12470.167	666.676	1115.036	269.439	2138.097	248.969	446.537	176.186	1853.224	3247.611	317.896	351.926	282.654	10484.986	812.915	289.929	6165.317	141	0.938	380.975	565.649
31343.327	31693.454	29640.027	37612.215	38071.878	40273.887	39263.751	44317.601	1085.409	464.994	418.939	750.141	352.41	1538.162	308.754	9550.433	356.118	292.961	270.048	6479.394	186.615	1093.315	191.067	3006.259	16096.122	317.088	270.475	326.529	13779.575	1160.181	275.76	8028.826	277	0.907	802.247	568.756
11866.131	12149.139	10572.604	16320.706	15322.014	19912.207	15396.181	21038.17	602.441	356.381	312.688	447.788	5307.094	983.723	259.154	12234.584	242.481	245.058	221.268	4322.748	21801.485	821.334	130.221	1376.107	7442.802	306.245	309.981	264.636	1155.238	2099.971	289.413	4129.482	99	0.99	905.056	563.52
20341.285	18590.816	14580.174	24379.279	21203.152	29521.287	20516.426	27513.843	1057.964	372.414	359.159	518.575	440.97	1617.368	265.75	10848.906	345.15	355.435	316.952	19995.863	185.486	549.935	165.498	1702.814	10117.934	310.151	341.926	316.949	5116.479	873.614	283.196	6565.456	102	0.943	1016.578	563.745
24240.232	24899.301	20393.629	31157.153	27639.155	35111.823	26773.026	35075.567	945.316	773.727	404.622	507.381	487.893	2276.777	276.968	10592.954	290.89	382.544	337.511	8364.898	205.62	581.735	171.205	1857.693	7533.744	329.8	298.84	309.51	11674.428	884.01	302.866	6636.749	267	0.823	1023.152	568.5
20712.44	21427.148	18393.928	25005.164	25853.565	31007.636	23349.177	31713.139	647.02	627.27	294.19	384.452	299.217	983.634	253.857	9878.841	150.398	186.352	280.718	4118.913	157.104	357.225	117.518	1996.552	3811.735	294.808	270.604	285.982	5596.827	508.998	266.44	6603.441	158	0.917	428.835	565.5
13278.007	14006.652	13189.63	17447.311	18567.843	21031.613	16544.221	21385.778	935.008	426.794	398.829	355.753	395.399	1750.43	304.724	12898.029	175.232	168.613	150.601	2606.462	233.516	2049.858	141.05	2463.27	1796.008	302.677	294.296	277.617	22477.026	1694.957	283.142	9284.463	140	0.968	482.721	566.314
15547.654	16680.641	14162.186	21945.064	20262.648	25166.985	18229.729	24723.842	1034.306	348.817	339.531	429.677	7217.219	1826.376	318.473	11977.283	195.504	236.308	356.465	3354.883	13229.555	853.684	161.042	1939.333	2957.886	542.069	1055.038	294.287	6583.329	5399.318	281.635	6307.459	106	0.993	584.33	564.528
30091.587	30258.049	27557.465	37662.388	40432.404	43552.801	41114.533	49734.431	1088.99	957.108	364.802	412.176	787.94	1669.582	254.269	13135.96	249.195	332.018	393.242	3379.355	691.6	4922.343	175.222	2041.92	6667.661	320.796	705.795	300.971	13606.496	971.932	300.021	5969.538	196	0.893	689.679	567.291
21426.23	21455.748	19773.12	28250.924	27415.321	29401.87	22178.614	25737.151	742.538	353.416	275.009	352.217	246.962	882.215	233.239	11181.418	202.664	246.095	357.445	9778.335	192.757	895.621	154.212	1210.212	4398.82	257.743	286.924	295.088	15532.465	462.777	272.82	4184.874	122	0.956	762.607	564.943
25713.546	25325.718	22801.474	32539.227	33159.285	37414.912	33096.402	40850.199	1051.81	422.86	369.841	761.13	315.054	1389.351	279.264	10692.31	309.519	265.601	265.504	8589.669	184.846	1053.665	177.286	2743.713	11076.404	298.35	268.077	329.528	17444.707	1152.034	266.475	7036.351	226	0.79	811.699	568.969
25847.103	23781.475	20911.899	30542.944	27975.944	31510.595	28995.817	34025.554	929.482	510.596	383.059	640.451	4214.635	1694.889	303.558	11976.376	267.36	285.413	367.18	3981.755	11465.199	13317.112	177.869	1940.662	5800.143	366.005	452.106	289.011	10175.895	4278.831	297.611	5955.951	158	0.904	943.076	567.057
20117.933	20554.027	18157.105	26912.7	26077.407	31549.21	26511.946	33247.684	665.721	366.264	279.129	378.386	3310.937	1108.707	251.11	9977.227	218.965	270.225	393.921	5109.465	3923.161	773.335	147.291	1340.787	4956.867	292.668	347.977	276.22	11199.727	951.293	378.051	4411.562	244	0.83	959.135	567.689
24370.502	23846.298	20387.55	27936.04	25256.182	28706.863	14336.099	22846.062	1033.622	425.641	418.271	648.374	2487.953	1032.769	237.091	11956.305	178.822	266.24	462.721	5834.511	9235.695	650.077	126.714	1234.696	5659.858	330.235	563.959	277.917	16745.874	1209.598	299.341	3405.419	246	0.837	1452.472	567.142
17452.179	18002.858	15248.781	22784.173	23354.109	28421.043	20562.636	26892.802	786.776	282.723	266.739	351.796	339.784	1772.805	267.116	10670.101	165.879	238.802	195.12	2906.127	180.58	761.171	133.892	1462.96	3120.531	606.577	296.469	268.312	15287.564	686.944	281.622	6168.506	117	0.973	506.816	566.645
22076.936	22304.254	19599.555	29724.171	27557.01	33805.737	25515.623	33106.437	809.396	363.368	320.741	527.184	3927.563	1413.696	256.289	12052.064	250.818	356.818	207.4	3950.815	20484.771	4663.231	155.459	1825.096	6915.464	381.112	343.525	311.74	5367.923	2403.255	274.365	5251.782	179	0.933	841.913	567.902
21113.662	23973.506	21445.255	30732.204	23068.813	28648.417	16193.548	31880.588	1020.546	424.868	367.095	445.517	381.406	857.218	236.564	23089.72	190.764	281.449	513.425	5327.699	294.894	1859.692	131.211	1836.65	6384.586	301.071	400.28	273.928	23180.375	738.233	293.47	5080.207	304	0.802	1417.714	571.155
13734.015	14562.356	12701.625	17934.656	16000.72	21902.558	10737.371	16228.776	776.634	375.417	528.292	377.279	372.664	872.296	227.302	11303.153	171.941	218.786	230.132	5127.206	384.02	907.556	124.606	1024.017	6296.506	286.44	357.98	278.9	32888.111	805.249	292.119	2838.283	98	0.98	1435.531	566.316
13092.964	13584.233	11271.914	16899.95	16542.641	20414.583	15669.525	20732.45	824.167	315.047	275.526	331.642	323.185	1018.23	304.855	10389.118	195.432	223.837	332.682	3431.817	188.077	914.071	134.004	1873.473	2956.391	279.753	296.56	286.708	9644.462	761.337	336.565	5880.829	101	0.977	550.797	566.252
26888.178	27250.726	24961.122	33350.123	34473.205	38239.166	35123.996	40883.129	883.122	374.104	333.589	433.461	376.556	1120.668	267.458	11095.415	242.464	310.345	455.048	4406.348	270.254	812.608	199.842	2183.539	6353.092	283.616	298.775	314.34	12120.01	541.652	255.616	6203.739	420	0.616	783.14	573.61
14398.655	14799	12389.631	19904.613	17804.697	19308.1	13116.478	18090.978	636.208	577.788	223.305	282.37	246.887	653.283	200.55	8818.325	234.901	240.823	445.72	2326.248	139.637	362.121	144.547	778.557	4702.185	279.185	255.912	292.344	7182.557	341.676	276.046	2499.419	125	0.952	992.372	566.516
21138.194	24245.235	21981.812	30157.367	24395.885	28034.447	27796.601	33731.438	982.289	737.946	345.604	563.121	506.957	1207.434	296.559	13394.639	193.533	210.053	438.089	2849.771	643.905	416.787	145.997	1553.338	5476.587	333.167	300.534	275.629	24515.095	789.741	411.969	4784.887	140	0.957	1308.493	566.95
32631.142	31627.404	29757.024	37931.109	38770.275	44408.113	32973.329	44547.912	1164.772	427.272	389.107	439.323	835.753	802.081	268.645	12630.817	200.552	254.999	547.207	4496.92	2142.126	573.016	128.81	1823.249	7536.904	352.155	342.566	306.191	13925.716	537.433	429.927	4784.56	165	0.954	1330.5	567.5
30598.402	30924.069	27760.395	37020.86	39277.794	44157.141	39102.943	45015.419	913.052	477.893	311.627	395.159	780.847	1585.721	252.529	11474.911	211.209	265.471	606.254	2261.861	1642.732	653.482	258.937	1746.315	5779.734	320.781	458.353	310.378	11588.374	962.604	282.078	5731.432	167	0.932	628.757	568.877
20249.485	20442.583	17886.827	25178.602	24636.689	29071.673	23168.095	29464.598	680.924	380.19	314.912	392.868	4953.961	1193.01	258.262	10970.7	263.967	353.473	200.257	5020.156	18318.183	651.487	140.026	1480.13	7790.353	295.1	287.438	281.434	2004.853	1982.788	292.607	4523.908	278	0.864	895.169	571.209
26470.613	27217.709	23325.489	34725.34	32396.2	38439.721	29849.753	35731.465	957.214	352.022	315.783	391.621	1005.679	1472.43	246.015	10621.3	293.166	355.293	426.503	4047.29	2281.223	689.966	153.268	1539.782	8704.542	331.059	399.526	287.668	13062.341	567.57	480.827	5543.091	221	0.851	971.428	570.862
32468.335	32832.343	30126.21	40541.044	36332.566	49783.902	37548.347	44362.956	1032.158	696.484	374.141	519.155	891.06	1763.368	303.573	12948.233	198.479	277.003	414.874	2571.393	3412.2	612.585	157.051	1654.478	5547.236	434.192	314.863	279.23	14639.613	1174.739	340.955	4887.206	215	0.889	1296.923	568.588
30375.298	28696.489	28037.485	35704.198	36420.909	36607.372	29399.495	38181.159	1456.282	604.284	506.4	595.533	840.261	831.759	306.062	15564.379	243.988	272.216	590.406	2512.65	2848.174	911.743	145.555	3670.317	6790.185	392.005	488.376	314.107	14824.161	591.38	338.268	6291.58	204	0.855	1342.407	569.157
20749.556	21345.959	18064.447	25308.015	25549.184	30478.491	21607.889	29445.212	980.552	373.564	317.778	330.904	362.414	1515.225	284.032	17236.597	208.937	286.157	302.815	13458.598	179.529	907.326	160.519	1680.894	4719.104	342.261	323.142	284.949	17600.747	484.903	278.151	5624.914	117	0.998	512.603	569.115
20567.594	20726.829	17942.744	25131.085	26068.942	30524.287	24097.249	31592.275	936.148	408.13	324.602	318.892	1334.643	1581.978	314.011	12066.823	184.44	227.639	371.984	6423.462	2973.087	1558.022	164.069	1974.58	2891.717	322.557	781.164	305.253	20310.35	1390.725	282.221	6163.519	215	0.789	577.337	571.626
26696.693	28004.696	25711.777	35146.183	35108.516	39014.57	33382.877	40040.976	991.566	422.277	316.93	373.168	982.967	1588.393	265.124	12657.406	237.334	289.841	655.271	2414.339	1113.441	641.56	268.151	1741.737	6490.181	405.261	1064.588	322.106	8780.588	1242.728	308.464	5555.787	158	0.951	618.937	569.981
23625.325	23727.772	21193.256	30607.722	29467.749	35172.974	27695.357	34703.109	877.675	347.14	322.667	428.852	6010.285	1229.499	266.771	12730.03	255.874	386.897	179.327	4633.643	22322.242	5686.248	135.88	1492.237	9983.375	288.81	270.914	315.289	1197.337	2443.755	266.475	4123.697	306	0.821	854.137	573.863
27650.292	29017.543	23534.818	35191.846	31572.919	38253.567	20430.177	27967.797	848.917	537.623	364.727	320.742	346.787	782.81	263.275	10064.867	279.118	421.039	662.063	5311.111	184.899	443.913	217.309	1090.426	6828.092	308.98	473.976	309.329	8177.383	309.239	271.862	3838.868	290	0.82	1070.49	575.069
23619.468	24348.338	21151.634	29048.781	29653.591	34936.232	27189.313	36036.156	883.119	330.344	336.613	385.331	365.642	1111.272	254.173	11251.484	158.137	246.33	364.822	4205.405	184.394	457.06	168.195	2300.585	3781.816	303.004	302.287	284.893	16105.72	483.704	276.605	7222.784	352	0.788	418.457	576.722
30871.904	31209.891	29062.216	36348.101	38411.947	40540.792	40025.46	45496.708	1014.639	1083.661	322.532	416.564	464.215	2111.158	242.004	12831.939	212.543	330.993	481.21	2863.004	181.154	817.911	196.421	1916.783	5467.906	304.227	716.205	301.561	15307.314	655.483	290.936	5775.846	281	0.829	677.749	573.973
20409.989	20951.813	17530.047	25034.631	25844.497	31618.821	23708.122	32356.336	1089.013	365.508	329.962	384.562	412.695	1179.85	247.863	11244.785	1187.308	1851.563	237.529	2593.403	191.783	508.635	133.874	2102.849	2110.829	301.412	300.632	287.41	13395.609	597.91	289.314	6395.179	204	0.881	388.098	574.098
20799.687	21043.02	18624.397	24612.142	25999.832	29868.38	25214.15	31383.733	870.324	408.094	300.911	386.61	1011.434	1546.974	288.857	11091.339	177.738	257.696	449.171	2364.759	1712.326	613.428	160.036	1600.008	3338.546	361.919	500.062	310.594	13684.781	1513.666	292.801	5535.818	218	0.894	591.381	572.56
24383.329	24459.664	22508.241	31061.597	31591.744	33103.78	30141.642	39747.747	967.594	459.339	405.875	588.957	2731.474	5132.207	323.912	9953.406	216.772	265.732	182.098	4733.424	9224.372	3872.955	158.162	2869.133	5371.812	679.801	387.634	297.183	4033.407	3237.41	372.002	9645.605	142	0.934	699.746	571.915
23681.164	23210.239	20463.628	27967.737	30386.836	34573.725	30215.416	37348.505	1041.173	531.655	434.959	401.261	362.676	1728.668	272.448	12315.62	254.033	253.756	315.852	2743.918	211.797	38918.418	160.866	3532.383	3759.366	263.246	541.56	324.875	11451.425	337.387	246.658	7979.517	100	1	828.78	571
23376.09	24888.798	22678.959	29828.963	26329.68	32145.632	11106.248	24626.405	1165.525	513.325	438.008	543.348	491.785	971.401	211.275	32949.056	210.667	305.698	558.366	6347.578	263.716	5260.377	118.912	2599.051	5572.994	322.126	396.993	278.426	24582.34	788.097	270.895	5967.234	120	0.957	1403.217	571.408
15678.575	17636.113	12796.854	19709.394	17016.255	21840.793	14455.784	21988.495	705.526	516.154	378.487	431.862	446.769	949.121	332.63	11312.936	154.177	135.203	156.622	3446.115	241.977	284.588	139.803	3595.329	2952.669	311.745	292.469	286.585	2919.797	565.222	294.309	9052.222	103	1	231.5	571.267
13827.245	14980.296	10628.785	17217.968	15093.216	22223.793	12952.697	21083.754	959.779	398.205	364.953	609.034	617.952	2010.584	315.887	9441.272	172.101	192.543	186.918	7922.98	253.629	385.623	156.903	3514.924	5074.592	318.955	323.223	294.088	4705.602	1015.667	319.348	10806.565	122	0.867	306.205	571.139
20689.44	21616.431	17581.182	27349.301	25073.855	32218.118	20194.369	30311.82	957.505	379.244	325.245	532.292	7831.277	2230.287	289.751	12466.33	173.149	273.845	193.62	2599.387	12553.398	659.911	125.601	2199.907	4095.7	606.446	409.663	295.962	4798.949	4956.406	282.853	6149.548	279	0.762	340.439	577.095
19371.819	20135.119	17031.958	24646.781	23822.189	28774.559	18671.349	27282.143	829.545	306.683	284.603	495.949	5153.87	1458.137	252.577	11870.971	166.844	274.168	193.334	2581.008	7509.214	452.568	145.587	1611.672	3953.134	447.963	380.988	280.781	6536.852	3550.456	288.514	5200.438	258	0.838	365.764	574.748
20648.241	21064.426	18104.417	25622.977	26562.539	32214.825	23686.826	31955.849	955.55	439.855	308.05	315.694	352.585	1784.857	301.442	16172.376	201.219	266.301	410.46	14674.974	196.384	784.69	182.747	1857.96	4504.929	276.17	322.068	276.652	16836.479	899.167	283.476	6831.237	120	0.981	518.4	572.6
18475.287	19017.545	16067.5	23196.218	24195.826	29178.691	23326.625	30123.063	905.307	343.086	323.471	428.04	353.888	1365.728	325.189	11833.687	175.595	217.639	290.186	14924.644	176.564	868.699	192.461	2263.961	2795.03	271.952	358.142	282.441	10716.258	936.647	289.861	7450.477	162	0.895	534.648	572.494
40815.373	40130.15	37616.948	46476.383	46502.119	48605.678	25311.42	33563.724	1310.022	586.847	407.905	449.631	449.8	854.756	219.887	12445.448	196.414	300.455	623.979	2399.307	320.174	465.258	113.193	962.918	8466.505	319.114	762.652	293.493	17629.09	409.391	319.536	2347.184	122	0.985	1362.918	572.541
15387.448	16610.232	13277.03	21079.903	18932.341	24678.655	15573.145	23727.53	979.103	340.486	323.37	584.72	9499.448	1816.115	298.417	13198.016	163.642	250.398	136.1	2424.388	13315.615	487.475	121.109	2386.299	2106.895	436.239	501.261	286.338	2665.398	7326.212	298.252	6089.263	134	0.991	355.119	573.433
27681.834	28190.93	24930.008	33276.665	34598.659	38867.752	33295.91	39914.24	956.009	392.166	323.259	380.709	415.007	2607.486	324.43	11818.693	203.531	273.279	352.05	11045.358	226.379	788.414	167.762	2064.111	4326.167	298.284	387.588	300.282	11983.917	702.206	374.797	7068.816	341	0.804	554.063	576.647
22529.871	23135.235	22063.62	29987.249	30192.282	25626.984	19325.328	23297.991	970.106	322.292	324.036	422.054	391.174	821.991	231.512	17277.09	174.126	241.982	500.256	5147.482	270.068	386.365	134.045	1373.316	4813.788	307.754	321.735	279.417	12452.338	521.917	506.821	4572.446	144	0.974	1311.993	574.09
23174.451	23652.41	19820.265	29511.667	30150.213	37188.824	28400.988	38382.058	976.499	371.595	356.731	490.233	3920.07	4633.75	303.031	10656.2	186.23	222.567	218.194	3878.423	4486.124	741.449	168.958	2910.448	3704.049	390.875	489.917	278.86	7917.846	3719.855	278.631	8748.488	258	0.795	464.333	577.43
24444.093	24248.8	22223.33	30511.898	31373.882	35033.567	30853.995	39115	1223.766	491.79	421.781	617.636	387.452	1393.717	284.081	12372.399	299.572	313.52	384.613	4879.52	198.703	8248.849	198.864	3464.322	7988.503	270.408	345.018	323.233	15315.783	666.591	258.99	7586.307	125	0.98	820.684	573.948
25499.625	25266.84	22190.624	30911.066	30608.729	35551.595	29192.282	33493.025	800.608	416.67	340.725	426.945	334.725	1410.765	250.28	9968.573	248.304	281.871	385.522	12252.96	186.753	496.792	157.305	1818.339	5940.302	319.087	317.818	282.971	16484.624	508.56	301.965	6367.531	250	0.892	921.66	577.872
19365.849	20228.446	15854.676	27725.284	21230.524	24201.135	16456.017	21466.605	1011.899	749.838	353.797	457.857	384.951	1178.361	257.677	13669.746	289.701	370.766	894.814	4522.688	188.694	669.188	214.343	1229.602	6915.197	310.244	495.736	299.513	11152.718	420.29	269.45	3632.224	105	0.984	1051.157	573.986
22841.86	23538.937	18333.479	27018.091	26167.671	34376.115	22181.647	33342.764	994.778	402.285	357.739	524.456	3954.064	2313.571	314.288	9382.864	158.808	221.409	333.516	2471.645	4072.131	436.978	182.159	3137.514	3414.364	323.937	478.148	296.409	7927.935	5268.528	296.499	8450.553	210	0.869	315.424	577.705
18950.546	19169.797	16953.727	24146.374	25120.366	30310.008	23824.935	31494.356	826.228	332.991	292.76	349.889	333.636	1608.613	289.692	11218.784	170.133	218.755	399.11	12579.597	180.629	786.897	166.892	1869.054	3897.463	272.222	329.151	277.747	10689.212	1028.96	284.337	6902.133	168	0.928	524.601	576.798
29770.76	29511.549	27134.323	35489.452	37626.009	41290.176	36011.647	43785.38	987.471	919.32	322.546	350.692	287.091	2035.292	260.288	9932.681	209.528	241.85	617.644	3083.322	174.306	648.08	235.34	2127.621	4707.071	290.445	516.17	298.097	7940.967	626.378	269.896	5944.874	146	0.936	631.719	575.404
32910.518	33149.167	30679.646	38479	40011.548	42200.295	40316.622	46100.53	1006.149	392.65	311.31	364.634	342.13	1297.957	244.251	12273.348	211.056	343.437	425.683	7244.088	170.077	787.649	215.136	2172.769	5646.344	310.192	637.378	330.278	13477.937	380.244	303.328	6484.353	236	0.773	661.453	577.415
22887.784	22211.916	19745.428	29262.026	28896.173	35071.438	24469.564	30479.848	928.621	384.547	344.822	382.27	389.19	1272.179	234.696	13071.079	238.666	338.155	372.912	3064.732	244.441	8733.924	192.756	2265.8	5469.215	269.113	541.945	345.432	18910.913	373.602	261.284	5918.191	155	0.856	834.365	578.3
21684.183	22381.794	19882.794	28581.084	27551.888	32338.512	26907.436	30379.073	810.197	373.559	330.059	357.225	337.415	1201.135	235.544	9561.662	274.23	297.177	566.736	5800.579	276.668	547.341	194.58	1463.624	9111.015	377.528	354.309	277.901	11039.717	413.601	313.405	5358.594	210	0.888	909.733	577.633
24782.047	24288.73	20685.203	29396.416	29110.748	36772.103	27248.475	33885.753	859.741	318.889	300.613	396.501	340.803	1335.765	242.74	10555.08	243.732	317.272	336.659	7157.964	281.492	576.18	172.651	1682.298	5777.434	294.055	331.574	269.784	12620.686	545.814	273.762	5956.549	230	0.783	977.004	580.152
21326.533	22366.884	17769.721	28788.001	26440.586	32198.755	26901.654	33062.671	905.041	358	392.41	482.098	445.686	1870.489	285.531	10062.998	277.74	322.915	284.363	13806.221	360.666	669.936	178.818	2115.218	6407.614	322.356	303.931	320.374	6685.74	564.392	298.539	7064.39	117	0.917	1028.936	574.688
34417.235	31137.233	27869.405	36441.001	37590.43	42261.1	25280.964	36630.903	1098.921	410.308	376.479	417.599	391.32	587.014	231.148	13305.452	171.053	242.535	463.306	24053.169	276.57	540.937	125.146	1165.921	6457.844	321.149	310.009	321.448	14595.451	324.266	300.338	3095.566	113	0.994	1328.757	574.978
30678.968	28737.747	24026.509	30440.131	24307.214	27833.91	11710.537	20000.185	1066.04	512.654	367.507	688.617	2047.207	656.86	222.556	7312.935	181.773	274.212	667.171	5103.65	11815.544	1308.415	134.295	645.698	5575.741	303.126	561.288	282.65	10115.867	1141.796	310.687	1425.31	227	0.875	1471.487	577.126
21819.624	21779.412	19493.091	27803.316	29503.379	32959.956	29081.618	35015.965	1074.056	335.01	329.232	377.073	345.356	1100.691	236.526	14372.117	212.848	271.442	311.356	18205.677	186.857	791.852	137.202	1793.023	3433.03	314.821	279.944	297.105	16189.944	466.136	280.895	5381.255	119	0.961	724.962	575.374
29609.274	27001.978	24798.687	33457.509	35147.556	28759.577	23128.393	33317.039	1267.232	438.442	373.802	387.244	448.778	467.387	234.572	11119.422	191.835	247.55	421.978	8695.383	356.083	451.488	114.872	1338.67	6150.124	291.604	312.881	320.454	10068.565	306.385	318.485	2857.02	110	0.998	1335.927	575.373
28488.353	23596.42	20747.137	26392.781	27733.957	25701.433	13551.156	19534.484	889.151	403.311	344.533	657.327	723.092	1154.587	201.011	10539.988	172.138	253.88	614.671	4064.981	1568.274	638.33	116.505	749.275	5791.492	313.894	395.978	264.76	12449.049	807.314	304.786	2124.475	139	0.95	1380.183	577.277
11901.61	12377.021	10608.371	15100.696	15203.691	18139.683	12960.461	18792.246	821.499	349.159	318.337	356.444	304.505	1120.725	234.044	9326.273	156.519	203.306	212.372	4131.214	175.139	388.925	142.805	2394.334	3276.876	275.828	291.798	279.766	9344.504	655.499	278.295	6556.454	113	0.952	398.013	578.314
27067.545	27403.011	25644.01	35128.23	37863.558	41462.093	37914.806	47526.343	992.222	473.095	325.225	447.503	472.679	1534.437	245.141	12090.647	242.791	289.751	514.4	3424.43	244.554	883.722	190.655	1981.204	6864.246	333.832	842.87	311.029	17315.862	611.892	310.355	6227.237	110	0.985	686.682	577.036
11385.777	11521.354	9767.1	13641.101	15082.512	18032.887	14173.148	19077.82	810.05	287.837	286.318	411.058	587.792	1820.902	282.318	8858.358	137.658	162.046	296.506	3134.259	249.066	1011.867	160.62	1885.31	1115.969	288.251	322.245	274.395	9830.166	2228.17	272.66	7562.584	106	0.98	481.321	578.651
31158.204	31787.995	28473.634	39723.92	38871.524	43226.762	38426.296	45253.502	831.423	408.023	367.529	500.355	8973.457	1468.011	311.038	11595.13	277.155	454.772	172.921	3836.344	21331.42	693.207	147.984	1787.036	9224.082	333.724	283.702	307.028	1379.376	3929.165	277.547	5182.237	254	0.906	868.232	581.524
14335.101	16001.183	12068.153	20601.997	17275.407	22879.458	12936.049	19664.947	837.645	284.95	293.481	399.192	429.521	1152.184	212.131	12954.465	138.923	227.819	310.117	17493.981	230.028	7910.636	143.423	1670.479	2057.927	321.653	332.922	281.352	5218.723	598.35	267.536	3830.601	125	0.968	291.5	579.156
18129.975	18270.306	15476.151	20750.297	22614.417	26091.316	22793.342	29783.669	952.509	322.153	331.955	479.237	4547.78	1926.838	310.183	9842.646	159.231	187.587	292.684	3042.85	3974.112	753.002	166.594	2755.129	2537.5	305.921	354.762	280.32	10226.578	4572.334	270.817	8732.462	144	0.948	473.181	580.208
22217.818	23157.117	20607.956	31396.783	30205.474	35158.067	28828.756	36155.644	1086.72	454.331	396.09	409.361	442.185	1247.6	264.725	13733.484	265.568	329.85	403.492	2034.38	195.514	5688.808	223.777	2923.214	5270.59	282.583	444.732	337.374	15787.665	637.363	262.089	6928.439	104	1	828.154	578.365
25407.759	25695.573	22548.331	31500.173	30934.761	35299.825	31237.924	35558.959	833.155	379.863	348.101	527.598	1184.924	1895.844	263.412	9789.015	230.096	290.563	327.979	8623.828	2830.351	585.158	180.138	2149.115	4400.162	364.962	326.798	271.704	10351.879	1324.452	270.98	7039.87	336	0.762	937.378	586.548
37758.641	31253.442	30005.967	42515.448	43017.911	35897.415	25471.288	35674.855	1024.251	383.191	344.896	412.754	421.778	448.049	230.031	9392.555	226.713	233.584	632.773	10532.143	277.675	347.894	131.768	930.559	10241.163	339.452	444.996	294.74	11869.33	338.091	320.208	2662.65	101	0.977	1286.52	578.53
25117.483	26823.048	21877.236	34841.495	30029.928	41436.38	25076.659	37761.634	1018.819	536.014	312.738	451.131	2781.979	1516.364	267.542	11369.089	172.053	233.242	454.538	3010.197	3151.42	427.33	171.513	2166.81	6361.538	330.52	427.299	292.776	12737.062	2848.117	288.177	5925.033	158	0.904	307.032	581.513
25693.011	26497.91	23445.698	31615.421	31215.481	36349.558	28627.132	37478.147	1050.667	623.065	399.911	429.359	738.618	1542.874	257.078	12862.621	303.181	525.046	264.903	1919.602	559.374	588.28	140.236	2434.797	4297.876	305.87	599.729	279.7	16763.898	1092.499	282.415	6888.851	215	0.882	382.714	582.956
24560.913	24991.745	22196.115	29874.382	31431.315	35041.2	30389.222	36976.621	934.179	343.42	322.622	361.901	356.207	1445.144	300.035	10878.815	204.04	265.091	344.635	2687.724	208.956	670.614	155.001	1943.757	3996.771	283.332	391.258	288.231	19115.18	712.756	273.862	6202.115	268	0.871	582.493	583.015
17350.12	17727.19	15160.87	22344.871	22954.634	26926.269	21634.893	27474.438	993.28	350.412	324.054	373.106	363.793	1648.963	286.695	11482.227	220.234	238.213	318.706	4318.317	246.013	836.547	177.61	1938.059	4992.971	310.51	420.011	310.441	14803.259	759.921	291.152	6349.238	110	0.998	602.145	579.627
20799.568	21769.854	19722.983	28032.618	29576.362	33304.652	29302.002	37180.741	1111.358	406.175	325.857	368.478	335.305	1369.326	283.002	15750.137	211.396	277.147	533.085	18065.146	192.745	822.598	305.049	2096.148	3738.676	377.926	494.235	331.155	15899.232	644.678	322.974	5879.751	142	0.934	613.789	580.634
18981.777	24612.62	23592.579	33579.557	22176.141	28129.087	21355.107	26089.68	1171.933	467.002	382.65	724.474	1844.838	652.103	211.816	7522.156	174.149	242.081	452.018	6144.146	14134.698	498.787	120.146	641.362	3655.879	420.803	809.725	261.367	12576.216	1011.23	294.416	1524.839	119	1	1372.752	580.248
37381.492	41772.878	38927.072	47727.908	40321.992	42985.925	17136.466	24019.409	1127.639	2212.13	513.433	546.017	3314.596	3322.107	241.378	11556.603	204.77	336.534	339.801	2785.953	20005.835	20116.435	136.776	971.992	6609.239	625.372	447.248	291.645	1189.15	1666.065	277.591	2495.004	252	0.858	1436.218	582.111
22346.354	23961.584	21166.478	31818.067	31138.522	36425.898	29132.926	38764.492	1127.056	380.161	361.423	482.77	441.857	1919.449	325.841	12302.901	234.874	285.183	317.257	2877.737	198.912	1003.727	220.27	2359.466	6625.819	333.53	634.48	301.471	16395.863	774.247	293.007	7468.237	115	0.928	539.63	580.543
18140.081	17868.51	16251.687	23367.691	24251.183	27502.092	23124.329	29788.636	890.419	349.274	285.843	363.739	250.424	1217.051	262.873	11849.265	185.089	215.32	372.518	4406.747	151.252	747.438	198.193	2348.272	4154.08	351.868	584.248	335.325	9916.639	574.081	290.694	7031.579	137	0.892	650.055	582.515
25408.375	25183.699	23036.536	30821.128	32337.24	34070.167	30235.281	38365.406	965.556	791.205	353.552	481.321	780.813	2287.289	288.359	10065.281	221.796	260.961	363.676	4280.498	1073.458	841.757	220.896	2799.35	5336.184	346.444	749.831	310.101	11594.086	1141.388	303.014	8539.963	166	0.95	692.054	581.663
33547.576	33903.431	31441.418	41164.017	42516.557	45654.419	43122.406	48217.216	1269.105	445.218	348.13	355.695	432.279	1235.921	254.345	12621.773	221.471	421.796	508.623	6248.906	214.937	1023.892	153.152	1853.715	4902.571	309.256	286.994	286.223	18187.354	526.011	275.679	5640.948	261	0.802	729.684	583.324
27348.504	27266.152	24279.094	33998.279	35285.574	39343.136	35574.909	43080.3	1037.41	422.429	347.976	442.345	2114.688	2179.549	302.594	10171.997	242.21	318.764	329.922	4357.89	2905.516	1148.295	204.397	2938.384	4177.212	324.078	334.148	329.021	7913.758	2007.173	516.128	7719.649	181	0.943	802.146	582.992
20234.895	20697.603	17713.69	25185.29	24158.426	29068.864	24681.985	25133.502	935.737	414.928	336.486	492.079	1391.812	1387.433	267.952	12606.843	264.218	283.158	425.447	11344.664	1271.595	646.883	180.471	1753.428	5279.78	302.458	331.315	312.059	7285.081	1341.515	311.158	5578.803	142	0.971	998.218	581.732
37713.718	39254.855	33224.661	46081.257	43473.824	48929.98	44060.965	50964.387	1016.34	2246.159	398.768	470.24	504.335	1571.14	295.412	12913.847	302.239	464.499	646.068	6734.878	263.071	1093.873	202.538	1569.659	7238.928	347.424	574.186	320.87	15824.673	422.106	277.122	4663.73	160	0.925	1044.894	582
32320.755	33654.56	32556.131	41607.011	36867.796	37181.838	21566.326	23756.768	1221.582	455.756	395.556	509.451	2637.157	757.939	235.125	12789.934	192.468	260.648	430.694	2461.784	11847.883	780.969	128.657	1032.537	6289.071	499.557	723.084	285.287	9696.329	1075.694	305.346	2519.537	175	0.823	1366.786	583.603
16544.642	18264.824	13015.809	22008.375	18104.924	23607.759	10703.115	16782.741	994.732	390.088	332.77	359.972	497.42	679.87	233.085	10603.766	158.939	243.374	218.928	4710.481	246.443	390.896	133.397	1063.245	3071.91	306.397	445.785	284.304	17004.662	454.19	262.38	2680.67	134	0.98	243.455	582.776
19804.852	21180.26	18474.886	26197.198	26800.261	31699.243	26044.512	32917.3	862.314	337.346	309.403	385.943	1849.284	2934.039	253.805	9515.36	162.276	211.93	303.696	2948.08	2141.621	576.763	222.142	2394.167	2692.412	354.155	464.096	260.936	5369.167	1848.459	274.565	7932.973	113	0.981	455.19	582.155
21473.098	22299.867	19988.636	26980.909	28124.877	31206.237	27100.804	33675.439	1057.877	352.752	342.858	343.359	387.3	2629.262	312.345	10841.217	199.179	200.818	217.434	5444.034	245.951	24854.788	143.921	2446.507	3354.691	277.93	586.251	282.81	26249.462	2499.006	294.589	9645.099	315	0.777	510.573	583.357
25476.153	24660.623	22717.967	29859.842	32150.011	35387.214	31483.147	38936.236	914.153	344.98	303.381	430.902	359.323	1292.95	236.687	11571.629	193.535	281.447	437.903	3847.938	159.231	799.572	182.027	2170.39	5616.638	301.444	716.738	316.157	8059.606	619.473	290.509	6824.192	193	0.791	671.733	583.526
26645.162	26711.121	24347.353	33442.46	34004.395	37439.91	33786.353	40808.595	886.84	354.466	325.024	385.711	499.128	1542.607	283.668	10776.492	218.085	328.645	347.476	3530.376	185.474	1183.078	180.461	2172.214	5731.346	289.512	364.558	297.539	11064.555	769.516	264.525	6653.339	256	0.855	774.598	585.02
17355.843	17760.45	15153.789	21931.135	21071.974	25538.827	21931.863	25425.693	820.783	356.834	328.058	918.925	1563.72	1272.267	278.716	11598.758	249.956	292.887	407.038	6056.074	14511.94	577.845	162.578	1821.141	5647.375	319.922	320.943	275.563	8897.318	1648.345	287.877	5630.208	196	0.893	960.24	583.801
33300.043	30582.771	30115.045	40228.632	35862.054	36487.732	18636.675	23267.771	1054.323	400.058	361.998	497.174	405.296	446.619	213.871	7330.923	170.335	254.304	482.969	27248.346	283.973	1683.773	114.599	623.759	8242.309	302.359	369.043	321.805	15061.371	290.394	308.576	1718.698	132	0.993	1327.652	582.652
26212.808	26043.126	23557.854	31574.933	33491.989	36554.308	32476.999	39894.186	1017.868	439.277	338.7	400.909	324.392	1334.851	275.662	11509.475	213.964	247.735	387.623	3903.072	167.109	889.261	212.939	2467.265	4821.359	337.904	648.649	320.094	11229.584	637.29	277.216	7154.653	326	0.717	636.825	586.81
20702.565	20029.803	17710.584	23578.351	26439.579	27633.205	26994.671	31471.371	806.806	341.094	306.824	423.255	1025.961	1167.3	275.015	10340.772	189.501	225.873	274.542	5565.495	2017.398	813.677	158.498	2388.733	2957.439	310.759	293.255	296.92	6132.33	1090.168	271.117	7855.514	138	0.97	709.964	583.442
19075.433	18179.598	16967.593	23617.66	24871.031	28740.486	23821.985	30596.797	789.058	682.332	518.263	528.402	701.506	1521.43	358.268	9862.497	205.091	498.889	441.609	4868.032	361.719	1633.522	183.537	3541.482	4543.713	389.052	288.488	320.892	4747.997	826.963	279.403	6929.899	151	0.953	741.056	585.5
18960.176	19434.303	15932.49	25545.812	23125.224	29560.119	22339.035	30283.229	966.69	871.929	370.082	518.915	4224.002	1711.815	303.391	11944.925	275.536	319.44	272.561	3581.477	5359.772	4271.932	167.958	2073.807	5837.641	380.804	381.134	297.112	3250.236	2776.391	456.115	6171.194	300	0.831	1011.557	585.963
26031.509	27409.282	22433.432	33725.603	26715.852	25514.844	15657.919	25157.523	852.056	279.103	301.157	382.513	3189.651	1062.544	232.394	11383.5	154.111	236.409	359.402	4588.829	4514.156	375.573	148.058	1578.273	4478.743	354.738	316.986	280.267	4549.822	3675.201	258.939	3769.308	131	0.986	296.202	585.111
26998.417	27248.773	24219.334	33921.223	36108.833	40514.759	35066.68	44855.444	1135.363	398.282	316.968	394.508	388.858	1621.361	309.237	11904.301	208.345	291.342	390.265	2701.112	219.445	824.392	216.563	2093.983	4861.703	313.055	797.729	294.364	14002.819	541.041	290.107	7298.999	103	0.996	548.18	584.413
24364.994	23933.287	20692.653	27626.466	30154.377	33679.11	30853.606	37748.289	1417.176	411.508	363.805	379.267	427.538	1276.344	301.807	16501.21	237.331	320.121	436.957	13625.933	190.641	1320.493	185.616	2287.398	3684.92	328.99	567.654	315.436	18293.751	516.501	291.664	6276.585	120	0.957	606.225	585.875
32969.935	32912.151	29652.819	39486.985	39213.037	43867.386	39137.667	45912.587	954.022	438.028	384.044	393.379	4863.177	1554.579	294.202	10722.593	310.189	396.346	269.429	3528.987	5213.544	588.023	186.902	2177.14	9353.399	310.084	284.629	294.588	2197.365	2054.585	284.301	6744.987	346	0.768	881.965	588.168
32095.483	32313.281	30820.357	39030.283	40143.152	42984.17	39522.256	47262.585	1014.657	364.696	324.326	423.577	340.312	1451.126	251.126	11886.834	227.282	295.23	414.492	5322.169	172.782	846.088	201.019	2015.165	7910.02	321.093	408.647	328.221	17249.695	502.796	282.888	6425.179	171	0.926	660.096	588.254
21212.861	21515.347	19433.141	28442.66	28757.492	32184.677	28902.72	35568.917	1094.177	337.118	295.558	354.883	444.281	1684.214	268.818	12817.593	215.615	287.166	386.741	3992.866	204.002	1172.256	194.479	1944.294	3689.859	294.115	287.021	310.828	13861.01	996.104	290.353	6039.191	141	0.975	785.287	587.018
17312.935	18199.089	16676.925	25311.2	23863.159	27863.672	20088.852	25562.874	791.365	329.229	303.114	377.565	288.858	1167.527	234.121	11905.865	237.902	318.011	325.969	7553.678	193.833	869.397	181.74	1545.539	5227.358	276.262	300.85	349.667	23632.486	812.582	276.748	4781.842	109	0.976	826.922	585.794
16540.358	16885.466	14976.783	20727.038	20826.11	24657.441	21025.595	25476.585	811.907	342.667	280.237	331.164	304.937	1390.997	225.858	10327.698	200.031	301.266	375.777	4032.556	274.77	746.324	163.031	1669.749	2835.289	260.242	264.669	324.676	8181.026	570.604	264.715	5109.845	151	0.932	849.103	587.089
28731.45	29723.918	24931.597	37051.032	36269.184	37577.111	26588.339	34282.342	718.495	310.656	328.068	310.477	384.227	641.446	250.583	10545.296	236.292	359.222	596.237	5090.678	249.677	991.142	177.441	922.228	6464.478	305.454	323.325	295.553	13291.848	267.8	274.661	2608.633	120	0.969	1053.433	586.283
39328.28	37839.328	34956.431	42103.043	40368.457	28478.285	19157.77	24953.002	1159.5	447.982	444.717	459.343	470.281	832.599	244.085	16262.484	201.07	275.788	423.993	8346.586	635.484	508.691	137.957	1434.998	7580.017	456.89	621.436	300.068	16587.279	538.995	769.105	4995.528	230	0.804	1311.957	587.2
16603.21	17893.85	12656.536	21757.53	18726.8	16720.976	8564.85	13475.35	1156.238	361.108	349.957	348.774	442.623	732.151	210.934	14111.487	162.452	260.718	217.386	1556.658	303.762	379.182	130.791	1281.759	2507.643	319.185	610.628	267.149	22616.325	571.52	275.6	3020.181	119	0.961	264.718	589.004
17937.423	19032.11	14810.154	22483.291	20743.043	21231.259	9940.513	15326.9	1030.042	304.111	313.875	399.268	967.044	861.003	199.283	10506.855	144.99	229.869	217.933	8395.473	803.555	297.393	123.509	1144.336	2096.861	319.52	542.123	260.6	8137.45	1061.052	264.599	2712.969	145	0.954	274.555	589.514
25604.638	26321.238	23793.751	30483.048	32644.721	34619.195	32971.244	38745.507	1033.481	375.778	334.904	338.238	389.017	1706.974	300.408	11263.421	195.925	235.321	362.264	1992.508	219.562	774.834	185.441	2328.304	4471.824	285.924	466.477	281.769	11871.671	622.654	293.136	8434.244	265	0.868	530.983	592.485
26349.423	27852.869	24838.808	34564.449	35617.753	38315.542	35525.343	43581.179	1155.778	391.205	345.165	377.126	380.623	1680.746	311.24	11799.808	221.267	303.221	290.386	2211.217	192.492	801.999	214.798	2296.736	5261.362	323.162	805.076	282.977	14086.667	482.67	279.384	7589.226	122	0.956	541.885	587.721
24158.24	24002.455	21407.255	31391.299	30642.805	36188.171	29048.491	32744.722	1019.898	373.837	367.614	400.752	536.797	1426.999	239.814	10695.796	285.115	296.011	462.701	10321.306	431.051	524.235	153.596	1670.117	5544.121	295.208	337.457	279.477	14789.217	1077.374	293.018	5213.302	234	0.876	914.821	591.675
23407.102	24099.115	21445.558	28675.64	30125.033	34182.141	29695.403	36392.201	809.179	287.525	294.266	399.777	1315.962	1324.77	244.928	10394.704	155.699	243.821	366.99	6711.854	1235.253	529.71	194.422	1893.798	3146.161	324.167	398.186	269.389	10774.312	1859.567	253.838	6659.367	294	0.868	451.503	591.003
19584.84	19530.288	16922.376	23489.809	25347.377	29166.327	24225.106	30995.103	866.093	314.952	307.936	404.231	1725.955	2053.1	273.993	9399.269	166.009	176.15	321.376	3184.856	1202.143	769.775	195.719	2485.891	2747.686	289.353	344.653	256.205	6797.793	2163.11	266.291	8438.897	211	0.847	475.922	592.201
25794.214	26224.484	23587.933	31391.086	32843.43	36906.949	31570.556	39043.751	846.506	428.441	309.814	343.087	302.968	1645.471	300.499	10746.321	214.02	257.511	368.06	7807.569	184.185	705.615	149.795	1893.947	5544.406	256.505	335.646	289.718	16102.053	743.718	270.069	6608.565	241	0.86	573.753	591.342
24993.575	25931.727	23621.046	31407.9	33186.612	36849.625	33077.419	38969.357	949.143	441.433	329.432	382.666	381.304	1499.439	296.718	12837.346	221.102	288.75	530.182	12828.831	183.054	3404.009	226.027	2045.346	4726.727	310.362	498.941	299.305	12537.012	617.278	282.725	6921.191	263	0.782	595.622	591.952
26381.847	26199.171	24012.576	30406.707	33137.118	35486.285	33551.332	40032.052	1045.432	436.15	359.045	357.869	368.688	1455.272	281.458	12641.703	218.799	244.671	478.207	10601.2	185.432	801.355	264.379	2373	4688.398	355.358	529.778	323.747	13413.949	433.749	260.338	6823.986	149	0.93	623.232	590.097
25251.387	25723.252	23514.17	33588.974	32763.075	36906.146	32161.302	40926.72	1092.573	411.038	340.093	456.745	1410.149	2254.42	287.992	11013.685	249.276	337.386	301.17	2970.543	1345.545	1280.378	212.43	2502.26	4623.397	394.928	330.393	319.085	10934.491	1432.583	470.903	7263.236	156	0.813	798.5	588.981
13979.103	14506.763	12538.162	20091.896	17433.971	22943.463	17586.283	20067.189	710.037	338.835	310.096	500.858	446.44	1712.397	250.505	8926.7	229.596	231.283	300	8250.425	371.901	685.358	169.044	1886.931	5846.684	316.031	289.294	295.687	5222.555	827.973	280.818	6863.414	106	0.993	993	588.5
16004.894	17094.291	13110.569	23328.912	17958.86	23560.769	14172.423	19593.888	913.633	328.915	380.216	412.285	379.308	1134.666	270.584	11322.204	286.179	336.717	523.729	2209.115	194.823	556.325	188.706	1218.785	8969.756	309.103	894.246	292.53	11309.778	456.119	276.447	4898.239	120	0.941	1071.183	589.408
22592.832	23595.242	19779.476	28864.104	27693.192	34302.874	24253.575	33942.98	1041.268	482.533	343.513	457.461	7618.564	2268.574	296.832	11432.01	173.899	248.722	226.033	2437.553	7617.897	470.849	113.345	2461.317	3775.638	421.934	536.644	283.081	10385.787	6397.065	281.335	6898.157	193	0.907	347.645	592.878
21666.506	22577.688	19753.369	27860.437	28599.994	33888.938	26218.286	34627.03	926.234	380.037	373.027	405.75	2382.263	2862.646	274.071	11440.683	168.086	251.063	333.301	4197.361	2626.092	553.643	164.385	2528.983	3864.664	353.141	371.398	266.54	10828.873	1698.016	284.72	7625.419	229	0.833	409.692	593.181
15950.803	16945.353	14924.787	21864.217	22603.676	26023.252	21338.224	27038.448	809.972	276.209	275.41	382.766	471.692	1488.336	240.342	10801.824	143.212	185.278	376.197	3143.349	206.007	3957.531	165.284	1713.554	2771.168	282.101	360.614	263.716	16294.715	1016.148	309.544	6587.863	165	0.902	487.094	591.367
21600.764	22933.881	21569.224	28034.613	29228.502	30737.504	29346.336	35363.565	1210.98	1204.176	354.053	366.088	410.688	1611.42	291.113	15625.214	224.803	259.047	550.331	12424.064	175.212	910.852	259.024	2256.889	3937.953	386.749	754.137	320.926	14210.138	523.821	280.649	6046.742	155	0.967	615.177	591.139
23097.977	23225.199	20220.011	28349.922	29115.346	32238.341	30325.693	36125.737	1034.403	414.389	347.859	362.933	908.499	2290.623	301.91	12388.627	263.521	293.17	316.69	10356.141	1611.47	1085.619	180.249	2925.442	4595.83	309.282	281.14	343.537	7223.135	895.182	333.766	7508.91	118	0.981	811.559	589.831
23920.303	24429.475	20771.673	30039.071	28392.639	32103.889	28903.568	36682.98	903.139	647.58	369.703	469.274	1539.908	2026.886	280.749	9315	216.139	268.783	351.792	2866.69	3551.535	11571.008	209.296	2092.886	2618.823	328.383	630.614	290.457	9976.077	1439.297	297.729	7023.236	256	0.761	1022.383	592.461
21734.773	23480.776	19444.181	29622.203	27128.506	33925.757	23636.336	33827.762	1059.26	413.364	385.758	478.285	8472.704	2761.629	310.656	10542.845	190.734	267.762	218.275	2357.305	8813.923	472.404	114.311	2846.291	4123.674	431.564	428.638	272.782	3681.049	8398.105	293.833	8159.917	102	0.987	374.941	591.118
22995.822	24211.204	21216.561	31962.741	31112.526	39164.922	27585.59	38788.926	1011.852	463.702	334.472	394.518	3079.011	1645.638	242.735	11694.288	179.328	268.376	359.216	2649.469	2242.684	498.93	119.19	1873.204	4476.22	329.284	416.112	266.03	10171.308	2974.734	289.251	6260.478	147	0.894	380.378	593.459
15123.674	16125.923	14160.372	20930.642	20851.585	25994.547	18917.363	26385.375	798.779	345.153	317.817	366.562	721.453	1336.262	229.751	10413.094	145.654	205.379	322.687	5799.251	450.578	439.46	138.859	1821.677	3013.179	309.925	300.078	279.801	6478.413	897.668	424.749	6490.331	179	0.933	397.277	593.092
33306.554	33511.08	31214.52	38401.915	39645.052	39529.72	40490.579	45365.565	961.39	372.416	351.594	417.142	394.896	1498.376	263.168	10125.331	237.524	364.397	320.721	8485.942	202.471	1042.105	204.901	2280.464	6974.726	351.676	338.568	299.863	12581.416	681.66	294.121	7461.098	150	0.837	719.467	594.08
19460.702	20124.361	17750.836	27031.317	26772.695	31655.749	26111.928	32982.723	960.799	394.998	333.725	517.694	6030.133	4646.372	325.492	9993.497	208.475	276.445	210.316	3093.143	3995.231	1245.553	150.39	2681.03	2495.551	378.66	279.569	292.258	3813.844	3900.925	284.036	7697.082	132	0.938	762.939	592.212
20842.388	21736.226	19040.981	27605.2	26712.865	29840.91	28230.875	33497.339	803.726	379.799	368.438	450.467	873.688	1835.086	261.478	9729.405	224.558	254.705	296.897	10590.263	601.04	493.081	183.46	2343.016	3651.509	367.324	303.564	270.136	10473.826	1045.572	270.566	7347.847	147	0.952	928.139	591.779
17597.982	17333.643	15057.713	22306.086	21311.395	26883.01	21240.053	23892.139	920.03	406.958	305.314	656.32	1169.635	1133.842	229.374	12227.43	227.264	307.428	367.629	4474.912	5970.151	586.909	158.053	1558.297	3469.688	304.322	305.174	275.033	7686.373	1194.709	271.495	4890.949	118	0.994	951.797	590.729
27395.642	28046.916	23311.442	35541.354	31601.405	36547.794	30045.389	38864.517	956.902	395.569	393.874	512.876	3481.418	1610.554	313.841	10918.621	263.799	293.256	383.752	2598.613	12264.515	14476.266	169.299	2044.99	5280.427	333.329	582.805	307.878	5324.212	2537.135	285.382	6037.951	155	0.878	1036.842	591.842
27172.318	27475.577	24907.267	32008.443	34294.45	36810.971	33700.768	40553.529	959.47	376.279	307.254	330.646	1777.288	1390.33	290.539	12338.287	192.345	263.857	340.184	3809.541	2569.87	712.124	171.961	2113.89	4199.606	289.135	479.218	281.197	16697.931	1455.353	275.48	6589.659	330	0.796	545.385	595.724
14678.546	14924.799	13402.707	20471.909	21139.059	26475.207	19148.867	24140.648	845.248	366.49	300.872	373.399	257.65	1303.715	240.146	11042.111	203.02	270.381	284.002	4465.467	180.827	2768.685	152.087	2438.795	2544.351	255.698	276.644	354.965	5945.808	579.031	246.316	6033.833	99	0.99	830.49	591.944
13866.394	13800.509	11658.044	17978.866	16951.572	22396.385	16619.7	22885.474	692.836	299.464	282.519	423.891	340.901	1088.426	224.509	10424.476	197.059	196.76	302.648	11418.226	170.746	572.223	168.837	1713.462	2393.075	304.028	284.819	288.236	9089.267	613.905	268.176	5891.137	107	1	977.519	591.949
30182.218	30264.444	27740.747	36495.221	38802.028	39851.436	39663.125	45376.487	925.106	381.011	355.582	451.574	392.907	1564.516	269.29	10000.457	227.235	282.066	263.755	10334.94	194.144	1111.968	169.155	2392.252	6352.884	349.474	362.249	303.753	10788.132	746.98	316.245	7947.419	193	0.852	712.101	595.277
27121.925	26681.163	24054.697	33983.467	36636.933	40064.094	36882.283	44102.047	1032.672	387.298	342.943	503.718	2830.982	2733.641	281.251	13486.085	231.915	320.717	374.052	14717.059	1926.375	1931.134	157.269	2206.981	4219.664	353.317	406.225	296.029	11863.371	2184.624	286.605	6779.94	123	0.964	732.045	592.801
20791.895	20755.167	18072.167	26680.768	26111.637	30780.18	25939.25	31906.819	785.899	350.049	322.23	341.446	678.996	1299.664	231.035	11337.768	208.423	351.63	410.056	2487.233	695.557	2950.49	181.028	1950.16	3560.892	274.947	453.393	301.527	16896.414	882.741	294.816	5726.675	172	0.927	864.93	594.57
33781.657	34654.176	29535.501	42019.039	40515.165	41499.989	31098.706	29972.853	765.574	1051.637	364.459	346.077	1292.915	856.778	278.469	10617.926	273.493	333.731	724.604	4326.586	4353.985	3736.057	191.867	941.109	8167.304	309.495	443.169	298.187	10176.604	603.336	275.53	2566.321	118	0.964	1053.72	592.602
32575.112	35404.27	33869.377	40532.695	35017.297	31025.165	31474.875	38198.978	989.283	413.978	474.399	434.696	537.677	1222.27	285.663	13480.858	200.712	255.637	329.985	15195.212	887.313	635.935	143.781	1748.323	8482.926	336.83	468.694	302.932	19430.894	1003.224	465.747	5417.853	201	0.924	1296.42	595.43
20856.05	21671.38	17911.635	25166.374	25392.954	30759.77	22732.894	31549.955	988.766	354.306	314.68	391.651	1738.039	2066.5	271.609	10885.89	152.746	237.592	301.88	2586.253	2511.688	485.362	180.462	2657.533	3448.837	310.407	413.154	286.114	11426.312	2324.14	300.592	7099.703	236	0.902	328.254	597.886
18578.793	18636.332	16224.684	22542.728	25106.602	27848.34	24598.328	31451.102	1079.446	340.791	299.162	344.326	349.215	1761.003	277.162	11839.43	166.192	269.367	350.001	2200.469	187.566	1021.924	143.847	2051.674	2635.299	250.475	406.079	262.962	9960.29	944.911	298.484	7892.631	126	0.988	518.365	594.063
15569.862	16032.838	14309.45	21226.743	20949.334	23788.54	19959.085	27093.8	937.406	412.498	329.147	483.2	6438.574	2708.563	316.016	12106.371	200.732	293.429	193.54	4221.91	4921.116	14474.172	135.721	2805.514	2383.222	315.436	275.946	287.092	948.515	4477.575	289.293	7777.742	122	0.985	754.746	594
25266.029	24750.184	22551.309	31165.867	31766.858	36690.507	30861.858	39634.959	986.446	497.755	331.373	422.001	536.291	2310.355	281.865	11770.833	245.547	324.012	461.312	5460.783	333.757	3219.97	271.389	2536.526	5122.018	296.7	351.914	339.656	10976.085	775.699	314.264	7213.131	120	0.957	805.725	594.375
27473.585	28112.182	26061.961	34328.614	35140.044	38121.28	36982.086	41740.282	973.253	598.722	328.616	362.172	414.342	1654.168	269.186	12151.326	238.082	329.23	426.59	6685.343	207.826	19484.796	189.709	2569.278	5108.416	291.443	307.723	328.123	10856.744	625.491	264.704	7358.794	310	0.793	818.535	598.974
16611.253	17810.698	13742.398	24554.262	19848.229	27806.79	18707.668	24584.874	1009.263	404.988	404.998	511.321	965.203	1132.198	273.636	14016.449	261.581	346.438	477.527	6962.855	1559.981	864.404	197.728	1498.742	5187.673	322.149	679.915	306.158	13528.965	865.377	288.274	4314.514	150	0.936	1064.193	595.033
21918.199	23422.702	19454.274	30179.156	26922.42	33521.378	20848.255	31942.933	927.607	1642.932	308.917	388.705	4828.357	1881.095	257.887	12751.406	148.873	274.313	290.084	2233.563	8762.101	466.25	128.609	1885.19	3705.848	443.817	536.107	282.946	8969.043	3755.443	283.145	4695.989	145	0.895	308.7	597.059
19598.75	20148.278	17530.418	26011.444	27852.145	33330.231	26953.603	33794.65	771.901	268.518	274.494	295.981	295.953	1457.489	237.92	11257.925	176.682	205.169	461.668	2701.844	203.455	5772.579	182.866	1679.265	5041.585	270.713	353.681	279.934	16776.096	556.31	269.318	7018.085	104	0.974	498.673	594.471
22324.781	22051.102	20103.415	28615.309	29181.693	33496.984	27781.951	35767.418	944.481	378.023	330.46	456.987	4258.737	3120.09	306.748	10541.017	215.585	314.701	295.145	3254.986	2863.141	1500.226	190.098	2503.164	4110.545	320.396	309.278	286.228	9115.414	3384.201	324.243	7427.081	215	0.838	769.919	596.942
20985.803	20804.538	18163.242	25680.083	26861.576	30804.412	27415.172	33557.069	885.591	357.354	308.554	394.453	329.407	1628.883	262.754	9929.986	228.91	259.898	348.427	4678.006	165.39	1045.505	197.492	2441.367	5882.042	295.638	249.588	288.48	9848.11	962.459	264.904	7303.974	157	0.931	789.054	595.048
24068.714	21093.716	19163.63	25497.213	25781.622	29868.915	25634.828	31396.79	2623.133	404.308	325.875	326.57	348.055	1236.797	213.788	9913.177	685.478	260.328	540.584	2959.448	299.1	501.707	169.836	1760.569	4695.99	283.985	293.405	283.924	12909.976	502.063	279.856	5420.524	246	0.86	896.22	595.663
19325.726	20282.642	16329.549	26985.528	25170.391	31451.278	25636.93	32743.503	833.571	652.52	350.498	480.002	2980.389	6466.967	300.84	10810.716	233.671	328.188	202.575	2412.937	4541.892	931.562	193.084	2007.657	3278.839	401.66	468.199	279.802	681.401	2421.991	278.21	5937.247	105	0.971	999.119	595.205
35501.849	32434.786	29067.725	37975.416	36221.018	41805.978	25760.711	35526.237	1057.875	451.666	406.114	397.328	3037.411	1278.636	292.763	12654.978	217.523	286.174	353.306	5337.322	7784.52	782.091	142.969	1913.861	9559.748	334.902	382.292	305.806	6923.226	1520.748	310.686	5468.001	164	0.928	1285.335	595.89
30999.856	29438.893	27364.375	33553.374	35958.52	38317.336	26589.993	36210.917	1130.382	407.228	365.476	431.603	585.849	932.83	258.34	15288.796	181.904	233.409	471.437	3951.368	3182.004	817.13	149.288	1517.93	7283.232	525.587	309.24	296.369	16150.207	508.165	339.819	4525.801	177	0.922	1317.178	596.5
22776.098	24202.68	20172.409	28925.315	26087.625	23242.213	12891.269	19968.751	889.468	354.566	320.559	454.679	9421.612	2064.174	264.55	12899.27	187.699	387.547	226.954	2170.201	15904.233	415.474	132.485	1903.94	4105.098	519.179	335.162	288.567	5287.362	5161.017	270.094	4490.522	168	0.928	290.702	596.655
19185.274	20194.235	17454.389	24421.375	25879.475	30321.646	24321.287	32292.38	954.933	396.678	396.448	361.859	715.553	1623.096	271.636	11313.909	179.984	214.374	278.262	3944.127	1026.45	526.313	162.139	3240.973	3557.88	314.999	347.421	262.379	7673.347	727.123	273.66	8805.632	158	0.843	415.918	598.842
25007.517	25283.297	22849.621	30330.881	32752.393	36016.46	32071.685	38496.38	873.88	271.861	267.302	349.495	298.271	1417.381	248.862	11019.168	173.984	279.848	414.678	2387.209	194.289	1980.063	191.514	1642.506	4521.896	262.932	377.938	267.559	13605.937	896.956	272.394	6906.577	193	0.899	507.982	596.785
24533.91	25002.185	22772.46	29116.575	31499.146	33277.406	31188.761	37008.887	945.162	486.913	331.379	334.558	313.037	1287.1	303.863	11319.289	213.566	266.15	392.985	3859.299	173.504	1161.881	215.375	2594.267	3840.006	308.736	511.456	301.318	11976.811	611.453	274.893	7247.446	362	0.724	604.848	603.738
23250.508	24071.733	22225.078	29693.234	31302.445	33344.092	31273.047	38088.166	856.442	405.776	305.965	369.154	267.614	1294.632	271.256	9772.706	207.309	214.312	268.226	5049.669	153.708	659.932	219.702	2500.77	5810.765	333.977	386.409	318.416	9640.195	624.64	260.518	7583.45	195	0.842	629.941	597.115
20258.052	20985.873	18698.783	27249.957	25830.662	29988.321	25205.7	31897.51	1006.605	414.861	354.473	395.636	1672.361	2324.988	274.6	12568.759	245.228	308.696	405.758	2865.863	1331.709	1540.741	162.556	2302.883	4243.574	278.639	473.123	332.441	16176.201	1468.025	274.792	6517.986	193	0.834	853.06	596.842
18663.502	20040.657	15800.046	28375.58	22943.829	28325.694	21322.593	27572.75	779.994	433.088	371.52	475.224	6397.066	1188.875	320.401	12847.494	238.548	353.919	374.781	2108.7	28156.862	13917.918	164.138	1735.073	5390.367	320.843	370.282	300.379	5095.666	2814.667	288.546	4486.09	139	0.925	1046.629	597.392
33429.412	27194.44	26542.368	35720.448	33902.099	34038.92	20295.225	20303.56	1326.758	437.314	367.789	616.029	512.207	798.43	240.815	12763.241	230.63	249.94	462.973	5692.586	1135.595	5532.972	132.064	986.05	11268.081	315.544	379.95	284.285	15297.202	630.016	306.047	2720.109	126	0.959	1364.651	595.397
21713.2	22212.174	18515.175	26401.295	26471.05	32486.822	22403.711	32039.571	905.765	459.755	302.834	456.477	4480.678	1971.918	271.371	11783.894	157.937	221.969	351.274	2467.878	9550.052	479.397	140.503	2287.29	4161.746	390.147	558.074	283.804	10480.382	4368.939	283.519	6013.166	395	0.685	320.611	607.938
30267.871	30744.221	27227.765	34275.992	36624.26	39521.615	36897.063	42741.513	879.382	424.861	364.052	383.709	404.421	1736.527	282.345	9267.388	191.226	222.518	335.466	4883.257	209.658	506.394	203.756	2872.896	4193.83	310.795	331.278	268.237	9210.354	737.261	261.068	9702.438	306	0.783	436.755	600.951
18609.827	19819.881	17659.162	25216.456	25889.394	29381.699	26021.523	32155.198	866.402	308.864	316.123	463.329	1957.012	2315.588	266.338	10913.385	161.544	175.439	270.019	2880.286	1294.311	728.916	167.217	2279.105	2065.238	326.755	380.446	261.383	11281.756	2168.204	265.034	8002.078	131	0.986	466.66	597.454
25608.419	26184.093	23929.937	31720.31	33733.854	36806.283	33574.902	39365.961	1011.901	405.747	329.172	404.997	342.815	1226.313	258.847	12698.741	204.462	314.251	498.989	5462.574	245.217	1372.103	197.733	2522.774	3893.9	319.076	802.83	311.366	16088.458	595.736	274.405	6702.657	152	0.892	650.283	597.783
22192.639	21391.296	18688.414	26362.594	28357.724	32064.424	28162.884	34593.108	1012.357	386.751	332.552	481.018	5791.36	7787.746	308.112	12204.09	196.911	286.13	209.879	5262.48	4734.786	25821.035	127.505	2483.628	2597.474	450.235	321.429	285.578	3131.267	3964.029	280.788	7442.639	119	0.949	737.971	597.584
30095.265	28095.874	24190.872	31891.426	32700.106	44713.069	25714.141	34726.706	1177.05	491.168	410.692	465.522	1448.483	1876.113	306.143	13911.269	228.609	256.098	225.123	8079.148	2032.936	1084.426	159.115	2253.015	7639.426	326.932	469.291	302.375	13766.651	1008.925	325.374	6652.434	189	0.889	1274.426	598.754
21655.539	22299.308	19682.128	26680.137	29020.899	32353.088	28524.585	35202.115	835.822	282.462	276.451	346.412	336.197	1385.774	269.275	11108.112	179.171	208.743	405.476	2507.557	178.41	1559.354	164.037	1634.078	4928.766	285.957	461.904	277.963	11230.501	633.627	413.157	6795.151	160	0.973	490.45	598.994
23437.828	23249.323	20878.004	27386.24	29442.361	32792.555	27620.589	34219.025	1019.036	348.711	293.219	375.251	366.246	1264.507	274.162	12110.525	329.74	498.091	276.943	10354.246	190.234	744.626	139.396	1868.458	3980.045	293.893	461.533	290.378	17636.985	595.056	273.11	6096.85	138	0.944	557.246	598.572
29163.133	22458.387	21523.378	27880.678	30071.884	31415.474	21298.683	26813.961	1223.296	378.674	327.737	380.572	464.008	902.979	248.504	10653.566	172.92	235.379	487.589	1965.753	4076.056	719.404	124.716	1153.016	5525.506	317.194	269.26	296.594	11360.506	417.792	312.553	3603.679	142	0.982	1326.268	598.732
26475.338	26610.588	23727.47	31816.955	34122.603	37651.962	34045.406	40937.328	915.248	489.075	340.114	388.802	301.739	1312.432	261.997	10566.344	206.102	261.276	330.104	3133.16	208.688	916.495	214.525	2767.448	4763.27	321.575	487.727	299.433	7420.03	641.074	265.764	7764.496	110	0.955	642.882	598.727
22131.85	22518.628	19705.463	29516.522	28012.756	34272.401	27888.435	35324.324	777.473	343.632	308.735	462.014	819.494	1490.159	238.094	11261.377	233.081	298.665	402.879	4405.794	1082.888	1668.688	185.467	1585.429	4861.258	300.936	316.901	275.85	15224.977	1070.79	297.611	5206.248	408	0.696	981.4	601.363
24050.07	23978.388	20560.969	31367.771	29196.605	35630.2	27914.206	37782.867	965.706	458.055	378.931	664.974	4798.352	2792.757	319.031	10880.669	265.299	320.45	259.577	2879.177	3620.944	991.112	187.059	2177.007	5324.099	374.321	531.732	287.458	3518.613	4397.367	287.779	6339.045	204	0.855	999.765	602.015
16551.604	18251.222	14061.081	22107.427	19279.769	24259.014	10352.238	16300.731	945.666	340.043	299.063	326.557	496.159	770.882	221.76	9787.053	161.037	207.353	257.952	1180.263	297.353	373.852	138.66	957.671	5138.05	420.861	355.439	256.502	14937.907	419.255	295.204	2041.377	157	0.955	237.213	600.952
22116.701	22350.409	20433.872	26796.124	28617.826	32095.023	27603.576	35294.351	830.771	383.5	307.405	405.155	364.366	1602.959	239.978	10839.099	177.588	219.643	416.452	6752.467	206.938	646.912	171.825	1943.502	3685.678	303.294	338.582	265.402	12672.083	635.89	251.4	6373.004	170	0.907	450.065	601.688
18855.245	19202.53	17725.623	22465.886	23901.399	25700.922	22633.836	29227.293	883.637	482.908	292.952	428.556	680.995	1742.326	288.453	13427.477	204.827	221.339	357.221	14565.342	445.795	730.18	124.602	1824.518	3111.476	285.167	348.798	285.62	16877.759	1192.629	269.128	6384.421	125	0.98	573.916	600.42
27029.602	26669.776	25089.703	32032.56	34435.283	38433.586	34364.412	40942.692	812.396	324.569	288.069	401.428	277.948	1111.213	247.379	11516.83	197.102	263.446	409.795	7409.081	177.68	1100.146	183.836	1963.899	5209.013	335.18	475.41	306.139	15521.846	487.903	313.764	6540.605	260	0.861	658.977	604.942
22055.946	22378.362	20412.102	26894.991	26941.552	29739.682	27555.717	33269.037	1031.669	481.383	326.032	407.833	732.39	1887.881	281.701	10339.053	222.933	280.69	333.94	2990.988	350.412	2445.507	149.968	2566.292	5205.635	295.758	270.24	291.284	10892.359	971.796	265.571	7881.539	203	0.877	783.869	601.392
25816.174	25893.362	22948.378	33606.636	33851.115	38890.583	34057.693	41824.407	917.256	364.72	330.608	463.721	1530.11	1946.972	273.159	10184.902	236.694	299.665	249.328	4238.538	1070.053	13755.283	178.68	2453.553	6042.661	280.177	381.049	342.821	10644.173	1781.721	270.944	7788.444	194	0.924	829.562	602.546
21174.626	21215.816	18792.607	27238.025	26014.994	30436.022	24699.649	33340.852	855.371	410.221	366.561	765.988	2492.532	2343.75	320.977	9235.919	236.51	267.786	188.701	3582.834	2565.112	504.89	166.72	2474.779	3744.609	415.896	361.701	267.02	2818.328	2661.975	281.851	7810.021	108	0.98	930.435	600.185
17511.564	17855.19	15765.981	24583.663	22271.141	27907.373	21236.296	27275.508	739.127	310.6	286.343	342.882	1266.849	1118.536	210.266	10593.39	266.846	329.22	390.505	2692.571	3171.989	1209.233	160.682	1359.815	10856.463	277.059	309.485	276.352	14579.599	1001.191	486.116	5080.907	165	0.944	964.797	601.664
21917.87	22884.242	19263.13	30182.19	27934.763	32211.461	28299.746	36779.225	893.462	378.878	360.229	480.072	2826.519	1451.436	291.31	9145.765	235.769	283.577	321.158	4094.843	1819.173	999.88	203.818	2351.462	4962.988	326.735	401.683	287.832	8822.662	2562.818	282.896	7137.039	140	0.864	1009.686	601.393
19826.503	20875.908	17104.547	26749.445	24552.06	28272.23	23787.785	31330.339	929.636	354.832	386.074	497.621	7444.946	1495.922	312.44	11355.565	299.9	306.133	258.515	2378.803	32752.005	15563.861	183.853	2077.917	13146.543	320.919	331.917	297.326	2456.32	5816.154	283.047	5613.309	133	0.973	1028.011	601.274
20638.758	20909.051	17523.818	27849.876	24336.358	30162.441	22104.473	30236.286	1020.964	325.86	384.77	297.071	3538.203	2104.564	265.582	13213.949	450.339	266.847	424.176	2578.04	12616.577	52143.009	150.935	1969.509	23730.75	301.886	403.605	311.135	3030.721	2143.628	284.053	5255.244	130	0.951	1037.323	600.408
23640.546	24002.062	19644.62	30711.59	27847.628	36480.739	27380.602	26649.339	856.27	1031.199	437.645	437.118	956.192	1595.437	290.686	11881.367	265.064	290.543	542.982	5296.894	3139.589	30117.368	200.167	1497.908	5154.217	299.589	566.201	309.991	12642.122	656.447	314.98	4823.389	120	0.914	1054.8	601.1
32178.683	30779.269	30067.339	36729.146	37183.838	33145.981	24150.405	30665.358	1214.909	419.824	353.59	376.348	471.975	856.95	249.086	12692.054	187.738	261.17	311.281	10248.368	351.487	1188.983	124.872	1239.165	7678.342	309.346	325.957	301.457	15572.883	437.668	302.085	3556.704	290	0.809	1341.938	601.979
23795.853	24186.992	20952.6	28417.984	29123.232	34288.837	27523.155	36770.712	1048.868	345.303	338.358	369.116	1448.106	1748.556	274.579	12763.323	174.838	262.058	295.189	1914.367	872.551	648.595	169.195	2332.042	3669.407	389.068	470.299	281.498	16026.705	1697.258	284.036	6509.801	231	0.89	348.998	604.877
20122.039	20418.086	18332.472	24226.573	26099.145	28462.493	25132.817	31344.091	889.402	916.767	289.981	365.319	362.313	2321.765	250.054	11862.117	178.839	239.365	360.533	4674.974	181.125	712.254	196.145	1841.715	3742.774	263.51	574.596	288.633	13701.401	532.43	283.602	6867.249	243	0.82	519.809	604.924
11983.565	11874.077	11106.314	15052.667	16351.658	18418	15605.347	23007.582	639.117	322.657	301.082	431.423	239.663	1323.186	269.371	6926.743	143.18	122.787	171.911	5394.055	136.841	557.406	166.034	3540.429	1660.625	295.921	275.537	301.59	1884.741	461.424	278.575	10953.694	116	0.936	682.922	601
30882.868	30687.838	28461.656	36483.843	38348.009	40586.689	38977.958	45127.686	991.671	405.471	338.753	450.014	2527.91	2939.44	285.324	10578.739	218.819	341.87	325.519	5149.075	1867.182	4615.664	147.131	2326.987	5248.743	354.075	338.617	287.823	9465.321	2069.511	286.086	7479.179	347	0.742	726.324	603.549
25627.141	22732.598	20195.276	28472.138	27756.12	32461.455	27736.041	34624.608	2337.885	389.4	364.284	619.606	2899.392	1301.746	256.657	12577.854	533.975	287.166	393.427	7371.415	6665.844	619.417	176.008	1954.48	3352.563	318.025	358.998	287.435	13450.581	3137.648	289.661	5364.63	203	0.925	910.899	602.145
12987.652	13162.663	11261.628	17512.833	16206.09	18971.13	15320.876	20922.449	839.122	372.67	360.277	920.289	4913.019	1591.811	299.163	10940.928	229.185	291.706	229.188	4268.402	8112.181	582.246	143.933	2032.457	3156.596	373.16	372.443	266.69	4503.066	3475.904	291.421	5828.302	101	0.977	923.203	600.51
26421.148	27435.488	22290.583	33144.951	30969.487	34421.158	18817.501	27702.532	968.532	364.34	308.321	409.022	3032.608	1265.907	242.564	13409.344	163.123	245.239	271.671	2064.947	9935.336	367.933	179.862	1559.206	4443.708	327.327	371.798	267.676	11641.923	2342.472	270.901	3696.058	166	0.886	269.048	603.488
33606.634	33932.19	31228.772	37955.973	40951.868	42225.765	41528.441	47273.638	914.032	332.215	321.757	348.498	380.098	2137.757	291.067	11244.069	182.289	246.738	281.114	1808.463	202.705	784.25	181.735	2330.789	4700.757	342.723	485.036	276.424	11889.807	492.314	262.67	8584.577	243	0.843	499.319	605.813
14627.882	15172.036	12965.878	20008.21	19420.945	22559.624	18794.273	25715.112	927.165	388.142	348.502	490.495	7693.494	3555.508	328.218	11230.689	209.178	288.703	230.83	3586.932	7451.792	6305.383	149.611	2858.356	2854.241	390.598	293.29	294.93	1801.586	5023.586	387.188	7799.894	102	0.987	758.882	601.667
18879.874	20023.893	17430.226	26102.066	25379.971	32928.333	22028.787	30834.942	1161.912	340.672	322.879	335.618	1060.523	1135.724	227.126	13466.873	197.159	285.395	302.513	4390.205	818.806	494.915	139.392	1630.272	4327.267	324.264	411.433	278.888	9842.745	1037.859	316.987	5325.438	178	0.885	381.022	603.747
14211.37	14341.142	12200.71	17865.418	18647.925	24683.565	16818.784	23639.01	926.21	339.638	352.88	348.827	328.26	1217.641	233.367	11907.772	160.674	221.891	260.866	4285.538	204.322	429.359	131.321	1975.617	2592.864	308.99	382.774	284.629	8614.931	644.622	538.368	7484.012	112	1	391	603.286
25647.675	25580.075	24365.042	31074.621	34154.32	36984.814	35948.985	41759.07	952.146	427.188	343.732	352.271	304.712	1268.182	291.77	11505.961	209.369	249.918	372.501	2926.861	220.625	1593.986	200.796	2987.195	3894.413	314.652	461.011	303.37	7936.843	478.544	270.244	7382.602	197	0.897	639.15	604.17
29746.971	29836.551	28811.9	35675.092	37605.838	38511.569	38232.062	43938.931	991.689	360.599	331.377	385.279	316.2	1521.98	269.812	10295.883	192.127	289.634	347.463	3864.828	196.256	1097.147	166.263	2433.755	4123.986	315.718	419.834	280.681	9340.957	446.2	279.874	8039.58	145	0.954	702.534	603.238
24488.603	24712.886	21771.878	32951.916	30887.179	35821.207	28909.909	36829.446	872.324	407.497	347.309	585.091	4080.671	2618.862	282.002	10641.327	229.185	333.371	285.708	3858.084	2917.967	1079.733	164.471	1989.672	4422.618	492.372	439.252	318.244	16260.683	3336.666	281.329	6230.552	112	0.973	861.17	603.143
21704.657	21619.181	18998.433	28819.749	27305.651	32565.229	26200.197	29792.116	889.347	358.253	331.371	409.205	1734.873	1651.943	241.602	10683.41	225.319	319.352	318.37	3906.12	1279.345	791.146	156.393	1784.58	4719.163	328.047	351.759	290.056	7738.416	1708.225	278.33	5105.11	294	0.843	873.265	604.765
16749.049	17765.534	13538.279	24298.055	19806.563	29451.66	19201.591	27313.458	928.825	371.883	429.225	671.737	2571.148	2587.216	329.064	11539.203	240.292	299.553	331.188	2168.503	5633.676	806.858	189.558	2031.463	2947.599	566.684	382.357	321.495	3770.145	1977.937	309.999	5952.559	289	0.829	1067.514	606.462
9365.676	10062.616	7874.727	14460.118	11398.226	18133.513	10344.145	14639.935	617.383	268.259	377.781	262.857	344.566	852.214	278.54	10556.372	181.51	222.74	210.742	2005.252	226.48	671.419	185.689	901.174	1326.651	273.172	292.412	302.875	26008.821	736.262	293.205	2366.685	127	0.967	1085.461	604.075
32650.744	31436.413	28780.42	36291.717	37928.385	44958.63	33743.451	43227.92	1057.764	439.24	428.616	438.9	728.291	1534.331	303.09	11808.849	213.057	240.439	360.834	6054.645	1106.848	806.565	172.495	2248.504	7635.024	338.78	523.746	306.706	16335.556	962.635	328.419	6503.453	136	0.956	1291.919	603.971
28535.189	20871.843	18794.711	24498.972	31722.34	39709.654	22637.833	31434.926	1038.313	410.177	877.499	442.099	411.409	1312.953	276.975	12859.613	185.686	200.038	294.233	7783.904	329.528	15129.071	149.729	1795.701	6835.788	330.466	424.587	298.232	23719.24	1093.056	330.854	5344.721	110	0.998	1303.627	603.073
17757.455	17907.023	16404.226	22046.928	23468.814	26469.172	21582.899	27699.874	888.285	443.54	320.617	387.135	427.126	1359.585	289.588	10309.443	219.493	231.906	334.134	3642.693	261.542	1973.526	180.772	2534.882	3799.865	291.648	395.416	297.094	12929.463	588.182	274.224	7293.169	271	0.786	584.718	607.589
21258.019	21269.557	18936.91	26774.281	26751.136	31445.165	27569.782	31621.529	913.833	411.268	375.697	345.713	613.945	1139.814	251.842	11093.823	266.768	266.907	414.75	2585.261	1244.152	7763.944	175.143	2767.379	3810.111	288.824	373.782	277.172	6972.496	594.814	306.823	7666.982	235	0.8	958.143	608.934
41356.119	39443.432	37276.155	45394.004	43443.712	46756.178	40920.824	49665.327	1046.681	442.905	397.01	422.711	393.132	930.56	280.023	12340.533	205.908	282.083	600.175	4233.373	283.074	8087.755	157.316	1672.959	9732.358	369.809	352.753	292.297	11349.392	441.55	329.052	4748.455	155	0.887	1312.248	604.803
21680.597	23132.345	18761.829	27059.59	26670.983	30940.59	23860.283	32521.16	1028.995	384.951	361.843	454.989	2180.815	2135.045	288.89	11284.275	177.616	238.943	223.052	1770.597	1871.589	570.166	169.293	3018.743	3609.347	355.719	443.285	291.276	15903.795	2620.477	300.213	7678.353	119	1	339.5	604.5
28530.982	29410.689	25706.462	33405.049	36410.796	40046.876	36976.462	43879.457	859.544	366.422	368.391	357.152	384.75	1469.156	265.477	11767.593	172.706	251.177	334.93	9145.867	212.87	509.927	188.379	2323.363	3894.676	301.974	321.489	270.068	13954.468	729.47	391.881	8055.35	257	0.807	423.193	607.064
26343.873	26534.713	24459.228	30794.171	33330.053	34750.215	33745.913	38302.725	857.852	360.66	310.198	390.497	372.598	1746.851	255.452	10321.334	178.238	212.023	430.052	4520.044	210.77	892.435	224.85	2069.158	4067.079	283.667	404.478	272.816	10070.745	826.662	262.347	8030.741	330	0.791	475.764	612.015
22553.42	22210.357	20030.152	25951.412	28411.19	32108.334	27142.624	33674.102	965.744	308.512	287.049	318.962	385.838	1266.35	260.638	12501.02	402.134	638.518	362.645	9156.299	205.158	712.934	163.257	1552.54	3816.495	267.289	434.36	292.992	14597.945	647.571	253.506	5666.486	229	0.912	558.29	607.338
18692.368	19468.038	15865.904	27298.33	22226.926	29274.982	20985.242	28661.504	809.813	354.036	390.258	483.012	9062.317	1312.612	337.4	12782.189	245.891	358.788	267.663	1918.606	34039.617	20094.26	163.792	1861.854	4966.065	312.965	365.189	306.069	4268.143	3664.666	316.862	5003.311	113	0.994	1047.049	604.518
31033.287	27992.004	24347.192	33394.669	33802.204	46363.413	29745.948	39846.214	1148.758	634.533	412.227	450.31	921.177	3170.567	321.358	10569.196	218.381	261.146	231.647	6185.454	2428.556	3666.239	157.732	2533.825	7244.264	332.141	630.043	305.009	15198.212	883.617	325.527	7820.874	234	0.932	1281.009	607.833
16708.985	17769.13	15066.912	21980.804	21423.1	26081.386	18649.312	27876.392	1024.161	611.517	318.926	405.656	577.205	1928.695	261.113	13585.249	161.628	222.535	369.793	2841.195	490.169	883.133	157.23	2939.125	2262.368	313.969	367.353	303.531	11343.838	900.062	287.44	6135.933	134	0.916	310.761	608.09
18406.932	18941.217	16679.444	22408.645	24224.651	26558.125	23399.865	29032.512	1001.741	378.11	329.105	435.78	1216.94	1755.062	281.999	12374.111	197.277	243.49	286.19	2216.682	2434.22	773.367	158.568	2649.035	3566.772	283.576	560.567	285.748	15396.723	1665.933	289.358	7542.285	137	0.974	535.602	606.288
20495.834	20595.417	19751.111	25248.709	26468.479	27746.985	26338.176	32958.046	973.692	350.239	315.321	450.505	323.801	1643.409	266.492	10511.617	203.849	251.916	271.488	7415.367	184.931	1197.732	145.887	2361.309	4169.551	320.07	297.766	307.046	8298.555	1021.611	316.787	7996.436	129	0.97	710.895	607.105
23800.844	24452.237	21950.535	29534.361	31182.022	34770.042	32037.163	37009.137	909.571	321.413	332.683	366.382	417.926	1741.903	264.875	10950.997	183.808	229.092	334.358	3960.313	204.575	765.129	182.334	2274.033	4131.015	305.182	491.03	282.5	9410.357	758.077	260.391	8589.508	152	0.974	467.77	608.421
27208.936	28078.843	26088.746	33451.245	36101.197	36859.867	36040.253	42339.985	961.828	329.174	332.707	365.331	401.476	1857.186	314.073	11120.326	181.869	231.98	305.406	1979.586	189.817	729.369	171.107	2275.393	3874.285	282.494	618.075	283.539	9646.8	520.403	284.073	8361.673	279	0.897	487.794	611.665
30914.406	30825.417	27861.494	34633.238	38277.734	40475.385	38060.941	46202.177	1003.524	388.95	361.679	394.752	388.36	1759.758	274.573	9245.747	186.733	226.04	428.547	6506.269	209.803	530.367	224.792	2778.142	2903.175	301.726	342.118	261.451	6050.512	775.197	261.504	9698.577	105	0.941	437.91	607.786
23151.929	22833.182	20212.942	29934.244	30360.763	36412.881	29578.152	35365.019	886.541	340.111	300.153	380.386	933.234	1591.825	244.298	10363.174	211.287	302.96	342	3353.088	450.945	2275.466	208.406	1729.457	4661.001	327.842	461.458	351.223	17234.724	1255.247	279.912	5535.518	121	0.948	835.963	607.988
18797.596	11834.697	9783.281	15318.385	14733.136	17920.162	14230.384	15605.835	4911.946	336.316	320.509	338.842	286.826	1439.979	204.31	11108.866	1188.706	253.89	333.01	7699.731	219.283	600.487	173.138	1800.115	5148.019	286.533	368.031	294.613	9192.097	470.938	282.022	5384.907	110	0.955	899.673	607.636
25848.105	27123.467	21726.39	33123.337	30206.045	31081.515	17639.551	27002.978	956.456	338.583	324.112	368.226	1341.768	937.606	226.244	12979.242	163.381	271.905	303.99	3725.26	6727.439	374.763	150.05	1440.562	3811.113	321.751	348.488	283.057	13265.244	1024.79	282.214	3333.37	167	0.922	263.135	610.087
22831.412	23265.656	21404.336	28492.822	30505.506	33704.721	28854.771	35162.982	1005.738	360.047	301.765	401.969	799.056	1509.516	272.94	11354.021	221.103	299.871	362.287	8889.051	562.469	673.508	171.281	2157.711	3426.162	266.417	389.219	301.397	15517.216	942.572	283.874	6698.937	161	0.935	547.531	611.165
24823.016	25703.149	23723.005	33129.734	33038.325	36193.516	33655.036	39318.194	1031.637	372.226	361.01	371.441	1002.773	1988.861	290.504	11036.673	218.149	334.124	304.253	2737.218	2677.826	4927.702	182.523	2498.093	4481.162	306.252	319.081	282.186	10811.567	1282.924	295.33	7409.937	253	0.854	751.429	613.389
27993.676	27578.256	24735.341	35159.974	36460.321	41033.531	36799.809	43442.188	965.916	394.399	328.937	384.471	835.081	2073.203	284.446	9779.628	227.801	300.706	380.713	3939.988	846.895	1793.22	188.811	2533.323	4370.613	283.806	335.818	276.245	8493.923	1373.058	322.361	8221.563	205	0.806	762.285	614.012
26003.531	26177.495	22896.778	34045.066	32382.33	37588.228	43765.511	40940.269	834.554	391.684	358.427	361.47	455.807	1362.523	265.352	10872.724	266.418	294.684	430.803	2282.66	722.026	13215.723	221.456	2024.002	7339.54	296.108	421.555	286.629	15397.958	494.694	301.808	6438.825	200	0.891	1014.815	612.07
22260.328	23392.443	19151.468	30561.933	26950.589	34944.033	26335.32	34693.183	867.614	390.145	440.984	604.82	1447.189	1639.616	302.294	11931.81	272.494	311.068	597.631	2119.573	4022.725	25243.166	196.179	2049.708	5752.915	360.037	449.358	321.994	9700.284	1416.078	322.585	6494.926	138	0.993	1055.5	609.196
23774.379	22326.638	20085.9	25451.324	26536.951	26636.96	20854.744	28785.1	1214.052	449.996	379.7	446.308	438.204	921.221	255.625	15626.298	181.004	235.189	332.003	12085.814	277.945	6027.189	146.962	1826.27	5803.004	331.684	332.572	299.799	25357.74	479.971	312.754	4982.209	143	0.848	1331.794	608.577
17928.807	18656.096	17320.087	23015.216	24073.99	26631.676	23611.089	30160.944	829.154	302.021	316.706	386.123	466.903	1730.646	244.006	11410.124	183.271	202.463	319.26	2648.603	196.174	699.879	149.583	2056.239	3715.239	301.602	436.841	267.165	9851.023	674.273	262.232	7958.624	154	0.961	459.714	610.799
19026.6	19635.916	18635.356	25928.638	26475.338	28279.242	25100.046	32033.252	898.67	372.124	337.657	496.288	330.682	1815.909	261.507	10488.758	186.752	228.153	250.331	7060.585	197.754	1067.826	157.301	2847.84	4516.2	351.076	335.27	297.348	8999.178	586.216	279.777	8969.904	147	0.942	699.65	611.731
17693.243	17878.532	16238.557	24723.047	22051.639	25918.74	19567.965	26840.822	826.475	393.893	355.673	569.415	3750.614	4416.513	280.932	10846.798	217.678	313.033	244.964	3486.139	3983.793	636.975	161.927	2013.944	3293.493	824.724	446.068	329.847	3818.817	3296.078	290.543	6077.662	111	0.994	861.5	609.5
27249.486	28381.841	24964.625	35542.481	33909.361	38151.987	35580.866	40816.766	937.322	425.893	368.381	350.614	369.212	1257.411	242.278	11655.976	254.275	328.724	398.41	5065.777	192.304	3496.878	180.649	1996.046	5706.034	302.693	409.335	268.143	8994.491	525.195	277.477	6295.137	202	0.892	930.262	612.54
25831.521	26534.772	22900.001	34499.195	32152.945	36475.62	35243.031	38814.27	884.291	363.784	331.753	401.021	713.055	1229.923	258.803	11326.854	245.775	358.341	501.859	1963.259	768.469	8231.178	241.71	1764.541	4445.458	310.65	450.324	284.295	10258.345	670.399	287.691	5354.201	225	0.835	1005.571	615.056
[truncated: 7,036 more rows]
