# Supplementary material for: Highly multiplexed immunofluorescence imaging of human tissues and tumors using t-CyCIF and conventional optical microscopes
Source: eLife. 2018 Jul 11;7:e31657. doi: 10.7554/eLife.31657 (PMC6075866; doi:10.7554/eLife.31657)
Supplement: Figure 10—source data 1. [file elife-31657-fig10-data1.zip › TMA09n.csv]

Hoechst2	Hoechst3	Hoechst4	Hoechst5	Hoechst6	Hoechst7	Hoechst8	Hoechst9	pAKT	Ki67	pERK	EGFR	E_Cadherin	PCNA	MET	MitoTacker	A555	pCTD2	CD45	VEGFR	Keratin	PD_L1_PE	CD4	ActinRed	hmC	p21	pS6_235	HER2	Vimentin	Catenin	NGFR	HCSred	Area	Circ	X	Y
7313.78	8659.25	6799.706	11060.789	7496.637	8514.808	8764.605	10728.136	402.473	314.335	407.819	309.847	446.629	346.299	362.587	5232.184	205.505	208.833	375.901	177.956	7926.56	502.411	215.487	870.193	459.708	378.102	355.909	339.267	96.785	298.399	335.593	1509.086	102	0.987	1745.363	52.147
18857.173	20643.647	13256.401	25192.748	13543.599	27458.895	12589.702	22928.581	1397.421	721.607	609.331	1429.266	13240.974	825.112	410.831	11035.893	272.002	248.972	212.439	2832.617	24955.53	1154.818	148.261	3396.679	11460.663	406.632	351.155	275.932	162.225	6481.716	322.807	3741.659	158	0.852	951.791	218.981
28483.122	29697.054	23495.039	37185.378	21739.246	41469.477	15238.282	27789.633	1088.067	528.62	494.084	587.113	453.014	641.132	273.052	12842.847	283.378	246.735	244.062	6931.244	273.927	717.132	151.603	1950.02	19049.789	302.455	544.074	273.472	7524.977	626.847	305.881	3485.302	191	0.94	889.751	239.94
9937.376	10787.909	8229.934	13710.506	8347.637	14758.714	7127.658	11690.987	789.57	480.272	399.873	423.389	394.161	570.591	271.117	11145.264	190.464	204.118	173.872	3608.829	320.94	480.547	127.886	1798.007	4774.473	298.5	338.808	261.073	3490.954	837.757	299.47	3864.145	102	0.987	931.402	237.814
22102.817	24138.536	15719.977	25767.933	17757.832	28977.613	15720.272	24218.842	1044.131	824.213	457.77	783.304	6686.677	1289.012	376.914	10466.764	270.669	195.091	166.783	1878.978	4057.682	518.596	146.234	2618.666	8162.304	347.727	522.454	260.354	5050.563	2609.108	282.958	4192.717	132	0.938	860.924	244.568
30042.723	32919.087	22608.032	40534.706	23497.248	46011.268	19978.573	35135.7	1233.723	621.311	575.411	1497.641	13783.682	1146.014	399.996	12775.682	262.926	279.714	269.237	2780.634	16991.977	1025.144	131.758	3126.98	12736.755	355.381	335.805	280.129	1489.19	5863.168	318.939	4091.39	177	0.824	966.398	248.489
19975.064	22011.192	16220.48	26854.736	17136.917	29578.333	15038.946	23231.459	982.837	425.893	428.007	469.068	400.601	578.012	263.492	12861.795	241.469	246.751	242.706	1102.237	282.258	632.479	166.115	1908.471	12293.248	314.105	353.964	255.051	21452.926	450.589	387.99	3237.466	158	0.882	895.013	251.576
21021.456	22413.205	17450.294	27756.417	18913.329	33753.601	16403.729	27522.92	1097.077	519.752	507.874	1004.815	8179.382	989.951	378.054	10277.353	255.178	205.005	144.403	1912.567	12380.596	529.375	142.444	3314.401	6670.567	395.339	408.733	263.199	202.947	4841.084	316.605	4912.165	303	0.644	842.427	259.134
22539.238	24479.69	15969.544	29155.85	17658.105	31729.031	17752.434	29265.726	1269.495	636.829	596.219	1408.369	11666.987	884.601	428.451	12165.005	268.615	227.378	221.693	2796.858	18780.085	828.301	138.237	3908.307	11052.036	363.955	396.343	295.402	151.146	5191.761	324.047	4820.635	117	0.917	975.474	250.833
23145.965	25669.334	17357.941	30960.637	18748.709	35580.357	16189.885	28624.863	1192.881	583.367	564.533	1246.225	11569.82	1059.544	412.05	11645.577	250.818	263.739	166.973	2970.806	20333.667	974.845	121.901	3230.778	11354.805	343.783	346.158	266.725	193.755	5650.64	300.324	4104.503	123	0.925	963.183	257.841
15002.132	16621.31	13107.234	20338.562	12759.152	22809.966	12879.926	18324.17	869.459	522.575	449.581	624.648	428.526	995.255	274.437	10687.69	205.774	265.12	180.102	1154.802	494.033	603.682	134.543	2005.72	6252.476	346.166	298.537	243.781	21826.654	4092.065	402.851	3573.114	110	0.955	903.436	260.4
20067.493	23779.057	15357.263	26870.117	17361.625	30131.972	12357.297	23061.55	1027.723	456.048	510.382	733.947	967.654	1029.127	280.575	10136.431	215.264	287.261	175.925	1465.658	1284.425	489.119	132.248	2506.133	8002.987	351.254	293.583	263.018	13641.956	1230.964	544.074	4798.618	111	1	896.392	261.122
24657.422	26560.198	20377.32	32857.896	23756.093	38012.9	20161.015	34285.172	1226.284	531.006	495.232	908.897	6226.805	1943.657	426.425	9409.871	243.138	216.029	169.171	1707.747	10697.788	645.747	165.35	3917.437	5152.914	469.822	431.391	272.146	141.299	3713.797	295.728	6038.521	358	0.706	810.771	272.458
21402.17	24576.602	16170.352	28960.828	18229.688	34376.707	16251.84	28622.371	1124.576	578.149	553.323	1229.02	11242.741	1273.789	420.566	10570.788	248.115	262.364	188.867	3036.891	19596.426	919.263	121.752	3313.393	11043.252	358.584	392.371	264.41	202.953	5969.121	303.141	4294.722	166	0.917	957.753	263.723
14169.68	17484.772	10986.292	18670.715	13243.808	22554.621	11340.056	18190.652	885.872	403.936	416.358	508.264	598.522	492.111	287.68	10460.305	205.38	186.136	172.274	1320.951	489.057	387.571	150.354	1958.071	6057.957	325.737	375.353	252.5	9111.776	866.831	366.491	3501.097	221	0.872	852.93	270.12
14449.205	15640.251	12631.495	20599.106	14070.966	24647.581	14335.052	22425.448	886.5	454.878	494.135	1008.147	2237.369	664.688	283.781	9938.93	176.287	183.891	175.773	2498.722	2228.663	547.385	136.639	2394.384	2778.966	287.395	300.311	270.125	11435.578	2868.744	344.874	3910.049	156	0.925	934.853	269.833
12341.037	14147.658	10733.822	16555.989	12322.133	18299.888	10140.256	16924.264	857.822	415.512	432.671	554.972	1448.287	813.478	268.522	11103.693	182.509	165.227	162.445	1858.703	1460.119	403.243	124.866	2309.028	2057.969	304.044	695.274	264.267	9608.096	1556.46	282.587	4170.228	117	0.985	883.927	269.252
20413.931	22214.418	17388.83	27193.761	20348.911	32987.025	17543.614	30572.887	1117.669	522.255	483.441	1000.215	5778.655	1524.755	395.219	8089.44	221.801	202.319	148.335	1462.068	7622.556	564.712	153.775	3779.519	4732.682	434.59	460.43	283.063	307.109	4231.929	301.208	5708.247	270	0.783	831.681	276.378
17746.961	18923.225	14373.228	22184.693	16442.056	24154.634	12662.208	18641.737	885.313	417.637	443.233	366.768	373.457	585.711	255.93	11729.82	202.025	217.56	194.428	1034.083	292.997	496.667	143.056	1873.681	3696.772	315.228	361.852	266.208	15607.875	581.371	458.01	3209.033	167	0.969	864.135	273.159
20561.902	23634.141	15999.94	27688.496	17958.725	31795.735	14812.881	27428.693	1160.614	533.787	563.701	1182.354	11693.644	1046.235	418.759	9702.781	235.538	250.555	166.666	2817.786	19516.602	891.309	121.096	3212.69	10603.058	374.877	490.283	264.324	173.59	5982.537	269.293	4311.348	125	0.968	947.66	275.172
20079.101	22399.773	16664.183	27776.446	18501.992	32566.232	15488.317	28938.676	1081.229	519.562	583.356	1253.827	11516.56	1083.06	416.745	9436.356	225.948	241.555	158.625	2893.147	16232.447	879.886	131.281	3406.445	8362.263	372.135	461.962	278.781	230.161	5952.475	284.741	4661.247	148	0.974	941.534	280.189
17047.999	17968.54	11628.207	21131.25	12476.48	23641.712	9614.161	15898.349	1050.513	523.743	477.585	861.675	6194.634	779.392	349.581	16244.533	335.655	275.306	274.285	1684.449	9077.766	502.778	175.484	2689.508	6492.95	402.301	422.136	280.297	1376.183	2692.567	311.987	4207.609	174	0.868	714.494	285.379
24787.732	26200.224	22197.762	32740.598	25881.391	37378.812	23440.608	39771.192	1274.674	548.221	532.802	1085.794	5248.595	2344.951	451.555	9502.948	235.82	218.278	164.386	1517.868	7844.815	656.135	157.623	4903.733	4785.239	409.145	383.806	276.369	213.789	4073.932	299.429	7612.587	165	0.944	806.779	287.536
13291.539	16061.615	10784.852	18072.387	13102.031	22272.033	12842.897	20466.589	908.894	465.998	523.596	888.086	3521.16	795.534	290.81	8705.735	187.961	180.549	157.427	2086.493	3792.657	520.442	160.525	2735.216	3466.599	306.016	353.408	261.843	9082.908	3533.866	376.722	4635.425	131	0.862	925.309	287.485
21061.617	22566.299	17963.455	28771.368	19981.131	33105.326	18513.605	30744.89	1105.598	520.67	558.919	1066.592	9684.363	1159.245	384.676	9766.656	230.933	250.094	148.346	2364.986	14858.877	828.416	125.663	3229.058	8163.919	421.993	499.746	271.056	196.885	5062.127	278.647	4640.341	243	0.853	936.117	289.813
21105.04	22341.085	18549.554	27834.367	22043.615	33046.112	20945.218	33723.18	1488.106	489.06	475.732	1151.701	6823.125	1854.721	391.97	8240.103	211.486	200.174	145.095	1730.459	7214.498	557.491	151.437	3700.093	5191.868	512.35	381.297	293.919	265.764	5000.63	319.992	5821.241	123	0.952	829.776	288.533
18538.899	21059.215	15224.672	24071.736	19209.651	28484.408	15617.91	26836.951	830.564	584.781	450.886	775.575	2479.117	966.715	266.871	9651.296	191.848	198.549	163.958	1596.525	2980.331	470.222	133.38	2603.452	3638.461	374.235	901.388	255.572	4234.084	2292.643	302.208	4512.392	153	0.921	869.892	289.618
16227.982	16823.651	10975.67	20129.27	12091.519	23174.213	9609.72	16714.918	972.824	524.175	460.579	854.97	5508.288	940.725	346.965	14113.731	311.036	269.305	209.176	1734.184	8587.312	510.527	173.17	2522.802	4333.805	394.902	416.986	285.856	711.863	2463.54	263.326	4206.858	109	0.989	706.674	290.904
12528.062	11680.921	9926.316	14230.545	10127.939	15395.376	8135.159	13116.342	533.111	278.744	324.321	268.964	390.795	359.574	212.218	9538.303	152.636	152.097	201.656	538.311	270.706	396.811	146.572	1152.863	3079.028	259.604	297.772	239.106	8531.246	680.324	527.203	2157.93	130	0.978	789.315	291.415
16282.806	17923.886	14527.736	22471.938	16775.079	25364.738	14547.741	23236.458	754.52	402.114	459.874	530.238	980.287	667.954	249.978	10253.212	190.707	190.806	196.269	8328.58	763.583	506.373	131.426	2284.968	5228.403	282.304	317.049	261.753	16056.093	1802.02	300.564	4311.692	267	0.8	911.893	297.096
23238.519	24714.819	20920.425	29996.196	25638.97	34861.982	25235.48	39077.901	1443.537	515.84	484.755	1051.569	5447.2	2149.154	410.937	8085.153	215.083	202.304	148.148	1502.497	7267.014	604.499	153.018	4125.189	4421.873	460.203	389.634	295.999	170.477	4709.151	315.162	6441.43	293	0.789	821.278	298.551
17266.026	17874.707	11808.967	22511.333	14102.731	24541.781	10216.001	16411.031	1051.781	526.335	466.736	877.68	5459.295	920.149	357.176	15185.332	318.96	304.68	219.343	1686.331	8310.294	535.023	188.774	2680.85	4971.069	377.465	406.654	274.367	1081.747	2549.098	282.71	4358.105	191	0.825	698.296	297.887
10800.24	17160.161	13701.863	14146.025	14199.929	24890.099	12095.777	19195.128	631.326	358.065	381.848	320.328	2086.418	811.41	326.967	12765.172	214.097	216.043	185.137	3055.196	3580.296	415.441	137.628	2370.462	3145.277	286.214	316.69	289.055	5154.032	1917.641	289.168	4193.433	267	0.659	758.807	304.373
24255.018	24884.089	18542.795	32087.102	18462.773	33857.121	18457.485	31584.207	1282.969	596.768	556.973	1257.446	13460.965	719.419	494.642	26942.589	257.361	241.967	202.15	2384.064	17364.614	890.244	145.919	4301.537	11709.17	306.172	421.748	273.796	703.323	5118.398	305.012	5127.131	218	0.85	1036.358	299.115
18656.488	14353.74	10035.315	15408.728	11938.587	17327.691	9469.723	14624.545	942.445	342.498	329.95	293.723	389.041	491.735	244.765	11072.741	206.785	175.316	196.851	1009.803	292.883	469.035	141.178	1503.435	2585.077	256.731	284.724	228.512	12969.002	442.529	361.817	2874.64	150	0.946	783.707	299.26
15287.541	14816.669	15474.362	21077.602	15798.803	22419.185	15477.642	21176.364	638.032	272.503	297.724	371.137	1428.098	407.368	271.678	11011.507	149.382	186.521	220.342	5729.806	1306.231	385.889	150.302	1520.742	4238.605	328.142	345.763	299.009	8342.882	680.913	306.669	2614.897	101	0.977	836.589	298.134
15992.213	15303.95	15203.044	20406.51	16769.492	21467.879	14914.451	17159.392	816.081	411.357	425.858	611.759	1171.929	692.314	239.014	10783.854	210.596	215.399	193.764	4000.473	2225.765	539.655	141.386	1994.766	8649.476	368.774	854.286	270.216	8733.984	1272.561	501.527	3623.708	111	0.964	860.689	299.149
20916.885	22596.299	18199.902	28550.93	21250.892	34199.287	19532.831	32008.082	1314.133	489.866	535.108	1063.847	8308.412	1588.474	369.665	9369.546	224.124	240.839	143.29	2163.217	15154.806	755.831	122.288	3168.885	6499.718	426.811	496.548	279.134	547.439	4665.244	272.197	4822.914	441	0.693	924.223	306.833
29745.674	32529.412	25477.022	37876.308	32028.495	43144.212	26382.208	45213.478	1336.471	621.203	550.868	1052.945	4813.953	3041.393	437.201	9356.894	240.249	220.818	166.96	1315.983	6335.002	674.237	151.107	5064.118	4526.726	421.971	380.282	276.02	241.448	4276.032	293.548	8044.87	196	0.922	801.041	301.485
28556.031	28649.889	27170.635	38046.685	31953.541	41986.149	32286.128	47351.764	1057.013	512.721	533.137	1141.965	5050.17	2562.231	393.494	7308.524	224.233	263.688	144.302	1896.739	8161.04	616.657	131.724	3776.286	6802.491	503.625	453.584	277.908	164.977	4383.392	332.707	6155.113	126	0.838	880.587	303.476
9047.865	10435.001	7944.334	11614.38	9985.1	13797.952	8845.527	14163.276	767.766	400.533	454.636	416.112	376.92	457.231	226.88	10732.657	203.509	163.227	200.124	6781.009	323.195	856.201	119.361	2358.298	4004.87	280.956	497.807	259.938	15341.073	1052.476	363.507	4068.683	109	0.918	902.427	306.142
16485.882	18664.522	13054.047	22145.305	14240.689	25334.747	11385.328	21666.141	1115.862	502.729	506.298	1194.611	12416.407	779.529	347.324	11357.71	215.473	225.162	181.632	3128.774	21827.251	756.092	133.491	2945.392	6994.639	322.967	390.373	282.139	579.429	4990.681	269.856	3778.697	381	0.606	1004.4	310.492
24003.131	24538.138	16252.737	28050.333	16600.84	26837.051	11390.292	17978.978	1097.002	550.436	472.688	839.292	5078.227	853.802	303.572	17827.959	375.203	349.317	196.518	1687.753	7265.512	541.165	170.233	2139.078	9891.708	383.731	373.913	273.954	1998.659	2166.893	277.384	3589.558	122	0.968	688.508	307.549
29233.335	31199.226	26807.455	38541.757	32477.967	41814.502	29636.066	46957.045	1590.209	504.997	522.319	1083.88	4922.925	2797.3	404.65	7461.514	222.814	269.728	157.84	1725.578	8389.465	594.784	137.283	3823.011	6350.412	528.583	508.24	284.802	271.892	4052.15	320.501	6282.629	181	0.814	874.196	308.08
25331.966	27280.258	22970.704	32156.763	28566.344	36871.889	26166.886	42799.443	1263.82	618.673	555.456	1027.326	4128.875	3287.688	448.635	9070.811	219.371	206.06	165.24	1166.011	6035.953	530.595	153.84	5427.852	3823.279	384.453	392.082	276.557	187.396	3420.573	295.76	8549.839	267	0.852	796.631	314.5
15251.498	16034.124	15046.427	20766.398	16623.672	24054.424	13018.302	21187.65	889.034	382.698	342.51	405.252	346.938	570.732	208.906	12670.441	193.615	206.801	207.681	2341.865	235.169	791.427	152.614	1561.246	4834.672	363.553	284.516	276.514	11718.179	370.92	320.97	2772.524	122	0.945	842.648	309.557
19456.228	20799.595	15481.252	26555.463	15164.781	28776.655	13989.699	26198.065	1127.166	567.208	542.29	1407.6	14995.297	757.274	393.193	19010.21	244.658	229.741	193.48	3010.971	20115.405	885.413	125.306	3800.559	9210.45	302.724	484.408	276.656	282.163	7116.888	300.83	4477.126	206	0.75	1043.738	309.951
13073.931	14583.496	11691.871	17640.448	13536.136	20365.424	12768.743	19326.628	789.363	598.072	397.699	449.285	1065.137	634.957	262.499	9816.113	200.41	198.409	181.765	3634.825	1476.952	631.503	128.942	2126.328	5096.731	302.821	407.847	255.219	9723.799	853.523	316.28	3688.87	165	0.911	893.682	313.694
18147.888	19103.318	12892.096	23207.004	13150.119	22949.347	9464.737	15500.303	902.065	449.189	416.594	618.077	2539.739	567.004	290.194	14167.252	290.957	287.94	186.059	1589.534	5729.793	444.151	171.66	2010.136	6017.638	332.012	348.216	264.988	2938.864	1354.266	303.779	3614.597	145	0.851	681.093	313.9
19778.889	21439.873	17975.474	24515.363	22336.756	28581.778	22131.505	30661.402	898.88	425.485	385.069	736.316	1826.732	1074.953	268.61	9507.826	176.625	209.236	184.466	1533.065	2966.137	477.162	137.841	2483.233	6567.053	387.247	385.652	284.144	8027.323	1767.827	327.759	4506.694	178	0.915	851.489	315.854
31881.283	34270.224	28447.639	40628.597	36305.514	43613.36	30912.603	49921.687	1568.461	517.189	503.567	1081.936	4322.075	3540.911	410.123	7552.224	222.731	277.925	161.962	1584.983	7276.675	646.694	140.053	3730.897	6558.045	506.34	439.942	281.963	251.013	3653.501	303.779	6314.537	178	0.856	867.843	316
12575.755	15705.591	10630.502	17540.53	12835.12	21240.607	11188.167	19250.249	751.172	396.982	420.164	695.473	2006.809	1127.973	246.394	10131.737	186.921	174.383	170.65	8402.204	4188.533	477.122	117.526	2311.405	2530.18	340.861	379.852	281.126	10292.813	1858.477	319.876	4158.518	108	0.967	907.907	313.657
25804.452	25946.715	23831.816	32604.022	29745.34	36672.74	32350.855	43931.096	1377.795	470.537	480.916	1069.988	4319.468	2283.284	400.909	7917.456	217.877	237.502	161.338	1717.748	6714.306	616.636	136.171	3561.269	5565.827	450.599	431.162	276.515	1456.249	3511.57	319.301	6012.028	194	0.789	877.536	318.392
23324.106	22782.589	22129.919	29399.747	26200.003	33014.291	30657.46	41166.827	1033.253	525.64	535.111	1216.706	5328.719	2001.781	411.616	7780.172	223.394	210.064	145.687	1830.278	8003.554	555.829	136.309	4088.871	5468.442	427.957	521.242	274.948	362.551	4585.064	353.108	6396.451	103	0.978	880.83	314.189
19695.787	21637.475	18641.275	25359.112	22897.367	29805.826	21231.845	35597.909	999.421	481.097	445.871	885.088	3758.387	1968.245	374.08	7959.015	199.161	190.164	148.593	1051.156	4957.826	482.016	137.767	4111.775	5011.303	386.147	335.867	297.091	738.992	3254.505	309.942	6554.081	205	0.859	813.832	318.12
19949.178	22341.588	16489.908	23550.98	21653.297	27895.914	18549.443	26815.27	743.517	362.609	323.204	427.177	467.115	732.634	217.477	10298.554	168.76	210.556	209.634	3014.608	388.86	504.476	140.158	1666.704	6602.699	357.946	365.328	276.955	10606.876	520.356	325.281	3350.796	183	0.88	842.779	318.822
13079.743	14074.318	12584.135	16671.765	14793.77	20492.025	14517.004	21218.683	773.053	340.716	313.552	499.977	856.561	609.082	257.049	9513.301	193.266	187.736	216.584	1802.847	968.428	559.647	136.995	1785.022	10877.735	351.874	345.975	293.642	14517.228	658.845	343.954	3332.134	230	0.768	829.843	319.304
25548.611	28468.595	19939.972	35450.44	21287.216	39283.478	17320.196	31990.618	1254.92	586.644	567.601	1454.849	12232.117	1002.3	414.743	10363.378	274.049	246.905	161.693	3227.173	20204.651	963.593	127.946	3438.233	13159.338	332.256	732.699	275.442	140.9	6488.523	292.893	4377.122	203	0.825	1043.071	320.333
11674.863	12656.278	10178.031	15376.317	12647.58	18480.907	12835.74	17436.547	810.064	324.586	358.725	401.184	497.711	681.32	222.194	10147.167	194.533	171.207	179.594	6623.683	284.325	467.168	130.974	1823.309	4392.248	288.296	466.953	257.605	7933.275	617.828	297.802	3491.094	113	0.981	898.058	320.217
25961.206	28187.389	23038.134	32065.884	29556.301	35426.19	27438.769	42235.203	1113.65	529.981	492.738	1137.376	4697.156	3046.871	417.67	7790.154	200.53	239.062	174.927	1466.242	7391.452	589.73	135.796	4236.937	4731.136	448.303	415.333	270.162	343.158	4025.688	319.752	6718.312	215	0.863	861.463	323.002
20676.412	22585.412	17499.279	26747.43	21473.198	33325.518	18351.184	31502.823	987.996	497.315	499.641	1101.135	5904.499	1845.809	363.749	8546.17	229.631	207.833	150.122	1946.652	9949.31	610.233	119.548	3432.471	5221.197	396.047	418.702	281.689	635.673	3895.687	282.406	5449.727	188	0.904	910.431	323.33
15697.636	17897.856	12710.169	21048.189	14354.429	24744.312	11909.656	22864.135	1147.382	511.288	533.315	1141.922	11573.936	917.838	351.841	9741.223	216.222	233.275	168.958	3359.263	19922.818	730.849	143.303	3172.508	6416.694	383.925	569.179	288.013	356.996	5539.536	253.292	4139.144	183	0.922	986.522	323.533
17091.276	17417.171	15697.567	20302.839	20202.075	24809.715	22626.716	29669.171	905.444	373.749	365.71	499.315	1534.209	996.146	313.046	9546.946	210.439	204.846	180.477	1166.609	1689.275	534.93	134.485	2667.961	12604.21	330.9	752.127	283.784	7473.786	1019.884	381.874	4642.214	105	0.984	821.49	322.719
33150.302	34858.733	32126.05	41967.122	38630.241	44711.297	35065.017	52622.911	1373.861	674.756	613.637	1124.284	3580.649	4075.081	502.122	8586.009	215.625	215.898	173.019	989.939	4426.73	476.871	162.865	6453.789	3767.85	359.474	393.658	278.245	559.606	3540.361	290.853	10275.319	192	0.837	795.62	326.083
29382.946	30347.882	28657.462	36558.814	35595.574	40397.731	35419.768	49945.896	1127.684	538.829	505.099	872.115	2922.346	2738.875	413.244	7430.875	196.453	184.082	155.395	698.603	2921.115	423.897	149.678	4965.636	4425.971	360.019	451.257	288.268	476.461	2671.103	285.859	8074.617	173	0.88	808.899	326.546
9587.699	9916.166	7553.936	11573.626	8073.922	12247.247	6171.656	10918.121	1018.557	451.579	462.152	356.311	534.522	616.035	240.023	11975.074	216.342	208.518	182.141	2170.385	491.283	573.692	139.877	1941.332	6238.586	265.728	368.544	272.422	10666.087	880.102	272.293	2611.632	101	0.977	1015.589	326.173
28563.874	29349.767	26239.01	35375.445	32805.411	39862.308	33988.799	47452.87	1193.289	503.048	493.239	1196.214	4160.063	2701.007	405.57	7674.506	208.472	250.049	175.446	1460.542	6544.679	557.324	141.009	4147.188	5455.357	410.948	388.517	274.716	303.85	3804.622	335.257	6794.064	116	0.977	871.802	327.828
20734.008	21758.437	19234.873	25026.657	24198.438	28860.896	22895.921	35745.478	991.236	497.905	445.619	959.754	3656.35	2286.987	381.595	7957.906	185.298	198.511	175.212	1187.199	5263.595	537.681	137.385	4205.929	3502.258	398.404	474.147	278.6	694.202	3291.157	333.515	6745.87	199	0.915	852.118	329.696
8029.546	7999.808	12085.423	8966.728	6760.798	8808.477	12195.565	14458.355	460.8	212.044	348.197	258.509	325.416	347.247	302.899	7858.347	250.164	227.463	164.662	906.522	123.443	336.948	129.196	1692.008	11705.797	250.489	313.984	262.93	4427.625	699.642	258.995	3284.071	199	0.799	751.279	332.937
16405.291	16939.805	15810.691	20412.902	19364.564	24531.281	19089.9	25168.955	683.091	324.455	292.953	325.63	353.426	611.42	213.644	10694.754	164.461	193.161	221.931	4576.435	212.88	478.74	145.538	1391.772	6616.691	330.995	656.683	277.78	11087.094	308.631	284.791	2722.833	268	0.871	830.325	333.157
16480.477	17939.838	11916.478	23043.522	15346.44	27347.761	12863.695	19622.804	917.851	427.491	405.261	742.692	3839.887	953.724	355.805	10693.46	255.66	250.884	187.153	1607.323	2448.619	467.4	184.404	2506.066	3519.263	297.527	300.81	270.422	2508.039	2359.923	354.953	4440.367	374	0.698	666.917	339.898
21549.401	22722.879	18875.61	27764.351	23411.58	34879.534	20746.755	33771.462	934.334	482.257	465.345	965.151	4995.615	1738.357	339.374	8847.737	229.258	224.061	167.629	1825.443	9578.74	675.745	122.657	3132.386	5530.017	386.863	369.668	275.859	1615.572	3173.636	321.59	5210.901	179	0.975	904.338	332.522
15207.181	16498.376	12829.503	20549.649	14725.193	25033.735	13215.248	23050.869	1092.509	447.953	490.806	1172.998	9271.923	860.726	323.235	9855.374	203.239	224.814	188.614	3180.264	15463.619	705.83	143.251	2705.16	5898.387	362.394	409.054	267.338	1173.959	4063.816	245.971	3730.025	141	0.953	982.025	332.018
17178.922	18062.25	12269.356	22327.243	14551.598	25916.081	11046.582	17126.726	871.814	436.18	401.093	397.564	424.805	562.485	294.297	11942.774	253.126	273.728	185.928	7281.779	177.364	468.414	200.734	1975.773	3597.231	270.642	459.746	277.861	6613.677	306.145	352.815	3881.804	156	0.949	645.237	333.481
25811.091	27451.445	23147.978	31621.749	29627.493	36882.741	28953.342	43113.055	1062.326	519.816	492.952	1151.742	3689.086	3015.377	398.462	7823.105	201.412	236.525	173.046	1321.825	5995.654	518.882	134.155	4180.223	6238.154	393.819	388.896	270.571	542.963	3509.495	329.384	6726.145	154	0.881	868.786	333.396
18447.93	20884.142	16123.295	22364.952	21007.293	26668.473	20149.854	26775.52	743.168	377.467	301.789	310.939	353.941	705.232	226.505	10511.707	173.892	219.604	219.168	2113.624	214.485	616.292	143.193	1470.475	5432.463	328.2	769.142	276.367	8851.653	300.09	307.672	2687.339	165	0.934	819.991	334.864
18154.444	20103.824	13655.767	23403.543	16284.164	25309.94	16284.927	25229.11	1140.146	533.247	515.93	1207.372	10034.07	784.672	363.419	9867.23	230.215	225.286	168.272	3421.558	22013.537	775.508	125.614	3390.98	7981.87	307.43	677.733	272.782	111.88	5693.992	271.607	4120.164	106	0.949	1038.972	333.708
18471.402	21018.948	15191.286	25622.357	16427.16	28798.868	12924.202	25716.342	1084.49	492.593	508.479	1255.191	13960.149	928.35	371.739	10290.994	228.787	269.951	159.903	3658.042	22164.175	873.09	124.034	3162.502	9635.619	334.555	523.429	275.453	165.077	6729.561	258.631	4020.029	210	0.786	1026.048	337.21
15869.222	16492.601	11440.341	19352.605	14793.717	22644.057	12860.738	21007.095	907	454.415	352.183	818.307	5975.853	1088.301	306.846	10257.103	266.92	273.647	178.996	1632.963	5033.466	434.98	178.638	2392.199	3300.065	341.893	356.714	263.887	845.628	2839.176	319.359	4258.588	252	0.835	721.278	341.802
26292.599	26616.545	25448.816	31639.975	31470.36	35074.589	32009.644	46067.029	1081.987	560.906	483.685	996.025	3204.355	3603.767	404.566	7657.268	192.16	219.279	169.178	949.419	3713.037	501.847	143.669	4663.124	4498.457	385.481	415.404	267.714	280.427	3286.988	335.759	7460.103	229	0.867	848.094	339.893
16627.29	18760.325	14053.965	22351.377	15933.29	27218.136	13113.707	24231.503	1034.527	466.549	492.084	1231.408	10216.509	864.956	328.67	9712.831	213.187	231.976	179.345	3231.888	16354.108	721.533	133.793	2865.351	6209.934	344.966	440.787	266.166	940.389	4923.045	247.853	4016.181	115	0.969	976.883	336.709
18883.229	19968.806	16495.899	23804.158	20879.434	30730.545	19481.949	30945.125	1001.091	493.206	473.163	1033.617	4640.654	1850.223	360.646	8625.69	216.496	215.381	155.507	1800.135	9885.303	664.064	128.816	3660.552	4224.413	343.111	452.788	273.294	296.213	3400.607	359.138	5901.625	218	0.868	898.633	342.734
22318.571	22005.871	20716.589	26720.967	27047.627	32592.91	29847.047	40340.19	1013.199	496.808	468.444	979.906	2932.165	2690.469	413.683	7788.831	191.175	195.106	170.72	1452.806	3418.105	430.508	130.903	4361.606	4110.972	353.115	367.217	245.392	985.061	2611.28	315.765	7122.108	204	0.829	866.319	343.892
16284.058	17387.287	12700.35	20952.841	15150.697	23400.06	15647.193	23869.743	1574.077	475.112	498.361	1076.41	11212.978	810.757	340.085	10058.329	220.912	246.312	166.051	3352.514	25297.387	741.579	119.949	3145.537	7558.529	307.073	603.379	265.928	134.8	5644.805	259.01	3800.123	110	0.985	1031.091	341.036
19169.075	24211.266	17383.301	26271.646	22474.087	32190.987	16618.387	29974.425	766.404	508.435	425.47	916.89	2302.828	1609.002	317.048	8474.412	199.022	240.64	193.206	1199.937	1870.666	663.09	146.203	2941.31	3421.496	304.661	363.604	262.545	3112.312	2346.464	356.13	5312.017	144	0.795	780.097	342.882
28460.765	29629.718	26093.032	33698.228	34318.336	37654.291	31022.531	46749.177	1096.7	524.871	475.857	1051.227	3462.55	4160.787	392.57	7724.246	196.831	219.889	165.912	987.379	3604.758	451.738	136.976	4286.243	4409.126	365.843	363.643	259.808	261.536	3262.84	324.263	7338.581	189	0.861	841.659	344.426
15787.548	17532.11	13094.006	20542.003	15623.421	25796.099	13659.951	23965.242	1222.952	467.964	473.673	1110.635	8887.849	960.574	347.386	10592.109	216.581	220.222	157.455	2829.014	16164.668	708.143	131.88	3052.024	5303.381	365.289	471.206	269.087	433.273	4720.656	262.21	4306.622	172	0.905	972.349	343.145
12728.916	13919.422	11452.356	15236.711	14603.64	18958.612	13839.631	19149.682	698.437	404.884	291.847	307.204	380.295	582.313	247.152	10122.494	160.997	211.423	205.254	1173.757	426.73	546.905	138.557	1604.567	5814.359	298.593	399.33	262.154	7969.398	374.865	308.494	3797.735	133	0.909	811.673	344.034
21965.923	24149.442	21050.946	27448.655	25641.662	32661.688	26480.829	40739.002	1230.854	657.461	489.801	1231.618	3493.666	4083.83	426.406	7427.263	189.984	208.106	175.249	1059.388	4163.263	545.314	132.802	4987.283	3678.57	394.244	400.559	252.432	138.168	4019.785	316.259	7530.199	109	0.935	858.5	344.014
12719.007	13576.192	11302.108	16793.445	11863.036	19321.452	12015.709	18015.951	737.182	405.377	395.129	424.085	1362.013	519.886	273.735	10189.926	192.36	172.52	202.94	1619.491	1165.129	514.367	129.462	1978.862	6640.743	272.005	358.492	257.661	9754.081	565.249	253.958	3266.612	139	0.891	983.853	344.975
17099.783	18107.532	13130.634	19873.954	12700.99	21310.615	10052.702	17486.351	945.967	445.29	448.279	507.287	792.05	532.743	298.592	8965.582	312.324	295.459	204.501	2256.676	861.749	558.245	191.734	2438.007	7355.179	293.3	431.429	252.044	6656.463	851.923	308.093	4884.547	106	0.993	656.406	345
14170.116	17271.193	12251.668	18503.538	15423.065	22989.41	11196.68	21064.262	725.911	417.812	372.627	632.211	1407.297	892.165	231.215	8539.679	173.91	214.702	179.386	2442.897	2019.509	433.159	124.008	2373.149	2626.456	288.827	301.058	259.539	3372.546	1539.3	297.146	4523.966	110	0.998	887.627	346.145
17512.55	19587.565	12654.995	22356.25	12932.15	23805.855	10960.633	20466.022	1190.839	534.72	517.547	1318.842	12655.185	706.396	344.517	10875.899	256.671	230.537	190.361	2981.295	24480.168	850.704	135.002	3204.705	11374.832	316.373	421.593	260.698	112.754	5267.061	313.744	3664.18	129	0.872	1070.492	347.236
18699.031	20322.929	15485.13	24903.01	17361.996	29609.504	15094.383	26916.889	1061.86	461.871	486.815	1192.455	12092.961	858.925	359.754	9296.305	236.319	259.999	177.114	3139.652	20625.707	783.634	126.961	3010.404	10553.619	345.52	420.616	252.201	310.182	5786.882	246.421	3929.587	227	0.766	1017.192	348.628
23757.189	23885.984	22903.471	28932.26	29413.411	33951.503	30008.659	43438.171	1108.454	618.161	483.578	1157.673	3164.352	4081.659	402.151	7270.363	197.944	223.434	172.593	1019.102	3867.291	464.782	132.414	4574.611	4081.861	383.273	440.092	255.612	254.704	3568.985	291.071	7311.44	226	0.832	854.681	351.73
15042.765	16437.254	10730.036	17848.425	12082.575	18107.473	9482.475	18920.034	1219.464	487.913	467.488	911.438	9881.867	676.43	357.574	9757.475	239.327	261.284	160.988	2396.798	21347.611	632.751	122.504	3510.01	9785.766	351.289	323.445	265.148	3366.872	4893.413	249.019	3953.732	99	0.99	1040.985	347.449
19198.671	20010.602	12057.562	16298.373	10323.287	16146.259	8407.15	12039.228	855.889	377.194	350.079	415.679	332.199	506.948	245.994	9547.798	271.311	283.86	248.653	4809.779	167.35	459.294	210.455	1285.959	7999.866	277.752	431.95	258.889	8443.227	296.556	413.117	3130.303	108	0.967	631.028	349.287
24815.862	25943.41	22558.784	28696.073	29967.595	33973.28	28000.293	41629.207	1169.906	529.904	465.911	1071.948	3526.518	4498.033	383.937	7880.867	195.429	219.364	158.592	1046.42	4579.958	561.213	130.085	3998.155	4514.184	345.696	345.696	258.836	600.009	3352.445	324.38	6700.539	298	0.843	836.074	354.644
18154.723	18471.109	16837.822	22438.57	20601.983	29776.55	22602.72	31735.981	1058.302	509.157	464.12	1104.858	4509.935	2491.476	380.482	8236.761	195.955	220.692	177.505	1774.396	8092.673	667.947	128.995	3573.974	4286.299	331.547	381.922	260.531	378.58	3417.683	320.92	5866.592	252	0.844	892.183	355.067
14104.278	15830.125	12212.138	18119.791	14002.81	22717.002	11762.234	21064.847	1222.657	521.657	468.882	793.62	5791.3	879.417	308.749	10298.979	214.279	237.133	164.12	2095.878	12117.595	776.579	137.106	2659.273	7551.163	373.692	414.673	261.595	415.518	3087.462	239.093	3765.869	183	0.901	964.145	351.702
10595.754	11168.35	10860.275	13563.609	13637.344	17239.535	16214.454	19494.466	447.433	267.894	305.866	331.818	700.412	603.133	273.211	9321.416	132.355	174.94	170.241	10249.152	573.927	414.695	152.518	1730.547	2168.526	261.231	323.579	256.055	4849.592	533.559	297.992	3249.02	96	1	800.521	350.552
13091.46	13440.565	9839.006	15181.354	12189.493	18364.625	10785.264	18267.819	720.575	375.578	332.09	588.29	3613.613	757.692	274.664	9491.802	245.031	250.169	192.144	1386.471	2713.585	397.595	175.005	2225.653	3385.341	307.467	318.468	263.519	2884.21	1694.199	300.737	3979.118	212	0.869	716.448	356.363
14852.182	16415.288	12041.624	18926.818	14313.932	22362.382	11838.439	19370.764	740.637	323.481	352.29	308.224	455.335	405.761	254.677	11206.969	195.042	197.755	185.947	924.882	366.334	571.685	132.174	1811.978	6687.44	278.659	373.473	247.443	9148.345	368.315	264.719	3125.053	110	0.985	980	353.282
16959.703	17995.463	12940.533	23339.018	17126.222	30526.713	14885.67	23172.838	917.94	403.322	413.986	839.091	4973.022	1330.852	368.443	10577.954	255.377	255.723	189.889	1740.351	3355.405	501.245	192.876	2661.469	3333.721	285.097	316.812	249.135	1028.069	2763.167	373.77	4696.006	497	0.616	651.307	367.299
23223.9	23412.788	22237.72	27742.237	28742.779	32973.197	29856.295	41531.982	1129.096	501.512	465.089	954.19	3139.544	3509.992	410.257	7078.356	190.13	194.381	166.196	858.603	3733.543	459.287	129.608	4288.84	3552.398	316.834	341.328	242.981	559.59	3117.708	304.324	7088.6	295	0.855	848.069	361.873
12736.481	13636.573	9360.06	16514.286	9872.618	18424.567	8435.033	12653.154	854.724	325.656	327.604	311.852	297.463	485.141	236.174	9016.26	226.778	247.377	181.281	2153.123	144.419	391.648	196.13	1423.822	4515.916	272.435	482.976	250.323	5301.951	395.627	490.098	3274.14	146	0.946	635.13	359.616
12341.598	12062.715	12236.13	15095.7	15656.648	19154.735	18995.867	22627.717	686.931	333.124	339.786	423.629	903.921	775.464	289.564	7821.105	165.662	162.298	188.347	1227.425	773.642	351.858	126.465	2581.576	3286.52	251.847	328.29	234.425	8997.275	660.855	316.888	4567.967	275	0.708	861.696	363.493
18401.752	20766.695	16183.753	24520.448	19007.294	31434.492	15992.145	27999.769	934.886	468.951	438.033	808.357	5673.572	1141.637	335.378	9149.008	203.633	243.598	172.546	1764.403	8466.973	653.605	134.969	2999.541	6142.29	355.949	375.583	251.679	1187.983	3344.453	238.901	4741.548	230	0.871	955.909	361.574
19330.953	19434.26	18395.464	23918.157	22684.099	30133.249	21062.002	30012.923	532.882	336.31	353.443	322.02	873.826	897.068	288.569	9211.589	144.843	223.312	210.721	3287.909	528.275	523.827	145.427	2048.048	5325.915	255.727	407.637	252.705	8199.673	596.632	295.593	4089.573	171	0.935	789.494	361.325
14551.155	16138.419	15320.981	19547.221	18199.77	25565.079	16882.609	24491.661	587.05	297.73	286.05	269.291	278.3	645.085	201.075	8632.095	138.453	192.729	206.219	2020.168	208.91	410.565	190.817	1307.567	4160.434	260.974	324.236	247.686	7594.273	462.758	331.877	2767.6	104	0.974	805.933	358.202
19423.671	19789.604	18886.661	22839.857	23984.3	28636.142	24333.766	34693.173	954.412	444.315	418.166	962.758	2950.961	3624.009	339.479	7787.229	176.334	191.104	139.08	879.947	3417.892	406.276	135.147	3634.804	3298.765	305.532	313.418	255.898	692.348	3116.05	296.749	6220.125	208	0.763	825.312	361.625
18764.181	22112.875	15718.363	24445.224	20983.649	30734.074	13452.78	25663.92	705.813	398.157	336.868	422.768	625.962	936.086	222.855	7116.439	189.663	230.378	224.783	1952.909	956.296	1040.366	118.447	2115.879	6368.904	292.461	282.453	259.499	6304.567	801.976	290	3895.061	113	0.981	878.119	359.394
13870.725	16243.097	12669.07	16720.78	16450.757	21773.374	15365.794	21547.364	556.021	318.886	337.185	289.924	331.131	712.412	242.176	8952.413	147.754	209.855	187.91	4476.667	219.029	416.692	154.066	1634.436	4342.68	265.362	501.171	255.044	9955.131	627.806	294.259	3259.999	107	1	798.519	361.276
22942.675	23377.343	21265.293	28584.351	26206.483	37001.788	26082.804	37455.498	1124.634	497.223	448.248	1029.722	3819.685	2583.951	348.111	7794.949	213.529	233.209	192.579	1866.18	6576.738	790.7	128.032	3373.608	6529.162	327.175	343.916	262.476	921.018	2993.061	311.006	5858.047	155	0.919	885.371	362.035
17290.247	18728.915	14531.893	22521.461	17093.345	27902.382	16110.413	27275.899	1042.566	436.013	476.33	962.227	8334.939	929.096	384.115	9183.668	217.516	216.19	174.291	2357.57	17900.456	650.059	131.296	3402.563	6736.8	352.38	497.085	242.527	332.814	4844.579	244.777	4737.088	244	0.863	1001.914	365.148
12972.837	12917.01	13303.606	15820.895	16677.409	21090.908	19173.705	23552.743	650.443	330.456	320.664	379.622	798.628	944.718	220.198	9523.481	150.877	163.587	161.111	1475.965	699.804	521.564	162.158	1701.562	2895.668	275.726	342.716	246.113	11229.73	809.455	313.594	3481.44	120	1	811	362
26405.24	29223.813	20415.606	36350.993	22265.777	40166.666	18251.001	32461.847	1236.662	542.081	542.377	1733.688	14130.023	907.385	358.543	11663.819	245.71	254.353	192.82	2591.154	22517.998	914.985	144.115	3345.114	11531.613	322.316	368.28	274.148	136.166	6918.158	303.677	4182.252	123	0.952	1082.476	362.801
28981.088	30729.777	24350.548	39764.246	24592.213	40240.644	19348.875	34482.526	1195.85	496.581	512.678	1151.011	9495.299	1048.114	351.029	9994.552	249.911	245.674	246.444	2517.193	15263.399	932.06	130.857	3209.824	12956.968	354.102	308.057	256.022	2486.577	4828.236	270.293	4288.616	119	0.961	1066.794	363.366
12979.263	13071.807	9714.396	15832.86	12743.99	20082.974	11370.185	18314.621	712.078	322.247	332.794	535.119	3073.972	628.914	284.846	8011.246	228.302	213.713	236.626	1894.504	2092.014	299.263	169.377	2117.957	2618.749	312.212	245.003	259.038	2285.557	1638.262	327.823	3942.331	230	0.871	710.97	368.304
16948.411	19107.53	14715.157	22662.256	16868.932	27570.441	15081.855	24479.906	850.429	357.935	404.121	546.373	1212.087	557.057	252.559	9128.108	193.342	212.211	238.542	1168.856	1254.152	541.844	160.906	2349.61	7472.253	272.787	303.026	245.888	10434.242	1322.159	284.909	4007.908	185	0.862	985.803	366.689
21206.381	23009.248	19224.929	24884.841	25723.383	31631.743	23271.513	35309.156	1085.616	464.084	426.385	945.971	3390.866	4379.753	350.846	7819.165	188.222	180.639	129.456	887.195	3474.304	450.178	140.308	3621.522	2865.645	294.58	320.182	245.153	560.041	2834.771	309.166	6196.067	221	0.869	819.948	369.527
16012.999	16661.386	14806.239	21080.689	17330.212	26635.687	19380.876	25712.517	697.49	320.474	350.861	373.527	1587.428	573.824	281.59	8711.157	162.204	210.703	190.821	1781.955	1228.267	470.421	150.254	2080.08	5261.737	286.083	320.768	243.031	6524.286	826.545	250.556	3690.717	141	0.894	963.323	365.833
25298.357	25740.359	19120.891	30734.762	19567.168	32118.317	15560.544	26765.43	987.214	434.21	413.542	669.029	5090.543	2076.096	325.798	12298.703	291.4	253.675	197.258	1129.829	2750.533	464.152	201.609	2171.965	8295.041	313.312	389.788	239.621	1617.356	2383.231	315.19	4088.66	190	0.893	600.563	369.705
20046.535	19801.423	14704.253	20818.817	18105.644	23870.257	15981.523	24556.925	581.708	269.268	254.959	231.468	307.395	487.615	193.154	8397.365	216.953	296.664	265.808	2857.153	111.899	379.733	172.583	1485.413	4323.343	264.096	360.652	270.542	9051.567	215.396	249.153	3363.442	178	0.876	725.337	369.197
15910.185	15146.309	11447.623	20411.961	18263.591	25875.782	15901.886	23602.801	645.418	268.974	272.886	297.096	427.493	488.44	175.547	6561.192	212.142	292.104	193.697	3388.475	104.969	353.075	133.051	1327.806	5040.17	256.008	263.907	256.652	8006.16	454.798	247.401	3032.161	216	0.913	741.991	369.069
13122.145	13994.724	11563.433	16559.963	14071.52	20447.227	15868.15	20442.802	641.419	277.871	336.639	313.802	361.53	708.963	232.816	9666.008	161.381	170.968	185.285	4157.274	238.521	425.452	147.447	1717.099	4135.759	284.011	265.078	247.797	9561.986	462.124	257.69	3096.615	164	0.938	972.591	366.549
17800.74	19976.536	15769.806	21517.334	20778.132	28902.207	20318.654	29796.4	926.638	426.691	411.495	964.276	4989.092	2191.881	361.609	8880.95	170.896	194.699	167.183	1304.403	6012.131	467.311	123.32	3131.275	3828.043	281.513	305.099	244.616	738.288	3226.916	295.618	5574.755	226	0.874	881.08	370.965
21707.188	22501.356	17140.763	28367.901	19964.239	32365.655	20836.667	31046.127	1241.653	517.85	535.914	1769.767	14190.349	1111.324	379.245	10830.802	208.067	215.171	181.32	3522.744	21286.327	869.753	136.283	3628.261	7344.201	322.112	401.945	242.551	443.84	8278.604	286.368	4573.433	133	0.875	1072.959	368.492
15464.174	14791.02	13527.686	18599.539	16684.074	22043.41	14486.447	21805.981	552.724	287.346	371.193	200.979	520.12	712.4	252.395	7272.346	179.058	190.733	182.33	4049.685	334.069	784.72	145.539	1818.97	4991.515	216.863	314.309	208.04	8783.612	708.512	343.7	3975.793	186	0.937	777.989	370.925
15956.535	18206.633	15085.894	19950.165	19283.059	25162.012	17969.658	24648.695	567.854	300.25	343.256	280.192	353.771	783.376	233.484	8308.157	144.778	204.466	176.965	2115.6	228.424	600.948	145.769	1625.17	4954.212	242.422	435.773	222.467	8427.37	474.167	386.195	3554.356	252	0.835	792.524	370.937
11316.257	11972.128	11577.858	14177.651	14125.883	19227.434	16764.734	20628.975	511.126	279.598	304.479	381.664	605.435	937.682	234.275	7952.445	143.433	152.944	164.001	1321.636	961.451	388.41	143.845	1576.175	3049.411	254.137	483.852	220.303	9861.068	722.137	316.511	3247.216	147	0.853	803.337	370.867
20835.054	21136.3	18786.631	26806.811	22399.062	34675.331	20005.633	33061.892	1089.378	430.602	454.396	1024.575	5178.464	1703.268	360.603	7651.208	207.218	205.597	172.43	3007.106	9736.992	599.46	130.338	3339.658	5866.729	331.083	428.081	249.928	961.276	3671.857	276.937	5557.297	199	0.898	943.123	372.771
8942.948	8802.793	7726.973	10049.911	9380.846	13271.116	8079.891	13944.415	1103.012	380.869	385.564	817.3	5124.358	1283.612	331.005	12198.363	152.422	172.626	212.889	1822.933	7131.1	437.61	113.428	2927.747	2524.614	285.629	312.965	236.188	130.362	3427.607	319.428	4553.135	106	0.98	896.858	370.953
14614.054	9309.332	11349.065	16009.123	13798.157	22430.036	11804.401	17857.596	712.177	334.091	361.311	306.53	399.006	665.862	259.998	9585.852	225.315	179.945	157.828	11353.774	141.285	518.142	191.62	2174.368	3653.067	256.679	502.659	244.638	3507.189	329.5	424.385	4712.403	250	0.806	615.6	376.736
17648.422	20228.659	16510.374	24461.937	21629.189	27485.318	20540.118	30456.622	905.54	364.405	410.576	871.206	3270.953	3192.075	349.221	7379.424	169.406	203.569	135.455	1093.319	4341.248	513.303	146.841	3203.982	3373.248	298.444	313.715	230.422	784.684	2821.037	293.39	5578.295	230	0.827	811.37	376.787
21121.53	23722.658	20138.008	27391.159	26121.853	31817.076	25176.902	37095.102	1146.281	413.507	425.535	836.108	2698.721	2712.828	381.757	6738.315	174.828	182.477	152.301	1137.907	2793.499	392.865	129.538	3823.558	2937.373	283.247	312.218	238.151	1045.387	2325.59	297.207	6642.168	329	0.783	842.758	376.126
18903.535	19496.041	16140.417	23482.668	19520.287	28741.542	19646.858	28806.313	925.771	355.325	429.499	804.793	5660.115	710.553	334.657	9217.632	194.32	193.311	185.397	1699.454	11002.905	541.349	140.565	2848.095	6003.731	273.353	354.059	229.895	2454.643	3319.041	257.737	4380.915	179	0.89	991.539	372.751
19948.512	23024.114	15469.639	27150.926	18237.853	28894.25	15910.4	26778.173	1179.233	440.664	472.847	1209.23	12387.499	946.13	346.223	9549.119	210.158	197.21	167.741	3009.512	17152.187	716.29	123.082	3060.072	9433.717	337.453	300.601	227.595	145.082	6398.849	264.657	4032.231	148	0.868	1059.203	374.534
19052.087	17849.209	15864.722	26787.036	17694.929	24036.111	21191.047	29847.69	1067.292	454.84	493.457	989.594	17345.993	545.539	464.963	19945.527	216.201	153.783	187.324	1701.113	35417.154	571.991	171.364	3816.925	7189.006	273.613	316.063	262.356	214.154	3718.425	295.08	4614.029	132	0.859	1105.227	372.636
17576.321	19365.956	14711.842	24976.724	16206.136	29476.857	13218.408	27034.996	1132.728	399.837	470.955	1010.291	9279.352	857.011	355.896	8962.124	187.602	150.314	148.306	2252.216	21721.183	642.588	124.783	3411.959	5400.144	283.673	351.153	220.592	118.897	4772.982	260.429	4329.741	109	0.976	1049.885	372.959
11463.406	11104.076	9389.76	11648.715	11635.477	18726.355	9918.827	16258.146	572.352	273.599	316.093	457.425	3236.71	752.314	259.85	8669.241	204.516	176.898	230.164	606.948	3111.866	320.206	150.165	1815.756	3463.35	266.853	307.384	255.848	2235.361	1527.54	308.41	3445.808	189	0.861	703.833	380.008
17549.528	22681.302	15341.131	29473.802	19649.311	27713.719	20060.83	27451.186	873.155	399.253	371.629	631.8	772.734	884.676	283.535	7978.661	187.5	215.737	197.945	4857.017	1023.346	588.656	129.989	2305.466	7109.145	288.86	459.288	238.692	8884.546	653.369	266.36	4476.109	225	0.852	950.029	379.389
15961.469	17555.523	7852.328	16964.342	9516.676	12053.712	10889.025	13052.216	673.724	271.052	394.366	210.713	245.792	452.363	223.368	8123.585	178.909	217.816	207.88	715.052	197.3	1514.279	144.745	1498.001	4155.113	261.651	366.443	183.966	4689.997	848.218	549.183	3338.751	106	0.993	783.528	377.745
10891.767	9828.455	10441.099	13910.407	11943.397	17045.082	14587.526	17408.711	855.347	314.783	429.037	257.24	384.056	466.242	221.311	10127.771	203.648	146.567	210.652	2797.743	229.255	1748.17	143.679	1927.433	11251.429	233.6	325.908	220.03	9959.654	478.895	305.362	3336.282	106	0.962	963.104	377.462
11307.722	10553.306	10193.986	15024.182	12423.565	18796.52	10644.514	17346.394	755.25	244.57	378.691	332.316	1071.641	539.484	241.72	9954.296	204.566	161.052	200.911	2413.595	945.641	1954.396	143.72	2922.913	6745.67	228.703	469.238	214.623	5575.256	2076.436	319.255	4236.482	101	0.977	974.559	378.797
18282.191	14402.172	14258.864	22277.607	17417.018	28534.782	17467.937	26608.905	934.666	417.941	450.474	1036.671	11769.392	944.137	345.852	9711.624	186.251	166.588	159.15	2701.389	21390.561	747.412	123.73	2870.038	7497.119	297.256	297.3	232.862	163.245	6040.618	242.422	3757.647	104	0.932	1052.481	379.808
24956.161	19575.647	18698.246	32238.139	22091.862	34487.141	19919.099	33120.619	1192.852	601.562	545.339	1222.438	15940.98	911.936	493.217	13047.863	221.074	169.571	184.089	2676.401	20056.549	907.229	170.45	3708.231	6713.874	286.229	347.786	245.43	702.746	7374.035	293.456	4756.007	107	0.929	1098.136	379.164
21896.847	21476.012	15629.379	24100.295	19323.9	32700.171	16086.4	26124.675	1221.204	420.944	438.64	581.029	5617.193	2992.749	351.958	11375.157	282.004	234.376	176.895	969.562	1765.766	540.301	193.52	2475.573	5239.831	298.872	325.759	253.391	1906.489	2869.809	289.728	4675.956	269	0.821	595.467	387.095
24123.758	8792.472	19067.774	20806.231	18338.601	23814.622	14576.197	24332.381	1040.092	273.213	421.266	317.025	948.948	805.133	289.406	8158.745	261.42	162.691	169.581	1501.97	635.27	409.543	181.803	2374.56	5617.576	249.639	348.857	228.202	5079.005	741.463	307.863	5186.713	111	0.964	635.212	380.266
18056.17	15459.987	17534.898	18244.68	22370.701	28633.007	20663.674	29768.212	577.785	296.11	380.701	406.813	2837.768	2214.763	297.381	6174.434	138.284	221.696	154.192	1392.512	2908.755	420.021	141.137	2477.779	3361.425	307.356	382.166	233.3	1507.261	2294.613	282.953	4718.834	318	0.782	798.991	386.101
11396.384	12850.861	10380.967	15579.409	12301.26	18934.707	14267.519	21690.937	770.213	351.848	413.271	858.92	6990.046	767.818	352.186	9373.794	183.499	156.178	155.887	1994.303	15410.091	497.138	127.495	2992.896	3439.171	273.635	392.776	209.618	278.4	3654.576	261.138	4307.37	98	0.98	989.041	380.153
15735.678	19534.27	11562.312	22003.118	17472.003	25728.658	15777.986	24869.392	563.659	236.019	222.029	219.143	289.299	527.672	179.375	7815.496	177.99	282.988	183.929	3601.377	111.68	466.042	145.739	1533.518	4038.722	200.513	373.738	246.884	12497.374	228.903	268.676	3042.421	136	0.967	728.537	383.353
18504.847	19485.623	16997.662	23728.79	19840.838	30686.081	19117.386	30921.215	873.541	368.458	462.615	693.056	6323.581	1480.34	365.279	8241.736	188.946	228.308	184.922	1324.148	10006.573	601.506	134.643	3620.586	5708.086	271.641	534.49	229.433	725.828	4767.955	248.777	5463.441	202	0.892	982.079	385.757
20115.132	17185.958	18048.592	19537.16	22935.197	29729.76	19881.103	31768.846	984.695	430.188	417.07	795.988	3182.145	2512.556	362.537	6783.058	186.554	225.905	158.948	713.128	4206.758	531.965	126.337	3212.135	3544.196	320.676	309.786	276.338	1734.165	2478.411	257.43	5595.009	245	0.843	833.141	388.573
15850.175	12465.088	10191.788	19147.304	16187.927	19770.987	10171.407	22651.764	635.635	230.173	282.578	253.027	273.624	557.29	146.951	4906.001	176.565	225.281	204.1	1716.551	134.872	320.136	85.282	792.769	3094.71	230.555	423.784	251.695	19274.486	869.525	241.079	1691.012	147	0.978	745.139	386.976
12239.26	18057.45	11843.257	21678.66	13628.33	20306.191	14020.839	20584.279	593.915	306.611	347.57	313.429	1319.467	707.243	250.48	8595.425	156.676	185.394	170.518	5866.395	1146.733	739.701	134.342	2420.046	3254.773	257.062	309.672	236.763	7275.056	1837.423	367.026	4150.486	102	0.987	968.186	385.127
16830.482	19801.682	12529.618	24225.227	14553.599	26127.589	12101.872	22644.953	1160.904	622.988	471.468	1240.477	13895.529	883.007	419.101	11794.033	197.302	217.643	171.761	2864.247	25970.067	1080.43	135.679	3264.672	8568.536	312.869	353.13	288.072	145.345	6888.93	297.611	3931.427	161	0.898	1091.624	386.245
15004.72	12755.466	10211.265	14538.565	12539.454	19305.236	10728.508	15944.244	747.131	344.757	380.705	320.19	343.719	607.891	265.356	9200.502	244.31	212.052	216.721	13746.082	136.498	927.516	186.337	2737.626	5798.661	272.21	558.044	263.819	5905.298	249.538	384.855	5156.008	185	0.881	608.111	391.278
10745.119	12888.722	16910.113	16193.906	12770.46	14660.724	14714.744	19077.017	518.871	201.121	303.919	226.367	186.195	364.301	137.482	3906.297	212.497	237.7	201.404	2369.152	80.006	269.411	97.145	758.576	5444.866	224.38	488.742	272.344	10499.466	605.994	256.604	1595.903	246	0.756	749.163	395.63
16083.144	19498.207	12862.195	23887.046	14500.598	20459.343	19388.948	22620.686	667.513	430.714	319.648	1074.648	549.878	603.54	256.246	8488.59	152.985	231.493	185.23	1805.821	604.506	546.824	128.652	1708.149	4672.33	320.142	832.53	265.852	7638	473.483	275.294	3317.161	107	0.989	940.201	389.136
18514.941	19543.356	16777.508	23426.284	25194.941	33956.586	22629.291	31214.494	666.812	268.802	278.713	251.562	342.336	688.031	194.097	7206.712	216.919	316.259	209.685	4878.115	126.272	439.087	176.63	1905.801	4160.24	230.634	513.274	276.667	15279.909	228.586	251.786	3888.191	183	0.901	726.768	392.205
13085.895	11787.938	12702.317	10602.335	16561.192	21778.636	14096.932	21481.604	559.509	276.832	359.132	186.304	216.851	756.336	189.519	5401.39	213.948	191.333	182.811	1416.148	251.379	392.323	136.721	1068.791	5458.933	365.284	364.224	253.668	17645.967	997.862	460.553	2678.733	123	0.993	766.045	392.809
24733.552	24454.636	17919.428	30515.89	21678.396	30963.575	23392.442	29872.053	931.751	458.228	346.507	1077.081	748.983	874.868	285.982	8518.009	178.951	257.634	190.164	1819.343	1001.773	606.408	118.122	1907.627	5257.228	361.916	570.252	274.221	8043.852	486.329	323.215	3853.719	129	0.959	934.818	393.384
14014.128	15910.652	18123.262	14518.276	13655.632	26794.631	15867.815	26505.78	965.891	585.278	393.683	568.471	5048.675	2867.587	296.703	10529.567	237.295	253.644	168.422	1031.134	1705.663	404.948	153.456	2353.983	3738.711	303.799	285.091	266.852	984.556	2390.389	292.6	4737.937	269	0.845	587.753	400.582
9276.916	12243.151	10291.701	16566.475	12841.801	21352.035	12158.794	18072.832	492.419	303.53	303.909	566.499	983.115	674.42	215.779	6590.5	203.368	199.446	191.966	1235.145	1005	356.785	168.768	1883.631	2433.307	248.164	337.517	279.341	4753.148	574.653	469.975	4190.758	109	0.989	703.362	396.151
10820.467	14479.064	14800.283	17138.601	16553.701	23438.327	13315.454	22758.513	363.902	309.953	407.789	273.596	3817.628	1768.88	294.782	5573.342	105.955	232.731	138.947	1383.223	3351.077	525.256	130.967	2290.695	2707.344	330.378	275.984	248.135	1259.138	3588.473	268.336	3915.446	115	0.969	789.013	396.674
13055.045	12828.094	17230.41	15414.729	16360.306	24060	17392.373	26901.061	890.799	411.976	384.701	755.721	3343.085	1575.88	289.081	5329.809	200.842	226.686	147.684	809.361	3647.406	414.738	108.786	2813.132	2096.601	329.87	275.672	287.961	1365.236	2135.086	240.084	4728.886	260	0.823	824.723	400.819
14102.213	14546.503	16659.593	18138.048	17707.773	28806.993	19285.325	28900.187	764.698	384.693	414.046	699.136	3929.996	1149.911	305.397	7648.41	201.797	198.982	135.301	1292.428	4750.754	517.134	108.006	3079.701	5141.748	294.102	364.671	253.858	3906.934	3498.489	253.77	4959.859	260	0.838	968.085	401.585
11296.354	12493.417	10200.76	13044.429	11813.124	21759.88	12126.725	19480.724	517.859	305.514	311.686	652.047	4852.519	1096.967	285.337	8476.971	214.678	224.652	171.853	1187.72	3861.784	392.007	140.507	2233.546	3559.78	290.752	393.141	266.939	1311.074	2714.136	279.892	4100.944	219	0.806	694.016	403.943
21223.27	22510.724	11060.564	27424.218	13543.286	18887.401	15013.411	18326.286	1102.555	503.908	324.218	741.442	860.129	419.226	195.148	8126.567	204.356	288.303	214.543	6850.381	1327.508	544.478	114.127	1449.625	7706.312	309.923	338.015	281.631	8667.162	312.677	312.338	3197.389	150	0.858	940.44	399.44
25869.277	28889.766	18616.018	34025.389	26270.215	42196.194	23991.407	34857.541	964.425	430.817	448.211	623.315	3160.654	2381.114	335.632	9156.65	252.115	282.652	171.385	2649.66	2330.195	506.773	142.996	2819.413	4724.924	292.023	322.589	263.729	3519.462	2901.008	391.997	5377.635	150	0.871	632.9	402.04
22883.114	23671.383	19878.96	27964.965	16011.686	17530.627	12560.545	15390.531	692.65	274.564	275.254	367.176	197.76	531.365	107.805	2778.167	206.73	326.671	197.813	4884.405	86.411	477.08	126.946	960.898	4367.92	262.274	477.427	281.632	12371.682	453.579	341.276	1888.771	109	0.989	740.674	401.161
8228.327	15234.53	11565.914	10773.258	13151.931	14460.294	11025.021	16627.469	489.024	204.003	286.95	222.091	160.731	431.971	126.041	3593.15	200.938	224.691	157.955	1364.043	129.382	240.031	107.095	856.529	3283.303	279.821	719.071	286.149	7135.551	498.689	282.071	2073.396	184	0.857	754.973	402.668
10899.217	11874.191	14279.398	14350.163	11407.919	19889.247	11400.813	19170.804	960.162	425.04	329.635	411.684	197.467	529.451	192.108	7462.991	228.48	214.38	236.251	6867.153	173.893	661.791	124.665	1534.975	11000.808	268.652	298.011	269.249	8789.73	358.422	330.189	3139.996	145	0.873	951.576	402.783
22334.361	25402.529	15858.865	34406.155	22310.894	36552.302	18628.6	28582.318	934.475	593.881	316.461	710.793	4927.219	3174.471	302.088	8605.195	249.147	281.107	137.669	1339.975	1353.587	498.506	139.687	2422.3	4332.848	299.919	285.393	281.061	2495.879	2564.066	237.744	4874.746	190	0.926	591.137	410.205
23542.265	24880.922	13929.523	32260.745	25771.361	32658.479	21156.494	30959.772	764.46	359.85	205.154	346.927	355.078	667.336	203.61	5611.96	271.758	409.554	149.645	3674.769	128.263	444.946	171.471	2035.208	5337.919	275.903	685.661	292.208	15813.394	244.622	270.562	4019.417	197	0.862	722.135	410.637
16157.127	16421.177	17697.413	17378.298	14270.558	14906.565	10175.095	11343.953	665.673	333.039	279.029	433.07	245.472	599.471	91.602	2787.796	213.358	236.747	150.318	3221.938	119.348	400.082	123.962	1231.435	3635.902	256.137	414.499	278.843	19874.813	813.916	390.798	2461.928	119	0.933	740.181	407.164
21247.225	21812.856	15277.708	26394.212	24263.542	30709.78	20823.93	28810.776	956.681	473.417	317.593	988.704	2992.449	2515.182	283.684	5376.584	247.449	264.425	143.436	1878.953	4283.836	495.169	114.007	2509.444	4173.737	343.852	249.151	299.056	1605.832	2391.765	229.975	4429.277	203	0.792	828.273	409.106
15518.449	15582.594	21183.96	19264.271	17573.429	24206.165	18123.797	26334.235	684.322	376.662	382.9	508.414	1169.368	1092.45	233.06	5625.934	204.617	215.328	134.953	1600.635	1206.739	375.591	124.527	1752.495	3860.57	309.18	261.936	286.479	4325.376	984.325	334.662	3559.793	145	0.929	846.597	410.569
18895.198	19978.225	10905.814	23544.207	21467.581	29631.635	18703.576	26872.04	1022.379	523.982	328.005	1015.288	4940.15	2366.634	309.376	7611.98	222.731	247.057	139.185	1283.686	4630.121	457.049	119.251	2535.069	4009.252	344.233	266.369	301.646	519.999	3315.082	292.014	4404.181	319	0.657	856.641	412.779
13780.67	14763.764	15321.999	15580.409	13186.455	18269.961	10177.432	16704.71	1212.961	552.661	364.113	1190.796	8483.175	1542.977	332.44	7799.282	214.94	252.394	124.297	2800.862	12542.308	522.778	104.626	2828.511	3752.191	329.571	260.497	287.882	197.219	5228.725	318.962	4506.609	148	0.847	898.209	409.277
25683.63	26634.724	17177.419	32731.611	27836.76	38920.151	25938.552	35756.505	1064.222	502.176	317.778	1156.785	4252.685	2515.774	362.295	6361.574	212.937	275.448	131.705	1852.611	5891.119	528.553	120.993	2760.222	5662.075	352.674	394.006	287.238	890.199	3229.247	297.608	5053.544	289	0.776	919.673	411.078
17937.925	18599.543	15748.418	23243.918	18946.22	27243.614	17974.029	25796.575	795.4	423.306	313.014	466.414	839.06	965.955	261.515	8005.687	204.265	225.489	132.081	4445.868	1056.081	548.358	113.388	1934.953	4575.401	275.664	393.312	264.458	6984.721	761.967	290.435	3851.415	234	0.818	954.808	413.581
18267.087	15828.612	10772.954	20601.399	16991.827	20066.64	13364.619	18772.115	963.459	289.661	267.028	954.517	674.465	611.288	167.177	2181.339	291.181	182.207	172.664	1574.063	562.002	406.587	140.962	826.081	4420.552	353.121	365.267	279.369	12459.421	801.39	466.321	1845.44	122	0.997	760.402	411.377
19048.279	20237.265	10674.704	24691.206	21515.703	29949.552	20327.296	28873.957	751.691	666.929	254.821	531.357	978.266	960.227	270.007	8214.064	196	254.91	152.835	4154.192	1123.77	499.122	123.381	1967.234	6011.852	270.126	349.284	279.77	9013.289	787.567	290.635	3882.223	173	0.892	927.835	414.292
19488.459	20696.378	16104.867	25103.994	20782.877	30512.107	20099.677	31046.816	985.866	473.786	377.984	1011.483	5802.091	1289.521	368.297	8178.982	221.91	231.4	132.343	1801.076	9879.921	555.491	119.208	3275.716	4558.669	340.301	416.708	281.934	782.384	4090.027	248.468	5144.152	312	0.812	965.228	418.904
13593.572	14432.59	9621.916	18615.607	14954.099	19214.887	12807.197	18558.831	652.145	345.84	150.91	288.859	286.138	964.895	196.431	3835.586	237.584	249.574	134.251	1199.138	104.285	399.967	159.632	1861.826	3060.936	261.444	569.324	271.755	8319.837	359.036	272.303	3869.966	151	0.909	730.123	415.036
12899.25	14165.556	12579.208	18532.862	13917.466	20595.537	11392.087	17792.073	620.99	290.605	226.602	436.489	544.937	633.368	219.013	5976.898	227.263	218.965	182.929	1779.124	351.741	368.378	155.309	1900.247	3637.536	274.76	322.217	258.903	5824.773	542.814	472.665	4100.568	107	1	698.519	415.276
22171.086	24894.245	16380.278	27747.947	20080.533	31321.701	17246.403	26701.59	857.422	593.772	363.908	721.978	4322.024	3814.528	327.331	10664.877	244.299	279.261	170.468	1021.251	1459.663	504.791	157.159	2598.778	4420.863	287.534	290.324	274.733	1368.096	2486.778	321.36	4963.073	392	0.729	582.189	424.204
33225.098	36376.691	26974.995	39843.546	28703.373	43888.432	24082.912	35492.362	1012.891	498.881	362.182	586.344	1488.188	1480.844	290.362	7879.592	353.928	491.859	197.707	2082.329	1761.263	667.287	170.028	2438.105	13952.622	313.407	452.672	277.217	6223.052	1317.459	347.452	4726.905	119	0.921	623.727	416.668
15472.172	17415.044	10429.648	21069.141	12436.552	22170.879	10556.096	19187.625	1024.455	494.694	371.311	1115.229	10194.665	747.576	371.911	11522.195	214.04	224.09	127.681	2721.087	18279.441	646.787	125.053	2801.173	8353.253	360.841	324.544	289.232	321.758	5315.143	280.535	3483.558	268	0.771	1072.627	420.063
21857.635	23134.693	14397.939	24488.065	21151.977	28037.899	19198.344	26401.438	888.392	396.713	272.325	395.629	359.081	749.011	246.392	7381.977	297.181	358.729	194.92	1267.815	143.625	570.346	186.621	2833.243	4237.109	309.06	506.804	289.037	9839.044	259.114	289.903	5064.998	174	0.907	712.684	418.661
20877.264	21416.557	19198.255	25356.617	23806.597	30954.014	22867.88	32713.324	857.295	457.382	346.016	851.721	2897.564	2473.329	312.281	5858.101	235.971	244.244	163.793	1426.947	2894.975	476.062	137.85	2951.699	3610.955	312.939	263.806	283.702	1779.626	2353.191	256.502	5171.815	242	0.873	819.884	420.483
16610.883	18522.348	12359.301	21577.52	17236.546	25498.772	15555.902	24421.714	771.304	407.986	350.938	796.795	4325.248	1914.497	313.85	7353	246.576	241.114	138.79	1317.62	2811.204	373.172	175.517	2682.662	3190.842	309.089	316.458	258.946	1668.713	2501.35	331.736	5066.093	423	0.622	682.597	429.978
16108.522	17653.906	11986.09	21234.666	14808.605	25270.105	13583.445	23468.032	1655.105	512.146	400.417	1331.101	10059.478	983.617	373.778	9458.494	226.33	232.799	127.044	3349.825	18378.846	683.144	117.262	3198.831	5387.884	342.266	356.713	301.391	457.86	5821.495	285.987	4367.886	121	0.937	1024.632	418.103
15066.396	15501.677	21708.394	16226.632	13824.554	16089.344	11283.655	15973.544	710.947	332.194	256.902	410.339	694.935	504.88	146.433	1516.271	254.982	298.686	179.327	1374.937	541.019	359.362	187.781	1896.477	5763.711	268.553	413.19	275.295	7446.934	902.998	447.921	4311.032	98	0.993	741.847	419.112
24375.334	24526.095	12506.158	31341.204	28144	28373.456	16859.946	26406.82	905.031	430.123	266.025	871.767	3152.053	2540.217	209.976	2353.699	280.339	284.505	168.768	1055.52	1951.446	314.737	160.737	2491.72	4118.708	264.429	632.228	285.325	1016.308	2339.527	286.494	4474.581	340	0.701	746.568	426.524
23536.859	24158.157	20574.73	30034.622	26743.601	36700.741	26128.007	37911.473	1096.223	526.176	396.924	1115.819	4050.124	2873.531	389.462	6550.542	222.988	258.51	168.146	1917.463	5235.002	554.369	148.07	3376.109	5147.208	358.12	319.659	293.745	1350.867	3172.265	358.937	5858.74	235	0.858	908.028	422.662
14581.844	15122.603	21483.233	15682.5	14446.654	16821.628	12618.225	17923.983	767.706	358.606	224.835	367.667	326.55	559.26	187.239	2983.408	252.538	292.431	181.073	1632.967	117.034	571.706	224.687	2034.236	3333.453	271.841	430.79	295.22	9934.75	539.235	467.87	4318.398	106	0.993	736.075	419.755
12821.357	13561.962	11137.281	16427.36	14472.19	20399.462	13715.25	19308.198	737.043	371.422	263.568	370.668	264.618	534.83	217.181	8438.069	189.155	236.346	202.609	3467.85	218.108	515.389	139.279	1375.496	5296.106	274.198	367.335	281.048	9815.325	299.677	311.29	3089.503	152	0.901	934.763	419.487
25121.122	27936.781	18266.57	40031.771	27581.265	44689.254	23044.616	36673.609	1100.089	527.792	399.096	1133.397	6473.284	2869.319	368.146	9485.739	274.568	373.964	161.338	1796.888	4292.483	567.95	177.387	3112.9	4001.802	313.016	331.076	286.522	627.069	4032.554	326.207	5557.899	136	0.862	628.279	421.544
16574.424	18006.035	13071.145	21969.712	15219.053	26266.747	14193.584	23814.628	1090.864	489.814	411.606	1195.057	8594.374	1056.229	357.816	8934.556	228.48	246.579	151.703	2799.901	20111.178	745.481	121.635	2975.306	5917.014	360.916	431.328	294.783	245.078	4807.637	309.659	4170.06	196	0.839	1017.25	424.27
18267.68	19727.906	13760.043	23234.727	20329.896	26785.384	19561.187	26666.336	918.029	392.892	309.985	437.467	367.778	780.01	267.954	5903.706	277.622	343.664	186.454	1394.464	152.089	812.095	184.064	4242.09	2974.115	280.633	789.943	310.842	7902.035	241.498	308.307	6492.143	103	0.965	717.063	423.092
22814.401	24220.728	15252.347	27473.183	25176.741	30371.466	24007.766	32685.206	815.996	495.759	255.544	387.052	612.967	2196.226	252.489	4850.843	281.199	306.191	155.637	1347.078	272.404	481.271	171.102	2593.443	5571.911	261.883	810.459	285.479	6591.174	503.374	303.872	5180.347	301	0.822	729.138	427.284
24630.974	25939.105	22211.242	30715.754	28142.401	39517.553	26782.329	38031.664	1062.231	659.929	404.689	1246.725	5252.696	6639.604	352.048	7626.059	259.224	277.548	163.612	1486.1	5208.302	503.129	137.46	2628.665	7313.248	337.785	289.973	294.139	697.277	3526.564	327.836	4851.712	151	0.932	844.877	425.235
8679.265	12510.35	9653.29	18821.346	16831.827	19703.241	11374.317	15606.155	569.481	304.557	321.271	808.919	3695.904	780.688	189.827	2059.065	186.92	176.692	212.817	930.758	2085.189	445.842	202.504	1340.572	991.072	291.156	359.041	282.041	1886.678	1151.942	409.096	3161.397	102	0.955	755.431	425.402
14878.269	15606.233	12952.475	18924.43	16475.399	23267.975	16137.811	23694.863	787.408	377.73	326.937	577.294	1101.648	951.304	271.932	7642.703	203.385	225.741	191.15	1380.504	1439.643	436.935	127.532	2285.68	5454.105	298.445	409.719	278.252	7482.057	1108.242	252.81	4265.836	183	0.808	947.56	427.489
15016.473	16424.558	11389.472	19882.932	13131.377	22971.542	11652.192	19267.643	915.109	481.926	373.444	733.414	2149.634	4504.784	311.805	10883.068	202.673	207.813	209.203	1441.232	4697.75	552.352	141.291	2070.131	9051.096	285.47	352.293	280.539	12434.065	1340.977	280.045	2992.317	132	0.965	1052.03	426.167
11415.594	12536.053	10181.259	14078.469	13485.723	20017.329	13570.003	20903.763	916.584	505.172	370.978	1050.215	6565.771	1985.515	319.142	10460.325	223.177	218.096	183.451	1619.242	5733.983	532.126	144.648	2548.044	2903.641	310.341	300.538	302.542	144.829	3766.437	298.261	4099.124	131	0.862	851.118	430.149
25036.128	27502.209	18434.201	36569.162	26480.246	41230.383	22515.046	35255.679	1013.299	501.921	422.201	1029.673	5812.914	2676.541	389.623	8932.635	267.361	321.375	173.055	1612.88	2416.57	569.378	179.517	3138.549	4064.088	286.032	326.988	276.652	1182.24	3368.535	342.026	5679.963	235	0.865	621.636	433.296
21096.801	21463.826	19427.778	26739.94	24476.065	33773.606	23706.293	32880.485	740.592	414.331	336.459	919.704	3484.886	2908.169	314.572	7694.349	241.161	259.147	198.43	1186.255	3247.84	459.376	151.728	2261.549	4381.857	317.111	307.54	285.167	636.157	2424.015	314.495	4229.068	167	0.913	811.955	431.302
23262.187	23974.939	21117.566	29038.826	26155.049	36578.506	24994.458	35372.605	1115.556	577.284	415.2	1113.332	4094.91	6443.19	357.8	7201.63	249.225	254.884	170.61	1241.478	3482.081	518.766	142.299	2809.528	4788.468	321.676	312.251	278.953	1120.187	2750.291	323.417	5303.678	125	0.94	838.812	429.828
25701.382	26212.51	22461.558	31982.361	28871.476	38437.529	27749.285	39714.045	1223.596	617.074	447.418	1142.466	4259.489	4749.128	395.12	6733.955	239.682	283.019	197.938	1447.603	5412.377	514.25	162.057	3532.561	5163.575	371.554	339.832	309.213	836.174	3172.188	340.159	6017.778	180	0.907	898.861	431.233
21619.918	22522.91	19082.982	27077.449	25292.439	32825.035	24247.39	33230.055	824.229	376.133	321.908	474.451	1005.51	949.992	257.138	8778.242	211.728	234.242	207.563	4609.024	1086.564	528.487	161.084	2122.183	6304.186	296.115	526.517	287.747	7551.573	802.032	361.727	4318.347	134	0.942	913.209	429.261
22972.833	23597.986	19558.829	29073.175	24707.633	34749.545	23949.971	35595.825	1007.545	473.643	415.895	1127.621	5844.453	2126.74	384.027	8063.562	224.372	262.884	163.378	2057.172	11825.576	618.686	120.307	3455.081	6190.395	409.943	339.683	281.912	651.849	4777.457	251.703	5377.828	109	0.976	957.298	429.271
12957.342	14002.467	10191.848	17809.248	14214.251	20559.822	12378.589	17976.697	463.243	227.339	259.296	257.623	302.897	452.945	170.89	6640.733	189.8	232.741	232.68	1191.734	141.951	530.89	206.42	1274.024	3684.92	285.346	381.107	255.568	6160.289	399.247	443.237	2708.063	202	0.846	694.634	434.465
15564.631	16840.529	12070.704	19979.775	14837.437	24179.999	13950.717	23307.232	1275.08	500.154	421.9	1293.322	8911.056	1139.951	371.418	9780.124	231.336	232.728	156.482	2635.737	15875.331	728.097	123.638	3141.165	5467.833	330.985	464.554	295.372	298.092	5487.69	294.792	4568.328	108	0.955	1008.713	430.259
11231.586	12491.633	9127.038	15653.852	10783.433	19470.143	10106.708	16149.675	806.609	370.471	379.288	380.509	493.828	429.863	255.254	10767.23	220.912	211.356	202.481	1196.921	406.361	526.324	144.017	1660.203	9399.22	268.977	376.3	281.869	13015.996	868.413	556.619	2556.145	136	0.93	1032.919	430.338
24448.288	26621.624	17205.143	20659.959	16671.766	24121.666	15981.636	24248.764	911.022	439.371	402.652	472.946	1172.179	1096.481	274.055	8823.084	276.826	352.864	162.153	1801.365	761.432	571.927	168.915	2598.723	5671.834	268.975	644.425	270.584	6671.037	889.787	368.221	5171.046	98	0.98	614.429	432.041
15763.531	17600.092	11621.019	20532.529	13131.625	23482.906	11596.119	20588.429	998.797	505.34	428.908	1017.018	8269.418	921.504	382.276	11577.726	233.703	241.973	146.768	2491.06	22370.725	744.04	154.656	2846.604	8494.957	388.803	356.737	283.741	1169.245	3892.971	272.968	3563.303	110	0.955	1061.127	431.136
12403.883	12318.987	10790.942	15915.168	13877.273	20827.235	14040.993	20461.083	769.355	480.75	342.194	918.434	7373.602	1890.867	310.338	12323.261	200.312	215.83	234.078	2615.127	7350.028	429.327	147.961	2420.643	2876.438	342.927	333.891	306.261	126.863	4275.007	313.652	4040.123	104	0.974	884.529	432.202
20782.814	21763.869	18584.733	25594.288	24154.452	30529.484	22935.453	32174.374	768.184	398.023	343.656	506.76	809.097	1229.344	271.655	7722.636	203.09	236.164	178.718	3111.318	1252.519	442.378	152.232	2517.952	4672.895	300.608	530.655	295.926	6691.812	782.36	372.482	4750.497	122	0.985	907.254	434.82
17737.814	18430.884	16170.909	22042.663	20504.488	28561.094	22344.262	28730.523	936.107	518.335	385.542	956.793	4245.47	3349.983	365.897	7377.519	229.647	215.58	184.255	1339.787	2970.407	507.908	150.353	2688.202	3416.515	298.354	320.793	292.286	1240.604	2783.868	306.837	5131.845	509	0.613	827.123	442.533
17888.01	19377.655	14943.589	22013.011	20112.392	27866.835	20063.564	31814.647	1040.942	495.389	449.101	1007.197	6224.803	1627.592	395.985	8180.356	233.638	214.286	175.113	1880.112	14940.572	570.625	123.458	3861.253	3853.581	339.454	374.05	288.605	151.076	4141.928	292.728	5855.505	109	0.976	962.583	434.665
17363.591	18572.883	13749.83	22461.092	17206.78	27265.591	16223.456	26094.483	959.618	463.19	409.872	1136.526	7024.328	1013.591	357.297	10657.945	229.023	218.766	155.796	2138.831	10775.405	655.324	127.862	3224.572	5169.783	303.356	368.63	298.033	825.432	4671.884	287.601	4771.309	137	0.926	1003.442	435.493
11071.07	11085.141	9516.73	13616.828	12948.469	17277.957	12759.214	18019.995	803.369	373.451	329.279	403.707	256.115	908.946	244.521	7906.208	185.433	179.809	191.116	4056.094	212.623	662.879	152.388	2192.339	1078.539	272.806	313.618	284.376	5464.708	321.567	296.448	4040.433	103	0.952	925.947	436.092
23669.792	24736.588	20728.463	30224.743	26720.442	36048.172	26483.834	39372.371	1044.13	482.453	446.964	1114.027	5287.235	2280.215	390.374	7865.779	225.845	249.105	159.643	2003.981	12863.903	602.964	131.048	3834.61	4921.48	366.582	365.056	279.448	401.553	4380.228	297.964	5954.618	171	0.913	955.687	437.769
16269.095	17712.12	11943.089	22485.901	16006.04	24949.424	13965.772	22520.113	908.902	407.861	376.045	375.479	439.832	707.104	243.072	8305.248	290.854	279.815	260.459	2119.17	190.307	741.882	176.821	2319.773	6888.984	289.577	316.162	290.242	15848.109	445.409	525.213	4959.688	126	0.959	587.183	438.913
12846.283	13987.054	9664.42	17756.052	15130.886	19703.754	13920.413	20819.618	611.62	304.466	321.603	316.666	318.341	790.998	230.616	6998.731	213.453	229.228	162.68	893.933	126.484	321.306	190.419	2467.275	2651.52	271.616	629.179	278.944	6694.181	465.923	426.942	4624.871	132	0.993	712.591	438.386
22166.303	24164.895	11608.316	29271.473	26658.99	33222.163	24718.772	36237.004	1062.911	500.744	262.276	883.646	3127.971	4880.554	351.679	4508.672	281.112	306.671	135.217	1061.515	1921.902	374.735	175.331	3721.77	3544.804	269.879	411.678	293.974	912.601	2976.665	339.32	6279.898	250	0.821	732.744	441.652
19612.091	20517.079	18212.497	24519.847	22717.881	31156.17	22028.449	31071.501	727.339	425.511	354.542	709.536	2568.147	2628.635	305.022	6467.963	258.036	257.303	198.179	1068.894	2271.275	461.361	171.901	2337.095	7563.364	302.105	304.47	266.234	1651.28	1812.987	303.291	4515.075	137	0.892	808.376	439.719
19106.563	20304.606	15572.367	24867.607	19127.13	29981.184	18188.487	28562.743	1034.342	489.139	441.004	1153.698	7106.82	1156.254	358.952	11167.351	230.834	243.831	156.796	2106.934	15676.626	609.242	126.699	3212.88	5909.853	336.664	404.273	314.834	505.701	4285.879	286.342	4706.839	99	0.99	995.732	438.025
16783.006	18330.707	13838.934	21861.204	17221.16	27431.336	16636.857	25426.931	800.715	373.814	369.307	606.363	1630.568	641.553	268.138	8762.555	208.762	228.894	214.06	1976.461	1801.516	660.868	156.92	2132.974	8121.298	272.128	360.048	273.88	15366.161	1675.053	576.104	4016.244	230	0.82	1010.883	442.535
15519.731	17221.453	11921.381	20507.386	13499.815	24093.384	12156.678	20908.164	1226.218	511.465	440.133	1102.669	8379.985	977.386	376.198	11399.803	226.453	224.815	154.676	2463.385	16451.935	692.841	141.204	2937.12	6390.857	365.482	361.793	286.321	603.245	4425.193	271.059	4063.358	274	0.723	1049.971	440.172
16361.727	17684.657	12714.41	19391.98	16426.502	22769.904	15101.45	21201.017	605.115	256.963	280.814	308.002	295.126	616.866	195.922	7389.094	203.299	283.909	231.746	1456.842	138.863	467.307	203.435	1509.551	4438.43	281.405	409.488	265.115	10630.69	363.994	351.686	3287.974	165	0.954	704.239	440.688
21421.724	22150.312	19355.658	27518.875	24896.815	34870.374	24452.461	34673.725	950.096	499.521	395.816	985.937	3792.752	4012.162	362.023	7650.396	229.157	261.436	206.575	1673.304	4462.792	469.236	163.61	2829.302	3877.679	325.75	393.609	291.421	1463.411	2716.486	309.885	5261.423	402	0.752	886.789	445.868
27992.787	30634.976	21025.143	34527.637	27053.512	38647.862	24508.146	37929.316	1116.781	824.741	459.505	865.402	4985.845	4992.365	388.866	9261.639	306.871	321.915	182.683	1807.776	1320.848	481.09	180.543	3450.272	7262.004	306.379	373.178	285.531	2835.814	3065.155	482.699	6402.251	311	0.77	574.918	446.838
16536.788	17751.587	12375.715	17865.935	14878.067	20682.932	13462.329	19961.512	734.731	333.175	368.446	392.628	416.604	655.128	221.548	6655.828	240.684	309.567	210.458	2103.348	188.15	632.676	208.882	2036.599	4358.557	306.991	392.512	251.094	12223.525	724.52	568.539	4506.986	156	0.939	686.385	442.455
12915.572	13682.767	12342.176	16751.284	16367.177	20877.948	16396.701	21670.137	778.676	406.377	324.941	373.851	285.23	555.479	236.59	7446.603	200.323	203.057	191.396	2035.796	238.714	925.735	153.107	2615.139	2238.292	278.531	454.816	279.568	6651.392	287.919	324.024	4586.347	115	0.969	917.343	439.891
23761.655	25919.073	17841.817	34215.526	25245.978	38707.985	21764.899	33915.321	898.378	498	416.17	956.909	5406.318	3362.706	376.072	8742.375	262.477	311.305	183.244	1693.625	2128.355	564.221	183.337	3041.103	4041.937	284.237	293.987	286.797	1064.334	3195.198	317.39	5671.828	203	0.916	614.732	444.308
20684.122	22015.753	17191.858	26987.74	21498.606	32696.919	20414.826	31138.227	1003.803	496.808	431.102	1167.055	5933.132	1650.041	360.9	9970.612	234.366	266.778	159.343	2098.233	13478.238	866.034	129.917	3127.152	6231.777	364.846	401.581	305.883	1138.537	3885.929	293.533	4824.25	123	0.964	991.102	442.183
13525.027	14340.622	12250.534	16819.195	16044.895	20737.094	15438.508	22090.441	725.995	380.181	316.797	366.57	480.51	921.25	242.074	7255.236	197.69	210.803	183.078	8317.573	748.364	424.931	150.078	2245.529	4227.94	281.718	474.629	276.358	4375.335	428.082	311.673	4438.637	110	0.967	902.691	441.136
15358.106	15610.094	13977.804	18687.374	18023.55	22792.052	17520.865	23572.875	836.057	407.282	355.08	468.69	370.936	969.42	272.45	7425.042	208.019	203.588	187.48	2626.825	237.875	1145.076	146.991	2688.645	2855.49	270.766	407.084	275.155	6739.964	449.236	287.458	4875.246	136	0.967	927.162	442.059
10747.014	11608.389	9749.813	13383.132	13445.164	17212.694	13351.908	18825.87	669.78	338.51	306.598	456.796	528.957	636.249	251.025	8280.08	192.326	203.215	189.484	1647.74	400.884	608.915	138.11	2167.832	3583.914	266.545	334.034	275.2	6463.537	678.645	339.935	4318.703	101	0.977	934.856	441.51
19418.827	21442.314	14431.528	21543.787	16355.401	25448.743	15148.593	22309.41	973.22	417.4	367.585	392.074	644.421	907.071	244.079	9160.328	258.256	336.951	190.431	2446.267	332.698	578.142	201.763	2273.119	4978.798	259.253	319.757	290.038	7997.403	756.74	456.663	4659.337	142	0.945	604.021	443.845
19268.424	19934.952	17901.702	23982.258	22041.007	30167.942	21314.395	29879.521	769.19	419.296	364.521	813.897	3159.858	3495.632	329.755	6148.386	252.652	240.201	187.396	2013.091	2144.533	517.08	170.529	2376.957	4064.605	286.004	314.203	276.156	1083.075	2156.028	297.194	4546.06	303	0.799	799.196	447.992
21260.6	22787.652	17856.122	26789.085	22237.558	32370.027	21892.897	32313.878	973.432	436.76	434.12	706.988	2462.88	764.171	311.172	8084.092	227.809	250.555	193.064	1949.102	3229.197	578.822	148.352	2900.162	8000.538	280.961	324.073	283.314	14919.6	2446.873	471.736	5321.407	181	0.871	1000.268	446.141
23727.302	26265.625	18011.491	28059.265	23090.388	32927.58	21658.009	32526.985	871.209	496.407	427.84	880.377	3797.411	2947.846	327.811	6929.052	291.358	341.659	169.289	1135.511	2030.573	449.704	181.188	2774.492	8259.793	296.211	290.602	263.017	2595.486	2374.885	537.772	5466.393	171	0.882	673.874	447.132
21565.969	22636.248	18004.117	27768.843	22466	32926.717	21275.41	32500.536	984.546	494.007	433.198	1083.598	5576.434	1683.041	385.995	9313.18	218.826	231.591	162.128	2127.408	11590.643	714.273	122.587	3420.768	5449.963	354.584	369.916	293.084	821.805	3964.206	279.644	5228.287	142	0.91	983.831	446
14014.288	14844.327	11022.844	18211.173	12755.586	21484.161	11264.667	17748.776	746.414	396.302	361.183	639.4	2636.546	657.613	287.913	10928.101	184.147	184.596	175.407	1454.656	2481.114	522.673	140.157	1930.594	4375.142	289.677	312.792	289.033	7127.855	1580.712	293.763	2966.754	106	0.993	1030.226	444.5
26841.084	27274.505	23740.36	33590.03	31481.581	38465.341	32093.853	43632.537	1649.618	491.613	446.365	1006.749	3841.606	2048.007	406.243	7906.407	213.64	235.622	164.198	1223.29	5288.803	490.036	143.705	4275.375	3964.481	341.605	305.35	268.065	2320.509	3731.261	312.091	6753.604	126	0.988	945.571	446.373
28960.307	30045.856	25824.838	36637.966	32732.595	41298.956	32354.81	46499.972	1140.782	517.694	462.02	985.728	4269.954	2668.658	418.523	7520.656	238.91	284.097	157.535	1397.609	7352.013	591.064	137.449	4206.046	6770.598	388.67	323.506	286.963	168.377	3691.87	310.793	6682.96	145	0.882	954.521	448.438
20369.512	21050.839	16880.804	25436.988	21175.864	30122.583	20845.991	32093.811	1122.94	509.585	451.845	1084.006	6075.031	1379.602	405.647	9104.59	227.435	215.159	175.964	1789.788	11788.342	582.946	120.683	4021.454	4433.977	320.564	370.076	284.66	1231.994	4282.673	293.887	6138.318	194	0.83	976.108	448.706
18441.468	20895.19	13019.792	23967.429	14277.012	26587.743	12663.369	23703.408	1910.426	699.956	587.105	1346.731	12811.44	811.026	466.666	12793.647	244.989	214.507	171.225	3213.479	29328.327	801.102	158.434	3901.679	6067.254	330.927	371.749	296.828	144.888	5826.876	295.36	4269.582	149	0.844	1130.48	448.077
21844.858	24330.536	17821.699	28038.507	25707.93	32231.446	23617.922	33619.111	881.955	502.319	329.419	911.617	3668.548	5454.008	334.263	5693.913	265.08	304.944	159.763	1118.805	2507.772	417.541	179.056	3024.349	3443.22	279.733	256.861	287.792	852.68	3117.534	300.585	5386.809	367	0.7	724.35	454.356
26497.015	28557.694	20066.881	35593.828	27028.735	40100.106	23716.231	36686.914	936.413	622.069	432.639	957.563	5429.765	3849.836	378.119	8718.307	272.593	327.844	189.79	1555.611	1697.486	509.042	187.14	3064.742	4329.323	292.306	297.49	282.677	2289.601	3320.744	332.417	5788.673	231	0.875	608.175	453.89
19113.635	19938.231	17667.941	22932.044	24116.518	27877.625	23800.698	31487.32	916.542	700.412	378.185	631.728	867.244	3392.43	313.143	7750.479	196.265	225.778	180.261	1770.602	719.875	578.864	146.99	2824.243	3637.098	277.785	689.324	272.459	7036.13	983.916	280.377	5374.322	164	0.928	929.841	450.732
20160.578	22231.022	15756.524	19657.352	18260.51	23483.731	17384.646	23794.567	731.626	296.299	323.117	291.173	317.133	725.877	206.931	7017.462	209.995	312.238	342.742	1590.619	147.201	356.883	254.771	1879.805	5197.077	341.323	310.271	257.982	9625.638	423.722	395.178	3919.876	129	0.982	697.702	451.283
14868.755	15386.344	13394.59	18432.432	17116.663	23002.737	16430.897	22199.264	665.34	352.087	324.482	302.719	380.619	855.725	213.028	7855.662	219.075	241.991	206.749	3026.094	369.479	666.067	155.295	1696.249	4508.146	286.241	560.926	282.223	7487.545	403.713	376.562	3728.109	216	0.902	896.537	454.13
21988.598	23586.256	18919.871	28688.217	23306.604	34115.786	22453.699	33231.459	1003.17	492.237	430.151	736.43	1874.556	1090.118	319.407	9241.015	228.606	264.282	214.708	4418.278	3219.986	758.717	132.384	2974.906	7843.845	296.949	499.059	289.415	11307.866	1773.645	435.612	5362.081	128	0.925	990.242	450.672
12895.11	13101.406	11811.582	15644.889	15069.439	19871.274	14537.702	19515.698	861.146	422.768	361.797	418.719	298.569	788.668	246.066	7649.393	229.587	232.799	199.944	3007.169	284.106	961.703	149.91	2955.081	4467.983	322.147	425.323	280.754	11674.851	358.458	333.366	5169.401	244	0.733	907.971	456.676
14105.674	15883.235	11088.48	18688.523	13513.982	23415.463	12388.83	20981.446	1265.754	500.264	423.453	1129.27	8067.16	965.313	371.274	11899.186	200.691	205.535	161.942	2566.852	15177.03	766.667	144.319	2826.768	4558.882	348.285	364.876	273.565	525.119	4414.456	276.887	3936.585	144	0.923	1036.208	450.597
22386.548	25010.267	15792.44	31244.387	17590.316	33275.231	15193.18	26762.419	1324.325	646.794	547.407	1322.097	12080.852	871.301	447.216	11330.729	282.004	273.983	191.488	3101.121	25135.415	913.497	158.468	3411.413	14098.242	341.813	448.879	299.959	179.847	5505.34	283.824	3889.317	197	0.87	1137.48	454.221
14579.889	16611.586	11682.762	22739.805	18305.672	25425.02	16302.246	24643.832	790.388	360.785	436.513	359.944	362.57	1053.959	240.788	6565.085	288.255	292.724	210.112	1401.469	164.312	389.298	188.477	2481.197	9300.117	294.116	325.283	254.894	9765.83	956.199	981.455	5497.137	130	0.951	680.062	453.246
18113.871	20593.838	14781.264	25179.309	21306.124	28820.546	19564.898	27495.714	725.603	315.541	309.373	326.724	369.904	972.056	216.945	7432.877	243.822	276.595	316.919	1530.601	223.502	540.61	228.877	1909.115	6372.052	319.624	378.632	265.648	9860.094	350.768	328.486	4130.297	168	0.928	704.679	454.387
16876.225	17906.966	14504.457	21504.819	19868.586	26126.314	19537.121	29723.784	962.963	469.167	415.722	1246.82	6175.865	1330.958	412.813	8946.455	201.365	212.554	162.008	1720.801	9380.857	624.872	124.777	3813.482	3774.401	321.634	362.128	289.471	765.161	4685.433	309.904	5777.933	129	0.982	967.539	453.027
25401.232	28259.199	19857.934	30385.362	26444.651	35046.906	24980.249	36639.797	868.336	616.545	415.323	863.038	4472.688	4950.12	336.784	6953.525	268.048	299.692	183.417	1128.743	1691.251	388.581	180.111	2893.637	4686.884	278.16	280.309	257.584	2611.806	2790.826	326.395	5614.174	420	0.748	663.881	461.39
14073.423	14384.949	13077.055	17687.255	16824.95	22119.784	16489.785	22713.614	830.898	445.499	350.461	502.562	517.563	1605.187	274.73	8299.795	186.846	218.155	183.746	2162.868	351.301	467.458	147.351	2338.904	3348.814	274.284	410.279	278.291	6872.788	627.698	333.599	4561.506	199	0.806	922.867	456.852
25370.631	26726.905	22473.525	32008.592	29415.333	37455.036	29176.058	42322.009	1034.524	505.895	464.491	1172.49	4190.668	2104.856	412.005	8091.303	223.799	257.153	147.109	1612.296	6788.842	610.305	130.936	4124.163	5347.028	379.186	339.93	288.518	624.014	3629.054	313.354	6596.403	176	0.839	960.131	456.915
16123.07	17548.146	12970.737	21469.032	15230.65	26875.846	14509.13	23810.307	1050.554	466.832	421.258	892.308	6276.169	911.104	351.336	10189.515	207.023	224.138	165.898	1900.807	11071.35	554.696	142.759	2918.358	6160.316	361.771	367.005	268.299	1312.188	3490.759	308.374	4260.629	256	0.832	1024.816	456.609
24685.511	26859.537	19848.026	31488.576	26687.696	34845.699	24487.028	36047.053	1147.74	554.964	500.818	413.236	510.788	1039.171	311.477	9327.139	330.856	337.777	281.254	1509.55	178.425	1876.87	223.955	5669.728	4547.93	324.523	673.193	292.44	6205.643	317.395	444.951	8612.193	128	0.963	591.219	456.258
24331.498	25174.862	22689.627	30405.419	28307.48	37113.145	27354.687	37564.939	916.172	506.006	423.78	1116.841	4029.739	4779.805	397.57	6444.975	242.976	225.563	166.963	1203.895	2456.626	605.269	149.073	2852.969	4407.098	308.415	350.989	296.089	855.621	3164.469	285.573	5699.968	223	0.899	813.034	457.85
24449.103	26357.292	18191.837	28128.733	22698.261	30739.854	20899.38	32315.977	994.287	576.949	454.549	515.519	947.58	1726.834	321.012	9370.041	283.091	306.55	195.195	1573.933	484.627	748.215	199.727	4238.892	5191.19	308.529	604.981	271.516	6863.072	785.61	452.121	7000.519	117	0.985	597.295	456.526
19918.72	20318.439	17767.804	25093.064	22358.739	32503.794	21468.721	30387.308	924.534	528.915	400.74	1071.215	4698.01	2674.759	400.521	8800.879	253.097	274.962	191.645	1500.909	4287.853	601.247	163.832	2970.937	4875.395	326.939	312.946	299.575	715.884	2986.118	308.847	5337.075	180	0.907	873.85	458.233
29210.243	30578.814	26729.699	37313.748	34520.362	41537.616	34888.331	48056.227	1076.196	523.126	472.163	1137.856	3981.382	3174.596	427.987	8511.335	232.95	280.774	145.636	1402.144	6094.253	590.987	134.833	4484.239	6296.146	375.171	341.884	278.77	332.226	3857.75	297.822	7129.083	194	0.856	951.665	458.747
18965.383	20061.534	16499.345	24913.626	21051.418	29479.724	20120.007	29487.678	935.124	424.992	373.03	528.011	853.889	821.764	284.058	10431.027	183.712	230.398	179.122	3818.058	1869.243	554.617	122.944	2686.049	4459.202	279.971	667.938	273.769	9607.521	926.701	425.306	4982.249	106	0.993	983.226	455.5
14886.522	15815.389	12716.889	20733.432	16117.333	25628.265	15075.211	21994.895	765.523	343.6	346.412	371.299	274.468	588.682	236.776	11336.803	186.454	219.951	234.273	1967.053	246.783	526.263	144.016	1697.731	5439.288	274.212	343.951	261.813	22503.202	837.952	683.518	3203.754	119	0.895	1002.265	455.189
30375.252	33566.549	22942.767	36955.83	29511.272	42023.447	26175.673	40544.17	1132.759	890.929	481.661	1147.179	6444.494	6594.974	413.351	9993.767	297.66	413.54	196.948	1502.789	1238.322	518.974	172.987	3387.756	6430.764	341.498	343.775	289.114	1976.224	3521.012	468.801	6305.467	217	0.909	567.781	460.104
24480.269	26291.909	18865.177	28212.616	22182.87	30878.927	20405.841	30926.05	1199.092	517.997	456.582	393.384	464.978	908.075	290.443	9273.719	312.006	356.647	307.142	5518.417	158.472	1353.484	220.016	3674.595	6439.193	322.399	813.159	294.344	8831.869	334.304	389.429	6448.832	151	0.909	583.586	458.586
20836.357	19194.95	17256.13	23489.972	22262.829	30376.437	21806.458	30039.46	710.976	571.899	344.802	735.409	3109.957	5150.632	331.518	6757.177	267.66	225.761	197.171	796.285	1875.665	474.449	174.715	2017.041	4298.655	275.202	327.284	260.165	1459.189	1961.464	286.184	3857.009	229	0.878	789.098	460.736
19224.953	20028.595	16775.632	24035.876	20766.928	28786.419	19546.507	27917.814	827.872	474.47	350.433	465.168	1071.672	926.689	259.074	11378.404	198.614	195.319	199.239	1413.103	1653.478	556.099	122.692	2335.236	5292.806	261.73	311.607	258.848	8041.518	1002.056	346.412	4250.345	176	0.895	974.795	461.966
17530.048	18913.909	14671.791	23602.271	18250.513	29646.567	16867.161	25054.78	782.02	454.897	343.921	599.206	1802.602	673.625	264.884	11357.403	191.045	235.736	200.458	3266.72	2386.72	656.43	131.466	1767.688	6365.225	277.967	360.927	264.721	8923.807	1092.099	310.786	3022.17	163	0.891	1005.561	460.868
25035.805	31124.139	20138.159	30919.393	28264.727	35589.517	26638.105	37590.839	889.586	743.545	404.798	891.647	3203.571	5395.259	365.3	6062.062	285.31	396.503	169.716	1139.126	1791.009	425.527	190.646	3245.903	4701.019	338.327	270.991	274.875	1638.91	2782.558	287.099	5996.273	487	0.703	706.771	470.408
23423.504	24994.952	17853.047	32241.859	24448.561	36120.91	21427.935	31772.364	868.349	599.791	404.991	939.569	4830.973	5141.024	361.525	10427.613	240.475	298.678	181.07	1504.44	1685.46	380.171	169.618	2775.591	3822.241	293.312	295.805	280.087	1957.783	2721.426	367.306	5207.9	201	0.915	601.346	464.376
13274.036	15373.782	11013.554	19417.822	16769.223	21897.185	15237.47	21592.377	636.086	332.523	343.106	308.307	334.035	528.995	221.006	7641.796	223	256.135	214.36	1168.421	146.337	1758.045	182.59	3590.513	2841.89	286.692	406.182	255.312	6451.39	440.75	475.928	5067.948	185	0.919	684.057	463.868
23336.132	26159.575	16355.124	30985.865	17615.828	32238.587	14769.835	26092.55	1377.438	692.276	586.45	1890.219	14256.588	859.783	465.502	12239.483	273.487	280.799	234.621	3366.189	17369.451	1001.236	152.944	3439.233	12281.939	329.197	513.235	299.749	860.701	6570.586	282.742	4050.732	217	0.774	1148.076	463.127
21696.373	24489.397	16710.39	25536.597	21691.634	27856.064	20023.972	29146.731	938.168	447.936	435.741	422.067	534.627	976.531	260.98	7269.225	316.071	343.782	210.579	3874.749	260.289	613.692	199.534	4057.109	5924.983	299.389	543.654	254.779	10587.653	521.863	403.803	6682.338	160	0.929	675.206	462.344
14615.474	17189.032	11132.202	15577.384	13764.323	18085.824	13279.289	19133.548	651.086	317.109	318.399	294.833	444.522	664.556	207.181	9118.207	255.2	271.641	237.943	1092.757	328.48	468.848	166.585	1929.442	5801.653	302.025	652.289	251.677	7401.564	436.908	320.594	3877.375	121	0.977	699.55	461.988
9695.399	8782.987	10760.097	8280.66	9306.015	7970.29	13610.19	12497.449	573.161	308.162	342.663	756.508	4625.385	1637.785	261.335	4615.384	203.23	208.115	222.272	1212.703	2645.961	306.34	237.78	2040.035	1421.859	254.674	298.357	249.366	94.521	3180.64	400.08	3104.078	135	0.96	750.819	462.107
11197.05	11767.002	10283.657	14156.106	12987.714	18586.485	12490.338	17683.978	687.663	355.414	321.428	381.954	396.093	881.013	218.849	7719.844	226.036	241.244	203.929	5352.44	499.541	480.048	157.004	1859.493	4076.619	257.819	345.377	287.016	5848.584	463.194	335.918	4292.871	109	0.976	885.335	461.693
24133.099	24366.199	22013.887	30661.61	28596.599	34885.085	29348.819	42063.399	1153.374	519.492	478.627	1185.969	2758.88	3169.221	430.68	6998.167	211.167	204.789	165.858	1137.455	4639.282	455.587	145.618	4938.765	2320.134	334.927	305.241	274.389	1682.065	3030.653	292.706	7595.57	109	0.959	934.335	462.014
16364.443	17479.649	14462.02	22324.096	18670.346	27856.3	18158.867	25777.565	747.636	317.123	330.647	411.144	353.696	547.453	243.782	9780.412	180.056	211.93	189.245	6969.318	337.253	576.376	122.993	1701.594	5799.987	263.934	365.145	276.484	11626.287	667.194	574.657	3619.796	225	0.787	984.233	466.473
19024.697	21520.352	13768.63	26987.215	15696.275	26691.528	14594.43	23999.179	1293.899	649.522	560.284	1538.25	14711.353	892.101	454.224	11454.123	265.276	248.299	171.24	4306.37	32446.885	839.793	143.962	3439.145	11249.115	369.996	421.614	296.9	195.407	7045.264	272.589	4045.854	116	0.873	1128.974	463.81
15533.772	16534.924	11607.369	20802.117	15671.464	22286.501	13936.25	22113.903	914.458	423.934	377.851	381.283	491.133	1015.503	273.458	9880.606	238.528	292.801	199.684	3599.358	138.159	580.283	170.871	2573.279	3971.846	323.98	684.035	290.213	5831.532	357.873	374.711	5124.166	247	0.727	574.901	471.051
22738.908	24211.175	16944.733	28501.791	22235.504	30358.272	19992.932	30820.574	985.003	480.281	411.666	415.717	685.826	1247.923	286.387	8891.066	252.535	296.204	205.326	1932.722	341.407	822.347	195.101	3279.601	4481.108	304.451	444.719	284.993	8137.112	685.043	447.876	6255.801	128	0.963	590.719	464.359
23114.723	24036.211	22205.213	29249.836	27996.231	35797.816	25927.246	35319.857	954.588	693.873	427.884	1097.424	5546.501	3948.71	374.795	7463.293	254.726	252.454	168.77	1411.615	3183.9	619.539	151.471	2570.512	6600.15	301.694	336.787	273.885	470.253	3905.162	288.369	5111.314	190	0.905	804.995	467.489
27384.383	28409.35	25320.649	34704.09	33321.862	39446.984	34239.454	47946.643	1195.789	536.69	482.944	1270.377	3142.841	3571.089	450.157	7491.117	225.213	218.537	148.143	1196.726	4747.353	551.105	143.463	5076.669	3726.376	316.886	315.575	282.638	626.114	3538.156	306.297	7969.694	122	0.857	941.057	466.533
15143.034	16447.091	12305.714	19759.041	14384.133	24305.762	13277.271	21631.496	1007.98	483.189	436.776	1169.923	8267.687	1099.959	388.195	11031.931	198.364	235.733	170.173	2661.013	16130.964	706.704	138.879	2768.194	5256.102	359.559	350.476	259.291	368.94	4108.678	350.047	4144.739	133	0.984	1016.876	464.59
25748.321	28240.367	19537.639	33991.532	26468.55	37402.885	23837.962	37155.006	1072.337	619.28	457.095	962.965	5720.381	4711.712	428.439	9085.229	255.886	320.145	167.197	1400.423	943.835	405.918	157.958	3571.663	3820.619	326.423	318.303	297.094	1057.933	3512.973	439.775	6713.415	483	0.68	558.334	478.305
19977.624	20717.9	18378.427	25596.651	23995.097	32965.883	23445.975	32612.732	1022.775	658.502	389.123	1121.521	4805.499	4540.656	383.47	8204.072	235.228	270.053	184.022	2234.608	3668.894	588.944	168.308	2805.212	4060.496	307.648	331.148	293.757	1434.601	3105.229	300.546	5244.229	415	0.771	861.792	472.955
22200.36	24537.601	16983.819	30939.179	19275.677	32716.33	16706.403	28742.399	1279.262	624.209	530.565	1312.028	11161.278	949.775	435.456	11762.946	236.337	231.288	195.111	2976.003	19704.501	748.073	132.6	3345.448	7221.445	370.745	370.361	306.016	1247.434	5721.36	281.424	4239.895	239	0.839	1118.086	470.249
16202.765	17313.5	14770.821	20690.285	19552.128	25156.354	18869.819	26839.959	757.226	372.1	324.97	578.877	1168.015	862.976	293.25	9680.839	187.862	201.744	177.106	2924.782	1271.589	438.561	129.815	2511.997	5526.452	271.133	261.806	270.414	7068.605	1187.152	287.728	4775.852	96	1	961.771	466.521
15415.573	16684.96	14813.417	19486.08	19263.209	27342.751	19237.641	27338.607	804.467	604.128	359.948	1010.813	6780.723	3463.392	354.735	9558.577	217.395	222.163	190.748	2189.116	4004.235	564.246	137.114	2558.192	3225.506	304.245	315.357	293.614	137.784	3995.839	255.135	4987.296	235	0.831	818.67	469.177
11983.71	15109.187	9271.089	12636.397	11391.215	14930.483	10981.004	15955.057	685.863	333.542	316.277	284.947	316.85	546.292	190.716	8631.871	248.188	267.586	222.609	1787.621	147.075	754.675	178.19	1798.325	4737.457	289.861	502.769	237.772	3903.093	325.477	254.28	3525.37	114	0.96	694.351	467.974
23305.538	26072.423	22946.445	28722.707	27731.726	35435.614	26440.791	36711.669	635.329	853.877	378.349	761.463	2809.728	6463.774	341.757	5538.678	254.78	231.769	192.53	756.63	1311.911	389.652	177.841	2578.27	4969.415	284.433	311.443	245.327	919.598	2155.092	279.04	5251.264	108	0.967	784.843	469.009
16790.008	16959.456	15040.442	20786.847	19734.954	25550.902	19832.298	29647.129	1149.017	514.34	467.245	1075.217	1191.078	1941.224	374.509	7514.612	214.906	196.185	151.755	994.076	1187.958	472.616	139.853	4680.888	3207.972	314.468	390.331	289.341	4768.714	2059.686	323.936	7536.171	109	0.989	928.417	469.096
14867.039	16165.058	12284.988	19307.66	15203.731	24625.108	14324.466	22614.235	1158.145	449.793	402.05	1137.227	5543.492	1171.129	374.341	9903.37	200.051	221.641	168.782	1972.297	9269.89	710.139	128.203	2615.864	5639.213	326.994	303.283	272.481	2353.936	3352.684	289.352	4160.617	253	0.747	1000.947	471.804
27297.076	24165.269	21952.212	29309.897	27235.318	36627.73	26617.715	36782.318	760.671	671.213	383.617	885.8	3606.207	7596.555	353.941	5756.275	275.109	233.069	207.212	801.231	1904.528	498.199	176.278	2566.996	5876.82	281.278	328.393	241.767	376.307	2559.707	267.195	4917.452	116	0.965	779.19	470.017
16060.515	16577.388	14818.122	20802.232	18646.904	26762.099	18236.688	25142.252	745.436	353.282	342.998	360.241	296.717	932.686	246.41	7897.577	227.851	270.863	186.854	3375.486	270	466.577	148.87	2048.858	6188.301	279.856	393.216	281.719	11015.895	563.981	357.206	4519.105	260	0.852	902.369	474.05
30022.303	31566.709	22925.259	34032.766	27853.955	36845.491	22324.578	23041.359	1125.362	1153.342	411.895	930.584	4865.424	6889.901	339.346	9561.008	271.326	382.648	188.315	1698.391	1731.335	458.535	165.368	2034.039	5235.878	304.626	305.386	285.04	1882.612	2582.421	349.967	3736.168	153	0.955	594.709	474.01
14364.958	14844.22	12866.521	18028.904	17365.801	23237.689	16741.373	23208.593	792.656	380.96	329.898	387.993	470.925	817.691	254.978	7436.83	232.31	249.169	186.053	3020.981	498.266	462.668	161.758	2234.243	4480.571	294.005	536.686	279.905	7998.196	453.089	311.989	4845.963	149	0.944	876.372	473.124
14697.579	16272.317	11088.237	16782.848	13656.788	19418.661	13380.061	21192.144	904.53	478.982	383.91	360.518	550.547	1204.482	279.596	8698.912	208.368	253.533	178.834	1750.111	215.482	379.335	162.047	2845.325	2617.948	298.871	596.083	284.667	6323.192	605.831	518.544	5544.996	135	0.908	584.981	475.093
16402.937	18805.073	13300.148	22031.815	18859.841	25026.369	17518.577	25405.801	682.181	309.197	334.6	392.106	432.104	1026.283	216.424	7889.291	207.694	248.179	217.236	1690.016	206.994	333.763	187.361	2023.899	2550.035	272.195	411.586	246.931	13850.438	378.503	327.474	4271.634	288	0.835	668.809	476.194
21041.031	22247.86	20315.192	26604.31	25683.241	33304.927	24287.578	33259.555	804.531	605.821	385.174	956.726	5469.876	4447.103	378.446	8668.213	245.331	246.708	179.871	1054.315	2973.764	550.715	149.079	2489.741	5134.513	287.281	322.045	270.419	558.531	3406.746	288.423	4912.755	197	0.881	800.81	475.693
25491.259	28207.468	19901.395	29861.03	25776.569	34651.395	24116.246	35895.515	938.794	607.132	435.446	891.546	4756.366	5275.454	363.104	7659.925	292.119	320.546	190.255	1093.634	1513.281	444.111	183.483	3013.57	4451.263	287.012	296.695	269.588	1310.977	3178.955	315.882	5851.116	340	0.791	650.785	480.247
22186.093	21401.466	19009.6	30451.049	24247.608	30428.386	23416.672	31748.617	825.242	489.123	353.703	736.966	2508.269	5325.048	314.234	4875.079	271.137	206.598	201.612	932.41	1443.156	458.924	187.293	2727.253	3629.376	271.924	353.168	240.372	1282.516	1921.255	324.682	5244.423	297	0.791	773.362	479.066
15373.095	16536.609	14398.911	19702.787	19525.235	25489.089	19643.655	28966.424	960.94	439.646	409.049	875.263	933.515	2166.778	357.755	8824.188	219.954	193.508	162.709	1611.853	775.339	551.114	139.97	3946.124	3625.017	296.504	427.065	284.456	7075.405	1505.028	271.46	6753.769	96	1	931.552	474.521
16077.749	16835.065	14621.918	20810.365	19737.124	22602.685	17232.843	24722.931	808.222	351.574	329.838	611.481	950.014	602.033	283.012	9088.018	189.461	224.551	158.136	2697.698	666.898	434.165	117.989	2546.442	5210.689	279.837	280.715	276.792	4671.832	1249.179	316.214	4701.562	107	0.958	946.182	474.472
11434.939	12646.429	10761.951	15128.418	15478.847	22351.289	15746.921	21880.695	654.058	319.277	298.375	410.557	477.666	787.377	242.495	9528.584	191.297	207.727	189.349	3182.449	226.638	418.482	134.909	1753.742	3130.36	278.471	437.324	288.592	6926.74	615.319	293.043	3754.794	109	0.989	910.775	475.39
19607.228	21722.964	15258.849	26991.983	17934.501	30577.524	16670.409	28831.588	1099.513	584.903	502.709	1302.228	12549.44	842.52	449.614	12181.081	225.557	195.397	225.617	2748.409	16949.283	609.748	131.076	3769.201	5429.44	323.207	343.243	302.221	4752.093	5952.476	271.67	5001.714	198	0.882	1107.662	478.354
15046.199	15812.271	13035.211	19416.433	16521.572	24249.962	15516.461	22092.944	871.862	378.538	350.694	413.192	687.307	733.071	259.732	11666.353	179.145	219.839	172.182	1545.55	646.139	495.455	114.065	1976.97	4457.513	269.766	483.513	270.629	11383.896	565.925	403.651	4234.691	116	0.965	973.914	478.793
25284.751	26922.357	24281.993	31243.384	30823.04	37873.837	29877.028	40388.398	841.258	480.553	406.242	994.786	3996.663	5358.675	374.763	5943.34	243.199	234.842	174.909	1093.309	2302.009	478.04	153.33	2783.117	4192.235	291.394	326.952	258.955	1436.548	3258.482	289.906	5671.482	219	0.958	792.281	482.514
17227.635	18016.853	15909.4	21841.257	20811.954	28248.67	20362.936	27869.61	821.317	390.666	377.708	355.38	319.808	1012.315	266.206	8150.323	223.973	269.04	194.707	3478.513	282.926	558.538	149.06	2278.533	4272.125	282.553	423.549	285.893	12658.107	727.987	464.865	5023.836	219	0.861	886.518	480.084
15509.179	16537.894	14015.964	19175.405	18925.027	24958.65	18194.781	25903.938	841.751	383.962	389.293	416.769	468.412	869.546	277.964	10547.069	212.786	237.966	212.347	3076.008	266.025	449.639	132.566	2750.741	4764.97	278.88	319.497	295.716	11306.585	717.658	355.767	5689.601	120	0.969	925.717	480.567
13831.798	14549.434	12368.652	17852.529	16224.273	20203.522	13725.67	18464.694	783.864	338.055	314.033	357.375	293.283	547.191	215.079	8654.488	178.781	194.549	229.011	2250.35	183.548	433.362	115.022	1190.366	3294.84	279.142	334.886	257.528	10115.232	507.505	403.255	2577.322	137	0.912	955.201	480.58
19446.451	20976.8	16991.083	25752.689	21543.871	32457.325	20895.296	30851.125	1196.436	437.847	413.993	1057.78	4907.291	1238.767	378.548	9916.398	198.531	227.656	175.319	1402.7	7167.158	631.327	117.357	2839.958	5400.765	310.784	345.637	268.721	1051.684	3011.167	342.451	4844.99	232	0.912	986.341	482.129
25662.976	28574.017	18965.22	35471.586	24516.57	38465.741	19072.03	28671.019	1001.984	546.088	465.518	985.13	7166.104	2370.842	426.972	17443.142	272.779	335.288	209.135	1390.476	1816.351	491.342	169.853	2830.365	5002.249	307.238	338.764	341.65	631.839	3585.75	306.685	5316.16	264	0.833	512.019	487.22
15954.405	16345.481	14679.945	20756.296	18279.709	26306.833	17603.553	24215.133	850.317	680.879	357.474	413.546	482.298	1008.032	258.039	9789.432	234.185	249.36	241.908	4342.906	233.492	464.804	150.207	2251.003	7053.061	288.399	354.066	282.491	8568.161	606.039	323.719	4851.378	156	0.853	917.622	482.942
16413.974	17205.717	15076.923	20855.091	20323.373	25910.386	19519.797	26620.204	706.338	409.944	334.607	417.976	466.999	1050.13	255.34	9744.008	184.243	203.657	181.503	9408.564	263.556	572.958	126.521	2197.804	4051.485	280.552	364.628	272.064	7479.786	535.389	303.733	4519.566	185	0.898	936.83	483.159
25032.316	26306.082	19052.468	31719.121	24297.931	35904.346	21347.498	24991.44	930.528	689.273	384.524	797.64	3958.596	4625.386	331.024	10248.75	230.762	341.4	191.768	1445.52	1282.044	504.308	150.716	2044.414	3926.194	309.853	283.705	288.485	984.958	2269.859	374.834	3851.376	150	0.926	589.953	483.8
25508.373	27007.985	24220.542	32342.997	30252.698	39685.452	29203.284	40146.615	942.948	566.631	428.006	1242.01	5165.469	4211.237	436.618	6848.023	247.581	298.825	181.043	1844.862	3756.191	696.372	176.411	3066.049	4929.502	318.136	317.562	303.684	1214.652	3875.372	301.022	5905.582	166	0.886	851.494	484.578
15925.372	16865.639	14832.332	19599.385	19576.455	24184.543	18521.141	25549.126	805.571	433.917	390.519	412.357	485.214	1007.686	272.039	7323.987	222.865	254.503	199.754	8330.904	509.623	458.532	167.703	2565.76	3969.284	280.139	461.253	289.574	10325.293	870.542	407.33	5673.223	175	0.912	867.854	484.066
30503.007	33646.579	21396.067	40689.896	22477.645	41306.72	17823.27	33576.503	1608.114	788.16	664.025	1812.396	15157.772	826.694	477.851	17518.413	309.941	320.855	226.332	2662.498	20254.552	1010.409	148.11	4274.528	13738.871	357.259	489.118	289.353	2204.836	5481.434	273.725	4743.44	172	0.867	1170.372	484.535
23243.231	24543.481	17348.432	23967.185	19069.419	27252.376	17284.385	25922.336	857.272	399.662	357.362	374.375	731.601	855.187	258.097	9557.615	226.162	359.735	170.189	1566.961	302.679	379.783	156.259	2291.912	6833.273	304.362	340.512	288.044	5827.96	671.159	483.272	4722.34	235	0.845	579.836	486.934
24281.111	31605.138	19273.601	29195.029	26689.924	34083.99	25457.226	36527.595	883.745	930.698	448.422	791.599	2555.242	2290.473	330.294	6527.203	261.033	461.841	172.466	1132.422	1069.824	354.873	198.151	3279.267	3367.686	398.905	274.472	265.746	1470.433	2282.879	272.484	6102.589	114	0.977	693.965	483.465
18385.005	20352.387	14515.346	25246.875	17215.199	30052.393	16413.863	28621.676	1579.274	622.104	547.93	1514.352	10986.989	1227.742	459.423	10504.543	243.353	232.962	152.893	3047.02	21661.5	827.07	131.203	3941.63	6322.441	384.926	464.567	298.474	460.964	6630.388	281.108	5123.985	236	0.902	1094.432	484.966
18861.212	20608.706	14609.279	24838.254	16742.767	25411.202	12961.602	21210.367	1113.963	1051.52	442.061	507.999	1841.179	3808.72	334.389	11125.795	234.666	262.902	234.839	2417.683	1134.969	619.942	129.029	2107.682	12347.487	354.983	691.585	314.024	19540.449	1599.698	263.398	3227.149	174	0.961	1118.598	486.994
17429.958	20414.274	13760.402	19371.438	17911.083	23188.749	17237.394	25143.105	732.645	349.103	363.828	317.706	393.383	1161.857	226.094	9731.66	244.198	294.061	234.269	2086.412	160.941	387.116	188.822	2334.386	5309.1	288.902	789.718	263.492	7342.25	339.499	273.857	4262.449	180	0.907	675.633	488.133
24730.074	25681.682	23647.684	31288.869	30215.061	37516.483	29729.539	38965.891	890.025	652.896	422.975	1086.104	4433.79	5940.536	419.326	7115.802	225.71	283.43	178.691	1366.409	2600.787	651.51	177.596	3056.144	4833.184	314.131	331.993	297.399	1554.073	3196.471	315.512	6002.58	390	0.749	841.492	494.874
17701.599	18336.154	16573.106	22751.493	21436.233	28730.093	20182.266	27100.066	704.411	370.554	343.365	308.788	287.234	781.026	252.304	9395.508	232	266.702	284.534	1594.91	267.707	524.754	147.955	1898.684	5644.276	286.496	469.074	279.872	10386.985	283.609	271.691	4243.735	183	0.872	877.462	489.189
11059.538	11685.84	9786.69	13657.872	13437.246	18453.728	13046.555	19034.898	810.835	407.846	373.472	328.971	321.116	1247.994	281.6	8766.296	198.305	200.26	174.409	1374.148	250.637	496.596	145.837	2504.904	1391.005	293.913	647.423	275.39	9772.825	464.739	298.631	5066.874	121	0.989	897.822	486.855
18953.538	20028.646	17445.359	24656.284	21750.823	30162.066	20584.561	28036.305	856.093	399.514	366.591	364.352	330.599	876.508	236.319	10379.867	203.638	236.801	213.982	3772.156	219.153	772.893	112.044	1777.748	6229.077	288.162	453.972	262.469	15287.295	443.588	365.76	3672.973	200	0.864	951.935	488.47
28473.065	34285.191	23280.725	34495.797	31553.713	39429.922	30574.004	42001.253	913.647	414.108	412.722	755.392	2443.769	1780.452	299.339	6464.95	296.706	344.235	224.224	1313.776	1053.61	405.841	196.751	2935.463	7561.902	295.752	295.236	250.716	3043.435	2138.145	281.009	5659.334	174	0.865	688.08	489
21263.1	23094.093	18845.864	28012.612	23650.786	36041.927	23066.426	34180.987	930.46	469.517	445.391	1129.773	5461.691	1562.44	381.887	9143.718	213.288	242.397	153.379	1491.991	7601.342	537.089	112.879	3104.306	5891.634	313.628	377.111	264.632	1440.5	3231.314	334.413	5429.482	159	0.957	976.997	489.035
12080.571	13442.76	9641.154	20888.641	15567.169	22550.31	13082.52	19590.382	523.486	243.599	301.174	345.24	499.537	722.676	208.86	8294.579	201.276	233.998	211.119	1074.441	177.145	309.618	160.569	1561.011	2030.7	269.735	412.67	254.929	5795.178	432.679	332.812	3071.121	115	0.999	655.909	488.883
26663.155	36277.29	33771.355	42588.543	40594.91	49070.511	39470.229	51155.732	878.907	559.902	426.285	1087.554	5067.548	5174.692	364.197	5945.805	224.135	258.088	172.841	1175.729	2978.322	526.196	161.835	2775.173	4418.794	305.674	409.811	254.153	810.062	3588.208	290.098	5791.62	130	0.951	786.546	489.515
22094.665	17965.739	15120.556	30366.785	21463.236	26038.169	18711.485	24945.612	853.136	450.18	321.587	989.53	3716.58	3099.965	284.551	6119.553	280.651	192.602	199.664	1219.319	1812.667	524.935	187.806	1882.009	3581.379	269.444	286.444	248.463	840.663	2219.998	322.948	3892.861	280	0.886	764.271	492.6
13131.667	13593.659	12196.858	16917.194	14545.626	21618.715	14327.544	20060.362	859.192	552.577	367.241	360.786	374.368	912.341	252.841	8652.419	223.434	267.08	219.486	1455.138	252.239	549.837	155.073	2178.702	5607.784	300.843	392.859	274.271	7315.699	521.297	395.162	4818.086	101	0.977	909.035	489.351
16854.341	18027.473	13286.577	22716.635	14892.118	23981.339	12739.188	20850.261	1119.976	589.88	443.611	745.928	3084.618	1594.66	362.251	11225.719	218.358	237.547	191.961	3514.673	2229.912	648.77	129.075	2533.624	9009.026	298.029	403.364	304.422	16089.892	2333.024	271.3	3920.08	162	0.904	1108.617	490.136
17187.748	17880.646	16168.727	21982.962	21509.034	27669.188	20979.138	27481.22	922.42	451.265	418.244	405.731	381.417	893.166	274.79	8586.585	231.338	241.411	204.773	1679.102	250.397	810.53	143.252	3645.16	5329.88	314.292	370.38	289.148	12813.731	555.06	401.916	6366.837	203	0.877	926.751	493.796
19171.071	21026.305	15435.614	26190.667	18851.285	32505.167	18356.636	30949.559	1360.86	582.678	524.475	1378.271	9910.006	1291.21	471.123	10848.768	215.345	215.156	149.449	2674.127	17567.723	750.138	123.244	4046.945	4728.626	386.759	489.341	284.874	408.138	5696.241	279.965	5663.258	347	0.737	1078.422	495.699
21143.29	22640.993	16505.96	34664.076	25718.631	38013.497	21700.588	33326.419	714.287	504.123	374.355	774.906	4950.884	3367.654	352.795	11949.685	205.181	307.393	211.581	964.236	1634.854	386.471	145.214	2556.527	2718.846	331.704	270.172	289.877	361.627	2436.119	330.689	4688.92	146	0.921	587.952	493.479
23332.716	25232.086	18388.562	29937.709	25170.311	34338.01	22701.168	34206.217	835.946	402.948	413.77	794.27	4001.109	3857.282	342.074	12173.822	274.447	309.572	187.232	1223.937	1138.986	393.091	179.735	3008.947	5020.933	289.585	275.488	265.672	3434.689	2835.7	380.247	5955.187	410	0.706	640.62	499.115
13242.152	13834.376	12428.085	16752.961	15838.696	21643.825	15065.641	20439.268	877.236	805.672	402.891	381.777	378.324	1985.406	273.373	8279.333	244.214	263.26	182.328	4395.868	338.72	656.466	167.314	2003.423	6112.463	296.569	386.031	292.495	11949.145	1842.644	311.982	4726.571	190	0.877	860.358	493.374
16737.538	17839.049	15759.225	22186.594	21182.943	27821.239	20923.617	28714.231	835.988	393.207	380.386	363.045	318.659	899.712	267.94	9259.232	187.462	206.282	171.22	5203.882	206.858	538.905	125.011	2132.9	3020.577	288.12	374.895	280.625	11904.28	487.081	378.159	4462.504	131	0.969	936.905	492.5
29534.79	31887.707	22359.89	38647.185	29858.528	41888.081	25713.298	39955.607	1186.741	545.564	451.514	895.227	5639.242	5601.459	425.247	9301.542	244.292	311.901	177.88	1643.768	936.849	427.382	146.977	3362.988	4954.228	306.777	437.123	309.886	1348.068	3755.867	349.327	6475.056	173	0.936	549.142	495.118
12767.776	13565.1	9866.372	17177.503	13644.207	19347.972	12430.961	18564.444	926.548	382.918	379.468	380.413	449.391	863.795	287.64	8942.676	223.088	228.922	201.109	1751.382	126.498	441.762	156.962	3130.603	2498.861	285.81	295.154	293.848	4065.714	361.808	416.932	6268.9	170	0.916	564.582	494.012
23561.393	25663.511	21004.325	31010.715	27286.695	39640.584	26332.39	38750.717	951.625	524.183	479.328	1145.467	4968.883	2155.677	391.493	8910.002	223.421	253.734	156.193	1552.96	7226.587	610.476	113.562	3437.31	5910.982	313.055	355.697	252.425	699.812	3558.308	305.51	5903.055	103	0.952	970.519	493.325
18453.564	20707.273	14471.925	20014.135	17514.236	22824.65	16015.35	22824.874	786.809	363.177	389.423	307.997	385.693	714.679	209.897	10521.655	293.594	295.172	283.319	1390.827	140.482	795.011	181.346	2064.31	6005.719	283.085	987.76	246.659	8990.908	294.566	320.05	4194.699	108	1	668.5	494
9803.801	10228.146	9108.509	12622.804	11624.424	16329.487	10840.203	15050.812	637.002	328.699	322.355	301.953	316.318	672.952	250.81	9259.076	171.422	220.326	192.902	1174.819	239.514	481.364	145.778	1719.185	2178.285	279.959	531.868	277.995	8273.253	337.872	283.402	3620.512	116	1	892.862	493.862
13574.755	14798.57	12634.835	17612.946	16950.068	22658.572	16660.866	23266.448	681.233	345.57	349.016	331.452	303.772	662.036	250.954	9785.818	169.736	182.617	162.257	2145.768	208.723	675.225	116.892	1912.426	2575.581	287.307	410.403	278.341	12982.742	439.475	345.775	3930.05	100	1	943.38	493.62
26316.798	31416.01	21579.976	37875.039	33233.489	42382.59	30145.018	42552.573	941.886	510.175	443.57	1172.237	5798.471	4564.598	384.076	6499.653	283.236	369.938	214.929	1327.59	2696.691	461.814	188.014	3444.342	4023.813	291.81	351.68	269.871	927.855	4445.874	267.76	6075.232	200	0.899	689.865	497.63
14188.71	14818.142	13681.508	18729.109	17236.655	23700.776	17124.811	22468.599	857.705	448.16	396.083	382.194	338.364	706.624	270.365	8038.894	213.188	212.44	219.017	1516.826	231.255	551.758	172.094	3097.221	3955.424	296.154	408.889	279.479	4974.952	549.427	427.349	5839.368	123	0.993	916.476	495.215
24254.563	25791.604	21676.154	31643.423	27148.907	38908.004	26464.161	38309.469	1316.877	565.129	491.042	1127.58	5067.655	2358.919	388.652	8612.405	242.905	281.91	142.915	2820.34	6750.677	663.315	112.563	3335.584	9538.531	331.316	465.933	277.441	1365.371	3848.592	314.324	5745.487	191	0.87	965.385	497.076
18172.168	19185.123	16260.942	23898.426	22053.23	30713.512	21648.892	30127.174	869.219	411.421	391.755	639.982	1396.535	975.685	288.799	9575.234	215.885	219.355	157.466	8284.205	2096.339	569.151	100.139	2439.705	6834.848	287.902	533.882	273.075	7832.15	1018.999	267.372	4816.142	130	0.914	953.477	496.731
26167.827	29839.886	21087.358	31146.935	28214.927	36172.532	26317.273	37420.516	1072.233	639.262	466.289	978.609	4382.397	4273.681	368.153	7134.841	326.625	379.317	195.141	1333.251	1769.664	444.387	184.081	3009.565	7492.286	294.164	297.501	274.409	1169.035	3500.541	290.611	5689.897	426	0.72	676.864	506.413
34208.312	37842.681	25929.902	38198.918	30946.303	41616.568	26372.044	39063.66	1121.544	571.421	508.6	978.584	6456.192	2936.192	470.112	14008.63	305.654	373.581	194.325	1370.332	1639.964	451.379	175.748	3622.481	6305.633	312.707	341.958	322.737	550.596	4187.424	273.737	7035.238	284	0.812	510.528	504.401
26304	28436.426	19503.242	30840.244	23714.894	34856.273	21109.589	32723.748	1126.603	808.589	459.116	895.684	6819.87	4997.052	417.566	11020.035	252.172	329.145	163.824	1500.781	1815.974	541.337	150.146	3262.621	6208.27	291.716	341.239	309.475	2627.653	4067.062	301.344	5997.129	197	0.918	543.028	500.378
18244.195	20294.577	8935.399	23993.496	22911.535	28829.304	21265.342	29407.126	718.666	373.032	294.341	842.185	3745.02	4779.812	315.897	5522.256	243.08	284.495	191.012	1032.741	1617.693	389.755	149.641	2451.85	3011.616	292.228	244.639	272.269	705.236	2647.145	243.582	4685.4	482	0.67	731.871	506.977
36119.305	36224.421	26594.799	31100.647	26305.895	34877.596	23414.739	34207.402	1032.706	730.747	452.506	560.322	1505.337	1748.968	332.818	8355.853	330.521	517.622	187.027	1542.905	671.209	425.989	157.326	2567.582	14190.032	337.249	306.19	303.444	6315.847	1570.688	578.63	5483.129	115	0.928	579.77	500.057
16663.118	17285.225	15559.855	20993.055	20544.879	26884.303	19817.866	26693.738	788.276	595.075	386.205	393.555	430.446	1655.546	280.795	8105.324	228.167	272.343	172.965	4104.368	344.072	591.381	176.027	2110.886	5489.977	311.489	378.865	291.062	12263.489	1295.562	373.103	5023.116	180	0.938	851.156	501.956
15897.629	17048.365	12512.892	21121.036	14222.87	19526.681	9391.994	14738.757	1189.737	478.15	420.945	494.582	459.881	610.273	283.313	13068.458	241.493	233.351	275.623	1617.401	339.37	659.361	141.944	1727.381	12871.915	341.583	697.848	296.976	33202.356	524.14	269.504	2370.109	129	0.982	1119.453	499.988
27999.018	28548.031	21162.705	40330.325	31191.706	43586.029	26145.533	40035.112	932.154	781.049	421.515	886.581	5106.423	4821.716	393.84	10343.111	246.847	420.678	234.715	990.564	1505.285	454.545	153.68	2875.478	4103.759	342.859	296.016	303.886	953.841	3319.3	360.717	5366.151	196	0.901	585.173	503.342
14803.66	16222.822	11781.451	15953.759	14141.313	19195.41	13415.1	19195.943	719.362	298.179	361.078	273.157	329.452	738.465	210.637	9224.623	242.719	252.408	331.282	1288.592	122.606	400.395	168.074	1800.782	3667.271	264.863	324.776	265.645	6976.837	487.045	447.745	3823.289	111	0.964	653.941	500.824
10639.102	11089.217	9802.759	13419.955	12533.507	17953.084	12089.739	16497.838	585.663	334.552	312.903	366.818	286.915	1965.734	245.831	8772.646	204.489	208.496	180.744	1511.235	238.481	394.875	150.16	1507.982	2256.108	302.9	497.393	299.418	12449.858	415.611	367.139	3324.181	193	0.916	870.956	501.51
23697.942	25509.022	21115.889	29960.823	26340.466	36841.821	25057.583	36789.128	1133.958	545.508	501.498	1176.198	4692.932	2040.664	400.668	9213.272	241.574	262.661	143.68	2604.124	6260.213	606.768	114.98	3687.256	6286.037	333.111	360.894	267.902	1367.259	3382.232	326.859	6186.715	111	1	959.392	500.878
12472.628	13742.187	10199.49	18897.421	15673.716	21467.641	13551.973	19831.048	702.916	302.958	369.278	292.832	317.523	657.604	211.072	7807.603	241.391	216.937	343.155	1349.053	121.318	614.108	168.583	1834.695	3580.248	276.738	424.851	269.209	5240.512	430.641	685.263	4069.773	129	0.907	658.74	503.167
16777.265	17347.005	15735.413	21714.857	19833.887	27251.891	19194.332	25098.9	858.745	391.601	414.68	375.716	348.239	641.6	239.276	9722.672	221.617	228.721	189.731	1411.066	240.328	769.773	139.267	2832.296	5494.128	322.652	345.028	285.374	10717.659	868.835	649.585	5125.157	184	0.897	922.864	503.685
17231.659	22099.73	15400.227	27250.285	27285.247	28408.501	18883.65	26056.665	828.534	344.37	321.748	912.61	3809.971	3845.546	254.819	4978.015	273.04	283.629	190.466	1086.321	1896.12	390.662	174.367	1829.425	3008.824	267.396	278.616	267.197	1189.711	2094.218	309.014	3910.442	223	0.862	758.28	505.926
25881.673	26689.194	24803.883	32828.858	32443.052	40019.088	31956.97	41473.325	924.738	615.087	418.285	1080.974	4273.21	6448.981	404.065	8664.665	218.82	295.296	189.085	1408.866	2363.37	642.694	181.798	2989.602	4514.663	315.398	338.406	302.116	483.564	2858.111	305.808	5895.896	285	0.856	828.949	508.068
17470.52	18430.801	14200.743	22855.116	16431.607	26183.177	15203.346	23360.194	1126.457	482.662	453.543	479.133	933.103	747.419	326.928	11490.941	218.865	201.814	236.633	1549.11	676.498	874.999	133.75	2384.821	9091.887	307.65	448.11	297.009	23882.466	789.684	316.331	3829.125	145	0.905	1090.617	504.997
18837.296	20110.67	15521.875	23188.621	18514.653	25482.427	16577.045	25169.714	1404.742	602.376	545.6	529.279	548.335	847.707	376.077	13155.338	239.456	240.546	305.298	2148.043	345.598	1358.796	165.537	4435.447	4630.445	300.745	435.853	305.057	22020.762	538.878	295.103	5975.905	120	0.969	1105.175	503.433
10217.195	10665.752	9310.025	12359.863	12499.774	16322.097	12251.573	16584.778	549.494	297.842	330.881	280.088	300.55	579.765	232.133	9784.111	166.123	185.077	194.355	5164.747	240.837	360.958	148.732	1575.692	1512.199	303.013	337.477	281.547	10913.124	460.328	389.977	3246.588	124	1	887	504.79
19950.283	20864.61	18193.868	25862.015	23690.957	32797.49	22217.423	30120.798	925.977	404.402	375.527	394.272	437.78	725.91	269.213	8221.182	264.762	266.846	169.058	2423.396	365.221	640.902	125.74	1935.476	9789.652	311.079	388.403	282.073	9583.925	382.598	307.251	4173.087	100	0.967	937.84	503.4
18530.345	20067.906	15230.867	24956.093	18540.653	30589.023	17659.608	28244.938	1056.443	508.906	474.343	1135.347	7970.721	1322.511	411.595	11207.79	198.297	219.626	147.018	2491.483	16251.726	760.947	116.366	3199.23	4767.147	404.349	378.221	269.527	443.759	4428.295	274.526	4761.952	438	0.646	1056.055	508.92
20575.677	22303.049	18605.832	26122.303	23546.605	33374.587	22573.613	32702.999	1012.468	473.595	472.057	1080.502	4276.042	1707.03	372.541	9670.462	229.837	233.085	145.399	1537.21	5559.926	577.237	114.303	3234.147	5082.783	318.838	327.398	273.015	1409.057	2869.934	314.014	5692.899	233	0.824	948.933	507.131
17262.506	18553.389	14159.876	22701.291	17044.435	27446.741	15671.242	23703.08	1266.882	449.335	413.345	598.295	2080.318	717.944	309.134	12554.596	203.788	212.845	209.772	3608.136	2029.188	687.387	146.031	2145.283	7275.369	315.219	407.246	285.798	13506.101	1372.944	269.739	3383.935	280	0.784	1078.625	511.918
22132.584	24296.647	16678.887	31170.715	22941.457	33752.532	19412.598	31205.267	1042.306	797.373	458.35	891.35	7232.31	4301.227	461.592	11158.479	260.963	308.263	176.525	1346.057	1826.046	479.401	157.532	3390.229	5243.059	287.89	414.47	307.158	1310.113	4406.721	294.578	6073.118	214	0.87	535.85	508.528
17185.961	18188.815	13292.661	26689.374	19526.193	28785.54	17036.24	26780.825	986.021	397.571	403.71	444.83	408.328	1102.867	306.13	8748.851	271.731	293.681	225.128	4232.874	154.886	483.904	151.655	2798.547	7415.066	307.764	394.994	298.649	12082.485	640.924	466.954	5754.282	172	0.896	565.308	508.483
17996.467	19296.373	14806.187	22906.392	17221.622	25683.455	15295.126	23885.23	1140.503	507.572	474.308	532.326	466.74	693.842	327.256	11879.544	204.007	238.971	310.508	2129.505	323.326	733.464	145.855	2524.272	5932.573	298.08	366.581	314.862	29726.696	703.611	327.336	4366.306	125	0.968	1098.46	506.788
17270.893	18650.021	13669.657	23159.714	13292.853	15601.36	8001.358	12769.526	967.104	1913.771	425.064	342.16	405.896	780.348	263.099	11242.086	228.539	275.132	305.308	1184.25	300.132	448.372	124.502	1341.346	12597.366	294.794	376.156	302.961	16125.202	338.529	263.532	1681.357	101	0.964	1125.946	505.995
17949.155	19762.091	14940.935	22071.971	18601.933	25084.406	16994.958	25326.163	1335.955	630.997	544.532	538.1	536.307	781.759	383.563	13740.424	261.551	261.077	306.36	1336.819	365.85	2546.307	182.419	5699.382	5438.823	323.02	634.751	316.712	17252.61	445.728	288.607	6876.287	128	0.974	1110.594	507.016
6773.844	6995.199	6234.593	8737.467	7668.728	11256.372	6915.613	9299.85	538.057	276.148	292.988	264.385	243.017	309.089	189.272	7693.483	150.833	172.089	169.989	775.164	191.584	374.792	136.901	886.819	1543.476	315.495	279.028	266.133	3729.477	512.461	484.007	1776.749	107	0.958	909.332	508.332
19599.066	20516.216	17848.393	25338.766	23138.617	31485.529	21908.811	29991.107	896.561	425.485	402.652	557.4	1000.569	1067.55	272.442	9202.038	228.088	210.465	152.691	2545.817	1027.193	557.448	127.104	2295.512	7152.584	342.9	486.792	279.45	10259.343	813.761	285.883	4487.986	149	0.92	929.567	510.138
27771.421	29616.435	21919.639	32403.493	28846.004	37091.486	26550.196	38637.974	946.407	584.816	429.923	897.269	5495.481	4778.583	386.554	9334.806	261.034	315.071	187.388	890.993	1404.534	441.69	177.378	3070.906	3942.907	290.689	335.741	270.609	2400.118	3665.091	302.732	6052.517	314	0.798	626.943	516.844
35304.918	36933.38	16804.284	42485.449	43927.268	42215.774	25636.048	43127.131	1024.148	519.496	340.883	1004.157	3815.341	8301.576	290.881	4402.905	329.009	463.04	185.649	1192.546	2061.9	437.258	156.011	2582.328	5872.918	304.615	263.867	282.385	695.425	3457.798	264.544	5236.839	404	0.728	746.757	519.423
6878.765	7620.168	6821.275	8487.015	8283.643	11168.691	8081.151	12049.53	430.159	463.154	297.899	712.859	6848.984	1418.581	345.462	13539.652	204.852	189.948	210.42	2360.314	2986.283	404.582	140.633	2170.457	1074.007	271.959	303.342	284.779	132.514	3735.473	310.164	4804.944	123	0.925	795.378	510.467
17061.146	17919.248	16188.736	21261.968	21388.765	26887.958	20926.189	27994.54	721.94	378.183	352.84	366.667	334.149	1363.181	276.479	8075.749	221.569	260.251	172.337	3983.247	276.61	510.908	179.109	2195.277	5505.241	308.591	700.651	283.538	12633.031	628.189	316.428	5109.733	159	0.957	846.544	510.645
9867.237	10446.402	9296.166	12432.54	12053.932	16327.344	11514.232	15376.324	480.256	315.415	289.074	310.284	297.352	444.258	223.858	10417.53	197.907	227.715	188.437	12313.74	232.329	363.571	160.318	1280.548	2957.895	291.239	814.047	305.728	5259.876	403.615	405.71	2751.798	134	0.991	857.94	510.366
13736.162	14876.885	10660.429	15609.91	13723.186	18066.05	12544.096	18327.301	784.718	338.724	441.449	300.902	343.615	779.884	224.801	7154.679	319.985	289.539	258.572	1221.405	135.893	592.988	166.249	2127.748	10970.226	290.236	276.357	278.654	7909.613	908.284	1188.234	5058.661	145	0.954	657.252	512.59
24365.929	25501.292	18399.078	23721.906	20661.767	27633.659	19639.931	29697.955	1312.265	514.529	477.065	432.871	474.515	1035.946	337.509	9534.361	327.559	378.422	235.664	3061.885	198.858	1295.019	181.257	3722.171	10124.432	299.013	408.728	304.541	22223.349	372.531	403.532	7056.182	111	0.994	557.95	511.698
28427.903	30096.081	22109.918	36740.687	30589.172	40154.247	27597.843	41129.922	1018.544	496.977	444.883	810.047	5387.808	2694.525	424.887	9727.355	265.602	360.901	197.982	1123.284	1757.882	558.937	165.441	3701.287	4241.916	301.467	286.55	305.668	764.605	4008.103	355.725	6783.507	427	0.737	579.748	521.348
8827.227	8910.453	8211.511	11418.417	10475.32	14935.194	9859.249	13097.382	727.936	334.979	349.518	359.022	311.49	495.126	254.811	8780.792	170.977	185.454	261.372	1980.517	263.445	472.35	184.859	1538.601	1565.361	312.308	351.108	285.02	18908.238	416.636	321.616	3195.204	107	1	880.547	512.023
20487.341	22157.511	18995.859	26628.663	23654.319	33971.39	22720.292	31948.197	859.931	464.128	439.589	991.56	4378.896	1599.737	351.145	10035.247	242.381	229.13	135.765	1582.129	4148.839	536.523	119.813	2795.297	6901.363	354.373	325.573	278.894	1688.256	2727.976	314.532	5112.436	205	0.885	936.485	515.529
18769.58	20064.871	15642.766	24333.112	18174.902	27923.708	16348.852	24201.849	1325.863	523.953	475.738	496.466	445.964	701.338	313.824	12712.961	241.086	232.528	243.445	5424.679	274.01	901.625	141.997	2364.358	9998.18	332.69	389.445	306.317	23894.653	527.838	339.683	3612.774	208	0.843	1091.029	516.308
36402.075	39246.102	28395.42	49396.534	38609.82	49802.728	32573.767	48381.894	1275.014	621.98	530.409	982.951	5710.354	6502.577	526.505	8969.048	317.458	386.042	172.886	1233.648	1438.614	475.574	179.213	4069.571	7000.986	308.498	546.728	313.481	674.13	4644.033	295.79	7648.69	199	0.915	525.505	515.083
14767.134	15341.656	13743.125	18945.423	17730.903	24747.324	17340.837	23725.889	738.905	375.237	408.6	346.312	333.178	707.344	267.557	9635.134	186.736	195.714	225.954	2248.888	254.592	411.306	165.082	2311.22	3379.026	305.968	637.609	287.943	12439.104	480.513	351.022	4850.829	112	0.985	886.804	514
14578.082	15763.69	13543.373	18250.898	17519.207	24596.47	17125.102	23774.755	747.892	360.165	381.508	328.944	342.069	762.661	249.654	11185.134	190.891	225.887	198.25	1643.725	239.409	407.915	139.071	2118.527	5040.247	310.168	809.772	281.174	9820.926	374.274	336.082	4357.042	132	0.993	893.076	514.652
18668.58	19886.095	15255.378	24009.087	17209.432	24925.6	14217.755	21605.3	1145.268	533.058	478.058	486.772	432.88	687.257	333.08	13946.158	254.671	258.58	266.824	4245.667	316.034	1345.064	153.035	3281.21	9503.39	352.264	479.638	307.698	20922.075	438.11	289.165	4710.258	139	0.915	1110.284	514.291
44210.332	47279.62	35358.21	46188.59	39836.021	48162.356	35575.311	48841.921	1258.076	604.642	543.415	974.357	4017.632	7338.289	500.887	9343.599	315.776	383.127	165.54	1569.907	1106.742	403.399	195.209	4247.415	6341.273	304.612	454.624	314.488	1197.005	4036.669	281.9	8442.102	205	0.913	515.559	517.085
13335.113	14238.733	12103.119	17022.395	16316.3	23004.536	15525.285	21761.585	728.549	407.01	420.27	559.543	1007.452	966.375	269.401	8491.142	184.951	176.078	163.898	3483.493	742.199	606.62	128.676	2189.216	3258.82	328.788	466.829	274.496	13366.751	1094.797	300.95	4640.031	144	0.857	921.264	516.389
12605.356	13169.923	12244.421	16418.832	16818.677	20910.88	16387.687	21925.568	669.112	353.018	337.898	304.77	350.425	1314.096	261.489	8367.653	192.725	232.598	165.692	1786.421	251.059	422.284	176.64	2023.706	2136.362	318.494	1053.125	291.114	5745.966	417.478	358.234	4630.432	116	0.965	840.448	516.224
16219.247	17283.211	13406.576	21276.565	16114.714	26110.065	14760.72	23123.788	948.117	489.239	438.12	1107.51	8224.614	896.02	403.652	11637.995	214.41	205.964	137.721	2169.355	12860.429	641.618	114.71	2721.699	4996.029	361.623	358.227	272.739	343.32	4285.022	250.148	4137.766	134	0.942	1038.537	517.299
17741.824	19591.685	13022.166	23823.333	13563.021	23978.568	10929.344	21836.104	1533.597	597.341	523.131	1432.29	13783.615	870.877	426.509	25434.974	253.792	238.523	172.004	4056.772	28692.638	830.034	122.612	4406.073	9182.339	352.67	527.397	287.641	555.944	6087.584	287.565	5119.35	191	0.825	1147.071	516.636
9336.518	10310.241	6905.105	12543.203	9267.399	13521.282	8217.154	14022.664	868.627	395.631	370.749	433.408	377.294	877.823	284.131	9358.89	230.504	240.984	188.571	2043.511	137.16	497.37	154.732	2740.884	4702.869	294.933	524.106	304.507	8444.971	378.248	531.534	5290.076	107	1	550.519	516.949
22850.863	23768.73	22180.167	28926.261	28497.112	35925.125	28013.134	36648.417	807.324	660.787	402.455	1023.058	4379.731	4437.265	374.842	9614.9	210.396	277.688	207.96	1087.612	1916.585	529.998	172.943	2771.094	4463.273	313.563	334.651	298.933	1010.361	2819.491	315.064	5588.304	257	0.892	818.274	520.232
9325.494	9906.333	8581.837	12095.923	11844.003	17030.945	11563.667	16120.904	690.604	339.736	407.746	333.522	335.398	751.976	237.588	8206.833	159.468	153.151	167.179	2315.793	243.085	362.875	137.398	1804.214	1566.77	322.416	485.863	272.583	10037.662	744.826	284.375	4021.129	116	0.965	913.422	517.724
24940.827	26836.583	18926.049	18273.811	16847.522	22139.136	17866.749	26437.184	926.032	421.765	404.605	425.583	894.783	1091.276	320.599	8065.731	218.01	294.456	151.274	1425.16	541.042	278.941	161.191	3085.175	3589.183	300.762	297.916	304.101	4225.278	1167.687	608.868	6546.823	105	0.953	572.443	518.7
23476.259	25710.124	19164.036	30671.122	27275.786	35416.834	25414.036	36239.567	835.039	724.027	424.253	910.029	4563.118	5597.918	364.991	8811.083	271.175	299.384	207.286	936.651	1357.649	402.109	169.666	2880.937	3890.644	292.886	258.535	283.142	477.724	3024.073	329.661	5692.57	249	0.917	666.355	520.841
19098.102	20991.465	19048.842	23807.063	25175.218	29917.405	24257.349	32566.549	733.823	426.394	381.561	547.992	1042.283	2718.204	288.413	7550.543	211.989	274.324	187.742	3868.713	654.867	551.228	177.136	2480.982	5748.873	313.233	482.228	307.721	3515.508	954.858	391.72	5384.441	142	0.92	830.732	517.944
10119.239	10524.071	9409.127	12993.439	11825.943	16931.569	10927.379	14464.572	592.182	296.431	333.277	328.565	318.693	461.813	217.188	8850.44	152.135	184.916	237.757	1564.557	226.588	390.565	139.718	1198.141	2851.75	305.784	347.302	281.985	9643.794	478.145	339.29	2655.629	140	0.984	904.779	519.064
12398.63	13398.359	9364.167	16369.017	11988.555	18284.455	10610.898	16838.169	840.6	367.428	355.747	424.771	430.093	998.61	274.396	9286.538	225.345	265.332	184.853	2891.587	156.909	354.171	140.107	2190.992	6671.248	279.214	418.663	287.855	10082.915	410.79	369.976	4925.518	128	1	542.359	519.125
17627.469	18632.045	14633.571	23239.875	17648.948	27778.165	16328.614	24065.549	878.048	810.664	367.626	498.833	1308.201	1039.103	277.679	11426.198	181.015	194.719	209.693	1857.847	1841.494	688.304	127.748	1747.649	6439.175	288.672	396.627	279.294	11389.442	994.649	280.485	3129.496	238	0.909	1061.559	521.181
16695.598	18749.492	12418.778	21157.539	15449.363	23105.422	13525.411	20717.316	1007.615	400.621	398.63	422.024	398.143	937.37	297.646	10530.502	265.617	270.592	177.941	3537.663	176.881	420.795	185.849	2291.694	8136.407	292.188	346.834	305.598	17369.387	613.228	457.166	5206.693	181	0.891	501.975	522.362
24714.347	26796.75	20489.451	31142.735	29388.538	36660.108	27391.108	37427.234	819.384	607.725	392.896	974.951	4213.257	7461.788	357.074	7108.739	270.008	352.11	169.604	1142.019	1596.703	441.472	164.94	2723.368	4193.867	297.417	251.686	283.89	496.156	3030.779	316.257	5241.933	554	0.668	712.097	532.02
9968.531	10738.742	9449.043	12387.933	13280.572	17062.603	12958.007	17568.611	603.827	328.013	307.774	263.699	304.177	668.478	242.408	10539.258	186.046	225.193	174.425	1342.794	240.297	418.624	167.379	1770.239	2716.646	301.12	488.846	292.946	6058.563	326.454	293.87	3764.643	117	0.985	847.5	520.397
15949.497	17303.257	14517.343	20481.011	18952.204	27646.986	18346.051	26390.608	735.496	649.024	424.945	907.061	4255.424	1884.218	343.347	11198.592	195.312	193.375	156.295	1649.937	3400.317	515.065	122.737	2610.199	3076.062	337.559	321.558	268.519	2554.705	2467.006	311.871	4871.26	270	0.791	926.522	525.174
22060.29	23494.526	18320.932	29118.043	21997.876	35937.226	19946.764	30532.901	1143.398	563.636	503.164	1235.754	8101.187	1247.077	415.768	10312.032	218.98	253.97	147.26	2398.615	17516.163	666.564	120.829	2867.01	6295.573	370.566	389.31	273.638	185.515	4562.499	252.146	4401.8	106	0.949	1029.887	520.217
15859.021	16759.286	13321.594	21606.189	16516.413	26543.081	14752.504	21603.243	917.512	426.247	351.857	489.204	347.404	613.453	263.382	12517.669	164.191	180.25	184.131	1726.553	273.937	732.262	131.06	1588.852	4280.584	287.763	365.957	275.469	21985.761	389.05	259.438	2784.892	119	0.961	1071.66	520.256
15842.558	16847.791	11518.449	20955.934	14614.903	22683.125	13345.871	21229.678	932.494	416.229	383.627	504.76	659.913	1417.873	317.019	8879.537	244.023	277.934	181.393	3394.416	242.986	393.772	185.059	2625.753	6780.072	291.219	383.405	304.791	9252.265	919.715	337.631	5577.144	113	0.923	533.279	520.907
20870.646	21854.015	10779.737	20098.948	21803.529	23842.155	21482.179	28075.145	979.216	461.593	350.586	446.133	988.426	1106.58	277.392	5149.392	360.2	401.553	163.11	2785.844	1534.564	371.507	146.734	2477.24	9328.439	308.737	269.711	278.433	4038.515	1054.823	236.474	4759.74	103	0.965	736.015	521.646
17278.924	18819.225	14213.485	23256.687	17571.957	27086.504	15173.918	23393.375	897.085	622.288	408.802	500.242	438.827	810.775	306.056	14104.142	198.417	208.723	228.755	7978.616	315.567	597.984	128.788	2150.088	7012.348	290.415	502.239	295.205	22829.121	567.791	320.358	3424.541	111	1	1109.608	522.122
19335.765	20954.367	14467.355	26109.236	15749.207	27086.146	13166.553	24656.278	1415.438	551.924	482.86	1186.175	10415.467	777.807	390.566	24220.828	262.576	289.509	158.379	3326.658	28510.428	735.702	125.294	4059.358	11782.348	388.921	418.49	293.165	699.481	3985.681	290.541	4989.247	171	0.9	1136.874	523.599
10838.841	12056.235	9352.402	14334.449	13458.907	17313.395	13487.848	18882.804	994.009	465.815	480.994	370.317	406.065	793.458	279.975	8904.37	300.056	221.102	226.415	1337.767	153.983	302.786	199.343	4882.528	1195.539	297.833	353.15	279.64	6260.017	514.521	608.983	7978.632	112	0.973	645.08	522.857
19176.284	20556.711	16318.979	25514.528	19875.748	31497.55	18175.527	27474.846	1020.045	527.313	468.181	1172.234	7142.788	1267.081	395.586	10808.525	208.07	245.125	149.891	3176.481	14489.373	663.979	117.642	2810.056	5693.071	366.638	362.433	274.846	960.269	3790.13	276.59	4557.309	280	0.82	1021.343	527.143
8509.61	8990.164	8041.396	10906.668	9805.703	14362.596	9374.359	12630.534	664.901	291.02	361.221	362.016	333.361	519.58	221.714	9055.026	228.548	219.22	200.159	3305.295	226.954	402.095	142.918	1312.027	15956.252	290.022	347.473	287.316	12358.627	544.331	376.335	3074.774	109	0.989	884.876	523.417
18587.084	20220.042	14810.246	24720.535	16888.103	23240.529	12217.968	19441.137	946.662	478.352	377.439	620.977	2594.641	623.792	316.893	12000.469	202.841	244.189	209.478	1243.159	2428.24	506.25	117.925	1894.459	10380.744	301.368	410.853	276.952	16009.397	1248.637	301.405	2972.797	106	0.993	1118	523.406
16417.471	15387.428	13841.321	15175.044	18165.227	21485.128	18314.791	24896.003	721.261	445.425	341.02	785.39	5243.086	3405.56	327.849	7676.75	224.713	200.43	212.708	814.322	2162.211	403.689	158.596	2242.639	2422.494	287.355	303.985	235.425	137.178	3529.812	321.847	4580.805	171	0.834	779.827	526.769
17487.115	18934.084	14520.557	23471.643	17266.027	28000.61	16083.109	24030.105	1067.39	451.867	404.363	412.719	406.053	617.001	299.95	14359.266	233.316	238.973	224.467	8397.856	243.595	914.843	133.075	1891.396	11158.291	316.694	573.643	311.203	16947.832	484.617	290.588	2933.517	168	0.906	1097.935	525
17746.95	18902.743	17153.878	21373.606	22726.283	27724.298	22679.857	29850.976	806.17	540.926	395.903	1088.336	6398.962	4353.364	388.925	7710.654	208.933	229.201	207.473	1709.527	2376.494	459.744	159.655	2691.239	2531.105	305.003	314.84	288.711	609.313	4753.349	321.238	5599.43	164	0.906	794.494	528.695
14310.841	15255.136	11952.957	17630.557	14497.703	21078.141	13361.707	20134.828	1063.886	520.202	427.009	462.832	385.586	677.494	298.074	12169.648	200.329	196.861	211.569	6910.652	200.867	794.804	131.153	2268.713	4597.278	302.812	443.682	293.226	12550.826	424.745	248.584	4068.922	123	0.993	1082.484	526.305
20432.43	23054.546	15341.685	28148.822	19927.44	30078.353	18229.18	28599.05	1087.003	475.042	434.246	561.368	475.65	1370.607	371.252	9324.081	289.983	305.426	186.684	4975.583	156.298	476.495	199.933	3253.508	7343.379	302.966	399.791	293.145	6656.334	509.627	325.065	6687.871	197	0.948	512.901	529.18
15406.734	17520.349	11546.82	17396.991	13723.633	20088.09	14029.316	21212.65	907.092	408.227	386.076	438.692	422.017	1215.048	356.576	9060.514	223.281	254.945	154.154	5697.923	153.901	357.301	186.257	2562.179	4114.421	272.954	403.418	305.459	4655.366	709.1	502.84	5804.88	99	1	524.641	526.429
24090.985	25693.004	18973.187	30023.67	25493.443	33906.777	23890.499	35125.447	929.723	620.067	399.445	828.88	4903.373	4722.68	395.783	9645.291	250.574	315.758	194.973	1152.331	1220.487	402.738	168.526	3193.164	3838.896	300.841	282.931	291.365	1630.863	3555.155	332.78	6286.763	408	0.748	611.667	533.5
16521.011	17779.147	13136.606	17827.271	15602.11	21164.441	15345.844	21820.75	815.502	334.15	342.63	365.377	326.628	766.337	222.654	8860.828	277.07	308.57	297.613	1985.208	137.113	462.385	175.162	2122.007	5596.335	279.374	463.994	284.212	11912.9	504.438	452.1	4754.847	170	0.916	637.741	529.506
24830.24	26834.864	20333.954	34483.746	29521.494	39496.255	26948.151	38566.02	891.895	756.624	419.02	765.717	3352.988	5104.938	349.717	8261.627	277.044	338.844	209.67	1070.224	972.924	397.799	174.575	2725.838	5984.644	295.794	276.746	284.85	1879.396	2572.075	293.347	5703.022	258	0.871	656.516	531.752
16917.865	18007.849	16354.381	21093.147	21922.613	27848.086	22185.311	29069.846	830.614	439.421	454.754	465.28	660.222	1263.636	291.69	9190.073	217.858	232.359	159.398	2336.248	347.425	479.119	154.426	2706.897	4541.817	306.162	598.252	293.197	9580.973	886.978	380.307	6121.831	356	0.734	868.472	534.163
14153.344	14562.898	12537.3	18117.005	16880.313	23491.735	15354.706	20937.407	831.537	371.329	411.714	670.566	1156.023	938.034	260.849	8021.95	167.923	168.549	136.415	4007.615	1625.523	340.07	128.533	1924.107	1876.947	345.786	325.702	290.135	14447.852	1000.264	323.978	4314.557	135	0.856	911.678	528.144
16709.925	18444.38	13705.815	22012.947	18548.763	25327.101	18109.207	26202.678	1228.016	663.263	484.308	509.06	537.89	1291.212	361.112	10520.987	329.186	305.389	278.956	4344.833	202.861	1096.46	208.367	5742.064	4391.71	300.515	502.732	325.538	7649.691	419.973	372.566	9040.002	226	0.806	567.296	533.088
8003.717	8354.782	7913.945	10152.752	10198.799	13312.526	10075.1	13319.741	554.138	319.108	310.254	268.809	305.583	503.652	230.957	9138.804	194.795	229.408	168.444	1287.59	238.585	348.326	167.555	1526.346	3353.453	310.758	350.466	299.41	4266.046	337.068	329.948	3169.619	114	0.977	843.526	527.658
18497.803	19818.526	18467.721	23423.791	23550.847	30088.787	23036.076	30699.688	797.986	415.719	376.968	845.082	3317.351	2668.057	350.305	9162.165	201.418	274.997	199.461	1528.7	2072.778	481.848	173.351	2557.072	6238.531	312.293	321.68	308.438	1891.768	2461.488	312.282	5362.313	193	0.937	812.391	530.199
18555.873	19592.444	15873.493	24192.35	20134.124	29926.931	19301.854	27528.818	818.844	653.544	410.606	475.909	1138.171	993.533	289.031	11265.053	193.845	227.384	197.874	5501.961	1624.96	701.505	113.493	2353.305	6549.946	296.182	512.767	276.855	8540.1	773.725	287.899	4266.681	223	0.87	1037.41	531.567
20874.748	22820.772	16778.079	27451.163	20514.735	31157.022	17662.014	27883.325	1045.133	2732.289	428.479	826.435	3200.038	2347.507	358.457	11998.312	211.171	221.878	198.138	2683.794	3400.436	633.72	127.869	2539.578	9342.336	293.726	778.995	288.617	11087.953	1873.957	313.344	3959.295	125	0.968	1110.06	529.124
17148.696	19047.367	13033.698	24096.117	17464.924	26335.937	15993.378	24658.356	1077.745	437.259	410.194	553.535	442.17	1087.625	366.258	8841.012	258.013	292.239	219.721	4306.357	158.2	414.415	224.672	3006.441	5194.308	281.277	379.886	299.319	11801.441	572.554	341.107	6132.835	223	0.828	528.998	533.096
26433.461	28449.35	21406.298	29691.87	26485.045	33994.15	25533.104	35774.533	912.881	439.37	408.252	363.281	531.493	1209.225	280.03	8083.664	315.151	403.638	256.383	1535.729	183.129	364.833	204.951	2724.574	9572.315	290.048	348.169	277.104	7800.849	609.134	403.884	5950.102	156	0.939	647.391	531.635
16658.574	17602.314	14280.757	22249.081	17368.407	25884.116	16582.123	24105.513	1042.567	620.463	422.001	492.409	364.556	1142.762	285.206	11786.153	188.722	210.395	213.378	3772.419	226.034	1107.973	130.223	2144.706	4918.666	310.602	429.372	277.761	18343.432	429.536	288.079	4177.53	201	0.936	1059.744	532.784
14865.935	15265.783	14240.57	18548.162	19606.42	23899.792	19431.406	25507.589	804.489	445.554	448.439	523.105	833.223	1102.649	307.263	8979.872	228.773	244.753	164.172	1543.87	448.946	439.161	154.5	2711.529	4606.41	298.964	1032.471	291.449	6465.795	911.021	402.997	6276.21	129	0.97	856.996	531.64
9857.816	10529.586	9136.807	11935.855	12327.774	16599.228	11678.193	16252.657	724.442	457.836	397.915	421.712	400.554	863.307	247.612	10597.231	199.812	203.964	200.154	3098.475	251.098	426.205	149.176	1969.196	6215.773	304.727	481.404	302.794	11532.354	579.126	372.42	4326.031	114	0.99	879.895	531.763
20339.299	22578.076	16052.945	29035.217	17804.343	30749.388	14867.255	26496.612	1623.321	567.96	486.353	1044.76	11620.08	879.641	390.131	20252.521	244.601	358.623	158.05	3310.709	31090.558	797.026	123.981	3740.854	9834.125	381.045	860.434	302.181	255.022	4532.881	274.409	4747.244	131	0.896	1133.302	531.027
21562.364	23284.645	19999.968	27379.83	25757.298	35917.779	24389.391	33779.878	1024.921	536.967	525.055	1228.459	5209.887	2436.083	404.852	11487.778	211.288	231.299	147.728	1747.625	4552.282	589.531	131.661	3063.615	4656.227	339.533	344.042	288.096	2100.866	3044.4	291.714	5781.062	398	0.755	911.003	539.937
17633.796	19132.988	15229.31	23114.172	19128.722	29750.859	18607.595	28113.608	894.061	521.857	465.007	1050.863	5539.881	1541.008	393.793	11261.282	196.345	234.363	141.074	1802.862	10165.142	570.806	121.94	3109.074	5091.368	344.733	340.432	266.758	606.445	3359.214	320.708	5093.047	220	0.865	1007	534.914
21556.269	23821.812	16885.623	29228.179	19917.807	33556.862	18294.717	30895.588	1463.866	644.776	532.293	1435.792	10070.152	1407.517	453.223	10674.48	255.91	275.143	169.57	3320.783	18454.382	813.305	134.213	3914.836	9299.044	426.052	603.073	307.185	500.034	5647.38	282.617	5257.526	325	0.69	1116.998	536.74
9901.561	11035.137	8513.167	13383.813	12030.878	15057.054	11462.617	16286.667	1014.608	481.925	460.683	437.358	428.78	845.965	339.749	9684.848	263.486	218.792	214.345	2742.131	169.886	660.133	177.852	5210.531	1630.457	293.552	504.372	313.431	4656.704	630.072	707.839	7818.123	117	0.973	546.397	534.141
19843.414	21161.323	16351.182	26959.906	19388.812	30437.83	17600.86	27225.894	1013.138	1966.668	471.793	983.364	3516.213	2147.53	389.854	12314.722	215.227	213.872	211.614	5617.864	3631.996	714.394	128.126	2874.875	8695.992	304.068	905.172	304.842	4731.481	2400.222	265.655	4405.611	122	0.985	1103.5	534
12107.349	12532.589	11956.093	15452.624	16182.531	19879.307	15951.788	20883.462	576.087	344.026	345.744	338.625	415.554	680.365	251.741	7981.388	191.914	232.974	183.06	1495.434	317.844	359.538	170.138	1699.218	2884.985	307.532	332.003	314.74	7801.077	698.453	612.735	4042.6	177	0.88	823.732	537.969
24228.392	26523.318	24560.127	28911.723	30748.554	35013.532	30192.387	37945.467	960.029	691.343	421.181	1088.679	3497.839	8553.102	411.656	7144.77	203.354	274.73	205.9	1739.485	1906.078	476.664	176.696	3015.021	4381.55	312.208	316.454	312.155	1390.284	3015.442	304.758	6260.288	173	0.806	801.708	537.535
15811.779	16264.081	15647.704	20219.703	21352.845	25588.767	21241.854	27470.926	672.422	380.483	380.543	365.37	445.562	816.557	264.142	8390.682	221.637	251.934	163.631	972.641	286.128	400.358	169.023	2168.23	5515.407	300.663	470.796	323.088	10937.897	474.289	531.85	4859.872	105	0.997	830.1	536.129
20151.713	20963.565	19826.913	24808.911	26847.951	30253.292	26917.001	34042.645	775.811	439.59	416.233	499.477	1115.295	1258.344	308.149	7728.346	229.866	254.442	153.376	1102.447	806.355	404.611	159.998	2698.039	6610.079	317.617	427.173	311.948	9695.693	997.1	447.645	5724.024	146	0.972	836.315	536.774
9618.341	9917.244	8854.986	11874.737	10894.822	15083.901	9812.47	13109.69	669.258	306.619	393.651	383.841	658.573	522.523	218.328	9085.906	158.583	180.472	222.847	2490.714	407.994	365.187	145.431	1309.646	3861.611	313.145	324.338	291.994	9193.523	491.617	288.139	2663.668	138	0.822	899.362	537.594
12840.48	14021.848	10888.701	16767.359	14541.846	21593.838	13587.501	20131.216	753.519	416.223	381.037	589.792	1516.116	806.711	289.982	9888.422	186.276	203.189	169.345	18550.187	3341.401	436.988	114.496	2178.89	5045.876	313.233	378.993	290.251	10930.601	1092.689	313.415	4438.852	99	0.99	1022.944	535.763
29749.761	31749.59	23175.602	37354.298	31235.203	41108.821	29051.507	42871.117	1021.121	513.295	455.072	759.974	4877.126	2841.602	449.372	9799.74	271.323	370.719	201.806	1192.141	1436.362	474.4	180.082	3861.357	4408.294	306.251	285.662	327.286	1038.21	4071.161	345.407	7305.782	411	0.725	588.78	540.69
17589.346	20472.679	13303.055	24309.202	17323.591	27133.728	17397.479	28457.689	1106.723	568.521	519.509	584.467	473.657	749.609	431.836	7637.304	301.631	238.566	162.289	2798.992	133.944	258.59	213.875	5358.398	7094.272	295.56	356.634	296.769	3246.846	473.751	325.656	8577.024	232	0.796	512.461	539.556
19901.591	21720.468	15497.62	26774.993	20536.339	31460.516	19189.054	29384.136	1149.449	537.61	436.77	518.021	439.661	1004.861	329.263	9579.147	314.967	327.964	286.911	4190.259	169.326	1891.21	212.054	3586.482	6672.182	286.074	660.267	304.278	11409.776	390.877	444.084	6817.557	157	0.945	559.162	539.271
23533.539	25049.495	18286.221	25717.796	22077.553	29700.463	21897.399	31138.296	867.361	403.629	387.55	360.562	505.754	1032.314	272.106	8480.369	267.123	336.619	208.05	1498.406	182.874	335.973	177.612	2582.303	5850.004	289.311	589.327	273.991	7602.529	605.942	462.646	5665.31	142	0.971	642.085	539.958
18066.476	19123.342	14912.124	23131.03	18386.599	27965.399	16802.808	25110.277	995.009	512.221	407.068	681.09	2047.151	856.485	326.905	12593.09	196.727	217.022	203.901	2195.078	1516.188	599.881	121.551	2238.908	7191.112	452.512	402.994	313.695	9348.178	1398.511	244.517	3724.643	224	0.899	1089.562	540.25
19990.407	19838.598	19911.604	25855.864	25944.913	30490.116	26490.027	31815.433	661.527	375.689	379.311	880.087	5761.027	2605.803	353.634	8396.45	163.361	226.369	217.08	1611.09	2042.423	415.979	169.759	2090.892	2797.041	286.818	306.552	282.528	509.681	3570.88	283.317	4807.492	111	0.964	787.158	538.743
20623.161	21628.037	17971.176	27639.444	22160.96	32782.682	21098.898	29624.284	1007.659	463.241	420.885	460.394	393.069	1096.471	280.3	11270.358	203.399	253.633	190.527	2501.005	243.451	730.037	117.198	2225.409	8258.255	304.154	696.023	278.177	21918.431	404.236	272.496	4461.876	214	0.834	1037.565	542.724
21235.229	23515.252	18732.593	27691.231	24099.22	34947.057	23433.883	34324.116	1049.739	540.34	535.989	1169.589	5601.927	1664.715	425.275	10065.749	217.044	248.817	150.964	1658.2	8041.003	574.638	122.72	3616.987	5204.916	357.564	449.515	289.861	980.065	3811.7	305.093	6029.217	262	0.823	986.798	544.126
15472.809	16703.719	12303.216	15054.423	13932.682	19042.453	14546.92	21241.936	769.774	340.33	375.4	333.021	359.477	838.588	242.27	8705.764	203.284	225.502	195.344	1739.854	114.379	264.027	157.165	2347.005	2838.647	288.746	580.104	276.09	7210.695	605.161	568.304	5298.463	157	0.931	633.226	540.793
24108.345	26004.732	19530.257	32739.617	27600.916	36709.316	25845.016	37665.528	925.989	440.014	445.138	754.02	3366.74	2664.671	381.947	7568.884	265.313	297.302	212.002	814.746	1056.329	339.168	164.194	3159.124	3437.239	298.104	250.845	290.825	584.096	2626.464	315.299	6237.242	159	0.957	651.135	542.494
24803.714	26334.093	18902.255	28256.315	22121.474	31923.111	20754.161	31650.534	1004.231	474.218	402.854	462.847	744.923	1530.478	339.413	9183.421	254.451	321.328	198.888	5784.97	290.603	626.454	185.472	3309.316	5576.295	297.713	378.231	326.937	6148.348	791.016	376.506	6628.073	178	0.885	571.994	542.596
26627.714	27533.594	26360.622	32890.205	35100.732	38142.245	35466.831	44154.37	1000.623	569.376	507.131	1054.53	3134.681	6662.018	442.076	6824.407	247.345	253.885	145.968	833.33	1678.05	463.682	157.097	3884.183	4247.809	317.622	334.37	318.1	977.487	3034.282	308.164	7441.932	349	0.779	838.34	546.956
16059.467	17128.684	13955.699	20651.759	17634.646	25716.09	16917.776	24149.948	836.465	424.003	400.294	374.144	355.241	782.861	266.71	9455.89	190.734	234.958	154.676	5289.393	317.309	486.678	125.979	2118.401	6174.704	275.66	348.665	276.567	20185.288	1057.237	300.519	4754.59	203	0.885	1020.835	545.185
13055.085	14029.815	10383.554	18175.789	13957.328	20126.674	12339.07	18705.065	749.049	796.302	323.757	337.624	324.617	1045.691	249.75	8704.161	216.759	288.308	186.94	2313.457	133.115	317.827	161.88	2040.323	3255.376	281.821	348.643	275.03	9325.429	623.362	346.444	4779.514	189	0.909	620.812	545.717
21581.801	23184.296	19083.823	27381.716	24599.436	34570.235	24054.519	35040.551	1134.42	552.695	556.594	1219.843	6944.809	1505.669	421.003	9215.397	229.304	241.654	139.674	2234.74	9012.659	606.884	128.539	3745.846	6636.707	341.645	598.834	280.473	384.074	4839.489	331.294	6341.258	231	0.817	974.032	547.574
21814.831	24040.746	17560.345	29738.792	21178.319	35212.128	19907.34	32773.053	1294.62	631.484	546.381	1368.421	9021.446	1506.094	495.276	10963.061	242.906	263.598	171.479	2952.066	12637.486	873.111	139.763	4164.23	7118.011	433.809	545.292	322.223	409.849	5692.033	278.928	5943.857	188	0.925	1103.128	545.5
20105.513	21759.104	14892.812	21996.455	17179.136	26286.07	16351.566	26895.724	1144.944	489.001	475.554	546.434	451.369	960.704	349.814	7919.163	298.302	293.388	198.779	3347.374	151.745	741.164	174.073	4034.368	8764.42	305.934	480.435	301.552	4632.983	388.496	337.025	7376.122	157	0.889	553.602	544.876
16782.758	16977.589	15996.795	20623.922	21229.655	24861.934	20621.726	27390.826	753.452	402.163	411.455	452.294	906.59	1834.479	282.811	7030.821	206.296	236.844	194.576	2367.352	473.623	355.661	184.156	2580.877	5940.016	314.301	336.347	328.014	10560.27	1235.62	534.296	5798.699	155	0.909	814.855	546.803
12225.342	12976.609	10526.674	16741.46	13374.437	20663.469	12855.905	18757.546	893.22	379.642	382.591	420.276	304.269	750.756	264.853	11872.865	161.92	185.493	212.744	4008.139	221.874	621.063	126.701	1943.11	4016.082	274.864	424.766	289.079	15223.26	802.27	459.808	4243.212	147	0.932	1066.779	546.371
23257.059	22976.885	22493.722	27624.119	28301.816	33384.146	27986.363	34988.57	714.624	484.631	379.291	749.903	2539.66	4247.324	344.981	8116.657	185.471	246.7	215.955	1228.305	1450.751	451.302	179.629	2332.523	4253.167	298.782	306.126	293.517	1913.418	1965.551	288.332	5061.883	204	0.779	789.172	547.877
21205.291	23281.517	19223.798	26323.239	24815.352	33283.927	23745.973	33007.596	916.289	1830.75	451.583	652.375	1484.391	1967.043	317.891	10664.014	204.871	248.09	153.661	1990.14	2720.71	581.753	129.329	2555.635	7323.43	355.906	598.807	287.965	7658.958	1539.624	390.887	5212.427	120	0.998	1001.65	545.867
14055.265	14753.658	12670.902	18922.089	16088.296	23311.278	15540.936	21725.084	864.896	441.622	409.471	417.555	414.941	1015.546	276.635	10237.561	179.995	228.913	143.022	5121.08	370.585	588.248	125.243	2107.079	5576.513	282.542	363.456	274.656	18263.245	1446.702	320.17	4818.115	132	0.977	1012.598	545.856
21223.096	22558.838	18350.773	27566.925	23080.835	32996.9	22150.013	31008.502	975.212	466.753	399.286	416.428	407.829	880.99	288.743	11451.955	194.948	253.641	226.455	3000.796	220.887	875.836	123.024	2163.373	7811.239	307.774	509.357	291.79	18944.441	442.187	313.74	4344.39	325	0.802	1051.435	553.337
13212.396	13904.981	10833.491	14005.663	14046.908	17232.994	14650.84	18933.619	610.064	330.744	314.264	265.924	270.601	1081.601	210.268	5997.218	221.724	217.116	165.766	1043.1	136.759	196.497	163.801	1925.879	1355.197	266.042	251.692	275.207	3441.652	382.859	266.429	4483.514	159	0.933	718.23	549.393
24192.246	25808.397	21644.165	30965.439	27349.249	38804.483	26051.503	36600.71	1100.875	926.15	482.193	825.179	1724.738	1350.336	349.959	9658.762	226.093	276.04	157.2	1466.459	3269.619	571.884	138.218	2927.002	9061.551	323.038	519.324	297.275	7160.498	1644.588	340.676	5559.108	102	0.987	994.333	547.882
22383.949	24202.137	17733.727	29937.216	24672.071	33865.403	22877.469	33601.168	935.171	448.344	416.44	728.595	4873.47	1978.049	407.964	8889.082	272.684	321.937	202.273	980.45	1649.153	366.421	158.833	2952.433	3426.134	301.645	252.615	275.873	845.601	3434.91	285.245	5649.187	226	0.915	648.677	552.779
22114.597	23773.754	18110.188	27554.44	25215.477	32731.944	23914.861	33370.9	828.641	645.01	398.879	1015.158	5216.904	4435.505	385.844	7503.693	341.95	316.232	170.178	1159.959	1054.678	402.967	170.627	3032.922	5358.944	288.189	254.374	286.16	687.216	3991.74	281.553	5835.302	206	0.918	700.791	550.413
24343.037	26435.095	20244.193	31944.95	24740.164	37790.471	23321.083	35723.998	1177.86	565.294	519.333	1254.283	7042.168	1594.657	448.214	10937.152	229.68	266.874	175.327	2481.311	12847.648	764.273	130.713	3646.096	7189.569	401.475	436.355	331.637	1403.488	4151.398	263.419	5519.04	330	0.785	1089.515	553.994
11247.453	12178.81	8916.916	14980.686	12343.288	17399.57	11493.626	17126.616	797.7	315.463	344.956	417.499	346.795	934.811	242.177	8539.043	236.522	301.016	173.117	2697.943	153.943	381.817	141.452	2015.237	4901.606	285.447	347.675	269.348	13242.941	687.617	612.13	4691.39	118	0.994	635.297	550.263
24389.091	25608.717	24132.405	30297.979	31770.882	37343.994	31704.767	40943.127	879.265	620.982	449.984	1051.953	4036.369	7047.843	419.71	7100.832	224.273	259.149	159.606	1028.495	1472.941	460.91	162.394	3272.945	4076.776	316.799	316.604	322.232	1247.341	3501.219	339.631	6644.934	252	0.909	823.187	552.639
25182.137	26427.435	23766.424	31430.609	30027.956	39777.45	28947.741	39720.981	1123.182	539.426	606.987	1316.46	4953.533	3643.493	456.559	8887.571	223.257	237.813	149.47	1746.657	4683.198	584.183	146.164	3547.756	5010.658	318.75	345.779	298.079	1553.668	3583.366	329.634	6630.712	248	0.837	897.351	554.319
16013.976	21254.7	20293.296	23762.274	26444.734	31375.146	26822.494	35325.22	673.603	393.291	398.042	720.662	3080.42	4033.574	325.581	7639.299	237.537	263.757	209.793	1462.859	2328.332	477.361	177.425	2418.698	3727.096	312.56	295.635	253.634	2187.24	2344.605	320.92	5082.898	127	0.955	778.476	552.547
17095.631	20256.836	12796.967	23920.085	16360.263	27715.389	18205.159	27671.717	1274.243	595.445	669.742	681.891	496.061	761.1	432.01	7649.017	345.292	262.771	166.014	5890.975	132.979	283.049	220.24	5097.593	11755.756	308.543	382.497	292.711	712.811	323.024	289.473	9464.893	232	0.695	513.935	554.616
22450.034	24098.139	20575.908	29664.537	26876.723	37198.176	26076.855	36656.465	1154.676	513.872	551.36	1211.672	4436.58	2200.536	412.896	9462.808	214.364	226.863	147.455	2135.573	6311.628	592.038	135.838	3383.722	5176.978	349.188	385.529	280.093	1785.255	3190.046	341.076	6077.473	338	0.757	962.574	558.118
16630.396	18068.854	15111.479	22503.02	20324.51	29701.104	20052.621	28176.123	818.893	422.024	436.503	518.518	893.956	788.898	290.639	10006.886	188.282	219.231	158.682	1241.841	1269.296	543.103	128.052	2392.864	4910.162	301.732	422.891	299.04	8777.647	744.681	319.804	4977.256	96	1	989.479	552.552
13303.615	15433.448	9613.641	18825.24	12060.987	18288.079	8526.974	13569.899	1098.167	429.966	429.532	447.537	434.435	519.787	312.751	10308.577	238.724	234.468	167.539	3845.242	212.563	297.754	190.717	2654.833	7221.625	319.752	377.946	299.822	22125.003	696.321	469.34	6370.175	98	0.993	485.112	552.847
9800.522	10512.091	9949.603	12666.639	13649.052	16686.924	13295.908	17732.862	590.35	311.96	345.292	274.368	359.298	773.121	234.227	7262.141	171.147	220.298	193.05	4229.573	271.515	359.999	182.875	1728.864	3102.344	291.62	338.188	333.197	7284.018	537.488	457.005	3923.173	100	1	802	553.5
20962.997	22253.038	17751.606	28681.089	22840.54	35204.652	21562.278	31070.525	925.832	555.467	407.604	732.547	2168.907	1174.728	344.882	11132.472	199.61	267.731	197.109	4346.159	3267.674	616.709	126.826	2435.578	10019.731	312.175	404.707	317.875	8299.298	1352.731	270.61	4212.205	110	0.915	1071.827	554.527
16196.653	17874.702	13114.864	18253.725	15922.462	22503.082	16662.307	24616.811	946.244	563.857	384.45	443.396	372.337	1143.859	306.992	7698.124	242.087	270.666	182.529	2974.315	144.77	408.189	193.195	3250.317	2940.204	305.121	361.869	292.568	7656.389	378.959	264.284	6691.94	134	0.942	614.381	555.687
17327.997	18905.442	14160.672	22227.574	18615.63	26015.49	18606.272	27258.146	1060.415	465.633	431.176	432.814	380.857	1023.632	315.111	7444.956	288.277	269.524	224.433	3223.021	141.715	338.629	186.971	3731.327	3961.997	307.839	401.269	289.447	5113.799	345.797	329.492	7414.474	207	0.807	622.872	557.969
16520.773	17069.861	14670.962	21933.017	18061.72	25882.878	16602.408	22637.396	857.154	384.685	346.881	417.83	318.128	818.737	250.017	10763.628	181.088	233.574	162.374	3416.94	235.126	513.275	131.544	1614.839	6270.313	300.421	420.678	278.807	23431.929	472.805	369.274	3908.35	176	0.887	1018.852	556.642
15085.001	16055.933	12830.512	18779.82	17721.177	24143.006	17058.002	23497.433	680.827	339.64	317.154	313.642	276.229	655.505	243.722	9788.35	142.22	174.64	184.789	4432.346	209.249	423.48	133.195	1487.237	2584.062	259.752	340.939	275.417	17305.349	328.4	253.7	3637.232	103	0.996	1028.209	554.617
26741.119	27965.736	26224.938	32983.256	33398.548	40202.086	32755.515	42352.17	1029.51	724.512	465.706	1085.286	4641.449	6432.554	420.068	7053.463	225.029	281.102	184.732	1065.728	1456.114	443.02	184.462	3327.211	4162.35	321.813	345.508	324.172	1235.522	3798.147	357.976	6760.549	186	0.895	812.317	559.059
15416.476	17528.294	11767.883	21518.497	16134.302	25587.785	15622.31	26143.165	1041.138	489.835	482.494	611.179	440.333	697.117	370.536	7488.178	265.562	216.965	139.125	4498.05	145.101	367.364	184.746	4428.167	6263.765	296.32	389.001	314.597	2009.369	367.496	294.993	8076.046	249	0.809	557.93	559.528
16468.139	17343.472	14559.884	21630.648	18329.33	27225.916	16830.707	23182.175	772.769	391.447	366.465	366.166	346.985	690.08	245.104	12631.11	182.961	263.611	194.87	7203.061	224.751	503.142	131.261	1745.935	6603.613	299.926	398.816	298.139	11419.067	286.867	345.588	3693.652	119	0.961	998.223	557.718
29198.485	31269.816	24771.482	38202.742	30151.6	44329.989	28122.122	41690.377	1232.592	618.302	524.61	1190.022	6117.451	2206.458	464.639	10534.733	233.577	308.842	168.251	2296.14	12009.228	832.095	127.479	3733.496	9062.718	424.818	466.132	333.329	2026.711	3807.091	273.064	5934.454	294	0.803	1074.952	561.745
23386.699	24689.605	17670.849	20402.374	18129.816	23682.843	17351.22	24901.671	1065.551	440.391	405.19	493.637	1649.541	1224.374	319.382	8299.419	290.724	373.927	166.91	1859.695	771.186	425.27	141.795	2533.23	5085.963	305.656	269.274	282.447	6549.87	1889.586	485.894	5614.197	108	1	641.5	558
20351.763	21978.386	16787.768	26007.963	23390.363	31823.665	22144.713	30774.543	775.268	423.842	363.05	808.623	4424.4	2396.844	347.196	9413.907	261.941	344.85	208.365	1014.038	1180.266	402.603	166.859	2456.112	3727.809	294.828	245.039	267.418	906.663	2788.855	298.717	4893.993	210	0.891	694.362	560.343
14796.181	15917.349	12542.476	20410.287	17583.815	23084.686	17051.436	23687.993	1156.857	557.82	497.849	479.381	446.44	919.722	345.35	8480.226	339.647	282.83	218.031	2697.193	154.827	680.226	179.508	5123.074	3482.493	308.101	414.381	297.074	5768.998	565.292	494.888	8656.697	140	0.957	632.143	559.864
23843.85	12373.735	11659.346	14136.288	15585.143	19580.641	15744.345	20734.5	694.537	275.307	307.856	350.931	535.21	1447.246	216.353	8103.467	210.514	219.608	213.85	1059.32	479.991	434.039	173.699	1581.828	4996.241	294.245	314.401	254.042	5184.761	947.652	400.145	3781.142	104	0.961	783.337	558.615
12925.441	13923.967	11878.58	17363.774	15067.932	22229.176	14584.725	20179.197	635.816	355.711	379.645	342.675	342.037	641.734	239.227	12164.101	163.089	224.242	160.057	3997.675	237.179	450.969	126.17	1659.295	3721.069	303.541	374.729	288.434	9672.746	329.501	365.075	3640.402	111	1	988.608	558.878
12707.504	13639.979	10780.734	18776.281	16409.496	22991.136	15875.002	22283.43	572.497	323.689	308.994	310.167	366.991	1031.103	234.911	6456.427	209.389	235.554	207.107	1250.863	120.557	247.462	162.099	1909.558	2037.96	293.137	274.453	273.701	5246.561	456.286	426.63	4231.57	154	0.927	706.455	562.643
22273.765	24083.84	22702.479	28669.753	29005.666	36574.916	28672.758	37051.53	940.143	543.605	428.04	901.991	4368.493	4783.813	374.568	7579.579	200.223	277.602	193.653	911.971	1385.133	532.723	184.761	2655.568	4247.873	314.532	296.753	307.177	1602.051	2858.179	353.457	5594.925	435	0.697	798.174	568.378
17360.662	18364.466	15277.485	22740.361	19205.585	27763.998	18186.915	25247.266	805.446	384.635	353.974	410.193	334.293	958.951	270.536	11283.777	179.408	234.047	169.822	6575.982	211.783	923.853	124.834	1662.478	5420.254	391.442	443.553	291.534	16588.554	364.262	307.645	3543.349	282	0.762	1033.848	561.993
24206.792	26029.992	19316.626	30915.984	25530.081	34831.077	24207.634	34938.248	1006.707	524.74	461.951	738.599	4551.021	2409.356	399.006	8832.108	283.178	326.771	198.29	1112.809	1588.369	440.044	155.789	3183.906	5271.247	308.402	261.497	284.063	689.641	3487.183	245.759	5956.363	255	0.835	650.837	566.555
16913.359	17603.058	16630.269	20451.445	22565.572	25658.388	21934.82	28298.569	791.082	384.764	511.148	662.942	1291.656	1195.783	308.513	8405.576	191.868	223.343	181.429	1779.784	1015.209	408.157	145.581	2421.711	4956.827	292.266	415.543	299.25	6779.321	1272.564	316.301	5043.784	214	0.896	876.084	566.318
27721.475	29183.732	27410.896	34709.315	35647.558	42162.847	35458.408	44669.38	1083.047	583.358	638.26	1236.254	5767.747	4024.235	479.244	9293.603	225.063	270.567	151.022	1507.697	4091.473	566.663	139.613	3697.31	5453.466	308.07	337.747	293.736	976.548	4105.55	346.158	7198.04	261	0.823	889.646	566.059
23764.601	25090.951	21906.299	33655.67	28719.084	38197.265	28369.299	39145.329	1128.508	526.123	592.715	1364.527	4527.122	2582.537	456.289	9148.915	222.728	239.056	151.798	2660.378	4188.055	594.59	145.843	3714.829	5560.277	346.679	370.806	301.203	2069.078	3511.33	307.107	6691.318	329	0.773	945.552	568.409
15085.023	16161.443	13022.528	18643.743	16962.932	24116.649	14585.129	20176.026	765.962	360.048	341.087	312.235	323.038	580.003	223.689	12322.474	161.238	242.13	209.293	3431.775	200.338	548.439	126.181	1390.021	4298.66	300.031	356.833	280.977	9775.381	307.347	391.397	2842.262	119	0.961	1001.508	562.87
24386.708	11138.19	10778.782	17030.737	14224.647	17929.841	13552.788	17624.511	762.38	270.674	289.096	279.76	350.031	693.41	194.96	7818.875	234.211	213.155	214.157	870.472	266.412	368.125	169.224	1500.476	3620.761	303.827	339.224	237.856	3938.868	384.309	303.591	3266.296	133	0.961	777.613	564.898
11005.744	10968.829	10328.578	12780.316	13922.877	17525.162	13397.055	17613.03	549.027	294.59	303.861	282.607	420.839	688.585	218.316	7827.173	158.707	221.864	213.517	1000.463	267.052	403.156	191.549	1553.378	3883.963	274.913	295.104	271.031	3540.073	505.009	303.308	3583.559	99	1	788.641	563.116
14532.507	16441.196	11073.205	16941.16	13874.127	20408.969	14677.993	24234.714	981.99	484.006	478.641	482.885	423.303	557.636	357.053	6539.611	260.367	219.586	141.012	2692.204	123.487	203.992	158.258	4663.556	3374.202	314.997	327.087	298.704	1429.016	411.303	304.342	8083	124	0.972	609.573	565.702
18481.08	20339.901	20615.804	16612.685	19719.447	31647.359	25528.836	33741.804	855.751	480.778	379.09	406.45	481.881	3748.69	245.207	6135.238	313.314	187.377	181.799	4097.097	318.538	410.905	148.456	2201.375	4905	264.687	300.178	280.23	5402.904	1116.835	363.288	5364.012	142	0.982	757.507	566.246
13332.483	14064.217	11884.712	17825.801	14975.828	22132.583	14164.406	19809.45	872.872	392.714	369.745	336.496	291.317	697.729	266.139	11642.7	191.274	195.339	207.336	4928.789	205.477	831.753	145.151	1733.194	4964.303	280.325	417.299	283.85	10346.393	431.477	430.58	3762.201	172	0.918	1020.349	567.797
17175.094	18404.715	13741.894	21505.242	18438.677	25939.807	17082.828	24089.26	817.964	399.513	384.562	699.486	3708.805	1518.023	324.767	9869.908	248.255	327.861	201.764	1210.517	1292.871	381.744	162.666	2228.151	3462.125	286.155	272.08	272.701	1702.702	2253.801	346.665	4458.173	209	0.895	684.95	569.926
15872.309	16755.747	12662.22	20403.04	17108.735	24426.563	16228.868	22492.063	729.214	398.174	316.589	379.967	517.819	1489.084	253.938	7240.63	235.079	313.378	225.786	2769.112	169.34	324.097	163.125	1855.72	3260.913	290.733	299.082	274.463	7065.147	420.47	342.222	4414.434	222	0.808	697.446	570.275
12206.663	13260.745	11225.504	15678.212	15220.804	20541.34	14351.061	19522.684	581.236	297.707	353.216	305.137	333.501	565.5	214.988	10208.211	155.124	179.63	158.046	1402.9	247.603	348.239	122.653	1336.316	3018.614	315.846	428.12	261.269	8727.916	432.283	431.508	3264.262	119	1	972.752	566.979
14312.834	15239.261	12983.09	19021.413	16768.742	23779.611	15598.392	21279.1	858.56	409.783	389.824	303.06	332.207	685.145	255.542	11846.329	192.328	240.337	216.063	2790.879	202.252	792.079	153.565	1798.661	5143.725	313.576	343.819	282.605	7769.43	407.14	444.393	3915.264	136	0.967	994.912	567.456
14935.702	16333.216	13075.937	20210.709	16793.021	25325.103	15785.249	22794.907	786.046	433.505	344.079	371.057	625.175	1383.138	286.625	12037.242	189.244	289.293	161.814	3272.072	418.105	3367.264	119.01	1887.421	6672.197	530.669	617.316	291.317	20010.889	452.304	272.896	3511.468	101	0.99	1046.708	565.777
22342.19	24332.037	18979.359	29728.513	24033.168	37015.905	22947.699	35215.903	1244.145	601.199	525.015	1470.407	7501.916	1802.073	520.66	9978.193	226.459	257.996	139.86	2457.027	12398.441	760.264	125.452	4152.166	5946.841	375.562	442.649	309.384	615.277	5175.048	280.394	6379.164	272	0.823	1061.202	571.996
13675.269	15358.345	12161.882	20241.074	17568.627	25617.419	18316.573	26652.35	548.058	502.76	360.058	575.849	6818.606	2968.381	349.617	10136.132	185.206	177.515	288.891	1940.845	3090.332	280.986	155.403	2137.271	1580.101	286.611	273.99	283.489	110.295	2919.84	284.995	3948.09	131	0.958	665.294	569.622
14676.158	14852.177	10729.721	14403.029	14206.421	17745.525	12812.846	17155.694	663.548	805.326	244.937	245.05	250.571	1693.643	219.662	9557.454	262.25	344.134	335.946	3264.827	106.737	450.405	162.923	1602.164	5430.116	287.315	314.941	287.557	7547.886	300.58	368.526	3488.444	154	0.951	723.812	570.208
19795.113	20922.683	19618.302	24586.403	25266.986	31800.62	25431.523	33100.438	868.623	469.921	508.837	943.027	3537.448	3591.746	366.456	8068.973	230.097	233.253	154.091	1045.543	1837.789	455.104	139.786	3157.838	3374.777	299.311	289.928	293.606	1290.904	2692.065	354.144	6513.188	512	0.587	845.947	577.777
12475.175	12908.489	12487.422	15362.338	16946.996	20086.155	16809.953	21819.721	682.583	348.869	485.262	334.053	403.54	790.828	232.813	9996.567	192.598	200.013	221.461	2768.122	250.777	358.229	144.486	2065.217	3388.714	285.787	451.588	287.221	10653.383	446.69	350.347	4878.721	185	0.898	867.046	571.095
13646.359	14544.827	12541.351	17847.932	18257.011	24138.113	18592.336	26539.367	1152.645	564.598	592.816	1239.719	8322.581	3311.893	461.226	14544.059	192.563	198.792	194.021	2162.799	5676.458	617.374	160.083	3644.59	2913.317	333.023	337.965	289.408	1264.198	4981.454	268.042	6097.953	112	0.96	925.134	569.107
21761.712	23126.939	20154.462	28097.629	26240.812	34093.791	24613.642	32944.594	938.752	394.133	445.126	414.748	513.993	848.054	257.367	10260.257	182.44	230.022	206.377	4579.958	425.862	458.992	136.99	2137.258	4421.227	337.727	813.732	271.741	13251.304	439.305	340.04	4697.258	150	0.88	963.88	569.12
16775.841	18912.196	12688.802	20361.431	15767.991	24981.783	15467.567	25624.622	1211.676	522.622	587.024	576.21	452.879	710.773	382.672	7721.521	323.017	286.457	158.679	3556.255	159.28	332.557	184.689	4596.617	12019.735	313.033	386.75	312.228	1364.43	612.134	506.49	8757.147	142	0.92	575.324	571.232
17157.682	18689.845	13419.342	20785.806	16728.301	24394.117	16551.871	24664.261	894.522	429.27	415.492	459.725	464.455	966.446	305.73	7031.033	236.615	274.427	151.259	3322.276	228.236	255.386	155.543	2865.8	3803.008	298.882	342.975	274.189	6254.391	664.99	355.643	5871.529	207	0.842	644.906	575.031
15867.953	17644.913	12621.075	20323.03	16535.799	24208.489	16566.733	25966.417	905.162	431.142	453.619	454.739	377.298	734.194	328.048	6690.43	244.08	244.343	142.342	2808.811	121.117	244.942	153.351	3793.657	4968.17	300.356	290.222	292.48	2781.111	458.372	281.77	7002.68	172	0.867	634.593	574.529
17443.225	12916.498	11164.504	21530.926	17107.608	22935.99	12427.709	17893.582	698.722	309.505	311.627	554.59	1916.912	1276.375	168.571	8358.103	288.532	221.483	231.422	4251.158	802.513	326.623	131.997	1412.231	4384.303	255.524	358.205	277.689	3890.719	643.772	369.574	3460.484	124	0.96	752.516	574.113
20131.747	21838.529	19136.153	26082.948	24940.574	32442.572	23910.368	32063.369	810.025	367.254	433.563	464.152	725.755	925.958	267.682	9896.304	183.31	220.463	169.097	3639.554	783.032	530.669	134.467	2016.346	5268.352	333.634	708.185	275.638	11522.66	603.056	336.122	4226.897	223	0.828	956.845	575.105
13797.605	14671.115	11877.363	17285.181	15874.43	21143.981	15007.276	21673.02	893.811	416.954	390.341	788.579	1641.953	912.76	366.084	10830.77	161.139	188.103	140.575	13930.889	2238.13	494.494	114.216	2512.392	2997.661	270.425	398.831	297.101	10675.881	1311.818	279.786	5149.941	105	0.984	1035.776	573.576
25632.815	27620.982	20764.217	32747.791	26945.678	35981.367	24936.042	35884.356	880.074	558.06	473.798	619.852	2235.093	2554.783	371.014	6874.033	269.103	308.864	185.93	2987.668	791.462	353.169	164.346	3390.058	5256.055	296.95	343.487	288.244	1089.543	1785.291	250.983	6716.422	317	0.747	658.699	578.964
12092.174	13188.663	11206.7	15078.39	15112.37	20013.163	14470.165	19855.295	671.815	328.721	349.765	303.973	315.15	715.817	245.452	11163.707	153.89	177.074	169.979	2952.636	192.955	495.209	140.656	1584.089	2896.392	284.325	391.927	279.815	7794.268	530.856	500.638	3930.098	128	1	999.875	574.359
26730.801	28155.618	24866.95	33480.869	32355.654	40658.023	31791.909	42585.675	1160.86	578.354	623.059	1317.525	5381.527	4054.378	447.239	8846.746	218.162	234.489	168.344	1496.839	4174.039	637.04	161.728	3551.118	5367.38	346.492	342.427	287.7	1866.476	3882.985	304.414	6497.815	172	0.918	932.215	575.634
20385.241	22013.742	16844.739	30968.928	24591.721	36087.567	22811.589	32659.154	692.857	384.69	380.134	700.737	3874.212	2122.152	351.957	9126.583	239.462	318.814	219.003	1094.523	1522.554	330.72	164.306	2341.975	4209.579	287.232	268.474	278.133	1969.083	2188.312	302.065	4770.084	180	0.903	673.739	576.006
25785.345	27287.593	25010.695	32673.086	32286.923	38693.013	31731.169	40937.732	1201.828	611.162	636.785	1196.325	5324.488	4295.851	442.727	9945.539	205.707	235.911	182.803	1608.763	3812.02	619.372	154.414	3403.22	5245.95	330.592	527.036	283.268	2321.874	3700.231	341.432	6460.81	316	0.828	919.623	581.734
14063.223	14979.624	13098.555	18191.03	16580.164	22466.426	15998.413	21521.667	786.834	366.233	453.069	345.929	295.469	783.27	240.868	10324.17	184.201	170.437	177.059	3530.033	213.337	5634.871	143.285	1833.326	3924.802	322.431	406.811	286.839	10751.577	794.298	393.778	4246.548	191	0.931	983.568	577.291
19432.422	21376.678	16566.238	25568.813	21250.434	33304.023	20525.01	31823.586	1345.715	602.372	517.635	1489.639	7826	1762.672	529.465	10169.972	223.602	236.452	134.759	2586.962	11977.94	825.573	129.596	4012.405	4792.879	351.227	442.034	308.694	596.572	4932.379	296.78	6276.571	176	0.899	1051.506	578.455
16955.775	18111.079	14885.428	20912.243	20483.439	26101.427	19515.243	26842.323	830.522	446.225	399.065	600.221	1176.153	1175.75	330.352	11087.47	170.558	188.88	150.801	4864.651	878.201	495.627	139.758	2365.29	2550.23	280.545	582.314	282.032	6454.661	937.56	317.574	5061.31	166	0.886	1023.946	578.681
20302.579	21979.377	17430.248	26463.143	22372.053	33761.053	21392.568	32421.775	1194.376	569.211	498.982	1533.531	7311.302	1737.186	536.773	10078.782	216.868	237.324	137.055	2948.95	9585.399	848.564	131.222	3914.427	5052.502	318.99	397.211	303.696	1565.865	4666.661	294.509	6336.872	249	0.825	1040.094	581.147
17144.711	18027.022	13886.964	20407.477	18199.012	25725.733	17591.947	24213.927	815.693	368.723	424.394	319.045	344.859	928.746	276.097	8238.201	275.141	362.699	317.239	3016.739	148.875	383.758	192.08	2250.728	5324.507	271.967	538.11	284.903	12113.531	929.674	689.964	5106.062	196	0.893	713.301	583.724
18821.975	19532.287	16494.282	24661.676	19881.003	26072.589	19549.944	24939.817	980.817	652.322	416.503	412.113	506.784	1031.041	322.837	9527.885	343.567	352.423	288.94	2668.749	256.255	415.505	191.144	3427.042	6609.527	290.506	540.585	288.077	10578.388	490.626	421.883	6403.143	299	0.797	724.667	585.891
14947.804	15635.075	13497.537	20570.231	18213.471	27137.709	17431.473	23549.086	799.952	542.503	345.492	727.414	7188.167	3354.67	278.783	9678.692	275.256	338.997	255.135	950.963	2291.482	456.632	148.288	2002.944	3452.479	267.209	394.529	295.094	398.176	2801.586	284.935	4170.228	350	0.712	744.717	588.34
14511.346	16226.171	11165.299	18154.232	14392.953	21999.641	13975.104	22080.948	1027.409	488.337	473.417	521.779	396.548	650.707	356.007	7093.269	282.146	311.844	172.433	4969.92	128.856	323.957	149.337	3835.513	6844.653	312.743	279.641	285.601	3418.513	491.836	428.509	7931.342	123	0.952	618.866	582.988
16395.503	17713.726	13491.449	20719.391	18374.069	26512.458	18160.524	25127.664	886.086	443.546	429.565	365.496	378.147	1638.929	290.512	7549.622	283.009	396.286	236.962	4054.212	134.543	946.874	194.358	2624.137	5768.578	300.892	1018.853	279.904	10145.92	796.541	805.131	5818.992	152	0.924	702.533	582.934
8397.439	8839.185	7913.836	10231.971	9540.735	16503.013	9700.652	13357.401	605.735	615.892	352.971	669.318	6713.21	1469.573	332.545	15945.261	186.81	170.499	209.034	967.318	2923.17	399.09	152.545	1753.2	1518.133	304.793	293.546	298.793	126.149	3695.138	270.51	3629.988	139	0.961	819.032	581.939
18463.1	20060.317	17805.109	22056.003	22763.748	26122.833	21822.233	28912.43	751.646	395.178	533.132	669.331	1395.152	1503.488	300.118	7934.035	179.14	184.975	142.086	1886.021	1390.73	379.941	152.666	2594.62	3266.396	329.298	350.881	277.529	8069.337	1561.807	370.468	5496.611	122	0.985	936.434	581.943
24960.379	26759.71	24671.746	30961.794	32356.571	37179.719	32678.982	41562.576	1093.065	501.643	668.001	1085.715	5121.332	2980.171	462.776	8170.122	206.337	221.366	150.627	1465.635	3003.833	546.151	143.9	3787.826	3500.451	316.263	598.697	288.969	852.555	3876.519	343.547	7239.908	218	0.902	906.693	586.381
19067.727	20031.862	17349.722	24317.308	22535.79	30078.145	21265.429	28369.384	898.91	902.52	428.133	521.81	847.032	1384.413	297.492	10363.653	200.172	231.711	176.388	2905.273	689.353	593.077	137.001	2061.487	7151.97	315.927	1082.024	285.102	13545.306	810.864	412.437	4436.208	203	0.858	1011.599	584.589
23664.232	25372.658	20462.9	30135.662	26662.592	36861.086	25445.552	36838.412	1122.861	654.157	512.517	1335.368	5621.908	2624.985	494.788	9661.481	224.855	243.231	145.176	2084.302	6071.216	730.76	134.144	3818.207	5464.063	332.041	380.627	302.421	1753.773	3624.6	333.1	6743.416	240	0.849	1026.808	586.758
14867.852	15723.213	13962.222	19345.256	18001.71	24417.529	17436.583	23018.093	872.504	359.979	421.285	333.446	356.086	735.44	236.289	12334.722	185.194	210.749	196.691	943.603	206.244	531.009	129.869	1666.277	4926.824	347.375	394.279	288.938	8746.329	330.52	375.383	3735.011	192	0.894	962.312	588.307
10001.869	11470.333	7455.188	12522.424	9359.279	15144.741	8794.428	14011.755	1266.514	444.643	564.805	538.53	374.054	569.686	332.067	11209.31	331.005	285.881	205.873	11231.439	158.939	394.885	163.628	2949.685	10916.419	318.374	361.315	316.161	7721.537	717.059	461.882	6955.196	99	0.99	600.51	586.944
13511.522	14542.853	10730.84	17605.879	14424.003	21516.03	13812.593	19820.342	809.355	392.009	356.435	474.078	356.629	1009.696	280.834	7095.468	250.668	327.695	208.124	5464.612	124.179	351.93	175.09	2309.586	5445.715	295.235	375.874	294.799	6240.174	361.058	291.728	5576.37	177	0.814	674.568	587.421
11412.069	12388.685	10601.218	15283.922	13404.407	19422.941	12608.712	17350.169	870.308	349.432	380.861	354.506	357.888	898.672	240.701	9856.734	182.889	220.684	231.167	4691.202	231.135	603.622	137.284	1623.928	5965.549	349.88	393.314	279.87	11711.93	447.2	530.583	4268.9	113	0.981	997.181	587.465
15398.534	17072.808	12050.301	18592.642	15082.433	22482.062	14607.278	22717.774	1059.689	529.713	591.798	693.067	435.575	719.577	363.995	7578.233	307.746	299.254	199.335	6872.491	128.567	260.539	169.197	4136.709	8193.898	300.869	347.79	294.466	2231.95	508.981	267.116	7930.22	176	0.949	648.557	589.75
16678.394	17658.511	16422.336	19069.615	22566.439	24087.048	21562.074	27622.837	928.096	462.996	594.024	482.579	516.967	1327.685	284.676	11538.564	237.29	231.94	196.089	8198.618	281.246	619.114	143.93	3217.32	4270.741	291.658	1299.538	291.031	10871.499	628.084	377.898	7047.256	120	1	865	588
14810.798	15975.792	13857.987	19161.15	18083.532	24971.347	17470.32	23497.603	764.925	371.942	411.339	326.666	379.442	715.452	238.651	9462.056	175.76	178.328	184.792	1034.748	206.502	385.015	122.467	1720.35	3102.783	336.073	345.43	281.437	8299.101	340.663	354.085	4291.894	146	0.936	970.603	590.493
12065.621	12855.809	11120.952	15626.381	14587.331	20510.83	13982.3	19163.556	1040.809	411.511	419.457	402.594	402.254	782.725	257.364	11784.892	196.494	214.947	227.807	13883.861	217.554	794.113	139.237	2029.294	4569.403	313.117	391.431	314.856	13255.965	390.585	380.328	4654.854	134	0.968	985.515	589.843
18801.541	19873.689	15941.671	21512.484	20125.758	27453.974	19706.27	25902.745	1296.726	590.366	479.889	410.923	429.552	926.564	314.409	12755.42	433.773	478.301	413.677	4834.382	168.816	1699.704	215.368	5028.935	7075.962	307.528	651.028	308.756	8863.562	354.829	505.404	7885.774	120	0.969	696.45	589.883
18180.443	18642.553	14181.14	21453.908	18798.517	26938.633	17352.313	23913.159	934.845	371.967	343.559	379.372	362.903	935.868	279.433	10511.502	343.387	435.284	363.359	4818.08	145.119	901.041	191.474	2333.886	11450.383	277.952	419.94	291.386	6928.655	460.963	370.22	5643.982	112	0.96	707.312	591.188
21438.694	23084.368	18897.167	27258.547	25055.842	33818.896	23021.757	33240.955	1160.451	628.609	507.283	1287.184	5413.949	2437.007	444.451	11904.422	222.785	242.476	144.821	2123.552	5799.174	659.707	140.992	3448.621	5273.079	341.123	368.606	292.805	2427.007	3262.034	445.067	6206.372	215	0.882	1015.114	593.691
16807.407	18188.966	14146.545	19698.672	17874.209	24482.371	18403.069	24880.507	849.57	375.419	357.259	424.741	339.146	954.236	281.476	10134.938	263.891	331.638	281.668	7064.357	142.866	445.743	185.592	2485.191	4635.197	285.006	568.909	301.996	12267.332	385.518	360.336	5766.389	157	0.98	685.385	594.271
18163.138	19469.253	17310.727	22122.726	22320.605	31984.632	19729.049	27456.211	805.02	446.641	479.542	766.226	3325.667	2106.13	305.137	10993.143	234.047	242.083	172.693	1444.457	1436.737	420.002	146.399	2246.046	4481.04	291.565	285.986	281.197	3161.026	2012.062	360.081	5208.36	116	0.965	837.353	594.862
17002.102	17672.168	17101.04	21290.787	20606.73	25838.288	18033.041	23259.654	800.272	386.558	518.397	384.392	483.462	1046.287	271.605	15927.095	223.697	228.747	266.606	2149.895	278.717	1965.774	143.739	2236.731	6300.383	291.87	665.382	279.989	12599.05	899.308	379.205	4981.195	136	0.967	852.949	593.912
32061.572	35391.529	23801.493	44324.338	25673.01	48508.717	21948.725	36393.574	1529.837	711.76	625.04	2136.523	14663.858	1097.999	489.148	11681.396	348.469	414.494	194.344	3720.819	24533.534	1036.465	163.4	3721.174	21549.43	400.222	458.704	292.293	154.346	7937.414	301.358	4903.656	120	0.929	1203.158	594.575
12407.265	13478.508	12329.591	16621.866	15934.833	19681.534	13892.376	18993.169	1030.416	418.362	483.263	620.379	1387.85	1016.463	276.339	11757.821	205.875	188.196	231.817	3775.287	891.922	412.093	139.072	2246.403	5317.092	339.463	357.306	277.981	14286.662	1029.65	394.05	5267.398	136	0.956	953.963	596.529
25758.642	27587.86	24698.745	28446.952	31133.273	33494.243	28141.945	34895.782	1565.358	522.309	680.266	574.578	765.803	1507.854	307.452	16984.313	257.43	304.665	209.13	7924.847	436.139	548.893	154.859	3188.869	8223.841	295.117	1568.146	288.032	22497.049	1009.01	425.506	7178.879	221	0.914	863.609	600.541
21538.445	24114.724	16376.114	30469.242	18941.211	33916.837	16116.44	28158.125	1326.467	646.161	571.951	1717.692	15879.376	1072.625	495.674	13900.006	250.402	320.861	183.04	3816.976	28507.067	886.154	153.016	3938.084	8364.168	380.874	487.859	298.862	173.505	7810.623	290.935	5096.208	252	0.777	1187.861	600.742
11322.787	12188.597	10595.384	14203.591	13536.481	17987.661	13065.499	17984.695	842.258	382.847	423.155	383.21	397.962	861.714	255.184	11191.185	185.213	174.83	204.894	3735.842	218.253	497.526	138.139	2050.503	3586.642	307.578	378.784	303.103	11685.655	658.593	497.779	5193.727	121	0.977	985.616	598.037
27102.681	30683.563	19760.626	37664.767	21932.154	40648.173	18393.733	32300.486	2918.817	794.837	677.869	2084.659	16290.448	995.68	511.076	12052.921	310.49	349.03	191.202	4084.106	24521.769	919.004	164.553	4118.815	10931.508	372.754	436.904	293.853	308.243	8195.545	305.07	5042.08	163	0.849	1212.518	599.966
19189.04	21039.885	20075.672	23484.198	24230.484	28044.624	21911.985	28129.014	2941.991	407.508	629.136	705.422	2461.968	1273.485	320.611	13140.788	254.119	254.296	198.396	2062.279	1893.407	438.417	141.527	2481.053	6833.172	286.313	483.647	277.819	8127.036	1802.677	383.312	5609.076	135	0.96	888.693	599.493
30013.21	30178.184	27523.056	34454.309	33929.138	39512.238	28787.355	38214.312	1180.477	701.628	662.651	1323.644	7007.957	4886.944	428.769	17638.258	261.455	302.038	214.637	2789.474	4325.309	540.165	146.352	3322.07	10337.492	327.776	387.598	285.862	3493.56	4217.936	343.197	6623.414	238	0.849	922.387	601.172
17000.486	17914.084	15248.332	19944.171	20136.391	25234.742	19095.831	25932.945	1073.287	527.251	525.328	465.091	816.178	1216.447	282.184	12697.703	235.887	219.456	223.659	2788.558	447.22	511.978	134.77	2578.588	7489.805	345.427	485.414	290.25	16871.759	907.708	832.757	6085.232	168	0.975	962.702	600.357
27420.447	28897.734	25149.418	35866.072	33901.443	44522.317	29618.272	39389.478	1413.056	592.583	531.321	1633.439	8009.662	3467.205	485.55	16739.761	259.117	279.067	194.286	3005.23	6702.113	762.191	140.776	3546.84	8338.696	352.975	348.263	295.793	2612.745	4651.171	388.887	6640.848	224	0.856	1005.737	601.174
13017.73	14132.876	11613.558	16892.649	14111.804	22626.6	13919.54	20798.148	884.576	1147.161	393.976	1187.94	8070.973	1955.542	416.022	16368.842	192.943	203.063	176.202	2490.959	7702.716	703.935	131.631	2836.119	3724.649	285.516	355.889	272.55	156.941	4222.363	310.133	4702.219	114	0.99	1027.395	599.632
12856.629	13755.518	11769.406	15207.05	14049.513	19199.762	13303.768	18458.038	924.477	377.273	422.146	488.208	723.954	823.125	240.008	10720.966	208.425	210.341	194.255	2819.639	293.592	471.035	128.558	1990.22	7613.301	324.411	459.986	274.971	18521.805	861.563	745.767	5018.641	109	0.976	973.307	600.821
17105.621	17684.928	13314.299	22588.529	18185.687	26933.317	16880.655	23170.147	806.43	337.544	356.941	333.216	373.289	1078.121	281.477	12671.272	253.227	355.138	387.626	2512.083	253.361	515.669	184.954	2432.81	5134.034	283.18	463.488	290.888	8882.052	496.68	453.99	4856.566	142	0.971	710.958	601.873
20284.92	20933.946	19492.444	24505.117	26000.132	30592.651	24058.367	29954.917	955.175	426.407	643.983	500.844	560.559	1412.507	300.455	13338.892	228.136	255.801	200.399	3318.646	336.893	526.692	145.371	2645.331	7641.895	289.043	650.594	284.998	17364.278	1822.714	441.639	6234.127	119	1	854.752	600.752
18367.595	19522.646	19319.911	26618.826	25893.335	31624.197	22967.67	29439.96	846.373	438.758	582.572	995.727	5329.769	2609.015	345.664	14688.84	198.359	236.714	208.055	1487.009	2877.255	433.915	139.159	2341.451	6478.286	310.824	307.91	295.094	1904.651	3003.426	355.729	4700.758	227	0.788	906.104	602.214
37560.817	37486.878	34179.654	42994.535	42899.654	50294.666	38609.687	48180.08	1216.871	634.586	620.934	1432.528	9213.172	4875.798	467.437	19332.597	280.791	359.652	216.063	2385.143	5300.964	631.907	142.866	3083.476	13531.989	356.151	432.452	284.526	816.115	4991.294	300.937	6267.197	156	0.786	931.513	604.506
21587.302	24022.424	16585.455	29985.998	19484.411	34205.902	15904.438	25554.154	1227.083	581.04	533.193	1541.397	15255.443	994.381	469.321	19960.235	242.918	290.075	184.854	4383.057	30565.186	865.36	132.532	3372.334	8611.463	405.066	425.868	299.091	201.409	7154.527	264.049	4474.281	143	0.81	1177.122	605.318
21716.999	22685.706	17230.787	21916.71	20375.199	26269.992	18638.936	24878.077	1245.33	538.708	483.765	407.228	420.076	1027.969	323.765	13334.967	376.617	428.578	379.087	4233.505	165.514	1670.702	218.763	4259.405	7665.159	313.43	552.867	302.042	8134.867	413.274	455.543	7597.712	161	0.912	704.637	605.519
14270.215	15378.215	13280.586	21925.795	17348.185	24017.506	13688.196	19148.032	692.081	362.704	309.379	481.726	2858.095	825.775	290.887	13927.951	278.846	369.967	403.763	2122.911	1034.383	820.173	171.644	2002.584	7048.907	277.704	361.077	282.975	4654.304	2010.101	353.221	3971.893	156	0.915	719.686	605.103
36821.919	37491.83	33655.87	41746.554	41785.371	48645.891	38160.105	49290.583	1669.257	662.913	700.143	1500.981	6797.002	4003.636	502.967	19091.144	307.542	330.478	268.382	3051.536	5941.79	675.09	144.677	4634.139	12046.673	358.554	435.551	290.239	4656.704	4672.466	383.454	9310.768	239	0.862	941.579	609.441
18735.837	20135.829	18417.738	23725.613	23920.688	31262.011	22522.451	29520.112	831.388	539.405	584.896	951.997	5520.044	2377.82	360.135	13841.163	224.99	244.398	179.298	1268.678	2555.845	475.328	133.121	2396.321	6691.279	287.945	320.288	279.852	1664.732	2752.854	295.655	5056.216	450	0.644	882.236	610.573
12039.018	12839.927	11614.177	15487.448	15437.447	20207.691	14478.701	19005.328	764.478	366.855	460.306	392.268	839.666	750.629	246.628	11794.877	202.665	227.483	209.44	2320.798	578.12	406.544	122.323	1754.672	6179.355	335.332	385.617	288.478	13312.271	909.086	843.947	4288.621	128	0.963	958.367	607.875
21555.828	23681.86	16541.156	28493.256	19159.614	32579.923	15826.791	26359.257	1396.833	608.696	555.108	1392.874	12967.676	999.482	459.404	21647.776	265.631	311.055	188.016	3460.544	23025.694	615.243	133.562	3870.471	10458.32	349.372	593.512	284.003	202.593	7267.468	304.563	5670.138	111	0.964	1160.149	610.203
35254.622	36612.485	31498.924	39888.547	37016.597	39281.314	30056.894	42760.544	1306.622	628.992	516.349	1610.187	9525.212	3280.597	513.132	23326.482	307.03	355.108	202.631	2502.564	5963.305	684.744	141.234	3332.11	15084.167	357.439	344.501	289.488	782.708	4605.065	362.141	6207.945	164	0.928	1002.415	611.488
31037.361	32687.074	28310.529	33583.213	32004.001	38965.252	26430.135	33850.794	1774.821	659.679	623.937	1017.918	3827.405	2333.499	345.825	14163.394	294.803	333.881	179.677	2783.151	1847.644	518.459	138.778	2704.883	14156.232	337.613	447.567	275.796	6348.045	1969.017	327.175	6776.503	101	0.977	866.351	610.104
27399.376	27793.398	24479.773	28201.944	28781.204	32960.394	27330.484	35191.675	1110.118	565.614	611.063	1011.212	6873.254	2114.366	378.166	13266.876	233.83	284.181	216.17	1092.986	3549.25	444.409	134.556	2882.624	8066.312	335.541	345.727	278.11	995.119	3821.594	352.309	5280.551	157	0.911	919.105	612.914
19102.3	19742.998	17405.461	22875.513	21415.362	26080.25	18744.267	24025.624	1005.94	397.786	455.172	439.362	444.497	1096.309	265.11	13984.65	233.014	261.426	304.592	6588.233	298.431	506.277	136.521	2028.958	12683.05	355.748	529.776	271.956	20171.375	722.069	557.77	4774.143	183	0.909	980.117	614.598
12377.402	13987.417	9829.107	18533.129	14082.303	23282.664	12910.775	19761.776	1198.436	598.029	469.022	561.925	404.546	1483.787	337.609	8804.163	294.031	333.221	273.567	11571.22	156.477	564.34	176.603	3628.777	5099.894	305.856	405.32	292.812	6271.197	378.012	366.648	7884.392	107	0.989	651.201	612.836
21360.221	22835.713	16801.611	26867.618	23035.297	29645.567	19048.98	26313.662	841.766	396.526	332.659	646.13	4572.046	1224.834	341.771	12568.699	282.175	403.445	260.182	1279.585	1899.856	384.927	164.122	2378.98	5437.591	280.68	242.817	271.176	806.266	2786.861	355.863	4677.249	314	0.799	722.465	620.398
15829.065	17393.955	11998.138	21079.951	13404.522	22902.694	10993.683	17014.783	1303.911	578.488	520.445	657.068	1404.65	744.483	383.692	12751.607	313.91	324.289	234.439	7541.613	1632.718	599.581	165.992	2805.275	19715.118	295.448	536.093	287.167	11480.832	877.392	305.84	5005.392	106	0.993	1199.67	613.726
24111.776	25868.791	23230.002	30490.655	27392.586	34462.068	16387.625	21350.752	874.6	633.439	494.773	886.774	4025.872	3942.193	321.349	13512.986	240.828	310.627	196.756	1772.021	1679.714	539.75	143.995	1868.578	7812.441	293.926	545.317	273.126	4073.123	3043.044	357.987	4090.366	235	0.8	833.253	620.555
13931.723	15147.586	13105.331	16901.654	18122.027	22737.445	16334.576	21838.02	896.815	424.703	575.08	388.56	578.254	1316.713	272.802	13911.582	200.837	207.617	244.885	2914.573	316.685	472.638	111.986	2418.812	5390.284	320.235	456.987	269.497	15873.676	1094.704	737.211	6319.996	120	0.969	965.45	614.825
19052.862	20896.542	18525.716	26989.686	24730.456	28008.884	18535.078	25155.962	818.74	543.181	391.314	938.136	5077.185	3001.647	326.661	10989.926	223.47	300.524	178.807	1463.986	1708.135	468.68	152.271	1747.942	5919.286	295.719	303.248	264.905	1697.49	1979.494	323.256	3738.772	331	0.668	800.73	622.134
11895.22	13072.121	9020.112	14155.383	12751.137	21058.951	11433.771	18389.85	1524.775	620.849	515.974	1426.603	12064.274	936.601	381.388	20251.007	224.497	225.13	179.023	4893.33	30221.207	664.462	142.803	2828.971	4117.745	372.546	657.059	304.443	253.229	5542.968	312.453	4206.878	112	0.973	1112.143	618.643
15609.814	17537.517	12507.108	21026.697	16891.218	25943.871	16465.633	24520.717	1106.354	487.55	464.176	572.924	399.552	655.051	330.429	7306.553	260.666	314.643	172.666	5482.911	136.723	347.538	172.817	3388.769	5773.969	297.042	341.884	298.559	4937.318	447.424	516.882	7478.66	260	0.829	668.623	620.662
12867.891	14231.11	10891.641	18141.916	15338.07	22304.224	14979.467	21390.819	962.285	449.076	389.31	486.424	380.125	879.33	314.68	7432.553	316.484	289.691	240.619	4402.535	143.181	1604.56	182.387	3859.792	5872.594	297.156	427.591	284.341	5887.626	399.299	417.912	7029.754	228	0.836	704.535	620.083
16171.747	17392.898	15844.792	20756.962	21666.196	26896.156	20001.079	24282.232	736.892	343.664	437.698	336.655	589.314	704.072	240.544	11859.51	200.067	192.132	327.282	1630.32	310.664	888.24	112.997	2192.471	6359.908	310.325	650.322	277.582	7268.634	583.659	527.429	4464.266	121	0.977	956.839	619.045
23356.532	24609.465	22312.913	27314.454	29740.246	32547.433	28600.142	35400.4	1133.342	504.179	556.868	467.407	499.288	1473.407	311.549	11116.466	217.281	259.376	220.916	9599.26	237.912	597.768	128.564	3105.204	7122.342	310.963	671.408	279.896	13451.476	749.364	427.29	7065.786	403	0.752	970.314	628.654
21188.787	22573.614	14684.583	24520.458	15401.011	23625.495	11487.376	18890.003	1376.39	604.62	525.149	892.53	732.272	692.52	351.831	20195.37	353.356	355.258	284.577	4713.98	799.125	712.303	165.462	2668.529	22401.168	333.175	769.577	297.657	18472.272	777.152	312.193	4076.792	192	0.894	1203.297	622.339
8601.22	10113.921	6656.815	11248.219	8573.338	14262.433	8755.834	13871.172	1040.15	478.032	485.284	469.204	358.099	671.853	340.682	11254.173	259.979	266.971	191.19	4452.345	160.152	294.028	172.022	3453.583	4331.155	336.812	284.701	273.15	7164.199	721.148	487.573	8357.109	134	0.827	646.045	622.172
17236.007	18643.435	17345.681	21672.489	25218.679	28048.492	23850.89	30701.098	760.348	402.16	482.519	545.152	1628.902	1573.611	294.745	12591.012	211.22	219.91	227.091	4257.495	1449.734	558.039	120.957	2877.689	5505.159	335.657	437.586	286.317	15458.653	1453.794	411.264	6346.035	121	0.937	944.409	621.45
14954.701	17405.584	15578.692	20564.561	21510.357	27825.278	15348.7	20093.241	721.888	420.25	435.453	492.886	1209.751	1222.701	262.279	13003.268	234.793	269.136	292.271	2100.397	514.724	755.652	168.353	1850.503	4851.472	301.778	659.699	253.136	11375.19	840.655	413.522	4486.837	111	0.964	819.311	621.041
35948.311	37177.707	34203.812	42045.688	42884.96	46765.398	40375.661	50734.614	1038.75	583.906	640.702	1171.597	5900.702	3969.422	451.959	8743.593	234.065	254.552	159.54	1289.822	2966.722	469.055	134.09	3585.71	6657.374	330.799	350.8	288.529	1436.437	4026.852	327.398	7110.569	164	0.906	926.555	623.677
11324.125	13095.678	8844.45	16071.148	12721.946	19843	12515.31	20536.376	920.609	517.167	480.896	550.685	400.2	576.415	358.291	6294.578	262.212	211.64	139.335	3142.831	117.591	320.088	160.688	4209.916	3615.347	295.472	301.31	299.522	1077.222	342.442	331.736	7772.721	112	0.973	687.312	624.589
19671.189	20516.455	19282.769	23518.967	24898.154	29629.976	23669.612	29131.302	980.074	459.382	547.879	360.358	440.511	826.367	276.965	11194.808	242.186	214.472	363.198	1825.852	245.091	1339.695	123.588	3795.535	8058.547	324.029	522.094	278.101	10062.12	617.44	577.636	7220.168	155	0.909	955.003	624.629
19663.729	21178.012	17235.991	26806.015	21217.986	32720.678	18165.534	25991.213	883.131	444.206	422.455	1008.551	11087.605	1354.876	401.83	17744.319	190.022	208.931	203.08	1979.589	12499.639	471.727	145.193	2732.887	6760.3	333.322	392.346	291.444	834.792	4540.374	305.927	4642.143	170	0.929	1097.3	626.076
23287.769	24925.098	19766.41	30624.394	24076.778	34129.437	15895.905	24280.845	1526.546	558.575	512.51	1061.665	9673.732	1254.505	356.674	19742.853	250.818	291.514	194.288	2738.113	16625.088	736.012	143.731	2570.299	10554.926	386.499	446.699	304.769	438.144	3857.65	305.888	4087.879	108	0.967	1105.083	624.139
20837.892	22498.953	16615.892	26140.997	20618.561	25253.648	12737.645	19428.916	1436.37	572.485	486.27	1205.58	7030.099	770.824	304.113	17071.145	270.338	319.513	312.217	12065.758	6567.893	555.38	141.887	2223.906	14689.711	303.687	456.289	293.369	18320.394	2123.557	363.758	3916.836	219	0.83	1155.769	626.674
22334.361	23754.344	13839.306	27918.4	23927.195	32848.227	19304.978	26328.102	898.546	411.685	305.724	680.997	4318.223	1488.119	306.404	9986.204	284.322	404.755	207.062	1391.383	1842.733	497.494	158.889	2326.201	4838.445	268.096	268.888	260.377	1109.904	2769.849	312.964	4639.937	480	0.624	736.675	633.519
30600.654	31213.213	29407.08	36723.572	36359.589	42693.364	34501.452	43957.496	1076.967	580.686	665.346	1314.615	8292.369	3835.419	473.892	9608.368	224.455	248.234	177.893	1240.456	3922.721	591.302	130.478	3487.043	5827.796	333.804	349.328	274.742	336.446	5178.981	316.933	6617.715	103	0.996	919.558	625.617
17155.349	18932.794	16620.099	21209.636	22635.145	26727.922	20698.605	26746.971	994.574	527.457	482.392	519.926	1065.573	1299.899	320.716	12736.317	278.167	257.352	249.645	1729.086	499.89	1523.183	172.866	4371.452	5340.902	315.255	1234.386	258.382	6328.846	714.244	314.725	7764.686	110	0.998	813.145	626.627
23623.555	24210.317	22490.922	27419.397	29190.634	34636.267	28174.805	35581.676	979.502	468.896	554.919	368.444	551.284	967.278	276.864	13137.777	252.203	237.524	254.37	2294.885	295.279	1009.738	129.144	3847.119	8885.386	328.309	551.934	296.444	16460.933	587.667	482.741	7443.322	116	0.965	947.319	626.828
21454.944	23111.241	18510.435	27599.061	22231.543	30120.882	17354.664	24348.149	1257.442	540.507	471.023	1271.644	8879.71	1378.16	421.06	17190.864	219.305	298.8	191.074	2797.305	12648.324	655.479	138.696	2701.8	8580.2	385.126	405.811	306.55	517.832	3972.792	298.229	4392.113	206	0.803	1084.806	629.709
24637.388	27017.04	24133.478	31997.766	30382.659	39668.723	28989.855	38241.288	822.713	567.603	454.342	867.802	4414.812	4597.203	411.72	10092.106	247.955	266.09	162.675	1147.365	1532.11	628.302	155.163	2594.782	6680.045	307.751	353.775	255.635	1485.042	2941.109	309.314	5728.077	487	0.65	815.909	635.282
24342.495	23337.95	20954.44	28402.842	26847.075	35090.183	25347.695	33907.881	784.654	624.676	396.738	675.622	3432.475	2988.893	347.843	10086.432	256.703	262.348	194.098	1215.108	1043.587	744.794	179.912	3214.205	8501.23	281.253	328.288	259.161	3205.083	2164.522	351.182	6251.049	232	0.783	785.556	633.659
19036.96	20478.027	18533.882	22760.739	24565.713	28026.5	23122.556	30512.889	914.244	428.183	527.799	606.687	1681.428	1338.57	312.847	9705.076	210.289	258.039	197.495	3602.212	1182.888	537.294	131.699	2639.431	6538.29	320.159	496.281	286.888	10346.458	1305.127	417.413	5766.965	183	0.76	930.631	631.462
20440.531	21832.716	16654.034	26493.717	20267.323	23754.382	11983.02	17885.659	1097.729	511.648	445.872	760.697	2222.822	611.061	267.288	16156.849	246.699	348.982	272.238	8763.946	3319.141	561.689	138.06	2021.853	10752.934	296.31	370.942	288.568	23288.411	535.687	402.762	3951.074	215	0.773	1139.435	630.807
11766.341	13413.655	9547.761	15936.676	13457.566	20562.619	13452.66	20684.334	1101.048	436.997	447.917	535.255	377.929	870.996	314.797	5924.406	272.081	291.402	164.314	4025.246	127.976	326.522	170.532	3315.628	4899.586	293.407	317.964	269.757	2973.147	541.166	402.182	6791.044	109	0.946	707.812	630.959
15431.94	17312.476	14635.549	19765.68	20226.481	25248.341	18739.302	25303.273	812.767	396.736	404.2	407.494	874.277	1402.059	286.389	11190.853	252.181	253.961	164.536	1778	431.469	632.826	160.419	2514.635	9490.251	287.541	2075.17	255.843	6805.288	592.786	327.179	5721.652	110	0.985	805.282	630.682
20156.607	21509.17	19702.547	25121.689	26021.253	32660.675	25454.787	34069.09	988.66	547.863	645.247	1203.251	6951.126	4553.622	431.509	10266.931	209.449	227.665	187.316	1456.429	3601.796	580.28	124.722	3203.097	4732.251	320.746	326.23	283.527	710.018	4612.385	311.148	6160.151	204	0.881	911.206	633.529
23094.02	24079.36	22001.19	27313.583	28591.168	32630.262	26786.186	33963.419	918.176	411.313	501.642	437.06	467.697	1212.133	255.804	12212.16	216.895	253.685	245.934	3088.903	241.092	652.002	127.627	2301.177	7459.541	313.421	626.472	280.919	20877.35	354.302	345.865	5210.373	207	0.894	941.452	634.418
27467.458	29351.281	23948.891	34261.364	29657.394	38535.574	25913.87	37113.922	1561.211	605.305	523.909	1338.191	7919.944	1767.805	461.101	14821.652	222.242	273.961	200.297	2540.858	13094.756	596.562	136.292	3632.184	6346.894	360.004	412.156	305.226	1473.47	4254.664	268.722	6164.096	180	0.938	1070.039	634.578
22471.803	26065.742	23305.64	29171.197	28878.59	40633.646	27131.546	36669.891	751.949	589.443	363.203	529.472	4285.582	3114.384	338.097	10648.854	277.667	289.291	203.731	1593.344	1496.162	611.472	174.596	2199.267	7683.171	275.12	299.76	237.955	806.983	2636.43	315.614	4773.199	267	0.83	773.991	635.204
16562.184	17712.105	16308.62	19680.471	22496.826	24373.986	22105.341	27102.327	806.246	392.549	462.311	378.395	408.813	1150.425	259.607	11502.871	178.726	202.502	261.849	7260.785	232.12	565.061	121.627	2295.555	4216.873	308.74	612.841	268.37	14168.965	371.438	375.751	5191.275	237	0.869	953.179	638.985
12188.875	13565.205	9656.948	17469.309	13799.932	21802.505	13468.256	20552.016	928.63	417	435.773	531.902	372.629	880.355	309.308	5826.331	291.015	299.759	158.874	4621.4	129.918	325.639	174.033	3090.062	7481.675	302.347	397.449	278.019	2917.403	499.144	378.629	6507.398	171	0.87	711.5	638.471
30897.191	33119.38	27768.048	40369.843	35271.752	46850.855	32196.887	44435.098	1312.234	614.88	521.424	1504.976	7547.914	2130.299	498.433	12985.667	226.05	318.574	152.695	2504.664	12662.254	678.192	136.813	3795.085	7433.422	376.855	397.191	292.932	1116.729	4607.669	287.066	6494.346	158	0.961	1061.278	637.12
29575.501	31454.101	26879.242	37300.886	33325.692	43635.517	31313.512	43219.436	1311.163	625.009	539.567	1558.533	7821.933	2681.902	525.944	10782.921	235.262	279.933	158.565	2361.741	7518.542	656.266	138.646	4150.753	6783.569	332.989	372.45	286.095	532.146	5269.424	341.821	7286.67	323	0.797	1040.754	639.141
33706.713	35898.746	30388.531	42951.641	37943.773	49065.638	34461.122	47126.99	1236.195	629.26	529.647	1587.184	7796.98	2598.706	517.268	10429.222	234.117	309.048	144.063	2337.318	8140.133	662.83	136.795	3985.073	7877.288	358.891	408.944	291.093	733.417	5284.132	347.073	7080.128	149	0.955	1053.238	638.554
21709.879	23197.11	18839.66	25990.06	24258.492	28584.69	18997.539	26736.471	1073.615	455.293	416.474	817.46	3060.58	942.557	308.649	16882.333	191.853	257.981	209.156	3145.86	2608.323	576.119	134.251	2413.438	7186.446	285.586	410.627	302.367	13931.316	1386.139	294.45	4992.814	227	0.826	1090.659	639.059
24104.823	26006.836	20475.101	32202.612	26979.283	37605.357	23738.828	33002.274	1181.392	1562.891	484.51	605.242	583.169	3103.209	316.923	17734.138	238.57	394.349	342.896	2663.399	403.196	780.287	173.02	2810.191	9685.55	297.208	349.412	274.725	24165.645	517.471	363.341	5194.332	121	0.989	1150.632	637.178
9205.031	10012.619	6979.347	12256.518	8947.327	14714.748	7706.688	11093.557	897.557	344.703	322.203	326.72	307.207	428.476	250.36	9587.417	245.891	335.687	266.95	2689.276	134.961	571.23	173.517	1718.348	4178.442	328.24	276.383	275.649	3831.97	351.61	411.512	4753.94	105	0.984	656.843	637.729
16829.087	20170.413	17361.722	20496.064	19407.219	30966.04	18955.394	25803.611	840.467	380.46	350.562	333.699	4021.986	1403.97	299.674	10169.453	277.274	258.349	200.803	5659.141	2026.118	603.568	155.792	2011.641	3447.564	252.442	285.123	243.097	1779.478	2535.613	306.512	4275.154	174	0.916	762.534	640.563
26866.564	28601.542	26260.405	33930.154	33719.725	40941.919	32957.937	41328.126	1004.375	514.588	590.2	1016.022	4678.62	4858.494	413.304	8628.077	220.585	263.157	175.603	1076.98	2311.895	552.762	129.038	3149.324	4731.019	309.017	310.655	284.673	1330.317	3289.902	305.603	6489.022	365	0.789	898.588	644.903
20970.767	22527.677	20536.313	25483.916	28321.824	31507.382	28346.531	35316.314	967.508	859.716	507.997	435.562	445.791	1702.663	302.384	9652.253	187.892	231.475	223.763	4339.882	222.904	652.143	131.169	2798.048	6356.12	297.024	587.123	263.563	13127.283	887.597	500.543	6475.044	220	0.902	977.014	640.809
23960.932	24861.619	23084.464	30033.2	29980.807	34591.178	29215.203	38128.686	1189.035	659.857	534.605	1012.47	1715.798	5299.11	438.485	9398.82	219.356	227.684	230.298	2298.251	1410.692	645.974	133.029	3864.268	7712.984	321.361	473.707	277.849	12414.1	1513.205	336.084	8284.648	123	0.964	989.028	639.695
22694.638	24320.853	19861.268	27950.164	25146.445	32259.827	23123.609	31390.333	1161.849	538.2	467.583	539.549	500.416	930.768	296.966	13393.199	241.133	277.896	257.489	8455.642	327.437	861.148	143.203	2603.098	8652.736	294.399	568.793	294.49	18959.346	509.446	349.914	5118.987	303	0.807	1121.586	645.058
18507.336	19733.288	13821.35	20495.872	16737.342	24271.164	16247.669	23210.364	960.819	427.206	374.263	426.489	500.668	857.068	306.172	7375.525	283.423	364.386	227.071	6048.131	253.813	483.554	186.476	2761.244	4309.778	288.817	567.769	260.656	9074.701	575.747	367.148	6119.932	137	0.963	721.631	641.033
28815.905	30657.113	27169.349	35554.95	34973.862	42341.624	33300.542	43673.927	1090.024	553.042	482.49	1325.197	5560.866	2967.574	442.03	12671.239	200.675	259.221	188.882	1896.012	4577.587	655.737	133.167	3354.872	5694.286	330.196	325.177	274.898	1769.143	3447.535	342.664	6477.039	227	0.85	1014.557	643.434
21880.283	23163.797	19539.406	27043.814	24641.135	31136.513	22665.181	30622.504	1181.632	561.276	405.528	566.651	984.701	1282.761	308.389	11531.918	195.162	283.905	205.107	7918.761	1145.748	596.164	134.4	2521.488	7647.809	289.257	587.22	298.494	14027.528	743.352	298.611	5359.146	368	0.732	1077.188	649.524
20634.768	22370.233	17521.634	25413.633	23316.199	29677.271	19735.006	29248.496	1070.791	440.761	445.943	539.525	791.21	905.431	276.472	15628.589	206.014	288.13	211.109	2859.726	507.885	745.491	129.908	2426.615	9273.594	288.821	460.16	293.683	28806.929	957.534	672.249	5275.857	152	0.974	1099.796	641.967
21544.971	22998.029	18914.452	27750.238	23249.582	31171.209	19857.58	27794.64	1724.386	698.494	544.015	512.974	570.856	664.467	297.632	16591.356	337.215	296.487	311.519	4774.758	371.178	1906.168	157.543	2449.426	14589.574	302.622	699.126	302.122	20380.037	371.302	333.651	4152.161	179	0.942	1112.047	642.573
22161.904	23562.463	18990.294	26623.969	23462.584	31418.698	21654.937	30444.593	1329.801	584.771	485.777	600.288	563.122	900.833	313.273	16102.928	250.448	285.863	312.16	5837.148	366.019	826.391	166.544	2874.242	8569.66	286.024	503.193	287.389	24104.806	631.173	389.705	5607.766	120	0.969	1130.5	640.725
10182.762	11601.365	7925.563	14198.455	11146.629	17948.499	10857.299	17314.628	1016.644	523.166	444.386	514.188	364.233	450.677	345.763	6784.69	266.488	259.667	170.203	4931.922	134.526	702.281	167.129	3934.449	2279.932	300.827	296.537	283.977	2356.491	299.077	377.222	7407.101	96	1	686.229	642.521
17855.847	19037.898	17391.398	21901.793	23810.33	27988.52	22956.37	29421.573	786.923	390.493	491.314	454.561	508.786	1429.962	271.894	9430.465	187.471	191.956	200.763	5814.459	321.251	560.768	122.45	2340.096	4033.513	305.083	460.907	281.304	12560.747	576.363	480.701	5573.583	209	0.839	940.763	644.778
18642.941	19875.127	18337.02	23108.703	25195.909	28050.49	25233.19	32077.67	1005.964	472.478	475.033	415.688	507.685	1158.154	297.802	9897.435	174.429	191.233	197.124	5281.133	237.821	568.901	140.251	2776.977	4043.77	295.728	492.299	270.589	9714.37	567.402	397.143	6295.399	197	0.889	965.673	644.048
26762.185	28227.438	24751	33248.709	31621.595	39997.087	30061.351	39914.305	915.345	497.293	453.515	1057.191	4444.045	1518.948	398.628	11369.104	191.393	235.544	179.722	2627.714	3729.842	558.274	131.892	3246.712	5637.432	287.015	330.206	279.229	5332.007	3147.336	315.709	6322.834	188	0.868	1026.691	646.447
31981.362	33448.021	28261.334	39895.655	34656.854	42939.238	31451.529	41834.333	1286.931	956.401	531.156	602.945	548.199	1687.534	355.077	14078.966	258.03	382.523	348.365	2976.921	342.889	1082.682	155.805	3081.172	10027.256	293.995	379.974	285.776	21576.168	611.184	407.48	5990.158	209	0.931	1149.514	645.907
12690.685	13674.216	12551.776	15194.436	17785.815	19865.271	17773.918	22358.833	676.138	356.99	479.789	328.237	381.341	945.989	246.505	9571.233	165.813	159.341	185.763	2433.403	185.08	425.164	119.283	2495.537	2451.727	294.564	379.738	300.686	6594.584	423.778	516.187	5680.917	130	0.978	928.469	645.677
24831.064	27573.467	24348.05	32990.799	31062.086	40048.076	30241.289	40163.859	808.994	430.734	422.441	825.266	4010.278	3113.796	418.564	8328.875	244.964	246.378	165.235	1492.509	1369.941	487.929	163.122	2750.55	4631.655	293.341	298.883	264.719	1347.268	3072.561	325.552	6026.419	223	0.828	799.796	647.962
29028.768	31069.775	24494.627	33080.659	36859.818	34962.252	26274.117	36485.85	1369.348	687.08	536.942	632.186	713.849	1059.21	369.243	14742.96	243.378	335.279	317.344	5016.195	450.287	906.896	161.542	3585.388	9287.948	299.304	473.646	276.361	29491.52	965.014	366.862	6574.074	164	0.962	1159.47	647.488
21223.338	22555.187	20571.739	26061.826	27926.46	31791.323	27859.221	35224.34	964.541	481.315	452.111	498.931	554.294	2049.606	306.569	9820.518	167.359	175.272	241.232	6980.796	301.943	499.688	136.252	3022.691	2999.584	300.579	718.808	265.042	17966.451	679.214	416.546	6944.855	174	0.925	991.5	650
18870.98	20469.517	17157.589	22485.406	22393.391	26642.54	20534.495	28195.896	1266.226	472.017	421.165	732.84	1559.91	840.712	340.947	10896.527	201.282	274.091	219.05	2994.217	1604.18	729.807	138.321	2840.795	7787.596	293.294	370.175	285.834	19150.133	1191.557	355.406	5756.59	139	0.95	1063.975	647.011
13202.796	14864.455	10368.419	16125.483	13077.989	20343.976	13312.249	20513.582	1027.477	455.791	483.925	480.967	368.137	630.033	340.872	6025.095	348.242	295.658	172.269	3240.309	134.191	277.401	169.198	3683.763	13394.359	302.581	318.427	273.431	1364.39	373.461	431.653	7322.551	101	0.977	701.926	648.649
13565.655	17356.171	15473.792	21777.721	20351.515	27921.643	19510.609	26285.156	534.637	367.072	354.074	326.938	557.694	966.843	296.035	10101.556	185.613	227.047	248.566	6276.095	325.897	527.283	167.857	2494.199	3065.318	275.759	341.349	264.455	6588.503	565.81	342.049	5418.3	129	0.97	786.81	648.422
14359.215	15864.953	13182.425	18270.464	18310.568	22525.607	17405.517	24480.18	845.029	445.965	405.675	651.521	1483.845	1089.045	341.012	10800.429	165.314	212.134	164.78	2373.007	1728.202	506.843	128.858	2938.247	3537.692	278.849	1018.563	284.678	7210.159	1390.984	391.247	6050.019	123	0.993	1051.768	647.955
14016.263	15036.939	13760.542	18229.011	18710.259	24167.212	17688.109	22700.346	962.374	290.709	441.717	337.68	357.655	946.512	233.898	9677.128	196.489	214.499	173.244	1489.184	208.09	593.469	114.515	1678.51	7954.085	320.53	321.543	279.846	9149.24	589.496	623.081	4457.241	118	0.994	913.975	649.271
22774.843	24449.22	21981.382	27167.953	29286.701	32288.463	29168.875	36392.496	1044.999	461.921	484.996	668.499	1021.567	1537.18	320.37	10284.829	183.5	197.009	210.486	10082.641	847.993	486.079	132.472	3020.413	5223.805	290.114	932.871	281.268	10068.162	1108.245	347.469	6805.35	246	0.853	1000.593	650.984
18480.882	19548.23	16399.67	23346.663	21389.491	28116.526	20555.412	28230.919	1152.142	475.738	454.997	475.683	424.305	869.549	285.034	12964.295	223.721	262.212	270.467	11163.372	240.707	902.073	158.951	2498.627	7510.564	283.225	578.814	295.944	18489.686	486.977	418.18	5007.09	194	0.904	1094.649	652.026
10389.883	12123.79	8644.381	14525.709	11027.541	17802.018	9776.077	13626.925	1114.697	507.139	538.208	468.047	410.546	541.055	322.665	10200.954	321.282	325.147	206.472	2706.036	209.727	1030.399	173.87	2453.514	5259.811	338.059	466.01	291.49	20111.039	879.801	276.274	6321.145	117	0.973	643.355	650.056
18198.575	19022.363	17909.103	23047.241	23973.428	27974.808	24067.717	30379.215	853.217	447.824	454.59	416.579	408.471	1742.899	283.686	10569.244	162.261	172.789	225.109	9199.34	228.076	452.479	131.535	2853.099	2680.023	314.674	820.603	255.056	14893.425	415.044	417.842	6667.012	130	0.99	985.269	650.269
22847.823	25136.333	22486.428	31173.913	27823.844	38530.784	27408.474	37302.989	851.86	497.331	420.53	827.68	4818.311	2463.349	406.544	9069.693	243.87	258.958	179.33	892.51	1430.499	471.175	161.629	2707.041	3829.954	285.47	320.013	260.798	1069.561	3268.06	295.408	5920.411	159	0.923	795.274	654.619
26801.639	28302.923	26270.831	32304.88	34043.337	37550.525	34457.906	40978.902	945.819	500.5	530.534	959.542	3127.728	3674.497	444.366	8449.003	193.941	196.385	164.82	1291.119	1853.412	389.358	131.321	3933.286	4261.634	312.482	327.587	269.552	2113.256	2853.44	326.609	8148.197	346	0.773	958.376	656.205
20058.774	21750.467	18616.802	25586.58	25298.343	31952.365	24757.726	32940.618	932.376	467.375	417.203	578.352	1118.472	1009.72	318.522	10155.642	208.287	267.827	223.211	3008.546	828.067	765.296	147.866	3395.716	8057.439	283.604	452.817	281.558	30911.303	891.054	327.147	6581.95	110	0.998	1030.655	653.1
17238.419	18807.489	15260.201	22776.546	20533.885	28153.474	18995.551	26732.13	2013.457	556.527	478.233	556.892	454.82	759.712	291.239	14516.674	267.923	256.936	284.149	17552.666	274.442	1426.291	145.201	2415.736	9652.347	309.49	882.882	292.782	26184.639	444.747	308.43	4232.195	107	1	1110.481	653.051
21387.462	23112.561	20839.535	26648.438	27686.151	34046.833	27845.014	36237.135	963.335	470.495	526.436	826.543	3711.467	2694.12	398.892	8656.065	196.45	184.659	183.291	1314.894	2321.406	430.721	126.174	3567.783	3532.701	313.06	343.894	284.296	1915.315	2814.223	369.885	7153.556	337	0.77	939.212	656.417
22404.887	23939.695	21107.568	28926.229	28274.377	35321.452	27138.659	35231.541	875.413	425.599	383.945	463.467	715.066	870.711	281.143	11484.711	187.451	291.449	273.865	2805.143	530.315	660.467	172.863	2577.286	7141.559	267.361	410.515	263.969	15373.386	541.078	367.54	5235.574	159	0.9	1022.148	655.651
20908.412	22167.301	18139.659	27156.948	23518.296	32248.619	22171.274	30910.035	1049.58	479.051	444.866	489.827	443.471	786.23	301.799	12982.546	221.821	233.904	277.233	12623.235	232.775	747.409	134.363	2710.061	8922.811	290.162	628.394	282.607	17770.381	514.395	330.358	5011.802	115	0.956	1103.743	653.926
28041.9	30078.718	24087.365	35240.804	31964.561	39431.873	30791.365	41933.444	1324.804	612.447	571.951	638.557	636.425	2782.545	397.467	10997.347	225.93	269.038	207.537	9442.238	407.646	836.902	133.619	3958.555	5739.407	282.333	441.216	281.267	20381.371	1042.455	435.994	7523.363	301	0.873	1152.958	658.942
23489.856	25747.318	15418.625	29321.488	15858.554	29449.849	15552.946	26124.691	1660.126	753.172	646.871	1585.621	21516.441	883.785	528.433	26518.98	343.367	289.672	270.395	2724.135	26118.669	931.852	178.1	4518.934	15474.275	452.766	791.971	284.042	626.922	7975.745	301.33	5107.223	132	0.965	1252.076	654.788
20321.394	22217.401	19788.464	26345.055	25501.894	33300.03	24647.378	32919.281	797.728	400.891	501.259	756.643	2928.308	3390.906	350.418	8174.536	217.72	231.512	148.699	900.643	1496.225	447.79	131.095	2657.44	6762.842	286.108	304.577	264.308	1363.964	2066.792	277.524	5581.657	147	0.942	888.881	656.078
17854.001	18792.423	16903.676	23169.944	22450.195	28556.478	21657.011	28250.262	852.757	423.491	384.601	436.094	575.951	896.587	273.096	11996.829	174.94	249.84	217.799	1932.4	311.819	534.487	139.92	2422.391	6366.806	270.899	495.969	259.715	11605.343	458.216	356.285	5396.884	144	0.969	1013.097	654.868
20086.743	21666.166	19198.56	24967.998	26027.597	32691.979	25868.223	33108.875	1095.843	520.698	436.782	503.506	533.453	1047.66	311.583	11053.295	227.643	261.344	229.309	2297.646	334.512	1121.761	147.967	4246.886	7012.865	288.651	593.701	282.582	22460.169	414.993	333.63	7240.203	108	0.98	1036.787	654.907
14542.909	15852.504	13098.159	18820.451	18534.919	24309.45	17963.63	24978.883	1017.56	497.624	464.788	516.763	450.497	1022.473	306.563	10909.289	192.489	251.377	201.356	3483.489	236.008	659.69	136.179	2778.657	5452.025	276.881	498.31	290.463	15768.166	1062.422	430.958	6180.787	125	0.98	1057.684	654.772
16717.086	17841.356	14375.556	20356.061	17952.818	23764.49	15778.946	22493.441	1067.903	474.292	500.734	459.905	392.295	760.083	272.762	14081.399	224.525	225.58	308.072	3411.368	280.165	777.643	156.365	2278.222	7260.687	289.204	347.317	278.057	20006.679	831.454	574.192	4464.823	132	0.993	1134.652	655.409
15538.785	17215.443	12073.496	20928.094	14200.731	23753.293	12622.992	20689.469	1390.676	591.117	578.285	559.531	634.004	1025.314	355.839	14528.604	261.993	256.665	261.471	4812.139	315.542	677.099	154.912	3126.568	11528.677	341.305	532.104	293.2	16298.328	1125.326	296.355	5284.772	204	0.862	1209.922	657.24
18187.033	20002.159	17636.83	23615.776	23199.364	31290.037	22510.28	30305.062	743.966	552.835	458.93	777.949	3791.736	4774.091	357.849	8676.727	185.891	218.674	140.735	828.259	1605.023	435.95	132.858	2555.821	3504.73	285.135	287.801	273.761	1270.244	2548.002	304.896	5385.113	283	0.829	878.814	661.253
18188.657	19636.048	14852.543	24459.965	17836.198	28648.913	16244.785	24964.223	1225.777	535.91	520.181	622.173	1155.805	736.699	346.048	14490.56	261.991	296.192	274.361	2052.398	5569.985	973.509	138.551	2982.164	12292.493	284.789	426.065	278.304	18415.788	1098.532	453.182	4816.115	156	0.939	1178.776	657.25
26703.144	28641.99	25529.465	32724.81	33052.394	39626.906	32111.443	40487.825	1090.955	473.021	547.036	861.054	3071.749	3700.044	404.711	8259.108	222.224	230.534	167.791	1055.489	1780.647	637.73	120.315	3284.213	6640.882	327.604	323.152	290.013	2431.42	2844.161	355.069	7074.292	206	0.845	914.262	659.607
23596.489	25524.281	22760.396	29334.99	29738.146	36653.28	29234.675	38248.012	941.589	485.39	544.071	928.651	4254.458	3908.487	442.389	8442.565	210.703	206.938	182.955	1129.043	2170.884	510.65	126.364	3630.213	4044.845	314.234	315.554	299.251	1187.985	3599.169	351.603	7310.092	248	0.902	924.089	660.137
14816.062	16183.408	13265.873	19819.316	17208.494	24027.114	15894.244	22478.197	1334.484	432.012	435.362	423.791	346.088	571.934	264.063	13955.875	234.531	239.624	241.926	4582.196	261.907	690.099	150.351	2113.969	7617.245	311.667	522.705	291.74	27588.924	475.657	328.893	3562.525	181	0.851	1116.61	660.146
23832.059	25909.776	20242.758	30623.504	26964.664	36083.922	26294.819	37574.934	1199.736	583.438	524.149	662.925	793.499	1717.011	393.713	10946.414	228.652	291.84	188.036	2547.77	730.319	812.33	142.882	3796.288	7779.208	325.208	338.597	278.843	19885.314	1151.293	443.617	7064.459	325	0.837	1166.294	661.605
20446.79	21749.816	18533.385	25743.497	24379.751	31325.764	23471.05	31726.755	1043.769	442.36	405.571	480.317	426.924	926.252	283.353	12134.707	215.922	282.477	265.636	5714.2	223.047	813.358	149.317	2356.9	8947.062	304.438	602.512	290.512	15481.018	403.273	289.891	4571.24	283	0.806	1088.839	661.14
20623.759	22311.155	16013.618	26196.335	19706.437	30959.607	17706.16	27365.182	1374.711	572.534	592.14	587.286	942.11	717.041	357.194	15318.537	275.001	285.517	268.558	2317.359	5618.664	1220.407	150.675	3166.42	12590.573	311.312	491.011	288.444	23051.574	917.182	553.616	4975.682	136	0.967	1187.713	658.868
17658.606	19397.117	14383.709	24158.586	17497.328	28154.493	16194.067	25104.577	1198.556	600.935	597.862	577.008	634.88	947.388	362.647	13628.604	243.761	267.218	226.736	4817.169	336.116	1339.288	152.292	3712.559	6904.022	288.878	472.472	286.089	20303.476	1377.309	329.75	5934.126	179	0.933	1197.472	660.17
11431.477	12425.824	10264.814	16401.882	12252.275	18829.665	12004.856	16987.266	562.2	293.996	293.85	305.036	260.454	386.585	215.308	10799.33	180.075	175.359	242.232	944.478	191.887	458.102	122.317	1160.23	7253.24	285.587	306.111	271.212	7160.721	388.141	381.525	2076.881	113	0.981	1129.35	660.659
20291.612	21766.802	19237.153	25444.381	25200.109	32016.154	24796.653	32033.783	1064.849	441.214	385.916	493.511	394.582	1007.354	279.588	10797.826	208.693	263.072	261.301	2288.73	229.911	807.31	154.595	2617.013	7084.994	277.01	435.583	276.453	19806.346	383.847	342.94	5279.641	269	0.827	1042.608	662.649
18760.239	20166.336	17321.773	24271.369	22473.549	29793.912	21576.871	29440.505	1040.613	462.047	444.43	507.755	404.567	1578.41	317.662	9736.637	201.793	298.091	160.955	6213.058	224.71	488.165	134.623	2757.911	8244.332	289.42	489.592	306.018	16229.036	1544.118	314.768	6299.052	220	0.8	1062.441	661.668
20199.592	21600.417	17905.531	24085.815	23817.491	28745.902	22958.237	30796.929	1028.245	464.478	534.885	467.848	427.789	824.425	315.144	11338.446	192.3	239.606	214.3	4816.549	234.78	622.1	139.64	2806.784	5565.671	289.482	598.527	278.742	17230.177	821.913	384.215	5729.93	182	0.926	1104.049	661.868
11440.999	13097.959	9155.421	16591.59	12776.587	21618.163	12424.057	18856.153	1170.719	454.955	458.046	442.004	375.814	661.016	331.201	7037.191	313.195	287.992	171.832	5281.192	140.706	436.313	174.794	3099.925	10446.538	298.146	315.398	280.768	3464.775	391.51	485.576	7031.534	213	0.9	696.5	663.683
14028.681	15177.419	13637.371	19278.486	19153.082	25339.564	19083.024	24950.143	603.768	327.072	317.678	360.802	402.44	771.302	239.92	11329.896	136.109	184.747	208.516	1347.095	181.019	465.072	130.006	1883.056	3290.1	270.388	525.365	264.096	10277.35	319.877	362.989	4252.69	115	0.956	1013.152	662.039
20911.115	22180.923	19553.048	27172.957	26205.858	33381.47	25454.448	33230.677	840.135	413.242	381.909	494.024	443.522	1514.88	292.312	11345.747	186.632	275.93	211.234	1663.872	210.571	619.258	136.155	2618.365	6781.115	342.683	378.473	277.053	17477.214	440.274	363.488	5536.587	149	0.955	1032.171	662.701
24852.384	26447.377	21605.93	31350.868	27355.995	35041.107	26261.31	36494.032	1390.664	692.706	622.084	584.539	500.774	4769.894	377.21	11757.632	235.316	253.419	222.715	10506.467	262.477	1103.292	146.67	3583.345	4480.984	286.215	460.605	297.775	17161.478	855.361	515.313	6872.07	191	0.931	1145.003	664.181
22099.993	24136.279	21544.836	27969.761	28370.315	34912.636	28606.914	36321.138	829.901	442.585	491.162	787.274	4630.762	3950.835	418.346	8691.621	209.319	194.906	170.676	811.384	1939.934	416.198	127.547	3062.716	4598.993	304.404	305.432	271.081	1711.365	3232.098	275.314	6340.194	255	0.858	902.845	665.214
13855.491	14887.749	13259.697	17563.66	17985.852	22800.207	17875.672	23429.196	825.535	392.681	377.386	415.198	366.81	970.218	248.028	10691.393	164.116	169.355	193.441	2087.528	198.151	442.915	118.889	2267.444	4043.784	281.03	376.082	280.029	13190.778	391.97	402.411	5058.966	192	0.915	995.943	665.615
30700.812	33757.887	21708.095	37978.873	23114.919	39226.63	18128.66	30943.529	1755.906	794.453	702.141	1453.853	16287.647	877.685	451.987	19701.817	320.792	293.097	259.737	2602.902	17161.096	1001.033	164.325	4007.409	10853.385	417.421	447.695	282.996	1636.171	6807.274	300.289	4570.824	134	0.98	1257.522	663.716
19359.76	20353.925	17911.645	25080.803	22847.697	30745.064	21473.464	27596.206	1139.998	504.096	430.849	442.889	415.204	963.942	292.894	15104.691	250.065	285.787	273.772	5670.743	218.683	1121.638	144.31	2427.642	9226.378	303.48	581.938	314.426	12787.131	431.292	386.528	4712.486	259	0.811	1078.199	669.867
11603.024	13071.456	8844.544	15932.85	10682.179	17585.863	9012.123	15409.811	1414.053	559.962	531.782	566.393	1331.875	691.928	344.593	13850.965	209.856	233.155	228.998	6445.586	1263.294	1025.096	152.135	2898.518	4050.337	313.228	391.872	292.71	12166.441	1095.979	324.08	4963.306	117	0.973	1233.423	663.756
16813.951	18473.603	16476.148	22381.496	21553.481	30776.929	20639.122	27474.121	677.772	529.068	397.421	797.629	4195.327	3496.013	332.845	9844.276	172.254	226.199	155.72	864.911	1716.416	458.192	139.603	1959.566	3503.063	293.457	281.602	261.766	551.775	2399.369	281.392	4243.527	244	0.906	866.074	668.246
21271.971	23059.261	20884.399	27614.267	27395.093	34748.696	26873.066	34492.187	744.009	382.183	503.485	721.511	4000.782	2497.081	383.898	8285.537	193.3	209.445	172.289	881.532	1337.751	602.973	135.978	2620.573	4619.54	291.803	311.06	281.302	2528.193	2653.367	289.346	5658.624	268	0.864	889.739	669.586
15278.482	16460.025	13626.624	20201.018	17690.75	25269.422	17035.093	23155.517	613.918	332.387	307.467	320.921	286.969	475.497	228.172	10764.029	159.802	185.208	228.082	2363.994	194.283	428.301	124.175	1380.046	3510.393	281.731	373.47	283.724	13856.815	362.126	314.936	2621.227	188	0.904	1124.426	669.293
19713.162	21153.277	15956.968	25455.034	17652.745	27992.611	15398.022	22993.812	1002.248	484.826	457.357	474.539	704.351	588.354	302.673	14270.946	266.608	330.442	216.769	2851.943	281.743	1017.79	144.829	2220.113	12147.598	291.497	408.681	284.148	18970.626	831.565	340.142	3386.902	101	0.977	1184.936	667.322
11422.97	12175.925	10887.824	15255.823	15757.622	20617.16	15372.815	19727.663	845.42	424.061	352.701	387.267	355.533	676.928	270.581	10322.661	172.557	193.174	208.039	2232.14	179.697	914.215	144.334	2061.142	3899.831	272.255	333.426	278.296	7074.49	314.486	354.972	4213.662	121	0.885	1024.079	668.789
13668.079	14956.894	12642.735	16774.563	18165.593	23460.223	17633.638	23551.685	866.614	412.963	390.061	411.928	449.177	1043.399	272.696	11515.469	180.924	222.77	268.841	1634.826	223.338	564.341	139.476	2481.564	4592.414	284.58	376.153	257.452	20824.123	368.853	350.298	5644.249	102	0.987	1012.667	669.745
17229.74	18352.613	15618.978	20926.987	20174.267	26584.916	18412.679	24590.221	727.538	357.191	331.169	418.014	307.464	690.213	264.055	10396.28	167.547	263.732	205.81	2018.287	182.279	392.89	127.418	1954.035	5930.463	265.873	437.074	288.808	6924.429	642.655	339.342	4924.348	147	0.932	1055.459	671.69
21379.638	24490.683	14694.052	28751.01	16824.408	32738.556	14588.522	25431.198	1571.099	815.489	717	1669.165	12052.451	1016.127	514.759	15836.282	292.007	256.365	211.264	3415.078	27104.724	1242.116	177.339	4431.857	5107.766	413.389	433.719	293.175	157.464	8627.01	307.646	5022.134	136	0.905	1264.412	669.566
7679.941	8410.608	7209.139	9829.918	8580.405	13337.919	8393.16	11624.801	559.771	568.813	348.834	609.27	7644.425	1073.314	267.419	12953.461	155.484	144.432	198.561	3829.414	4052.327	313.427	163.691	1250.91	1854.231	286.053	344.013	252.357	107.723	2004.22	442.977	2710.983	122	0.985	833.77	671.18
17921.342	19146.079	16908.907	22276.565	22079.449	28831.923	21538.895	28174.613	843.752	414.166	383.366	445.558	396.196	1033.738	272.125	9677.613	177.86	241.631	199.759	1640.922	220.493	1271.143	118.827	2370.253	6995.409	283.978	378.857	269.257	16754.143	561.65	514.986	5661.05	248	0.86	1007.266	675.77
15431.091	16445.182	14535.91	19488.081	19380.683	25227.211	18996.148	24634.657	914.607	436.539	377.505	435.915	341.595	842.94	285.236	10904.591	186.06	226.155	206.79	2615.401	191.3	900.22	121.616	2850.249	4815.714	273.619	482.593	277.222	9420.842	348.953	360.958	5535.81	183	0.852	1029.877	673.877
20418.732	21644.435	18078.864	27621.474	22014.376	31730.068	21279.108	29884.755	1102.972	535.322	458.793	553.274	411.117	1244.957	309.164	12684.802	248.548	286.507	224.351	2656.335	238.019	1285.186	144.389	2563.938	8982.919	368.382	389.967	285.786	19566.75	351.255	342.202	4552.844	171	0.879	1140.898	674.325
18864.362	20504.505	16184.788	26281.956	21594.725	31269.356	21121.868	31115.622	1099.372	529.582	500.436	570.776	527.799	1002.098	361.195	11173.229	235.506	284.036	227.228	3947.151	345.688	2203.331	148.838	3510.169	7938.626	296.387	323.768	295.413	31502.358	792.025	531.625	6484.496	151	0.909	1160.129	673.798
18370.714	20239.273	17968.906	24109.729	23616.617	32392.294	23215.864	31234.523	754.514	382.213	471.276	890	5722.112	2902.491	395.048	9108.952	182.674	204.225	156.529	1068.441	1686.158	451.271	135.18	2596.703	3138.657	295.025	308.257	276.482	1618.932	3607.259	301.363	5624.893	168	0.897	881.494	676.196
29333.836	31497.872	28809.204	36752.681	37785.445	43355.201	38505.821	46062.685	1016.884	541.27	515.264	969.986	3099.518	3710.745	461.795	8414.527	195.349	196.382	168.792	1118.489	1813.492	367.598	123.506	4216.53	4213.96	318.895	330.476	255.439	1721.089	3036.039	315.358	8614.546	285	0.818	971.268	679.009
23962.876	25422.282	21802.54	28376.063	28575.166	34363.995	28173.996	35239.89	1171.889	496.817	450.48	494.218	422.771	1328.289	307.144	11923.498	215.185	246.88	228.402	5327.62	239.557	699.601	144.088	2768.846	5467.978	336.859	363.963	307.273	17277.459	407.588	325.112	5604.988	166	0.917	1086.741	675.572
19238.081	20563.945	17304.508	24039.763	23195.942	30611.219	22372.237	31018.505	839.673	413.06	385.451	395.464	340.837	684.915	292.247	10600.593	173.429	218.159	245.793	5112.316	199.969	515.39	160.591	2619.123	4244.092	286.853	372.061	283.946	8958.057	402.951	336.693	5602.656	133	0.973	1104.65	674.816
15443.497	16764.881	13842.199	20484.111	18995.911	26070.027	18483.678	25733.263	832.647	381.77	365.868	497.702	347.998	686.212	267.611	11482.329	185.258	221.851	200.115	4240.825	228.031	529.687	132.527	2256.965	4928.763	312.746	349.563	287.717	20419.176	478.762	352.549	4739.469	158	0.961	1113.892	674.873
19576.444	21476.7	16632.836	24861.823	22230.109	31064.825	21473.153	31070.318	753.661	418.917	377.238	383.59	345.223	1150.472	280.602	11935.213	170.703	216.444	201.26	3938.997	186.305	694.018	126.636	2279.165	3677.321	304.396	433.332	277.985	8898.396	343.091	383.84	4266.004	102	0.987	1147.186	673.431
24974.386	26789.541	20860.093	32072.259	25107.903	36546.109	23023.347	33364.182	1350.774	592.891	584.096	652.543	677.01	1086.681	354.377	13643.071	284.294	312.789	211.614	6748.642	316.771	950.293	139.494	3234.284	13660.881	303.753	355.361	291.453	31447.602	1483.521	330.033	5723.641	154	0.961	1181.312	674.37
14613.499	15344.365	13789.004	18609.795	18081.7	23800.478	17254.011	22268.883	581.141	314.086	299.753	415.891	296.397	541.455	245.578	9533.197	142.366	238.523	228.131	1389.276	191.421	392.353	140.187	1427.023	4537.514	262.231	331.822	286.448	13391.041	349.307	342.616	3504.236	129	0.97	1049.298	675.849
27195.333	29353.437	23568.801	33791.687	30411.404	38947.199	29530.458	39701.009	1313.714	574.688	570.228	529.961	519.88	1576.784	355.847	12304.092	242.719	326.649	214.6	5739.951	296.144	19451.56	148.855	3371.843	9252.729	309.455	426.355	296.516	26033.842	1508.641	476.239	6381.933	374	0.766	1167.893	681.364
30872.745	34106.07	22201.532	41179.228	24889.979	46141.427	21758.412	36651.53	2004.241	836.032	741.286	2193.081	16914.269	1144.544	561.142	13436.659	333.787	279.958	205.335	3177.064	20434.596	1181.697	178.726	5074.423	12725.197	400.647	480.695	295.498	176.525	10783.002	320.98	5979.013	134	0.906	1257.813	675.157
19884.634	21851.449	19420.771	26079.703	25382.831	33385.176	24630.916	32333.123	791.788	417.115	397.753	703.587	3594.254	4111.565	342.44	8405.836	179.31	219.535	154.829	778.169	1280.607	439.391	157.721	2267.283	4810.195	283.734	291.142	263.527	858.984	2217.256	336.059	5146.746	344	0.813	853.279	679.398
16240.775	17278.305	15361.215	20824.28	20953.506	27816.77	20668.968	26735.454	824.696	412.316	410.856	398.049	368.667	902.003	272.374	9850.728	170.603	194.301	212.933	2403.031	212.251	687.631	112.665	2495.403	5077.719	290.721	381.004	261.419	10884.518	753.58	640.247	5931.563	189	0.85	994.283	676.95
10857.445	11917.489	10587.57	14460.976	14478.147	19591.631	13847.076	18327.355	796.931	386.628	325.21	398.943	319.82	659.906	245.146	10808.999	177.465	226.919	225.049	2969.918	177.908	727.188	137.336	1863.66	6489.196	282.147	316.029	273.401	5706.167	352.428	384.885	4374.107	117	0.973	1019.03	677.338
18874.342	20255.406	16173.935	22595.261	20632.331	27242.312	19111.878	26890.029	752.619	380.906	343.715	375.946	325.499	610.153	267.684	12232.254	171.528	272.34	195.411	7779.617	219.46	522.163	123.521	1946.498	4796.685	286.396	426.477	286.692	17399.134	270.647	283.86	3719.215	141	1	1123.628	678.372
21347.276	22902.196	17218.102	26014.3	20545.051	29577.992	18356.989	27052.897	1099.672	544.477	495.937	538.698	512.047	1138.265	314.992	11988.591	246.474	290.086	241.901	2500.462	301.975	683.314	144.232	2490.625	11298.418	332.163	307.856	292.267	26455.911	660.385	388.1	4467.638	137	0.963	1187.894	678.471
19321.9	21207.27	18695.85	24799.59	24645.695	33041.131	23108.492	30926.763	810.045	586.439	427.569	972.79	6140.337	4530.082	401.729	9262.603	174.935	244.536	160.294	933.199	1844.361	483.832	145.822	2417.611	3911.182	291.408	312.873	272.854	790.447	3798.689	341.449	5413.653	389	0.703	867.986	685.909
15217.656	16451.632	11813.973	20006.314	13127.384	22507.236	11891.605	18560.273	1061.912	461.43	484.722	700.599	1621.098	580.564	315.072	10777.504	317.438	240.138	230.4	2659.184	1307.721	597.453	132.123	2105.757	25054.477	305.233	319.011	299.602	11432.675	1185.447	359.177	3402.775	139	0.915	1214.335	680.198
32947.622	36117.157	24048.812	43883.691	26937.722	48226.527	23998.096	40714.779	1790.634	820.896	737.297	2039.835	15080.096	1195.423	569.002	15930.254	331.347	279.75	204.417	2760.345	20209.932	1138.307	181.715	5545.074	13106.318	396.209	469.921	296.968	570.386	9107.008	342.799	6453.31	158	0.895	1253.816	679.734
13893.908	14857.487	13203.88	18493.692	16627.047	24027.775	16045.523	20717.055	517.148	308.491	278.747	376.78	269.867	533.759	228.971	10992.397	138.743	209.788	227.42	3787.963	166.531	564.68	124.502	1443.072	4073.783	249.536	374.379	278.354	8729.156	296.423	283.761	2911.765	105	0.984	1036.452	679.948
9499.918	10360.474	8741.245	12134.061	11851.642	16933.309	11444.687	14907.719	407.072	252.313	231.47	356.027	222.87	347.592	199.137	7911.505	119.256	184.199	278.095	1398.805	159.494	291.874	124.311	858.643	2052.424	251.775	300.776	267.167	10306.665	298.742	317.628	1806.81	108	1	1042.5	680
15307.442	16531.628	13844.799	20024.558	18487.255	24553.309	17395.472	23519.81	743.604	377.943	337.304	411.143	288.697	673.513	273.822	10185.283	173.532	210.566	251.642	3674.401	178.602	419.454	132.171	1859.023	5374.124	296.015	346.541	297.263	10268.121	333.98	279.424	4035.904	145	0.915	1095.555	680.907
19753.607	21132.897	18061.773	24602.434	24089.632	30331.165	24505.322	31814.708	1067.587	482.802	432.002	478.892	381.586	1120.458	304.366	12710.123	194.375	212.81	216.035	7810.749	229.408	797.023	137.609	2583.695	3645.752	312.722	335.436	307.012	22292.127	438.107	370.117	4929.69	160	0.915	1084.762	683.506
11636.509	13188.255	9223.442	14717.789	12162.837	19425.471	12154.035	18573.974	825.246	430.894	351.864	441.337	342.853	422.083	307.432	6315.884	230.091	232.396	149.888	3786.351	133.732	211.458	169.404	3352.889	2384.017	281.744	273.321	266.235	2608.93	355.662	482.808	6797.074	106	0.993	717.708	682.566
15264.648	16772.228	13817.872	18884.058	19703.494	23945.002	20203.949	26417.696	747.727	406.523	392.565	416.302	329.861	789.598	302.258	10137.098	155.443	163.587	197.991	5085.539	193.995	456.944	127.983	2846.441	1524.657	296.841	340.037	297.52	10269.704	395.561	340.536	6055.401	145	0.991	1105.417	684.114
15610.237	16824.384	13607.001	21303.576	15926.116	24121.504	15306.369	21664.631	747.941	374.641	363.978	370.801	319.507	618.576	271.617	11850.178	207.499	225.238	226.764	2676.466	195.571	804.01	129.001	1812.987	7688.308	292.211	344.938	292.942	12370.91	489.431	350.532	3327.599	180	0.874	1142.417	685.55
28298.547	30872.784	21107.597	39070.609	24708.367	41872.194	22452.909	38241.17	1952.761	726.188	673.341	1563.396	15061.784	1285.143	501.552	14709.477	289.283	282.259	193.51	3116.138	26419.765	824.036	157.238	4862.955	9857.927	396.427	369.233	298.493	402.69	6737.025	347.329	6221.708	203	0.858	1239.155	686.209
27367.205	29195.208	26709.247	34414.79	35185.95	41069.588	35993.297	42691.419	1027.311	580.724	514.701	971.008	3879.551	3640.028	465.521	8483.778	200.925	189.218	181.158	1155.91	1962.99	390.479	125.067	4100.921	4061.417	315.372	398.88	267.106	1278.43	3322.849	319.621	8451.286	185	0.932	963.678	686.857
17298.827	18961.695	17221.23	21664.283	23427.17	29610.894	23465.348	29876.919	1069.147	540.578	528.816	483.179	415.625	892.841	319.161	9969.278	218.239	221.849	240.741	2909.056	249.497	609.131	132.222	5220.674	5774.451	292.67	609.508	281.537	9044.269	821.075	743.42	9165.593	135	0.96	998.107	684.396
10833.024	11595.817	9925.297	13600.427	12572.32	17997.123	12009.953	16207.942	900.457	402.261	383.679	569.458	342.404	885.696	259.157	12821.053	205.475	257.873	228.363	2564.775	281.426	676.566	124.861	1880.103	7330.22	284.357	482.268	296.7	45081.141	567.842	467.681	3691.983	143	0.989	1065.248	684.521
19533.212	21243.961	15497.979	25808.034	18526.288	29935.342	16852.756	26437.376	1356.842	565.376	556.908	962.784	3770.861	868.969	369.395	12281.137	271.822	272.823	179.421	1826.805	2449.686	682.108	144.316	3274.441	12698.954	331.358	327.696	294.638	14559.228	2508.907	315.602	4756.352	158	0.927	1205.063	685.158
15905.201	16914.053	14834.773	20370.672	18903.265	26156.24	17842.141	22828.923	857.069	364.774	349.686	572.347	342.805	891.306	247.48	11685.162	208.519	313.859	209.655	7209.738	247.448	844.947	116.645	1756.704	12283.459	339.379	414.425	290.489	28793.81	454.394	442.044	4083.213	168	0.928	1025.161	685.899
19399.714	20821.643	18772.799	24698.994	24651.286	31250.589	24247.342	30679.75	816.839	412.304	427.556	385.825	372.779	919.296	273.891	10222.848	186.843	242.332	235.62	2076.835	223.006	593.173	113.286	2503.363	6678.248	292.653	677.516	258.73	12816.246	624.7	414.465	5432.047	400	0.675	984.142	690.372
14241.999	15493.465	11773.102	19443.831	15341.353	22574.807	12838.98	19112.799	1011.331	498.579	467.865	456.412	485.122	667.542	290.417	14519.354	240.367	249.709	222.008	1738.182	353.752	780.807	166.169	2219.293	8452.69	318.877	328.158	299.065	28930.515	557.569	467.32	3555.17	103	0.996	1187.102	685.383
21182.591	26801.075	23320.27	33069.882	29912.741	40051.52	29170.87	39004.995	685.67	389.852	399.583	677.259	3865.201	2376.107	362.892	8589.002	208.994	270.427	192.678	945.507	1484.788	470.874	153.446	2463.912	3412.999	304.888	359.855	267.604	1734.244	2897.998	304.238	5671.431	330	0.822	785.288	692.652
25408.353	28061.314	19797.625	34634.561	23784.235	39073.929	22383.656	37407.002	1564.819	734.125	680.8	1525.659	12615.919	1599.145	517.314	11058.223	279.36	258.454	174.041	3382.085	24269.52	898.578	149.595	5095.212	8575.69	457.133	375.724	303.545	627.396	7324.065	300.079	6672.01	421	0.652	1220.942	690.433
11761.125	12469.799	8470.396	15016.654	10232.785	16160.624	7592.35	10211.136	878.421	334.378	300.575	253.215	304.781	460.324	250.18	13372.586	283.997	375.893	305.103	1700.221	138.081	833.385	183.365	1302.488	6444.596	288.601	300.743	265.037	6664.35	264.226	258.139	3112.995	100	1	686	687.5
19456.63	21421.404	19001.155	25761.634	25235.11	33316.356	24241.978	32396.814	734.768	484.571	388.25	713.698	2698.615	6120.169	360.381	8872.378	184.405	237.8	179.536	666.428	1003.335	444.787	154.701	2405.318	4453.287	274.503	372.855	252.836	2086.767	1987.63	336.198	5464.63	181	0.891	842.776	689.268
17212.878	18536.684	13825.895	22403.472	16542.89	25986.346	14875.459	22828.234	1251.514	577.64	544.652	686.851	1850.628	829.377	350.239	12510.613	305.242	290.553	211.971	1569.465	2051.847	853.468	163.464	3063.369	16410.438	322.451	359.198	314.209	31222.655	1090.722	345.703	4853.823	128	0.936	1194.938	688.516
13076.2	14084.665	12022.82	16690.699	16442.129	21595.765	16185.155	21629.179	852.208	401.062	381.687	537.251	377.338	870.589	294.681	11817.858	165.297	206.902	179.561	5037.38	213.264	543.906	127.672	2274.727	2927.989	272.173	589.371	310.481	21914.703	525.195	378.429	4980.98	147	0.942	1073.187	690.595
25026.521	26629.523	21745.378	31241.098	27595.18	35347.961	26414.858	35139.122	1251.491	565.417	553.69	555.448	472.122	1472.704	356.639	11555.629	258.659	305.002	220.88	12040.581	276.85	10120.376	141.088	3616.712	9336.686	324.46	446.883	299.668	23149.1	1634.658	467.006	7266.81	201	0.895	1153.794	689.719
22116.524	23732.892	19999.557	26987.964	26706.115	32165.751	26732.83	34331.065	1072.639	529.494	462.673	477.094	460.615	1209.396	343.775	11537.393	220.562	290.107	236.368	4891.315	230.635	1137.804	142.895	3397.545	6431.672	325.85	691.243	302.979	17999.765	443.701	343.418	6434.764	288	0.82	1109.396	692.882
23411.856	24639.159	20667.857	29324.321	25623.335	34138.137	23649.839	31816.164	986.268	565.378	443.406	444.695	423.492	1257.424	302.687	14486.892	235.001	295.728	272.451	10611.991	211.741	766.467	122.784	2540.772	8238.036	295.631	648.411	313.953	16874.034	399.373	306.179	4941.13	135	0.913	1127.996	689.789
21302.225	23252.538	20625.681	28203.672	27738.635	35818.399	27048.906	35318.333	709.711	489.212	388.576	761.201	3496.474	6257.813	384.815	9169.932	188.284	234.659	175.602	809.765	1140.77	1162.431	146.124	2375.392	3616.288	282.161	335.268	260.371	1900.018	2618.399	306.798	5507.242	242	0.84	831.417	694.36
19998.453	21522.78	18617.775	26050.645	25047.939	32792.381	24911.728	32979.501	1023.037	462.96	446.821	520.578	424.35	1123.47	316.477	11798.39	193.505	236.442	209.331	7980.126	215.952	655.73	127.917	2737.436	4521.03	284.422	399.739	315.138	16871.781	498.952	415.628	5674.88	250	0.821	1084.924	694.828
23256.951	25184.632	22438.856	29165.312	30074.776	35884.1	30480.266	37511.612	867.75	529.614	455.34	819.953	3023.549	3840.396	416.642	8521.21	202.531	193.916	182.908	1089.368	1564.152	359.076	123.338	3608.297	4024.398	296.113	390.768	250.702	1711.413	2549.01	315.563	7595.785	210	0.883	957.243	694.781
22373.704	24326.138	21945.104	29196.911	29067.656	36922.964	27931.237	35826.276	754.755	385.439	366.646	688.957	3969.858	2596.439	373.322	8806.788	174.04	230.013	169.546	875.026	1005.891	483.666	150.787	2135.911	5718.197	277.203	297.3	275.575	1971.186	2529.587	304.678	5040.026	239	0.887	852.596	697.567
16103.283	17464.319	14753.615	19750.352	20730.883	27686.047	19695.656	25295.659	818.93	429.924	374.491	594.811	703.967	1279.201	304.102	12118.532	194.909	238.827	216.079	5644.874	389.111	870.972	123.315	2496.137	8678.542	288.151	310.992	295.946	15476.857	640.743	288.417	5519.587	142	0.945	1031.711	693.93
18453.456	20256.893	16433.573	25088.941	22248.777	32427.571	21591.071	29882.015	756.329	552.763	369.887	430.198	362.282	1195.443	267.14	13677.217	178.252	245.029	250.066	6767.96	246.422	621.144	130.516	1876.486	5248.954	298.049	790.581	308.308	22666.662	364.153	347.349	3439.881	160	0.929	1131.988	694.938
34189.35	18833.241	16655.629	32479.685	20152.258	29444.154	19439.813	26444.215	893.19	335.857	330.888	387.745	412.08	965.085	244.811	7549.623	281.094	254.277	187.641	1875.991	320.767	498.952	160.265	1945.027	4718.372	307.758	432.808	230.656	9274.898	552.137	399.563	5192.63	109	0.989	775.417	694.124
9158.282	10308.126	8754.317	11350.335	11281.04	15329.173	10040.906	14264.973	542.418	281.658	332.162	632.741	8197.512	791.543	306.703	13449.316	146.852	194.571	205.11	1124.754	3045.935	401.752	133.424	1872.232	2230.407	282.143	286.526	278.65	134.791	4110.61	276.947	4093.722	125	0.98	873.868	695.404
16224.504	17549.548	13616.391	20410.459	18341.437	26045.183	17552.025	25185.674	976.154	501.114	427.505	511.706	400.572	819.377	300.946	11210.83	188.676	224.732	210.583	3371.704	276.51	960.51	145.688	2376.852	3254.164	328.61	433.703	300.007	26243.383	784.707	466.655	4801.269	126	0.976	1140.54	696.452
19033.099	20530.223	16092.492	25062.572	19908.346	30675.089	19377.017	27711.308	878.535	423.073	405.329	667.981	2490.585	799.885	288.292	12108.662	240.374	279.986	275.964	4402.021	2602.912	1003.188	129.8	2142.219	13836.192	306.614	309.467	296.236	12705.487	1411.663	378.74	3786.87	157	0.898	1166.475	697.201
19488.908	21554.534	15380.451	25918.586	19254.234	31533.493	18544.995	30489.853	1204.756	632.676	580.802	1125.413	9152.094	1304.626	467.055	12775.894	247.336	230.872	160.363	2678.174	18530.004	825.155	137.376	4557.045	5991.262	385.984	438.529	300.985	972.455	5857.707	315.738	6387.736	281	0.773	1197.738	698.813
21664.379	23574.958	19029.987	27829.215	23815.249	32522.451	23808.939	33362.71	920.358	466.912	455.697	549.207	887.956	973.292	338.245	12059.702	230.606	237.401	262.962	21699.989	994.915	820.724	135.114	3522.288	9884.2	310.225	354.592	298.41	8689.419	685.59	500.279	7384.862	123	0.976	1158.866	696.744
21123.255	23556.857	20843.545	27991.775	28091.205	34903.607	27343.635	35401.812	739.809	683.305	389.711	648.689	3964.282	3806.477	358.728	9436.093	190.301	255.561	175.547	756.922	1391.18	1317.978	146.632	2450.927	3725.98	302.637	301.531	246.264	1565.566	2711.807	327.407	5703.619	251	0.868	817.133	699.675
14413.095	16709.687	14275.74	18284.216	19462.23	24099.378	18282.936	24887.952	615.924	340.414	400.873	362.502	628.034	1613.701	282.436	8010.419	174.311	210.734	165.093	1319.63	290.194	375.653	139.38	2064.561	4234.363	277.4	487.944	250.736	8361.242	835.057	379.685	5175.875	121	0.91	839.26	698.326
10936.096	11888.316	10195.511	13778.056	13454.09	18583.348	13550.737	18949.533	819.006	422.079	394.966	489.584	345.524	769.953	311.501	11729.572	189.144	193.63	187.876	4282.602	200.497	504.527	126.18	2770.87	5158.305	281.373	426.328	328.188	16044.826	425.146	315.213	6775.225	117	0.973	1071.115	698.603
28912.698	30658.934	26884.799	34889.758	34494.171	39677.982	34246.847	41832.365	1116.032	548.657	508.696	456.666	498.789	1220.806	353.66	11390.806	210.812	286.489	210.421	11363.757	223.978	680.706	138.228	3368.53	4797.281	296.454	727.215	323.479	14361.642	398.074	321.461	6835.591	207	0.922	1097.785	700.365
7411.465	8188.659	5757.482	10195.756	7633.662	12529.528	6538.95	9003.42	686.841	288.456	260.737	253.431	269.138	361.008	226.852	8805.559	195.893	320.711	270.528	3094.956	134.241	3738.895	153.755	1128.186	3234.811	288.663	279.905	257.038	5415.786	222.468	314.512	3067.991	102	0.987	705.461	698.333
7603.638	8817.977	5406.287	10111.527	8442.438	13642.816	8180.573	12793.701	918.292	397.603	323.537	525.292	339.026	540.062	283.765	6493.208	221.105	228.393	127.902	7098.286	121.029	214.017	156.122	2905.93	1953.259	296.105	283.229	263.618	1355.672	262.869	307.962	6533.853	106	0.909	728.047	699.443
26497.635	29812.442	26146.032	35495.78	33908.06	40967.625	33409.278	42545.771	853.865	458.213	431.106	801.437	4241.527	3774.27	428.38	7796.309	223.991	260.824	179.981	626.175	1383.981	581.308	157.028	3368.862	4332.679	309.935	311.329	270.229	630.478	3753.581	318.174	7127.428	223	0.885	796.984	701.011
26359.63	28403.878	24941.524	32782.923	32103.118	41244.209	32418.779	40917.041	952.297	493.719	456.561	800.366	2946.639	3474.123	391.076	9174.891	190.621	217.512	169.482	1097.958	1869.38	372.173	122.98	3673.183	4770.285	308.859	438.191	272.152	3887.701	2545.106	300.484	7530.278	225	0.911	1008.762	700.651
19204.926	20592.908	17368.958	23251.576	23045.904	28364.302	22804.901	29950.381	1140.964	522.409	473.041	456.483	533.759	1260.844	334.524	11398.556	211.702	233.058	219.476	9263.731	306.265	788.442	170.566	3028.236	4747.229	309.438	429.587	310.804	18261.718	491.172	448.753	5886.447	209	0.899	1117.773	702.194
25121.105	27338.597	24170.265	31780.018	31667.955	39387.963	31924.166	39617.421	904.209	488.329	448.559	789.033	3724.777	3758.689	414.654	7988.882	211.219	205.1	179.887	994.867	1584.407	1303.864	121.418	3291.185	5654.893	310.013	340.731	258.421	2056.36	2717.275	337.747	6965.085	221	0.898	948.948	702.256
13524.734	14554.925	12321.234	16154.224	16536.526	20849.215	16026.25	21646.066	684.357	384.54	343.279	499.73	702.317	796.961	304.349	10304.93	178.604	209.626	174.209	2982.958	491.582	385.216	121.955	2469.863	4118.545	274.071	343.8	312.097	10150.837	651.478	312.11	5403.376	136	0.967	1060.14	701.147
24078.139	26667.508	23661.582	32054.891	30682.467	38235.556	30288.335	39133.939	862.486	477.361	402.186	664.96	3638.639	3107.146	364.388	8189.407	214.361	229.219	169.581	896.875	1227.56	472.796	150.754	2926.262	5469.104	302.667	352.796	260.43	2318.517	2908.093	365.741	6397.463	193	0.916	806.541	703.702
22190.219	24122.004	21333.528	28729.21	28330.893	37755.804	28926.343	37344.677	912.537	469.582	459.221	722.706	1763.931	2654.383	379.321	8424.919	177.697	181.69	177.217	1374.761	1092.566	349.409	118.057	3504.523	3468.567	349.319	384.194	278.182	4212.245	1726.515	353.422	7465.662	165	0.968	988.488	702.1
20688.825	22649.639	19720.233	26508.777	26114.421	34479.842	26571.871	35024.344	951.124	492.017	458.966	829.323	3254.777	3143.446	406.91	9775.324	188.027	191.759	182.351	1190.556	2422.251	407.933	121.99	3837.743	3466.706	312.058	285.484	269.394	2067.145	2690.715	317.546	7864.236	208	0.887	997.317	703.303
21306.999	23248.007	20055.287	27096.894	26702.553	35673.294	27341.316	36351.668	951.177	487.312	459.163	944.12	3140.065	3197.359	427.563	9080.393	191.944	207.07	161.464	798.333	1750.828	422.61	126.81	3986.325	4202.165	293.282	432.391	286.752	2129.995	2837.84	334.022	7832.421	224	0.87	1022.513	702.049
23302.996	24936.731	21863.637	28914.731	29625.284	36311.974	29605.909	37543.633	1027.792	496.895	463.194	572.788	471.004	1250.937	334.053	12484.883	201.611	270.634	227.643	13398.214	206.157	719.935	130.325	3056.338	5685.611	289.954	398.281	342.659	15256.295	491.85	408.822	6594.514	143	0.978	1080.906	701.339
9015.743	9713.657	6678.005	11443.462	8396.926	13650.667	7147.577	9857.766	751.927	329.79	280.831	261.927	291.976	365.616	236.282	11209.067	229.008	289.448	222.782	1240.98	134.871	477.251	200.718	1481.797	3210.393	283.637	253.897	264.211	1861.323	235.115	324.525	3846.573	106	0.993	696	701.792
18280.004	19819.261	14696.94	24046.879	17727.261	29542.489	16798.673	26745.715	1196.515	544.203	520.463	1007.341	9506.786	979.561	396.057	13465.782	244.68	265.37	164.43	2674.859	22190.678	932.618	126.467	3542.865	8392.986	449.466	398.086	300.645	1829.503	5290.426	353.907	5007.982	162	0.95	1183.302	703.58
19492.937	15806.157	13331.905	19557.501	17773.367	24731.276	16826.559	23308.1	706.221	355.576	358.526	392.475	664.043	1144.605	273.141	8455.207	227.38	231.143	202.154	1822.552	461.591	478.278	164.208	2133.887	5527.352	344.764	404.708	259.947	9454.427	942.577	387.885	5374.93	114	0.948	782.175	702.298
24538.807	26483	23196.77	30774.801	30905.548	39945.11	31571.848	41072.956	1160.991	589.796	497.236	1086.01	2716.936	5938.833	464.198	9193.252	225.413	234.097	168.35	1038.573	2084.487	489.11	132.829	4610.833	7628.551	389.983	328.348	311.548	2543.587	3071.804	303.573	9003.32	191	0.898	1033.961	704.61
26337.18	27872.252	24773.178	31315.876	32345.27	37349.722	32816.338	39728.824	1034.83	541.693	490.446	951.259	1859.876	3516.798	441.402	9482.683	217.079	207.073	177.202	1528.946	1420.027	406.198	144.899	4529.933	4411.16	302.28	725.005	317.089	2267.336	2045.624	300.805	9148.007	134	0.916	1047.366	704.022
19848.887	21009.839	16846.58	23645.044	21473.108	29210.988	20079.166	28237.525	940.379	473.23	440.389	609.626	1457.684	915.006	322.025	11345.392	209.77	238.355	219.955	2982.513	1888.259	695.724	166.733	2547.819	4911.61	318.255	490.01	306.964	17631.11	1161.182	520.469	5309.124	198	0.863	1135.828	704.556
18180.554	19712.787	14472.781	23250.547	18635.853	29586.47	17196.04	26899.541	1048.32	549.941	512.308	936.781	7794.427	1183.699	390.147	12945.742	227.564	247.339	182.396	2144.7	13860.691	843.285	133.693	3746.782	6140.129	429.447	398.793	300.422	1904.142	3866.182	384.354	5383.036	160	0.939	1174.55	704.188
16957.422	19089.98	16825.818	21396.058	21771.921	27092.347	20476.069	27362.267	750.02	378.755	395.704	426.276	523.078	1231.84	272.257	8698.484	187.644	209.792	183.782	2853.368	316.367	8995.075	144.036	2083.538	5391.546	286.238	433.623	262.31	12582.085	1021.875	314.531	5422.906	246	0.718	825.004	706.008
13520.167	16236.93	10856.278	16453.215	11959.775	15812.993	9424.46	10893.163	1548.097	706.929	577.25	442.733	487.153	779.039	385.276	19371.722	452.472	383.137	326.545	2599.73	208.587	917.988	235.403	6104.63	6701.047	335	582.559	328.595	3558.646	299.893	342.361	12168.316	117	0.985	483.722	705.278
26773.968	28941.075	26532.089	33324.99	34235.799	39029.109	33174.595	40530.271	899.975	491.775	407.753	849.354	5334.147	5059.617	429.365	9033.664	186.461	255.448	163.753	767.823	1172.405	518.728	138.661	2745.683	4550.895	284.097	290.66	273.757	824.217	4125.838	323.903	6373.298	374	0.819	845.334	711.206
21964.227	23733.863	18001.394	27831.859	22434.25	33801.262	20996.225	32116.766	1296.042	562.371	520.304	1089.026	7706.867	1397.662	419.135	11757.88	250.259	291.089	191.419	2384.003	11637.838	789.912	133.698	3824.552	7977.419	411.155	365.141	307.762	2433.973	4493.218	368.307	5814.869	199	0.906	1164.138	706.475
16110.926	11377.12	9011.097	20916.066	11897.593	18074.2	11704.151	18429.646	842.232	380.456	388.485	367.453	255.148	476.537	246.955	6150.718	254.242	149.812	211.508	2459.982	206.735	352.225	148.48	3120.525	4608.207	273.492	343.197	254.267	2708.134	307.764	285.768	6702.82	99	0.99	761.449	705.975
22523.645	24335.063	21774.353	28481.813	28519.795	35406.773	28304.1	35114.677	780.428	426.405	414.581	795.588	4329.743	2211.54	402.258	8895.499	208.349	202.72	195.641	1022.23	1767.075	1029.79	125.862	2878.19	3469.29	312.646	344.917	260.302	2413.545	2925.241	357.844	6159.43	234	0.869	938.235	708.855
20123.125	22256.229	19504.742	25792.502	25904.018	33842.503	26536.419	34273.524	842.09	472.965	444.652	765.103	3702.35	2858.579	380.883	9172.012	187.719	182.209	207.675	1019.699	1908.408	374.007	122.173	3450.147	3331.393	330.907	292.712	261.316	4708.69	2665.694	370.762	7033.558	232	0.905	980.047	708.677
32371.108	34549.229	30895.685	40624.261	40505.782	47939.041	41483.024	50588.459	1631.823	673.944	557.139	1226.163	3550.272	7799.96	527.481	9117.938	232.407	240.165	157.768	864.554	2852.914	482.584	148.676	5319.872	5249.131	414.606	385.281	308.593	792.483	4235.376	367.936	9948.5	163	0.932	1040.482	709.365
15605.301	16829.166	14750.394	19553.951	19959.12	24635.167	20151.83	26571.737	794.752	445.72	391.234	534.032	770.888	1057.586	347.343	10315.519	172.083	192.128	179.307	2353.574	834.959	462.386	134.694	3102.194	1976.535	290.274	532.339	332.351	11090.688	700.332	320.525	6448.549	178	0.906	1072.433	710.652
21626.602	23328.731	19874.376	25902.027	27474.746	31920.168	27412.801	35082.084	1037.507	525.712	470.057	493.886	467.43	1173.786	338.817	11078.024	193.859	245.034	233.636	14798.536	216.954	596.468	139.602	3417.044	4437.815	297.16	448.74	344.293	10145.816	492.554	398.01	7275.401	272	0.806	1085.901	709.404
20922.391	22967.475	19340.484	24673.943	26315.02	30789.259	26326.526	33970.793	1232.845	481.628	436.282	459.728	474.596	883.957	313.095	12021.251	182.756	253.93	242.39	7387.206	238.961	630.315	139.959	2843.156	3198.068	284.487	706.28	316.794	21743.469	370.607	271.031	5585.792	118	0.994	1102.22	707.28
14627.159	17984.652	15687.159	21059.128	20384.585	27313.892	19921.329	27492.507	749.911	415.682	409.991	447.347	526.683	1097.394	288.803	7507.147	219.505	209.432	190.599	1445.285	343.613	958.057	152.357	3399.023	3589.079	312.658	414.429	273.416	6963.666	958.347	327.82	7134.577	150	0.849	789.94	708.72
16731.25	18382.704	13822.94	21336.919	17690.495	27245.92	17374.741	27136.645	1353.144	555.652	506.554	1143.31	7490.399	1096.039	430.608	10734.322	234.566	254.399	163.001	2129.188	11215.963	603.965	143.203	4043.721	4089.076	372.338	367.754	301.363	663.093	4782.621	375.028	6362.069	215	0.882	1151.253	710.174
10957.96	14791.81	12713.734	18075.592	16529.889	24739.205	16347.512	22827.308	574.982	386.308	427.955	367.34	331.583	1109.225	245.948	7840.915	193.431	231.65	192.81	2214.946	262.487	441.986	145.586	2625.033	1667.184	361.32	380.27	255.987	14017.119	687.426	412.273	5564.653	108	1	780.5	710
20984.124	22621.735	19992.482	27628.487	27193.133	35712.513	26599.104	33725.198	703.7	388.965	348.958	492.772	1059.759	1570.62	291.348	8455.571	208.022	222.533	158.361	648.872	512.458	722.778	119.109	2151.35	10486.16	296.113	401.268	257.605	4343.635	854.11	361.252	4842.08	124	0.972	952.847	711.355
25589.566	28092.605	24881.148	32049.094	32592.893	39187.069	33456.626	39875.33	926.916	519.189	444.899	875.561	3835.311	5067.48	413.185	9732.863	201.746	202.587	193.249	857.633	1600.814	453.546	131.38	3308.26	4626.073	324.555	339.627	266.324	2029.404	2743.198	375.225	7179.571	370	0.761	964.927	715.378
12646.674	14900.984	13382.574	16602.414	17733.53	22203.132	17773.068	23449.783	719.828	384.451	375.239	330.448	332.341	810.133	265.033	7765.404	201.862	179.981	185.125	910.803	253.502	1203.608	157.581	3517.952	2532.519	290.771	428.045	270.409	6269.584	494.772	504.181	7147.088	139	0.915	798.651	713.975
20311.901	21694.393	17995.682	24735.944	23942.928	30932.41	23643.05	31569.961	1204.933	529.211	476.668	623.438	1094.283	1241.067	349.989	10384.205	215.183	250.197	199.162	2889.168	1989.917	773.867	162.613	3104.4	6721.381	325.841	358.268	317.098	9612.154	971.786	304.324	6011.739	154	0.927	1108.519	712.942
17688.588	19486.985	14732.91	22284.744	19119.881	29068.175	18050.452	27788.042	1219.229	597.829	516.619	1220.442	7118.972	1362.672	444.039	11395.036	241.808	261.807	171.365	2375.972	13520.998	912.457	154.56	3857.192	5168.948	425.877	416.402	303.925	1089.583	4445.533	369.619	6136.654	141	0.964	1140.72	712.606
15738.207	17393.378	15771.722	21261.735	20092.522	26377.088	19169.385	24779.151	728.342	959.544	342.278	383.56	302.007	2634.369	234.37	10019.02	198.97	226.468	208.448	1884.527	234.656	616.317	144.966	2178.963	6513.975	289.508	651.598	255.214	14712.615	395.043	383.655	4742.157	128	0.974	811.828	712.711
26151.857	28453.378	24075.242	32225.661	32808.175	40501.312	34103.037	44844.067	1083.375	537.3	497.839	1242.423	2758.118	2263.678	471.217	9099.412	214.78	219.355	155.317	1807.557	2761.419	589.627	138.564	4679.978	6233.833	315.374	328.179	332.681	4583.317	2845.888	318.25	8643.519	150	0.889	1061.613	715.853
19288.037	21067.535	16329.562	24416.649	20839.291	31578.975	19726.366	29242.141	1176.783	567.103	495.616	1035.184	5750.856	1446.82	400.538	12333.026	228.975	272.085	167.303	2322.641	12745.483	800.424	161.137	3411.895	5775.977	437.299	349.541	310.032	3549.495	3087.991	328.01	5561.213	181	0.93	1131.102	714.887
10296.447	11121.327	7749.996	12700.615	10076.842	16180.49	8846.028	12078.309	976.052	334.31	309.849	276.414	314.428	427.013	234.975	9607.663	276.209	327.813	192.828	3374.009	150.38	422.511	151.773	1602.928	8050.051	304.921	271.546	256.057	13437.962	470.659	381.19	4264.509	121	0.977	722.839	715.012
17725.332	19561.678	17089.576	23059.842	22845.172	29993.274	22239.143	29072.852	670.869	409.508	374.118	727.204	3512.189	2871.4	362.723	10819.037	188.376	200.873	165.442	885.215	1708.425	419.434	121.397	2406.197	3457.654	298.524	319.063	259.053	1571.678	2435.76	352.328	5237.531	299	0.802	923.794	718.048
23130.918	25115.716	20911.304	28112.301	28164.113	34999.354	27834.03	36474.155	1290.934	570.204	518.911	639.656	1189.333	1162.674	369.238	9346.457	236.386	258.975	208.036	1202.963	1291.294	662.195	146.678	4078.299	6828.656	311.431	441.453	330.499	9012.35	856.892	294.407	7453.449	185	0.862	1096.057	717.23
19095.336	20855.741	16545.104	24864.751	21370.963	32265.394	21039.46	30856.169	908.841	498.919	451.854	852.563	4728.83	1484.91	405.982	10398.713	201.852	208.032	165.234	1676.539	6574.994	575.104	162.268	3391.693	3843.267	369.799	325.012	301.823	2928.902	2937.373	301.511	5824.26	149	0.992	1121.54	716.017
12991.433	13850.201	11273.583	20598.357	14158.855	22320.33	14011.208	20774.676	671.018	387.528	398.375	270.546	300.343	528.869	264.152	6755.746	212.872	208.716	239.607	2931.737	220.638	591.719	153.005	3009.428	3305.881	307.789	388.326	227.049	3013.978	370.223	341.843	6710.741	112	0.973	770.393	716.009
22129.85	24317.762	18985.413	27297.632	24982.222	35481.688	24341.729	35271.573	1123.893	570.078	493.206	892.335	4157.67	1774.576	425.644	11090.273	216.067	241.687	165.026	1804.592	7243.593	771.927	161.417	3749.09	5277.285	363.962	348.208	306.095	3518.298	2849.116	305.498	6398.816	139	0.988	1113.924	717.119
26054.702	27810.511	25752.533	33110.219	33876.135	38690.774	32886.384	40854.723	916.683	449.866	416.236	904.623	4698.841	5401.006	434.122	9410.65	183.633	272.676	177.079	793.724	1535.841	507.934	137.131	2859.155	4448.047	285.356	307.519	275.962	2807.347	3774.76	329.384	6488.657	226	0.863	834.965	720.898
13597.943	13950.861	12009.147	16687.815	15542.045	22490.404	15374.877	21653.179	664.372	383.172	388.771	324.43	290.395	899.597	257.319	7274.978	202.233	201.388	175.354	1960.302	223.528	400.055	138.533	2692.538	4091.405	306.2	352.216	250.709	8425.18	611.907	448.308	6135.512	231	0.801	788.279	719.825
13567.005	15697.795	13756.201	16982.859	19255.676	22951.156	18954.459	25473.797	762.225	366.39	358.878	362.659	341.539	1010.425	261.797	10124.516	162.667	191.777	206.679	7168.384	190.749	560.535	146.309	2244.42	2568.539	278.515	411.832	248.443	11827.155	356.412	350.368	5060.055	103	0.996	822.413	718.18
16384.295	18219.821	15236.179	20458.101	21405.583	27582.956	19827.31	25853.452	634.404	360.834	339.933	536.985	1593.195	1347.536	301.779	8600.891	190.727	220.095	197.022	925.12	694.682	419.718	123.51	2053.387	4278.141	309.705	354.583	255.615	5154.161	1142.8	370.081	4629.263	124	0.917	939.782	716.782
26181.147	27800.931	24350.536	32201.211	31592.429	38353.415	31404.737	39253.295	919.259	498.191	449.763	605.207	1125.457	1093.284	352.98	10568.32	189.803	247.386	200.292	6897.261	1296.168	568.352	135.843	3070.255	5203.864	309.326	529.009	338.243	10729.14	801.51	337.589	6435.883	196	0.93	1086.332	720.158
20486.283	22280.177	20776.016	27977.027	27753.529	34336.325	27055.249	34332.556	748.249	409.553	357.127	359.152	316.949	1277.864	263.109	9714.837	154.511	216.927	201.674	3132.127	190.575	484.09	153.792	2110.567	4530.292	284.503	522.284	272.92	10526.168	322.064	305.715	4904.162	104	1	816.635	719.154
24334.265	26598.649	23421.661	30235.14	30234.549	36789.815	30246.931	37070.166	875.469	599.034	437.545	957.817	5394.312	5500.448	428.288	9100.757	208.216	219.453	168.709	1112.022	1692.655	475.292	121.679	3102.82	4995.401	323.522	352.131	266.352	1038.957	3767.397	369.155	6680.677	410	0.739	943.234	725.361
11055.394	12305.243	10483.165	14212.95	15302.777	19748.112	15666.465	21370.362	867.867	474.942	414.391	511.41	566.752	845.973	336.972	9886.121	171.652	160.324	197.82	2603.069	272.061	536.024	162.635	3535.054	945.023	282.122	529.773	350.575	9416.664	655.924	341.818	7015.178	98	0.993	1074.806	719.092
21054.465	23103.363	20533.667	26896.16	27174.07	33711.035	27106.087	33867.964	760.862	460.753	391.924	744.734	4004.985	5202.312	395.265	8904.054	184.891	196.946	141.383	832.046	1499.117	415.394	126.689	2696.887	4982.456	294.331	299.825	276.764	1706.527	2856.869	391.816	6103.415	554	0.631	899.745	727.924
19313.747	21485.293	16975.672	24458.482	22635.533	32279.421	22124.633	32190.247	1061.144	550.619	517.205	1038.757	4997.652	1669.905	413.853	10582.229	208.631	246.084	168.677	1469.913	6983.854	651.937	148.737	3732.694	5357.771	374.867	372.552	318.525	1824.622	3385.727	276.876	6369.166	238	0.839	1102.328	723.382
11603.159	13876.268	9266.218	16646.57	12342.549	20474.012	11211.695	16591.761	1216.973	589.848	518.136	644.776	436.763	670.853	349.82	9892.736	318.695	287.307	201.504	4530.297	182.193	396.425	213.723	3837.352	3019.284	325.423	325.332	289.329	15721.055	603.113	302.815	7384.637	132	0.928	651.97	722.606
31541.712	34217.445	29829.79	38645.54	39742.371	45743.726	40575.156	50718.82	1179.313	611.552	552.951	1211.387	2998.077	5492.358	497.046	8543.797	214.219	252.048	164.469	1089.213	2466.498	527.937	140.224	5139.395	5930.344	331.8	367.056	334.064	1703.712	3659.832	274.36	9739.816	116	0.936	1050.957	722.448
9288.568	10375.99	6598.299	12169.211	9611.944	15706.093	8826.649	12554.929	944.875	366.971	245.702	297.522	318.71	527.067	253.438	8767.036	264.958	280.924	140.735	2785.097	152.866	522.414	156.058	2071.251	5321.705	300.627	240.65	280.308	13196.859	243.826	335.276	5686.717	103	0.996	728.102	723.655
16040.014	18018.879	16494.636	21660.789	21756.967	28583.059	21422.226	27595.034	831.166	400.161	411.539	400.012	295.25	1014.089	260.419	9577.641	196.212	201.461	232.843	2015.305	248.908	734.729	154.015	3515.198	3668.617	290.861	496.86	260.531	11614.438	572.332	1274.827	7063.056	251	0.801	802.755	729.193
21860.735	23573.122	20776.283	29032.711	28474.538	36655.233	29183.606	37955.158	1016.391	456.188	433.653	626.619	1022.086	1320.284	331.5	8649.673	210.721	259.788	182.261	3208.732	901.206	1156.24	142.251	3204.77	10330.307	300.484	366.212	336.585	11598.757	1016.548	369.138	7018.86	155	0.819	1059.603	726.281
20113.919	21747.496	18569.245	24586.777	25461.736	31972.948	25491.842	33226.18	1034.13	490.631	460.252	541.903	868.721	1301.068	320.575	9163.133	196.445	235.825	196.768	3583.653	933.649	682.484	161.097	3168.753	5506.899	300.109	399.151	346.55	15288.714	886.698	466.234	6645.224	184	0.914	1069.087	726.973
21737.071	23671.82	22029.566	28612.913	28759.175	35932.182	27959.039	35796.388	821.432	410.719	375.122	350.731	306.266	1189.004	244.577	8860.625	179.667	243.11	316.179	1859.427	193.235	614.256	167.159	2455.501	5909.104	294.63	680.237	263.514	10256.09	392.255	330.81	5860.558	247	0.773	819.192	730.043
27214.02	29360.051	25737.023	33778.365	34789.371	42176.939	35912.242	44762.864	1348.447	577.401	529.59	1030.158	2896.809	4362.564	478.82	8613.386	200.922	208.622	149.856	810.916	2341.45	377.987	139.193	5108.762	3919.927	321.298	384.034	311.548	1363.586	3215.358	306.119	9690.611	282	0.826	1041.638	730.089
24170.954	26214.021	23821.095	30335.528	31560.553	36855.262	31494.364	38684.375	830.765	593.793	410.248	782.662	4508.234	4950.84	427.173	9432.891	184.686	204.632	192.009	759.918	1448.343	421.186	139.362	2937.798	3744.272	289.551	339.05	292.844	1703.806	3373.389	334.967	6551.223	237	0.862	878.973	732.238
21244.893	23366.668	20455.367	26815.153	27172.469	32940.123	26814.591	33338.322	821.36	480.58	416.373	880.277	3926.29	6228.784	409.958	8747.515	191.068	196.725	142.911	717.53	1340.788	395.821	121.968	2976.745	3515.804	319.618	325.317	270.928	1925.278	3241.838	471.025	6576.048	316	0.82	924.636	731.503
19478.152	21443.816	17606.527	24824.616	23283.438	33412.641	23001.754	32502.384	1071.751	525.83	480.027	958.168	4793.949	1692.429	416.644	10785.644	200.503	205.887	179.677	3657.446	4708.233	555.576	140.013	3589.088	4408.261	321.654	634.588	336.691	2575.96	2989.116	349.848	6637.135	208	0.853	1078.803	731.51
21100.75	23485.13	18894.959	26110.856	25093.603	34588.933	24746.184	35038.022	1114.988	550.314	505.022	1210	5913.305	1555.47	436.487	10713.188	217.393	221.068	166.031	1687.131	7236.954	643.783	132.422	3674.765	5477.807	354.706	390.181	331.894	1639.109	3890.156	314.437	6466.359	127	0.955	1089.311	728.579
30051.643	32191.043	30361.479	38254.468	40209.016	43685.301	39795.177	47264.248	880.369	557.559	422.411	863.165	3722.162	9125.579	425.422	8948.672	178.367	261.127	179.551	662.815	1210.587	492.639	133.553	3059.062	4496.31	274.568	308.877	278.175	1342.85	3400.155	362.685	7165.275	228	0.908	833.798	731.728
20160.496	21086.713	19886.818	25354.476	26655.479	31548.924	26519.857	32553.553	942.049	416.119	370.383	762.513	6862.188	3460.258	399.407	12588.258	170.27	208.292	185.376	607.318	1866.804	475.011	127.155	2581.559	3252.243	278.282	258.123	284.565	138.9	4373.77	270.819	5936.359	148	0.79	852.601	729.243
19732.562	21277.557	14886.155	24220.307	18356.482	29875.662	17817.542	29107.521	1508.467	639.471	586.374	1063.377	11558.447	1237.243	433.462	15808.793	244.21	230.889	176.031	3072.448	30728.983	962.969	143.908	4237.691	4584.187	393.572	366.642	312.545	139.745	4822.052	346.337	5802.611	210	0.854	1210.41	730.233
17522.306	19384.558	17989.909	23936.824	24560.092	31945.292	24375.695	31152.209	935.658	422.136	413.728	420.3	290.615	1193.302	263.225	9655.613	207.748	208.334	275.598	1889.493	234.944	795.247	154.551	3424.86	4946.375	303.974	802.676	259.266	10880.475	533.077	381.323	7199.43	129	0.943	811.244	730.205
24303.93	26296.316	22565.791	30703.855	29277.206	38502.383	29242.992	38970.602	1079.926	591.108	492.196	711.399	2626.194	1804.521	361.165	8688.159	209.873	236.11	168.131	2145.078	2678.337	2164.96	139.018	3583.517	6794.575	307.411	370.612	332.6	6564.014	1899.745	458.276	7230.265	199	0.878	1061.535	734.716
32675.64	35059.667	32680.808	40342.489	41788.519	46344.668	40880.531	48566.71	915.168	534.799	422.532	924.795	4932.523	7930.536	489.711	8258.539	206.861	242.276	168.435	723.598	1350.174	464.159	141.593	3048.723	4437.234	287.514	304.092	290.976	888.411	4166.84	284.793	7041.987	215	0.871	867.867	734.774
17175.251	18761.22	16040.337	21393.948	22805.849	27736.017	22912.148	30915.122	1260.829	510.915	459.548	503.161	861.021	1165.319	335.213	8489.849	201.169	202.117	162.892	1830.286	636.704	896.357	153.033	3912.758	5320.115	301.172	815.371	302.828	8093.777	747.791	352.193	7862.202	117	0.944	1051.654	734.115
27713.749	29905.412	22500.243	35738.785	28622.327	42948.474	28434.879	43206.839	1699.639	720.594	648.358	1343.706	10711.731	2273.03	516.199	11489.155	266.853	259.191	184.077	3051.673	22910.82	905.905	143.863	5418.664	5916.711	463.934	376.881	315.971	131.135	7078.313	371.643	7887.978	264	0.898	1200.386	738.045
28857.405	30652.472	29291.594	36162.969	38583.512	41677.68	38357.3	45309.432	874.344	713.538	399.127	751.486	3603.124	8772.101	382.749	10310.496	193.622	288.736	191.626	825.539	1233.242	648.044	128.779	2735.918	5327.712	280.546	317.872	275.262	3761.939	2722.928	342.427	6490.438	331	0.723	844.965	738.394
22563.244	24702.777	21793.402	28382.89	28621.604	35444.861	28416.692	35522.311	823.072	475.658	404.504	847.776	4871.287	6413.341	397.443	9162.99	185.767	207.908	136.6	659.251	2034.441	430.06	127.897	2645.21	3825.974	313.609	314.79	270.326	1791.884	3150.419	373.669	5937.312	188	0.925	912.218	738.037
23448.165	25764.148	21565.457	29780.677	28250.174	38708.52	28306.236	38547.658	1235.512	615.768	501.01	927.647	5131.224	2234.533	399.288	10503.009	212.75	240.184	198.396	2228.61	5266.727	780.846	141.937	3637.866	5150.537	322.196	355.869	334.282	2572.648	2937.363	354.064	6610.208	128	0.936	1068.43	736.781
23351.136	25365.556	24003.428	29881.32	32472.149	36971.79	31414.588	38919.643	937.634	461.906	424.407	379.226	374.828	1378.343	263.901	9719.188	214.164	263.123	360.483	1452.822	228.662	2081.879	151.595	3928.245	7887.097	285.233	692.873	273.513	9885.916	532.8	416.518	7719.131	196	0.893	825.77	741.347
25091.705	27094.454	23949.524	32303.747	32640.92	42864.119	34010.794	42756.795	1160.909	523.484	487.881	758.837	1818.402	2677.426	389.486	8010.288	200.63	208.119	149.472	719.641	1420.147	306.87	136.112	4512.402	5019.553	317.945	323.358	301.4	1819.661	1760.406	309.797	8969.451	176	0.949	1033.312	740.307
12772.885	15442.626	10995.569	20861.242	14696.951	24971.38	11980.178	17111.369	1438.782	592.959	488.174	543.445	450.009	525.23	345.487	10959.549	378.427	350.934	214.001	4956.078	335.977	1466.094	189.362	2576.691	5392.435	335.193	294.621	297.86	23001.265	1113.269	268.773	5904.808	142	0.864	647.739	741.056
12352.034	13981.304	9085.012	16923.12	11390.282	19616.201	9203.73	13324.55	842.358	1076.854	395.437	355.485	313.242	2443.433	301.97	10440.005	269.241	242.415	275.979	1133.693	151.358	624.978	184.732	1871.178	5268.227	310.152	747.704	270.791	7179.409	366.917	393.052	5733.727	144	0.985	671.653	739.833
20979.225	22602.458	19121.409	24489.242	26866.708	32388.456	26638.107	35184.012	1280.875	570.755	501.154	686.193	1638.258	1545.92	368.017	8181.792	216.3	202.801	149.086	959.393	961.437	397.387	144.456	4620.983	4507.564	305.258	650.268	307.761	5406.794	1360.818	315.965	8929.787	123	0.964	1044.419	739.728
24749.932	26544.862	20408.055	32510.288	26070.389	38724.8	25503.889	39731.915	1469.41	701.026	651.081	1484.527	8300.389	1791.834	552.481	9851.95	265.142	232.591	191.68	1973.465	10337.221	786.104	147.644	6254.661	5366.725	391.343	345.606	313.838	143.784	7906.572	373.552	8823.903	117	0.933	1191.449	739.944
31194.428	33030.058	31497.826	38010.808	40190.565	42070.611	39167.776	46081.834	927.093	584.461	384.825	600.254	1612.106	6549.536	326.497	8778.778	202.225	300.848	206.035	819.87	683.658	552.546	138.317	2517.452	6116.569	276.807	391.917	278.983	3469.997	1459.722	319.907	6227.434	157	0.889	857.494	742.156
18508.961	20580.307	17897.896	24145.061	24172.678	32314.682	23464.985	30860.824	818.911	587.413	387.167	821.545	5138.821	8220.763	375.085	10797.573	182.33	224.166	147.114	795.696	1985.831	481.737	120.111	2247.746	3812.806	310.84	415.353	272.914	991.349	2994.294	365.917	5133.854	214	0.904	902.304	743.266
24777.27	26782.106	23954.816	31398.667	32260.355	41417.579	33580.554	40371.546	1007.199	525.663	496.814	866.15	3281.148	3613.937	426.631	8560.062	191.366	200.497	173.571	767.177	1997.071	409.276	133.574	4286.365	4275.469	321.42	298.261	293.073	1359.075	2748.575	296.986	8486.871	244	0.87	1022.541	742.82
17805.222	19636.466	16405.028	22332.34	22399.407	30716.385	22485.817	31463.598	1243.28	522.416	479.628	1057.324	6187.057	1632.739	415.429	9454.954	197.042	195.152	206.131	1891.078	4959.421	663.466	134.331	3615.927	4202.101	311.807	356.87	306.883	2409.122	3969.015	300.533	6780.651	170	0.949	1055.829	743.935
24508.959	26329.765	20337.104	30822.752	26591.066	37205.229	26854.901	39881.311	1360.718	690.002	621.927	1211.371	6057.973	1818.339	533.906	10292.348	256.128	247.435	179.304	1759.344	8973.747	641.169	140.566	6077.259	4685.086	376.062	364.13	315.527	1347.292	4689.596	343.777	9145.556	263	0.823	1181.88	747.105
11654.591	13622.085	11499.302	15439.528	15110.891	21738.321	15194.547	21893.374	827.371	384.888	423.027	493.768	304.257	1006.646	269.446	6993.663	196.075	194.8	167.619	3371.704	212.465	401.101	132.089	2944.02	7645.83	283.53	380.077	263.407	3653.902	493.246	11122.383	7135.524	169	0.902	800.086	745.429
22847.487	24800.331	22834.617	29671.008	31115.146	36705.288	29812.036	36839.24	862.963	1156.382	351.159	455.468	1246.714	2465.767	287.099	10064.963	190.749	262.681	203.44	991.361	400.387	518.202	132.186	2070.842	7696.942	280.897	481.293	298.677	7551.718	910.726	311.199	5095.814	138	0.923	880.043	744.326
19748.167	21962.657	20181.104	25019.809	29614.044	32149.622	29343.419	36886.217	713.412	385.832	332.914	341.821	602.616	2035.997	258.959	10124.434	191.872	244.358	198.712	723.615	280.607	548.191	137.695	2250.824	4971.758	287.577	524.479	270.993	9332.677	597.598	319.744	5386.601	102	0.987	865.696	744.225
24750.701	26977.901	24507.219	30888.014	32284.199	37109.51	30813.539	37447.169	899.544	540.38	488.104	811.784	4748.911	5313.953	420.173	9669.671	187.855	224.892	166.87	783.746	1459.031	436.629	127.215	2721.994	4441.917	304.585	375.11	287.939	1419.373	3271.259	379.329	6269.162	261	0.842	889.669	748.209
25602.151	27242.014	25768.868	31428.226	34464.19	36911.559	33415.381	40998.746	921.651	417.267	378.117	435.507	607.52	1873.825	257.602	9443.22	212.524	295.892	239.446	1381.23	387.285	690.16	143.011	2441.047	7585.877	279.051	572.117	278.779	12614.005	831.588	374.661	5855.251	352	0.748	845.398	750.23
22409.714	24443.421	20806.737	28141.201	28019.411	38191.942	28271.248	38678.261	965.238	522.908	494.183	1032.121	4838.431	2296.478	438.677	8786.479	202.764	199.089	172.924	1104.179	3388.872	474.513	133.401	4161.399	4807.158	304.105	317.056	298.446	1253.151	3636.851	314.385	7886.366	160	0.948	1047.844	746.712
22543.499	24910.779	16909.808	30047.245	20284.222	33660.798	18022.914	30032.037	1434.189	674.641	668.193	1370.144	14163.005	1261.588	479.746	13246.04	288.863	304.714	274.569	3338.015	29169.887	922.11	148.628	4200.414	8139.254	406.822	379.597	300.882	2286.525	7078.989	301.144	5576.581	224	0.856	1265.933	749.879
27495.088	29633.2	26101.942	33961.904	34508.321	44325.099	35296.834	44383.873	1304.171	593.029	536.277	1110.587	4226.043	3413.634	456.926	8308.46	220.857	239.958	162.659	1168.338	3214.303	484.157	137.892	4510.06	6336.269	324.726	303.382	301.5	1342.805	3548.225	327.883	8847.496	289	0.853	1036.061	752.237
23826.228	25777.249	19399.31	30251.405	25737.755	37253.232	25449.901	40130.182	1464.893	727.729	646.587	1404.768	8405.42	2553.604	564.769	10319.597	266.243	269.59	200.51	2494.79	15301.369	776.313	136.839	6315.251	6234.985	468.447	519.18	310.814	214.707	6735.435	326.929	8920.8	200	0.883	1192.08	750.295
24856.556	26178.263	24979.495	32065.381	32499.123	37559.664	31131.767	37889.987	970.682	488.11	432.716	402.625	348.204	1504.797	282.397	9810.032	216.108	268.622	264.416	1633.712	232.676	1280.73	153.244	4570.536	6081.235	276.117	589.42	273.633	10458.446	331.548	331.675	8927.896	207	0.849	819.597	749.374
23561.264	25333.343	20093.775	30968.831	26513.812	37846.278	26809.442	39224.901	1302.22	672.8	594.73	1143.522	5493.964	1772.186	502.301	10713.997	242.138	243.645	170.335	1755.171	11529.512	732.729	139.759	5486.367	4749.311	390.853	369.726	327.762	1069.157	4247.416	359.051	8282.995	113	0.981	1175.119	747.881
25299.255	26937.855	26032.574	31758.049	34646.133	38339.377	34447.596	42043.281	1017.441	395.211	390.498	332.622	345.402	1563.246	263.366	10169.513	226.533	288.224	225.216	942.186	201.128	878.201	148.806	3862.361	6599.799	306.215	510.812	283.841	9553.886	349.834	344.48	7445.989	207	0.894	859.882	752.312
27218.146	29370.996	26320.112	33892.6	35433.532	44433.494	36358.573	43930.201	1181.871	571.158	529.115	898.77	3299.576	5228.926	442.956	8837.171	209.292	211.95	178.476	854.021	1990.373	504.015	135.526	4578.307	5004.194	335.645	347.524	276.117	2650.163	2714.262	351.96	9273.394	222	0.884	1012.793	750.45
13669.209	16171.129	10534.003	18575.725	12967.637	21987.363	10979.773	16281.635	1496.748	557.328	486.716	623.454	455.641	526.608	339.063	11149.456	368.371	326.594	209.669	4574.273	195.916	525.116	181.443	3457.243	9083.605	342.9	294.636	297.271	20211.705	922.488	304.396	6919.978	100	1	646.38	749.38
19268.828	21348.219	19774.71	23374.806	27370.237	29775.92	27172.67	33888.491	1251.574	702.837	339.597	326.096	469.125	2630.13	253.136	9913.384	187.997	226.047	177.935	1109.224	226.693	577.651	132.244	2279.924	4775.349	351.981	483.406	279.455	12946.139	602.028	310.968	5138.74	117	0.985	868.953	750.987
9461.292	11263.803	9225.767	13232.163	12096.636	19469.877	12405.507	18358.758	787.498	386.568	501.262	509.805	309.496	963.398	285.836	6875.948	168.776	184.568	146.475	4596.435	204.372	394.581	135.533	3113.668	4709.585	270.824	430.524	260.033	1278.85	381.382	367.065	7460.082	112	0.973	788.857	751.83
29401.991	31607.502	30174.101	37211.365	39867.607	43777.872	39312.667	46556.262	856.936	403.289	365.787	358.349	327.564	1589.689	245.499	10202.449	193.037	318.999	322.955	1265.783	221.166	730.404	168.782	2590.013	7179.291	265.054	664.557	281.356	9533.283	355.871	316.554	5996.298	197	0.833	830.556	756.475
27740.806	29894.211	28050.718	33495.797	35546.788	38781.075	35566.658	41494.873	1125.87	533.307	647.048	910.903	5291.589	7769.673	466.581	8388.874	193.03	210.733	196.584	900.9	1365.994	453.307	132.134	3350.261	3786.512	299.709	351.983	296.526	1928.463	4675.404	307.319	7534.852	271	0.858	878.345	756.887
22306.199	24000.588	18823.534	28824.852	24812.151	35899.42	24565.584	35908.64	1184.208	608.086	555.687	1139.792	5953.14	1784.692	465.64	11084.492	233.693	244.784	166.337	1947.127	11916.802	762.443	134.169	4634.605	4553.313	420.133	402.248	297.794	733.399	4166.81	373.653	7055.951	102	0.987	1167.539	751.333
27454.389	29769.757	21064.503	35679.97	25462.505	38971.835	23849.771	37832.489	1907.723	723.69	684.474	1328.331	12258.39	1678.093	506.361	12214.051	297.194	311.86	233.666	3018.807	24734.394	802.479	154.956	4911.557	9159.526	397.095	447.846	303.386	2880.759	6560.444	307.071	6663.527	244	0.913	1253.455	755.242
24111.522	26140.291	23306.697	29413.912	31008.246	37339.718	31352.787	37974.33	931.758	557.505	472.979	907.61	4287.092	6584.389	426.302	8947.518	188.328	203.459	166.461	939.596	1698.217	464.474	128.266	3631.497	4017.676	324.849	309.37	264.608	1848.282	3220.35	362.374	7957.436	574	0.568	988.584	762.434
18670.659	20146.653	15531.029	23619.495	21369.417	30927.493	20391.266	30005.057	1259.306	582.019	531.946	1279.825	8810.083	1502.928	466.541	14512.916	228.377	247.522	175.706	2485.861	13503.133	838.927	131.638	4072.99	3713.473	385.504	408.518	309.113	1284.325	5437.262	358.29	6430.45	182	0.875	1157.225	755.456
15826.474	17484.977	15489.557	20997.809	20499.565	27330.316	19639.984	27358.299	812.38	366.223	375.311	495.944	308.383	1160.124	220.624	7596.432	182.796	228.766	192.658	3738.737	210.453	360.255	137.455	2822.378	5911.926	264.422	413.991	274.729	6769.196	531.32	404.291	7036.499	182	0.875	814.027	759.187
21426.534	22892.746	17959.871	25764.88	23201.841	32669.831	22392.494	31377.612	1189.651	618.842	534.14	1309.627	9302.469	1593.06	427.444	14036.203	243.518	261.976	196.122	2827.024	14319.316	852.609	129.828	3769.36	5436.843	375.597	490.927	317.457	1027.721	5297.987	327.831	6162.213	141	0.938	1147.465	758.613
25698.417	28627.176	17625.976	34068.414	19245.73	36889.321	16386.967	28847.268	1812.403	835.86	737.101	1987.74	19155.471	1007.486	544.921	15459.049	386.046	340.275	235.885	4218.099	27542.468	1237.316	178.419	4891.1	15254.59	387.658	482.437	284.18	150.587	9272.012	307.525	5316.708	143	0.952	1301.829	757.311
23300.482	25116.023	23582.476	28669.535	31710.035	35196.537	30591.631	37798.678	804.132	308.775	325.779	347.523	385.936	1162.8	228.48	9710.631	212.805	272.442	284.966	1567.459	228.482	598.879	157.404	2132.166	8550.325	282.122	653.902	281.554	11456.274	477.012	284.444	5002.406	247	0.818	852.067	762.836
32416.446	34688.116	31575.5	40518.906	41811.123	48310.66	42493.201	49544.405	1131.682	609.369	542.405	1271.684	4702.077	5852.037	496.216	8520.285	220.763	247.505	171.532	1284.849	2793.452	663.218	142.236	4518.023	6135.501	335.869	306.634	279.541	2427.925	4286.748	324.397	9244.311	280	0.854	1023.168	762.082
27631.049	29833.219	26364.389	31675.735	35503.122	41074.741	35101.242	43070.585	1072.194	570.092	512.971	586.8	1046.625	2235.502	352.294	8857.718	214.988	236.12	178.808	1214.935	589.361	1466.115	147.651	4175.997	6169.254	322.577	456.455	264.877	9460.287	867.022	317.836	9266.737	187	0.852	1006.473	761.259
24806.984	26567.442	21263.249	31547.941	26917.755	37894.188	25397.114	36595.353	1175.5	615.076	503.651	990.877	4551.588	1322.555	417.709	10719.323	253.798	287.762	239.368	5051.347	4627.218	892.855	164.766	3804.029	10805.85	347.442	333.932	309.541	9776.706	2952.727	417.241	6930.571	133	0.92	1166.335	758.695
31951.24	33762.969	27039.86	39476.202	35249.422	46046.765	35881.869	48784.117	1367.908	664	611.77	1192.104	7227.346	3098.016	557.876	10420.939	267.177	280.554	185.466	1901.269	10864.397	952.708	140.375	5632.427	6986.445	552.847	496.851	299.959	426.556	5319.043	324.7	8697.37	110	0.967	1185.391	758.209
17853.696	19150.062	11289.323	18754.921	13012.31	19897.962	11158.221	17918.066	1148.073	492.21	480.632	600.81	1835.229	627.614	363.675	11755.461	284.694	290.458	240.493	3353.484	1945.005	553.477	170.546	2736.17	14094.856	294.022	303.154	274.374	22004.231	1167.031	298.749	4919.32	131	0.986	1280.37	759.302
20705.117	22378.376	20816.197	27528.138	27958.115	33550.24	27538.563	34849.082	775.054	319.45	322.977	381.746	286.935	1065.316	207.111	9055.309	183.191	257.484	250.673	2174.264	214.795	505.307	143.667	2052.068	5321.33	263.622	541.908	280.137	8142.674	471.565	441.552	5618.228	160	0.884	824.981	762.325
27484.121	29122.256	21644.269	33485.968	26201.497	37267.765	24497.943	37092.705	1509.181	684.586	647.952	1288.809	11278.522	1475.166	520.07	12419.903	301.894	329.04	217.05	3100.501	25377.629	998.701	149.905	4504.535	10782.004	435.194	442.385	316.359	3098.217	6313.004	324.908	6256.385	283	0.747	1236.684	762.949
23001.857	24691.389	23207.189	29009.019	30618.873	34552.369	30507.491	36920.552	872.395	417.649	407.226	871.621	4912.12	6951.794	425.401	8679.005	185.036	212.514	155.993	765.426	1558.987	474.604	142.952	3062.111	3544.974	293.816	290.546	293.571	1055.726	4422.433	299.334	6983.595	255	0.895	869.033	765.661
20292.586	21946.648	17196.748	25922.167	21838.036	32658.933	21167.008	30534.706	1236.713	634.272	527.187	1229.799	7984.24	1477.272	431.654	11726.563	257.191	276.572	192.587	2279.536	13138.647	697.176	130.807	3767.574	5775.161	371.799	461.082	322.952	745.446	4646.908	302.415	6089.477	123	0.952	1140.427	761.606
29796.922	31633.084	30142.159	36983.257	39915.176	42912.601	39092.178	46124.008	825.456	351.722	335.203	354.339	323.914	1335.87	228.219	10200.143	199.348	294.785	362.464	1826.077	192.57	507.68	154.469	1873.345	7595.397	276.179	770.451	293.402	11533.835	451.421	280.933	4796.712	213	0.9	841.162	764.082
23233.405	24934.451	18690.459	29633.631	24227.708	35481.527	23658.914	36347.928	1385.971	637.702	592.664	1277.093	10900.932	2219.644	533.528	11704.636	257.707	285.042	188.066	2850.568	24011.173	978.408	135.029	4813.73	7142.047	491.704	463.234	316.633	865.672	6293.35	360.812	6994.581	251	0.888	1212.456	766.831
17670.682	19148.177	12436.621	20735.057	13472.996	20314.62	10735.341	16556.202	1351.77	529.042	526.406	570.319	752.354	755.991	313.627	15770.493	342.048	318.966	356.462	1785.988	806.044	797.016	191.743	2195.779	15734.225	358.334	541.886	311.165	14720.805	666.454	388.731	2988.378	119	0.961	1267.265	762.979
27443.606	29314.025	23251.471	35083.088	30590.394	40966.478	30496.38	43874.344	1389.535	673.237	614.3	1332.516	9128.27	3080.318	586.254	11728.695	271.952	296.277	189.481	2661.818	16024.384	971.903	137.909	5498.18	6998.326	525.761	665.579	305.468	649.033	6504.279	368.268	8321.025	209	0.798	1195.591	768.404
28210.105	30102.88	23161.723	33935.083	26401.855	35115.702	22531.399	33293.237	1411.344	1684.736	642.275	606.837	2473.305	3621.055	410.561	13702.244	363.904	399.597	301.177	2740.644	2438.679	925.481	177.303	3491.543	15054.288	368.675	506.208	311.161	26857.675	1552.814	471.894	4936.585	254	0.819	1251.134	768.291
29187.986	32191.373	21190.836	38931.982	23813.781	41573.169	20385.675	33929.657	1660.919	765.262	683.077	1742.507	17718.052	1089.123	507.433	15234.331	350.195	362.262	226.051	4240.997	31684.192	1100.494	167.994	4312.863	12670.694	398.264	497.36	292.503	233.858	7508.593	274.255	5296.004	327	0.674	1295.521	771.206
22480.342	24426.206	19413.317	28628.113	25573.275	36210.769	25260.823	35148.815	1179.086	579.64	553.114	985.42	5504.845	1826.031	407.74	12093.955	220.331	246.007	178.314	2027.256	7865.404	608.866	131.599	3892.813	4607.787	375.262	370.629	314.471	2041.521	3152.504	296.931	6719.368	205	0.885	1126.554	767.012
21705.1	23212.954	18784.103	26452.389	24363.828	33264.659	23710.59	32260.815	985.615	511.088	450.378	567.29	1491.43	1252.762	323.777	13823.428	214.692	274.774	280.782	6741.106	2393.987	631.689	133.874	2865.328	6973.505	322.258	675.009	306.7	11163.103	1005.892	352.908	5501.506	272	0.809	1149.158	769.261
14795.509	16741.958	14533.904	20482.224	18884.723	27856.782	16550.849	26237.162	961.133	375.725	391.64	504.298	330.19	1298.152	183.402	7422.022	184.74	233.202	168.731	4320.336	212.798	410.878	136.95	2883.898	7009.323	272.97	407.522	269.949	3493.336	569.391	381.299	7182.005	246	0.799	808.606	771.415
29432.819	31426.957	24693.19	37997.751	32116.639	44285.187	32021.544	45958.368	1332.375	630.921	595.562	1245.512	9486.42	2608.382	564.063	11056.134	257.428	274.871	181.734	2458.177	16561.832	997.307	134.494	4918.292	6307.596	491.659	526.616	290.103	577.547	6066.795	370.181	7786.827	168	0.928	1202.155	769.667
22858.236	24502.941	18143.62	29193.962	23254.079	34171.991	21787.632	34483.782	1520.559	669.929	634.857	1412.323	12586.518	1731.002	544.566	11626.615	264.724	282.456	190.885	3468.693	28859.055	1500.707	139.908	4910.567	7479.226	450.644	482.412	328.685	1705.369	6847.543	371.232	6795.562	123	0.993	1222.98	767.549
19167.945	20506.105	19021.782	23550.675	26449.051	29949.06	26568.725	32280.314	815.42	437.311	413.1	397.066	567.573	1355.782	287.837	9886.383	171.374	190.028	175.403	6146.868	257.693	479.599	133.116	2935.85	3129.466	304.841	517.384	266.891	7404.27	416.571	314.995	7352.308	120	0.969	999.358	768.283
26423.9	28080.556	22932.992	33122.683	29111.22	40028.531	28413.427	38734.5	1295.964	613.594	520.874	783.86	3153.029	1374.326	384.462	10604.834	248.774	265.04	257.031	3519.277	3811.963	567.844	133.35	3816.483	7549.294	321.186	444.052	324.103	5791.734	2162.44	326.683	7188.109	172	0.827	1137.919	769.302
26768.775	28262.268	23184.563	32502.573	31307.805	37432.146	31316.068	42247.511	1520.872	700.17	621.821	1401.597	4036.521	2351.624	563.782	10535.123	248.41	260.15	209.651	1540.619	4715.671	643.836	137.52	6438.779	5643.036	398.59	425.968	306.438	4705.392	4573.75	338.724	10138.498	153	0.845	1175.278	769.781
21972.682	24014.707	21114.04	27602.35	28519.201	34713.88	28733.867	35358.698	930.689	450.496	433.214	846.176	4420.531	4313.414	412.051	9315.262	181.598	211.416	179.416	940.769	1483.001	463.386	121.634	3247.781	4234.38	320.077	317.778	260.561	2605.787	3147.648	383.907	7195.557	322	0.83	962.537	773.332
27479.473	29203.775	27468.66	36148.642	36353.131	42474.375	37095.429	44613.798	1091.609	596.955	530.285	1372.805	3791.704	5794.557	441.75	9035.373	209.668	227.463	160.016	1846.808	3281.518	574.68	138.091	4342.847	4398.173	344.726	306.673	276.573	2251.268	3918.269	335.502	9196.25	142	0.91	1015.915	771.303
21269.162	22303.935	21079.778	28022.791	28532.731	32592.423	27125.965	33653.599	789.153	291.373	328.672	418.219	286.565	899.621	200.048	9715.324	170.091	263.177	323.977	3482.289	206.855	493.666	151.417	1833.931	6332.334	265.12	731.524	290.607	11328.801	611.494	454.121	4900.496	116	0.977	834.724	770.578
18093.163	19743.578	17343.587	20993.256	24992.829	28439.104	25490.621	32327.731	918.694	491.063	454.651	500.959	581.381	1358.383	292.68	9838.242	187.753	193.935	166.462	5613.131	342.15	488.343	142.592	3307.035	2969.331	300.102	421.202	269.72	8719.674	801.658	378.039	8224.364	174	0.916	1007.144	772.856
21100.565	23008.659	18357.701	26821.65	24132.5	33999.269	23808.126	32892.968	992.967	555.787	554.906	931.984	5959.876	1840.081	420.518	10645.532	213.445	205.206	168.902	2108.655	5599.133	505.222	126.907	3795.599	4183.705	347.724	382.466	307.76	3564.819	3446.296	309.423	6965.562	272	0.786	1112.526	771.871
24639.077	26527.726	24473.482	30118.717	32993.878	35946.631	32527.728	39239.608	967.681	429.652	399.983	853.396	4762.653	5889.268	412.025	8821.841	193.261	242.263	154.111	924.241	1655.685	588.12	152.61	3072.619	3856.24	278.996	324.165	299.82	1636.034	4041.152	331.146	6885.613	167	0.922	859.883	772.865
27435.219	29207.785	22827.521	35880.988	29077.779	40463.205	27698.377	39577.583	1249.056	560.617	566.005	773.103	3758.57	1148.928	410.763	11486.143	280.304	302.033	232.806	2290.272	5157.512	2623.709	158.963	3514.752	13551.362	312.556	485.907	304.858	22850.295	2557.728	414.404	5996.052	193	0.871	1230.718	774.018
14041.382	15327.32	13353.88	19074.226	18455.303	24307.599	17350.427	23808.139	838.761	332.739	346.227	439.421	268.023	1266.278	180.369	7355.299	162.958	219.993	167.904	4474.456	229.205	373.573	135.93	2407.875	5166.018	272.359	377.188	268.653	4595.546	534.064	362.129	6343.753	109	0.946	820.931	771.344
25357.552	27053.318	25695.37	31885.298	32981.548	37771.221	31279.512	38680.232	874.898	327.666	339.852	424.225	336.94	1109.404	223.818	9321.734	203.888	281.46	312.491	2952.626	210.459	541.436	158.968	1975.494	7309.03	271.617	597.253	294.458	10249.988	438.377	276.312	5280.743	193	0.879	842.22	775.319
16229.906	17170.057	13864.131	20418.361	18656.065	26344.064	17137.827	23917.731	1113.257	448.913	420.199	765.274	876.125	851.634	344.237	11473.9	276.961	286.705	212.882	2520.006	639.235	665.797	121.689	2962.729	17667.837	312.55	346.837	303.687	14890.239	1271.611	350.167	5454.03	182	0.821	1166.516	773.731
25876.615	28106.903	26452.247	31838.719	35212.486	39135.855	33633.345	41728.362	828.086	335.739	328.138	441.051	627.409	1194.025	241.115	9326.95	217.37	283.576	286.441	1649.472	320.911	563.456	152.942	2005.331	7488.548	280.391	543.889	283.805	9020.901	627.72	269.126	5238.54	118	0.981	848.627	772.771
12346.456	13744.881	11802.278	15192.715	17612.22	21680.01	17424.287	22801.636	840.522	423.31	413.013	372.886	453.904	1199.717	269.133	9996.774	156.969	153.141	168.786	4178.937	228.151	365.537	136.805	2679.341	1909.755	272.916	757.852	270.696	15327.37	896.617	341.056	6381.118	100	1	991.62	772.38
15700.076	16909.581	11948.709	19708.283	13875.458	20608.998	12037.206	18921.085	1249.288	535.533	542.176	545.851	1300.583	696.504	368.391	13187.875	298.15	271.141	255.884	3801.546	1729.129	577.211	155.082	2805.754	9970.413	321.667	649.193	289.992	15146.683	1261.458	301.781	4511.356	163	0.9	1263.948	775.475
19190.256	21070.804	16628.666	23875.344	21609.699	31047.97	20482.298	28993.665	1174.747	586.979	545.892	1135.362	7052.396	1399.98	426.505	14336.08	217.106	220.199	189.785	2073.693	7143.993	584.11	123.597	3727.924	4149.677	323.417	421.064	308.139	3684.78	4250.164	319.752	6725.338	135	0.949	1098.819	774.804
28646.006	30297.129	23829.375	35582.7	29425.133	39023.958	27023.72	37792.424	1438.919	1027.005	610.704	578.489	824.858	1859.013	387.776	12974.711	326.734	371.688	281.265	2556.096	707.969	1033.579	182.042	3113.066	15459.176	328.027	408.895	320.779	34549.626	1005.712	676.452	5087.522	231	0.824	1237.18	777.015
22408.891	24316.321	21712.516	28354.259	29071.892	35324.955	29074.897	35550.22	856.928	546.93	404.272	832.421	5209.29	6076.508	410.728	9571.582	179.609	215.079	177.655	824.495	1289.166	470.257	123.643	2789.871	3837.636	312.734	388.241	276.843	1715.965	3273.116	344.918	6551.658	588	0.68	938.117	781.236
19651.61	21688.983	17835.203	25461.425	24446.098	33902.688	24201.421	32734.967	2305.53	592.099	604.475	546.44	806.303	1408.084	347.764	10244.315	259.922	246.485	231.068	4456.756	1241.991	1147.24	141.095	4295.362	6364.223	341.058	510.993	326.815	13627.404	820.546	468.275	7582.434	113	0.94	1129.942	775.765
22062.02	24087.408	21789.694	29252.378	28074.178	36899.091	25282.636	34554.149	854.048	580.884	339.561	359.801	316.891	2420.191	191.225	9978.403	180.53	281.284	321.915	2992.013	238.023	587.432	154.011	2086.748	6210.334	259.462	748.75	300.34	10244.652	479.733	320.876	5294.641	308	0.762	823.925	782.403
19382.946	21051.015	18749.954	24051.831	24921.735	29744.387	23602.097	29574.634	1134.661	433.171	473.314	432.198	405.628	1518.218	279.682	10447.299	183.425	234.313	161.676	6083.96	223.232	463.417	135.694	2705.454	5951.934	295.724	396.714	275.833	20927.934	1769.092	664.772	7016.475	231	0.834	982.747	779.219
32639.597	35302.032	31395.213	40057.842	40685.795	47847.648	40876.793	48985.759	1688.921	969.895	576.939	1302.224	5568.476	6806.819	495.983	9331.128	236.862	281.741	171.288	1547.161	3878.279	716.019	143.545	4347.164	6267.305	343.625	318.942	276.197	1221.325	4325.576	318.834	8630.44	194	0.964	1039.758	778.887
16918.659	18800.148	15363.345	21460.17	20324.737	28726.096	20120.526	27805.502	1062.178	577.165	481.624	1015.053	6140.628	1972.017	389.057	11790.633	208.363	219.489	187.196	1665.586	6033.857	536.345	128.753	3382.656	4174.672	314.969	348.898	295.298	1588.722	3568.295	341.1	6517.882	205	0.893	1060.056	779.407
18418.292	20283.062	16795.618	24113.216	21861.489	31856.633	21538.231	29302.902	968.526	512.213	492.362	869.996	4803.119	1539.128	372.162	11770.805	222.869	252.205	194.279	5540.29	5485.804	601.519	124.591	3075.84	7306.968	325.112	361.06	289.617	7206.481	2976.487	386.271	5969.409	257	0.842	1083.539	781.465
21993.644	24216.4	19896.339	28078.476	25293.165	35878.053	23779.36	32143.93	1001.039	547.915	519.067	988.113	5742.33	1538.187	405.312	14009.503	211.468	244.288	197.104	3507.769	6679.178	696.008	121.749	3266.143	5220.744	320.82	460.668	296.212	1557.879	3641.963	343.42	6195.311	122	0.985	1091.68	777.434
6876.262	7507.061	6314.738	8226.553	8235.913	11024.944	7838.03	11061.275	497.153	272.848	296.925	422.605	4315.03	812.354	285.078	12501.754	139.114	124.637	210.432	566.695	2114.134	329.426	118.663	1618.597	590.654	267.568	280.805	284.247	122.955	2185.676	341.202	4062.759	109	0.976	887.463	778.463
18734.234	20037.616	15381.764	23101.253	19462.127	26331.547	18742.684	27483.685	987.766	438.253	418.98	834.468	3068.927	1023.892	383.462	12489.013	219.996	273.1	199.614	2525.206	5726.785	773.252	124.401	3068.757	9259.337	343.115	376.449	310.882	17053.779	2613.168	375.049	5368.124	154	0.903	1210.5	777.675
33845.341	36595.032	25119.287	44999.643	27846.996	47444.849	24069.743	38054.15	1561.685	749.537	689.262	1649.632	18000.315	1233.523	512.069	15007.112	351.822	386.276	209.044	4216.625	32255.999	1130.923	161.569	4050.396	14090.058	450.524	551.256	302.477	201.011	8515.886	260.174	5408.84	122	0.918	1288.295	778.287
27038.459	28734.518	27046.852	33889.117	34913.054	38475.335	34028.928	40623.015	972.378	433.339	441.166	989.422	6227.74	2986.875	437.203	9192.414	209.645	274.165	203.946	1178.397	2540.839	648.149	159.058	3060.806	5012.927	274.077	319.938	290.17	1682.335	4960.846	319.402	6690.471	240	0.898	857.104	782.542
20448.651	21876.21	19972.279	25029.482	26971.576	31382.782	26641.618	32295.364	1305.553	411.393	409.405	366.765	349.29	1130.328	246.711	10448.397	166.783	205.053	188.994	3446.779	193.324	407.177	140.862	2493.134	4263.812	299.084	490.397	271.073	11519.582	654.595	513.267	6354.492	257	0.851	998.274	781.018
15938.393	17260.648	13944.715	19633.47	19422.255	25583.523	19174.481	25937.647	970.319	461.772	405.171	423.564	439.552	671.217	289.954	11979.41	178.693	249.896	265.248	2749.27	294.69	695.703	173.055	2598.885	4249.476	299.781	770.164	303.183	17880.96	515.391	394.078	4918.209	119	0.99	1139.122	779.702
24279.446	26210.33	19898.05	31926.214	24201.249	33778.824	21029.19	31383.618	1587.634	1669.94	605.131	547.452	1214.859	2203.322	399.086	13492.033	333.909	362.309	267.107	4657.747	1135.484	845.99	169.261	3190.67	15409	388.486	388.896	319.502	24652.568	1360.503	336.807	4986.561	216	0.902	1247.181	782.194
24492.945	26771.705	22518.161	29808.526	29712.391	38091.771	29546.261	38458.724	1543.252	675.518	520.846	1028.269	5778.9	2792.292	433.302	9812.663	225.747	207.704	161.641	1251.233	3485.4	509.151	135.928	3943.16	5579.48	308.688	599.764	274.738	2954.083	3814.177	346.127	7873.068	148	0.959	1049.811	781.169
15515.664	17317.313	13960.377	20087.809	19018.908	28019.251	18584.192	25896.745	926.847	501.276	472.034	1033.759	6532.793	1512.324	422.005	13060.675	214.338	203.359	174.231	2467.195	7677.275	638.101	123.068	3401.31	4023.214	299.285	326.417	293.694	1614.351	4086.025	386.253	6299.86	114	0.96	1075.658	780.5
19247.389	20840.464	16695.75	24598.157	22011.741	31579.772	20815.383	28602.332	1330.694	503.336	461.324	624.181	1724.917	1212.662	341.705	10542.216	212.796	249.006	170.709	3720.524	1622.253	539.646	118.346	2844.797	6398.296	303.654	523.822	309.984	21046.937	1555.394	305.015	5674.395	110	0.998	1104.409	780.173
20957.169	22592.36	19838.713	28076.649	25564.508	35248.913	25554.879	33483.972	1060.859	494.989	575.131	410.007	545.467	1305.453	316.404	12141.404	221.168	296.527	232.807	6989.231	339.985	943.113	140.705	3171.168	7748.225	313.609	486.618	304.992	13542.663	606.674	360.949	5896.634	136	0.983	1124.824	780.309
15437.949	16593.139	13566.688	19667.832	18479.111	26004.084	18298.686	24670.846	855.091	404.147	378.939	480.621	540.066	738.097	283.433	14617.953	195.213	246.614	217.04	18029.417	347.108	587.654	127.933	2176.463	6587.285	305.662	741.703	315.699	15081.433	388.841	324.014	4386.149	123	1	1152.11	780.11
11315.456	12746.635	10692.235	14068.721	15912.259	20007.241	15353.552	20771.84	860.631	402.487	468.91	400.491	700.707	1420.906	285.477	8714.221	192.237	207.29	157.967	2821.849	313.685	455.646	124.799	2749.593	8711.632	314.488	631.171	263.555	11834.43	1317.634	1308.576	6972.418	96	1	971	780
20675.804	21986.781	17997.839	25465.462	23245.129	29944.832	22574.154	31604.268	971.163	494.084	446.64	569.41	1307.513	1023.926	372.465	12968.817	227.333	266.031	220.589	9787.137	1310.707	687.16	129.79	3274.276	7466.262	300.837	559.646	312.154	16618.984	1188.687	314.748	5445.549	180	0.907	1189.061	781.467
25649.887	27752.941	19158.709	34220.309	21823.043	35111.812	18337.145	30015.728	1472.91	652.483	604.986	1303.645	15403.573	1204.797	478.564	13988.977	317.411	339.552	207.349	4451.658	35293.675	983.872	149.969	3848.149	12363.13	523.117	506.886	291.724	289.788	6444.417	285.716	4991.708	252	0.798	1274.258	784.27
16010.504	17714.466	14604.081	20870.144	19077.357	28340.613	18589.906	25858.789	921.755	500.658	451.925	948.687	5317.373	1571.305	393.852	13048.198	220.052	188.682	176.994	2002.452	6041.901	617.691	123.223	3150.305	4887.319	295.985	317.116	290.993	2962.48	3109.296	374.802	6218.531	122	0.997	1069.869	781.844
23293.455	25657.242	17766.147	32348.419	21060.75	36198.362	18875.307	31808.433	1135.764	562.707	540.408	1002.62	10583.665	945.637	449.884	16785.137	273.327	267.337	199.914	2592.155	21321.902	825.862	148.55	3567.843	8237.314	363.182	409.405	285.741	152.684	4890.808	269.386	4904.809	162	0.904	1285.377	784.691
18230.578	19809.818	14288.765	23512.373	17886.512	26418.704	15975.086	24708.352	1259.894	563.577	594.32	630.352	1379.466	829.901	392.012	11758.46	301.64	287.825	244.493	5369.988	1571.95	647.397	169.598	3186.986	12904.628	307.96	423.426	295.703	17665.774	1779.233	293.922	5380.822	128	0.963	1255.742	782.781
23303.324	24716.074	22371.573	27332.769	28207.378	32621.979	24966.227	26387.03	884.784	417.935	407.158	400.756	367.375	1073.323	237.077	8337.797	180.488	237.698	211.672	3609.144	194.219	421.819	127.009	2047.056	6502.132	289.638	424.237	277.198	14637.876	1101.952	365.495	5498.181	110	0.985	988.718	783.964
13114.421	13617.705	10671.011	16438.093	13934.476	20039.063	14072.025	18772.363	600.338	298.813	290.831	317.086	528.612	484.769	285.117	9987.164	180.979	188.825	217.732	4567.71	490.52	447.43	116.363	1479.647	8230.886	324.849	373.941	277.175	10784.249	569.312	381.935	2993.958	103	0.996	1200.131	783.413
14249.656	15584.254	13963.97	18383.453	18485.167	25167.962	18320.396	24269.014	780.366	314.653	324.162	341.831	275.963	1010.585	216.247	9596.079	182.637	205.237	318.211	2567.196	214.373	480.399	156.16	1904.463	4649.461	263.618	531.367	299.461	13898.683	478.709	355.546	4839.895	167	0.879	833.781	787.033
12042.596	13217.384	11969.018	15665.15	17035.039	21130.894	17174.488	22327.734	659.246	383.589	382.706	394.847	497.093	1259.892	230.394	9983.827	153.957	154.338	165.593	1080.846	296.087	376.717	135.142	2073.76	1861.532	283.287	586.166	256.555	6800.138	692.057	540.2	5271.552	170	0.886	1015.688	785.429
21945.704	23537.096	21832.106	26563.902	27755.084	31220.59	27544.272	33225.139	830.589	552.781	431.468	664.486	1594.316	2735.526	307.275	11100.222	188.081	233.523	216.651	1160.224	1056.241	458.297	140.322	2697.171	5502.475	285.606	429.791	281.302	6408.799	1459.927	336.114	6134.169	170	0.926	1029.641	786.112
20881.227	22342.616	19187.881	26641.557	24679.154	33126.76	24161.729	31108.739	1236.457	484.305	432.463	376.429	470.516	1120.804	287.645	13708.666	202.569	261.901	260.257	14529.316	255.935	713.806	126.444	2445.541	6455.17	293.022	493.879	303.694	15774.599	398.596	310.766	5102.608	192	0.886	1108.495	787.521
19759.744	20806.335	17771.008	25555.417	22523.151	30695.321	21961.491	29290.103	1140.542	961.414	620.06	463.964	447.594	983.677	315.458	14141.536	213.778	266.041	243.021	3375.791	301.88	1020.845	141.849	3056.466	6466.887	349.974	1234.268	294.876	26618.508	797.626	472.315	6087.042	158	0.917	1136.228	787.171
21415.043	22547.238	19110.786	26720.58	26375.831	34308.383	25087.419	32121.301	1394.031	710.942	491.695	553.434	527.407	839.016	319.04	16186.181	263.504	301.141	302.646	4474.78	373.673	1517.893	178.365	2766.071	10573.975	347.663	637.706	311.968	28514.085	397.378	359.968	4992.221	191	0.919	1146.202	787.741
13037.808	14647.762	12761.875	16387.084	18398.939	22563.071	18156.915	23698.701	759.218	348.528	340.239	379.855	654.957	1331.703	273.478	9362.028	159.867	205.469	170.364	3951.298	241.919	434.305	129.755	2441.491	3344.163	294.068	561.847	257.991	13581.084	530.504	408.185	5854.212	137	0.947	957.215	786.916
11227.855	12454.725	10888.169	13936.003	14710.247	19247.171	14660.881	19870.808	818.789	370.059	397.088	346.199	369.537	1116.97	253.953	9289.938	174.569	194.218	163.948	7457.334	170.34	504.209	120.106	2517.359	5769.901	308.321	815.675	269.329	9078.279	555.44	759.748	5887.315	145	0.991	967.121	786.334
24366.536	25779.813	20518.398	30770.813	25610.323	35777.339	23720.616	33063.837	1363.803	617.305	595.921	582.87	1136.711	978.058	406.01	14197.708	311.636	314.643	281.508	6130.97	944.742	1035.231	186.778	3204.144	11880.962	319.643	597.073	327.357	23582.792	987.714	511.277	5085.095	270	0.763	1226.352	791.256
15758.009	17277.054	15826.926	20719.068	22205.321	27754.051	22055.635	27372.844	593.324	321.882	312.118	303.923	306.37	864.244	203.745	10458.788	154.802	192.31	175.735	1102.62	197.223	311.676	135.294	1532.662	4748.261	328.24	471.925	262.445	12460.239	523.24	568.146	3844.565	148	0.914	1003.473	787.912
16632.64	18098.206	14705.473	20353.171	20022.427	26982.966	19736.04	26376.582	903.799	474.785	430.756	331.789	481.833	889.465	273.932	16833.847	193.37	247.401	299.775	4224.151	230.874	687.813	138.094	2383.403	5336.733	285.785	456.325	291.064	9549.638	347.939	326.803	4739.299	133	0.973	1116.703	787.62
24071.011	26186.039	23429.373	31574.205	30995.514	40054.861	30526.136	39094.762	1036.91	648.897	399.149	888.901	5775.192	6445.58	436.426	9083.495	194.073	258.71	165.637	1052.117	1264.482	532.369	118.845	2872.608	6885.15	326.101	437.615	263.596	2853.05	3934.907	317.374	6560.603	258	0.795	918.058	790.647
18399.698	20418.24	17790.844	24133.321	23833.227	31157.975	23233.573	30805.688	824.767	497.803	406.68	594.25	1193.938	1586.551	285.146	10256.441	187.092	204.052	213.543	1072.461	910.907	490.325	144.336	2516.867	4724.746	311.619	440.533	259.95	8592.33	1206.87	334.81	5517.433	118	0.981	1044.831	787.381
22976.096	23780.293	19844.964	29476.368	24049.553	32924.961	23031.387	30657.608	1098.989	516.126	505.532	457.495	521.682	1085.133	372.485	14323.929	231.825	288.113	242.174	2448.854	348.324	887.079	161.222	2544.317	7016.956	281.069	490.147	310.72	14999.687	521.485	494.115	4679.63	98	0.98	1222	787.5
27629.897	30077.23	28713.552	36538.463	35548.466	41557.081	35195.233	42743.907	919.684	423.439	440.56	848.409	5790.549	2253.762	398.019	9271.772	195.69	281.142	246.338	1104.401	2424.457	551.216	158.963	2780.228	5316.588	289.118	293.199	286.659	3439.298	4519.379	282.378	6178.175	152	0.905	863.217	789.829
14571.148	16375.141	13976.847	17779.243	19808.486	23669.186	19375.716	26116.569	802.914	395.035	372.226	414.182	728.607	2330.683	288.237	10074.938	175.697	187.891	161.278	897.93	254.049	425.508	127.442	2801.323	3307.592	293.354	1411.666	270.326	9391.934	618.196	439.809	6505.094	100	1	948.38	788.62
19344.306	20282.516	16719	23541.582	20779.456	28797.209	19383.62	26489.199	1063.83	481.212	443.505	402.642	453.349	939.349	327.524	15162.891	237.131	306.05	304.128	2790.653	301.897	863.211	166.866	2692.914	11368.827	318.175	402.208	302.916	16625.288	644.139	390.601	5968.558	120	0.969	1155.442	789.292
18398.065	19117.592	15676.229	23427.883	19578.246	27472.097	19303.994	25953.349	789.41	542.148	391.626	471.421	391.61	703.289	322.159	12951.02	191.325	198.851	251.978	7989.596	269.096	707.241	126.98	1965.147	6689.94	291.376	635.977	292.568	16163.828	538.067	428.991	4135.454	125	0.968	1200.54	790.18
20675.302	21456.697	18583.349	25324.367	24357.274	29198.907	23471.415	28964.32	1088.05	481.842	445.594	434.011	479.135	761.079	321.505	13961.659	226.489	261.121	225.753	1875.259	248.633	856.782	128.403	2410.038	7435.098	289.877	499.988	305.026	16860.191	395.892	337.506	4758.938	139	0.972	1183.824	791.644
22531.78	24387.667	17065.924	29904.308	20391.145	32277.567	17450.417	28963.216	1348.745	636.914	609.223	1232.2	12843.097	1007.69	477.432	15946.493	285.755	328.783	214.035	3776.064	30616.643	1003.611	137.137	4032.81	9769.625	497.04	580.164	282.121	381.239	5882.681	283.405	5211.197	141	0.904	1265.053	792.273
10213.15	11219.199	10167.986	14506.399	13937.905	19061.678	13738.126	17477.467	520.66	320.916	307.641	274.711	292.353	623.314	173.554	8868.369	141.472	171.144	256.671	831.958	221.914	310.372	153.998	1224.512	2592.598	266.834	324.046	253.847	6601.251	333.67	348.136	2943.467	105	0.971	1038.338	791.31
12731.016	14171.952	12197.132	16678.406	15978.922	22276.444	15614.119	20956.548	1144.508	505.596	402.522	329.173	371.892	941.032	238.245	13779.46	201.873	201.811	204.308	5406.921	229.562	724.814	128.494	2043.442	4297.725	275.099	762.129	272.418	11231.273	392.747	343.749	4422.757	119	0.99	1053.298	791.878
12331.883	13499.174	11338.832	15110.658	15413.047	19866.344	14962.977	19699.328	689.267	398.937	390.46	395.49	527.864	887.006	246.193	11166.565	172.24	180.994	136.324	3789.74	248.307	442.083	120.187	2085.711	3171.587	353.563	633.573	254.724	10745.782	848.054	421.906	4877.822	142	0.971	1064.831	792.317
16629.988	17675.307	14851.071	20965.615	19092.088	27437.335	18233.943	24417.481	1529.468	647.762	510.285	408.488	409.721	852.541	286.345	14660.624	259.94	262.949	354.565	12236.857	249.873	2364.255	144.106	2687.53	5498.096	288.98	613.792	288.607	16267.021	398.487	329.854	5220.601	174	0.907	1098.011	791.77
7356.962	8547.843	5863.181	11278.739	7859.832	13395.393	6512.513	9235.023	776.642	375.75	368.923	351.947	315.401	492.415	264.152	9584.584	202.953	222.97	201.78	870.652	163.759	274.006	163.469	1969.192	2150.034	315.801	345.572	272.088	9662.35	446.407	397.476	4295.354	108	0.91	673.037	794.056
25526.145	27664.032	25861.645	32538.54	33563.615	39707.563	33301.345	40449.239	713.783	361.083	344.651	581.844	3619.527	2580.188	321.886	8455.003	183.213	255.816	181.858	1113.413	1028.099	458.496	146.441	2318.813	4477.55	284.507	284.079	280.146	3236.199	2681.565	305.935	5827.548	155	0.967	869.132	794.371
18679.177	20104.769	18157.788	23788.3	24359.944	31588.924	23930.282	31237.018	823.205	571.687	372.368	796.458	5803.898	4380.161	391.54	9714.508	186.627	248.17	143.199	1065.134	1629.304	556.499	121.639	2539.039	3995.106	287.273	339.377	282.475	1747.791	3937.159	305.577	5879.895	198	0.919	879.571	794.222
22650.16	24531.236	22375.56	29548.094	29418.072	36660.363	29294.459	36787.842	923.74	544.559	396.042	844.13	5724.25	7431.295	438.118	9520.839	192.503	251.477	144.813	1083.426	1368.548	492.995	115.278	2866.925	5019.832	300.815	352.916	274.057	2281.762	4117.187	348.119	6681.78	398	0.714	898.937	794.286
20599.329	21644.969	17360.095	24460.191	19008.144	26242.317	17812.66	24136.401	1029.521	2189.094	471.451	446.035	469.795	861.218	341.662	13019.93	269.232	272.572	294.771	1656.995	302.934	966.062	156.114	2238.524	10366.051	315.842	1301.706	324.087	20057.169	584.14	446.941	3989.03	103	0.996	1207.869	792.617
8940.811	10920.809	8659.122	12810.117	10964.871	18422.846	9870.961	16820.809	879.809	380.465	426.089	482.61	311.937	709.892	250.29	7146.13	188.99	190.135	190.938	3067.793	205.43	499.818	139.435	3028.942	8297.663	260.142	305.682	287.355	1972.509	649.292	378.8	7624.983	115	0.956	794.778	794.709
13792.63	15144.113	13713.101	17488.723	19541.39	23374.571	19608.398	24557.13	541.929	332.747	301.451	313.992	450.827	742.162	219.906	9409.499	157.187	176.446	161.606	1330.589	239.343	366.806	134.073	1562.078	3863.451	282.405	321.269	255.772	11719.9	375.708	317.272	3817.114	136	0.994	1008.544	794.485
17310.849	18804.741	15602.844	21852.202	20653.652	27733.31	19890.367	26082.735	916.891	467.791	457.784	350.335	429.615	925.494	280.928	11147.86	205.094	258.135	236.383	9942.967	256.182	644.949	125.417	2379.26	6513.226	294.576	608.699	281.519	17442.631	599.968	564.673	5757.764	126	0.988	1084.151	794.119
10792.551	11859.761	9727.23	14228.402	13797.145	19440.891	14164.037	19581.434	809.057	412.848	634.659	312.477	326.443	889.181	260.952	13241.907	151.382	155.898	180.741	3939.871	208.592	411.696	135.776	2319.318	1991.046	280.57	508.026	284.894	5931.886	640.531	386.354	5005.298	120	0.969	1122.675	793.475
21628.183	23581.637	16772.536	27778.019	20937.382	31445.712	19463.628	31162.685	1485.564	672.933	636.554	1296.228	12391.009	1426.199	526.24	14239.47	280.273	274.233	186.515	3257.933	24144.055	887.488	141.925	4710.34	6452.176	460.289	532.939	286.729	693.76	6259.548	302.839	6456.038	264	0.833	1253.163	795.97
14395.136	15837.116	13547.828	20277.477	18849.634	27868.168	18063	25733.9	900.632	382.714	371.57	470.769	315.695	1416.076	217.829	7788.489	208.209	244.587	223.032	3555.261	247.93	481.902	141.908	2622.933	10881.146	255.327	503.069	307.885	6172.84	534.893	345.512	6847.296	123	0.899	818.215	796.915
25100.522	26305.181	21825.083	30326.163	28580.386	36035.593	28361.919	36883.693	1132.586	516.215	485.721	544.472	541.537	1057.041	375.389	13197.59	226.875	285.717	218.684	7359.049	296.957	812.146	147.597	3015.169	6441.218	333.835	595.028	316.754	23709.797	455.569	364.884	5819.674	204	0.929	1194.196	796.931
11595.773	12683.468	11191.73	14866.33	15131.015	20266.778	15150.211	20839.178	809.229	342.015	314.887	322.009	279.665	1001.003	279.231	9082.47	200.803	170.33	208.651	2623.77	224.944	443.503	149.138	2448.547	2599.74	276.749	451.068	286.325	18840.013	921.452	308.381	5819.864	118	0.925	838.873	795.271
25820.397	27902.436	25539.207	31269.602	33670.563	37889.416	34702.65	38901.718	954.998	651.976	446.032	910.26	3551.927	9389.626	407.256	8827.953	197.311	229.789	166.879	1189.728	1291.275	453.675	136.254	3740.07	5335.059	291.759	331.785	275.345	2034.208	3313.161	353.122	8116.808	365	0.79	984.971	799.264
15693.1	16802.33	14620.151	20555.655	18379.202	24981.345	18183.515	23907.179	752.235	530.363	534.143	323.437	347.559	893.477	256.826	12273.86	158.068	196.765	199.31	6436.623	209.221	364.824	115.708	2077.743	4510.456	316.793	584.873	280.968	7443.923	694.865	436.824	4559.606	153	0.897	1130.265	796.951
16057.089	17987.824	15407.728	20829.03	20630.304	29027.313	19554.002	26998.5	852.152	351.889	335.071	441.028	304.729	1295.397	219.235	8771.055	203.488	230.722	358.848	3311.722	252.998	552.385	163.546	2139.879	5869.864	241.021	591.021	303.844	11506.209	489.76	302.83	5727.573	99	0.99	824.056	796.52
17169.021	17708.061	14699.979	20450.523	19404.482	26998.044	19129.483	23090.688	1442.507	680.216	509.764	410.057	441.449	676.673	302.422	12498.473	280.319	262.264	242.676	3957.284	216.81	2227.466	140.667	2293.881	10024.353	310.906	350.614	293.219	11634.248	537.577	376.169	4431.175	103	0.965	1169.442	796.442
20698.539	22817.187	20360.748	27071.302	27866.958	35048.229	26520.906	34213.141	855.382	951.652	374.446	506.6	1630.497	2990.113	322.923	8298.104	196.413	261.362	173.194	1078.86	650.265	508.061	118.045	2329.507	9043.276	303.481	439.795	260.461	7045.434	1348.942	349.734	5570.418	178	0.848	920.382	798.438
26002.8	28110.245	25721.009	31131.717	32736.874	36763.947	33092.831	38357.491	1061.307	529.16	422.436	832.382	4241.586	6692.985	430.746	9655.389	188.459	241.566	160.148	895.1	1369.681	469.193	130.644	3534.651	4287.978	298.862	313.407	277.066	1327.205	3713.443	337.554	7786.293	332	0.831	964.247	798.922
20843.006	22539.988	20707.253	26497.26	28511.881	32121.372	29394.024	34336.707	864.235	436.403	410.842	353.239	463.167	1054.082	264.239	10121.08	193.491	217.255	218.363	2068.12	256.764	511.005	164.192	3053.608	4687.675	273.394	433.059	276.742	9298.291	482.524	401.54	6595.979	277	0.824	1022.648	800.532
10281.82	15055.591	12080.658	15627.992	14972.241	23036.102	14311.837	19937.389	711.696	355.473	383.295	377.475	340.711	617.899	273.804	8662.294	189.305	231.938	248.35	6527.533	228.99	451.739	143.78	2186.811	1867.805	255.143	389.842	215.231	7626.919	390.822	327.994	5823.735	159	0.957	774.619	801.104
23378.773	25748.877	23309.811	30201.147	30758.445	36899.992	30538.056	37580.752	1015.496	639.397	462.121	1002.311	5841.761	6678.471	462.183	9549.074	198.806	267.382	164.442	919.56	1603.431	574.556	131.974	2956.243	4824.423	304.527	334.95	273.649	934.856	4208.425	396.875	6767.555	425	0.683	940.86	801.547
17893.465	19497.277	16268.178	22100.413	22213.063	29426.764	21206.526	28007.704	980.911	497.975	419.777	307.334	384.775	853.347	256.778	11996.818	205.788	232.08	255.878	2546.031	204.905	1287.453	131.171	2208.042	4609.697	300.445	416.948	273.679	8781.211	357.631	393.671	4698.999	169	0.911	1091.293	800.873
32413.028	33896.354	29192.606	39617.477	39550.405	45772.337	38231.345	47001.401	1058.331	512.698	484.739	452.492	627.264	1169.263	368.697	12768.892	210.855	362.708	222.542	8607.034	253.654	759.538	139.022	3138.905	7550.982	304.213	701.676	303.859	17290.065	370.291	341.591	6160.887	105	0.984	1185.776	798.424
22106.883	23475.939	18804.198	27295.466	22121.587	30420.425	20239.114	28154.375	1261.541	964.191	539.506	621.63	1161.397	814.324	398.131	12808.8	331.744	332.472	261.067	3508.312	739.78	830.457	158.985	3075.4	15126.536	333.949	733.515	339.094	15939.24	978.016	391.923	5069.94	158	0.895	1209.601	800.551
24088.161	25911.505	18993.68	30400.103	24103.318	36294.996	22081.766	34583.24	1580.054	687.788	643.593	1145.969	9803.731	1850.429	508.252	12608.942	287.126	311.634	186.788	3078.019	23864.876	1051.072	136.888	4502.385	8054.334	496.507	562.395	298.31	2220.418	5467.039	290.051	6295.822	208	0.898	1238.423	800.308
13145.619	14563.326	12418.062	17504.107	18070.189	23696.323	18072.615	22766.632	637.398	352.763	331.801	261.876	306.187	604.773	195.526	11985.564	157.699	181.844	223.039	1008.321	189.939	400.861	120.786	1581.635	3389.419	254.028	407.825	259.484	8194.789	402.151	366.784	3473.587	143	0.989	1041.024	799.794
14185.809	15104.584	12973.566	18763.688	16782.204	22884.335	16277.26	21105.558	822.281	433.18	371.715	312.529	340.856	955.449	270.933	11575.9	184.561	226.063	225.855	8489.655	190.968	754.63	120.439	2045.749	6118.507	279.676	398.561	291.006	7121.121	333.517	294.899	4603.336	111	0.964	1102.941	799.824
17235.751	19080.887	16500.05	22219.493	21183.903	28086.812	20118.967	27059.536	822.006	361.921	368.811	411.414	320.445	939.307	236.987	8153.646	182.861	258.022	235.683	3168.557	242.286	517.739	150.147	2465.231	6514.822	261.588	331.214	319.86	7791.152	708.555	487.086	6754.481	177	0.931	812.828	803.11
25186.878	26776.02	25009.282	32222.203	33490.91	38402.846	32635.314	39823.464	822.066	325.073	317.411	336.25	312.221	1038.258	233.077	9909.471	196.417	281.86	275.864	2366.389	181.201	618.321	155.176	1947.299	6685.38	262.52	708.749	290.595	9390.378	490.882	387.297	5027.319	276	0.772	856.978	804.667
21634.7	22720.736	20574.711	27971.958	27243.708	34826.586	26151.142	33953.538	929.473	487.416	351.889	413.37	328.752	2491.883	278.192	8455.713	222.219	255.414	207.861	2439.597	226.889	636.557	155.714	2452.249	6512.478	266.745	563.581	294.405	16682.738	1200.592	342.895	6246.051	161	0.912	844.245	803.792
19606.092	21015.447	19255.796	23629.744	26065.97	28523.394	24588.864	30734.908	835.977	376.521	360.486	385.796	709.617	1355.962	263.648	8500.966	194.174	219.932	222.764	1581.73	300.408	840.083	147.088	3311.831	5097.131	270.031	537.17	273.304	7462.87	785.28	503.208	7324.5	146	0.946	870.548	803.082
14076.142	15229.332	13206.435	18296.956	17989.399	24345.061	17703.15	22895.232	779.589	405.075	378.465	371.844	354.707	1080.341	244.64	11746.197	192.504	196.269	183.709	3398.572	211.826	613.619	127.677	2100.756	3924.829	284.512	321.65	277.41	11583.677	612.515	342.991	4954.88	144	0.996	1067.729	802.479
19557.046	20812.474	18251.668	25359.024	24121.463	31912.115	23472.267	29793.918	806.517	433.146	407.202	284.794	396.983	724.959	259.435	12140.087	188.614	248.986	283.94	2227.512	217.045	792.489	148.896	2260.292	5938.51	279.131	437.629	267.329	10647.481	473.894	452.421	4891.09	132	0.993	1083.924	802.348
29128.515	29881.677	25538.357	33010.475	34854.71	41148.436	33548.955	40723.412	1071.154	529.482	489.145	405.013	519.175	1095.377	337.95	12684.744	208.025	254.203	190.045	8250.636	231.388	1001.363	120.241	3083.444	7997.102	298.541	621.847	319.603	14620.948	533.819	429.642	5928.84	121	0.96	1174.409	801.707
27978.643	29029.832	25112.107	32571.65	36464.305	39859.957	34646.029	42578.949	1269.197	616.857	566.154	482.918	645.467	1487.074	381.33	13302.531	214.095	315.351	244.447	11919.341	257.896	1329.672	131.712	3643.763	5150.477	312.407	804.556	312.149	17169.958	450.835	399.825	6555.458	133	0.973	1180.944	802.793
25267.768	26631.14	21381.638	29494.511	28213.145	33734.391	27456.296	36840.694	1395.562	632.596	570.762	690.188	1028.407	1088.239	414.923	12564.182	274.53	324.096	254.219	10937.176	1205.549	901.453	156.915	3994.157	9432.796	334.323	1070.722	318.21	22542.729	968.599	401.044	7270.849	230	0.854	1200.322	806.2
14821.175	15972.256	14553.543	18624.997	20307.532	24263.89	19981.641	25807.561	735.197	324.057	354.337	383.425	610.132	1672.635	253.204	9623.507	179.202	229.627	209.077	1508.393	287.448	2537.108	132.803	2334.669	5401.737	269.161	506.65	265.457	10857.208	780.606	578.223	5837.89	134	0.953	879.761	803.627
14436.993	15860.154	13856.604	19767.504	19545.618	27060.561	19500.085	24323.061	666.341	389.427	358.144	281.715	331.319	709.627	258.65	10760.49	194.705	190.595	247.542	4995.926	209.149	1000.805	122.691	2117.782	4992.783	265.954	347.203	280.814	5809.805	513.889	359.585	4070.231	187	0.899	1057.949	805.602
20320.334	21732.069	18969.645	25637.506	24264.47	32083.791	24280.727	30894.243	815.955	449.666	396.855	313.662	394.785	1031.383	276.453	12583.439	194.277	243.299	202.919	7679.393	202.786	699.938	121.596	2642.007	6614.367	289.43	535.973	288.912	6490.119	299.862	311.05	4965.53	132	0.965	1107.568	803.742
15045.732	16520.263	13880.61	18401.939	18997.073	24448.222	19237.956	24584.778	735.983	437.135	399.77	313.518	435.836	761.366	260.752	13058.068	184.444	205.095	181.425	5607.736	221.383	605.917	116.94	2949.16	4241.259	281.618	556.32	283.008	12133.308	578.253	530.549	5138.006	131	0.958	1113.943	803.691
19879.523	21421.383	16084.671	25849.069	21829.376	32920.556	20578.968	31441.02	1122.187	605.085	560.122	1012.376	8669.031	1541.234	467.899	13406.024	243.397	268.93	192.459	2718.842	17732.584	965.695	137.15	4058.306	6436.91	441.51	446.156	306.487	1791.19	4512.689	327.757	5932.882	126	0.948	1229.571	803.714
21300.172	23156.237	20986.944	27657.304	28840.848	35153.107	28668.109	36306.093	797.563	355.14	388.215	437.447	824.367	1986.127	313.725	8278.43	200.045	243.075	158.04	1503.953	331.012	848.066	117.35	2657.795	8423.089	269.99	371.446	264.871	14673.918	1029.376	496.433	6688.258	191	0.919	898.401	805.662
13231.093	14585.249	12222.088	17115.616	15852.61	22669.83	15621.232	20443.219	703.109	347.279	330.338	376.142	322.559	1027.014	211.372	11024.173	165.724	180.01	199.383	2490.34	225.04	494.622	129.107	1661.333	3446.337	319.15	340.135	257.786	14721.167	471.439	384.925	4008.988	138	0.981	1074.862	804.833
21955.004	22795.149	20252.437	27451.654	23509.519	30731.162	22535.945	28626.907	986.537	1150.225	400.634	372.96	418.57	942.455	280.154	12897.869	220.73	272.189	234.004	3605.764	205.188	767.974	121.015	2008.469	10248.126	351.098	699.348	291.713	12675.686	475.476	429.047	4292.771	286	0.806	1162.133	805.846
17018.112	18189.05	16625.399	22761.422	23740.928	29370.821	23398.207	29483.933	677.287	302.657	321.653	341.654	479.367	1613.774	264.098	9585.184	171.989	231.871	193.327	2074.395	223.834	2790.358	124.617	2089.148	5072.267	259.456	426.195	267.799	17681.252	573.726	474.866	5383.846	109	0.989	889.161	804.106
23529.286	25299.391	22723.961	29893.781	30270.348	36278.909	29784.419	36194.441	945.723	472.87	461.243	348.176	390.72	1444.692	255.672	12003.36	217.931	260.387	208.29	2308.156	212.772	816.092	141.631	2839.691	5946.144	282.401	755.653	277.875	10113.908	568.45	611.304	6185.53	219	0.879	1034.45	808.199
32154.348	33364.376	29026.64	37156.189	37727.016	41748.47	37685.909	45737.435	1527.278	690.286	596.417	616.733	738.075	1562.085	415.241	12238.895	265.206	408.885	252.09	4172.422	375.389	1189.818	155.249	3900.135	9337.891	330.86	1028.669	321.199	27571.558	456.249	324.058	7090.37	234	0.866	1189.645	808.077
23790.005	26006.286	23559.143	30171.575	30878.404	37639.778	30448.692	38476.54	987.574	580.69	441.326	849.837	5119.326	5052.984	452.028	8933.774	204.961	282.945	158.078	858.149	1801.499	570.657	121.979	3124.43	5533.595	319.519	322.149	271.37	1390.779	3899.314	347.722	6986.172	494	0.594	913.298	811.431
19566.523	21097.599	15839.34	24837.266	20653.562	31536.087	20094.405	30592.004	1048.176	572.077	512.293	1067.193	9191.411	1318.823	474.846	14832.04	226.747	219.896	213.522	1944.144	12065.32	748.477	129.993	4009.068	4894.27	396.428	412.542	306.208	1344.273	4458.872	309.905	6111.501	129	0.943	1223.826	806.919
12164.169	14424.699	11617.492	17330.778	15228.231	23513.719	15063.169	20341.502	666.682	298.384	323.02	431.344	297.83	523.018	243.059	8289.489	159.725	222.888	251.704	6641.352	224.877	365.861	161.577	1933.131	2588.167	247.675	321.503	297.024	9907.95	362.352	326.571	5038.765	130	0.99	795.269	808.731
17601.372	18867.563	16932.966	23225.224	22159.243	28953.837	21274.86	27752.115	931.366	493.762	361.263	554.111	314.444	2142.624	256.982	8258.204	206.818	228.296	225.56	4172.124	213.551	518.072	158.681	2188.555	4700.934	263.979	557.364	301.948	11584.324	1057.991	546.802	6019.162	183	0.922	835.719	808.964
18179.111	19909.758	17007.61	22958.918	23332.594	30095.725	22821.975	28898.719	1031.271	480.795	436.23	324.619	385.473	933.143	226.528	12370.67	232.129	234.864	214.655	1213.266	204.903	1270.376	130.351	2079.854	5791.191	269.229	515.238	262.921	10645.085	534.139	566.391	4354.299	138	0.894	1043.362	808.232
24877.822	26456.53	20577.716	30354.931	26658.278	36017.529	25245.591	36658.031	1222.983	614.643	558.562	1057.392	7420.648	1749.03	490.087	13440.32	241.297	261.993	215.889	1975.879	13119.25	667.238	138.07	4497.154	5843.237	430.021	478.71	317.769	1373.046	4056.067	300.185	7066.57	246	0.877	1214.419	810.427
28994.583	31425.403	28798.148	33889.92	37896.129	39659.416	38558.746	44562.226	1027.855	511.331	465.433	550.45	803.62	2041.479	333.942	8903.774	193.933	222.529	205.073	4394.818	428.782	551.469	168.579	3875.973	4587.041	290.898	313.639	279.301	9180.591	911.347	364.683	8541.72	136	0.978	1019.243	808.743
22415.219	23641.431	20950.407	28233.256	27780.192	34103.358	27792.338	35414.112	1285.128	502.442	460.735	441.698	515.761	980.355	345.789	13248.858	203.933	270.742	264.803	5754.054	254.77	839.564	118.693	3071.614	6850.008	320.319	695.533	294.73	19049.513	633.797	351.254	5912.989	222	0.899	1173.266	812.297
13354.396	16843.041	11581.636	17977.014	14894.665	22869.223	12894.342	17072.952	955.618	332.193	362.345	466.65	296.334	448.002	243.38	10346.861	308.731	237.073	259.069	3754.029	173.064	1058.259	139.364	2259.772	4547.933	242.555	368.291	272.473	6631.374	380.227	355.678	5272.161	203	0.913	758.869	813.145
9932.353	11191.652	9686.054	13204.017	13703.706	18872.743	13814.848	17765.738	859.972	470.418	418.174	366.503	493.663	637.068	278.331	12462.002	213.028	189.426	256.632	4546.264	357.076	2237.172	131.189	3538.399	4742.738	281.779	555.63	257.49	11254.089	450.907	383.995	5718.655	113	0.969	1084.597	810.252
27145.024	28939.169	26798.837	35969.136	36194.145	42862.382	35165.629	43705.049	880.842	340.374	326.361	330.774	338.15	1200.809	246.999	10627.187	215.405	277.943	365.939	1936.188	203.803	659.415	166.83	1926.95	7391.358	252.483	728.974	295.589	12918.63	529.879	429.07	4900.155	229	0.73	851.212	813.876
27841.938	29785.929	27393.916	34357.133	36005.755	41159.715	35184.048	43492.857	920.72	440.141	447.543	463.899	737.318	2493.199	342.335	8247.994	214.961	256.668	211.081	2517.424	310.134	530.729	144.111	3472.728	7341.963	278.832	634.725	267.092	9855.49	781.789	436.1	8168.94	126	0.988	894.095	811.667
20720.009	22488.483	18906.45	26883.672	26147.146	34746.05	27045.095	35004.409	931.796	491.099	432.4	495.16	1112.054	2019.897	346.049	10278.131	200.337	215.585	184.402	6943.607	719.828	575.668	124.669	3209.727	6285.988	295.608	434.872	286.081	5888.443	928.545	322.236	6299.878	123	0.964	1107.346	812.183
10722.159	12358.762	8119.316	15292.32	10635.674	18657.166	9090.541	12806.349	925.462	430.568	422.969	440.286	366.25	1034.702	283.747	11461.547	343.309	341.784	242.573	1378.029	173.903	480.363	219.291	2022.077	12712.223	470.214	350.527	278.114	14798.852	469.997	420.428	5721.357	129	0.982	695.779	812.477
24202.388	25881.411	24438.705	31865.893	33446.178	39087.462	32670.697	40454.87	842.044	338.014	330.353	292.075	306.34	1305.163	239.251	11452.293	208.212	282.296	325.063	1431.357	179.526	604.426	160.67	2021.539	8078.451	279.349	816.468	274.002	8793.823	393.56	389.104	5119.857	137	0.937	868.296	812.901
20809.741	22247.695	20578.473	26467.392	28663.629	32548.321	28061.845	34519.385	783.575	412.465	359.895	344.093	311.218	1571.981	258.088	9463.718	180.809	239.843	298.902	1780.904	167.591	643.137	149.578	2176.542	5027.406	266.161	756.995	273.104	9694.333	567.802	489.283	5808.127	216	0.799	882.074	811.755
15851.682	17435.661	15126.234	21266.262	21393.772	29259.181	21126.018	26998.32	1222.761	524.736	455.572	350.323	387.65	750.139	253.478	12477.105	250.431	249.055	218.535	3113.898	215.456	1777.747	141.349	2305.655	5854.606	270.254	407.896	277.166	10700.879	593.487	538.257	4805.817	106	0.993	1049.028	811.236
16895.184	18943.03	15687.324	21138.191	22191.189	28929.506	21816.468	27930.836	666.979	380.865	358.367	305.48	617.154	795.489	251.867	11092.353	191.196	188.398	179.296	2157.425	358.561	741.347	120.201	2301.948	3651.44	262.078	440.04	265.772	7238.142	614.407	363.877	4644.116	135	0.96	1062.537	812.626
18959.273	20616.178	16667.558	22559.087	23505.072	29625.568	24006.772	32066.854	925.442	528.991	456.052	484.084	900.02	1226.033	344.159	11150.812	205.655	204.784	163.009	12491.429	836.104	577.928	127.944	3620.168	5716.47	284.9	457.323	284.842	11037.831	697.682	318.129	6631.741	113	0.981	1114.403	812.633
24518.317	26076.894	22124.41	31041.724	28849.655	37446.495	29255.04	37669.676	1119.176	550.592	479.232	709.285	1301.283	2167.474	367.963	10272.425	203.165	278.102	222.758	2912.602	1973.731	733.797	133.568	3733.37	6659.332	341.986	450.679	295.911	9035.682	1310.692	332.157	7318.925	188	0.795	1132.351	814.867
18819.318	20173.361	17020.377	22674.282	23535.23	29502.225	23940.303	30488.314	789.429	426.483	367.576	465.268	913.59	875.267	304.394	11196.906	141.405	209.983	241.827	2599.999	951.137	433.378	127.824	2558.884	2080.834	299.124	394.749	288.854	12223.855	793.16	317.501	5233.738	161	0.935	1140.693	814.339
11730.66	13527.079	11188.197	16664.392	15105.105	22431.973	14325.823	19703.893	868.511	358.245	382.384	306.488	360.115	953.488	255.602	8708.861	193.427	257.157	225.584	2775.795	267.188	968.568	172.213	2398.173	3498.75	261.992	318.517	327.674	10654.808	534.053	382.605	6396.166	126	0.959	814.69	815.373
12281.113	14584.531	11641.951	18047.894	14945.483	24970.781	15052.167	22041.489	794.605	378.362	399.109	489.808	322.569	864.854	278.568	6951.632	183.824	202.395	203.874	3660.088	209.246	444.949	152.627	2853.656	4628.422	260.798	299.352	318.811	3296.142	431.008	375.21	7326.156	220	0.8	796.205	820.682
23493.079	25558.482	21936.776	29927.772	29433.574	38364.908	29216.675	36519.486	931.113	489.484	448.153	476.841	1293.855	1298.998	310.473	9836.487	230.988	250.866	183.936	2796.456	652.894	998.049	130.409	3148.374	6541.984	285.978	584.189	273.477	8883.694	1016.975	419.668	6512.855	129	0.97	1054.128	816.159
22871.958	24615.625	19313.976	27905.973	25986.378	34461.419	25623.897	36762.991	1323.792	616.758	553.063	1171.313	7582.24	1558.023	471.429	15627.804	231.723	287.24	193.609	2591.462	16175.01	736.453	137.865	4592.577	5886.406	463.327	558.159	319.384	2205.984	4290.683	262.694	7259.912	128	0.963	1204.68	816.586
20707.212	22391.654	20250.844	26664.068	27552.705	32249.229	27495.272	33430.572	890.485	451.525	455.697	430.431	532.997	1218.857	265.344	10245.73	196.184	234.661	176.711	5329.291	362.619	701.259	137.951	2577.655	5851.554	292.146	401.147	293.654	15131.917	714.014	366.201	6015.749	254	0.888	1025.378	819.606
19322.603	21325.675	18169.45	24399.575	25252.278	31951.09	24828.734	31529.397	1310.329	456.878	439.031	487.4	996.202	1410.59	251.354	11368.852	204.396	249.064	177.959	5410.838	581.65	757.713	127.482	2498.128	6519.242	300.596	692.301	290.496	13553.938	946.148	720.225	5755.974	163	0.9	1037.322	818.794
18335.585	20467.837	16963.962	24103.218	22239.835	31668.465	21982.384	29837.095	1151.761	497.984	465.561	894.575	4033.529	2334.153	383.054	11049.547	226.03	213.848	187.473	2241.608	3556.677	518.098	119.915	3082.377	7112.949	315.039	350.663	279.509	1891.756	2634.161	389.136	6027	395	0.722	1073.637	821.001
30620.034	32282.248	26528.335	35731.09	35418.278	41893.802	35136.319	45952.326	1311.755	660.158	589.813	1098.694	5952.014	1348.792	500.695	13468.867	248.635	316.764	248.474	1963.074	10123.435	741.364	137.213	5054.069	8104.713	407.997	878.878	315.024	4764.922	3766.113	303.137	8405.756	173	0.872	1196.812	818.847
24835.201	26922.003	24667.054	31216.181	32426.498	37700.876	32267.741	40081.899	973.145	521.31	435.78	844.104	4574.427	5285.429	466.588	9099.751	203.628	279.991	173.782	971.146	1736.544	507.947	125.053	3329.604	5027.302	275.384	351.079	270.028	2965.669	4148.468	363.448	7516.702	349	0.751	891.678	825.956
8161.018	9214.424	7453.037	9634.692	9845.351	13317.275	9241.937	13331.281	635.169	413.781	325.033	843.628	9022.963	2200.333	398.189	11422.689	155.496	168.525	163.708	1659.264	2902.908	405.247	113.466	2125.809	893.492	274.601	308.464	269.258	128.404	4790.569	320.383	4781.209	125	0.914	930.572	818.716
33693.824	34849.793	30108.392	38527.568	38887.034	43850.005	39139.079	48011.832	1497.337	676.844	605.071	786.043	2097.72	1449.933	460.326	11112.894	257.971	370.669	307.464	2407.873	3434.092	891.907	140.735	4665.767	9692.854	352.905	875.754	303.821	14072.83	1766.983	308.705	8432.199	199	0.895	1186.671	818.44
10938.14	11912.752	10331.858	14916.537	14219.087	18693.56	13792.363	18353.141	900.229	341.036	331.684	563.867	275.324	1076.255	240.804	8094.704	197.139	184.389	207.419	6407.854	220.683	466.128	162.854	2080.55	1633.592	262.85	355.135	313.644	13408.438	918.198	538.849	5834.581	133	0.946	832.756	818.259
29232.78	30826.634	28560.054	37933.589	37328.783	43296.044	36272.629	43717.181	945.151	343.382	324.572	386.681	344.893	1100.484	248.323	9875.724	232.241	289.114	386.716	2692.787	215.569	565.136	173.15	1963.533	7683.121	258.721	770.219	293.789	13093.743	463.339	376.421	5295.596	247	0.891	844.476	821.901
19920.38	22061.766	18360.639	26008.01	23973.829	33764.099	23980.555	32801.355	1258.313	563.833	522.442	1063.156	4534.435	3380.468	457.594	10413.359	221.238	219.221	204.441	1798.312	3861.541	568.304	124.64	3980.25	4445.665	327.502	373.726	278.124	3772.543	3427.187	348.967	7579.961	215	0.871	1091.807	820.388
33715.301	36099.855	30700.037	40952.072	40008.457	46421.872	40497.969	49060.757	1771.995	707.767	609.909	1182.134	3797.785	5316.961	537.975	9491.357	230.453	248.639	165.62	2359.345	3904.613	516.664	146.739	5868.256	5267.286	372.9	490.935	295.422	2118.747	3894.509	341.892	10220.779	143	0.893	1120.115	820.843
28851.709	30383.126	29156.142	38599.39	38719.208	46409.687	38463.379	46973.56	924.982	331.816	343.57	339.088	306.441	1208.477	247.935	11938.123	222.539	318.005	336.835	1675.376	196.879	636.761	137.673	1836.306	9958.451	259.752	870.913	274.861	12725.059	281.091	289.33	4882.577	107	0.941	872.659	820.556
26124.235	27755.749	25751.83	32738.467	34355.73	38464.908	33110.317	40061.405	858.252	430.032	357.593	365.034	428.599	1291.277	264.225	9251.357	199.339	286.741	327.624	1405.745	251.888	496.374	124.287	1994.488	7845.821	254.164	779.283	266.019	10041.214	471.902	351.844	5534.224	242	0.83	880.372	822.017
19453.051	21622.581	18364.412	25338.979	24492.62	33398.796	24797.417	32660.419	938.656	475.017	451.291	758.509	3523.122	2476.342	355.334	10877.355	199.714	203.237	168.677	3304.203	2077.837	517.041	120.718	2960.615	3577.571	301.529	614.569	276.463	3915.034	2328.123	364.738	6099.79	347	0.758	1049.304	823.402
26319.777	28761.375	24137.34	33428.556	31618.192	41185.669	32442.762	42581.359	1198.714	664.945	599.117	1215.484	4416.619	4919.059	512.377	8971.695	234.783	231.721	212.042	1174.379	3736.213	606.351	134.585	5354.413	4996.452	323.979	453.858	275.75	1186.6	3939.253	317.879	9698.529	138	0.981	1101.913	821.457
30238.928	32732.23	27242.365	37232.086	36047.31	44100.962	36072.119	46853.538	1587.248	707.41	619.851	1220.539	4103.408	5848.263	533.493	8877.124	246.917	247.066	190.068	1239.669	3197.963	580.341	142.584	5807.899	5733.658	350.169	624.19	283.786	1589.397	4159.322	332.628	10296.154	190	0.902	1110	821.153
27079.845	28816.844	26037.747	33089.518	35307.884	38077.167	33690.483	41868.53	957.872	363.687	356.843	358.51	349.314	1775.06	277.613	11109.547	199.128	274.116	324.767	1406.356	212.385	627.354	160.498	2250.871	5185.755	259.28	821.833	295.364	10335.627	408.523	312.983	5227.149	98	0.993	857.408	820.276
26325.628	27544.059	26016.285	32296.685	34274.83	38486.999	33360.148	40259.748	912.315	444.793	353.94	395.938	324.671	1131.88	253.096	11595.14	212.282	369.948	303.865	1996.527	218.874	874.322	172.094	2204.637	7583.074	289.76	761.523	271.948	15430.689	370.155	281.981	5314.271	218	0.883	865.344	824.899
7167.641	8278.14	5830.667	10993.576	8288.686	14007.526	7757.805	10715.402	687.723	382.872	327.059	352.097	317.872	462.736	265.077	9769.8	214.794	226.434	244.335	961.904	135.687	915.14	247.979	2013.238	1786.866	319.053	366.132	308.091	3459.15	363.233	318.665	5093.783	111	0.964	715.014	822.419
25898.023	27051.909	23097.776	30475.297	30984.898	35632.573	29904.732	37619.582	1593.972	604.108	523.385	627.668	1069.579	1126.466	385.301	12161.593	268.363	361.347	271.124	3533.684	818.59	894.774	141.981	3835.868	11206.487	358.528	930.736	299.05	15545.265	1068.892	322.482	7139.489	242	0.758	1171.36	824.074
17888.6	18887.641	16442.055	21690.143	22943.567	26082.319	23508.408	28868.436	1238.961	529.311	458.979	445.65	550.963	1028.413	333.566	12340.025	189.726	312.885	178.914	11355.427	237.763	633.232	124.804	3054.607	4593.011	337.668	561.245	298.416	12211.82	384.089	358.198	6135.88	118	0.994	1161	823
24457.117	27194.848	23343.116	33703.798	30151.931	41813.867	29424.375	38223.986	956.61	418.237	371.969	317.701	406.349	1297.778	273.056	9296.826	219.402	344.761	325.111	2578.785	250.024	773.559	204.502	2368.416	7140.856	272.686	368.215	331.471	9083.296	446.032	372.795	6422.278	315	0.815	819.287	829.798
11416.997	12800.358	10376.518	16739.431	14386.718	21578.585	13872.731	19527.282	999.647	373.679	417.585	464.119	336.614	978.403	261.813	7279.057	171.351	223.239	194.211	5334.385	243.949	407.032	164.972	2500.755	2558.549	281.467	293.102	325.217	3066.304	492.477	289.623	6850.515	122	0.892	809.844	826.025
33078.776	35566.812	32716.842	39770.167	42316.967	45394.161	42895.525	49387.157	1086.091	591.876	513.383	916.195	2859.16	7085.614	452.123	7675.315	212.906	233.158	150.07	635.813	1011.133	356.72	147.865	4835.471	6219.662	292.181	300.962	287.453	889.894	3274.023	379.741	9968.875	229	0.84	1001.797	825.697
27352.079	29056.583	24288.713	34339.131	33050.655	39805.991	31334.911	43848.251	1261.786	674.132	610.889	1196.831	7244.857	1772.583	529.237	14949.38	238.059	311.933	270.133	2096.336	15102.807	777.928	131.202	5390.482	6625.779	486.197	493.52	317.536	2340.051	4643.491	319.07	8577.227	109	0.976	1189.711	825.17
31026.372	33137.288	30660.017	38187.037	39699.652	45059.687	38996.67	47210.312	979.453	361.598	365.578	418.66	389.499	1405.019	276.746	10678.145	214.422	325.755	400.367	2025.654	229.734	742.162	161.836	2180.836	7196.926	255.836	830.067	281.549	17925.5	413.824	301.086	5398.4	170	0.907	854.876	826.824
27923.045	31119.953	20072.979	38085.252	23142.519	40445.497	19920.76	33760.512	1637.143	799.181	683.387	1750.343	19239.819	1139.527	526.429	13404.508	331.998	366.473	233.92	4156.041	37941.91	1143.935	151.204	4626.77	11593.802	435.73	379.005	283.467	164.716	8083.978	270.613	5361.982	314	0.809	1311.78	832.567
16789.81	18431.719	16168.439	20913.821	24313.087	26400.597	23687.563	29109.706	638.668	386.83	375.921	390.649	726.688	1241.769	268.165	8216.341	172.7	180.562	145.138	1236.459	358.622	284.854	134.182	2466.77	4488.378	272.854	480.495	277.12	7135.542	845.645	454.567	5979.609	107	1	1016.023	826.743
17996.011	20029.6	17072.112	23014.111	23153.967	31187.598	23146.229	30630.191	883.406	475.734	456.039	951.601	5117.16	3209.241	338.067	11234.925	193.51	203.047	184.466	1582.925	3019.62	609.561	126.567	2935.635	3829.251	309.263	330.943	285.428	3061.05	3639.008	324.156	6230.138	219	0.887	1032.811	828.692
28920.662	30403.326	24717.348	34289.928	33314.662	40101.672	32883.385	45738.107	1371.494	688.848	606.875	1206.898	6495.725	2411.254	550.245	12235.164	227.25	317.115	205.516	2119.736	11078.201	699.646	131.662	5746.516	5106.054	581.409	491.48	297.405	2945.408	4813.128	338.974	9193.974	140	0.968	1183.3	827.979
26689.099	29181.888	25477.801	35611.743	34481.849	42225.628	35529.376	46049.428	1845.632	672.715	572.014	1145.569	5497.837	5058.797	539.716	10192.33	215.592	248.182	189.777	1064.226	4315.535	551.089	146.597	5341.926	3798.184	378.472	471.514	283.897	981.544	4689.162	334.557	9147.759	121	0.948	1116.798	827.558
12047.468	13222.908	11275.572	15762.248	15934.171	20941.591	15773.044	21812.523	942.028	346.698	349.055	495.499	303.25	1064.167	255.159	8152.193	221.598	214.982	186.151	6049.285	195.245	479.685	148.282	2419.509	5331.989	267.85	410.007	317.921	5443.254	638.067	361.302	6450.363	109	0.946	838.601	829.353
15029.141	16502.788	14336.036	20846.308	18986.024	27570.3	18545.301	24521.819	774.026	297.962	313.622	394.78	278.971	679.026	245.543	9268.764	222.989	252.562	271.955	4704.436	206.098	535.595	154.671	1762.436	5860.785	242.64	515.202	313.095	6947.025	551.115	444.24	4918.743	154	0.903	831.234	831.942
29244.67	31036.195	28849.216	38451.891	36671.822	44496.156	35734.063	43671.983	948.323	367.097	348.387	392.651	465.937	1422.84	264.162	9420.859	228.306	346.952	378.662	2278.561	215.821	622.179	176.3	2115.754	8871.423	258.376	502.748	275.449	18588.091	425.078	328.744	5481.805	109	0.976	848.592	831.858
25728.138	28210.832	24960.345	31196.094	35320.175	40438.6	35230.035	44139.968	871.081	496.816	436.926	647.107	1736.443	2757.961	327.97	8095.102	216.787	226.647	199.27	1183.601	744.67	489.014	149.897	3277.082	8415.265	281.511	359.412	299.06	6503.674	1520.133	422.028	7478.209	124	0.886	1005.242	832.403
21443.722	23630.719	20903.35	26884.86	28069.411	35464.549	28385.401	35830.636	763.052	583.675	419.038	797.519	4172.61	6171.245	353.499	9718.343	191.739	203.454	185.373	1026.346	1841.836	551.546	132.521	2883.837	4729.955	287.873	339.143	296.437	2491.886	3400.563	337.601	6333.955	335	0.767	1017.151	835.154
29503.553	31102.59	27398.059	35517.138	36192.535	41232.104	37296.123	44731.457	1276.86	600.728	531.508	773.854	889.967	2833.866	432.5	9989.686	229.976	292.173	196.364	2548.481	623.432	522.77	156.968	4845.907	7872.067	420.776	420.424	300.476	13164.563	1186.077	402.38	9318.814	258	0.854	1157.217	832.81
13470.651	15735.317	9935.751	18958.791	13026.701	22705.702	11729.425	17572.325	1057.517	517.141	463.316	759.366	431.498	615.143	341.54	10652.738	331.48	312.719	233.029	6810.339	193.457	709.461	263.931	2861.224	6949.934	345.602	392.931	302.399	18552.68	778.262	406.888	6694.408	212	0.787	697.33	833.302
7845.416	9614.907	7578.246	11351.583	9856.246	16201.993	9779.885	14724.145	799.771	389.43	488.458	429.923	300.619	659.625	287.861	7001.404	213.454	228.34	187.148	2968.42	207.243	399.658	165.962	2787.816	6570.979	257.476	322.093	317.191	2870.841	575.368	424.507	6867.233	118	0.953	798.525	832.678
29123.591	31472.15	28548.075	35586.214	37860.985	41456.591	37927.424	43873.167	977.591	629.77	464.821	843.144	3382.767	7484.408	411.324	7798.49	203.186	226.743	156.649	663.882	1080.66	388.257	135.323	3944.254	5305.403	293.751	345.44	292.395	1140.663	2995.84	375.382	8930.311	395	0.76	988.224	837.467
26289.995	29188.599	19291.59	35268.986	22646.572	37809.347	20370.618	34360.857	1592.22	766.902	665.606	1561.47	17000.729	1244.598	569.173	11714.77	316.877	346.184	224.436	3858.27	34856.909	1081.713	152.773	4904.211	11397.283	463.504	408.757	269.725	271.255	8332.504	311.6	6075.885	168	0.937	1299.351	832.56
17139.553	18344.873	16777.289	21829.964	22742.559	27176.15	22504.443	28724.439	807.574	383.428	342.683	424.493	290.401	1253.848	252.84	8601.974	184.235	247.957	171.518	1860.867	194.097	554.64	144.811	2190.746	5107.823	271.395	465.66	257.621	11274.079	534.222	279.484	5851.852	191	0.851	870.542	834.202
16685.614	18143.127	15878.137	22548.842	22500.463	30201.961	23996.521	31828.224	922.681	489.007	430.104	627.484	1140.138	1553.034	356.989	11088.453	199.966	265.578	204.275	1969.309	1617.934	613.565	134.676	3473.362	6643.751	369.473	409.944	279.437	12614.136	1049.468	340.328	6669.943	114	0.99	1146.377	833.833
24687.161	27258.952	18488.815	31697.178	22763.21	35164.774	21283.019	34559.601	1451.686	762.835	674.141	1510.252	14635.977	1415.275	545.209	11643.438	295.427	282.552	186.552	3227.879	22780.092	831.005	150.898	5263.989	7667.126	473.437	460.884	285.834	892.329	8775.534	313.176	6828.781	211	0.873	1280.443	836.055
26960.551	29779.216	20103.439	34902.963	23244.218	38506.241	21071.923	34696.373	1529.087	772.226	663.739	1566.864	16846.723	1188.027	564.549	11222.68	321.237	332.541	275.155	3719.927	30669.192	973.639	141.391	4797.896	11062.945	509.766	418.03	272.188	1534.036	9532.472	328.981	6124.851	105	0.971	1289.871	834.129
17719.843	19547.518	14795.125	23162.531	20888.482	29112.794	21327.635	30147.788	1073.819	576.941	532.166	1065.184	8469.805	1618.761	494.01	14958.139	217.514	281.472	187.702	2536.426	20119.972	901.871	126.177	4297.194	5139.309	464.298	406.644	295.933	278.396	4344.95	347.303	6544.175	107	0.971	1209.818	835.64
27053.707	29201.133	21197.774	32339.662	25961.4	36722.852	24198.012	36208.821	1400.218	769.884	627.178	1151.479	8930.124	1814.241	493.124	12736.72	283.638	351.35	186.869	2729.493	20189.376	891.323	146.883	4619.761	9483.867	556.6	417.212	289.145	946.156	5135.056	272.295	6495.098	193	0.928	1256.267	839.236
24763.444	27394.254	16593.252	32215.549	18504.494	33486.308	15167.607	21501.508	1852.269	834.708	685.663	1840.173	21166.769	927.472	487.149	18295.785	353.787	329.606	283.125	4302.129	35280.38	1191.704	151.237	3252.419	12910.879	385.171	360.728	270.942	141.29	7679.11	291.979	3637.148	150	0.858	1325.807	836
8221.769	9484.898	6289.631	11989.446	8633.953	14801.674	7814.9	11276.571	844.734	407.972	369.776	546.536	338.447	587.564	281.883	10020.978	216.542	252.228	162.703	3401.77	160.458	360.718	233.437	2144.075	2437.429	314.474	299.643	324.211	12265.068	606.576	330.78	5046.72	104	0.974	718.029	836.76
34067.147	35985.334	31787.577	40352.582	40905.556	46459.535	41609.671	50055.215	1613.316	673.358	585.376	1281.779	4447.24	4220.272	557.028	9630.703	253.844	315.092	226.156	1461.818	4744.273	640.369	145.28	5375.183	6853.194	423.445	402.605	297.269	3410.561	4236.663	305.909	9776.126	126	0.932	1128.294	836.032
24977.927	26654.979	20652.449	29742.001	27375.837	35703.561	27350.789	38740.153	1500.499	718.385	616.025	1313.727	9615.548	1901.403	567.767	14987.686	251.398	293.181	206.318	2480.227	16010.978	766.44	143.531	6043.809	5585.482	454.967	453.33	301.443	630.184	6452.33	315.573	9151.777	155	0.835	1197.81	840.087
20742.68	23026.358	15841.371	27028.901	19652.755	30951.41	18317.515	30075.06	1420.58	726.728	646.025	1572.649	14304.472	1299.776	550.254	12203.792	288.566	281.37	190.601	3941.353	24167.424	891.121	144.548	4866.157	7239.27	477.193	466.594	295.634	2193.187	8096.198	298.379	6528.983	168	0.875	1267.762	838.917
23779.789	25792.034	23183.319	29982.163	30183.677	36530.295	29692.001	37251.409	851.201	419.671	423.349	783.099	4166.278	5350.775	437.929	9366.843	191.209	238.763	154.703	836.598	1241.199	488.068	128.404	2949.33	4629.038	275.552	285.323	265.695	1431.735	3700.974	398.239	7012.178	351	0.809	892.255	845.868
27575.113	29878.089	26955.662	34326.043	36020.982	43114.656	35024.344	43286.312	896.926	630.879	425.265	860.177	4521.842	4973.848	363.239	9693.246	199.653	246.472	192.826	985.231	1579.471	452.311	131.084	2951.185	5944.931	281.297	390.176	293.162	2723.883	2660.404	348.857	6773.497	269	0.794	998.582	842.348
16010.396	17638.791	15816.094	21195.196	21903.647	29039.249	21883.848	28513.781	961.325	363.621	365.225	350.776	309.794	1449.133	310.526	9310.166	192.369	239.306	141.191	3462.358	243.51	624.773	142.19	2494.932	4956.465	256.991	354.008	260.246	18363.452	1089.122	330.624	6330.884	191	0.825	872.652	842.175
27672.928	29924.846	21925.791	34390.356	29033.107	41614.251	29269.132	41759.581	1240.72	799.121	580.502	974.231	7441.944	2260.873	510.247	11213.13	247.452	247.059	170.803	1824.031	10756.543	775.173	137.795	4906.179	5150.401	398.262	532.966	292.616	869.573	4415.975	332.237	7610.713	134	0.942	1235.836	841.485
24852.607	27409.824	18168.661	31150.475	22174.371	34534.761	20024.422	32938.565	2144.217	762.808	638.945	1671.965	15765.99	1057.006	553.13	11402.487	317.053	330.006	331.286	2860.38	13096.314	805.988	157.428	4776.861	10194.329	412.595	453.461	278.108	7800.199	9524.369	356.14	6603.308	104	0.974	1289.99	839.827
8582.057	10516.584	8174.442	12811.559	10217.1	18136.669	10138.442	14941.442	686.097	359.022	416.758	415.224	310.568	577.577	278.034	7732.347	211.484	222.723	200.945	4008.317	196.784	327.706	169.267	2161.501	11107.239	260.185	296.949	306.48	842.946	291.878	333.832	5993.388	146	0.869	792.452	842.493
10969.053	12421.604	10357.32	14380.456	14209.95	20506.295	13784.085	19855.777	851.11	384.564	426.851	487.758	314.376	833.813	266.465	7652.292	224.034	224.72	185.109	5749.031	192.995	362.314	150.889	2778.841	5070.261	254.622	386.08	311.316	2318.474	496.445	365.153	6715.265	124	0.984	836.234	840.29
25732.244	27887.917	23473.059	32155.907	32149.267	40105.697	32777.26	42065.348	1042.949	568.695	496.712	1108.712	4611.83	2980.993	489.331	10824.423	212.645	244.481	171.998	1617.32	4145.36	587.576	146.838	4499.406	4597.553	369.383	348.22	282.999	2075.252	3813.405	278.842	8193.367	168	0.951	1124.929	841.81
16205.288	17781.531	14886.305	21382.752	21174.235	28737.771	21422.804	28752.982	879.369	428.417	376.079	508.385	1064.668	939.228	307.715	11865.4	181.254	247.302	172.736	5478.934	869.783	558.256	129.008	2774.836	5624.864	349.028	582.299	284.282	10805.109	749.963	255.768	5509.443	146	0.936	1139.212	841.979
25594.053	27908.275	20555.318	31639.985	25424.742	36650.263	24049.635	36376.646	2038.989	691.96	632.038	1211.79	9855.878	1756.467	521.108	11758.645	272.095	266.949	176.993	2247.481	10951.57	810.643	149.578	4804.847	6310.915	472.849	424.699	301.493	1912.681	5332.959	327.048	7227.226	141	0.975	1248.762	841.975
26289.182	28263.836	24252.08	33319.586	32645.351	39038.001	34080.721	43266.566	1497.963	644.925	574.571	1157.32	1676.522	2793.065	495.649	9720.209	215.716	234.691	160.299	5407.629	1125.831	472.743	143.434	6316.777	3808.308	401.455	408.067	299.167	6624.451	2443.354	382.631	11226.174	336	0.851	1157.527	846.536
32195.522	33964.175	27168.836	37712.101	34268.059	43201.281	34066.201	45597.793	1326.121	684.584	611.881	1111.45	6225.983	1805.604	541.085	11012.551	250.536	291.045	209.994	1806.216	7572.235	673.806	143.319	5790.142	6176.835	409.241	406.006	299.612	2513.797	4375.319	324.101	9529.851	222	0.899	1207.135	843.779
25415.124	27462.829	20335.065	30778.279	26849.217	37673.142	27019.627	39408.624	1380.518	688.97	619.202	955.953	5400.365	1609.785	524.602	11514.773	265.308	246.627	183.562	1751.503	7607.161	693.874	142.776	5604.569	4842.505	401.524	625.274	288.805	4169.903	3507.847	373.164	8703.639	184	0.936	1217.647	843.799
29637.932	31962.563	23658.104	36922.338	29067.621	42579.027	28300.03	42026.177	1938.329	730.008	648.33	1133.965	9076.988	2187.031	530.989	11350.418	261.141	266.953	177.521	2448.203	11707.115	739.671	142.758	4998.459	5577.664	466.428	513.033	305.212	1562.166	5216.539	365.636	7679.855	129	0.982	1242.012	842.64
8703.084	10359.089	8113.618	12585.001	10824.162	18087.628	10669.308	15570.954	771.452	367.941	375.397	481.802	321.012	624.525	279.092	7366.129	195.533	235.004	173.127	5463.993	253.804	428.473	165.831	2418.156	6115	257.109	290.496	308.203	4119.399	416.45	379.35	6092.856	179	0.834	807.444	845.98
16766.44	18945.653	16199.384	22887.537	20866.715	30668.214	20488.85	27606.55	872.176	364.817	329.686	373.088	332.028	773.896	272.159	8547.434	225.105	286.492	337.471	4460.267	236.599	482.921	167.741	2388.959	6060.283	259.144	515.964	327.717	9267.582	370.085	313.216	6068.61	105	0.941	824.871	842.062
12850.282	13970.954	11908.354	17150.535	15822.915	22203.49	14881.988	20453.757	907.214	360.939	371.209	505.932	347.599	1126.471	259.485	7536.318	216.985	242.689	167.281	6490.818	202.175	453.05	151.141	2523.706	4954.844	247.762	387.632	300.685	5927.63	526.795	324.892	6389.695	130	0.951	845.077	844.031
13743.705	15108.629	13286.446	17862.491	18159.912	25149.804	17804.275	23650.535	799.779	343.414	328.993	434.459	309.338	1385.72	258.667	7611.65	205.568	247.371	206.542	2561.388	202.691	449.239	154.397	2226.785	5482.2	257.125	457.2	280.103	6681.637	573.937	333.85	5999.346	122	0.968	853	843.73
14634.387	15796.18	14600.259	19687.597	19367.402	25194.944	18489.589	23953.744	685.552	296.808	317.606	413.339	737.502	1453.456	267.362	9715.746	182.155	221.998	166.427	1570.009	383.974	376.336	137.306	1872.643	5690.204	249.293	359.438	264.411	14771.268	892.275	386.772	4857.359	178	0.885	882.354	846.028
23142.264	25313.208	20879.262	29770.101	28075.887	38022.641	28225.007	37400.11	1393.024	546.408	481.225	1059.588	4185.824	2954.469	450.865	11642.132	208.99	218.664	158.752	1375.564	3538.19	580.843	140.358	3988.691	4459.535	357.579	363.118	290.307	1849.902	3302.698	348.352	7332.769	405	0.757	1111.944	850.433
27309.894	29083.992	23532.541	33527.378	31322.394	39923.386	31812.976	43268.841	1321.759	645.237	583.252	1157.901	5625.748	1879.932	514.725	10957.534	219.019	245.167	184.732	1996.445	6029.189	540.974	140.62	5646.381	4006.108	400.403	379.631	295.85	3052.496	4572.286	338.28	9369.139	208	0.864	1192.591	845.966
26261.906	28358.295	21581.833	33607.745	27047.231	39069.01	26500.714	39174.44	1390.218	700.166	623.555	997.633	5829.712	2083.788	505.219	11149.497	274.347	285.401	195.949	1695.399	11625.96	774.746	140.331	5391.315	7412.911	470.582	469.7	288.567	1577.758	3833.591	330.615	8208.366	163	0.932	1227.291	843.506
29025.466	31372.742	28366.758	35924.546	37785.486	41991.832	37741.261	44310.809	1051.457	563.724	465.064	831.577	3015.63	8397.448	415.972	8507.785	204.936	249.035	154.169	810.571	1002.807	413.135	133.149	3732.165	5803.366	289.889	316.469	286.033	1785.875	2549.029	322.701	8629.918	263	0.802	972.861	847.945
19646.009	20961.828	14283.716	24440.84	15810.213	25639.167	13475.622	21474.652	1621.919	634.739	577.023	745.826	2604.342	688.647	394.136	12531.783	433.598	400.66	308.692	1781.196	1404.983	904.531	168.848	2901.94	22625.598	387.783	686.303	304.969	15937.394	1675.879	362.898	4046.87	219	0.82	1297.167	847.975
10797.849	11732.495	6160.719	15362.093	12002.546	18706.939	10737.611	14032.171	787.677	360.433	303.651	322.334	273.135	429.047	227.22	10391.538	261.935	313.106	171.517	1179.762	135.637	1230.428	151.107	2339.156	3121.153	285.086	294.891	302.809	2291.378	256.87	277.376	4599.158	157	0.98	741.36	846.615
17238.366	18734.553	16657.215	23350.755	22567.749	30485.219	22419.083	29128.772	1011.094	422.274	396.257	383.952	338.471	1592.304	325.737	8709.449	227.217	277.399	156.827	3921.098	251.788	1126.252	155.519	2754.486	6888.69	251.82	329.643	280.985	17272.41	1463.455	328.142	7199.665	222	0.866	860.658	849.131
22004.374	23823.79	17003.553	27469.361	19449.602	29094.507	17103.634	27340.303	2033.353	743.617	728.532	941.788	4047.958	758.544	450.406	12119.02	484.442	361.084	282.272	1930.274	3292.769	940.005	184.345	4011.007	25677.641	388.463	940.093	319.496	20960.957	3378.692	582.924	5472.8	113	0.981	1283.58	845.385
21806.091	23460.911	16985.966	26687.941	21249.984	30186.833	19075.932	29412.914	976.829	751.421	474.87	726.123	3499.165	2669.614	380.787	11168.563	242.184	292.958	177.42	1420.971	5061.754	594.978	140.028	3214.997	9530.536	379.96	332.012	287.739	7212.953	2565.829	299.487	4903.98	134	0.953	1259.351	847.44
11168.87	12681.354	8326.539	16459.128	11403.043	20267.307	10041.008	14351.24	885.746	363.599	317.65	439.192	321.754	512.418	272.362	11298.24	251.875	307.404	177.928	5160.353	166.495	1036.692	217.234	1665.841	4382.084	313.938	297.674	324.266	14535.522	976.825	277.954	4059.043	159	0.943	720.89	847.582
25085.125	27082.788	16037.815	30970.908	17186.411	29165.219	13458.783	19215.991	1575.861	786.584	635.039	1791.234	20321.22	875.316	482.006	19432.061	368.592	279.621	237.353	3366.698	26865.783	980.005	157.119	3539.08	18421.355	401.484	410.552	284.928	156.518	6804.718	257.819	3753.636	114	0.904	1327.553	849.421
16127.941	17836.455	16093.194	20643.816	22074.527	29767.762	23036.823	29818.119	928.985	567.124	396.341	877.892	7611.368	3510.977	344.814	13509.614	189.452	216.213	232.893	976.391	2827.233	481.583	128.803	2556.452	3723.533	283.825	305.704	278.134	802.438	3713.493	311.153	5457.376	113	0.981	999.376	849.606
26394.614	28791.987	26314.706	32210.178	35158.356	41304.473	35261.053	42932.17	834.107	576.546	412.161	829.372	4773.104	4911.503	367.933	12066.988	201.454	231.524	186.665	790.202	1680.591	460.813	128.718	2841.017	5428.473	281.772	305.253	283.231	641.787	2629.939	370.891	6569.466	239	0.932	985.517	853.358
18120.34	19508.129	16253.435	22629.925	21591.768	29284.569	21520.342	28615.731	1055.212	475.754	419.73	575.644	475.094	1114.5	299.818	12221.979	202.853	285.858	218.922	4461.371	275.155	601.229	161.544	2902.475	6332.62	385.392	402.185	292.656	19074.985	527.283	303.356	6151.509	265	0.823	1142.357	852.749
28098.949	30166.934	23235.961	33661.714	29032.932	38863.501	27977.334	39367.247	1217.624	1143.101	551.529	869.967	3381.705	2180.78	436.57	11317.324	270.575	282.073	188.149	4102.914	4707.522	1248.64	146.106	4391.147	10204.938	386.416	477.113	297.4	8320.616	2693.673	314.551	7195.029	152	0.869	1234.434	849.105
28919.75	31341.151	28637.888	36080.148	38012.092	42582.591	38579.77	44259.131	995.071	534.111	430.557	935.044	5038.227	9760.807	445.571	8786.738	188.462	258.264	147.113	894.168	1338.186	511.47	131.071	3241.802	4741.082	288.866	296.541	293.192	1102.639	3598.509	371.045	7728.23	276	0.855	956.134	852.543
20855.876	22806.499	20144.093	26885.313	27602.058	34945.918	28186.726	36000.736	769.391	402.013	399.44	596.226	2850.35	5199.94	368.39	9706.392	167.995	235.166	149.108	654.585	755.203	462.186	125.401	2774.882	3423.386	285.938	327.729	268.617	2944.758	2312.993	411.437	6631.366	291	0.841	905.991	855.284
22320.835	24211.021	21940.516	27591.561	29222.258	34398.66	29325.327	35418.55	786.584	462.031	389.931	705.259	3882.955	7260.075	400.647	8899.476	170.172	228.761	137.061	768.556	1255.573	489.914	128.48	2844.876	3828.749	286.531	276.201	288.801	2062.245	2997.375	327.437	7112.534	289	0.815	940.427	855.538
17349.037	18794.363	15258.21	22528.587	20167.516	27272.601	20258.694	27398.467	964.418	429.231	411.831	650.63	1112.857	744.708	330.151	12168.303	166.709	239.959	216.784	4906.303	812.083	528.005	129.671	2933.752	3224.99	334.126	453.317	275.102	10086.618	1366.42	364.727	5557.736	130	0.94	1199.385	853.915
8035.894	9418.631	7652.479	12201.205	9487.061	17043.882	8735.859	12160.27	738.83	294.978	325.931	450.39	287.909	660.213	249.585	11848.514	170.32	224.309	230.033	1207.164	237.566	446.614	176	1228.016	4004.978	264.277	268.427	277.881	18242.252	446.776	421.912	3186.748	104	0.974	787.375	854.221
20778.767	22323.763	17856.816	26287.069	23194.939	31106.233	22880.633	30840.446	965.59	457.884	456.818	470.306	536.641	978.941	346.102	14134.864	215.752	286.287	220.847	6099.987	297.424	748.189	132.723	2847.459	6191.553	341.98	529.863	285.22	17673.397	588.069	435.262	5524.08	200	0.919	1215.78	857.405
11860.288	13034.001	9395.507	15563.642	11640.924	18625.993	11680.067	16789.549	714.83	376.321	367.296	359.434	438.029	518.673	303.391	13499.695	177.099	187.918	183.341	3865.442	391.639	475.044	153.756	2208.69	3876.447	319.849	285.413	266.378	32243.351	515.119	393.585	3808.06	112	0.973	1251.661	854.518
22389.694	24424.508	21864.783	28113.35	29216.175	34924.228	29366.024	36236.781	915.637	488.985	411.595	676.778	3247.402	5349.044	401.163	9225.832	174.128	230.348	138.667	1202.515	998.85	471.999	132.524	3076.518	5186.06	292.561	304.384	294.592	4623.985	2763.959	312.677	7201.743	371	0.803	924.395	858.929
14598.7	15750.258	13055.357	18230.807	17319.985	22662.414	17065.127	22522.197	835.663	391.164	412.47	471.298	498.465	628.32	303.316	12876.022	166.84	216.87	244.39	3089.922	281.06	551.177	129.1	2501.508	3043.47	343.597	489.451	284.063	14019.697	806.075	397.768	5229.296	214	0.842	1188.509	857.481
14532.505	16012.762	11733.008	18249.44	16479.951	23826.359	16078.875	23089.01	950.389	458.616	457.512	582.07	570.972	802.298	344.915	14210.345	224.13	266.836	230.347	15962.58	357.356	814.391	145.263	3044.956	7439.92	347.514	473.535	305.362	21116.451	768.754	424.402	5459.778	102	0.987	1223.225	855.696
26480.183	28952.083	24282.695	34464.746	31888.7	42185.104	31932.462	40225.478	1073.536	677.211	474.177	1047.094	4024.796	4214.13	434.79	10797.315	237.336	257.269	192.529	1362.812	3290.714	603.711	130.887	3487.93	10877.7	351.557	408.107	313.475	2944.152	2760.712	326.234	6801.723	244	0.847	1097.545	860.582
28072.015	31304.921	19530.67	36429.087	22580.825	39256.805	20444.396	32369.835	1646.714	827.821	685.239	1821.174	17050.918	1041.647	585.933	19712.746	329.947	270.722	234.461	3294.209	24307.108	913.684	181.149	4600.009	9625.583	378.086	355.353	284.28	138.319	6930.852	281.408	5380.894	193	0.937	1331.604	858.842
15317.692	16896.024	15266.703	19920.524	20051.458	25764.92	19937.48	26031.201	1047.923	476.05	444.766	397.883	339.909	1454.725	327.008	8115.653	221.506	252.689	141.842	3098.528	233.616	1387.158	153.494	3156.936	4501.4	249.456	362.577	278.971	9152.244	1793.134	332.409	8242.374	216	0.818	868.44	862.282
28020.674	29938.256	27765.28	33134.055	36288.179	39494.226	36057.989	42587.925	930.255	475.19	424.872	545.658	1066.809	2951.399	325.948	8286.05	208.914	261.641	205.691	2360.674	434.489	475.894	144.421	3133.896	7003.246	288.195	440.815	294.067	8212.863	1047.856	434.701	7994.582	269	0.874	963.433	861.37
11954.963	13333.298	10979.318	16267.671	15440.666	23371.364	15851.628	21197.355	680.635	369.726	335.606	412.203	327.006	935.904	261.736	9877.904	146.245	153.617	166.088	3238.973	214.706	358.429	141.289	1899.142	1584.97	349.449	376.178	293.987	14046.368	388.227	350.263	4469.961	153	0.907	1131.624	860.827
13702.72	14824.634	12160.719	17437.389	16410.812	22828.265	16115.44	22237.956	990.512	417.188	394.633	518.808	415.896	849.049	307.741	13519.274	184.348	237.299	214.885	21956.798	247.873	512.496	125.895	2766.042	6072.222	364.181	322.725	304.939	10833.841	558.521	329.572	6076.446	101	0.977	1163.748	857.767
28764.923	31244.82	28628.217	35326.78	39001.935	42768.7	38100.89	44299.412	878.124	690.33	421.957	937.946	4575.407	5648.783	431.715	12473.994	204.915	261.027	187.499	1238.729	1221.576	498.434	130.872	3208.971	6095.659	306.316	276.841	283.929	2515.326	3141.783	372.059	7592.629	203	0.904	975.988	861.106
13451.443	14429.224	10566.582	16341.617	10875.533	16649.316	9409.053	13240.044	972.704	437.585	387.161	345.133	387.579	372.075	274.074	15934.617	269.85	259.854	261.759	1363.921	296.763	689.746	165.67	1725.943	12078.606	323.924	306.509	286.029	13342.567	310.402	383.064	2506.159	114	0.977	1244.307	859.219
13072.473	14294.853	12368.093	17823.114	16659.608	24421.73	16103.475	21276.423	740.873	456.799	328.918	371.408	347.203	2203.966	242.889	9985.625	202.58	235.458	222.532	3344.992	235.116	696.736	154.67	2207.15	4060.001	244.736	453.849	280.123	7556.784	582.583	325.335	5444.525	221	0.88	857.192	863.324
21348.126	23096.068	16622.786	26239.359	19454.758	27783.511	16121.007	24418.624	1298.468	621.22	534.732	670.536	2439.419	759.63	393.111	16254.159	328.885	279.398	339.266	1688.538	1688.781	833.212	208.761	3072.803	13423.021	342.22	460.157	305.78	25480.399	1605.563	300.672	4160.166	197	0.843	1276.596	863.713
15545.379	17005.791	15271.506	21319.272	20673.397	27832.267	20341.19	26132.696	787.865	408.429	410.688	336.891	289.835	1305.194	272.632	8144.947	176.951	233.721	154.821	2493.084	186.292	930.534	141.915	2206.991	4674.833	250.716	384.789	264.564	9143.699	1213.676	411.076	6064.072	231	0.84	885.933	864.219
13417.098	14457.377	12337.45	18533.247	15974.25	24618.953	15187.25	19886.93	865.168	421.679	386.091	405.204	410.881	858.951	273.612	13701.013	178.269	218.327	210.488	3251.945	226.135	706.725	133.15	2114.399	4528.243	362.86	579.018	297.783	16326.325	380.733	272.897	4296.529	128	0.963	1124.602	861.586
15632.957	16900.198	13720.649	18246.53	18552.27	24376.312	18244.284	23723.181	990.633	448.615	372.022	401.692	457.837	605.35	263.132	14067.644	183.755	295.14	221.801	8606.418	219.657	1457.359	122.297	1895.141	4064.352	375.568	303.496	288.26	11083.534	314.967	285.992	3730.209	141	0.964	1154.628	862.642
16627.885	17747.847	13308.222	22693.694	18038.579	28619.558	15714.958	22374.954	798.864	393.245	388.723	393.95	453.686	556.415	288.239	15638.834	232.63	246.309	285.939	12463.713	335.977	803.816	144.055	2070.773	11201.271	329.547	339.925	283.183	21055.749	429.256	349.073	3517.477	121	0.948	1254.74	861.55
21189.625	22652.722	16524.198	27021.185	19455.651	32210	17638.505	25223.906	968.208	456.308	406.213	418.114	452.936	530.745	285.489	15035.427	251.987	265.347	354.392	4763.695	388	760.73	153.844	1880.43	11613.814	312.498	367.824	277.787	21362.182	573.411	382.973	3037.526	153	0.955	1261.467	862.493
18795.723	20289.136	17853.371	24319.446	23112.196	29890.102	22952.151	28773.271	1081.726	495.85	415.417	409.456	462.875	913.019	281.1	13266.016	206.534	265.886	235.002	1774.274	221.999	1333.091	140.857	2296.324	5347.2	372.598	333.965	292.443	9625.4	333.723	303.095	4768.597	191	0.972	1146.861	863.903
16082.704	17526.405	15826.566	20113.534	22303.926	25670.119	22058.065	28226.702	886.312	443.124	417.739	366.964	599.507	1602.329	291.016	8307.891	180.78	205.368	171.594	1187.834	274.034	877.928	133.323	2970.334	4767.031	301.469	532.102	285.06	5575.459	740.82	713.971	7670.09	118	0.941	954.398	863.373
19112.178	20599.901	15844.508	23955.731	20063.647	29269.497	19399.299	27011.626	915.248	466.035	405.435	386.099	428.413	914.86	309.663	13777.213	229.682	266.001	206.525	4812.609	269.363	707.27	148.161	2336.225	8566.518	328.561	409.31	282.216	11292.92	616.196	549.38	4773.05	246	0.799	1222.467	866.069
10390.257	12104.136	7712.62	15083.942	10420.97	17544.166	9036.149	13467.515	940.036	414.704	390.346	467.921	355.745	487.44	289.893	10352.592	250.871	287.212	281.363	4199.315	181.623	618.204	221.938	2409.365	1915.724	315.265	331.823	311.033	16648.372	774.63	385.303	5615.253	111	0.994	709.95	864.014
14932.016	16283.387	14269.569	19188.44	20020.921	24619.293	19132.692	24698.781	619.468	290.035	327.196	371.196	311.001	891.328	244.754	8955.973	144.772	210.036	179.862	1323.997	173.74	315.211	145.723	1838.219	3029.743	272.109	431.236	252.369	13602.845	870.078	662.818	4983.959	117	0.985	898.979	863.748
15356.622	16947.344	15282.171	18865.051	21199.046	25203.961	20855.837	26871.303	950.148	463.69	438.18	456.587	751.449	1793.943	311.43	7580.575	179.971	200.876	131.988	2374.527	278.001	397.674	127.827	3142.487	4188.451	298.914	329.14	285.346	9928.752	996.66	306.155	7611.174	155	0.909	939.739	865.655
13335.739	14482.419	11491.545	16821.459	14776.998	20279.707	14133.361	18762.88	879.963	401.173	396.188	360.701	357.944	679.031	249.04	14977.1	184.551	221.047	213.211	11409.946	210.981	777.667	119.164	1845.736	3357.123	364.204	308.352	292.706	9247.477	535.016	455.794	3673.246	126	0.988	1174.706	864.183
9063.891	10447.538	8403.843	12649.492	11103.34	18093.907	10779.408	15718.473	800.474	370.118	420.664	532.192	321.624	666.332	271.467	7344.171	211.219	226.184	160.071	6062.63	228.759	393.138	186.12	2525.841	3324.31	256.623	350.213	299.086	2625.6	421.073	356.817	6418.314	151	0.886	833.103	866.93
15731.958	16825.851	14850.853	19182.874	20033.578	26022.289	19929.875	25811.124	720.592	332.438	337.522	330.277	376.22	1328.548	253.298	9624.683	163.739	226.75	158.793	1202.308	199.848	346.878	139.769	1973.318	4827.169	276.003	647.896	261.413	13683.731	814.281	608.481	4992.688	114	0.96	907.947	863.921
21075.867	23539.761	19111.78	27170.462	25559.76	34519.874	25627.434	33670.684	872.76	522.214	456.738	905.063	4000.781	2593.594	409.087	10863.387	199.626	197.483	192.441	1264.876	2516.763	467.396	126.359	3507.241	4271.584	335.754	371.032	285.08	2192.01	2564.236	380.266	6812.837	310	0.743	1082.532	867.635
16356.176	17756.582	12267.416	20598.709	14269.19	21987.003	12019.695	18681.387	1387.883	568.383	506.162	794.769	2520.823	698.849	373.861	14573.83	385.302	320.976	293.599	1613.537	2411.241	875.244	171.502	2828.296	19529.504	355.605	787.843	272.171	17389.23	1093.729	343.038	3657.812	114	1	1288	864.5
11736.882	13438.41	10789.2	15745.224	14180.209	21265.84	13436.057	18435.422	785.067	378.397	368.79	456.793	336.606	526.477	266.479	9471.276	195.397	266.916	275.175	4138.256	261.206	513.979	210.324	2151.918	2576.983	247.044	296.671	296.809	4627.396	384.99	299.301	5525.156	136	0.994	819	867
18042.533	19894.386	17437.861	21768.154	24913.833	31091.107	24174.926	31085.186	690.307	961.777	364.885	779.755	6412.215	3526.999	357.339	16636.448	179.66	190.797	209.756	920.271	1578.687	454.786	118.541	2507.473	3201.131	275.668	298.551	276.255	194.914	3404.85	290.998	5601.013	157	0.945	985.283	867.194
33050.022	37048.926	23136.713	43614.084	26483.638	45308.775	24775.36	38185.857	1892.495	946.877	782.465	2395.575	17670.939	1197.443	752.495	14105.9	393.479	348.059	244.846	4218.219	24398.767	1093.164	206.887	5881.269	16587.373	411.055	384.327	298.734	159.805	10345.592	303.293	6781.387	182	0.917	1326.396	867.11
13448.686	14646.985	11276.088	17858.222	13700.127	21306.907	13284.966	18929.283	719.907	397.29	339.307	406.063	847.75	669.275	301.475	13417.138	191.74	196.078	192.472	1247.501	688.082	549.469	148.308	1975.514	4640.586	302.04	519.411	285.101	6036.622	711.172	413.273	3661.083	150	0.972	1242.593	868.127
19401.884	21113.508	16462.166	25737.87	21719.607	31396.969	22246.668	29873.47	848.296	398.218	428.48	426.376	375.558	1010.499	309.872	12422.491	175.306	190.734	182.547	4517.526	259.107	458.346	131.382	2553.171	3134.71	355.315	626.268	275.756	16700.801	645.918	700.146	5610.108	128	0.974	1204.867	868.031
30206.364	32179.864	29410.386	35630.083	37795.279	41589.022	36865.435	42529.329	937.859	844.701	449.348	975.524	3751.648	6116.139	411.016	10976.85	206.616	250.989	185.747	1569.876	1034.276	466.432	127.254	3183.303	5555.031	296.381	298.42	271.274	3080.026	2792.427	341.186	7745.214	280	0.854	976.832	872.989
21789.978	23440.301	18579.301	28345.617	23467.918	34793.576	23227.896	32069.387	867.961	421.815	408.795	417.044	469.469	1052.694	310.992	13413.669	210.283	258.888	209.643	5125.638	292.238	584.204	141.106	2622.151	6434.441	339.032	755.618	270.904	19296.421	510.971	495.494	5249.994	131	0.997	1212.019	869.248
25430.774	28354.36	18983.905	33659.216	22668.739	36172.015	20849.012	32992.685	1495.307	816.639	645.063	1453.198	12800.115	1175.668	587.655	11812.814	322.334	343.804	232.65	3876.69	28877.406	993.372	177.04	4859.742	11713.559	427.69	505.123	308.533	5153.173	6640.212	331.028	6139.198	339	0.745	1300.76	873.081
25547.568	27510.521	24517.346	30553.319	32071.385	35933.504	31881.683	38467.592	878.048	526.649	443.189	541.407	2658.345	5572.887	382.282	8162.006	177.978	216.672	127.69	605.349	682.701	381.269	136.89	3465.771	4284.58	293.374	334.375	277.211	3051.771	3086.509	461.334	8222.068	376	0.814	907.787	874.085
19367.736	21361.393	15228.466	26280.319	19066.129	30483.266	17305.533	26218.693	1105.645	552.413	469.067	876.682	5755.211	887.309	370.31	13167.028	245.708	282.973	257.103	2716.096	5624.678	722.248	152.675	3153.265	8728.343	356.577	363.222	286.356	13984.283	3386.558	446.597	4999.297	115	0.999	1259.883	869.909
27696.69	30059.434	26742.728	33494.525	35767.549	39392.555	35857.437	42549.818	975.319	600.261	446.177	754.464	2595.119	9594.197	439.748	8301.494	174.54	201.864	129.168	1076.37	523.685	405.542	139.311	3842.592	3732.35	299.033	285.146	292.82	2418.956	3203.855	329.874	8947.933	234	0.912	925.513	874.726
11149.207	12136.634	9902.59	14276.58	12228.679	16918.721	11967.262	15912.587	570.526	316.549	278.629	269.426	289.617	536.034	231.086	10036.193	144.873	171.983	160.553	4541.076	180.899	267.777	127.745	1357.419	3086.643	359.428	338.62	293.837	3434.514	247.578	298.569	2745.275	128	1	1133.359	870.875
12117.87	12866.371	10424.547	15082.48	10568.181	16352.835	9846.859	13140.289	737.75	519.397	312.406	366.456	281.935	425.808	246.46	13528.497	193.005	236.222	277.83	2049.729	204.157	477.02	117.963	1435.492	7882.354	373.74	460.471	284.368	10327.385	352.507	291.139	2783.029	115	0.999	1161.604	871.117
18508.047	19620.557	15361.908	22356.381	19606.811	28073.523	17465.847	23086.454	1808.405	621.029	500.266	414.398	439.219	603.266	292.9	17807.049	318.439	307.537	261.33	7309.112	238.372	2391.574	144.777	2328.96	7283.562	382.499	324.976	292.882	8598.105	470.223	351.902	4119.547	119	0.961	1178.13	870.903
15278.526	16446.526	13564.544	19708.821	17179.525	23892.941	16973.294	22425.831	756.237	342.867	385.143	348.266	388.44	640.869	291.388	12861.87	169.3	235.787	166.876	2192.889	224.564	381.682	124.776	2056.486	3622.932	349.848	349.386	269.016	10235.146	696.635	628.837	4795.864	140	0.995	1197.357	871.329
23223.994	25464.754	22207.25	29801.691	29230.843	36450.168	29199.013	36911.201	887.417	559.17	430.326	636.662	3476.684	4644.603	377.756	8788.166	187.956	242.305	148.727	938.864	945.29	402.589	137.812	2943.961	4645.136	267.447	326.42	268.074	3344.731	3313.834	334.354	7095.304	413	0.71	885.154	876.321
16328.937	17824.571	16216.528	20313.004	22452.182	27619.282	22575.314	29259.994	843.606	431.258	413.465	477.395	517.569	1425.172	283.785	8437.059	185.807	209.607	176.498	5020.006	209.539	386.065	124.145	2875.897	4631.771	285.978	492.802	286.83	12549.991	589.921	441.511	7692.982	135	0.96	963.759	871.374
16972.96	18983.565	16056.029	23079.212	21493.409	31436.234	21912.978	28094.966	1176.47	1195.243	380.223	348.095	427.435	1083.744	275.345	10857.981	225.14	256.417	253.395	1643.867	289.475	1572.339	135.312	2858.667	10045.688	337.35	655.687	292.965	10583.057	414.304	331.616	5494.299	193	0.879	1094.764	874.883
26626.344	28895.464	26432.517	32324.441	34914.475	38605.752	35539.565	41258.918	839.883	482.693	404.33	447.069	691.34	3707.722	319.614	7692.949	175.371	225.153	169.7	1672.705	201.701	415.202	144.302	2962.609	6071.051	290.233	348.178	285.295	7781.665	778.18	271.11	7524.516	132	0.938	942.636	873.189
24167.186	26568.188	22487.94	30725.786	29538.234	38240.784	29744.902	36529.926	926.855	495.607	453.897	796.901	3090.789	2760.26	375.604	10545.559	231.798	249.849	177.919	3088.581	1677.096	651.563	122.121	2807.827	11779.719	325.515	377.253	281.93	4378.892	2067.647	469.987	5824.641	204	0.892	1070.696	875.284
13047.868	14529.917	10564.217	17070.323	13473.688	20955.991	12515.794	18178.817	826.027	404.566	381.704	545.727	1685.161	623.002	338.072	13899.527	230.6	245.236	208.259	8235.115	2226.471	684.553	135.112	2502.663	7723.259	316.482	596.525	295.251	9784.214	1298.543	409.855	4526.969	133	0.909	1229.515	874.079
28928.362	32608	20838.686	38909.714	24032.565	43095.79	23961.395	36696.587	1662.256	849.515	699.695	1926.367	16682.916	1479.314	732.749	14808.878	367.339	355.11	235.566	4005.298	29679.719	1080.294	193.69	5522.362	14025.033	450.866	486.973	316.019	165.28	10529.581	297.588	6706.287	216	0.825	1318.014	875.306
14537.104	15814.11	12821.546	19676.118	16890.345	24413.868	15870.206	20942.999	1029.672	449.923	381.385	420.885	401.469	698.571	275.214	16092.267	205.485	265.809	249.623	4555.447	265.057	899.318	144.754	1953.439	5106.845	404.514	519.155	278.035	16863.998	350.624	283.945	3675.005	124	0.96	1170.492	875.202
15606.235	16502.329	13000.634	19553.09	16090.672	24803.414	15005.255	20185.323	1049.699	349.895	344.398	328.217	374.596	545.076	259.953	12655.806	216.812	246.606	196.722	6773.282	256.035	1028.004	126.923	1520.829	7634.396	369.015	280.763	286.643	11315.641	539.018	342.181	3254.681	198	0.844	1185.747	875.591
22315.157	24723.027	17375.204	29979.38	21537.328	35770.144	20457.545	32509.165	1312.815	658.675	606.256	1285.797	10337.845	1554.118	486.775	13166.636	279.852	282.852	189.031	3203.726	22424.075	1043.8	166.082	4770.23	8028.619	503.727	355.245	301.75	1014.314	6305.873	313.036	6472.053	235	0.822	1266.062	877.117
23201.241	26018.461	17926.816	31927.304	22297.168	36389.37	21125.859	34673.99	1555.163	727.863	639.603	1427.755	12071.883	1597.737	540.719	12362.721	278.99	270.265	205.433	3566.382	25457.859	957.435	169.471	5148.794	5675.722	495.329	383.827	299.923	580.179	6575.487	320.696	6874.902	288	0.812	1281.747	876.858
20217.132	22023.953	20315.332	25398.338	27497.451	33789.521	28211.514	34611.602	690.365	356.437	353	356.78	468.129	1790.884	277.841	9419.907	168.981	219.887	237.605	1102.414	204.248	447.263	146.136	2303.225	6287.12	289.816	311.187	274.72	12293.542	475.02	303.442	6114.783	156	0.925	952.936	877.609
23301.684	25758.225	22596.567	30871.245	29032.777	37453.72	29036.707	36089.286	1166.405	512.875	467.462	841.323	3709.287	3763.043	363.51	10920.792	217.936	235.559	201.856	1493.452	2006.727	496.883	127.699	2836.409	5580.867	329.694	608.797	416.03	4099.486	2117.957	341.952	5900.456	242	0.898	1049.219	879.223
26125.122	28714.316	24381.269	33446.781	31257.912	40843.68	30962.603	38922.186	1003.237	869.088	466.753	902.469	3460.031	6686.078	395.107	10918.683	229.738	271.597	209.026	1522.117	1781.806	512.218	133.096	2868.037	9077.684	323.942	430.016	421.021	3519.59	2131.088	334.468	6007.37	208	0.927	1059.827	877.014
8484.998	9729.246	7444.64	10853.963	10159.401	15607.492	9850.25	14392.09	681.331	333.969	370.87	397	290.161	665.921	238.018	7725.408	199.723	182.45	159.256	3694.584	230.045	337.549	149.886	2417.221	4425.719	231.388	314.582	280.882	5352.76	485.187	388.186	5770.048	103	0.965	851.646	877.248
14545.092	15885.453	13403.092	20222.861	17593.213	25869.412	16327.882	21648.178	803.017	341.982	334.929	430.776	448.72	1502.672	243.281	9761.155	191.604	266.292	163.317	2607.889	378.77	466.252	160.884	1874.83	4395.065	266.451	471.94	266.9	6173.895	532.453	318.489	5173.548	135	0.913	865.293	878.456
21061.512	23234.764	17026.852	27176.672	21622.09	33713.584	20954.337	31054.952	1144.022	673.149	512.136	888.554	4670.611	2018.596	448.285	13520.767	263.626	302.501	185.794	7687.146	11139.207	875.425	151.987	3954.895	7710.936	511.855	392.462	298.297	4585.318	2713.648	333.663	6163.932	280	0.845	1221.636	882.157
27636.885	29714.471	27124.487	33775.356	36687.644	39273.333	37404.708	43952.169	1051.331	898.638	466.623	977.821	3806.074	13205.163	489.666	7738.65	184.01	205.056	127.929	885.168	743.807	426.389	132.822	3974.2	5326.399	315.292	297.859	298.349	1101.478	4150.642	282.626	9150.078	205	0.874	933.163	880.266
9128.479	10021.168	7986.676	11396.761	10206.942	15410.415	9540.921	12843.476	681.229	420.705	306.766	297.589	268.749	648.181	240.503	11887.277	150.627	183.667	230.039	8589.486	191.653	501.074	154.038	1731.554	3197.617	345.499	459.412	299.584	8201.732	381.345	325.65	3673.369	154	0.913	1116.286	878.032
22670.04	25281.741	18088.746	30899.522	23199.29	37512.92	22548.926	35394.445	1288.47	639.66	582.36	1287.647	11241.441	1377.919	502.429	12901.189	254.707	253.388	173.874	2933.808	18609.917	981.197	164.82	5114.735	4441.796	447.793	343.541	298.961	827.225	6161.228	356.234	7114.378	202	0.888	1252.545	879.936
9242.958	10871.069	8470.316	12774.128	11369.668	19627.772	11452.363	16537.169	910.992	392.727	451.313	485.747	320.225	869.325	275.36	7303.522	200.805	202.069	148.187	4432.768	244.981	332.078	179.82	2369.75	1342.895	256.476	346.647	305.47	1069.255	414.799	325.682	6093.212	161	0.819	828.761	881.811
20279.718	22420.867	19302.344	25107.812	26298.957	33454.466	26423.535	33496.123	986.303	579.879	438.042	915.264	4186.139	6316.443	397.545	10802.625	210.408	199.857	180.443	1466.646	1428.624	479.325	138.36	3274.782	3862.203	299.025	320.893	270.163	2781.954	2927.365	336.909	7581.949	368	0.73	993.459	882.438
20436.959	22829.319	19227.411	26697.069	26339.249	33818.086	26633.136	33550.926	954.27	559.874	443.543	997.266	6293.741	4158.196	384.671	11532.056	216.507	236.607	202.005	1205.519	3825.296	551.273	128.961	3048.876	3726.085	310.726	341.297	271.084	599.065	3420.552	312.928	6275.114	151	0.942	1017.255	881.354
21084.44	23502.506	19996.132	27188.83	26498.065	34154.022	26448.293	33696.541	1373.164	531.866	468.695	1072.187	6786.083	3726.339	426.815	10464.069	226.657	231.99	157.332	1743.63	2784.918	521.823	127.375	3172.559	4550.428	311.616	382.436	264.355	1274.631	3565.415	396.006	6495.68	189	0.939	1037.802	881.378
18964.453	20648.992	18646.502	23018.207	26019.387	29324.977	26908.994	33497.27	715.249	694.922	434.049	696.235	4729.354	4365.669	404.627	9197.436	157.994	148.48	146.278	697.265	1097.784	308.187	131.368	3122.057	1838.72	313.827	308.693	294.987	157.866	4137.496	282.542	7175.778	150	0.961	918.427	882.813
19077.798	21141.844	15801.738	23894.316	21434.402	31679.841	21232.503	29025.764	1002.089	417.336	385.604	511.154	1201.466	877.434	330.962	12827.28	200.499	237.837	174.115	7451.209	791.743	533.657	137.573	2606.358	8181.205	418.678	378.861	266.79	7669.96	794.125	357.386	5184.474	105	0.971	1175.186	880.738
22554.122	25187.723	18093.677	29805.849	22817.776	37179.579	21927.757	33826.063	1446.092	662.57	591.382	1295.822	8805.155	1924.191	526.851	12059.696	279.261	302.283	181.739	3043.737	20628.524	1043.055	149.557	4771.329	6628.904	574.278	410.514	306.444	743.466	5497.501	340.938	6839.648	277	0.821	1237.334	882.868
24539.379	27114.772	23162.758	31085.132	30455.981	38763.42	30586.447	38297.206	1015.975	660.545	468.821	923.655	4703.152	4336.203	401.896	10119.947	239.325	231.684	192.757	2176.071	2162.897	476.452	130.938	3366.382	5298.769	316.84	356.825	263.108	2266.814	2722.815	380.515	7003.376	201	0.912	1026.759	883.142
19691.99	21759.365	18103.263	25380.783	24465.882	34435.219	24655.538	31492.257	1147.375	410.36	363.808	315.261	393.707	781.495	266.076	12477.996	169.943	242.877	183.129	1205.57	213.314	1061.048	130.201	2326.447	5680.922	338.675	457.941	294.855	15198.742	488.473	414.32	4743.366	123	0.964	1100.809	882.378
20568.151	22767.81	17613.938	26917.916	22939.714	34879.477	22769.912	31561.961	1226.338	568.59	499.374	965.021	4554.442	1745.235	442.272	12046.862	246.129	254.974	198.371	3880.321	4531.674	834.668	156.569	3888.663	6842.946	476.256	412.376	290.401	4872.901	2721.523	371.073	6686.234	278	0.806	1162.388	886.95
16634.397	18058.013	16220.236	21064.254	21921.505	26430.015	21061.803	26824.642	976.786	443.096	421.096	468.473	481.441	1757.676	297.633	10162.122	186.85	221.486	155.203	7597.895	260.068	712.918	127.353	2629.631	4892.101	292.668	370.565	268.442	16707.108	1762.529	364.619	6980.913	178	0.927	974.725	884.337
22482.84	24435.03	21103.513	29317.571	27815.302	36965.092	26786.958	33444.049	951.028	574.4	405.114	335.242	406.433	841.232	270.609	11692.152	207.294	288.544	233.728	1315.104	233.668	1584.992	134.109	2945.509	7761.599	337.127	612.979	301.155	13028.185	421.822	414.684	5584.225	179	0.902	1093.142	885.07
9019.654	10185.026	8332.349	12370.005	10960.696	17388.638	10514.241	14865.918	826.947	377.087	373.642	456.6	313.44	613.629	237.311	8040.607	236.951	208.616	168.12	3913.644	232.041	516.262	156.745	2420.516	7832.871	246.941	402.815	289.309	6377.623	516.663	432.223	5661.608	108	0.98	847.62	883.852
22610.771	25022.098	21259.293	30033.065	27645.85	36831.013	26750.2	34746.187	1134.265	485.299	455.672	727.996	5697.002	2274.183	370.86	10246.052	201.491	279.758	168.94	1361.388	2750	623.995	156.383	2690.205	4891.334	268.304	323.859	279.746	2293.998	3779.849	365.834	6209.265	401	0.667	871.221	895.228
16624.152	17978.225	15451.364	22478.104	19443.01	28403.886	18217.2	19873.353	729.663	352.944	342.956	287.99	297.39	533.905	225.822	10707.297	203.718	280.929	362.2	1282.069	192.499	946.261	143.249	1669.95	8030.95	323.778	587.323	285.185	10413.349	401.851	358.133	3061.345	143	0.916	1081.997	883.801
24933.414	27141.316	24011.66	31986.957	31416.071	39702.973	30696.384	37936.395	1100.749	607.747	447.352	807.317	2802.95	3285.493	359.775	9565.798	246.486	244.765	180.055	1322.323	1195.688	658.711	139.389	2975.952	7930.303	308.273	391.16	268.93	3491.145	1868.586	354.875	6812.097	190	0.885	1010.068	887.274
24620.203	26933.844	21231.783	32908.894	27308.879	41218.831	26795.657	37325.744	1120.968	546.247	504.625	1008.243	4913.647	1416.823	460.213	12339.805	253.595	272.881	160.951	2875.658	5548.608	675.236	148.412	4125.274	11121.179	480.117	371.505	282.268	2136.973	3068.286	328.048	7116.054	188	0.904	1173.617	887.303
22057.514	24286.509	18613.889	29566.727	23655.369	37283.495	22587.674	33183.274	1191.988	566.412	535.558	1073.13	7647.236	1190.713	485.756	13116.763	273.771	276.34	242.033	2212.386	11261.432	968.609	139.336	4130.18	8969.506	475.18	374.186	286.008	5428.444	4200.118	403.61	6506.32	129	0.982	1205.484	886.05
21642.959	24108.907	17798.889	27568.008	22504.891	34475.108	21357.983	32077.191	1365.466	612.707	552.105	1092.201	7317.633	1755.889	487.345	14045.706	264.854	274.072	200.882	2425.342	16982.084	846.178	142.631	4197.129	5844.79	538.752	389.014	288.313	1606.322	3552.075	326.803	6250.908	141	0.964	1212.273	885.876
10689.634	12016.057	7775.755	14663.508	9899.721	16769.611	7897.255	11031.817	958.477	375.507	603.598	492.185	379.319	591.853	276.154	11455.863	301.014	318.865	276.157	1829.352	196.179	777.179	210.43	1787.358	6535.121	315.331	326.733	300.872	22421.792	372.516	304.245	4953.598	121	0.977	715.979	887.74
20833.231	22929.382	17546.83	26496.862	22140.405	33290.586	21570.289	30437.386	1281.385	525.082	502.451	980.572	6473.238	1451.047	419.633	13931.963	233.246	267.921	196.244	2443.531	10094.796	771.867	143.727	3540.129	6828.702	498.425	417.077	284.488	2101.73	3130.668	306.742	5781.831	219	0.887	1182.715	890.372
20157.919	22227.37	16864.565	26305.223	21142.666	33173.023	20112.514	29351.214	1170.073	538.279	505.469	1022.417	5994.552	1299.497	458.064	13680.333	240.807	269.574	197.681	2185.222	10602.465	684.932	145.066	3947.738	6395.618	517.943	372.692	278.667	2632.856	3371.044	342.486	6446.533	221	0.877	1194.622	887.514
16979.066	18663.686	16187.042	22950.136	22303.964	29682.962	21756.051	27064.004	650.049	350.816	341.173	300.256	354.686	1003.07	249.631	12366.343	175.209	217.244	206.061	1315.034	196.555	477.405	124.763	1663.473	4935.18	294.852	417.175	256.141	7181.761	381.483	327.22	3923.09	134	0.98	1062.545	889.515
23423.951	25868.374	20961.974	29579.977	27051.957	37775.715	26436.905	34590.521	1187.184	616.093	502.505	940.037	5521.609	1764.204	407.878	12361.005	228.108	265.45	227.889	1963.762	5890.641	713.553	164.386	3697.894	7015.68	421.152	427.73	320.624	2948.693	2797.035	322.592	6528.898	219	0.906	1121.587	892.463
18490.861	20501.446	17943.557	23002.529	23915.599	28416.747	22800.144	29563.698	1498.685	460.044	424.073	548.843	1302.163	2370.795	324.716	9715.668	217.182	192.309	167.574	2750.279	995.61	325.319	131.548	3105.496	3403.582	308.822	347.426	245.617	5554.019	939.051	363.359	6644.367	100	1	1020.38	889.62
21116.285	23396.279	18829.199	26731.156	24394.358	34375.913	23672.436	31620.592	927.809	501.213	449.902	699.349	3369.488	1268.046	375.017	10845.361	200.869	219.97	471.348	1310.426	2880.301	566.049	143.245	3147.621	5165.55	353.543	352.844	308.285	4801.405	2149.554	486.908	6334.442	243	0.91	1104.146	893.154
23013.158	25424.598	20300.761	29135.048	26376.45	36360.536	26023.47	34278.557	1215.858	564.041	488.721	904.669	4974.592	1762.982	407.242	12494.145	219.784	229.154	218.758	3042.232	4479.541	581.577	157.277	3450.217	9361.722	408.051	373.705	309.473	4259.881	2461.759	323.746	6513.99	155	0.943	1130.081	891.339
19310.183	21677.162	16731.157	25270.771	21443.286	33237.414	21035.87	29800.698	1116.972	587.44	516.321	1095.212	6572.475	2158.97	454.245	12154.366	230.106	244.247	189.619	1809.82	6706.615	637.713	151.33	3918.077	5405.647	456.446	333.194	290.862	1550.209	3622.396	366.927	6701.469	234	0.766	1148.132	891.752
9919.535	11529.832	8770.983	13784.201	11782.61	18706.057	11736.406	17779.226	848.764	442.729	439.005	548.635	339.895	661.463	275.812	7550.661	243.97	202.136	145.645	3787.206	232.823	324.314	159.918	3103.692	5351.706	271.825	342.023	289.425	972.595	397.398	327.03	7285.184	116	0.965	840.672	891.793
23383.991	25898.215	20399.201	29844.257	26369.466	38154.992	26079.718	35952.955	1264.229	643.345	519.356	1019.638	5785.613	2394.109	438.458	11961.318	221.413	244.794	203.347	2256.642	6245.977	610.282	156.272	3928.531	5570.043	433.138	379.424	307.483	2841.185	3063.257	319.704	6998.264	162	0.936	1137.951	892.08
12270.611	13464.183	12256.15	15565.8	17103.318	20082.312	16990.703	21192.659	674.838	386.239	330.199	417.716	609.411	1596.967	249.977	8335.863	167.139	143.514	166.834	1929.075	352.444	322.604	138.742	2255.849	1330.013	287.773	319.382	253.266	13550.827	609.239	404.689	6366.125	125	0.98	993.644	891.548
23326.937	25604.917	21906.774	29894.682	28754.684	36612.113	28527.522	35589.935	1099.982	551.397	455.54	1005.939	5171.189	3446.72	389.165	10754.862	212.08	257.447	191.836	1765.88	3821.019	662.391	132.636	2924.125	6464.133	333.893	375.929	260.66	3276.932	2874.375	413.503	6171.753	493	0.661	1061.774	902.048
11483.642	12644.389	10917.691	13832.76	15278.589	19234.9	14916.827	19323.9	748.894	357.541	368.312	328.101	329.696	926.17	233.644	10644.974	154.934	184.097	193.295	3280.546	164.058	487.607	114.427	1887.268	2468.945	301.464	384.773	274.49	10883.424	625.804	650.981	4961.563	111	1	963.608	893.122
15609.786	17059.284	14472.772	20218.599	19324.631	25150.907	18764.387	23993.985	775.946	421.391	367.953	358.904	520.274	1238.408	275.297	10035.651	214.739	237.341	239.98	2025.16	307.275	393.018	128.612	2138.271	7363.832	304.394	474.455	254.423	10941.468	517.345	461.584	5265.952	179	0.965	1040.69	895.31
17566.162	19624.247	17617.878	22997.771	24574.371	31182.97	25159.219	31425.732	987.723	462.508	377.325	370.199	457.085	1076.876	259.99	10707.717	217.107	231.125	176.362	2517.284	207.583	733.724	135.008	2164.354	7253.609	309.683	403.646	262.71	7415.1	364.652	344.667	5214.09	117	0.985	1010.748	894.252
18972.658	21006.359	16388.592	24055.639	21523.904	30096.248	20414.107	26956.093	895.033	442.98	425.868	629.348	1646.506	1034.874	330.337	9067.477	206.617	229.377	153.655	2680.024	1629.885	541.3	133.819	2628.33	8063.082	336.258	368.901	291.085	6319.04	1329.195	313.495	5808.251	106	0.962	1080.283	893.142
22225.119	24595.308	20009.001	30085.303	25601.63	37965.783	24491.486	33337.704	1143.971	589.963	500.233	922.616	4968.233	2199.094	438.091	12052.259	225.916	253.634	196.259	1561.36	5643.176	778.274	154.345	3817.619	6182.74	398.624	365.821	315.731	1126.389	2712.996	341.91	6907.063	114	1	1114.5	894
10617.156	11888.224	7701.516	14624.42	9490.172	16116.856	6923.477	9641.668	871.785	334.534	351.217	310.957	340.534	493.436	270.065	11028.253	321.51	329.136	232.001	1907.323	145.957	628.732	173.502	1487.36	9413.494	315.361	342.197	290.428	8307.279	338.54	413.566	4683.249	110	0.985	674.309	894.9
21618.188	24072.112	19757.339	27720.097	25897.209	35558.579	25602.496	33767.616	1069.445	533.395	484.005	892.179	5101.435	1999.692	418.809	11346.541	205.613	241.322	188.732	1739.447	3877.775	704.156	138.576	3300.351	6268.525	363.349	356.083	280.179	2655.45	2716.359	357.024	6536.832	278	0.864	1090.928	897.705
30485.978	32463.347	31416.813	37388.351	39025.692	43866.751	39714.487	44818.7	931.144	841.923	442.669	854.127	2478.4	11432.776	432.619	9082.322	183.357	268.843	151.473	1324.345	724.334	574.363	133.933	2918.662	5627.574	336.109	308.271	304.844	1740.481	2531.67	293.925	7464.24	144	0.958	943.278	898.007
10091.039	11359.188	9172.11	14609.502	11908.3	20307.941	11157.986	15589.59	1030.379	407.492	428.681	549.991	346.091	620.154	249.758	8833.778	230.149	216.353	158.77	6294.159	234.433	418.608	168.318	1980.445	4681.196	277.764	348.237	288.769	1841.195	357.403	320.404	5262.203	164	0.826	833.171	902.024
23898.591	26472.922	21824.493	30529.404	28494.121	38658.918	27698.143	37128.409	1404.881	576.006	538.985	1272.352	6817.035	2748.88	457.948	10961.447	220.123	261.2	174.055	2056.372	6001.173	760.958	132.652	3562.663	5551.959	377.314	371.652	274.532	1429.097	3509.287	330.224	6852.082	233	0.887	1075.075	900.44
12238.655	13642.294	11398.105	17594.701	15587.291	21882.236	14795.518	20679.201	840.835	417.362	471.877	522.604	568.496	1133.826	258.078	7632.973	224.319	224.134	132.968	4121.828	361.557	418.498	153.543	2521.813	8165.801	273.979	391.79	271.486	2217.768	622.721	358.438	6821.137	102	1	863	899.735
16906.882	18487.458	16420.59	21465.584	23189.103	27466.292	23336.715	28678.125	794.567	437.965	383.42	361.771	339.006	1569.998	270.432	11806.33	187.358	224.728	188.167	9142.2	190.983	477.903	135.865	2363.224	4710.261	332.891	512.181	263.484	9908.181	375.825	457.942	5638.108	219	0.895	1007.989	902.363
19787.301	21452.595	19272.23	25788.293	25637.112	33905.855	25414.733	32331.69	738.409	475.351	393.451	666.888	3495.205	4382.396	338.489	9588.23	174.822	225.237	149.114	864.26	956.257	368.508	137.116	2128.358	6095.911	344.5	301.319	301.887	1774.033	2605.04	334.208	5675.079	397	0.7	927.681	905.346
11304.054	12455.092	10850.819	13732.768	15264.897	19021.492	14970.359	18804.122	905.729	439.654	345.144	374.45	425.149	933.267	247.27	10469.989	198.487	202.361	200.244	2054.845	271.034	699.489	150.305	1840.709	6091.08	325.308	481.385	267.218	7139.503	432.563	291.966	4722.125	119	0.921	992.592	904.752
28023.729	30224.326	27096.607	33933.431	35967.148	38780.878	35895.252	41412.3	966.798	586.442	471.293	732.788	1404.085	5134.902	375.855	9236.389	218.531	289.412	178.696	2375.401	726.06	583.29	141.385	3186.371	7422.495	331.747	366.241	262.778	8551.139	1545.24	767.826	7825.294	200	0.872	1022.075	906.685
24899.619	27318.948	23016.88	31219.659	30780.322	38863.352	30587.177	39190.13	1137.482	610.561	514.595	1370.292	5945.792	5231.903	486.327	9566.634	232.212	251.227	157.927	1735.13	4293.737	778.141	133.947	3811.576	4933.62	334.871	363.947	266.628	1385.269	3606.545	434.608	7954.013	171	0.922	1045.108	905.325
16245.768	18208.266	14816.26	21682.726	19103.668	28357.915	18902.808	25803.507	952.587	806.27	421.336	469.974	386.201	1239.378	270.354	9493.53	256.214	224.349	167.931	2899.664	240.809	478.223	166.745	2635.337	7184.439	284.031	423.429	284.245	9449.061	613.612	443.249	7224.096	210	0.888	846.114	906.648
19288.188	21303.41	18410.907	24954.121	23506.13	31158.352	22750.638	29224.235	981.353	494.151	450.807	725.32	5863.498	1669.389	366.909	10024.266	195.095	267.822	161.239	878.786	2432.497	580.211	152.397	2409.233	5449.328	295.548	309.412	288.035	1017.629	3895.701	354.842	5460.263	347	0.735	884.659	909.46
30501.771	33064.54	29600.363	37580.825	38492.913	44695.171	38949.766	45713.411	1148.006	732.041	517.25	1338.478	5518.486	8188.624	517.607	10197.829	244.632	293.493	165.463	1586.479	2650.062	717.316	137.173	3907.842	6010.758	344.47	369.78	270.589	1184.874	3594.879	401.81	8347.619	301	0.842	1033.968	910.656
17979.855	19610.866	17116.747	23934.882	22533.496	30574.25	21647.748	28193.544	940.146	541.344	412.997	776.361	5522.821	4167.695	374.394	9665.389	178.22	242.659	142.06	798.873	1827.925	442.651	142.75	2256.254	4389.142	322.315	301.439	289.819	708.639	3796.166	356.23	5481.221	286	0.798	906.469	908.864
24562.981	26377.437	23804.033	30698.163	31903.014	37531.94	31834.016	37907.223	955.914	465.297	473.729	646.35	1714.152	2430.423	366.625	8735.036	227.561	262.402	150.891	1586.539	690.703	487.204	128.797	2782.772	12581.715	330.675	290.127	278.6	7826.66	2182.39	951.448	7332.268	107	1	977.949	907.481
26117.54	28030.386	24869.123	31630.613	35348.527	37506.075	34936.687	42447.883	1030.423	574.698	531.072	510.641	621.023	2793.501	375.381	9571.05	226.498	259.875	188.04	3863.571	348.191	583.957	141.823	4003.554	5880.867	331.956	661.241	273.735	11155.837	879.647	676.645	9410.39	99	0.99	1016.268	908.975
31420.131	33502.235	31143.422	38178.927	40683.06	44967.272	41289.325	47103.164	1219.251	698.128	516.938	894.399	3010.857	9779.579	493.417	8623.822	240.216	268.037	170.39	908.245	995.186	559.153	141.877	4223.147	10003.998	349.645	321.52	281.976	2270.854	3066.336	401.904	9852.945	275	0.77	989.3	914.009
14665.887	16107.754	14010.462	19313.275	19857.406	26283.136	19174.508	24108.336	788.343	435.277	384.178	585.492	2027.764	1454.18	284.87	8105.935	178.465	212.023	161.217	1406.154	948.76	599.509	121.886	1640.75	8583.075	345.94	291.315	306.829	3583.224	1605.405	584.497	4599.791	101	0.99	942.292	911.223
23997.627	25766.114	23517.19	28508.883	32545.136	34407.026	32856.36	39449.25	1055.976	600.39	494.729	600.25	776.512	2310.246	366.594	9488.727	227.074	265.218	172.749	5858.708	418.744	543.161	139.225	3932.009	5426.349	346.419	774.795	272.559	9214.788	720.528	333.972	9263.379	210	0.935	1008.514	914.152
26800.996	28869.399	26530.262	33540.772	34310.488	40729.069	34396.545	40763.175	1059.181	640.879	515.394	1009.238	4871.823	5345.941	473.637	9036.833	218.599	282.95	157.534	1192.522	1215.797	571.746	138.42	3384.793	7974.616	358.487	321.387	299.893	2298.484	4121.569	445.189	7955.744	291	0.854	957.857	914.4
31427.28	33629.334	31396.763	38990.645	40405.404	45585.519	40815.941	47012.003	1218.735	672.09	537.011	1289.422	6904.326	5316.865	583.571	8677.222	246.144	283.199	155.726	1331.594	1771.376	648.509	137.829	4055.718	5839.479	356.069	328.348	325.366	1015.233	5566.356	377.381	9135.046	187	0.97	971.366	914.842
34841.77	37116.199	35127.737	42663.679	44478.277	49070.153	44993.206	51284.704	1095.491	620.67	538.782	1043.876	5355.743	6163.428	574.069	8410.059	230.551	272.566	161.607	1015.181	1299.939	659.916	137.404	4389.774	7264.628	360.696	309.961	298.76	921.815	4527.495	412.17	9923.321	145	0.976	979.886	914.866
10983.125	12808.695	9980.74	14568.49	13646.469	20903.775	13791.605	20364.413	870.515	469.572	487.977	497.349	339.054	809.549	269.244	7518.024	195.563	180.299	143.137	2738.691	214.601	391.104	156.061	3436.892	4789.738	286.022	361.503	281.305	3426.269	461.019	379.523	7675.888	137	0.922	866.478	917.566
17221.123	18793.378	16716.839	22308.059	22346.432	30419.84	21651.463	27608.115	687.615	617.626	373.087	693.388	4450.933	3124.942	326.871	9833.151	179.468	215.052	167.548	957.238	1708.081	414.202	139.96	1898.114	3939.11	339.265	305.626	311.175	1701.016	2787.053	282.639	4830.708	219	0.914	930.842	918.888
20281.977	21826.346	20003.997	26422.859	25643.25	35383.606	24695.576	31663.244	1087.591	726.749	481.385	909.997	6230.973	3822.799	404.693	9954.968	216.661	277.407	174.384	1226.624	1958.597	673.811	137.444	2484.627	8676.146	372.229	314.982	322.782	584.511	4124.943	300.078	5774.072	192	0.883	940.271	919.255
24116.29	26119.592	23818.848	29961.269	30102.135	39093.922	28624.058	36722.719	1319.524	721.299	580.805	968.63	5383.333	5039.632	427.123	9022.159	253.768	328.331	174.401	1133.148	1723.021	825.874	137.401	3145.278	12907.55	376.727	318.226	304.665	841.341	4146.135	393.365	6881.962	116	0.936	947.121	917.207
10534.506	11911.864	9729.139	13125.405	13388.084	18291.068	13731.668	19871.061	972.015	801.219	435.805	1123.629	9480.726	3186.396	437.18	13721.246	192.71	188.88	256.504	2493.149	6058.661	571.026	124.913	3403.349	2588.432	330.864	341.594	262.582	160.67	5083.974	330.535	6364.446	98	0.98	1045.398	917.02
9510.626	10254.282	6928.514	12487.795	8718.95	14650.953	6813.14	9128.268	758.266	296.015	307.191	287.043	309.828	370.435	260.692	11102.706	243.594	278.19	354.848	1361.272	133.209	852.458	204.369	1187.656	4023.047	296.202	327.266	285.635	3717.414	262.329	302.419	3682.235	108	0.967	715.963	918.352
9850.132	11271.27	8871.691	13388.233	11390.653	18311.029	10501.921	15270.795	916.292	436.462	455.348	551.897	358.811	668.139	257.96	8207.729	268.158	201.801	157.272	6001.357	203.853	358.353	156.264	2286.148	10153.743	290.491	343.452	282.713	2374.469	447.35	305.328	6095.977	98	1	850	917.5
17093.624	18845.735	16243.804	22311.774	20805.401	29799.72	19797.72	26082.259	891.559	499.624	444.281	615.596	4644.011	2647.258	312.298	10161.561	177.819	239.573	161.17	919.322	1975.144	471.882	147.763	2031.26	3785.903	337.334	339.326	292.36	3134.578	3087.668	349.024	5076.702	361	0.729	905.492	924.386
16056.945	17572.584	15270.367	20608.06	19698.338	27967.198	18611.178	24278.365	715.817	493.039	419.194	713.004	5383.963	2489.252	320.622	11612.832	174.767	203.76	179.855	871.896	1711.911	345.262	146.082	1873.331	2638.07	356.48	320.677	310.302	2223.968	3218.617	295.061	4926.761	206	0.834	921.16	922.587
14340.216	15842.116	13290.164	19567.178	16925.756	25208.788	16295.731	21826.59	820.354	406.447	413.179	417.406	317.949	785.714	219.009	9411.981	177.087	236.905	181.922	3114.528	253.266	493.189	154.554	1915.124	7215.867	312.012	423.659	291.652	17697.492	714.372	607.317	5090.88	184	0.873	877.516	924.63
14455.004	15888.247	12689.966	18352.744	17386.953	23936.929	16872.342	23452.105	864.231	500.518	483.566	472.589	369.715	550.081	273.63	7615.82	196.865	162.305	154	2594.022	216.263	282.106	152.684	3359.532	3114.938	289.871	350.16	286.287	1911.131	406.327	328.66	7724.361	118	0.981	860.831	923.72
11942.632	13371.068	11325.618	15518.065	14575.492	21759.859	13879.136	18013.78	735.63	450.403	374.687	313.17	344.48	794.277	213.497	10005.802	180.139	223.082	185.402	1734.558	252.888	762.217	151.09	1716.592	6516.016	299.604	513.511	288.515	11671.765	687.88	589.289	4664.709	152	0.857	887.243	922.355
[truncated: 1,578 more rows]
