# Supplementary material for: Highly multiplexed immunofluorescence imaging of human tissues and tumors using t-CyCIF and conventional optical microscopes
Source: eLife. 2018 Jul 11;7:e31657. doi: 10.7554/eLife.31657 (PMC6075866; doi:10.7554/eLife.31657)
Supplement: Figure 10—source data 1. [file elife-31657-fig10-data1.zip › TMA10n.csv]

Hoechst2	Hoechst3	Hoechst4	Hoechst5	Hoechst6	Hoechst7	Hoechst8	Hoechst9	pAKT	Ki67	pERK	EGFR	E_Cadherin	PCNA	MET	MitoTacker	A555	pCTD2	CD45	VEGFR	Keratin	PD_L1_PE	CD4	ActinRed	hmC	p21	pS6_235	HER2	Vimentin	Catenin	NGFR	HCSred	Area	Circ	X	Y
22868.567	24104.483	18393.979	27870.325	21603.08	31789.316	19997.51	30021.992	1305.42	599.476	536.31	438.965	492.787	429.928	325.055	11909.344	356.823	226.051	188.741	727.902	18871.234	4395.967	159.35	5337.794	7694.43	319.094	291.188	282.757	359.737	359.803	323.193	9284.413	196	0.943	1073.929	161.913
21337.132	22894.694	15005.816	27650.993	17657.873	32093.937	15515.29	27669.007	1459.912	513.799	566.151	449.391	582.355	611.043	341.72	12785.936	380.732	266.465	381.063	2012.512	3650.32	17355.38	155.144	6429.378	15672.036	314.511	352.319	311.118	1334.188	568.252	326.921	10276.624	107	0.958	1045.154	164.78
20795.421	21890.532	15437.096	25547.989	16944.267	27195.635	13873.146	21983.114	1470.079	637.302	540.445	433.621	498.568	694.17	318.976	11489.454	389.734	265.238	260.275	925.915	2762.312	35386.458	161.322	5315.471	9611.49	321.914	323.506	286.146	2031.317	412	313.305	9227.609	105	0.984	1061.224	167.376
24624.582	25371.863	16876.475	29250.457	17285.48	30626.269	13319.652	21544.018	1395.898	505.745	501.042	378.452	419.62	799.831	314.741	12983.455	483.905	262.761	333.404	851.234	901.776	41331.937	157.26	4241.084	23926.478	312.385	282.158	301.885	5900.765	356.515	384.649	7998.585	106	0.949	1118.453	177.472
16951.453	18748.17	11215.112	22080.269	14097.277	25782.735	12493.596	23877.272	1236.016	457.926	436.308	378.024	464.681	778.264	320.531	12069.504	239.405	222.613	290.538	1237.069	1541.376	8018.323	138.003	7324.457	4450.651	324.305	301.469	292.757	6960.765	399.969	296.498	11476.248	130	0.978	847.146	178.338
24430.487	25555.152	18317.441	33098.675	21341.735	37550.815	19989.028	31335.696	1208.331	517.438	533.036	370.212	394.663	537.271	290.268	10030.403	376.016	225.149	263.667	836.512	421.629	15570.255	151.823	4683.938	16775.831	309.871	280.8	288.466	1336.549	282.345	360.689	9129.185	174	0.916	1103.713	187.575
14263.955	15758.745	9591.036	18506.26	11855.372	21840.289	10743.223	19817.929	1149.938	465.653	396.93	344.304	431.164	703.292	316.092	11831.31	237.117	213.039	274.24	886.666	685.119	23406.937	144.088	6176.043	6739.217	304.919	463.987	302.726	7905.141	367.345	406.476	11979.276	106	0.98	746.679	190.349
21812.09	22568.302	15146.408	26805.038	17681.732	30335.847	16489.026	28934.863	1208.025	453.162	488.674	362.265	439.674	564.128	282.306	12229.138	309.363	212.595	319.768	1133.151	1331.932	17699.933	147.591	6459.073	15508.085	305.743	432.395	285.84	1413.515	400.559	400.619	10094.95	106	0.993	1040.764	195.972
19188.355	20816.349	13279.205	25022.823	15816.185	29768.35	14534.721	25340.828	1573.109	548.634	572.227	415.466	502.042	679.298	367.548	13293.859	503.238	327.139	457.531	1538.388	1130.811	7325.813	219.044	6282.364	20984.876	325.306	271.742	310.358	1774.15	366.394	353.105	11048.026	109	0.976	1190.5	195.5
20503.303	21166.342	14417.002	28076.161	17548.715	32576.695	16899.603	26786.5	973.661	349.051	453.801	311.17	354.302	370.711	242.05	10562.903	292.166	180.426	289.442	863.247	349.274	5061.293	146.189	4611.849	16542.148	279.575	321.779	287.149	1296.346	289.38	397.34	8712.201	216	0.842	1053.102	203.676
23600.444	24412.186	16841.893	31635.762	19762.206	35609.433	19042.719	30652.224	1038.332	392.446	523.314	329.263	412.865	490.422	251.138	12177.996	349.613	202.654	260.131	830.643	506.032	15416.81	143.586	4854.322	20065.512	290.153	306.385	284.837	1082.967	274.897	329.052	8640.014	126	0.948	1065.27	201.849
15822.683	16802.301	10289.996	19253.104	11582.42	22102.875	9521.933	16623.235	999.781	451.505	382.728	323.561	383.582	862.638	287.617	10641.597	240.722	184.123	307.493	1000.051	435.375	52172.685	129.336	3969.61	12338.021	298.909	635.53	284.201	9110.79	355.946	324.143	10134.976	99	0.99	680.49	204.944
25086.873	25521.164	16827.76	30209.885	20070.92	34549.223	18766.005	33007.537	1320.887	453.603	517.511	382.599	467.545	679.515	306.881	12492.74	369.581	219.797	398.4	1183.327	1223.902	20338.545	152.856	8127.107	22645.491	296.324	309.299	305.409	888.39	390.38	308.847	11206.589	153	0.931	1010.134	209.605
19736.016	20288.158	14592.374	25280.751	16789.507	28216.48	15835.996	26156.162	1115.57	407.861	479.271	331.485	353.123	540.789	284.897	11374.905	379.651	244.26	461.529	1207.294	794.612	16291.029	155.625	4629.35	19100.546	286.302	261.632	284.714	1267.239	304.345	395.605	8225.353	105	0.971	1126.31	209.3
20599.113	21450.975	14653.908	26339.884	18001.897	29959.816	17384.977	31187.682	1151.321	533.105	537.699	438.844	614.141	826.821	351.442	11265.476	245.735	185.909	255.36	774.449	1194.622	26424.168	141.943	9756.761	5750.525	306.013	445.366	286.117	2414.893	516.606	286.704	14825.064	117	0.985	958.081	210.312
19203.91	20008.221	13810.027	24849.546	16412.103	28989.941	15499.662	25948.391	1154.29	411.113	456.807	332.276	370.806	639.854	285.604	12009.645	400.813	245.736	437.652	1128.163	934.685	21405.234	145.563	5286.602	20866.63	286.824	261.035	285.628	1501.512	377.455	388.835	7942.468	140	0.932	1140.657	210.943
15645.295	17154.452	12221.517	22199.672	14963.689	27419.946	14448.421	23436.81	1392.734	584.623	543.2	383.517	493.006	724.508	361.337	11584.502	504.485	307.646	436.173	973.998	940.717	7319.972	175.189	6301.477	18551.447	300.566	270.292	300.832	1037.089	324.178	298.86	11436.077	125	0.845	1212.572	211.516
16368.78	17660.504	11470.237	21717.147	14473.676	26131.966	14221.078	23195.763	1389.013	553.996	500.802	390.525	485.742	659.575	349.86	10043.145	479.674	302.084	381.671	1000.648	960.837	3964.012	165.28	6055.007	18561.228	290.921	267.374	284.398	728.846	309.615	366.194	11333.199	136	0.862	1201.471	212.912
20294.177	21451.655	15213.14	27761.909	18974.891	33833.397	18832.374	30501.654	1491.018	529.499	554.607	390.892	458.982	699.056	339.2	11070.822	512.929	304.647	506.469	1226.053	809.975	9559.2	161.867	6483.855	22416.271	294.554	261.573	289.545	815.613	347.041	382.776	10389.292	128	0.963	1172.133	216.922
22073.757	22318.83	15692.149	26689.723	17942.319	29899.956	16193.342	28317.516	927.463	429.059	447.189	498.248	1040.239	1380.208	322.798	11279.76	214.969	162.337	295.828	1579.916	5663.796	34656.621	145.544	6149.378	6414.663	289.449	579.015	287.656	4614.529	1386.081	334.923	10200.998	172	0.927	961.378	219.017
25413.236	25748	18922.042	35796.298	22431.167	40143.034	21576.225	33299.493	1135.072	383.366	500.178	311.026	326.228	521.939	280.056	10794.146	396.699	224.389	379.126	939.14	398.996	9129.751	135.343	4722.066	26096.436	274.254	262.01	305.649	1336.281	302.686	368.25	8273.239	151	0.864	1129.215	220.619
20001.773	20514.977	15279.735	26452.441	18768.8	31338.723	18350.566	29701.661	1361.034	521.235	546.964	374.833	413.365	695.872	323.242	10146.544	424.638	253.155	413.264	1008.135	1116.845	14040.034	154.566	6155.366	18324.278	280.131	258.901	309.995	1182.409	335.532	400.51	10524.997	170	0.894	1151.1	220.306
18550.178	18667.52	13811.624	25101.662	16562.948	28672.016	15834.439	24223.632	997.462	417.204	460.765	327.843	349.719	372.039	247.258	9646.301	305.13	190.697	321.959	853.968	473.2	7911.622	143.064	4775.116	16583.09	270.739	287.708	300.098	987.347	260.294	397.745	8921.006	125	0.903	1073.18	221.372
25360.645	24947.887	17732.27	29784.259	19994.7	33191.907	17564.819	28020.614	1284.708	404.254	548.011	343.189	364.99	468.172	235.119	14056.62	519.474	266.029	465.948	1199.641	1281.11	9635.361	133.481	4524.961	31655.603	261.963	281.877	321.73	1552.373	388.272	320.312	6573.479	143	0.883	1105.941	221.738
17564.622	17773.984	12652.198	22566.86	15228.871	26355.538	14317.383	23861.104	1073.826	343.54	463.727	302.485	317.987	461.328	222.972	13817.258	385.825	222.75	524.086	1071.206	629.985	25550.679	135.575	4172.266	20906.571	271.063	304.277	284.48	1859.84	274.139	347.405	6521.285	106	0.98	1080.217	222.142
22113.582	22668.888	15536.797	29525.867	19749.289	33649.063	19452.169	29475.147	1222.622	436.01	501.29	333.826	377.294	562.938	281.514	11477.926	387.309	237.27	403.735	825.228	800.816	4901.863	136.634	5912.274	20889.863	268.066	269.882	302.894	1100.064	321.035	335.576	9387.327	107	0.958	1122.5	223.276
19184.145	20143.089	13736.098	25456.221	17839.874	30973.088	18446.348	30354.827	1346.271	510.617	515.443	376.471	450.772	703.821	329.356	10737.67	395.056	260.593	502.225	1031.538	801.596	14114.194	166.657	7097.736	15893.557	290.194	257.924	276.084	1545.121	334.17	413.52	10784.412	107	0.917	1166.911	225.519
21486.54	21725.761	15975.629	26126.577	19688.396	30745.186	19524.32	32218.189	1193.849	501.992	491.647	378.682	423.08	686.216	316.138	9642.736	319.075	217.434	411.428	938.47	536.237	17851.332	144.123	6559.926	13290.408	274.341	283.67	289.507	878.126	351.392	342.932	11296.357	149	0.897	1136.903	226.876
24571.678	24547.058	17313.811	31524.673	19079.649	33485.234	15121.54	27135.832	1285.738	1676.687	499.27	967.662	4573.099	7614.962	404.154	13839.367	258.826	165.291	197.161	3213.438	16866.616	633.936	147.825	4532.783	8132.029	331.424	360.766	285.888	96.439	8659.87	275.819	7088.086	167	0.814	913.793	230.171
15532.233	17000.112	11661.998	22271.573	15271.238	27035.409	15419.201	24241.309	1416.735	574.04	557.157	423.809	526.571	856.645	399.37	9135.152	462.68	307.776	443.513	810.246	827.242	5826.982	179.027	6533.437	16763.452	322.31	286.497	297.136	576.702	317.711	325.124	13559.668	165	0.868	1237.476	228.652
15900.864	15969.962	10949.56	19473.442	12428.567	21559.014	10661.643	20440.676	1071.433	389.312	421.574	743.869	2473.729	2328.304	389.994	11929.803	211.779	161.243	395.849	2976.647	10876.235	3281.454	144.255	5326.482	5613.229	297.95	286.757	277.635	6104.6	3749.633	362.805	7981.082	157	0.818	967.615	229.908
24344.584	24191.305	17786.976	31506.483	20960.765	35720.952	19465.482	30674.63	1121.195	385.103	517.309	312.877	353.503	464.09	243.762	11310.92	389.807	217.28	333.856	953.023	1047.721	12527.381	138.794	5001.184	26170.705	272.662	300.929	295.362	1751.861	318.786	343.342	8679.516	137	0.912	1065.318	231.529
20127.552	21197.781	14433.319	27305.599	18519.785	32871.702	18874.552	31124.743	1442.289	523.088	533.277	380.405	466.988	804.122	341.881	11497.345	518.456	314.112	441.54	911.317	960.156	7674.606	157.83	7531.651	25082.715	289.481	267.458	280.641	691.64	355.578	414.595	11758.319	144	0.985	1191.59	233.132
21306.631	21865.603	15677.195	28987.762	20113.552	34832.208	20755.114	33541.748	1380.216	504.835	525.685	386.682	438.209	726.097	336.891	10016.641	428.889	259.657	529.248	1105.446	1032.963	7178.245	166.787	7252.529	18166.844	284.095	266.783	287.236	1864.341	324.485	415.14	11330.722	140	0.897	1159.886	234.657
15476.096	16998.182	11509.531	20759.265	12905.882	23869.243	11326.912	21470.713	1300.927	491.764	491.767	343.772	447.98	874.191	341.865	13693.181	437.553	287.427	427.829	766.343	924.028	29271.892	159.337	5550.937	15334.616	332.93	389.305	283.518	1701.948	334.819	296.37	9592.294	113	0.912	1274.642	234.111
20952.32	20732.505	15513.859	25591.411	18789.275	31721.057	18150.472	29959.545	1171.008	350.057	501.896	297.653	338.488	425.439	218.629	13060.01	451.651	227.531	453.22	888.124	1005.204	10328.121	139.6	4812.554	27223.758	264.003	290.818	295.464	959.237	307.909	336.192	8089.907	174	0.761	1068.437	237.747
24281.013	24148.434	18141.202	31534.661	21654.025	37142.63	20758.27	32981.43	1283.948	406.501	552.45	322.654	345.687	499.163	244.04	12619.135	478.549	256.872	454.112	984.675	593.031	8860.537	124.596	4884.182	29317.406	265.292	270.092	324.069	1228.577	275.716	347.084	8106.141	133	0.961	1102.274	235.741
17099.342	17327.877	12823.471	22490.409	16348.665	26809.694	16349.414	26611.991	1262.409	466.993	474.58	379.858	396.677	586.821	292.68	10522.062	388.249	241.025	479.742	831.04	761.744	9519.929	144.065	6460.178	17029.947	266.747	255.461	309.43	815.608	331.312	403.107	10942.65	126	0.886	1118.81	238.5
13589.093	13509.188	9518.148	15648.027	11045.708	18038.92	8665.719	16444.686	907.805	421.451	428.581	1105.226	2159.455	3264.696	320.278	12822.352	182.706	151.496	165.419	2773.734	8153.933	1059.932	139.699	2976.179	3113.673	285.901	295.62	284.745	2677.989	4960.032	280.347	5880.161	124	0.933	934.79	237.782
17666.435	18249.185	13454.777	22651.489	17544.308	28482.003	18001.376	29728.981	1423.07	566.725	532.728	397.73	468.221	693.915	345.595	10246.499	365.386	244.116	367.852	957.981	836.369	6048.478	162.588	7450.758	11140.602	285.2	259.044	277.529	1336.728	320.645	363.251	12276.954	119	0.921	1166.408	238.282
18703.767	18995.405	12232.977	23253.645	14883.92	25483.52	11949.795	20292.762	904.226	1202.677	431.756	890.841	5073.626	6030.911	381.631	13766.099	252.574	189.681	174.97	3416.893	16790.07	687.566	135.427	3927.515	6429.368	370.53	292.715	289.801	100.883	8632.576	297.217	6368.744	116	0.965	902.19	239.983
28662.355	28692.468	21248.571	37808.424	24261.012	40745.427	18094.437	30767.913	1120.337	1540.654	453.043	1229.144	5101.979	21243.422	369.229	14181.724	236.752	173.92	164.014	2416.154	9663.122	689.132	153.165	3197.222	8589.684	298.174	331.697	292.601	755.172	10809.357	341.938	6082.896	134	0.991	924.858	239.119
21001.91	21245.036	14930.024	24682.545	18683.911	29055.991	17797.204	30494.714	930.138	546.639	486.049	744.767	2145.542	4829.064	394.202	11008.379	200.924	156.613	193.927	1816.232	7517.675	2096.245	149.283	6439.152	3066.502	282.968	282.224	282.811	4001.537	3321.283	347.538	10641.963	164	0.928	968.012	240.902
14843.415	14924.035	10031.201	18262.83	12654.077	22102.963	12242.999	20395.086	935.434	320.95	375.289	278.397	339.951	364.802	216.157	11532.227	328.764	190.237	353.639	662.28	1093.173	6359.795	155.875	5049.213	17426.491	273.67	268.407	266.146	624.627	292.03	371.003	8459.676	160	0.854	1025.312	240.75
19671.783	19595.604	14542.256	25308.199	18602.45	30373.216	18824.411	29778.199	1284.142	461.845	526.069	361.772	396.362	576.155	279.877	10611.374	390.605	223.592	427.486	1087.839	1103.359	7236.508	132.334	6273.953	20152.929	266.69	270.021	319.869	856.733	311.189	357.329	10658.325	165	0.804	1107.797	243.233
18922.837	18853.268	14412.29	25410.335	15864.87	27589.634	11869.744	21942.107	1135.921	1752.904	459.288	1111.819	5553.779	15356.996	417.588	13124.328	239.929	165.047	178.118	4915.511	9937.977	1148.466	143.608	3932.456	6179.09	269.004	290.019	287.833	124.109	11162.092	316.839	6979.29	104	1	947.635	241.846
22211.717	21937.156	16427.896	28273.462	19706.021	32585.318	18279.166	28930.814	1040.443	367.876	439.584	327.148	341.171	376.415	227.227	11943.588	344.428	180.863	361.027	624.213	542.305	8309.18	135.237	4908.943	18569.225	253.948	278.328	310.357	1421.771	249.692	329.203	8547.791	131	0.958	1077.767	242.637
18496.616	18664.555	13378.317	23583.529	17678.674	28402.782	18326.359	28662.418	1272.947	488.592	505.668	374.484	432.461	649.379	332.364	9387.776	370.115	230.645	418.6	960.357	1010.418	4770.549	147.912	6977.572	14664.093	271.091	253.555	271.121	1576.348	284.349	427.923	12079.672	144	0.857	1151.139	243.389
27015.928	27658.69	19553.687	34254.428	23437.637	35753.824	18710.594	29100.914	1269.515	2517.973	460.905	1408.761	5756.093	10425.252	364.283	14303.536	246.829	176.975	167.517	4099.971	10238.89	660.329	150.851	3593.177	7436.7	284.623	349.537	289.561	144.537	12294.84	280.562	6601.427	114	0.99	919.421	246.632
21764.383	21866.03	15445.207	24111.032	18845.227	29385.274	15636.044	27784.138	979.197	1167.011	440.091	1644.595	5564.668	9931.797	391.406	13507.541	203.239	147.78	166.51	3339.87	10730.936	490.676	148.292	3274.607	4498.578	286.241	329.547	308.261	700.064	12148.232	287.927	6210.844	96	0.992	926.833	245.354
16892.383	17242.632	11403.435	21091.042	14900.525	23892.517	14258.908	23912.486	800.181	364.39	380.983	441.624	584.58	1176.841	281.491	12059.448	171.64	143.863	212.295	1437.961	2348.138	13474.059	148.425	5839.566	3748.796	269.927	298.733	271.472	13731.83	858.472	290.252	9028.171	99	1	978.106	246.136
22162.119	22572.047	14941.704	29721.302	18833.237	30339.684	14748.823	22108.101	1374.133	1535.976	427.857	956.33	3762.169	14775.991	418.852	13085.201	234.72	171.824	191.951	5007.86	7583.345	599.883	147.651	3844.387	6536.08	284.606	288.848	299.023	104.018	10799.765	292.907	6897.673	150	0.926	944.64	247.667
20661.142	20655.315	15920.337	25829.781	19973.718	32057.792	20204.297	33970.241	1268.729	489.451	518.687	377.306	443.802	648.972	310.198	10462.457	351.817	218.531	431.358	1066.654	1410.179	6141.935	145.155	7350.57	15110.528	254.558	258.324	312.849	1720.08	351.303	361.618	11435.284	156	0.853	1124.455	248.731
16353.501	17103.798	12352.621	22062.208	16255.02	26852.231	16747.533	26883.207	1206.984	522.679	527.831	381.264	489.412	804.524	358.289	9248.204	383.918	249.605	354.975	784.898	845.832	3344.887	150.981	7550.519	14150.11	274.762	268.13	261.396	540.935	293.461	323.779	12836.275	157	0.838	1216.239	248.182
19258.049	19143.902	14374.321	24387.495	18662.698	30061.354	18686.336	28700.557	1267.209	411.486	502.612	327.228	376.159	543.921	260.357	10974.712	447.294	238.755	505.042	866.208	1075.441	9207.325	126.372	5730.616	25142.437	273.268	263.307	312.718	704.562	314.875	347.585	11201.992	170	0.802	1086.312	250.424
12948.717	14140.105	9267.028	17005.287	11073.707	20661.196	9263.103	16176.892	867.944	369.876	342.161	303.154	341.32	1007.408	245.512	10772.932	206.036	166.611	272.11	1060.762	364.229	51501.896	125.263	2857.81	6410.786	263.353	580.154	302.356	5988.407	358.876	309.881	9140.457	120	1	624	250
21659.558	23306.002	14995.658	29920.486	17790.523	34326.83	17314.05	29898.167	1398.913	489.298	499.765	374.295	478.489	1022.381	343.037	12048.977	451.52	292.92	510.247	1204.591	1787.418	12982.957	168.807	6623.813	21279.088	311.038	322.189	336.008	1724.428	479.351	346.264	9624.985	140	0.932	1286.657	251
13086.612	13175.017	9041.623	16104.548	11394.754	19465.321	10382.787	19459.113	816.224	544.281	421.634	742.316	1889.011	6275.934	428.13	10047.637	179.358	145.534	163.592	2471.713	5180.324	2384.336	144.022	5451.226	2985.384	331.846	272.706	281.362	425.135	5577.694	329.815	9652.78	139	0.891	966.996	254.442
21147.364	21240.59	15712.94	28647.196	20603.494	33110.879	21058.363	31959.338	1323.593	472.861	529.342	361.904	406.239	626.91	303.32	10354.601	405.586	216.641	446.104	1004.658	849.404	6765.205	135.605	7096.885	20897.413	256.738	264.204	320.322	1099.216	327.475	312.984	11730.306	162	0.873	1113.951	252.796
21940.472	22935.212	15404.188	28863.619	19137.384	33392.483	19194.863	33101.965	1385.754	502.625	513.525	385.28	500.927	920.093	332.268	11266.061	487.086	316.145	448.346	1133.141	2096.786	9311.099	154.869	7503.027	20738.265	302.828	298.809	285.817	1282.431	447.517	327.471	9757.604	188	0.837	1241.681	254.888
26317.006	26631.398	18508.607	33009.039	22874.679	36375.41	18263.039	29503.137	1048.551	2449.293	444.602	1254.397	3854.394	24952.986	351.524	14654.576	266.971	177.187	185.057	3287.539	8075.377	580.407	141.4	3171.232	8006.82	286.896	312.983	297.758	169.998	12949.305	329.293	6064.76	137	0.974	915.923	254.208
16300.201	16633.214	11079.07	19960.466	14363.591	24351.62	12679.554	21663.203	1021.837	610.8	418.53	1180.041	3313.407	11787.899	511.545	11204.588	189.855	150.365	166.919	2771.464	9077.764	466.831	141.43	4831.372	3201.21	305.473	282.855	276.001	95.554	9711.759	305.754	8201.192	123	0.952	956.183	253.24
20226.548	21767.244	14198.07	27753.096	17357.975	31959.963	16878.672	29615.931	1374.187	506.945	493.594	419.121	504.368	1120.64	341.702	12028.378	443.246	290.457	403.188	1244.574	2079.297	22863.691	164.013	6833.327	14724.275	317.539	326.205	300.624	1687.647	628.592	314.823	9665.422	146	0.888	1276.685	254.158
20730.698	20715.072	14831.37	26609.067	18629.897	31598.697	18420.882	31843.028	1174.981	425.449	488.745	345.37	455.684	563.028	280.037	12585.222	359.325	212.643	385.838	783.33	809.08	8313.549	163.842	8139.922	19148.827	284.955	285.837	293.307	635.743	367.203	296.549	11420.288	113	0.94	1036.73	256.624
25062.889	24843.431	19154.407	32979.559	24433.919	37848.972	24901.735	37975.603	1284.109	487.973	560.498	380.099	435.43	781.048	326.148	10563.252	398.4	238.152	488.076	1060.798	1001.969	6016.709	151.292	7163.283	20546.178	269.264	266.964	284.076	2405.607	317.401	361.155	11527.732	236	0.747	1148.627	262.814
18528.797	18449.062	13765.907	22737.619	18172.415	28865.422	18833.674	30740.054	1340.237	472.578	498.354	373.749	405.264	664.201	300.965	10416.372	385.044	228.183	486.817	978.555	874.913	5886.873	149.329	7540.27	17154.477	249.946	254.01	309.617	1233.802	301.83	373.763	11627.18	121	0.937	1123.979	258.112
17937.829	17866.5	13569.818	22746.232	17776.22	28780.924	17872.785	28195.851	1224.957	422.564	510.091	352.751	406.184	545.79	271.888	10043.462	378.945	209.41	405.278	870.923	821.485	5838.606	140.975	6721.636	18500.279	275.291	299.139	290.879	517.567	364.579	280.252	12327.28	174	0.803	1059.08	261.195
20875.721	21498.412	14931.753	27179.294	18966.729	32454.944	19643.333	34215.837	1348.223	508.136	515.071	373.013	502.614	913.99	332.863	10968.706	446.379	296.463	382.378	1063.18	1709.563	4730.006	153.42	7975.669	18413.031	278.931	265.526	258.416	772.258	532.215	334.568	10092.754	204	0.819	1229.098	262.559
21121.91	21338.303	15227.749	27952.7	19694.264	34134.215	20072.028	32700.004	1362.008	463.871	541.121	357.653	464.311	832.323	324.172	10632.466	463.346	274.59	467.758	861.14	962.912	6185.858	160.286	7532.931	23787.411	280.05	261.437	264.449	620.192	361.035	380.729	10246.865	102	0.955	1181.167	259.814
21104.234	21132.287	15872.798	26674.506	20232.5	32775.202	20615.999	34728.404	1307.178	478.756	517.89	357.542	475.681	807.433	319.05	11056.514	456.341	272.462	476.035	1068.346	1269.101	5544.072	157.153	7622.561	21800.1	278.845	264.029	268.359	832.157	355.502	387.992	10617.978	215	0.835	1169.937	264.486
21594.285	21846.351	15799.861	28372.859	19766.905	33765.476	19880.656	34477.972	1357.644	472.384	523.942	364.513	476.738	891.818	336.574	11097.147	475.357	289.64	365.021	1037.422	1859.635	4572.884	157.408	8047.887	22440.962	262.795	267.769	267.256	483.885	394.291	337.562	10450.316	125	0.929	1205.22	261.676
21904.468	21805.63	16470.455	29112.777	21195.49	33437.906	21378.505	34181.392	1281.76	499.764	550.236	383.749	483.472	784.659	330.086	10796.766	419.669	245.54	533.412	1023.434	1130.477	7844.133	153.971	7664.399	21536.276	269.708	266.575	270.251	2353.431	361.402	322.824	11591.676	166	0.865	1159.398	263.259
19704.695	20887.834	13908.205	26360.355	17412.897	30913.114	17296.583	31455.991	1485.046	523.271	531.055	387.278	518.088	1034.996	332.042	10981.248	475.391	317.696	304.765	1060.004	2434.966	3635.759	160.24	7624.583	21234.904	319.531	317.097	291.116	494.091	765.296	291.054	9879.254	101	0.977	1268.173	261.351
18873.472	18958.666	14382.686	25584.555	16457.635	28459.071	12763.769	22532.666	1077.076	1260.613	415.367	1190.7	4660.932	16434.38	340.808	14240.596	215.693	171.633	174.528	2104.334	9646.513	592.886	146.829	3664.962	5326.15	337.535	285.98	294.066	409.543	14853.922	307.762	6490.595	138	0.944	933.21	265.514
19156.593	19315.804	13514.17	24823.899	16531.174	27561.289	13106.949	21775.666	1079.874	1568.807	434.107	1337.86	4213.213	15012.813	384.026	14098.616	234.627	186.446	175.62	2796.197	8612.003	767.919	133.082	3492.853	5410.423	287.076	288.438	313.74	104.668	12053.665	285.434	6572.602	177	0.901	904.15	266.206
17645.212	17694.145	12847.402	22742.18	14455.555	25013.974	11455.593	19022.873	856.356	1464.739	381.338	1081.628	4341.022	8226.314	304.293	13227.987	219.081	175.942	210.915	3267.674	11791.726	548.606	135.911	2777.674	6421.164	298.437	284.375	302.66	5757.439	7882.896	278.08	5706.917	121	0.937	917.996	266.07
17583.436	17605.294	13095.028	21863.945	17538.406	27455.266	18256.085	28800.936	1299.084	479.398	499.854	378.06	420.079	682.883	300.204	10206.461	372.139	210.156	413.115	835.921	675.548	6043.909	147.191	7471.57	15998.699	271.558	277.534	322.845	1095.286	289.832	315.441	12245.49	136	0.905	1120.713	267.074
19297.985	20044.917	13443.513	24668.084	17207.02	29226.09	17939.389	31674.781	1382.642	491.938	511.377	368.108	515.384	1099.162	326.18	10791.395	429.464	313.226	354.015	1114.584	3081.542	13513.69	152.003	7799.738	17697.093	305.932	291.53	284.2	1454.872	530.692	294.344	9799.124	128	0.936	1241.633	267.406
15321.114	15473.964	10740.803	19729.733	13670.855	24520.835	12711.521	23407.771	969.805	413.045	420.446	641.322	1673.569	5266.269	379.539	10365.367	184.704	146.726	154.449	1387.405	5773.523	980.591	150.853	6075.715	3537.947	304.89	287.71	268.115	193.52	3953.186	318.705	9942.576	221	0.844	968.523	268.333
18079.845	17873.653	13065.876	23038.801	16930.911	28893.508	16861.244	28566.257	1241.226	417.115	505.518	355.486	413.07	605.074	280.303	12616.367	410.642	231.805	545.09	859.903	921.672	8301.437	149.947	7456.477	20370.784	283.37	287.67	274.41	822.909	372.825	277.473	11575.955	127	0.903	1029.61	271.768
19644.906	19862.536	13627.832	25758.173	16988.071	29779.322	14109.248	24030.068	1008.917	925.461	415.549	1111.03	4966.919	10543.076	459.025	14203.151	258.72	184.66	181.807	2417.734	12993.837	2746.388	127.056	3807.418	6239.976	303.159	314.012	317.027	106.408	9090.8	288.844	6837.145	223	0.852	887.944	272.164
14229.316	14284.834	10412.422	18575.029	12677.77	22258.204	10659.875	20241.822	1583.736	750.022	449.25	1236.58	4896.92	13781.661	521.889	11732.514	213.662	155.365	157.287	2433.407	10196.407	569.432	140.897	5143.948	4508.446	284.217	282.28	282.166	95.022	13461.084	308.319	8610.007	127	0.903	949.571	272.24
18049.509	18018.33	13125.656	23029.12	17838.949	29050.372	18310.765	29644.693	1273.463	471.954	489.812	388.557	450.721	655.977	279.904	10997.749	349.031	205.341	406.426	849.908	1086.303	5359.016	164.305	8516.176	14800.37	265.636	270.274	296.133	606.973	387.019	342.825	13069.493	143	0.818	1048.451	274.185
18783.698	19022.476	13588.734	24865.939	17180.666	28716.687	14599.578	24108.306	987.303	1486.572	413.324	1280.655	3869.668	15657.22	398.799	13075.709	210.576	160.229	172.268	2163.956	8272.766	665.26	144.489	4172.068	4360.445	307.674	295.986	275.111	94.263	14690.493	286.599	7649.958	180	0.961	939.617	274.806
22640.773	22489.217	16272.061	28948.643	19221.123	32305.935	15334.84	24705.636	1025.528	2891.362	398.403	1132.537	3811.323	18092.817	333.012	13970.149	225.001	188.062	164.747	2326.34	10448.608	511.256	139.925	3027.911	8159.891	284.01	283.901	315.669	328.052	9879.192	308.593	6087.188	137	0.947	914.42	274.339
27908.991	27762.883	20941.831	36465.1	27234.465	42454.89	28208.679	42039.477	1308.658	489.613	580.939	369.543	429.259	814.293	298.78	11402.62	455.01	255.842	505.336	1299.114	1379.515	5521.401	149.439	7441.527	26817.421	271.309	270.056	289.505	1964.886	320.347	360.991	10629.326	135	0.865	1148.448	274.233
22020.226	22196.287	15678.633	30170.338	18033.437	31182.492	14102.844	23194.573	902.407	2765.989	411.383	902.039	3795.573	18220.177	338.122	14360.501	281.888	194.085	191.342	3040.912	10004.298	640.284	128.867	3153.964	8335.296	283.894	297.898	314.089	98.821	8998.652	298.89	5782.658	137	0.937	899.15	277.996
22741.997	22767.79	16478.514	28609.036	20856.238	34370.97	21001.1	35148.095	1257.626	505.94	492.363	372.935	520.321	1078.451	325.428	10500.612	382.414	274.374	342.1	1410.697	3369.697	3644.718	143.803	7752.292	14656.474	264.327	279.351	268.938	4163.21	485.808	312.841	10275.326	142	0.886	1212.951	276.655
18071.852	18736.172	12519.762	23558.12	16534.183	28041.515	17254.62	30446.73	1357.681	511.165	488.946	414.538	551.69	1054.943	331.754	10427.98	369.064	292.277	229.956	1313.688	5428.295	5062.587	160.827	8290.797	14190.262	305.769	281.654	293.104	710.13	861.93	312.37	10554.17	177	0.883	1250.952	278.257
23069.876	23084.511	16471.642	31059.632	19867.498	32416.325	15398.371	24618.137	955.648	2552.662	412.768	1078.506	3510.433	17557.369	331.922	15151.018	254.673	189.159	188.503	2838.945	9513.3	622.489	133.319	3062.186	7630.223	291.721	299.715	305.073	222.565	9672.798	307.193	5777.141	169	0.911	906.808	278.896
18283.023	18357.538	13100.55	22634.504	16096.222	27008.199	13552.643	23291.492	1013.88	748.564	390.425	1400.631	4991.589	16625.444	354.909	13543.266	206.057	196.99	152.193	3205.733	12226.668	567.212	137.619	3388.998	6504.139	289.161	272.825	313.972	351.17	11151.443	264.65	6377.73	113	0.994	921.712	276.482
18681.672	19130.785	13371.942	24218.691	17078.48	28164.313	17098.19	29475.003	1276.37	530.321	489.322	400.936	553.421	1212.709	329.822	10705.936	329.609	286.092	276.331	1131.993	3130.408	16651.441	152.3	7854.693	9487.256	297.775	363.344	288.443	2705.951	542.266	298.889	11057.108	125	0.952	1237.788	278.676
26163.066	25985.885	19702.607	33121.123	25488.223	40118.38	26458.224	41667.025	1331.186	498.658	539.501	373.658	460.511	952.886	318.779	11815.257	445.841	265.374	493.844	1285.506	1325.351	5607.314	155.584	7781.737	23174.679	269.513	276.458	283.058	1692.347	370.087	338.321	10677.478	333	0.643	1161.023	282.521
14554.979	15596.854	8903.54	16475.531	10201.092	19314.519	8705.788	15642.152	738.509	306.837	329.924	266.537	284.219	567.071	222.266	8679.445	182.863	141.379	215.126	703.28	234.544	17016.923	128.221	2449.305	7509.28	283.892	322.564	308.366	5399.005	311.415	352.651	8039.602	109	0.989	565.638	280.197
9933.053	10892.659	7328.421	13652.338	9211.32	16940.417	8453.812	14519.751	615.006	320.073	311.956	285.317	313.2	486.21	235.278	7890.166	157.706	133.471	209.64	349.971	266.196	937.318	119.312	3146.503	4149.918	283.727	273.859	259.7	1499.199	261.978	301.847	11057.812	107	1	649.977	279.453
18405.033	19185.004	12750.024	24423.942	16496	28380.697	16964.659	29954.882	1264.774	498.095	462.886	383.757	545.611	1081.723	320.038	10024.275	339.184	256.363	219.805	1087.018	2817.501	19667.578	160.851	8119.451	9435.62	297.462	312.08	299.232	1679.777	1006.001	310.556	10521.589	134	0.916	1263.179	280.522
16521.574	16663.512	12339.647	20980.069	15620.01	25658.426	14336.693	25235.773	891.133	848.722	419.717	660.596	1930.302	13574.702	401.816	9843.578	190.413	139.233	146.749	1582.583	4729.367	1207.162	145.242	5789.637	3212.351	286.84	273.56	269.037	403.173	5717.505	311.745	10625.692	150	0.926	947.847	283.007
17496.588	17496.818	13304.348	22866.152	17746.753	28720.215	18134.459	30188.371	1316.072	504.959	519.297	387.721	455.561	792.166	313.244	10368.006	409.26	225.614	419.718	842.274	718.518	4108.827	153.368	8273.703	18681.919	270.619	278.329	308.2	450.26	297.591	329.039	12573.745	109	0.918	1122.115	283.014
20438.053	20283.953	14899.458	26403.779	20256.761	33282.606	20965.065	33314.014	1337.778	472.574	544.957	354.794	413.357	761.043	306.182	12362.232	450.903	234.165	577.86	995.927	754.936	6232.412	154.232	8045.029	22406.048	274.158	275.972	319.876	1246	305.902	304.682	11854.936	100	0.967	1090.12	282.7
18229.547	18170.518	13654.542	24003.062	18422.887	29843.793	19059.567	29117.079	1293.587	484.622	513.712	368.327	433.054	755.601	283.744	10216.927	390.93	223.711	422.904	733.445	896.429	5752.196	146.83	7487.081	19636.841	263.067	286.068	323.114	649.208	281.996	335.896	12652.758	146	0.946	1114.425	284.007
16038.389	16009.652	12334.634	20676.305	16874.079	25545.103	17688.037	27723.782	1293.131	537.317	502.023	405.472	474.029	789.783	322.667	9885.31	383.54	222.093	387.888	848.029	608.769	4803.584	155.103	8204.36	15488.199	286.36	277.779	285.521	810.147	276.923	340.998	13889.06	105	0.971	1132.452	283.938
23948.513	24229.111	17719.371	31453.788	21548.212	34731.392	18516.093	29359.539	1150.25	790.548	391.089	1104.591	3610.182	13040.565	338.287	12862.6	212.229	190.639	230.488	3192.781	10146.563	473.621	142.016	3536.721	6685.912	290.957	283.714	294.644	2351.858	9643.242	323.362	6924.556	155	0.909	916.319	285.352
19329.088	19345.785	15092.539	26364.285	17764.697	30915.44	14679.194	26330.096	989.734	1262.487	402.544	1344.366	4600.671	20446.242	368.169	12706.762	215.264	175.798	167.149	2957.7	10353.068	587.387	141.077	3951.492	4732.24	290.618	300.069	278.034	230.377	11962.518	298.125	7549.828	167	0.879	927.087	284.901
21764.217	21890.564	16269.637	27675.182	19482.772	33723.118	16201.798	27325.562	959.012	1746.314	421.691	906.728	4202.652	14308.915	335.152	13557.703	250.724	182.945	179.273	2968.986	11682.531	781.661	125.943	3471.216	6272.778	303.479	297.935	313.629	92.661	8832.468	304.956	6624.593	134	0.942	894.455	287.045
17119.648	16917.767	13022.291	22476.755	17613.325	27844.534	18054.285	28312.963	1167.38	465.852	483.615	366.55	436.075	640.98	294.019	9960.861	326.199	195.459	359.566	808.797	774.958	4173.817	158.091	8079.863	13218.725	274.229	281.856	262.981	923.664	341.426	305.324	14294.846	150	0.88	1038.16	287.027
15836.093	16156.886	11007.994	21297.935	14527.7	25172.963	13868.407	23462.383	886.493	562.934	399.671	812.703	2527.066	12995.725	389.046	10836.871	191.653	145.21	148.192	1513.499	7201.35	1335.804	141.361	5767.354	3650.489	296.641	319.463	268.544	103.475	6578.109	311.68	10098.218	152	0.924	938.743	288.467
18867.2	18604.616	13548.61	23244.753	17166.18	30060.308	16654.757	28200.565	1026.353	357.207	452.767	328.4	349.872	568.878	243.041	13095.704	349.496	181.324	407.766	695.733	1127.16	8017.183	156.027	6476.535	20646.421	272.804	269.596	260.063	902.478	329.77	292.402	10205.389	145	0.863	1002.003	289.169
17422.704	17475.147	12912.951	21870.11	17309.99	27958.737	18008.976	30550.215	1292.94	489.852	467.793	359.885	433.998	789.602	298.451	11763.357	384.772	217.847	476.639	992.795	625.123	5907.035	149.168	8308.267	15287.061	274.02	264.589	301.807	953.427	293.882	335.493	11648.831	109	0.935	1100.041	287.372
19247.811	20878.035	13285.182	25022.483	16767.486	29052.879	16658.214	30696.206	1331.867	568.325	480.898	408.282	544.811	1184.762	358.691	10247.198	359.438	253.822	229.319	939.478	2421.607	19154.081	180.287	7666.608	8636.117	295.794	282.109	281.494	1442.85	907.473	351.433	11151.659	112	0.973	1334.179	289.321
16361.005	16385.319	11747.981	20202.136	16337.743	25244.524	17031.548	27881.349	1239.15	498.987	481.493	368.05	447.925	738.473	299.536	10258.737	346.873	207.708	443.795	744.294	707.771	4252.327	156.67	8505.667	14933.847	276.701	282.779	314.829	703.55	285.553	304.409	12861.571	132	0.892	1084.258	291.136
17708.726	17516.147	13616.933	23081.563	18624.335	28787.92	19191.884	27753.267	1152.536	474.921	494.592	375.009	444.018	649.445	296.514	9288.016	324.385	187.987	301.191	751.246	758.632	4258.395	153.027	7705.162	13209.703	287.48	253.006	263.003	427.064	358.622	357.811	15052.744	111	0.952	1046.734	291.077
17716.875	17795.17	13144.925	23144.562	17318.821	28131.812	17756.995	29811.539	1309.106	537.136	491.444	396.921	559.831	1208.873	337.801	9996.432	370.528	273.757	259.713	1276.056	4314.458	4313.764	145.902	8332.581	13507.497	272.568	266.836	259.978	592.172	715.209	306.57	10899.767	121	0.91	1191.169	291.475
19798.738	20376.054	13385.927	27785.264	17856.187	31759.12	15872.988	25181.421	926.402	592.046	415.197	885.513	3369.91	6135.677	399.888	12189.261	237.107	172.561	181.088	2459.373	14489.404	2281.13	127.823	4698.95	5408.428	321.824	337.725	332.3	100.803	6487.738	304.528	7881.91	164	0.928	888.811	294.018
16686.723	16697.982	12692.995	21867.663	17464.949	27362.19	18291.15	28021.699	1257.474	493.938	489.162	352.303	419.627	791.606	294.474	9971.334	374.287	213.188	400.106	763.19	703.838	5988.14	155.791	7808.939	16740.783	281.018	264.938	295.602	807.961	293.488	344.16	13391.211	201	0.777	1091.545	296.654
16321.74	16498.815	11787.57	22836.529	14656.781	25059.538	12251.212	19219.897	891.052	1022.014	383.812	968.932	3312.621	16130.981	369.381	13538.412	246.455	177.433	168.076	1905.663	9750.722	523.325	135.712	3294.276	6319.36	279.044	284.146	285.371	129.971	9066.654	364.928	6348.467	104	0.944	908.875	291.375
18685.957	19466.608	15174.463	23718.711	18714.609	30340.104	19153.139	32463.523	1351.737	536.271	513.368	409.285	585.015	1147.703	327.591	10605.846	431.746	318.948	282.631	1679.781	4240.783	4065.441	157.17	7704.615	17887.915	272.668	284.964	262.64	561.039	1110.987	345.015	10363.107	127	0.995	1200.917	293.665
20847.526	21161.042	14192.966	26472.849	18965.942	30618.269	16709.639	25321.005	1128.596	969.501	386.213	987.788	3593.828	18185.581	367.03	12556	241.893	175.961	152.28	2341.132	7618.2	472.946	139.325	3759.717	6805.663	290.457	307.031	291.793	144.181	9699.485	369.21	7372.614	133	0.946	918.335	293.237
19750.712	19713.314	14858.971	25068.59	19257.475	31351.97	19937.112	33096.27	1322.045	523.362	510.568	394.14	679.481	1260.345	336.133	10601.282	387.73	257.12	362.671	2020.496	2318.252	13940.578	165.605	7981.931	16829.633	265.957	312.731	272.648	1717.053	389.747	334.476	11015.785	141	0.964	1165.713	294.635
18107.111	19712.606	12251.835	24580.219	16230.674	28574.008	16529.817	28808.427	1241.023	516.121	468.708	415.069	545.741	1267.5	339.39	9875.974	329.235	246.933	234.496	1693.96	3161.733	17131.35	164.555	7821.18	9230.346	305.076	313.511	295.33	2156.468	644.517	329.734	10751.396	127	0.845	1327.933	296.429
20682.385	20692.407	16009.137	28095.005	20079.163	32601.601	19614.236	32165.535	1208.527	515.706	459.065	403.33	528.342	1145.676	333.295	11023.033	364.212	255.491	291.963	1282.231	2130.497	15022.06	155.354	7613.079	10328.057	251.515	277.105	268.856	2093.044	782.901	328.552	10917.385	96	1	1179	296
18620.918	18537.79	14426.822	24798.396	19545.355	31311.59	20362.132	30560.362	1232.549	511.441	583.569	367.849	442.779	950.903	295.493	10259.818	360.686	214.869	301.137	711.957	1265.85	3012.69	144.094	7128.145	17853.569	269.315	275.636	304.117	567.344	323.14	308.944	13249.846	157	0.898	1110.704	299.525
20245.275	20509.139	14935.453	25219.063	18862.624	29489.346	16961.696	28489.842	970.772	634.424	406.621	1034.797	3221.093	3595.49	349.068	10682.727	230.903	175.468	148.299	2518.903	10219.25	1223.515	129.92	4770.725	5538.041	284.707	314.644	300.89	100.787	5767	370.976	8576.124	213	0.92	899.533	300.561
14170.021	14201.773	10802.773	17910.875	15140.235	22339.229	15920.057	25350.714	1214.797	511.044	463.852	391.903	490.917	751.462	316.742	9628.57	280.937	167.384	321.461	803.411	1244.128	4095.971	147.283	9281.762	8326.061	290.954	262.275	285.076	404.449	409.515	266.517	15305.138	135	0.856	1047.819	301.781
19731.747	19691.498	15228.97	26197.946	20133.638	32396.439	20569.488	31990.823	1315.62	489.346	569.452	354.816	443.996	815.549	296.256	10082.08	381.731	218.654	469.091	1233.243	825.812	5019.257	162.637	8025.653	20166.598	296.1	271.408	297.955	3100.649	332.719	277.299	13438.027	166	0.873	1063.693	301.241
9793.117	10829.533	7426.654	14186.312	9915.977	17830.24	9278.646	15139.922	815.357	304.766	333.461	273.951	331.494	599.36	250.176	11044.117	227.314	172.509	289.02	991.726	579.745	25163.21	153.06	3904.247	5039.449	312.326	300.856	246.742	10510.742	299.123	288.599	10403.822	97	1	730.5	300.5
20445.48	20359.29	15329.546	24625.572	20021.23	29193.43	20391.772	31690.798	1163.704	521.593	456.349	396.254	566.661	1228.005	327.865	11697.7	351.616	258.816	286.84	1143.987	2280.37	19242.206	162.575	6900.523	9546.99	253.09	282.406	270.527	1992.366	646.657	296.215	10006.609	139	0.915	1183.471	301.594
19090.626	21648.579	16016.403	26560.349	19330.95	29148.622	19211.782	27878.18	922.454	680.142	430.907	386.861	515.206	1095.952	321.971	12059.023	316.762	379.572	269.384	869.718	2470.91	22776.908	194.523	8225.931	14352.041	333.634	263.261	247.232	810.408	760.937	321.103	7832.751	127	0.893	1195.012	303.028
14309.11	14421.17	10965.065	19775.299	13453.866	23174.753	12679.677	21857.132	798.619	374.669	385.4	373.651	867.243	2138.736	249.439	13683.06	210.944	208.42	192.745	1972.077	14265.917	13452.707	150.45	4844.414	4402.387	273.178	285.781	291.815	778.719	2560.832	326.305	7828.221	96	1	1240.521	300.448
16150.497	16083.715	11485.739	20431.678	15388.22	25917.241	15496.708	27212.954	1169.282	427.482	468.696	367.286	399.231	791.561	271.024	11359.258	329.942	191.357	415.12	904.563	1140.471	6962.417	157.809	8541.336	14062.615	288.777	278.795	278.667	826.079	668.341	286.731	11514.866	165	0.776	999.07	305.67
14034.816	14016.05	10223.885	19246.217	13021.967	21512.883	12060.696	17422.767	880.524	346.278	345.746	435.73	659.99	1313.539	226.746	14650.439	248.616	224.4	224.427	1761.292	7917.616	3002.718	139.883	3475.023	10081.06	269.141	270.546	271.177	467.595	2354.225	294.916	5599.233	151	0.942	1232.811	302.732
16244.18	42026.752	43722.032	42841.805	38531.749	44011.442	33727.893	47378.019	842.352	973.222	850.368	670.917	1174.185	1400.729	603.879	19800.338	257.222	1426.924	830.352	1257.849	4386.218	2332.053	373.203	7340.496	6330.665	836.996	356.684	341.78	198.438	2346.027	342.843	9029.675	104	0.944	1207.394	302.413
15457.05	16240.248	11047.377	19759.638	14813.612	23857.09	15014.462	26382.426	1196.241	507.934	443.079	377.072	505.659	1215.445	303.652	12081.853	276.888	222.665	206.1	846.457	1325.339	17036.998	169.207	8158.776	6291.771	296.994	305.131	300.635	2383.41	620.781	369.194	11794.538	96	1	1294.552	302.479
16440.961	16495.304	12966.622	21118.321	17429.034	27854.22	18232.427	29344.943	1289.221	544.91	554.509	400.031	468.794	1203.058	318.944	9526.942	350.673	214.201	267.144	888.589	1655.865	3433.226	145.906	7730.805	14398.75	279.858	270.947	293.651	1251.401	356.219	336.766	13719.497	156	0.892	1117.051	305.16
14726.359	14984.365	10860.528	19358.045	13607.308	22954.522	12870.841	22110.25	907.846	564.25	388.031	514.377	2304.709	1816.483	276.79	12724.305	222.313	194.278	188.821	2284.069	11596.926	2689.26	162.153	4707.074	3178.122	282.688	280.985	308.615	291.228	5601.132	296.679	7167.219	164	0.952	1259.64	304.805
14129.027	14579.694	10152.535	18794.615	13112.099	23441.386	12607.085	22391.532	835.553	319.348	393.895	401.205	754.347	637.273	262.729	10429.915	195.512	167.2	213.234	1252.142	3671.328	4503.16	129.661	6249.913	3419.424	285.432	309.149	312.918	444.606	1343.097	307.942	10962.007	121	0.977	881.55	305.302
21746.962	21663.882	17130.611	26338.719	21406.292	32320.595	21220.613	34065.051	1126.666	504.741	454.705	409.236	500.49	1431.136	331.424	12608.134	315.862	227.835	297.046	1091.149	2105.177	30925.023	161.88	6704.453	9452.102	273.439	294.558	283.361	3211.872	557.163	375.211	10202.798	152	0.892	1151.243	309.316
18617.916	18660.473	13243.682	24072.693	16091.24	27107.207	14593.709	24282.361	1058.81	420.92	383.483	511.617	1549.697	2876.501	262.79	11901.734	250.26	198.567	185.091	1503.407	9948.874	11430.693	165.968	4912.739	7759.931	273.789	280.522	322.4	580.564	4504.388	324.177	7900.708	209	0.857	1271.596	308.4
14806.972	16002.981	10442.429	20054.081	13921.763	22540.668	14068.935	25577.47	1204.872	513.844	446.731	403.83	499.634	1357.159	340.783	9644.324	283.166	224.039	236.593	1114.404	2311.178	3663.647	167.256	7667.45	5303.625	307.324	283.496	296.65	2744.075	625.83	335.976	11077.901	109	0.989	1332.417	307.876
19612.209	21089.506	13561.112	26094.195	16145.481	29993.099	14155.876	25555.426	1082.541	553.456	479.069	934.367	3523.238	2826.13	458.18	10327.61	262.257	193.967	163.368	1457.473	9565.92	888.811	172.799	5015.067	3639.729	299.804	249.486	276.843	108.606	7196.915	323.034	7638.202	143	0.937	1364.192	309.535
19628.757	19565.869	14533.127	24800.666	19957.451	31599.823	21095.031	33204.403	1271.27	484.5	490.501	358.916	424.427	862.002	294.111	10450.426	373.891	212.75	451.196	833.577	614.665	4708.148	147.668	8456.51	19132.97	301.163	266.665	291.3	1005.861	337.773	262.114	12797.755	153	0.935	1062.258	311.049
18162.763	18363.642	13375.573	23659.056	18012.761	28892.339	18166.832	28785.274	1147.244	520.826	478.522	420.221	534.886	1890.41	343.191	12078.071	295.544	210.594	319.642	1461.043	2373.927	9361.685	152.539	7161.325	7185.324	278.54	285.92	275.357	5772.62	476.856	363.064	10592.143	156	0.915	1139.192	313.551
15475.119	15664.073	11415.044	19027.172	14560.985	23806.907	13928.912	24427.132	1010.688	529.323	425.132	642.66	2246.945	3256.98	304.905	9265.661	227.806	201.626	150.029	1201.61	8119.536	733.178	157.727	5340.722	2958.44	288.309	286.041	299.162	115.458	17683.74	315.098	8450.057	150	0.926	1250.34	311.787
16798.965	16652.75	13087.178	21748.246	17064.969	27524.882	17696.195	29498.133	1202.885	488.131	498.438	371.407	432.608	847.274	304.676	10120.525	319.738	192.852	447.541	855.574	1071.001	4575.91	140.19	8966.967	12946.167	283.31	279.955	295.454	989.881	359.6	278.072	13888.242	111	0.964	1051.095	313.149
14993.753	15101.261	12298.633	19002.19	16834.058	24400.682	17554.688	25837.366	1115.56	561.201	474.533	391.363	489.606	949.279	327.157	9284.413	242.658	173.009	156.112	441.375	941.798	1588.139	150.032	7710.861	6780.703	278.252	262.709	276.477	151.248	388.967	404.324	15341.563	104	0.974	1106.26	313.548
19336.923	19990.216	13988.737	27925.707	18010.72	31137.606	17590.762	27997.812	924.229	326.847	392.494	307.714	366.172	1026.704	292.228	12291.517	189.755	167.244	320.237	953.679	2619.026	45645.499	130.301	6330.712	5220.819	256.858	508.662	328.188	14888.776	448.821	318.136	10647.397	130	0.978	871.877	316.854
17203.134	17544.764	12546.227	23754.833	16670.477	28304.136	16044.033	27029.92	1066.101	361.102	481.7	335.936	441.256	1310.723	307.231	11836.546	281.228	183.363	292.605	1499.487	1315.152	17740.456	136.637	7015.57	11220.246	300.288	330.389	268.676	14399.624	609.754	390.13	11055.537	152	0.939	940.842	316.572
20739.783	20854.49	16645.709	27313.111	21066.325	34835.527	21034.415	33655.025	1286.851	553.844	514.026	405.01	515.685	1765.425	339.866	10223.025	361.944	240.524	374.664	1462.549	3178.513	10579.845	151.456	6993.655	16900.838	292.724	279.409	297.637	6838.954	422.345	366.446	12274.747	136	0.978	1118.757	315.743
15250.89	15360.918	11220.343	19432.551	13734.441	22368.04	12355.488	20907.895	920.811	421.661	383.7	669.294	2510.218	3198.228	274.99	10642.855	215.205	172.099	168.06	1310.166	9235.242	746.432	153.822	4438.813	3897.09	280.152	283.719	321.435	128.441	6806.289	323.31	7457.239	132	0.928	1277.182	317.871
14496.489	14729.537	11204.254	17481.413	14475.857	21848.359	14099.896	23784.219	850.859	311.562	371.168	469.974	663.316	1181.205	330.266	13195.51	199.48	153.906	226.859	1879.519	2100.092	25295.664	132.179	6185.564	4394.243	291.431	438.913	291.14	1595.51	1388.571	304.621	11757.063	124	0.972	900.073	317.073
16922.038	16983.958	11908.203	21683.541	15241.34	24634.82	14246.956	21750.645	1171.938	453.031	381.503	890.318	3940.14	5160.696	288.206	10929.687	215.553	190.192	146.842	1966.869	13654.598	720.349	158.842	3987.81	4801.464	275.316	285.525	293.439	87.9	9627.335	348.523	7010.746	110	0.985	1267.555	316.491
16535.669	16974.327	12484.817	22037.051	16128.364	27039.794	15658.316	27883.949	982.727	337.466	394.377	328.889	422.592	1046.732	299.46	11897.878	202.138	174.494	321.23	870.568	1988.907	42124.974	127.17	6765.448	5120.84	291.63	405.044	320.374	4688.063	564.281	329.063	11936.051	145	0.976	879.321	318.321
17314.599	17444.461	12876.017	22435.202	16319.737	26433.524	15054.339	23314.792	1081.769	790.588	402.527	701.662	2672.455	10061.394	318.106	10625.937	233.691	206.614	152.428	1341.787	8399.102	608.445	152.838	4045.223	5043.4	302.856	286.847	288.182	101.263	19235.572	293.238	6878.413	118	0.953	1243.169	317.746
18501.147	19191.738	13944.193	25981.302	17249.835	29090.182	17300.897	30811.389	1131.417	473.852	427.815	395.331	709.996	1252.425	308.519	9460.469	270.636	226.242	189.986	1120.446	6442.278	12681.042	150.953	8071.046	5363.804	297.634	298.027	302.086	840.482	1827.332	350.207	10814.645	98	0.993	1310.622	317.592
17801.43	18880.23	12723.713	22948.592	15209.805	27518.952	13737.998	24662.659	959.056	495.03	406.187	807.827	2978.034	3075.489	413.554	10101.472	246.687	186.438	165.505	1509.486	10430.832	5832.453	161.356	4107.596	4052.634	294.49	247.183	272.586	549.58	6722.384	308.883	6650.66	159	0.91	1364.412	319.393
16537.874	16477.937	12262.056	21364.104	16933.951	26614.218	17755.079	28948.692	1255.008	543.381	504.979	397.572	473.551	912.013	318.069	9851.417	277.887	172.642	309.946	921.323	1113.675	4087.958	144.123	10038.292	10886.435	328.28	282.828	272.361	253.209	519.548	260.44	14762.984	118	0.964	1033.059	319.297
14619.807	14754.623	11459.444	18625.359	16078.685	24533.187	17061.739	24989.503	1192.259	536.085	493.145	381.325	441.892	969.26	321.132	8741.387	356.915	203.559	281.18	615.34	607.685	2172.862	153.918	7514.728	14436.952	284.379	260.276	286.693	485.791	309.827	262.268	14962.425	103	0.965	1095.578	318.985
14047.7	43786.405	45412.844	48825.184	48930.565	53307.065	49628.833	58767.403	1000.847	684.973	787.769	1374.385	4538.134	3620.339	877.669	10765.458	241.253	360.31	323.266	2802.519	13276.093	1065.867	393.632	6194.547	2795.492	362.751	306.155	295.078	136.176	7424.661	358.078	9136.221	175	0.842	1210.883	319.551
20739.323	20651.479	15325.355	26357.049	21047.74	32368.5	22094.809	34760.05	1272.041	486.939	499.208	362.405	433.731	976.188	310.527	10818.957	355.307	199.387	400.701	887.773	866.814	8463.081	141.9	9474.305	16268.862	299.428	276.38	289.482	783.197	368.718	281.907	13051.044	204	0.881	1050.995	322.01
14003.969	13845.414	10728.518	17516.047	12847.844	20306.098	11876.395	19039.309	908.651	437.793	380.446	500.126	1241.683	1359.683	272.557	11971.613	250.417	211.989	185.306	3217.563	6178.077	937.321	155.703	5012.749	4331.008	274.207	278.484	273.697	131.858	2313.982	338.037	7767.421	97	1	1190.5	321.5
17184.391	17513.753	12681.574	20987.706	17804.608	28846.429	19370.04	29376.367	1119.679	501.465	417.146	364.485	495.038	1675.553	315.283	12554.066	298.47	215.394	320.5	1420.065	2854.915	14436.631	147.525	6103.859	8347.5	293.583	278.953	267.391	8575.148	461.155	306.05	10013.02	125	0.952	1119.956	322.924
16475.257	16539.361	12428.169	21587.16	14884.329	25104.184	13476.842	22119.915	860.488	441.392	374.671	791.089	2898.798	4972.89	289.094	9790.63	201.88	173.712	136.48	1702.727	6401.695	493.109	144.967	4309.019	3840.756	275.177	292.548	318.968	607.078	7696.298	260.828	7557.343	121	0.91	1283.31	323.748
21307.55	21965.099	14941.827	27142.988	19931.23	30578.615	21160.883	34666.226	1050.777	493.135	437.239	403.502	869.436	1446.115	311.805	8879.175	256.78	207.49	217.508	1205.456	5060.995	13151.143	151.004	8009.915	6167.526	292.906	289.881	302.722	615.599	1858.549	314.999	10712.137	191	0.91	1315.317	325.401
12586.135	31781.648	34544.9	34013.695	35245.907	40740.443	33514.414	46105.876	969.16	708.067	701.894	1308.504	5129.861	8891.17	725.619	10315.921	206.779	396.308	311.715	2666.937	13367.093	848.073	325.586	4451.688	3100.015	401.802	380.529	299.036	464.542	9778.411	379.238	6583.382	189	0.834	1230.484	326.886
17669.003	17548.371	13812.664	21098.135	16533.909	25382.277	13765.831	22268.557	1034.124	1603.922	376.445	978.041	3725.245	14764.647	298.977	12654.497	234.044	202.289	182.085	2044.952	12230.094	767.762	157.394	3603.75	5782.026	292.421	318.522	300.577	109.454	10995.281	310.971	5873.524	151	0.886	1250.844	325.732
20924.449	21099.907	16231.067	29556.665	19982.529	33608.393	19630.989	31246.76	821.372	371.613	353.278	472.053	1254.946	1298.758	272.031	10569.042	201.118	171.516	196.809	1494.924	7315.343	937.166	164.11	4951.815	3840.925	263.47	294.827	301.111	10117.529	2964.371	283.075	8053.146	100	0.967	1294.46	325.16
20024.163	20272.323	15013.482	25721.379	19100.095	29406.098	19688.906	32481.989	893.895	407.934	386.486	498.706	1082.793	1387.189	300.783	9898.862	206.503	180.582	165.402	1317.677	4277.59	3131.821	155.542	6167.036	4042.922	280.939	274.764	301.489	998.658	2045.357	262.379	9684.201	237	0.829	1301.103	328.589
12732.575	13769.33	10093.375	18496.938	12210.852	22510.725	11002.077	19274.714	857.005	298.849	342.136	293.014	330.1	514.316	248.732	10162.271	207.791	166.965	233.565	720.617	635.23	5114.329	136.088	4095.476	5191.495	298.547	320.347	289.524	654.39	352.335	349.454	11777.659	107	0.989	625.164	326.902
14396.007	14617.147	11280.317	17456.891	14824.345	21929.104	15319.528	24682.162	1007.799	581.727	468.007	962.788	2601.228	5035.124	386.509	10684.589	250.005	202.552	172.709	2518.6	8378.442	696.711	169.378	5565.581	2291.792	271.336	301.335	262.898	114.19	5919.837	364.36	9235.218	126	0.959	1200.254	326.937
19435.828	19533.506	14270.834	25947.5	18621.085	29990.917	18125.497	27012.102	868.835	438.798	365.692	892.772	2794.816	4415.538	347.981	9847.15	193.228	169.904	158.499	1772.791	6505.886	489.295	139.022	4357.381	3824.281	283.64	293.669	304.954	1387.863	6927.118	277.183	7755.496	254	0.729	1289.748	333.823
19243.519	20176.495	14377.355	25125.346	17869.855	30798.738	17360.199	28906.32	895.358	396.909	374.742	454.618	1040.055	1827.958	306.148	10283.392	215.423	175.791	207.576	1333.834	7893.114	33926.919	158.338	4884.655	4840.506	281.296	255.303	266.895	3817.852	3354.868	336.161	7867.099	116	0.989	1360.353	326.862
18945.529	18836.967	14596.07	24886.454	19657.723	31008.979	20332.302	32699.269	1246.143	477.405	495.801	351.038	430.976	958.23	282.808	10220.94	334.428	186.716	377.003	821.786	748.149	4494.711	132.843	8773.424	16348.105	328.61	282.43	289.134	775.99	416.758	303.286	13331.235	269	0.838	1035.143	332.5
16106.308	16511.836	11834.459	21450.868	15848.063	25638.399	16080.671	27428.685	965.897	333.416	386.155	323.093	830.805	873.458	284.649	10531.923	214.383	163.48	240.252	1499.955	3847.351	6634.015	136.06	7200.919	3490.705	298.852	407.753	281.728	1146.259	1182.427	338.46	11673.685	143	0.978	914.332	330.213
17883.898	17771.362	13452.433	24154.276	17641.537	30303.314	17870.382	28860.361	1145.817	378.666	481.905	307.053	387.547	893.291	247.66	12904.294	371.189	196.514	437.662	796.174	1072.021	6644.528	131.608	7113.852	19948.168	303.695	263.688	269.995	458.163	377.022	337.382	11216.138	122	0.882	992.221	329.82
19025.787	18911.253	14501.903	24022.905	18770.694	29067.339	18275.36	28886.979	1066.994	545.217	483.053	782.522	2138.672	3520.926	364.037	11112.205	266.149	217.015	155.597	2404.688	4464.332	723.089	171.81	6188.998	3447.027	279.285	296.125	281.61	110.791	3995.994	354.727	10926.547	228	0.871	1187.504	331.526
19898.657	20338.24	14443.108	26364.44	18902.063	29539.943	19494.942	31514.022	1074.719	428.48	389.674	372.37	535.417	1248.986	281.627	9575.627	268.149	223.459	294.847	1120.296	4604.862	23077.516	161.032	7191.649	6678.346	286.44	269.557	299.641	2628.652	1419.126	329.774	9982.872	228	0.755	1326.096	337.114
18977.89	19345.14	14231.926	24442.709	17971.194	28319.356	17855.202	29956.027	1152.908	458.907	404.772	384.799	428.633	1370.897	277.759	9274.788	300.474	229.876	259.58	1025.011	1643.184	29567.309	145.931	6694.798	9581.806	300.662	283.003	288.191	3949.437	821.92	281.348	9734.552	143	0.916	1336.843	333.661
20232.634	20071.096	15987.712	25552.244	20902.285	34117.233	21606.596	36054.751	1287.3	492.748	473.479	343.013	428.462	1013.796	283.852	11591.18	393.85	190.177	493.449	710.599	1122.724	8259.465	138.571	8695.237	18550.14	334.077	276.702	295.398	335.812	326.373	301.165	13185.103	131	0.997	1055.019	336.454
20061.852	20024.274	14574.905	26341.646	19557.065	30103.642	18836.691	26644.677	1154.298	548.64	494.029	667.52	2186.18	2222.012	360.309	12655.894	283.093	223.643	164.661	1912.598	5705.269	1830.904	175.403	6221.645	3339.561	265.083	275.865	274.173	119.586	3041.404	338.405	10824.769	100	1	1178.5	335.68
23869.94	23695.839	18383.93	31065.872	23907.634	35920.18	21575.234	29828.852	1002.049	985.799	408.769	916.208	2963.584	18967.16	339.507	11203.641	265.57	206.128	150.878	1950.209	7276.059	1001.172	151.286	4058.986	5984.995	352.779	433.352	280.106	112.675	10167.145	328.994	7479.828	121	0.827	1210.004	337.426
20019.724	19927.893	15351.136	26949.825	20464.521	33047.018	21070.38	33511.351	1225.957	435.851	483.074	316.23	407.385	1031.851	274.894	10325.327	342.636	178.216	463.46	866.532	1098.833	4550.389	144.287	8467.474	17759.941	316.567	277.211	276.043	547.85	426.72	355.319	12613.65	217	0.747	1020.048	341.376
17248.525	17229.311	12694.54	22551.065	17541.209	28792.502	18384.728	28612.275	1284.874	400.661	490.78	330.518	406.989	974.495	268.33	11556.6	387.48	200.04	508.913	885.955	1434.195	6070.45	131.317	7652.874	19772.07	295.766	278.262	290.385	606.437	471.301	320.888	12242.914	120	0.903	995.108	339.467
17430.256	18140.412	12212.463	21157.02	14513.381	23978.118	13259.923	23979.168	970.117	430.25	393.317	649.556	2436.652	1520.515	363.087	9487.179	261.939	192.236	221.876	2991.644	10615.403	7472.552	168.919	5490.672	4334.263	275.087	300.512	269.838	2390.317	3138.746	328.064	7918.402	103	0.983	1373.675	338.015
14371.647	14633.555	10138.091	19151.565	13018.874	23840.009	12203.793	21343.882	903.764	209.42	349.301	231.731	269.776	435.428	197.315	12245.651	297.358	162.769	303.523	748.062	2057.011	9276.321	117.234	4889.063	20754.819	285.858	290.378	295.598	8082.66	291.4	265.681	7725.165	109	0.976	844.922	339.234
19322.316	19144.503	15842.839	24789.73	19507.98	30539.334	17863.275	27518.709	990.194	1222.122	382.855	1100.608	4334.307	19851.625	367.494	11870.241	264.17	192.63	184.087	2240.572	11823.205	712.919	160.949	3647.612	5677.948	368.015	380.726	280.581	183.982	12012.546	360.11	6743.391	119	0.973	1219.139	338.088
16547.981	17001.761	11950.837	21345.143	15909.981	25741.503	15787.465	28130.387	1066.3	336.33	382.27	316.023	387.963	795.446	277.018	12207.8	224.276	175.381	327.159	897.769	2146.462	25458.653	116.815	8052.77	6761.838	299.431	390.735	307.743	4008.783	364.551	282.373	11441.381	127	0.995	874.335	339.917
13979.175	14158.295	11245.184	18387.15	15895.72	24564.499	16815.847	25503.509	1204.124	526.697	482.948	368.288	463.907	1065.02	304.665	8971.638	307.916	174.373	324.813	624.916	776.483	1973.467	142.524	8405.878	10515.905	335.256	268.608	282.101	357.788	299.814	290.74	15652.404	128	0.875	1069.125	342.727
14854.44	14752.201	10962.227	20138.703	14588.668	21950.744	12878.333	19777.899	1071.564	564.936	421.472	1261.344	4290.81	11672.167	385.23	9956.614	242.076	190.48	148.04	2139.098	10821.578	802.357	160.939	4739.178	3332.475	321.732	337.231	282.481	99.184	11257.809	371.43	8332.523	109	0.946	1201.362	342.115
19919.467	19993.743	15584.045	26763.164	19790.766	32825.779	19010.147	30586.686	1115.067	581.822	509.049	839.902	2211.178	4328.633	415.08	10151.786	277.333	223.405	149.197	1497.437	4350.887	660	168.531	6793.182	3357.361	276.312	293.834	276.567	114.796	4261.67	351.645	12242.679	101	0.977	1176.47	342.49
20432.159	20505.602	16060.791	25055.616	20217.903	29066.548	20671.862	33247.21	915.345	394.313	379.981	535.667	1360.753	1749.029	286.92	9280.547	201.184	188.981	160.164	1755.615	6521.725	5108.488	150.227	5821.415	3777.581	278.581	275.048	291.404	223.881	3459.47	325.762	9453.598	186	0.924	1311.36	344.473
17832.118	18256.677	12996.695	22618.136	16424.81	26954.127	16385.881	29216.356	1162.67	432.877	412.331	396.44	467.118	1397.935	284.2	9259.626	308.619	238.501	267.655	1214.591	2517.943	20883.584	164.86	7498.2	8609.396	286.525	259.401	281.157	2254.174	1025.061	291.382	9615.405	178	0.885	1346.213	341.899
18335.286	18704.625	13549.509	23920.35	18125.067	28346.814	19140.652	32671.882	1033.646	400.428	376.808	351.869	442.398	1446.651	261.66	9886.871	284.126	217.13	325.156	1142.178	2777.885	41032.239	149.469	6620.073	7498.978	285.699	278.699	292.258	4534.028	755.008	287.2	9191.342	99	0.99	1334.449	342.975
16740.261	16549.96	13701.635	20010.977	16587.355	25767.055	15664.266	24376.166	954.369	1097.51	359.098	1282.267	5526.511	11267.332	327.856	12018.62	236.856	176.19	237.105	2570.113	16356.482	705.151	155.884	3547.219	4660.628	369.982	320.338	273.847	4242.189	12626.041	313.517	6461.213	110	0.998	1222.345	343.9
24962.723	25022.735	20290.723	33244.049	26189.074	41047.097	25602.196	39336.641	1127.759	842.568	473.425	1034.651	2486.587	12991.445	476.607	9374.217	262.348	203.264	163.194	1599.622	4451.067	577.185	162.113	6163.345	4279.94	306.098	323.849	278.181	95.694	7038.927	409.832	11637.967	308	0.757	1176.344	350.873
16649.696	16695.684	12625.663	21788.483	16578.721	26310.986	15711.793	24997.068	1100.18	673.493	431.667	1248.889	3682.04	9858.473	411.367	9587.9	241.285	199.286	143.837	2041.713	8820.484	548.347	173.604	5413.475	3416.365	314.264	337.682	274.474	94.112	8553	456.217	9608.107	115	0.969	1191.483	345.213
21151.175	20602.524	15421.326	26177.062	19477.367	29117.686	15943.786	22362.169	918.213	1785.302	326.521	777.204	2689.887	26041.523	259.592	12566.812	262.164	203.076	179.124	1531.83	7613.472	642.787	157.146	2634.101	8813.082	285.684	352.176	310.274	696.934	13800.208	289.391	5110.333	148	0.877	1254.784	346.095
16484.254	16406.742	13156.297	19794.863	16797.51	23156.089	16016.997	23157.059	880.05	643.282	362.708	716.125	2778.715	14123.034	268.961	11773.315	209.687	163.646	175.026	1194.165	7879.702	635.174	164.501	3780.653	2875.081	280.811	321.576	288.724	3876.848	21699.648	356.086	7134.493	224	0.856	1234.469	350.879
23229.174	23302.659	15711.141	32113.037	22592.863	33283.44	23644.868	30281.699	947.674	545.324	397.465	846.339	2319.763	5449.158	359.21	8745.628	213.343	193.207	151.482	1482.365	6991.645	717.778	143.209	5348.508	4504.732	401.234	281.024	313.898	100.168	6352.544	300.026	9304.399	103	0.965	1304.995	346.549
18908.357	19284.027	12396.206	25045.296	18215.188	26180.2	19493.922	26958.148	875.392	355.983	359.163	398.686	1002.955	1204.974	252.828	10743.572	193.105	182.414	207.844	1757.931	12592.438	3183.949	146.228	5940.69	4637.491	280.179	254.948	301.16	311.138	3499.954	349.82	8527.255	110	0.985	1323.036	346.682
16278.185	16244.3	12460.558	20625.668	16556.806	27588.032	16974.687	27563.438	1167.305	363.694	502.161	312.361	366.457	897.236	246.767	11980.488	384.574	199.489	382.751	737.353	822.39	3580.129	129.014	6784.719	19653.275	285.901	276.965	266.592	750.479	409.676	305.173	11211.319	201	0.85	959.958	348.704
9943.138	10643.653	7790.007	13946.743	9803.471	17731.859	8627.907	14619.38	588.193	321.644	299.586	248.497	280.612	662.019	245.429	8725.196	147.053	134.815	187.93	738.383	217.856	3427.712	121.982	2845.477	1503.518	286.153	285.006	278.637	2911.601	287.289	316.977	8813.059	113	0.969	465.792	348.739
13709.516	13690.202	10542.153	15889.12	14146.619	21260.217	14101.42	23337.375	1052.997	770.905	416.756	1557.574	4410.857	10867.431	412.674	9819.362	239.214	187.453	146.298	2389.444	10049.324	623.329	159.696	4707.339	3274.478	305.346	345.778	273.842	95.38	10519.605	347.713	8583.038	101	0.99	1194.045	350.025
23229.51	23749.938	16730.871	32555.391	20468.847	36108.37	19688.465	32087.839	1370.673	394.256	375.655	524.327	1243.699	1094.117	278.137	9502.033	325.542	207.53	168.074	1696.818	5790.973	4564.209	153.161	6180.552	8424.916	269.196	242.995	293.777	350.448	2671.348	286.273	8442.731	127	0.955	1387.972	350.925
16127.875	15942.56	13183.886	19279.485	16117.396	24385.974	14816.254	23535.477	824.322	747.01	344.326	1220.39	4981.475	9461.121	326.598	12114.076	204.3	181.251	306.646	2319.398	11547.1	642.777	157.634	3346.791	5267.994	287.89	323.52	270.411	14139.672	10658.456	345.367	6122.492	124	0.972	1222.403	350.782
12790.159	12711.038	9897.959	16543.917	12185.759	19060.855	11112.399	17861.781	841.248	501.22	351.149	1189.732	4709.061	6740.633	342.599	10684.626	194.867	164.443	173.049	2154.103	9106.436	918.406	141.41	3847.603	3358.126	358.398	272.98	313.315	82.056	10822.242	361.934	6800.887	130	0.951	1290.054	351.946
17608.8	17585.226	14007.971	23833.923	17996.597	28368.581	16982.828	27521.073	1025.092	545.005	430.358	936.87	2798.959	7688.094	436.061	10052.042	237.009	190.428	150.51	1598.862	6432.539	509.944	158.127	5340.267	3808.836	287.048	346.616	277.17	96.032	8064.259	391.31	9624.051	106	0.962	1185.189	353.717
19186.514	19524.818	13963.75	26736.312	18400.747	31384.567	17899.73	28438.571	933.15	271.633	329.261	283.569	320.103	885.204	245.479	12527.077	257.457	155.072	449.066	971.066	1132.518	37441.503	122.284	6209.147	11601.687	281.498	437.969	295.578	1801.412	316.93	273.546	10551.201	151	0.918	873.321	354.023
13595.735	13500.87	10448.034	16930.989	12987.564	20345.391	11539.937	17899.752	1156.626	392.63	334.839	1072.974	3925.524	6431.493	269.21	13385.183	159.394	174.269	175.492	2001.165	11075.409	714.796	135.695	3209.054	2946.304	305.153	301.264	331.996	101.582	14492.383	303.176	5410.497	152	0.974	1277.474	355.322
16390.563	16646.516	11143.175	22056.854	15693.808	25021.754	16360.01	26556.329	1080.865	406.592	399.118	391.06	441.019	1268.711	273.195	9368.784	280.681	212.02	276.71	953.551	3247.707	15341.722	167.661	7438.841	6068.21	293.68	258.321	290.688	1855.738	608.807	286.937	9711.887	111	0.907	1345.824	356.365
21050.396	20796.101	16413.288	27643.089	21740.19	34771.018	22451.477	35371.765	1209.917	399.306	502.199	300.66	380.053	1071.338	258.276	11675.029	358.504	187.355	362.995	1035.663	1557.702	3877.265	133.78	7594.249	20804.413	301.032	284.129	285.274	1028.061	446.815	314.128	11532.111	194	0.856	1008.82	358.747
22466.672	22723.445	17637.362	31603.467	23420.878	38210.171	23145.893	34057.337	1081.358	588.204	497.024	821.477	1962.365	5984.318	431.991	10024.022	253.814	210.059	177.243	1427.548	3507.279	514.451	155.437	6364.427	3636.558	272.549	318.391	273.007	104.319	4729.414	370.872	11942.585	215	0.882	1163.044	357.891
16595.508	16790.735	13074.356	22821.875	16981.485	27135.25	16763.576	26203.801	848.077	513.323	423.576	527.277	1171.077	1977.058	305.872	10826.276	223.285	205.522	155.8	1711.173	4194.571	3981.254	146.056	5390.28	2714.783	260.949	305.361	264.223	140.959	2267.071	323.548	9242.618	219	0.813	1146.148	359.838
15123.76	15074.21	11598.48	18144.601	15270.07	22803.214	14391.183	21320.09	891.337	707.778	354.306	1368.895	4548.499	11759.73	326.415	12767.798	221.411	177.288	237.408	2290.718	11588.64	608.102	157.299	3243.916	4905.373	299.632	358.584	277.88	1614.486	14131.885	360.056	5869.563	120	0.998	1219.867	357.35
18220.312	18215.699	14166.867	23298.296	17978.83	26049.084	18707.45	29960.01	855.618	419.79	397.068	486.201	916.673	1584.632	295.537	8862.304	197.825	170.75	148.687	1244.374	3494.246	2831.939	155.494	6693.307	2624.149	280.293	272.343	302.434	178.322	3510.901	320.38	10181.969	169	0.893	1320.281	359.713
19480.047	19425.446	15185.885	25508.539	20168.264	32788.323	20629.684	32985.436	1226.957	415.901	490.028	330.708	400.958	1026.907	270.603	9943.08	350.232	191.448	359.956	990.882	1984.355	3139.3	127.323	7753.4	18312.596	294.089	277.901	279.251	551.426	508.348	319.568	12246.733	225	0.796	986.176	359.304
15915.021	15697.084	12578.747	22859.968	15349.922	25313.21	13045.6	19200.46	1172.795	941.76	363.137	927.798	5261.727	15843.237	339.859	12009.64	213.805	175.704	167.331	2011.252	12873.269	695.265	161.525	3362.894	6135.976	265.845	346.591	282.724	142.127	13713.811	346.027	6051.696	122	0.945	1208.992	357.828
11492.098	11363.683	9155.394	13969.489	11920.899	17415.055	10938.284	16481.086	961.164	340.663	322.182	743.988	744.785	2991.073	228.244	8962.906	194.632	165.33	181.765	1947.337	1121.421	16849.988	155.553	3216.676	3704.531	272.943	374.405	291.192	17950.884	3950.654	305.552	7342.186	170	0.837	1246.971	358.329
16865.318	16836.653	13349.203	22245.211	17318.973	27063.945	16365.619	25038.386	1009.859	495.398	415.994	1074.044	3372.088	7889.405	405.117	9784.446	242.742	181.155	164.849	1760.429	8558.927	541.949	152.836	4703.179	3991.524	296.998	384.977	266.563	112.625	8873.288	383.371	8724.581	129	0.954	1187.655	359.26
16296.77	15847.02	12778.978	20443.49	14905.194	23326.716	12069.432	18383.728	936.703	1156.23	291.288	789.332	3199.829	7263.124	208.414	13310.169	223.215	182.066	206.905	1711.76	8923.664	708.191	127.818	2360.384	6093.061	291.645	318.439	314.017	167.053	11899.386	272.202	4229.63	122	0.956	1266.221	358.721
17273.775	17195.492	13373.805	22405.619	17038.071	26406.433	16802.949	26864.863	874.845	487.761	382.657	855.011	2933.396	3963.003	348.887	8720.74	193.748	167.142	150.1	1815.066	6323.411	1550.623	149.458	5173.936	3425.701	288.502	277.766	311.217	89.568	7834.664	348.666	8564.415	210	0.809	1309.6	361.848
13738.519	13639.056	11324.081	16545.519	14096.783	21037.668	12556.465	20750.473	1005.277	506.996	382.849	1488.361	5838.671	7890.794	350.658	10665.213	208.788	178.12	246.269	2350.395	14385.502	615.843	149.847	3813.197	3567.446	276.797	350.655	268.056	753.062	12174.833	324.426	7029.512	111	0.964	1197.437	360.32
15024.283	14940.238	11341.346	19448.266	14612.387	22344.681	13384.287	19979.944	852.725	971.861	339.145	1092.443	5899.07	7850.257	303.648	11068.704	192.084	172.488	168.641	2113.478	11434.96	861.589	140.318	3561.889	3839.124	262.771	285.569	318.846	77.725	14460.182	336.418	6187.841	189	0.861	1291.643	362.32
21215.239	21096.958	15981.828	28194.385	20744.622	32898.83	20996.15	33579.015	1022.827	401.343	404.515	381.797	637.514	1582.957	265.239	9185.865	271.666	193.377	247.302	1041.161	3375.492	18637.564	165.358	7129.837	7010.752	293.237	280.229	303.906	3115.742	1137.586	350.718	10341.439	243	0.827	1333.377	365.035
15408.12	16326.635	11119.656	21037.47	14426.363	26270.802	13488.28	22999.796	1001.509	310.487	364.046	304.308	307.21	680.308	225.622	11517.763	248.378	177.434	297.975	774.35	939.082	39001.377	142.408	5353.961	11229.942	318.482	287.142	256.628	4569.966	309.466	315.19	11298.976	154	0.961	725.578	361.5
18038.151	17871.438	14308.94	22778.838	18296.167	28110.189	16891.472	24509.214	1015.537	1305.805	355.421	1035.438	4711.003	16283.547	328.258	12473.503	237.949	172.352	172.313	2175.932	11874.034	702.485	163.433	3120.613	5617.921	302.565	362.068	287.589	139.199	14173.192	374.192	5976.074	132	0.965	1213.773	362.235
16705.71	16738.254	12414.782	22622.876	16607.948	29027.236	16683.193	26699.009	1111.202	262.663	374.175	275.2	294.629	813.184	275.431	11834.912	426.984	198.311	455.644	930.658	1434.224	10604.109	128.269	5819.868	24434.759	310.218	309.704	289.521	1292.801	327.985	374.018	10244.575	154	0.903	912.812	363.513
19766.982	19907.304	14541.731	26310.933	19843.49	30549.448	19316.298	27517.495	1008.081	586.847	464.573	772.44	1736.12	4401.3	407.663	10265.026	258.423	208.452	206.37	1676.637	4113.835	943.151	148.185	5861.221	5402.316	270.851	312.238	276.841	110.532	3009.413	329.298	10580.396	159	0.891	1156.179	364.588
16387.402	16050.083	12500.191	22230.956	15392.549	24476.72	12695.964	17868.835	1004.019	943.069	289.292	835.893	2899.265	8879.903	207.874	12698.146	192.673	186.77	257.232	1630.334	7919.446	549.698	128.68	2266.975	6694.763	270.24	301.638	319.586	702.637	9172.491	291.04	4146.279	118	0.925	1258.644	363.322
17147.209	17513.096	12214.697	23408.91	16095.451	28384.331	15510.526	27104.955	1075.1	237.522	301.105	262.382	328.278	611.614	225.456	12115.078	199.527	174.115	283.087	1001.036	1597.859	5543.001	135.314	6640.227	9717.797	278.339	319.153	297.271	9163.912	366.393	279.777	9627.472	159	0.866	833.45	367.173
18815.878	18960.356	14431.322	25590.096	20232.813	31532.613	21224.132	30668.265	1252.118	434.295	506.893	339.101	398.003	1040.38	281.916	9779.974	370.582	198.483	396.92	855.781	1466.336	4066.861	129.998	7784.233	21648.655	284.594	272.816	272.797	553.762	438.678	302.188	13123.019	161	0.859	976.177	365.941
22383.444	22291.633	17180.613	29273.708	23278.677	34853.604	24037.141	35046.719	1254.789	432.908	498.711	313.984	387.619	1114.024	266.275	11191.7	339.219	195.252	334.597	1034.823	1548.464	15767.308	125.046	7954.851	20218.794	298.172	405.083	293.29	1686.586	475.995	282.629	12472.888	171	0.903	1000.833	366.325
18981.911	18905.988	13895.926	24040.566	18770.412	28115.6	20041.786	31918.995	915.947	398.399	398.022	431.632	846.028	1502.276	259.65	9406.399	216.729	172.776	158.35	1205.613	4572.496	3348.957	158.182	7128.091	3935.954	275.697	268.889	316.065	385.013	2011.764	311.482	10365.169	175	0.882	1321.066	369.38
17662.294	17899.923	13967.658	22505.582	18826.314	28820.951	18954.972	28243.083	1322.257	635.082	452.463	1187.548	3647.338	9090.878	503.472	9399.411	217.313	184.21	175.374	1877.694	5955.259	586.572	150.128	5541.241	2489.535	282.744	331.412	266.726	104.525	8913.056	360.845	10754.522	166	0.865	1168.759	368.825
16814.22	17111.156	13140.495	23270.739	17941.672	29354.948	18435.214	28858.618	1063.09	534.791	448.648	364.988	540.255	1776.809	317.557	9282.123	239.334	177.634	177.201	888.466	2006.315	3657.386	159.644	8049.505	6998.974	321.63	294.542	272.013	1029.657	824.473	323.913	13185.812	189	0.842	1089.415	368.627
20024.788	19845.659	16425.892	26224.121	20964.617	33413.017	20661.919	32361.772	995.29	506.558	434.457	334.659	511.888	1728.305	308.003	10107.935	265.538	200.594	224.753	1489.05	3314.299	29975.164	157.985	6108.025	8462.703	311.02	333.596	276.578	3984.657	1003.717	353.811	11174.697	255	0.804	1104.32	371.092
11227.745	10859.236	9204.5	12665.104	11057.065	17698.636	10414.687	18684.204	747.434	400.433	375.209	279.155	439.921	1425.749	256.818	17446.51	222.468	171.558	191.209	1818.297	11061.837	9894.447	143.456	4421.108	6235.413	283.179	300.294	280.119	505.839	603.651	290.291	7636.402	137	0.888	1114.712	367.807
12848.07	12681.342	10016.097	16077.931	12652.266	19756.283	11716.387	17232.806	806.128	401.335	360.332	401.604	742.974	1714.057	256.711	14298.981	230.115	199.27	214.841	2400.265	4286.391	17186.605	138.062	3586.164	6226.43	262.387	316.669	287.815	2507.056	2078.217	323.666	6968.998	251	0.728	1131.229	373.333
15109.247	14939.847	11835.376	19184.861	15202.981	22759.358	13797.45	20599.014	911.913	599.671	356.575	1171.197	5043.631	10183.07	324.933	11878.995	221.453	169.527	173.845	2264.747	12712.48	640.307	157.327	3331.4	4678.279	300.52	359.482	289.783	119.575	12056.73	321.435	6174.631	178	0.864	1213.174	369.573
16139.406	15957.922	12330.057	19960.742	16067.049	24476.179	15825.07	24197.771	971.761	596.107	353.833	698.31	3003.768	5881.152	262.895	10040.74	201.735	157.73	173.948	2112.273	11161.363	1528.593	149.166	4217.337	4704.787	274.259	268.5	314.495	124.921	8708.638	301.485	7041.082	194	0.845	1308.01	374.438
17326.556	17280.523	13378.85	21080.493	17508.324	26984.227	18136.836	30098.852	916.117	346.219	333.566	344.512	436.853	1251.586	243.016	10313.439	285.479	189.781	309.682	893.523	2038.344	20003.974	163.128	6225.259	7121.253	273.944	281.57	287.784	3884.797	712.804	323.045	8838.834	139	0.891	1340.327	372.586
17071.029	17124.049	12309.058	21395.409	16364.403	25760.67	16706.836	28534.516	1063.54	424.635	381.861	384.942	411.423	1292.03	271.538	8620.542	279.697	198.147	257.383	897.45	2509.506	22881.831	160.574	7727.513	6145.673	270.522	258.337	287.522	1650.925	683.323	262.38	9403.041	112	0.973	1356.714	370.509
16803.352	16915.509	12995.312	22760.579	17748.33	27376.847	17559.323	25430.797	1468.705	786.795	450.865	1172.76	3597.212	10195.351	514.223	9259.607	229.465	196.564	183.174	1824.496	5044.592	704.941	148.789	5442.468	3321.303	279.967	347.411	263.123	111.463	9384.539	350.397	10598.516	141	0.938	1162.706	375.004
15312.201	15061.718	12002.68	21112.665	15345.486	23502.25	13173.841	19779.792	1072.618	1508	364.261	934.44	3634.899	16899.496	329.108	11748.463	231.183	180.323	260.68	2014.455	7867.316	628.212	158.007	3489.898	5647.949	262.047	325.23	301.013	247.703	9177.905	333.336	6581.149	105	0.971	1223.167	374.157
18068.834	17767.064	15279.788	21898.677	17861.339	27327.855	15838.483	25662.126	933.373	923.856	347.614	928.946	3530.457	13921.839	292.68	10643.545	217.521	161.57	177.307	2055.212	11759.287	862.621	144.408	3671.923	5576.884	287.792	277.832	328.49	76.175	11656.153	349.234	6401.676	135	0.949	1296.604	374.959
16232.145	15940.984	13144.681	22100.253	16348.576	25794.361	14241.233	21790.018	988.166	904.323	332.888	762.343	2806.059	16486.632	269.607	11449.291	207.918	180.03	195.275	1563.092	6896.655	615.711	172.583	3197.387	4071.212	306.951	312.875	300.699	1976.676	7912.396	340.522	6119.712	136	0.994	1230.485	375.456
15805.146	15561.565	12412.395	21285.839	15471.809	24287.234	13580.641	20210.401	964.375	405.626	335.241	906.699	4752.543	7863.404	259.045	11959.141	191.986	168.436	176.311	2062.081	10577.956	635.422	132.708	3074.169	4678.671	285.956	284.344	334.978	87.433	13873.047	283.364	5623.91	107	0.958	1283.425	374.93
16911.529	16676.182	13707.371	21086.896	17456.741	26682.609	16231.394	24400.899	1001.208	1082.946	347.849	1047.801	3928.1	20326.042	358.982	11241.988	210.534	178.333	235.622	2210.949	9382.344	633.915	147.531	3355.7	4929.328	292.14	323.896	291.183	276.15	10391.037	308.148	6657.689	149	0.92	1214.507	378.124
11987.124	11782.91	9171.25	13893.545	12006.529	17197.467	10963.322	18576.345	1147.838	566.523	371.471	1497.851	6873.59	8218.336	367.706	10447.438	195.548	175.167	167.283	2527.139	10342.239	557.882	143.616	4277.925	2902.109	274.831	375.814	266.652	100.543	11117.434	317.278	7645.091	113	0.981	1189.942	378.465
12718.022	12701.899	10346.297	16109.987	13004.917	20718.976	12551.145	20732.001	931.17	462.099	400.606	640.662	1568.951	2655.303	357.911	10819.456	221.398	187.686	176.273	2033.866	5399.009	4195.171	138.92	5158.405	3568.363	275.652	324.331	262.252	200.701	3117.519	368.066	9502.939	159	0.848	1149.802	381.204
16521.565	16248.484	12519.129	21929.745	16623.016	24969.155	15077.951	21081.957	973.88	756.718	358.113	901.949	3620.674	14192.592	314.031	10847.41	215.097	171.427	175.751	1869.429	11479.475	715.442	147.761	3580.037	5274.76	371.636	330.116	305.254	101.101	9959.823	312.495	6647.774	154	0.961	1205.968	379.519
16105.154	16012.064	12579.532	21034.676	16616.105	26733.733	17079.039	28571.179	1155.907	445.954	443.586	298.281	413.371	1135.013	258.201	10894.77	270.406	180.991	319.751	892.298	2197.025	5626.621	138.727	8516.439	12990.595	351.688	320.417	300.341	333.815	415.702	290.339	12048.752	139	0.877	1036.133	379.809
19342.664	18965.203	16192.436	24275.897	20197.204	30580.116	18811.352	28587.063	836.344	855.63	335.768	745.969	3111.359	12031.367	279.237	10321.132	194.263	165.736	224.401	1513.078	8269.976	529.32	152.086	3396.723	4039.952	295.625	303.656	300.264	2488.27	11010.642	272.46	6721.298	307	0.799	1231.959	385.972
15042.806	14793.571	12642.61	19007.602	16198.683	25971.651	16336.619	26512.13	939.08	441.031	413.76	289.182	524.294	2040.805	274.145	10428.192	255.361	203.947	220.107	1476.779	2457.892	26059.609	150.959	5161.558	6423.887	292.824	346.753	262.774	3539.913	1188.885	311.342	10143.876	116	0.965	1110.009	381.733
18001.277	17719.914	14276.217	22506.114	18194.216	27852.42	16808.347	23631.323	781.319	970.296	326.323	894.729	3195.314	13949.436	260.713	12141.811	199.1	157.693	238.441	1933.967	9283.681	677.871	130.164	3081.956	5222.369	266.747	288.428	337.394	451.583	13946.676	291.519	5579.353	232	0.828	1273.129	383.198
14986.382	14825.882	11233.691	18292.672	14623.906	22906.464	15280.152	26206.986	943.875	333.047	357.784	332.641	356.003	1092.31	230.596	9372.762	279.662	193.658	242.705	672.377	1822.585	14662.192	159.976	6905.444	10704.083	260.312	247.99	279.039	1027.689	470.67	296.567	8549.402	147	0.928	1344.357	383.561
16280.242	16178.612	12125.363	20711.101	16468.59	26168.744	17023.08	28373.261	1240.431	389.636	426.579	313.188	361.667	1108.725	260.084	11354.77	317.744	205.935	369.584	984.122	1636.463	3443.385	144.421	8726.784	15802.749	285.296	289.247	293.324	712.593	488.021	348.298	11300.896	132	0.903	988.258	383.636
17433.436	17366.212	14006.396	22428.907	18548.123	27981.232	18221.804	27002.147	1175.825	556.621	425.716	1063.22	3740.187	7908.563	425.162	9349.73	198.006	179.243	176.255	1838.539	6425.183	731.235	147.426	5142.265	3182.992	282.682	336.306	277.492	118.543	8698.543	381.13	10027.602	181	0.943	1162.55	386.644
22088.24	21786.316	17711.609	28827.774	22477.711	37139.35	21869.762	31258.673	920.139	464.058	364.159	574.478	2571.538	5420.781	246.714	10031.019	208.352	153.703	196.559	1748.222	9517.744	12077.109	136.284	3889.863	5294.764	256.909	266.886	312.225	1464.865	10233.568	273.08	7475.004	146	0.848	1298.568	385.041
20427.458	21074.938	15607.714	26711.904	19855.427	31496.814	19286.082	32252.841	880.698	288.228	335.236	278.624	325.506	517.293	250.774	11878.018	172.81	138.615	281.945	749.867	929.01	16358.433	130.579	6898.315	7863.635	288.466	352.917	279.335	3859.229	419.417	285.37	11101.109	175	0.934	767.706	386.18
17785.081	17722.77	13577.828	23588.803	18267.722	30334.013	18734.292	31204.488	1189.101	379.465	435.467	298.272	368.373	1095.411	266.574	11271.864	311.754	197.728	365.008	988.755	2364.767	3061.04	134.152	8377.703	15931.484	291.3	283.815	291.296	363.394	455.711	348.705	11351.668	108	0.938	972.519	385.463
19618.305	19457.133	15700.923	24802.309	20671.246	30287.994	20947.873	32693.434	1115.268	438.746	411.121	312.192	418.704	1227.297	260.115	10362.45	254.872	184.71	265.663	1012.799	1552.908	18485.561	145.496	7908.73	13580.253	340.184	423.768	305.128	3423.551	510.646	324.641	12114.357	159	0.9	1041.531	387.387
19157.652	19034.504	15134.468	25748.564	19875.965	30614.124	18459.943	26486.03	1116.245	988.924	381.591	1081.484	4084.212	12796.639	401.228	9821.236	222.136	171.669	178.159	2069.189	7914.371	642.757	146.154	4341.214	5457.461	279.292	341.337	293.543	90.425	9967.142	314.386	8388.819	172	0.96	1178.849	385.872
16015.338	15993.504	12824.441	19771.702	17005.941	25038.739	17421.293	27675.717	842.938	440.867	394.827	325.664	635.995	2418.026	270.92	11483.966	201.478	171.65	164.723	1179.149	3581.131	6460.554	151.82	6361.37	3069.735	299.713	308.549	283.628	333.692	916.435	326.33	10164.995	159	0.957	1123.406	387.664
14989.06	14838.529	11704.03	17879.265	15609.479	21922.357	14406.554	20857.057	887.336	1142.218	340.218	1105.249	4246.49	16899.84	399.729	10331.519	194.662	156.334	235.827	2224.537	9864.511	495.421	144.791	3855.452	3419.041	275.66	321.938	284.48	486.65	9753.591	292.233	7050.397	122	0.997	1215.869	385.648
18817.138	18272.607	14759.902	22669.984	18898.587	27250.316	16534.555	23750.938	822.793	1736.417	333.108	815.96	2959.798	15835.687	261.02	12109.412	222.67	233.071	199.19	1588.817	10430.013	584.646	142.623	3029.653	5762.941	275.056	303.315	333.254	112.817	10113.751	286.413	5409.465	149	0.955	1253.748	387.493
16066.074	15837.7	13057.721	19198.989	16717.11	27407.963	17098.203	27191.531	882.61	293.486	315.405	386.116	1383.907	1751.221	215.855	10460.326	179.481	136.565	245.134	1392.373	9963.047	21966.524	135.977	4439.834	4360.445	255.401	262.138	304.701	2849.654	3451.36	318.701	7366.16	157	0.898	1304.137	390.08
19865.305	22326.804	16792.7	27129.268	18203.193	33017.467	16921.244	28213.532	924.763	413.121	412.494	301.437	379.507	1158.118	326.553	8286.288	196.834	195.247	227.633	795.648	1632.124	46073.78	176.977	5451.487	8285.49	287.983	483.233	276.117	3831.602	457.159	290.86	7696.346	152	0.915	1459.072	388.697
15051.482	15108.651	11609.535	18772.622	16191.82	25573.986	16878.627	26578.499	952.019	464.202	425.574	314.659	407.831	1737.021	281.774	9349.395	241.112	185.322	204.905	1000.862	1388.046	26126.372	160.51	7059.4	5932.614	299.89	402.409	269.117	2202.776	547.977	324.558	11352.206	118	0.914	1111.915	389.941
14422.476	14242.855	11630.843	17525.163	15207.202	22025.662	14437.89	23666.406	1005.905	868.867	355.635	1070.543	4119.562	10434.239	374.351	9652.984	182.707	153.322	168.242	2066.766	8796.266	537.877	145.666	4545.924	3510.399	279.46	325.939	286.061	95.486	10791.172	284.851	8521.574	163	0.9	1185.66	391.322
20921.639	20617.935	16618.725	27588.327	21439.174	37871.341	21682.89	30368.065	866.65	439.587	356.173	749.487	2838.255	5452.187	311.212	9473.242	198.118	160.21	168.433	1939.045	8042.256	902.235	146.34	4203.561	4410.29	250.565	283.061	313.666	96.736	9479.579	297.38	7988.965	147	0.853	1286.697	391.67
17408.557	17107.341	13277.041	20852.482	17756.399	28051.645	18392.057	30839.725	1214.259	380.13	441.224	306.721	344.667	1101.572	262.16	11814.654	295.27	195.231	349.625	916.593	2250.714	3279.273	138.48	8209.269	13759.375	277.003	278.153	280.142	516.715	475.114	352.401	11316.763	158	0.831	976.449	392.842
17431.636	17146.08	14361.686	23166.895	18600.598	27400.243	18382.555	29024.286	942.639	461.148	390.957	536.356	943.213	3408.434	323.789	9074.992	227.866	195.82	162.435	2057.575	3157.132	4155.888	155.499	5302.05	4615.778	296.419	321.151	264.815	297.428	2469.494	324.968	10258.919	155	0.933	1148.094	391.494
17481.573	17068.95	12914.784	24274.942	17662.695	25058.353	15254.496	20208.781	838.398	1051.56	314.456	659.894	2634.565	16780.982	260.533	11850.955	194.575	169.502	199.992	1680.448	10314.392	572.392	137.152	3312.007	5143.032	270.155	304.575	305.326	120.129	8092.791	301.559	5835.414	103	0.996	1246.413	389.869
17237.825	17132.108	11475.878	21811.759	15911.347	25137.196	16691.002	28038.137	1066.769	399.781	350.228	412.835	467.755	1170.76	282.495	8912.625	323.224	228.496	227.087	809.764	4257.293	20849.655	156.035	7607.898	7918.337	290.772	260.212	270.076	922.72	596.871	298.193	8338.321	115	0.928	1387.648	389.335
19051.217	18681.42	14320.724	23577.671	18544.394	27927.621	19941.184	29586.449	1019.162	319.244	346.472	333.221	346.803	1229.175	240.176	9812.08	312.972	212.461	304.788	872.747	1716.444	25052.154	152.397	6534.888	11207.666	260.422	271.675	279.538	2627.458	523.958	261.191	8309.808	212	0.787	1350.094	394.84
19603.895	19226.149	11585.555	25031.362	17983.62	28830.304	18142.424	30633.303	1024.763	384.965	249.457	398.534	400.31	1235.082	247.956	7676.455	323.291	225.17	169.523	1031.437	2460.666	15179.637	155.8	6950.945	7628.023	283.825	232.313	286.59	3305.776	565.504	281.347	7577.388	176	0.794	1402.886	395.909
17985.129	17715.723	13690.391	22408.913	18556.666	28963.699	19513.043	30932.121	1189.758	381.502	411.105	266.132	359.281	1145.026	266.878	10345.203	296.521	198.577	328.682	892.444	2202.202	3153.19	139.44	7801	17476.948	307.742	307.853	290.628	605.799	452.115	289.695	11385.747	119	0.961	1014.836	393.248
17521.923	17666.811	12904.197	25180.85	18219.201	28016.729	18525.643	26150.827	973.863	476.298	426.143	444.207	1169.25	2090.54	287.907	9798.367	213.135	188.43	139.743	1932.301	4778.336	2419.473	157.364	6412.888	2384.593	301.235	316.896	271.075	259.086	2370.836	298.075	11149.308	126	0.988	1139.357	393.04
12555.175	12315.453	10115.639	15874.06	12919.159	19427.167	12044.064	18346.193	987.909	660.355	322.587	895.377	4360.041	10828.367	259.907	10340.885	176.508	149.125	178.71	1735.795	11133.547	719.427	149.558	3694.906	2945.105	262.338	296.218	330.65	190.245	16965.23	306.266	6448.088	177	0.843	1262.336	394.879
14769.337	14533.072	11138.672	18139.602	14617.095	22337.317	15536.17	24705.752	993.212	352.253	369.264	332.767	400.553	1385.791	236.36	10025.613	259.28	189.039	301.119	881.203	2355.884	29316.566	152.437	7221.96	6976.578	273.919	323.103	288.344	1950.563	502.322	277.281	9287.7	124	0.907	1335.306	394.468
20513.828	20334.008	16928.677	26901.008	22095.393	32521.769	21823.707	33961.412	934.108	607.632	397.642	632.176	2008.603	11565.401	360.33	9134.83	191.971	173.019	161.205	1758.671	5043.822	684.307	147.166	5285.813	3869.763	280.193	312.634	289.043	114.457	6293.721	325.567	10114.07	107	0.971	1160.706	395.192
15858.408	15646.299	13172.05	20184.965	17076.78	24785.4	16194.136	25030.077	1012.443	547.173	342.607	864.573	3120.507	9020.915	363.07	10010.83	172.344	160.419	158.663	2246.17	6835.416	877.15	142.753	4148.935	3298.255	274.993	309.98	285.822	122.863	8012.184	338.933	8155.906	163	0.932	1169.224	395.837
18269.965	18041.462	15037.857	24031.321	19603.115	29359.272	18857.294	28117.202	859.999	397.984	361.056	841.794	3206.369	9831.768	362.575	9052.273	179.589	156.937	158.49	1792.74	7661.025	495.539	136.483	4363.647	3930.856	327.334	336.773	285.727	78.772	8517.806	300.53	8420.894	182	0.896	1197.445	397.918
23872.371	23484.905	19320.693	33052.142	25498.428	37554.11	24288.774	33648.433	927.334	1704.926	362.475	853.744	2670.156	20260.064	394.197	8988.371	210.099	160.865	158.008	1498.213	4223.863	598.212	148.713	4527.421	5032.164	284.266	310.677	302.587	102.826	8977.132	333.727	9021.68	129	0.932	1222.337	395.516
17235.631	16960.313	13067.494	22448.629	17695.871	27686.433	18238.886	29623.636	1126.994	402.478	397.54	274.912	387.818	1110.143	252.789	10637.2	244.355	180.676	322.81	1127.122	2547.138	3559.604	145.887	8415.831	13617.768	330.979	282.183	301.717	846.612	501.673	299.838	11088.588	117	0.973	1031.124	397.944
15751.959	15447.409	12495.954	21344.067	16074.806	26037.333	16191.967	26275.365	922.97	302.63	347.973	315.525	374.857	1447.217	230.601	10264.552	250.561	166.542	275.749	1160.841	3818.206	22872.162	153.372	6731.992	9707.724	269.659	255.534	302.57	1581.669	569.874	240.798	8963.439	99	0.99	1326.167	396.985
21391.592	20878.355	17072.674	27094.882	21261.248	32219.87	21115.183	34141.429	977.544	342.018	336.003	341.809	336.296	1137.287	247.343	9040.835	325.685	223.334	314.633	1210.136	4236.745	21244.314	152.65	5707.901	10672.992	266.189	263.577	276.979	3311.67	408.786	280.942	7325.662	176	0.908	1378.256	399.188
16602.508	16664.205	12562.704	22350.889	16848.307	28152.257	16862.912	28217.991	978.095	271.903	363.9	329.246	313.524	751.066	271.908	10206.517	273.25	171.102	312.526	672.882	1113.225	16821.604	163.5	7983.143	14719.779	319.822	279.824	305.383	2878.223	391.376	355.357	12820.52	182	0.829	887.676	399.61
24155.308	24056.161	19606.702	30491.999	26361.255	33835.53	27460.595	37720.246	936.377	596.362	423.572	483.832	1111.245	5736.637	325.628	9185.703	194.809	175.548	165.167	1256.505	2473.464	5949.292	154.848	6810.103	4036.738	302.742	303.829	282.026	801.738	3182.633	304.588	12068.775	326	0.788	1154.344	401.957
16327.583	16034.427	13194.021	22704.296	17154.669	25623.263	16315.836	25145.176	885.065	500.899	376.604	980.674	3053.896	12372.503	418.826	9258.706	153.192	152.841	153.995	1846.937	6305.145	514.077	148.247	4814.775	2531.501	260.456	313.059	287.573	83.648	9501.998	294.431	8857.454	102	0.987	1206.814	398.392
13109.713	12923.39	10504.35	16986.05	13780.322	19976.778	12900.638	20300.507	892.309	425.399	338.607	621.603	3094.007	7113.121	238.646	10097.234	160.844	158.355	173.152	2794.158	10839.454	646.566	153.815	4295.516	2207.533	267.093	278.34	295.524	96.575	12411.331	344.942	7756.874	100	0.967	1246.87	398.33
21242.035	20901.433	17397.658	27151.019	22986.516	32208.922	22981.325	33858.306	798.567	518.127	337.698	637.664	2116.134	7378.183	303.755	8514.892	184.62	164.378	154.292	1593.386	6344.074	1677.236	150.619	5023.203	4205.21	265.524	294.338	296.674	131.9	7538.393	336.216	9335.264	312	0.817	1231.446	404.853
21077.125	20811.272	15733.9	28675.2	21917.306	38384.103	25705.803	31064.449	964.224	383.729	374.308	611.666	2218.478	2970.541	474.633	9020.593	192.494	147.582	169.791	1523.065	5831.435	1240.669	198.844	5525.213	4158.207	244.613	288.644	320.997	92.882	5273.43	347.163	10304.01	156	0.883	1279.532	400.897
22375.853	22006.823	17654.153	29111.25	24059.597	33444.525	23983.054	33818.496	953.582	635.126	359.998	574.548	1597.538	7888.652	329.248	8902.323	190.802	167.137	158.652	1306.831	4620.924	4706.682	148.556	5625.513	5278.533	265.704	324.926	288.336	584.061	5629.227	318.798	9881.776	344	0.726	1218.16	407.355
21785.846	21502.235	17742.894	29820.901	23749.153	34628.932	23606.249	34680.226	901.225	1021.424	366.246	607.409	1721.019	5927.41	335.182	8218.394	176.462	151.836	138.203	1093.64	3749.606	680.499	150.426	5596.487	4300.48	304.601	320.136	293.279	88.658	5864.995	324.283	10714.896	189	0.909	1189.516	405.336
22339.328	21711.122	16512.77	28806.049	22306.787	32555.673	22779.959	33978.107	1001.411	374.765	363.371	352.259	359.913	1181.632	253.503	8305.386	319.598	214.418	269.129	961.87	3661.89	24735.643	159.568	6328.273	12727.836	261.514	356.275	283.134	2920.857	421.317	273.147	8121.968	156	0.883	1370.263	405.494
17667.431	17341.967	13519.726	22283.346	18199.107	28259.873	18872.887	30571.282	1075.55	394.048	420.17	258.766	379.21	1164.412	258.963	10254.044	245.992	179.235	316.118	705.791	1323.52	3084.927	163.176	8776.76	13135.729	299.589	300.91	282.502	201.034	515.443	471.446	11724.175	101	0.977	1015.173	403.837
22627.633	22157.441	18395.355	29255.632	24162.127	34394.247	24547.417	35744.751	850.822	366.506	357.437	496.978	1985.525	3826.64	245.797	8657.801	180.714	155.969	151.238	1990.129	6774.654	2063.408	161.728	5441.564	3801.177	266.55	289.518	307.1	170.021	5750.187	326.357	9793.875	308	0.78	1247.779	407.01
19866.663	19322.964	14911.996	27092.605	19997.736	30195.677	20260.596	30097.358	1031.23	350.671	350.332	327.613	338.684	1191.837	243.171	8392.503	299.82	214.797	280.308	747.831	3184.6	26377.447	154.405	6147.71	10599.827	266.145	328.454	270.148	2989.37	499.47	269.476	8358.534	146	0.856	1360.171	404.952
16169.419	17833.868	13168.553	25245.055	13752.864	22528.418	11827.288	24515.962	846.27	421.964	376.584	316.425	460.151	1802.525	333.176	8647.291	205.179	189.441	177.597	903.247	2625.441	29884.721	141.219	4934.171	4872.556	284.63	300.525	269.029	4036.032	583.282	326.899	7419.407	112	0.985	1476.5	406
20706.854	20522.635	17270.752	29006.388	22615.737	33952.587	23103.769	33120.315	848.249	509.591	341.424	508.813	1076.097	3591.179	276.227	8963.423	155.701	142.071	144.735	1263.804	2962.899	3745.177	147.688	5427.47	3841.471	279.828	300.133	283.588	206.719	4888.908	312.901	10422.334	119	1	1180.979	407.248
19093.739	18696.047	15215.523	23777.442	20689.542	28578.405	20812.854	31409.469	826.103	443.202	360.77	621.168	2061.108	6836.143	337.287	8657.154	173.793	151.133	148.523	1441.789	5610.591	912.836	147.135	5222.862	4027.846	345.513	321.905	294.584	123.965	6038.541	342.538	9269.18	150	0.936	1199.22	407.127
18616.037	18061.271	13461.52	22809.994	18017.819	27599.227	18719.988	29783.28	1063.321	336.669	343.917	333.849	354.004	1237.692	258.95	8903.857	342.247	239.581	325.292	933.004	2314.659	16354.615	160.813	6613.293	12442.984	261.113	271.613	271.851	1921.613	415.655	289.569	7388.685	148	0.826	1381.75	410.014
17346.577	16951.685	13501.763	21296.495	17933.471	27186.894	18942.961	29555.629	949.425	312.815	360.523	315.969	336.738	1270.593	217.086	8474.153	261.184	189.96	241.813	898.881	3445.48	18564.885	140.544	6755.337	10945.511	267.647	252.003	286.072	1348.193	559.778	254.23	8920.075	172	0.827	1330.686	409.628
17425.863	17187.312	13427.197	21799.384	18145.782	28708.902	18862.9	30952.623	1046.843	408.606	418.046	267.388	350.174	1145.247	277.543	10473.301	247.271	184.307	342.781	768.226	1302.712	3093.864	178.685	8468.012	13371.523	329.706	292.202	277.917	459.335	390.11	319.313	11131.986	137	0.878	1064.179	410.682
20752.606	20412.798	14483.926	25548.424	21169.759	29183.071	22053.282	30525.024	1061.027	373.703	361.083	339.741	367.689	1151.036	248.78	8636.566	300.756	218.217	254.155	634.498	1745.493	17109.087	159.613	7031.449	8379.556	268.261	277.139	264.542	1646.619	485.286	269.152	8710.022	96	1	1357.229	409.771
8887.478	10676.747	7053.236	12653.432	6968.423	12329.035	5449.681	9495.901	1255.369	429.143	322.095	397.802	625.971	1316.064	278.985	10867.856	207.211	146.095	174.263	1224.677	2988.674	482.047	128.362	1546.41	3767.871	271.479	297.482	304.376	123.512	3440.197	363.484	2800.006	103	0.996	1501.354	410.209
17829.119	17487.317	14596.823	21238.967	19280.087	27251.832	20298.771	32751.658	820.602	365.72	363.624	404.458	1582.588	2325.164	252.885	8619.806	172.479	162.308	181.161	2577.776	4282.835	11910.615	162.805	6152.646	3665.409	254.972	291.09	308.275	985.865	3890.51	339.521	10195.675	107	1	1257.724	410.481
20430.303	19986.419	16130.69	26099.862	21091.173	32017.29	21322.284	30060.674	857.666	320.018	323.174	315.466	963.876	1581.664	230.2	9428.915	207.424	173.115	231.177	1149.283	4382.782	24885.495	153.824	5941.207	7125.222	261.453	349.177	289.976	3061.341	1390.97	328.802	9233.761	216	0.867	1267.759	415.056
19766.939	19308.35	15285.725	25119.173	20492.681	32151.771	21295.707	33786.631	1135.028	347.308	425.278	270.122	331.957	1232.236	240.582	10460.377	287.111	192.654	269.832	790.057	4620.816	2393.549	136.838	7807.717	18985.733	284.634	280.19	285.47	321.545	406.722	296.711	10822.793	228	0.804	987.939	414.588
17481.078	17217.377	13608.667	21108.123	18256.725	23790.344	18879.249	29704.931	999.17	456.199	418.676	366.961	559.285	1787.775	301.518	9787.745	219.613	182.055	182.215	1176.759	3355.901	8317.934	151.072	8425.363	5118.752	317.752	290.696	269.033	1279.6	1135.078	294.066	11499.86	115	0.969	1153.291	413.196
18140.579	17963.104	14893.996	24672.514	19752.894	27676.56	20157.886	30302.598	865.908	388.844	355.335	401.437	1175.517	2053.892	279.64	9564.467	159.064	151.54	153.888	1582.555	6359.368	3923.655	143.522	6347.309	3580.077	296.772	298.425	282.968	565.544	3076.728	282.047	11023.945	149	0.965	1164.601	413.809
18939.517	18609.627	14364.102	25866.832	19644.098	30474.264	20202.682	31093.2	1070.311	379.616	377.696	243.931	393.674	1219.427	257.261	10271.734	261.62	190.461	277.967	815.233	2235.098	3241.421	168.324	7908.018	16338.498	313.133	286.628	293.178	891.679	459.879	370.074	10930.316	148	0.924	1036.182	415.757
22901.822	22637.791	18251.807	28974.929	25280.435	33130.743	26307.574	35874.624	861.531	397.184	339.768	349.98	816.702	1754.269	253.455	9214.281	185.516	153.672	190.683	1196.736	4131.133	16438.83	141.337	6039.138	7517.765	300.159	303.439	286.274	1563.5	2069.083	311.671	10849.419	316	0.806	1175.725	416.69
14258.766	14240.817	10675.46	18620.714	14881.491	24899.86	15718.986	24880.986	934.588	243.271	341.589	277.442	253.585	777.715	251.704	10468.422	325.113	176.14	306.64	507.697	1063.359	4889.854	154.545	6579.61	17864.894	300.668	271.683	297.617	326.192	307.728	348.782	11380.509	113	0.981	910.447	415.624
19001.921	18714.644	14648.176	25787.91	20555.824	28912.418	20704.554	28086.748	846.444	333.3	319.508	335.844	868.682	1695.246	205.446	10063.899	213.212	169.966	217.23	1083.216	7121.01	20591.652	141.716	5781.841	10669.226	270.891	374.064	291.552	2544.047	1804.472	346.055	9052.419	100	0.967	1212.84	415.19
20497.341	20076.228	15537.409	26820.172	21318.16	33266.318	22119.915	33743.978	1135.479	355.517	416.663	262.587	337.617	1222.621	250.797	10245.849	292.32	199.124	250.481	774.232	2681.597	1857.706	147.803	8114.477	20922.445	270.583	271.474	281.606	248.358	334.963	350.556	11302.704	144	0.889	977.694	419.09
17327.328	16950.718	13767.866	23160.287	18282.628	26313.089	18052.27	27769.327	896.489	368.169	346.89	306.732	883.324	1684.341	210.413	9109.659	210.332	165.454	215.619	1316.334	3702.791	19594.932	144.31	6623.247	8525.262	285.779	338.691	290.293	2254.351	2035.82	348.085	10122.166	135	0.923	1202.167	418.73
17672.301	17393.938	13271.673	22101.462	18348.042	27489.616	19209.257	29662.837	1079.715	386.548	405.247	245.556	396.46	1229.308	265.883	11198.779	231.319	178.652	253.674	836.531	1833.298	2196.502	165.464	8214.136	12462.081	282.29	283.034	286.749	432.762	468.847	385.785	11342.171	100	0.967	1019.32	417.3
19511.629	19154.377	15063.32	24758.821	20308.977	31328.718	21095.76	32994.057	1039.775	393.175	376.238	239.446	363.279	1214.309	255.11	10980.678	268.39	183.198	324.57	708.533	2481.529	8589.868	174.608	7838.979	15709.927	306.688	289.722	293.452	844.71	393.101	326.843	10687.833	172	0.875	1044.267	420.052
15855.306	15703.423	12237.015	21287.775	16986.845	24118.926	17626.85	28050.42	901.367	380.053	351.356	339.357	799.839	1589.494	242.263	9022.711	195.732	163.442	174.183	991.063	2668.578	12116.377	148.998	7202.243	6557.301	287.898	319.778	289.948	1251.378	2344.445	393.848	10631.943	137	0.902	1193.726	419.755
16611.314	16228.676	12599.898	20400.157	17101.276	26567.698	18279.31	28022.487	999.993	314.966	363.622	311.179	336.364	1459.571	233.268	9316.506	285.106	198.347	278.395	955.043	4696.869	20371.055	138.087	7167.132	11504.668	274.55	273.212	281.052	911.115	746.449	271.265	8673.42	111	0.923	1330.068	418.716
18075.998	17660.159	13608.29	23707.62	18158.381	30188.428	18725.063	30358.94	1127.762	343.109	428.418	271.206	374.701	1105.534	252.665	9954.315	283.488	193.777	299.753	715.753	2763.437	2613.307	136.2	8595.68	16923.543	275.363	273.116	288.634	312.725	352.505	322.866	11755.673	136	0.905	959.213	421.11
16311.118	15940.847	12703.121	19669.122	16955.568	25823.907	17764.661	27943.905	982.581	322.124	354.42	314.899	338.745	1410.509	233.897	9044.505	242.964	186.364	274.79	826.283	2646.955	27573.313	149.359	6986.384	7374.554	252.49	303.048	292.482	2726.901	888.733	229.192	8993.735	102	0.987	1314.637	423.049
18653.936	17984.489	13656.768	22925.508	18638.54	28061.201	19680.69	31723.99	1059.416	370.985	371.97	335.537	358.06	1310.988	258.105	8556.28	272.046	212.461	276.762	1017.84	3157.327	9864.068	157.436	7746.53	11673.32	273.332	286.782	277.731	606.24	873.598	278.336	8331.278	127	0.893	1361.957	423.303
18891.718	17974.771	14536.517	23933.869	18346.465	28289.844	18465.737	29771.317	1046.977	298.583	330.935	328.729	331.379	1339.631	232.938	8479.978	366.82	250.731	289.817	925.788	4282.115	21000.454	168.376	5505.429	15012.638	270.977	271.454	284.207	1443	519.256	321.751	6286.914	148	0.924	1387.743	424.128
12996.751	14116.27	10066.811	18087.274	11918.321	19202.372	11685.518	22326.168	758.717	433.429	365.12	387.565	497.617	3700.73	377.076	7016.84	180.973	150.172	168.084	835.215	3313.396	1651.301	175.66	5070.513	4502.088	288.193	298.145	253.626	446.991	2019.09	305.756	7631.784	102	0.987	1465.725	423.804
19803.8	19247.65	15803.608	24792.991	20594.403	29620.331	21191.105	32263.904	1025.255	370.34	361.822	259.584	373.683	1264.364	265.721	10537.443	221.697	182.115	315.205	818.555	3173.162	15409.085	159.583	7921.511	11046.557	284.218	293.562	272.072	2716.881	481.014	316.185	11671.057	166	0.895	1010.548	425.958
16912.883	16513.029	13484.637	20514.983	17778.051	25509.087	17987.172	28797.737	955.967	330.784	333.764	304.878	374.585	1369.676	229.654	9485.765	235.916	193.165	257.6	882.632	2437.66	25283.829	170.356	7371.766	7363.947	258.742	294.054	279.94	1209.598	761.642	326.311	9659.898	158	0.823	1255.076	427.373
16227.056	15817.807	11899.23	20092.027	16368.916	25597.087	17437.292	29120.404	1059.507	358.204	379.396	266.11	364.605	1195.696	264.11	10730.894	222.606	177.804	206.963	780.679	3636.027	3985.273	149.145	8816.467	11301.464	261.242	265.66	288.28	208.747	371.259	373.994	11235.668	109	0.946	981.518	426.959
21386.274	20816.844	17211.302	26660.661	22611.094	32420.034	23042.783	35167.164	1052.086	390.663	373.443	246.37	358.264	1317.355	253.964	10010.969	218.039	174.321	308.103	966.206	1762.655	16274.123	181.254	7659.215	13122.338	310.573	300.62	287.121	2522.213	431.627	322.532	11438.511	182	0.926	1027.165	427.203
20249.21	19530.583	15964.879	24659.269	21097.146	30169.826	22121.776	33906.555	1023.027	315.049	357.921	308.976	315.726	1197.916	240.097	8831.053	271.35	205.998	321.612	951.204	3305.829	9695.454	156.746	7029.66	11438.856	264.537	296.336	274.836	596.524	514.669	277.842	8456.571	187	0.86	1349.163	426.992
17224.598	16281.841	11634.941	23521.587	16082.899	26391.536	15628.064	27694.623	967.856	326.258	261.612	387.51	336.337	1539.658	213.714	7089.265	297.052	205.505	226.671	908.175	2943.94	5172.925	133.364	6819.572	7459.338	254.099	243.065	269.407	1623.057	548.99	283.582	6479.942	110	0.985	1412.036	427.191
20471.968	20303.865	15305.167	26876.885	20069.089	32122.081	19969.638	31838.363	946.114	253.976	335.94	247.812	249.309	804.332	227.274	11745.929	263.806	170.041	440.597	675.206	1243.307	26926.262	144.199	6753.258	16920.11	287.138	324.044	309.664	3133.367	302.663	345.834	10777.316	192	0.874	852.865	429.854
16754.594	17320.529	12063.74	22603.468	15610.875	26431.876	14724.101	26322.74	877.938	296.843	308.779	230.846	283.567	587.137	251.752	13024.933	189.668	154.047	364.295	697.457	762.829	32483.007	115.517	5982.814	8918.514	267.456	402.091	296.367	2870.982	321.088	313.242	10055.437	130	0.978	630.315	429.715
15424.04	15077.121	12680.738	19263.057	16937.016	25172.963	17322.129	28408.191	916.548	357.262	332.244	280.461	408.807	1559.785	235.448	8582.382	203.973	169.048	252.368	1067.788	2012.671	15966.646	133.082	7127.593	6440.939	298.881	290.638	299.919	1259.168	999.707	303.9	10423.799	101	0.99	1185.045	429.975
18969.818	18448.39	15415.586	24610.1	20132.785	29125.689	20367.139	30607.472	977.994	337.206	337.368	292.49	316.85	1493.553	223.551	9638.046	254.475	195.84	291.904	964.239	2044.22	31084.556	159.377	6982.699	11730.872	259.045	306.106	288.949	2339.498	857.188	320.476	10213.916	152	0.84	1238.52	430.237
15141.692	14297.609	10599.209	18083.215	14218.799	21603.483	14663.922	26153.49	1083.294	349.028	296.216	379.039	372.003	1331.755	240.432	7260.209	312.732	218.54	180.593	881.3	2667.926	5789.188	159.538	7203.184	8341.741	268.616	280.001	291.701	474.436	706.104	280.4	7005.923	120	0.941	1397.108	430.475
18531.204	18039.674	13085.869	23793.526	19621.452	27302.661	21428.749	28687.569	989.402	332.004	394.918	305.237	321.448	1165.832	238.04	11103.412	246.295	198.298	302.95	840.272	4044.248	6656.533	143.251	7101.554	7061.519	271.711	290.002	263.931	579.47	662.632	277.087	8420.18	117	0.973	1340.885	431.637
15857.806	15216.133	11641.969	19018.646	15783.564	22973.476	16623.527	27769.193	994.817	335.268	355.753	330.645	373.214	1402.474	240.815	8210.815	268.299	210.912	281.931	1062.833	5097.773	13771.719	169.179	7215.573	9944.695	264.712	292.375	274.064	1392.935	601.164	277.475	7686.705	152	0.869	1368.414	434.263
21248.475	16606.539	12978.062	19374.407	15939.008	27692.635	16495.889	25966.881	708.967	418.529	335.642	453.27	794.451	5195.202	386.059	7700.261	161.649	142.563	212.955	975.416	1755.37	3072.001	173.801	4921.83	3382.627	274.224	295.019	262.024	3388.722	2080.596	309.255	7648.379	170	0.907	1456.088	432.153
16734.439	16383.976	13158.532	20692.651	17404.064	26279.405	17839.077	29524.16	979.844	375.757	343.427	262.757	396.278	1277.619	265.224	9835.982	186.671	169.384	232.699	801.729	2136.853	20448.651	194.433	8381.519	7983.438	284.673	280.026	289.183	1236.301	476.907	331.842	11190.548	112	0.973	1047.688	431.429
15963.609	15876.947	12832.329	20717.296	17125.34	26095.122	17499.1	29542.678	997.864	416.734	393.525	284.872	353.82	1258.855	269.627	9122.884	215.397	157.629	226.067	643.69	1303.27	2312.493	205.002	9352.305	7134.614	297.909	255.295	266.135	682.951	348.833	366.103	12377.601	99	1	1084.864	431.106
15165.253	14848.481	11488.369	18734.735	15931.569	25364.628	17171.053	26079.585	959.913	305.371	340.518	300.648	320.515	1425.704	226.567	9010.674	261.224	192.637	277.269	811.774	2430.975	20533.96	140.201	7081.014	8603.904	282.675	287.317	270.173	1175.395	910.142	230.857	8980.101	98	0.98	1306.347	431.847
20554.805	19527.186	16325.893	25567.649	20010.81	29321.353	19897.797	32154.097	954.058	310.261	333.99	339.563	322.335	1329.204	227.25	8344.33	290.538	214.478	275.6	963.29	4168.873	22138.514	168.089	5701.155	8802.206	263.75	283.305	290.479	1345.854	455.848	312.605	6407.055	102	1	1387.784	431.52
19840.093	21662.497	17353.303	28348.597	20073.076	33902.09	20185.49	31821.372	764.432	600.756	361.908	607.843	1001.222	12680.829	444.387	7151.363	190.249	152.266	166.29	873.46	2102.601	2812.422	157.939	3951.993	3331.261	299.008	316.241	262.372	1471.372	6880.508	293.717	7446.454	226	0.793	1473.027	435.376
20666.339	20173.675	16852.307	25106.942	22444.731	29679.999	22822.843	34029.306	913.722	317.402	318.769	276.977	304.183	1384.717	211.631	8782.373	237.309	183.604	278.469	837.227	2546.717	29660.346	165.012	6673.637	8500.872	264.96	307.654	295.084	2651.282	671.866	304.599	9698.716	188	0.884	1245	437.404
23003.708	16386.422	12846.83	26677.177	15850.455	27936.455	17739.951	27634.803	888.427	296.288	331.656	501.993	275.317	1539.906	283.167	7324.295	263.919	144.144	295.538	628.319	2119.673	7241.258	156.609	5422.317	4060.4	233.082	278.154	234.905	1318.548	670.722	260.202	6600.208	100	1	1438	434.78
20502.965	22224.726	18338.652	29692.133	21383.74	34495.003	22149.409	35151.607	791.767	760.731	350.598	566.889	1090.699	15546.113	476.119	6762.312	179.183	142.514	168.77	734.036	1946.018	820.77	159.134	4438.556	3415.429	305.155	296.64	255.896	523.929	6016.695	310.093	7834.675	181	0.921	1465.102	437.92
14029.575	13959.146	10886.934	18636.531	15125.016	24190.847	15813.964	24452.236	1108.634	287.971	389.438	289.454	290.811	967.429	250.407	9519.328	329.935	203.122	276.147	612.265	1387.457	5734.05	147.115	7210.564	18958.157	277.264	276.721	292.955	189.765	352.387	302.459	13502.297	149	0.906	907.346	439.862
16276.077	15487.381	13601.262	19676.977	17380.336	24571.844	17870.187	26375.619	1114.175	401.488	399.328	343.694	360.797	1172.442	252.503	7557.729	297.307	218.075	351.539	1089.202	3544.254	8949.138	171.428	6302.991	11548.219	262.776	310.75	276.022	1123.128	523.702	296.441	8726.349	100	1	1355.5	437
18524.608	17674.514	13416.243	21824.213	18371.836	25684.29	19361.732	30519.446	1012.601	346.73	372.716	362.726	352.603	1301.388	244.728	7664.022	275.609	222.454	241.595	1056.056	5708.073	12611.387	162.635	7207.124	7272.594	254.665	282.019	278.995	1218.322	596.953	302.459	7932.204	176	0.809	1386.773	438.324
18596.315	17977.481	14286.485	22377.961	19588.713	29240.799	20511.193	32025.603	1037.836	371.809	367.853	264.259	341.071	1293.452	250.535	10697.757	211.708	179.008	241.751	858.033	2222.86	6200.746	165.56	8171.99	10415.836	263.699	303.133	292.096	499.997	848.378	310.109	11531.657	156	0.892	1009.173	441.25
16584.927	16277.09	12252.827	20568.899	17448.297	25687.509	18808.289	28859.198	938.224	352.859	335.389	263.945	388.431	1226.986	255.186	10078.186	184.386	161.489	227.101	821.106	2348.383	11934.409	209.549	8205.048	6777.589	282.266	279.392	286.368	1329.328	490.051	301.802	11224.39	122	0.918	1044.475	439.525
16477.179	16146.223	12885.789	21060.74	17370.299	25520.108	18000.679	27874.108	899.5	306.211	313.598	288.875	313.458	1387.412	214.59	9378.881	209.678	165.86	238.326	916.312	2064.402	23694.043	183.356	7178.734	6984.254	257.662	308.266	277.79	1676.893	818.117	270.793	9441.16	114	0.96	1257.123	438.281
15892.491	15583.905	13021.108	19479.674	17347.404	26135.634	17849.89	28381.482	908.324	273.83	292.954	273.577	291.33	1397.863	196.939	10510.195	269.106	182.387	300.835	960.322	4003.594	24011.134	160.203	6338.553	10228.665	251.542	288.228	251.769	2077.916	561.916	248.601	8456.435	102	0.987	1272.304	438.775
19428.537	19227.34	14143.608	28054.066	21123.232	30400.485	22479.394	29239.745	926.591	338.239	344.343	273.288	312.883	1349.339	230.985	9817.511	217.514	179.424	236.685	868.611	1851.321	29743.982	154.837	7047.777	7700.668	261.667	319.516	292.734	3766.877	501.771	309.226	10452.466	104	0.974	1238.019	439.606
17318.612	17697.77	12999.23	21669.113	16489.744	24921.237	15322.433	26811.278	967.199	330.097	385.021	293.69	418.071	691.004	221.423	10978.654	179.526	148.167	243.048	803.795	1323.092	29262.635	135.339	6960.377	9991.984	293.527	560.665	258.222	2127.929	396.952	302.335	10761.463	123	0.964	728.89	441.402
17215.571	17027.427	13882.236	21637.894	18528.943	27470.229	18684.258	29794.26	976.93	377.611	360.081	270.54	295.328	1575.464	230.339	9046.891	230.171	169.545	299.601	860.631	973.769	20167.371	171.882	7324.01	9951.267	309.511	267.005	262.219	2170.18	352.664	318.276	10752.699	128	0.91	1115.57	441.492
19646.24	19245.324	15406.875	25735.481	21135.675	31271.667	21777.92	30604.106	831.027	286.753	292.611	260.127	261.344	1461.163	200.83	9205.417	245.054	169.852	324.757	983.289	1765.715	38735.798	177.86	5972.498	9565.265	259.6	280.615	258.679	3572.9	489.799	260.331	8875.875	160	0.925	1265.275	442.219
18496.177	13752.271	10656.012	18705.729	13025.566	18888.308	13216.141	24909.34	757.077	401.751	353.904	498.038	1007.799	3373.069	388.97	6608.259	161.388	133.736	174.269	450.094	2109.915	1457.179	153.754	5328.052	2520.968	274.226	282.863	247.855	223.423	2847.13	292.502	7659.976	123	0.936	1450.012	441.622
16024.714	16577.491	11513.5	21067.674	15146.121	23829.55	13957.565	24708.412	905.39	313.096	331.172	244.193	305.07	423.333	278.54	11154.931	192.913	153.516	241.901	715.603	874.537	8658.075	115.089	6654.708	9928.381	281.59	286.581	299.346	717.637	314.775	301.083	11037.624	141	0.964	604.585	443.848
20766.299	20053.71	17078.93	27113.624	22132.624	32952.219	22973.288	34438.888	981.565	308.959	349.984	288.38	286.556	1475.741	241.99	8259.569	278.128	193.096	306.661	880.913	2874.448	6621.048	152.752	6651.879	12513.868	291.74	298.816	269.607	1639.252	561.442	280.785	8897.644	226	0.856	1326.358	446.442
17332.425	16546.105	13376.739	21824.046	17968.59	26443.273	18706.936	28376.331	970.656	334.411	344.802	316.832	337.212	1376.335	235.268	7499.756	277.46	203.058	318.016	1504.491	3706.408	20288.366	164.873	6366.867	9888.847	268.245	310.308	266.039	1724.583	673.215	283.344	8183.476	141	0.88	1356.465	446.613
16135.499	15850.283	12412.468	20613.905	17078.717	25378.47	17450.662	27547.637	978.458	342.647	341.204	273.5	350.894	1471.107	225.961	9865.934	227.633	185	232.368	833.72	1768.768	18621.971	146.43	7691.122	6742.905	276.04	306.249	285.368	1848.928	526.298	340.874	9963.189	137	0.937	1222.624	445.347
23982.866	25587.54	21136.675	33317.795	24745.327	38859.61	24598.227	38602.841	776.587	659.406	360.756	576.237	1033.618	23379.966	536.991	6620.448	190.878	141.654	174.444	577.238	1988.771	500.942	158.94	4470.54	3732.442	324.286	298.995	249.019	121.57	5376.993	364.433	8108.192	117	0.956	1462.483	444.893
15674.676	15157.424	12345.712	18373.1	16278.994	23789.604	17146.865	28371.247	986.659	321.081	346.34	298.685	325.654	1255.161	233.33	8616.334	261.066	190.38	327.412	893.251	2570.284	6452.06	155.013	7149.191	9611.119	266.98	309.865	280.58	841.107	574.929	279.499	8423.524	137	0.878	1336.515	447.828
14362.837	16007.868	11980.126	20003.611	13938.157	25225.951	13106.239	21177.148	1072.939	1053.827	347.939	732.388	2265.319	22667.33	460.127	8229.313	192.676	166.939	141.069	1087.047	4555.413	658.254	140.301	3711.23	2666.038	292.029	310.362	274.972	107.102	11736.33	289.243	6273.799	140	0.897	1496.029	450.043
14218.163	14014.195	10839.169	17448.431	14692.481	22175.727	15062.399	25633.424	929.732	367.772	366.576	250.335	367.422	1228.29	258.093	9592.188	203.394	167.071	227.916	692.421	1440.26	17091.242	251.227	8484.728	8574.231	286.839	294.026	276.709	1435.124	413.095	314.388	11472.774	113	0.901	1072.181	451.35
14447.596	14242.711	11039.108	18739.493	15620.623	23676.102	16534.202	25758.51	943.822	356.023	361.11	290.208	322.31	1367.021	261.721	9108.032	220.613	169.498	242.649	674.632	1352.605	1955.289	140.343	8061.427	11687.856	308.803	262.801	284.597	498.631	382.324	378.758	11250.97	155	0.839	1157.029	453.01
18114.432	17298.344	14180.585	21803.432	18772.983	26709.787	19719.93	30925.451	1021.677	338.036	367.18	319.44	356.336	1593.563	236.9	7295.476	275.229	199.316	268.844	1065.554	3798.087	11877.635	172.204	6548.406	10355.816	263.968	330.983	272.824	1270.913	579.957	324.094	8106.148	238	0.849	1363.84	453.307
17838.949	16961.366	13724.316	20986.82	18345.552	24438.945	18876.352	27994.734	872.802	302.642	335.654	320.854	348.788	1908.683	224.467	6392.351	237.3	183.63	294.115	1259.9	6155.381	17225.878	158.873	5626.013	5867.636	257.767	281.885	287.173	2045.869	840.405	326.019	7299.594	161	0.88	1380.755	453.997
19439.053	20819.067	15369.363	26940.821	20448.179	30023.727	21168.942	30586.277	761.045	641.382	350.19	754.974	1530.419	20279.744	566.43	7528.236	199.216	147.101	165.972	886.522	3733.327	507.855	149.336	4096.553	2827.612	314.585	300.445	249.103	103.947	6646.536	302.849	7387.725	127	0.995	1463.382	451.083
15359.118	16856.438	13063.875	22961.95	15662.468	26493.998	16021.188	25809.535	894.057	511.139	351.245	976.001	1529.11	23871.288	559.415	7498.371	193.196	150.371	160.745	964.755	2718.075	614.92	153.095	4054.244	2127.429	291.766	305.848	252.541	296.956	9237.502	309.837	7069.569	103	0.996	1472.383	452.209
17470.145	17148.505	13373.628	22421.165	18927.968	26680.524	20045.491	30227.659	951.209	342.86	340.928	275.545	346.414	1433.006	241.523	9810.133	231.567	185.524	245.835	768.529	1834.229	23270.199	144.111	8062.453	8658.876	269.881	307.117	274.663	1365.313	539.143	279.883	10180.562	111	0.976	1226.986	453.554
18518.96	20261.028	14902.657	23698.876	18684.338	31289.111	18395.988	25793.165	891.05	551.935	340.595	867.402	1475.277	19932.866	487.051	7592.576	184.545	156.922	179.206	1032.12	4030.185	607.578	151.788	3624.876	3118.536	286.514	304.168	257.023	898.781	8151.903	309.91	6327.211	122	0.892	1480.049	452.484
16411.598	15988.679	12930.093	20764.627	17204.76	26920.476	17743.151	28709.461	969.355	366.818	349.094	277.736	368.227	1370.584	254.023	10097.918	177.229	171.229	163.511	802.657	2282.109	8125.902	150.674	8212.033	7925.699	271.015	281.726	271.622	533.203	659.774	350.977	12203.767	101	0.99	990.045	454.025
16293.499	15828.083	12929.922	20307.017	17174.456	25725.598	17391.649	28618.481	897.584	329.8	299.041	238.377	311.239	1246.601	252.433	10373.331	204.455	170.769	259.546	800.804	3093.367	16940.307	247.915	7266.248	7491.639	273.496	278.442	289.536	3360.422	500.318	306.092	10548.931	148	0.891	1051.574	455.98
18770.2	18777.903	14798.716	25359.419	20614.196	30758.022	21037.744	30966.419	841.294	342.368	338.506	266.403	285.543	1328.695	224.373	9165.66	203.175	161.664	269.201	772.28	1808.477	21566.98	176.422	7197.198	7345.188	300.615	256.495	262.185	2154.311	315.745	344.918	10554.75	98	0.98	1118.214	455.041
19228.663	18689.187	15390.845	24030.005	20914.025	29436.885	21990.911	30995.702	940.845	302.198	328.298	294.171	293.762	1263.704	229.189	10016.673	259.067	180.619	367.306	827.006	3699.993	10758.636	149.421	6066.333	9964.933	269.984	301.747	261.784	1316.094	942.311	274.168	8276.817	147	0.918	1320.595	455.446
18271.654	17166.246	13127.886	23503.014	18432.605	26815.368	19406.103	29237.157	757.444	325.3	256.175	587.007	1538.396	3108.553	258.587	5547.767	207.426	153.483	141.694	1476.697	3089.38	1748.252	140.89	4647.391	1954.158	254.099	233.086	308.651	187.083	4696.931	356.487	6596.333	347	0.64	1399.206	463.039
15457.339	15559.555	11855.945	20955.105	16015.444	25755.591	16385.343	26607.649	984.669	298.56	367.05	279.096	302.799	758.258	254.377	9520.976	231.381	156.926	254.621	643.838	1612.385	14763.157	133.663	7025.991	12625.711	267.899	302.302	297.075	1833.308	357.16	336.939	13158.23	200	0.911	812.145	460.01
16389.318	15901.373	12898.197	21033.928	17083.794	25144.495	17004.682	25392.697	817.096	262.266	292.263	249.823	247.327	1267.655	207.211	9599.296	241.181	162.555	320.97	704.54	1625.028	35543.101	146.25	5815.533	8267.626	266.385	292.88	251.153	3511.39	491.079	267.938	8011.659	217	0.846	1302.366	458.744
13447.576	15194.399	11448.12	19039.431	12609.834	23595.574	11006.065	18448.825	893.883	701.555	351.687	834.317	3142.62	15567.47	388.782	9318.203	184.281	168.053	139.354	1254.656	5539.464	558.835	139.168	3372.886	2755.624	307.944	311.615	273.339	103.915	12624.512	267.741	5808.047	121	0.91	1508.368	456.252
18132.579	17532.353	14413.995	21337.331	18817.24	25874.284	19186.283	29788.757	963.98	363.435	319.021	244.466	419.684	1399.559	241.388	10447.79	193.05	175.984	216.104	840.343	2022.419	22326.493	199.803	7574.352	7777.49	280.702	288.45	270.351	1902.352	582.445	360	11343.284	126	0.959	1027.968	457.532
17924.745	17687.986	14080.959	23315.793	19115.402	29795.489	19383.529	29877.234	975.448	320.948	355.595	248.943	293.385	1352.79	239.041	9746.19	252.235	184.246	354.585	836.743	1465.458	7274.917	232.845	7586.29	14731.639	294.69	266.661	267.34	851.309	409.706	322.256	10565.072	144	0.899	1081.771	460.132
17823.763	17054.673	14204.735	21835.545	18822.406	28219.83	19193.329	31326.561	1042.705	400.017	385.743	289.984	417.339	1472.705	280.863	8922.25	177.694	179.536	176.981	1019.801	2038.75	14253.029	163.931	8303.092	6933.727	267.799	284.962	268.768	2053.732	810.847	317.808	12957.654	139	0.95	999.291	461.133
12404.558	13470.796	10703.444	18848.584	12267.24	18125.298	11606.08	22480.647	886.929	483.645	344.317	1026.523	1837.172	10726.781	538.566	7699.4	191.055	157.371	157.451	997.444	3962.539	508.412	150.751	4046.331	1787.692	310.933	280.149	259.285	117.417	8762.381	307.44	6835.198	104	0.944	1471.298	459.231
18374.359	18456.422	13874.837	25151.823	19372.379	32371.579	20273.901	30366.731	1066.297	256.969	343.302	249.061	247.358	1009.579	206.993	10543.292	377.393	206.128	445	897.616	2395.751	9991.802	144.881	6359.876	23193.67	288.133	308.506	293.079	784.986	349.366	336.764	11008.668	166	0.817	882.825	462.705
15932.644	15245.09	12385.444	20453.682	16783.576	23964.818	17407.028	26870.859	829.433	287.875	309.692	280.579	301.126	1413.115	214.108	7564.41	230.154	168.841	357.189	943.898	2316.247	10748.614	154.483	6335.457	6374.519	242.985	332.454	255.295	1709.804	526.533	271.044	7883.921	96	1	1337	461
17457.624	16604.887	13621.963	22197.697	18190.04	25667.325	18868.799	29101.846	884.031	303.193	337.288	308.11	321.563	1532.473	232.631	7845.652	229.483	175.372	271.379	923.697	2214.106	18025.194	159.072	6256.057	5938.713	266.173	324.505	279.778	2083.203	701.782	297.498	8331.43	173	0.892	1351.159	464.188
17244.413	16866.919	13939.861	21108.438	18302.777	28121.196	18771.122	30377.693	934.176	314.329	346.51	274.36	293.257	1451.018	236.414	9914.837	267.5	177.859	323.537	794.531	1312.662	2809.872	147.736	7149.578	15298.898	278.778	250.832	277.848	506.23	513.309	340.802	10109.944	112	0.943	1142.134	464.366
16465.683	15500.223	14470.547	21776.133	15916.154	28954.298	18982.675	23176.242	899.269	340.856	310.445	783.75	1544.583	9026.244	226.948	5241.247	255.642	151.545	151.895	1025.971	3446.613	1034.621	118.909	3750.497	3767.567	257.483	260.953	288.428	432.928	6170.304	261.157	5216.977	191	0.835	1421.196	465.369
15396.407	16008.318	11274.557	21455.848	14890.647	24606.86	14301.963	25318.191	852.207	316.109	346.926	249.872	341.473	810.818	278.674	10678.862	169.166	154.821	321.056	946.013	1248.656	8045.412	125.348	6409.316	6578.047	265.157	308.666	258.966	2871.556	315.561	286.164	10118.742	136	0.956	664.257	465.243
15899.107	15174.502	12930.787	18183.754	17227.961	21664.194	17930.266	27964.867	941.467	366.463	380.358	354.831	505.346	1798.006	241.792	6566.212	249.752	172.806	323.362	1129.326	4355.704	5824.485	174.899	6171.182	3774.193	253.69	301.638	279.303	4690.946	1507.042	305.944	8309.464	109	0.976	1367.5	464.72
18570.584	18287.438	14333.957	24998.437	19961.028	30634.264	20688.202	29951.411	989.541	325.436	344.413	269.335	270.205	1534.405	232.204	10030.259	312.908	192.649	363.862	725.296	1259.316	2825.366	160.254	6796.362	20123.261	305.962	257.578	278.263	746.519	340.906	397.858	10069.599	163	0.858	1133.12	464.684
19175.752	18591.27	14920.057	23614.722	19963.286	28481.734	20650.482	30345.076	963.605	290.838	327.817	267.018	288.799	1365.087	219.071	8984.886	305.699	194.105	386.256	831.919	1979.269	7969.434	157.357	6464.273	15414.245	274.043	312.292	262.824	827.119	490.092	264.346	8404.526	153	0.955	1316.873	466.297
16040.356	17656.999	13479.021	20815.311	16629.092	29304.41	16585.313	24692.751	799.878	658.084	325.348	1000.054	2206.887	15639.909	499.345	7568.531	191.39	152.517	159.399	1120.083	4771.319	521.873	149.299	3727.602	2123.399	305.501	278.613	259.578	109.441	8571.564	287.226	6549.532	103	0.996	1472.869	464.587
14878.689	14599.402	11580.976	18207.019	15862.766	23603.04	16523.909	27252.889	972.485	336.983	343.645	274.882	299.306	1436.171	238.332	9427.709	227.511	236.203	302.26	708.055	1585.761	3136.29	143.943	7880.388	12013.565	289.057	246.249	290.254	400.915	468.245	328.085	10127.81	163	0.752	1159.954	469.261
17790.162	17014.629	13808.942	22253.858	18643.555	24298.607	19291.964	29625.421	935.658	304.421	338.843	306.799	370.725	1374.639	231.174	7643.663	237.115	164.647	282.69	1090.887	2325.91	5288.894	159.654	6910.003	7946.258	258.564	318.351	262.687	1673.617	885.442	262.588	8635.158	98	0.98	1329.918	465.745
19245.369	18694.486	15343.903	24999.301	20060.801	28635.915	20117.062	29381.603	865.126	268.382	318.934	239.95	250.276	1292.473	204.752	9002.778	272.451	162.379	319.977	907.973	1896.523	25324.131	148.597	6116.114	9247.003	266.244	309.66	249.47	2103.5	430.874	267.311	8597.072	201	0.842	1290.833	470.724
10785.644	10100.954	7812.204	12757.91	10755.622	15111.45	11146.898	19630.171	786.601	294.087	325.644	418.481	741.653	2001.664	241.563	5969.39	213.951	153.456	153.849	1053.278	3648.254	1164.386	153.515	5338.523	3562.52	264.501	274.973	296.039	215.653	2638.61	349.916	6378.769	107	0.917	1382.893	467.481
12786.757	13516.587	12173.306	14417.771	13657.796	21726.323	14354.497	23218.4	785.506	356.319	343.277	764.272	1733.534	10550.076	426.324	6629.552	209.558	150.966	161.088	926.653	3477.69	465.927	140.104	3568.006	1907.147	249.678	280.946	247.856	171.585	7301.541	337.192	5685.267	151	0.918	1440.507	468.334
13711.821	12614.554	10882.694	16027.642	12302.142	20952.679	11895.026	19796.481	625.83	531.321	315.156	723.142	1713.784	12390.617	473.474	7856.367	163.231	149.915	158.639	1075.444	3684.009	503.808	135.407	3388.696	2883.467	282.483	286.56	236.917	341.646	7320.828	280.953	5908.998	219	0.775	1455.628	468.381
19590.125	18834.055	14901.125	25590.331	20709.685	28878.783	22299.576	32012.1	882.723	314.997	349.904	299.657	330.395	1721.12	234.644	7780.626	227.417	163.865	311.778	961.489	2472.435	11137.367	160.85	6474.425	6434.495	244.441	305.37	264.188	3161.889	582.574	326.591	8697.547	155	0.9	1340.7	470.1
10454.086	11551.105	9118.603	15065.604	9513.614	15888.596	8170.81	16061.673	816.732	772.465	310.237	916.56	4717.722	10874.607	426.844	9141.289	172.457	149.693	134.777	1430.373	8210.234	623.616	142.344	3030.897	2262.107	306.376	285.727	274.252	134.601	11333.024	293.258	4989.852	102	0.955	1495.5	468
17457.188	16812.887	13897.9	21066.038	18730.928	27409.104	19817.11	31633.541	1017.993	379.385	367.182	266.548	347.128	2026.023	246.417	8442.333	152.679	176.674	154.353	940.943	1548.047	4870.201	158.696	8265.62	5651.153	272.763	270.983	266.688	597.536	481.356	315.778	12816.899	177	0.806	994.489	472.364
16637.692	16235.461	12820.655	21001.27	17911.757	25976.54	18591.979	28841.26	922.977	359.277	331.867	282.997	395.168	1336.605	263.904	8840.643	164.284	166.668	183.051	1106.103	1971.988	11363.846	208.09	7928.94	7480.999	290.583	273.06	281.936	722.372	901.155	291.712	11883.061	108	0.967	1035.62	470.556
16846.905	16339.111	13386.007	20827.426	17760.613	25688.623	18623.523	29506.069	971.69	311.078	356.554	278.004	329.3	1484.612	237.014	9430.254	274.586	175.234	263.697	772.867	2538.548	3580.768	161.552	7288.539	11709.696	285.908	298.271	244.471	541.096	612.425	271.697	8942.414	159	0.9	1305.374	471.55
16039.919	17343.923	13550.42	22901.263	16451.095	26169.823	15967.824	26101.801	748.101	605.04	323.665	913.04	2266.842	15007.811	483.914	7322.029	192.409	152.967	163.388	1027.443	4687.089	488.884	142.93	3598.422	2144.27	309.657	289.904	245.833	110.132	9698.53	268.184	6461.917	138	0.944	1468.703	470.174
13937.591	13730.572	10962.637	17343.87	15283.788	22294.067	16629.103	25934.382	851.81	300.402	330.789	270.19	259.158	1361.402	233.336	8706.971	207.37	162.262	263.27	712.117	1358.392	18540.225	155.053	7139.125	6203.122	249.052	305.668	270.185	1413.257	459.664	274.982	9635.492	112	0.904	1257.812	472.607
15403.886	17415.249	12367.335	20661.479	14649.073	26940.29	13200.407	19617.941	679.162	474.811	308.868	803.647	1985.633	9016.849	354.242	9195.762	164.14	150.446	181.071	1306.895	4225.06	740.882	142.84	2641.312	2771.186	290.593	293.425	283.071	2719.08	7784.192	316.608	5032.611	122	0.985	1518.18	471.68
18214.934	17808.043	14574.884	23648.619	20089.643	28479.24	20880.359	30728.538	887.215	357.91	320.635	274.778	357.27	1357.167	256.505	8642.441	165.551	173.707	204.721	997.897	1698.362	10530.154	198.393	7634.985	6382.033	277.496	347.495	266.101	1664.855	710.468	294.547	12417.104	201	0.8	1028.356	476.709
17188.194	16513.187	13005.498	20141.413	17947.911	23715.732	19099.536	29517.504	930.728	328.307	343.989	312.382	340.612	1719.465	247.684	7255.574	232.436	170.767	310.438	733.785	2435.874	3177.917	177.696	6851.686	5554.38	260.364	313.554	272.696	1160.488	673.498	296.777	8823.197	125	0.914	1348.228	474.604
15354.94	14782.348	11962.188	18736.544	16341.854	23407.69	17582.336	28497.11	711.076	296.218	327.927	387.885	1080.547	2521.792	263.824	6617.849	178.419	138.5	151.666	1117.125	11601.561	3336.668	168.88	4762.795	1680.05	257.934	288.887	282.311	231.389	2666.829	325.957	7102.745	188	0.947	1372.085	476.569
18394.449	17426.509	13594.29	24050.176	18857.878	28258.953	20058.73	29358.592	776.961	400.54	302.331	659.958	1656.56	9290.026	334.594	5450.117	215.778	152.177	130.063	910.033	3992.379	455.009	153.808	4182.687	2901.978	283.149	252.164	294.474	167.598	8384.936	388.115	6163.155	403	0.683	1392.77	480.845
15762.993	17384.449	12553.472	21003.922	14828.019	27088.403	13413.644	19681.851	897.858	939.209	319.514	800.29	2332.012	16919.037	401.906	9899.163	176.762	158.019	157.722	1379.684	5568.187	913.681	139.029	2698.195	4139.413	306.048	283.5	271.903	356.387	10183.104	288.078	4952.657	171	0.879	1501.354	474.845
16986.643	16536.671	13807.879	21576.607	18048.594	27149.139	18593.883	28745.781	963.544	309.782	351.589	263.818	265.925	1359.415	216.973	8221.068	279.394	188.425	285.538	964.945	2854.453	13739.814	180.094	6943.649	10966.461	260.305	310	254.986	1975.614	986.195	296.374	9253.166	120	0.941	1271.325	475.892
18662.964	18226.681	14574.379	23655.171	20048.883	27889.178	21154.739	30969.837	949.089	300.717	337.145	273.389	297.566	1472.659	215.043	8370.882	274.874	175.88	296.169	977.862	2702.592	12019.787	156.961	6472.704	12313.711	271.026	303.864	247.1	1657.269	632.293	260.819	8613.733	149	0.92	1296.057	476.869
15767.383	14516.694	14933.195	20345.991	15479.224	22579.091	19946.884	23044.919	792.198	503.814	285.659	872.17	1949.125	9060.39	301.979	4892.083	232.585	156.051	147.336	1108.39	3104.534	511.788	121.129	3233.574	2906.264	282.12	251.087	293.953	88.72	8428.381	252.045	4635.066	172	0.896	1415.174	477.337
17054.551	13770.128	11404.81	23577.614	13859.566	19590.647	13978.586	23802.474	752.335	316.59	327.18	653.952	2034.554	8352.75	401.755	6034.252	222.695	157.025	167.605	823.812	3142.318	538.072	138.532	3265.034	2809.114	244.003	284.28	249.534	267.068	8104.906	308.037	5572.941	102	0.987	1439.539	475.431
17718.546	17270.682	13388.647	22750.618	19028.7	27796.845	20096.627	30476.72	956.181	391.77	354.825	277.891	343.948	1564.48	260.316	9131.701	171.519	176.77	165.198	743.768	1905.91	7838.968	159.886	8635.779	4638.541	260.129	267.177	264.435	787.213	383.225	322.534	12497.723	158	0.873	982.873	476.652
16515.761	16106.851	13730.512	20167.29	17718.896	26577.942	17964.316	29912.524	954.404	322.491	327.828	278.744	265.152	1429.659	228.206	9490.057	260.484	172.631	392.512	734.305	1625.001	3133.098	169.876	6860.414	13687.849	294.364	252.541	267.172	365.441	464.375	337.682	9691.97	108	0.926	1128.824	477.435
11503.503	14652.887	11878.392	20244.282	14571.919	24564.615	15437.069	23061.779	639.613	508.118	326.866	707.976	1380.106	13277.255	443.708	6478.366	174.675	145.739	156.797	881.414	3034.599	463.134	135.791	3324.104	2319.079	265.951	284.34	241.065	440.309	7206.041	273.609	5772.393	184	0.812	1446.359	481.011
12044.874	13392.193	10827.676	16671.046	13049.112	22129.535	13117.48	20372.648	662.974	699.553	312.518	863.892	2000.72	17507.115	489.189	6984.68	168.379	152.153	155.187	951.167	3768.639	549.869	137.694	3342.186	2036.715	291.282	259.948	246.998	112.691	10148.76	278.656	5932.951	229	0.786	1461.408	481.496
14306.72	15410.834	11343.39	20830.727	14496.283	22326.474	13945.758	22065.741	785.237	587.979	302.679	916.369	2395.379	14666.98	472.746	8276.603	195.399	156.137	164.24	1252.049	4638.605	538.639	152.414	3128.422	3151.055	310.301	271.843	249.852	269.892	11240.195	287.66	5689.681	165	0.872	1473.403	478.306
19767.577	21387.004	16671.724	27405.458	19316.65	33176.429	17446.141	26127.499	703.772	1285.505	308.786	780.415	2124.612	16824.417	409.1	8834.997	177.55	144.048	200.609	1362.088	4064.02	813.333	143.427	2642.944	4880.307	311.865	275.945	267.606	2276.088	8750.478	281.293	5400.138	162	0.927	1491.568	478.457
14789.594	14579.842	11264.108	18931.677	15724.436	23971.923	16259.189	24843.31	870.957	285.415	309.747	231.54	234.752	1194.577	205.011	9433.466	254.41	185.163	365.258	605.893	785.6	2842.071	219.805	6947.027	15974.287	289.992	252.363	254.952	312.285	413.698	273.761	9830.092	98	0.993	1086.837	477.153
16726.5	16487.093	12753.481	21903.06	17553.937	26837.675	17908.634	27249.591	955.334	329.242	346.405	265.829	293.264	1454.669	236.631	9380.716	264.25	182.935	352.245	830.193	2616.336	3310.604	186.153	7476.421	14372.361	294.624	249.205	281.465	307.864	369.878	266.195	9870.993	106	0.949	1114.481	478.396
18369.872	17976.437	14694.341	23161.625	20138.47	28530.794	21430.786	32171.451	954.661	335.279	360.872	248.638	265.348	1445.67	229.605	8449.676	277.333	187.145	291.407	664.469	806.856	9792.592	143.132	7394.95	15117.61	268.638	313.54	283.131	754.122	417.261	281.107	9866.788	157	0.911	1229.309	481.729
19574.862	18741.432	16126.186	25551.345	20536.05	28858.061	20820.69	32102.159	905.321	332.261	364.954	300.052	357.246	1606.582	231.406	7996.547	231.25	164.556	270.799	898.095	1979.078	23012.717	161.869	6648.88	5863.082	270.079	422.624	261.609	2528.692	582.246	312.213	9439.903	121	0.965	1312.988	481.45
17906.092	19521.229	13884.862	26517.919	15142.199	24312.971	11767.477	20065.195	697.083	614.906	286.55	581.065	1503.893	7982.352	331.718	9853.289	189.324	163.956	232.277	1047.824	4683.92	628.782	140.199	2066.504	6103.627	313.126	306.236	272.941	4832.124	5974.183	306.978	4124.967	109	0.959	1525.555	480.317
16276.661	16172.84	12850.046	20667.416	17942.941	26190.354	18901.836	28954.835	896.061	348.873	343.132	267.863	327.243	1440.416	239.909	10561.732	190.008	197.615	262.823	726.826	1104.82	18063.666	146.862	7630.126	7027.184	271.008	326.206	299.652	1945.529	527.174	303.666	10329.998	153	0.875	1178.84	481.722
13486.277	13458.684	11873.126	17603.669	13654.36	24160.65	15352.656	21930.885	690.657	491.002	320.014	800.945	2202.639	8758.88	421.742	5528.53	224.684	140.634	143.815	1276.195	3548.576	498.747	130.362	3065.625	2900.636	232.101	286.195	271.892	76.981	7538.098	282.815	5031.875	155	0.978	1433.526	483.19
16453.038	16813.773	11767.988	22072.035	15619.516	26036.69	14732.865	24889.883	845.163	276.24	328.605	240.398	291.743	715.339	223.733	12608.803	247.062	181.43	320.009	737.305	784.749	34572.642	120.066	4901.182	15345.366	304.589	416.061	263.409	2303.357	361.08	350.333	8601.473	134	0.942	568.224	484.336
17502.172	17150.33	14388.444	22520.679	19516.687	26910.045	20502.798	30119.083	818.981	305.8	329.571	245.79	230.324	1337.051	204.228	7711.603	208.64	163.738	263.869	696.485	1658.673	18869.534	149.074	6398.698	7795.907	257.947	328.86	262.34	1303.071	654.739	284.784	9682.37	169	0.902	1245.902	485.778
17741.562	17366.972	14335.595	21972.708	19208.03	28696.26	20058.872	30963.942	944.409	298.786	331.082	256.497	255.369	1487.77	223.4	11621.588	284.298	189.473	475.273	874.1	3113.297	3315.25	166.361	6658.33	17862.859	284.104	237.845	273.447	769.768	404.773	286.08	9203.32	122	0.956	1131.344	485.762
16265.679	15810.758	13089.096	20949.129	17290.522	24880.931	18285.767	27752.384	887.701	318.686	335.278	266.349	299.064	1537.786	240.712	8441.32	242.661	169.765	310.642	746.725	6132.763	19063.839	162.164	6921.989	7618.663	273.617	322.007	252.155	2559.316	491.591	296.98	9315.914	109	0.976	1263.115	485.959
16467.965	16026.118	12596.625	22246.519	17821.797	24821.477	18354.559	26631.486	911.845	323.7	352.525	272.121	304.404	1543.355	226.974	8657.304	247.836	167.784	319.347	985.991	1378.334	32286.087	161.269	6357.238	6638.179	267.653	360.264	254.375	3611.903	552.613	323.896	9018.763	126	0.911	1304.286	486.81
12969.866	12480.176	10021.59	15578.63	13575.408	19614.083	14498.438	23597.376	770.933	313.564	351.082	421.191	558.338	2441.361	246.057	6615.78	188.212	145.776	196.554	815.192	3132.993	623.704	183.824	5698.234	3079.582	251.366	305.379	265.363	1025.461	1979.643	279.798	8201.858	186	0.847	1348.726	488.091
11583.935	11074.357	9043.869	14187.713	12161.419	17903.864	13014.431	21434.433	719.719	275.878	305.893	391.014	1051.036	3407.118	258.632	6669.353	179.746	144.561	140.691	2052.084	7792.138	624.178	166.369	4322.83	1966.819	256.558	285.245	271.21	107.888	4114.588	319.639	6436.971	145	0.929	1364.81	486.19
15922.669	15434.418	12817.844	19867.063	17465.406	24400.571	17709.026	28988.4	925.49	353.377	327.839	266.61	359.8	1385.047	264.155	8687.002	180.272	165.89	191.857	880.662	1818.861	12036.705	204.169	8082.223	7185.718	267.393	270.177	282.398	1705.808	625.933	268.252	11732.54	142	0.92	1040.634	487.937
15923.027	15670.276	12479.08	19066.777	17125.015	24071.454	18159.799	28384.758	1005.519	312.336	358.023	278.311	283.151	1556.211	230.123	8151.292	276.508	180.842	380.717	1081.707	2514.242	6494.666	169.117	7126.066	11892.556	265.235	290.38	261.388	838.839	507.977	254.016	8845.199	124	0.907	1282.113	486.258
18700.588	18412.257	14644.487	23234.653	20356.586	27857.801	21891.164	31829.68	897.774	328.536	359.966	280.836	335.064	1704.602	240.451	7908.227	230.756	163.019	329.129	1398.109	2187.816	8286.876	167.173	6442.545	5832.184	270.49	303.54	256.065	5363.884	570.861	254.287	8839.745	180	0.866	1315.233	488.083
13638.844	13347.133	10332.267	16944.185	14601.231	21445.404	15275.194	24612.124	857.138	326.183	319.771	254.443	343.174	1173.295	258.82	9316.592	179.464	165.229	241.54	646.366	2331.659	4308.488	210.208	8093.795	6834.447	271.816	266.492	276.727	1013.087	496.382	282.418	11101.424	131	0.839	1051.134	489.523
22816.565	22247.095	18874.72	29750.208	25147.291	32232.46	25665.822	35335.057	878.9	385.324	342.254	281.442	403.362	1673.175	261.528	8179.896	173.199	160.65	170.936	642.449	1565.478	13164.799	176.064	7860.936	4866.226	250.182	290.647	273.967	2053.62	527.193	294.521	13444.071	158	0.986	1015.595	489.595
10458.97	11589.895	9617.364	14655.73	11430.954	19103.039	11117.833	16399.498	620.91	363.307	280.906	325.373	333.424	2525.101	308.811	7824.959	152.483	137.899	195.704	889.621	379.015	23716.786	156.018	2827.746	1592.35	280.706	404.002	288.998	12976.633	1030.72	299.725	6382.656	177	0.922	1494.743	491.099
14871.081	14415.282	10316.056	19127.313	15239.667	22197.48	16430.183	21939.174	730.598	317.323	340.68	543.785	1533.166	3380.787	292.787	5730.09	212.58	149.327	139.284	1546.133	3573.497	474.976	183.107	4649.246	2718.89	264.368	285.503	257.889	113.549	5737.521	319.134	6975.514	126	0.921	1359.952	491.651
17687.066	17128.444	14623.547	22878.375	19581.518	26859.094	20276.287	31841.519	891.933	370.874	335.212	292.148	375.26	1362.972	258.368	8430.607	174.484	165.891	170.868	740.16	1546.67	9577.459	196.151	8357.622	5493.141	289.928	261.65	280.322	950.115	726.453	290.94	12581.862	131	0.906	1031.492	491.416
14197.057	14062.889	10924.902	17276.922	15184.107	22959.853	15846.128	25596.261	881.172	309.362	329.602	256.257	267.72	1383.217	239.787	8996.283	224.179	172.321	305.796	799.905	1290.623	1756.956	195.045	7916.875	11207.398	296.765	234.265	259.34	544.841	451.891	264.471	10376.002	120	0.914	1101.617	493.883
15763.521	15644.699	11750.628	20222.048	17009.135	25020.388	17888.978	26185.692	929.923	298.645	332.593	254.987	261.612	1563.83	212.903	9287.057	287.742	186.166	364.363	892.054	1187.913	2283.379	177.369	7113.988	16773.215	299.014	240.5	269.725	657.856	517.13	275.842	9542.416	101	0.977	1121.282	492.876
13838.396	14370.09	11820.617	19239.993	13676.275	22032.429	13118.108	20984.271	643.771	673.569	280.69	676.535	1851.315	17108.027	440.028	7406.686	178.707	155.032	146.243	1137.772	5293.539	496.203	136.118	2723.073	3569.002	282.982	275.796	256.644	140.363	10759.085	274.496	4941.174	190	0.846	1461.758	496.021
21112.474	20631.216	17176.887	26383.977	23983.364	29587.04	25255.217	34434.373	802.211	347.383	326.389	275.699	430.819	1478.224	248.782	8053.49	161.12	154.947	165.454	696.968	2819.706	6643.878	176.73	7193.623	4293.36	266.428	267.782	272.958	939.748	793.977	281.902	12221.286	223	0.842	1021.612	498.249
19650.521	21914.53	15220.932	24123.439	17797.418	32394.802	16002.416	21608.749	607.979	755.227	278	281.573	334.929	3172.673	249.905	6923.069	177.233	147.177	206.093	1324.755	259.026	412.698	153.372	2984.463	4714.865	278.458	265.239	276.629	10484.082	457.074	316.423	6534.503	135	0.923	1528.848	494.53
20201.146	19394.607	17023.904	28387.284	22082.28	32923.178	21644.443	32917.058	895.715	390.946	366.847	457.117	927.46	5284.852	309.974	8119.924	173.113	166.817	142.349	749.081	1301.891	536.225	158.638	6757.766	3394.966	256.854	272.864	261.146	123.402	4653.137	275.907	12848.809	148	0.948	997.061	495.932
13624.075	15023.186	11061.514	21681.689	13189.041	22277.251	11967.399	20111.164	581.482	311.773	262.936	277.582	310.663	2156.196	271.049	7064.951	163.178	148.658	215.222	1543.867	265.897	987.832	151.375	2995.615	3761.594	281.609	295.388	283.358	14478.846	746.249	304.553	6733.193	123	0.925	1518.866	494.858
13144.403	12448.204	10010.802	17108.64	13320.047	20285.797	13664.15	21521.06	749.788	319.84	311.325	803.485	2646.324	6828.388	341.879	5867.186	180.81	146.936	185.783	1159.037	6027.642	486.603	163.743	3678.349	1620.608	270.004	269.868	269.021	557.951	8280.679	350.147	5589.061	188	0.904	1377.309	497.67
13378.768	14582.739	12156.443	18580.415	14009.656	25545.833	13863.28	20957.052	651.453	940.08	284.24	668.738	1524.464	21994.464	423.427	7476.877	208.856	152.529	158.921	1133.197	4629.777	562.519	140.314	2831.411	3923.679	308.066	271.437	271.648	484.867	9445.874	271.869	5389.873	177	0.86	1472.223	496.364
15677.086	15435.411	12777.097	19377.3	17252.174	24708.481	17721.289	27990.117	867.351	283.477	310.326	244.755	261.018	1255.097	217.642	8769.381	226.177	210.153	350.76	755.467	1587.845	12136.959	156.241	6593.181	8422.78	273.386	268.525	284.149	1076.981	457.711	318.132	9047.327	114	0.99	1170.395	497.632
18305.927	17814.019	14840.129	24481.148	20055.286	28290.7	20800.098	30293.068	894.678	305.365	350.541	230.257	258.577	1703.285	200.997	9340.266	238.67	177.199	377.883	937.209	2103.513	21722.141	151.601	6060.644	10112.513	261.312	326.043	272.027	2346.289	405.642	294.251	9005.203	181	0.891	1237.815	498.483
19467.468	18934.719	16220.471	26072.513	21131.473	30210.45	21820.866	32354.223	870.294	322.633	355.472	250.471	261.899	1474.405	237.599	9822.157	243.597	159.624	285.014	834.856	1976.657	18112.005	157.88	6282.376	8898.987	253.988	314.606	259.056	2010.867	408.011	285.21	9335.645	176	0.875	1262.926	497.449
17395.406	17105.983	14565.094	21574.234	19059.276	26613.152	19627.847	30972.794	905.94	323.78	358.065	252.778	270.557	1620.31	217.703	8914.531	264.707	166.971	334.294	1010.266	2819.901	31744.584	161.772	6032.608	7479.945	247.966	300.466	252.583	4283.946	439.313	288.278	8873.684	183	0.86	1274.232	498.986
14118.35	13151.03	10680.938	18739.041	13347.902	21368.269	13166.304	20643.384	721.315	328.982	249.428	543.154	1113.062	14470.967	287.062	4627.984	220.057	162.946	140.715	723.402	2833.825	355.93	127.177	3574.095	2065.087	334.151	242.14	272.847	246.059	7935.297	269.337	4904.712	128	0.952	1409.992	497.594
12496.571	11407.46	10972.254	16480.047	11862.259	19488.872	15114.239	22140.235	694.504	693.342	293.76	729.682	2177.819	13763.51	372.445	4859.427	225.028	149.732	149.332	1142.679	6987.147	468.34	136.312	2610.752	3028.695	300.435	269.025	276.671	85.035	9448.155	224.323	4033.451	125	0.925	1423.508	495.98
20384	19416.995	18106.884	25842.639	22938.375	32297.219	22789.456	36596.432	832.542	381.951	342.707	483.649	956.625	5417.934	337.824	7309.238	167.886	158.819	146.55	753.537	1431.396	1507.948	166.873	6535.864	3601.878	260.56	254.001	263.201	196.419	4942.838	279.175	12828.243	125	0.968	1006.716	498.884
18628.436	17445.924	13454.906	25904.936	18360.377	28513.913	18832.993	25855.597	800.738	390.969	302.914	749.013	1999.222	16501.358	376.818	5583.852	226.197	162.156	139.432	1300.718	4347.021	575.487	152.888	3440.388	3968.195	299.086	246.905	284.253	107.8	10434.119	375.075	5157.269	118	0.953	1390.992	497.212
21992.159	21481.481	18529.761	27608.321	23703.045	34145.726	23758.102	34815.367	838.017	302.69	327.076	242.854	292.413	1810.618	205.807	8606.66	288.532	165.846	329.921	894.525	2252.455	38658.992	154.784	4785.035	9405.575	274.368	304.213	248.894	7260.722	493.25	312.722	7979.589	210	0.935	1295.467	501.138
10693.619	10322.258	8023.374	12571.442	10991.734	15111.747	11672.897	20145.503	790.386	304.463	344.777	593.151	1538.083	2454.015	297.828	7472.52	181.908	133.889	170.939	1385.556	6544.653	437.597	176.689	5080.877	1294.469	250.59	293.875	257.723	1152.812	4729.457	327.655	7041.435	109	0.959	1344.17	497.711
14630.283	11044.347	9148.777	17180.495	10606.252	17732.646	10667.907	18083.229	582.491	819.525	286.873	558.503	1957.588	12604.433	375.755	6334.27	186.16	146.903	143.292	936.442	5867.325	507.008	130.698	2789.71	2992.58	340.432	250.071	234.808	123.035	8275.487	269.198	4419.099	101	0.977	1444.173	499.411
14239.391	15704.204	12214.745	18738.063	15039.349	26941.73	15646.734	22293.669	578.648	475.82	265.706	481.773	746.188	7947.915	345.557	6206.407	191.123	144.007	203.614	1127.432	1909.536	509.093	153.803	2931.774	3442.641	304.324	256.006	261.623	2904.034	3683.522	289.421	6310.635	263	0.79	1479.245	504.622
15997.4	15543.195	11698.181	22109.349	16230.234	24226.258	16596.551	23495.316	781.049	302.273	348.69	400.053	612.531	1943.801	261.843	8287.597	205.431	140.227	209.889	1369.879	5517.183	4539.23	173.941	5171.536	3881.879	263.988	292.545	268.117	5850.365	1817.461	295.123	7616.406	131	0.931	1326.317	503.462
13777.419	12838.913	13388.821	18141.63	13309.545	21951.04	16867.356	19991.847	664.062	393.65	275.542	680.419	2154.161	16897.964	312.803	4843.728	212.482	166.238	158.909	1254.951	6578.724	451.821	116.633	2436.614	2834.467	276.9	259.078	264.739	89.769	10364.22	224.75	3294.254	124	0.896	1418.863	503.419
24260.917	23481.609	20473.002	32930.565	28036.237	39169.487	28470.779	38856.904	864.419	590.226	347.447	707.599	1438.472	18012.218	424.282	7528.598	193.413	166.604	140.921	1131.888	1846.577	505.31	157.932	5339.72	4448.003	262.678	269.658	259.93	98.79	7639.33	293.525	11795.769	230	0.82	996.396	504.761
18382.552	18112.992	14268.908	24817.123	20229.279	28022.323	20991.146	28641.299	882.435	331.052	347.572	233.773	268.976	1828.221	211.276	8266.747	236.423	173.95	291.901	967.026	1670.425	29721.017	141.51	5830.442	7300.982	263.528	326.121	273.341	3733.081	485.016	323.772	9168.165	164	0.875	1245.53	505.963
21962.676	21666.484	17295.951	28855.325	23797.602	33338.598	24927.969	33681.682	919.584	349.553	368.742	249.887	285.808	1452.397	209.597	7990.595	262.886	173.243	318.206	911.871	1612.058	27943.92	154.852	6136.618	8665.608	249.349	298.973	268.045	5427.424	353.856	302.573	9669.706	114	0.948	1267.614	503.737
16532.151	12896.393	9062.975	21886.671	13046.788	18251.647	12157.011	18634.733	869.077	362.977	293.733	720.388	1503.238	14920.98	383.521	4992.315	251.045	130.803	140.998	1294.847	4626.585	393.302	145.836	3076.565	4564.371	285.244	269.205	264.161	122.506	8087.548	239.947	4553.276	118	0.981	1428.619	503.136
17381.399	17200.655	14272.72	22268.438	19861.333	26522.998	21296.277	30362.395	872.422	341.67	366.214	264.183	281.12	1670.588	222.07	8738.488	227.066	167.021	284.153	1035.667	1136.803	32030.088	149.194	5946.57	5745.768	258.071	303.585	271.629	4040.527	451.554	300.865	9541.799	131	0.958	1257.08	504.126
16383.243	15646.83	13334.068	20914.043	16907.16	25861.518	16958.606	27214.463	751.03	339.62	324.31	755.316	1994.41	10036.971	383.947	5167.334	218.242	161.492	158.07	1121.761	3851.411	546.427	188.047	3838.427	3173.447	275.926	253.011	268.079	694.32	8427.63	331.622	6366.678	173	0.942	1365.535	504.714
19324.719	18442.983	16343.949	24181.346	21825.969	29368.751	22217.242	33387.636	966.569	491.12	330.258	483.587	1389.819	5062.041	329.598	7992.828	169.603	157.512	149.03	1322.677	3607.807	499.834	159.308	5582.751	3729.421	259.942	265.103	276.677	117.36	4937.122	300.331	11084.185	277	0.845	1010.861	509.861
18798.023	17905.803	15082.001	26079.512	19323.461	30629.137	19423.576	28652.915	720.408	382.1	329.641	753.753	1539.152	13609.484	462.939	5851.398	218.829	157.77	137.691	1215.585	3450.084	637.528	188.121	3744.524	3989.484	264.079	284.206	258.852	96.909	8301.458	343.977	6536.713	112	0.867	1355.455	504.607
14848.686	13949.195	10905.039	20223.061	14335.991	22607.825	14339.587	20965.728	711.653	423.03	247.166	623.792	1378.3	13246.942	282.88	4891.933	227.587	163.739	151.173	1055.259	4661.305	390.665	125.325	3319.965	2481	278.821	251.378	271.253	301.493	11237.733	246.343	4337.534	140	0.984	1409.529	505.714
18649.487	18156.144	14091.314	25473.048	19523.519	29242.667	20486.559	28196.632	739.446	435.878	332.69	652.855	1490.101	8222.951	390.191	6179.765	216.997	149.989	129.333	1029.139	4335.102	499.707	177.234	4057.869	3634.316	269.791	284.72	258.724	224.206	7448.706	342.66	6917.614	280	0.87	1344.607	508.604
15801.349	15672.466	11676.441	21154.64	15841.458	25511.903	16455.512	28160.107	901.846	408.22	379.968	362.383	382.279	1174.093	267.387	9552.998	205.433	166.311	155.707	739.966	1867.37	7377.824	149.711	8829.457	4395.544	284.714	276.683	278.917	1826.83	869.714	369.753	11998.586	111	0.976	909.554	506.014
14263.866	14024.43	10971.775	17753.823	15273.552	22959.345	15910.608	26316.722	864.524	296.068	322.329	254.366	286.171	1377.384	247.213	9258.313	182.908	176.002	227.602	748.225	1138.903	1419.13	198.223	8351.826	7962.422	274.52	249.288	281.663	459.031	415.262	260.224	10528.624	111	0.994	1072.95	507.023
20096.305	19742.317	15197.334	27620.463	21065.303	30660.96	21823.14	28748.293	882.862	320.637	353.34	243.063	261.244	1777.652	209.885	8758.249	270.599	167.504	397.407	1082.211	890.941	24294.754	161.113	5396.301	8953.087	267.895	297.613	242.731	5625.561	404.253	328.165	8646.457	147	0.942	1284.065	507.167
11717.07	12686.084	9789.007	16678.261	12273.398	18715.073	12581.907	19729.348	582.863	451.142	277.24	497.732	1009.507	8192.588	367.895	6688.932	205.019	156.307	162.609	832.088	3950.242	512.843	146.16	2881.25	2720.526	279.025	295.133	262.741	2448.669	5067.318	302.871	5928.471	153	0.945	1468.958	508.049
12866.466	12313.962	10429.98	16260.842	13935.981	20415.599	13363.295	20536.31	966.491	504.801	359.662	887.847	2272.3	12612.023	363.247	8322.666	176.322	166.437	139.793	1585.366	3503.549	739.991	154.22	5253.845	2209.172	251.602	261.448	264.495	118.881	10174.322	310.821	10482.6	109	0.976	976.206	508.252
16510.73	16022.676	13747.828	21077.44	17980.759	26061.062	18591.32	29245.913	922.978	321.562	345.584	249.692	306.25	1646.177	220.344	9142.592	240.539	195.276	269.555	1141.88	2398.461	5094.323	150.186	6659.22	10752.849	266.538	314.54	281.714	1786.29	596.532	312.214	9228.337	175	0.878	1209.563	508.574
11131.753	10662.811	8178.852	13766.726	11328.071	16048.101	11625.901	18402.993	740.567	465.318	307.807	897.149	2893.121	10412.942	400.422	5237.269	196.948	151.632	142.587	1267.837	4509.068	528.384	168.289	3494.807	2208.207	268.085	258.061	274.137	135.762	9705.654	335.891	4898.741	120	0.941	1376.375	508.675
13830.628	13108.951	13043.769	18995.009	13477.255	20956.616	15355.883	16454.868	653.862	556.583	268.949	639.671	1559.43	21512.03	291.869	5033.728	240.355	181.852	163.962	1434.328	4914.707	566.712	119.19	2158.019	3889.5	286.862	272.626	264.972	1010.386	10866.839	207.625	2708.922	124	0.933	1415.911	511.427
14075.147	13810.635	9194.707	20354.1	13887.688	19173.48	12363.891	19460.128	603.13	429.815	294.575	631.794	1405.283	10270.234	353.45	5206.327	214.876	142.166	156.888	1179.405	4023.24	390.674	145.139	2892.472	3276.8	239.137	274.938	259.018	964.995	8906.11	247.351	4176.42	133	0.973	1428.034	511.117
13439.091	14137.507	10377.66	19428.56	14430.092	23097.909	14487.674	23138.554	732.422	304.876	326.217	263.484	369.368	1201.242	244.9	10051.284	162.138	164.865	289.911	962.536	1073.689	5499.507	131.586	5518.454	6198.808	277.856	264.264	250.842	9001.616	331.095	289.453	11784.183	131	0.986	650.393	511.637
14227.932	14181.175	11232.015	17694.352	15389.561	21900.752	16319.936	24045.512	861.028	322.633	346.981	234.349	268.462	1716.657	206.741	8599.386	232.611	164.027	382.269	1341.901	1355.593	19558.549	162.383	5233.528	6010.892	267.298	294.685	250.161	14925.384	452.724	307.388	8033.06	216	0.764	1271.866	513.505
16802.205	16377.221	13835.257	21619.498	17759.05	27144.731	18215.674	28488.909	725.216	381.964	354.09	666.457	1418.071	4538.533	450.803	6479.233	220.361	142.611	115.331	865.611	3374.525	493.095	163.454	4234.729	3073.744	285.435	300.218	262.24	187.722	4855.8	312.461	7251.941	197	0.926	1330.332	513.261
18392.626	17969.259	15028.559	23476.219	20246.999	29193.284	21044.681	31343.01	903.887	305.272	339.839	239.053	287.062	1600.271	229.635	8289.634	243.584	198.633	320.824	844.717	2126.287	2737.454	153.549	6478.552	13282.175	278.664	267.738	286.32	851.634	520.493	324.755	9496.441	202	0.865	1193.366	515.579
15295.612	14951.638	13173.572	18057.126	16564.101	23215	16866.941	26525.932	898.924	365.16	374.857	255.685	264.489	1476.08	220.91	7717.384	227.106	178.04	260.534	888.127	1742.708	8783.026	152.623	5795.352	5153.207	272.477	302.366	269.682	5699.792	444.51	324.107	9016.611	128	0.885	1254.523	514.43
12176.97	11929.312	9721.26	16882.05	12885.4	19929.236	12575.707	18289.599	600.766	244.366	284.397	260.376	405.405	2903.521	207.932	9670.349	219.24	148.213	229.329	1279.493	2576.486	4257.993	156.628	3266.949	3236.802	293.243	353.025	254.629	10410.654	1658.9	332.648	5375.655	141	0.88	1313.323	512.103
17915.62	17508.429	13574.251	22704.51	18844.707	27102.823	20004.065	27858.22	787.076	493.389	336.628	834.782	1966.626	15597.446	430.73	5518.038	202.711	161.597	136.505	1105.331	3559.369	556.751	186.185	3554.261	3129.011	271.793	268.473	269.861	92.137	9671.689	343.828	6033.733	190	0.846	1358.611	513.153
9888.766	10900.564	8790.729	14506.618	10519.727	17411.765	10768.413	17181.173	457.652	450.625	248.116	257.503	295.933	2119.628	255.227	5567.65	159.142	128.904	218.467	1742.925	218.153	429.333	154.303	2919.723	2607.326	289.362	262.829	290.299	2846.309	452.935	277.594	6649.429	150	0.972	1491.327	512.84
24411.691	23474.519	20785.237	32071.709	28253.171	37908.786	28350.521	38560.943	793.066	706.373	340.16	856.087	2273.369	19861.515	424.846	7467.327	195.579	168.078	138.016	1424.099	2883.473	553.238	151.548	4326.625	4866.176	267.506	274.2	267.584	101.405	9916.367	306.463	10252.909	176	0.855	991.778	512.824
15395.277	15048.115	13026.943	20296.626	17673.32	24501	18343.44	26045.766	594.693	274.12	283.356	249.86	226.184	882.122	220.629	7326.059	149.942	129.192	187.21	683.563	233.349	21731.409	163.616	5496.735	4296.477	273.072	250.339	269.161	1303.495	292.11	303.313	10604.423	96	1	1135.552	512.521
20500.01	20115.248	16946.57	26259.271	23014.423	30738.192	23926.24	33337.137	1202.553	327.605	353.327	244.443	320.024	1857.231	231.203	8104.282	229.339	189.529	275.634	1095.53	2150.644	19454.403	156.116	5893.922	7478.778	272.227	340.843	277.111	4090.14	483.733	333.084	9666.448	305	0.726	1211.421	521.749
13425.193	13274.774	10814.438	16493.554	14631.739	20392.43	15393.642	24842.822	944.96	334.222	353.827	242.882	321.33	1795.606	229.285	8295.221	237.498	184.797	304.748	1026.453	2770.166	10051.769	143.019	6442.245	9949.976	281.075	320.515	276.511	3587.861	599.915	341.551	9261.31	107	0.971	1234.547	513.416
13630.953	13436.427	10289.572	18560.944	14170.289	21633.943	14310.133	19237.538	646.056	282.685	323.208	495.065	1173.225	3014.118	338.772	8402.198	217.43	155.344	137.488	1118.856	4763.206	710.556	143.366	3287.331	2872.448	307.325	316.006	260.451	2171.385	3734.682	318.114	5915.19	195	0.724	1318.844	517.356
19516.883	18676.385	15047.294	24864.006	19510.375	30115.479	19095.305	27591.734	702.281	705.067	274.629	784.117	2083.486	23378.105	334.314	5685.265	239.353	186.56	174.271	1607.16	4491.234	553.877	152.036	2342.624	4382.134	291.023	260.383	281.749	1077.549	10360.386	289.77	3427.518	199	0.915	1390.616	516.872
21676.369	20757.246	18193.028	29132.174	25322.015	32489.837	25421.859	34239.491	889.271	784.993	323.159	732.486	1956.158	14195.314	347.978	7984.237	176.929	191.341	147.101	1429.338	3589.986	516.158	141.995	4323.495	4496.991	289.917	274.737	277.403	145.18	8470.632	307.117	9882.057	278	0.803	1002.748	522.874
17492.022	17348.476	13884.736	22833.313	19582.981	26604.831	20246.833	28144.044	921.337	327.006	344.615	224.624	316.169	1584.872	224.903	8209.442	241.002	186.837	288.921	960.862	1481.053	21500.152	144.253	6115.572	9746.71	272.065	302.534	273.033	3616.796	554.399	322.8	9283.415	113	0.969	1227.553	516.252
16420.905	16189.246	12530.685	22143.15	17358.293	25423.767	17882.282	25182.611	832.16	336.357	351.833	234.304	266.15	1808.599	212.454	7436.179	226.483	177.903	192.65	788.909	1820.104	5003.038	138.893	5934.828	6847.24	277.664	300.492	251.21	1877.597	476.338	286.279	8988.355	132	0.928	1246.705	516.545
14741.031	16176.501	11724.455	20794.172	15336.56	23601.406	16733.284	24571.891	456.984	321.731	241.365	270.819	260.208	1662.345	261.658	5863.845	150.23	123.137	149.638	791.259	229.64	332.914	150.887	3296.407	1926.227	271.854	268.908	283.618	3475.455	300.185	307.275	7262.179	146	0.936	1509.795	516.753
13457.424	12485.303	9943.342	14907.082	12550.728	23078.894	13453.198	17498.826	495.783	451.954	259.355	559.413	1039.674	8991.693	341.194	6093.883	147.934	130.744	216.772	1104.105	2725.399	421.879	132.458	2265.981	2804.161	298.657	306.752	242.585	4455.325	4272.491	325.818	4767.813	114	0.96	1454.518	516.807
17740.072	16844.818	15240.647	23116.466	19958.596	28065.444	18918.542	27689.14	973.671	644.728	347.929	847.761	2064.786	18561.347	357.217	8653.977	212.161	178.966	202.819	1729.873	3967.034	730.864	149.37	4020.67	4205.248	278.191	287.972	263.953	801.496	10376.534	343.181	9127.738	231	0.78	973.05	522.686
24863.078	23991.139	20401.016	32827.746	29098.428	36809.76	29936.143	38606.531	813.766	658.987	329.382	750.876	2201.341	18213.988	368.29	7446.252	186.634	171.538	135.546	1493.139	2769.867	543.493	139.665	4117.047	4983.45	287.595	292.341	267.856	115.872	9868.059	320.128	9922.199	154	0.927	994.364	519.396
15988.811	15728.196	12948.553	20876.947	17955.796	25239.857	18682.137	27239.484	782.163	286.501	308.18	247.391	273.004	1519.833	236.08	7566.992	198.239	174.078	194.087	586.737	1471.02	9608.277	167.709	6127.662	7595.179	275.041	248.512	290.47	1718.187	435.26	346.377	9753.255	143	0.883	1178.346	519.577
17950.757	16742.366	13683.334	25392.779	17622.492	26903.787	16773.459	24347.427	754.756	493.378	315.564	803.95	2306.73	16055.346	347.027	5916.257	209.812	178.251	206.293	1186.827	3584.869	550.355	174.025	3233.25	3249.209	286.225	264.26	270.096	2557.257	10833.368	343.985	4970.769	102	0.968	1372.647	517.588
23672.752	22475.512	19162.437	32559.066	24252.339	37005.012	23865.386	35313.086	742.393	554.383	295.391	704.906	1667.775	21058.303	326.452	5574.182	241.945	189.45	213.327	1306.101	3381.606	547.677	153.815	2867.417	5064.023	274.774	263.555	267.8	2419.784	10352.517	325.278	4747.052	111	0.981	1380.158	519.32
13203.416	14139.056	11642.522	17167.203	13772.653	19805.769	14006.463	20497.614	493.275	845.509	260.385	256.946	266.134	2163.893	260.075	5271.858	186.065	163.084	174.156	554.318	224.981	378.242	150.568	2810.728	2737.211	292.789	300.536	255.549	3017.883	302.326	296.032	6249.305	207	0.902	1477.138	520.345
10566.974	9966.784	8513.567	12886.267	10869.872	15645.537	9707.674	15364.745	902.153	337.215	321.496	801.067	2521.488	4298.848	348.066	9666.107	208.696	182.937	179.742	1620.89	12560.886	598.538	162.437	3586.881	3105.736	290.78	278.361	249.359	134.286	5996.476	361.521	7018.339	100	1	956.38	520.62
14777.638	14051.253	11899.356	16504.714	15838.366	19575.431	16101.767	24774.608	805.965	302.41	323.331	287.854	512.377	1953.13	241.629	9314.927	146.173	170.859	156.498	1130.222	4305.732	1101.171	149.515	7037.411	2283.252	274.752	268.046	288.15	473.518	1485.281	292.767	10943.902	113	0.981	1030.465	521.341
17652.991	17542.162	13666.474	22508.836	18767.715	27559.131	19921.588	27502.159	759.104	708.562	354.59	660.912	1974.032	8623.513	433.664	6361.349	222.569	161.183	118.583	909.915	3074.269	418.781	162.886	3954.106	2965.888	281.004	288.972	254.956	137.06	6510.187	317.913	6761.284	120	0.969	1329.475	520.65
20499.02	19524.695	17457.331	24944.998	23771.224	30909.843	24196.188	35391.438	881.012	565.083	341.229	583.11	1578.939	8924.049	339.067	7695.124	159.178	162.016	140.935	1168.472	2936.653	411.526	147.388	5306.152	3374.359	275.689	265.47	269.662	108.893	6533.462	321.954	11052.822	233	0.898	1012.805	525.53
14636.471	14227.614	11730.163	19795.248	16031.146	21970.209	15853.448	23540.066	704.239	310.996	307.061	329.858	510.517	3085.771	246.622	7942.351	172.077	161.215	169.676	901.193	3061.708	9214.787	173.472	5371.057	3251.972	291.556	250.96	276.461	1395.311	1672.324	329.284	9336.556	137	0.902	1165.734	523.661
14395.514	14244.857	11989.305	18123.849	16045.348	23423.193	16765.127	25234.767	742.849	314.616	324.483	222.962	215.499	1755.613	207.763	8158.636	195.528	170.391	276.962	1111.073	754.335	11810.909	151.663	4306.493	4318.657	284.413	298.612	257.705	8106.18	335.636	322.26	7371.692	108	0.967	1254	522
13361.893	12878.049	10754.544	17747.677	14961.831	20417.618	15352.239	23479.342	738.558	405.501	305.837	367.068	490.682	3860.4	274.358	7767.626	201.588	163.041	176.616	1216.528	2665.274	5648.254	171.705	5465.948	7006.673	288.012	248.79	285.991	712.095	3340.257	358.959	9473.984	104	0.974	1157.029	524.096
20182.133	19283.356	15693.896	28388.588	20549.44	33283.449	20671.754	28819.135	799.67	558.278	315.965	731.999	2094.967	20029.381	335.644	5827.862	241.228	189.708	170.017	1039.504	3516.409	591.808	175.294	3113.907	5012.281	293.902	281.442	271.883	146.735	13235.422	337.888	5187.905	98	0.993	1367.622	523.337
24492.967	23355.482	21109.259	32130.454	28492.724	36917.698	28341.2	37867.597	880.933	685.434	326.591	928.852	2729.967	22350.815	365.854	7752.165	193.579	176.916	150.001	1635.585	3358.804	578.335	142.074	3766.115	4958.847	290.909	265.326	278.975	132.666	11736.596	346.873	9385.277	287	0.838	987.855	528.838
11115.804	11162.491	9063.09	14471.064	12065.496	18387.256	12063.963	17738.878	685.059	355.115	320.838	230.8	239.474	8816.316	216.263	10115.168	181.507	151.446	268.855	1375.238	546.591	4368.154	166.901	3222.885	2213.26	356.017	510.374	244.763	23631.55	536.423	374.897	6046.495	216	0.741	1284.486	526.713
21579.458	21009.819	16611.061	29655.983	22678.861	35109.415	23526.371	32342.247	736.664	667.081	312.031	792.838	1901.325	27057.317	363.908	5391.804	253.797	200.149	181.103	1130.403	2810.966	607.827	171.527	3095.528	5414.739	287.756	265.133	288.54	404.057	12488.356	318.186	5382.962	163	0.9	1371.942	527.39
20526.39	20261.888	15965.634	25616.341	21623.545	31791.951	22403.519	31782.877	700.577	646.309	292.219	757.956	1712.909	26945.273	343.949	4759.071	240.636	199.797	162.614	1157.156	2890.885	483.56	152.996	2845.169	4629.063	297.947	238.612	262.606	285.983	11111.265	306.518	4987.513	123	0.925	1380.736	527.004
12423.57	11707.317	9375.904	16864.902	12148.535	20096.301	12486.115	17700.219	522.324	499.104	225.155	366.7	450.193	7137.063	225.774	4215.2	201.855	182.848	137.231	958.647	515.811	387.396	148.419	2282.163	3456.478	347.427	309.753	273.495	5850.831	1083.855	290.13	3850.517	215	0.838	1396.226	529.649
15994.141	15233.967	12660.084	20285.92	16941.189	24957.007	15907.244	22004.478	945.713	484.847	377.188	897.703	2302.251	14846.511	417.501	9039.344	227.494	181.8	148.424	1667.7	6875.451	597.772	155.439	4110.164	3977.638	289.438	307.612	257.105	135.417	8513.798	316.995	8654.167	132	0.965	954.682	528.227
13780.758	13695.234	10282.497	18062.53	14410.896	21929.183	14881.726	21238.235	781.353	576.109	354.115	783.635	2045.33	13269.964	385.914	5920.345	226.749	167.92	114.093	865.254	3547.303	463.857	164.995	3893.144	2978.055	276.894	290.616	249.367	124.799	8311.338	364.872	6442.939	151	0.942	1331.97	527.526
10026.534	9751.103	7846.587	12247.966	10222.611	15420.428	10070.108	17416.599	814.178	454.03	348.188	830.104	2406.76	9386.3	363.655	5733.177	226.457	162.13	125.13	1206.584	4209.291	566.418	172.6	3836.27	2705.594	281.205	292.577	273.827	113.547	10117.828	362.951	6008.137	114	0.92	1340.921	528.026
17567.853	17286.534	14390.869	21786.981	20277.743	26354.29	21272.128	29096.851	714.894	302.815	311.41	256.294	299.415	1753.503	248.678	7840.023	201.274	162.361	293.418	909.892	1935.725	24983.188	174.62	5974.533	5614.571	280.374	292.792	270.926	3091.504	460.121	375.501	10170.828	122	0.985	1135.23	528.598
10569.077	10528.418	8476.103	13710.874	11680.114	16682.539	11822.746	17233.012	736.153	306.642	334.803	268.476	277.743	2499.173	205.108	9170.573	200.678	173.077	297.039	2658.17	558.058	2757.743	165.305	3806.925	3749.821	281.829	402.518	243.919	22810.743	957.616	326.793	7023.628	120	0.914	1267.475	526.775
26074.092	25033.88	21866.107	34009.852	30057.522	40665.819	29290.6	38767.393	878.273	940.615	357.53	807.101	2068.906	26046.979	382.627	7937.82	224.576	189.85	182.939	1745.16	3394.898	725.747	146.831	3610.224	5871.064	282.757	280.402	264.02	905.376	11172.896	372.115	9346.938	258	0.902	967.256	533.903
22041.691	21023.685	17704.459	30623.014	24101.158	32847.238	23743.965	31362.669	763.714	316.39	327.247	331.323	386.91	2301.349	278.421	7573.194	198.612	173.734	244.201	901.466	1696.98	23968.806	180.138	5511.721	7361.729	288.408	441.133	276.81	3930.586	1410.182	335.579	10544.932	116	0.936	1148.284	529.241
13391.363	13496.007	10588.129	16882.533	15015.836	21174.848	15782.974	21070.442	653.15	291.163	337.094	279.547	461.481	1835.113	218.837	8366.101	178.472	148.026	260.798	1917.379	1861.587	7175.899	155.221	3559.574	2885.941	267.015	299.729	259.306	11778.186	1388.641	367.634	6515.945	133	0.973	1252.169	530.004
17057.821	16426.236	13263.458	25077.717	17708.965	29333.356	18103.134	25525.914	901.541	572.096	319.622	692.66	2107.588	20321.285	366.916	6052.64	236.489	203.916	192.141	852.3	4043.574	626.547	183.681	3145.735	5053.452	299.021	276.939	276.04	609.682	14218.946	339.78	5154.055	170	0.877	1358.947	532.035
10118.353	9261.662	12611.101	13308.218	10302.87	17028.723	9883.461	17397.656	516.42	294.485	217.892	264.794	230.513	2375.036	188.739	3135.947	202.989	184.032	116.425	1072.578	147.032	328.731	141.283	2370.373	3297.46	293.707	256.736	277.014	4284.609	638.446	255.185	4182.945	107	0.971	1403.678	529.864
8704.022	8684.682	6996.476	10585.749	8809.591	12955.276	7949.899	11937.4	561.843	253.358	276.934	308.337	376.126	2354.917	204.237	11159.085	210.09	161.992	266.148	1219.182	631.161	9942.93	157.034	2066.112	3195.778	288.545	527.573	252.9	22748.182	1892.134	356.671	3498.932	112	0.985	1306.777	530.723
13631.143	15189.882	11406.381	20073.509	14264.415	25285.061	15583.421	22554.267	463.264	275.233	239.671	269.016	279.914	1089.34	252.011	5385.454	170.271	135.041	162.573	1088.725	212.497	340.386	132.262	2671.131	3278.047	262.616	265.127	277.684	2430.773	455.537	288.761	6485.013	194	0.942	1501.5	533.84
14274.88	13974.752	11866.402	17888.565	16591.371	22335.258	17098.781	24714.454	754.292	294.972	300.344	275.625	384.282	1585.565	249.331	8124.737	201.007	158.418	288.121	1145.704	2651.511	26054.792	170.778	5605.396	5693.485	261.515	253.953	285.087	2521.029	1132.167	345.551	9823.104	158	0.927	1121.911	534.209
18269.245	17786.288	15442.788	23482.012	21306.184	27786.091	22073.595	31839.914	716.953	302.633	323.849	357.482	565.88	2715.993	271.965	7617.534	170.566	165.125	237.321	1483.443	3509.653	15147.442	178.302	5073.798	4175.367	287.414	378.503	273.886	7284.614	1992.268	341.193	9755.238	224	0.822	1151.326	537.205
17534.702	16809.436	14417.384	22759.799	20873.18	27096.521	21195.419	29352.851	827.945	551.009	320.486	928.993	2224.969	19377.243	367.616	7967.876	185.075	182.472	179.465	1741.272	3696.117	691.221	142.306	3511.478	4121.462	297.86	260.974	267.29	806.249	10960.785	379.198	8855.815	115	0.901	976.126	535.17
22448.726	21408.733	19178.236	29511.102	25880.88	32561.495	25948.185	35505.685	708.33	352.063	342.334	419.951	1025.411	3391.782	291.079	7876.724	162.951	163.707	148.578	1186.86	2073.529	458.768	154.677	5470.539	3317.687	267.473	252.234	275.657	189.67	3743.689	349.717	11514.749	216	0.86	1025.866	537.046
19391.484	18558.573	16070.038	23701.318	22625.761	26707.71	23274.936	33126.81	695.263	295.028	334.041	295.601	626.716	1513.29	252.074	7639.1	153.448	161.606	157.811	878.284	2976.894	6123.236	148.079	6456.349	3779.784	273.566	279.051	285.182	1063.519	1746.17	322.354	11208.175	172	0.918	1034.953	536.663
16689.492	16190.736	13770.037	21442.96	18850.2	27609.198	19272.701	28001.481	755.608	269.661	311.1	240.772	310	1526.592	228.038	8014.3	220.15	164.018	379.331	884.651	1249.874	10052.193	163.104	5866.697	10920.404	283.006	265.616	292.842	735.218	602.388	328.234	10077.948	162	0.836	1107.475	536.315
12270.293	12195.147	10300.019	14956.316	13390.304	19628.827	13718.055	21711.925	709.293	306.211	337.534	221.506	322.029	1591.063	205.88	10541.459	168.229	176.554	279.991	1239.11	3295.109	5264.456	153.822	4139.903	3048.06	272.72	314.356	264.586	20019.325	619.463	324.688	6534.099	151	0.909	1238.023	535.149
7693.405	8387.561	7147.175	11261.965	8353.307	13044.097	8563.146	13495.311	336.007	268.636	236.149	255.287	229.23	628.834	254.422	4381.803	161.518	151.011	148.161	474.003	220.722	246.962	137.599	2645.693	1842.044	285.845	285.976	254.006	1598.036	320.907	289.463	6106.77	113	0.981	1465.942	535.181
14215.264	14495.489	10407.947	19135.531	14617.363	22578.949	15166.63	23690.328	886.495	317.515	356.459	295.572	450.965	1274.84	252.704	9879.931	164.548	173.331	217.122	1062.432	2954.983	1310.936	142.228	7183.706	3821.613	279.261	263.438	306.901	2666.204	555.166	363.328	10623.136	122	0.985	809.197	536.787
23666.836	22619.086	19031.335	32513.217	27389.208	36136.095	27550.648	34017.637	945.433	800.227	340.75	923.775	2422.445	21051.2	389.805	7559.105	192.593	178.679	133.003	1537.234	3190.676	564.775	140.591	4074.405	4990.334	314.232	260.783	276.956	207.089	12606.374	372.642	9763.069	140	0.897	984.943	536.057
23364.479	22073.902	20497.303	31353.119	27293.203	37110.323	27152.376	38648.934	924.357	427.968	350.802	662.289	1713.825	7167.12	345.862	7698.299	175.523	174.733	140.991	1271.561	2810.447	403.73	148.508	5221.21	4116.172	272.309	286.301	275.773	109.019	6713.75	355.983	11489.809	140	0.921	1015.164	537.143
23123.256	22217.395	18681.277	32143.522	26061.687	37137.908	25155.502	31876.645	869.572	791.199	371.509	911.719	2365.602	32931.405	442.713	8272.49	220.678	188.624	140.553	1548.028	2764.206	665.923	153.821	3840.069	5576.371	275.298	290.777	272.762	126.882	9954.121	346.794	9326.294	113	0.969	957.447	537.35
16117.861	15945.889	13763.813	21944.568	16843.295	27726.617	16547.81	25440.374	727.05	343.038	361.885	438.669	980.389	3306.518	309.651	9672.457	177.316	165.009	146.786	1042.133	4396.383	1322.479	143.454	3831.198	2220.266	278.721	328.779	250.201	9178.1	4324.155	318.582	6698.327	125	0.94	1266.804	536.98
11134.497	12546.352	9501.644	18266.626	11290.196	17656.722	10701.713	18934.304	636.791	329.99	268.217	317.78	292.546	1170.266	254.058	7396.682	177.2	137.948	155.581	827.046	231.333	351.672	129.399	2820.075	3245.327	274.964	413.711	270.207	7296.082	544.918	297.023	6685.324	137	0.963	1535.237	537.179
23767.183	22750.807	19815.41	29138.021	27894.165	36038.662	28211.403	36890.119	958.441	640.105	328.737	1053.932	2079.495	17280.766	393.252	7297.148	184.559	175.233	166.472	1754.811	3107.745	532.454	139.724	4004.937	4524.131	304.203	241.587	267.257	820.922	10063.71	348.36	9770.81	131	0.931	990.218	540.454
18993.283	18431.683	15807.467	25279.176	21484.826	28201.987	21813.122	30634.216	666.674	321.753	332.647	351.014	702.103	2184.398	287.314	8111.588	172.854	145.056	211.506	1098.937	3598.626	8593.407	180.755	6066.455	2846.474	275.452	282.814	274.301	1627.778	1775.84	340.869	10447.933	223	0.877	1139.612	540.895
11784.673	11791.321	9331.014	14924.785	13203.033	18723.28	14437.147	21311.033	658.365	235.35	283.94	213.004	357.273	1296.237	200.188	10763.178	160.422	154.159	276.172	1507.512	1250.595	2032.272	143.406	3981.482	5262.312	254.251	297.266	273.921	13383.717	791.656	308.058	6196.507	120	1	1220	539
15715.484	15046.402	12281.582	21922.698	17360.586	24666.78	16047.216	21364.982	961.964	536.592	377.691	986.603	2428.523	14118.205	414.895	8668.188	209.716	190.26	134.757	1687.729	3786.329	649.536	154.98	4197.138	3287.583	299.667	305.633	283.89	126.412	9388.708	305.296	9023.363	121	0.937	948.624	539.988
17111.486	16632.076	13678.561	23634.637	18351.923	26240.619	18200.544	26530.587	729.911	348.134	346.093	344.218	538.063	5799.804	282.544	7955.202	197.148	157.718	153.817	655.73	3989.091	638.188	168.41	5948.08	2892.267	272.612	258.69	285.366	366.055	1104.733	309.263	9809.591	117	0.88	1184.825	540.594
16897.73	16580.67	12859.6	23691.895	17523.818	29050.689	18025.305	25165.863	873.216	674.763	330.637	729.391	1740.529	19644.963	409.989	5984.993	230.928	189.462	130.565	1093.861	4078.41	538.063	170.572	3456.7	4622.216	301.739	332.767	268.016	506.459	11321.086	306.255	6146.201	157	0.955	1337.984	540.723
16458.899	18340.057	13633.422	21414.955	17342.375	29704.615	19315.026	24379.056	458.758	323.941	251.614	263.225	285.236	1425.159	250.508	5348.763	173.829	151.154	177.846	1042.307	213.657	283.08	141.594	2695.706	4199.995	260.698	255.998	279.929	1988.708	297.105	288.238	6250.172	163	0.923	1490.745	542.021
14997.043	14624.7	12565.67	19407.356	16807.256	23184.156	16462.34	24524.354	684.515	335.35	324.069	395.527	633.815	2708.772	288.377	8116.862	176.115	164.374	223.081	1288.363	1903.308	11221.927	179.311	4511.291	3564.086	285.04	323.129	273.221	7519.851	3496.635	347.481	9106.469	177	0.824	1163.528	543.749
17026.768	16985.984	12749.445	24561.138	17861.543	27737.249	17903.42	22752.944	710.316	334.266	375.881	475.814	1125.516	2642.585	306.002	8406.277	190.651	176.146	170.854	1097.048	4019.555	593.399	146.488	3610.959	2914.859	287.312	360.545	263.536	4729.948	3784.817	346.876	6687.694	125	0.98	1262.668	541.948
18090.062	17811.066	15641.649	22920.166	18893.313	30609.677	18227.099	27478.242	747.556	517.203	379.059	440.03	1138.326	7577.199	307.474	7729.386	219.247	176.947	158.975	1097.114	7857.602	588.771	138.297	3186.758	4010.588	274.296	342.809	256.036	7288.48	5628.182	325.224	5965.111	130	0.962	1273.169	541.415
16569.125	16059.792	12364.027	24363.104	17064.596	28169.07	17852.967	22926.666	599.633	463.795	271.08	319.027	650.832	4486.479	253.864	4750.746	205.415	181.556	211.175	653.574	1272.242	266.238	167.43	2666.227	4093.553	286.944	353.111	271.354	2907.181	2368.881	357.138	5524.293	140	0.932	1353.736	542.336
10848.439	10826.498	7844.189	15747.704	11116.406	18016.287	10952.246	15618.599	845.115	467.442	354.998	698.859	2413.572	11245.868	351.18	8296.057	235.683	178.507	140.413	982.817	9582.407	489.435	148.98	3459.859	3205.333	323.813	467.456	257.594	389.511	9714.257	323.816	5227.315	126	0.921	1315.627	542.349
13077.713	14912.681	10165.549	18270.149	11901.849	22298.175	11527.642	17064.017	705.078	296.833	283.898	300.903	341.212	946.286	254.1	7438.496	178.906	153.232	191.123	840.759	209.369	336.444	120.382	2537.41	4419.671	271.065	467.663	269.585	3703.88	584.95	289.405	6448.771	158	0.831	1546.329	541.924
23114.361	22145.551	19624.444	30954.055	27607.098	36697.361	27998.463	36605.561	766.39	535.102	336.735	778.145	2189.114	15109.631	369.415	7423.407	170.259	178.235	137.827	1250.314	3804.809	423.781	138.075	4265.5	4122.624	279.476	270.178	286.793	104.68	8873.074	343.48	10203.599	212	0.888	1008.274	544.948
15336.899	14848.366	12651.837	19204.997	17810.413	22655.9	18259.94	26478.914	709.639	296.675	310.625	260.513	377.501	1427.735	224.073	8363.563	148.182	168.638	205.86	953.955	2029.213	16344.678	155.985	6517.789	2874.297	266.965	439.769	296.209	2549.659	551.792	316.302	10543.559	120	0.969	1043.825	543.467
12327.97	12288.597	9349.787	16524.173	12796.762	20693.371	13102.054	19410.977	716.847	825.496	332.066	592.729	1541.649	16136.635	372.434	6374.901	218.982	163.018	127.026	804.087	5010.268	419.398	163.153	3670.844	2827.115	380.905	312.103	285.373	804.862	8923.465	338.776	6276.153	224	0.838	1327.71	545.991
22706.367	21866.592	19172.59	26601.664	27849.443	34411.075	29663.829	40019.845	736.188	384.216	327.211	643.318	1613.357	6048.589	340.427	7716.526	170.062	183.717	142.504	1811.773	2716.792	418.602	143.092	4879.882	4009.08	270.922	267.271	270.563	116.205	5661.223	334.394	10897.106	105	0.984	1018.081	543.748
13353.176	13240.311	11126.681	18067.122	14419.219	22061.634	14244.329	21726.405	819.949	300.811	349.45	422.378	1058.026	2043.425	273.997	8324.833	188.344	168.297	223.828	1368.093	4896.708	699.152	151.494	3868.043	2775.903	260.739	322.905	280.077	10880.34	2587.406	314.457	6498.262	145	0.965	1252.762	545.321
24157.524	23518.631	19256.691	34553.989	28660.326	39797.023	28816.605	34638.414	870.009	562.024	375.243	823.822	2390.204	21716.037	397.279	7723.806	198.953	186.36	139.911	1610.286	3585.592	625.092	149.944	3681.603	4986.623	301.151	291.045	268.161	132.791	9959.002	314.368	9546.36	140	0.897	955.95	546.371
21046.901	20168.051	18008.764	24357.803	25164.881	32282.678	25310.916	35448.88	849.591	659.8	388.502	984.503	2228.789	20980.002	403.335	7636.651	201.171	180.528	136.598	1523.889	3090.232	604.023	145.122	3956.535	3906.935	305.029	266.017	262.98	1361.982	8253.516	347.972	10280.938	221	0.887	964.21	548.369
15226.082	14900.001	12206.443	21063.643	17128.638	23453.462	16813.942	23580.555	688.932	300.253	304.21	383.561	676.642	3296.496	268.425	8355.304	162.005	162.225	236.768	1323.283	2532.359	9282.827	182.056	4512.818	4350.63	290.534	281.919	275.862	11424.33	2646.747	321.773	8507.657	132	0.917	1155.682	545.462
11605.335	11435.753	9401.124	14806.98	12640.038	17937.519	12950.042	21916.611	680.49	269.431	327.185	292.24	623.69	1745.415	249.328	7531.12	194.055	149.994	177.323	1157.065	5755.265	652.895	156.291	5799.413	3024.093	250.353	287.182	301.031	2086.78	1470.928	358.084	7994.973	110	0.985	1206.845	544.236
16836.379	16782.764	13012.244	21384.021	19103.018	26185.186	20184.047	28138.717	727.457	307.921	329.392	305.383	553.773	3380.125	277.191	8575.361	194.623	156.293	187.716	1028.654	6103.285	857.859	163.578	5432.502	2996.333	269.046	279.66	282.02	2384.237	1304.165	321.979	8531.743	135	0.923	1187.13	546.833
15197.345	15052.047	12935.094	19828.988	16275.537	23869.724	16356.765	27232.937	716.418	343.556	387.849	461.972	1525.052	1791.865	298.233	8629.791	172.806	162.788	161.375	1241.327	6216.1	493.404	147.065	4977.902	1629.937	247.334	286.327	276.979	6471.995	3344.793	280.142	8005.813	139	0.988	1241.119	546.881
8474.799	8060.586	6603.938	11077.892	8680.303	13598.511	9011.048	12834.757	359.432	342.229	206.989	213.188	187.182	3057.126	184.182	3051.165	155.755	159.509	150.898	734.427	125.328	174.975	157.081	1872.96	1954.792	303.826	286.06	264.497	3011.298	344.629	303.584	4279.556	114	0.99	1372.167	545.833
12894.66	12921.584	9696.626	17034.041	13927.925	20789.149	14705.488	22643.907	842.344	323.112	355.08	322.137	480.082	1200.932	252.836	8633.079	162.975	154.933	165.548	1139.708	2368.474	5373.742	130.252	7118.261	2624.556	260.706	299.969	272.08	2635.52	980.127	274.402	11473.47	160	0.854	847.456	547.9
16303.318	16183.603	12383.193	23976.635	17595.637	25866.822	18441.834	24501.263	626.703	270.353	324.154	258.522	708.205	1532.251	244.58	8879.881	167.161	149.772	161.504	1305.421	8060.318	504.449	145.621	5041.031	2941.415	250.997	287.674	273.18	3477.215	1529.553	310.816	7728.148	143	0.893	1215.591	548.276
17870.715	17021.74	14532.351	24305.327	21004.14	27987.258	21245.248	26696.309	760.53	459.848	336.294	935.862	2893.746	15426.49	368.651	7933.811	162.218	156.972	136.297	1523.956	5280.045	515.331	133.31	3801.985	3518.885	298.028	277.384	286.198	109.016	11588.777	317.069	8818.426	165	0.944	1000.07	549.809
17463.387	17411.363	14345.585	23961.058	19684.485	27853.637	20576.388	29212.018	644.752	291.105	336.615	300.587	917.791	1339.43	254.738	8566.58	175.584	149.574	151.339	1402.436	4729.368	573.277	139.71	4632.119	3156.232	252.124	291.455	279.899	2083.307	2165.002	313.918	7784.684	149	0.955	1223.111	549.131
16447.974	16365.338	12710.984	24240.244	17920.585	25977.016	18269.325	26016.197	655.04	297.093	342.106	364.077	1144.812	1332.845	268.205	8916.458	172.786	154.561	130.615	890.354	5436.216	423.042	135.333	4493.876	2851.008	247.484	300.167	273.537	1307.435	2720.498	325.775	7288.764	137	0.947	1231.982	548.354
18712.12	17705.176	16367.611	24546.28	21484.301	31213.58	20605.408	30727.947	935.849	706.979	392.168	1143.399	2758.878	16977.907	434.758	7471.147	217.034	188.695	136.613	1623.996	4078.551	697.374	142.946	4383.89	3768.694	291.478	274.205	268.714	128.591	10034.463	307.027	10082.998	195	0.888	941.659	551.972
14606.457	14448.237	12589.85	18285.907	16614.089	22651.628	16092.957	24056.403	697.709	259.111	307.622	445.597	1121.139	1968.721	253.355	8770.744	200.517	150.381	218.831	1494.055	3090.521	740.419	174.511	3968.982	4782.689	270.483	271.244	273.966	8335.44	5013.817	320.949	7506.356	166	0.886	1170.464	549.693
15655.216	15537.202	12589.692	20240.313	17236.964	24393.599	17295.305	25535.819	761.698	296.581	339.71	326.373	578.368	2422.385	277.147	8626.244	212.011	164.497	254.411	1081.158	3598.945	1619.863	165.644	5028.644	4052.83	261.017	291.345	282.951	6992.393	1541.974	351.857	8205.655	162	0.895	1195.586	551.636
15164.558	15189.423	11791.207	21253.352	15809.666	24745.214	15441.491	20630.579	699.598	398.035	359.23	474.068	1124.21	4805.502	283.577	9207.97	214.182	195.826	212.365	1185.528	2882.086	918.931	155.957	2998.449	4390.555	300.365	452.329	273.407	11542.686	3387.128	299.31	5611.459	107	0.958	1262.977	549.547
14468.197	13780.078	12087.956	17896.127	16585.393	21285.368	16571.729	24629.761	608.684	284.094	325.319	391.808	1253.356	1360.567	293.411	7746.601	153.031	149.742	120.853	1224.365	2522.646	411.288	141.117	5274.449	2421.286	277.428	235.931	284.17	206.225	3586.469	342.798	9988.607	143	0.978	1028.857	550.108
12231.479	11995.807	9658.218	15354.989	13875.165	20397.791	14208.435	23004.879	732.62	286.494	323.646	266.725	312.477	1415.577	249.261	7893.705	175.618	163.572	251.803	687.281	1570.392	5383.597	158.624	7510.763	3713.855	293.308	335.461	302.348	1119.399	429.547	313.554	10499.92	121	0.937	1071.938	551.178
13246.231	12483.401	10795.852	14940.991	15453.786	18698.995	15719.492	23555.95	728.181	289.421	346.389	763.493	2255.147	3189.979	352.6	7762.01	155.718	147.304	127.851	1151.317	3534.433	307.308	143.466	5287.796	2009.773	278.479	258.752	277.079	118.402	6352.094	375.822	9934.236	150	0.849	1019.893	554.507
13513.683	13305.036	10374.815	17079.063	14714.779	21422.419	15170.906	24021.255	852.305	345.809	396.237	319.57	406.741	1482.186	265.982	8458.44	182.026	177.294	161.697	725.126	1398.381	12950.276	120.967	7688.381	2942.226	293.414	288.584	259.484	1598.535	516.302	306.939	11811.478	112	1	878	553.286
16877.263	16489.194	14125.93	21744.076	19469.084	24673.213	19738.619	27945.244	629.865	383.097	341.554	432.557	783.894	2511.328	319.019	6699.205	166.922	137.421	153.923	959.239	1958.156	1085.304	172.374	5320.28	3396.751	265.799	275.114	277.84	296.183	2995.509	318.207	9974.381	173	0.91	1131.303	554.182
15078.67	15264.706	11343.181	19528.536	15905.878	23158.142	16267.833	22615.438	752.122	456.95	383.767	771.273	2106.147	5535.158	432.02	7784.699	201.866	179.487	137.293	1237.828	6008.828	462.858	148.216	4166.141	2858.682	262.641	317.091	287.458	2991.829	6307.137	282.464	7055.439	232	0.811	1253.724	554.483
10670.489	10740.047	8758.034	13325.203	10976.496	16096.074	9866.245	14350.656	622.689	296.437	334.499	455.576	1254.435	3057.534	253.841	9929.414	177.44	181.002	250.308	931.092	5078.197	298.096	142.97	2223.678	2255.16	273.578	308.038	250.824	4290.638	2780.202	315.218	4258.818	135	0.96	1285.47	553.463
7979.39	9365.255	8033.243	12239.51	9290.361	16818.645	10565.204	15307.32	351.7	261.155	255.481	253.131	273.381	1344.897	246.681	3483.475	131.778	162.567	169.589	611.953	201.908	313.399	128.725	2123.364	941.965	262.058	332.344	215.965	3159.815	504.422	317.368	5680.512	142	0.934	1453.88	554.07
22733.651	21635.93	19273.114	33059.866	25734.329	38074.527	24314.733	33218.208	961.005	580.339	409.049	880.22	2269.712	13381.824	405.917	7792.616	212.956	194.141	133.639	1183.247	3637.556	544.124	132.674	4761.303	4169.471	288.772	285.709	257.075	132.426	7966.575	344.401	10286.058	134	0.98	932.284	554.194
14492.484	13848.29	11867.932	18039.045	16910.976	22919.015	17354.374	25558.09	1181.88	271.165	330.407	432.675	1442.566	1921.642	291.573	7622.342	160.907	157.192	131.118	1178.852	2710.773	520.377	146.581	5214.068	2470.482	288.2	255.107	285.925	1226.853	4442.955	317.362	9771.104	221	0.926	1040.541	556.649
12620.337	12264.281	9987.217	16870.141	14084.795	18146.143	13812.95	21746.606	647.656	322.55	330.19	338.631	682.415	2232.976	301.024	11522.069	158.688	130.998	162.54	914.962	2256.978	6259.12	168.342	6470.81	2499.568	263.337	278.54	266.932	358.553	2153.263	348.198	10294.413	98	0.98	1115.541	553.918
8984.933	10046.762	8175.425	13390.757	9895.179	16412.176	11506.498	17845.474	400.63	301.98	283.333	294.178	299.503	952.84	249.647	4283.401	153.288	154.348	167.161	957.893	227.249	253.366	131.78	3570.826	1020.939	255.314	276.284	243.201	2479.808	393.803	278.795	7064.603	169	0.824	1468.139	556.814
9069.961	10061.793	8248.002	13045.411	9719.28	16792.822	9958.63	14290.438	529.505	368.731	280.539	280.094	300.593	2063.252	251.909	5306.952	184.295	147.59	189.929	736.693	203.4	398.611	127.999	2342.139	3174.204	245.6	307.518	264.414	5608.295	485.782	274.336	5669.35	244	0.713	1506.393	555.766
16815.135	15914.563	14037.243	20805.278	19926.837	26086.743	20259.914	28400.358	888.773	685.809	391.88	1311.423	2928.828	18301.637	440.305	7554.59	201.917	171.65	139.994	1812.498	4263.919	707.827	141.792	4381.483	3798.071	303.07	270.025	266.449	149.834	11389.945	315.849	10002.858	169	0.933	952.435	555.985
13606.912	13356.276	11010.552	17486.264	15632.085	20019.911	16273.836	25442.437	658.422	361.172	335.577	415.163	762.274	2390.582	314.027	7569.439	154.919	143.503	183.3	885.585	2166.715	509.779	175.236	5988.383	1531.611	278.605	311.422	268.52	1395.414	2346.414	300.775	9953.367	107	0.958	1138.883	555.341
16141.169	16358.468	12679.15	19978.012	17084.723	25131.144	16388.646	22300.531	709.42	1044.044	373.448	555.609	1945.694	13811.613	366.916	10239.073	235.902	209.407	182.155	1172.775	8580.903	488.198	153.576	2547.335	4770.27	293.245	341.367	261.282	2153.621	5747.684	308.877	4638.287	116	0.936	1269.974	554.784
11244.646	10993.192	8531.365	14784.171	11887.284	18288.498	12516.589	20465.035	830.293	316.872	373.106	296.653	416.577	1256.487	251.797	8803.862	163.109	164.07	169.778	880.79	1779.686	5169.113	123.808	7243.734	2508.283	265.237	305.803	271.998	2522.04	554.485	295.635	10795.106	113	0.952	854.996	555.668
18989.971	18531.673	16326.759	25110.918	21131.696	29937.809	20549.899	29615.751	785.099	477.658	350.214	567.292	2134.49	4323.443	291.817	7085.727	203.307	166.718	157.023	1049.843	4104.338	328.322	176.866	4322.215	4523.439	260.928	272.378	279.283	337.517	8466.122	306.206	8575.069	182	0.905	1167.698	558.5
12326.667	11620.095	10398.757	15692.866	13854.253	18397.666	13611.607	19343.259	714.262	709.137	363.524	590.408	1187.379	4156.879	291.321	11290.679	175.367	187.824	133.856	1767.508	2413.481	448.541	123.373	4179.254	2238.839	302.139	270.333	269.387	140.395	5401.912	315.766	8302.659	123	0.993	914.272	557.809
15232.773	14550.566	11907.125	22637.303	17181.526	25701.873	16933.414	21815.378	954.95	371.763	405.555	734.885	1885.658	6083.657	376.336	9088.275	201.208	182.592	128.853	1343.32	4100.016	580.894	130.146	4623.397	2841.298	293.463	273.455	255.732	143.122	6792.8	318.266	9507.292	135	0.949	924.307	557.248
15920.585	14727.485	14246.754	20045.092	18444.499	25620.421	17170.247	26010.085	716.774	599.173	334.546	993.415	3179.509	22957.401	358.111	7801.989	171.955	154.687	135.05	1584.447	5019.451	614.105	127.187	3662.946	4006.272	292.44	257.263	278.023	140.394	12545.434	357.312	8227.825	173	0.932	988.546	558.28
12380.271	12084.959	10607.34	16014.643	14266.855	19652.954	14436.753	22480.06	650.462	465.503	315.479	644.812	2344.519	4291.935	317.831	7555.854	163.405	144.778	176.389	1150.31	5114.962	408.817	178.973	3989.803	2334.579	266.453	278.298	275.484	514.206	11222.054	304.001	7844.601	161	0.912	1153.972	559.842
10265.174	9949.928	8420.405	14117.081	10940.572	17457.899	11857.889	17712.364	421.092	228.605	244.76	211.626	222.062	797.63	207.018	3147.792	202.622	157.437	132.205	505.909	130.799	197.545	161.809	2592.948	4958.323	287.496	306.455	265.107	2068.434	495.172	342.492	5707.825	176	0.875	1362.25	559.364
10049.514	9947.458	8508.609	14502.888	10867.297	18693.182	10956.463	16448.936	503.91	260.509	300.649	242.789	235.837	1593.603	206.687	5385.544	189.525	157.328	192.337	914.367	1329.346	959.004	170.95	2804.532	3284.584	282.045	409.388	263.505	4876.095	519.246	347.152	6364.599	140	0.957	1308.229	559.043
21831.62	20764.162	17834.835	27825.485	25715.569	33141.59	26606.719	34470.608	869.509	547.362	402.284	1175.605	2971.135	12886.443	427.415	7020.223	202.056	173.323	137.499	1289.947	3841.19	505.142	138.396	4845.162	2870.324	296.927	290.575	261.175	123.79	10588.189	315.639	10794.377	218	0.875	937.005	561.151
16578.285	15439.004	13562.829	22977.479	19410.84	27186.335	18785.569	23836.449	845.381	468.064	346.168	823.27	2928.58	23451.826	371.247	7582.887	176.609	150.23	153.397	1555.544	5295.101	648.602	133.811	3632.588	4337.215	300.32	270.11	272.179	270.004	12217.311	378.759	8402.398	147	0.942	981.418	562.092
15988.37	14775.048	13515.871	20932.266	18583.428	25109.432	17981.627	24325.498	638.108	445.43	323.84	740.355	2904.46	14120.375	291.645	7955.761	155.137	148.698	146.591	1343.253	5356.896	443.15	139.256	3398.207	3654.558	332.125	269.148	285.109	111.52	11559.495	362.709	7344.018	196	0.893	999.99	561.046
13155.257	13192.596	11081.381	17209.307	14223.458	21260.796	13880.211	22014.95	1076.088	420.413	372.524	771.051	1930.451	8555.752	420.264	7846.584	177.003	158.444	131.663	1125.224	5511.409	438.394	142.673	4346.697	2364.651	371.443	408.939	282.251	118.924	6191.878	293.168	7227.498	118	0.964	1234.966	559.576
18258.543	17019.772	15427.381	22473.518	21576.252	28477.158	21237.596	28896.253	638.63	277.946	325.17	755.41	2695.976	8650.479	315.641	7562.006	172.1	157.507	140.222	1279.536	4320.21	402.401	138.663	3709.366	4180.932	324.971	275.218	283.909	116.769	11343.278	377.488	8120.826	161	0.898	1011.519	562.022
11755.317	11793.508	9234.635	15480.118	12839.572	18452.307	12946.972	19679.216	644.453	288.043	355.683	615.605	1658.084	2002.063	410.15	8285.307	155.498	153.517	126.937	1049.908	4113.941	342.466	143.968	4165.763	1218.984	241.408	298.381	277.297	646.275	4700.756	289.736	7354.274	175	0.934	1219.1	562.534
12249.911	11691.243	10711.799	14994.037	14307.638	19486.234	14727.847	24068.864	580.718	276.954	335.983	353.618	603.171	2150.395	283.047	6449.371	169.108	133.926	147.982	776.564	831.586	1184.931	148.448	6029.669	2891.642	269.974	255.446	290.021	299.282	3407.319	277.094	10659.705	157	0.855	1101.207	561.717
20516.359	19782.841	17673.051	26749.394	24242.361	31169.167	25093.772	34625.535	652.588	313.732	332.329	474.951	1100.975	5299.227	327.059	6255.726	148.344	141.084	144.231	755.545	1515.498	423.994	161.164	5142.555	2392.301	263.068	255.119	274.28	120.409	5956.844	318.146	10855.951	222	0.91	1120.928	565.568
18642.881	17806.962	16139.216	25036.96	21375.878	30613.399	20875.499	29069.123	654.18	810.812	319.823	694.174	2252.594	12178.135	371.753	7536.318	161.284	153.427	165.429	1199.652	4259.778	419.094	164.556	3604.935	3332.781	270.01	305.773	285.067	504.919	11283.209	307.527	7344.336	314	0.807	1143.863	568.436
15193.102	14769.981	12837.336	20112.225	16829.792	23754.037	16274.891	23612.867	789.11	337.214	330.463	728.528	2913.722	7240.674	372.835	7830.435	190.305	170.597	151.92	1618.04	5390.411	477.463	148.932	3449.084	3486.061	255.593	291.06	280.292	3876.953	9900.375	279.6	6514.316	166	0.964	1196.169	565.06
13573.812	13725.796	10952.69	17123.79	14369.401	21468.855	13649.712	19933.277	686.092	832.601	386.085	943.33	3452.725	11922.551	433.506	8540.51	218.066	198.356	159.142	1632.251	11170.943	465.264	152.361	2911.247	3992.945	265.895	303.018	270.803	131.099	8702.382	312.912	4833.243	180	0.947	1265.8	564.844
7988.387	7584.035	6022.57	11919.613	8403.289	13650.197	9411.297	13399.055	272.794	203.436	207.885	204.412	191.106	470.146	172.05	2088.729	157.51	129.588	150.031	392.839	127.836	152.001	153.745	1966.156	631.614	269.934	215.339	263.428	1092.97	329.37	274.672	4666.572	109	0.976	1391.986	563.271
20596.334	19091.947	17455.076	27581.619	24245.269	32471.633	24172.962	32671.234	969.246	455.444	382.392	1156.659	2718.566	18304.12	433.011	6687.198	205.76	152.955	133.957	1245.309	3230.645	561.868	151.214	4755.566	3725.736	304.316	288.31	259.656	120.61	11678.146	353.19	10568.989	151	0.932	946.811	566.281
21540.872	19811.139	19447.588	27219.795	25771.899	34278.462	25149.742	36504.055	805.416	499.373	359.96	898.753	2335.535	24415.218	397.165	6955.914	189.713	141.826	153.824	1386.598	3634.366	551.49	144.29	4029.002	4336.165	307.524	275.695	269.169	248.878	11355.771	326.654	9587.201	267	0.926	958.803	567.815
22565.103	22018.783	19304.196	28878.962	25917.377	35345.068	25662.486	34408.046	740.633	578.841	330.771	788.258	3077.349	9071.253	340.941	6796.797	180.266	162.36	148.297	1089.752	4009.034	376.669	163.77	3500.877	3551.965	241.43	277.626	275.403	116.596	13006.725	288.106	7199.316	230	0.868	1170.4	568.643
13613.328	13084.046	12162.741	16555.53	15605.892	21182.622	15226.943	24637.432	738.301	555.33	313.389	910.49	4068.917	6474.193	361.782	7452.891	179.479	147.801	148.901	1398.697	6147.79	423.064	155.576	3341.612	2442.967	240.691	269.714	277.969	118.762	14361.224	289.666	6371.955	118	0.888	1178.017	566.322
17696.911	16208.248	14686.083	20718.437	19422.841	25631.588	19828.614	28873.514	787.589	382.318	398.059	494.085	1225.009	3143.93	296.862	7833.604	188.065	166.842	131.269	1401.96	3133.469	393.46	127.183	5608.862	2009.437	289.571	285.986	262.591	139.712	4093.743	287.498	10475.784	227	0.843	907.985	568.786
18392.106	17192.127	16124.479	25242.003	21136.672	31763.071	20771.549	30663.069	577.715	280.494	325.382	412.91	1393.547	2842.152	321.559	6810.039	145.807	158.045	119.51	861.582	1722.578	341.41	155.955	5290.624	2462.722	267.822	263.799	274.626	127.022	5371.36	355.949	10614.911	137	0.937	1059.223	566.288
18809.289	17850.829	16527.62	25358.807	22197.028	29286.741	22622.333	32180.905	626.941	325.056	336.234	478.594	1313.486	4849.742	323.852	6208.006	165.195	142.443	146.76	829.302	1783.802	1348.672	159.211	5144.433	2813.18	266.206	276.899	282.086	143.627	7201.249	331.587	10901.036	147	0.967	1111.609	567.629
16073.517	15368.99	13212.496	22616.149	17666.704	25798.221	16903.779	22851.305	665.874	357.224	318.282	873.085	4391.561	8276.272	388.057	7089.539	199.99	158.352	144.295	1312.118	6459.464	498.727	150.508	3210.485	3898.263	237.96	285.384	278.242	129.977	12372.286	296.949	6259.607	150	0.912	1187.22	568.013
17061.236	16564.753	14961.538	21481.237	18983.086	27162.613	18338.851	28035.546	718.703	926.391	346.887	679.427	2035.951	7333.611	394.817	6963.888	183.401	158.721	138.583	1158.103	4835.015	410.598	145.584	3592.439	2657.35	250.187	317.455	287.726	1031.387	9974.78	293.778	6683.918	204	0.819	1209.868	569.559
12597.071	12590.184	10830.688	15399.265	13948.28	20622.564	13808.536	22566.164	741.192	389.419	380.31	1057.057	2632.927	5511.337	441.58	7159.919	190.097	169.228	140.643	1361.612	7107.967	567.605	139.378	3775.557	2519.907	234.5	315.037	288.44	106.536	10520.787	288.84	6578.696	143	0.952	1239.815	565.892
13342.634	13233.76	9909.208	18784.854	13865.275	21119.896	13311.52	17520.548	770.469	608.597	387.58	1040.942	3260.442	11162.294	451.669	7545.807	213.088	198.574	142.07	1548.571	8508.096	469.814	150.014	3428.882	4059.955	245.758	344.982	279.597	118.751	10376.466	314.002	5509.081	133	0.935	1257.079	566.605
14206.767	12731.938	12396.259	17297.003	16615.092	22176.34	15902.013	23956.673	831.053	507.627	349.723	892.465	3116.634	10936.73	325.593	7882.12	165.974	141.291	169.951	1577.417	5728.42	596.631	135.298	3889.921	2655.783	307.687	270.805	266.418	1387.444	10821.228	344.087	8316.701	210	0.861	973.829	568.795
20405.384	18479.266	19343.69	26575.476	23622.726	31595.093	21286.255	31718.326	661.839	866.614	315.103	764.881	2839.255	9977.604	335.305	7210.47	160.498	161.8	247.581	1277.15	5060.034	515.196	145.408	3347.321	4343.124	291.952	255.157	275.03	1833.329	10216.384	284.221	7798.679	224	0.806	1028.853	568.696
9177.843	8835.651	7316.649	13778.664	9906.628	16600.213	10360.84	14509.232	423.354	283.209	242.636	225.139	222.787	1978.54	221.99	3698.781	179.513	194.561	175.089	979.362	151.384	184.34	158.235	2383.405	3287.016	274.345	294.816	267.532	3515.719	727.73	333.602	6065.751	101	0.977	1352.351	567.104
15982.721	14617.277	14577.217	18253.645	18771.791	26808.473	18701.667	30908.493	570.946	270.18	326.242	456.963	1520.462	4029.357	322.67	6679.158	162.124	150.801	119.479	832.86	1648.309	370.011	149.524	4736.648	2561.878	263.25	261.651	268.612	117.062	6265.794	343.965	10025.846	158	0.852	1067.943	569.437
13860.223	13263.528	11504.466	19308.364	15802.865	21735.37	15886.791	21912.574	707.206	350.993	318.957	687.049	4047.726	5962.303	379.364	7936.228	168.317	169.673	164.299	1435.944	5104.175	407.795	171.293	3247.647	3350.184	237.467	315.036	285.439	217.754	12206.335	291.4	6338.374	127	0.995	1158.098	569.106
10798.954	10931.239	8756.115	14014.468	12171.224	18169.883	13396.881	18709.759	448.401	252.314	297.455	194.343	226.434	743.642	205.134	4299.895	165.655	161.19	149.58	482.021	129.202	201.5	151.059	3074.446	1882.769	265.561	379.643	277.827	1347.638	286.685	323.353	7225.426	101	0.99	1315.025	567.748
7080.129	6737.638	5782.163	10143.32	7687.214	12379.066	8096.091	11916.543	359.244	230.576	248.383	208.235	193.074	838.791	199.228	3309.511	173.161	148.16	154.876	633.237	140.252	211.748	148.753	2388.583	1751.255	249.124	290.299	274.258	3453.904	654.898	339.752	5906.365	104	0.974	1342.231	569.067
10991.814	10498.055	8656.174	16227.943	11532.737	18890.777	12367.94	17602.686	343.74	256.294	248.143	204.731	204.966	1434.042	202.664	2787.521	175.154	143.726	145.537	412.826	133.126	230.56	161.068	2257.784	2090.333	285.917	243.938	285.235	2421.113	380.297	300.586	4801.739	173	0.872	1383.199	570.506
21698.056	20444.13	18801.939	28928.707	25643.872	34360.31	26330.119	35920.054	623.655	561.947	328.159	427.82	1064.46	7305.71	322.034	5871.846	187.811	144.603	152.684	550.38	1351.006	8179.299	156.961	4807.53	4198.325	256.199	314.184	272.993	530.812	7093.525	309.816	10375.292	256	0.795	1100.09	572.152
16924.93	15891.866	15021.439	21192.027	20133.549	26394.393	20727.372	31015.408	653.451	695.064	322.384	786.556	2997.615	9713.77	369.06	6308.102	160.641	150.104	156.765	1164.03	3242.106	402.646	155.761	4116.988	2741.113	267.411	269.594	277.874	110.056	12426.937	311.658	8292.554	210	0.88	1125.543	573.638
11587.727	11247.662	9900.959	14491.337	12524.583	19383.089	12185.76	18939.891	678.605	478.324	373.89	673.047	1788.527	7077.341	339.804	7234.44	208.416	178.926	209.262	1262.896	6252.204	423.28	165.047	2809.047	3219.608	248.118	292.087	269.758	2797.534	6145.032	310.456	5092.788	271	0.735	1275.197	574.611
14241.285	12624.34	12392.355	16713.149	16556.931	22186.663	15983.403	21514.069	662.941	523.767	321.504	927.565	4162.236	10591.199	274.464	8255.144	150.515	134.293	217.194	1508.958	8164.408	531.079	134.044	2970.22	2784.036	286.041	255.11	280.047	2122.153	12693.262	297.748	6386.953	175	0.89	994.403	573.163
21475.09	19600.876	19676.365	27258.27	25677.516	33355.919	25266.705	35792.682	619.668	467.691	330.352	624.422	2230.125	11643.183	339.037	6439.908	173.61	150.073	134.071	996.528	3269.031	469.043	152.804	3706.714	4392.195	261.982	256.659	271.769	248.073	9604.411	339.474	8538.474	238	0.866	1047.979	574.681
19731.483	18570.594	15946.878	28016.803	23023.978	32464.81	23638.795	30121.515	564.472	573.286	327.181	436.871	1088.41	10746.718	339.582	6223.54	179.068	136.811	127.421	611.627	856.212	482.677	159.435	4867.83	3321.139	265.447	285.002	271.995	123.303	6902.177	349.28	10011.166	152	0.949	1089.842	573.125
14100.489	13551.783	12060.193	17074.986	16188.953	21935.749	16521.58	24009.747	700.933	297.471	314.985	1048.331	4809.398	5689.489	400.821	7279.175	186.141	158.575	135.165	1544.337	6215.79	496.607	139.222	3085.042	3190.472	240.57	296.955	272.766	184.977	12548.334	283.725	5900.989	103	0.965	1194.791	572.908
14256.6	12605.917	11863.079	17968.594	16319.335	21509.534	15735.049	20256.047	678.161	550.831	326.417	717.686	2842.642	11539.959	275.99	7835.863	164.914	146.918	140.955	1303.488	6139.497	559.063	143.04	3098.163	3799.011	286.362	252.628	275.168	129.669	11614.414	363.099	6452.313	123	0.964	1009.508	573.321
25454.824	23433.972	22993.928	33026.117	30379.008	38350.136	29338.997	38937.889	660.295	641.53	314.173	705.132	2511.023	17094.39	337.538	7112.799	196.246	171.977	208.322	1130.111	3400.102	503.582	146.354	2920.865	6132.253	270.671	268.156	272.019	3419.462	9405.758	312.954	7398.08	146	0.946	1035.37	574.171
21892.363	21281.784	17337.386	30391.275	24407.281	35421.74	24148.337	28382.044	885.211	845.2	320.628	761.758	2674.894	15251.357	388.616	6967.498	216.299	164.704	149.936	1273.591	3832.724	507.905	135.282	2768.023	4811.765	250.66	292.903	282.226	155.549	11866.323	288.528	5553.405	106	0.962	1205.019	574.443
15498.65	13620.661	13473.897	19766.804	17948.126	24301.04	17737.334	26093.498	961.241	318.531	374.284	1085.531	2549.242	10694.494	393.273	7035.488	191.817	140.841	125.989	1313.139	3635.896	532.183	143.8	4701.184	2881.149	299.89	287.581	251.576	117.721	10535.956	320.045	9739.938	167	0.9	941.542	575.913
15624.917	14893.35	12570.819	22172.247	17895.29	25271.279	18116.074	22500.167	641.016	409.689	312.113	912.397	4344.362	7197.107	351.7	7133.237	170.2	153.658	153.468	1277.305	6157.292	465.774	158.131	2771.475	3747.906	232.313	283.422	279.913	112.685	14475.907	279.199	5302.882	121	0.989	1180.913	575.112
18577.95	18057.178	15451.492	24611.458	20419.186	30992.386	19911.01	27587.237	694.145	613.92	344.834	671.806	1637.37	14819.915	426.527	6381.192	205.059	167.894	145.987	943.976	4246.041	528.014	134.79	3040.893	4048.895	249.479	373.651	306.194	782.99	11895.317	293.271	5852.022	124	0.872	1232.75	575.153
8512.44	8069.227	6752.073	11973.808	8838.467	14120.061	9549.265	14549.875	343.025	207.027	240.432	190.927	206.26	355.59	180.3	2410.599	157.336	126.355	137.459	261.943	128.602	234.467	165.084	1949.006	1622.158	234.897	291.638	271.2	2781.417	284.902	324.194	3749.543	110	0.998	1391.145	574.627
5775.366	6387.94	5822.288	9059.476	6462.019	11107.177	6684.032	10021.41	421.078	265.468	294.982	268.005	284.064	1332.681	233.126	5065.418	161.789	162.161	167.799	982.492	227.712	310.434	141.127	1779.192	2621.445	257.174	303.801	246.782	8405.03	608.893	264.286	4570.795	112	0.973	1478.268	574.884
13480.73	15179.127	11496.48	18595.598	12799.767	26075.308	12883.975	18871.506	489.601	259.776	274.141	255.256	321.419	827.128	234.029	5470.572	165.842	141.495	169.254	891.546	181.457	335.384	121.134	1994.786	3417.792	235	300.132	237.409	2727.393	885.973	263.208	4903.895	181	0.952	1524.395	577.091
18371.749	15679.686	16731.031	22443.815	21191.089	29242.052	20835.027	32892.027	828.495	299.374	381.021	734.123	1991.863	4827.093	328.498	6887.686	204.579	125.321	133.865	957.438	3343.464	418.216	149.894	5230.321	2990.721	291.684	263.608	243.731	110.013	8206.071	373.7	10441.34	191	0.907	930.673	579.055
13156.775	11429.228	11185.357	14165.359	15531.378	19383.477	15836.66	23937.81	995.377	739.814	346.725	975.898	3740.92	10536.909	312.493	7062.756	162.619	123.72	138.22	1465.424	6197.21	611.001	142.808	3725.336	2252.877	299.911	254.265	267.614	601.956	14108.13	376.344	7771.794	107	1	976.977	575.453
25338.25	24117.2	22217.269	31845.275	30503.699	36910.104	30021.88	37668.569	622.481	753.551	299.42	717.957	2440.581	14711.446	287.893	7146.165	175.245	143.699	228.865	1065.954	3633.693	471.654	150.682	2438.06	5502.591	266.104	258.941	256.818	2534.974	8755.199	307.448	6307.648	357	0.681	1028.049	581.506
14363.788	13759.232	11743.136	16207.79	16979.976	22121.169	18039.932	23901.859	623.075	395.082	303.945	635.134	2878.586	11004.18	409.945	7499.427	161.777	166.945	164.851	2291.449	6179.117	458.575	163.159	2773.515	3425.266	254.691	345.908	277.726	119.466	11123.437	320.451	5248.543	160	0.806	1147.831	576.788
16425.689	15854.245	12188.975	22662.682	18511.277	24931.725	18624.377	21282.192	696.537	450.597	331.283	743.434	3634.578	10446.2	392	7719.205	164.394	171.221	167.498	1315.18	4546.408	461.787	166.871	3237.022	3213.263	211.754	284.862	280.889	119.816	12488.795	286.507	5902.325	106	0.993	1164.208	575.745
11856.655	11271.879	9759.243	15676.831	12562.473	19398.236	11863.65	18228.221	802.266	450.161	354.239	809.167	3066.876	11074.757	404.752	7569.727	195.566	169.259	156.347	1310.36	9538.269	676.966	143.184	2950.116	3440.803	255.3	403.311	288.254	94.708	11234.888	263.67	4485.446	107	0.946	1246.846	576.612
18077.366	15958.694	15936.599	22912.765	21312.856	28024.188	20900.809	29139.895	769.758	433.095	356.624	867.907	2946.769	19145.754	346.032	7334.626	165.735	127.62	132.934	1263.05	4716.513	513.163	142.968	3933.264	3234.029	306.8	273.108	249.35	240.953	12608.117	334.909	8878.241	175	0.967	967.026	578.809
16133.749	14941.221	13770.614	18325.126	19957.362	26701.091	21334.236	28787.424	538.462	244.234	302.933	645.415	1899.247	9317.948	360.521	6773.343	168.481	138.903	120.945	909.487	3447.43	359.126	152.474	3438.716	3035.555	257.452	262.005	258.661	102.916	9187.113	348.346	7739.68	127	0.967	1063.72	577.697
14957.642	13726.497	13343.575	19626.603	17672.631	23548.344	17770.873	26170.074	567.319	828.305	329.568	560.648	1852.595	10462.217	361.31	6168.573	155.628	139.513	150.193	921.94	6612.568	595.07	162.901	4139.114	2441.436	255.596	255.514	271.771	108.691	15176.882	312.688	8224.91	114	0.96	1112.5	576.632
15676.705	15738.693	12982.457	19252.858	17890.553	24943.249	18339.851	24879.907	627.748	539.352	303.66	977.566	4158.196	9416.553	366.652	7092.729	182.075	147.725	160.769	1338.174	6175.697	511.017	152.274	2585.385	3808.17	217.68	299.793	282.753	121.586	14672.782	288.416	5012.741	177	0.909	1188.494	578.794
16889.516	15766.552	14556.767	21265.136	20090.616	26074.311	20027.87	27449.034	783.877	362.924	361.172	867.943	2720.012	18854.619	343.759	7034.069	161.795	119.789	128.751	1196.793	5129.93	517.429	150.71	3926.293	3003.178	316.18	274.842	256.104	113.904	12295.894	331.147	8609.899	170	0.916	955.994	579.788
13488.771	12722.852	11382.855	18030.39	14571.432	21775.452	13482.87	20216.948	819.027	468.688	334.852	613.013	1471.178	7479.549	376.538	6621.463	190.704	147.701	154.485	1088.909	4790.221	466.371	151.693	2849.66	3019.978	254.342	371.057	313.406	1355.898	11560.537	289.603	5156.066	113	0.981	1220.863	577.81
14432.887	12972.09	11997.615	18636.232	15961.266	24116.499	15580.309	21772.203	624.542	533.748	321.453	762.551	2098.251	12773.543	363.273	7171.433	202.59	141.506	180.504	1278.995	6358.01	573.763	145.701	2437.481	4170.81	240.948	393.895	283.494	898.185	11156.132	328.357	4036.125	218	0.826	1239.899	581.592
13402.127	12769.492	10977.56	18666.646	14583.58	21878.401	14292.861	21047.535	634.695	283.298	367.497	799.382	2381.223	5186.003	362.898	6906.115	209.902	166.953	279.382	1130.917	6942.47	446.473	166.396	2944.693	3525.051	255.587	378.769	273.134	5017.106	6589.721	288.834	4790.473	145	0.929	1263.093	579.169
17756.112	16521.567	14976.646	22562.275	21213.954	28567.498	22468.102	29986.39	599.789	998.298	309.085	415.937	1695.548	11660.503	325.803	6251.059	173.118	132.569	133.809	827.653	4527.734	558.382	158.903	4004.94	3328.59	238.403	258.674	252.2	113.689	14095.522	316.389	8061.952	172	0.855	1102.82	579.977
12869.8	11913.733	10474.756	16605.447	14905.252	20158.284	15197.8	20772.301	628.21	411.641	320.187	772.104	3658.705	7990.765	390.361	7091.737	154.225	135.808	173.074	1421.006	4826.725	437.715	152.712	3536.916	2483.55	269.456	270.954	264.403	109.064	11840.55	298.306	6521.177	103	1	1136.733	579.5
12496.852	10680.222	11018.084	15769.821	13951.837	21102.369	14901.633	22999.662	750.837	210.699	370.409	210.017	472.492	2403.842	248.336	8193.018	190.273	151.982	218.67	1192.386	2287.813	6588.431	123.789	4921.131	3603.496	283.492	292.411	245.73	6280.575	900.145	270.466	9323.414	120	0.969	871.183	581.058
20705.889	18089.535	17153.796	28604.598	23835.159	33604.387	24164.691	32373.955	795.632	294.631	387.282	562.937	1577.201	4123.381	309.168	6727.083	216.344	130.685	134.249	736.332	2382.974	339.706	135.455	5397.265	4129.055	282.853	264.147	245.924	113.599	7842.315	322.488	10741.004	122	0.985	923.254	581.5
21314.495	19509.92	18346.981	28142.683	26442.582	32125.444	27279.958	33943.547	630.158	519.319	322.152	652.083	2498.675	14225.851	347.026	7457.885	174.26	135.72	184.68	929.47	3604.5	428.031	148.748	2989.57	4943.125	244.868	272.531	251.008	1051.643	9961.073	309.874	7202.24	101	0.977	1040.837	581.351
15619.533	14902.775	12731.035	20485.638	17855.865	25665.402	17843.953	22138.191	653.918	376.725	290.582	845.457	3405.406	14811.586	363.388	7583.782	192.495	144.931	152.863	1309.883	5474.958	526.202	135.707	2214.362	4040.697	226.743	300.731	291.336	120.916	12162.972	306.258	3993.98	121	0.977	1205.459	581.054
14887.487	11908.598	12464.604	18718.576	17006.899	24529.427	17630.455	25477.909	711.793	293.459	345.186	504.63	1304.783	2627.355	322.196	6922.885	202.046	119.739	149.335	887.142	3216.856	312.555	135.341	5135.525	2457.465	261.008	268.979	250.264	111.791	4473.254	355.699	9498.098	165	0.902	913.761	584.052
17133.92	18364.051	15342.578	21362.121	20289.069	27744.916	20217.897	28650.845	797.394	479.94	343.409	816.704	2577.638	14957.664	321.326	7024.485	188.398	130.98	139.419	1231.672	5088.177	532.977	147.125	3807.114	4096.989	283.16	279.457	235.349	109.396	11849.031	337.892	8261.431	157	0.921	946.15	582.914
17469.698	15503.47	15613.429	20450.925	20614.231	27194.377	19841.754	27339.582	720.033	304.111	324.882	895.485	4114.458	8791.734	284.198	7486.657	138.065	113.65	281.2	1396.225	6167.893	516.132	139.309	2987.811	2671.515	271.884	262.386	248.542	3224.389	10714.767	301.854	6541.557	196	0.901	985.398	582.74
16653.437	16095.116	14113.814	22729.049	19971.008	26191.733	20257.297	27195.457	526.832	805.418	326.991	670.925	2410.603	12764.117	382.799	6491.255	161.649	131.409	143.9	987.348	4413.089	458.188	152.504	3720.349	2798.509	244.203	257.243	264.756	92.599	16593.854	295.854	7439.308	99	1	1116.601	581.328
18090.769	15715.381	16373.211	22767.88	21493.628	28329.378	21546.348	32074.57	604.038	1677.496	331.642	798.225	2878.13	15967.268	373.457	6076.67	171.868	126.817	164.198	1013.639	3426.65	475.255	154.914	3857.614	3168.285	240.831	267.465	260.303	102.358	15648.356	312.664	7896.038	124	0.972	1127.161	582.419
14727.265	15117.549	12674.289	18306.549	15323.066	23938.809	14836.863	26914.246	635.677	269.777	303.637	220.018	340.19	1355.48	250.239	8299.816	146.145	123.801	147.15	721.78	4304.265	477.009	130.17	5623.131	5342.225	228.222	259.756	244.671	98.208	881.214	275.069	9794.205	115	0.956	297.987	583.552
21006.432	16311.694	18573.75	26695.646	25446.539	32812.459	25238.565	33539.191	897.061	404.837	319.838	751.47	3263.203	12165.827	292.683	6791.892	161.396	121.763	244.354	1159.034	5524.907	597.242	144.008	2956.858	4200.125	261.631	258.919	236.467	3469.51	9987.13	358.175	7086.884	158	0.927	975.165	584.994
25360.117	23601.042	20811.558	30996.326	29877.462	33328.8	30445.699	34332.554	558.824	809.268	309.021	685.857	2522.684	9467.3	319.31	6793.287	148.97	134.74	173.238	903.102	4031.117	490.417	153.137	3081.326	4803.456	228.238	269.828	253.694	1399.999	9189.931	339.675	6786.477	119	0.973	1048.231	583.853
12963.105	15599.101	9328.29	18385.007	14248.89	21165.499	14625.453	17586.093	702.584	596.272	357.36	650.7	1549.058	9576.566	345.509	6758.221	203.941	161.289	197.955	943.003	4071.513	421.757	160.41	2946.438	3603.978	247.113	406.878	263.864	2243.559	7514.459	298.042	4814.053	113	0.981	1257.881	583.881
19329.632	18838.922	18345.305	23369.886	23283.938	28013.463	23606.747	32321.887	618.167	810.689	320.976	720.959	2590.893	11315.614	357.861	6668.956	167.672	121.608	157.086	1133.267	4141.414	589.866	153.521	3071.961	3799.899	219.178	291.807	242.645	136.693	11138.813	347.314	6524.801	125	0.98	1054.86	585.028
15172.792	13982.6	12743.357	19108.951	17122.316	24763.655	15888.847	20846.22	739.403	556.332	292.85	779.935	3413.483	12967.456	352.588	7703.874	185.88	138.015	162.261	1407.34	5063.596	481.757	149.836	2303.983	4978.615	221.158	305.072	270.268	100.641	12096.951	281.704	4118.575	183	0.931	1173.391	585.811
13003.934	12561.394	11359.421	16561.974	15284.774	20616.094	14778.455	18912.814	503.353	410.639	291.062	727.432	3767.171	13012.482	271.543	8001.416	146.302	128.418	153.987	1407.695	7493.195	466.135	137.947	2355.508	3311.471	286.494	277.012	258.719	110.507	13598.507	305.056	4889.741	181	0.817	1002.975	588.588
15840.264	15620.031	13040.972	25197.376	18505.765	25941.767	18777.638	24849.756	544.91	317.778	293.609	370.435	1264.361	13419.909	337.03	5821.677	161.005	123.565	137.31	562.634	2441.828	288.295	148.843	3580.118	2767.511	248.961	255.114	238.711	98.603	7870.233	345.469	7530.918	171	0.882	1085.558	587.547
14924.269	16180.423	12846.113	23422.965	17426.995	23708.082	17709.114	25143.21	587.33	720.298	329.54	600.645	3364.647	14162.351	390.081	6213.686	164.283	122.214	175.667	1158.429	4491.615	408.085	154.121	3278.418	2974.233	249.144	276.741	262.735	99.35	13446.796	341.495	6065.962	261	0.888	1138.408	589.377
11686.875	18253.058	9950.689	25048.089	14655.864	19786.865	15770.947	21872.285	658.493	445.951	259.356	360.616	1764.103	12820.472	317.266	6808.09	147.749	136.345	130.634	1265.804	3228.862	376.49	151.858	3135.041	2080.65	237.657	255.113	243.704	104.808	6697.835	341.966	6577.548	115	0.956	1094.7	587.204
21749.949	16613.793	18821.91	26413.57	25852.998	34546.797	26569.823	34230.038	570.521	699.585	323.883	580.688	2017.62	15462.323	353.887	5805.039	164.947	124.682	163.941	970.272	2396.431	325.004	150.189	3421.489	3349.249	257.583	267.582	248.198	170.16	13085.664	269.252	7638.751	204	0.901	1122.48	589.74
16878.131	14190.782	14621.488	19070.423	19488.822	25509.049	18897.873	25001.454	698.652	502.645	327.537	1080.744	3554.006	13191.174	364.441	7048.081	137.123	104.221	125.182	1209.25	5302.012	488.104	147.148	3447.983	2258.154	261.161	266.807	239.681	112.693	11968.266	366.085	7672.12	120	0.941	961.625	587.617
13823.72	17296.391	11803.064	22902.918	15954.306	23553.394	16953.473	24955.269	608.207	300.49	310.395	327.719	1381.009	2191.773	303.252	7642.942	180.995	118.895	159.735	880.779	3890.775	346.83	133.158	4698.739	2544.838	222.592	258.588	253.179	123.445	4243.131	291.946	8513.995	210	0.861	903.219	590.881
19827.003	16850.781	16900.554	24315.754	23352.67	31198.651	22399.073	26912.165	528.161	523.715	274.463	773.616	2638.562	13739.822	289.123	7958.806	158.339	132.066	170.79	1168.833	4956.09	461.899	153.881	2084.143	4711.574	259.605	271.709	273.608	410.082	12535.995	302.222	4584.081	144	0.899	1014.41	590.472
14792.076	17148.741	12646.915	22731.586	16890.683	21991.937	16449.552	23402.222	540.893	466.619	304.864	577.158	2283.372	13273.374	327.295	7094.498	160.019	139.13	158.912	919.675	3227.524	417.436	151.696	2670.435	3320.876	257.009	291.216	262.871	2362.37	8978.704	324.277	5726.932	346	0.694	1056.072	594.231
13904.195	15194.791	11500.036	22051.345	14764.384	22360.06	14876.984	26307.744	1101.438	199.589	248.067	213.902	282.541	1318.898	211.813	7213.23	155.561	126.758	147.369	372.284	4028.881	8536.662	118.877	5131.991	4608.562	242.139	269.589	243.172	789.537	612.681	328.841	9058.916	140	0.883	370.814	592.871
21535.059	14956.897	17934.859	22191.098	23978.262	31619.539	23545.737	31314.802	568	568.446	295.278	848.53	2922.861	17910.194	304.271	6721.047	147.771	130.667	160.047	1279.243	5059.542	472.548	147.766	2620.807	4692.58	259.157	263.566	256.761	499.663	11566.484	399.871	6347.977	261	0.82	967.803	594.201
15304.732	16676.209	13617.79	19770.36	17184.12	25257.651	16209.565	23013.646	665.283	326.978	288.457	837.154	3941.672	11214.403	313.001	6922.296	154.365	123.597	162.158	1244.956	6000.776	503.161	146.531	2051.14	3605.223	250.981	302.991	266.5	150.265	12359.228	280.856	3495.58	113	0.981	1180.615	591.659
13555.849	14041.815	13810.403	16963.004	17958.241	25953.622	17188.511	22978.941	552.327	520.299	283.655	802.505	2695.056	15378.102	347.409	6602.216	149.813	132.708	207.803	1380.331	4674.863	507.275	141.103	1946.67	3322.605	275.75	342.003	266.41	1243.801	11039.202	298.365	3514.332	314	0.676	1199.831	597.146
12529.829	11705.108	9990.612	16055.419	13580.819	20360.288	13837.285	17667.162	457.516	403.634	279.975	766.967	644.267	4692.728	278.021	5548.811	170.153	121.239	232.005	1314.952	1336.268	2036.01	150.938	2181.448	3534.819	267.076	341.449	240.024	6322.649	2891.03	310.422	4436.84	168	0.928	1237.077	593.101
13723.002	20183.362	11761.932	26054.117	16081.363	20471.029	15529.138	20096.9	527.415	412.117	311.27	620.165	2253.613	9652.547	272.766	8078.908	151.936	152.074	321.692	845.134	4306.397	428.025	158.873	2517.821	3809.006	251.424	360.876	280.488	5572.829	6446.379	330.459	4763.687	180	0.916	1039.828	593.161
13162.261	12543.412	11573.003	14670.297	15749.846	23156.668	15683.364	24502.159	478.655	242.351	250.239	216.807	322.411	2341.953	207.298	6873.696	133.182	144.676	127.642	468.538	3164.323	5992.523	120.261	4460.801	4243.313	281.631	250.392	254.599	662.05	2019.551	309.115	8770.82	155	0.856	365.061	599.332
15741.439	14179.896	16352.372	18088.272	21887.444	31229.357	20199.71	27172.321	569.101	425.836	265.166	866.05	2436.515	20041.115	319.209	6781.846	185.831	170.518	193.196	1465.354	4206.212	469.209	130.61	1583.355	4699.354	274.122	334.306	310.878	952.026	11426.438	346.056	2952.667	197	0.815	1171.576	600.18
15891.766	14963.742	18235.833	18753.585	23605.163	30775.228	21187.596	28177.943	367.18	689.489	281.219	951.329	3052.41	18660.874	228.027	7834.7	143.418	160.854	261.094	1336.118	5812.179	413.898	140.774	1848.965	4177.446	273.121	268.472	288.803	2881.672	10847.15	265.547	3872.478	257	0.842	1007.772	601.088
19017.564	20133.875	14731.868	27379.131	20023.954	26032.783	20606.878	28073.561	505.438	1738.011	292.541	703.264	1915.352	12164.524	289.433	5738.217	162.276	139.216	274.897	1031.934	3402.163	398.094	137.612	2372.052	3062.793	261.701	254.452	270.646	1737.64	8709.589	275.1	4663.808	134	0.906	1120.127	599.776
18272.957	22691.886	11989.885	29946.9	15170.984	22302.444	14700.817	21250.491	637.769	375.631	311.866	491.346	2883.033	6656.725	294.999	7735.737	143.637	156.579	163.441	649.02	4898.588	418.305	141.356	3888.739	3357.72	264.549	263.322	261.068	91.504	9600.075	274.355	7287.544	119	0.961	920.525	599.634
15646.436	15950.107	13297.578	20846.543	17122.439	23458.048	17442.166	24816.829	470.373	385.933	255.662	890.903	3628.758	10647.055	201.545	7745.88	137.658	163.608	160.074	1191.881	6139.782	430.261	136.972	2581.864	3064.402	290.478	249.842	269.774	119.322	11339.852	320.496	5202.376	196	0.865	935.974	603.495
16278.472	16610.856	13708.742	21290.555	19020.816	26304.409	17499.25	23699.05	523.626	423.971	251.17	1006.048	2984.084	13999.088	229.388	6754.223	145.297	156.093	168.051	1265.222	5390.731	430.675	136.006	2032.547	2935.266	301.182	273.411	287.288	134.662	11902.638	293.576	4577.206	285	0.747	952.686	606.458
16015.759	18302.143	11170.229	24098.38	16721.888	22417.814	16208.601	18415.243	430.228	808.665	253.931	400.379	2272.747	14116.255	309.56	7370.115	168.312	134.886	217.571	790.457	7816.349	433.817	126.85	1851.93	3517.959	271.577	513.44	269.448	3385.875	9461.248	231.233	3118.797	114	0.99	1102.167	601.588
12278.981	12329.205	10853.379	15300.43	12020.553	21800.841	11731.356	20130.681	496.688	258.656	230.14	266.427	1592.556	3203.773	243.832	8127.653	142.491	169.056	132.591	728.693	6369.729	322.848	123.239	2658.437	8677.558	254.429	253.481	278.758	90.203	5637.184	281.559	6612.242	130	0.914	335.815	603.9
19386.264	19580.244	14501.287	27449.493	20909.962	26879.582	18687.897	25206.133	471.091	340.229	283.83	559.922	2888.805	12764.466	257.837	7341.88	149.871	152.99	164.783	885.393	4447.666	457.406	142.226	2995.369	3293.898	289.774	261.933	258.141	89.072	12176.342	272.29	6661.565	109	0.976	926.023	604.234
18768.61	19614.12	12885.365	25342.486	18567.509	22790.638	17688.003	24832.508	462.664	453.679	256.453	1042.294	2676.127	10676.238	221.024	7534.63	154.334	158.595	147.74	1132.884	5182.77	358.103	147.089	2493.87	3441.638	295.299	295.669	292.562	104.696	12446.18	264.89	5115.163	99	0.99	960.237	604.056
18032.409	17878.267	12871.416	23589.089	18114.179	22406.379	16884.308	21219.27	662.37	435.528	249.184	955.13	3799.819	8190.342	193.488	6929.362	163.44	164.038	217.355	1361.608	6776.599	424.423	127.631	1979.13	3553.426	287.915	253.099	284.204	2119.228	12906.304	265.733	3978.66	199	0.859	971.304	607.616
20765.847	21612.157	18111.998	28710.375	25249.838	33691.49	24045.119	32507.47	535.435	946.363	238.893	599.852	1800.21	15808.56	247.196	4579.324	192.16	150.434	291.206	909.139	2711.482	334.065	117.873	1867.631	3091.395	275.82	261.217	272.107	1314.696	9513.308	246.811	3979.923	228	0.791	1117.43	610.82
16926.437	17008.926	11989.675	22653.137	13971.99	21869.59	15953.497	20530.713	482.419	299.746	239.729	949.912	4200.277	12553.744	210.2	6917.617	149.226	162.535	184.74	1409.243	7307.154	376.655	127.6	1823.6	2815.017	274.002	245.881	280.911	1821.388	12073.687	258.313	3562.183	134	0.927	979.761	608.485
15173.269	15163.198	9871.547	20071.694	16134.775	21523.239	13072.176	23057.392	697.019	348.296	325.856	289.224	309.638	1443.594	227.709	8112.471	163.009	161.709	143.028	586.42	1441.073	335.232	107.063	5637.672	7164.676	262.708	255.24	295.111	92.626	1321.142	262.019	9058.264	98	0.993	278.112	606.847
13098.938	13362.783	13735.067	17494.316	12126.109	21567.616	15869.868	23605.439	520.259	405.87	276.929	569.356	1971.804	9261.569	258.54	6189.781	157.458	169.293	161.937	1294.689	5271.521	384.505	119.943	3355.364	2770.242	284.389	271.679	270.994	105.425	8477.205	263.142	6783.933	209	0.865	913.84	609.844
17930.345	18426.835	14634.121	22823.471	12951.675	24695.929	16618.423	22317.104	448.539	446.34	243.259	885.522	3215.998	15240.814	221.417	6924.435	160.599	161.312	260.625	1009.715	5439.189	416.139	124.861	1252.781	3616.23	276.627	267.879	281.647	1860.69	10373.154	251.143	2540.495	168	0.846	1039.923	608.583
15856.014	16202.443	17577.443	21425.692	17678.244	30830.587	21161.105	28344.713	512.342	830.553	255.473	895.767	2546.149	16892.412	242.955	6047.316	188.878	151.94	224.274	1226.375	3935.459	399.707	126.355	1640.883	3427.06	265.805	262.895	286.953	915.172	9880.842	275.519	3759.343	292	0.875	1052.795	610.295
18824.179	18373.788	9193.148	24027.326	18167.72	27253.775	14181.081	23010.778	525.358	255.68	226.145	271.378	693.218	2181.083	179.514	8052.143	148.052	160.486	123.338	772.351	5750.856	284.674	113.888	2712.847	5182.854	271.566	245.94	277.165	106.645	3689.085	256.368	6459.699	128	0.91	343.719	610.805
19089.476	19158.557	11518.051	26166.737	21585.303	25725.982	17333.46	23634.726	483.512	843.609	216.937	929.479	3237.323	10897.632	205.696	7158.911	192.792	167.281	236.007	1444.782	5941.945	372.07	124.319	1315.082	4849.094	272.719	234.54	307.11	2004.628	10898.067	269.51	2478.653	284	0.789	1012.958	614.842
14076.355	13773.559	10867.775	17103.937	14182.271	22403.438	13315.931	21031.183	526.853	261.395	227.99	279.448	430.253	2762.892	193.24	7900.294	155.893	159.608	131.88	833.62	5663.35	268.307	114.105	2568.088	5307.085	260.62	245.971	281.936	96.376	3506.389	249.595	6133.011	179	0.815	335.126	612.891
8339.065	8413.069	13947.079	11449.719	8625.155	12870.073	10440.817	16433.493	422.111	281.77	280.121	238.379	307.365	955.031	147.746	7098.784	132.936	136.425	151.048	612.028	908.187	2941.721	105.915	3458.883	1350.499	257.442	267.486	276.577	1421.114	1821.05	226.616	7330.967	120	0.941	877.392	611.667
18174.129	18158.106	13988.632	23615.617	20862.426	29200.729	21552.75	28994.101	534.646	684.202	269.266	731.453	2500.049	14758.382	203.234	6347.704	169.664	165.808	189.552	1132.226	4431.963	360.59	119.298	2718.749	3402.94	299.167	260.436	275.253	105.192	9880.54	285.949	6011.101	174	0.894	926.138	610.592
16551.329	17186.299	13817.101	23183.204	18328.817	24137.373	16993.159	25552.106	553.795	777.002	256.907	874.065	3217.274	11687.382	269.352	5115.813	209.773	150.736	310.054	1387.057	4344.658	375.108	117.667	1674.755	3328.563	281.76	270.813	282.571	102.697	12080.473	261.274	3071.498	210	0.851	1129.829	612.271
9254.353	9017.591	10371.545	11191.23	8845.604	15787.484	10508.73	18087.891	704.906	244.239	232.202	265.111	473.853	3977.69	238.187	7934.148	149.395	154.881	133.644	904.37	6488.883	523.242	105.401	2491.907	3680.722	260.169	242.507	304.997	95.454	5364.026	231.075	5864.662	114	0.92	318.368	611.833
14813.876	15188.311	16015.687	19444.385	16700.943	25725.682	18213.559	25619.474	448.519	691.01	220.572	529.053	1693.55	18032.916	261.015	6181.912	195.9	150.513	266.837	1105.788	4690.974	357.885	117.755	1556.617	2717.499	279.634	295.833	280.728	148.294	11058.418	256.482	2714.503	108	0.98	1072.787	611.093
15750.871	15878.842	11719.218	20688.077	15661.325	25412.513	14483.473	26433.83	757.658	355.191	301.24	309.77	334.261	1609.978	230.225	7876.566	187.619	166.452	175.672	488.427	2020.836	369.269	101.797	5005.233	6925.779	278.806	239.204	303.991	102.681	661.119	225.846	8944.949	152	0.84	271.243	614.829
15261.823	15021.093	11127.5	18930.122	15327.438	21892.199	14183.961	24619.693	547.137	284.025	206.346	306.162	343.782	2705.125	204.021	6865.383	153.316	152.203	107.496	701.895	3555.769	2838.023	124.545	3629.56	4394.318	296.234	256.271	277.215	292.328	2082.448	246.101	8014.42	193	0.823	357.474	618.21
16964.033	16671.358	11196.164	22872.971	17401.652	24037.057	13867.468	23543.935	1455.4	278.353	212.594	246.113	240.129	1499.384	188.67	6736.086	176.716	155.437	115.058	785.139	3969.504	9390.763	104.038	3647.762	5578.749	306.742	251.874	252.924	1005.046	1091.831	247.007	7845.507	108	0.98	363.796	615.63
13963.114	14062.07	9652.52	18298.976	15841.474	20291.527	13715.114	17770.733	485.624	564.554	202.455	649.592	1581.521	12744.4	196.076	7232.093	193.932	156.821	170.06	1284.609	3303.774	330.618	131.067	1232.657	4052.511	315.707	260.023	303.009	8685.643	4659.653	291.296	2156.315	142	0.864	1032.338	615.535
17971.084	18427.964	13502.091	23572.218	20329.492	28450.707	19736.829	26534.545	467.764	741.003	205.231	626.735	1616.53	22685.001	287.455	5335.487	208.045	156	224.863	1079.243	3788.088	278.02	123.685	1874.743	3542.325	294.929	295.844	278.423	119.173	10040.095	346.284	3795.276	154	0.927	1066.584	617.552
14809.852	14558.792	14859.246	19919.011	15722.619	20642.681	13849.845	19882.566	580.669	314.946	191.838	893.601	3522.934	7996.5	200.29	6805.425	159.215	158.223	161.894	1313.103	6145.586	266.784	118.035	2235.952	2414.223	312.94	239.599	278.817	115.768	9013.686	300.974	4517.572	100	1	939.38	616.38
19880.505	19802.014	9822.473	25902.16	22607.186	28921.724	19105.831	26672.64	572.298	604.321	196.11	972.192	2504.6	21629.159	255.494	6338.216	193.419	166.14	148.339	1310.597	4737.747	376.511	115.208	1571.081	4472.523	289.073	242.954	279.191	124.371	11400.996	349.749	4104.261	177	0.922	958.703	617.393
20255.583	20123.596	14583.189	26872.535	22940.77	29858.637	20328.977	27641.013	562.481	417.363	195.379	873.333	2923.193	12904.727	234.883	6560.953	202.461	172.589	128.224	1388.127	5456.69	405.499	123.535	1539.394	4542.745	297.573	277.859	290.423	154.205	12213.838	290.144	3813.131	329	0.751	973.767	620.381
20582.134	21299.27	20579.844	27850.67	23840.455	31914.236	24922.926	33568.127	529.814	1448.512	259.546	607.065	1574.545	12097.304	285.701	5100.526	216.184	159.154	227.211	1543.009	4569.302	522.641	137.363	1396.066	4363.837	280.232	250.594	276.753	4652.92	11478.833	309.005	3079.673	173	0.872	1103.621	619.951
9395.477	10441.487	6429.243	13713.378	9931.886	16252.819	10720.562	15735.19	288.45	214.34	205.083	209.353	200.069	684.527	160.574	1520.938	198.576	169.658	187.606	531.188	108.89	176.178	134.625	960	1696.701	290.345	196.629	279.836	1425.507	271.441	280.692	3611.864	131	0.931	1356.042	617.637
15720.729	15892.745	9815.908	21071.695	17767.848	23205.606	16952.931	23402.245	624.882	382.312	195.377	804.217	1929.8	8578.242	257.912	6335.547	200.016	159.821	197.494	1176.789	3358.634	303.133	130.301	1973.141	3552.924	264.851	258.333	297.523	3898.972	8846.596	343.459	4334.386	145	0.939	1043.541	618.348
23646.827	23163.003	17354.915	31221.789	24952.817	36524.967	23805.128	36895.166	641.781	339.126	227.936	460.418	1481.591	3772.852	271.778	7366.993	166.984	162.585	133.722	958.562	3141.891	280.738	121.529	3418.677	2748.694	276.679	294.782	291.464	96.511	4663.447	249.985	8406.255	224	0.873	299.862	623.362
19293.291	20070.022	14984.854	27441.272	22304.231	29774.17	21776.706	28920.12	643.068	618.854	235.405	642.661	1761.069	11901.265	275.315	5091.871	218.854	162.538	308.303	1321.512	3709.885	433.081	136.881	1934.734	4131.235	270.043	231.224	267.885	2301.009	8576.27	316.213	3954.531	143	0.916	1112.983	620.409
13521.234	13469.955	11343.822	16527.894	14148.652	18994.075	14193.781	21990.083	807.602	345.46	196.838	801.117	2849.98	4733.569	308.151	7457.128	145.534	159.02	139.556	1468.711	5456.434	376.652	121.259	3043.329	1806.331	287.918	257.102	283.335	121.312	7962.628	278.179	5767.082	106	0.993	913.67	620.726
20938.668	20903.102	12439.686	26406.692	23227.35	29881.353	21441.56	28814.42	509.892	869.561	196.235	853.515	3140.284	18587.401	252.725	7480.205	200.712	172.607	210.728	1450.037	6351.143	396.746	124.953	1362.111	5099.869	267.478	274.722	299.698	3076.151	10875.005	287.703	2831.802	251	0.845	1000.998	622.333
17759.213	17670.44	17246.634	24331.837	19653.124	27946.654	19869.672	28668.495	669.106	387.204	238.141	684.319	1456.783	8044.495	312.378	7064.457	170.161	157.92	138.779	1081.074	2636.771	334.643	123.107	3657.598	2874.072	279.769	283.233	278.951	132.87	6566.854	292.366	7627.274	227	0.912	895.791	624.839
12467.66	13038.492	12142.068	16446.701	13771.081	18308.904	13258.52	18511.74	622.731	846.264	212.962	646.852	2546.082	13093.6	304.647	7049.27	205.574	168.9	172.021	1997.556	10355.808	406.034	134.608	1576.62	3259.502	279.425	441.385	279.127	2374.612	8651.107	311.608	2355.456	109	0.976	1095.307	622.014
17739.442	17516.593	13401.91	24016.416	18650.669	27959.498	17563.408	27702.685	564.081	313.456	197.401	604.261	2116.345	3110.421	297.808	7557.296	164.135	146.67	122.446	1022.338	3858.717	214.197	126.75	3190.288	1947.549	260.013	280.776	297.001	97.508	5337.584	256.045	7664.848	236	0.773	314.14	623.331
13254.16	12835.701	9366.792	17506.074	13498.307	20696.728	12490.161	19795.204	640.138	277.696	182.674	652.295	2141.66	3435.308	265.748	8371.446	154.432	154.37	106.265	1345.507	5919.504	302.851	124.707	2403.129	2003.998	262.365	266.192	299.467	99.393	4993.504	251.818	6052.178	106	0.993	328	622.991
18110.771	17912.029	13916.027	24798.506	20383.26	27477.507	19225.985	26211.361	646.809	1050.856	193.48	921.084	3529.778	11497.599	249.744	7882.443	172.437	164.074	135.222	1437.417	6144.912	463.37	128.654	2149.286	3836.358	283.423	279.617	276.948	120.148	11196.595	300.689	4438.146	169	0.902	929.092	624.399
9140.001	10090.776	7757.155	13275.144	9314.461	15765.562	9943.704	15116.582	381.867	288.24	191.189	236.792	246.715	1249.634	229.09	2786.333	200.135	167.961	137.6	596.052	109.017	218.784	184.989	2237.626	3150.281	290.709	254.772	274.348	2491.847	288.199	292.495	4776.234	113	0.912	1307.217	623.518
17262.343	17117.546	17552.183	22456.608	18298.659	26323.106	18663.058	28126.201	663.191	340.638	233.533	493.293	1236.01	2247.01	276.685	7090.268	189.574	145.273	143.602	804.421	2751.319	336.858	127.194	4335.888	7491.796	265.528	268.838	273.029	145.513	3764.679	296.794	8110.821	135	0.987	886.211	624.441
16629.392	16356.793	12913.453	21327.171	18255.682	24670.181	17066.759	23827.034	743.212	371.364	204.409	948.568	3481.862	11394.496	282.287	7332.437	181.489	160.151	167.179	1529.681	6759.249	437.798	129.898	2086.295	4073.665	294.614	301.071	296.385	207.385	12262.817	289.163	4374.378	280	0.765	945.686	627.993
9877.883	10834.86	7695.847	15027.867	10051.056	17670.438	10402.24	15486.098	363.412	215.525	198.678	223.352	244.641	1102.939	191	2234.148	227.792	173.693	164.597	516.228	118.754	176.949	172.508	1595.935	4379.897	296.018	263.473	295.188	3342.593	457.864	311.482	4509.05	210	0.861	1373.852	625.51
21529.517	22015.289	17469.268	30108.168	25041.44	34280.984	23430.779	30731.842	613.117	605.417	272.151	714.02	2047.745	18153.081	329.259	6081.939	215.538	166.174	233.628	1196.302	4392.182	424.64	153.936	2000.934	4355.299	285.673	237.357	283.169	1600.157	9629.941	413.941	4082.041	215	0.846	1065.188	626.779
12549.09	12807.334	9605.856	17617.966	9407.497	15534.594	6597.899	10664.92	572.906	966.037	183.385	240.381	264.965	1025.968	215.621	7821.012	245.531	194.491	206.276	733.089	261.251	316.42	147.845	951.208	7014.774	324.622	262.018	315.906	6916.647	352.203	250.694	2329.455	98	0.993	1490.276	624.653
14573.802	14242.421	10566.04	18286.841	14981.109	21669.717	14738.388	24454.182	618.236	294.161	193.043	343.686	428.446	1600.248	215.265	6746.251	156.445	157.629	113.037	768.561	3287.198	2586.293	134.507	4201.909	4430.579	298.359	281.106	278.356	680.565	1536.726	268.655	7907.03	130	0.951	365.954	627.038
16528.645	16458.751	13272.113	21802.197	18192.149	25120.653	18481.193	26424.535	733.94	547.646	213.352	1024.027	3840.531	10065.439	325.44	7392.197	167.908	158.483	139.429	1617.003	5229.028	479.029	123.963	2625.301	3164.327	292.276	297.532	265.14	117.408	11878.588	276.732	5816.201	105	0.984	918.986	625.452
17899.613	17595.501	13422.914	25040.747	20023.173	27411.09	18714.504	25615.835	568.575	334.652	195.036	827.273	2349.146	10784.338	256.741	7584.775	187.941	168.951	141.375	1293.124	5571.39	372.842	128.25	2157.738	4171.609	293.845	323.538	284.94	110.625	11449.62	248.176	4495.153	99	1	953.328	625.359
15197.311	15097.966	12429.064	19280.906	16811.436	22199.71	15780.315	22559.767	592.08	325.066	198.166	996.659	4292.284	7093.099	262.968	7498.136	186.151	156.61	216.058	1520.058	8012.973	446.273	137.233	2092.281	3576.756	287.159	287.479	285.807	1341.831	13320.421	273.798	4152.442	171	0.913	963.728	627.804
17146.648	18052.359	13757.868	23756.274	19528.915	28981.272	19075.59	26332.396	632.002	566.248	237.892	836.93	2658.091	17178.319	362.162	5179.385	228.51	175.276	175.405	1464.305	3272.755	430.109	143.17	2193.004	4002.873	285.735	230.747	284.552	1373.179	10014.493	297.421	4211.284	267	0.836	1141.71	627.564
14568.897	14469.938	9907.604	18571.818	14075.864	22452.902	13754.301	24484.139	781.903	373.176	289.888	353.812	393.571	1627.684	278.485	8315.688	177.012	168.2	135.371	726.882	2644.618	354.209	120.561	5476.557	5869.332	289.669	318.355	302.519	110.019	965.758	232.25	8849.339	98	0.993	271.163	626.122
17159.701	16798.667	12765.332	21543.773	17854.51	26981.714	17074.594	27868.022	696.236	325.629	237.214	476.831	1806.788	3090.874	283.351	7880.712	166.905	171.323	126.409	1406.131	3740.482	334.11	129.366	3457.738	2571.178	284.546	329.61	288.649	104.947	4800.708	273.283	7970.724	148	0.959	288.419	627.203
24418.077	24191.365	19691.346	33114.972	27180.295	36604.321	24085.489	32193.646	588.259	1190.682	211.612	732.796	2414.855	28423.456	285.135	7301.516	232.145	170.853	146.993	1125.754	5982.163	444.949	141.452	1651.048	6325.522	297.794	306.088	300.54	146.911	12712.593	282.912	3773.384	135	0.875	991.878	627.774
6651.28	7334.152	5249.22	10350.531	7434.075	12259.54	7017.984	10185.258	319.537	204.781	183.354	201.274	221.174	807.288	185.89	2055.903	156.573	145.528	112.513	706.16	107.115	181.114	140.667	1481.039	2122.231	275.429	259.098	249.24	2162.963	333.972	253.828	4465.878	112	0.943	1260.036	626.321
9850.248	10862.445	7722.437	14276.533	10969.032	17371.851	11761.576	17032.97	305.1	246.158	188.742	216.868	210.019	616.501	210.223	2364.148	161.454	149.699	124.192	493.553	109.418	175.252	169.627	2121.476	2036.635	281.983	269.979	258.766	1518.469	369.861	276.808	5597.719	155	0.957	1288.584	628.339
19935.151	19434.793	14523.282	25664.989	20171.88	28417.508	19105.205	30211.082	584.985	305.135	215.563	270.604	302.498	1646.906	212.63	7725.873	157.121	148.634	139.019	584.404	2919.1	317.407	134.238	4853.614	3310.007	307.138	316.485	265.489	124.724	583.297	268.011	8913.645	102	0.987	378.147	627.363
14866.783	14867.031	11720.211	19578.108	16621.549	22641.259	15939.954	22186.518	542.568	601.265	214.125	1130.71	5078.303	12279.733	293.387	7615.929	186.817	154.5	179.296	1571.79	7984.75	454.226	141.907	2028.368	3506.395	275.315	304.24	287.688	790.858	13766.025	278.89	4008.508	130	0.924	972.738	629.615
23873.25	24826.917	19684.699	33973.094	27712.319	38100.545	26609.364	35108.248	772.326	769.896	269.054	637.679	1717.175	19982.311	332.197	4972.09	231.588	182.162	274.451	1186.196	3326.195	484.712	151.616	1941.362	5826.558	288.824	258.832	286.518	2373.419	10176.99	321.253	4103.362	161	0.944	1110.102	629.562
14594.541	15215.145	11651.213	20730.353	16386.73	23832.537	15632.129	21181.989	661.025	505.345	255.348	796.092	3029.92	14185.286	359.668	7025.199	219.472	177.468	241.272	1607.285	4447.377	494.459	156.281	2179.231	3823.706	294.295	279.935	284.186	1699.092	12206.619	310.864	3674.179	171	0.931	1127.161	630.716
14906.427	15331.852	10497.961	18986.252	14656.508	23668.83	14027.856	25286.079	936.163	395.792	321.882	370.599	390.598	2016.847	277.287	10531.635	212.562	182.399	148.695	1527.523	7546.099	430.19	136.931	5907.144	5177.96	300.33	293.544	297.608	121.954	737.115	255.285	9334.889	113	0.952	256.323	629.889
17095.29	16927.176	13108.832	22468.298	18631.766	25556.107	18700.328	27472.101	741.756	444.428	256.268	958.971	2502.416	11796.87	350.257	6887.779	180.489	168.212	143.763	1281.076	3196.407	452.373	140.714	3870.181	3045.405	276.837	296.946	283.944	118.475	9924.261	293.633	7639.785	206	0.89	907.097	631.097
17317.41	17553.141	14130.339	23220.214	19715.806	26291.896	18046.009	24317.36	582.229	737.816	263.73	944.762	2891.368	16870.497	295.482	7648.165	229.37	179.099	250.059	1366.019	5316.908	468.654	166.041	1722.768	4903.398	264.952	295.033	297.177	1888.404	11089.676	344.787	3383.005	267	0.788	1036.489	631.732
21629.252	21999.269	17730.246	28560.48	24830.97	31789.145	23110.395	30451.262	651.296	480.735	278.092	825.819	2018.007	17381.397	316.464	6894.649	216.175	182.58	234.061	1432.713	4148.653	417.568	166.001	2050.691	4389.256	267.794	288.187	293.523	3648.485	9054.238	364.918	4339.534	180	0.895	1048.689	629.506
21778.716	22776.038	17872.315	29599.834	25406.399	34149.349	25394.418	33810.194	686.297	697.582	270.024	604.482	1785.743	9367.078	322.123	5815.451	201.697	174.14	254.78	1143.947	4351.19	468.85	152.901	2056.927	4074.456	301.419	261.549	276.287	2132.768	9380.195	358.257	3836.034	108	0.967	1100.602	629.583
7179.529	8065.69	5439.411	9978.31	7598.467	12629.065	8337.454	13120.582	321.092	253.201	189.332	232.331	224.86	767.854	225.957	2638.111	166.939	150.435	119.868	1152.794	105.285	261.231	188.246	2059.033	473.949	305.264	237.576	287.909	3250.686	388.894	313.847	4903.483	102	0.987	1332.775	628.304
14697.339	14320.41	10906.795	19460.046	15112.659	22599.105	13412.152	20879.574	871.07	318.053	190.127	751.259	2984.513	3578.306	242.784	8676.092	158.331	159.502	130.485	1628.082	9419.301	337.102	130.891	2376.167	2470.996	270.468	309.257	263.334	105.485	6260.796	262.952	5933.704	112	0.973	337.054	630.339
14443.331	14378.014	10419.189	19194.508	14536.837	22182.568	15015.363	22211.637	568.897	377.598	281.75	419.191	1085.591	2961.71	268.597	7419.802	185.412	141.121	165.229	995.886	2041.253	626.632	143.004	4506.711	2636.932	278.187	269.681	266.175	2591.19	2640.702	314.279	8863.852	307	0.701	854.376	632.295
19718.408	19700.399	14835.99	25936.956	21127.296	30102.515	21830.018	32213.293	733.942	360.842	270.031	483.98	1628.035	1668.558	267.487	6903.954	207.312	147.936	154.304	810.478	2767.072	404.539	137.352	4775.281	6773.376	273.942	275.335	276.639	148.18	3867.263	303.176	8502.254	136	0.905	878.809	629.515
22096.694	22507.699	18239.557	30308.363	25651.453	33869.023	23965.597	31497.144	638.509	591.387	294.31	830.087	2091.102	13418.263	328.666	7009.239	205.499	153.459	215.725	1341.217	5654.599	463.454	160.451	2025.535	3828.091	296.376	250.678	292.193	1601.889	12694.567	415.048	4084.928	116	0.977	1057.293	629.888
14662.827	14235.919	11107.842	18000.401	15043.476	22650.559	13669.389	21673.51	669.383	549.996	207.175	978.111	4044.956	5419.364	281.666	7952.091	171.283	158.997	144.605	1741.171	7691.111	372.577	134.325	2124.559	2816.058	274.8	304.401	283.035	104.413	8304.835	278.411	5776.681	179	0.873	327.304	633.807
19379.822	20165.607	15686.293	25438.975	22086.651	30491.478	21635.308	29777.561	715.378	423.802	298.131	709.825	2114.781	14929.16	360.849	6121.588	225.622	167.423	258.421	1306.708	6059.19	458.307	160.589	2594.56	4169.582	291.91	414.862	283.198	2026.196	8963.558	347.972	4833.689	261	0.762	1090.983	635.358
17245.071	18023.488	13923.557	25200.081	19425.786	29310.939	17937.19	23954.706	451.15	566.536	233.961	613.083	1109.151	10261.902	278.475	4967.888	229.114	173.168	246.092	1396.965	1442.94	381.38	139.765	1600.33	4695.677	294.438	249.354	292.07	3409.512	5725.243	325.36	3706.565	101	0.977	1152.203	630.074
14485.166	14103.671	10763.454	18456.222	15043.532	21778.486	13297.091	20760.96	592.828	392.2	210.456	742.091	3010.11	8633.653	313.106	7933.238	172.156	151.879	132.207	1516.474	7091.72	330.563	134.518	2356.214	2380.686	271.789	323.987	294.647	102.784	9170.612	252.399	5745.181	114	0.92	311.368	632.026
17817.157	17537.163	12973.69	21810.086	17813.229	26039.982	17271.336	29238.105	662.681	303.823	238.138	278.859	345.178	1943.848	213.927	8084.566	152.89	148.397	147.276	546.872	2921.618	252.269	136.167	4924.706	4110.332	310.447	291.881	282.028	121.618	796.167	271.322	9188.611	101	0.977	375.173	631.688
12762.244	12799.912	8651.998	16433.493	12421.695	19086.804	14356.203	19684.255	649.523	305.056	309.817	319.019	706.63	2711.503	251.281	8855.419	196.266	144.475	182.214	1722.468	5288.167	2591.874	152.973	4306.988	3403.536	291.289	272.013	294.592	6550.691	1309.129	292.844	7052.837	115	0.956	829.178	632.63
18428.089	18153.888	14443.923	24525.635	20148.628	27370.041	19202.476	27550.781	770.764	467.356	252.727	1022.653	3592.958	11887.09	325.497	7184.186	173.846	163.757	160.164	1399.775	4338.565	443.785	133.997	3226.049	3074.491	275.315	304.078	274.888	353.038	10896.282	299.972	6728.779	181	0.9	918.804	632.058
17265.77	17229.795	13793.682	22598.8	19159.358	25377.224	17530.501	24038.334	588.538	380.288	234.208	949.538	3157.87	9553.166	284.332	7794.253	200.255	167.802	245.63	1643.781	7525.919	436.293	157.998	1829.25	4182.6	269.995	300.792	303.726	3146.136	9347.831	295.631	3249.084	160	0.973	1008.175	632.194
18813.648	19566.715	15174.169	25931.456	21261.532	29601.907	20093.455	27276.347	626.998	538.854	270.574	811.577	2276.221	12553.046	350.978	6264.544	215.635	185.643	311.461	1448.064	3147.908	451.965	155.703	2296.682	4292.38	290.638	252.478	283.024	3792.422	10005.414	321.336	4442.633	182	0.896	1118.516	634.137
18048.836	17734.978	13564.315	23280.021	18427.911	27404.416	16721.415	26534.091	681.297	427.163	251.207	513.566	1696.35	8369.654	297.228	8579.656	178.158	169.815	150.265	1232.317	5909.38	320.466	135.556	3029.703	2939.523	276.264	322.07	284.729	106.526	8809.171	270.339	7356.525	151	0.886	294.149	634.632
16295.009	16220.335	12744.248	21842.603	17627.373	26248.842	16203.836	25005.491	650.662	344.468	222.482	611.458	2133.573	9594.616	321.335	8063.161	170.72	153.525	147.364	1441.943	5445.234	344.249	140.911	2417.77	2504.054	270.908	323.614	283.119	104.4	6668.903	263.181	6365.573	113	0.981	302.102	633.615
13821.971	13409.903	10061.726	17166.814	14038.405	20851.168	13354.942	21673.076	709.863	314.305	212.129	601.949	2136.331	4140.753	273.735	7928.87	154.27	153.471	122.574	1352.185	5696.192	295.617	139.009	3018.391	1934.428	286.798	293.837	274.165	113.967	5878.56	263.437	7385.769	177	0.892	348.867	634.302
13199.807	12946.173	8964.414	16717.553	12897.647	19543.717	12756.062	22633.637	633.906	317.218	241.041	263.73	313.346	2284.62	234.594	7281.671	153.577	137.026	142.537	480.14	1932.996	276.292	143.934	5573.824	3176	312.341	300.143	263.677	113.72	420.474	276.785	8967.74	119	0.921	391.979	633.475
16554.272	16387.068	13054.972	21832.998	18117.853	24485.651	16379.161	22166.63	532.755	920.354	238.252	841.323	2993.219	26230.26	302.317	8335.679	231.048	175.323	169.39	1671.515	6306.004	469.219	166.008	1598.791	4879.313	272.554	268.441	311.006	157.847	11750.672	333.52	2987.059	101	0.977	1022.649	631.837
8335.68	9026.008	6401.432	11926.452	8443.434	13831.794	8354.964	12312.047	399.973	226.745	202.883	243.888	253.704	960.742	206.108	3170.072	217.084	171.37	204.431	2670.527	135.881	272.296	218.583	1146.649	4070.156	298.183	242.221	278.314	5681.264	861.228	297.631	4046.083	107	0.929	1351.668	632.921
17629.874	17665.952	12786.549	23373.343	16861.13	27011.199	15443.441	25932.698	881.344	350.4	290.181	373.242	465.445	1762.762	270.567	10266.219	195.678	181.347	168.071	1469.588	11768.658	420.361	139.318	4578.087	5632.895	289.582	309.136	304.459	115.44	1018.107	257.444	8061.901	132	0.965	263.924	634.083
8677.83	9233.757	6982.605	12172.031	9938.622	15265.752	9869.24	13653.384	409.595	247.316	211.815	239.425	224.519	1968.754	202.46	3260.321	178.891	153.112	169.083	864.973	201.849	199.547	140.6	1916.637	3503.367	327.665	270.732	308.542	2459.533	856.801	280.653	5028.356	179	0.853	1171.835	636.249
14874.85	14563.515	11105.798	19740.61	15500.791	23105.714	14416.684	22828.406	698.687	304.85	222.377	488.833	1683.36	2753.285	245.849	7610.573	150.785	152.726	140.984	1035.754	5556.971	285.149	133.92	3260.355	2159.291	307	296.479	276.203	117.186	6467.743	259.788	7713.533	142	0.91	357.81	637.444
13481.824	13310.28	9988.811	16475.323	13916.691	20863.717	13705.921	23407.406	649.013	278.455	223.637	359.531	1000.207	1830.12	223.843	7316.424	158.712	145.197	142.506	906.59	4505.002	278.984	134.619	3789.663	3635.567	301.402	294.151	272.387	124.299	2491.538	248.869	7794.357	113	0.94	369.615	636.19
17545.637	17437.969	13946.817	23424.932	19424.787	27187.114	18044.13	24900.361	852.448	509.287	246.721	1030.043	3457.82	16470.749	315.726	7975.771	202.465	169.627	182.501	1482.394	5972.723	498.558	140.46	2418.304	4372.779	293.012	304.799	289.328	800.693	14001.077	291.241	4950.428	353	0.761	968.407	641.599
13135.97	13426.419	10385.138	18673.963	14804.796	21053.491	13547.889	18145.359	680.99	639.648	278.935	776.621	1999.397	14367.246	340.217	7666.838	201.97	157.368	264.675	1602.648	6243.566	511.314	170.215	1953.413	3329.415	285.522	437.851	285.926	7390.271	9387.888	366.678	3060.985	179	0.881	1074.411	637.746
6403.415	7008.079	5256.661	9121.506	7608.979	11285.747	7335.745	10374.235	527.793	261.527	235.747	273.649	243.229	1251.224	203.885	3354.574	202.183	167.317	145.576	1042.65	117.498	180.983	127.855	2415.347	5625.855	286.984	388.204	283.694	2434.102	619.331	253.56	5958.395	166	0.77	1205.416	635.024
6601.465	7395.825	5208.73	9932.304	7566.695	12047.529	7899.283	12149.828	352.835	250.114	219.826	225.469	239.34	513.801	206.163	3253.569	142.957	138.516	132.18	703.223	110.094	167.064	167.425	2559.081	541.075	296.588	366.516	261.588	1597.532	308.664	293.044	5447.968	108	0.98	1273.796	635.657
11262.81	12246.65	8975.253	17666.085	11764.398	20163.268	11928.749	16983.553	379.21	220.026	224.85	226.699	247.53	1043.635	204.364	2479.783	199.307	166.376	176.323	955.648	121.162	250.671	204.209	1573.733	2588.93	282.666	240.45	270.354	2934.821	498.546	310.736	5410.564	128	0.974	1358	635.5
25626.346	25836.938	20455.794	35517.437	28738.636	40668.172	29538.506	41697.043	848.572	448.152	311.795	785.023	2120.639	7216.16	348.119	7474.242	201.477	150.121	150.434	946.594	2413.274	418.214	144.632	4621.672	3975.563	281.718	288.32	280.448	496.643	7865.963	300.021	10098.573	261	0.864	876.726	640.852
23143.098	23010.51	18432.913	32633.557	26189.071	36315.876	26437.695	37161.493	893.772	461.706	293.954	874.839	2336.297	10360.698	362.987	7018.811	196.771	161.224	154.648	1070.618	2670.93	466.345	145.617	4315.87	3881.765	279.666	291.616	273.504	260.278	10022.517	315.451	9206.577	200	0.919	891.23	639.825
17693.812	18210.408	14475.279	24552.245	20484.865	28677.723	18671.136	25142.617	631.138	435.1	289.693	813.728	2660.728	11964.497	307.497	7397.787	210.646	190.252	324.34	1436.85	4481.061	585.653	171.385	1870.061	4821.023	303.348	430.306	288.553	11150.257	7565.344	370.061	3332.194	99	1	1064.601	636.672
16472.695	15892.962	11955.245	19313.007	15867.184	23325.867	13475.794	22206.364	692.221	613.148	282.277	600.431	2218.835	11321.763	320.178	10358.101	180.595	154.986	174.948	1805.9	9419.948	359.753	142.291	3332.648	2611.718	270.15	316.57	276.065	120.344	9435.286	293.179	7228.752	160	0.842	289.112	641.138
18581.359	19405.091	14946.215	26691.146	21332.365	30691.932	20383.27	27963.816	695.734	514.087	316.026	701.434	2282.724	17558.349	384.216	5586.145	220.615	165.626	308.246	1205.845	3168.035	487.036	154.177	2987.628	3411.374	296.756	246.289	279.67	1478.151	11797.597	337.798	5922.731	140	0.947	1101.371	638.636
15440.739	15535.271	11248.59	20689.096	15562.404	23631.714	16105.127	22555.218	674.643	318.213	328.461	334.069	683.386	2912.495	253.723	8175.663	201.047	146.616	184.413	1679.914	3936.079	14777.332	150.356	4294.785	4043.089	290.697	343.962	278.615	5934.217	1133.032	313.157	8395.074	148	0.924	838.52	639.284
15996.383	15720.528	12377.596	21205.069	17163.158	23463.805	15704.349	22617.06	791.634	518.195	252.467	1118.66	4711.88	8872.397	342.321	7657.295	197.898	159.568	207.092	1653.233	8501.991	436.108	140.433	2927.425	3671.2	286.792	287.375	296.858	2121.361	12550.892	290.128	5387.217	118	0.994	945	638.703
18369.975	18838.36	14849.425	25056.936	20762.882	28661.762	19597.467	26424.718	628.025	741.537	288.723	874.915	2503.715	14945.678	295.601	8053.293	223.307	166.665	263.301	1484.537	4810.876	491.24	175.24	2143.176	4486.274	289.215	320.038	301.963	1893.707	11722.122	367.363	4302.524	284	0.844	1043.415	643.032
7982.819	8688.579	6292.803	11577.689	8990.828	14875.549	9198.619	13720.078	347.466	250.909	232.4	215.894	261.774	759.239	204.077	3248.108	172.302	146.141	145.616	615.232	121.524	185.203	163.963	2372.502	2600.95	309.096	270.775	258.701	2561.97	377.885	289.584	5752.761	130	0.978	1251.877	638.823
16126.929	15461.821	11991.821	19861.251	16021.65	23334.658	13508.524	20631.154	761.344	750.051	218.984	744.177	3243.572	10528.696	275.507	10293.841	177.775	154.159	166.19	2005.884	10058.601	380.185	135.503	2072.123	2831.109	279.466	327.668	300.792	110.816	8713.556	273.007	5374.698	142	0.92	313.577	639.437
15875.525	15385.539	11192.442	19475.838	15184.794	22523.751	14015.924	23452.107	747.623	341.584	269.082	306.598	443.424	2234.064	223.064	8845.07	162.121	143.516	194.908	895.605	5760.864	326.207	139.571	4487.948	6121.692	304.127	300.935	264.921	125.961	812.613	259.059	8195.208	151	0.942	382.944	640.871
16446.084	16387.917	12964.924	22001.428	18403.923	25877.272	18385.375	26750.373	903.019	662.871	275.734	988.427	2472.183	14164.533	390.45	7172.224	191.354	152.33	159.639	1163.778	3095.493	486.823	142.135	3888.516	3472.362	281.655	292.534	273.229	172.547	11853.669	313.872	7934.307	205	0.934	908.68	644.207
12380.792	12523.547	9669.367	15697.812	13683.198	18989.627	13246.326	19052.316	614.707	352.417	237.458	1259.474	3897.768	9006.782	312.998	8340.966	195.787	151.184	256.925	1698.52	11346.419	427.351	174.938	2092.097	3251.144	269.046	296.437	306.521	964.272	12203.215	320.378	3763.176	120	0.981	1008.667	640.142
14943.002	14796.292	11858.652	18638.835	16158.882	22548.231	15277.322	22006.592	733.655	409.316	245.158	972.026	2606.653	10859.474	312.967	7232.469	186.485	154.568	166.619	1469.093	5421.591	418.69	140.186	2654.786	3793.311	301.147	319.59	296.762	1721.437	10523.218	305.456	5645.244	155	0.933	956.035	643.719
14295.424	14734.467	11348.825	20018.243	16248.228	22565.852	15020.691	20617.474	713.064	418.65	285.413	904.336	2610.922	7030.861	292.185	7895.574	177.22	158.541	328.691	1636.096	4634.008	486.474	208.331	2263.206	2751.794	280.453	286.183	293.776	4948.49	9438.525	369.85	4003.278	144	0.985	1055.903	642.868
14545.296	14091.783	10977.455	17672.136	14955.519	21999.709	13614.544	21489.477	785.183	464.132	239.678	819.254	3360.118	4600.528	253.319	8952.013	163.32	164.217	152.099	1541.774	8612.766	345.559	131.599	2608.212	2754.239	306.622	292.88	278.119	123.015	9271.35	268.454	6538.051	240	0.78	347.042	646.733
19483.175	19420.596	15618.723	25338.495	21504.825	29999.192	20175.269	29186.559	791.965	570.17	285.803	1137.198	3255.393	15874.565	372.817	6998.259	190.941	163.118	179.929	1353.837	4245.488	434.994	136.317	3379.155	4144.082	287.183	300.293	280.133	954.262	11401.727	308.908	7291.539	170	0.916	925.635	644.829
7876.533	8578.791	6158.988	10926.488	8610.068	13613.685	9022.991	12964.333	338.614	234.164	236.412	186.012	252.58	417.59	205.116	3075.045	150.3	133.643	164.173	519.755	114.479	172.444	141.087	2153.961	1943.781	279.159	337.796	257.368	2754.652	256.319	262.824	5499.73	114	0.99	1227.675	642.667
15896.62	17171.956	12492.545	22267.109	17141.377	26679.825	18752.882	26444.225	446.121	332.158	244.727	235.909	258.429	4376.076	229.448	3383.55	181.948	172.307	193.714	934.144	117.286	265.923	213.408	2008.903	3634.295	291.036	351.098	272.574	3590.657	487.123	296.956	5464.424	206	0.906	1298.529	643.301
9371.867	10015.335	7150.876	14711.966	9830.482	16321.22	9346.101	13081.98	370.813	242.129	210.415	215.113	222.943	1392.349	205.604	3190.346	162.966	167.788	173.519	2435.801	107.066	186.902	215.32	1044.244	2096.636	327.527	260.039	253.886	2221.32	679.684	321.899	3505.269	115	0.999	1323.657	642.622
12805.099	13933.993	9982.372	16988.115	13251.5	21066.64	14761.812	21515.337	358.706	230.495	230.107	215.965	216.016	932.872	217.442	2699.803	170.797	148.42	166.293	776.149	107.85	188.996	218.944	1584.13	1748.514	277.777	270.855	282.18	2847.731	460.865	288.013	5545.298	115	0.956	1341.622	642.848
15273.147	15126.407	11689.637	21031.979	16667.311	23399.711	16153.725	23682.468	1123.017	781.845	276.649	1074.145	2913.462	11299.08	390.638	6968.395	197.428	161.043	174.944	1095.551	4016.14	466.811	140.543	4008.721	3297.452	276.232	302.842	276.067	244.867	10860.394	296.861	7589.606	127	0.955	916.201	645.217
20040.773	19851.837	16111.223	28755.163	22794.966	33210.715	21904.717	29865.383	653.922	555.554	245.499	1078.263	2762.997	16873.918	352.869	7165.463	193.523	154.327	169.039	1607.96	3799.356	415.56	138.254	2564.694	4546.061	298.373	291.378	292.361	122.414	12801.428	307.882	5864.645	120	0.969	934.433	644.5
15912.677	16004.578	12687.562	21491.62	17717.871	25073.361	16421.275	22958.391	667.573	822.741	255.121	902.172	2635.281	19017.609	319.673	8156.754	209.265	163.121	194.125	1429.416	5628.407	503.138	154.273	2559.873	4194.946	278.246	304.917	302.906	776.119	11183.39	292.181	5371.729	253	0.878	984.239	648.247
5662.438	6250.406	4660.153	8039.651	6862.162	10305.167	6878.547	10051.537	417.769	250.283	230.913	229.847	201.403	584.812	213.656	3586.168	175.844	145.843	155.624	734.6	133.976	144.051	125.599	2853.179	2887.177	274.056	725.665	288.755	1073.578	351.03	278.192	6851.105	102	0.943	1181.706	643.549
9280.595	9517.86	6726.483	12996.178	8950.888	15763.403	7796.532	11920.158	514.73	259.665	231.028	255.804	270.007	759.736	191.652	7509.59	155.714	156.302	208.871	990.297	351.037	4134.853	132.709	1908.903	4754.096	328.363	272.686	305.956	8683.458	287.993	317.603	5752.732	111	0.964	668.158	645.932
19937.038	20157.82	16243.855	26387.456	22401.189	31030.095	21027.322	28565.038	752.424	888.034	278.305	932.124	2349.641	21540.373	321.377	7925.629	243.397	187.471	241.544	1419.457	5453.368	524.747	182.341	2101.424	6545.808	276.951	367.388	301.887	1256.311	13749.271	328.03	4616.573	247	0.834	1016.945	647.249
12735.164	13251.436	10244.644	17506.27	14457.4	21012.771	14063.439	19280.08	488.523	469.687	269.618	433.255	542.363	6419.971	254.842	5625.514	187.192	157.267	303.735	1378.6	1254.773	412.082	193.88	2150.229	3491.184	283.196	671.661	266.52	9497.224	2533.848	356.035	5127.3	171	0.9	1084.424	647.401
9385.793	9889.146	7912.419	13190.031	11164.333	15872.773	10738.437	14197.144	340.845	225.297	214.023	216.287	209.151	864.887	213.613	3934.479	162.939	133.823	198.415	552.554	124.826	201.892	143.179	1695.096	2394.869	286.148	264.812	258.087	2986.608	523.139	295.229	4827.751	132	0.993	1125.652	646.409
14652.945	15873.741	11428.649	22482.594	15013.091	24338.935	15610.927	21872.45	440.774	266.864	257.169	244.812	256.444	931.555	233.085	3553.46	204.854	170.063	219.008	1003.675	124.078	278.705	222.75	1939.108	3213.848	289.677	298.574	281.497	6383.836	518.663	286.156	5367.309	117	0.985	1348.457	645.765
18325.091	18641.984	14970.695	24862.266	20865.131	29241.931	19600.954	26337.329	773.925	817.997	294.052	966.229	3043.42	18820.784	312.819	8348.58	236.657	180.935	174.172	1495.41	5885.731	494.293	183.55	2257.289	4913.426	296.029	363.18	303.265	184.416	15929.68	336.896	4672.249	141	0.949	1030.812	647.174
6028.302	6631.487	4648.697	9106.403	6159.045	11054.189	6223.115	9396.424	342.095	202.702	220.579	207.038	222.537	1170.519	190.127	2226.202	163.393	163.813	158.018	666.76	124.274	157.741	177.292	1183.382	1381.22	439.791	280.157	276.847	1453.597	367.952	274.381	3899.463	98	0.993	1372.163	646.153
11312.78	11281.535	8837.052	14636.163	12393.593	17073.69	11431.253	16630.384	687.73	736.861	277.621	1182.455	3036.863	17182.956	358.214	8802.177	224.85	169.301	237.193	1969.617	8457.845	505.266	175.124	2634.316	3752.805	293.117	317.738	312.871	4041.541	12192.895	320.794	5040.369	157	0.931	1000.105	648.258
20995.09	20596.287	15985.624	27258.058	20997.318	32975.817	18202.361	28042.397	749.324	422.995	295.397	682.033	2917.056	6129.309	354.801	10047.665	196.27	167.454	172.018	2055.27	7931.238	526.832	151.435	3077.954	3574.71	296.749	318.008	281.4	121.782	5946.144	296.163	6940.034	139	0.935	274.766	650.299
13676.033	13266.372	10440.873	17630.428	14122.756	20440.445	12024.552	18228.587	791.864	755.462	245.097	847.754	4833.646	10509.006	269.299	12676.942	184.894	161.82	172.204	1748.026	10626.584	400.243	132.304	2292.59	4005.339	275.809	293.919	276.473	119.93	15355.684	269.339	5580.357	129	0.943	333.516	649.004
7095.726	7707.138	5740.423	10083.869	7862.112	12046.077	7658.272	10723.757	377.687	259.254	223.766	224.161	254.255	726.307	214.247	3567.863	159.151	151.616	177.273	933.583	141.121	289.786	157.116	1909.333	1829.421	306.937	335.978	241.713	4642.681	409.175	278.483	5541.784	102	0.987	1246.147	648.265
17116.447	18425.797	12883.084	25068.65	17576.913	28484.812	18398.18	26629.859	444.091	271.158	255.402	239.326	249.649	1060.795	232.274	3102.517	199.5	169.189	172.484	825.282	116.325	289.003	242.995	2225.734	3068.825	306.282	279.718	266.495	4182.485	527.164	295.85	6312.582	150	0.936	1340.08	649.413
10930.934	11315.514	7721.483	15541.033	10705.88	18495.931	11127.183	16136.04	583.287	272.083	260.061	257.848	321.53	1092.459	243.573	16208.465	170.188	161.43	244.903	1610.391	703	991.784	138.58	2530.17	3255.724	273.392	290.025	276.1	26227.477	367.584	314.946	3511.325	132	0.965	811.667	649.659
9023.917	9803.802	7201.728	13000.158	10078.844	16326.197	10393.224	14859.351	390.568	263.168	249.287	203.344	243.518	703.539	212.715	4144.062	153.368	141.59	163.708	1236.26	136.805	189.549	167.514	2278.722	2275.662	281.106	309.985	262.747	2774.655	283.818	276.073	5930.122	156	0.892	1221.808	649.635
11082.984	12019.506	8914.191	16169.989	12265.366	19988.321	12722.689	18168.335	449.844	310.687	261.308	255.421	275.132	1833.861	233.679	4051.706	178.869	165.408	173.831	1208.309	127.978	291.68	199.162	2504.4	2365.981	293.668	309.202	263.765	4690.624	570.96	297.754	6495.509	241	0.789	1275.313	653.463
11051.929	11870.192	8712.575	16080.231	11663.093	17652.639	11963.9	16718.881	345.859	266.694	226.653	214.364	218.497	797.753	210.161	3274.907	171.57	151.064	160.948	1299.919	108.82	228.05	201.104	1520.062	1290.107	280.179	301.558	254.994	3743.709	544.365	301.468	4803.271	105	0.997	1309.871	648.9
14611.201	14327.213	11395.917	18731.051	15216.135	22269.82	13242.766	20056.026	799.165	902.589	226.421	809.12	4095.957	11992.404	288.562	12657.159	186.717	153.386	176.76	1807.396	8280.595	485.337	125.362	2108.488	4845.415	341.697	301.899	287.488	119.561	9188.666	272.067	5294.36	134	0.916	323.754	651.336
15749.838	15943.276	12026.625	20831.1	16465.577	24727.759	16095.408	25727.951	837.736	339.734	305.227	319.596	785.84	3831.736	228.223	14957.362	172.11	127.937	223.583	1555.708	6161.639	423.247	146.861	4497.574	4257.39	309.218	303.64	268.397	132.326	1649.521	273.811	8845.296	167	0.922	392.021	652.26
17623.625	18767.1	13642.192	25422.708	18594.837	28434.754	18841.64	26123.751	417.026	295.785	239.988	228.619	249.785	1717.472	219.598	3198.366	204.974	171.865	165.577	561.196	112.054	262.208	197.003	1990.231	4632.946	296.048	317.189	262.468	3717.165	473.146	277.693	6056.688	161	0.898	1299.891	650.351
9348.963	9493.034	6552.127	12787.126	8820.101	14895.356	8393.043	12284.585	625.463	271.335	294.248	263.947	338.673	1658.016	231.102	15107.101	210.391	162.988	252.409	1808.636	339.356	1275.392	152.935	2537.815	4462.853	305.072	300.652	277.673	27962.316	326.679	289.522	3865.459	96	1	823.479	651.229
11992.434	12275.796	9686.101	16947.059	13770.328	19428.243	12560.797	16955.588	581.936	368.161	276.139	540.082	616.046	5560.444	242.209	6812.744	178.078	156.114	356.677	1847.337	783.928	396.341	200.67	2202.349	3029.64	323.668	404.908	290.187	15369.445	2723.174	357.797	4849.206	206	0.771	1047.665	652.345
9669.151	10163.682	7966.102	13746.328	11470.269	17265.442	11530.626	15842.185	405.52	256.193	248.206	256.035	218.67	1980.532	214.927	4977.656	149.349	149.785	202.722	1078.315	135.532	846.895	154.468	2320.53	1772.168	282.721	379.8	270.807	6344.387	396.179	357.384	6128.652	237	0.742	1093.631	655.508
7425.927	7857.59	6108.594	10315.857	8848.794	12930.037	8911.366	12480.316	323.41	242.098	226.824	236.118	181.198	532.75	211.681	3748.07	146.79	131.081	156.542	644.153	108.433	167.595	150.07	2139.769	1376.117	298.565	280.439	262.116	2184.461	428.476	298.357	5837.254	110	0.985	1108.482	651.455
14312.041	14341.3	11382.194	19369.64	15870.11	23301.393	15199.562	21759.243	676.895	491.739	265.438	788.251	1585.626	18898.741	366.355	6773.701	185.741	153.707	150.909	1341.618	2995.496	390.066	139.162	2992.375	3508.558	296.888	372.207	292.825	1560.182	8665.034	274.259	6947.085	342	0.729	957.099	653.968
19709.673	21192.43	15128.467	28588.932	19832.474	31149.813	19852.705	27915.133	537.786	304.255	291.669	260.323	284.633	1308.902	243.63	4358.52	224.889	190.527	273.509	920.149	139.766	436.666	251.955	2003.656	4509.948	286.606	361.174	265.631	6835.403	462.496	266.695	5151.386	266	0.826	1354.008	656.65
17393.709	17150.536	12745.136	22888.502	17820.966	27305.546	17088.633	27122.413	934.842	352.211	308.391	299.88	439.63	3135.161	240.838	10983.745	183.682	147.593	200.906	1580.568	4723.279	4221.617	129.161	5506.308	6524.653	302.728	317.903	261.164	234.736	707.471	275.427	11598.038	150	0.936	413.527	654.633
11408.807	11993.794	8764.264	16971.487	12342.637	20921.889	12612.165	18390.067	733.469	333.605	298.415	308.009	335.478	659.654	258.118	6985.733	198.21	152.675	205.109	1427.383	277.435	14137.732	133.942	3799.912	4494.083	293.679	373.439	313.369	1698.816	389.977	305.123	9832.253	124	0.972	743.823	655.016
13813.79	14003.137	10553.848	18727.185	15030.66	21401.554	15494.392	23716.415	781.334	410.286	319.574	1021.157	2172.073	5182.604	409.593	7504.099	171.207	137.58	152.501	1061.465	2433.361	388.665	154.277	4731.962	1722.383	277.681	282.497	285.516	1108.931	7498.948	314.603	9388.071	173	0.919	877.269	653.639
14429.684	15553.14	11395.409	20572.293	15414.628	22893.02	15505.378	21627.644	400.791	281.303	249.927	212.5	240.971	1160.113	226.674	3750.361	207.127	169.131	168.941	953.798	109.29	276.313	214.346	1759.406	3430.248	284.077	281.102	253.553	2925.508	400.46	300.137	5106.883	175	0.943	1316.9	654.637
10476.671	11358.732	7629.55	14421.091	10514.003	16581.953	10496.441	16523.834	480.996	305.938	289.224	265.338	271.511	1060.92	243.16	4483.169	229.564	166.849	148.973	1175.483	116.079	250.377	237.485	2813.258	3269.868	289.555	274.686	271.105	3064.648	475.148	289.014	6548.956	119	0.961	1331.517	654.122
15638.792	15711.485	11261.581	21354.944	15354.921	26095.8	13806.659	22902.908	833.724	405.192	313.722	494.27	2217.823	2803.24	312.77	9532.505	193.328	171.823	179.622	1647.322	7446.664	503.882	158.967	4196.052	4082.235	298.902	299.451	284.835	104	4013.668	281.412	7985.563	114	0.99	253.579	655.368
13300.709	13432.379	9679.262	19061.694	14069.108	21425.459	14449.138	22343.985	872.247	397.3	350.666	1003.733	2629.53	5378.335	431.457	8216.66	165.809	144.095	140.022	921.533	2807.541	418.95	153.169	5042.682	1338.886	270.71	290.694	270.053	110.077	8634.347	332.665	9536.35	123	0.964	865.598	656.451
15385.891	15545.65	11985.394	21020.005	16939.727	24529.029	16914.369	25156.553	837.004	708.612	312.328	1048.867	2627.149	17174.946	414.559	7404.405	185.476	159.499	142.222	1205.912	3338.298	543.42	154.343	4267.53	3278.073	275.948	281.63	275.749	300.385	12762.516	325.611	8730.939	240	0.909	891.229	657.925
10492.129	11130.095	8308.273	13668.658	11728.437	17844.692	11942.56	16893.423	469.988	267.889	261.461	266.707	230.053	2190.522	221.892	6081.131	157.004	158.622	302.828	1722.726	147.981	685.336	175.143	2295.658	2239.914	272.085	569.264	265.661	15670.216	364.805	333.898	5266.615	102	0.987	1079.147	655.431
9071.976	9825.366	7625.665	13074.37	10424.284	15939.258	10003.475	13540.504	563.73	257.338	249.818	219.527	253.56	963.247	217.725	4296.446	174.802	148.91	218.322	1801.291	177.689	251.921	141.827	1850.459	2470.313	291.303	330.589	264.103	5419.473	711.074	294.051	6009.547	119	1	1197.5	655.5
15348	15609.932	11531.429	21488.332	16316.888	25783.655	16989.093	25889.396	762.506	392.149	361.031	924.534	2324.084	3938.902	447.75	7867.456	192.288	147.892	139.813	711.193	2427.089	441.147	159.633	5097.975	2427.208	275.548	279	278.753	177.177	7760.232	322.559	9538.601	207	0.883	854.283	657.635
13366.122	13478.824	10545.956	17099.632	14686.904	20967.709	14700.342	22375.265	780.909	446.379	288.805	1046.038	2488.578	14070.243	397.228	7602.168	181.978	152.093	147.682	1556.197	2780.069	1031.944	142.887	3717.629	2997.408	268.761	285.921	285.385	566.956	11738.085	311.548	8056.21	103	0.996	904.442	656.383
16199.182	16191.778	12703.747	22719.321	17931.48	26045.731	17277.927	25070.119	764.282	528.378	283.363	879.739	2082.254	17027.674	367.187	7940.275	174.401	155.506	168.107	1371.314	2921.495	456.232	146.114	3627.22	3126.1	275.942	302.654	287.208	1499.747	10670.923	346.831	7681.994	159	0.957	912.035	657.758
11070.12	11070.29	8721.607	14472.01	12226.6	18057.881	11992.721	17856.1	825.021	567.73	244.681	901.57	1775.064	11714.103	392.438	7301.522	170.698	145.13	141.152	1248.985	3051.434	425.755	139.038	2951.766	3222.101	316.601	283.122	295.616	145.038	9723.592	309.863	6468.339	133	0.946	936.297	656.628
13724.967	14099.675	11223.463	18736.899	15973.871	22249.55	16117.125	22311.556	578.936	347.573	254.716	621.418	763.458	3261.05	251.443	6210.262	194.18	151.308	268.393	2195.692	1470.531	304.109	208.716	2905.678	3029.96	288.958	314.103	299.509	6214.485	3711.224	285.497	7533.277	128	0.963	997.82	656.859
14214.521	14645.013	11675.164	19277.12	16089.894	22134.842	15142.522	20858.442	523.949	508.154	256.729	611.303	674.512	4481.985	241.171	6285.051	189.172	148.678	269.963	1680.283	2584.105	391.858	182.57	2490.015	3549.35	274.195	313.033	296.529	2724.22	4396.544	301.843	6259.105	143	0.893	1019.724	656.78
13240.02	15009.336	10876.749	20037.844	12843.087	24508.639	12407.151	19880.424	475.655	277.731	288.386	286.864	314.495	745.401	276.619	5208.11	210.15	151.642	146.606	1459.604	241.927	271.7	156.556	2603.893	2741.829	308.684	295.348	340.903	2959.724	1007.536	314.816	5961.487	134	0.98	1496.015	658.097
14915.328	14485.57	11390.757	18806.16	15085.416	22366.75	12308.351	19083.271	749.597	559.314	266.687	638.888	1802.167	14005.547	313.429	10784.336	188.819	152.773	175.941	1956.305	8968.3	499.332	145.637	2389.085	3364.577	280.826	307.579	286.209	169.798	7908.259	312.237	5364.81	164	0.919	287.482	659.671
14012.324	14330.29	10915.879	17896.817	15307.278	22850.359	15135.968	23682.59	683.427	321.368	294.105	351.856	1011.17	4773.164	231.871	13456.871	140.157	125.669	194.056	1937.845	5068.55	3809.656	134.621	3746.452	3082.577	295.468	307.832	261.278	220.989	2113.852	281.104	8600.86	163	0.87	400.555	659.567
15879.586	16427.867	12187.479	22868.46	17187.101	28723.43	17745.966	26394.915	835.489	435.202	373.22	810.359	1512.658	8210.084	424.466	7691.797	192.374	146.411	142.64	662.697	2046.096	635.224	154.449	4931.089	2970.901	275.087	304.615	294.555	753.325	7216.952	317.801	10028.071	248	0.831	838.536	662.411
8444.582	9086.261	6982.412	12011.237	9769.413	15860.944	9938.377	13881.09	404.414	264.113	263.242	209.973	291.46	1633.763	229.09	4030.982	166.452	143.668	171.076	1393.454	173.545	213.338	149.543	2001.573	2434.529	342.922	277.765	271.424	4377.75	551.283	292.194	6110.075	164	0.843	1185.793	657.409
9369.644	10382.684	6981.972	14029.423	9266.491	15684.986	8855.801	13737.285	484.246	259.614	270.167	244.279	250.49	854.951	214.863	4115.232	199.034	194.121	223.619	1314.422	132.988	255.804	182.091	1939.018	3207.486	281.002	286.529	277.048	3742.733	538.658	249.328	5096.434	130	0.951	1374.192	658.485
15598.946	15326.87	11560.276	19841.326	15843.586	23366.008	14584.759	22247.643	804.155	318.406	298.296	428.128	1630.423	3121.917	215.709	11691.417	153.786	139.169	195.592	1113.987	6863.553	372.639	139.867	2891.692	4069.591	301.655	311.45	265.57	128.652	6258.359	263.3	6616.488	115	0.969	380.317	661.578
8942.314	9545.019	7529.164	12756.833	10458.343	16225.731	10368.992	14217.911	375.833	304.272	268.176	221.904	236.615	1331.676	246.421	4543.623	175.374	155.798	167.097	918.041	174.309	294.271	153.564	2258.771	3064.054	281.957	265.651	281.588	2610.671	439.336	297.732	6415.588	147	0.918	1158.67	660.405
14898.168	15043.027	11749.093	20891.846	16763.093	24892.729	16516.767	23947.832	841.184	726.401	280.496	850.747	1671.686	17024.045	396.476	7443.033	179.778	143.743	149.398	1194.19	2658.771	346.684	142.653	3656.222	3777.216	292.843	325.255	283.844	2257.855	8725.803	328.327	8080.915	181	0.912	928.279	663.008
17243.301	17582.207	14411.092	24400.965	20130.995	28356.805	19862.51	27335.722	623.343	332.531	269.883	310.339	280.93	1665.501	239.086	5849.464	196.947	164.661	239.116	1946.683	179.076	441.197	184.329	3849.377	4052.363	284.347	332.785	301.501	5777.542	575.741	318.164	9398.807	195	0.896	993.685	663.587
10601.592	10953.822	8643.166	15253.476	11991.908	18193.908	11236.853	15334.589	404.42	239.645	235.528	244.326	187.126	1212.951	207.387	5370.965	148.949	162.599	274.149	891.56	140.452	950.592	153.275	1700.232	3454.433	262.868	426.879	272.879	7795.973	266.361	361.965	4714.722	100	1	1079.62	661.38
11625.599	12500.458	10074.646	16412.355	13414.609	20991.14	13724.466	19290.115	452.459	403.959	414.383	224.647	285.886	4564.243	258.745	4838.866	169.649	162.43	266.999	1476.081	182.676	256.976	183.601	2399.19	2703.577	311.053	378.913	281.798	4904.281	422.634	285.205	6407.166	243	0.827	1172.866	664.57
8293.264	8993.418	6528.599	11848.013	8917.96	14042.631	9118.406	13440.466	425.431	278.842	234.506	251.485	243.04	1107.175	215.309	4696.128	164.525	151.612	210.488	1532.19	122.662	513.533	215.799	2022.038	1653.695	286.949	298.559	271.056	6256.186	486.697	282.055	5124.635	145	0.86	1297.1	661.769
18356.068	18366.3	13874.326	24492.457	18580.307	30781.858	16601.788	26620.254	823.621	353.143	321.424	680.579	2917.624	3961.149	342.768	8326.574	184.78	173.063	160.729	1570.226	5958.281	475.567	172.026	3612.622	3454.433	295.277	285.755	293.851	102.404	6445.642	306.485	7629.188	262	0.793	254.905	668.385
17986.484	17638.037	14041.908	23449.967	18745.989	27008.785	15703.719	23094.137	729.478	824.561	243.795	813.459	2258.053	13607.851	327.244	9064.298	168.804	151.185	152.179	1934.534	5802.223	377.906	132.781	2042.549	4314.534	291.35	302.262	294.201	125.448	7913.002	285.842	5156.706	108	0.98	317.657	662.926
10117.272	10402.439	8262.816	13713.31	11781.798	17348.33	11971.186	17363.319	532.802	307.517	238.11	319.716	400.772	1884.371	230.781	5945.243	158.446	139.077	169.935	1082.327	310.582	204.429	151.063	3262.667	1766.354	299.322	288.699	289.87	5168.736	1053.762	299.067	8558.707	136	0.956	962.074	664.625
17757.467	17267.278	13472.536	21480.717	17636.223	25292.373	14671.199	22384.961	800.748	841.417	253.892	788.202	2561.43	13891.586	292.668	9584.463	180.096	149.544	154.752	1991.986	8222.625	353.744	129.978	2335.276	3319.885	268.682	320.714	288.124	131.797	8500.557	287.37	5345.919	126	0.988	308.643	663.913
16220.445	16425.169	12577.014	20586.741	17438.615	24568.468	17179.649	25807.872	883.3	368.476	325.071	311.599	528.46	2565.136	249.536	8594.286	163.116	138.627	175.626	1506.03	3982.273	6379.895	120.924	5086.856	3403.38	296.536	318.709	260.089	424.944	1705.278	282.593	12114.34	122	0.985	416.254	664.598
15835.413	16473.145	13116.138	22135.792	18341.155	26802.285	17947.678	24638.511	570.559	336.349	297.667	301.623	289.405	4052.825	238.813	6476.919	184.176	161.543	247.559	1628.114	155.794	353.946	179.347	2815.739	4358.48	320.611	430.702	294.04	8994.542	576.908	344.548	7128.884	263	0.839	1043.219	667.869
9231.483	9380.551	6606.934	12301.773	8526.536	14940.455	7521.906	11571.724	568.558	313.761	269.888	303.553	305.318	669.939	222.072	10644.494	153.045	160.62	197.316	1458.942	253.273	7724.261	127.497	2124.547	4515.092	307.538	329.579	312.203	19472.27	389.826	316.627	5329.194	109	0.976	692.472	664.592
16433.943	16721.762	13123.815	22585.682	18251.498	27156.03	18509.833	26912.604	833.502	443.278	300.458	863.907	1940.752	10896.836	351.516	7308.228	178.774	149.56	161.076	1505.251	4135.991	444.072	143.818	3943.838	3224.814	392.002	292.49	277.78	2693.701	8019.098	321.809	8785.757	202	0.892	918.634	667.327
12907.74	13811.379	10302.361	18663.849	13967.18	22431.381	13773.106	19307.163	478.249	296.075	258.365	262.014	279.666	1352.148	229.446	4259.269	176.387	163.556	165.728	1651.887	146.807	299.777	197.528	2045.002	3457.042	308.796	288.7	252.906	6017.632	749.787	249.448	5525.851	180	0.874	1267.717	665.206
10702.194	11668.907	8239.405	15815.339	11046.95	17952.867	11678.219	17052.575	508.598	291.105	227.917	235.96	246.881	944.46	233.738	5976.224	184.102	170.953	219.355	1241.34	110.617	241.5	223.542	1782.147	1881.386	281.858	359.546	264.558	4184.737	421.843	274.795	4206.101	118	0.994	1320.551	664.483
16710.731	16730.191	12577.952	20610.758	16711.982	24784.18	15536.982	25375.533	896.074	403.629	351.421	369.485	750.429	4112.468	245.291	11498.638	159.672	141.595	187.348	1853.166	3840.609	3257.582	130.151	5019.449	3933.385	308.436	318.568	245.584	239.665	1123.951	287.859	10583.815	99	1	405.359	665.641
10488.006	11053.92	8556.403	14886.644	12059.605	18127.155	12488.769	16900.355	589.731	357.081	331.068	319.951	324.924	893.211	276.62	6110.568	178.64	141.097	181.95	558.365	157.009	545.711	146.357	4205.879	2497.023	289.945	295.878	295.483	1830.308	318.529	282.182	11171.045	104	1	797.846	665.635
17100.241	17695.834	13201.012	24771.705	18553.609	30122.579	18940.551	28612.447	1075.858	590.959	390.198	888.9	1892.533	14668.052	447.98	7841.339	195.404	156.573	147.124	683.666	2245.645	465.596	159.493	5174.46	3267.182	278.265	290.454	281.734	441.277	9551.52	320.401	10306.398	250	0.892	848.032	669.696
18959.759	19545.562	14850.92	26903.959	20768.39	33110.267	21175.696	31778.516	900.024	779.182	369.916	864.994	1986.476	16459.581	445.146	7748.192	195.486	161.489	161.318	948.899	2270.348	493.396	166.119	5072.358	3693.693	281.761	287.852	291.233	149.777	14281.746	333.894	10579.26	329	0.82	864.242	670.57
18938.189	19402.22	14630.707	26771.347	20946.467	32487.921	21664.803	32116.27	845.265	531.094	359.602	987.134	2625.542	16061.656	424.031	7812.613	187.801	157.084	167.108	1017.214	2801.408	440.545	160.512	5015.758	3317.307	270.016	278.647	300.612	104.965	12666.145	317.288	9958.243	113	0.94	875.642	665.925
16250.805	16442.077	12524.078	22948.936	17879.692	26749.993	18077.984	26393.626	948.799	545.679	340.163	1069.788	2838.866	18185.622	408.124	8396.586	193.981	166.089	170.818	1661.23	4356.104	569.249	150.346	4147.231	3359.493	262.642	296.574	279.412	272.377	16028.146	307.346	8490.435	168	0.961	902.881	666.423
12847.218	13292.351	10570.11	19012.432	15003.345	22479.096	14576.335	19302.928	530.912	257.751	270.851	281.899	234.173	2153.169	211.398	6872.302	144.522	148.994	265.082	2040.248	141.827	626.434	164.836	2112.829	2915.14	269.491	383.508	287.727	7406.632	630.445	302.635	5608.25	166	0.908	1053.476	668.446
10977.08	11718.472	9260.144	14084.794	12935.344	18719.579	13397.195	19189.148	398.751	256.734	270.839	245.185	217.657	414.056	217.499	4193.143	154.668	147.489	164.735	1045.305	122.894	276.151	145.795	3027.69	2769.81	268.747	295.716	265.843	928.292	300.943	325.292	7458.711	121	0.977	1101.434	665.921
10966.005	11844.593	8433.297	15545.736	11007.467	17077.966	10138.898	14675.2	433.068	279.424	250.678	266.931	274.007	1020.535	210.14	6923.172	204.343	168.69	317.901	2878.678	123.576	310.347	260.639	1346.405	3477.867	320.241	312.158	263.221	10266.998	573.375	280.116	3187.42	124	1	1330.5	666
9013.388	9745.302	7071.617	12841.22	9738.623	15575.886	9495.072	14244.635	444.363	309.455	264.291	257.643	274.801	1509.704	244.056	4408.395	166.311	139.456	151.668	1291.308	147.704	292.801	197.009	2884.822	2528.748	302.178	286.669	249.498	2562.517	511.639	253.063	6923.053	114	0.96	1242.789	666.43
15644.035	15524.67	12079.07	20338.599	15748.708	24566.6	13257.016	20613.628	852.487	511.092	283.27	694.471	2544.188	10073.928	308.238	10470.425	190.028	167.201	175.211	1700.871	5787.375	590.882	156.066	2713.365	3965.452	351.685	310.705	282.334	742.778	14703.547	296.907	5874.3	151	0.895	269.142	668.328
13792.743	13347.99	10435.595	16643.946	13713.318	20161.944	11556.642	18108.32	757.512	927.544	240.88	909.484	2482.225	11638.845	308.357	10451.372	184.955	159.552	168.697	2435.86	8126.035	419.093	139.508	2364.335	2801.661	280.282	289.521	268.551	744.919	9263.579	290.94	5374.87	134	0.916	298.627	667.94
20494.536	20013.12	16171.647	25912.432	21195.99	29920.266	17907.317	26493.113	836.614	745.145	275.482	789.271	3628.07	19671.589	307.691	9702.557	168.387	169.143	167.485	1753.843	4532.465	433.475	131.06	2356.875	4375.199	307.935	291.629	298.207	129.767	11806.601	267.254	5761.136	250	0.783	336.572	671.22
20383.662	20049.591	16288.209	25652.986	21689.697	30436.362	18635.673	27323.173	875.929	550.855	286.039	734.629	3510.021	14202.196	295.314	9390.733	161.085	176.18	162.647	1532.721	5091.272	418.531	128.838	2373.427	4085.684	314.208	305.673	300.285	134.988	12905.27	283.822	6034.385	206	0.82	349.316	672.184
11616.559	12283.523	8385.252	16394.459	11901.651	20096.669	11328.033	19070.022	887.168	388.193	360.87	347.794	407.95	740.922	284.605	13557.267	174.192	181.783	302.796	1534.111	654.983	5147.99	142.311	5334.128	2484.74	298.51	319.434	307.999	18221.2	349.216	305.361	9293.022	112	1	664	669
16545.391	16961.352	13200.077	22067.41	18233.215	25955.594	18257.126	26411.256	835.608	529.246	346.487	892.021	2035.545	11077.119	348.8	7830.013	183.941	166.999	186.305	1192.289	2197.977	424.207	145.704	4274.725	3195.378	262.895	317.6	297.037	5331.547	10040.489	313.519	9437.643	163	0.879	895.132	671.451
14552.882	14774.799	11899.668	19437.387	16350.697	23101.441	15705.198	21926.693	570.881	318.047	253.07	274.401	260.274	1648.337	236.578	6457.1	176.922	155.749	224.345	1286.192	144.365	331.396	148.485	2945.594	3365.05	305.349	313.102	293.954	6201.788	378.881	280.004	8154.82	128	0.974	968.945	669.594
13824.274	14052.568	11135.826	19177.3	15653.91	21887.994	15221.775	20770.208	510.676	297.115	229.868	264.624	220.202	1942.459	220.057	5867.073	159.92	142.885	203.446	1079.202	146.153	234.329	152.668	2700.212	1955.996	282.443	304.944	300.425	4176.094	347.174	259.596	7818.258	157	0.945	977.041	670.5
11400.192	11730.983	9459.691	15899.752	13458.606	19586.024	13438.982	18878.301	559.541	326.145	275.98	289.866	240.874	2656.05	234.723	5788.984	184.349	142.576	158.553	804.017	140.725	251.09	163.569	3339.856	2873.738	295.328	344.095	297.664	3745.838	376.059	315.13	8462.532	200	0.864	1018.745	671.38
16242.372	16245.767	12542.248	21660.507	17367.082	26097.578	16275.559	24977.245	859.017	383.431	320.038	713.823	2740.339	7477.454	306.578	8993.427	150.719	145.584	162.53	1722.795	5328.47	406.023	126.435	3181.529	2864.36	296.601	299.901	276.538	109.84	8461.389	284.932	7339.877	281	0.729	382.005	676.425
10423.507	10771.301	8001.435	14803.921	11286.399	18514.474	11559.26	15762.951	558.314	342.704	305.752	315.851	312.465	1018.905	265.767	6397.101	165.543	134.264	132.155	1062.497	157.595	2892.394	142.402	3623.908	1882.195	294.143	283.262	300.1	3899.93	466.419	299.684	9627.108	132	0.949	811.189	670.689
20162.545	20730.536	15932.815	29657.05	22538.931	34999.137	22764.62	33794.086	898.27	685.291	375.925	1091.061	2425.984	20314.576	458.985	7380.503	204.702	164.882	160.779	920.968	2279.402	466.395	157.681	5311.851	4369.596	278.912	276.604	292.436	159.499	13097.722	324.814	11035.139	140	0.887	878.021	671.5
16764.11	17136.583	13058.38	23635.788	18422.286	27527.557	18924.685	28469.149	884.954	664.479	355.081	1109.42	3013.766	18317.659	423.062	7657.054	202.75	163.295	174.858	1210.74	2911.093	537.767	151.85	4841.148	3451.843	276.834	281.138	292.147	1336.881	14135.782	308.927	10249.093	148	0.985	887.203	670
11968.487	12517.902	9954.815	17858.063	14233.78	21012.294	14026.759	19187.917	475.864	267.853	282.911	267.845	242.19	630.354	228.925	4521.18	152.993	144.446	167.365	1176.712	143.711	209.803	145.703	3108.842	2335.336	268.39	284.323	273.057	1692.124	404.408	324.228	7805.612	109	0.976	1106.537	669.463
5890.056	6382.289	4941.608	8046.899	6765.14	10473.448	6857.232	10064.929	363.931	255.295	290.712	208.977	232.741	509.48	231.421	4041.934	155.491	138.175	129.842	729.932	157.122	208.928	141.101	2463.203	2935.948	268.331	264.252	272.196	1272.441	432.03	289.485	6482.825	177	0.688	1189.76	670.336
10954.333	11664.401	8251.755	15644.907	10874.104	17153.072	10018.66	14363.03	488.183	274.586	237.871	225.808	318.292	1630.011	199.321	6631.915	200.504	148.21	329.628	1178.615	117.63	365.047	234.385	1306.258	3619.248	555.156	321.199	252.3	10318.154	359.188	264.043	3160.611	132	0.965	1317.379	671.871
14812.658	15159.181	11975.183	19930.708	16316.709	23799.369	16776.733	24330.555	655.313	362.361	292.067	696.152	943.465	4039.188	265.603	6941.624	164.718	142.342	179.409	1261.896	1738.8	299.788	150.21	3649.266	2287.189	291.998	277.876	287.515	1433.949	5101.366	322.265	9218.314	142	0.934	908.394	673.437
16141.043	15598.745	12329.718	20781.74	16150.045	23509.867	12532.863	18457.551	786.712	1115.463	233.226	502.125	1455.576	12925.296	254.107	11473.91	193.154	155.362	184.243	1337.322	6648.695	519.103	144.76	1858.808	4678.791	285.6	301.383	278.174	146.847	12084.88	303.329	4268.803	106	0.993	286.472	673.698
7188.815	7313.778	5756.383	9890.92	8242.148	12212.383	7971.317	11857.505	571.421	295.976	243.919	305.589	256.568	2468.534	231.129	7311.664	127.344	129.606	195.429	1431.455	171.013	245.738	137.326	3045.937	1088.831	292.784	389.316	294.533	10064.138	637.009	300.265	7666.526	98	0.993	936.888	673.153
10187.995	10624.863	7510.627	14381.038	9960.501	17508.434	8936.804	14177.958	619.011	312.796	269.832	263.938	352.798	2003.131	235.263	15509.977	135.352	165.695	334.974	972.424	394.657	8300.421	136.304	2950.542	3758.011	315.526	282.885	291.546	15389.625	309.128	296.81	5195.137	158	0.917	683.013	676
8640.073	9049.884	6618.338	12419.084	8835.276	15263.53	8357.681	12128.133	631.71	282.953	279.766	317.772	313.435	1003.102	246.795	10975.727	158.131	177.808	325.587	1130.356	229.538	3413.076	136.138	2142.673	4084.735	290.056	457.023	300.315	11858.942	449.731	332.913	6416.935	113	0.981	747.35	674.712
14736.572	15520.753	12427.034	19743.253	17203.599	26170.81	17128.128	24628.008	587.45	317.383	288.923	298.553	289.513	1425.979	242.924	6707.499	180.261	157.956	179.175	3459.094	188.213	261.968	164.715	3108.07	3551.976	267.168	299.615	280.96	11776.779	844.447	319.693	7857.64	120	0.903	1026.833	676.267
7479.461	8262.781	5943.93	10632.291	8283.469	12879.78	8195.215	12449.457	508.517	312.526	264.355	372.478	367.001	1800.101	234.143	5133.353	153.522	151.942	177.284	2404.707	197.663	265.404	195.237	2426.218	2095.84	312.859	302.399	262.465	5854.843	1275.173	260.528	6209.209	117	0.891	1259.97	674.141
13061.431	13873.543	10021.102	18595.678	13343.473	20803.766	12768.712	18410.443	558.241	327.745	264.019	313.897	380.3	1493.467	235.047	5418.79	195.153	165.516	264.75	1693.51	188.368	541.278	263.634	1943.441	3745.886	295.45	294.908	257.54	11130.188	986.932	271.741	4350.175	143	0.879	1303.241	674.626
17723.311	17912.937	13359.514	24204.729	18169.673	30581.674	16609.583	27017.049	780.767	372.521	313.53	562.907	1964.176	1733.904	321.116	8635.208	177.32	174.255	160.028	1317.283	4930.833	421.098	175.01	3686.157	3492.085	304.126	293.296	301.67	101.651	3299.605	329.111	7468.423	271	0.836	241.161	682.186
19745.271	20464.863	16593.579	28888.458	23069.151	33362.746	21329.564	28653.283	632.048	730.132	307.429	330.958	291.657	3991.844	256.241	8763.71	217.497	180.538	303.298	1431.979	201.549	845.399	163.185	2894.747	6330.91	297.969	579.267	290.542	12960.801	786.451	336.839	7260.66	176	0.895	1039.244	678.483
12012.234	12667.577	10048.092	16760.948	14336.198	21381.436	14878.435	20741.11	482.576	254.729	289.268	276.561	240.593	870.546	231.011	5426.281	127.404	141.866	150.698	1376.363	147.511	376.37	149.1	2869.733	978.041	280.813	288.822	279.433	3027.983	573.499	333.053	7817.512	213	0.772	1069.969	676.754
8939.205	9318.425	6791.445	11398.178	8683.376	13346.489	8093.738	12178.914	444.409	287.439	297.012	217.189	270.335	3631.791	254.045	5367.493	174.757	158.495	183.757	923.258	212.959	455.083	158.872	2737.676	6095.919	285.066	268.358	271.779	5440.761	446.322	286.428	6781.826	130	0.879	1181.862	678.823
11627.165	12352.463	9246.281	14736.442	12197.736	17499.608	11707.633	16732.265	560.997	301.61	287.614	595.733	2049.986	1763.561	303.188	6016.227	172.06	155.088	198.157	1488.451	5962.764	397.261	165.239	2107.687	2266.837	301.019	322.474	251.92	3258.59	3135.078	268.628	4712.89	140	0.957	1226.307	678.943
10530.662	11466.08	8093.211	15007.037	10470.055	16701.14	9824.759	14211.204	488.317	357.251	262.789	294.782	301.045	2059.16	225.998	6559.188	186.353	150.487	334.124	1318.68	130.653	342.721	226.996	1516.406	2265.036	286.361	538.618	262.811	9588.425	941.652	266.342	4068.485	119	0.99	1338.147	678.971
16699.151	16370.906	13164.912	21186.096	17582.122	25460.773	15159.942	22585.527	763.289	568.814	243.603	725.106	3171.84	15865.076	292.177	9287.844	161.067	156.075	148.268	2168.493	6176.682	386.945	128.714	2136.85	3613.845	305.812	302.629	311.344	1076.493	10722.546	263.135	5216.123	303	0.788	321.612	684.117
18640.746	19135.21	15341.252	25507.44	20975.764	28612.945	20398.515	27529.737	709.088	528.178	328.583	490.432	604.009	5212.392	312.884	7716.627	200.616	176.265	228.721	1435.454	878.481	343.177	169.871	3505.956	3739.029	281.385	425.656	305.858	7018.582	2840.901	311.441	8566.371	467	0.597	994.429	685.607
10888.753	11629.131	9085.604	15148.03	13000.36	19320.965	13513.043	19486.16	535.89	427.355	311.417	299.663	271.13	1134.869	248.675	5256.805	154.595	151.891	152.608	1339.299	147.047	227.601	153.061	3917.876	2056.894	282.986	296.492	273.497	2126.845	362.238	324.672	8896.57	149	0.874	1087.426	678.936
10570.477	11611.2	8068.816	15534.704	10706.99	17271.744	10162.36	14931.93	540.317	277.473	268.983	247.648	236.073	858.734	221.37	5402.864	182.973	169.791	206.214	1039.472	135.646	333.454	207.801	1907.839	2979.511	262.348	330.494	259.983	6590.041	554.151	259.476	5381.85	154	0.961	1361.662	679.143
9718.928	10410.47	8085.954	13492.025	11251.765	17287.188	11339.572	16466.573	470.559	351.567	300.713	234.21	274.857	1182.548	248.966	5690.941	170.348	145.294	164.794	627.473	166.145	435.614	149.773	3338.699	1981.208	285.786	336.734	281.542	3754.626	338.249	292.37	7643.235	226	0.79	1143.341	681.235
18023.627	18549.111	14510.513	25205.167	20025.775	30793.479	19430.399	27955.975	854.09	984.072	332.274	729.145	1260.599	21540.822	452.81	8116.184	207.506	172.483	209.418	1571.677	2753.13	422.969	147.536	3610.874	3970.663	285.931	522.921	311.342	4257.078	8260.194	310.937	7994.838	233	0.831	952.878	682.049
7985.453	8589.098	6525.801	10984.138	8888.573	14125.073	8923.72	12948.063	446.649	296.53	293.72	354.106	368.492	1266.32	228.572	5799.427	166.038	146.858	164.447	1364.123	761.162	429.96	153.419	2111.948	2980.917	290.955	276.047	269.709	5522.012	980.875	256.096	5271.218	158	0.831	1202.076	680.728
11428.754	12594.219	8518.247	17002.042	11171.872	19716.584	10720.862	16058.44	484.008	265.342	249.894	241.5	230.218	943.693	217.843	4888.071	160.555	183.248	236.467	823.021	135.929	244.784	217.563	1806.7	2736.418	271.664	321.043	277.393	3750.439	326.941	254.684	4501.166	207	0.922	1374.621	684.345
14836.046	15378.399	11915.249	21447.598	16958.61	25592.184	17028.778	24874.186	897.715	742.915	351.762	731.792	1985.837	11955.025	437.564	8455.455	213.851	176.033	263.394	1807.426	4296.519	469.531	174.27	3817.147	3394.204	315.204	1349.701	308.926	4445.425	8914.94	317.645	7953.064	140	0.897	970.579	682.521
9733.451	10176.434	7847.903	14417.854	11143.695	17990.185	11016.857	16303.959	505.307	292.542	303.205	305.161	274.747	644.895	235.977	5026.155	151.643	149.25	135.724	1867.555	135.221	196.171	141.743	3545.504	3350.352	273.212	282.975	278.118	752.945	328.77	300.551	9009.228	123	0.864	1073.947	682.321
8997.735	9488.761	7606.946	12999.632	10758.198	16554.181	10392.571	14508.743	537.569	278.874	293.671	281.256	293.299	902.565	243.954	6528.405	171.387	166.463	220.201	1931.974	181.641	286.519	185.206	3063.043	2392.901	289.774	319.118	289.719	10186.697	517.641	298.942	7338.988	118	0.981	1101.653	682.102
16927.183	17095.425	13171.401	22983.205	18625.442	27502.431	18996.652	28213.139	790.124	429.117	326.62	677.784	2603.691	2149.02	386.123	9163.035	155.271	147.347	146.185	1712.483	6042.327	291.841	128.876	4890.215	2353.791	280.966	302.174	292.885	106.214	4691.995	279.108	12340.18	200	0.919	548.765	686.34
16135.073	17376.22	12713.176	21140.467	16835.805	25881.937	16658.043	24636.899	744.558	948.365	318.508	740.558	2051.852	11104.317	347.144	6500.251	209.987	154.829	151.92	1150.74	4548.524	386.905	176.317	2822.453	3813.566	308.668	298.79	272.099	317.023	10080.956	264.451	5453.278	142	0.92	1255.627	683.134
17362.224	18626.092	13791.701	24587.397	18515.339	28989.804	17938.979	25609.894	650.627	1164.056	320.703	682.986	2315.241	19461.633	366.411	6869.039	224.858	164.111	168.196	1215.167	4336.328	538.357	163.249	2634.552	5050.46	325.155	317.157	267.537	175.34	13130.317	256.388	4941.323	147	0.885	1263.024	684.541
12425.003	13366.337	9685.983	16616.953	12737.666	19459.038	12648.776	18829.331	570.613	730.78	281.222	627.843	1363.443	13887.201	350.272	6370.284	198.208	150.638	158.255	1766.057	4307.155	443.994	173.523	2286.635	3793.884	307.163	495.42	268.71	2153.983	8206.303	245.61	4756.215	105	0.984	1290.605	682.681
14107.725	15304.76	11048.487	20258.903	14786.235	23189.806	14651.522	21222.997	598.698	326.016	261.932	440.515	749.509	1708.029	265.925	5767.133	191.744	156.551	184.698	1829.247	777.139	435.468	190.13	2199.723	2932.177	277.974	282.058	271.295	10429.62	2574.199	265.31	4785.59	114	0.948	1306.553	683.105
11151.819	11969.469	8392.46	15958.591	10990.197	17746.283	10044.245	14679.015	566.518	322.257	253.904	246.259	271.808	1782.55	221.651	7701.559	186.286	183.267	404.179	1657.943	198.729	392.936	227.091	1580.198	3621.015	294.567	822.549	264.501	15787.205	368.805	269.905	3645.143	138	0.908	1331.326	683.688
11123.245	11540.805	8979.582	15235.453	12844.309	18193.262	12393.455	18170.757	750.135	362.368	316.744	519.168	410.601	2412.368	279.446	7969.906	166.055	169.034	217.893	2013.708	167.176	1116.433	135.29	3961.049	1522.043	267.503	491.467	291.753	10294.202	1848.39	335.221	10074.809	126	0.988	920.159	683.611
18341.323	18874.909	14593.974	26074.277	20007.613	29306.965	19202.841	28034.688	943.526	586.59	359.152	716.99	1795.742	9057.352	414.279	7313.636	222.982	167.587	191.091	1230.402	2859.659	370.225	154.222	4514.827	3357.78	302.282	672	297.15	2824.371	6998.935	270.769	9390.024	136	0.905	963.478	684.699
18563.019	19305.61	15426.179	26873.372	21611.187	32899.192	21023.203	29942.829	856.229	863.041	355.026	731.497	1535.579	20420.772	470.096	8220.812	242.264	198.635	302.191	1596.791	3367.699	597.743	172.93	3860.817	5265.43	292.555	786.332	318.406	3709.835	9251.276	362.511	8114.004	156	0.883	980.186	684.75
11419.306	12323.034	9136.355	16292.646	12268.192	18533.308	11761.414	17242.262	676.373	478.205	298.531	764.58	2794.063	14286.464	365.476	7287.089	206.205	157.042	131.356	1703.539	6704.785	493.904	172.732	2531.247	3523.9	298.361	344.112	283.376	181.304	13895.259	252.89	4338.848	112	0.985	1276.973	683.527
12596.281	13679.696	9687.365	17598.71	13071.134	20374.621	13285.467	20012.586	558.568	378.464	276.651	494.58	933.709	3196.935	289.402	6052.223	170.445	154.771	187.225	1055.998	2686.897	326.37	182.559	2733.688	1726.48	276.79	392.362	275.058	2271.862	3947.774	258.801	5581.254	158	0.895	1300.063	685.829
20265.648	20209.616	15813.577	26486.275	22023.405	31286.594	21479.348	31754.288	774.534	446.608	351.88	621.76	2378.047	2146.124	357.059	9386.37	161.311	145.783	168.275	1639.321	5409.478	324.642	127.224	5322.785	2880.702	282.72	317.391	282.331	115.844	4731.259	283.221	12872.248	284	0.781	534.606	687.915
10549.969	10880.698	8567.844	14779.007	11882.392	17673.91	12180.926	17512.782	477.801	298.922	289.128	283.604	227.41	532.391	239.396	5845.138	154.333	141.589	149.504	526.887	139.338	162.681	161.449	3400.028	1089.475	255.192	298.388	285.03	2717.409	320.472	306.868	8495.803	98	0.993	1011.837	684.153
9469.908	9786.802	7855.282	13924.096	11301.424	16640.698	11081.086	15369.456	496.004	330.834	267.527	278.507	238.076	937.947	231.689	5837.22	162.227	141.141	176.433	885.799	178.6	204.824	151.01	2784.581	1873.672	255.662	294.106	286.941	5147.632	427.426	302.392	7535.27	115	0.956	1019.657	685.3
15454.148	16389.028	12250.447	21668.355	16416.329	25140.699	15370.701	21873.837	713.757	817.164	321.104	782.164	3150.008	18680.75	386.589	7712.485	234.656	164.458	152.588	1634.492	6196.989	532.088	168.919	2696.577	5001.394	330.667	329.57	275.477	156.093	14391.106	252.008	4687.232	108	0.98	1270.657	684.889
18773.779	18838.005	15078.96	24976.445	20673.764	30384.15	19185.837	28262.109	766.258	462.16	311.234	894.577	2395.682	11474.906	336.242	7624.49	151.546	160.907	140.623	1995.791	4517.231	404.631	116.726	2765.816	3443.652	287.956	295.153	286.062	104.001	8122.293	303.739	6729.637	161	0.944	372.339	688.581
13061.649	13560.931	10818.394	18177.982	15065.759	22869.779	14351.181	20542.266	911.694	575.891	334.791	550.735	540.8	4940.662	295.81	7858.358	186.347	165.125	234.027	2597.351	611.243	345.489	141.125	3575.055	2846.456	285.718	472.363	305.14	11269.042	2970.36	335.542	9500.592	250	0.736	937.688	687.924
6645.5	7077.278	5672.742	9283.257	8228.629	12247.449	8275.394	12294.671	522.168	314.453	313.69	293.617	258.775	902.427	241.85	5283.713	140.564	148.047	134.687	629.921	153.122	196.691	145.579	3794.924	1351.189	305.428	312.967	287.43	1503	309.498	290.556	9872.461	130	0.833	1058.515	686.415
12646.146	13541.238	9813.589	16856.221	13144.427	20274.395	12620.332	19020.381	826.387	988.362	325.676	869.909	3305.605	15118.641	376.586	8410.871	229.289	168.627	174.43	1670.548	9683.374	536.843	176.95	2707.212	4162.313	314.25	297.06	265.242	318.567	15159.146	266.015	4469.736	140	0.957	1246.171	687.486
14898.371	15894.327	11231.347	20080.692	14945.351	22608.806	14198.419	21949.195	721.007	833.861	326.186	760.093	2314.561	14283.623	372.733	7348.693	234.19	168.399	141.124	1403.566	6156.369	531.992	168.27	3102.77	4815.53	452.108	383.051	279.606	162.525	13812.641	264.875	5156.934	144	0.867	1284.938	688.458
12774.31	13719.158	9901.261	18605.306	12915.935	19843.526	11606.8	16633.866	620.616	598.212	268.903	364.573	490.562	3012.309	244.129	7739.541	213.703	163.475	403.965	2652.847	525.175	542.637	191.901	1879.746	3924.802	293.665	428.85	275.402	14168.931	1347.502	272.695	4218.372	184	0.885	1319.728	688.457
10329.885	11086.912	8311.236	14788.59	11530.305	18611.03	11527.525	16562.916	454.126	285.628	295.53	515.159	755.431	3922.244	268.877	7650.202	168.167	149.564	165.834	1386.964	1346.736	448.382	151.372	2369.401	2425.882	324.124	284.694	271.191	5651.965	2968.239	290.642	5263.6	132	0.938	1201.53	689.265
16928.99	17065.125	13185.571	21778.946	18622.01	26635.121	18883.788	26870.741	720.477	296.389	315.395	326.758	913.869	1275.179	703.173	8887.207	165.597	142.658	183.982	1846.607	4913.291	310.547	372.984	5132.504	2389.651	261.911	318.52	242.039	113.592	1607.827	470.18	11497.843	114	1	494	688.711
14656.005	14758.433	11211.775	17804.789	15923.316	21877.297	15688.315	23717.088	760.107	393.079	368.802	515.617	1814.746	2054.814	308.473	9486.85	163.856	140.631	162.522	1773.267	4927.148	349.905	126.518	5628.32	1888.866	259.498	303.502	272.123	123.8	1789.809	276.268	14431.364	108	0.98	512.657	688.796
10506.083	11150.793	8653.122	14492.524	12127.053	18873.228	12145.055	18057.579	588.723	324.732	324.85	305.129	301.263	791.878	241.535	5615.706	179.202	160.269	147.5	1514.932	159.399	348.047	145.848	3911.314	2732.49	284.816	305.805	289.535	5662.757	539.647	294.482	8889.026	122	0.956	1085.77	689.27
9962.649	10769.21	7758.919	13142.583	10438.899	16371.703	10057.39	15564.158	619.873	578.079	326.741	721.188	2771.156	9893.08	368.49	7473.458	199.107	150.816	168.103	1974.155	10567.862	413.896	160.482	2747.506	2657.78	318.623	321.077	261.609	427.928	8016.846	272.251	4618.552	139	0.961	1220.45	688.277
15414.456	16616.255	11900.235	22414.988	16057.106	24752.618	16055.596	24163.868	786.172	701.71	354.519	662.871	1647.523	10640.061	368.746	7106.536	223.769	164.143	152.245	1139.786	5547.292	451.873	169.654	3534.31	3577.574	294.87	433.303	267.75	313.964	8678.559	272.233	6282.141	160	0.906	1293.056	692.412
11358.369	11928.457	8229.693	15688.2	11142.842	18372.381	10444.984	18062.308	953.507	398.024	371.678	337.731	454.905	998.999	301.752	16667.854	206.851	207.069	311.215	2153.273	2017.237	7413.814	149.374	6396.681	5578.766	319.219	289.644	283.644	21250.747	417.786	282.831	10165.596	99	0.99	664.763	690.702
10104.436	10523.606	8186.003	13945.886	11814.462	18143.708	12037.889	17707.834	838.473	417.693	361.075	506.407	403.751	2821.223	285.175	7452.201	195.127	171.375	252.342	1800.548	266.109	389.881	148.738	4494.802	2876.351	278.48	542.843	306.916	9984.87	1325.404	324.116	12198.032	110	0.955	908.718	690.8
15324.792	16179.906	12391.044	20955.819	16481.651	24621.936	14923.754	21172.772	669.756	761.264	339.811	648.452	1851.9	16404.698	392.5	9389.422	211.116	179.538	177.758	1507.57	6458.813	590.166	159.404	2707.371	4344.892	290.942	331.384	274.596	3590.88	9883.187	282.076	4704.486	284	0.725	1174.496	692.137
15457.463	15169.734	12079.728	18574.911	15886.734	22211.37	13779.75	20632.425	714.836	596.785	252.136	835.137	3398.607	13426.773	294.842	9642.843	156.538	159.506	146.588	2102.12	5033.836	427.765	130.086	2267.466	3400.459	329.244	298.123	321.18	166.95	13416.704	265.586	5244.284	102	1	332.735	691
14354.323	14316.278	10520.382	18515.285	14711.242	22199.746	14250.87	21978.345	709.79	351.271	338.165	725.288	2756.736	2190.412	378.727	8507.246	159.853	147.309	163.011	2055.622	7640.752	338.828	129.693	4563.631	2081.801	280.834	316.778	307.415	97.349	4829.523	270.407	11138.326	125	0.889	578.892	690.7
8805.313	9246.302	7191.015	12237.931	10152.695	15039.869	9733.805	13983.377	978.597	436.229	418.095	470.214	493.03	2144.762	302.201	9810.084	236.734	201.529	259.977	3741.667	237.673	567.726	178.514	4547.539	6839.995	390.374	1091.354	299.163	13285.066	983.321	365.895	12571.864	124	0.882	864.161	691.556
14316.229	14980.973	11422.759	19546.186	15709.704	23578.904	15834.947	22664.518	794.888	511.25	362.092	391.793	382.134	2350.342	307.496	7829.966	206.58	160.736	204.021	1357.101	323.834	291.847	155.85	4552.978	2730.233	288.688	330.326	308.966	4226.144	855.226	321.055	11777.98	185	0.843	952.943	693.289
13251.504	14259.714	10215.571	18343.711	13809.354	21263.15	13466.184	20558.291	743.152	739.151	349.514	1049.432	4017.789	11448.404	372.697	6974.867	208.895	160.358	173.613	1715.393	8000.803	552.943	163.279	3174.86	3482.201	308.593	294.447	281.519	542.475	16168.511	272.154	5309.96	110	0.967	1255.473	690.973
11733.024	12845.966	8928.743	17621.468	12059.489	19281.505	12143.169	18464.843	577.674	546.29	301.075	722.493	1625.57	11680.604	331.406	6627.659	191.263	163.489	159.576	1363.325	3825.322	375.026	176.98	2758.225	2102.565	300.177	434.499	264.061	738.989	7501.299	285.522	4895.067	144	0.958	1308.34	692.604
13948.222	13840.712	11116.438	17765.006	14965.061	21238.025	13410.984	20025.773	982.148	586.366	271.89	742.722	3671.275	14703.491	276.999	9793.119	148.134	182.427	164.049	1706.526	6089.979	435.889	119.591	2340.414	3473.57	302.226	299.204	314.006	137.575	13256.13	262.515	5273.845	122	0.882	349.197	693.262
16070.876	16190.287	12606.933	20657.022	17898.806	25009.025	18525.943	28190.134	814.454	408.218	353.125	326.409	521.048	1557.774	319.356	7117.938	148.587	131.238	141.354	501.613	820.328	344.504	120.56	6820.447	2219.586	304.041	293.136	267.095	138.684	807.655	249.059	13164.05	281	0.689	436.411	701.489
14348.903	14829.881	11978.28	19636.795	16689.855	24787.087	16743.609	24857.483	704.753	285.887	298.622	373.433	1350.672	1414.809	597.97	9965.498	168.041	140.566	189.836	2100.225	5578.445	353.639	321.463	4309.039	2574.272	270.149	297.833	245.294	111.324	2344.809	405.709	10555.055	117	0.956	496.372	693.756
16086.918	16358.55	12642.39	20805.356	17666.419	26499.659	17703.233	27660.276	818.292	579.231	346.213	867.6	3432.774	6225.764	390.505	8339.171	152.174	143.996	153.751	1933.342	6338.744	417.349	121.532	4743.992	2585.002	487.207	312.309	273.105	118.324	5414.658	275.631	10642.091	192	0.903	518.896	695.635
15167.745	15332.63	11739.415	19670.23	16331.498	24685.735	16524.222	25581.142	867.573	683.951	324.964	881.995	4178.334	7668.648	475.531	9359.411	151.517	145.992	154.083	2552.074	11168.102	444.592	134.25	3754.75	3093.951	300.058	310.531	303.558	110.974	7011.631	283.287	8249.299	133	0.973	557.688	694.222
17906.268	18004.88	13770.572	24190.723	19145.677	29391.44	18015.615	26579.824	654.995	541.04	329.209	676.811	2745.728	2825.536	365.775	8681.174	176.123	141.472	164.804	1715.108	8622.484	376.021	127.533	3811.836	3097.77	331.925	309.502	288.888	103.438	4896.346	281.026	9273.891	180	0.916	596.983	695.978
9869.829	10393.125	7527.009	13668.949	10205.323	16153.588	9224.519	14253.095	964.451	382.595	358.22	287.719	378.451	1292.867	297.588	16637.26	213.978	219.349	403.258	1732.553	501.236	17074.382	117.323	3874.883	6254.213	321.245	279.321	279.359	11825.287	301.031	301.81	9086.163	109	0.976	693.986	693.986
10443.284	11119.054	8686.712	14121.703	11977.273	18424.656	11828.17	16863.486	509.463	335.176	277.018	254.12	287.951	1786.923	225.59	5961.079	188.221	149.327	188.095	845.01	180.304	485.834	160.45	2719.597	3412.67	290.188	354.546	296.235	4939.235	455.092	285.441	6513.173	148	0.891	1116.223	693.77
13804.411	14460.73	11324.057	20525.363	15519.742	24009.804	15229.743	20550.479	494.486	429.234	284.568	379.475	660.494	3563.418	261.274	8916.495	175.216	164.39	272.961	875.891	2370.079	399.321	175.247	1975.767	3388.339	272.407	358.515	267.435	7046.969	1610.406	253.841	4411.19	109	0.976	1143.702	694.271
14741.818	16049.422	11433.753	21160.892	14947.245	23778.678	14089.444	20365.562	543.091	305.12	279.857	274.471	280.084	1312.319	234.883	6546.256	195.657	162.334	342.217	1547.192	876.63	383.823	212.385	1979.187	3741.388	285.528	327.398	263.119	10541.77	592.409	268.65	4962.956	245	0.767	1341.602	698.843
17160.036	17222.21	13598.321	23486.129	19033.326	28868.421	18868.618	28207.573	789.813	367.732	319.649	855.053	3475.248	5447.903	426.798	8164.864	156.317	145.345	157.716	2021.735	7528.787	441.814	121.138	3499.126	3288.218	293.43	306.844	289.681	108.47	7517.336	286.482	8404.873	265	0.815	540.591	700.817
11512.138	12092.188	9430.861	17181.685	13439.432	21266.222	13598.904	19843.205	641.995	352.549	328.939	334.11	311.141	673.506	260.139	6381.805	171.776	153.186	151.938	1740.369	189.806	201.811	169.101	4181.093	2172.605	265.286	339.844	279.7	4570.806	635.965	301.861	10625.654	187	0.776	1024.094	697.436
12988.806	13978.461	9640.137	17146.049	12389.958	19839.5	11663.273	17587.725	519.108	311.173	296.66	284.962	317.651	1321.908	221.488	7364.7	186.197	160.638	338.176	1759.735	1228.739	401.501	224.826	1844.197	3519.489	272.461	417.715	268.956	14371.121	370.753	259.779	4041.388	108	0.967	1334.546	694.481
13873.107	14047.485	10558.323	18246.016	14963.468	22012.092	14517.003	23042.062	868.101	364.185	351.724	674.672	2932.633	2211.383	385.384	8828.613	160.551	144.431	158.309	1770.363	5456.562	479.988	124.677	4895.784	2544.084	264.6	301.477	265.661	111.837	4644.925	274.867	10845.818	140	0.932	505.471	697.257
10911.169	11322.196	9028.785	15629.574	12931.691	19355.146	12687.096	17228.036	1010.317	431.731	403.144	497.673	456.238	4155.564	278.776	8979.255	235.886	203.249	238.614	3683.855	285.9	468.286	146.309	4850.207	5566.184	585.593	330.337	294.21	18148.926	1269.855	335.662	14740.544	106	0.993	887.208	695.745
13199.959	13879.892	10900.273	17255.289	14885.826	22236.184	15138.075	22080.065	611.603	345.092	313.596	325.467	289.047	739.031	252.204	6132.055	181.625	148.247	149.488	1123.045	177.654	242.254	166.235	3762.046	3329.146	261.92	314.656	287.223	3848.844	422.842	302.027	9625.662	158	0.927	1015.911	697.639
7345.134	7697.724	6246.609	10265.985	8860.753	12910.74	9053.276	13000.065	482.921	315.946	274.593	289.26	243.618	731.153	211.642	5401.234	131.692	166.866	142.795	1493.388	156.307	152.538	145.158	2811.466	429.626	278.661	287.662	285.266	2761.297	515.936	308.088	8359.917	99	1	1071.399	695.672
15154.457	16047.34	12432.526	19085.357	16389.464	24443.027	15611.3	22247.504	523.204	1024.114	299.879	505.243	997.858	5511.834	290.703	8438.794	188.609	158.329	263.124	1449.336	2799.483	412.435	199.336	2210.375	4343.469	266.276	315.255	278.39	4869.456	2927.657	281.1	5469.184	110	0.985	1137.282	695.745
14064.148	14975.162	11214.165	18917.831	15057.659	22560.351	14009.147	20577.775	648.794	419.548	339.095	897.678	2367.269	11686.021	435.77	8881.109	207.885	165.252	181.343	1599.359	6309.704	597.436	157.981	2895.243	3297.421	287.419	287.878	280.844	1016.384	11583.146	288.526	5048.812	260	0.838	1192.669	698.931
13946.035	14935.828	11175.49	18946.801	15142.91	23435.684	14694.242	21516.121	619.661	1303.412	330.594	618.228	2500.595	11659.041	371.417	6935.629	195.982	155.751	138.081	1359.077	5928.344	463.3	168.085	2863.71	3674.599	304.705	298.771	268.28	181.625	9040.371	271.804	5198.14	133	0.961	1215.485	696.673
14584.604	14173.653	11256.474	17852.142	14670.277	20945.737	11038.207	17443.446	854.947	957.412	238.881	647.34	3510.717	11534.042	236.349	10868.753	158.436	151.843	151.082	1558.806	7723.682	360.772	125.729	1898.562	3176.99	305.474	336.804	279.755	120.497	12877.959	276.456	4157.843	138	0.918	301.536	696.536
17620.064	17825.067	14232.941	23264.001	19447.032	28770.622	18024.037	26925.109	903.1	396.273	323.748	861.411	2544.861	9949.552	364.227	7643.168	153.839	158.333	128.779	2050.62	4386.669	426.122	122.968	3089.226	3006.498	313.508	306.271	298.528	103.362	8106.235	266.553	7261.461	171	0.891	377.471	699.962
11312.747	11830.676	9317.116	16309.415	13127.085	19819.33	12737.272	17832.587	841.855	426.765	356.494	491.851	407.127	1645.683	280.47	8223.831	194.959	166.565	306.23	901.266	215.756	308.231	140.874	4510.599	2619.551	279.546	374.777	285.607	5216.292	1083.072	369.336	14193.335	102	0.987	912.363	697.049
13820.327	14971.389	10738.773	19202.156	14639.401	21557.184	14253.961	21972.686	823.728	595.308	370.141	994.707	2773.742	14308.975	412.597	7311.818	215.632	156.899	131.605	1541.397	5279.173	568.686	163.172	3870.81	2804.585	311.752	300.161	285.999	87.329	13329.968	273.104	6250.228	163	0.923	1273.997	699.261
16257.65	16183.68	12973.075	21415.529	17416.996	24590.296	14760.169	21671.516	726.933	580.556	259.397	815.525	4203.001	14320.845	296.85	9650.503	148.48	173.511	140.566	2143.583	5630.415	391.704	116.634	2359.321	3587.269	401.994	292.511	331.969	132.021	10434.824	261.829	5352.535	131	0.896	338.79	698.653
19588.832	19575.464	15385.521	26838.564	21062.406	32036.055	20114.115	29920.911	789.832	389.058	338.172	951.437	4471.048	4537.897	457.408	8837.119	174.769	147.761	150.134	2059.114	7769.429	511.315	130.911	3747.92	5155.68	298.117	323.977	307.976	102.744	7743.727	291.849	8570.674	202	0.88	572.168	699.282
17110.039	18066.684	13524.939	23379.053	17911.271	26604.342	16679.83	24089.668	704.771	1583.899	345.735	768.858	2642.261	20951.981	381.389	8197.154	230.806	163.745	152.41	1597.216	6413.354	593.285	157.529	2969.491	4541.868	310.663	289.352	265.513	101.382	15675.571	251.872	5325.163	219	0.847	1246.107	699.897
16226.394	16267.592	12623.524	21996.57	17656.881	26801.495	17493.046	26671.877	776.012	768.212	324.826	916.089	3471.883	9030.787	431.87	8279.906	152.354	141.471	149.725	2016.753	5643.433	475.647	126.229	3850.824	2481.28	494.884	302.711	291.25	116.454	6800.73	312.099	8803.747	155	0.919	527.777	700.829
7741.921	8255.593	6340.774	10531.758	8806.984	13867.524	8899.357	13012.676	456.743	245.561	266.782	240.943	262.658	731.351	215.309	5822.432	170.49	132.132	175.505	898.489	156.779	716.809	152.477	2688.719	3757.416	279.544	327.429	281.506	4643.471	391.783	305.768	6395.933	112	0.904	1104.616	698.357
16482.688	17058.133	13488.114	22492	17936.075	26005.46	16316.83	22020.221	557.365	770.587	274.063	425.355	713.17	3891.907	254.803	9102.808	183.32	158.565	305.271	1419.018	941.876	1691.297	168.029	2078.393	4292.479	278.868	422.075	278.891	12049.139	1684.934	292.836	5165.354	174	0.907	1122.437	699.989
12199.415	12315.179	9729.033	15358.554	13233.737	19023.769	12344.609	18905.511	939.478	437.271	300.264	1093.137	4379.188	11024.654	373.795	9294.013	136.288	178.761	146.199	2499.47	6838.246	474.332	119.763	2595.809	2609.638	322.388	303.59	298.902	115.244	9292.2	250.26	5778.198	143	0.941	360.192	701.339
9561.179	10317.169	7874.704	14233.109	11301.833	18035.566	11304.201	16046.814	820.846	373.184	344.505	382.47	450.109	1979.902	257.19	9228.251	182.369	183.141	266.155	4113.045	263.313	372.715	152.581	4093.174	3782.054	302.391	374.98	283.042	13394.184	692.822	357.25	12362.148	132	0.938	881.258	701.659
11755.936	12397.937	9784.178	16491.174	13981.699	21060.505	13640.913	18837.932	987.073	428.159	347.791	597.062	599.603	2513.069	290.826	10971.679	189.915	178.721	308.271	3843.134	295.07	417.279	137.425	4086.142	4458.512	294.733	368.17	295.948	21355.461	2494.761	362.922	12209.11	118	0.994	897.907	700
12450.041	12914.266	10019.965	17086.514	14067.822	19859.081	14154.578	18517.664	1102.177	368.464	335.639	397.819	364.393	1661.395	308.06	11974.222	229.141	183.004	481.082	1918.697	220.673	388.679	201.449	4353.426	3895.626	289.075	324.974	323.227	11187.478	1149.257	320.831	13140.092	129	0.982	940.663	700.012
19103.027	20028.297	15518.25	25771.254	20422.967	29802.708	18710.679	25977.628	632.213	778.525	325.505	618.861	1741.442	15408.327	374.231	9492.599	226.922	171.191	197.093	1140.03	5425.059	486.977	159.124	2577.967	5758.821	302.573	387.6	268.011	3896.884	9322.346	282.088	4861.44	277	0.836	1156.15	702.449
11417.137	11918.795	8460.212	15501.206	11705.885	19731.297	11486.096	19085.722	920.107	404.27	367.83	810.422	2936.55	1192.932	362.074	10495.88	176.035	174.131	253.672	3212.911	6878.812	1251.816	130.008	5040.712	3194.051	290.977	311.271	252.984	2780.595	3775.754	319.861	9756.451	120	0.969	671.417	701.675
13859.78	14974.466	10949.59	18665.775	14975.346	22060.639	14651.603	22243.742	779.385	497.522	355.202	1116.799	2975.653	14086.109	407.762	7039.22	201.729	154.754	217.493	1628.751	7290.212	575.543	164.817	3515.054	2624.753	325.53	279.709	263.995	1101.015	15228.857	265.29	6139.262	105	0.953	1262.014	700.5
18221.711	18383.393	14602.434	23642.145	19892.438	29934.275	19383.142	29121.421	755.854	527.858	310.382	988.415	4547.32	6287.866	421.767	8415.503	162.22	149.822	147.882	2411.458	8509.652	481.487	125.341	3199.221	4436.462	302.593	312.092	301.782	202.052	7581.41	316.098	7658.196	186	0.895	560.919	702.468
23646.687	23746.719	18475.689	32360.553	25329.063	38763.282	23780.584	34755.21	814.319	765.951	376.8	861.114	3282.247	8218.841	421.229	8251.476	204.56	159.224	147.053	2014.822	8819.102	419.671	127.969	3462.378	5098.665	358.596	320.665	292.379	96.701	6908.083	285.169	8366.275	152	0.882	601.526	703.257
9707.694	10049.933	8033.615	13274.827	11150.647	16257.301	10385.04	14368.999	727.372	350.907	316.754	335.084	316.569	1698.814	252.291	12395.514	198.274	164.993	266.901	3139.245	275.006	306.996	149.946	3081.558	3198.899	277.64	489.62	318.749	19048.628	1056.249	321.478	8401.024	143	0.941	1001.675	702.353
19404.051	20246.222	15639.277	26282.453	20741.612	30731.966	18908.054	26676.564	742.736	1166.426	341.377	710.952	2403.338	19996.943	387.798	9888.924	225.757	174.797	178.189	1164.326	7176.131	547.023	167.375	2759.382	5289	287.764	321.117	277.681	501.13	11895.793	280.746	5196.13	245	0.805	1141.39	706.859
13247.551	14283.661	10587.799	18080.322	14615.761	22233.031	14456.478	21537.612	685.334	667.185	345.677	676.713	2454.277	17720.962	373.268	8189.678	201.758	149.159	151.034	1552.655	6001.524	480.352	157.503	3277.517	3057.966	305.413	277.163	243.103	3109.67	8552.421	273.339	5621.009	115	0.956	1223.822	703.935
8821.434	9868.729	7359.863	13316.226	8510.998	15080.187	7630.326	12835.452	452.174	264.216	281.576	253.326	279.249	557.722	242.61	5570.081	196.465	207.525	164.621	934.675	244.109	3472.964	146.292	1543.254	3689.718	288.205	304.513	311.038	5346.029	573.055	266.415	4887.811	172	0.855	1490.593	705.506
16378.452	16021.5	12807.415	20373.884	16425.495	25164.309	13151.992	19564.224	677.871	875.657	257.513	614.009	2049.708	14049.43	263.659	10852.134	183.576	137.173	162.29	1694.672	6642.5	465.787	144.967	1771.066	4436.787	280.708	302.595	291.547	236.542	9710.055	359.466	4234.772	155	0.869	273.461	706.255
14702.289	14908.279	11749.438	19750.864	16069.764	23859.94	14596.325	21772.096	787.303	379.302	313.671	800.578	3051.961	8144.232	327.944	8356.183	145.793	156.764	132.737	1576.461	5070.979	380.017	127.128	2809.903	2320.078	314.417	294.298	290.74	95.021	7528.639	243.069	6434.403	103	0.996	383.617	704.102
18797.975	18780.366	14247.776	26127.707	19746.614	30549.018	18749.312	27889.947	988.54	362.735	372.835	902.211	3847.594	4023.201	449.869	9047.383	199.228	152.071	149.121	2341.165	10409.023	468.019	122.036	3759.273	3942.127	331.906	306.099	285.168	99.248	6853.183	282.175	8355.762	123	0.899	610.955	703.508
16066.843	16195.618	12291.063	21854.596	16775.013	25852.79	15638.689	24170.113	967.337	618.583	352.204	786.405	3654.631	6649.007	377.269	10666.167	177.263	140.045	180.304	2488.368	11824.832	297.681	123.105	4187.351	5229.162	345.716	289.998	267.041	115.254	6973.93	289.911	8540.297	238	0.939	628.487	707.324
10896.619	11429.31	8821.805	14638.44	11772.259	18270.205	10787.675	15123.473	467.479	245.055	259.458	250.518	315.165	1815.103	200.662	7873.77	198.764	149.48	265.577	1042.101	248.412	10364.977	160.351	1936.549	4039.889	287.524	549.687	288.184	15525.505	579.828	281.965	4878.282	115	0.928	1110.517	703.039
14168.034	15009.253	11040.397	19348.927	14663.927	21033.63	13791.414	21020.885	731.945	493.12	353.75	958.804	3041.89	11732.484	419.971	8150.721	179.505	167.95	150.671	1129.364	6423.309	363.657	156.525	3739.685	1921.857	271.786	321.164	272.181	156.95	11911.561	265.137	6273.008	108	0.967	1168.037	703.926
18900.252	20408.982	15074.938	27712.838	20007.24	31239.615	19657.413	28512.192	695.934	680.976	351.609	699.193	2401.842	22532.266	395.68	7168.535	237.79	176.303	134.873	1210.845	5629.412	456.173	169.672	3292.1	4513.084	306.34	370.696	277.524	612.108	15717.162	290.555	5844.005	162	0.95	1305.599	705.309
18013.684	18205.022	14329.788	24937.405	20263.471	30369.91	19924.172	29914.692	782.298	484.287	335.556	844.732	3641.787	6282.858	402.114	8614.961	153.612	139.168	141.439	1728.005	5105.23	367.752	129.962	3967.619	2443.524	274.833	299.937	275.149	106.31	6755.341	271.77	9050.336	254	0.798	502.547	707.606
14410.379	15529.352	11301.505	19574.977	15475.228	23752.869	15326.195	23545.852	800.443	610.314	374.661	671.704	2879.952	15529.323	393.468	7874.673	212.12	157.063	150.485	1404.511	7336.934	457.327	162.129	3804.862	3323.686	311.827	288.52	272.563	189.722	9171.26	267.032	6296.385	98	0.98	1218.061	705.041
17238.034	18377.369	13652.755	23378.528	18412.916	26688.087	18005.406	26609.268	738.099	1016.804	364.639	883.426	2378.221	16405.393	367.044	7851.457	202.689	157.966	151.442	1480.786	7378.533	557.745	154.992	3559.282	2880.638	322.348	290.571	270.879	116.277	13567.248	286.342	6500.086	279	0.9	1254.937	709.056
15178.447	16576.34	11501.483	19999.093	15778.74	23040.519	15325.329	24551.663	780.614	560.445	369.055	917.15	2975.151	16027.126	415.806	7015.349	233.75	169.08	120.956	1232.902	5992.491	454.604	171.122	4170.084	3487.093	296.86	354.548	271.369	135.535	15433.937	311.517	6674.921	126	0.911	1297.484	705.857
13495.823	13068.84	10113.179	16945.504	13733.635	19543.331	11817.758	17462.207	924.205	665.061	268.175	789.76	3943.407	10681.482	291.678	10130.778	156.482	150.53	138.896	1958.932	8999.202	356.506	118.001	2338.182	3246.46	300.26	278.301	316.243	130.435	9859.426	273.021	4906.254	109	0.946	324.179	707.023
9905.76	10384.322	7754.116	14313.385	10665.438	17544.434	10191.969	14352.413	710.623	749.92	322.65	355.261	436.207	8672.136	238.438	10078.719	184.322	161.326	251.461	6049.802	186.032	330.272	153.151	3261.164	4126.534	353.047	308.234	305.4	3400.805	866.851	321.948	10239.972	112	0.973	864.295	705.554
15477.466	15328.686	12432.66	19292.391	16685.078	23603.196	14755.48	22140.282	821.104	715.889	290.125	761.162	3859.404	15533.003	300.498	9178.718	147.685	168.547	133.397	1750.711	5281.568	426.675	122.153	2554.982	3160.34	282.75	269.905	303.971	126.543	12362.726	242.325	5654.727	111	0.912	336.032	706.95
13341.869	13216.397	10230.856	18003.116	14270.074	20409.694	12797.112	18710.369	796.196	404.189	293.453	1013.795	5204.392	8867.644	389.756	9270.39	141.464	172.338	150.519	2378.281	6781.185	420.632	128.879	2508.956	2656.424	312.963	292.369	323.508	1069.673	9972.866	268.833	5544.137	121	0.948	353.103	707.508
16506.385	16637.348	13216.416	21950.27	18218.953	26974.557	17796.013	27106.411	771.69	354.31	337.572	581.457	2439.597	3151.982	331.427	9308.935	168.298	144.552	146.403	1895.4	3766.572	368.64	142.643	3912.333	2188.454	276.64	297.817	268.436	114.305	4096.893	263.933	9081.823	276	0.821	485.522	711.967
12073.672	12887.359	9759.715	15825.479	12556.478	18559.88	9759.817	16766.992	959.638	425.722	373.384	455.089	460.1	1257.214	271.991	18052.927	235.755	192.403	317.255	6703.261	241.997	325.927	152.302	4861.145	4026.133	274.197	331.398	330.308	11247.179	801.444	347.676	15177.857	125	0.968	955.836	707.596
12691.982	13746.878	9761.498	17370.686	12615.171	19834.413	12089.522	17976.838	618.316	492.512	313.341	416.203	350.251	2836.283	259.291	8465.801	225.638	159.892	338.323	2444.569	190.775	883.318	192.399	2476.251	3839.985	340.875	522.88	271.007	17407.969	1446.027	283.857	4852.819	112	1	1320	707
10483.804	11526.274	8298.56	15623.333	10833.741	17324.898	10192.161	14628.978	628.677	438.486	321.629	433.779	394.858	3373.185	258.546	9519.634	219.139	163.193	305.774	2707.581	170.503	598.849	192.301	2278.158	3234.96	379.236	486.788	280.438	24053.819	928.042	271.726	4316.913	98	0.993	1326.724	706.347
12772.696	12846.23	9990.951	17162.832	14024.463	20494.993	13764.57	21286.535	740.52	452.131	318.268	1174.869	5655.686	6196.586	450.174	8014.664	147.753	135.471	137.414	2335.234	7496.911	408.383	120.293	3747.932	2150.779	297.26	299.495	282.865	109.058	9955.999	294.486	8343.117	135	0.96	514.374	708.337
12696.641	12786.095	9708.496	16135.529	13314.398	19233.761	12953.297	20683.28	826.841	817.958	349.088	1289.783	6110.259	6449.928	435.104	8341.31	160.997	142.93	143.207	2069.56	8299.835	458.214	122.669	3582.761	2584.502	302.173	313.376	286.62	108.669	10144.78	294.802	7638.581	121	0.989	585.087	708.087
15069.738	15756.587	12336.869	20052.622	16213.144	23887.663	14553.105	20878.315	674.587	746.015	323.049	737.467	2458.68	12330.513	328.379	11159.626	217.295	170.268	228.507	1373.273	9059.717	632.995	169.569	2718.776	4827.222	285.958	310.123	278.097	851.661	10806.717	280.222	4942.87	258	0.789	1127.841	711.55
14647.729	15494.672	11554.817	19809.102	15493.212	22282.843	14427.483	21738.712	726.695	416.549	351.792	893.506	3044.158	12742.993	466.084	8035.897	187.267	156.785	152.016	1698.245	5543.104	435.792	162.704	3736.488	2091.158	282.819	307.698	281.499	121.479	10229.405	273.309	6381.419	104	1	1173.635	708.154
19043.234	20313.163	15083.318	27383.941	20373.457	30740.28	19839.979	29111.411	853.005	782.523	392.419	920.508	2533.816	20984.237	421.96	7026.104	237.877	171.104	134.949	1271.055	4381.111	528.648	154.831	4034.872	3859.055	309.961	293.932	269.926	112.006	12915.832	275.357	7096.898	239	0.852	1285.136	712.4
15737.66	15853.693	11632.529	22354.853	16101.096	27612.476	14860.861	23989.313	707.065	344.23	296.022	434.464	1554.631	1416.508	304.77	8895.995	161.019	176.177	163.159	1361.887	4800.224	363.073	170.687	3648.088	2167.788	272.034	266.151	297.239	120.688	2876.809	375.936	6979.561	131	0.958	234.088	710.24
10761.324	11378.484	8160.334	14886.311	11188.239	18397.619	10528.722	16713.215	1034.008	377.8	378.22	333.701	452.124	865.735	284.967	12245.411	198.524	195.795	340.213	1864.756	598.768	5404.137	127.454	5010.091	3824.966	307.737	301.616	289.037	25112.126	491.948	304.657	10202.52	119	1	701.5	709.5
11602.134	12198.246	9020.109	16577.747	11669.352	19816.058	10803.699	15003.032	996.39	394.228	356.821	327.086	328.988	1138.71	264.582	15657.231	211.156	190.564	322.372	1650.403	313.738	36892.821	136.687	2695.214	4469.458	290.216	400.382	284.946	13979.329	415.727	268.691	6630.536	170	0.916	766.124	709.524
17075.833	18320.87	13335.385	22769.388	17854.561	26353.022	17641.68	26657.925	825.426	655.818	382.632	955.481	2945.161	16087.245	393.307	6930.064	228.294	163.439	135.709	1425.838	5430.297	575.259	153.477	3918.893	3555.922	306.408	282.563	284.288	95.907	12500.594	279.586	6861.558	235	0.784	1272.547	710.304
12627.016	12646.835	9923.493	16835.402	13665.594	19940.725	12815.992	19326.416	800.85	360.09	300.172	1114.872	5234.459	8953.141	374.047	9208.147	151.182	141.231	148.492	2940.121	8677.324	482.687	119.988	2859.231	2921.987	293.926	300.594	294.995	107.359	9695.589	323.711	6376.275	136	0.871	545.338	712.213
20056.843	20227.887	16252.376	26988.324	21825.813	32473.709	20729.634	31117.78	791.813	607.525	348.561	950.463	4014.02	11432.675	395.939	8402.486	179.54	146.954	139.005	1866.108	7190.856	464.94	124.867	3512.403	4103.806	317.237	323.408	275.748	112.204	8901.694	304.141	8260.902	143	0.941	598.094	711.206
11058.211	11455.818	8965.824	14441.706	12151.644	17218.473	11315.735	16377.317	740.543	690.904	351.03	352.841	343.51	7053.565	259.925	7176.959	189.244	211.307	193.684	2336.479	205.856	228.828	186.376	3836.141	3422.441	295.069	330.089	294.438	7870.709	588.725	305.361	9793.424	118	0.994	1055.22	709.483
15777.541	16721.1	12683.806	21590.459	17222.665	26161.163	17278.065	25151.673	769.603	849.919	339.219	793.827	2281.746	11675.399	398.914	7416.642	217.075	166.661	138.807	1485.699	6013.063	444.525	154.31	3285.761	4175.083	321.238	274.259	270.811	546.949	8065.897	284.718	6269.263	113	0.94	1210.35	709.942
16294.913	16136.888	12919.138	20763.902	16631.877	24021.384	12949.992	19220.676	705.982	1332.155	260.371	582.886	2448.532	14867.067	286.61	11563.131	164.931	134.378	154.921	1890.799	7010.961	408.591	139.267	1721.88	4323.222	280.741	329.262	278.313	125.677	7632.309	365.003	4012.278	113	0.981	281.376	711.606
15554.641	15557.281	12604.529	19595.739	15627.845	22976.074	11875.599	18557.063	833.134	765.117	254.434	640.599	2132.699	14130.251	250.921	12039.467	146.622	143.68	180.431	1700.868	6378.613	406.481	128.248	1512.748	4382.136	302.898	308.489	296.519	116.57	11822.501	329.787	3526.899	99	1	296.571	710.359
13404.37	13111.557	10446.881	16527.545	14006.361	20271.492	11942.284	17890.5	827.38	1227.967	261.317	788.303	3702.683	8432.71	270.032	11884.628	140.295	147.476	152.71	1854.623	8020.212	424.895	121.181	1924.438	3125.058	311.208	307.28	293.62	120.238	10485.414	300.873	4375.55	200	0.827	313.38	711.595
13541.663	13675.461	10810.403	17403.28	14701.039	21137.478	13507.855	20505.399	939.613	523.362	343.008	1039.575	3676.937	11200.685	388.185	8676.651	148.2	167.226	123.781	2348.365	6501.381	509.178	123.552	2847.776	2965.812	306.37	313.028	294.559	299.717	8438.639	257.738	6477.313	188	0.947	370.447	712.947
16018.865	16076.938	12806.075	21007.867	17516.948	26072.926	16734.095	25538.548	783.409	797.594	325.309	1022.555	4536.044	13663.343	404.65	8508.751	155.008	148.725	146.17	2218.39	6364.833	472.825	123.36	3414.507	3465.694	291.671	298.577	284.042	110.713	9299.362	327.721	7874.596	222	0.824	523.248	714.532
15274.158	15256.623	11990.704	19888.465	16214.74	23471.714	15046.64	22550.809	845.418	414.204	308.622	1110.05	4988.733	7219.447	397.46	9119.542	158.452	139.61	151.428	2643.819	9030.361	522.583	119.65	2972.256	3254.509	296.965	300.656	301.253	210.888	8673.15	316.348	6662.793	209	0.865	557.687	712.773
13206.418	14112.267	10357.196	17978.836	14236.785	20880.935	13472.499	20653.097	736.179	491.924	362.122	808.995	2759.243	10529.271	398.047	7652.921	196.197	152.041	135.871	1579.313	7379.982	554.936	154.746	3708.209	2632.188	297.427	281.43	243.796	700.409	9547.625	283.445	6466.212	119	0.933	1228.223	710.13
11292.52	12390.844	8746.109	16394.774	11331.815	18589.244	10684.859	15989.397	645.118	327.723	315.286	346.748	298.891	1385.643	276.828	6991.217	199.572	168.677	212.795	1711.633	166.672	353.427	202.116	2589.272	3314.49	299.96	464.047	269.103	15333.594	1107.922	281.168	5772.193	170	0.939	1334.647	712.7
13166.885	13077.295	10179.457	17727.07	13591.17	21907.193	11666.95	17784.269	679.786	394.762	276.747	716.993	2587.048	10475.212	267.898	9732.347	186.711	137.292	153.203	1988.742	10054.6	471.347	156.01	2092.693	3182.536	332.92	283.969	285.614	153.831	8776.821	382.133	4940.138	117	0.956	262.859	710.679
18378.801	18288.852	14701.962	24417.575	20057.564	28822.282	18010.765	25873.726	807.743	465.584	291.042	866.235	3774.467	12078.2	351.793	8445.441	149.081	170.071	149.853	2172.825	5193.251	394.662	125.421	2372.898	3608.513	323.595	303.614	319.593	1435.784	9070.109	271.302	5800.828	116	0.977	349.216	712.121
12894.105	12811.302	9942.191	16824.97	13970.284	20302.428	13501.331	20217.659	734.264	324.1	297.895	329.859	879.415	1480.124	287.018	8637.823	171.371	138.67	176.106	1348.964	1400.016	423.133	147.604	3776.799	5049.646	276.084	295.927	257.383	118.925	1661.763	258.195	8735.537	118	0.953	470.475	711.966
13983.366	13948.701	10874.527	17819.739	14677.496	21451.513	13819.645	21467.639	854.739	416.074	308.474	1167.428	5111.194	7855.265	391.195	9287.892	138.005	150.136	146.004	2710.157	6588.027	437.44	125.262	3147.595	2360.306	287.102	295.006	287.624	111.179	9946.901	311.998	7409.161	131	0.896	535.08	712.431
12548.524	13390.793	9548.82	17288.186	13416.283	20715.962	13009.843	20166.256	1040.352	410.019	379.393	323.129	403.61	1534.017	292.23	11893.307	214.471	220.187	334.68	2005.024	486.239	8545.417	135.658	5420.995	3786.567	333.157	277.448	281.295	14786.597	388.682	276.08	11196.672	117	0.985	731.739	712.474
15676.441	16644.49	12728.532	20693.553	17198.242	25167.825	16393.212	23936.691	682.019	742.427	313.27	738.614	1845.17	16147.763	407.576	7460.267	200.744	152.308	141.473	1372.341	4180.049	446.105	160.43	3098.845	3564.349	274.997	285.462	277.273	229.518	8799.381	274.982	6369.028	177	0.922	1194.189	713.347
18913.793	20400.15	14700.819	27513.64	19621.129	31197.888	18993.935	28306.693	724.047	970.546	371.928	741.027	2056.199	24616.829	399.848	8068.33	231.674	173.835	136.619	1221.013	5113.144	483.627	167.616	3463.256	4117.665	435.289	286.823	286.137	251.043	13861.132	291.424	6288.55	207	0.894	1302.486	715.5
19163.175	19427.333	15619.994	25916.712	21688.471	32717.132	21706.791	32666.076	779.431	374.471	358.227	749.106	2792.785	4494.43	404.767	8060.394	160.53	145.414	138.258	1871.725	4501.892	357.006	137.188	3748.84	2556.751	267.616	304.425	278.984	107.229	5374.248	267.681	9319.997	126	0.948	495.262	713.706
15070.79	15011.129	11620.738	19837.227	15930.207	23071.824	14805.783	22393.724	782.789	491.284	323.084	1095.885	5145.894	12862.042	437.738	9579.601	172.592	155.84	160.241	2279.971	8109.906	571.952	117.688	3234.524	3303.778	334.87	324.4	288.831	109.255	9361.745	302.854	7091.606	126	0.932	571.27	711.952
18001.226	18190.03	13979.538	24704.625	19226.709	29826.039	17975.897	26379.264	941.555	1193.505	339.059	929.494	4029.43	6458.905	391.117	9050.104	167.411	147.966	165.895	2178.514	6443.283	426.908	121.035	3601.705	4424.785	304.499	278.559	274.418	119.064	8325.161	336.772	8193.766	207	0.875	644.587	715.756
15893.941	16710.727	12827.587	21162.639	17111.27	24472.349	15864.772	22893.332	696.325	465.038	317.174	776.18	2471.875	10493.741	420.776	9279.913	195.42	158.316	211.682	2076.208	7271.021	628.071	166.299	3188.974	3457.681	278.578	302.912	270.894	584.644	8001.771	282.799	5910.277	248	0.806	1161.871	717.492
15416.778	15390.301	12499.275	19751.33	16549.238	23525.711	14518.404	21396.502	731.686	831.977	278.709	840.299	3656.229	12173.612	308.583	9501.245	147.901	164.588	123.123	1968.017	7058.049	384.819	118.219	2266.758	3281.143	287.573	285.392	304.027	117.763	9726.713	251.344	5310.693	135	0.923	326.159	714.278
12654.692	12749.221	9910.197	16418.327	13731.512	20324.616	12829.874	19122.056	781.513	393.023	313.996	689.51	1732.5	11996.44	316.02	9321.377	143.46	157.614	144.421	2196.005	3479.053	479.947	119.822	2374.42	2235.692	301.511	311.022	298.17	100.319	6101.334	247.997	5858.141	164	0.972	383.366	714.195
8898.387	9330.251	7297.174	12454.709	9766.535	15279.942	8879.466	12895.016	670.888	302.1	289.053	337.993	336.742	1965.178	252.9	11448.829	208.143	179.156	294.517	3074.787	225.066	391.929	156.249	2905.888	4992.471	311.66	330.943	335.836	15147.109	620.359	307.418	7403.5	161	0.831	964.189	715.885
15050.345	15816.417	12027.136	20174.067	16122.673	24372.501	16523.871	23282.404	728.939	575.162	336.295	909.529	3042.931	8236.515	387.049	12303.527	223.342	160.985	229.777	1863.366	7653.936	504.888	161.788	3388.795	4122.137	271.778	283.097	265.411	1367.185	9113.188	292.506	6793.243	296	0.687	1201.557	722.405
13986.491	14898.346	10897.387	19619.917	14852.986	22099.833	14333.95	21644.514	762.178	687.779	362.983	887.684	3145.63	9587.542	424.606	7756.571	189.672	140.495	139.746	1591.642	8509.596	439.887	163.811	3904.725	1868.852	288.798	280.694	253.187	116.948	9283.561	295.01	6578.793	105	0.953	1218.157	712.586
16534.595	16777.404	12966.081	21638.037	18448.47	26936.189	19190.204	30697.929	823.631	423.277	363.037	351.026	541.486	1725.116	307.148	7177.288	163.913	141.976	128.747	765.957	1282.916	304.457	142.732	6836.726	2540.291	310.155	278.527	264.102	116.806	966.996	254.626	12587.238	224	0.831	448.201	715.991
13541.93	14158.087	10387.487	18943.587	14513.397	23195.768	14229.039	22374.174	915.873	470.191	370.286	617.664	1911.309	1693.89	356.632	9059.796	170.271	178.206	207.278	2550.811	6035.022	990.204	126.312	4947.401	2583.508	313.635	322.283	259.315	1000.785	3466.514	303.618	9867.147	205	0.848	688.544	716.193
15942.569	16953.812	12846.763	21712.963	17392.147	25535.443	16998.04	24766.453	729.4	572.744	356.06	1064.393	3234.05	11663.6	405.65	7537.501	206.917	151.636	150.281	1770.977	7753.973	553.854	156.139	3556.959	3193.307	324.146	288.168	264.236	255.997	12564.805	304.337	6382.154	130	0.856	1236.131	715.277
9170.886	10227.927	6908.013	13518.893	9490.867	15024.793	9344.45	15055.722	631.95	390.24	350.692	456.124	398.539	2420.777	286.762	7569.773	213.972	151.726	179.502	751.1	186.966	342.228	191.221	3620.123	1643.924	306.693	277.563	270.877	5449.239	1827.889	285.808	6905.226	135	0.96	1315.604	716.656
19433.028	19527.726	15217.542	23794.717	20864.854	27766.033	21145.932	30688.578	803.377	430.727	354.31	363.223	598.547	1404.433	310.876	7517.488	174.244	136.748	134.801	775.534	2008.892	302.691	123.715	5845.689	3815.637	307.395	286.498	276.099	106.974	1185.18	266.102	11440.237	158	0.951	418.924	717.671
10672.145	11144.356	8201.13	14008.502	9281.578	13550.321	7764	12721.265	890.634	359.523	315.992	385.658	304.709	895.48	236.365	15148.372	236.71	198.156	392.822	5701.273	271.237	257.482	151.707	2594.307	8094.986	391.947	733.592	320.658	17500.844	790.427	314.016	6869.328	152	0.808	985.947	714.605
13588.154	14255.299	10805.408	17882.29	14513.721	20864.968	13516.001	20262.187	675.239	615.405	324.59	841.224	3544.068	8337.072	443.063	8212.443	218.673	169.495	189.622	1850.784	6575.019	840.858	169.256	3118.653	3525.394	297.666	279.689	274.316	364.699	9648.223	273.055	5898.864	118	0.925	1174.441	716.881
18865.642	18917.519	15445.982	24510.047	20831.228	29867.06	19022.282	27783.216	813.019	460.234	315.593	793.283	3542.892	15075.686	337.915	8483.74	146.562	167.336	127.834	1754.19	4644.507	384.191	134.071	2577.687	3814.119	330.5	293.68	310.194	123.52	11251.821	299.642	6284.866	233	0.848	342.474	718.161
17924.676	18036.727	13816.279	24967.267	19497.346	27745.106	20043.458	29711.471	820.974	438.758	361.293	360.643	566.252	1495.775	293.448	7892.223	161.609	138.784	126.703	790.684	1857.386	281.017	152.349	6551.059	1859.852	300.251	268.785	258.38	114.768	752.214	257.668	12573.264	115	0.969	457.404	717.474
14117.55	14059.241	11094.029	18993.346	15294.111	22082.035	14302.965	21472.027	772.532	725.833	322.092	1137.392	6200.769	10940.93	391.318	10089.429	161.727	138.334	156.686	2826.571	8906.89	530.938	119.045	2942.974	3004.861	312.68	309.985	293.444	120.866	10413.421	302.787	6630.331	140	0.968	583.721	717.1
13684.171	14036.374	10930.833	17183.096	12459.485	18135.197	11485.296	15605.439	707.934	298.563	259.617	325.389	315.947	880.676	217.275	11229.346	181.611	170.136	363.485	4263.982	228.429	308.866	186.129	1803.369	4496.932	282.377	377.961	321.361	9492.049	510.404	319.232	5901.536	132	0.993	1006.348	717.682
17502.509	18139.072	14081.402	23069.001	18319.671	26084.242	16825.107	23756.129	727.01	521.975	320.963	700.095	2442.045	6943.066	392.434	10581.936	220.829	176.996	208.826	1757.759	7117.582	469.845	172.712	3049.413	4292.98	278.65	289.048	275.386	154.138	8811.195	286.244	5927.035	220	0.84	1183.018	720.945
16018.252	16782.253	12704.809	21763.57	17246.871	25765.395	16398.273	24192.041	760.581	603.949	343.428	795.734	2212.327	7595.787	411.745	7685.369	206.387	153.896	159.105	1342.951	5873.723	444.204	146.953	3721.969	3264.6	290.295	279.183	259.759	106.212	9097.066	329.865	6655.339	109	0.976	1211.638	717.335
16121.467	16540.941	12331.67	21991.499	16861.677	28626.492	15982.72	26621.513	753.979	409.013	309.577	420.598	1330.821	1925.257	285.731	8308.234	175.188	170.911	148.539	1147.078	4598.1	353.564	164.383	4080.915	2104.639	274.723	270.583	290.983	118.505	3249.124	337.501	7991.28	259	0.871	234.639	720.357
12108.888	12371.579	9937.975	15053.804	13475.192	18950.645	13022.162	20289.019	746.187	344.628	328.006	382.026	974.364	1417.708	271.896	7782.758	167.816	135.112	134.617	1024.617	1771.781	302.439	147.385	4540.307	2630.42	301.591	292.236	268.024	116.882	1776.177	241.261	10753.737	108	0.967	468.454	718.806
19820.42	19734.323	15575.377	26605.396	21235.343	30875.648	19792.384	29196.368	964.431	404.318	354.626	1094.936	5081.309	8166.125	401.538	8426.698	183.534	161.615	160.641	2018.192	6050.052	493.926	124.627	3301.391	4189.076	348.991	290.259	283.291	164.061	10252.385	321.453	7738.329	121	0.937	614.913	718.302
17118.376	18185.888	13498.483	23028.721	18020.637	26661.696	17385.766	25523.071	892.636	1165.831	378.74	862.196	2760.699	16845.357	373.083	7612.82	237.176	161.935	146.31	1930.638	7340.04	747.694	145.335	3529.583	4114.226	344.083	293.872	266.384	114.501	13813.898	259.825	6538.003	194	0.867	1263.809	720.928
13842.21	13991.078	11100.25	17756.946	15655.86	21785.604	16419.182	25539.759	786.501	409.692	363.128	312.841	772.086	3874.053	320.073	6436.434	161.827	135.638	120.562	932.489	584.366	413.44	126.901	6039.148	1864.635	307.264	282.029	272.162	103.379	923.949	246.453	13430.025	137	0.937	436.252	718.85
13519.134	13444.464	10585.147	17077	14357.698	20833.872	13557.3	20201.914	781.996	594.341	290.399	1062.088	4566.56	11399.597	347.943	10178.641	158.587	132.738	177.445	2851.076	8065.637	463.088	115.899	2672.826	3346.485	295.537	287.286	279.171	102.497	9426.616	326.518	5894.611	123	0.889	551.077	720.321
14843.564	15811.903	11619.485	19541.164	15786.055	22700.666	15297.522	23667.146	702.679	429.939	353.444	1125.934	3742.946	7108.454	400.299	7582.766	186.71	154.955	197.541	1596.781	8190.151	456.743	152.678	3874.923	2668.501	311.397	277.313	267.576	2908.863	10506.784	308.571	6637.384	96	1	1230.229	718.229
11019.785	11149.907	8682.271	13846.944	11810.69	16405.945	11372.921	16580.169	783	831.85	331.855	1097.159	3978.438	11847.431	500.519	9377.931	148.38	155.847	128.421	2544.711	10262.375	485.985	176.206	2779.719	2570.614	310.701	303.65	298.436	118.111	7617.068	326.283	5983.235	104	1	360.846	719.635
10108.153	11040.463	7557.948	14607.925	10139.492	17231.328	10096.52	15396.751	642.659	335.458	317.81	363.834	317.705	1468.546	263.723	7523.687	189.325	163.247	222.722	1283.744	124.219	407.765	209.052	2669.506	2329.957	314.228	342.619	269.377	7527.931	1507.316	264.858	6218.157	125	0.869	1331.388	721.66
10246.396	11230.928	8159.822	15892.536	9106.913	15749.374	7095.738	12581.646	547.312	248.153	254.099	247.922	318.217	454.017	221.828	7457.134	212.384	172.314	220.469	1079.726	233.069	261.355	148.659	2125.927	4686.059	287.102	317.381	279.085	7239.488	447.076	315.541	5544.716	115	0.928	1534.961	719.404
15607.819	15628.906	12730.205	19421.74	17057.608	23617.812	15061.439	21966.298	1017.435	1612.648	280.562	629.806	3132.199	5944.951	264.898	12030.934	144.488	147.782	142.725	1583.569	8673.725	450.355	122.587	2070.2	3397.176	298.822	294.84	293.912	121.827	14677.956	315.806	4746.236	151	0.942	314.884	721.341
15690.512	15839.604	12649.715	21151.698	17473.78	25311.868	17167.397	25283.423	885.622	465.906	330.895	1028.977	4124.004	7027.349	428.1	8674.025	159.554	151.143	145.136	2101.727	6357.406	480.236	136.09	3540.481	2722.898	300.398	302.789	277.712	105.625	7938.917	276.046	7989.276	325	0.68	493.094	723.617
9203.252	9982.783	7057.184	13254.147	9682.103	16178.083	9153.255	13909.482	717.045	370.439	390.77	348.341	378.811	929.019	246.214	8021.792	172.464	151.803	234.368	2808.779	186.699	341.559	142.59	3779.871	2263.61	297.239	320.835	278.043	4509.685	431.541	300.081	11131.464	113	0.952	841.588	721.509
13523.391	13263.107	10484.164	17414.697	13696.145	20946.367	11153.124	16597.63	832.308	528.164	273.408	773.461	3546.567	9636.129	255.86	10890.752	170.512	126.277	149.355	1853.868	7950.934	427.888	144.988	1858.917	2936.974	288.014	281.372	279.141	120.151	10373.142	321	4259.502	129	0.907	267.578	722.578
14475.377	14609.849	11695.676	18368.364	15626.494	22920.941	14470.607	21785.767	723.792	524.668	318.82	588.166	1853.687	8838.914	291.921	10220.956	158.938	145.923	149.795	2191.825	2704.982	441.109	121.365	2669.71	2731.377	295.093	307.663	277.821	100.348	4457.684	288.093	6292.981	183	0.922	384.019	723.44
17933.577	17999.397	14801.373	24035.561	20066.84	29476.161	18772.817	27267.181	744.261	624.357	303.8	1000.335	5263.071	15903.233	337.497	10383.217	173.005	134.553	189.538	2315.269	7875.402	495.186	117.457	2745.974	4393.426	301.111	305.78	297.889	149.972	10073.844	288.994	6467.455	151	0.918	574.387	722.758
20873.941	20915.97	16701.872	27425.538	22547.556	31690.483	20771.79	30582.743	818.37	532.051	363.321	1048.455	5034.454	13217.415	379.568	9128.153	180.308	160.055	173.586	2006.954	6649.003	451.947	126.835	3297.683	4382.484	317.053	304.362	284.27	746.101	10199.781	330.779	7519.542	134	0.892	608.082	721.597
16730.685	16840.937	13277.61	21986.554	18009.105	26961.23	16905.201	25370.021	846.96	755.553	342.88	1273.413	5952.974	13373.922	430.547	8994.383	173.86	145.982	152.125	2269.093	6987.125	492.755	117.437	3210.051	3735.014	295.027	285.827	279.836	113.786	11985.443	336.705	7304.503	208	0.763	633.654	722.75
9520.972	10248.715	7725.193	13391.812	10462.261	16922.302	9862.096	14375.562	996.836	413.814	369.096	317.071	361.817	1591.217	273.377	11712.54	210.011	189.885	289.064	1950.512	392.777	4242.912	140.629	3732.606	3359.034	295.471	336.482	296.561	25543.597	382.53	277.643	9499.202	102	0.974	760	722.029
12000.208	12723.936	9166.619	15801.763	12242.439	17432.194	11670.214	18175.434	722.061	471.956	357.334	1067.958	3172.879	11043.44	383.696	8219.823	193.704	143.219	158.529	2064.084	8721.476	530.099	139.363	3416.388	3004.111	318.833	280.4	263.688	130.867	12333.159	266.227	5848.946	112	0.973	1246.411	721.67
14059.297	14069.463	11176.804	18667.902	15208.864	21937.738	13608.362	20153.125	794.722	481.971	286.139	1240.353	7625.274	12257.282	352.044	10360.194	152.571	148.092	164.11	2862.747	9811.153	471.059	118.112	2704.069	3530.849	298.85	286.439	284.869	112.064	12392.39	315.738	5847.55	164	0.915	539.28	724.183
21146.144	21197.439	17412.869	28170.247	23414.356	33566.206	21553.936	31011.856	808.529	673.376	344.032	1012.664	3780.816	16270.083	341.995	10364.581	167.957	153.064	220.972	1839.489	5491.459	462.329	173.067	2785.273	5040.743	359.418	320.939	282.295	1352.72	8307.788	321.769	6722.374	151	0.942	597.586	723.685
16666.064	16806.797	12969.493	24190.696	18223.113	28748.551	17130.349	25318.509	823.619	423.03	332.334	954.525	3945.774	4064.35	404.436	8932.336	157.88	152.98	151.489	2221.77	8444.865	424.739	131.477	3879.839	4247.7	290.132	273.244	268.537	539.882	6541.236	321.827	7986.421	102	0.955	651.843	721.951
9767.209	10306.003	7515.903	14935.714	10350.954	17251.431	9556.914	13584.165	1004.094	434.282	390.336	353.504	413.119	1368.465	286.786	12512.329	223.251	189.408	284.216	1593.306	483.464	1945.229	146.542	3617.761	3720.737	265.498	357.968	301.38	36299.423	384.859	271.721	8851.902	108	0.95	768	721.667
9972.746	10364.688	7979.457	13441.163	10272.002	15800.5	8929.698	12368.714	935.115	330.031	306.804	363.757	343.88	1407.397	234.091	11961.632	197.494	178.339	417.63	6184.143	251.554	280.815	244.689	2675.381	4710.878	265.004	273.66	326.942	4245.325	665.559	305.404	8422.356	193	0.753	992.065	724.039
13339.927	13220.135	10281.574	17883.496	13992.755	20293.583	12761.372	18823.786	870.781	343.429	304.549	1280.286	5376.849	9920.462	407.152	11293.406	154.38	135.273	166.045	2906.706	8958.555	561.457	114.538	2678.399	3240.676	341.432	313.541	292.501	109.439	10327.91	262.793	5805.484	99	0.99	562.763	723.944
16117.043	16361.318	12648.63	20634.843	15445.117	20888.779	11990.493	16962.971	784.609	697.269	306.264	855.353	3952.753	6855.146	297.147	17214.563	253.851	176.487	329.305	1888.307	12832.052	525.414	173.965	2528.014	6901.054	310.084	297.287	289.87	661.613	9942.177	269.903	4427.648	122	0.985	1118.787	723.484
16013.553	16965.54	12467.221	21037.645	16683.167	24336.975	16121.471	24511.25	750.669	483.338	375.387	992.684	3193.81	10146.211	378.679	8706.777	211.721	149.431	169.839	1899.398	8992.98	580.896	143.913	3888.992	3234.221	312.846	280.352	258.573	119.879	12494.33	261.238	6639.329	189	0.93	1237.299	726.167
13354.93	13458.192	10419.441	18042.795	14253.643	20576.141	13037.81	19799.668	748.412	338.356	302.33	352.535	743.472	3314.412	229.036	10471.707	157.46	149.512	146.661	1303.275	2918.045	400.907	117.685	3515.506	3059.48	292.745	286.387	265.597	97.649	1368.821	278.963	6813.582	116	0.936	394.5	725.112
11350.18	12056.642	9066.227	16833.307	12997.271	20732.239	12575.512	18697.973	894.569	397.451	358.023	303.611	376.57	1865.331	273.519	8882.016	192.001	182.618	258.546	1509.666	596.374	1267.741	132.702	4907.446	3293.235	304.019	289.327	278.01	12032.36	370.634	300.439	11390.767	126	0.988	714.841	724.611
9653.733	9744.069	7627.674	12521.332	10702.45	15684.987	10420.699	16627.472	825.398	349.483	322.266	570.345	2404.03	2209.796	327.442	10535.703	163.235	153.529	141.735	1834.937	6086.835	420.487	144.583	3609.167	2220.42	291.71	297.436	268.749	115.741	4661.378	269.11	7648.331	104	0.974	477.173	725.221
21147.106	21408.33	17188.944	29103.922	23321.356	35619.578	21900.323	32263.238	1007.959	847.433	347.356	1018.906	3916.426	21301.492	419.753	9776.926	173.795	164.242	160.245	2208.137	6671.582	479.698	121.698	3289.829	5226.075	288.997	285.802	272.921	111.304	9807.832	299.953	7607.774	193	0.899	645.469	728.355
14383.375	14993.351	11682.547	20036.607	15418.172	23780.07	13539.846	18507.346	695.766	358.024	291.486	338.553	352.545	1633.674	231.234	12924.383	198.745	190.799	421.817	4339.905	236.975	311.603	239.88	2742.593	6267.193	285.986	396.471	297.556	7888.825	549.278	320.44	8601.859	140	0.897	1015.021	725.229
19864.66	19880.85	16509.772	26508.511	22132.204	31177.066	19766.165	28186.32	801.417	544.924	326.344	671.119	2789.185	15743.114	304.191	9010.46	149.596	161.542	131.609	1519.439	5074.517	421.042	136.449	2488.961	3431.788	333.158	290.296	300.556	110.936	9370.864	265.852	6108.234	173	0.91	334.298	729.968
12972.491	12984.452	10631.859	17334.412	14318.264	20172.702	12774.038	18481.196	663.91	654.962	459.914	757.035	3226.865	8093.866	318.119	9751.561	145.473	253.748	214.511	2021.07	6632.106	424.831	127.588	1969.322	2793.127	373.473	310.801	279.95	102.577	6004.351	276.423	4956.106	200	0.845	367.585	730.01
17123.898	17061.541	13294.313	22987.031	18141.359	25801.21	17066.705	25602.27	831.632	746.665	358.715	1186.163	5876.525	12483.617	401.42	9144.764	172.392	137.405	148.664	2461.09	8033.32	464.42	124.38	3332.087	3124.848	318.151	301.674	277.414	168.784	10103.737	326.147	7386.357	117	0.944	614.466	726.038
11508.526	12434.382	9179.761	15404.424	12730.56	19052.601	12844.971	18781.668	745.724	478.072	357.483	347.292	374.234	1232.911	251.864	7097.522	173.289	162.961	215.229	2700.776	180.942	474.833	152.901	4648.766	2516.586	297.626	279.854	291.96	2509.414	359.22	293.24	13017.623	122	0.997	877.09	726.844
18010.011	18422.322	14299.05	23681.073	18385.155	26395.885	15661.183	21982.554	874.424	946.742	324.853	776.041	2493.256	9015.035	354.663	15231.98	251.688	206.33	317.736	1505.339	8168.105	512.282	166.44	3019.809	6957.694	356.18	304.429	292.027	1636.886	9039.398	278.435	5940.03	200	0.891	1082.61	727.925
17507.932	18081.533	13697.344	22936.785	17891.961	25543.688	16164.229	23583.886	798.821	846.536	337.01	897.475	3010.715	11293.436	459.193	13853.495	250.067	181.347	293.81	1868.643	10754.886	2905.9	169.997	3885.887	6179.758	284.352	313.631	280.313	173.525	8852.94	271.916	7246.707	178	0.811	1144.994	726.803
11982.827	12967.808	9335.157	16720.687	11612.735	18299.418	10709.155	15628.23	617.175	452.165	328.62	362.193	389.422	3280.302	262.286	10911.135	235.825	178.522	398.043	1891.108	454.655	524.82	195.115	2467.711	4136.766	346.291	363.861	280.272	26074.418	1119.361	275.155	4912.739	190	0.846	1310.221	730.295
15572.198	15625.973	12010.448	20456.351	16903.129	24900.724	16789.938	26367.501	859.113	409.796	373.886	410.072	713.965	1968.017	320.326	8190.09	188.069	153.599	148.982	922.04	1701.031	319.921	152.885	6155.745	2851.707	307.545	270.773	267.307	125.14	1150.723	274.242	12014.121	168	0.875	460.744	729.244
14677.199	14548.008	11370.724	19428.477	15589.48	22313.216	14091.619	20967.564	851.957	571.258	319.656	1168.869	5444.459	9524.987	359.263	9607.557	160.072	166.365	151.312	2558.028	8181.692	467.487	126.517	3141.95	3356.735	313.545	274.67	297.889	116.271	11062.629	281.04	6613.438	167	0.922	517.207	729.979
17546.987	18564.53	13247.496	23296.936	17389.516	27299.509	16217.175	24140.633	872.316	920.869	402.179	1001.462	2858.48	19678.579	362.28	10805.333	270.543	179.686	196.242	1878.566	7047.342	577.066	152.098	3232.52	4823.516	295.187	290.352	271.348	184.526	15094.876	283.456	5947.556	131	0.986	1290.607	728.905
16157.762	16287.448	12292.513	21996.261	16938.795	27809.214	16031.879	25964.273	787.775	314.623	303.371	460.57	1734.331	1786.796	278.204	8483.323	184.32	149.877	144.917	1009.697	5599.427	358.009	140.208	3805.034	2445.034	260.152	275.08	281.353	122.153	3360.94	341.494	7304.396	312	0.677	241.721	735.522
15558.787	15460.819	12030.4	20190.862	15989.488	25358.724	13856.624	21404.691	852.808	414.102	281.36	726.494	3521.965	7830.172	276.96	9437.659	176.406	141.164	146.611	1524.348	7715.143	493.258	142.214	2363.537	3469.284	268.875	273.727	269.368	121.742	11087.413	342.648	5411.096	173	0.892	254.697	730.442
18723.035	18834.145	15374.802	24302.818	20801.63	29510.957	18940.477	27542.46	797.577	711.987	351.057	725.319	2979.455	18307.954	337.931	8795.89	151.816	156.728	126.547	1816.969	4529.981	471.553	139.407	2605.15	3795.867	310.937	299.575	297.142	99.84	8553.535	281.653	6397.628	198	0.805	351.737	732.722
16643.876	16765.879	13442.88	21623.259	18023.813	26886.153	16972.974	24935.701	797.92	844.539	269.078	956.741	3794.283	8355.363	313.224	10668.351	151.694	136.219	172.232	2042.928	7135.437	504.991	112.799	2477.623	4904.993	312.4	276.594	290.333	952.17	11434.684	310.621	5514.456	148	0.948	547.993	730.108
15267.685	15235.015	12040.736	20116.942	16223.071	23332.599	14840.447	22529.451	801.721	608.126	343.863	1424.412	6518.314	8714.314	412.728	9524.378	161.461	139.496	238.24	2522.78	7534.01	500.73	123.458	3467.504	2835.414	293.712	269.278	265.154	708.76	10986.32	299.163	7445.89	114	0.99	630.325	728.667
18559.527	18433.874	14047.126	22957.995	16837.379	23582.306	13015.228	17725.615	1082.139	2581.973	353.283	849.37	2603.72	12798.874	299.742	14858.462	295.825	228.036	333.187	1813.089	9125.555	421.8	159.9	2308.088	9529.703	289.952	311.053	302.399	174.052	9823.756	289.737	4167.654	120	0.981	1069.608	729.392
13246.219	14237.821	9948.825	16789.586	12793.524	19396.95	11416.41	18150.57	978.752	783.694	392.866	1249.335	5011.739	15794.249	385.094	11538.119	257.24	180.493	286.518	2246.541	9991.822	594.312	145.652	3425.492	4505.638	319.205	303.983	277.1	1020.78	15777.477	286.019	5605.652	160	0.884	1280.956	729.562
14488.305	15800.273	11223.456	21404.113	14669.717	24206.673	14175.702	20823.433	623.077	334.478	324.113	290.563	274.38	1082.807	279	7391.09	199.346	171.164	298.154	1310.173	153.403	276.796	194.101	2982.72	2933.398	278.689	261.234	282.678	7127.128	505.06	282.752	9054.601	184	0.906	1334.027	730.94
18032.861	18118.827	14150.066	23361.863	19573.363	27368.065	19301.451	29065.586	812.561	371.953	372.738	307.8	489.649	1429.189	274.45	7698.666	175.21	143.208	146.906	669.769	1590.247	327.865	112.339	5886.62	4844.19	306.151	306.896	269.045	112.905	579.999	248.98	11600.571	123	0.952	412.939	730.102
12439.521	12323.26	9670.771	15661.602	12986.46	18508.186	11580.462	17575.101	813.821	367.663	294.623	1020.821	4801.843	10078.051	350.463	10661.554	146.657	145.682	169.661	2221.737	10000.704	519.92	118.431	2817.082	2913.103	330.147	279.896	303.265	112.447	13464.211	288.897	5742.785	102	1	532.451	729.48
14954.276	14887.098	11742.415	20278.234	16107.133	22874.191	14991.006	22466.414	730.99	606.189	344.343	1430.423	7068.849	10293.52	405.73	9419.012	155.736	132.708	168.786	2980.087	9417.82	454.664	119.322	3271.322	2662.372	297.08	286.215	273.538	184.456	10767.777	302.897	7166.61	140	0.947	622.129	730.643
15661.459	15946.332	11863.222	21164.297	16637.662	25734.139	16435.841	26301.674	831.332	511.99	360.801	952.93	4415.688	5242.559	444.199	8483.231	161.588	157.57	145.574	1827.542	6208.663	293.646	126.01	5322.339	3117.356	290.611	282.78	267.834	275.507	7706.911	335.963	9901.446	120	0.929	661.742	730.592
13094.644	13564.23	10505.25	16323.677	13790.606	20966.686	12539.589	17542.948	901.936	1181.352	332.058	709.378	2287.919	11545.11	291.82	15153.037	251.801	219.371	272.544	1596.178	8251.191	556.582	159.978	2422.775	7251.034	301.687	286.464	288.468	252.908	8789.532	288.988	4732.412	115	0.969	1061.222	729.743
17729.575	18182.451	13218.933	21056.476	16674.508	22843.544	14976.317	23358.098	948.03	1723.032	404.451	1272.128	4086.337	19253.732	430.887	11765.506	267.306	197.784	247.053	2721.918	11671.427	556.45	160.831	4842.741	4866.986	311.792	281.86	257.158	140.139	15455.827	286.264	8982.166	131	0.896	1224.225	731.645
22542.494	22397.108	18209.819	30338.591	24690.82	34262.629	22863.42	32539.276	796.425	1055.934	338.49	1160.678	4378.852	25503.354	375.592	9510.247	189.255	151.761	164.114	2440.726	5815.007	524.31	130.867	2955.997	5419.814	318.797	313.314	269.309	170.907	9889.734	313.148	7123.875	300	0.786	610.783	735.13
14357.487	14439.021	11891.122	18760.25	15463.04	24041.598	12903.158	19242.586	900.432	400.515	273.182	718.607	3257.6	11894.503	246.204	10669.441	170.894	133.874	148.525	1791.267	7114.074	501.947	137.713	1687.874	3578.2	283.333	272.899	264.662	115.793	10481.317	339.401	4332.176	106	0.949	263.717	731.415
18242.062	18276.872	14659.64	24618.739	19915.577	27879.551	17442.584	24273.182	834.242	568.63	358.094	775.824	3073.517	14541.803	338.381	9612.087	151.573	155.7	122.751	2384.002	5792.449	508.922	124.174	2357.8	2990.22	301.633	299.47	291.218	106.066	7418.872	290.422	5785.192	106	1	359.387	731.613
17843.272	17871.589	14749.478	23695.995	19763.393	28692.86	18213.214	26384.447	727.845	914.802	301.249	973.264	3849.057	18880.064	315.449	9949.719	161.173	134.002	177.726	3215.834	6958.083	491.236	118.603	2486.098	4524.454	311.757	296.317	286.732	275.511	9481.338	302.873	6087.556	248	0.867	576.286	736.508
17661.712	17618.532	14440.429	23083.796	19751.602	28245.544	18229.896	26521.447	709.591	704.746	325.526	768.918	2782.04	15431.482	336.078	9251.572	148.972	160.887	134.575	2027.986	5989.735	408.091	132.89	2378.963	3596.477	274.82	269.646	299.473	105.795	8005.526	315.92	5841.366	189	0.861	325.59	734.532
9641.677	10267.712	7560.248	13957.528	10547.318	16890.817	10001.499	14915.486	779.058	379.936	358.402	403.825	409.569	1566.661	275.001	8138.937	191.328	181.118	250.327	3776.024	239.888	2335.88	162.598	3887.452	2166.795	272.4	331.31	351.673	7739.764	580.192	313.035	10113.328	104	0.974	975.5	732
8894.154	9749.112	5865.19	12713.864	8314.043	14826.885	7788.29	12112.696	596.428	258.777	213.068	276.074	282.189	1009.669	236.166	6166.062	210.14	181.234	155.116	2162.813	135.417	304.601	200.394	1898.501	4422.521	301.016	227.798	262.381	4544.018	836.037	236.927	6065.183	113	0.912	1395.075	733.889
17369.808	17367.796	13793.863	21469.893	18319.944	24696.587	17439.847	25324.76	846.68	478.079	337.522	815.805	3435.653	3679.007	391.131	8879.98	164.062	154.697	154.995	2030.577	6392.618	470.896	138.123	3849.857	2616.242	294.168	297.672	281.269	111.877	5707.696	276.668	8671.807	123	0.964	484.256	734.256
17562.789	17605.731	14185.915	22561.709	19177.873	27445.95	17334.453	25467.811	842.637	488.386	291.761	1218.153	5281.124	11414.034	361.191	9588.786	154.677	162.24	159.557	2520.925	6782.881	551.136	120.07	2987.671	4145.366	347.509	268.637	306.86	114.295	10149.584	274.643	6676.303	152	0.915	510.388	736
14658.404	14572.751	11556.599	19068.291	15694.56	22333.577	14228.641	20479.815	833.16	398.149	293.057	1201.737	4581.126	12572.88	330.295	10729.038	143.727	143.518	149.842	2954.567	8581.566	484.821	122.018	2574.464	3549.686	347.097	286.355	303.976	110.043	10556.793	278.894	5659.196	112	0.973	565.714	733.33
7806.073	8510.468	6353.722	11623.842	9040.933	14573.782	8977.137	13599.495	602.597	347.22	317.992	325.84	295.065	687.854	232.141	6532.438	166.603	166.509	159.861	2385.041	174.327	834.11	166.128	3278.73	832.414	261.4	366.508	351.311	2738.079	563.214	299.356	9807.923	101	0.977	956.351	733.104
19093.29	19619.657	15471.626	24369.236	19918.657	27190.576	17646.689	24930.161	847.259	1285.431	327.009	666.532	2833.059	9888.143	400.043	13448.154	237.04	166.904	261.049	2073.48	9353.44	592.436	177.01	3376.719	6856.921	268.997	286.389	268.415	224.631	8597.401	302.307	6362.958	173	0.86	1173.512	736.408
19490.372	19976.407	15591.523	25229.37	20226.447	29101.421	18928.851	26405.847	743.924	426.064	310.796	776.612	3132.761	6416.915	371.111	13319.898	249.041	167.601	240.181	1861.542	9175.19	469.065	171.562	3236.801	5609.988	272.601	276.743	280.547	135.685	9238.031	277.937	6176.04	114	0.99	1184.93	733.833
15415	16141.309	11863.548	19909.829	15660.918	22677.157	14329.897	21310.983	776.803	827.328	337.457	1009.724	4601.536	13128.159	344.942	12386.38	219.543	155.673	219.59	2252.398	10768.173	570.705	148.164	3484.555	4472.593	308.41	294.232	244.846	123.963	15945.192	285.731	6104.548	188	0.864	1247.931	737.096
11178.647	12395.098	8503.727	15948.177	11101.479	18532.938	10467.996	16291.998	689.7	357.131	330.518	342.888	352.521	1138.644	276.552	9194.852	228.49	186.398	356.524	3538.958	151.633	334.389	262.505	3689.306	3404.774	275.914	312.109	280.28	3253.272	417.125	292.229	8941.621	134	0.942	1351.157	734.463
18013.24	17936.098	13891.484	22807.02	19362.486	26374.047	19202.013	28561.492	661.372	306.124	359.992	342.261	649.039	4787.292	266.417	9246.492	160.03	132.676	156.553	1074.956	2383.581	330.933	127.55	4064.433	2094.834	286.493	280.392	280.525	96.54	996.388	290.745	8603.386	148	0.868	377.338	737.642
15560.419	15876.163	12180.744	20120.359	17105.228	24392.195	17079.622	26850.518	800.915	353.954	358.239	317.228	668.125	3909.657	268.247	8455.374	165.658	140.3	154.673	1361.058	3575.266	1484.927	116.866	5293.661	2927.48	302.221	287.276	271.141	384.283	864.915	296.082	9898.513	254	0.661	397.559	740.594
9617.779	10562.85	7573.28	14299.317	11021.313	17599.258	11162.563	17014.705	649.435	372.144	360.51	331.198	366.537	535.284	247.099	7027.262	168.808	149.978	191.045	1666.401	169.168	394.755	139.521	4287.768	3485.123	302.669	280.109	282.725	2134.627	378.734	323.38	11870.298	99	1	860.359	734.359
12205.96	12547.333	9743.656	14666.435	12014.573	17471.297	10552.62	14565.049	739.095	585.829	286.961	278.314	263.353	1042.172	226.426	8269.052	179.34	177.239	248.56	1935.567	195.075	1288.347	158.762	2279.025	4790.262	258.765	254.198	315.671	4898.725	458.881	298.82	8112.949	133	0.973	999.726	734.831
12599.028	13971.644	9878.427	18556.803	11188.815	20489.884	9402.439	17282.268	775.882	303.54	299.677	303.013	344.84	750.035	251.865	8197.076	154.797	161.399	180.588	1274.253	263.929	935.85	122.356	2307.732	2739.603	272.323	490.555	270.535	11443.555	483.269	264.773	5657.012	156	0.883	1577.147	736.096
19462.442	19736.902	15730.068	26451.309	21289.515	32067.778	19935.335	30025.535	919.633	744.742	352.31	1045.895	3872.585	19378.774	416.26	9863.413	160.759	163.991	146.09	2252.763	5283.708	415.62	119.44	3598.32	4392.185	287.331	282.296	276.075	110.439	10058.275	274.504	7963.077	136	0.967	648.654	736.066
10602.528	11426.272	8675.184	15705.905	12477.164	20537.809	12524.11	18317.057	827.585	346.236	338.328	298.094	369.948	1585.858	271.136	8016.63	207.622	183.736	248.795	1260.822	443.29	1368.305	132.053	4461.9	4600.344	295.449	298.538	280.523	12115.139	390.9	274.955	11466.397	105	0.984	719.948	735.776
12829.218	12877.236	10417.236	16086.387	13617.012	19047.838	11300.667	16901.196	826.605	371.732	284.767	664.995	3036.355	8022.481	277.453	10207.612	129.988	162.006	135.463	2241.648	9517.516	376.294	122.402	1929.598	2555.174	298.74	265.679	295.116	116.84	9991.766	306.308	4518.512	106	0.92	305.84	735.887
16996.077	17204.575	13077.553	22489.98	18363.97	27605.986	18307.525	29544.697	899.994	410.779	370.271	355.371	656.353	2255.512	281.08	9593.118	188.016	153.431	157.102	867.722	2469.082	315.924	153.011	6595.714	3234.737	309.819	275.705	274.689	115.396	731.775	257.558	11061.69	150	0.903	461.027	738.347
17407.676	17425.692	14158.97	23276.19	19316.607	26945.797	17900.718	25888.994	799.14	1720.987	312.686	1122.659	3870.633	14405.004	330.245	10561.879	159.407	137.079	249.098	2373.98	5610.109	456.082	134.044	2732.364	3858.674	312.269	303.871	265.244	5001.439	8630.89	311.839	6504.626	225	0.877	598.46	741.091
10051.076	11041.986	7883.171	14818.483	11325.385	18358.18	11481.574	17947.028	614.087	512.674	348.099	314.766	336.01	4354.895	257.491	7161.405	154.461	132.958	183.375	1557.604	165.516	425.984	135.528	4906.998	1876.467	299.505	269.198	306.623	3349.447	321.641	277.258	12142.907	117	0.973	878.338	736.85
8117.054	8780.558	6624.24	11603.155	9192.795	15119.881	9131.461	13804.73	668.288	325.988	314.971	351.529	311.934	876.102	246.372	6740.464	186.423	171.499	198.477	2203.736	207.598	7168.174	151.391	3415.21	2888.829	259.504	314.37	361.416	6141.151	579.39	309.081	10080.429	127	0.903	967.311	735.988
21871.472	22812.133	17310.812	28557.436	22629.798	32564.652	21350.065	30964.08	828.554	1311.69	372.859	803.615	2614.19	29084.236	403.147	10598.039	259.435	175.175	193.332	1817.467	6616.924	525.207	145.198	3915.038	6181.381	295.09	275.039	254.657	99.211	14587.827	288.638	7454.974	179	0.861	1232.092	738.997
20014.595	20163.99	15865.115	26112.792	21857.952	29855.895	21748.7	32413.25	799.884	353.023	375.734	302.602	462.003	4939.998	274.942	8482.967	176.213	140.488	150.722	890.546	2985.1	946.611	125.264	5195.13	3292.054	299.499	290.234	267.924	213.844	744.064	284.247	9802.751	225	0.904	386.802	739.767
18011.89	18401.436	13966.668	25903.6	19604.726	30641.873	18934.205	29036.337	854.029	583.465	358.144	898.654	3739.462	8387.417	419.107	8166.947	161.308	164.732	136.27	1598.643	4404.663	348.758	131.896	5066.29	3281.64	312.801	281.504	268.726	897.034	8170.398	315.208	10379.076	181	0.851	666.981	738.605
9166.935	10022.411	7379.843	13852.631	10728.408	17554.758	10594.349	15916.407	997.386	372.515	334.424	311.081	360.107	809.149	272.929	10383.094	191.65	165.829	182.305	1629.37	413.143	1004.2	137.066	4515.907	1868.119	274.648	290.109	278.078	18525.166	431.383	294.269	10839.835	126	0.948	741.143	738.206
13706.782	14156.462	10827.379	17637.519	14520.686	20703.182	13661.838	20519.624	833.02	365.093	312.605	680.827	2229.541	3084.66	485.949	12411.512	205.045	157.681	270.022	2264.922	7650.477	503.601	177.533	3755.905	4065.119	276.153	291.494	285.961	133.485	4698.722	290.243	6990.9	192	0.764	1144.286	739.854
17885.922	18217.44	14271.468	24283.82	19503.478	30000.801	19284.421	29736.59	884.309	409.004	364.269	1181.879	4618.277	7148.332	451.321	8669.23	151.369	160.057	140.349	2065.605	6409.266	381.583	128.501	4190.225	2991.008	299.569	284.257	270.046	122.278	9747.403	277.161	9243.095	144	0.933	656.736	739.076
14530.807	15275.335	11606.289	18856.647	15711.697	22999.136	15385.547	22423.087	836.497	490.49	351.102	1045.642	4480.112	5932.602	501.704	11937.866	212.517	166.527	200.126	2062.202	11127.376	553.914	157.817	3408.294	3637.772	289.349	298.025	283.878	128.464	10122.903	291.588	6341.547	104	0.974	1091	739.558
19558.018	20199.513	15375.966	25605.49	20296.351	29185.059	19219.824	27721.26	972.235	560.008	354.036	736.255	2445.583	6631.698	399.637	9913.058	197.267	171.997	176.604	1485.337	7212.593	360.989	164.249	3953.04	3042.349	279.469	292.293	312.371	132.536	7308.502	276.021	7861.846	126	0.976	1107.484	739.452
14405.217	14766.558	11149.439	18560.616	14897.381	21789.617	14435.179	21756.722	742.952	465.106	326.239	641.939	2076.616	4157.341	369.444	9637.946	200.915	160.398	187.783	1960.116	8590.233	488.621	178.471	3811.308	3059.432	281.109	287.368	290.179	375.134	6586.359	288.074	7247.154	162	0.975	1119.901	740.389
18935.431	19069.681	14772.086	24670.399	20673.36	28692.984	19955.663	30639.812	866.454	363.341	389.734	319.426	490.425	2166.629	272.695	7540.222	177.237	150.854	150.94	757.948	2068.165	405.357	113.372	6423.64	5154.902	311.853	287.64	272.888	108.977	975.094	275.253	11410.485	122	0.985	408.033	739.918
10954.963	11712.82	9037.439	17214.98	13248.759	20953.644	13028.867	18530.666	815.606	367.963	339.542	302.011	375.382	1001.028	278.992	8686.184	199.499	172.621	224.835	1207.866	403.588	1202.089	130.429	4739.183	2643.296	294.688	309.089	284.421	16440.148	406.324	270.856	12181.697	99	1	725.359	739.116
16499.554	17708.124	13014.71	21385.848	17720.471	26250.333	18706.251	26637.466	674.772	354.186	331.022	338.714	331.474	934.712	245.851	7314.364	173.266	162.528	171.744	1267.208	170.139	339.307	154.17	4399.449	2353.648	270.308	629.78	307.55	4520.594	454.74	315.68	11560.989	129	0.943	922.329	739.95
8374.452	9154.529	6715.58	12372.026	9409.52	15465.898	9101.135	14411.623	704.25	373.152	350.829	361.031	359.86	1449.86	245.858	8161.607	187.989	172.754	154.106	2350.221	199.523	276.855	148.002	4297.927	3682.176	305.491	543.509	340.211	11527.254	538.024	305.858	10959.146	130	0.782	936.177	739.685
12925.031	13442.268	9881.695	16545.381	12877.235	18166.021	10811.776	16443.898	941.741	803.195	364.405	999.862	3518.822	13090.836	467.198	11017.246	226.374	191.905	236.855	2239.194	13694.991	625.717	160.806	3337.537	4370.701	296.971	291.467	289.731	122.295	9801.173	276.383	5699.355	103	1	1066.5	739.5
18309.959	18556.083	14248.005	24081.75	18230.419	25446.005	16162.198	23095.253	809.65	501.376	330.671	832.538	3502.119	6369.184	347.191	10388.927	252.281	160.153	207.085	1856.791	9401.302	460.953	166.933	3339.224	5056.655	287.443	286.684	283.78	126.645	9064.836	311.214	6327.408	117	0.944	1187.876	740.397
14993.352	14592.679	11601.055	19173.866	15499.277	23097.861	12598.223	18247.019	733.814	1604.073	261.848	493.601	1918.241	10506.571	240.537	12075.52	153.497	141.074	179.015	1361.59	8755.167	390.051	133.259	1647.596	4121.315	272.893	290.545	274.876	109.555	9082.452	372.409	4037.861	103	0.965	274.218	740.248
16954.069	17700.006	13388.478	23408.68	17619.337	27255.679	16268.329	23283.053	915.169	1091.694	391.404	983.199	3165.222	15668.921	480.118	12041.191	232.901	186.206	203.574	2238.85	7737.801	847.233	165.137	3552.036	5176.458	276.846	274.779	293.749	2148.966	12269.967	320.688	7581.6	318	0.68	1034.041	745.003
12183.65	13131.658	9689.748	17379.957	13090.64	21673.523	11560.28	18401.088	814.272	1363.998	344.046	936.541	3387.003	10617.17	354.549	17687.253	221.284	170.149	368.142	2968.431	12865.759	1831.337	149.636	3873.911	4805.095	286.38	297.508	252.625	3660.944	9316.17	265.29	7938.471	112	0.96	1261	740.411
15310.7	15512.168	12295.122	21379.939	17400.423	25967.024	17062.153	25084.015	864.577	800.408	324.932	1076.355	3944.217	7399.181	443.774	8763.455	164.811	158.188	165.073	2425.72	7069.22	556.44	130.398	3362.357	2852.333	298.904	300.934	294.27	108.959	8796.457	278.668	7360.767	141	1	489.628	742.628
17291.868	17335.046	13844.975	22970.211	18732.312	27294.629	16878.894	24254.153	879.33	658.629	296.337	1152.567	5106.179	17251.523	331.478	10794.08	158.758	156.223	171.722	2425.947	8279.108	493.826	113.039	2498.149	5020.341	347.926	270.632	314.867	1234.949	12479.526	297.996	5605.957	173	0.788	528.535	742.743
10944.241	11598.565	9287.424	15202.931	12189.21	18376.702	10720.035	14221.799	677.768	310.646	285.144	348.423	256.134	1089.064	229.469	7851.454	187.93	183.59	297.967	1279.053	206.525	306.737	135.734	2116.12	3931.81	262.39	258.464	317.263	6972.17	571.31	297.98	7292.42	110	0.998	984.145	741.627
20235.013	21269.235	16071.107	27296.172	21185.992	30801.37	20281.943	29197.483	751.671	1061.997	349.183	769.099	2752.389	26988.598	358.749	9828.07	240.695	158.833	172.967	1814.101	6395.703	527.677	143.41	3478.908	5340.199	313.454	277.582	261.952	104.086	12260.709	259.379	6644.235	108	0.98	1238.343	742.176
12745.628	13664.054	9860.393	16978.96	13074.844	18722.637	10964.852	17773.471	951.567	613.907	394.925	916.544	2305.429	9947.78	353.712	19177.488	238.851	188.699	482.198	2818.813	7088.936	3057.405	173.628	4477.066	3594.291	282.911	310.803	255.163	11683.518	8431.238	270.153	9948.34	115	0.956	1270.326	741.787
20367.312	20563.865	16922.854	26781.674	22903.534	32419.655	20827.756	30461.543	775.831	795.924	358.393	649.804	1928.548	21870.676	349.649	7812.189	153.433	151.804	122.038	1317.187	4003.555	765.506	139.429	2818.245	3968.067	287.565	285.273	297.842	104.302	8043.795	312.475	7173.422	129	0.954	329.461	742.833
18105.932	17989.992	14380.61	23088.423	19570.023	27418.414	18098.383	27126.377	926.884	596.033	377.162	601.38	2111.45	11100.329	317.196	8345.384	153.033	153.19	130.11	1087.559	5351.64	428.02	142.649	3556.572	2581.694	277.191	287.782	283.259	113.747	6746.709	304.568	7800.95	168	0.875	335.911	745.232
18822.14	18941.18	15341.353	24752.266	20716.524	29801.977	18910.32	27252.843	808.582	501.384	288.339	1101.226	5031.273	10837.174	357.92	9750.735	167.231	158.278	167.714	2514.064	6521.698	490.879	121.546	2691.372	4614.2	326.161	277.262	302.895	126.061	10419.797	272.201	6161.389	233	0.831	512.702	745.723
16565.209	16559.124	13248.044	21161.272	17578.428	25588.058	15396.248	22202.97	908.258	894.127	281.733	911.889	4536.595	14993.751	284.563	11141.699	155.295	134.482	165.105	2133.878	8658.116	491.306	111.332	2358.967	4809.115	353.173	279.934	299.335	157.941	14005.365	306.013	5294.999	231	0.901	547.604	746.868
11068.826	11410.281	9514.714	16122.159	12579.411	18296.759	10984.969	13861.131	827.252	408.771	343.843	347.99	268.383	1827.79	245.303	7977.752	214.295	197.693	222.851	1303.565	196.586	574.37	136.636	2654.978	3870.601	288.225	262.019	314.716	7558.079	894.994	310.039	9348.184	102	1	991	742
13874.795	14277.031	10928.619	18426.808	14744.417	21356.022	13671.602	20494.53	728.053	344.502	316.914	715.906	3010.576	2044.215	473.303	9671.187	211.438	160.388	196.351	2721.648	9815.081	486.167	163.144	3809.201	3341.782	264.007	284.775	303.638	773.036	6890.754	294.726	6923.86	120	0.998	1128.867	743.35
17936.193	17802.781	14361.129	24186.37	19601.561	28472.26	17653.326	25515.59	915.286	460.585	321.12	767.715	3148.314	11738.787	325.627	8304.075	153.962	154.039	120.362	1655.78	5693.006	390.165	128.71	2447.691	3426.419	297.802	277.898	299.86	105.999	10012.29	318.077	6126.543	173	0.901	312.402	745.257
16964.32	16892.436	13602.417	21819.471	18785.816	26553.278	17481.161	26197.411	797.398	455.966	336.275	826.565	2841.74	11669.541	366.229	7796.865	154.726	154.145	116.34	1626.152	4950.509	1017.539	138.613	3065.609	2717.673	287.472	274.201	290.791	99.886	7818.061	317.384	7266.098	171	0.842	322.436	746.295
14256.43	14437.578	11512.265	18573.133	15911.18	23625.489	15645.369	23910.318	819.558	411.73	324.61	943.55	3094.098	3452.314	403.671	8029.329	159.409	160.261	148.826	2153.993	6928.421	416.433	132.981	3555.85	2257.069	285.018	302.695	298.316	109.174	6525.508	267.855	8361.27	102	1	483	744
18522.855	18615.804	15424.521	24076.648	20702.263	27862.029	19310.889	27676.197	786.3	617.537	313.498	988.93	3160.462	13956.99	316.538	10026.213	158.974	142.174	232.596	2373.169	6823.302	404.067	161.11	2546.374	4327.508	297.12	281.086	262.16	3074.173	8114.212	307.51	6305.554	244	0.853	610.881	748.123
22092.6	22032.636	17860.086	29737.81	24248.971	33563.685	21403.727	30066.31	789.645	769.614	340.371	1225.739	4366.435	22874.404	389.02	10385.497	166.972	157.509	159.851	2428.82	6468.112	483.35	122.051	2989.479	3799.766	302.247	309.449	265.349	146.727	9820.145	295.686	6858.343	117	0.944	627.021	744.526
16133.442	16052.82	12449.431	21671.968	16998.506	24133.096	15467.818	23223.517	925.242	577.774	338.204	1240.649	4854.332	13288.523	384.584	9780.195	157.566	149.715	152.321	4368.966	6552.625	469.278	122.477	3426.966	3690.275	279.612	283.871	263.925	145.798	9966.78	313.231	7469.06	173	0.86	644.962	744.529
22914.284	23593.424	18251.067	29180.604	23911.658	32958.12	22177.564	31615.835	802.866	684.685	367.538	876.163	3506.148	6326.184	457.131	9007.059	232.732	175.932	260.561	1688.26	8501.247	564.536	155.07	3784.734	5637.144	288.017	287.329	309.342	1874.962	7129.819	301.714	7606.78	123	0.964	1098.354	743.72
10378.422	11314.967	8221.948	14899.981	9574.074	17353.513	8921.05	15785.838	538.573	284.845	290.03	274.845	284.87	745.135	245.365	7132.334	208.148	175.078	153.8	592.599	203.991	38973.949	133.647	2754.359	2757.036	282.64	352.282	308.246	3923.702	574.802	259.181	6967.886	130	0.924	1532.608	745.692
14120.199	14121.892	11151.634	19493.379	15466.198	22070.552	14397.577	20968.947	906.076	538.083	326.281	1266.864	5197.591	5793.045	410.084	9654.126	161.848	155.698	153.01	2576.664	7432.696	555.464	125.87	3246.524	2615.251	320.101	267.278	302.788	108.272	9580.509	250.981	6858.546	127	0.955	497.217	745.807
19718.034	20485.113	15713.123	26693.248	21349.84	30748.182	20553.845	30001.337	817.817	1184.117	375.066	928.393	3662.572	9752.395	554.284	10069.183	212.44	181.438	173.775	1483.862	7586.638	474.243	162.373	4408.889	3997.708	281.199	294.358	301.884	111.912	8498.662	302.631	8070.335	194	0.845	1084.309	746.418
11143.569	13616.812	10754.286	18633.639	11158.859	17128.408	7969.321	13515.227	489.578	294.679	276.858	286.646	380.214	651.64	258.646	8298.498	157.051	194.453	223.147	1156.646	278.676	5893.59	154.844	2012.41	3270.817	279.889	323.936	286.415	8827.878	622.841	272.736	5140.449	96	1	1458	745
13903.746	13935.485	11307.732	17145.848	15100.153	21664.784	13795.854	20842.193	786.937	456.061	299.958	830.037	3837.944	10141.519	304.165	9779.523	143.781	146.78	132.514	1981.609	8078.519	361.422	126.776	2127.756	2707.314	293.741	335.929	297.048	99.574	10107.043	297.112	5364.463	99	0.99	304.944	745.52
19402.252	19584.199	15691.376	23590.988	21150.746	28024.989	21512.093	32606.695	764.222	341.801	382.967	300.756	741.695	4510.941	262.216	8184.399	161	135.265	139.378	1207.931	3560.311	401.647	137.366	5276.873	2918.502	284.521	274.442	268.482	105.126	1007.662	295.356	10023.355	147	0.918	374.942	746.051
18500.921	18557.399	14976.993	23640.812	20197.087	28001.188	18820.085	27308.416	877.938	856.135	325.429	890.582	3113.978	11245.128	307.686	10135.87	158.718	149.258	230.272	2589.657	5402.332	351.948	131.898	3014.669	4441.629	298.596	313.398	269.55	5275.112	8875.08	319.748	7279.382	277	0.775	588.792	750.897
16105.44	16582.383	12652.328	21639.307	17411.646	26800.515	17243.446	27434.268	837.629	553.024	372.305	879.015	3118.286	6580.14	420.695	8623.138	161.79	164.817	138.931	1122.861	4243.345	291.993	131.628	5012.089	2469.597	308.548	312.536	258.082	185.358	8040.285	327.626	10209.19	99	0.99	673.237	745.702
16273.989	17230.892	13143.054	23086.251	17898.97	27381.558	18538.512	26125.969	729.797	341.127	325.731	350.297	415.642	1004.582	246.967	8436.546	172.632	164.955	228.562	3671.51	186.787	387.831	187.171	4034.493	2623.618	283.622	632.111	312.43	8391.892	487.045	329.866	11064.166	116	0.977	924.405	745.224
9377.221	9886.59	7617.266	13503.875	10407.112	16994.537	9919.647	13876.105	610.173	308.325	305.225	405.694	250.025	1259.824	240.958	7017.795	177.181	163.249	223.053	1614.794	193.941	289.068	137.595	2392.668	3234.075	280.944	281.487	337.87	8207.071	638.825	337.994	8011.254	98	0.993	976.888	745.153
19151.543	20010.063	15171.06	24965.836	19916.774	28692.742	19003.064	27638.519	748.422	1109.778	354.027	839.938	2991.547	24550.039	382.799	10341.039	223.118	162.082	194.421	1722.99	6811.89	512.83	137.922	3505.608	4491.343	314.458	281.476	245.56	103.265	12418.427	293.218	6827.698	264	0.799	1228.811	749.076
10525.388	11520.081	8160.127	14312.259	8742.215	14484.291	6570.787	10568.864	498.819	273.392	252.729	261.941	314.021	447.336	248.861	7880.031	169.458	202.607	248.339	1366.639	274.772	673.67	149.01	1540.302	3164.987	268.872	334.393	279.871	3333.183	489.522	285.421	4051.25	121	0.948	1470.079	746.715
18654.247	19044.356	14241.053	26525	19768.909	30613.666	18815.165	29039.982	773.901	638.308	385.983	600.023	2402.888	6269.207	390.239	8935.953	172.199	172.23	132.453	865.778	3506.16	369.891	133	5845.059	2976.493	320.388	313.7	256.571	292.437	5202.599	309.383	11029.313	115	0.969	680.474	746.404
21520.554	22087.302	17073	29292.182	23094.824	33446.113	21915.556	31380.72	768.604	482.327	370.967	669.721	1929.02	6401.74	419.099	9117.139	206.118	169.469	183.343	1527.243	8295.551	735.701	168.234	4514.712	2827.933	301.1	286.737	298.963	850.672	5298.686	297.193	8788.909	120	0.941	1107.992	746.125
15431.238	16195.118	12282.163	19198.886	16711.729	23503.256	16190.772	24202.212	736.153	408.767	346.643	674.753	2655.145	3836.518	488.722	9928.83	217.277	173.089	183.23	2585.523	6834.601	496.198	163.47	4055.8	2951.576	277.21	271.58	278.128	103.432	6988.131	264.649	7756.627	149	0.916	1154.668	746.836
13196.189	13246.641	10557.217	16664.142	14075.689	20366.767	12675.408	18877.588	863.976	807.566	308.543	1162.761	5711.806	12762.605	301.253	10558.386	149.565	130.671	143.9	3764.67	9168.451	479.961	116.736	2507.03	3510.833	316.869	281.271	300.24	107.945	13480.792	299.8	5680.121	130	0.914	563.292	748.692
19715.741	20815.84	16144.783	25842.874	22114.154	31501.872	21962.054	31912.868	817.393	514.309	376.719	1051.804	2661.51	6698.495	597.942	8812.546	201.438	175.07	215.985	1835.775	6184.923	455.546	188.16	4017.931	3928.355	272.552	270.482	294.908	393.814	8005.548	322.144	8143.272	109	0.976	1073.693	748.179
17017.66	17681.013	13661.863	21450.462	17965.566	24490.54	16668.005	23908.738	739.074	1018.646	328.058	1082.292	4928.994	8095.441	385.723	9816.816	207.163	163.083	193.255	2196.22	8810.53	531.273	163.904	3324.785	3828.024	287.483	268.573	255.221	5264.743	11703.092	287.254	6217.454	194	0.933	1195.526	749.68
16971.436	17812.656	13521.804	23657.154	18091.699	26526.748	17079.107	24417.554	665.016	993.389	321.33	777.254	3063.055	15516.479	334.94	10684.732	197.152	158.343	179.866	1999.101	7370.411	547.591	143.95	3178.616	3627.922	315.984	267.869	244.284	233.129	11351.686	284.213	5695.639	136	0.967	1243.529	748.015
15177.698	15122.747	11744.997	18822.589	16453.953	22676.202	16475.968	25371.139	675.567	302.125	351.31	276.449	735.117	3146.777	240.753	10124.039	150.254	123.155	141.099	1012.111	3543.854	266.538	146.709	4149.39	1659.39	283.601	268.532	271.424	115.811	780.549	304.04	8130.767	156	0.87	362.699	749.494
12439.331	12431.088	9844.832	16181.958	13188.278	18601.582	11585.41	17238.998	963.493	697.672	305.639	1141.284	6002.404	12226.943	318.015	10930.257	143.902	133.935	143.688	3635.287	9225.17	438.609	123.741	2712.053	3088.84	317.027	314.9	284.389	120.572	13243.511	299.735	5885.677	145	0.851	571.562	749.238
10614.314	11427.61	8818.96	16503.204	12586.598	21185.709	11920.02	16433.173	766.196	1020.535	470.264	413.333	324.619	4211.113	251.755	9803.509	206.484	175.283	187.546	3579.762	288.502	551.71	120.729	2498.26	4921.337	273.809	482.966	281.336	14598.457	680.204	290.771	8980.192	164	0.875	764.89	750.409
9926.408	10701.222	8266.747	14239.598	11321.689	18410.301	10966.884	16069.227	603.408	327.294	319.956	394.765	253.176	919.646	247.195	6593.656	177.865	175.589	153.021	696.768	163.109	222.611	129.082	3066.716	2107.825	270.346	284.582	353.247	4830.288	602.825	314.54	9672.192	145	0.929	968.334	749.031
19149.327	20267.709	15645.12	25770.297	20704.238	30922.839	20138.942	28419.381	914.664	784.708	398.694	794.04	2331.986	11966.9	469.59	9048.748	221.127	181.453	133.438	1685.353	4931.509	472.812	153.516	3770.813	3901.175	296.772	283.161	318.43	462.499	10101.899	362.382	8419.755	178	0.885	1008.517	751.596
20549.375	21311.651	16293.495	27286.119	21479.685	32517.312	19668.961	28081.514	832.114	1475.394	368.986	946.469	3087.321	18187.616	507.769	10341.283	244.54	198.915	154.066	2005.526	6445.705	658.115	152.434	3242.5	6245.078	271.804	286.272	303.553	111.434	13238.084	314.551	6709.922	100	1	1051.68	748.5
21884.286	22421.168	17499.763	29181.488	23498.595	33250.603	22013.028	32114.661	802.141	432.034	371.322	555.506	1833.098	5617.38	400.908	9262.815	214.032	175.676	208.815	1655.682	7240.634	541.181	166.017	4409.615	3693.787	305.326	285.857	313.371	2202.145	4562.978	325.867	8846.247	142	0.971	1100.887	749.704
19785.931	20281.756	16064.963	26040.656	20883.214	29440.497	18593.561	25871.884	730.372	1476.305	327.226	649.075	2303.651	27502.072	327.801	11599.405	245.577	169.726	259.094	1564.527	7979.07	511.81	141.636	2790.445	5877.281	293.73	284.902	264.413	2198.017	11287.562	268.574	5818.817	116	0.909	1207.259	749.845
17045.775	17647.633	13525.964	22513.996	17447.72	24650.035	15841.254	22347.698	799.22	1673.866	319.645	919.922	3803.037	20802.788	355.324	11939.391	227.48	160.444	235.68	1740.856	10348.975	540.788	137.604	2804.137	4523.967	285.899	283.212	262.485	123.677	10377.655	276.779	5535.378	131	0.931	1215.37	748.37
13316.187	13559.034	10905.562	16784.771	14972.429	21003.713	14976.299	23328.56	810.707	570.963	342.831	602.971	2078.673	2228.19	317.916	8180.314	155.59	145.684	137.678	1425.086	4001.175	338.735	130.199	4589.101	1429.091	298.486	284.547	294.424	115.725	4119.733	258.813	9869.378	142	0.945	478.873	751.592
23382.944	23238.214	18914.354	31870.247	25476.85	35725.374	23193.023	32452.704	824.055	1086.914	327.039	1029.511	4037.784	23339.786	360.574	10817.074	185.253	157.426	178.805	2647.895	5933.059	559.611	125.562	2813.172	5692.337	297.883	301.268	279.043	393.787	9780.385	313.175	6633.302	178	0.829	631.236	753.376
11554.198	12308.289	9436.522	16185.226	13305.795	19323.624	12836.199	18337.236	874.353	348.233	348.132	396.556	489.678	1239.978	317.232	8208.431	219.894	161.216	201.042	1260.57	1063.789	1697.952	130.128	4376.337	6593.109	290.504	295.928	285.781	6002.986	645.592	304.808	11908.043	133	0.973	726.989	750.996
13270.875	13712.866	10181.29	16721.002	13879.596	19406.884	13051.53	20471.161	728.272	349.072	329.869	565.689	2036.253	1963.936	377.139	13073.493	213.461	169.018	252.592	2130.248	6960.935	1231.98	165.483	4500.964	3068.791	265.693	279.697	295.706	1736.382	5768.033	259.742	8169.426	143	0.941	1140.164	750.801
18609.515	19245.019	14971.605	23942.765	20182.043	27934.315	19352.126	28015.469	818.579	735.348	346.185	908.639	3069.285	12330.294	480.013	8922.503	228.169	172.557	161.001	1976.944	6167.508	566.83	168.932	4097.766	4005.057	286.953	292.565	273.224	99.489	11612.349	300.773	8010.764	179	0.853	1163.98	752.723
16672.928	16602.073	13662.482	21661.12	18088.764	26865.914	15549.339	22647.597	746.636	492.128	297.134	406.856	1681.591	10555.24	245.565	9595.959	150.834	142.769	156.883	1141.792	7412.016	434.915	129.035	1697.237	3875.336	282.345	288.162	282.217	119.267	13817.571	320.662	4546.079	148	0.847	286.791	753.588
19203.243	19284.591	15536.572	24676.151	20844.449	29198.192	19279.166	28089.71	760.107	1007.95	332.188	1260.292	4957.37	23416.164	378.426	11753.171	193.015	156.04	171.804	2444.469	7198.399	455.474	122.018	2501.266	5884.262	288.986	300.246	283.472	158.261	9694.789	304.338	5960.696	104	0.974	622.529	751.058
18673.054	18681.682	14935.021	25375.975	20223.184	28738.272	18717.348	27330.409	897.861	504.376	339.594	1160.642	5489.522	14987.179	370.257	10667.812	171.266	157.411	155.55	4212.564	6349.663	471.809	124.777	3090.108	4936.817	296.698	283.82	267.864	134.947	11055.461	324.055	7191.824	252	0.906	643.135	754.845
17997.713	18930.008	13924.931	23644.063	19328.543	27803.091	18847.889	30207.809	847.85	468.914	410.756	715.451	2389.998	2588.222	444.684	8912.808	192.948	173.093	118.711	1228.584	5313.219	384.203	162.903	6203.109	1858.667	284.015	291.748	298.01	148.258	5359.306	288.523	10091.483	177	0.901	1088.726	754.319
15977.601	16541.413	12868.575	21314.353	17408.16	23930.632	16579.287	23743.017	709.848	930.137	318.71	975.698	3399.54	13758.283	454.959	9507.663	211.522	157.681	209.929	1979.481	6486.697	485.231	174.08	3622.65	3847.028	270.218	283.04	269.815	106.706	9578.616	283.307	6991.873	125	0.94	1171.9	752.076
15487.103	17400.484	12166.827	21960.177	13883.153	26167.901	13382.608	23400.141	727.509	353.443	349.827	320.239	364.706	1202.447	288.98	7258.979	156.748	150.684	156.049	1146.784	219.011	1701.73	127.802	3183.98	3686.955	327.742	489.789	294.473	4207.177	461.879	306.88	7645.866	265	0.785	1600.074	753.3
13435.256	13540.542	10142.127	17727.31	14069.132	22304.387	13594.293	22326.532	644.989	308.656	300.375	327.408	1140.217	1523.43	245.652	8304.461	162.064	137.342	143.417	736.464	5375.015	238.339	123.446	3988.96	1983.928	256.692	267.557	277.919	113.304	4099.713	326.391	7551.633	125	0.98	252.076	753.588
17248.199	17457.21	13459.326	22323.929	18985.263	26258.361	19255.281	30615.266	827.484	356.462	398.988	285.195	431.534	2864.896	255.165	7995.6	163.978	140.314	133.019	1064.048	4372.242	2343.844	134.447	6052.799	3580.807	290.937	272.463	278.395	182.84	534.006	280.835	9761.282	149	0.897	371.393	755.607
16531.518	16633.765	12947.637	22892.187	18207.24	25421.706	17470.777	25406.156	948.167	445.254	348.026	1268.123	5409.217	12627.387	394.735	9899.998	147.274	160.64	144.855	3299.866	7037.587	462.052	125.624	3626.286	3211.294	295.258	279.956	269.814	121.16	12623.813	317.792	7990.187	200	0.856	657.955	755.29
22874.962	23254.173	18087.097	33090.954	24965.238	38135.788	24057.293	35792.243	865.404	598.424	377.012	705.3	2485.839	14043.338	411.539	8337.638	180.145	173.56	135.51	831.047	2515.23	346.419	130.01	4974.949	3957.938	327.596	299.605	273.217	444.103	7257.198	313.198	10644.714	188	0.925	681.021	755.686
17541.295	18055.684	13439.009	23540.462	18372.223	26881.083	17518.944	27169.209	755.781	358.031	338.389	365.274	775.2	2850.589	294.319	10772.158	234.843	173.948	240.78	1842.946	7462.174	2854.066	166.255	5150.242	8614.445	290.366	282.879	312.789	11750.302	1719.83	303.068	7261.324	227	0.826	1108.967	756.835
25236.831	26531.592	19985.158	33926.927	25503.495	37793.426	24790.659	34260.295	751.782	1466.822	356.946	686.534	1902.548	20857.103	337.516	12164.069	252.151	200.132	288.532	1917.987	4945.968	521.941	142.806	2827.255	6039.452	330.199	321.723	274.105	3715.254	7384.894	313.961	5984.093	174	0.938	1281.5	754.661
16659.108	16706.026	13396.851	21336.885	18374.558	26476.831	17307.748	25976.522	699.017	754.377	344.623	846.1	3517.962	14622.21	326.46	7763.428	147.73	150.114	138.418	1369.414	5322.225	372.086	126.583	2794.479	2734.95	289.271	279.935	299.222	104.509	8429.932	317.176	6929.164	126	0.988	309.667	753.817
13570.941	13888.538	11253.62	18169.582	15506.681	22344.166	14915.371	22946.295	1058.664	270.312	337.135	358.374	1325.415	1407.122	221.471	10177.03	149.452	134.047	133.952	1601.946	5569.344	1330.543	155.615	3349.688	1705.189	258.733	257.138	272.407	112.971	2514.108	289.903	7374.08	120	0.929	338.708	755.067
17887.97	18255.851	14149.901	23858.747	19410.515	28909.7	19569.379	30429.06	936.086	580.388	393.504	1016.346	3621.305	12585.536	455.739	8281.286	170.258	168.307	137.892	1268.837	3645.451	411.543	130.682	4662.366	3220.931	316.181	302.209	273.019	155.641	10396.779	329.139	10272.305	128	0.974	672.953	753.578
17583.494	17619.069	14362.244	23342.457	19632.954	28487.518	18720.755	28143.504	755.418	318.28	360.336	540.259	1768.002	2023.516	289.128	8297.357	158.76	150.097	135.574	1530.029	4344.504	1553.003	142.924	3598.133	2467.967	274.662	266.162	290.134	106.92	3865.504	313.309	8332.049	202	0.836	327.322	756.104
15502.354	15833.252	12392.382	20406.707	17662.547	24641.709	17891.404	28007.28	775.804	333.885	349.553	270.538	309.104	2821.073	247.599	7806.356	159.409	136.653	151.805	920.45	3757.757	10894.505	119.489	5759.545	3355.643	286.913	366.724	259.835	1564.229	908.403	302.89	10263.848	147	0.918	387.833	754.956
19880.291	20127.447	16354.148	27073.795	22629.785	32982.979	21777.45	31615.467	936.56	423.724	341.466	844.856	3360.065	5195.708	402.506	8411.367	162.389	160.664	128.901	2022.308	5334.962	471.988	125.161	3588.322	4031.97	318.964	281.206	311.494	113.494	7503.94	266.853	8532.089	188	0.856	493.144	756.17
11548.935	12282.001	9560.099	15915.174	13096.262	21190.801	12627.099	18743.867	741.716	309.435	305.802	351.083	489.771	1871.589	294.296	10226.448	192.164	165.78	275.611	2051.842	649.065	5943.924	134.302	3388.962	4395.036	345.994	306.388	270.212	14212.655	887.514	304.146	9481.815	106	0.962	710.113	756
16260.589	17256.491	13079.743	23927.011	18035.959	28470.999	17049.836	24787.973	980.407	505.226	401.987	797.124	2555.837	10288.796	452.016	9015.964	205.054	171.333	136.428	1702.18	5990.292	552.689	144.016	3698.103	3342.625	284.298	264.797	307.257	112.514	12240.234	312.608	8154.272	131	0.896	1017.271	754.859
21074.39	22012.879	16719.802	28917.765	22758.463	32645.808	22128.072	33424.413	797.16	468.788	400.703	786.641	2243.073	4198.231	539.876	7756.408	205.667	171.668	138.101	1213.479	3997.022	485.47	157.869	5505.25	3346.73	274.066	263.9	292.445	137.988	5663.053	296.771	10205.836	150	0.936	1076.46	755.967
12874.258	13028.486	10539.875	16340.617	13939.819	20526.619	12434.736	18600.677	889.261	377.396	284.126	771.858	4614.696	9235.951	232.096	12011.227	163.47	129.575	164.256	1982.456	11264.281	537.852	101.856	2108.549	4678.825	388.673	272.476	292.544	112.695	18537.132	260.596	4830.26	107	1	544.481	756.276
14735.54	15272.889	11493.285	20427.758	15658.674	23721.552	14834.968	21918.161	691.299	302.552	302.222	409.38	638.1	1700.008	260.477	12432.455	161.28	156.156	277.137	1607.896	1468.98	2851.985	130.9	2957.622	2988.528	329.148	291.593	269.681	23395.453	1373.104	307.16	6595.581	279	0.775	696.97	760.102
17434.389	18245.7	13973.228	24471.843	19019.528	28315.185	17730.13	25913.269	835.772	1046.156	395.913	1016.19	3197.895	20863.35	626.534	8404.031	214.031	173.408	113.713	1892.37	6968.753	546.016	151.442	4010.676	4250.32	318.799	280.459	289.923	99.717	11454.633	326.616	7790.783	134	0.868	1053.201	755.582
18082.214	18802.876	13835.262	24875.242	19385.434	28178.599	18642.12	29356.426	825.267	415.704	400.725	586.496	1632.764	2659.262	412.561	8906.279	200.166	165.983	125.099	1410.627	7481.496	554.36	162.279	5749.648	2701.259	291.946	279.212	314.451	680.167	4588.443	294.106	9377.925	104	0.974	1094.875	755.51
16527.766	17169.193	13150.256	20575.274	17622.111	23534.415	16985.833	25213.088	850.921	896.774	364.392	1124.827	3842.389	14377.569	429.988	9289.113	211.39	164.594	185.869	2181.878	7011.028	424.888	171.633	4243.753	2819.887	276.684	288.733	265.473	105.502	11476.5	278.958	8299.896	150	0.817	1182.14	755.52
11789.861	12502.491	8916.595	14854.881	11658.593	16337.719	10656.565	16657.489	789.841	866.412	349.461	937.325	4192.688	11178.104	331.498	10881.182	215.922	176.537	203.123	2165.175	9661.016	589.97	149.956	3404.13	3012.46	422.324	263.603	232.174	145.42	13578.915	285.347	5578.718	101	0.977	1250.649	754.896
16323.331	16416.037	12928.706	19432.165	17250.983	22853.259	17347.078	27201.87	790.961	331.441	376.888	274.894	409.191	2406.374	247.897	9042.422	156.498	147.581	125.615	1016.232	6407.483	463.91	142.096	5504.373	2016.607	291.693	264.261	278.128	120.1	642.349	298.155	9755.706	96	1	360.552	756.521
19855.439	19908.809	16612.771	25526.965	22109.716	31111.298	20604.901	29483.706	746.576	1514.807	321.233	1057.453	4220.134	14809.123	327.725	12458.973	197.472	147.406	175.609	2808.204	10081.273	473.821	128.508	2247.5	6643.938	282.887	289.58	271.61	288.32	9088.91	310.79	5387.98	163	0.923	622.402	758.794
12450.739	13002	9744.104	19616.321	13836.493	23333.464	12992.794	18786.842	785.831	329.836	322.534	330.995	447.437	1684.033	278.703	12139.274	218.612	167.977	312.847	2003.133	472.095	3895.9	134.167	3216.907	4954.85	357.404	321.944	273.975	22268.691	585.006	314.648	8186.737	109	0.989	715.142	756.803
10057.633	10841.46	8210.359	14892.22	11576.084	18890.638	11386.981	16350.531	642.246	338.791	332.934	317.702	308.777	1457.266	236.447	7807.913	174.342	167.908	189.036	1444.474	182.779	359.438	163.325	3310.462	2333.833	303.94	384.747	320.663	8946.191	525.193	307.959	9371.571	148	0.974	926.331	757.851
14338.455	14934.694	11281.882	18960.852	14782.087	20577.333	13522.993	19804.999	700.954	1016.91	325.4	1014.881	3593.087	12455.739	340.496	11994.239	214.096	160.994	225.147	2163.591	9424.05	493.791	145.072	3411.886	3617.665	280.003	283.013	244.116	526.815	11379.407	281.906	6494.074	114	0.99	1212.895	757.167
20350.292	20301.745	16196.475	27255.691	22351.839	32380.813	20958.275	31080.268	746.035	389.605	378.385	711.691	3031.06	4256.09	330.331	7968.002	149.207	150.311	130.029	1254.773	4912.611	410.06	135.742	3764.294	2035.286	286.781	277.221	294.678	105.153	5824.103	318.984	8534.397	109	0.946	315.959	757.959
12794.858	12708.577	10248.189	15804.09	13584.254	19492.176	12665.164	18882.193	821.498	1026.945	309.393	1196.676	5863.363	16389.984	337.144	11051.426	174.626	131.929	149.843	3899.577	10727.066	512.544	125.655	2574.138	4010.069	296.07	320.384	289.576	133.681	13267.906	321.379	5931.012	112	0.943	577.973	757.205
17855.639	18832.328	14055.64	23943.926	18039.641	26765.493	16919.916	24149.054	722.472	1131.286	352.012	883.722	2968.793	15752.502	369.467	11794.986	245.498	184.326	205.117	2522.006	6696.249	525.235	137.048	3030.731	5058.137	473.645	314.034	262.383	545.273	11227.604	290.714	5720.581	103	0.996	1270.558	757.617
19822.067	20077.223	16090.327	27713.616	22511.572	32039.489	21319.605	30217.201	1114.3	708.36	330.77	1025.658	4573.777	11632.38	430.218	9287.809	151.792	147.118	136.926	2465.942	5901.084	468.823	122.111	3147.056	3557.787	336.78	288.398	322.264	114.709	9529.75	282.803	7324.177	167	0.9	505.093	759.153
16332.381	16293.403	13080.869	22097.478	18005.964	25027.637	16486.433	23137.333	943.565	359.05	280.736	550.904	807.941	3976.463	227.335	9784.138	172.59	157.988	144.525	2145.832	574.582	299.777	135.935	2503.728	5116.064	292.953	292.978	266.626	14640.502	4421.229	309.942	6800.076	139	0.977	598.025	758.996
13176.933	13390.933	11103.68	18150.054	15340.336	22064.798	14406.9	20536.772	686.711	261.58	259.184	412.255	624.883	3115.793	200.865	10035.203	147.937	139.403	194.049	1978.229	1470.546	302.408	171.092	1924.785	4258.957	278.096	285.644	259.558	20109.594	3384.373	340.79	5153.488	185	0.89	607.273	762.657
11801.048	12882.766	9866.377	16970.479	13991.132	20837.535	14053.533	19809.863	687.947	364.694	340.853	314.643	309.424	1239.647	288.026	7219.004	174.007	157.4	179.681	977.972	206.874	2294.743	132.753	3954.548	1904.431	262.173	268.214	264.662	5138.93	287.074	331.163	12170.882	148	0.914	804.791	759.973
10298.112	11124.813	8086.763	14256.235	11028.429	17827.187	10282.309	16020.678	762.724	625.369	377.971	732.97	1258.283	8897.76	452.732	8755.743	197.613	181.238	166.03	1473.09	4837.141	440.686	138.714	3768.977	3985.974	361.433	286.295	330.137	2885.592	5119.942	319.73	8185.258	155	0.856	987.823	759.61
18804.67	21450.93	14745.411	26885.706	16448.209	30961.329	14358.979	23132.336	803.932	356.289	364.198	311.023	363.014	1275.789	301.487	9322.68	172.454	166.722	199.233	2075.669	234.791	2740.481	131.433	2816.45	4596.588	369.612	340.786	286.085	10354.265	520.746	349.036	6971.002	141	0.964	1605.628	759.528
9114.519	10323.201	6851.836	12970.848	9099.85	15958.286	9090.329	14729.766	652.101	324.739	316.271	305.804	316.506	658.051	268.672	6311.277	222.901	175.071	207.057	3948.087	142.183	257.837	178.826	3173.632	4196.786	269.878	293.55	287.417	1222.569	514.406	297.387	8106.443	172	0.752	1354.453	763.052
15310.675	15285.884	12050.55	20857.142	16713.556	25211.106	15543.553	23396.793	703.39	415.628	322.646	500.564	1894.695	7086.116	281.228	9230.767	138.118	147.427	155.086	1248.256	7051.942	351.433	129.931	2653.593	2170.873	273.888	303.835	273.706	113.468	7969.887	294.8	6170.828	125	0.94	279.004	761.004
14810.161	14869.515	12075.891	18918.166	15971.609	22796.862	13563.297	19450.845	831.342	634.676	276.558	1164.71	5575.033	18882.922	301.794	11500.261	155.614	127.738	162.811	2908.345	10576.436	442.398	118.205	1990.19	4447.126	299.583	297.505	288.502	118.225	14605.54	326.313	4730.022	172	0.839	568.18	763.273
17367.726	18503.946	13626.47	23450.356	19020.814	28508.723	19236.594	29426.871	752.585	431.581	395.384	930.145	2623.57	3506.985	548.891	8408.005	177.298	151.293	111.042	1669.059	5654.058	527.148	139.096	4939.511	2034.764	295.274	263.143	289.496	104.985	5775.976	299.316	9112.656	141	0.904	1060.713	761.521
14581.907	15321.196	11469.224	18100.511	15919.798	22007.689	16007.968	25119.96	768.192	384.969	362.515	445.135	869.232	2026.439	355.592	10008.564	212.931	182.613	244.919	1352.184	2860.554	7656.62	155.109	4626.014	2026.259	276.149	266.116	309.264	9478.535	2068.762	278.676	7819.662	137	0.963	1136.12	760.916
16905.236	17672.001	13600.617	22076.109	18272.647	25256.586	17722.823	25470.084	719.546	945.403	336.454	1118.17	4453.879	19755.353	414.339	9727.993	210.545	161.843	152.715	2357.106	7648.702	480.957	153.086	3446.454	3626.604	272.036	278.401	257.841	222.237	14872.199	305.166	6695.565	143	0.978	1197.066	761.647
16358.514	17113.415	13106.368	21455.534	17277.044	24418.042	16074.126	23170.735	746.75	721.972	336.883	1048.072	3066.571	15352.661	353.577	9801.195	204.05	166.201	181.238	2109.804	6171.932	584.638	136.933	3100.094	3791.235	305.417	284.149	242.639	169.276	13354.349	315.265	6103.307	224	0.792	1225.598	763.634
11045.993	12240.605	8714.491	15310.256	11764.697	18985.27	12308.499	18557.222	574.284	334.858	323.849	305.026	267.963	897.973	246.348	6649.928	194.364	172.725	218.588	2695.986	170.87	270.598	171.164	3082.464	2869.338	261.038	262.502	295.87	5645.432	862.239	273.193	8340.381	183	0.79	1314.046	762.068
18435.402	18617.648	14666.732	24515.649	20315.696	30278.149	20082.422	31206.507	671.844	328.204	343.514	307.709	751.33	1392.402	250.762	8111.72	159.096	148.646	151.331	617.128	3137.936	262.833	136.125	4663.705	2640.523	266.668	285.964	267.361	104.995	2135.771	307.604	9563.4	277	0.795	259.338	764.868
21087.079	21825.166	17362.483	28011.351	23360.124	32131.416	22650.611	31738.995	760.556	735.016	334.991	859.028	2539.861	22219.159	405.833	8129.02	214.105	169.858	153.802	1770.339	5108.169	473.312	167.376	3518.494	4192.546	292.248	276.456	271.83	94.033	13648.689	299.843	7398.088	132	0.892	1185.591	762.591
18090.603	18314.838	14788.225	24777.873	20577.732	29996.765	19895.53	29923.278	749.187	327.67	357.117	562.056	2360.885	2951.294	290.217	7642.482	151.969	160.341	130.992	1435.039	4816.167	347.73	136.182	3433.153	2549.837	280.497	280.827	265.691	101.047	5371.972	321.572	8128.609	148	0.948	309.432	763.473
11144.873	11402.434	8723.343	14114.391	12567.113	17796.979	12832.311	20783.297	798.585	424.388	377.682	357.088	600.976	1519.656	283.93	7594.609	159.772	141.281	134.993	424.325	784.527	361.984	132.337	7308.654	3139.671	297.22	276.006	298.668	120.337	899.65	276.298	13960.055	111	0.964	472.527	763.284
17358.814	17432.289	14007.21	23359.238	19035.153	27982.15	17059.937	24092.482	996.701	560.199	296.601	766.493	4346.317	9053.016	261.451	10642.208	155.413	138.625	150.435	2029.445	9249.015	561.442	108.428	2290.162	4623.852	365.771	285.81	310.235	106.328	22430.317	323.743	5419.218	192	0.787	527.823	763.656
15106.1	15245.628	12469.494	19652.644	16708.636	24093.139	15574.511	22706.894	786.803	1043.019	299.1	759.337	1913.65	9446.438	261.223	9914.405	165.192	143.483	153.578	2340.172	4431.726	389.816	137.21	2355.868	4878.763	301.63	292.549	270.876	12254.943	7381.14	306.928	6208.748	180	0.907	591.517	764.2
22319.75	22091.167	18038.487	29980.148	24156.203	33613.92	22002.606	30876.658	789.609	1244.384	332.008	999.187	4272.835	22097.731	343.032	11747.221	190.448	148.984	183.917	3141.902	6685.771	503.891	141.735	2562.48	6078.556	289.632	298.921	285.507	1242.099	9212.124	318.318	6097.336	120	0.969	631	762.817
[truncated: 3,564 more rows]
