# Supplementary material for: Highly multiplexed immunofluorescence imaging of human tissues and tumors using t-CyCIF and conventional optical microscopes
Source: eLife. 2018 Jul 11;7:e31657. doi: 10.7554/eLife.31657 (PMC6075866; doi:10.7554/eLife.31657)
Supplement: Figure 10—source data 1. [file elife-31657-fig10-data1.zip › TMA11n.csv]

Hoechst2	Hoechst3	Hoechst4	Hoechst5	Hoechst6	Hoechst7	Hoechst8	Hoechst9	pAKT	Ki67	pERK	EGFR	E_Cadherin	PCNA	MET	MitoTacker	A555	pCTD2	CD45	VEGFR	Keratin	PD_L1_PE	CD4	ActinRed	hmC	p21	pS6_235	HER2	Vimentin	Catenin	NGFR	HCSred	Area	Circ	X	Y
30651.711	31505.791	23211.963	36897.853	24521.346	39541.373	18198.298	29540.322	1148.24	532.178	477.316	825.057	10954.34	1012.62	359.238	17295.109	239.735	237.72	195.085	2343.923	7992.456	884.663	130.68	2321.191	13685.278	334.136	320.022	287.334	217.009	4373.754	324.364	3668.95	135	0.875	929.878	134.078
25523.06	27700.551	20536.585	32247.211	24663.084	34211.376	17197.449	28425.241	1116.199	667.126	511.812	917.505	9088.187	933.782	411.815	16572.736	213.144	238.157	248.14	2380.287	9859.865	837.006	132.744	3376.076	7179.068	293.698	329.755	293.408	3908.168	4033.7	320.396	5853.67	169	0.924	937.393	140.186
28472.916	30345.014	23644.657	35311.169	31666.673	45992.196	21956.715	34528.773	1188.719	522.951	487.984	532.923	5233.742	1215.589	328.902	17217.4	232.718	227.784	250.524	5247.358	6391.176	1197.084	169.597	2847.608	9782.354	294.771	443.005	297.803	12742.995	3057.525	348.74	5808.01	233	0.802	1009.813	146.268
27345.974	27979.532	20298.901	32058.622	23820.739	32077.521	15807.346	25577.314	1158.328	577.817	567.056	903.471	8287.359	907.769	396.28	19130.559	254.866	236.369	254.063	3030.784	10157.402	879.992	134.213	2855.748	9457.745	335.653	364.087	285.31	1301.994	2714.687	305.605	5228.529	181	0.879	893.732	145.423
34840.244	36042.772	28225.808	40862.272	29014.827	40072.352	20974.428	31842.962	1180.258	589.643	531.347	851.83	8625.845	985.376	388.7	16436.963	253.061	275.163	288.764	2577.035	9451.112	822.606	162.055	2782.69	13970.056	343.041	348.801	290.161	6012.605	3598.43	332.947	4510.996	151	0.886	912.44	147.076
35187.272	36584.616	28857.479	43614.916	34675.482	47921.605	24082.385	38795.2	1245.363	617.25	519.26	932.057	13118.282	2095.37	465.676	14927.555	248.624	276.377	175.717	3088.331	11518.41	991.45	146.328	3036.577	12005.347	359.166	371.003	312.32	1267.869	6166.351	309.928	5232.156	142	0.924	929.099	148.451
28170.402	29452.824	22507.239	36061.655	20650.377	26827.571	12342.899	19565.874	1088.821	610.852	520.381	881.183	7718.701	742.588	342.329	18880.774	285.38	247.317	265.919	2958.574	7890.699	1333.807	131.119	2069.461	10416.93	313.429	354.864	284.584	1560.575	2284.24	286.153	3651.863	177	0.871	881.201	148.743
21635.512	21138.953	15789.323	22925.642	15063.194	20696.27	10496.193	15026.355	1058.398	515.84	486.242	385.936	407.094	382.397	291.285	15915.755	266.506	300.44	388.436	7518.598	358.387	4136.021	209.596	3976.953	12093.068	281.098	484.543	308.311	4365.768	372.205	299.583	4822.417	169	0.88	840.63	151.683
31139.646	29702.779	25967.752	33687.749	28676.812	28772.549	17002.621	24148.783	1145.432	545.592	496.402	488.096	892.628	512.085	323.166	13805.984	262.561	224.589	394.126	3319.85	793.52	1104.29	139.725	4412.241	13530.444	273.608	794.129	291.287	8644.743	586.313	352.429	7149.888	150	0.903	949.313	152.113
29682.081	30520.754	25935.348	33983.358	26098.176	27715.03	17746.392	23167.051	1223.492	533.079	483.127	410.8	499.541	412.709	276.084	15860.059	232.072	264.579	447.657	3535.8	418.247	955.678	162.393	1624.967	12390.717	283.473	720.658	275.088	7530.311	439.995	369.673	2910.873	146	0.936	987.5	153.377
31481.87	30484.319	23832.646	35566.477	22939.486	29683.017	13267.381	19905.123	1281.109	676.523	534.336	851.732	17088.585	913.593	336.297	18864.25	359.058	303.93	344.212	3036.048	18347.751	649.765	155.214	1914.413	20692.714	316.913	353.166	299.199	2741.81	2344.113	296.765	3259.107	199	0.89	870.173	154.45
31585.414	32468.76	26116.32	37018.54	31988.079	41642.827	23001.983	34120.342	1247.641	565.54	519.467	511.223	3205.46	873.168	329.409	17445.467	256.356	257.108	357.983	2475.47	4667.794	1712.138	170.237	3470.073	11880.314	284.043	830.226	293.195	14453.91	1856.056	359.911	5794.064	175	0.903	1003.197	154.489
32939.746	30273.575	24809.436	31768.204	23781.75	30577.381	16687.002	25601.61	1353.389	532.742	515.623	521.874	688.743	549.999	311.966	14816.789	296.406	228.273	283.021	10338.392	810.547	1189.47	130.229	2841.529	20316.18	330.444	783.033	296.904	15212.037	1059.492	337.627	6075.365	127	0.929	1099.461	152.028
34846.169	36681.737	29833.115	42206.818	29817.252	34383.215	19488.631	28518.175	1388.143	565.531	484.667	432.141	515.266	439.519	280.584	14012.223	259.804	312.652	396.828	5584.05	368.728	1165.034	127.364	2094.402	12548.906	343.454	401.288	290.113	14171.936	668.628	301.967	3977.694	120	0.969	1106.525	155.1
32470.364	33482.546	28560.412	39294.245	36492.751	39914.866	23357.689	35181.317	1116.401	880.379	463.044	918.367	13094.875	1978.098	425.522	18401.64	215.439	291.032	221.408	3138.016	8852.857	816.84	136.916	2445.406	11516.387	326.635	375.815	297.496	644.616	4859.74	353.072	4222.673	303	0.712	936.52	164.787
31540.279	31755.81	28014.576	36608.543	30094.627	37222.55	24730.058	36024.512	1283.065	568.603	496.006	520.589	763.346	596.879	342.756	13480.196	273.89	256.512	347.269	7843.553	679.804	744.123	151.432	2992.276	15509.723	335.376	603.739	279.184	14343.819	1072.753	360.115	6377.815	184	0.827	1092.679	162.087
33524.444	34294.484	29314.163	39834.043	41486.102	37671.79	23507.722	33133.742	1234.091	670.682	555.382	522.443	3099.962	699.65	315.129	15527.925	270.808	309.372	398.801	3783.557	4528.547	2001.41	156.251	2788.769	16230.434	288.009	693.971	274.844	15953.522	1231.063	334.658	4988.226	259	0.842	996.662	162.867
29928.511	30073.539	24291.297	35851.746	28690.109	32722.81	18811.71	24512.265	1207.933	603.614	520.479	882.747	14430.309	1316.928	376.997	18464.798	298.767	326.033	251.679	3129.151	11621.665	932.645	164.33	2221.291	11371.627	314.392	336.282	293.661	725.687	3853.051	335.971	3816.22	315	0.715	860.021	169.433
26425.221	27158.802	21677.351	31671.426	21580.988	38715.672	15251.161	24235.693	1112.343	522.073	479.904	374.644	427.616	682.336	275.986	15358.803	247.835	275.779	389.935	6197.082	271.823	1148.473	227.728	2896.297	12175.282	302.235	515.271	287.735	6192.995	1685.84	266.363	3668.365	111	0.964	820.932	160.878
26595.972	27123.399	23156.888	32544.655	26096.195	33661.032	22837.677	33571.985	1173.069	611.932	476.449	925.671	5265.878	1484.877	413.663	15486.512	238.578	225.164	293.634	8312.916	5057.125	772.041	129.547	3002.806	10900.654	348.99	355.793	281.522	11005.566	4302.119	354.761	6369.118	118	0.994	1113	161.203
47961.21	48531.576	44638.025	52573.986	37313.985	39992.886	26230.679	37708.108	1258.884	493.791	446.618	362.784	356.711	350.922	253.192	11184.704	265.452	353.283	510.944	1002.323	186.035	535.43	109.336	1250.46	17988.937	266.267	1317.539	295.045	3287.527	306.735	347.999	2336.252	111	0.994	966.5	162.824
28980.913	27609.819	24247.909	31552.991	23349.937	34454.464	22127.929	31976.171	983.797	494.602	481.647	574.026	3893.606	693.932	346.233	14709.258	232.648	204.225	368.867	5154.681	6789.589	692.335	142.881	2643.741	9699.094	334.315	320.709	283.631	4564.222	1739.908	361.708	5733.409	151	0.932	1085.242	165.076
23546.924	27707.276	21050.814	32294.284	26778.58	32140.172	16458.235	25228.227	975.206	893.987	492.837	437.617	477.999	465.898	282.571	15392.748	236.4	283.03	307.782	13908.76	334.791	1799.876	243.157	2145.026	8063.064	283.581	537.211	301.101	8022.242	416.618	307.48	3422.267	112	0.96	833	164.5
38522.739	37705.694	33551.841	42122.353	34158.49	43863.62	28819.282	40042.376	1361.388	734.991	539.255	528.032	1573.868	689.516	310.816	15185.928	285.546	276.374	370.028	3964.029	1927.165	728.54	169.879	2769.746	20006.652	299.783	396.636	292.4	12308.059	862.548	410.506	5805.124	174	0.885	1160.184	167.523
25625.334	27482.597	20994.143	31096.295	28176.387	35038.337	20408.756	31066.099	1423.973	653.243	550.822	463.199	560.505	778.419	359.691	15272.2	266.341	290.146	329.851	8810.073	322.43	2988.017	237.506	5094.035	9293.263	307.137	444.194	282.79	12162.195	982.583	284.988	7813.15	195	0.73	820.608	173.208
21248.829	24150.313	20800.915	27478.698	20366.758	34713.008	21407.375	31041.592	1036.478	616.539	533.702	416.931	526.918	659.841	347.752	15363.442	273.303	256.423	346.221	3067.088	337.035	6287.022	224.901	6804.984	7634.73	304.389	437.031	270.93	6126.517	502.542	287.576	8966.588	124	0.944	815.419	171.452
37250.45	35559.274	32154.32	41396.91	38136.754	47788.459	36598.395	49259.055	1193.051	1036.285	489.417	1128.3	14923.883	4112.629	486.825	15932.955	226.961	314.161	248.497	3644.736	12603.818	1077.205	137.662	3289.188	11292.369	345.837	370.499	278.608	6900.113	7235.19	368.807	5733.732	105	0.984	1113.986	170.843
22554.811	24540.535	20211.794	28980.103	27206.179	30713.998	20386.569	30120.792	1348.151	787.883	564.21	469.007	575.589	687.822	370.91	13288.117	253.207	297.905	276.688	8289.484	332.387	7106.544	246.677	5313.585	7923.675	294.076	495.402	290.763	13074.718	745.182	346.924	8573.552	290	0.658	826.424	179.272
29501.53	27833.116	25166.396	32248.923	31604.388	37177.377	27826.588	39864.886	1348.768	780.916	510.95	973.13	4909.313	2674.394	452.638	12874.882	238.864	240.183	171.641	4858.088	5248.843	1134.554	163.164	3711.992	10606.831	360.818	414.926	278.159	6500.904	5376.247	356.886	7272.58	124	0.872	1102.065	173.887
42966.202	42426.445	38791.214	47341.623	44616.79	51335.076	41915.626	52245.97	1455.406	715.352	576.201	739.633	3197.684	1182.401	390.654	13124.552	259.479	300.149	309.777	2871.734	2880.019	822.716	184.63	3878.352	13584.886	307.281	336.968	283.248	11616.792	1776.003	423.312	8005.055	207	0.753	1157.249	175.302
44120.27	36873.323	36441.756	41103.463	28858.58	35169.092	24410.426	34660.869	1212.283	540.856	445.864	331.08	357.815	409.852	273.836	12822.945	273.937	248.142	678.523	1168.28	227.165	2867.44	139.694	1948.658	18570.363	261.218	1512.734	282.333	7032.884	486.592	356.967	3058.157	121	0.921	974.326	173.037
29961.759	30122.899	25685.598	31114.424	31310.221	30498.335	19809.677	25745.367	1073.049	844.799	591.161	739.944	10524.507	937.689	340.265	18364.464	237.938	395.845	389.29	3100.374	7220.363	826.817	181.723	2335.062	11889.785	357.646	434.333	270.721	9164.124	2962.43	336.766	4481.163	181	0.943	994.494	176.859
31033.612	30098.596	27098.549	33865.144	30581.158	38472.138	30118.58	40854.379	1393.66	580.736	510.879	492.329	1019.945	813.09	350.027	14571.633	247.98	276.938	263.514	4608.505	516.595	998.162	175.76	3187.557	10129.126	348.906	332.155	284.243	12106.051	681.613	357.583	6322.079	139	0.935	1087.824	174.838
35855.352	35884.601	33063.488	41710.079	33777.382	36731.587	23957.975	31128.434	1243.981	519.403	493.438	393.815	442.386	555.197	277.571	14735.536	229.76	321.757	554.132	1794.921	270.404	991.459	150.584	1680.274	13052.837	274.991	1541.337	289.142	15420.459	1081.276	320.647	2897.54	147	0.952	983.194	176.561
32196.681	30873.564	29723.544	34602.771	34800.766	35122.939	27208.314	38674.247	1210.639	543.303	557.101	610.183	3376.96	704.016	333.921	12920.746	213.773	239.882	404.426	3802.866	3238.748	616.662	147.759	2626.498	10579.927	309.792	542.44	295.528	11646.95	936.215	317.205	5627.275	185	0.911	944.23	178.224
23508.541	24853.88	21225.755	32872.024	27309.425	41048.666	21540.977	32181.176	1102.34	599.45	446.071	822.568	11418.49	1873.816	370.753	21970.747	242.074	270.819	237.868	3438.183	13350.874	865.707	145.989	2487.183	11243.921	363.185	327.198	293.447	2146.334	4287.482	327.722	4551.993	196	0.794	1202.903	180.015
41674.888	39364.905	39110.043	43932.954	46031.979	38748.955	29971.687	41385.069	1196.666	520.805	472.496	456.301	536.701	542.158	269.078	13112.987	249.419	338.335	563.278	2349.277	275.453	906.525	139.579	1626.867	16969.356	278.4	1051.194	294.812	23625.712	705.196	294.707	3010.557	270	0.861	957.785	181.2
37594.34	36039.552	35472.487	40873.948	42465.053	38646.351	32176.764	42759.264	1157.686	503.241	449.552	361.198	484.022	462.6	282.941	12714.798	217.189	296.262	707.28	1916.436	264.054	2718.754	166.791	2246.049	11426.193	249.465	1048.815	276.607	20783.842	416.694	333.733	3495.746	147	0.918	972.602	180.833
30766.214	30778.284	28034.097	35133.844	36349.886	40793.022	33372.961	44633.71	1454.156	578.586	513.774	517.446	860.807	1155.161	383.522	15768.806	233.69	270.135	223.243	5386.72	569.498	1458.372	162.264	3618.841	8533.148	356.846	374.34	287.732	15389.736	1074.485	376.295	6685.568	340	0.672	1086.271	185.1
31554.114	32244.456	28019.778	38132.413	37303.229	42300.638	30613.518	42455.5	1409.597	657.938	602.162	780.674	3101.216	1049.662	419.56	15835.494	252.893	267.097	293.548	2075.702	4762.394	1241.457	164.059	5737.378	7709.383	326.497	367.861	299.011	6766.903	2869.96	386.291	11030.401	112	0.943	1173.446	178.375
28890.658	25253.655	21405.771	29646.76	24353.689	32623.889	12570.739	19343.665	1284.088	662.024	504.445	718.326	33103.658	975.03	332.534	15963.144	396.573	362.754	240.682	3092.409	26414.889	781.514	199.06	2529.987	14549.448	338.044	328.829	274.098	8633.706	2998.704	274.895	4739.684	123	0.952	710.451	180.451
42199.045	42042.869	39531.505	48271.837	50730.891	48993.743	43751.155	54009.217	1523.464	1102.396	583.17	1474.382	15084.757	10380.468	653.512	12069.5	266.07	344.89	153.801	4031.457	8281.176	1137.765	144.127	4611.937	13708.633	386.206	453.521	292.051	1133.909	11796.075	370.766	8592.977	192	0.787	1142.609	183.078
35899.892	33672.969	31413.768	38831.286	40989.817	42708.507	39416	49219.149	1462.483	613.951	599.466	782.143	2523.525	1547.276	424.76	12165.429	234.476	235.858	223.891	9977.964	2151.716	905.592	205.202	4965.925	9593.678	309.704	324.458	288.114	15997.443	2126.352	445.481	10694.86	305	0.75	1156.923	185.923
43123.411	43382.849	39894.76	49105.468	50015.5	52448.447	45885.292	54737.464	1438.737	675.413	633.166	607.254	804.192	890.661	399.411	14354.741	300.991	304.798	381.676	4638.953	377.007	1359.279	202.623	6373.796	13708.983	301.585	353.347	290.019	18722.975	1024.263	417.697	12160.182	211	0.873	1167.879	183.448
19721.195	19289.433	15420.61	22318.261	18246.13	29283.99	16860.747	24629.439	1008.002	483.115	509.074	410.074	615.352	798.845	318.881	10675.766	227.815	285.228	263.378	1996.545	531.59	2323.499	223.602	3087.668	8066.972	278.531	388.452	290.346	3939.875	3126.724	319.196	4829.217	172	0.909	839.983	183
35146.078	36753.336	29928.653	43829.502	35425.534	36965.188	24152.654	36134.688	1148.269	613.203	523.226	954.559	12822.078	1882.829	425.424	16929.302	253.463	369.377	215.72	3039.738	7217.532	993.877	182.757	2772.441	6917.21	302.541	323.727	290.007	542.489	8298.038	327.791	4685.617	154	0.917	854.065	183.617
31880.969	30513.451	27896.906	35548.027	33775.878	38071.107	23244.262	33800.421	1178.908	860.071	452.986	920.4	14286.674	1866.142	361.791	18996.337	195.98	326.714	204.25	3409.998	12458.919	744.938	139.836	2144.587	11025.447	324.257	380.299	298.951	477.439	3703.873	312.948	3955.674	129	0.907	931.523	181.965
33380.382	32502.876	28731.467	36056.251	33024.788	37073.354	28710.096	38415.985	1333.007	614.659	578.975	658.636	2752.794	833.859	399.816	15832.254	276.869	253.834	311.469	4371.11	6839.817	2510.681	166.066	5661.653	11580.598	364.424	454.925	295.554	13225.423	1206.883	393.293	9792.226	168	0.915	1075.851	184.363
46978.51	44720.804	39515.666	49004.301	42295.713	49538.917	34679.972	46683.782	1668.155	1385.707	565.671	1399.297	16254.2	4024.762	455.709	19089.207	259.509	402.287	181.839	4396.205	13437.036	927.089	139.457	3231.122	12979.772	354.08	459.817	297.331	843.13	7073.508	384.871	5822.365	228	0.785	1186.171	186.623
31948.776	29286.919	23490.696	31725.68	20431.912	25335.429	12809.835	18777.921	1122.646	432.464	428.123	422.24	443.392	418.956	249.391	11885.153	297.928	226.407	282.891	8842.857	290.223	566.724	133.17	1484.345	23588.66	302.387	365.368	279.551	7426.052	423.386	314.727	3116.975	122	0.956	1216.254	184.156
17307.477	18695.096	15238.234	21390.047	22941.364	25922.89	19909.864	27320.204	973.718	584.438	473.124	388.244	557.963	534.154	353.904	11464.061	238.498	275.359	339.252	993.071	398.14	8558.748	246.219	7135.845	4076.331	285.018	368.64	283.951	9492.936	387.78	304.728	9070.767	127	0.967	832.516	185.335
28709.615	26627.72	23193.917	26667.732	27800.202	29842.832	25044.477	33311.96	1084.987	629.245	480.36	724.055	4553.013	1003.182	380.983	12619.541	173.088	235.383	268.269	4702.088	3426.501	633.659	177.033	3254.074	6213.889	331.59	443.577	301.377	5531.153	1709.077	321.046	7129.025	113	0.969	938.27	185.004
24242.566	23427.363	21131.373	28855.499	25209.671	30257.673	15911.869	21328.255	847.881	431.29	438.506	736.719	10303.546	869.485	342.599	17626.756	204.559	207.828	344.556	3724.192	21627.548	1152.15	143.638	2077.245	9288.342	382.189	341.652	296.442	762.042	3168.773	370.009	3819.208	100	0.967	1067.7	187.32
30376.391	30493.741	27011.074	34401.249	33623.043	36477.036	23537.04	34098.354	1391.128	951.149	505.794	923.794	14350.413	1546.177	380.602	16481.859	204.446	293.172	217.021	3967.363	10764.127	830.848	157.016	2658.876	9755.677	266.09	475.244	291.128	4648.78	3370.211	344.844	5368.864	188	0.884	929.08	191.473
43434.027	41244.933	41852.74	45209.683	47546.464	38474.565	34142.384	43055.266	1201.555	489.246	442.905	459.957	583.517	469.968	272.536	12562.072	242.918	335.289	621.662	2516.55	288.045	799.777	147.756	1811.106	16548.833	438.602	905.118	298.98	22179.373	511.187	312.571	3617.718	238	0.839	951.693	189.588
36543.525	36571.173	22801.352	38712.724	41346.196	33165.893	18243.846	29400.267	1398.908	699.76	565.941	681.928	16592.489	655.901	348.745	16321.287	410.678	551.72	237.286	4058.561	9799.733	1519.098	213.114	2922.105	13616.676	356.961	341.122	294.861	10132.318	665.209	334.209	5255.876	213	0.881	711.768	192.88
29082.908	28810.183	23523.351	34595.795	30152.424	34885.823	22642.017	32026.032	1399.987	595.896	545.263	913.22	8784.085	877.201	360.073	16483.903	262.626	246.772	266.042	25801.823	6840.025	822.847	144.944	2825.055	11790.306	311.446	376.377	301.124	14580.593	2706.884	326.336	5904.4	130	0.951	1208.469	191.3
29948.176	29629.729	24701.046	34221.847	26576.912	37209.937	17688.888	25908.556	1753.47	527.479	497.029	486.674	495.194	683.392	282.103	14952.956	273.99	319.519	333.539	25169.878	269.137	780.316	134.829	1818.31	14105.051	317.782	377.286	295.856	14044.835	1501.12	340.797	3515.821	190	0.935	1224.232	192.821
29674.704	28454.997	27466.316	31990.704	30468.128	26227.245	17684.861	25278.825	1039.764	727.594	464.407	911.588	9202.823	1128.135	356.469	19194.622	212.446	300.76	327.048	4595.082	7680.086	616.797	142.21	2153.779	9897.534	307.038	382.72	277.737	3959.937	2883.254	283.693	4028.567	268	0.69	987.284	198.802
43351.242	42391.446	42625.454	46096.381	52302.894	39868.677	34581.499	46034.118	1107.386	454.801	421.574	488.33	460.111	487.257	284.648	13454.642	227.659	343.429	593.892	2392.455	243.097	704.616	167.387	1607.68	15375.818	252.486	1001.271	289.136	18030.697	430.367	293.096	2879.915	139	0.94	966.27	194.14
30084.632	28522.729	28154.227	33302.907	39691.631	38489.164	36384.482	46630.982	1509.019	635.253	659.996	972.672	5168.165	3033.065	489.293	11048.901	196.702	209.476	164.059	6233.799	4068.356	837.934	222.863	5475.724	5283.797	315.38	448.37	280.561	9288.867	3869.472	428.849	11942.174	222	0.831	1151.158	196.234
38543.768	36230.924	32186.761	38810.54	38338.114	40621.324	36453.2	44944.238	1382.845	572.591	588.22	547.777	592.412	730.813	358.829	14552.763	246.696	317.948	437.962	10966.346	293.491	1261.54	168.849	4201.097	12817.247	292.582	346.594	277.616	25010.919	1485.342	427.01	9186.104	173	0.91	1167.858	196.159
38623.953	38835.466	33719.347	45633.48	45389.685	48106.725	37041.174	49112.234	1637.78	1087.545	611.301	1343.061	12745.291	5555.545	545.719	15106.917	238.859	307.595	220.351	3980.144	7498.305	1114.365	171.968	4197.18	9483.249	336.72	433.473	280.343	2172.638	7895.395	354.436	8197.889	125	0.94	1195.116	196.068
22065.16	22374.584	20533.309	27731.414	25055.014	34505.653	23339.84	34736.408	656.113	717.644	341.414	336.117	378.913	703.325	296.488	11686.46	177.769	231.139	353.872	9935.362	288.141	3880.202	262.969	2394.391	6945.303	271.118	323.624	294.353	16472.24	440.474	295.858	4332.734	191	0.91	826.882	197.908
29647.088	28626.467	25718.441	33143.811	28676.028	30934.722	18756.308	27427.736	1226.744	558.714	570.376	602.401	581.956	628.14	284.712	17045.122	233.217	244.682	215.717	34975.089	337.189	741.925	139.094	2367.724	8106.924	301.747	310.585	319.469	18302.302	516.673	314.895	4702.906	101	0.977	1214.282	196.53
44899.898	42044.789	43808.183	46084.907	49764.036	36898.911	28514.414	36500.35	1211.035	469.348	425.586	464.943	543.087	543.256	267.422	12066.329	251.241	334.885	767.371	2319.035	272.295	802.932	137.165	1564.621	18606.294	307.434	1215.828	294.85	20910.339	651.596	330.71	3087.411	210	0.888	949.386	200.748
33072.85	32133.016	31285.619	33903.048	41172.574	38855.336	38185.69	46767.19	1208.58	502.342	483.891	590.984	567.19	598.657	327.357	14005.283	217.973	281.606	483.776	3966.834	268.203	868.204	196.01	2749.236	10074.222	277.9	821.139	278.353	17795.568	657.933	332.158	5777.615	230	0.897	970.452	201.709
33880.133	30630.13	29474.795	33508.104	30397.86	39219.306	29481.527	36417.486	1360.111	553.977	479.08	568.07	2321.359	1204.439	360.316	14923.86	254.709	292.232	303.409	6032.513	3727.318	948.287	176.343	2847.641	11920.229	353.322	683.905	298.878	11862.219	962.966	399.825	6114.247	137	0.902	1071.252	200.157
33177.448	31651.302	30578.688	36307.833	39575.399	51937.02	32625.823	42335.339	1175.94	808.986	498.429	1120.336	19578.563	5220.236	509.511	21447.585	223.642	356.486	245.362	4569.231	23024.362	1147.713	143.366	2948.713	11067.09	402.302	422.137	284.778	899.836	10337.099	372.32	5202.641	368	0.69	1089.076	207.329
46868.118	43630.679	44787.645	47479.019	53399.434	52004.189	38208.122	52924.651	1483.105	1044.832	562.764	1335.077	20336.388	5476.163	572.165	18298.102	238.316	392.407	179.352	4239.836	10725.106	1149.58	135.986	3478.978	13150.833	359.484	406.274	284.322	207.544	12686.609	355.504	6493.282	173	0.798	1120.997	201.136
30812.494	29847.647	25950.945	33233.03	34729.796	36246.62	22797.523	30824.438	1258.727	1013.746	467.783	980.51	19053.934	1841.615	388.8	18865.266	206.874	308.356	210.766	4300.508	13110.383	756.386	152.014	2098.8	10284.275	307.203	414.27	265.887	869.734	4546.781	327.552	3795.28	130	0.951	921.946	198.869
33117.395	29517.228	30078.684	31030.859	30500.313	34865.543	28435.507	37986.89	1098.378	557.86	444.602	490.254	590.568	644.161	334.585	13627.473	202.125	271.065	472.355	3549.048	312.28	753.528	184.694	3021.183	11599.983	385.006	1251.122	286.954	17265.567	628.495	356.182	6467.124	158	0.951	939.93	200.259
32088.441	33834.584	29091.777	35968.499	37021.598	39991.682	26219.985	38493.81	1409.949	402.941	432.689	444.68	8508.813	1780.249	384.425	13843.733	343.176	241.586	212.547	3709.771	5104.625	774.474	183.606	2702.537	8530.637	267.955	304.066	264.573	1971.005	4111.291	282.26	5056.68	236	0.866	794.089	204.881
42964.413	41821.741	42910.979	45665.702	53776.485	35368.741	29422.152	36992.804	1181.342	509.456	569.922	587.606	591.658	743.843	284.358	13625.648	240.941	331.754	465.842	2752.718	252.099	1159.933	153.082	2263.465	15557.111	312.916	776.444	284.172	21789.986	601.873	349.358	3887.722	149	0.897	960.815	201.487
33945.376	33049.898	25818.789	34999.443	34674.256	40605.937	13965.176	22263.611	1323.202	1404.65	526.952	951.924	19378.324	1242.865	342.268	18632.15	367.174	396.229	317.562	3042.749	15346.931	1121.959	192.468	2662.818	8663.836	353.066	346.708	279.069	12984.895	3488.368	338.861	4511.58	98	0.993	698.378	200.276
35171.023	34093.595	29562.903	38858.801	47911.466	45671.275	19900.059	31979.995	1278.184	848.674	576.951	596.117	13306.19	814.929	353.792	16545.257	354.052	423.398	294.754	6788.587	8823.939	1258.127	211.308	3097.099	9016.055	328.126	399.835	285.248	12935.048	956.464	335.841	5778.201	151	0.928	707.129	202.361
19862.308	23792.576	21154.209	26923.075	27781.484	33425.79	25203.259	36022.204	1086.05	631.316	469.34	382.813	443.196	868.895	353.347	11383.21	228.781	245.015	313.353	3600.941	274.146	1717.341	248.919	3470.278	7029.044	265.807	462.82	269.224	15479.579	986.649	296.529	6626.365	202	0.801	817.292	206.54
34303.435	34936.139	30603.904	40808.716	35662.479	36839.325	25661.707	36358.056	1067.698	930.479	453.289	904.499	11042.94	2784.901	425.063	17872.607	225.72	391.1	301.222	3002.214	5671.845	1765.741	228.617	2620.057	9570.38	308.124	345.509	291.006	1299.485	4699.596	313.753	4527.857	249	0.847	844.054	206.038
28608.403	26484.669	24111.004	31208.676	31372.311	34592.606	26891.783	34597.757	1430.992	708.709	618.61	915.705	4593.764	2755.4	492.853	11066.624	240.471	214.838	292.735	4466.912	2738.69	849.829	163.202	4895.182	8658.517	314.874	345.446	275.916	3511.07	4113.469	380.044	10698.054	120	0.957	1189.367	201.692
21713.677	21215.45	19958.299	24975.799	25034.16	29702.44	23324.223	33517.214	1812.435	666.251	673.678	673.219	2154.211	1007.926	402.953	14570.419	239.587	242.874	215.904	9886.077	1588.527	1343.965	160.686	7054.248	3719.543	320.253	345.625	286.044	10849.74	911.154	341.211	12096.893	143	0.952	1204.325	201.773
31589.43	31912.974	26749.557	37374.26	31056.68	37615.403	23761.039	34333.033	1362.197	600.94	589.837	547.272	629.992	747.636	292.547	18877.25	264.556	260.985	232.214	28267.505	285.666	915.555	140.469	2720.928	10482.55	331.73	371.493	320.681	20057.737	640.938	314.649	5040.596	103	0.996	1219.131	200.383
35432.055	32153.914	32674.779	36417.459	38378.323	40152.08	36748.547	45264.81	1396.41	539.881	534.111	491.787	608.445	787.227	350.578	13185.348	234.864	333.456	290.59	5863.883	268.158	1071.88	140.165	3905.213	12066.438	300.86	424.189	265.371	18004.09	1219.094	395.274	8415.524	189	0.901	1162.907	204.987
21988.512	23451.821	20475.982	28616.335	29679.065	35112.872	25713.169	35914.58	776.545	417.244	358.523	367.896	620.887	856.816	312.861	13024.695	206.656	243.894	345.778	7359.382	503.022	13998.244	247.816	2567.575	8716.311	280.588	306.99	307.375	13063.299	903.156	296.927	4657.795	160	0.948	831.631	205.612
35008.35	32618.235	32445.295	38235.615	32460.569	37272.659	14549.741	22285.155	1361.567	896.649	572.435	984.031	12475.783	1119.894	347.605	16812.212	378.925	405.99	327.538	3796.665	8875.21	825.881	185.799	2502.917	9164.112	343.66	343.821	284.366	7586.991	4026.891	301.183	4606.832	158	0.843	692.316	206.848
30511.403	29668.87	27638.389	36157.989	33769.762	46943.556	29392.297	40391.058	1385.805	683.086	643.433	801.451	3083.07	1878.917	412.349	16515.717	267.129	265.311	259.763	16241.49	2050.377	3499.145	173.553	5857.874	8162.204	312.196	360.052	298.305	17045.976	4641.123	330.627	10306.673	190	0.935	1225.358	206.784
27159.941	24717.228	24260.448	25687.602	32368.404	30700.959	25131.251	36027.243	1145.571	542.797	503.267	730.655	1281.536	896.675	359.938	14262.763	205.782	220.879	434.143	8015.213	1312.159	738.141	177.16	3420.545	7327.577	269.29	362.857	265.891	16887.679	1295.962	341.419	7493.139	132	0.837	976.371	207.962
31131.739	30160.624	28479.92	36853.647	36526.161	40028.156	34254.819	44711.688	1389.026	587.118	732.584	605.186	977.23	1264.99	394.727	14841.82	250.932	283.883	261.259	7710.546	393.557	1305.735	162.662	5285.534	9358.794	301.855	416.425	280.457	23473.289	1218.956	341.732	10183.36	264	0.851	1214.095	210.273
20309.027	23615.411	19952.056	21043.116	25921.113	33376.29	23333.052	33665.952	1484.912	471.426	462.329	360.278	1725.834	1050.203	367.576	13112.657	373.085	230.986	277.686	3060.984	1648.927	1050.539	193.649	3597.376	6118.513	281.196	474.984	239.299	12371.111	1357.087	280.966	6874.919	145	0.882	801.817	209.831
18226.549	25542.458	22896.775	28647.806	29425.857	40174.737	26901.75	38810.696	1260.943	499.215	495.424	337.654	503.377	1189.87	352.339	12104.919	319.507	252.995	303.547	3089.771	283.553	1187.193	198.981	3449.922	5212.527	273.587	758.023	237.712	17006.578	2714.627	316.128	6507.786	146	0.946	808.76	209.384
34067.319	32377.019	32111.026	38622.093	37554.492	48892.991	35094.911	48408.741	1350.76	562.072	512.243	520.885	1566.556	1886.965	373.476	15305.087	287.268	324.296	374.52	5104.767	2171.158	1417.271	170.044	3065.216	14812.404	330.889	506.298	291.294	14273.635	2361.765	385.217	6235.552	120	0.811	1065.817	209.992
27784.435	26887.113	25762.277	31558.47	33130.919	36646.71	24926.95	34556.728	1051.722	650.51	445.602	798.465	8658.341	2240.663	418.054	17161.513	208.15	280.268	263.075	3296.854	5318.335	749.489	159.014	2690.891	10348.923	281.876	342.232	281.978	2118.466	3663.698	333.969	5517.427	233	0.883	918.251	213.835
31600.627	29365.07	28169.658	35706.489	35995.225	38004.014	32263.487	44351.088	1491.584	635.903	774.944	580.631	874.685	1226.315	408.495	14528.253	259.003	263.978	178.552	2690.11	295.075	1115.018	156.68	6168.217	10037.538	298.422	366.329	276.499	17910.819	692.695	379.715	11546.244	122	0.985	1204.23	209.787
37498.119	37532.914	25619.345	39794.833	55630.533	48494.181	23390.646	36073.13	1392.381	897.336	626.967	630.694	11609.989	1087.504	355.327	15225.476	386.916	498.173	338.916	3895.768	5700.919	1640.68	242.898	3150.963	12523.191	312.241	572.805	290.744	14370.073	2480.828	358.208	5870.684	188	0.925	703.638	211.564
24951.657	22620.04	19004.093	22710.169	23576.123	27826.787	21077.33	30915.983	1224.727	576.967	512.38	397.195	608.514	878.996	382.728	13817.315	243.111	246.156	362.274	2063.312	332.899	3780.186	240.74	5709.548	8400.471	275.697	376.362	280.698	14153.179	722.306	321.66	8602.181	105	0.941	824.738	210.871
27739.821	25999.136	26286.422	29250.854	33804.334	36799.689	28561.941	38347.589	1086.463	672.607	479.845	475.444	765.272	886.952	332.654	13352.966	194.022	277.934	428.29	3142.757	478.79	6297.93	196.621	3049.618	10841.288	278.667	627.658	280.025	16647.954	917.673	352.085	6261.373	306	0.721	937.817	211.99
38643.8	38054.196	34578.565	43220.069	42141.583	40403.055	27152.657	37091.453	1251.562	616.907	527.024	1082.081	15707.352	1908.877	450.403	21350.761	256.392	347.435	200.198	5716.402	18969.41	908.56	136.476	2519.684	14109.899	446.432	430.298	303.633	315.172	6938.106	332.519	4758.424	111	0.976	1054.797	210.203
29253.848	27713.056	27856.776	33076.547	37211.817	38592.553	35447.92	45238.989	1740.872	666.505	687.867	535.519	735.991	1248.704	417.165	13460.233	285.821	326.746	293.719	6145.066	255.38	1881.044	154.019	7634.431	8618.578	307.277	700.926	280.751	13762.174	696.234	362.233	12873.271	220	0.794	1191.445	213.536
31202.076	28430.555	29474.905	34041.852	35715.563	32489.195	30388.064	37177.523	1366.845	502.939	468.307	398.54	406.697	708.644	284.915	14614.987	249.378	317.277	519.684	1220.627	184.386	840.473	127.23	2855.918	12188.527	314.292	465.934	255.831	8620.16	975.911	379.873	5907.709	362	0.709	1173.608	214.873
30840.15	32042.515	29349.913	36427.441	41001.063	48600.204	35296.791	45061.802	1304.556	554.813	491.508	621.554	1382.354	3336.01	385.964	15004.656	243.472	268.357	336.392	7450.411	1204.495	1149.752	163.728	2901.692	9952.152	327.63	526.167	291.477	23335.108	4318.595	354.451	5937.757	154	0.872	1069.461	213.5
31633.304	29736.319	30902.928	32377.117	40485.841	44894.796	36540.597	45620.741	1094.205	473.776	475.761	467.69	490.972	1148.623	323.074	14135.626	200.786	294.659	492.882	2911.836	260.165	4794.888	181.241	3019.007	9328.349	260.027	721.991	285.357	19062.568	2028.065	367.841	5896.695	280	0.812	959.211	215.55
23277.287	24801.234	14027.635	24128.055	28727.573	25706.447	16022.986	25614.409	1272.303	644.468	726.092	669.857	4206.166	785.817	374.342	13518.311	348.419	451.73	250.013	7717.656	3142.438	1859.245	237.499	3372.479	8749.763	306.354	603.442	300.059	19079.913	2473.415	362.24	6738.119	103	0.965	695.49	215.218
31377.973	28666.276	30022.778	31117.486	36373.939	36845.619	31845.054	42546.017	1147.33	626.145	475.717	675.137	2520.618	1403.414	361.802	14217.303	223.436	286	238.882	6451.676	2071.3	842.669	162.682	3138.52	11263.882	257.998	554.431	272.42	12088.727	2059.439	328.237	7049.553	313	0.695	971.832	222.2
45136.983	41253.502	40597.006	47959.295	43296.878	38723.332	29714.358	39694.237	1446.1	763.253	582.267	1295.526	16683.076	3153.237	476.473	22001.959	257.433	389.779	223.803	4885.973	8689.346	871.451	142.457	3437.074	13206.243	328.464	439.361	287.046	4060.767	8615.425	353.421	6065.961	223	0.842	1228.944	218.339
31298.685	28167.797	27745.597	30976.257	32777.249	37113.377	36072.346	47358.749	1380.847	620.686	692.891	506.839	675.955	1744.423	413.027	14974.413	244.332	292.556	242.078	4239.596	248.432	1333.12	186.903	6096.4	9799.576	305.492	424.314	280.1	22036.428	672.866	384.835	10439.608	113	0.981	1199.721	216.845
31224.561	32441.801	24679.266	37535.939	30849.606	30389.202	14416.701	22408.945	1111.123	545.246	532.918	864.572	12684.311	942.627	369.143	21068.958	278.88	311.371	281.581	3551.639	17452.954	813.244	141.112	2669.499	12662.093	348.602	385.745	281.805	978.747	3339.323	345.975	4826.604	126	0.948	1284.198	217.317
33456.969	31942.057	31157.839	36303.713	37968.468	40610.604	38782.52	47604.6	1370.609	601.461	665.24	770.177	2145.289	1947.695	434.135	14058.309	232.68	290.87	260.189	10294.444	1214.197	1116.616	191.095	4995.164	9836.165	296.145	499.566	288.28	19513.182	2965.166	340.852	10134.572	307	0.783	1210.65	220.451
28821.87	23281.181	21878.256	25816.782	28826.223	34505.953	26456.765	38837.433	1187.787	437.247	478.732	328.851	505.859	1076.495	341.288	11805.234	343.349	228.757	263.526	3655.741	268.92	1237.044	200.815	3404.811	8543.707	255.839	512.998	246.504	12526.638	1778.95	276.338	6485.972	194	0.864	808.969	220.124
29283.079	29406.728	25891.727	33221.625	30659.651	38849.455	24652.151	34109.271	973.64	595.105	417.145	812.048	10850.149	1800.456	418.164	15436.595	227.788	320.55	263.297	2587.155	7005.245	1019.302	228.092	2687.905	8954.556	298.631	337.893	305.891	1909.278	5407.61	273.314	4664.026	134	0.953	838.44	220.694
29763.301	29225.196	26445.399	33593.139	33237.691	36744.331	23513.109	32570.345	1156.328	551.049	494.209	1061.484	18616.432	2061.232	466.578	20979.575	250.501	328.691	236.354	5430.765	21393.242	1058.352	128.342	2720.507	12089.355	367.022	432.241	277.61	464.549	6897.871	281.953	5009.883	121	0.977	1049.963	219.434
26368.319	25360.678	23847.357	27678.572	31003.632	37081.885	30545.518	36629.309	1176.134	594.662	539.377	656.046	5154.901	1389.379	465.693	15116.141	271.6	231.046	341.942	5705.544	7989.417	1730.01	151.078	4646.283	10690.138	336.064	342.176	289.859	6483.067	2412.526	300.092	9217.853	316	0.661	1054.978	227.608
32749.713	32347.306	31509.891	38396.262	41095.374	51845.953	32676.83	40864.894	1108.876	887.56	482.326	1070.264	18202.893	6296.127	460.823	18377.119	231.133	373.403	305.545	4556.724	19010.121	1152.91	144.316	2267.528	10670.77	368.654	405.314	290.363	1467.492	9943.493	351.012	4188.592	168	0.961	1078.601	219.982
21610.301	20307.588	16177.84	24186.893	21420.203	28636.974	16089.405	24580.196	1178.406	513.065	699.171	646.183	5278.599	801.172	362.879	15549.225	265.495	294.641	322.625	6924.298	6019.961	866.454	141.908	3258.913	11055.695	298.712	375.562	284.945	8744.269	1388.719	319.946	6998.463	131	0.886	1290.279	222.118
32144.319	30416.156	14894.394	32359.074	36577.269	30231.689	20999.889	35045.669	1259.865	571.67	328.417	505.285	600.497	740.758	245.273	13442.414	318.357	290.262	279.936	15021.633	174.038	934.89	126.715	3054.712	7162.349	285.591	303.077	274.696	9772.912	693.816	243.75	5878.537	142	0.821	778.444	225.507
21277.746	19087.446	18771.062	21098.518	21598.907	27735.001	23162.625	32821.782	1052.875	485.739	467.591	355.734	482.437	875.938	370.029	11134.424	192.007	202.818	268.422	3517.879	296.603	1814.519	234.182	3998.823	5254.277	268.476	314.177	286.017	14083.466	539.194	291.548	7332.371	127	0.929	823.587	223.398
31008.696	29474.231	31531.607	34023.782	32370.397	33362.335	23953.046	32025.106	1190.269	479.609	434.671	445.034	514.551	610.262	306.01	14146.081	215.45	313.406	504.567	2862.146	312.959	857.306	231.181	2603.24	13057.042	264.556	648.465	275.199	19799.012	530.357	326.493	5440.296	268	0.777	930.854	225.343
29750.75	29939.531	27194.514	32274	37290.041	43432.413	38219.379	42375.499	1107.345	539.126	485.555	692.712	1943.892	3059.332	440.039	13486.244	239.138	233.666	325.518	7494.97	1825.811	1205.732	153.405	3588.99	10397.638	341.326	328.617	290.611	13221.98	5440.15	317.595	7328.176	134	0.916	1063.978	222.343
31921.519	29303.29	29410.31	32379.871	35869.379	41041.378	47577.198	50162.966	1772.536	597.535	555.272	410.777	591.8	1284.795	377.059	15781.38	261.033	402.391	370.111	3622.257	200.855	1689.07	142.661	5416.545	10277.265	304.128	550.109	267.653	13983.834	738.612	356.831	9335.502	103	0.965	1182.917	222.083
31614.017	29222.257	28390.745	35248.965	30966.798	33123.543	22028.121	29428.847	1150.894	573.599	504.041	951.589	18364.779	1744.332	403.661	22553.403	262.391	328.75	264.204	4929.263	21523.609	823.756	124.481	2243.286	13380	338.665	427.552	294.193	318.987	4433.797	284.618	3999.376	103	0.952	1043.733	222.723
20617.244	20254.923	15712.24	24497.736	21135.338	28117.844	15622.639	23820.964	1175.981	526.634	531.271	452.05	9690.268	630.818	322.874	16467.792	264.76	340.867	346.648	5218.046	16348.914	825.277	153.416	2896.74	9214.171	322.422	389.626	284.854	18024.317	730.061	669.118	6108.219	159	0.943	1298.544	223.984
28951.084	23853.018	23135.741	27868.141	31612.32	34611.415	29501.298	41195.246	1085.548	432.519	497.107	366.097	466.24	844.015	342.536	10140.932	273.647	232.88	275.27	5068.085	264.39	922.711	203.23	3641.123	8049.289	263.499	374.852	269.355	14443.445	923.917	282.869	7039.178	236	0.835	812.72	228.826
30432.721	28514.897	28778.733	32003.361	34582.695	42556.196	27827.046	39428.374	1174.467	456.543	387.934	444.467	1487.878	1854.702	311.906	15598.354	324.429	196.684	207.041	2833.143	695.524	763.009	142.736	2294.005	9281.649	265.589	296.881	274.813	10332.051	3852.206	242.974	4214.899	109	0.976	785.032	225.913
25176.252	24024.112	22752.22	28909.272	28693.028	32725.883	28495.114	39941.323	1133.979	385.443	422.652	349.259	485.968	830.549	328.653	9070.926	317.9	199.569	199.309	6007.061	309.004	928.681	191.826	3572.027	6729.368	241.989	330.768	237.572	8194.342	580.759	268.788	6984.054	183	0.88	801.473	227.735
26591.681	25866.053	24321.939	28620.726	29591.279	33033.063	29460.493	37294.367	1050.34	539.759	474.702	520.554	2197.523	1220.737	409.474	9950.585	224.996	234.292	274.256	2060.746	1779.428	3089.607	211.706	4954.215	7510.024	283.217	308.538	311.248	8207.578	2214.101	274.038	8512.333	162	0.904	828.463	227.92
27332.375	26911.905	24411.609	29510.82	30676.048	31101.439	20776.139	27482.936	1035.561	523.523	412.985	771.703	11021.407	1977.429	411.533	19191.349	224.189	300.698	201.292	3752.935	9089.08	2672.583	138.23	2333.319	8563.811	367.17	393.289	279.672	661.268	3782.964	306.284	4632.834	180	0.938	910.161	228.156
40213.197	38319.616	37817.785	43226.728	42452.828	49870.827	25496.663	36516.883	1310.833	758.132	512.255	1177.774	17340.992	4536.916	413.201	20656.11	267.638	435.354	257.157	4405.269	16589.861	1022.872	134.071	2311.282	14011.382	389.335	438.252	302.716	440.156	10725.007	317.196	4143.435	227	0.885	1072.293	229.738
23395.14	24600.571	14181.246	26195.233	24416.249	23036.151	13028.82	21329.982	1348.202	617.712	475.634	681.113	1012.712	549.607	323.921	13887.061	445.104	406.953	243.406	7218.558	1122.369	612.201	191.898	2716.335	19781.756	280.578	305.328	289.015	15318.864	706.554	335.466	5771.708	117	0.906	683.868	227.987
32723.147	31405.412	25046.46	35517.29	34999.033	42411.906	24691.233	36997.9	1375.396	711.169	650.699	594.91	5710.592	1475.058	393.115	14754.192	373.283	446.396	265.491	7797.705	5486.163	1725.942	254.521	3725.231	9864.331	298.369	658.884	292.215	15553.926	2944.778	362.369	6811.323	349	0.823	695.44	231.139
31973.228	30802.99	32533.188	33655.86	43356.326	37515.134	38270.471	46241.998	1350.446	894.341	785.887	622.584	609.027	1079.499	350.511	13803.806	248.858	362.384	359.847	3038.684	289.912	2940.163	182.493	4711.293	11725.214	285.193	529.136	302.932	19007.733	2145.251	305.116	8478.354	234	0.876	955.726	229.654
40358.467	37462.385	39412.793	40290.592	46633.727	41562.955	47321.373	52659.899	1640.803	582.559	546.562	486.809	675.284	854.134	340.242	15035.137	256.311	425.381	499.472	1680.268	218.323	1628.568	157.378	3564.273	14779.511	300.779	696.217	270.017	21572.384	629.047	476.921	7123.43	136	0.798	1162.199	228.919
43401.165	40970.949	42179.456	44048.794	43735.686	33306.033	27892.781	36622.165	1237.639	1019.681	484.915	1065.711	12435.041	1497.781	338.395	17261.91	243.33	383.139	243.61	3377.75	5383.815	628.778	144.972	1822.116	13836.411	283.061	362.039	273.559	6864.295	3312.379	321.922	3636.06	125	0.98	977.82	228.348
34796.315	28487.988	31981.742	28880.714	34758.909	37114.319	44406.942	47067.984	1238.16	549.158	604.981	612.357	1682.997	1174.982	390.819	11235.301	205.899	263.678	335.318	4003.222	1012.659	1287.991	152.739	5899.365	9682.104	314.54	541.791	280.259	8758.958	1030.319	553.22	12018.375	123	0.874	1146.24	232.256
34088.935	32242.735	33178.292	35662.263	45121.429	42718.274	44451.236	50632.856	1857.396	715.364	606.915	496.594	664.234	2434.265	437.482	11104.676	246.098	295.303	167.812	9210.567	196.428	1263.235	142.871	6012.251	10125.379	295.224	540.201	270.573	10710.432	1982.079	404.593	12307.794	151	0.826	1185.838	231.838
38887.097	37349.372	31789.787	43589.489	36558.303	49626.55	30983.468	42345.219	1521.623	890.21	738.038	1242.191	14585.476	3682.961	561.546	15762.138	326.515	366.34	219.045	4101.856	11942.35	1065.716	172.064	4498.494	15156.78	403.46	504.073	303.042	3206.62	7735.323	361.521	8725.807	175	0.831	1311.414	235.843
28825.37	28288.124	28604.274	34745.402	38320.255	33180.952	21765.771	28697.337	934.624	492.494	468.202	778.496	10632.781	1082.446	379.706	19811.31	231.032	297.527	413.67	3745.579	15244.657	804.098	136.015	2246.539	10864.077	311.021	350.428	292.635	1075.55	2580.189	314.112	4302.556	189	0.799	1043.362	238.484
43341.313	38369.692	42610.666	43457.368	45874.359	47837.361	37768.347	46949.267	1433.445	1243.711	518.484	1211.998	14524.125	5011.516	441.913	16401.541	237.726	431.808	277.27	4905.801	9352.117	1021.404	128.685	3188.66	15798.154	289.345	381.078	273.194	3147.538	8211.384	341.435	6140.522	384	0.635	1210.161	242.211
45069.913	44878.46	39828.271	52480.569	53240.1	51744.645	28217.818	39898.052	1470.259	1322.67	591.348	1224.958	23366.958	3109.476	486.218	23510.502	275.886	456.628	191.432	4972.811	20966.789	1134.266	140.21	3122.508	13924.355	343.364	461.197	297.854	428.48	9051.518	334.889	5636.332	142	0.934	1271.606	234.373
29899.33	26899.458	16013.082	31873.603	33346.061	35034.361	28067.826	43304.465	1312.224	598.19	326.413	473.142	570.906	747.407	245.781	13440.142	321.91	356.619	262.674	8018.18	200.278	1102.656	162.534	3296.33	6707.4	268.785	296.521	277.228	15382.936	592.157	296.931	6019.892	129	0.917	777.027	236.074
30615.605	24503.43	23748.4	27949.668	31763.282	33308.467	30555.857	40407.867	1002.119	439.166	447.732	350.72	404.98	776.746	323.834	10278.775	244.815	231.86	279.752	4338.98	266.816	1091.736	178.979	3333.523	7702.082	256.219	378.162	272.613	14603.269	633.351	303.609	6855.886	361	0.777	813.655	240.843
24570.563	22090.744	22750.776	23668.124	28378.818	28234.72	29728.765	37258.186	1332.376	600.939	609.103	599.444	996.383	2023.577	441.465	11882.407	218.8	216.931	200.3	3617.771	605.3	1155.587	155.977	5744.507	7626.878	290.23	335.727	258.968	17007.653	1862.484	366.262	11810.171	164	0.962	1198.787	236.049
37757.276	34398.539	29472.543	42999.75	37105.674	37991.177	23714.428	34269.249	1382.485	884.929	604.871	1150.067	15768.083	2160.795	429.103	18778.747	358.319	526.794	276.756	4748.378	8944.12	950.314	198.462	2584.196	10069.835	324.078	327.278	279.71	321.734	6482.438	331.913	4306.041	162	0.96	710.957	235.951
45075.336	40431.647	44163.197	43544.534	31130.348	41312.956	27375.419	35690.786	1142.427	500.829	463.864	432.125	608.359	524.841	291.357	11222.468	254.526	379.285	638.55	3797.382	382.55	1395.365	156.256	2359.723	17755.194	271.837	941.031	265.136	10886.073	582.331	283.235	5341.003	108	0.98	921.25	235.861
31046.924	30564.737	32579.647	34696.26	43125.63	39108.01	32408.364	40229.713	1037.955	397.508	370.888	326.956	385.403	530.519	264.415	12946.366	178.181	303.32	468.385	1869.699	276.055	743.465	186.569	1690.26	10050.265	260.286	546.064	278.537	16554.557	409.11	305.569	3306.841	299	0.828	932.403	242.082
31188.612	28978.003	30847.884	31465.344	38681.397	39789.639	28672.177	35980.288	1236.617	560.081	456.576	390.708	571.807	1947.595	295.503	14338.226	220.299	289.871	378.673	2643.808	291.155	2044.711	168.59	2476.655	11666.185	281.455	403.754	289.099	24302.686	2647.94	310.263	4900.175	185	0.862	944.986	239.451
29927.188	27435.228	28560.684	28831.294	34905.247	38181.942	35067.087	43703.93	1169.613	537.482	541.935	616.66	1459.139	1600.624	379.523	12636.451	200.644	248.19	182.691	4935.599	857.643	1148.004	158.132	3976.964	5935.951	252.588	303.961	289.225	14549.783	2153.449	324.971	8623.785	237	0.845	960.968	238.652
28725.144	28406.093	25957.382	33551.155	44017.443	43141.489	33053.086	40199.418	1461.702	660.337	647.986	726.196	22546.949	1982.765	527.706	12080.413	294.664	301.637	298.948	8734.981	36919.6	3836.768	197.086	6423.561	11806.783	317.947	505.037	297.627	11472.195	3375.284	431.913	11848.383	358	0.712	1288.517	238.145
42420.621	39060.931	39898.339	41364.48	43954.344	35796.815	31333.604	40245.2	1090.117	1013.792	443.77	838.261	7675.599	1495.305	354.267	14439.302	234.453	389.335	261.374	3143.351	4403.734	572.189	134.919	2044.755	13417.823	271.155	313.893	268.364	5107.057	2894.51	264.097	4425.253	101	0.99	970.955	237.975
42483.246	42332.826	31180.109	44763.47	42712.864	42322.61	29144.465	43349.103	1577.223	778.541	673.679	640.984	826.304	809.998	381.369	15517.417	438.104	520.177	426.334	12709.25	268.964	984.061	285.485	3588.097	13250.363	291.802	1059.693	299.266	14630.296	791.372	361.412	6598.254	210	0.861	683.99	242.614
31813.831	32754.489	30843.041	37794.569	38795.956	42640.005	31815.968	37864.537	1050.846	653.496	418.726	757.309	10462.722	2423.383	454.209	13904.833	220.204	302.788	254.973	2361.127	6117.332	979.421	192.325	2306.673	8473.158	303.222	345.313	309.954	450.02	5425.48	259.951	4265.541	173	0.889	831.107	240.974
42488.487	39923.089	44237.304	44761.428	53456.988	36333.225	37793.416	45239.658	1406.325	2423.203	533.169	1309.166	15901.629	8734.572	490.738	17632.016	224.973	405.205	181.683	3745.067	7077.891	851.622	132.53	2780.279	13518.895	333.289	540.318	274.981	1791.486	7620.203	340.906	5578.586	306	0.791	1125.68	245.575
30202.385	29605.327	29381.32	34473.058	35079.151	40145.747	26304.176	32161.148	1009.479	533.176	468.431	952.755	13062.92	2846.596	451.112	19100.465	243.389	353.099	443.585	3397.82	13438.345	768.637	122.792	2074.409	9336.277	348.209	409.267	273.747	312.834	5686.21	327.62	3834.408	157	0.931	1062.704	241.646
26747.97	24318.312	26774.746	27478.16	37554.068	33836.997	36400.42	43317.828	1445.479	628.421	591.174	482.542	726.423	2046.468	457.713	9919.58	218.067	235.963	165.133	5657.281	220.783	1083.212	155.075	6574.858	7212.372	276.988	398.874	259.448	15547.501	1856.062	377.085	13527.189	282	0.838	1187.241	243.957
40023.853	39538.252	37016.666	45715.106	49821.703	44341.077	30621.914	41463.857	1308.178	650.184	565.046	1201.937	17081.544	2893.674	490.535	20395.023	239.377	412.24	242.174	4495.057	12803.295	1113.933	150.477	3514.391	10669.829	317.762	430.435	292.012	1658.893	8540.073	351.807	6513.348	281	0.781	1264.027	245.386
26444.318	21196.408	20151.426	27935.533	25417.265	28630.719	25963.107	35797.744	1210.078	393.47	381.417	452.462	443.293	557.532	273.475	10823.039	312.474	197.016	244.193	7343.583	340.992	1039.381	200.903	3194.634	7773.305	245.046	448.653	268.932	12058.866	453.865	298.745	6305.511	159	0.91	796.393	241.557
19929.824	17810.949	18778.757	19928.318	22863.068	26342.504	20081.402	28883.873	980.791	479.824	426.268	666.522	5999.317	2013.755	378.559	13550.031	213.72	184.221	238.09	6694.823	5301.808	36833.234	134.493	3235.46	4721.709	291.615	557.138	267.759	3554.731	2174.852	285.745	7296.974	126	0.948	909.746	241.175
31444.636	28089.601	30951.387	31173.35	43782.759	39962.311	43998.466	51130.388	1548.565	637.105	652.54	521.571	676.945	1821.675	461.527	11227.232	261.332	274.444	180.845	6525.889	209.454	1828.809	137.98	6360.406	11571.793	278.605	366.004	272.879	18353.096	2445.508	382.552	12942.954	118	0.953	1178.797	240.864
30352.977	27976.446	24198.868	31428.556	35090.9	35177.294	29539.389	41451.428	1194.785	542.417	328.855	411.147	503.783	1145.336	270.991	12025.496	286.277	362.128	250.312	4306.83	169.879	948.558	166.529	3019.49	6218.941	263.764	293.72	278.105	19126.606	1582.842	272.87	5674.301	168	0.846	779.006	242.964
45473.765	43552.606	40180.824	52927.67	46090.313	57430.529	47863.043	48485.143	1548.238	837.591	667.696	1342.866	21888.137	6113.474	668.976	14932.389	320.193	432.051	177.904	4264.848	19598.864	1328.228	196.012	4255.468	15414.392	413.337	506.993	291.123	894.629	11519.936	334.434	7949.439	127	0.836	1307.075	243.697
41993.577	40915.566	29964.803	42998.803	43010.238	43753.82	29313.543	40378.23	1485.43	963.744	638.797	727.171	13493.142	1496.671	420.998	14674.272	430.001	594.231	421.374	2451.873	12869.46	2409.378	251.784	4442.008	14253.688	308.804	711.119	275.455	7426.15	3798.791	395.266	7020.547	264	0.849	700.761	247.292
34849.738	30032.242	34871.461	33391.489	37845.026	41758.783	49137.537	50477.58	1206.316	513.023	596.068	530.416	747.907	1356.545	360.095	14085.281	226.764	318.071	289.944	13250.377	219.803	1207.899	153.751	4431.559	12097.329	336.585	326.103	292.205	14118.103	826.889	453.892	9228.762	102	0.955	1148.5	242.529
37480.424	33817.833	22777.43	40578.806	38943.377	46267.036	28590.411	39574.247	1250.006	635.005	334.356	916.633	9864.594	2799.5	342.044	17475.582	348.872	469.236	261.825	3625.495	5074.332	877.364	151.372	2651.29	11537.012	291.922	253.014	281.385	757.687	5602.754	310.667	4782.558	213	0.9	759.495	246.34
29423.92	28931.348	27943.796	31697.927	34992.093	33848.397	23673.822	32059.441	1056.025	919.987	422.068	975.787	14462.637	2742.919	416.623	16220.13	273.364	322.337	165.773	3938.472	7588.436	3961.154	114.313	2296.207	8468.188	311.57	473.79	270.106	421.646	5837.222	268.239	4663.783	239	0.737	897.241	244.994
23260.92	22639.102	24438.985	25706.522	32712.279	43987.177	30908.581	41206.241	1212.947	521.13	532.773	424.113	666.36	3142.046	342.822	13991.622	187.836	230.345	198.749	2335.873	309.666	4309.773	161.801	3601.321	3987.232	269.384	329.128	291.953	27367.934	1423.758	306.889	7498.817	99	1	952.116	243.641
31278.049	28941.74	32605.417	34252.421	44716.13	34447.681	38168.405	45578.897	1376.356	576.304	651.084	542.411	628.655	1301.933	417.211	14372.066	249.147	302.138	362.173	15396.375	220.284	1532.967	160.787	5392.008	12855.594	303.109	844.928	281.968	24439.279	1373.723	409.545	10641.612	169	0.787	1174.317	247.612
19850.833	20130.669	18544.634	22152.425	28648.27	25888.494	20262.594	27520.623	992.125	511.156	500.572	770.516	5045.665	1025.282	403.8	14544.909	211.568	207.957	264.459	7177.647	11574.973	824.74	133.629	3132.603	6909.139	291.438	328.303	287.619	3688.333	2127.876	380.274	7358.519	130	0.914	1046.931	246.777
35891.889	32260.77	32743.43	37085.74	44792.479	42024.084	41200.597	45057.589	1614.09	837.855	728.901	1079.657	23727.571	3524.796	618.572	9749.566	316.292	341.631	232.178	8845.323	30830.152	3342.463	190.461	6945.551	12813.668	303.622	462.887	295.046	5920.986	7379.543	386.288	13436.956	267	0.766	1279.788	251.054
27609.191	26471.934	22633.861	31719.456	23157.126	21248.471	10914.524	16319.446	1108.029	815.123	443.391	565.415	1615.251	425.633	278.558	14487.571	302.165	310.19	434.613	5398.451	2043.627	681.655	190.195	1540.326	8584.355	287.668	345.665	286.438	11714.758	743.681	327.06	3178.413	105	0.984	665.986	245.357
32138.913	28295.972	34690.207	43183.2	37700.76	19586.135	21990.919	29988.838	1313.908	782.947	561.742	920.628	19718.418	712.576	333.565	16327.593	339.095	425.099	405.598	3585.893	15204.449	562.605	174.238	1746.989	9128.443	313.189	302.801	271.966	285.163	3036.864	389.632	2575.801	119	0.933	710.492	248.525
49079.793	45951.343	47022.379	52284.36	55574.524	40487.458	29444.042	36567.447	1463.406	1587.616	591.643	1322.205	24068.7	3586.706	364.924	18621.03	276.779	444.329	196.789	4209.433	11212.677	875.967	139.866	2114.64	14908.033	302.234	359.335	286.038	144.205	9815.758	249.49	3722.238	118	0.981	1249.619	247.068
37579.616	39458.564	21844.274	40348.326	39772.47	37630.21	21831.128	33291.098	1334.792	679.275	521.813	514.646	610.654	572.452	311.741	15344.125	389.103	463.824	317.209	8052.593	220.901	2985.592	237.704	2299.249	13564.169	309.726	434.335	277.844	14575.334	630.462	352.128	4322.499	120	0.969	675.867	248.542
36771.834	36542.658	31275.95	38624.872	38175.194	43080.155	30693.246	44073.841	1516.882	797.571	747.836	561.683	3414.911	972.252	402.151	13173.407	414.045	510.659	354.551	3657.942	4504.654	1481.193	266.176	4073.519	11496.668	283.062	792.823	286.47	20739.178	627.403	390.045	7192.008	153	0.991	690.892	248.343
34806.232	32703.982	30917.579	34775.328	42424.389	30149.96	26268.703	37023.519	1164.95	490.289	344.016	402.972	473.685	936.45	253.366	10153.815	329.78	436.153	218.633	4291.067	164.503	1243.3	117.226	3002.83	9720.688	264.345	274.126	282.294	18798.889	1935.4	255.605	6100.169	138	0.852	778.978	250.717
29971.107	24251.93	24553.241	25006.117	30726.874	33485.996	31491.34	42167.498	1146.081	379.066	381.853	505.67	362.649	655.628	280.571	10470.866	331.486	230.782	259.822	12456.234	246.379	2552.24	183.672	3416.195	8844.171	239.344	428.305	266.119	16044.715	532.857	311.191	6646.303	222	0.855	799.135	250.766
31090.688	29691.595	29663.122	31941.032	36755.395	36790.105	30654.003	38929.313	1117.974	477.296	428.327	615.23	4215.556	1163.642	356.307	11482.795	254.124	261.526	304.614	4004.164	1900.559	5614.562	130.283	2590.342	9762.139	288.544	657.517	276.319	9050.521	1557.677	280.485	6005.055	159	0.947	906.167	250.965
29540.695	27759.433	30053.737	30313.107	38050.007	39908.094	37160.155	44452.36	1530.611	538.706	510.547	587.772	1256.285	1586.47	371.061	13604.959	200.031	297.495	241.786	4846.346	619.057	2615.383	166.57	4142.039	7658.612	270.42	383.497	278.693	22465.778	2101.187	299.001	8401.89	448	0.708	950.404	254.77
38932.505	39768.98	38129.264	45992.134	49935.855	30803.709	21241.856	25309.628	1170.252	639.72	505.27	960.069	12812.406	1724.043	381.005	18620.12	232.183	379.299	199.223	4383.246	19346.781	671.242	129.013	1923.892	11065.627	355.52	442.791	274.442	659.936	4328.299	313.454	3619.615	148	0.891	1036.946	250.723
34322.901	35212.049	33165.499	38970.01	39754.706	39897.98	36194.111	38636.719	1115.04	1220.234	406.781	715.966	9094.464	3122.619	354.995	15460.031	223.571	293.097	282.573	2240.241	4286.937	799.163	167.259	2098.775	9749.874	278.789	331.486	294.51	724.265	3950.93	281.367	3978.711	210	0.915	827.143	253.433
43438.898	40594.345	42872.903	43362.837	48826.598	48276.684	39395.951	45654.255	1135.201	469.053	446.401	404.494	595.522	689.473	306.498	11054.689	263.899	364.263	627.268	2860.1	306.201	2420.996	165.87	2085.367	15887.037	280.259	1127.876	262.662	19842.65	696.384	635.835	4783.828	152	0.924	915.046	251.145
18065.913	21670.069	20119.377	23157.698	27490.654	29120.871	24862.424	33057.587	910.201	581.676	449.628	396.736	715.972	1360.098	317.703	10078.888	172.405	212.415	223.548	5162.332	608.619	954.887	167.913	3173.485	4455.409	260.055	456.059	286.468	11401.549	1129.017	304.972	6639.711	122	0.867	817.549	252.361
24223.306	19728.615	24621.633	22528.686	29246.983	31092.156	29734.328	40236.786	1252.96	586.918	537.262	638.51	1146.275	2183.871	436.388	9274.344	180.67	195.805	185.454	4130.094	1377.268	859.709	162.731	6130.134	7776.878	268.516	550.954	265.087	9205.759	2025.777	378.209	13078.086	145	0.833	1192.479	252.7
33988.067	31780.282	34392.497	35373.424	38390.149	33781.988	25573.517	32681.163	1963.143	942.686	420.578	980.828	11991.581	2524.416	396.129	18809.817	239.382	424.942	190.123	3787.202	4662.487	800.959	139.719	2130.958	12554.06	277.336	367.57	288.289	5747.761	5040.568	288.496	4279.245	188	0.819	962.75	255.372
23322.118	20328.63	23424.807	21658.139	30566.178	27565.389	28869.38	36007.815	1187.248	596.212	687.774	990.686	8039.806	2257.974	464.125	12310.925	181.652	208.209	259.106	4589.672	4217.614	704.399	156.027	4948.358	6199.584	293.04	534.435	274.228	5894.646	4260.625	358.851	11168.827	178	0.736	1133.646	256.579
46890.378	41772.694	44596.365	46151.978	52685.601	40269.978	26255.83	35532.951	1528.34	730.362	589.675	1454.036	21607.185	3793.974	509.676	21691.889	268.389	430.938	214.254	4469.63	14416.703	1088.043	147.525	2847.421	14740.047	332.885	405.088	281.096	2154.885	15956.218	337.709	5167.295	114	0.99	1237.851	252.368
38669.16	35521.014	39706.306	40433.081	47402.536	39928.723	44414.425	51348.671	1253.859	498.233	533.618	432.781	515.793	1033.508	311.13	16327.113	250.854	396.058	560.804	13295.271	199.384	1385.278	186.589	3363.033	17018.925	287.421	1070.606	279.936	21924.822	576.664	547.384	6561.51	129	0.982	1166.849	253.244
22549.75	20858.867	21657.019	25175.19	27722.93	33269.463	26401.133	36747.427	1213.589	553.257	594.446	745.207	4874.477	1791.554	463.621	10055.65	211.931	219.828	293.946	4858.197	4128.931	1231.067	169.623	5422.152	4781.061	253.822	377.724	283.363	7666.49	3713.295	533.812	12018.515	118	0.981	1269.695	254.102
49293.24	47129.517	44671.56	55806.319	54662.279	56292.826	43295.491	48381.956	1800.948	1193.072	634.893	1175.952	28455.309	8216.567	640.987	18430.68	301.701	460.02	199.622	3498.146	32231.175	1350.371	174.617	3706.458	13811.736	425.047	445.232	289.401	387.484	11459.678	360.67	6763.373	108	0.98	1300.685	253.787
28398.7	28000.335	24388.468	34780.826	30834.156	40188.754	26172.298	37624.939	1592.932	690.634	604.981	704.295	3001.242	1224.886	381.739	18006.586	325.91	328.701	272.864	8172.077	1637.628	1516.233	174.455	4834.116	12498.285	349.734	411.516	320.561	11973.365	914.133	338.028	9147.104	269	0.836	1349.708	258.987
32170.625	32107.672	22687.481	35329.143	42672.043	39790.995	27056.545	37977.669	1650.635	796.037	652.955	621.622	1010.758	782.435	394.09	16801.84	473.608	530.706	400.503	13925.238	324.18	3021.852	247.346	5160.146	11960.865	299.635	411.039	316.009	20821.037	715.715	373.748	8059.079	171	0.9	685.506	255.763
36694.657	32655.905	30637.01	38792.009	38121.994	36708.207	26994.463	36073.54	1226.4	959.492	353.02	987.1	10763.647	2311.779	361.457	16998.425	318.958	441.8	232.936	3557.68	5543.421	795.451	162.853	2512.495	8752.49	294.287	265.386	272.733	2261.657	5497.441	337.101	4500.828	248	0.757	754.992	258.782
25106.831	24046.033	23731.544	25570.748	29631.693	30416.836	29348.409	36724.178	1024.883	473.152	414.929	601.256	2639.592	888.869	379.079	12140.868	268.955	229.224	259.472	4149.092	1538.57	970.92	145.089	2791.812	6880.833	286.636	450.786	266.939	10902.776	1167.864	287.547	6541.66	178	0.918	900.399	258.017
34511.895	35591.994	39288.412	40773.825	50903.129	45401.64	43721.345	50524.034	896.09	404.162	412.574	409.283	453.46	875.706	304.989	12001.618	228.202	329.077	484.551	1998.548	275.05	4986.462	146.336	2166.94	14363.921	266.461	1338.827	251.509	15814.218	702.845	1445.618	5595.083	141	0.913	922.301	257.791
28280.724	26875.888	31329.013	31248.636	41193.151	40069.527	39861.044	47771.748	928.145	367.88	461.054	409.528	517.641	654.558	293.577	14324.045	187.52	339.598	407.31	2380.816	268.349	2276.764	145.771	2092.015	13604.886	263.9	1024.74	271.213	17411.537	382.062	300.028	4311.429	159	0.9	934.123	258.406
24916.02	21543.845	26082.663	24671.777	33898.466	31588.107	34247.575	41525.918	1424.335	646.174	615.234	517.54	688.136	1681.365	463.685	10165.244	211.05	217.81	163.406	3398.179	242.475	834.249	160.063	7047.723	6856.149	273.215	490.637	263.695	10727.689	1510.15	363.96	15243.953	199	0.844	1182.319	260.214
43401.691	39396.781	41932.757	45827.487	52786.312	46521.007	42148.569	52144.084	1449.802	660.482	573.252	1434.228	24407.28	4687.199	548.135	22833.347	238.82	449.817	154.453	4970.763	10120.263	1232.169	164.343	3575.938	13219.209	310.352	348.252	275.024	293.241	12596.543	316.782	6569.978	143	0.916	1246.934	256.892
48019.232	46691.39	44111.764	53781.388	60474.018	50653.637	34460.016	51328.137	1440.838	2058.071	617.445	1198.273	29844.563	7708.951	500.179	22052.382	275.548	441.741	179.44	3871.1	24946.183	21096.051	154.91	3713.753	11803.374	374.048	596.589	295.079	3562.895	7824.201	308.731	6822.168	165	0.88	1293.87	259.07
32593.419	32722.857	21967.907	35034.682	36851.672	36749.679	19446.067	28249.891	1405.094	882.603	532.69	721.121	6839.567	970.59	368.131	18122.754	407.374	566.23	338.396	6221.85	4154.782	1150.661	220.495	3174.229	12325.016	310.161	403.465	290.26	5970.173	2222.793	381.679	5011.407	179	0.911	698.327	260.489
33560.124	32093.648	22471.366	32763.787	40856.457	32963.867	20277.641	34264.684	1283.246	522.54	315.184	485.912	525.116	784.331	214.465	10675.91	387.115	433.128	211.294	6175.224	174.79	2083.577	145.554	3319.624	11344.088	264.092	258.008	271.027	17176.258	626.714	273.095	6647.806	229	0.777	777.985	264.12
27683.899	22652.29	14929.794	31862.364	30869.793	21076.97	18504.472	26023.8	1172.309	402.882	341.434	549.661	369.644	618.228	218.084	9499.763	308.616	241.769	249.384	24533.653	168.845	1049.937	158.786	3048.746	5467.326	224.325	282.08	284.563	15502.662	659.348	274.234	6481.216	150	0.789	788.053	261.18
18933.738	27972.658	27455.093	32807.416	37893.448	37169.856	35929.411	45257.511	879.376	390.034	417.564	518.319	388.086	720.28	300.97	11444.844	252.507	249.485	276.777	12565.837	257.698	2845.904	181.768	4008.386	5247.591	253.957	414.304	261.297	17423.245	484.242	309.627	7764.935	300	0.799	804.607	262.853
30426.912	30406.306	32222.997	35908.801	33116.86	28014.363	20223.971	27025.872	1006.6	561.589	471.138	879.758	11077.553	1061.49	317.668	13537.865	231.607	335.738	602.265	2876.286	14346.064	483.044	119.506	1402.975	11443.45	323.479	359.488	274.083	1107.365	2595.818	360.203	2678.559	118	0.941	1050.5	258.797
29646.115	26537.203	27643.374	30772.098	35410.313	36997.054	34243.641	44238.474	1209.304	681.158	658.478	770.571	3925.886	3323.914	500.103	10426.455	215.557	254.796	228.432	4164.785	3023.234	2862.451	178.503	5191.011	7065.07	274.094	395.844	271.864	5211.344	4212.827	329.132	11599.903	207	0.849	1262.104	262.017
20097.18	20100.613	15905.945	26573.052	19333.958	25804.783	13463.606	20077.77	1430.008	535.742	508.609	475.037	481.889	570.075	278.322	19077.877	293.966	311.053	523.446	8242.195	254.412	3722.438	168.963	3081.188	10707.341	346.339	465.434	332.491	14811.457	351.102	299.854	4694.693	107	0.958	1365.173	258.435
31047.129	28053.527	31201.582	31166.926	42042.675	39605.72	42789.659	48914.923	1342.155	549.688	538.294	426.146	609.595	1463.784	393.291	13418.898	219.897	308.701	288.07	5329.272	197.45	1308.664	182.014	5007.551	10072.793	291.159	348.495	276.327	18742.775	1067.055	410.869	10098.787	187	0.871	1168.484	261.243
33773.087	30826.55	34408.551	34288.802	41313.22	43202.324	38685.935	40285.989	1003.839	421.394	377.017	439.07	483.694	635.249	304.793	13644.835	263.248	312.333	462.441	2762.806	275.958	819.427	146.119	1786.421	13803.439	286.518	959.384	272.446	16314.929	447.763	290.626	3823.577	236	0.825	910.784	265.14
24006.951	22504.572	24674.284	24872.101	37327.22	31775.125	34203.803	42573.593	1113.217	575.999	476.584	592.053	545.866	945.213	338.017	13464.621	188.06	245.601	304.757	14549.203	312.405	3806.797	163.946	3628.411	6824.094	262.837	522.433	263.681	28743.094	538.845	295.143	7842.291	132	0.892	941.985	261.992
25950.49	21992.515	25875.32	24428.154	34889.546	34210.988	35540.894	44240.256	1220.732	553.242	507.567	790.336	3300.515	2890.816	458.135	10554.822	169.027	276.919	246.689	3606.931	3112.414	960.025	178.425	4896.625	6998.004	264.772	405.71	269.13	6702.304	4380.228	370.059	10414.498	111	0.952	1190.824	261.041
48927.229	47731.376	43278.154	53885.841	50292.778	30480.428	28022.774	37169.922	1438.802	3504.574	577.785	1204.343	16338.045	3288.666	376.158	19877.482	307.999	469.15	269.628	4319.282	6748.032	606.999	138.573	2411.261	15778.751	384.753	562.86	292.702	785.456	3106.424	314.533	4497.835	146	0.925	1333.733	262.699
31386.423	30632.531	31941.714	38055.716	41121.124	36253.698	24364.307	31336.597	1094.938	507.151	423.625	797.592	13849.317	2745.448	413.616	18387.961	299.24	397.841	236.952	2781.844	7270.209	757.47	124.484	1741.413	12233.601	318.125	412.142	269.242	463.597	4573.621	293.018	3450.756	124	0.933	886.065	262.29
49021.923	46122.746	45563.38	52750.367	60424.854	48245.347	40703.33	53469.123	1626.88	1356.044	603.507	1276.229	32901.542	6165.227	565.059	25392.055	259.517	497.4	271.014	4177.02	23099.419	15050.996	167.466	4095.53	11913.8	328.793	576.524	285.03	2621.334	8867.163	335.053	7423.597	155	0.887	1284.623	263.01
25955.723	24803.189	20542.282	30129.401	40900.686	34481.577	23531.646	30963.51	1665.657	772.541	684.147	629.646	997.277	741.964	410.85	19741.249	448.126	482.064	440.703	26725.446	302.981	3718.974	257.26	6888.345	9561.979	287.117	436.236	339.814	13779.887	617.29	416.163	9770.345	107	0.941	687.117	261.958
41067.813	38783.491	39828.151	41926.599	41691.43	43382.777	34843.434	44526.68	1155.082	718.693	521.073	859.943	9354.797	1725.108	367.518	18683.935	234.113	390.98	809.996	3329.79	8575.262	605.337	127.388	2248.603	13207.05	314.565	343.207	258.879	2451.997	3750.854	328.299	4675.537	168	0.928	1045.179	265.47
46135.679	42469.502	46834.408	49173.89	57940.059	47385.479	38356.381	49066.844	1420.227	758.118	573.994	1209.843	16773.913	6007.225	490.832	20213.591	250.1	453.408	294.064	4336.183	8928.165	1104.656	160.859	3129.918	14222.611	317.481	365.58	269.649	6460.503	10575.933	327.392	5848.089	148	0.924	1230.088	264.027
28648.414	28661.125	24705.403	34389.28	25599.832	31991.244	19113.637	27413.309	1388.302	498.723	567.727	436.995	421.466	538.195	278.068	17610.288	288.802	291.752	393.822	12355.421	223.033	568.715	133.539	2171.404	13388.73	321.414	377.643	344.486	16774.722	452.378	299.347	4232.03	254	0.864	1372.122	267.567
32913.797	28934.973	33305.11	31680.362	40814.017	40602.301	44332.003	50625.46	1262.219	513.783	516.147	411.918	608.549	1391.663	365.843	12539.305	209.342	319.091	332.886	3798.947	186.639	1180.828	173.086	4433.991	10205.216	283.634	372.237	265.763	18203.094	616.407	390.834	9370.566	124	0.972	1161.815	264.71
35022.687	31735.777	33268.205	36014.474	46877.312	36635.766	32287.001	42965.628	1315.752	623.611	562.078	1376.641	18949.829	4359.757	621.884	16531.911	213.035	333.292	180.129	4536.093	11241.35	1113.446	158.264	3972.506	8861.877	310.914	399.503	255.873	2570.256	13829.103	314.465	7327.185	121	0.91	1239.128	264.037
23537.934	23367.17	20908.268	30756.463	27930.808	32738.61	20008.676	28525.492	1591.456	728.497	651.255	640.628	681.157	830.516	335.689	23472.957	307.244	372.795	457.126	23396.994	296.998	1329.125	221.403	4456.638	7383.591	323.15	484.994	361.624	20750.215	505.262	303.82	7300.667	121	0.977	1359.045	264.442
16617.505	26374.799	25700.515	29584.75	33391.975	33935.055	24515.573	33203.407	718.134	530.052	361.227	610.802	7383.605	2495.094	330.388	17031.68	169.244	284.976	290.598	2031.461	4217.744	764.373	141.94	2524.285	4628.806	259.61	309.965	279.335	1303.526	3611.228	310.3	4630.357	268	0.632	817.78	274.41
24295.297	23620.404	23537.408	26107.044	31359.553	29820.471	27127.209	33893.636	1000.873	475.219	403.14	526.401	3349.259	844.503	337.664	13732.257	267.463	283.606	260.773	3603.262	1991.11	785.796	150.252	2277.624	7929.123	331.305	356.303	251.114	11586.58	1031.119	275.343	5400.277	172	0.896	895.273	268.291
31497.914	28919.703	25920.765	31956.137	37929.833	34993.096	34687.935	44926.402	1338.06	527.474	268.866	496.595	623.879	947.852	269.593	11167.383	329.509	432	174.653	3274.991	214.292	1094.51	209.209	3475.174	9110.457	263.382	251.88	264.791	16557.453	833.159	305.222	6748.97	401	0.703	766.595	273.039
30742.623	30376.953	34386.479	34926.341	47333.777	42519.811	45389.981	51595.397	949.331	607.095	365.947	327.225	494.105	787.692	317.225	14203.015	167.888	354.898	492.975	2305.898	265.42	2860.647	150.878	2195.044	8246.811	268.853	1063.567	271.218	15425.986	363.57	301.635	4697.669	133	0.909	934.515	267.305
35411	35362.99	30829.608	40000.043	40631.674	38586.763	31167.494	41102.428	1708.801	1647.32	662.323	972.968	8002.552	2621.828	455.377	17253.938	311.947	345.775	259.524	4530.086	2769.185	984.523	169.789	6772.997	8518.941	355.386	443.196	306.549	4886.036	2950.199	320.292	11625.223	107	1	1340.257	266.724
25522.994	22941.735	25925.748	25193.789	33151.787	33183.802	36917.992	44868.27	1376.106	598.765	615.213	550.855	719.198	1579.79	448.101	10554.661	223.81	223.684	206.678	3034.707	265.91	1375.567	191.608	7784.807	7044.376	293.942	315.642	278.501	10408.211	1286.446	350.966	15688.798	129	0.943	1176.547	268.702
35223.943	32833.042	37614.669	36509.121	46303.539	43734.985	48803.665	53152.237	1233.573	538.357	537.755	444.044	625.905	1191.195	378.557	15080.504	214.125	333.319	402.214	13677.153	243.995	1554.271	182.97	4912.341	10859.98	292.158	827.633	284.885	27694.56	841.205	324.616	9879.207	269	0.8	1147.281	273.89
24590.046	21244.504	22947.452	24560.323	31956.235	36769.603	29392.135	39737.353	1342.141	625.428	663.124	822.071	5835.473	2334.647	487.861	10638.099	229.515	240.513	152.761	6777.001	5811.87	2036.267	181.284	6163.059	8494.046	265.457	346.058	268.147	9314.372	4076.3	296.046	13268.967	189	0.93	1253.415	270.69
21807.111	19310.437	22008.849	20889.867	27587.613	27544.956	27862.971	35174.331	1070.95	478.692	429.383	528.027	1007.931	1165.599	373.377	12922.05	166.632	226.288	170.912	5072.931	706.605	1015.598	160.022	3240.548	5483.196	267.084	740.73	265.869	16116.192	1388.127	305.841	7428.239	117	0.973	945.184	270.628
27203.684	24488.817	29043.066	27252.334	35407.303	35372.408	38011.532	43859.766	1223.569	528.78	542.376	487.367	1686.055	1293.368	397.542	12786.972	200.913	246.767	341.948	4779.222	741.192	1014.198	206.75	4684.11	8920.479	283.026	861.376	289.026	13771.308	1432.858	351.413	10272.443	392	0.651	1131.622	281.26
36854.99	35073.397	33173.032	39782.078	37551.899	46609.711	36256.205	45698.97	1477.287	679.685	624.672	631.281	1043.304	1261.609	392.14	16426.984	280.472	376.204	315.124	5617.819	346.855	5349.023	216.96	4715.023	9040.011	323.82	443.132	319.318	22334.768	763.323	340.897	8719.68	197	0.957	1347.348	273.028
37598.27	35978.064	37036.799	37145.697	45917.544	43513.021	46583.009	43368.58	786.209	338.5	301.774	255.727	378.135	664.243	290.238	9168.462	207.187	340.193	399.496	857.805	245.513	2237.269	139.121	1286.597	11187.618	284.309	677.192	240.992	7465.441	477.416	282.003	2738.046	173	0.852	917.303	273.078
41514.907	36431.908	36345.977	44674.984	43718.218	47317.314	35754.86	46421.8	1194.068	751.421	380.24	981.265	9967.812	2897.702	381.793	16256.01	316.157	487.055	257.515	3436.932	4188.598	833.189	167.339	2629.463	9541.55	284.07	282.616	266.751	1536.258	5186.314	294.022	4829.97	115	0.928	752.004	271.378
30948.484	25940.222	24249.325	33064.588	35045.486	34938.407	28462.753	39572.941	1116.602	383.55	350.25	507.323	637.2	756.568	199.302	11689.913	350.118	301.025	280.028	5037.49	406.876	1034.518	150.543	2968.693	10102.356	255.116	373.291	251.619	10866.479	311.899	288.253	6032.295	175	0.87	785.889	273.883
30730.542	25371.421	25783.934	34476.076	30874.469	34239.481	34152.46	43032.426	948.134	332.176	389.248	752.438	315.818	709.626	263.009	11126.308	312.211	227.077	268.053	2520.886	216.419	977.31	209.047	3259.28	8244.032	237.815	512.081	254.654	15602.15	345.621	306.453	6512.467	141	0.904	796.855	273.415
29272.266	27653.978	30743.347	32119.013	38379.493	39171.571	31049.407	36593.205	1003.62	442.887	456.308	435.794	473.236	605.669	286.864	15399.148	261.328	275.962	335.472	4126.095	295.836	810.234	133.279	1946.035	10012.032	280.505	441.743	263.116	15518.6	418.187	279.175	4276.471	193	0.823	901.438	275.79
29371.29	25472.945	29819.293	26964.162	39964.585	35918.087	43508.878	48885.509	1389.012	587.353	558.353	452.588	589.538	1348.645	404.859	11904.998	209.379	253.888	261.876	4455.026	236.722	1379.555	183.01	5442.284	7323.388	284.252	594.704	278.896	18415.062	1048.338	393.673	11707.137	108	0.91	1140.037	271.185
36090.376	34992.007	31561.74	40071.322	35582.648	41108.078	30386.2	41766.963	1390.431	656.133	709.818	555.321	632.418	877.214	347.599	18019.892	295.867	325.827	378.955	15975.127	263.473	1062.255	156.837	3457.395	12276.732	316.548	375.914	345.616	26513.777	990.964	322.072	6448.52	289	0.745	1358.68	276.652
31181.569	27243.678	30073.442	31648.755	41102.056	41222.893	37205.522	47229.179	1384.167	649.338	726.186	860.352	11277.426	1999.48	518.469	10784.33	242.824	238.538	188.304	4693.036	13164.071	967.308	186.482	6307.776	10839.91	268.751	324.697	264.117	10005.731	3430.551	381.33	13352.106	280	0.836	1243.125	277.036
44697.909	43818.314	44009.523	52383.619	55324.721	48175.252	45031.045	48578.384	1316.55	1589.887	538.66	1110.898	25680.415	7153.685	593.745	18121.449	235.852	432.313	185.616	3830.758	16966.459	980.4	159.544	2886.041	10144.149	297.149	454.38	273.196	324.006	7140.331	365.717	5508.638	111	0.976	1271.716	272.176
38410.899	36959.17	34054.469	44473.925	43197.485	35592.669	25205.239	34639.094	1403.655	1903.394	574.376	1257.485	19708.251	4701.552	434.637	20029.07	287.253	444.572	189.19	4726.526	7162.746	875.375	141.629	2796.678	13907.772	357.058	590.721	306.022	1488.708	6717.098	316.041	5676.399	173	0.956	1332.379	274.645
23827.852	23736.662	28161.277	28461.303	39939.709	36143.169	39077.734	44848.173	796.34	440.065	631.472	346.813	430.878	773.794	296.747	12274.053	167.341	307.296	392.562	2233.414	243.504	1452.637	157.917	1941.189	8071.024	263.62	980.848	262.817	15941.118	401.491	315.316	4308.144	112	0.985	936	274.768
35461.923	35151.629	36471.689	40810.733	45530.296	50931.801	39748.778	48213.415	1085.16	1274.246	476.54	941.733	10341.882	2533.368	364.422	18478.687	220.729	419.51	586.908	2620.939	9357.079	794.754	128.383	1994.568	12380.273	312.377	365.97	257.582	808.308	3358.184	272.669	3831.626	210	0.915	1042.671	275.976
38459.877	34273.644	39509.646	37864.341	42261.024	41872.081	38366.47	47855.645	1149.485	817.193	437.911	951.482	11580.473	4471.261	475.18	15070.655	211.473	380.379	186.232	3205.813	5313.665	923.041	136.734	2611.449	11702.284	313.402	360.883	264.591	1841.597	6956.749	285.378	5597.797	119	0.973	953.206	275.122
30039.688	28231.831	31624.093	31366.558	40769.498	38450.486	40969.147	47920.89	1410.728	633.38	658.527	601.884	927.356	2034.208	463.812	10143.538	242.515	233.298	234.381	1948.812	489.08	6851.859	175.833	7471.932	9159.956	295.814	408.304	269.814	8820.332	1935.617	375.023	14979.168	139	0.935	1174.845	275.018
45590.41	42203.602	43266.932	48586.024	52208.832	47237.836	39454.621	48503.171	1417.89	1945.015	566.785	1289.342	24569.298	9166.245	509.562	19747.83	276.046	487.972	220.174	4948.546	17127.077	971.537	153.993	3254.298	13447.837	296.049	415.508	275.742	1221.871	8313.639	300.354	6286.947	229	0.817	1264.369	278.766
22559.836	21844.103	23248.095	25141.128	30694.242	31678.556	25784.323	30197.266	989.324	430.531	403.044	496.164	2759.871	899.006	307.595	14696.397	236.826	281.75	322.467	3971.933	1847.458	5187.828	157.837	2197.73	7939.33	303.464	516.429	250.237	9915.559	928.228	312.634	5200.897	133	0.935	892.831	279.477
31821.404	30255.473	34293.292	34996.136	46990.914	40492.117	42306.556	48493.792	1458.844	1054.543	512.089	1245.336	17431.785	6645.059	543.665	15126.762	204.832	360.16	167.406	3622.16	7258.654	985.126	134.489	3472.702	11898.57	310.091	472.411	298.401	686.218	8832.396	330.654	7517.931	169	0.902	1117.464	279.908
29002.683	28023.485	29621.113	33393.782	47601.033	41658.666	38932.332	47537.091	1542.685	551.727	519.218	1367.633	16381.87	5976.924	687.976	13558.848	183.035	321.647	153.23	3904.62	9286.942	1392.489	154.923	4509.004	6038.049	296.667	405.444	261.239	498.663	16887.004	282.914	8668.967	105	0.984	1224.957	279.529
29834.63	29613.663	30317.583	35403.351	39868.041	29956.344	21985.952	28224.825	1108.57	586.062	450.269	921.134	12257.629	1991.423	403.964	19110.901	182.254	375.329	172.423	3691.654	12344	642.772	139.912	2153.833	9710.02	308.315	399.468	268.909	514.212	4502.16	277.215	4420.332	183	0.88	1019.161	284.036
31914.773	28068.567	28301.537	33006.735	35651.681	40105.635	30079.92	39853.063	1193.56	606.997	364.294	1001.189	9281.152	2521.827	375.088	16047.065	318.08	455.827	266.51	3350.583	4447.353	924.789	162.241	2507.769	8931.341	318.136	315.726	280.953	3439.041	5723.789	266.875	4654.79	121	0.937	749.748	282.872
28979.916	29068.251	30631.207	32457.915	41323.908	38715.259	33853.777	39587.76	1034.278	417.738	457.364	430.719	467.345	590.542	294.345	14508.774	255.882	292.973	409.893	5661.757	297.855	2486.672	143.551	2213.93	11353.275	271.653	763.565	268.359	18686.916	585.058	283.392	4878.279	266	0.82	904.109	285.368
44395.666	40826.337	43453.096	47580.908	49502.241	49541.941	41774.008	51553.121	1533.74	1922.97	662.717	1071.774	28366.217	7295.937	499.302	16045.999	303.06	444.92	282.79	4245.277	24914.666	1017.27	166.685	4032.617	19748.25	289.724	341.208	268.444	5752.33	6249.662	374.862	8517.974	183	0.901	1253.418	284.243
33037.434	31864.528	30394.123	35657.569	36900.023	39699.801	37719.825	44912.34	1480.463	731.138	708.312	630.595	2184.468	1197.544	434.372	16108.157	313.058	371.087	418.928	4352.865	1425.971	2702.673	227.231	7264.403	10364.071	320.499	509.788	313.143	23848.386	1183.926	357.263	12026.46	289	0.823	1342.555	285.58
27989.788	27977.805	16482.244	30439.163	24314.424	28587.84	11549.087	19054.315	1402.778	901.928	500.479	468.791	602.639	1155.226	262.847	16975.193	424.788	569.753	342.113	1184.572	240.228	1464.355	173.6	1662.535	10302.706	299.015	469.705	306.006	18539.602	6140.547	339.199	2576.468	134	0.953	685.619	284.582
31416.705	30673.646	21470.305	29398.51	40233.264	34541.601	34316.548	48282.832	1257.725	506.33	295.433	417.731	522.471	899.913	200.894	10074.891	319.326	482.061	176.926	1886.179	165.019	1246.335	163.047	3288.105	9892.491	260.035	260.362	260.351	19405.75	470.514	240.737	6725.853	114	0.883	776.763	283.053
33077.252	30143.404	29291.445	37439.078	35571.266	43353.073	29919.648	39914.507	1448.728	1311.845	552.852	1127.83	11932.661	6569.076	422.017	20107.621	278.904	385.918	196.385	4229.639	6449.153	1024.643	138.213	2810.196	12039.217	332.939	580.229	293.241	1477.763	6678.607	348.548	5463.963	200	0.903	1327.47	285.78
34732.812	31107.984	34733.444	33297.784	41077.154	42657.641	39545.507	46014.27	1134.216	839.674	414.562	1032.068	12220.067	4467.221	477.228	15021.918	197.616	335.848	156.776	3232.018	4944.404	1143.151	136.99	2613.031	9884.825	313.004	359.736	277.198	4346.168	8177.6	314.032	5506.35	146	0.946	949.877	284.205
30310.257	29809.852	33187.89	35741.64	39233.551	45889.655	36406.987	43976.339	987.979	1022.695	472.493	972.85	11311.951	3632.085	395.725	17095.066	204.221	365.072	419.449	3468.66	9868.94	839.278	135.594	2338.411	10945.066	293.485	379.203	259.31	1069.514	4532.423	279.825	4686.805	209	0.876	1036.658	286.079
40751.997	37422.208	28008.509	40816.102	49644.04	44859.42	47132.192	55800.948	1233.801	681.436	258.993	470.674	666.121	1359.765	269.854	11082.105	348.284	505.826	287.495	2736.638	157.953	1096.03	214.564	3279.947	12140.541	286.83	253.665	269.322	15400.175	1485.315	246.093	6615.193	253	0.861	763.626	290.097
26543.555	23009.402	24931.425	25018.534	31903.572	34360.64	33483.934	39007.951	1632.057	813.232	772.69	736.771	8846.109	2105.429	489.951	11948.921	285.539	261.903	275.896	3766.241	11654.896	2542.66	222.376	10071.642	8316.265	275.996	301.568	267.094	12746.262	2284.554	336.658	17589.99	246	0.847	1237.927	289.504
38142.645	36947.542	34549.361	43142.791	42455.075	42751.388	34014.054	44444.874	1711.693	776.533	691.03	596.757	659.606	948.829	369.049	17640.298	344.613	413.536	567.479	11603.418	253.355	4654.045	184.409	5073.859	14813.184	413.644	698.113	342.539	27805.169	702.023	342.719	8089.864	173	0.848	1356.749	290.072
35465.048	34244.814	31462.346	38356.613	32255.294	33450.07	22102.385	31405.145	1538.019	578.856	588.235	456.462	578.128	651.641	271.153	13989.741	296.481	387.122	411.447	2418.784	198.494	3809.967	165.449	2290.855	14229.817	368.229	577.848	311.63	18424.114	475.498	285.788	4580.838	153	0.888	1366.206	287.585
24957.178	23106.471	24921.811	25043.033	30412.931	30166.506	28014.305	35363.556	1064.733	465.454	439.127	523.18	2358.671	1039.856	319.118	12597.557	238.404	277.116	274.585	4697.667	1446.051	8640.591	169.575	3062.788	8891.806	265.294	446.558	262.039	13778.037	834.916	308.77	6983.105	141	0.964	890.372	289.628
28969.592	26998.86	21507.421	28839.12	38377.836	35324.36	39597.806	48355.063	1267.62	605.158	270.215	422.521	548.129	811.476	239.664	11175.544	316.085	374.149	214.655	1729.355	147.826	957.114	203.405	3428.845	8358.797	263.788	272.514	256.032	13147.403	508.023	253.869	6706.844	105	0.984	772.957	288.357
21937.078	23760.088	24078.36	31970.287	33719.558	31168.742	33627.88	42549.147	1020.794	356.877	367.292	819.913	307.78	796.796	235.735	11357.829	278.049	245.064	263.475	2662	202.179	1013.517	173.747	3027.462	5701.538	255.349	1695.877	264.913	14348.768	425.719	254.766	6287.274	107	0.971	795.734	288.939
26480.586	26386.672	28646.56	32265.953	38264.041	34317.752	25903.816	34273.204	939.241	835.98	406.111	743.585	12452.697	4632.975	403.879	16856.5	197.872	324.151	172.932	2541.671	5601.012	858.547	168.104	2128.855	8962.193	301.414	358.842	275.97	585.342	4588.216	316.218	4384.701	144	0.923	879.312	290.181
17368.541	18492.447	14544.474	17476.112	21166.508	20616.28	10870.631	16495.609	1050.775	577.526	491.339	583.749	4341.273	861.18	301.975	13373.958	294.979	332.876	369.645	5717.939	3518.349	7411.276	186.615	2298.507	6259.982	282.482	335.354	299.335	10492.348	3200.697	345.452	4797.885	101	0.977	695.411	289.827
35716.703	32939.832	33732.135	36087.139	42652.076	42302.288	35950.525	47757.818	1228.097	561.458	359.733	908.563	7461.203	2181.743	392.279	14220.199	342.81	518.258	378.673	3128.27	3325.241	1122.064	175.16	2746.3	11622.026	259.141	293.146	286.66	9517.948	7207.888	271.169	5503.069	119	0.973	749.727	290.424
27125.819	26429.993	23547.146	35661.128	30747.982	43720.743	29089.919	43407.596	1954.602	861.763	803.204	1117.985	4321.246	11038.205	617.978	12721.922	231.399	246.901	228.767	2599.008	2219.09	1220.299	166.246	5585.817	6855.074	339.541	711.625	307.154	4939.547	7693.356	304.078	10758.914	164	0.826	1389.982	291.744
32679.323	28519.734	28383.125	31898.343	30833.529	38656.146	34368.836	43465.572	1269.371	1276.704	612.942	589.365	662.356	1357.037	391.766	17055.156	281.822	341.659	462.346	9312.354	286.377	1646.398	164.254	5296.337	12971.914	328.024	790.082	318.02	35039.27	715.449	337.194	8914.897	111	0.994	1351.014	290.662
21356.757	21096.801	14824.335	23154.098	22738.14	27878.41	15105.859	20784.474	1089.486	619.113	441.918	427.632	859.752	793.434	285.736	13745.076	309.295	400.109	312.65	2900.877	1838.899	3294.269	181.255	1755.924	9232.649	274.592	446.188	298.845	9403.797	4437.106	317.801	3158.486	317	0.678	686.106	296.746
21585.543	19979.87	25222.674	22702.193	30967.679	29188.741	29353.377	35520.262	974.965	460.73	430.945	369.314	361.676	749.023	362.338	11891.778	242.587	221.51	225.851	4948.932	287.286	999.719	136.446	3001.404	8437.045	259.23	396.796	259.996	22418.395	1014.601	295.248	7498.099	184	0.857	914.114	294.902
23987.77	21326.863	28409.408	29776.882	32049.429	19821.242	16606.163	20825.857	804.067	837.995	405.562	697.233	9165.478	1849.741	269.161	14640.625	203.698	327.348	471.371	1946.13	11093.925	391.033	115.028	1214.32	9989.928	288.535	339.929	267.732	159.233	1928.566	303.915	2061.48	111	0.952	1064.509	292.023
30498.437	30755.678	26510.521	39595.699	35128.687	42782.048	28779.997	42679.211	2006.669	718.415	788.718	1012.265	4321.546	4413.326	565.676	13981.779	305.209	278.377	275.269	2448.357	3084.197	2683.753	186.831	6696.978	14380.534	360.477	665.733	317.575	4794.781	4530.359	322.761	11373.302	105	0.984	1398.024	291.776
38531.976	36220.896	32274.613	37972.294	48056.396	43252.208	43316.826	52920.751	1191.914	655.852	289.289	500.102	758.406	1620.301	329.18	13040.32	313.623	542.638	476.438	2530.732	339.177	1201.537	226.942	3381.955	9885.85	245.673	285.599	262.568	20769.399	4926.797	265.164	6757.422	221	0.869	755.337	297.052
36580.741	33014.45	38458.759	35505.557	41186.203	49602.66	41077.129	44649.397	1114.95	1500.684	398.142	885.726	11481.479	6251.847	445.067	15380.93	203.41	387.724	184.558	2910.656	4418.928	1008.922	140.901	2407.314	12257.1	296.54	343.88	254.424	2054.177	6972.943	301.152	5013.146	163	0.9	946.015	295.003
16833.572	15485.609	17877.546	17775.293	23567.449	22163.635	19924.16	25071.549	900.946	471.305	408.71	882.13	15932.393	1562.596	344.45	16378.433	184.792	303.484	316.276	2613.119	12972.358	662.292	117.25	2223.139	7551.919	327.069	480.182	273.505	181.479	5375.417	334.737	3877.534	96	1	1088.552	292.521
28871.296	27583.097	33306.586	33322.355	44819.798	42906.142	44388.114	50475.759	1257.95	559.942	602.241	478.579	644.053	1479.268	374.212	12197.522	227.342	294.976	591.105	1550.498	249.839	1437.034	243.255	7857.034	8336.583	308.731	503.832	296.62	9665.124	1381.136	385.922	14047.566	105	0.984	1153.424	292.224
38238.592	34904.753	36867.954	39437.307	48770.049	39537.937	45650.809	52230.716	1437	596.197	319.499	461.976	680.62	920.466	204.25	10167.754	396.963	418.703	315.209	1336.03	267.482	1169.213	190.746	4326.642	10899.167	275.38	357.798	271.275	11349.841	659.324	237.672	8042.562	107	0.929	777.379	294.304
35948.631	34708.505	38788.835	41174.139	47916.008	54672.716	43625.435	51604.505	1082.759	749.129	485.374	999.68	14654.039	4472.8	429.527	16917.79	209.058	425.861	273.149	3184.404	11822.947	915.721	138.233	2454.477	12018.112	309.373	412.853	258.596	403.815	5655.369	276.612	4945.454	197	0.897	1032.297	296.515
30950.326	28590.298	27678.135	35730.531	34874.855	41079.742	29130.297	38780.22	1317.491	843.543	551.205	1121.833	15719.227	3932.888	491.461	20558.982	268.51	377.773	231.676	4031.985	7269.751	1157.188	138.88	3225.864	10978.132	391.213	544.874	291.468	868.642	7508.776	338.855	6250.888	143	0.962	1325.563	294.388
29475.62	27914.569	30323.38	33452.658	36663.03	37592.061	28147.172	34810.258	1059.066	705.618	471.483	1024.502	15982.456	2282.895	449.408	20548.378	199.761	335.209	215.58	3859.873	17940.645	697.374	135.409	2316.768	12324.675	332.566	394.75	267.608	483.224	6312.568	267.021	4696.729	134	0.942	1012.664	296.507
33406.757	30810.787	32288.264	36937.259	39405.289	38337.065	31526.689	39510.81	1191.382	1572.987	499.814	1018.296	28045.862	10414.365	503.08	19187.966	219.769	348.462	276.395	3527.704	24389.126	851.434	155.885	3116.678	8554.45	261.285	368.865	255.373	984.923	7204.5	345.078	6097.933	157	0.945	1247.946	295.513
24736.006	25438.75	20033.027	30641.219	22974.233	23908.67	12168.495	18385.301	1479.214	498.375	491.364	381.099	500.647	451.272	267.346	15180.728	293.293	285.283	419.069	4726.254	183.626	1247.964	154.776	2288.459	16786.513	323.708	414.153	294.87	9742.972	627.25	305.736	4189.747	182	0.811	1421.808	297.945
24728.665	25626.155	26742.679	29537.253	39838.706	30878.95	29543.288	37135.351	1037.254	603.492	420.953	563.855	5598.906	2045.672	359.792	12871.654	200.062	343.333	181.232	3472.376	2418.902	1351.915	177.879	3481.931	8089.332	280.916	301.103	272.337	5399.615	1894.16	307.008	6970.519	107	0.958	883.612	296.061
19623.437	19681.77	19945.359	22742.9	30333.987	29239.519	24771.132	32495.782	972.373	533.632	519.917	965.71	11071.62	1878.53	452.232	14488.122	174.725	194.703	146.056	5110.951	14474.005	682.837	132.688	3383.296	7047.462	280.087	348.487	279.164	3075.898	4334.844	270.063	8363.902	123	0.936	1018.793	297.5
27050.207	24910.097	29425.749	27935.087	40569.777	35571.794	42161.726	47262.409	1303.734	477.525	504.41	411.366	539.575	1147.223	370.129	14660.626	200.642	259.859	401.064	9171.291	217.074	1187.442	187.147	4749.772	8100.643	293.992	1037.726	304.169	21188.076	857.451	337.452	9839.556	245	0.796	1128.447	299.778
20853.664	19600.144	21544.567	21724.617	33378.895	30878.174	34038.06	38083.568	1098.434	490.276	560.169	513.653	689.073	1611.615	397.242	11137.146	165.613	228.608	418.507	1816.063	335.534	1112.316	210.346	5920.101	5209.365	284.942	396.761	271.329	13178.396	1690.734	342.482	12575.946	121	0.977	1157.798	297.079
30766.872	28025.035	28858.453	32313.182	35860.413	39673.177	38861.079	46891.761	1556.397	715.922	689.735	557.533	802.067	1501.097	434.188	15427.655	303.953	335.214	316.736	3542.844	276.902	6946.746	180.775	7891.747	9458.759	322.05	501.937	299.258	16909.477	536.519	354.168	12956.826	518	0.606	1341.45	309.683
32301.661	31165.738	36575.258	35257.32	43785.9	40561.589	43604.561	49982.094	1069.579	508.858	443.045	405.892	537.169	852.083	304.836	14079.93	232.853	332.654	331.706	7148.604	335.826	3352.168	179.335	3776.788	10106.58	268.865	456.78	268.162	18199.982	381.151	291.698	7158.447	327	0.764	894.106	302.353
23315.89	21479.969	25691.371	24614.697	34702.249	32224.899	35851.98	41966.224	860.4	352.832	361.219	296.004	379.169	566.311	280.674	13686.23	213.53	245.663	368.618	2011.463	260.763	1129.147	132.775	2329.571	8606.48	264.979	509.66	261.317	15686.393	618.112	292.643	4824.643	154	0.937	903.857	298.955
26544.402	25508.671	24094.579	33112.471	32393.414	39811.776	32032.032	43560.602	1678.569	644.111	815.68	630.725	829.78	1989.141	434.612	16482.904	232.418	264.571	242.346	3267.455	326.69	2333.935	185.245	5263.923	5018.048	310.262	456.878	318.857	18983.296	1818.224	308.847	10561.978	175	0.921	1371.409	298.334
34174.273	33959.205	29678.19	43292.292	39839.618	47326.831	35630.732	49570.445	2126.768	812.42	784.793	1097.612	3233.165	16339.552	668.385	11233.631	295.519	283.801	221.685	1601.492	1701.836	3733.454	174.46	6943.211	12974.736	349.674	760.904	308.371	3529.062	7175.292	302.572	12530.568	179	0.951	1397.461	298.774
33651.149	31497.78	33217.427	37355.195	39183.483	39317.79	32561.67	39688.573	1291.433	707.727	521.348	1000.17	21986.839	3723.094	462.828	18642.877	217.53	352.053	335.977	3590.827	19305.529	883.656	165.806	3116.961	9305.399	274.454	364.856	248.835	7853.017	6064.979	288.593	6054.954	295	0.828	1239.751	305.219
37021.78	32918.326	35159.437	40762.737	43830.37	38973.902	32400.12	41668.335	1217.856	849.87	446.327	966.329	9916.899	1971.014	340.172	15173.264	335.778	463.586	401.931	3292.025	3907.546	767.658	158.657	2380.914	10491.077	289.099	310.475	282.856	7356.694	4071.228	292.599	4428.294	104	0.974	741.038	300.567
31777.903	29936.49	34808.419	32876.328	42400.38	38769.751	43881.777	48355.4	1121.565	569.757	498.874	459.926	924.366	1540.624	376.529	12274.554	206.823	295.268	332.856	4366.229	473.355	924.668	164.054	4300.272	10645.409	277.683	677.025	289.104	14836.528	1037.826	352.865	9741.47	366	0.771	1117.268	308.451
31060.31	27462.692	32572.125	33382.744	38344.43	43837.22	38338.025	48162.88	1369.944	550.303	843.984	699.908	1279.603	2202.225	440.73	11847.751	243.976	292.166	230.057	8038.411	568.755	1084.961	203.779	5629.345	10860.978	271.496	446.512	256.654	19553.57	1597.967	298.486	12108.129	128	0.811	1221.281	301.68
18723.325	18249.228	19766.288	22766.954	29689.316	28418.875	26330.494	33672.468	1321.716	577.887	673.718	583.951	1160.438	1589.388	404.129	13241.913	207.296	227.74	253.327	4210.754	737.764	1488.088	208.811	4676.333	5357.856	261.152	351.052	238.177	19503.541	1649.642	295.861	9594.213	115	0.969	1229.074	300.77
25276.167	24174.344	25153.395	30460.432	31735.168	35273.598	30091.576	41452.091	1656.754	715.382	678.946	558.476	698.367	1252.777	384.268	16515.561	310.735	325.282	348.434	15329.44	213.923	13744.202	203.946	4875.988	8672.424	312.425	1568.168	310.772	17534.973	550.444	295.294	8845.113	131	0.947	1348.317	302.134
33726.682	31444.096	23699.454	32245.055	42143.049	35728.675	39843.198	48997.032	1377.361	622.838	235.607	474.54	620.305	1299.212	320.774	12751.744	375.988	510.581	266.159	2389.808	161.024	3575.759	242.087	5613.951	10539.843	298.287	311.695	275.318	14670.041	2063.374	278.614	9641.807	280	0.709	765.643	308.036
32748.1	29395.781	28209.484	32732.416	38319.141	40697.737	36929.337	47957.132	1345.644	584.563	343.154	775.854	7395.592	1120.81	175.289	9914.594	367.548	403.275	259.364	2273.448	4409.311	1325.987	143.555	3794.057	9451.8	288.059	645.706	259.99	3010.252	1097.526	219.355	7122.779	128	0.921	782.578	303
27809.594	26134.925	28247.071	27943.578	35563.727	31296.377	33305.198	39060.608	1133.119	648.821	485.369	607.037	4345.541	1545.779	392.366	11984.212	210.502	302.184	210.721	4318.433	1900.59	2013.125	200.117	5951.047	7635.171	289.168	320.043	267.348	5831.202	1654.05	311.785	10949.693	110	0.955	882.482	302.309
32004.872	29981.203	30227.48	35944.249	37374.556	42498.724	40112.924	49275.612	1729.803	681.705	771.506	539.72	732.495	1419.772	390.554	16693.281	292.392	355.855	362.048	3507.603	207.313	2478.396	192.452	5195.513	10783.905	301.394	411.356	305.84	17602.909	644.231	307.439	9568.999	291	0.781	1358.204	307.036
27526.179	26216.662	23972.301	33603.481	33455.263	40903.715	34025.26	46840.906	1966.976	681.407	980.78	1123.809	2710.907	12809.353	666.138	10910.008	202.585	233.601	167.394	3422.294	1394.9	1088.009	161.778	7167.717	4673.918	346.127	790.095	320.728	4517.543	8478.118	321.229	13858.432	200	0.872	1385.53	305.31
32813.593	30901.661	31370.639	31846.696	40477.843	38751.529	37668.154	46835.71	1287.706	577.425	290.293	573.677	2769.285	882.949	220.34	10301.417	376.255	437.61	319.79	2147.848	1893.105	2552.435	192.086	4303.575	10169.861	279.146	281.13	258.764	9234.968	1063.506	232.974	7767.124	177	0.901	776.161	304.613
45033.537	41323.166	42145.922	50571.366	49457.24	56210.123	40972.935	52976.352	1343.415	1695.649	563.355	1142.843	15535.863	4856.798	507.47	18012.46	287.151	532.816	233.176	3842.787	5801.218	1472.81	128.493	3004.929	15266.394	348.78	453.634	291.091	684.208	6952.85	308.102	6099.456	109	0.907	1321.592	303.298
34203.813	31291.71	32549.68	35674.609	42842.19	35907.553	32716.628	41763.784	1258.457	864.314	418.558	868.877	6392.821	1826.418	349.276	12669.763	356.796	496.49	345.731	2872.42	2821.968	824.111	169.044	2706.922	14020.928	277.733	338.628	271.635	8781.97	3697.136	300.279	5370.117	125	0.94	741.036	306.876
27584.154	25175.422	26375.975	27466.893	35962.85	38921.451	36329.818	45222.609	1310.426	605.734	345.478	540.933	657.06	1635.405	385.443	13206.24	316.169	401.361	291.161	3233.098	269.521	3777.218	249.749	5807.311	6075.32	261.117	399.881	269.72	15675.648	4471.324	291.808	10599.27	232	0.837	752.388	307.966
29400.317	28206.584	26293.631	33776.144	36861.209	40403.448	37154.85	47183.98	1790.258	649.059	823.231	644.052	747.072	1872.566	446.805	12352.616	207.497	273.462	289.911	8095.15	243.173	1464.294	196.29	6007.481	4290.557	293.216	367.703	322.921	17059.934	1346.189	338.185	12507.351	202	0.846	1368.416	308.589
26637.449	26223.357	22769.142	33583.533	33415.49	39892.354	33013.049	45752.396	1817.667	774.071	698.072	1170.343	2615.292	18459.668	705.569	10074.306	221.813	233.844	242.329	2293.081	1247.906	1132.668	173.65	6933.243	4079.61	329.509	724.217	299.209	3741.786	9261.94	309.431	13610.379	177	0.901	1395.941	308.398
25202.789	24683.879	21371.024	30287.961	22976.697	30103.526	15858.132	25486.674	1134.651	579.879	575.632	449.343	687.416	566.144	326.94	23307.591	290.004	281.232	275.338	6260.595	449.925	1245.684	148.774	3804.699	11813.581	320.168	518.964	302.889	12264.5	589.451	295.324	6133.538	100	1	1433.62	305.62
24539.839	23902.913	20976.964	28293.579	24733.941	30687.35	17827.236	24021.536	1133.252	586.895	503.823	448.252	560.919	520.25	310.545	14795.04	323.996	416.496	458.02	2899.771	382.601	744.28	210.742	1910.441	9173.369	276.707	457.017	301.903	13052.525	1000.071	302.328	3551.761	300	0.84	679.467	312.433
26675.73	24693.717	23902.933	30857.539	32086.248	38353.05	33582.501	46232.895	1776.003	624.216	834.721	850.848	1290.386	3781.384	546.654	10114.303	195.873	188.95	254.696	3530.948	571.017	1097.51	166.283	7507.043	2956.612	314.541	477.611	313.592	7755.392	4212.67	369.036	15486.432	247	0.796	1375.346	312.391
26332.207	26092.917	22979.974	33297.693	29334.632	35865.054	24066.092	33960.758	1380.839	954.116	686.641	555.277	751.084	1178.95	415.185	18644.048	279.119	287.705	407.206	2032.636	344.829	1750.637	187.936	7433.054	4927.575	323.544	417.589	305.706	10920.051	779.225	328.213	11592.961	213	0.9	1416.439	309.505
35643.296	34510.254	27269.722	39793.262	43218.524	34014.583	23256.259	31930.375	1426.563	1084.928	583.027	1016.195	16038.414	2469.76	409.787	17269.903	362.195	564.652	379.825	3770.693	6472.075	833.687	181.506	2557.051	11515.316	349.36	328.65	302.052	3977.765	5014.98	319.678	4380.148	245	0.802	701.708	314.937
25289.659	25300.692	22768.845	31661.215	28758.211	35019.671	23386.476	35071.916	1342.204	649.902	619.896	481.666	632.809	760.465	381.117	22724.429	281.746	282.634	546.084	2512.03	236.425	1864.276	183.697	5267.245	7259.242	332.08	510.194	299.17	12075.361	731.782	339.747	8518.283	122	0.956	1427.189	309.672
33654.913	34085.766	29529.476	40865.196	34968.09	41839.968	25284.101	36494.934	1433.703	669.744	637.86	511.688	1611.656	843.039	377.932	20394.824	392.192	332.472	367.302	3971.032	2140.677	8316.228	166.641	5788.421	21300.048	312.918	530.628	305.616	12998.15	683.181	358.779	8440.037	185	0.898	1439.381	311.97
22777.618	22506.833	26263.579	25170.791	37816.422	29574.738	30810.74	36841.823	987.327	440.085	442.065	702.3	2814.141	2001.283	374.529	11689.735	182.799	214.754	245.267	3136.268	1125.833	1864.815	151.593	3075.545	6576.334	283.528	346.669	259.933	13618.323	3776.73	286.278	7409.65	116	0.925	938.017	311.155
26484.645	27505.908	20397.132	26268.149	31179.937	31989.549	22124.09	30782.519	1403.012	1012.142	571.978	612.83	3044.727	1200.345	401.054	15103.312	350.207	462.872	327.541	2409.321	1765.732	1055.685	269.545	3282.691	7163.495	292.94	412.175	308.013	11208.328	2667.622	318.77	6421.95	203	0.84	692.027	315.007
38595.146	35294.849	35108.777	40209.437	47049.348	36236.095	31449.427	39871.892	1302.324	811.284	465.976	1012.413	11689.083	2986.3	356.283	15125.625	364.879	604.04	345.901	3615.498	3886.131	823.603	155.682	2502.075	14658.88	285.097	428.535	291.895	3367.144	5105.12	297.896	4509.604	102	0.987	736.147	310.569
38968.845	33209.268	25495.489	41887.908	47498.761	33172.618	34717.795	42932.491	1139.511	563.287	438.154	873.338	8972.451	873.752	249.28	11692.216	330.436	446.493	244.307	2895.695	4480.99	5117.408	164.565	6557.675	10161.495	272.814	390.699	267.192	2598.148	1044.17	253.011	10744.314	124	0.933	786.016	311.573
32449.239	29762.022	34114.115	32097.503	38676.117	39373.264	43900.505	46878.805	1107.317	440.827	427.29	436.626	846.871	752.06	297.606	14289.106	201.73	336.771	293.089	11699.803	597.188	1616.917	211.176	2735.733	11202.406	308.893	639.328	274.589	16840.398	468.745	294.824	5983.95	227	0.833	888.407	312.87
21389.7	21003.667	23496.913	25456.732	27176.374	27265.074	20638.861	24674.76	789.557	489.339	359.002	571.871	6399.771	1033.223	324.314	16030.735	168.835	265.999	425.816	2377.048	12696.383	706.47	125.177	1793.551	9784.224	271.264	274.455	260.419	764.014	2461.696	268.756	3737.202	116	0.948	1004.793	312.922
39356.767	36967.013	37483.252	45328.164	46571.108	52532.911	40556.318	51092.493	1389.741	3069.856	553.421	1086.261	13894.425	7235.75	489.411	19740.719	261.658	487.698	267.905	4176.587	6154.714	1689.368	132.085	3119.608	12429.726	317.17	462.202	271.093	1036.442	6525.403	340.586	6269.441	136	0.93	1316.61	311.801
28308.631	26915.23	30474.024	29798.424	41532.751	36491.28	37216.737	44318.164	1119.2	1119.089	422.395	1208.585	16385.344	5633.332	462.179	16140.07	201.823	368.84	167.794	2958.644	10142.502	958.567	132.035	2912.183	7716.308	307.878	494.782	279.244	371.935	7352.286	287.169	5435.784	140	0.887	1069.65	315.186
32482.532	29142.098	34998.541	31814.822	38782.606	39275.819	43831.218	49520.083	1418.863	568.958	556.811	450.404	627.335	1396.48	401.813	12093.022	234.796	316.183	340.331	4054.796	213.101	4458.242	187.014	7400.753	9948.269	312.107	525.996	292.923	13766.304	726.859	370.34	13818.488	200	0.891	1128.915	315.735
20892.511	19161.987	22182.879	22813.891	33288.876	33187.118	32222.243	40143.539	1278.395	541.272	609.781	1072.075	7764.375	3940.477	672.196	10938.458	210.655	242.804	257.872	4470.244	5017.902	1680.695	149.373	5872.131	8866.039	291.003	411.464	272.077	6369.643	9182.822	373.177	12127.951	143	0.926	1198.843	313.696
21189.369	20568.363	21351.631	22345.004	28671.305	29096.278	25154.601	29959.962	965.014	515.623	383.237	747.471	12644.311	2889.009	382.407	18094.898	156.09	267.899	180.143	3661.892	6998.997	841.782	190.277	2393.242	7060.094	285.229	433.544	271.747	345.678	4826.93	286.722	4893.02	104	0.974	873.529	315.029
33602.574	29405.076	34365.434	32127.778	34978.77	40649.477	38693.891	44834.634	1212.448	899.7	486.96	1031.839	10840.802	3711.477	459.392	13460.592	209.817	317.02	246.011	3897.789	8183.779	864.871	137.816	3495.226	11087.928	297.78	346.255	263.368	3280.01	6312.164	280.957	8054.869	180	0.838	1017.35	317.639
26286.701	25404.579	18836.285	23687.323	36602.683	29530.797	28918.401	36297.966	1349.996	640.798	333.862	495.388	582.36	1473.416	343.514	8877.241	348.474	449.831	261.112	4922.236	159.311	3415.606	220.385	4739.301	8582.956	257.65	396.646	276.06	12815.048	3838.025	285.618	10005.496	217	0.806	751.15	319.035
32671.25	30160.308	24544.874	32800.372	40565.176	37405.985	38176.019	45625.486	1143.502	1015.362	318.503	659.423	3780.824	1856.706	240.878	10351.995	334.339	490.528	228.72	4336.222	2362.967	1064.352	213.451	3263.597	13242.878	277.279	424.011	271.973	5368.724	1594.36	290.39	6876.286	196	0.854	773.617	317.888
27424.726	24196.062	26620.96	26281.198	33179.97	38037.806	38193.297	42504.902	1369.585	1539.807	672.535	599.948	1744.909	4946.659	485.419	12256.261	235.857	272.198	291.923	3481.375	911.196	3836.05	168.581	6376.203	10815.134	267.162	972.311	270.922	12740.113	3429.722	364.379	13839.018	161	0.859	1207.972	317.363
33523.184	33063.894	35267.923	42305.789	46920.022	47182	35854.947	45569.17	1239.84	733.63	531.599	1027.092	15074.706	3642.969	482.904	20669.558	219.691	377.506	317.228	3731.424	8090.706	841.15	157.037	3017.22	8852.894	292.874	358.92	262.886	3251.128	8175.428	340.104	5915.652	136	0.881	1232.265	315.478
32603.402	30242.624	31331.358	35009.703	38297.509	40782.299	40567.237	48909.91	1488.332	679.149	658.045	506.775	840.527	1774.387	416.938	16343.685	283.706	332.698	290.906	8537.546	214.627	22720.656	168.971	5984.816	10073.901	306.284	420.78	294.544	17632.855	541.487	326.468	10903.559	220	0.855	1334.191	319.723
21916.515	20324.311	23194.778	23941.159	35842.114	33627.872	35400.637	41191.921	1003.044	693.382	471.796	1022.609	9049.557	5947.092	607.718	11044.98	142.051	267.847	257.873	4232.478	6023.049	989.212	168.484	3909.11	5669.354	265.944	348.051	261.326	3225.798	7024.461	339.973	8171.609	180	0.846	1188.117	319.828
32612.403	29955.035	30385.922	35175.845	40959.099	41879.859	43133.027	51767.051	1667.258	585.81	820.2	535.022	703.312	1899.564	422.817	13075.526	246.887	307.215	245.773	8212.953	197.62	1628.527	169.603	6718.818	10778.222	306.194	338.339	311.041	12607.218	510.896	342.422	12630.672	161	0.912	1351.73	318.637
30468.674	30956.186	27194.68	38136.977	36038.886	33148.703	24824.814	34758.776	1333.12	1509.902	622.959	506.199	801.402	1232.067	383.341	17672.963	228.996	324.189	544.036	2155.821	353.279	1033.752	179.488	4243.85	6430.476	315.815	359.84	301.132	10443.675	1326.814	309.158	8603.333	112	0.96	1409.804	317.25
36318.53	34930.357	31649.332	40192.316	38558.135	45581.125	34721.62	44710.283	1589.606	828.54	687.998	644.055	7843.907	1667.206	450.963	18582.657	358.853	331.771	397.558	3682.058	6984.836	8955.635	197.194	6853.723	11352.737	327.48	456.969	308.418	13252.441	2071.186	327.01	11253.772	522	0.638	1434.68	326.489
39729.571	37595.511	31287.12	44258.205	51010.113	39126.602	41860.637	49192.004	1141.468	970.648	417.805	827.525	10880.105	2037.704	229.246	12422.817	333.374	605.235	270.215	2562.106	4887.635	2637.527	190.355	4963.29	11452.874	312.666	401.785	274.603	374.373	1861.411	266.727	9006.318	126	0.937	782.683	318.468
44901.392	41558.449	40358.342	46933.599	48567.859	51857.631	41673.572	50990.451	1319.611	3104.672	553.784	1027.242	17269.5	5459.039	514.788	19917.551	272.702	498.142	355.194	4304.306	8016.275	1617.421	134.486	3152.712	15322.777	310.052	436.937	289.016	1175.533	8034.444	362.076	6350.73	122	0.956	1314.902	317.049
30854.504	28413.651	28556.631	31782.833	35241.651	37406.461	36721.851	44412.356	1441.239	683.162	598.861	584.799	3819.447	2039.636	425.939	14460.018	237.244	291.581	261.163	2678.405	1507.553	28980.708	154.344	5079.572	8352.66	302.771	431.661	273.746	13490.174	1305.658	335.036	10134.808	183	0.931	1324.391	321.079
25797.97	24416.859	24186.79	29141.228	35352.282	35637.007	35053.583	43946.866	1583.829	594.804	732.26	569.941	716.667	1612.744	443.115	12647.63	230.414	251.431	188.341	8068.184	191.992	1697.171	173.709	6827.263	7762.455	286.812	344.198	305.571	13689.061	717.24	362.835	13608.146	415	0.679	1353.286	328.82
36938.576	34492.258	31748.251	37863.613	46271.453	35122.921	29337.533	37608.079	1228.156	965.452	497.335	1018.055	14547.72	2864.081	355.336	15256.801	340.011	599.1	281.187	3212.848	4286.952	809.699	164.174	2330.075	11990.374	304.414	377.369	285.333	4915.859	6620.569	305.609	4159.605	101	0.977	729.342	320.144
31806.987	29891.975	35027.051	33383.802	47942.952	40352.599	45036.034	51309.62	1080.621	1266.17	417.855	1031.656	16492.038	5761.301	444.903	15062.421	199.163	417.641	239.219	2764.561	7569.66	943.762	137.415	2693.872	9195.85	300.189	479.592	268.237	1847.537	7501.867	274.579	5431.304	151	0.886	1067.228	322.149
32886.413	30426.461	37459.986	34876.416	47860.224	45127.395	48680.56	52839.848	1063.895	780.119	436.606	880.538	13216.651	7154.524	510.4	13694.738	227.52	438.393	178.36	3113.04	5674.672	902.892	117.339	3142.423	11990.744	293.726	459.48	275.659	387.191	7110.304	304.509	6972.451	219	0.879	1093.742	322.377
25892.556	24788.232	29714.797	28219.098	36892.488	36380.165	38953.619	37974.869	1104.079	453.091	436.407	376.214	447.82	726.231	290.585	12650.172	188.624	300.515	317.69	2700.927	336.124	1537.559	205.65	2804.874	7894.688	251.474	692.797	279.603	24028.806	447.984	286.69	6068.548	118	0.994	885.093	321.034
21746.69	22280.913	25046.642	27757.23	34074.471	24172.253	20629.417	24248.776	899.882	885.312	384.342	735.87	8452.187	1465.638	331.281	15590.612	166.489	265.729	269.05	2650.344	13355.442	553.193	118.358	1764.513	6908.685	299.911	325.276	257.372	623.541	2469.838	275.142	3859.084	201	0.876	998.211	324.769
33023.333	30850.457	36752.134	33721.872	45337.962	40029.916	46812.704	50983.042	1223.921	511.548	536.168	536.353	1948.789	1856.173	391.006	9563.423	236.132	275.016	322.131	4329.946	999.578	1554.341	154.428	5044.278	12045.973	297.489	506.924	277.092	14029.139	1578.823	334.01	11356.751	196	0.901	1109.163	322.199
38353.231	38865.051	39930.413	46948.978	51542.064	51082.985	41261.972	49911.943	1150.955	1358.605	517.345	825.582	11774.141	2862.512	422.673	19587.268	208.774	378.406	389.068	3100.882	4640.645	652.567	146.621	2504.341	9860.669	258.902	384.671	259.446	3581.442	5797.114	327.677	5055.132	108	0.938	1230.389	320.667
34164.553	34324.589	31768.599	39698.642	42636.936	38973.279	35462.783	44121.27	1472.968	1743.935	645.593	593.085	1016.383	2395.808	438.533	15545.17	288.499	351.155	485.387	2912.9	466.674	2314.8	188.665	7356.547	13466.679	323.023	301.376	317.913	11028.298	1172.044	308.436	12535.464	183	0.783	1401.189	323.708
33746.105	32602.901	30768.191	38482.026	34068.305	43626.722	34070.936	45411.923	1301.222	626.037	613.248	529.384	648.701	982.378	406.741	16395.121	244.775	339.21	453.433	7500.064	245.148	1653.378	233.266	4980.627	7900.204	301.427	424.508	314.406	17001.729	1030.422	314.737	9768.47	150	0.922	1420.347	320.62
22991.707	22207.082	26512.568	26955.4	32766.889	34546.135	28398.857	34636.368	881.139	636.874	380.798	739.315	12899.78	2910.485	354.841	17423.964	177.855	275.767	204.813	4405.028	6544.637	863.053	187.639	2312.93	8798.867	278.926	430.191	280.892	456.069	3658.736	285.314	4694.001	130	0.951	869.677	322.215
24636.741	22626.364	27689.802	26171.841	35182.868	35002.832	33151.986	39448.928	758.656	444.486	348.584	640.084	9410.403	1922.951	306.952	16715.005	165.278	330.955	315.976	1800.134	14404.969	719.849	123.958	2135.228	8960.839	272.252	352.951	249.515	138.013	3507.372	266.383	3857.019	187	0.852	1039.981	323.634
30607.875	27481.432	27926.124	33757.99	35516.715	40999.821	38310.893	48048.701	1685.632	669.827	728.056	823.338	927.665	6519.407	528.173	10356.066	234.238	239.543	213.602	2095.834	366.905	17402.487	160.955	7714.258	8316.944	300.658	575.423	323.152	4851.838	2650.674	422.662	15814.221	285	0.824	1377.209	325.437
37941.46	36128.384	36260.859	42457.042	48117.151	44707.287	37084.033	45483.455	1330.947	1166.793	585.094	915.428	13397.35	2807.652	490.168	18478.081	268.092	417.919	346.021	3391.066	7723.132	4184.819	172.358	4556.199	12113.052	340.508	407.647	268.572	2439.895	5829.497	307.476	8806.438	267	0.852	1312.863	327.365
22441.86	23357.253	20579.897	24450.434	28310.688	34351.878	22422.217	29607.604	1458.992	768.852	557.265	589.819	1917.049	927.778	369.872	16436.094	369.939	445.512	458.304	10726.772	1980.955	1099.104	241.064	2975.153	8039.417	296.085	556.974	311.119	11030.808	1168.113	317.638	5474.057	131	0.947	689.172	325.21
19942.039	16884.282	26439.598	21992.343	24443.685	28235.573	24075.961	30806.442	1084.879	647.119	412.74	758.883	5185.104	2374.663	378.633	13301.682	268.951	349.647	410.534	3331.536	2874.031	1712.661	182.876	2799.736	6318.55	264.493	480.09	287.663	11242.907	5510.71	274.36	5470.597	107	0.971	737.808	323.36
16915.035	15559.349	18283.85	19387.948	12788.76	19128.068	9717.363	14141.776	1069.547	436.383	537.706	566.264	346.011	423.576	256.076	15354.218	315.021	292.809	416.873	6725.305	145.031	1312.918	176.766	1671.803	15346.192	271.012	284.056	307.612	5745.968	773.391	288.111	3471.756	176	0.802	571.551	329.193
25623.704	26564.648	16964.889	27608.754	30963.568	27944.435	18108.259	23353.542	1190.826	613.571	428.33	388.044	486.198	463.806	286.738	12168.347	312.493	500.975	415.471	8127.447	215.463	557.8	189.611	1345.779	6845.383	284.523	387.18	301.211	12287.061	414.932	292.616	2440.21	137	0.963	681.215	325.522
20911.541	21954.987	24578.22	24682.842	36115.235	29131.975	28736.93	33021.996	1008.288	620.219	431.888	532.446	3285.438	1367.529	349.506	11767.493	195.578	251.792	254.595	3139.343	2231.145	2387.22	197.007	4591.7	7826.98	263.554	597.255	288.689	6106.163	1323.107	293.08	9220.056	127	0.903	875.657	325.587
35542.632	34282.882	36767.05	41861.162	45129.178	46425.258	38956.643	45439.586	1168.915	1684.628	545.253	977.224	11907.272	5061.946	453.63	17346.747	207.552	341.097	295.132	3169.179	5206.933	762.243	149.986	2995.471	10046.306	286.539	413.932	263.888	1739.489	7104.217	337.504	6202.863	192	0.829	1224.281	325.875
35773.929	33634.972	40914.565	37383.534	52313.993	44039.393	49683.519	54691.078	1043.696	1267.666	424.959	1032.406	17913.969	8755.424	465.938	13336.687	207.409	439.715	208.309	2768.128	8176.503	896.758	132.51	2513.77	12302.804	344.326	451.536	267.234	882.482	8113.508	271.126	5467.209	129	0.954	1061.306	327.492
25451.353	23080.155	28609.402	25811.283	39332.346	35163.822	40290.358	44414.426	1218.352	549.114	475.614	447.458	519.61	1570.498	348.675	10087.094	212.453	245.027	307.087	4796.529	209.828	966.818	200.483	4409.482	11045.852	286.789	655.593	273.638	15774.746	1262.972	321.693	10447.522	272	0.767	1116.29	333.037
24602.325	23194.252	25251.842	25096.809	29974.803	33280.465	32747.592	38321.04	1365.572	631.938	634.08	548.569	1151.647	2173.957	494.864	10821.591	215.946	254.193	357.842	6266.367	644.297	1052.756	186.109	7755.328	6180.82	278.054	308.516	281.376	12811.977	2378.953	357.866	16168.58	279	0.858	1203.593	329.217
39419.104	37004.501	32528.402	38828.175	47768.59	42489.395	47425.07	52767.592	1403.294	572.155	310.598	489.912	582.074	1023.86	324.302	9845.981	357.069	509.747	396.129	3597.252	132.405	2410.233	195.349	4032.184	11136.37	282.85	693.97	276.136	10917.368	781.297	292.04	8589.846	412	0.768	757.354	337.699
30045.316	29424.54	33066.214	33362.028	44636.343	30935.209	28589.027	34145.848	976.403	1383.485	383.592	950.591	12523.174	3530.431	403.305	17713.914	192.341	358.754	267.535	2316.984	6341.533	680.453	126.281	1960.642	11007.91	301.548	351.59	273.246	349.224	5676.062	270.868	3992.2	143	0.839	966.528	330.045
28604.539	26756.094	32280.221	30042.764	42060.556	36756.488	42806.043	47087.173	1246.852	513.873	520.083	522.48	1771.468	1730.099	372.348	9856.129	240.664	248.122	361.528	5370.076	780.095	1943.824	173.712	4942.384	11522.473	289.283	555.204	270.389	10575.116	1639.233	294.812	11079.163	235	0.838	1104.904	330.87
23352.22	22334.951	25809.186	26924.209	39021.711	36717.095	37266.367	43257.375	1121.268	465.496	483.946	684.277	3847.776	3312.897	491.192	10045.754	146.6	263.892	205.91	2580.565	3221.606	945.673	137.184	4425.655	5522.483	281.266	339.181	268.332	5231.093	3211.111	359.6	10337.559	178	0.811	1178.815	331.079
24438.9	22610.642	20674.6	23369.632	33895.085	30662.653	28114.498	35770.931	1279.281	602.232	360.029	486.55	502.646	1277.691	300.397	10297.103	308.83	398.933	331.16	10506.465	139.255	2965.099	230.305	3444.757	7962.613	265.677	569.365	276.878	13755.252	2119.115	287.038	7946.427	283	0.661	745.383	336.811
35309.536	33169.069	34642.583	38090.927	42375.382	43689.241	45193.091	51353.212	1471.066	624.874	719.073	589.809	1806.205	1558.229	420.751	15510.162	263.883	383.225	344.531	5042.926	665.349	6195.962	192.231	5864.107	10079.491	302.934	493.492	286.185	16173.406	916.468	312.296	10592.401	453	0.739	1324.895	334.937
29210.769	27113.034	29127.143	33004.044	41384.145	40265.598	42782.516	50661.335	1931.803	803.848	915.106	636.078	800.151	1396.701	474.637	15483.912	325.636	364.059	382.219	2148.3	235.77	5139.121	177.356	11116.878	8696.994	314.142	644.927	307.051	20048.138	438.673	291.704	15914.347	118	0.994	1340.72	329.78
31816.016	29435.13	28059.031	35039.53	27021.04	54075.073	23710.847	34755.709	1140.907	1233.53	457.75	499.627	9254.043	1844.358	515.01	13564.2	309.363	451.992	254.195	2701.193	6352.619	1484.892	161.364	2229.972	9605.786	309.71	505.425	293.53	1752.248	12549.305	322.171	4077.318	267	0.704	494.114	336.871
40829.174	39003.337	31908.384	44199.663	48534.771	46513.747	37404.072	50249.008	1327.421	793.527	589.9	991.769	14421.13	3015.586	494.858	15613.756	377.866	577.215	346.494	3037.118	5828.99	976.171	188.079	3172.322	11285.942	388.721	332.121	297.894	3733.012	6851.009	304.135	5665.848	110	0.926	701.545	328.682
25442.198	21767.256	34436.152	29257.71	32532.919	38283.83	34730.366	41844.616	1128.56	952.648	443.172	782.244	6283.846	3237.243	368.268	14576.397	287.259	425.315	377.602	3783.654	3101.24	1097.398	181.002	2609.794	7310.496	279.466	481.755	274.344	6415.933	4904.623	287.3	5196.728	116	0.977	733.569	330.853
33679.304	30852.266	36984.151	35672.379	43978.139	43475.394	44989.479	50476.706	1081.122	700.642	437.07	885.085	10566.702	4533.417	427.181	13751.4	190.18	361.622	266.755	3108.065	8790.561	949.828	175.886	3186.417	10296.562	292.881	394.287	285.013	4831.511	6153.943	273.396	6723.288	132	0.892	1014.636	331.152
24973.588	23927.445	28044.344	28155.256	40347.268	36639.533	40295.008	46053.074	670.854	394.22	329.011	567.868	9169.094	1791.156	335.661	16110.194	146.374	280.447	404.635	1464.275	11653.879	752.057	117.357	2310.631	6801.97	253.641	326.316	253.306	1233.45	3932.014	273.417	4329.231	111	0.976	1025.851	330.041
32891.466	31000.269	22121.025	31744.674	40304.881	31355.627	30212.248	38210.113	1154.847	676.082	322.256	596.863	5173.169	1012.018	250.159	11694.425	324.021	533.172	225.316	2917.291	3154.167	867.23	175.568	2830.165	10795.257	328	406.699	267.201	7146.299	1692.205	263.248	5997.235	139	0.95	772.061	333.406
44697.04	40249.697	42194.264	48664.673	46081.88	45800.773	32006.036	39273.03	1225.466	1058.109	503.688	945.931	13464.411	4519.373	404.268	20129.688	266.936	543.046	306.165	3675.877	6416.267	777.09	145.917	2056.613	15929.714	383.115	428.286	274.476	2438.453	5378.654	249.507	3852.769	98	0.98	1303.939	332.316
29201.636	30455.385	32986.279	34723.143	46019.56	29605.502	28655.252	32691.524	1095.653	870.26	377.555	685.595	9680.146	2719.241	333.394	15139.314	192.34	334.367	295.276	2576.034	3632.481	1059.334	177.774	1758.825	9839.502	257.523	390.568	280.748	7719.866	3349.024	276.317	3831.119	162	0.844	864.401	334.809
30685.485	27552.369	34227.701	31769.126	43488.041	40449.34	45227.657	51058.761	1241.76	585.114	453.071	1065.1	10532.928	7044.627	638.12	11184.253	184.655	329.121	262.851	3046.914	4703.182	1000.112	119.297	4125.793	11941.453	300.867	434.935	284.727	4966.68	9937.566	360.102	8514.003	154	0.951	1148.604	334.026
22859.296	20782.054	26538.445	25929.448	30672.313	35724.942	31387.584	39829.563	1247.723	554.69	596.161	545.112	1397.7	2343.546	486.977	10576.479	214.656	224.883	272.453	9197.902	736.809	793.508	145.196	6670.798	7164.696	272.784	260.566	279.284	13312.89	1755.477	329.894	15334.347	105	0.997	1190.1	333.129
44773.26	41452.16	45025.707	47336.442	47524.339	51224.716	41605.426	48563.011	1345.701	1883.743	600.685	1134.596	12301.906	7686.618	520.464	16350.515	257.88	418.167	216.885	4016.663	4248.814	845.484	148.243	3273.467	13874.41	303.054	430.434	284.829	639.733	7912.689	311.709	7027.095	186	0.875	1217.301	334.059
32184.136	28883.693	29343.79	34241.403	37687.829	42015.769	40239.757	48981.653	1711.942	769.902	736.203	652.709	944.543	4010.341	509.84	12614.977	325.833	309.355	336.85	3537.951	467.282	17739.657	241.52	9843.333	13109.363	305.322	416.605	324.361	10327.282	1132.018	319.407	17167.2	186	0.847	1389.548	334.93
28570.975	26599.079	23874.564	31643.334	32233.183	34893.325	29954.976	40896.778	1437.49	684.964	641.823	648.748	3899.583	1130.86	427.681	15770.043	308.185	268.498	288.888	26584.101	4028.398	2164.877	193.841	5528.466	9465.94	322.239	703.549	342.543	12771.432	746.87	306.532	10494.572	137	0.963	1427.011	333.456
22929.146	22631.667	25078.636	24626.266	34767.816	27949.193	31552.618	36067.799	888.79	462.072	374.369	480.234	3348.795	1017.627	305.264	10954.15	169.923	221.697	293.81	4460.465	1730.797	2037.267	200.545	2688.51	6748.348	258.725	554.826	284.004	8570.036	1277.78	282.631	6749.226	228	0.823	870.518	338.763
24896.395	22380.625	25063.246	23988.432	33218.689	28055.047	24025.707	28691.37	1076.424	493.974	392.884	1014.847	15512.585	1907.027	406.338	20857.626	185.155	280.188	295.181	3558.352	12012.369	766.566	123.014	2147.157	9295.875	299.455	349.758	273.468	2015.742	6638.925	268.48	4235.499	115	0.986	973.987	334.83
43172.373	43299.631	23413.511	43456.737	54706.976	41946.252	35938.748	48306.67	1438.61	867.155	553.892	988.305	11640.685	3511.64	499.719	14085.586	403.65	610.434	360.711	3038.417	4236.966	1042.582	200.057	3184.702	12754.295	349.873	395.449	301.615	4035.276	5711.316	316.29	5979.949	111	0.964	696.878	335.806
29287.2	27255.234	33622.926	30560.172	45293.362	40738.668	41911.558	47454.588	858.274	856.05	358.382	697.447	12719.136	4258.934	327.559	13647.119	159.675	348.597	238.738	1906.467	10065.951	751.747	112.92	2312.916	8974.431	295.782	390.077	271.559	469.863	5904.799	244.868	4723.086	150	0.889	1035.667	336.947
21337.469	22997.031	23056.603	30145.278	37776.89	30686.591	23398.402	30127.817	1404.271	1582.21	515.449	1090.883	14390.265	3937.131	330.923	19425.214	204.264	279.714	308.656	4572.028	7752.221	422.369	134.171	1714.106	6351.303	284.296	509.384	263.55	191.68	4127.61	294.873	3142.875	149	0.92	1229.681	336.487
15551.447	13743.391	14903.415	16814.316	19864.368	23157.704	19850.759	31029.62	1350.345	631.098	656.632	797.512	956.77	4064.774	521.252	11995.014	212.42	182.926	132.646	18383.16	371.399	18469.211	132.712	7972.382	4629.195	291.079	408.174	311.539	15572.605	3063.421	488.298	16328.499	106	0.993	1363.5	336.226
27110.757	26173.897	27402.117	30891.369	38138.978	35214.156	37933.254	45936.034	1475.668	566.779	993.406	674.242	670.243	1284.476	415.972	16185.114	235.189	384.384	327.654	7725.484	192.164	2550.256	167.718	5714.715	9442.38	289.995	379.432	296.947	20448.528	552.38	305.861	10675.319	152	0.939	1335.217	338.941
27242.126	27071.878	34251.433	30561.116	47553.404	36491.968	42199.841	47198.299	1134.139	411.929	426.182	380.849	493.488	1025.603	266.808	10701.099	189.981	276.67	421.904	3176.707	221.104	13600.8	202.632	2935.299	7284.353	259.149	1242.643	271.338	16327.917	624.117	267.786	7174.239	177	0.86	929.912	342.155
33238.962	31044.713	38582.014	35197.205	45709.458	42210.453	46532.365	51274.53	1126.206	1090.877	373.357	661.843	9214.638	4573.479	359.718	13587.348	202.476	355.929	236.212	1937.137	4958.991	919.896	125.906	2347.483	11389.348	297.87	302.49	275.412	2284.513	5372.964	259.881	5259.605	179	0.805	943.321	341.165
28701.632	25655.106	27335.274	30693.01	35467.915	39375.056	36941.091	46832.947	1574.25	687.025	657.558	661.624	1019.168	3104.389	489.918	11227.461	216.107	268.066	268.159	3250.566	337.471	9290.769	212.04	6923.151	7928.437	281.541	509.715	304.253	10900.022	2131.928	317.47	14329.175	349	0.664	1375.967	347.617
21479.495	21767.803	22418.566	24514.218	20936.597	32421.845	20411.773	27687.425	1331.987	728.753	608.787	603.567	514.524	657.916	401.465	13701.475	385.545	329.565	308.652	4476.029	183.102	7674.567	240.822	5835.397	10493.393	329.746	429.337	304.015	6074.299	528.407	295.035	10353.317	145	0.905	621.955	341.279
28658.386	28675.876	32924.909	32951.014	46784.73	36706.237	38633.213	44537.027	992.346	1102.2	382.771	880.322	10275.872	3492.072	438.104	13802.564	175.161	327.418	217.925	2336.619	4837.508	799.758	134.552	2447.139	7815.381	311.85	317.023	275.023	1875.843	5291.553	271.877	5598.468	122	0.907	960.795	339.811
32290.581	30373.976	35791.006	35835.693	48274.106	44448.724	48889.092	53186.726	1036.609	527.572	454.69	1088.706	17326.174	5600.673	586.407	14289.162	164.533	370.978	334.579	3692.576	6470.14	1067.787	112.031	3454.556	9483.995	300.914	401.455	293.268	3976.597	10575.373	332.054	6814.209	105	0.941	1157.262	338.367
31511.496	28471.464	30156.363	34707.229	33867.384	39833.499	29272.668	35455.188	1221.494	1148.148	492.054	916.552	12295.388	4016.053	394.947	18196.527	239.943	371.116	316.819	3737.907	7202.978	734.48	133.724	1881.163	11504.614	309.946	474.57	266.257	1083.975	5154.892	327.795	3633.32	177	0.86	1301.257	338.686
43365.549	40545.533	38905.827	43120.695	55311.722	48263.416	44861.213	55501.375	1390.056	1249.955	555.791	1059.326	15162.782	6215.118	500.251	11480.616	396.315	679.603	216.809	2616.971	4036.997	1189.259	169.736	3257.618	12946.928	391.261	334.326	280.853	245.271	9662.488	324.74	6088.647	190	0.857	714.121	342.737
43336.165	40976.149	41257.855	46214.223	55325.104	51404.602	47403.884	58337.808	1443.38	1678.982	566.208	1095.461	14687.568	6664.158	532.57	11548.998	396.664	705.384	227.022	2707.142	4137.699	1124.707	171.995	3147.293	13442.3	367.535	324.017	297.327	125.957	9121.077	329.95	5881.202	190	0.77	706.242	346.253
20559.181	20955.341	24441.396	25877.528	34731.308	30565.358	23759.322	29758.703	871.946	452.45	362.836	853.469	15395.179	1737.627	369.441	17598.446	151.451	310.024	268.919	2973.395	13342.678	1339.204	128.658	2396.778	7084.987	294.64	300.23	279.009	803.489	6260.157	267.915	4810.124	102	0.955	981.471	341.5
34894.751	33524.685	36335.326	40909.023	44538.72	46912.067	38893.442	44625.74	1118.879	698.384	526.084	812.61	11614.76	3503.169	473.597	18449.936	223.335	399.97	447.072	3210.212	7673.724	822.574	132.944	2587.927	11923.335	318.411	400.51	283.239	3326.306	5316.627	297.435	5087.624	386	0.711	1210.433	348.541
32953.351	31719.742	31873.166	38261.806	42373.763	42488.271	39679.668	49233.738	1669.136	866.093	745.408	681.237	4793.328	1251.62	477.591	15954.541	365.106	366.402	414.543	13519.668	4991.273	2580.138	241.005	10583.557	8646.923	327.079	450.212	326.943	14987.385	705.995	310.229	15837.236	155	0.943	1422.113	341.19
28151.292	29559.266	18266.889	30842.463	30218.811	34012.952	22297.882	30873.522	1303.366	696.891	472	533.258	541.378	579.74	367.941	14175.129	399.285	350.967	340.151	3691.333	188.116	4044.786	236.227	4343.518	12683.235	328.736	351.301	316.221	9090.128	745.087	283.557	8737.069	224	0.831	614.938	346.96
29763.657	28550.33	23941.014	27065.045	37594.854	28349.112	31370.466	38971.562	1130.398	543.874	297.988	644.853	4821.843	1199.697	313.595	15217.742	294.222	494.449	287.735	3097.045	1912.689	6867.79	208.695	3838.72	7708.649	292.072	425.872	277.844	6241.482	1873.61	278.384	7987.642	125	0.968	767.412	342.22
30670.533	28215.04	36116.091	34441.014	42260.827	36172.486	36918.886	42402.52	1176.778	800.118	358.603	829.225	10865.223	3437.107	322.088	16882.268	337.866	495.185	334.545	2274.493	5387.601	732.785	165.749	2938.974	9500.229	321.787	598.18	265.442	584.134	4561.378	242.222	5478.436	338	0.705	773.793	349.364
44726.769	43473.957	32392.415	48018.813	58965.456	52618.38	46078.852	57875.277	1407.101	1355.227	586.336	1075.016	16033.176	5041.779	534.452	12465.493	407.225	725.702	306.717	3110.818	3887.457	1311.369	181.433	3140.084	14423.903	376.489	344.089	299.965	1753.82	8099.082	320.998	5824.849	100	0.967	700.04	343.23
23417.796	20865.06	22510.493	25751.488	31510.454	35774.009	32015.198	43507.58	1482.464	642.416	645.604	736.862	1028.655	4756.314	519.195	11860.96	208.628	195.977	162.15	7738.948	320.709	4001.548	161.514	8271.989	5499.466	273.597	581.004	315.172	13332.304	3065.848	426.969	16384.336	219	0.887	1364.386	344.317
25129.249	21419.639	23769.772	26155.494	30523.026	34118.034	31873.794	41790.085	1715.02	914.061	673.675	543.333	717.709	1909.031	457.706	12465.862	258.248	306.274	340.542	5729.92	230.056	5069.496	243.542	8526.428	7775.575	292.129	356.356	312.98	5386.548	734.654	305.921	14794.856	120	0.969	1383.5	344
44744.24	42365.21	41899.292	49174.711	50165.786	48313.833	47988.619	54629.68	1479.147	606.539	654.49	529.838	774.645	1155.435	407.932	15103.164	330.308	393.622	682.828	2595.232	305.953	6915.209	192.579	4837.291	15507.178	293.143	460.842	303.081	20546.991	1184.024	290.402	9194.557	106	0.92	1411.443	342.208
29177.265	26376.229	33903.314	29373.169	41711.08	37645.625	42460.138	46661.206	971.359	702.133	422.779	495.554	3402.391	1815.23	317.776	11655.103	187.062	284.28	352.765	6232.592	1483.294	658.132	149.973	3607.131	10080.454	295.877	1104.272	272.07	13276.13	2386.941	287.482	9038.733	220	0.772	1083.859	347.823
23534.471	21201.699	22936.822	25925.939	32527.046	35674.837	33460.553	43071.694	1318.854	590.994	683.057	605.066	724.289	1793.879	465.833	12055.896	233.931	204.148	167.355	4299.339	235.412	1155.919	149.652	8166.349	7734.117	285.373	392.71	293.97	13925.608	1184.071	561.328	16234.86	226	0.849	1352.013	346.748
32898.017	29306.58	35811.742	34329.335	40144.896	45978.416	45116.845	51981.943	1293.716	613.597	583.438	448.817	743.401	3103.068	420.263	12393.573	214.872	293.203	207.696	9236.271	353.196	1131.065	144.091	6468.567	9489.097	277.5	309.17	284.537	12484.512	774.953	335.85	14708.247	177	0.931	1181.986	345.822
27306.873	25487.677	26160.786	29508.686	33069.998	36065.057	35595.721	42462.719	1185.084	558.897	546.147	628.229	2621.482	1647.445	415.424	13786.942	231.784	293.183	261.34	10608.112	1570.707	2157.235	178.22	4213.94	9873.388	279.001	464.702	279.402	12010.711	1185.839	310.866	9375.138	172	0.94	1314.39	346.983
22037.252	21611.234	25324.265	25076.94	37341.676	33226.467	34120.901	39936.271	1075.272	430.194	410.564	715.503	4145.319	2080.434	420.558	9821.935	183.12	199.355	194.325	3927.877	3620.355	887.556	151.009	3437.896	7559.055	295.139	290.746	279.981	4882.395	3815.618	270.741	8689.493	168	0.8	962.155	347.732
22473.646	20822.021	25288.408	24301.407	33614.913	34645.962	32295.98	38942.791	1132.171	499.837	471.746	937.098	10647.74	2497.504	510.069	11935.348	198.497	226.105	255.19	2623.675	6883.855	2388.844	146.43	4745.027	6883.88	301.178	316.845	290.248	5082.665	8960.437	279.388	10207.331	126	0.937	975.19	346.897
27811.499	25500.884	27380.245	29216.256	35930.634	35454.981	37848.619	44859.457	1450.079	629.825	694.087	533.285	625.896	1485.727	435.784	12341.719	222.538	248.931	199.156	8647.506	178.27	3811.853	165.224	6627.152	6656.862	268.301	372.722	289.299	11600.202	759.705	336.008	13584.148	315	0.772	1336.275	349.865
31978.124	28506.237	29208.374	33335.982	34627.016	40003.569	36722.666	43760.977	1059.223	461.085	471.572	395.403	459.368	736.119	329.342	14313.667	212.822	345.443	518.841	3600.843	241.907	1983.432	177.979	3389.351	10227.022	273.382	490.19	284.715	20542.711	1112.559	299.241	6263.378	177	0.901	1404.619	348.15
30088.776	27094.667	26330.515	30835.093	34210.427	34944.179	27839.713	37392.143	1365.882	932.144	595.823	669.661	8133.454	2235.816	449.295	16973.383	266.26	317.038	293.699	2686.018	7499.523	5521.546	212.006	5295.488	7414.712	301.223	337.078	283.99	14622.587	2239.278	300.338	9842.477	165	0.934	1428.106	348.058
37126.253	33482.656	39691.091	37891.721	47667.431	44503.236	48532.767	55577.964	1378.863	702.218	503.64	992.646	8251.623	5327.192	519.483	10886.907	319.927	530.365	187.246	3134.02	2865.157	1114.633	180.973	3308.375	8321.437	322.142	306.641	269.113	4751.932	6975.726	313.585	6612.287	150	0.936	725.227	347.48
28087.776	26563.447	26605.446	28205.309	37900.372	34728.315	37642.294	43933.824	1275.549	604.449	287.262	514.027	1780.673	1169.879	315.424	9446.758	313.597	383.077	359.73	2949.291	737.038	1074.729	248.881	3676.45	7043.599	285.665	705.672	259.736	10490.031	1450.922	279.582	8301.065	490	0.589	756.363	358.786
34979.376	35516.107	40068.485	40005.863	49915.377	37805.978	38714.377	45786.469	951.68	1470.433	406.715	748.352	9254.884	6999.307	358.264	14941.703	190.602	328.822	238.901	2053.549	3252.511	648.266	158.32	2104.518	8842.04	264.966	324.971	279.931	1359.128	4527.361	281.446	4746.361	194	0.892	854.969	350.505
27679.343	25994.681	27328.785	29346.172	35673.318	34435.575	37601.266	45261.083	1366.848	613.79	621.958	448.535	722.823	1393.277	430.433	13079.156	245.42	280.329	207.062	5938.631	215.222	3141.847	157.643	5620.336	8289.612	292.504	718.734	285.412	14025.259	726.256	285.823	11523.195	169	0.92	1324.346	349.24
38520.627	36560.167	36101.533	41605.266	45436.565	42062.934	37830.182	47016.66	1633.827	772.101	672.086	577.939	10227.471	1310.416	461.628	16511.795	380.791	349.939	464.618	3661.685	10686.385	19688.261	177.909	9954.196	14351.092	324.019	596.772	316.947	14660.924	1034.859	304.439	14813.507	133	0.924	1417.162	349.199
43446.623	42282.31	39209.73	49517.06	44093.125	38407.506	28407.981	39452.79	1464.98	1878.007	559.552	1032.466	19639.506	6681.342	465.836	21644.541	302.871	402.527	234.948	3049.277	11658.433	1001.933	156.69	2937.883	12489.098	323.341	444.067	300.651	1022.128	6365.883	287.918	5421.625	174	0.929	1438.356	349.851
53390.561	51681.55	42270.126	51899.622	57655.434	29545.018	24713.269	34566.722	1265.454	617.627	501.86	565.65	618.498	460.462	248.163	12433.296	348.493	573.565	617.164	3499.137	202.88	949.492	154.581	1420.149	13857.433	290.706	785.071	301.361	23124.621	675.644	258.074	2842.788	227	0.86	524.416	352.8
30980.702	28908.909	27320.729	30742.318	42168.133	39037.805	39310.799	47096.22	1281.526	646.82	520.251	581.699	610.331	1154.277	363.619	9954.717	352.148	541.058	348.411	7415.184	167.359	1046.547	234.255	3879.017	10369.009	289.084	614.386	278.717	15712.713	1656.714	307.221	8707.09	241	0.82	738.757	354.21
30937.035	28096.904	34203.275	29629.257	37453.041	37436.161	42743.317	46527.446	1023.782	500.131	418.941	352.173	353.257	1176.257	304.506	10590.379	189.873	237.447	331.919	4131.84	224.3	878.424	210.351	3267.345	9602.462	261.746	890.51	297.949	13313.988	512.385	387.425	7968.605	245	0.721	873.12	357.529
30204.986	29623.934	29727.957	36112.813	41604.919	33025.627	29564.592	39509.447	1280.046	752.449	553.289	517.987	556.456	1151.509	352.05	17606.683	188.688	300.267	590.355	15748.182	205.87	9058.33	186.786	4386.808	6368.127	276.579	561.575	309.197	18695.702	1239.683	285.726	8478.996	108	0.967	1392.935	349.991
29248.715	28426.057	35444.864	33002.04	47876.899	38654.913	45144.6	49894.278	897.907	1495.144	342.622	717.961	9449.661	5958.212	359.214	12562.964	142.97	356.877	242.686	1818.736	5904.73	663.238	120.409	2678.388	6926.779	292.478	389.697	276.909	1384.627	5436.719	279.732	5681.178	188	0.856	1012.745	355.101
42664.473	38699.505	42052.838	45581.569	48490.13	44331.834	43719.176	52873.066	1490.185	2072.714	605.288	524.347	684.312	2559.976	393.74	15357.714	275.843	404.723	435.534	10422.418	228.022	3384.543	257.869	4543.759	17031.914	290.088	545.607	313.69	21370.185	808.988	310.755	9449.754	165	0.934	1385.294	354.191
28286.523	27659.007	23895.142	30954.886	26106.477	39190.773	22312.834	33435.366	1545.382	965.831	433.113	436.873	9307.61	894.399	391.208	12747.21	282.189	261.986	255.075	2098.095	10114.882	2536.111	145.223	2072.865	12502.63	297.039	753.955	293.777	206.975	4438.822	306.557	3267.604	233	0.89	452.873	356.985
24213.199	21541.082	20534.769	25741.006	20547.188	40388.948	18390.284	26850.033	1053.892	657.376	410.192	432.798	10214.972	1180.104	556.529	15641.371	282.889	528.495	218.426	2735.5	7989.889	2618.021	164.519	2131.439	10226.881	386.824	498.41	293.561	1582.649	6388.284	301.562	3502.829	101	0.964	492.738	353.5
19616.553	19934.479	23089.037	22042.36	32391.915	25099.747	28098.281	34232.636	922.296	612.976	407.767	546.588	3269.745	2059.374	331.166	9921.744	160.091	186.892	221.968	3564.341	1824.665	699.717	191.804	3018.706	4860.716	271.027	453.941	290.134	8521.08	1649.386	278.51	7875.76	123	0.964	863.557	353.215
18461.653	18231.369	21301.362	21001.833	31917.309	28585.771	30768.323	34466.898	1266.339	622.829	554.463	815.537	4786.032	2214.488	500.161	10691.299	214.187	216.982	231.739	2837.694	3309.782	5706.078	147.502	7874.485	3284.022	292.225	369.035	293.214	6423.734	4906.877	290.114	16085.712	123	0.993	979.516	352.955
31030.689	29683.54	34670.27	35051.173	45728.642	43237.053	48348.539	54177.574	1231.245	661.408	609.071	462.153	723.244	2297.066	434.611	11724.172	233.054	256.45	296.437	5014.479	256.715	1399.497	175.578	8197.422	7378.286	286.126	322.931	298.762	11726.62	768.715	352.921	16154.192	148	0.891	1183.088	354.426
39224.803	39013.347	25482.083	40500.029	44689.718	44385.556	21954.812	31558.793	1340.998	563.192	437.208	652.566	643.475	1048.845	330.776	17959.386	307.021	504.624	450.803	6490.499	348.086	1067.009	215.298	2070.593	11619.177	384.918	531.519	294.33	18600.714	2385.133	326.932	4051.603	160	0.939	504.606	355.156
30090.541	28027.786	33607.212	32839.754	40813.652	42813.763	44897.414	49793.375	1241.046	1353.419	591.6	441.396	672.685	3255	411.642	12608.635	222.612	313.552	281.196	4175.594	280.998	1800.201	172.45	7147.94	9015.734	296.384	919.436	284.498	10022.079	645.736	360.504	14684.635	271	0.881	1173.419	358.33
34041.698	34034.854	28790.827	39157.391	40773.585	35277.35	19376.384	28093.422	1385.218	812.362	546.284	561.606	3961.865	605.59	369.42	20148.54	386.867	315.878	418.081	2799.822	2378.116	1203.042	202.607	4299.784	15766.761	344.872	512.072	313.225	18157.54	440.825	295.084	6659.371	245	0.891	1489.104	355.696
20604.369	18911.274	23749.462	20928.256	34689.237	27361.145	35016.438	39227.098	951.735	541.184	405.31	844.823	8312.733	5237.829	477.871	10714.34	138.231	174.809	198.18	3909.833	5861.877	690.028	148.032	3560.232	4992.969	286.821	320.214	249.141	4130.371	5250.164	285.378	8955.432	108	0.967	1057.167	355.444
22467.645	21460.353	26642.044	24375.148	39434.147	31982.256	38657.492	41620.901	1127.622	570.098	422.836	381.226	670.948	1940.735	298.894	11622.605	165.013	213.532	389.244	3515.632	475.722	769.036	238.477	3938.954	5697.806	282.755	992.183	252.637	9972.918	1598.035	298.043	9274.324	177	0.901	1093.76	356.167
27670.834	25891.096	25745.408	28774.847	30824.65	30767.503	28181.804	34056.936	1149.722	540.696	582.685	680.929	3965.147	1408.783	411.636	14821.991	243.427	242.415	272.143	3042.68	2926.945	1584.379	171.077	3422.707	13680.483	284.268	323.812	262.907	9048.82	1740.207	336.469	8017.087	132	0.938	1307.174	356.061
24822.406	22994.686	25726.464	28069.77	35683.319	35552.611	36211.018	43376.063	1388.065	587.872	741.28	636.169	656.6	1474.47	444.901	11765.857	233.493	250.298	212.037	2999.088	211.636	1704.847	173.105	7927.541	7499.542	275.152	332.081	289.215	14971.81	1058.41	526.734	15085.209	352	0.719	1340.293	360.349
31327.359	28003.311	26895.301	30729.472	32959.869	37933.899	34688.064	41540.938	1435.447	534.974	489.245	421.253	5083.902	822.716	339.766	15316.441	272.478	268.668	364.523	4739.63	5482.289	11109.531	148.215	3706.685	12324.216	277.73	472.837	298.938	15406.75	775.502	286.444	7312.717	139	0.977	1411.737	354.975
14752.192	14102.732	15826.012	17252.637	14089.249	20670.349	12249.227	17253.341	728.992	393.44	389.176	374.444	346.381	416.816	270.128	11090.759	245.373	213.977	391.384	4149.405	132.395	637.76	169.04	1962.24	5640.746	262.441	274.578	283.487	3630.393	963.188	272.971	4835.486	180	0.846	585.278	359.556
18808.691	18585.732	23053.698	21113.069	36308.069	27749.361	32304.94	36974.187	977.935	403.104	415.898	439.257	464.26	1036.703	310.224	8864.185	183.47	206.362	366.542	2505.858	373.014	3241.578	178.014	3487.5	5774.114	251.639	812.569	279.764	11927.092	1396.229	261.499	9153.5	154	0.903	932.429	357.318
32068.466	28713.227	37258.651	32017.876	45152.361	41134.543	47509.869	51561.934	1491.785	997.863	398.081	863.819	14047.673	6702.772	370.506	14307.286	152.948	396.645	198.6	2250.546	8226.017	672.787	125.061	2624.463	10378.477	310.363	493.066	262.757	169.733	7289.894	291.173	5537.114	104	0.944	1027.394	355.413
30299.647	28260.01	27292.317	31554.973	36343.805	37578.961	37992.635	42594.215	1193.549	512.357	471.089	406.153	527.887	752.095	344.032	16237.866	217.749	290.883	433.832	9917.563	216.973	1656.195	155.721	3540.018	9979.282	291.276	514.375	283.37	18780.511	933.006	297.874	6668.377	251	0.838	1400.93	361.448
29340.569	26611.538	26014.275	29774.189	35140.473	35444.48	30051.632	38431.989	1486.461	747.422	591.225	644.705	11210.5	1627.946	421.429	18737.118	291.713	317.574	289.616	3877.637	9358.731	16139.237	185.122	4772.65	10169.604	316.663	472.323	281.52	15343.055	1420.46	295.739	9108.196	168	0.961	1421.661	357.036
40709.647	38895.96	36291.711	47038.774	47512.359	31069.61	23961.231	30308.031	1265.746	1475.468	499.805	920.539	21431.123	3177.904	411.294	19170.478	285.423	533.936	269.133	3126.293	11788.963	2097.711	144.375	2139.568	12418.2	387.071	367.883	284.03	778.734	4821.342	278.457	3794.758	201	0.876	1432.555	359.42
32574.168	30548.634	32785.503	35427.31	39693.979	42299.687	42660.036	50058.744	1145.272	524.733	574.68	404.549	851.307	1613.219	400.575	15873.406	236.895	313.148	279.257	3982.483	220.358	16393.118	160.072	4457.279	11616.869	294.406	604.251	282.36	19058.079	560.61	324.942	8944.12	238	0.846	1319.004	358.349
35902.333	35413.447	35456.132	41424.194	47436.385	41478.657	48321.12	48835.765	1224.314	679.593	488.499	420.937	667.304	1070.5	349.441	16291.316	203.191	323.72	441.069	14194.272	210.132	2227.756	172.536	3259.346	9701.553	313.583	526.442	304.33	22081.175	926.119	292.059	6173.423	229	0.824	1392.491	362.234
21323.813	21214.13	19001.042	25580.652	22787.259	33350.636	20268.431	26396.857	994.033	452.189	430.15	471.913	407.873	457.966	291.09	14750.972	289.742	307.598	389.773	5226.563	160.296	826.683	214.44	2237.805	9699.487	298.45	291.869	307.947	9140.061	988.495	271.591	4852.249	138	0.83	615.558	358.884
23210.41	23156.444	28525.848	27999.558	40673.834	34498.862	37778.575	42444.775	1119.543	469.404	440.608	489.724	2033.283	1510.76	355.546	9552.72	211.062	247.132	309.294	1787.065	1245.056	1790.484	163.058	5161.699	8390.709	280.775	892.381	284.613	7913.59	1652.872	266.62	11196.018	175	0.934	950.363	359.083
27336.651	23730.073	27253.969	29789.392	31633.441	38629.837	35879.024	45246.991	1310.113	517.933	587.667	584.034	997.899	3450.215	471.08	11344.44	175.809	257.611	308.262	1942.401	440.058	2002.746	247.871	5938.808	7929.197	267.126	324.021	291.472	12432.301	1851.442	278.512	12803.236	117	0.985	1368.731	357.739
31526.777	32937.136	36799.15	36743.751	49047.699	37598.241	43065.751	48062.171	951.562	1175.836	372.083	625.234	7776.642	3227.051	341.278	12418.134	177.521	296.356	318.938	1919.923	2879.785	726.383	154.687	2106.292	10105.298	261.243	291.266	297.258	4052.55	3002.999	279.788	4960.14	157	0.889	854.016	361.029
14273.138	13347.803	16119.331	15216.327	23951.361	21705.939	23825.529	27440.827	1003.332	450.16	390.885	642.626	2278.405	5049.357	417.835	8732.814	164.45	156.237	198.552	4390.428	1080.814	952.118	141.412	4073.403	3791.511	255.7	268.811	282.992	5877.596	4813.616	278.164	10753.848	188	0.778	961.34	362.027
32348.916	29710.068	33435.233	34556.051	39438.972	44356.658	37562.81	43375.135	1216.838	787.329	529.45	809.573	11202.747	3995.754	477.782	18255.124	233.43	396.375	281.863	2616.34	5856.241	2686.02	141.012	5001.544	10000.231	350.966	387.977	286.495	2639.502	6475.104	321.878	8785.593	194	0.856	1199.536	361.5
45507.231	42302.014	42780.335	44152.317	50485.055	36149.175	29447.341	39005.853	1433.894	671.474	500.084	632.581	632.759	715.044	279.013	14082.938	317.586	487.238	521.959	3912.417	189.572	839.579	225.803	2026.953	12057.176	287.841	809.56	308.311	21399.744	1065.509	294.442	4198.991	326	0.768	521.985	365.347
38945.406	37639.108	33197.296	43470.193	50091.266	51840.27	44244.596	54000.766	1346.536	2074.507	605.315	1153.919	13964.703	6962.135	601.79	17470.55	382.789	673.445	224.626	3184.741	4283.976	1135.194	187.959	3485.419	12558.34	375.098	357.255	303.558	110.379	7046.776	318.123	6202.007	147	0.942	696.398	361.724
26901.489	25854.907	29255.892	29165.094	43200.308	37444.917	44853.974	46887.809	1004.439	1515.646	408.878	782.637	11193.737	4534.536	521.338	12319.446	135.159	308.273	281.517	3307.93	5023.846	1113.855	122.12	3983.853	5638.933	276.597	353.953	251.077	5106.843	6468.676	321.475	7941.37	106	0.962	1149.283	359.613
23794.541	22097.008	28272.547	25235.025	40063.042	33621.956	39605.936	43772.084	930.092	417.425	355.485	549.438	4718.787	2128.376	352.082	10094.568	146.427	249.032	310.578	3467.385	3480.445	576.509	155.555	3275.971	7908.956	291.82	277.227	254.272	7319.198	2536.586	284.655	8651.358	112	0.96	1053.893	362.268
32282.267	30785.93	34452.053	33945.041	40460.932	40058.796	43565.268	46807.214	1200.986	637.381	558.52	586.168	1741.061	2020.99	448.661	12462.131	227.446	330.215	464.354	3183.084	1142.92	1247.242	204.193	5238.488	10425.212	288.547	311.731	294.571	12020.12	2285.182	329.437	11857.851	265	0.861	1186.066	367.028
34181.009	30328.143	31164.189	40207.614	32199.728	44549.028	27166.582	38020.41	1044.754	1041.31	399.568	400.268	7433.543	1209.053	355.192	12104.86	275.623	572.136	287.384	2411.145	6404.113	1356.093	147.247	1692.66	11189.157	305.91	392.419	291.096	3089.173	3787.786	367.4	3113.718	105	0.953	491.795	362.481
43017.817	42617.425	24586.089	41775.169	50127.92	41074.154	29151.831	40588.965	1406.286	554.992	444.96	706.707	586.342	911.227	295.741	17864.269	315.012	543.979	455.427	6641.76	267.189	1026.486	268.973	2388.921	13552.931	297.428	410.599	317.286	15061.492	1474.545	276.74	4964.949	108	0.967	505.796	363.556
49712.548	45837.521	42527.779	53036.248	53969.95	51818.211	33867.15	44804.569	1345.252	572.798	464.804	652.4	658.233	687.156	278.293	14797.298	309.92	548.168	558.854	4532.621	196.874	809.459	244.916	1903.755	13819.009	274.584	795.387	308.468	19587.659	791.253	268.115	3883.726	103	0.965	511.131	363.131
19227.927	18039.139	17198.682	20091.544	29384.719	32746.602	24807.411	28933.559	1139.587	561.719	418.72	427.166	431.983	1379.868	342.579	9371.839	334.722	400.933	239.771	7847.876	160.338	1085.034	211.838	3404.085	9280.724	285.351	562.442	274.463	19717.434	1773.565	303.025	7917.717	110	0.915	743.527	363.818
22876.297	22942.353	26639.243	25133.444	36336.017	29756.097	35475.954	39995.351	912.708	620.041	383.038	423.874	1370.437	1162.161	289.217	10709.72	160.489	217.923	261.638	3334.201	1161.725	674.394	169.687	2613.838	6349.356	286.864	570.788	285.126	12711.639	723.629	281.263	6628.784	259	0.796	858.728	369.569
40222.325	39380.773	40473.14	48090.99	48394.229	51942.569	36693.96	45888.008	1404.248	1423.373	533.228	876.116	12461.498	5482.368	451.931	17711.233	245.934	393.173	226.627	3439.68	3736.774	1553.509	138.438	3023.269	11635.029	322.993	420.815	271.576	1489.692	5441.757	316.171	6034.655	116	0.936	1298.983	363.879
29925.853	27683.565	27859.059	32731.054	35901.056	39489.158	34452.513	43288.624	1407.271	612.566	570.752	532.443	1555.182	1307.356	403.904	16029.56	289.334	273.124	334.412	2791.653	1694.201	3605.938	172.301	5095.882	11952.944	304.729	415.46	295.28	13187.001	949.613	304.324	9685.846	221	0.898	1412.794	365.925
33819.152	31359.46	25800.526	37416.425	34775.207	32609.961	17906.244	24394.752	1399.595	751.954	525.556	538.537	2437.151	793.019	362.827	21842.424	987.726	361.139	467.21	2185.619	1178.988	1229.382	206.83	3299.648	14908.827	371.116	472.796	313.892	18547.707	451.196	284.306	5484.451	135	0.949	1484.581	364.893
36980.135	33709.013	44054.364	43133.13	38581.12	33310.625	26348.817	35212.459	1058.196	720.902	465.389	463.697	431.678	464.75	246.485	11679.832	292.856	356.317	803.74	2284.519	143.68	498.392	186.763	1321.776	11923.86	263.8	528.663	309.859	10303.045	379.787	270.154	2804.585	181	0.9	549.5	366.467
24848.693	26645.715	16874.655	26906.933	28965.515	29085.864	20630.238	28940.504	1046.879	565.388	450.315	470.949	460.292	468.097	325.697	12216.733	311.143	313.661	370.325	4006.119	166.881	598.777	191.605	3580.64	7694.349	292.687	313.862	296.042	8643.713	985.907	280.254	7510.339	216	0.832	609.912	368.384
35664.303	33324.911	24176.794	39557.418	48549.269	40306.521	35059.503	41079.919	1152.079	1297.872	303.699	772.327	10249.171	6513.196	293.442	15593.699	350.99	580.855	327.109	2418.123	4452.629	757.785	147.714	1959.077	11266.871	306.591	972.44	266.214	1122.305	4930.93	250.351	3801.198	149	0.94	771.701	365.171
22920.377	21252.671	27006.673	24886.939	34221.515	33098.918	36988.278	40435.865	1557.94	479.649	561.856	483.464	835.042	1314.8	336.504	9285.859	219.913	242.522	339.381	3228.962	458.466	1220.731	160.072	5653.931	8121.328	255.343	679.253	287.923	11164.312	934.934	283.859	11857.863	203	0.877	944.352	367.254
28465.139	25455.792	29611.952	32000.261	34491.256	40546.004	37076.407	46953.471	1289.642	539.156	570.347	669.575	1260.52	2764.046	478.537	11533.046	179.172	195.793	261.404	2063.906	634.729	1220.746	246.805	6571.909	6583.655	247.38	343.904	284.729	12494.725	2364.099	295.915	14226.273	103	0.996	1356.888	363.869
26803.312	24880.942	25800.196	29553.63	36196.575	37088.518	38695.462	45701.562	1198.765	498.638	598.768	641.161	941.673	2081.996	443.843	11871.946	148.277	192.151	298.031	3533.273	527.981	1311.019	192.608	5872.682	4302.024	260.82	314.89	278.023	20791.708	1444.706	270.061	13272.096	129	0.959	1366.329	364.399
22114.711	21375.328	15882.111	21148.461	32456.502	33994.144	25212.203	30838.13	1227.034	597.703	412.177	464.44	520.713	1453.73	344.299	10517.474	299.652	406.339	241.708	10685.445	176.474	2139.031	218.109	3145.223	6634.405	304.563	301.629	282.684	18761.944	2462.814	299.664	7482.986	303	0.656	734.513	374.355
15786.301	14842.6	18895.806	18249.666	25680.088	25782.787	25669.03	30458.069	952.189	402.771	403.611	604.236	2346.196	2074.307	375.36	9002.354	196.079	179.172	204.287	3471.236	1683.659	728.85	139.299	3545.549	10991.263	264.997	299.274	291.165	6464.092	4028.991	293.454	9324.152	135	0.987	974.826	365.759
28358.749	25008.497	30250.292	26951.371	33334.766	37657.349	41564.778	44060.843	1276.516	738.713	671.831	510.577	767.672	2292.252	398.297	11259.838	215.634	285.694	302.911	6228.316	515.648	888.077	165.322	5972.03	9193.852	295.83	804.163	272.574	12197.56	1053.739	301.484	14467.042	173	0.932	1161.616	366.384
27706.015	25494.191	27394.698	29172.499	34625.546	37686.071	39314.754	44504.659	1065.758	556.874	623.428	455.229	833.048	1628.549	382.51	15000.669	230.95	295.099	319.215	7831.141	278.971	11820.099	174.263	4508.356	10579.046	275.516	402.05	278.75	24024.774	598.893	308.642	8887.645	308	0.833	1314.831	369.286
23746.796	22651.956	27162.25	24469.369	36035.812	31037.608	37628.16	41511.355	879.496	952.154	396.118	328.886	312.452	1956.473	286.349	9937.84	167.719	197.436	322.852	2537.553	201.795	799.47	203.013	2963.475	6986.766	276.578	611.482	304.142	14991.662	420.42	324.622	7178.443	166	0.94	868.331	367.38
22063.606	20347.713	27198.501	21865.386	36103.5	29127.182	37717.8	41212.613	1050.598	437.268	422.368	325.664	312.308	1014.341	305.271	9652.848	177.806	245.985	207.257	5064.892	202.915	917.621	196.569	3584.353	8831.83	251.176	633.186	305.008	10567.574	780.322	424.766	8500.471	144	0.867	883.194	366.118
24921.938	23742.098	31473.632	26981.785	42684.125	35646.481	41999.422	46994.541	967.307	401.476	534.153	362.571	368.658	878.032	293.416	9953.133	195.314	246.842	341.589	1935.761	203.791	768.392	200.456	3463.951	9376.204	277.268	682.275	294.31	15210.841	713.918	278.271	8860.098	158	0.927	923.962	366.639
37301.217	37564.771	25142.763	39840.719	50204.172	43257.395	37346.749	47895.95	1508.718	1192.758	544.602	1148.303	10853.53	4707.39	579.424	13466.499	348.657	569.288	232.186	3317.305	4579.117	999.696	204.16	3807.688	7448.944	399.345	370.779	298.504	238.804	6480.339	296.584	7714.986	203	0.877	690.382	370.938
37492.085	35152.183	33781.753	40154.231	50125.277	45178.89	43553.996	52278.769	1369.47	976.158	532.633	1093.335	12481.091	5609.671	539.053	13332.188	367.285	652.018	207.375	3087.727	3518.062	1065.478	174.422	3086.362	10767.488	369.465	305.143	292.055	1419.875	7412.489	336.087	5942.512	183	0.735	712.937	371.489
29062.033	26985.993	28828.136	31508.121	37741.033	39655.423	42838.769	48087.489	1138.775	541.04	619.419	475.069	731.902	1431.195	390.552	15618.562	206.627	259.109	201.098	14597.626	198.013	1975.234	167.549	4941.83	8480.597	278.164	472.043	289.127	25584.803	468.294	312.375	9949.252	206	0.871	1329.044	368.869
18172.304	17071.508	20679.383	18611.491	33340.884	25939.484	32515.966	34507.933	894.715	396.107	341.096	730.321	6344.712	2069.804	359.998	11989.166	125.808	176.268	287.779	5228.002	5942.256	587.556	129.371	3206.887	5800.573	292.134	313.797	265.648	8066.761	3260.036	295.764	8746.63	176	0.777	1046.778	371.057
26201.126	26439.17	29249.593	31089.671	45019.101	38607.145	45046.643	48753.965	1063.635	843.749	508.528	444.596	604.649	2439.159	405.376	11556.547	172.741	263.542	211.703	10988.107	228.54	918.701	152.662	5719.736	5545.924	285.121	682.979	278.232	15124.993	986.993	350.11	13484.823	101	0.99	1170.5	367.163
29218.706	26146.549	27943.871	29289.789	34183.807	36193.686	36063.245	41716.627	1345.219	650.013	599.342	443.705	589.469	1137.814	359.816	13239.696	210.733	311.958	379.768	4925.814	219.975	2474.468	244.926	4277.009	9961.107	277.529	309.092	292.039	27963.117	946.51	262.335	8781.175	289	0.829	1377.299	374.725
26295.185	22164.781	25197.579	25640.168	29678.537	36520.282	36379.307	42410.83	1122.84	483.899	526.191	634.334	1176.175	2255.355	469.294	11029.148	176.196	229.874	276.107	2621.654	628.724	1419.634	194.145	5884.628	8129.222	263.897	313.343	275.344	15186.559	2807.501	271.093	12930.466	120	0.969	1350.967	368.417
29827.896	27841.246	29729.231	33722.523	42149.35	44284.553	46129.71	51563.132	1102.975	470.459	558.283	610.394	1217.912	2033.652	455.573	12020.368	185.21	272.49	310.456	4088.137	705.744	1372.805	206.843	5583.34	7775.908	270.446	313.693	271.519	15833.836	1740.178	263.126	12540.534	180	0.907	1359.889	371.006
29324.036	26413.442	27782.581	34072.813	28369.22	45764.176	28609.813	38565.792	1062.203	1391.223	380.212	399.696	7118.05	1502.42	420.791	14383.008	276.248	559.211	229.195	2357.527	6978.281	5469.72	145.376	2069.799	11254.673	300.409	472.065	306.672	1338.775	5112.148	326.606	3694.746	149	0.883	489.661	373.265
15189.399	14197.011	18070.31	17063.381	25344.419	24719.961	25419.331	29143.519	887.074	414.871	365.779	494.95	1610.356	1648.861	341.134	9424.742	173.901	182.821	224.571	5097.649	1196.285	753.541	147.5	3495.888	4087.794	264.879	278.148	279.763	5651.028	2584.754	268.762	9109.636	282	0.734	963.316	375.713
34041.437	33473.168	37243.717	40094.548	44945.407	42679.188	39681.284	44649.787	1114.999	1800.356	466.48	819.83	13266.294	3037.371	454.385	21741.269	233.718	425.582	413.077	2803.301	5126.133	1516.415	136.974	3281.381	12405.642	328.988	376.07	290.054	1892.801	6149.829	348.182	5781.687	167	0.955	1197.518	371.386
25509.018	24695.946	22074.956	27409.093	22509.788	34332.842	18794.89	28248.991	1135.248	726.67	444.178	462.808	9476.127	1895.207	456.619	13755.462	258.31	216.835	317.825	2180.141	11212.654	10939.057	145.014	2738.196	8366.474	284.961	755.355	314.339	1673.055	8822.08	311.048	4812.642	126	0.937	452.381	372.119
44602.729	43223.097	29748.117	43864.02	52398.246	33043.238	25920.481	35235.829	1203.612	640.729	456.386	506.415	612.96	952.646	281.973	14422.091	318.09	495.436	507.412	4330.301	277.706	864.899	226.116	2211.205	13178.195	282.987	469.496	312.133	17123.27	1359.471	275.296	4351.786	137	0.937	507.266	372.682
25708.679	24838.773	28003.898	31202.91	28193.536	39128.761	28541.609	36414.916	1108.786	728.266	585.234	467.844	456.368	712.837	365.095	12590.1	349.109	342.27	374.71	3555.713	180.156	984.573	224.521	4292.843	8733.566	301.759	336.089	309.5	7382.707	676.268	282.975	7248.294	286	0.859	621.79	376.577
31521.909	29417.082	28938.179	33975.707	43916.279	39413.142	40548.724	48120.885	1454.911	616.724	307.289	506.75	581.463	1019.858	345.025	10272.023	361.312	481.778	530.986	2420.633	161.825	1624.056	359.355	4541.253	9162.221	325.149	675.721	265.597	11424.033	677.013	285.248	9094.754	190	0.854	753.921	374.811
29577.033	28652.309	29549.645	33951.706	40602.641	39905.384	36416.39	44129.69	1102.603	932.875	521.58	574.004	5036.871	3000.834	424.379	12704.88	242.798	288.489	231.598	3675.846	1567.359	1700.001	165.491	4235.216	10658.311	280.685	367.812	281.993	7576.179	2058.506	305.002	9103.853	207	0.902	1303.553	373.915
38243.395	36925.763	34917.907	43008.322	53097.488	50063.286	44093.296	54144.141	1451.999	1489.642	581.65	1239.531	13423.23	6874.631	600.129	13609.217	372.196	681.842	203.736	3403.793	4286.345	1239.683	189.47	3190.614	10750.954	412.263	371.244	285.209	125.129	8285.938	299.322	6014.092	127	0.929	697.555	374.713
26257.444	22660.193	30581.49	22992.017	37390.765	30647.231	40207.648	42302.145	992.694	450.964	405.375	343.036	342.185	1219.168	299.805	8457.544	189.008	269.94	237.821	4061.727	267.261	885.988	199.887	3580.7	11505.869	252.284	461.576	290.399	10762.754	976.17	275.803	8820.025	105	0.941	887.471	373.148
30777.538	26706.801	30452.339	32860.657	32497.267	34167.561	43335.58	42197.677	1261.628	586.365	646.812	380.08	512.398	1102.75	397.39	13864.304	260.266	310.346	343.635	6629.335	244.338	1764.404	196.822	4341.186	16963.773	317.873	507.715	300.496	31981.434	2041.486	307.401	9133.754	121	0.948	1390.591	374.103
32852.594	28858.301	30539.98	32188.015	32306.881	39756.164	38123.388	46769.834	1365.425	877.647	572.03	558.103	1601.226	2159.427	465.307	18249.531	263.44	222.771	289.48	2256.055	1268.285	1799.758	191.163	6113.752	9327.266	298.274	390.826	280.301	12784.831	1245.409	306.195	12353.209	148	0.948	1409.236	374.824
23641.716	24269.151	17620.775	26281.699	29027.706	29885.194	22311.393	30178.202	1020.384	581.559	446.348	405.753	466.134	581.835	326.15	11129.654	320.161	346.473	382.91	2792.863	160.047	768.623	197.362	3035.822	8121.269	271.811	294.105	301.798	7569.219	1152.449	282.424	7168.51	324	0.676	599.287	383.086
25664.032	25207.834	21143.144	25461.694	37357.04	30829.529	32090.695	38177.495	1153.44	575.252	371.609	422.483	530.063	789.796	340.256	11635.812	302.742	483.212	303.891	8319.804	147.512	1194.418	266.326	3395.506	7595.578	317.869	557.629	284.613	12189.873	1197.939	307.107	7074.871	250	0.874	744.164	377.76
27108.893	26683.52	34458.976	29721.665	46440.586	36358.044	45766.848	49389.473	982.013	400.709	645.151	362.438	382.348	952.425	298.077	9373.466	182.322	256.53	286.45	2279.926	188.274	702.036	196.55	3443.103	8021.465	320.281	662.342	285.43	9688.81	719.158	253.283	8703.732	205	0.806	922.027	374.002
28710.922	26962.807	34818.483	31928.471	44068.153	40256.571	45025.657	49330.575	1322.32	627.167	578.557	490.537	561.277	1894.861	424.439	9425.425	199.811	242.562	220.434	3265.439	228.779	884.714	179.293	6653.54	6747.068	291.94	338.063	265.709	7958.896	1084.138	299.343	15813.612	214	0.896	1165.579	377.164
51294.872	47348.984	47268.914	50166.771	56843.122	27885.207	27652.781	37380.865	1559.892	580.581	484.966	586.371	550.791	373.438	241.226	9689.054	363.854	538.054	835.481	2996.378	165.023	507.474	145.26	1208.719	15147.979	276.508	1275.483	325.896	22102.764	362.766	282.447	2611.547	134	0.872	540.306	376.687
24518.368	23941.654	30960.859	28739.214	40757.472	36357.649	40372.488	43916.49	1020.82	451.87	491.623	389.035	451.105	1250.798	322.233	9336.128	211.276	287.33	257.61	3794.867	272.773	2397.827	142.289	3450.14	8578.095	245.912	597.12	276.056	11653.719	1450.165	265.182	9044.02	270	0.826	941.056	378.719
31504.36	29475.286	31562.989	35157.461	34878.281	30227.312	42667.773	45966.596	1410.099	613.715	583.998	505.892	601.744	917.006	448.697	22173.916	287.374	264.385	550.379	3247.936	251.617	2935.941	216.214	7042.082	11761.97	301.757	441.678	287.112	25470.882	612.419	317.947	12445.083	179	0.861	1398.092	377.791
33294.165	32647.157	26294.233	36362.536	29723.233	44587.846	24010.041	34361.575	1210.338	1614.935	403.65	445.51	7471.631	1278.915	413.06	12797.941	296.391	544.823	243.062	1826.243	5948.525	10266.295	136.221	1999.795	12102.871	308.404	869.949	317.009	1590.947	3760.217	288.906	3383.133	185	0.854	441.732	378.522
44077.792	40896.993	42377.489	45933.585	51033.221	33889.083	32073.675	40482.572	1122.825	549.186	471.276	573.161	557.91	455.284	253.617	12659.771	328.453	494.858	891.953	3050.039	147.505	571.372	193.577	1543.182	14518.87	349.597	833.767	331.616	16251.222	367.723	265.995	3300.243	269	0.772	551.957	380.314
26857.9	25450.435	31967.807	30022.562	42984.368	38392.972	41729.911	46494.272	1065.419	1005.87	390.915	775.578	8377.839	7129.104	393.383	12539.018	192.401	287.584	238.875	2884.161	4287.154	2499.087	149.496	2943.14	10131.731	298.821	430.713	307.957	2860.37	5665.198	290.814	6912.914	236	0.767	986.242	381.475
26577.737	23960.083	32443.65	27085.527	39955.607	35790.765	42917.873	45855.202	1044.691	400.472	361.707	394.216	533.619	1174.396	245.714	10733.99	161.075	279.595	383.974	3812.427	285.242	930.552	177.123	3671.331	8825.52	299.742	537.66	268.113	11950.051	1028.552	297.713	9437.371	324	0.703	1055.596	381.037
38814.807	36268.387	40214.763	38647.328	44235.083	45593.194	51281.142	52162.761	1213.623	1135.633	568.278	535.206	1266.708	3446.124	492.022	11926.184	231.423	390.693	477.435	3293.503	775.69	1062.616	164.685	4321.016	15227.225	289.063	448.341	283.741	14648.923	1620.817	317.189	10192.742	159	0.9	1180.286	377.569
49446.057	46339.516	44812.923	48026.575	58798.153	36689.967	31804.133	42291.201	1320.564	622.684	473.886	552.695	618.156	767.391	266.31	12866.63	320.383	560.959	588.13	3265.806	175.193	842.815	220.341	1943.379	14292.221	292.111	1110.198	318.138	20128.696	641.696	276.671	3950.671	209	0.883	518.141	379.337
21374.744	20816.467	21225.799	24457.393	24939.585	30135.917	22085.61	29450.224	931.967	481.39	440.383	431.216	513.184	509.436	315.255	10616.299	264.557	288.591	428.704	6370.406	161.642	563.505	189.296	2440.548	8017.866	256.747	345.144	308.012	12591.934	1457.89	288.328	6076.609	242	0.793	579.322	378.541
32468.68	30327.932	25085.696	35027.411	43644.382	30099.412	25707.962	29999.221	1122.682	858.094	306.31	723.837	9679.811	2545.651	266.775	12809.39	322.956	577.836	354.412	2026.505	4275.797	494.578	165.811	1460.656	9934.49	303.409	591.378	265.987	611.06	2893.177	247.365	2844.82	244	0.756	769.865	381.852
24018.548	22384.443	26661.758	25064.941	40462.808	33387.477	42125.113	43738.233	1035.592	743.127	364.036	935.118	7762.393	8526.136	370.556	13294.939	179.092	268.777	183.782	2511.625	5650.773	723.75	144.849	2747.884	8074.062	314.294	434.692	295.903	953.931	5526.498	272.55	6126.528	120	0.969	995.967	376.925
31537.896	28199.546	35462.514	30526.968	43280.516	37892.782	48568.376	50397.292	900.855	1226.083	349.236	650.537	9099.861	7240.981	325.89	12288.102	168.966	336.337	263.706	1536.813	4255.577	612.794	131.714	2470.583	7962.791	315.232	349.679	300.254	1508.916	5720.83	274.367	5594.085	118	0.925	1005.212	377.398
24253.728	22916.227	24927.301	25916.521	31840.675	33078.544	36591.305	42193.624	1031.27	1016.667	522.113	402.385	517.717	1668.382	393.669	12769.353	184.629	174.317	281.748	9302.999	197.003	1788.888	165.268	4638.305	6166.72	272.953	463.822	286.152	20732.542	397.666	312.013	9820.973	215	0.831	1324.221	381.03
26852.394	24916.926	28511.952	29901.15	31980.106	29994.345	24821.784	32333.338	1064.576	553.388	587.902	752.296	554.689	675.682	302.937	10928.629	268.629	329.213	391.648	10583.84	146.997	578.106	184.116	2487.582	8856.573	332.668	288.168	330.016	11492.021	1401.642	287.15	6441.335	313	0.826	565.906	383.206
40159.651	37202.02	39542.934	36659.624	47814.804	36703.4	31412.261	41645.559	1879.585	637.915	474.814	601.829	591.51	652.208	298.905	14748.005	307.066	467.078	548.925	3542.474	177.968	876.166	216.117	2469.417	11020.106	288.416	2074.561	318.047	20807.671	785.743	292.445	5232.427	127	0.929	528.854	379.122
34191.856	32342.279	36674.597	38326.849	44805.35	46364.489	47516.033	51270.884	1162.035	1180.957	470.087	952.66	13534.375	3353.236	538.775	24651.526	238.035	389.294	497.06	4102.99	5907.965	906.739	133.797	2960.298	15102.593	346.787	373.686	285.721	8813.387	7456.288	296.671	6189.495	184	0.914	1189.353	381.359
48980.057	45556.505	44885.608	47021.884	57321.911	40716.936	43452.218	54093.616	1309.841	573.674	476.467	594.667	567.11	557.977	290.255	13485.674	323.006	564.66	653.142	3069.519	165.309	738.049	188.508	2035.755	13844.755	285.983	1465.809	324.072	22607.653	510.729	275.073	4288.955	192	0.812	539.286	383.203
29453.39	30814.617	25998.377	32639.102	36716.342	37589.615	30918.43	40081.606	1345.487	759.613	619.891	515.386	584.395	803.958	423.063	11840.585	396.959	380.827	558.843	2562.487	210.028	4525.555	224.743	5840.994	7433.028	304.565	318.819	313.721	15152.145	724.302	306.333	11203.319	241	0.789	608.234	385.417
38054.366	40082.185	32170.095	39976.131	43948.031	44217.794	35203.868	45694.829	1318.29	695.032	655.957	501.967	578.505	726.325	427.402	12064.059	374.965	429.51	576.382	4179.387	206.536	2087.054	234.332	4719.734	10360.174	305.092	328.638	314.916	18460.808	706.966	311.713	9424.4	144	0.889	614.472	382.069
33060.915	30783.645	34963.848	37095.124	45842.543	45413.025	42729.845	51110.929	1354.596	890.731	533.226	1137.521	13364.55	8102.93	560.426	12557.532	333.38	618.024	210.633	3612.75	4606.079	1222.17	185.529	3060.772	8537.456	370.458	326.742	279.4	439.333	8825.533	346.72	5954.111	119	0.973	710.273	380.391
29071.776	27016.754	35183.31	30364.866	42716.146	37481.316	45349.971	48575.043	1069.79	432.934	432.841	395.778	472.07	1059.244	307.589	9426.712	195.833	301.891	325.755	1946.872	198.32	955.675	165.941	3969.513	9097.254	247.429	713.629	278.71	9785.885	593.806	257.769	9348.229	190	0.885	930.074	382.258
22227.945	20675.931	23545.819	25427.355	34751.55	35444.689	34474.763	41262.116	1295.996	497.104	508.404	537.632	778.797	2070.729	443.665	9845.743	206.509	220.239	310.894	2493.64	438.195	1482.117	238.595	5758.725	8725.858	279.844	310.112	270.718	10433.286	1281.88	310.457	13073.259	266	0.842	1340.147	385.316
24226.396	20884.249	23462.951	23539.826	28853.523	32297.969	35847.239	40790.855	1147.898	489.2	532.872	651.52	712.253	1472.066	419.04	10412.303	185.261	211.982	335.519	5007.673	268.661	1537.349	213.389	5803.646	7577.628	273.704	268.049	283.286	17609.193	1072.544	303.132	13180.404	132	0.965	1359.932	379.742
30586.706	28562.04	26381.849	34424.408	29703.727	42271.2	26663.602	36484.456	993.134	2493.56	369.425	413.005	9327.032	2113.834	483.375	14061.607	268.502	639.892	202.761	2186.415	7379.849	8100.001	143.006	1999.688	12332.452	303.078	483.715	317.626	914.517	6602.205	292.512	3558.34	158	0.86	485.835	383.316
37335.261	36444.457	27643.045	35075.428	44778.621	35385.948	30377.54	40633.376	1177.94	1323.405	496.289	539.077	645.138	1414.296	306.467	12621.084	287.171	418.766	466.502	5712.834	187.804	1185.75	248.379	3050.994	10109.327	271.221	434.248	302.677	17414.024	1762.121	289.068	5988.729	158	0.927	506.532	382.994
25299.577	22694.39	30122.215	26658.545	32535.599	34449.229	35964.76	41200.12	1238.401	509.725	494.578	435.032	637.715	2060.269	361.144	10995.495	170.452	264.754	194.99	7900.349	295.896	1075.97	154.178	5250.63	6906.311	291.157	586.224	263.203	16285.217	797.2	293.25	12401.913	201	0.876	1147.167	382.386
24330.414	22978.668	25703.785	28122.457	34305.194	34049.316	34361.79	42777.72	1076.164	503.609	530.313	353.736	641.658	1854.573	400.914	12095.405	198.737	201.52	184.663	1895.823	200.027	2539.245	185.543	4980.456	5949.854	282.229	686.757	271.384	15417.986	402.343	300.76	10459.02	129	0.982	1311.547	381.066
43848.928	40518.296	40423.253	45506.579	49002.941	49721.382	38225.147	47157.93	1289.192	2178.775	486.885	844.392	12930.995	3433.401	470.448	18334.935	310.159	367.908	358.493	2911.156	6462.938	1569.265	150.948	3261.091	16106.587	337.268	326.437	293.83	7687.413	5504.07	321.336	5976.981	170	0.907	1414.335	382.494
37462.145	36824.665	31037.089	41522.843	52064.961	51274.923	42928.433	53214.025	1504.403	982.466	580.963	1223.853	11548.115	7297.056	608.902	12341.43	366.123	597.913	213.9	3341.072	3857.34	1284.941	196.554	3398.197	9110.954	472.772	372.241	286.33	736.865	8297.675	325.672	6701.925	136	0.84	694.125	383.529
14328.495	13724.366	17497.131	16068.212	26875.12	21621.203	24783.551	28054.539	877.14	496.345	404.568	469.235	955.1	1487.97	345.281	9129.093	180.82	182.02	218.702	6246.24	632.57	6763.111	130.422	3808.614	2486.391	261.712	337.705	278.954	6990.748	1968.693	261.047	9916.725	173	0.892	950.182	384.546
27953.236	26440.524	32514.781	30328.625	39498.454	38115.019	42588.2	46410.222	1281.43	538.679	492.732	436.887	515.931	2321.601	395.365	9394.917	177.804	256.173	224.719	3879.083	222.166	1560.645	213.074	5813.37	7000.107	280.64	392.089	269.12	8472.566	1008.916	304.582	13842.236	211	0.873	1156.211	385.287
39008.584	37907.783	40312.354	47181.573	51592.74	51902.939	44265.132	50918.38	1244.068	1309.156	480.928	802.867	12108.785	3450.812	481.271	19534.037	239.978	432.695	182.628	3461.551	6121.205	930.908	132.647	2834.979	11662.634	334.414	404.094	292.802	573.533	4779.069	373.221	5943.363	155	0.967	1294.668	383.952
33973.93	29129.184	30607.664	31845.774	33138.446	37247.82	39311.356	47124.26	1543.041	696.148	527.584	574.977	1276.138	1778.543	461.681	15710.992	238.318	226.472	294.414	2518.174	767.238	2005.799	228.212	5359.496	7392.205	329.908	296.369	279.105	20836.312	1478.417	312.93	11073.678	142	0.934	1405.507	383.317
28857.166	26341.311	34999.099	29992.263	40662.601	37852.366	42675.719	45578.779	1200.294	412.079	381.605	411.459	496.503	1263.344	253.931	10720.509	176.918	307.122	443.139	5507.674	251.933	1599.052	156.603	3607.525	9978.377	304.45	758.78	278.331	14591.163	902.86	314.158	8939.104	309	0.77	1043.39	390.429
32518.668	27369.314	30673.321	31749.436	36185.657	36848.057	38657.268	44648.857	1395.064	479.324	681.172	427.039	581.705	1134.181	426.337	15776.127	261.252	323.862	373.379	5576.129	243.058	1861.118	206.302	4731.194	16359.167	282.872	412.445	295.673	30978.377	1548.881	287.544	10143.137	178	0.959	1386.292	384.242
33821.971	31550.485	33815.478	36169.347	44977.312	43019.015	46451.642	51081.372	1306.686	565.102	324.657	456.001	631.134	914.855	349.408	11814.837	334.434	516.099	535.159	3802.673	163.318	1820.207	323.072	3672.01	9760.095	306.618	870.087	281.268	13747.417	513.814	271.32	7530.798	333	0.803	750.02	391.128
16087.218	14528.958	19574.187	16728.159	28772.212	22652.28	28053.078	31312.935	883.926	453.06	414.818	616.092	3841.647	1925.411	320.939	10509.256	114.693	162.957	308.201	6475.903	2464.615	523.461	133.112	3217.23	2959.52	300.473	279.728	282.531	8333.829	2585.656	298.969	9343.875	116	0.925	1037.509	384.043
34189.766	32173.344	36461.978	35363.879	44267.682	44679.864	51317.284	51263.677	1243.422	562.425	630.387	532.078	889.694	2399.014	467.757	12904.482	211.156	336.525	364.878	3064.162	574.909	1027.901	195.857	4614.337	12657.368	308.332	408.656	282.031	14529.547	1326.466	299.72	10718.69	296	0.849	1173.97	386.875
25498.799	23076.039	25663.427	26706.978	32361.13	33793.889	35112.22	41123.884	1169.98	530.7	563.899	455.833	972.551	1475.995	429.385	12821.923	215.809	270.873	194.936	10148.579	599.926	2493.279	205.674	5488.306	7595.179	281.434	663.03	292.503	11829.32	505.256	318.894	11319.537	121	0.989	1305.36	384.649
23992.681	21756.764	25634.717	26253.315	32490.988	34479.174	36276.426	42613.981	1160.321	521.163	517.449	488.617	749.399	1596.151	431.921	11573.149	208.405	219.616	314.539	10433.661	429.441	1812.672	206.579	5196.591	7384.105	291.756	395.482	288.178	13605.698	888.233	296.026	11872.76	249	0.847	1330.127	388.143
23353.88	23281.78	17679.45	21311.534	27993.765	24356.281	18683.824	26249.36	1145.501	624.899	431.429	509.91	1848.396	1249.52	484.615	12658.566	261.063	277.633	363.137	4895.485	859.899	11594.225	190.589	3724.025	6810.779	282.682	368.232	312.94	10479.659	4700.228	301.82	7215.507	185	0.911	497.349	387.511
38143.858	33952.455	45650.67	38547.693	49209.725	41253.778	39479.78	49178.506	1491.196	547.061	451.015	527.488	544.22	753.989	281.424	13931.522	262.07	479.514	572.293	3174.402	162.952	824.92	270.67	2217.315	9141.231	292.339	1769.124	322.84	18275.335	501.354	283.163	4671.409	122	0.945	524.336	386.328
22927.285	23687.455	15645.575	22995.403	29584.082	26204.153	21402.602	27205.959	1384.883	694.283	401.365	686.184	3940.047	1683.343	403.947	12229.694	323.316	440.845	272.782	2358.32	2684.797	6963.695	225.671	3017.713	5371.869	392.627	343.322	305.391	15500.236	2506.782	320.756	6670.973	137	0.974	682.398	386.339
27705.445	25588.518	29302.493	29551.704	36002.577	36155.977	39462.053	44741.17	1251.248	596.007	589.18	403.063	601.94	1914.248	440.313	10905.155	243.605	226.356	220.351	3799.114	217.014	8345.88	180.87	7616.864	7054.467	291.574	633.324	289.04	13847.023	523.093	355.68	14858.263	168	0.906	1314.893	386.899
16387.214	15075.443	17503.384	18850.402	26895.301	26810.898	25318.837	32929.38	1339.41	495.922	490.4	590.216	1107.361	3029.697	463.54	9585.22	167.428	211.583	204.616	2694.226	502.586	2215.401	207.097	6271.779	5092.393	282.44	309.181	260.165	9845.331	1877.441	281.537	14043.443	108	1	1349.5	385
38273.643	36307.766	33924.872	37371.311	48788.475	42020.088	36609.626	48031.032	1181.14	1729.04	467.955	579.067	629.311	1788.201	315.02	12470.746	290.418	483.756	433.135	5468.267	171.595	953.455	262.74	2883.237	11537.264	285.577	574.125	317.911	18412.602	1057.823	328.448	5795.763	159	0.878	510.739	389.003
35424.154	32686.422	34172.86	37411.028	42266.521	33808.468	39563.613	47103.075	1330.262	542.855	529.09	531.502	577.391	913.787	447.663	19105.676	271.421	324.898	680.03	3554.201	219.676	1762.474	196.064	4730.848	13842.989	305.722	396.14	297.519	17497.865	644.494	256.174	10023.235	140	0.921	1394.464	387.357
23240.894	24634.116	19895.93	30994.094	29387.906	24135.064	10493.605	26658.827	907.967	781.223	378.293	518.057	22338.7	1410.091	280.951	25852.558	371.579	220.032	267.041	1081.486	13680.194	9329.817	144.117	2569.436	11873.542	320.053	472.677	303.2	1036.574	6761.634	279.034	4677.136	257	0.848	1529.43	392.862
44326.068	41180.138	36486.118	39366.001	54349.042	36922.733	40001.993	50675.862	1363.056	566.101	465.403	563.246	572.52	795.32	296.418	15520.904	276.171	555.315	571.951	3113.543	146.462	920.744	256.14	2435.679	12184.267	298.781	1582.813	335.403	16759.645	515.333	259.536	5057.709	149	0.92	532.097	388.923
34916.722	36009.667	26312.435	38081.715	40847.703	44119.917	36723.005	44572.154	1261.168	645.23	566.623	487.855	555.785	630.044	392.895	13189.762	403.416	456.475	497.004	7529.2	212.391	991.268	221.571	3281.865	14821.608	312.749	378.676	313.454	22800.303	1120.731	318.919	7394.569	98	0.993	618.378	387.408
29265.307	26512.915	34716.952	33099.764	38294.277	45193.746	41525.196	47871.883	1441.656	664.078	521.194	1060.758	9413.785	4574.953	515.793	11748.496	286.087	469.933	299.212	3567.205	4305.901	1187.991	197.361	3136.649	4678.367	324.18	304.119	274.575	4379.211	8155.572	335.733	6387.139	106	0.993	710.925	387.755
20908.654	18627.517	20722.684	21492.424	28667.961	29141.062	31088.518	36253.753	1309.293	501.461	836.244	419.578	531.319	1237.212	385.854	12066.826	190.548	222.899	201.844	7657.375	222.818	3171.73	184.103	4708.902	6258.648	306.343	541.132	294.405	26301.391	2325.681	293.916	10018.636	155	0.909	1378.732	390.429
34924.908	33313.282	26934.348	39359.752	30461.445	44147.175	23080.376	33630.027	1133.714	881.723	417.583	464.87	6355.834	1230.871	393.673	12349.712	300.241	550.809	324.848	2142.052	4152.774	17043.834	142.67	1800.783	13336.333	314.803	713.33	295.568	4625.316	3320.453	314.498	3103.792	123	0.899	429.85	389.711
40581.48	37302.917	39017.392	38822.798	49580.871	42221.633	43268.05	52384.746	1186.565	597.951	442.666	569.503	608.23	984.475	301.68	12534.289	272.831	464.216	503.506	3585.269	162.082	903.971	289.901	2587.726	11319.898	290.771	589.471	328.51	16650.239	721.259	321.101	5475.316	253	0.847	519.445	393.555
13058.813	12552.26	12651.859	13556.685	18734.518	21731.341	17489.723	21358.724	855.577	469.049	352.103	385.705	517.026	1071.665	328.228	9238.931	219.84	272.321	205.393	2647.096	203.632	755.58	181.94	2391.182	4153.72	310.575	464.2	274.461	9150.257	1500.803	286.347	5588.918	169	0.911	724.399	390.293
27061.846	26004.069	33178.459	29001.34	42967.749	35891.843	45193.274	48350.501	970.425	426.702	403.627	402.019	434.401	1250.267	308.772	9137.584	181.29	268.794	256.858	3739.525	206.901	5916.565	188.914	3669.793	6603.067	250.923	679.987	275.991	11278.608	1313.421	248.798	9046.059	240	0.883	931.025	390.9
25651.761	23314.436	26435.853	31352.41	30603.595	34532.428	27870.003	35786.087	878.976	447.342	506.652	500.323	469.665	597.521	309.34	10113.239	247.867	300.786	406.997	5260.273	152.504	555.641	201.237	2673.663	6952.784	250.061	290.229	324.71	13726.229	1136.387	304.66	7070.231	140	0.957	577.393	391.671
35621.645	32964.163	33047.532	39524.244	42087.101	50292.213	37995.22	46022.26	1272.536	822.85	466.798	804.934	10272.94	3177.564	456.635	20491.082	266.036	308.825	286.026	2731.127	5211.118	1537.162	161.982	3097.833	9757.398	420.077	330.09	292.837	3925.112	5422.389	265.287	5496.851	118	0.981	1410.136	390.381
16991.212	16412.675	12345.617	16944.281	24978.143	22538.729	19949.023	24861.562	1043.452	481.734	297.669	368.309	553.961	657.156	302.005	11315.479	286.678	382.424	241.552	11922.391	136.82	3755.156	201.119	2283.737	7960.942	315.952	400.648	311.997	14782.71	808.849	289.75	4824.679	123	0.952	735.508	391.72
35272.025	32838.922	29540.759	37678.772	49498.335	44687.13	33345.027	37749.195	1127.791	780.858	245.874	714.889	9198.773	3447.614	325.043	15075.647	324.599	583.126	326.763	1934.77	3881.135	786.832	179.467	1915.257	10608.18	314.384	528.878	270.506	748.807	5024.122	236.623	3828.156	174	0.818	764.908	394.851
19141.614	18652.006	23491.749	20731.245	30855.069	27429.379	30099.571	34386.991	848.853	369.717	366.532	392.858	548.206	718.248	263.304	10975.339	192.722	238.513	288.664	3392.399	488.323	768.952	168.064	2543.19	7135.762	279.611	823.948	291.042	10390.191	480.987	272.873	6485.581	193	0.879	853.697	393.158
25545.311	23491.107	31058.226	27319.615	41431.792	36334.302	44689.561	45521.917	1141.006	1394.14	331.288	879.435	8984.201	13022.974	438.609	12301.628	146.208	339.407	147.188	4506.972	3591.121	888.596	104.786	3222.504	7696.57	292.693	501.047	259.12	1342.447	7875.236	275.39	7408.44	152	0.84	1091.217	391.586
37533.354	34584.91	40833.914	40776.226	45950.209	47987.776	34027.227	45455.069	1371.584	827.392	478.667	991.62	14921.788	3541.511	475.348	24952.922	217.689	437.673	398.774	3628.033	4622.973	917.107	135.317	2513.744	14168.724	338.081	383.432	278.415	4896.055	7477.06	278.551	5003.896	152	0.939	1186.237	393.099
33114.201	32635.42	35001.567	41468.012	47332.706	42391.944	35973.01	41423.718	1167.42	1706.135	463.929	826.008	12479.065	2891.657	461.251	20669.872	245.37	437.554	276.701	3702.615	4087.906	892.89	135.753	2601.539	12233.744	333.716	406.996	300.482	3276.321	4489.576	350.64	5568.945	184	0.894	1292.109	393.63
22771.185	21028.21	23804.627	24213.101	29887.934	31916.402	33010.797	38735.136	1227.956	563.166	597.699	496.092	1236.585	1542.291	452.686	13130.777	232.156	249.164	299.107	8658.835	524.03	2023.258	263.705	5773.736	6672.255	305.908	373.431	303.662	13688.212	1047.817	358.909	12179.415	143	0.952	1303.15	392.843
23943.771	24084.336	20320.617	27663.118	29943.685	35475.123	28793.129	33391.898	1027.303	548.251	505.957	423.581	527.124	558.864	352.989	14130.593	342.562	346.46	430.129	2425.731	190.917	1383.664	227.764	3448.146	9911.842	300.697	463.057	293.037	14399.216	498.109	294.827	5811.966	179	0.923	622.992	394.679
35008.006	31682.682	34436.397	36248.765	39711.166	43443.711	38137.602	44325.859	1335.335	1108.964	554.776	668.949	3260.317	2884.351	447.991	13906.421	295.236	328.158	277.084	3596.906	1323.303	2263.353	189.304	5228.017	11660.788	337.938	389.811	313.128	7765.695	3006.924	332.837	9704.155	405	0.588	1396.07	401.142
24594.293	24375.357	18914.602	27089.46	24139.901	41683.251	20374.773	28790.673	1255.862	1740.513	405.248	518.793	9308.444	2016.26	458.373	14469.64	268.874	520.377	229.114	2130.275	7056.965	19966.795	145.569	2180.2	9254.726	299.513	875.533	319.589	687.576	6188.531	384.824	3591.013	120	0.903	438.883	394.217
46864.344	43373.338	44647.375	42257.012	55930.281	42250.181	47826.535	56031.672	1183.982	558.198	467.441	537.374	590.14	728.397	298.869	12736.033	273.119	490.65	547.186	4707.135	160.436	996.507	254.127	2374.759	11038.409	279.161	1375.95	337.74	20161.649	669.201	296.075	5243.944	118	0.953	536.898	395.102
22163.613	22024.992	21323.554	26495.885	28655.755	33259.515	28841.671	34871.061	915.127	470.273	531.891	413.351	434.92	578.732	337.201	10448.02	267.918	326.101	321.194	5453.135	170.55	921.577	183.914	3242.189	7456.876	272.013	299.553	300.429	15136.717	1101.709	305.318	7109.899	289	0.85	603.292	399.5
42932.812	42676.287	30786.192	45912.795	58901.224	50921.185	45376.953	55928.59	1628.645	1145.239	584.719	1086.58	10174.857	10089.745	578.644	11373.742	377.418	630.076	190.162	2737.873	3461.413	1199.131	202.575	3470.428	10788.349	398.325	374.452	305.12	1500.7	7141.466	316.971	6927.936	133	0.83	691.395	397.282
23211.198	20323.575	24267.289	22929.244	32096.17	30305.482	34970.082	39534.723	1371.7	642.702	595.471	417.908	663.801	1752.049	469.577	10140.029	257.823	202.718	269.29	3516.025	213.602	6166.66	201.755	8531.208	5649.699	310.129	438.775	291.642	6967.583	884.306	372.266	16495.675	227	0.857	1315.826	398.403
21508.103	19479.917	20881.978	22225.719	25800.2	28019.645	29468.644	35771.586	1298.534	535.499	545.279	523.21	567.936	1083.038	443.865	14634.782	222.112	268.654	290.631	4306.58	209.113	2440.351	194.591	4707.114	5938.145	310.173	632.201	297.19	16029.979	672.082	324.233	9919.319	129	0.97	1388.663	394.818
25638.703	23522.28	30139.697	26516.926	41819.794	37481.334	44342.423	45410.35	1393.133	540.768	407.724	756.737	4993.616	3018.94	399.98	10864.411	179.296	292.413	257.982	3390.641	2637.472	726.968	119.845	3545.552	11641.758	291.009	504.08	262.396	6701.269	3356.109	298.872	9121.688	130	0.94	1110.092	396.908
23320.91	21912.705	28963.655	25988.822	36310.576	38205.288	37983.67	41776.218	1559.712	840.807	709.569	539.769	636.67	3409.645	462.202	10226.137	282.129	233.001	302.37	1461.591	292.956	3912.873	188.71	11059.601	7341.079	332.66	424.791	279.948	5841.914	3073.111	296.085	21103.311	157	0.911	1166.627	397.825
29636.072	26538.479	35503.266	29116.262	42209.017	38825.859	47676.294	51513.456	1021.349	426.827	414.003	390.236	426.616	1097.471	290.74	10451.873	214.958	311.104	335.943	3312.346	238.808	4339.907	215.621	3640.342	11176.49	252.351	1790.801	279.512	11898.649	573.989	253.541	8601.242	106	0.962	923.113	398
25844.829	23528.7	27153.491	27604.42	35881.587	35814.743	39916.34	45471.616	1150.161	540.673	505.611	437.065	645.809	2030.596	425.12	10751.316	202.061	257.27	328.577	7682.176	180.317	2134.319	203.637	5664.915	7292.161	317.166	646.518	293.902	10257.589	646.217	399.977	12374.776	181	0.921	1325.804	398.169
39732.646	36466.131	31514.791	33719.63	48284.808	33782.574	37733.556	46365.488	1128.996	548.158	447.065	538.919	620.461	867.996	293.178	12074.602	277.018	446.01	396.674	4985.732	153.892	997.873	243.558	2505.087	12240.626	268.735	449.168	347.68	18688.844	949.973	297.445	5471.113	128	0.936	530.375	397.906
39800.998	38608.513	33308.896	41772.887	51014.82	43098.624	44732.156	53310.416	1095.231	567.259	533.36	592.462	608.615	891.672	362.594	8454.866	305.388	381.217	255.153	4135.319	143.383	628.201	208.702	3669.896	10546.16	263.195	482.972	325.153	9459.135	1267.646	282.918	9534.255	227	0.779	575.333	403.936
31587.226	31828.61	22841.259	30172.565	46528.531	34105.797	37412.747	43706.155	1258.44	739.266	315.525	472.292	618.344	943.263	338.528	13295.254	341.647	590.59	382.545	19096.523	165.426	3036.087	244.382	2842.012	11504.041	318.224	556.438	320.627	21903.212	440.02	294.097	5800.702	141	0.964	741.032	398.628
29146.833	27604.318	37735.392	28884.947	49215.223	36234.61	48661.056	50748.664	1069.721	601.048	442.512	335.403	427.884	1256.539	322.023	9728.96	206.561	296.504	297.715	1919.203	236.608	1605.903	181.225	5531.545	9185.738	257.026	846.684	286.203	12253.779	1757.715	245.222	10811.245	206	0.845	894.102	402.01
21431.591	19479.757	26101.335	22623.262	35034.989	32812.257	38083.404	39565.239	1388.528	614.843	340.7	800.516	5018.172	10874.111	465.212	9236.035	159.228	242.823	154.564	4309.501	1918.245	893.818	126.167	3963.566	10083.285	281.508	514.371	247.285	2630.202	6765.352	288.938	10035.271	205	0.859	1088.344	400.398
27935.792	25492.23	34891.494	30167.168	40705.271	39939.364	43618.967	47178.791	1140.773	464.739	448.372	396.519	983.508	1885.068	316.892	10787.288	198.348	338.339	364.287	2728.48	450.865	1062.06	201.166	4283.001	11402.869	294.714	481.895	265	18136.408	965.633	313.572	10629.466	237	0.797	1123.627	402.032
21212.153	20242.446	25976.629	23623.1	25771.248	31290.043	27946.592	34890.5	903.185	529.032	525.101	454.168	518.379	558.996	339.586	8441.722	246.782	253.69	235.456	4358.439	141.523	459.865	159.534	3828.537	4327.745	258.183	509.137	314.361	6313.035	1104.395	315.94	9295.219	240	0.746	588.308	404.642
16380.035	16827.999	19538.144	18463.331	29055.506	24372.129	27525.231	30253.387	723.592	368.83	317.237	426.594	2420.013	921.507	291.646	9247.051	177.408	214.714	226.324	3194.922	1839.925	858.346	172.4	2608.003	3621.838	283.25	304.351	286.665	7551.587	894.449	260.692	6945.432	150	0.889	846.28	401.64
20940.754	20361.281	25791.845	23157.009	34970.271	28981.119	36213.344	37560.022	1189.998	386.002	398.252	469.671	506.807	1449.722	284.14	10164.945	177.405	195.744	311.572	1931.11	575.287	486.334	176.706	4365.109	8995.336	283.368	258.89	249.731	12571.334	1593.641	314.195	11483.023	112	0.932	1073.732	399.286
25338.139	23389.634	27620.598	28483.985	36776.143	36692.303	38656.948	44569.656	1264.772	519.366	553.581	402.262	649.874	1868.659	446.307	10593.456	215.63	217.126	200.647	5047.657	240.481	1377.084	210.02	5538.305	6136.469	320.535	310.717	293.829	12512.262	1312.233	343.97	12700.834	260	0.785	1305.562	402.915
25041.049	23839.916	26062.001	27906.352	37076.002	34373.38	37973.399	43352.852	1274.396	529.314	567.04	422.37	568.596	1238.374	434.298	12525.09	250.917	303.012	243.306	2155.639	190.417	2401.79	220.613	4676.476	9112.581	318.416	1359.775	302.131	11321.654	514.539	356.426	9419.729	126	0.948	1373.087	399.833
43907.035	41080.099	39874.761	42920.512	54990.871	46627.786	45773.865	55571.626	1191.422	518.522	430.368	558.452	573.955	808.577	289.115	11870.329	256.76	515.927	629.923	3648.545	163.961	990.699	234.594	2254.291	12470.188	309.859	637.705	325.636	18437	781.402	344.703	4839.546	171	0.922	511.044	402.202
26899.329	23962.827	27068.79	27809.564	32770.603	34957.729	34933.878	41068.701	1234.255	542.817	540.683	473.555	697.353	1422.536	430.23	11744.674	249.279	281.209	226.635	2749.323	241.147	2108.332	225.23	4698.053	9077.303	346.659	528.041	314.103	11012.016	642.42	357.408	10036.252	261	0.811	1382.573	404.78
21124.031	22128.913	14704.135	20739.649	30201.856	25396.591	20599.908	25465.139	1398.317	844.211	459.051	696.809	3325.419	1215.555	407.984	13030.996	350.005	464.573	257.421	1529.469	1678.583	4311.522	236.766	4598.166	4559.662	317.562	354.279	290.6	2830.417	1817.297	312.802	7762.019	216	0.875	680.523	405.12
30556.512	28664.853	37547.277	29951.558	45911.455	36560.543	49820.871	51293.739	1046.508	518.081	440.515	355.656	430.54	1128.527	308.761	10612.481	205.083	298.79	399.425	2235.082	252.51	1181.228	178.984	5788.201	7336.028	270.37	1019.272	276.767	12699.833	466.897	270.1	10436.947	117	0.985	866.714	401.286
22299.782	22788.506	28900.174	26433.253	45057.173	32302.875	39584.314	43087.021	1038.763	496.93	448.668	507.148	583.974	1570.403	321.232	10476.899	206.291	290.113	304.315	3546.056	455.957	4531.042	183.079	4388.769	7650.019	266.534	747.963	278.876	12033.121	968.006	236.413	9412.695	138	0.852	930.232	402.217
40837.328	39488.415	44928.302	46685.955	52268.079	53518.023	29327.759	42689.307	1144.351	797.254	461.94	880.853	16014.609	2980.2	350.357	19818.265	237.6	452.853	417.138	2789.435	3701.681	778.441	133.346	1787.974	14181.865	396.72	352.188	268.183	4936.338	7136.217	252.608	3521.612	102	0.955	1186.098	400.157
25248.014	25841.289	17111.459	24750.391	24157.765	36081.128	19202.09	28531.732	1194.967	1407.303	436.242	510.966	9946.216	2315.672	449.247	15895.162	259.833	479.258	239.757	2328.399	7407.795	31878.851	145.495	2757.132	8785.474	312.25	735.204	343.021	1905.251	7521.27	340.462	4590.728	121	0.874	435.607	403.186
25001.898	22424.043	31935.608	28355.162	31569.207	41021.491	39171.54	44483.753	1208.63	586.461	503.358	1018.818	9294.298	4302.439	546.856	12024.653	261.858	427.74	250.443	3293.729	3769.197	1260.463	187.771	3044.915	4984.583	296.33	313.805	279.136	3102.671	7085.201	301.528	5981.685	119	0.961	711.239	401.777
21753.709	20521.714	26865.496	22237.137	33139.606	29875.359	34754.958	38975.916	954.33	398.007	372.283	411.697	316.271	884.948	283.241	9381.956	198.199	234.102	225.26	2234.513	234.43	947.417	160.292	2989.698	6724.171	298.079	1058.702	288.352	9950.433	663.409	274.55	7470.472	138	0.884	855.08	403.623
32966.473	33975.314	34342.493	40541.485	48092.726	39535.17	37869.422	44796.159	1211.082	1257.465	466.667	683.206	11917.74	2259.741	449.646	19289.175	241.01	427.763	324.529	3509.414	2713.175	874.032	159.833	2919.86	11068.732	346.53	374.302	318.553	4565.053	3743.1	321.077	6465.389	138	0.97	1291.036	402.688
38456.515	35205.078	36710.111	35277.251	47936.702	33419.224	35337.214	43367.122	1411.543	517.199	420.998	493.223	581.857	812.768	276.077	12299.311	254.324	459.761	381.413	3836.84	162.256	865.157	182.199	2226.91	11271.264	268.346	1210.189	348.619	21444.396	1079.379	288.86	4754.314	170	0.949	526.176	404.818
21192.057	21160.967	16632.015	21281.153	32740.776	27689.127	24271.489	30810.758	1157.031	584.04	340.597	379.139	601.108	845.722	313.096	12994.373	281.386	436.93	263.907	5393.279	160.556	1251.956	198.721	2678.769	6272.815	307.705	567.484	287.291	14297.848	524.66	283.541	5472.794	157	0.911	731.736	404.71
34046.522	31769.443	33166.852	36618.868	47098.652	49176.021	36150.825	40216.958	1216.845	1388.373	263.201	726.365	10162.532	4751.458	347.094	15442.906	327.158	612.281	296.339	2014.333	4134.502	998.461	180.926	1955.559	11108.266	327.869	501.033	274.776	1571.034	5840.88	248.598	3790.989	280	0.765	762.854	407.829
31873.368	29482.482	37182.096	33785.975	45251.36	44085.649	48342.134	51749.767	1361.832	1143.251	603.034	512.302	598.977	5055.554	417.747	10148.858	251.74	315.52	329.225	2382.932	253.547	3024.872	214.375	7564.434	9136.567	331.493	355.69	278.132	9057.827	2046.321	307.786	15788.865	204	0.862	1160.245	405.578
28417.401	28357.701	34934.608	33566.767	45502.38	47247.59	43102.184	47670.146	1534.732	817.035	659.076	645.78	1688.56	3591.943	513.91	10621.409	275.912	275.112	319.438	1666.607	981.579	7365.09	183.363	10990.674	7057.255	338.979	356.699	278.908	4145.551	4109.521	286.231	19933.843	110	0.985	1169.964	403.355
29720.206	27455.894	34677.67	34815.152	44317.849	44294.304	42643.459	51363.361	1370.672	530.037	732.052	569.522	656.818	1832.297	457.519	10488.034	261.2	318.723	262.14	2805.19	210.953	1668.926	190.932	6210.558	11805.37	316.876	544.93	279.052	12375.569	880.153	376.985	13815.026	164	0.843	1340.878	402.195
32763.973	30080.536	33575.572	34889.39	46456.501	43756.902	51765.897	53274.792	1252.588	492.843	520.559	501.152	707.087	1261.628	420.708	13816.513	223.52	397.258	252.647	4331.419	224.491	2880.514	242.245	4328.423	9175.275	316.998	676.369	308.693	21186.608	497.408	345.146	8584.151	155	0.919	1365.868	403.958
27546.283	30307.786	34097.871	34523.448	48481.114	34934.228	36691.961	41382.191	884.329	996.395	338.205	741.517	9749.678	2689.992	355.577	14317.393	195.224	409.698	215.087	1938.642	3249.218	655.709	151.43	1849.753	8861.158	284.925	275.446	286.273	2230.095	4454.76	253.152	4203.635	109	0.946	833.885	405.206
32684.27	30079.545	35280.226	34929.767	42606.533	43545.683	48009.513	52952.304	1439.64	574.431	570.65	492.676	684.765	1378.264	451.37	14470.558	248.081	359.391	269.65	15101.364	218.196	2862.446	253.4	5930.505	8663.819	318.144	581.858	313.559	13545.482	576.488	321.906	10589.229	175	0.861	1356.363	406.369
36770.968	34303.267	35648.551	34843.207	48839.726	33547.815	37324.928	44764.313	1145.068	557.165	405.046	481.388	548.54	718.921	267.136	12505.011	231.293	462.094	588.923	3331.764	163.282	715.739	173.393	1994.485	9623.892	280.975	1373.915	338.444	19167.95	874.765	278.938	4280.782	109	0.946	518.179	406.023
31255.558	29570.78	32945.339	32140.778	42951.931	39183.621	44547.246	49219.195	1300.226	655.001	352.404	501.673	635.799	1024.389	360.533	11113.278	360.367	478.887	430.504	2952.981	231.643	1133.048	311.741	4326.941	8311.025	314.494	726.335	289.577	11077.097	921.276	256.287	8586.743	136	0.941	748.029	405.647
32521.827	29675.023	35906.064	34011.152	42976.824	41373.369	47236.871	52586.687	1343.932	567.051	570.778	446.652	598.804	2074.179	468.711	10221.639	254.81	281.807	266.266	1904.941	203.635	2297.866	197.56	6961.933	9407.221	311.906	797.116	301.021	10380.841	564.423	366.495	14726.244	376	0.84	1327.827	410.072
37566.812	34352.715	29277.397	34493.913	27032.994	40813.713	21072.446	30720.742	1342.487	557.451	451.287	386.015	521.428	526.925	307.267	12122.188	330.09	342.991	620.103	1995.034	219.396	2456.341	181.269	2498.223	13420.15	306.227	695.388	307.749	10764.696	417.456	303.413	4344.728	180	0.938	402.722	407.983
30927.068	32997.117	18228.608	32679.453	30533.016	31104.74	17919.701	27756.169	1289.425	1507.05	424.953	493.828	4952.901	1077.636	404.15	13086.035	293.106	423.106	368.917	2990.158	3311.955	1100.887	163.169	2222.454	12211.484	298.74	413.568	319.825	4259.045	2770.969	314.54	4174.243	123	0.864	414.923	407.085
39839.156	37669.134	37273.112	39019.939	49770.201	40761.98	38392.887	48255.822	1178.406	548.867	417.089	460.847	570.896	851.877	262.924	12696.008	244.781	483.421	640.454	2738.191	170.538	1074.784	258.972	2226.782	10778.168	369.835	697.484	337.33	18406.034	857.192	298.246	4681.704	247	0.825	506.945	410.626
43360.538	39915.598	46028.07	42963.976	52348.111	39169.834	45576.191	51970.903	1148.464	630.322	475.029	532.534	560.096	983.485	294.671	11612.205	290.122	524.309	624.182	2855.812	148.368	691.344	220.512	2582.061	12392.444	261.116	1162.319	334.105	11954.299	712.811	290.625	6102.511	247	0.857	563.836	410.974
22177.492	19529.164	26398.395	22265.449	32064.074	30540.312	35413.726	37733.408	1073.658	872.815	370.229	481.789	1345.167	2757.331	294.142	8820.781	163.745	202.594	244.649	3908.284	1010.934	3127.24	152.996	4893.314	8159.062	289.556	419.334	306.199	5828.545	1733.673	313.344	11615.807	214	0.794	1021.364	410.832
22372.501	22558.193	17559.315	21562.165	28285.724	25201.324	19890.995	27907.351	1048.248	473.51	359.239	485.584	983.466	871.219	467.857	14467.501	192.945	305.25	585.526	7513.739	566.246	909	210.007	2118.866	6215.215	276.373	345.543	322.757	22485.255	2506.136	328.381	4220.109	119	0.961	492.727	407.576
31525.45	31276.868	29586.351	30818.48	45612.618	35550.76	39618.398	47645.863	1303.925	693.582	373.173	511.792	656.363	1162.753	369.7	12875.767	330.86	499.222	402.386	3845.24	148.546	1326.97	279.542	3263.684	9058.809	291.242	577.129	282.695	17755.62	1529.559	278.427	6815.308	125	0.914	741.436	408.492
27586.293	25698.688	32321.988	29329.722	39723.588	37929.632	40482.476	43318.722	895.638	1130.242	367.944	780.208	8969.684	5237.754	403.487	13680.909	227.829	356.719	214.356	2286.331	4192.237	859.218	126.158	2311.111	11534.42	278.78	378.791	260.636	1562.071	5355.34	226.591	5265.758	111	0.935	939.275	406.896
29350.687	26506.499	31167.044	30475.755	36583.462	38753.729	41781.492	45834.009	1282.036	538.604	542.422	460.619	1090.689	1511.322	431.203	12996.494	236.649	292.661	329.267	8129.286	419.167	3980.741	202.568	5791.421	8145.611	344.58	349.443	304.241	15292.532	616.062	332.732	11597.792	371	0.769	1298.942	415.654
29781.258	29407.604	29120.709	26567.335	42544.485	32712.863	32386.801	37411.851	1410.003	1231.583	335.516	659.801	4031.785	2324.191	411.289	10034.093	393.652	584.067	297.574	1986.221	1677.919	1695.19	244.238	6033.049	9848.939	316.39	426.968	276.919	3914.942	2619.586	267.655	10407.3	118	0.925	753.822	409.297
15302.336	14759.079	20724.313	18361.459	29487.047	26973.859	28652.62	32306.567	874.922	424.478	509.35	552.036	1097.871	3334.128	310.777	10158.985	166.232	187.742	214.298	14479.472	773.76	723.881	125.464	4267.531	6127.319	289.846	436.628	267.958	10412.394	1550.428	295.744	11458.648	115	0.969	1105.048	408.013
38036.54	37133.635	44062.256	44265.532	51325.956	51049.515	45160.047	49852.314	1105.25	1347.224	449.347	825.559	10122.113	4474.211	447.074	17584.242	218.724	462.044	300.72	2328.297	3530.335	1529.439	166.602	2916.698	13189.186	360.611	364.074	275.183	3334.755	5385.019	280.556	5970.214	164	0.938	1178.195	408.323
29260.433	25925.44	35431.273	26887.502	41514.528	34846.371	45534.018	48492.074	1009.075	428.836	417.119	347.135	428.712	1152.966	307.371	11056.472	177.691	294.215	295.452	2077.37	208.545	873.481	185.969	2991.915	8298.706	238.983	738.856	279.375	15281.096	739.124	260.095	7030.501	138	0.793	902.109	410.594
32024.195	28240.132	37055.189	30777.051	43054.597	38688.339	46224.845	48274.717	1033.111	397.496	352.597	318.696	450.424	1529.313	237.971	8778.858	194.094	264.694	307.274	3085.015	180.399	7925.356	183.962	3318.357	12761.212	289.668	960.328	281.628	12170.239	1057.109	347.4	8579.263	110	0.967	1031.245	409.818
29389.226	26819.775	31667.795	31069.971	38140.546	37100.715	44093.105	46286.37	1486.008	626.944	605.338	506.607	657.886	2091.275	515.529	11026.677	294.919	289.991	220.746	2808.456	260.394	6432.283	233.65	6473.026	9475.386	336.149	747.602	317.108	10131.826	648.651	354.944	12547.913	174	0.856	1371.868	411.58
32477.378	30452.764	36318.506	34048.827	46449.465	42909.298	48811.573	51545.618	1241.028	862.2	501.435	657.578	2489.78	3540.805	453.022	11118.963	226.967	302.463	287.418	2298.841	1125.874	2841.697	176.332	5030.504	9714.187	322.547	366.692	276.093	7655.078	3282.1	301.288	10839.125	204	0.862	1167.647	413.118
32416.502	32943.607	25706.628	30034.76	42260.704	32568.857	29437.562	38608.234	1190.383	644.895	390.079	467.079	629.35	1109.556	257.319	14143.853	230.6	403.865	747.985	2609.998	271.06	959.917	336.719	2504.513	9270.338	503.521	640.555	339.96	19519.083	931.029	264.875	5000.21	119	1	498.248	411.021
15842.611	16890.397	13844.012	16147.073	21239.242	20170.24	18363.874	24481.255	1277.713	601.196	610.19	533.716	493.322	559.867	384.491	8974.327	299.648	305.6	230.426	5277.75	170.563	1103.085	191.508	5524.368	5716.37	282.722	303.87	296.183	10385.893	1052.315	298.075	11104.47	132	0.965	607.015	411.803
35742.412	34159.004	31908.203	36399.054	49943.573	41431.359	46331.103	51230.469	1352.724	563.84	395.421	488.467	624.139	1077.945	382.609	10752.386	347.524	541.84	526.358	2578.625	139.618	1295.672	316.389	3349.377	11514.856	295.447	783.745	268.601	15205.608	802.193	291.193	7378.095	347	0.67	735.653	420.641
32385.66	31660.633	34380.4	39174.365	45198.462	46688.297	40331.429	45617.196	1105.25	967.937	446.812	805.078	14339.234	5106.938	486.583	17830.585	253.356	395.256	242.977	2920.884	5020.909	1037.381	132.795	2715.411	12411.171	365.108	488.316	306.186	1192.424	6184.818	303.696	5879.83	239	0.87	1283.667	414.605
29969.235	29442.362	34809.592	36046.186	45489.17	41933.944	42943.012	50404.899	1250.309	526.731	516.776	385.858	662.792	1831.941	454.951	10650.933	251.033	286.293	238.939	6041.005	198.507	1492.006	208.211	5097.082	9746.833	330.232	472.361	307.648	10540.753	595.842	346.077	11532.485	121	0.885	1310.905	410.731
44126.691	39907.366	43976.362	39783.545	53799.103	38158.972	43966.775	52589.684	1489.805	596.243	440.321	562.293	581.083	1297.909	276.847	13396.571	263.058	532.395	565.771	3435.312	150.867	923.257	228.59	2461.751	12152.072	266.533	960.074	367.057	21084.339	500.177	271.364	5288.92	186	0.946	537.688	413.07
27354.348	26135.537	25242.88	28761.246	35459.117	33163.992	32793.174	40062	1025.45	518.384	483.438	536.985	505.615	752.538	331.399	8299.154	259.089	324.196	231.105	4092.794	142.274	562.419	176.594	3567.76	7022.015	258.64	584.533	318.014	6574.687	1589.527	327.078	9833.316	302	0.74	583.871	418.411
25186.785	26413.378	17384.988	26542.177	33740.726	28851.234	23975.595	32400.474	1437.581	728.651	539.024	569.719	602.661	629.526	370.668	10227.672	400.343	428.262	233.569	4209.902	211.62	852.228	188.326	4937.617	11319.17	310.848	362.932	323.524	13953.366	720.725	318.907	10452.814	137	0.878	615.113	414.646
22265.024	22265.997	16304.359	20771.766	33883.785	27654.146	25645.259	31025.117	1413.736	587.97	396.362	479.456	662.912	880.39	363.708	12205.033	339.699	421.572	448.329	2817.256	138.801	956.038	265.686	3557.938	8577.205	303.972	563.5	266.94	12630.677	812.809	306.184	7447.446	122	0.985	728.172	412.459
31147.374	30010.661	38544.874	34726.455	45423.031	41276.333	42537.664	46309.872	915.12	919.514	364.086	660.566	6723.38	3442.045	365.44	13107.363	203.38	397.759	343.492	2184.899	2977.629	917.187	119.81	2166.113	10785.805	265.981	343.264	275.374	3119.566	4122.717	234.461	4959.507	131	0.896	933.347	413.134
13162.15	11109.399	15743.77	12780.648	19750.135	20487.955	21179.656	24301.136	1021.513	520.793	359.033	702.568	3870.073	3003.972	345.437	8738.75	202.053	179.793	259.938	2671.676	3195.198	948.719	148.983	3692.578	21618.303	304.714	317.974	297.349	2016.616	3198.139	296.364	9385.947	119	0.921	1012.424	412.046
32025.537	29244.637	35246.398	34270.854	45618.924	43887.131	50638.159	54780.969	1325.486	592.592	574.419	496.477	675.514	2089.633	458.48	14330.325	276.096	334.754	278.791	18372.32	236.278	19083.263	232.326	7103.818	9824.61	328.984	550.115	316.921	14967.095	1154.38	329.813	12364.11	159	0.878	1359.745	412.708
30052.312	28495.859	26778.101	27505.776	41028.898	29657.896	30981.153	37523.772	1173.356	715.322	445.152	392.775	529.441	1209.807	247.368	13523.402	219.992	464.375	480.438	3671.504	161.4	1408.058	181.727	2145.291	8679.425	280.802	1722.081	341.619	21462.349	581.844	284.261	4479.936	281	0.821	518.995	417.578
21718.331	20184.135	28362.649	26245.874	26004.848	38786.658	30756.175	37388.158	1583.003	826.445	676.532	628.806	591.171	759.439	451.45	10661.255	421.435	350.136	279.389	5129.016	213.642	1892.627	190.529	7915.119	6235.549	311.663	348.499	306.91	7052.051	611.83	294.954	14014.009	136	0.941	620.956	414.882
20030.204	18368.085	25303.257	22625.551	28330.785	34850.248	31818.998	35834.206	1161.441	622.201	435.584	705.284	3635.461	2971.237	433.113	10931.605	260.295	318.679	257.152	2797.756	2292.493	1230.073	184.968	2618.473	6109.588	291.995	332.321	269.532	4407.151	2650.969	326.255	5870.07	180	0.846	714.294	413.194
40980.968	36484.982	42442.501	37447.145	52023.84	37666.897	46415.398	52052.813	1233.81	754.123	431.336	661.519	621.121	715.365	266.341	13351.83	263.86	536.002	549.363	3435.27	167.527	859.823	195.748	2211.968	11634.871	295.373	2079.233	361.86	25618.064	730.664	260.754	5027.833	130	0.856	549.292	414.615
32159.431	30259.385	35524.338	32852.162	43840.555	39647.887	46984.803	51151.066	1261.881	646.929	327.291	532.426	696.281	1151.812	385.333	9682.445	344.279	424.214	408.625	3420.161	278.722	3372.268	289.671	4115.774	8120.435	306.74	856.366	274.372	8534.55	1125.601	280.466	8690.597	177	0.892	744.845	416.172
26815.235	25768.266	33174.245	28407.57	44160.913	34959.686	44056.975	45843.261	1002.51	599.159	451.917	474.972	1453.727	1735.471	344.617	10353.995	209.91	339.86	336.074	2444.991	760.965	2748.559	159.658	4425.027	9204.491	253.83	931.286	261.626	8740.792	1474.31	246.384	8925.68	176	0.917	921.92	415.892
33305.06	31295.243	40537.02	36383.588	48052.062	45070.916	50324.765	53535.418	1343.078	737.272	641.917	557.543	586.876	3131.223	375.709	9621.703	254.495	347.718	305.394	2895.23	257.579	3401.434	220.308	6970.034	11595.436	325.861	691.003	272.513	11254.279	710.257	320.181	14703.75	189	0.889	1157.722	416.23
33617.626	32117.95	28892.704	38857.869	32631.511	53822.87	27780.467	38845.771	1165.621	1345.998	424.894	472.849	10487.362	3097.92	475.998	16129.361	265.926	591.552	205.261	2562.391	6170.745	19486.851	142.443	2428.343	10531.993	290.879	745.63	330.267	2054.696	7406.532	341.724	4499.148	213	0.807	431.448	417.533
36446.631	32413.606	44830.406	38106.279	45011.464	41472.754	45817.294	52710.063	1090.217	601.307	501.065	602.948	517.562	1319.187	322.059	9931.924	266.131	344.512	412.516	4352.56	141.108	648.198	220.468	3392.94	9145.053	262.902	742.613	336.285	7343.047	1194.46	293.371	8627.218	158	0.895	571.278	416.316
24357.011	22379.953	30683.628	26644.021	38473.373	35750.818	40743.748	43779.065	1146.776	482.948	583.742	468.519	625.916	2378.561	312.199	9816.091	181.299	253.079	278.502	4109.517	343.416	721.307	159.806	4675.209	8311.543	290.411	1026.14	246.28	9684.704	1187.419	294.376	12154.296	191	0.878	1095.987	417.872
22735.829	22154.406	30012.041	27397.413	40791.092	34886.251	41397.473	42912.685	1016.878	516.408	432.812	398.546	525.57	2323.846	322.612	10123.427	172.065	250.111	222.298	5161.632	220.804	824.009	143.474	4797.262	6067.742	279.73	647.607	252.933	14006.771	1342.425	306.075	12091.858	147	0.942	1105.901	416.16
28682.801	26271.528	34886.809	29595.785	44912.708	38436.736	47213.274	50285.422	1275.935	519.979	711.622	580.056	474.614	2355.581	340.643	9975.427	199.914	263.907	251.041	3364.021	214.371	3988.456	178.389	6590.513	8252.056	306.744	445.702	264.537	7781.938	726.876	324.796	14523.199	300	0.792	1144.837	421.267
33470.714	30305.943	28175.61	31768.976	29745.268	24723.841	16608.009	21185.199	1630.282	1042.914	687.107	735.197	9990.909	794.114	408.337	17925.902	420.846	338.275	836.667	2288.386	5720.672	3043.512	209.33	4398.752	15637.083	404.805	459.616	316.57	3127.315	1538.62	362.257	6215.247	124	0.933	1438.395	417.161
38479.091	36336.227	36013.242	38777.866	48169.388	43438.181	41417.739	51633.916	1182.861	495.622	387.949	422.566	511.357	994.893	260.406	12775.591	219.024	454.571	762.371	2837.021	174.777	1195.716	330.722	2537.477	9374.247	323.616	700.988	344.518	17551.934	852.512	276.989	5472.537	133	0.935	503.492	418.628
30715.164	29705.937	30116.414	29374.399	42748.418	31949.966	36423.332	40262.821	1246.635	784.687	303.401	673.542	4886.942	2583.893	407.997	9332.591	369.521	533.255	244.472	2564.179	1574.47	12518.148	210.276	4755.726	10266.337	326.535	536.227	277.815	2323.466	2364.2	274.325	8946.352	108	0.967	751.454	417.88
15305.38	15647.419	19525.739	19089.426	30278.229	25762.119	26393.134	29774.216	978.538	620.96	361.087	841.201	6814.309	6164.775	424.148	10180.216	161.087	197.893	184.218	2366.527	3598.833	904.125	129.348	3306.73	6271.252	314.309	437.354	285.227	1987.748	6110.279	282.905	8462.651	158	0.852	997.987	417.063
27240.908	25789.036	23226.347	30849.812	25647.19	47669.555	20481.91	28670.698	1339.716	1490.365	426.247	474.273	12750.9	2618.158	389.588	19172.476	260.217	482.519	187.385	2319.662	10537.439	18275.472	130.753	2155.094	9231.723	297.956	812.619	339.612	701.791	9958.098	299.119	3483.204	142	0.877	443.711	419.69
28170.908	27002.896	24042.831	30120.704	32081.604	31295.303	22444.004	29790.924	1302.873	1098.758	395.383	427	8453.137	1252.05	406.314	14735.724	236.041	649.479	225.315	2939.951	4014.707	799.546	149.813	2070.175	9514.582	287.256	552.209	358.552	3578.012	5620.467	313.387	3903.192	227	0.875	473.39	418.923
28126.58	27105.708	27625.716	30393.847	36453.926	34314.928	27910.458	36654.04	927.241	443.579	367.571	426.091	555.961	1063.55	247.882	12907.91	192.884	387.568	550.147	2512.092	470.067	888.016	225.901	2125.476	8158.73	291.548	672.183	347.32	11048.999	603.153	298.028	4606.484	116	0.965	491.362	419.698
11718.824	11493.685	13062.085	13286.17	17098.738	17419.937	17773.246	16633.659	648.073	570.05	247.989	414.251	3049.088	477.342	202.996	7952.705	179.43	210.252	495.266	698.149	1629.096	398.067	111.959	657.495	4539.443	266.519	348.037	253.403	141.538	1245.571	237.528	1140.419	100	0.967	962.61	419.67
19452.623	18147.708	22689.114	21544.871	28609.585	30424.315	29800.194	30537.162	985.999	500.48	299.767	584.401	5915.792	1699.969	265.166	15329.333	179.497	262.422	479.639	969.243	4369.934	542.827	114.21	1333.949	8269.382	276.554	347.239	269.536	865.146	2445.131	255.718	2681.503	132	0.938	977.212	418.621
34051.414	30308.25	36252.723	34209.376	45121.678	40638.014	50439.075	54286.125	1215.627	514.699	547.861	503.886	609.944	1712.735	451.663	11190.96	211.348	338.447	274.518	7548.624	211.894	5719.969	230.779	6627.025	7361.694	319.659	687.641	286.356	11857.294	712.515	319.789	12401.748	130	0.951	1351.385	419.3
61282.221	40563.213	34640.746	52385.634	41083.045	52428.546	27215.171	40574.275	2087.218	1012.302	537.23	518.792	11357.398	7609.723	438.627	19777.54	22878.205	546.116	221.645	1348.915	6334.462	3809.184	165.692	2929.139	16877.754	323.9	530.045	301.767	131.934	11789.854	290.989	5169.311	135	0.938	1524.848	419.663
40129.678	35795.995	38780.845	35674.026	50764.692	33196	39983.818	47256.777	1176.066	504.36	446.459	577.978	601.989	728.592	244.954	13267.454	243.602	515.367	598.931	3230.32	151.968	1353.425	195.886	2186.936	11171.947	274.463	1338.52	357.112	22006.606	669.883	260.625	5006.217	118	0.981	545.678	419.958
29530.499	28808.175	23636.475	29446.243	42977.35	36970.265	34756.461	42121.3	1399.849	602.378	404.963	475.119	591.679	974.488	381.999	11037.726	388.792	538.348	579.072	2515.056	150.863	1112.019	300.087	3691.479	11518.471	308.116	396.134	276.75	17611.492	471.896	309.229	7906.3	129	0.907	727.298	421.407
17853.913	19230.962	22877.809	21643.262	34979.815	26853.368	29521.06	33891.179	995.703	490.469	331.43	586.926	7242.949	2176.058	347.149	10042.427	174.873	263.958	207.133	1796.472	2784.836	865.106	171.747	2530.364	6099.586	275.11	332.955	282.2	3138.441	2697.338	270.021	6385.92	114	0.868	835.93	421.474
31235.038	28160.645	37652.205	31259.193	44303.992	40213.249	49726.184	50430.27	1079.8	411.87	402.88	353.868	410.462	1893.355	316.425	9649.435	209.78	328.847	294.434	2786.89	211.147	1397.572	174.195	4599.185	10503.994	289.91	1088.377	263.215	14652.29	738.385	296.997	11397.092	259	0.725	1118.797	425.11
34334.708	32653.711	30152.608	32940.685	43566.151	35654.801	34842.535	43374.763	1133.509	520.561	423.425	435.74	582.755	996.994	280.793	11824.694	249.663	408.853	451.362	3802.028	181.239	6116.364	250.452	3626.553	9243.766	269.163	732.342	342.23	18378.622	836.056	271.581	7059.857	335	0.607	501.276	431.476
39638.991	36427.638	37385.386	36363.082	50489.872	40652.28	44259.559	51964.589	1169.802	502.625	472.757	451.676	544.114	1009.727	258.598	12946.041	258.564	498.02	534.577	3423.136	158.467	1202.559	255.972	2477.799	12045.286	282.807	560.921	339.874	23298.752	570.376	266.873	5347.842	468	0.736	529.726	428.028
24400.714	23366.78	33216.512	28688.362	40480.339	37663.243	39508.743	43985.474	1053.435	367.111	710.789	382.21	380.701	1255.166	249.551	9622.304	173.769	262.519	297.956	2346.226	227.453	1028.841	178.23	4150.62	9083.458	280.736	522.546	255.557	16430.21	712.223	291.778	11305.402	106	0.962	1085.217	420.962
34973.506	31436.359	38213.282	34817.39	45707.099	43233.64	51274.597	55571.42	1362.032	548.965	563.261	454.516	571.414	1792.294	470.754	9951.281	231.901	294.32	275.338	5514.641	300.232	2033.789	207.608	7372.785	7738.96	315.618	462.769	299.438	7984.833	662.825	324.834	15794.958	149	0.916	1326.487	421.279
25494.052	25118.211	23324.667	31175.415	30229.297	33011.308	24167.053	31693.555	1601.891	1367.15	551.426	647.311	11603.601	1053.61	379.043	15773.827	284.723	293.167	238.698	2167.615	15171.277	1870.018	154.4	2235.227	7816.064	320.709	399.764	288.117	249.901	5573.61	294.802	3396.079	253	0.838	1486.583	424.757
41914.854	38434.861	40290.536	38346.877	55162.026	31883.54	40369.044	48292.101	1217.187	527.311	432.928	573.135	585.538	820.268	237.088	12320.087	268.904	508.154	732.263	2950.892	173.137	1257.474	214.535	1991.162	11485.364	259.978	1748.926	349.332	26743.42	602.395	280.285	4497.497	158	0.873	553.418	422.975
18491.994	17328.083	23112.326	20598.052	30152.429	29377.014	31316.532	34821.506	1175.916	578.815	358.993	837.296	4922.405	7469.703	432.59	9001.266	119.299	177.247	164.136	3391.896	3227.972	865.702	131.589	3668.626	3526.404	294.238	418.087	284.274	1406.849	5588.859	294.324	9338.349	147	0.942	1006.296	423.153
31704.271	29541.349	29642.45	36074.926	36114.906	28377.829	20329.584	24946.427	1279.932	1226.463	486.047	734.892	10409.191	1564.995	346.358	15188.892	275.312	309.663	413.429	2807.21	4774.227	2137.492	160.603	2682.383	10592.962	320.333	346.715	270.446	4592.263	2235.68	302.961	4865.212	212	0.824	1431.675	426.505
23975.231	22925.759	24557.112	26731.279	29963.222	35750.325	33015.622	37968.223	1461.346	800.664	641.37	599.031	641.969	777.375	443.427	10025.513	404.898	396.481	377.577	5605.39	218.044	2633.27	215.574	7579.326	8976.139	306.921	350.411	316.165	8768.92	668.915	315.8	13562.264	194	0.912	619.387	424.124
27941.229	26617.224	36149.725	29170.505	49037.24	38153.106	48310.354	50473.18	1057.029	689.832	664.228	450.357	460.11	2628.718	305.879	9902.468	188.502	284.635	313.821	2288.487	226.499	1053.838	188.656	4973.904	7002.848	274.21	717.069	270.211	16157.788	635.726	265.15	9931.218	142	0.91	900.606	425.028
23548.058	22915.058	29050.364	26418.805	41354.253	32419.023	43096.926	43175.113	995.66	417.753	417.957	348.379	404.412	1787.988	326.684	9786.778	163.585	192.565	219.463	5416.654	188.469	703.536	140.929	4875.262	4911.424	284.709	548.907	250.73	8657.815	955.37	310.044	11905.347	175	0.921	1103.357	424.706
27118.92	25596.694	27472.767	30273.379	35704.217	36687.622	31898.491	36991.038	1107.804	613.198	422.072	871.712	13816.034	2482.905	426.958	17417.519	220.497	333.917	271.282	2640.489	4245.041	1493.454	178.923	2725.595	7988.813	308.99	334.246	289.645	2737.904	7626.501	349.898	5054.74	185	0.941	1388.846	425.246
32640.333	30015.937	27887.099	36382.479	33358.209	41293.483	26078.624	34974.035	1406.272	2308.569	597.928	676.204	9811.718	4490.625	438.671	16813.654	341.113	442.309	230.596	2027.766	7923.425	2106.414	163.519	2742.655	12270.159	338.04	519.747	294.88	127.513	10138.896	286.249	4214.025	202	0.854	1475.277	424.975
25981.946	24988.05	22875.468	29965.771	22561.43	35308.089	18054.223	25720.568	1473.153	485.148	429.092	383.305	829.16	1675.158	383.096	15723.968	278.474	264.972	533.482	2309.633	461.4	30510.155	198.845	2415.012	9890.027	265.311	538.52	310.728	13715.938	764.366	353.609	5211.962	142	0.945	405.775	424.669
17818.16	16560.595	28967.139	21571.702	22529.459	35361.155	30492.436	36772.103	808.697	392.215	479.682	446.424	441.55	646.751	295.61	10350.931	229.736	278.238	313.14	5007.466	524.576	595.591	183.898	3043.214	7028.896	239.406	538.553	296.736	8234.965	1235.072	278.027	8273.535	105	0.984	590.786	424.529
18822.888	18830.839	23454.708	20480.414	32176.844	27278.47	31677.442	34839.678	735.428	368.044	336.072	441.149	1923.795	1186.433	285.938	8527.765	169.37	231.73	226.168	3252.187	967.902	864.51	173.896	3002.941	5185.798	268.292	545.48	297.287	7594.167	931.389	287.26	7779.673	318	0.664	838.748	432.667
21230.614	20713.637	27171.096	23033.556	35186.517	30789.093	36256.108	39985.783	809.371	364.002	375.322	409.655	312.533	959.506	262.091	9878.794	196.95	263.578	278.826	3557.234	252.067	868.708	194.879	2752.674	6477.691	262.111	938.211	300.861	12363.754	635.039	281.546	6939.13	185	0.87	849.57	425.959
30590.107	31500.885	35151.747	39897.942	47609.1	42951.418	35523.69	39250.733	1154.601	2686.924	430.881	831.727	12676.535	3622.727	341.021	18554.446	246.482	374.991	325.361	1675.677	6126.79	756.87	141.762	1790.037	15176.607	325.657	457.797	287.565	199.852	3874.811	256.214	3185.107	134	0.927	1187.209	423.187
36900.003	35799.033	38470.414	43341.547	49261.947	52423.069	44840.665	49459.332	1086.145	933.263	409.53	792.153	13423.167	3582.104	491.799	18203.301	251.398	398.595	378.392	2383.311	4817.72	1032.754	124.921	2398.867	15191.233	446.043	393.944	292.05	3464.972	5671.451	287.737	5044.622	138	0.918	1277.312	424.754
31137.809	27786.898	32336.695	31387.719	40409.111	38811.83	44361.735	47522.481	1301.221	539.532	507.15	497.871	624.001	1735.518	414.308	9446.35	259.652	272.348	311.337	3527.805	235.437	5544.465	187.292	7308.305	10020.803	288.75	410.076	289.203	11939.606	874.554	319.123	14385.532	203	0.916	1370.126	426.84
35072.384	34142.203	31613.282	34863.129	45747.008	33469.058	30545.769	39050.124	1113.276	660.362	386.943	459.821	603.405	975.631	251.759	13212.317	244.817	474.015	573.237	3129.689	170.143	1374.955	223.441	2530.638	9637.773	278.655	615.612	352.094	15941.758	457.015	283.297	5135.484	238	0.776	491.546	429.403
29666.689	27177.462	35686.252	29999.517	37569.127	39288.671	37422.588	45291.064	1113.527	517.863	413.612	461.63	519.155	993.692	270.038	11840.958	229.468	397.097	531.203	3980.175	163.182	4425.192	252.72	2892.77	8958.241	290.16	651.317	329.972	19163.912	1010.945	284.509	6089.808	109	0.959	506.335	424.665
31573.226	30055.318	33406.849	35146.072	41997.301	43598.982	39690.958	47537.741	1456.488	994.686	490.339	937.671	5229.127	6327.566	506.096	11398.571	312.423	578.448	337.028	2674.677	2668.619	1167.245	172.581	2904.46	7201.154	342.428	333.47	299.528	2588.944	4720.312	317.886	6044.633	133	0.889	697.169	426.312
31159.024	30403.296	25627.702	28869.743	41843.762	33682.724	36275.771	39783.724	1094.944	683.445	277.651	636.669	4535.356	2514.782	402.524	9872.903	312.972	477.436	251.197	2179.85	1766.324	23320.903	181.975	3149.22	10034.938	289.24	416.231	270.274	5544.975	2583.497	266.877	7542.043	154	0.894	749.597	427.682
22214.11	22062.607	26880.111	26603.661	37963.834	35129.768	33484.145	35143.405	930.005	1167.273	319.538	542.044	5838.441	4026.416	313.983	14402.445	194.261	292.813	325.948	1732.507	3924.746	690.874	126.554	1872.308	8655.72	294.388	331.779	275.026	2113.11	3474.981	263.433	4401.917	252	0.7	980.988	429.813
32248.737	29191.602	32015.883	32070.522	39482.091	36191.559	37695.624	42261.447	1188.602	518.581	470.213	597.501	2404.434	1924.979	401.097	10666.337	233.185	292.797	225.877	3167.09	1329.052	2229.046	163.519	5026.425	8328.971	304.658	294.259	299.747	7464.494	3099.719	256.129	10178.286	119	0.921	1379.752	426.046
29144.404	26552.204	24783.345	30622.876	29273.804	36670.056	24016.574	30094.412	1280.17	2310.738	545.734	642.094	8361.236	1573.718	426.102	16706.405	327.171	501.294	223.787	2361.143	11501.415	2192.616	161.931	2592.892	16220.125	336.444	549.698	297.269	180.323	6687.765	300.225	3810.026	194	0.864	1467.376	428.948
33806.904	31952.262	31259.258	39417.017	32634.493	57922.892	28277.088	37413.015	1273.304	1498.969	396.092	502.97	9642.81	2850.868	431.382	17220.293	276.762	711.949	201.012	2144.855	4572.156	21655.206	130.512	1982.115	12729.922	311.376	648.677	339.901	361.489	6858.082	290.198	3544.799	105	0.941	435.376	426.833
31184.34	29334.924	30600.076	33906.175	45537.48	39191.748	39152.884	42036.887	1092.956	1034.295	196.848	756.107	11267.575	3114.753	382.765	15345.54	330.532	621.14	232.57	2136.626	3695.3	3512.988	163.179	1874.031	12185.508	303.762	306.616	271.541	2334.776	4396.523	251.461	3698.765	170	0.886	757.294	427.929
23752.202	22494.641	29427.419	24805.862	39058.029	32735.385	40233.284	41743.518	1063.518	474.899	445.716	434.692	426.352	1119.471	310.684	8877.181	203.351	267.956	356.808	3200.767	226.497	979.969	210.484	4777.714	7923.152	248.453	509.29	273.327	12829.621	830.957	274.323	9935.221	162	0.844	907.531	427.84
24118.298	21104.297	27861.963	23294.859	31991.045	31172.62	36897.214	38679.01	1080.713	435.469	372.151	462.859	2307.712	2763.804	332.648	8963.118	182.634	199.815	289.267	1706.171	730.366	953.91	188.109	4176.796	9296.141	305.624	476.563	274.986	7368.479	2196.496	307.135	10040.045	132	0.837	1021.295	426.311
33177.009	30452.351	35964.253	34120.32	44139.038	41561.945	47617.068	52004.205	1298.551	525.516	542.801	465.166	570.616	2887.237	423.097	10405.969	239.724	330.093	322.494	6231.369	180.801	6126.009	249.597	6159.713	11140.487	311.361	855.074	285.99	12586.491	691.091	306.315	12967.05	259	0.762	1348.338	431.029
22661.377	19869.867	21788.571	23172.231	25075.956	31667.991	24462.281	29333.584	1741.311	898.778	757.363	690.614	774.525	1060.912	452.608	17695.09	374.93	308.248	436.063	3458.605	472.102	7794.875	231.969	7806.656	5912.523	344.247	398.575	310.012	27299.505	487.12	312.62	10401.417	147	0.918	1442.759	427.554
21937.301	20585.531	26335.579	25980.954	27429.569	34386.404	25744.049	33366.195	1119.049	542.683	456.178	423.604	549.14	648.117	303.615	10985.719	300.665	323.524	494.317	5508.277	182.083	4162.607	158.107	2891.452	7994.82	268.385	359.922	315.451	16193.817	1522.63	316.14	6784.367	132	0.878	605.712	428.083
16242.957	15943.139	19916.492	18907.341	29128.96	25511.101	28017.636	30703.789	1056.115	605.387	360.261	808.5	6389.056	3962.598	451.669	10059.627	173.973	190.843	226.093	2300.33	3494.516	783.577	156.342	3346.972	7278.767	298.712	420.358	276.607	3647.862	5692.322	294.033	8504.845	135	0.96	994.559	427.285
29990.704	26882.715	37073.26	29686.028	45510.901	40753.698	47655.802	50664.081	1578.251	664.012	581.282	574.777	565.777	2214.076	367.82	9588.313	248.822	256.812	299.272	2857.801	233.755	11907.258	204.653	8992.909	10149.826	302.85	306.889	275.263	5537.794	753.437	310.929	17846.961	127	0.967	1136.681	427.783
29227.309	27695.116	25661.917	31536.994	34573.101	24063.073	18155.113	24788.045	994.001	1289.388	376.112	416.083	3714.713	1297.761	340.248	12933.533	243.035	435.26	336.334	3092.354	1882.663	776.244	164.713	2209.324	9168.284	265.693	445.932	371.659	8160.867	2955.569	278.111	4751.945	191	0.832	468.783	431.285
25632.727	24704.422	27622.238	24550.479	35600.793	31552.023	36256.74	39861.668	1181.117	532.481	339.617	484.947	720.428	1176.137	364.987	8212.184	279.36	351.616	371.557	2886.18	380.467	5357.863	235.155	3443.232	6534.724	277.268	546.414	266	7186.429	648.449	305.97	8391.845	170	0.818	742.618	431.547
25325.849	23033.44	26727.623	26566.815	30971.05	34375.896	35656.68	41069.77	1092.305	465.398	464.149	457.063	665.889	1172.107	384.676	13819.544	232.971	263.661	363.084	19708.201	289.249	6179.252	195.553	4843.448	8713.605	298.447	354.061	307.297	21659.237	948.475	296.071	10295.726	114	0.977	1291.5	428.026
27402.651	25389.392	30640.99	30218.362	40167.391	38901.929	44032.192	46940.099	1206.085	497.207	505.316	517.645	605.386	1270.541	378.628	14346.289	220.841	337.429	450.82	10336.66	249.305	5137.827	166.739	6438.281	8310.987	299.36	338.047	294.089	21415.458	758.151	288.76	12151.117	242	0.846	1298.285	432.112
33057.79	32527.486	24195.53	32800.508	41571.607	25800.122	22347.91	29818.635	1115.498	815.101	376.748	507.545	530.739	701.715	246.139	11463.853	243.393	423.203	569.315	18308.974	172.911	851.484	212.697	2006.731	9759.422	261.428	414.493	383.129	14190.837	960.291	310.367	4303.038	176	0.887	479.71	431.182
31785.165	31568.504	24748.58	34636.257	43723.208	37327.035	33913.544	42031.463	996.401	445.692	391.326	324.952	561.212	556.755	251.543	12780.345	276.197	443.068	456.982	2423.282	364.394	2799.502	162.923	2050.322	10987.064	262.617	533.734	317.286	18757.372	565.383	360.754	4808.152	143	0.902	597.948	431.829
29555.192	27400.134	31212.628	26488.072	38179.574	34453.577	42603.328	44759.936	1321.333	479.542	496.887	652.843	580.989	1160.774	388.393	10721.668	239.252	306.657	391.812	5163.917	193.129	1695.116	207.025	5157.146	9799.455	309.685	345.956	274.355	17356.528	818.184	297.847	12454.957	119	0.99	1308.819	429.634
23921.299	21795.763	29246.964	23807.242	38882.721	31634.798	41673.615	44622.233	1408.587	557.874	604.021	577.912	477.314	2160.599	331.955	9791.013	307.48	313.162	221.085	2274.478	215.155	4037.631	168.258	6147.412	13412.881	332.91	352.667	266.707	9036.38	590.092	336.252	13893.736	101	0.977	1128.975	429.629
24537.429	22287.033	28118.494	25861.502	35509.746	34393.294	34378.839	36954.779	1252.062	853.483	454.648	812.997	9559.462	5292.783	463.477	14936.797	237.906	288.058	309.259	2630.613	2789.208	1578.484	126.954	4764.607	11278.119	296.627	515.007	263.137	4360.623	6562.602	288.077	8579.789	139	0.891	1167.608	432.263
22162.9	20071.139	24170.729	25269.803	31565.757	33560.499	31306.876	36068.193	2054.801	1103.676	840.564	729.141	1479.408	1472.567	558.538	16301.545	432.806	337.69	351.647	3321.667	2532.572	12984.448	215.282	13993.158	6465.379	364.182	572.285	300.874	22341.673	2715.872	327.181	17357.293	364	0.75	1451.706	438.338
25174.248	25856.771	14710.682	22394.159	16616.466	21451.244	11496.117	16335.317	1112.128	803.254	363.662	327.199	402.618	850.147	265.136	13702.134	276.572	318.194	462.078	1418.574	167.032	8163.335	178.858	1623.584	10694.128	297.237	454.846	302.908	8918.198	337.039	337.325	3150.849	126	0.896	396.968	429.754
26685.647	25766.773	23722.245	27026.163	36692.908	32710.903	33733.176	39916.905	1038.291	485.452	453.482	476.902	493.644	714.136	299.451	9258.018	252.439	382.826	259.144	4597.595	147.485	729.86	190.817	3135.168	7814.197	266.762	602.206	321.589	11015.883	1273.542	327.701	8488.683	193	0.806	589.303	435.194
35061.406	35272.517	26936.315	36413.465	48678	40492.791	38075.172	45372.516	1359.97	845.335	482.509	977.06	7686.862	4618.255	499.85	12347.261	335.764	641.23	292.504	2601.087	3333.833	1250.277	179.798	2867.469	9180.979	340.179	339.386	292.676	1846.89	5224.367	306.964	6162.888	179	0.911	688.506	431.908
29447.117	26967.541	35072.139	34248.133	39133.32	45216.172	43854.449	49783.968	1487.168	724.446	475.899	929.498	5579.141	5141.155	470.941	11689.82	285.929	515.939	360.985	2819.306	3147.719	1132.869	162.357	2831.177	5975.438	353.276	325.765	281.653	3335.595	4491.32	316.857	5765.984	133	0.875	701.289	430.695
21307.92	24553.394	28770.56	28248.947	41835.97	31774.176	30296.589	34613.189	686.368	401.164	309.356	673.712	10899.708	2276.721	365.993	13111.76	144.144	353.944	237.339	1565.789	3099.152	666.668	165.622	1855.701	5788.249	261.598	319.977	290.377	2049.751	5618.045	266.708	4391.164	128	0.9	829.344	432.938
11412.645	9637.222	15558.274	13244.746	12130.401	12799.558	8988.147	10442.575	649.029	268.959	312.558	232.719	224.438	256.151	190.373	5323.633	172.547	231.599	360.226	462.408	131.35	717.051	141.47	505.531	3063.14	225.83	529.149	274.964	1655.19	269.935	271.513	1064.702	129	0.97	646.035	432.733
28543.647	26170.192	36624.249	29801.422	42230.92	37681.032	44818.401	46990.103	1196.414	453.577	426.99	391.265	380.402	1880.718	307.725	9163.254	196.565	281.23	294.203	2029.188	207.44	1939.327	148.059	5685.975	6823.752	292.156	512.936	259.735	10268.994	691.459	282.546	13254.735	244	0.856	1111.566	437.053
33647.646	31392.06	39120.634	34532.69	47421.925	42608.282	50356.458	52308.255	1421.114	656.126	560.743	482.803	642.249	2129.75	382.251	10193.602	258.057	306.2	306.044	2992.557	252.559	6032.666	175.524	9149.044	9881.206	293.866	336.654	278.142	8074.2	898.399	315.536	17565.972	209	0.883	1148.782	435.256
16267.351	16117.498	14018.191	17090.556	14059.296	24103.247	13514.489	18829.854	1175.348	424.407	394.638	367.509	978.759	1176.923	295.576	15876.83	244.76	257.705	527.995	2470.528	475.452	5241.178	241.632	2348.812	6595.003	293.354	597.52	298.801	8384.538	573.822	379.304	4596.581	145	0.821	410.266	434.383
19733.266	18133.316	22463.927	21215.468	23082.146	27584.43	26733.144	32038.836	1421.567	797.82	642.234	625.017	581.765	757.515	427.035	10127.5	359.768	298.828	490.448	6355.676	195.771	4437.458	207.19	8002.315	4065.014	301.515	347.001	303.977	6442.142	906.488	330.165	13890.267	101	0.99	618.946	431.777
24972.69	16715.71	20398.119	18791.843	23870.963	24772.836	20357.287	21529.432	746.071	603.85	336.58	574.936	13737.944	1258.728	276.812	15977.116	147.254	294.98	241.748	1467.5	8824.172	568.602	198.189	1469.661	7650.753	275.127	349.603	245.235	165.083	4045.466	262.953	2729.912	110	0.955	813.818	431.727
20381.961	20964.266	27264.003	23224.39	41196.404	30052.65	37933.992	41581.763	715.124	370.225	398.14	397.43	391.848	948.94	275.472	10978.061	195.11	273.37	285.98	3159.842	253.678	1076.324	161.379	2625.162	6219.797	262.184	665.712	283.71	21392.001	568.337	279.268	6328.243	101	0.977	852.975	432.381
24902.053	24651.823	32554.234	30283.731	44158.696	38580.117	43244.968	46220.061	1021.706	1150.888	315.767	688.071	7699.198	6008.823	397.223	10711.88	140.147	322.832	234.417	2288.451	3603.27	870.89	120.099	2503.336	5573.681	304.489	367.887	277.214	2803.826	6003.92	309.854	6157.707	151	0.886	1007.222	433.063
33409.466	33233.231	35521.743	40425.424	44019.307	47574.386	40272.038	44647.573	1196.204	1963.813	382.655	774.259	12821.567	5532.842	456.909	18439.939	219.285	424.553	274.392	2281.558	3909.35	1043.168	131.17	2326.879	10514.373	340.439	439.302	284.562	3030.92	5705.373	275.249	4722.156	171	0.83	1270.009	433.319
25584.037	22986.942	26709.839	25841.359	30566.732	33231.801	35870.203	39225.826	971.913	430.635	449.094	400.356	691.886	1372.349	360.013	10419.563	198.14	244.694	290.656	7022.229	312.474	1926.363	223.154	4329.069	7702.947	284.906	359.872	279.36	17876.181	831.619	287.611	9997.889	195	0.917	1287.946	436.669
28990.076	28060.801	31190.93	31952.56	41660.653	36624.795	41509.488	44843.413	1680.013	463.681	446.093	470.215	581.328	2018.517	389.836	9654.452	217.719	300.935	291.648	3239.706	201.066	4864.861	214.741	6172.523	9897.677	287.578	340.564	271.796	13840.433	1112.823	321.502	12997.983	265	0.852	1359.489	436.474
22653.012	20979.631	19559.476	25285.38	26734.024	32454.413	23881.46	31063.464	1561.486	1863.847	516.564	702.793	10014.167	2763.174	485.117	15791.655	280.451	421.764	196.786	1979.199	10447.517	2429.242	158.709	3270.318	9478.814	307.772	508.73	285.403	130.158	9816.159	289.922	5045.494	169	0.902	1478.299	435.636
20767.288	20865.82	18931.718	26515.518	25691.81	30989.022	21348.481	29756.778	1294.329	889.479	458.617	602.745	12889.537	1273.556	367.598	18496.772	252.949	287.891	271.81	1697.664	18058.895	1966.762	142.558	2433.596	6570.279	315.062	361.974	287.929	2482.984	6967.85	339.99	3708.243	111	1	1494.392	432.878
65079.493	41807.285	33353.916	52020.652	39807.68	50611.987	26123.181	40039.562	2176.391	1188.637	547.139	560.076	5851.543	5892.668	412.74	21723.177	35286.536	368.037	257.13	1769.184	6529.937	42000.344	172.696	2707.779	16154.123	349.152	878.073	300.613	2780.346	6852.198	335.662	5006.097	135	0.96	1552.389	433.485
41706.506	37468.53	45456.979	38192.519	49681.274	44679.743	51089.061	56062.319	1061.817	744.691	405.886	503.886	469.019	1560.141	263.709	11558.671	258.828	477.036	602.765	4181.891	160.474	1123.311	209.273	2250.44	11963.615	248.491	875.595	320.289	22547.554	1254.169	268.506	5272.504	107	0.958	547.192	434.547
28359.257	27600.096	25790.069	29050.576	41582.646	36109.095	38320.575	43829.668	1251.842	530.495	371.052	565.016	573.812	944.778	345.814	10910.682	318.029	445.474	552.311	11306.159	159.129	3364.777	270.489	3233.59	9076.203	293.236	487.575	274.393	25453.622	938.925	310.464	7414.475	214	0.834	727.916	439.136
31393.803	28511.778	38404.581	31072.55	46263.792	38982.76	50065.705	51545.592	1221.484	461.32	488.492	442.944	428.368	2300.699	322.142	9034.929	207.982	260.548	211.288	3019.832	204.49	2135.178	161.846	6032.36	8290.901	291.996	414.323	267.535	6323.662	579.249	302.991	13827.624	282	0.845	1122.078	439.273
31144.792	29833.692	33473.096	36841.054	43546.683	43963.247	35309.882	40216.263	1094.563	712.087	375.621	682.119	12273.79	4300.608	420.924	17080.939	216.949	424.476	226.792	2301.037	3835.835	1735.014	138.461	2754.673	8837.434	310.186	312.857	284.376	989.663	7548.144	322.622	5186.615	192	0.915	1381.516	436.198
36814.37	36527.093	37867.166	42820.751	51530.984	50051.996	48682.562	53874.384	1088.232	550.447	428.37	383.304	663.204	572.337	284.276	12794.424	304.15	489.202	633.576	1892.527	209.368	3036.963	183.222	3458.917	10890.102	405.825	585.96	329.819	16526.893	383.899	320.917	6091.475	247	0.825	606.536	438.982
24887.211	23482.758	31420.526	25845.035	36525.331	35365.364	40403.027	43366.123	765.901	380.743	374.332	399.502	365.035	1031.422	262.736	10773.016	193.884	315.28	358.444	2630.179	257.155	1112.27	148.477	2725.665	8943.292	267.16	1094.785	298.432	15816.661	522.934	270.305	6660.173	165	0.828	847.427	438.245
27253.02	25422.268	34525.945	26810.325	44719.093	35838	46846.937	48721.259	978.796	342.831	363.375	426.124	352.586	1060.215	278.902	9070.908	206.127	261.269	300.936	3637.405	236.299	956.597	186.014	2820.513	10332.033	247.209	1577.968	277.197	13547.8	598.256	271.748	7381.268	257	0.796	869.484	440.66
23133.19	23228.873	30895.686	26870.941	40982.88	34798.521	38735.853	41295.346	824.209	405.597	364.018	439.64	1010.582	1288.726	310.798	10209.598	188.022	289.257	363.72	2304.447	1006.567	782.271	196.098	2829.626	8405.142	241.439	595.747	248.769	11025.643	1627.263	270.256	6762.444	244	0.678	905.996	440.734
21459.416	18126.704	25677.206	19751.313	30700.269	27220.677	34152.125	35519.192	1186.252	444.849	397.021	445.607	2040.304	1966.716	291.345	9459.465	192.543	207.267	329.675	2244.9	935.711	1421.897	193.236	5393.809	8291.743	306.074	499.65	273.511	15246.701	1066.737	332.749	12412.879	128	0.91	1020.727	435.977
20599.125	21481.456	14436.084	19543.557	30186.239	24201.684	20337.71	25027.068	1089.968	676.073	386.953	726.348	4945.126	3045.852	387.574	11212.833	291.054	450.532	229.825	4238.722	2654.756	963.014	173.102	2568.988	5795.913	297.959	341.563	291.563	1970.368	2554.842	310.966	6164.451	206	0.771	679.291	441.583
26723.66	25963.793	20790.5	25927.171	40698.485	30056.955	36425.303	40434.357	1289.318	541.611	358.842	483.049	552.457	1188.4	359.575	9799.003	279.618	404.774	314.223	6032.884	160.928	1500.916	252.907	3267.32	7165.173	301.908	477.773	272.804	18179.769	954.174	304.954	7431.74	105	0.953	737.376	436.1
34990.449	32709.334	31935.019	38620.923	50435.301	41020.173	40708.401	45415.583	1139.498	856.785	227.845	776.312	12172.497	3951.416	395.384	12654.81	322.004	626.379	223.363	1795.229	4339.705	3372.579	153.202	2076.524	10702.119	302.925	255.162	274.086	575.091	6031.962	267.289	4374.259	209	0.895	755.51	438.816
21723.148	20820.986	29026.952	22634.19	39410.295	30173.42	40459.331	43160.942	811.477	495.687	398.278	496.658	345.505	1472.825	267.611	10626.273	201.884	270.655	285.661	6009.332	256.998	1720.78	168.704	3469.901	9038.894	262.786	945.214	277.835	20383.457	768.257	280.677	7704.024	212	0.81	859.099	438.887
25262.166	22945.031	31036.053	23630.217	39861.194	31910.428	42823.034	45006.143	973.391	364.26	380.473	376.535	406.659	1131.742	283.272	9809.294	183.395	242.751	276.389	1808.937	217.316	933.49	218.33	2852.387	8858.807	262.794	1063.317	269.688	13641.61	471.045	275.545	7061.425	165	0.911	878.433	437.373
35305.87	33185.854	34012.773	39455.451	40963.998	39374.819	29072.269	35450.252	1252.589	1471.506	474.476	647.179	12737.308	3072.131	415.732	16467.507	286.5	400.132	221.788	2186.506	4363.894	3278.48	144.217	4363.711	13620.065	316.272	305.779	282.431	1901.53	4499.572	317.009	7226.515	105	0.941	1424.862	435.633
22378.746	21359.322	22893.803	26806.659	31567.609	33944.934	28170.21	34310.343	1310.642	606.16	498.661	532.365	708.454	1063.468	389.668	14705.488	282.165	287.713	363.859	5199.223	366.628	4444.017	206.219	6178.849	8863.479	311.976	348.73	284.599	30360.087	549.437	346.619	9256.391	192	0.924	1437.354	438.958
29682.744	28457.78	33098.866	28576.176	40284.991	32151.409	32428.678	39219.283	1053.721	415.604	431.371	387.76	481.659	865.549	263.615	11143.343	209.87	382.089	522.113	3555.292	149.172	5058.878	225.327	2857.327	8837.499	260.95	1311.169	328.41	19921.068	1208.04	272.791	6127.628	117	0.956	509.585	436.645
24855.427	20672.59	25871.173	23369.109	27042.075	30221.48	26360.203	31856.897	1077.221	569.875	393.503	513.148	1912.413	3158.584	371.152	11313.18	201.046	276.63	248.098	3363.074	1137.759	1763.874	171.584	4576.086	8271.938	281.254	285.044	266.614	5149.12	3725.082	295.177	9758.971	124	0.896	1371.573	437.968
27069.022	26430.215	22898.321	33503.596	29843.625	32311.62	20332.779	27736.071	1333.318	1207.636	402.702	487.241	8136.791	1434.168	498.234	16486.173	299.243	554.495	260.247	2160.655	6355.705	2861.74	139.319	2057.5	11531.911	306.97	437.433	297.636	1877.251	4462.799	297.458	3600.144	207	0.807	1514.423	439.882
34933.909	33514.035	31441.753	36331.371	42914.738	33928.738	29714.5	39145.979	1102.662	718.696	375.827	409.758	508.498	834.604	232.414	11162.835	217.756	451.789	610.249	4500.541	144.063	1153.651	216.302	2137.019	8954.33	267.267	794.457	350.649	17427.951	539.968	286.406	4712.141	166	0.886	483.639	440.578
38748.065	36662.021	35724.57	34864.845	52123.031	40191.277	48178.712	52700.712	1068.309	529.781	401.426	435.022	536.735	896.286	257.268	12702.436	256.674	512.438	588.111	2255.048	217.353	1048.258	252.789	2327.321	12113.032	270.509	568.946	334.26	21168.174	569.929	275.49	5142.388	272	0.845	554.643	443.393
46590.159	44164.931	46792.363	42452.611	60312.189	41474.506	54183.082	59479.341	1212.977	510.979	441.913	549.264	505.426	656.05	254.324	12443.194	291.049	611.733	730.917	2508.729	160.023	1158.079	244.648	2269.039	14246.361	263.099	1168.271	356.016	19642.653	480.29	313.392	5245.178	151	0.855	562.937	439.374
36513.746	31578.24	49363.302	37837.636	41413.972	43730.8	48332.703	53367.169	1008.458	532.575	456.981	560.852	509.794	867.559	273.524	10651.342	235.887	394.494	514.925	3377.464	145.727	2613.269	166.699	2599.33	8200.013	268.313	1078.164	335.547	13178.342	775.031	270.143	6729.384	119	0.933	572.172	437.735
27973.823	26874.369	32489.035	31157.956	36021.019	39627.211	36129.72	42094.857	1222.877	594.306	531.947	517.187	585.622	749.299	334.42	11837.461	355.13	403.794	521.864	4318.146	194.979	5323.02	210.017	4308.766	11545.639	350.375	538.608	311.679	13021.683	612.298	329.688	8142.89	385	0.704	623.123	442.419
20231.402	19355.293	22192.774	20901.236	33802.235	27455.876	31468.258	33985.189	993.586	420.36	395.459	560.14	484.386	1015.542	360.209	12852.108	176.798	309.968	334.023	3674.1	222.027	2874.681	147.051	5741.661	7054.297	303.28	324.571	278.19	18117.924	584.462	287.111	11894.541	113	0.981	1303.19	438.137
18769.112	15341.321	18976.999	15836.454	24029.161	23499.822	31396.399	33391.947	1177.179	467.831	551.224	459.134	482.194	1427.278	394.722	10196.839	187.855	188.256	227.422	11873.477	186.933	3168.364	208.4	5749.277	4690.116	293.776	335.041	286.075	14998.016	885.663	293.817	13505.702	127	0.995	1336.406	438.106
22680.071	20677.403	21876.264	26313.575	29634.319	33472.449	26105.141	33514.553	1075.922	957.812	482.075	645.343	4959.718	3063.73	447.764	12873.053	244.735	397.602	179.347	2032.526	8745.618	7856.479	145.612	4795.5	9597.14	398.985	595.774	277.232	1953.7	10299.912	315.179	6947.359	230	0.823	1464.922	442.878
40418.59	38795.028	37021.043	38811.254	51363.452	42783.233	44838.615	52121.815	938.785	607.628	384.34	399.915	502.401	1098.687	247.073	11523.999	245.007	458.136	541.475	3150.743	162.524	2919.62	241.816	2339.76	11707.05	265.87	382.864	327.603	21583.191	901.101	268.625	5550.359	267	0.768	519.163	442.919
25282.99	26945.025	32256.583	30864.24	44530.717	37081.323	37488.315	41252.424	622.201	462.656	316.907	601.766	10503.921	4698.947	354.233	12486.227	154.848	405.457	168.735	1382.372	2856.111	726.46	172.554	1865.211	7762.7	251.231	335.773	268.084	359.176	6524.036	273.407	4318.734	110	0.985	825.255	439.282
30871.092	28768.837	26497.16	36525.025	32878.154	36646.089	23093.298	31041.009	1047.754	2547.453	413.09	465.019	7664.67	1600.711	375.318	16655.29	292.825	676.583	215.535	1784.309	9755.502	2173.005	124.267	1948.874	15730.185	297.933	383.077	294.794	149.769	4477.46	295.225	3216.123	166	0.94	1504.494	440.861
21477.899	20659.194	26140.897	24236.169	33677.407	31442.526	34255.788	36862.878	864.627	829.156	297.802	563.28	4903.433	3820.723	366.835	11237.402	150.43	290.078	267.589	1783.414	4214.965	680.883	119.937	2427.7	6391.999	269.874	335.416	269.896	5237.806	4131.026	279.499	5841.124	98	0.993	991.378	439.724
55493.851	45274.536	37179.167	53824.951	44535.1	52110.933	30957.686	43663.052	1737.356	1814.678	524.242	525.037	8740.912	4466.482	444.625	18649.564	14256.536	558.068	228.562	1694.883	8262.728	21898.496	159.633	2569.007	16140.252	333.792	608.12	296.35	638.305	9552.663	356.471	4843.859	168	0.971	1546.762	441.565
21526.313	22099.088	17065.716	23289.294	21433.88	22806.402	13930.797	19944.646	1722.573	691.959	436.686	438.654	553.169	665.495	338.297	16631.132	379.8	406.221	728.093	1641.593	198.208	7838.343	193.128	5237.716	7437.008	305.535	863.717	313.732	7145.972	373.949	368.558	8432.574	119	0.961	398.861	442.013
36401.91	34911.824	30575.549	31615.246	47026.447	37006.085	43921.89	47790.44	1060.41	552.511	394.682	553.854	487.465	897.964	267.514	11728.668	236.742	465.732	550.19	3516.533	167.921	1088.674	221.958	2474.814	9754.467	269.658	1245.515	325.618	23182.782	804.716	269.728	5826.711	146	0.888	545.267	442.63
18650.113	17530.305	22800.786	22648.278	24574.362	34180.715	24648.861	28992.48	725.384	338.724	374.375	341.902	331.4	626.679	243.063	14964.63	248.259	300.019	688.74	2038.872	170.474	14299.38	172.771	1858.407	8121.615	252.683	518.545	284.217	6328.033	398.144	304.364	3295.714	172	0.927	639.192	442.872
37739.571	36042.657	42980.949	43169.974	49182.492	54061.3	44673.46	43966.402	1151.77	2043.417	428.242	701.064	10414.474	9088.339	421.541	15978.408	240.729	451.785	264.536	1785.142	2326.767	1590.278	118.218	2819.367	14413.425	314.278	433.849	278.039	1202.793	6440.133	287.393	5295.84	119	0.961	1174.357	440.66
25886.503	24577.042	28087.058	23753.433	35265.751	31131.465	32160.125	37454.947	1078.254	449.991	371.56	434.722	482.25	1160.431	237.134	12176.527	191.636	333.104	527.563	4174.13	184.434	6634.138	227.162	2527.784	7693.857	264.933	641.257	321.263	22154.836	1030.012	307.846	5670.121	219	0.803	533.751	445.806
31047.299	30483.321	38986.805	35763.141	52052.611	42984.593	50741.45	51808.37	821.939	1180.93	297.316	516.049	8169.588	6479.258	324.784	11763.432	170.578	366.923	255.483	1528.517	2812.896	736.277	112.032	1976.431	9482.341	297.532	302.367	268.587	1951.565	5762.351	306.321	4986.297	106	0.949	1004.887	442.481
30636.533	28565.249	27863.772	35725.601	35556.252	42474.463	32361.398	41601.202	1118.809	1878.142	438.661	514.78	8401.877	2848.019	491.573	15511.157	258.917	604.691	227.455	2053.689	9027.508	2871.304	135.835	3041.504	12554.405	296.144	382.467	291.758	737.614	10325.643	303.748	5331.014	343	0.729	1492.996	447.439
19917.469	19348.209	16842.69	24254.774	22680.175	28598.276	19224.895	26704.254	1349.612	493.288	394.255	459.727	2919.725	1266.027	464.699	15461.864	256.383	258.895	362.07	3129.006	2836.437	7997.001	153.755	2558.092	7396.414	292.255	393.225	287.271	11623.072	2109.024	297.474	5094.321	190	0.846	1520.768	445.805
34071.325	30937.349	25742.681	35852.32	28615.382	34632.102	20899.316	28958.945	1153.862	830.136	430.852	486.585	5858.861	1017.239	429.467	16926.599	410.831	575.445	267.991	2805.376	6650.855	6652.84	159.141	2209.024	12537.139	316.822	383.806	301.9	5026.94	3891.149	335.707	4029.679	118	0.953	1534.195	442.636
26119.162	24076.986	20498.815	21817.034	15930.158	22823.142	10955.88	12721.913	1399.366	623.36	520.704	360.242	650.727	448.596	339.321	14094.338	349.432	276.768	1025.999	657.829	685.589	11408.978	154.765	5157.707	12088.033	303.347	474.352	277.433	1317.154	316.032	340.303	5727.668	96	0.992	371.833	442.646
25693.933	24555.197	24277.817	27103.147	34356.231	27122.37	20929.94	27602.571	1141.694	479.227	391.807	410.118	592.345	1010.705	269.261	13815.276	249.399	344.993	717.689	2222.626	180.311	1477.209	259.994	2858.486	7424.995	290.823	632.609	350.373	10969.179	978.668	348.062	5934.217	116	0.936	465.466	442.828
22757.876	22642.093	25180.112	27478.054	35189.428	33089.65	32841.83	37735.218	1038.571	634.546	416.041	654.412	6885.904	2476.728	449.198	13260.814	187.023	295.9	253.222	3002.317	2224.311	1371.093	209.009	4037.934	5668.166	310.857	387.986	263.586	10940.111	3215.914	260.274	9128.69	142	0.945	1278.563	442.451
26969.666	24403.741	27571.882	30189.093	33572.691	39253.276	33715.909	38738.183	1187.97	1372.638	412.088	715.492	10491.123	4985.8	412.275	16116.304	234.836	306.174	260.484	2391.835	5549.771	2184.892	144.836	3949.606	9278.578	294.063	295.869	280.923	815.364	4605.683	299.842	6643.533	269	0.821	1414.214	446.407
31064.072	29627.678	31727.755	35243.233	41081.713	41495.827	38588.53	44829.312	1457.717	714.24	538.748	612.881	3002.048	1515.741	432.854	13287.929	291.28	327.329	326.305	2911.868	1221.663	9285.381	216.515	8327.041	8697.218	311.579	323.007	288.324	13973.693	1257.393	295.173	12843.349	221	0.837	1427.473	447.079
24692.916	22363.949	32924.025	29257.328	35134.238	40179.294	40988.946	45888.962	1196.111	546.12	452.758	782.781	3664.764	5712.163	486.048	10583.902	319.889	406.089	348.075	3043.181	2154.218	1072.25	187.812	2913.33	11046.901	304.602	330.881	276.099	3839.563	4001.15	322.886	6624.752	175	0.834	704.7	445.237
28213.346	26256.3	31475.781	29452.469	33685.787	35920.907	34031.714	40452.697	1031.052	1074.976	366.27	323.791	475.951	1842.099	242.598	11651.498	199.781	314.476	432.516	2087.93	162.756	1384.302	270.073	2483.954	7840.335	274.31	559.516	340.477	20913.004	412.22	304.152	5212.628	186	0.916	488.366	447.344
29444.457	28338.402	39179.435	31514.815	49939.014	38744.388	49401.584	51410.488	990.124	369.035	327.502	267.116	422.952	1374.299	256.29	9661.422	165.53	285.143	356.982	1507.309	200.196	1022.068	168.33	3792.135	9332.493	302.906	553.882	255.473	12822.862	682.945	288.039	10176.745	270	0.868	1053.893	449.778
27493.774	26547.933	34070.519	30158.931	45612.416	38114.682	46049.848	47807.636	1232.09	728.437	503.224	544.443	743.999	5443.446	362.562	10149.749	218.454	272.663	209.261	2985.719	518.988	1495.623	150.122	6651.223	6795.985	277.207	371.846	269.031	9174.757	1758.205	293.442	13820.857	280	0.809	1145.225	447.207
26915.472	22783.472	28539.481	25912.118	31371.032	35020.849	31940.638	37038.035	1247.046	817.213	466.446	605.884	3398.152	4111.442	437.746	11157.702	260.69	307.209	203.281	2467.168	1448.365	2844.122	160.384	7014.773	10518.069	302.622	321.54	275.003	5387.301	4344.465	285.308	12798.686	125	0.94	1366.996	445.836
25595.894	26198.692	26476.488	25755.425	35298.242	35647.037	30895.613	33773.818	838.785	421.523	376.976	355.442	425.572	528.189	253.915	12706.71	306.757	393.131	566.974	1893.497	151.826	5608.613	161.263	1945.543	11165.894	275.287	382.088	289.635	9432.308	384.845	292.351	4047.107	99	1	632.328	445.641
21417.833	22262.633	14405.599	19555.294	33564.281	22820.04	22294.582	28408.939	1049.394	507.03	306.944	420.816	573.041	639.766	323.43	9547.253	278.008	413.171	510.382	7926.191	149.632	931.527	245.413	2976.621	7325.465	300.09	262.645	280.433	20525.236	1043.801	298.577	7045.003	114	0.96	718.781	446.789
33280.818	30396.646	38352.222	35313.264	44460.229	42808.938	47686.29	52708.485	1265.997	595.748	375.886	540.184	647.408	1570.074	384.583	9057.173	326.893	335.031	418.929	3787.654	143.362	3397.442	209.268	4290.766	7353.897	298.463	512.182	277.184	12104.509	831.813	320.661	9904.467	152	0.934	733.882	445.947
32905.474	30154.561	40573.879	33282.667	48266.936	42271.27	51549.28	52940.582	1317.33	560.578	448.59	459.943	496.065	3095.55	338.968	9250.551	195.39	278.216	220.579	3201.014	205.272	3310.636	184.201	6790.382	6500.916	276.157	449.929	277.407	5010.094	924.121	305.14	15069.311	278	0.818	1129.698	450.23
22854.723	21600.635	27338.298	26952.314	35164.344	35065.642	35977.976	41396.075	1188.682	451.27	425.933	364.834	522.327	1674.079	353.102	11716.363	223.154	276.238	438.932	3770.329	214.554	6017.268	195.331	5929.034	8506.56	292.342	384.702	271.538	15799.045	619.675	286.047	12010.308	226	0.919	1292.367	448.518
22285.81	22217.712	12282.648	21104.489	19559.079	18729.528	10871.854	15206.53	1264.139	473.412	291.552	314.904	892.84	403.275	269.02	10427.396	270.191	294.516	417.882	1619.319	379.623	1678.117	151.219	1923.44	8144.313	294.472	627.262	292.876	5911.016	341.415	305.745	3834.705	150	0.82	396.04	449.773
27135.172	26025.321	24075.89	29120.027	33729.986	34408.633	26287.698	36675.899	1069.357	667.205	373.073	407.655	980.264	1378.198	334.806	10735.891	234.643	285.5	338.268	2499.101	516.22	1420.001	196.039	3023.624	6134.13	261.319	455.943	347.058	9128.927	1560.853	310.902	6882.832	208	0.861	453.913	447.856
33437.175	32523.553	29976.511	33603.907	40299.219	38100.315	34452.522	43715.653	1194.302	627.971	400.344	410.783	539.19	1131.356	290.784	10597.934	230.569	386.149	365.106	2896.987	178.15	1331.708	263.436	3047.477	9320.776	264.91	488.881	340.021	19519.009	858.338	327.643	6696.08	256	0.825	475.445	451.875
25098.712	25911.298	20008.812	23081.863	35765.545	27913.576	29218.047	35379.739	890.636	422.281	349.972	318.797	427.505	1036.47	244.927	12376.342	182.654	321.855	521.356	4647.036	174.258	7376.203	233.663	2482.057	7409.175	249.647	323.543	316.792	18610.429	1546.02	262.474	5608.279	148	0.974	507.878	448.257
23067.999	21414.678	27124.668	22301.598	29981.129	31345.705	32530.789	37913.671	1036.349	575.464	400.252	487.168	811.746	1813.427	382.784	7632.618	266.833	252.639	251.597	1994.228	435.151	1190.894	202.754	5188.966	5190.815	286.808	381.107	265.151	5764.438	763.89	292.077	11232.461	100	1	741.62	446.38
18408.897	17219.223	21622.908	19748.483	29101.145	26404.288	28298.551	33164.192	812.804	406.475	312.602	457.142	3538.88	1553.874	338.963	10231.089	162.535	160.673	179.972	3516.198	3047.83	808.435	111.166	3255.336	5010.75	256.451	318.844	278.478	8547.926	3153.891	288.17	7919.715	131	0.862	980.088	447.966
27119.183	27244.289	30372.184	35520.755	45293.443	48416.211	36074.503	40279.176	1096.217	539.753	362.572	596.694	11889.238	4435.553	412.157	16924.373	219.926	412.696	245.325	1891.768	4270.999	1666.297	131.224	2369.967	7701.484	314.434	311.053	288.211	306.548	6810.632	268.981	4572.025	116	0.948	1378.121	445.638
19033.226	20624.602	14570.37	19782.961	24178.34	21099.854	16417.49	21437.735	2182.659	827.433	564.15	528.076	636.428	841.582	396.888	14826.178	396.585	373.834	561.976	1839.595	254.901	13263.91	239.487	9430.606	3362.859	326.659	522.1	308.548	7616.008	477.605	370.985	13355.588	107	0.989	405.164	448.201
39128.985	37120.044	41575.074	42869.596	54783.733	51767.035	54038.81	59413.209	1292.428	895.757	486.022	896.649	9366.71	11496.25	515.297	11243.735	354.245	600.546	252.469	2364.833	2735.523	1190.426	217.843	2808.928	10278.984	320.065	371.132	294.658	966.91	6737.542	328.828	5906.293	125	0.94	693.86	448.828
34337.36	32381.767	28102.656	35853.569	48993.641	37342.373	37822.073	43005.944	1049.125	679.849	253.851	714.821	11392.322	3031.454	394.155	9016.32	327.79	556.902	232.619	1736.203	4063.69	1825.281	157.597	2337.739	9745.324	308.24	258.873	273.681	2485.315	5233.692	270.144	5258.981	122	0.997	750.598	448.377
25039.171	25483.467	35569.236	27574.755	47014.575	34066.711	45808.197	48674.487	1049.678	438.623	418.753	458.708	418.758	1086.734	290.644	10630.708	217.808	288.271	317.34	3684.497	262.539	7074.22	159.247	5507.333	6743.561	259.051	660.828	285.203	14012.667	502.33	293.282	10715.909	127	0.878	857.713	447.209
14921.051	13276.997	15198.982	15582.693	20445.351	21068.828	21524.651	24878.662	1401.828	675.187	533.496	522.487	617.05	1096.18	424.502	16326.027	277.754	228.237	429.136	6788.016	362.187	11679.593	191.578	9366.699	4745.914	324.084	502.252	293.482	34512.327	727.625	316.059	13509.452	99	0.99	1444.833	448.015
19453.76	19836.007	17556.283	21035.227	19878.147	24737.715	18063.426	23808.018	1473.522	625.14	569.531	498.21	536.42	925.784	353.099	13630.055	308.639	320.569	410.815	2088.143	247.47	4081.768	221.479	6867.287	4969.055	346.342	549.498	301.452	11063.675	582.943	324.832	10942.242	111	1	411.608	449.122
28604.238	26931.075	36257.963	28274.023	43895.131	36458.288	47019.286	49383.852	972.823	337.193	367.72	407.475	379.359	1099.336	280.58	9737.794	181.177	253.856	332.473	2292.44	237.524	832.021	179.271	2856.603	8337.659	253.152	1519.841	273.613	14670.944	556.499	277.695	7326.585	190	0.935	878	450.453
22393.32	20904.435	28950.201	22940.362	39566.449	29991.805	41155.095	42165.553	937.493	325.615	306.006	234.163	341.163	1151.889	245.064	9208.613	137.924	187.841	349.123	1394.936	199.271	1110.104	172.069	3871.381	6466.959	285.748	514.34	259.564	11311.275	786.918	280.564	10507.826	178	0.885	1063.685	450.376
29917.441	27012.966	27801.361	34045.254	37737.018	43812.106	36807.327	46196.917	1093.584	1913.664	419.896	549.897	6443.277	3437.705	514.911	13173.323	246.046	578.246	202.138	2039.274	6828.396	11633.697	138.709	3478.605	12634.165	300.512	383.589	289.874	1060.465	9630.999	334.143	6041.946	163	0.87	1481.954	451.236
35586.54	34564.189	33217.765	34247.199	46834.966	39791.263	43428.365	47348.32	1411.7	655.65	373.917	338.946	553.66	1512.106	259.49	12364.216	226.713	383.442	735.061	2748.919	184.428	35083.114	266.342	2397.373	8447.927	265.725	413.148	317.926	13829.547	1081.67	285.276	5575.407	217	0.879	519.085	452.776
30888.315	27273.123	36484.313	30188.593	39209.708	37691.201	40608.399	46937.26	991.817	510.36	418.478	621.421	511.366	766.389	281.483	9496.107	253.744	322.777	258.758	5714.218	153.997	1366.664	192.902	2928.448	9893.232	263.339	338.398	337.14	11208.221	1195.123	357.524	7785.154	101	0.977	583.926	450.649
31606.588	29249.193	34979.262	32737.302	42766.847	40219.818	45804.898	48357.185	1107.834	427.337	429.151	419.434	499.291	1559.376	345.707	10511.23	229.775	331.153	413.171	2714.892	206.979	7196.87	198.885	5086.587	11609.771	304.777	513.761	272.301	15827.321	661.427	268.381	11933.023	395	0.671	1337.553	458.816
28813.048	26037.036	27749.768	33212.068	35944.203	43198.591	37077.358	45446.917	1081.677	1979.773	440.452	547.019	6350.542	3757.201	480.409	12187.775	242.887	530.587	203.942	2143.446	7013.867	18956.054	140.061	3577.935	12296.524	285.067	375.979	288.356	2142.962	8247.608	294.819	6329.03	132	0.965	1474.742	450.265
25799.787	24779.626	27677.381	25082.434	36531.168	33744.156	34354.427	39689.656	1379.267	455.561	363.356	361.22	524.003	1548.951	237.229	11764.683	225.503	288.478	586.538	2970.703	557.308	28306.034	238.772	2407.666	8341.474	255.227	620.365	312.135	20147.67	1113.298	261.735	5477.899	170	0.845	527.129	453.571
35574.052	35082.815	29471.253	36747.763	49994.023	41070.528	43280.368	48317.209	1163.641	629.301	408.054	453.179	563.232	866.795	297.224	10841.603	325.468	485.376	463.46	2241.226	189.223	1924.557	202.844	3331.587	11420.006	276.388	423.591	320.653	16557.896	573.308	320.673	6911.859	343	0.749	620.217	457.862
21440.013	20629.746	21897.411	24396.426	30486.064	33885.302	27371.528	26955.29	790.271	383.562	365.551	369.733	347.966	615.672	223.801	12875.376	296.702	335.018	759.027	2678.645	152.441	9560.963	196.448	1454.558	12229.278	235.071	662.867	308.17	8491.118	402.263	332.917	3011.514	132	0.928	643.545	451.659
22636.96	21838.339	28880.788	23232.578	35754.357	29852.252	36894.143	39901.264	708.526	376.766	352.269	393.913	1818.62	1353.546	302.84	7904.292	164.372	238.844	283.846	2439.682	1044.758	3419.113	226.852	3977.409	5861.891	255.746	403.889	279.497	6447.588	985.722	307.093	9088.363	321	0.555	828.148	462.21
24793.905	22876.055	28836.53	27558.478	40253.487	37048.683	40818.619	44801.398	1164.843	531.425	503.546	452.016	595.957	1684.024	390.211	11547.996	258.328	308.249	353.566	9037.447	221.164	1827.291	149.425	8371.487	9691.707	297.207	373.794	282.774	13696.539	473.923	296.403	15718.013	228	0.878	1302.851	453.395
24061.141	23332.102	30401.4	24788.146	37979.414	32858.188	40114.725	42692.487	726.568	333.65	348.628	369.197	312.226	923.261	256.052	8001.97	168.236	267.048	337.192	3045.427	279.747	1112.953	241.54	3359.486	6955.904	257.618	569.156	284.419	10641.376	559.402	301.396	8300.956	189	0.792	838.854	455.347
22947.321	20457.617	29057.371	22937.363	38617.644	32222.13	41929.913	43623.871	1250.342	423.902	491.2	506.563	415.804	2605.221	308.348	8756.156	168.731	215.266	212.123	3010.454	193.586	3057.909	184.913	5935.933	3099.311	304.289	309.293	270.962	5682.514	1152.211	279.43	14098.466	170	0.877	1120.624	455.229
29224.321	27598.797	33690.491	31962.865	44770.321	39174.941	46119.634	49380.319	937.532	358.878	403.402	346.183	432.127	1296.14	310.353	11870.945	177.25	282.869	366.415	4710.261	195.954	1545.155	157.163	3947.486	8486.204	300.953	716.691	270.432	16271.384	667.594	264.735	9188.557	196	0.78	1325.954	456.026
27418.786	25842.272	31529.436	30496.858	41979.709	37386.88	41563.379	46477.091	1271.386	584.87	455.262	536.721	1547.617	2953.174	421.244	10058.23	257.387	327.881	287.877	2179.622	783.172	3435.172	201.842	7752.689	9645.756	319.18	385.247	279.228	9464.602	2537.909	281.417	14433.509	148	0.914	1356.128	454.142
28712.805	27782.945	30729.254	34032.498	44923.204	47286.368	39235.967	42626.927	1466.504	1505.073	383.731	671.797	11860.436	7182.421	443.917	15968.467	232.108	393.356	287.784	1982.941	3989.774	1801.391	138.15	2754.562	9496.811	302.932	324.038	274.804	368.905	7823.449	280.001	5292.866	145	0.929	1373.259	451.624
18734.743	16512.272	19350.895	20354.054	22784.644	30786.267	24812.487	29708.901	1124.912	1405.837	352.409	704.228	15634.443	3715.041	416.456	17190.324	184.892	235.619	264.566	3536.561	8535.611	1941.937	134.656	2854.148	6619.05	281.107	317.836	277.73	119.385	6741.32	309.932	4786.378	142	0.971	1403.162	452.486
35146.193	31179.304	37418.331	37094.411	43300.797	45867.984	47616.238	51621.036	2169.908	1114.356	834.437	655.163	928.368	1865.203	576.092	13168.57	463.992	366.353	375.895	1852.964	466.41	29634.36	198.931	15417.787	9338.765	339.056	581.061	301.978	12372.064	531.877	373.901	21877.623	224	0.856	1455.746	455.089
33378.772	31233.986	30283.376	36260.332	40980.571	41797.111	35053.297	45589.17	1251.564	504.843	409.779	484.76	621.829	1437.108	296.896	11345.089	263.175	419.979	318.847	3389.947	193.43	2328.086	185.692	2928.42	9372.748	280.259	1134.026	342.084	19440.403	1185.834	288.74	6541.881	136	0.919	457	453.765
13514.559	13005.551	11616.752	14173.217	18634.158	19393.641	15622.809	17625.744	714.868	329.7	320.725	275.697	317.989	465.972	223.072	12547.202	212.512	310.146	377.014	952.991	159.492	10095.277	158.544	1222.364	6104.545	264.941	501.135	285.622	2464.264	313.061	349.289	2781.821	139	0.95	660.435	454.032
23165.655	21005.733	30649.481	25818.776	32425.332	36885.685	39601.605	42697.132	1204.553	545.787	437.729	745.816	2021.29	4191.238	476.486	8614.826	285.404	353.051	346.488	2300.235	1039.009	976.52	202.406	3331.028	6604.914	287.917	292.509	261.932	4432.729	3069.586	313.695	8365.939	103	0.965	706.49	452.675
36531.543	35469.783	34908.61	36505.294	51052.701	41064.01	48602.324	51775.172	1194.252	572.594	382.565	465.091	614.296	1077.044	377.786	9096.678	345.524	518.709	494.917	4700.37	145.963	1381.251	286.128	3285.741	11547.831	300.974	480.121	279.885	13765.86	1149.262	340.888	7979.756	281	0.848	727.731	454.806
25515.179	24085.606	24147.202	26011.261	32927.082	31515.122	28731.408	35620.387	985.17	1426.187	354.551	317.243	858.874	2599.257	253.004	13203.977	228.98	368.763	578.309	2532.258	1323.115	16716.475	213.066	2347.04	11350.327	259.301	451.471	329.359	12370.197	1032.972	258.939	4805.766	283	0.784	494.935	457.08
31268.772	31081.925	29544.019	32523.818	41893.942	37640.314	36647.109	43045.726	903.572	446.755	367.227	382.533	469.272	558.915	267.23	11536.396	291.753	429.457	592.558	1842.295	171.462	1440.835	240.967	2117.92	9712.053	255.727	413.481	303.371	17025.039	396.959	296.527	4951.002	198	0.863	635.192	457.995
24576.884	23170.226	29642.73	25628.864	37562.887	34277.007	41108.089	43829.571	1162.033	571.809	410.151	500.444	728.455	1336.88	376.347	7955.5	312.416	340.446	391.567	3543.043	404.585	821.429	237.627	4654.309	6566.438	284.249	381.207	265.655	7333.066	1186.019	320.164	9960.332	202	0.846	738.218	458.302
28429.637	27650.121	38303.483	28925.397	46353.198	36089.82	49470.302	51519.532	890.839	363.759	383	410.519	345.417	1066.817	272.787	8388.694	174.261	297.86	353.059	2739.983	292.774	1799.748	224.786	3672.533	6823.478	259.392	776.614	285.993	12552.487	616.861	292.477	8779.688	245	0.681	849.182	457.847
24802.316	22986.511	31735.827	26760.347	37178.216	34703.978	40016.021	41541.358	951.832	483.929	303.964	273.355	1639.769	1019.419	224.678	11196.954	174.654	278.695	485.836	1944.374	1500.168	986.955	171.517	2270.943	7993.205	279.578	570.184	272.53	12504.186	718.935	292.612	5908.033	244	0.815	1016.168	459.189
34768.733	32048.793	36423.053	38146.927	46138.714	43799.449	44774.767	50935.262	1797.989	1022.341	733.435	605.149	988.625	2967.807	535.796	11159.723	394.664	337.544	294.922	1187.969	1370.547	51011.62	180.175	11752.978	9560.294	321.099	686.063	286.325	8933.89	959.159	364.952	17868.269	142	0.854	1463.993	456.838
25304.701	24107.675	21332.468	28578.109	27456.33	26715.783	17447.12	24709.65	1075.159	556.496	390.671	443.25	896.956	1057.004	298.034	12565.085	266.036	320.207	445.526	2830.842	796.342	6063.197	224.751	2234.508	8823.188	345.313	607.205	305.448	18917.949	987.091	298.687	5084.561	270	0.824	424.741	456.967
28646.625	26772.608	31216.523	32803.348	44129.748	44287.979	43168.034	47588.318	1146.016	693.554	384.526	753.381	11419.872	7201.867	499.02	13132.218	220.727	410.425	208.03	2053.286	3624.216	1980.952	145.346	3861.162	9852.608	326.739	292.107	280.843	1110.341	9053.394	269.655	7489.724	173	0.901	1364.639	457.419
23694.386	22709.533	24613.997	28013.7	35189.29	34829.849	33165.359	38156.595	1126.637	625.855	433.705	405.938	547.927	1020.366	364.194	12623.148	238.659	283.858	390.834	4258.042	252.998	10737.839	219.69	5474.442	9307.421	308.708	328.957	274.607	23958.848	464.101	262.877	8690.141	134	0.916	1432.657	455.216
18055.836	17795.803	17225.43	17648.852	29510.124	24598.27	25381.956	29446.375	1088.431	536.809	386.533	431.25	507.832	788.246	347.483	8639.471	307.357	391.226	437.374	9934.263	156.874	915.569	177.273	3528.056	8197.153	299.035	319.107	278.544	17047.673	1272.915	334.518	8656.106	152	0.773	715.112	458.822
24778.901	22520.255	28922.126	29174.139	38114.801	37831.237	36817.646	40155.028	1079.997	591.338	240.951	770.313	13029.542	4617.391	394.232	11531.455	286.706	442.871	263.449	1967.769	5338.888	863.506	156.919	2270.739	7346.594	303.884	265.45	266.719	2265.368	7121.248	278.113	4686.393	137	0.937	752.69	456.456
29443.113	27851.439	35064.472	32859.362	43586.434	44356.716	41663.48	44433.459	1046.433	806.109	368.545	817.159	10418.309	7728.289	464.181	15056.866	228.037	401.731	285.335	2015.72	3325.813	1049.354	108.705	2499.145	10569.989	336.098	349.092	289.753	1511.893	8625.24	271.515	5704.042	183	0.889	1154.074	458.489
14231.931	14678.214	16710.257	18304.561	26309.493	14859.716	18114.93	17339.372	1158.356	527.563	346.174	748.441	9859.35	452.855	219.89	6632.13	197.722	218.147	650.451	1194.697	7273.76	350.079	113.957	611.961	6850.531	291.307	384.443	264.688	165.297	797.891	265.159	1142.996	104	0.932	1178.702	456.154
22364.658	20910.026	19471.192	25604.431	23186.347	28182.011	20488.352	28605.059	1018.768	532.747	401.293	466.209	2920.415	1188.605	518.503	13837.873	217.472	270.215	351.385	3986.306	1660.287	3071.662	176.771	2622.066	7377.946	284.824	360.52	286.949	16809.183	4352.679	310.721	5424.38	200	0.88	1523.14	457.73
20936.107	19960.037	23016.949	21203.325	29294.106	27365.034	25432.396	31211.784	851.08	430.32	347.616	315.56	1004.017	1658.585	301.351	13091.076	178.46	261.22	486.093	2846.64	1417.352	43566.139	202.951	2438.572	5719.68	236.984	575.189	304.269	10858.192	1944.599	288.269	5521.186	174	0.929	509.437	458.971
37465.809	35457.505	34074.681	33953.457	51645.204	40678.893	45592.677	51952.685	1106.505	731.986	392.358	545.538	525.344	1051.477	238.532	12837.838	249.361	528.438	779.267	3072.561	175.316	1192.029	278.986	2348.1	11296.982	263.112	1429.837	315.526	20929.698	633.664	323.481	5328.615	172	0.809	562.924	460.372
26308.759	25754.207	30770.059	31726.846	40355.402	38627.592	40216.668	45489.84	975.417	506.467	400.304	534.289	3755.195	2044.887	393.31	11265.292	213.208	278.076	474.969	2398.959	1110.71	2737.955	203.769	3939.796	9886.835	277.99	403.677	268.985	9868.463	2026.026	291.456	9375.961	185	0.843	1274.43	459.203
31699.553	29976.626	36898.49	35626.119	45250.411	44456.462	48530.857	52096.146	1309.581	650.129	534.886	464.693	663.741	2197.921	393.451	11055.279	308.12	318.921	510.655	2321.184	240.536	4091.334	205.028	8532.69	11969.87	285.513	438.828	279.661	14222.507	902.851	307.433	16468.947	210	0.88	1285.738	458.443
33251.339	32781.649	27558.447	35270.097	41590.272	32349.956	28857.863	36224.879	1238.963	437.49	376.062	442.289	551.471	953.96	265.562	12261.008	255.673	422.705	570.213	2922.653	180.482	2247.981	190.815	2218.594	8663.601	269.818	845.272	326.361	16219.022	546.971	296.4	5056.349	255	0.878	449.99	463.147
35572.307	34596.69	36235.492	37491.452	46833.475	45198.379	45747.141	50307.803	1096.487	648.557	440.074	488.689	532.212	720.591	297.001	12149.504	342.608	544.161	666.457	4539.446	171.596	985.957	268.87	2484.902	12891.034	264.463	616.32	307.355	16676.34	550.911	329.53	6049.228	209	0.839	642.423	462.495
26590.71	24850.073	35343.312	27689.909	43932.576	35740.003	44608.262	46704.856	1016.914	423.48	367.104	323.377	407.371	1615.149	273.462	9523.994	171.282	215.078	300.971	2151.595	219.082	1352.261	162.793	4687.107	7342.159	295.67	1195.922	265.415	8745.789	877.424	274.495	12594.927	336	0.774	1067.815	462.208
27909.619	24286.605	30695.518	27362.289	35833.079	36333.186	43363.117	45807.477	984.645	391.176	401.504	454.723	440.236	1760.21	336.317	10770.051	180.253	290.193	329.5	5742.858	182.766	1727.641	199.07	4498.361	10050.595	283.066	516.815	267.703	15714.481	674.991	270.895	10798.378	123	0.964	1317.598	458.061
26892.202	24339.14	25604.849	29772.839	33582.832	37589.005	33499.484	41503.434	1166.745	2031.018	473.359	544.698	4907.673	2484.479	492.294	12209.451	272.002	478.48	195.403	1857.496	7129.408	18244.493	146.29	7071.839	11289.533	287.716	501.868	295.937	1994.945	6513.869	320.094	10419.297	111	0.935	1487.284	458.203
22310.988	21173.558	21625.01	28145.128	28241.503	34002.725	25294.157	34580.814	975.303	1747.392	371.854	566.918	9415.186	3293.099	596.475	14910.221	231.704	551.511	173.703	2637.846	13670.147	6604.952	127.291	2913.685	11204.516	274.238	477.337	275.158	290.709	10016.876	314.604	5135.268	148	0.847	1500.081	458.345
31361.634	30354.8	28697.576	32933.087	39846.32	36783.619	32082.461	40416.227	1261.342	491.091	402.092	433.177	581.536	908.382	269.145	14421.661	235.844	461.365	480.217	2733.836	231.065	1242.792	205.617	2494.838	9334.625	320.937	1490.34	332.268	19382.942	701.578	284.992	5293.315	186	0.895	462.495	460.355
31194.457	29725.957	27105.934	31109.909	38036.107	30025.148	28063.089	34964.852	968.771	923.996	350.781	366.79	561.326	1068.626	253.971	11122.057	230.048	398.837	509.043	4096.771	344.148	1569.81	231.178	2302.837	9948.174	289.707	684.585	346.326	15925.77	1446.147	304.914	5193.72	151	0.909	478.083	460.632
33468.409	30881.39	34638.034	33708.424	46475.998	42559.76	43332.953	50130.529	990.777	437.435	392.261	477.446	553.071	1197.313	245.302	11683.47	212.699	527.094	497.596	3433.547	172.548	7759.206	224.155	2274.249	9239.438	282.408	1235.545	326.775	16795.01	994.002	273.638	5195.771	210	0.888	549.6	462.376
20376.468	20940.912	15229.025	18254.3	29735.98	19912.461	21496.88	26753.714	893.169	541.789	391.378	414.298	451.82	486.826	286.317	8308.938	238.928	283.753	206.608	3123.271	156.046	529.14	143.929	3809.786	6260.61	267.344	285.076	322.271	7317.62	803.935	327.846	9632.031	159	0.91	610.789	461.06
24242.817	25476.542	31443.318	28017.614	41254.24	33478.165	38312.311	42064.738	652.274	597.918	322.561	531.135	8043.076	2630.919	378.584	9384.096	149.536	291.744	330.731	1226.546	2498.508	853.995	220.774	2763.647	7157.38	260.219	370.879	256.261	3514.494	4539.404	305.583	6324.172	130	0.951	821.638	458.5
29882.79	29671.64	37201.455	35016.763	48610.515	42115.125	48010.893	51581.991	798.543	683.495	275.298	394.618	6608.609	3696.414	298.413	11161.682	186.433	336.724	220.402	1616.634	3955.938	789.381	131.393	2396.792	11382.896	263.315	318.001	295.286	9675.829	4572.367	300.565	5135.681	130	0.924	985.177	458.777
24872.137	23491.577	28412.484	27207.626	41184.461	34948.547	41781.928	44896.691	1299.864	618.64	565.344	519.371	634.851	1488.457	420.103	9871.473	277.949	280.237	309.261	3473.176	227.127	1647.332	197.524	9415.432	9461.631	282.254	354.22	276.578	11613.627	688.11	292.953	18220.51	166	0.845	1293.681	462.307
28268.893	26215.323	29078.722	31226.141	36769.896	41039.459	34694.922	40869.079	1234.078	1097.841	426.826	761.567	14853.585	5331.675	541.569	13588.552	238.975	337.601	159.752	2192.217	4611.937	2413.536	145.376	4288.414	11241.761	326.183	307.078	282.759	658.737	9327.513	291.205	8092.184	194	0.892	1407.732	459.804
34703.826	32857.418	29516.681	40853.951	35919.637	38757.573	26546.366	36801.536	1093.434	1161.441	432.668	452.639	8631.303	3358.17	446.986	15868.812	263.855	554.237	198.263	1855.137	7051.478	2550.769	134.279	2192.34	11954.179	305.067	413.736	297.616	916.256	8016.889	314.39	3887.017	295	0.792	1535.927	465.164
28081.199	26941.13	33819.112	31805.198	37025.665	42188.093	38992.693	43623.125	984.272	676.983	444.305	460.093	535.652	953.469	282.231	13099.066	314.328	469.536	875.186	3471.888	154.34	1384	264.872	2222.632	11592.502	270.802	455.939	301.666	9540.734	611.786	347.733	5367.984	149	0.897	649.903	462.44
11990.838	10446.9	14269	12843.3	16214.44	22436.283	19767.519	20684.637	873.123	1128.5	286.71	542.425	8555.277	1845.484	285.537	16677.492	164.633	256.625	306.242	984.844	8236.016	642.302	127.567	1492.002	5368.254	268.29	480.372	246.341	122.144	3375.972	270.517	2836.632	101	0.977	949.124	459.282
20218.573	20774.975	27212.172	24906.642	41809.992	32311.114	37176.508	38402.726	856.473	399.794	277.639	435.883	11177.667	1953.877	293.683	12940.472	183.791	322.082	302.294	1643.909	4613.552	1057.114	123.316	1892.838	8619.512	278.763	287.427	282.96	2028.185	5285.021	297.774	4624.737	140	0.897	1004.214	460.957
23387.392	20875.065	30231.664	23813.222	39520.928	32376.729	41244.33	43111.571	1155.551	394.28	424.241	573.187	402.998	1647.845	283.263	9483.729	194.829	208.409	283.153	3447.87	200.552	1408.644	228.609	5138.979	5690.53	278.566	333.917	273.513	12177.266	1046.363	284.465	12903.51	191	0.919	1115.097	463.081
27269.344	25572.792	31143.071	31253.573	38463.315	42727.073	40285.734	43860.238	1136.013	884.603	431.062	595.274	10094.784	3975.901	422.258	15617.991	242.654	373.758	321.71	1282.323	4337.065	3509.042	143.632	4311.948	10048.633	294.257	346.235	274.284	2223.519	5109.862	294.826	8353.85	342	0.756	1257.687	465.251
23656.617	22853.319	21757.156	23065.33	33492.191	29562.572	28898.811	34686.575	932.16	439.765	362.353	424.039	685.753	1402.321	250.705	12140.388	193.338	396.1	538.417	3709.913	246.995	17162.817	210.061	2353.407	6596.899	275.126	614.742	317.866	15231.393	2294.475	288.026	5271.378	268	0.83	535.351	461.787
32684.938	30909.771	35006.147	35515.777	44701.052	42123.878	43582.432	50456.667	949.973	472.412	418.074	405.817	485.898	933.6	283.777	12180.242	304.278	408.582	590.94	1489.179	173.726	1848.512	215.052	2898.493	9898.269	257.912	356.739	313.746	15261.683	439.549	335.875	6336.467	98	1	627	460.5
33950.4	34061.905	25307.386	33480.369	50960.021	37327.913	38218.78	44277.391	1208.712	855.394	474.26	894.585	7560.293	3988.307	492.07	10043.134	311.528	635.955	361.708	2308.587	2768.225	1321.791	165.952	2953.043	10117.907	346.87	330.055	289.988	2532.676	5400.4	327.698	6415.649	135	0.923	684.344	462.1
29302.1	27083.192	31773.137	33313.78	41109.058	40769.359	41613.803	46354.963	1401.243	696.747	525.437	455.842	684.767	1259.224	403.514	14500.166	291.582	312.41	490.137	2433.046	294.922	25130.54	193.215	8766.74	10994.118	333.442	553.701	289.033	15225.585	373.385	290.315	13118.111	341	0.718	1429.444	463.726
19799.393	18426.152	22765.024	21034.721	26338.477	27683.419	26386.851	33683.747	971.114	517.827	440.786	458.794	455.242	925.22	318.26	8135.746	243.619	214.363	223.534	2613.563	156.188	503.415	206.452	4415.74	4978.14	272.746	307.362	338.089	3783.372	816.74	368.302	11771.645	153	0.907	601.304	464.676
31990.633	29632.136	39395.134	33293.085	48843.449	41852.305	51031.15	53118.663	1298.426	469.186	443.876	485.208	491.771	2216.918	331.131	9370.98	241.189	276.554	244.148	2033.23	223.684	3106.071	189.092	5448.19	9875.215	276.705	327.441	285.078	9204.985	735.581	289.484	12857.272	185	0.919	1131.03	463.17
25918.864	23159.827	29416.218	26501.875	37717.06	34990.326	41862.452	44635.765	1334.741	571.775	517.577	437.832	597.741	1700.141	409.561	10902.206	263.928	323.663	373.133	6828.464	231.749	3399.857	201.873	8820.623	10885.068	280.461	385.141	277.506	17039.117	847.379	291.783	15687.069	215	0.897	1304.774	463.309
28827.956	25687.212	32103.296	29270.52	37235.799	37363.428	41371.525	45480.995	1075.022	495.597	400.384	515.573	2369.179	2887.254	413.462	9536.201	224.658	330.134	226.938	2763.869	1041.295	1940.965	165.712	4932.569	10014.697	313.746	285.941	265.061	6546.637	3917.934	275.731	11455.88	162	0.864	1350.216	463.519
33957.308	31168.166	34105.654	34705.008	44821.183	41288.756	47151.136	50748.753	1997.469	1008.683	762.96	609.264	1073.304	2177.923	543.141	12765.965	394.021	366.964	348.965	2024.922	844.169	41697.889	185.814	14185.854	6712.045	334.983	731.846	303.128	7661.006	437.18	394.411	20759.709	105	0.984	1455.805	462.348
27986.059	25005.487	37284.663	29300.468	35086.718	37414.394	41114.602	45698.594	1063.101	486.987	401.842	684.848	506.512	736.86	281.303	8866.309	227.65	274.735	350.792	5028.021	150.133	795.806	220.815	2985.567	6524.36	279.754	681.935	331.2	8244.694	1267.197	295.303	8031.526	193	0.675	587.951	469.37
27230.449	25508.254	29751.469	31043.598	42280.123	39162.142	39660.978	42151.428	1116.39	840.791	271.105	737.471	12829.015	5883.73	410.327	9899.972	284.317	527.913	174.897	1640.288	4360.101	756.067	151.492	2215.374	8097.066	310.046	263.081	272.33	477.36	7304.125	284.362	4633.813	137	0.937	750.755	464.741
25840.095	23062.915	34948.113	25693.162	45335.514	35465.491	48160.175	48781.266	1114.989	516.333	362.328	293.301	433.476	2608.299	258.606	9645.424	166.757	322.797	295.618	3044.016	223.16	1822.026	160.167	3570.578	10228.44	318.071	899.352	264.623	10404.766	613.478	287.918	9478.318	124	0.872	1054.468	463.935
29677.853	27656.834	40216.184	31153.371	49030.076	39382.238	50823.364	52998.644	1181.718	359.455	364.127	324.36	382.965	2052.922	288.318	8654.018	179.76	254.473	280.371	1830.879	199.753	1090.989	224.291	4191.692	8545.219	310.528	389.711	254.659	9591.143	635.427	282.172	11168.941	166	0.78	1089.392	463.693
29880.133	27730.683	35528.827	32772.231	43520.772	39622.401	44602.071	49080.854	1256.152	521.944	501.658	445.008	546.796	1808.908	381.622	10380.207	240.147	324.342	398.578	2331.864	218.002	4594.764	213.629	8187.236	10933.775	309.573	589.304	264.387	11643.39	630.534	284.502	14704.809	136	0.93	1315.176	464.478
27311.35	26476.991	30681.753	32809.399	46102.766	43773.697	45663.584	48784.709	1106.14	1150.159	358.574	722.778	13077.335	7326.69	497.762	12325.995	212.294	424.002	192.047	1922.166	4094.837	1895.602	136.476	3476.719	8695.644	317.144	265.406	283.282	1038.842	10191.384	272.788	6945.205	207	0.943	1359.031	466.022
24130.846	21900.973	24715.576	25133.914	34686.683	33589.34	35176.111	37563.985	1544.323	698.339	523.136	607.084	4032.112	1443.416	475.035	12558.685	371.006	280.876	282.474	2764.176	1417.067	4737.529	173.968	9621.385	16567.91	329.023	347.906	290.943	9454.819	1551.263	296.163	15491.379	139	0.881	1413.766	465.234
23918.563	23080.453	21090.677	27696.215	25198.942	29394.186	17288.838	24565.841	1172.668	407.246	380.637	414.035	409.51	783.915	260.37	12855.531	244.742	356.275	321.17	1882.789	177.679	1144.587	171.131	1931.208	8525.023	274.166	496.495	295.771	17188.718	462.858	314.615	4073.48	185	0.87	406.959	464.986
30487.479	29521.597	29220.536	31115.66	40268.814	37605.541	33313.023	41864.533	949.337	2180.616	381.116	401.816	4250.888	4847.035	439.946	12295.358	228.953	527.432	187.772	2534.309	4722.103	23885.747	136.894	2379.363	9500.849	273.966	576.517	314.038	3162.116	5424.417	276.368	5240.879	212	0.817	504.269	469.807
35907.653	35534.128	33209.359	37100.043	51877.401	40880.463	46561.316	52705.906	1089.568	530.108	463.685	485.218	555.049	803.185	327.534	9252.724	322.381	464.183	464.172	1657.336	172.489	3231.816	240.05	3714.034	9185.176	262.504	306.809	306.552	13882.754	408.522	349.973	8414.918	109	0.946	631.271	465.583
25632.867	24594.406	30501.335	27608.516	39537.311	36042.924	43945.851	46290.862	989.315	654.79	347.389	462.825	609.592	1559.993	341.94	9152.18	281.46	409.296	299.803	5672.367	172.798	979.457	245.578	3054.886	8789.385	289.318	747.791	271.594	12820.051	753.261	321.309	7410.53	186	0.866	733.634	468.747
28582.203	26570.19	36416.407	30040.237	45450.061	38669.128	48705.273	50304.808	1179.825	493.395	440.31	470.063	486.179	2062.21	321.197	9691.402	219.964	279.363	282.938	2244.527	222.847	1980.477	212.371	6996.355	8039.644	281.721	468.633	280.211	8337.639	1360.943	280.247	14929.974	249	0.857	1121.829	469.817
27862.404	25001.458	33115.019	29816.816	43365.715	38044.551	44375.078	49291.088	1061.259	421.425	547.37	565.612	511.104	1867.626	334.906	9952.24	219.028	276.781	393.238	6392.152	189.769	2507.357	209.496	5736.889	10374.403	302.541	626.892	279.345	14709.486	685.438	275.795	13056.195	112	0.932	1327.58	465.446
29363.853	25933.784	31495.314	30955.906	39580.184	39740.352	42028.583	46871.129	1654.066	817.988	625.084	619.959	911.206	2435.111	500.561	12699.373	337.757	281.268	332.724	2552.724	813.696	33300.395	182.212	11762.108	9616.075	339.267	574.116	287.215	13903.886	1426.568	342.812	17168.841	289	0.699	1448.112	469.012
37672.149	32892.601	33080.799	39277.757	38039.149	48922.447	38926.086	47726.218	979.933	3087.886	376.315	522.368	6677.229	4304.913	459.479	13795.102	278.589	784.821	154.928	1927.798	9776.004	14152.294	125.776	2860.267	19213.329	264.649	502.129	284.415	822.148	7358.511	270.614	5340.815	98	0.993	1503.378	464.592
33088.63	31335.307	29440.246	39829.599	39126.092	44513.816	34760.589	45009.849	1025.131	2252.137	409.9	509.529	8321.719	3863.687	628.215	14980.555	243.078	585.232	178.209	2173.366	7132.27	4796.806	126.737	2767.484	12819.311	301.459	377.23	289.625	882.644	8851.478	307.228	4960.973	263	0.839	1518.572	469.971
36000.715	33794.731	26973.046	36379.83	24887.791	23459.043	14681.964	20029.694	1441.291	629.432	590.446	532.354	558.92	721.631	364.853	15159.805	414.203	349.132	533.669	2615.867	410.417	8263.924	162.581	6009.746	17344.737	330.385	576.318	304.247	9413.386	1073.236	332.79	8806.415	103	0.996	366.82	465.587
31520.508	30179.817	30024.397	33379.855	40587.831	40283.092	33532.001	41407.806	889.661	2451.153	347.883	398.134	4456.442	3444.626	352.421	12583.579	248.426	747.356	198.432	2162.528	4825.543	8856.366	127.474	1934.249	12557.795	264.231	431.569	324.081	2587.918	5280.388	252.09	4046.151	223	0.789	494.285	469.778
30542.804	29760.286	29252.235	31687.559	48066.907	36089.738	45308.325	50614.514	1064.54	843.424	402.685	467.89	635.846	1798.32	365.405	10918.294	286.035	472.378	321.663	13304.805	163.8	1086.532	258.422	3204.251	8595.433	302.218	729.924	273.315	15691.929	1206.277	325.993	7405.281	110	0.985	726.645	465.936
23650.864	23826.347	28856.496	25623.325	41193.055	30592.9	38144.762	39728.755	658.642	518.409	386.661	478.518	7011.227	2024.176	382.618	9654.73	167.433	262.909	383.381	1086.553	1938.796	1995.972	231.405	5313.924	5536.872	257.18	364.293	251.294	4424.781	3772.477	305.345	9597.694	131	0.921	818.553	466.004
28408.94	27220.245	37302.835	30396.672	47829.17	37945.969	49595.611	50521.174	1122.879	355.994	366.633	383.413	397.946	1631.225	272.533	9294.687	179.338	250.121	296.791	2405.722	212.855	1214.231	188.304	4149.503	7119.199	296.373	542.012	261.612	11770.009	706.188	284.015	10815.514	300	0.714	1095.72	469.31
28307.404	27015.022	33630.688	32264.335	44898.308	40636.578	47913.338	51112.252	1121.888	755.918	507.041	399.154	585.233	2564.447	362.313	10108.691	217.852	308.618	392.878	2583.038	207.164	3885.295	198.001	6052.146	7797.031	280.963	601.213	273.209	10964.667	850.931	292.915	13485.902	221	0.906	1281.283	469.129
40657.087	36409.96	41431.223	41060.818	49720.256	47972.041	52886.337	57303.963	1780.258	914.01	700.97	563.213	973.039	2917.454	524.213	10640.237	385.579	295.07	272.763	1501.242	673.544	56885.846	175.263	12616.518	17487.356	314.567	779.172	296.311	8981.948	589.862	323.679	18659.133	201	0.876	1465.201	469.734
27484.805	28377.11	19441.474	28955.044	33541.784	28728.962	20814.583	27589.724	861.531	412.667	325.874	398.39	445.218	683.82	247.074	11395.525	251.398	356.208	369.022	2114.055	174.042	17578.865	185.069	1916.974	9054.944	304.389	572.468	290.664	14565.967	510.075	302.021	3872.989	240	0.873	427.108	469.729
29298.356	27867.875	25327.143	30613.737	36027.886	34557.073	29160.483	37161.319	855.216	1847.553	326.962	354.241	2970.391	2241.723	273.512	12216.361	228.316	632.378	393.826	3510.213	3049.876	1874.182	196.893	1842.523	12226.442	290.607	386.894	330.657	4037.203	3423.046	237.222	3963.147	134	0.868	484.679	466.746
18761.594	17763.9	24335.392	21281.439	26871.371	31839.881	28535.212	33125.937	929.979	403.834	392.384	409.964	492.923	646.37	270.021	11816.326	259.98	359.007	604.177	6818.09	230.596	1669.328	203.528	2301.175	6515.568	261.391	386.454	281.055	9336.357	582.975	363.302	5797.606	215	0.863	665.998	470.309
32212.879	30898.094	36500.148	35584.259	46098.606	42255.487	48651.579	51036.019	1093.266	585.359	479.677	540.941	1118.633	2247.638	372.724	10073.899	241.523	333.209	327.691	2159.885	474.913	1995.18	163.098	6026.133	11232.43	291.669	404.248	272.613	10863.544	895.608	285.506	12292.97	143	0.926	1270.199	467.29
20732.856	17625.093	22183.793	19596.322	29631.876	27636.306	32265.769	35613.069	1166.08	429.872	405.422	435.209	518.663	1655.169	340.189	9931.828	207.055	244.488	226.807	4047.714	210.042	1905.147	176.464	5490.884	7996.279	331.514	348.699	259.224	7374.689	1123.562	274.247	13135.412	102	0.955	1343.912	467.471
38741.944	34310.411	39117.371	38750.176	41584.376	45903.085	46202.531	51153.885	1831.989	1000.724	744.351	575.686	938.859	2885.273	510.267	11958.712	413.57	345.44	290.141	1318.148	807.551	53704.465	177.559	12221.369	10822.154	336.185	890.907	314.392	10113.73	676.517	301.24	18102.429	123	0.91	1487.11	467.419
25285.826	24185.152	23260.239	27113.608	30843.227	28131.439	22390.992	29315.655	993.184	435.294	335.46	411.082	460.197	852.132	224.29	12667.727	207.075	423.007	625.302	3115.551	424.812	1946.869	196.44	1787.287	7569.042	342.291	592.155	314.508	15891.735	846.841	285.365	3900.394	311	0.707	459.449	473.014
33698.989	32893.942	34822.405	34153.275	46980.647	40045.436	47007.113	50889.792	1037.919	518.238	485.89	494.66	550.432	738.664	330.093	9358.974	282.809	432.396	433.196	2888.825	157.691	1828.315	204.503	3595.085	8024.032	272.211	572.598	305.528	11561.973	645.613	362.387	8777.421	127	0.929	636.776	468.476
26806.455	25426.877	37811.295	31042.448	38401.792	43216.211	43876.769	47671.212	1242.896	502.157	480.295	477.032	571.224	1055.021	321.595	11278.384	325.023	421.907	728.408	3660.851	182.288	5202.541	247.45	3325.249	10119.873	277.088	518.047	288.577	12106.85	675.728	322.54	7547.878	211	0.83	656.031	471.818
30283.168	29267.52	27813.025	30515.131	48913.69	36764.997	41896.329	46801.598	1095.158	524.057	493.577	425.506	620.58	1458.788	389.535	8901.577	321.722	514.629	264.425	17889.086	167.968	1113.843	172.253	3386.16	11798.921	295.931	389.467	283.651	19501.608	2659.704	324.255	8275.144	131	0.906	720.66	469.156
23529.98	21537.946	24987.716	25953.352	33319.391	35802.261	31983.178	36603.358	1278.948	597.036	410.197	666.202	14606.576	3203.636	505.63	13552.618	272.602	338.08	273.135	1848.106	5888.763	2676.478	149.083	3877.347	18098.967	344.009	298.987	302.155	592.867	8588.359	295.296	6939.174	239	0.887	1399.793	471.287
31996.489	30906.287	26728.06	36367.495	35598.739	41541.505	21965.355	31337.267	1179.462	591.694	472.938	422.835	2445.797	942.534	343.218	16406.428	296.572	363.081	583.697	2769.229	4209.165	3058.149	220.75	3020.605	12778.658	305.566	601.807	286.142	15385.66	717.547	352.378	5250.389	261	0.848	373.83	473.58
20486.652	19620.512	20856.832	23498.082	25806.725	31612.776	18093.145	26188.97	1120.504	596.597	386.146	392.482	1264.898	965.923	349.509	11808.098	267.698	265.481	357.642	1793.394	1979.307	937.219	171.854	2966.709	6456.223	289.38	482.421	271.273	12206.936	1004.358	332.591	7301.494	252	0.723	384.583	473.647
23663.576	22884.946	27813.311	27940.68	27896.459	27505.34	18613.069	24827.739	864.007	365.565	375.707	373.995	399.41	597.909	245.084	11167.209	219.267	319.398	422.296	1704.897	165.483	1135.568	173.564	1809.943	6838.234	308.227	651.43	309.962	15387.326	453.417	259.602	3504.176	113	0.969	436.951	469.792
31372.39	30075.382	31307.556	32694.335	41889.153	39623.115	37391.108	44202.618	1021.939	1401.604	409.921	433.46	4662.505	4637.274	453.22	11133.087	236.537	511.538	187.353	2388.621	5215.427	14818.957	137.885	2836.825	9296.534	279.263	651.207	303.247	3415.096	6972.88	263.873	6160.159	342	0.776	513.842	475.465
19458.042	17807.363	22760.112	20465.359	26418.696	29409.77	27527.842	33506.433	980.014	663.599	383.986	375.107	2070.549	2362.053	364.507	11638.946	194.671	202.739	267.067	3690.269	692.471	33065.906	141.848	2375.867	4635.434	253.801	495.823	312.314	5467.156	6976.214	275.311	5345.646	104	0.974	527.5	468.731
20968.149	19609.477	26031.086	22217.253	32453.006	30867.52	35140.268	38159.694	1247.676	507.765	398.702	768.117	2492.45	3948.176	491.824	7874.661	338.233	344.81	262.828	1683.981	1153.921	994.328	152.359	3143.454	12392.065	286.797	292.105	258.445	2750.397	4048.919	291.546	7972.531	142	0.91	702.099	471.394
26876.784	25354.778	34745.926	27491.291	47041.72	36211.164	48611.077	49242.018	939.154	343.34	329.177	305.393	346.255	1059.417	221.653	8730.315	172.434	209.481	378.272	2828.698	207.911	786.435	198.651	3439.041	9321.891	309.323	709.69	264.489	11585.444	729.217	295.532	9511.309	98	0.993	1034.561	467.878
27029.635	24683.265	33556.299	26277.139	43994.432	34204.521	47808.319	47921.303	932.492	375.459	358.345	322.853	397.217	1443.736	248.657	9435.631	159.657	253.389	295.588	2088.725	239.581	1026.114	158.011	3897.7	7480.915	292.667	1676.539	268.744	11810.044	634.115	285.628	10276.113	116	0.965	1056.422	470.957
29084.517	27472.978	32575.048	33909.343	37353.749	42018.705	34120.36	37991.904	1191.936	1028.334	389.589	650.205	9577.112	3989.775	351.089	17732.355	220.902	396.588	340.784	1464.108	5502.731	903.577	125.956	1820.191	10897.757	312.421	421.992	285.406	845.206	5950.051	280.625	3727.861	205	0.848	1211.334	473.3
31233.874	27764.11	33226.521	33054.499	41604.619	43428.778	45807.697	48238.213	1337.861	535.9	401.221	354.89	472.125	1066.117	360.445	15696.935	285.082	300.896	626.17	1174.496	235.385	30228.131	174.94	5516.587	16080.91	287.522	421.166	286.507	8689.728	320.143	290.501	8533.498	169	0.911	1422.074	472.808
37533.069	34215.12	32824.423	40863.956	41796.939	49492.059	41845.034	50709.894	1013.086	2382.547	408.148	519.343	5087.793	6029.853	515.596	13873.013	253.758	613.786	139.863	1790.584	6893.074	13303.636	133.473	3092.555	13254.005	289.957	481.086	292.792	966.284	9763.799	306.007	5797.566	142	0.945	1510.141	470.507
34856.793	33374.169	30445.484	32884.31	48331.614	39507.34	43918.444	48373.648	1039.646	479.241	394.35	443.838	573.691	1400.621	267.269	11680.557	221.422	475.901	554.91	3520.03	237.001	11106.163	280.364	2643.181	9161.01	263.089	1234.525	312.117	14731.953	1788.864	261.536	6001.992	142	0.877	550.887	471.225
35734.293	33742.874	36413.173	35493.384	49296.501	41119.952	48693.076	53937.867	1017.804	484.097	390.777	725.5	592.622	855.96	274.074	9871.422	229.658	371.003	474.979	2924.76	161.991	959.394	306.693	2858.244	7895.87	283.757	891.401	334.6	13821.082	1033.055	301.852	7374.151	123	0.864	584.289	473.224
25262.624	25455.695	31930.574	30651.598	44102.498	40852.51	41368.357	43088.434	927.194	503.056	312.896	509.489	13329.19	2659.694	370.766	11620.802	178.438	407.141	213.258	1272.451	5874.847	890.753	134.471	2073.653	9594.582	275.023	312.64	265.051	748.997	6447.556	276.658	5023.298	226	0.839	956.695	475.819
22027.376	18887.84	24570.122	21092.628	29928.503	28330.827	34639.745	38521.746	1094.97	444.262	444.219	370.513	511.773	1355.653	361.681	9421.62	168.644	227.892	271.117	4225.999	209.794	1366.508	217.16	5358.763	5765.492	253.157	318.071	268.057	18883.128	1525.877	288.258	13451.174	128	0.936	1300.773	472.094
31893.672	28280.248	32841.623	32651.863	41644.887	39039.087	42880.67	49347.543	1744.557	881.55	671.488	554.519	1215.303	3425.251	490.066	11047.249	355.478	283.617	253.057	1504.902	1187.566	54591.775	173.767	12420.641	12037.247	305.908	566.91	293.95	8207.883	454.306	289.91	19392.424	134	0.892	1478.5	473.321
18416.214	16794.903	19755.126	20018.21	22822.962	23584.337	17784.269	21486.508	911.322	365.542	321.477	318.026	523.832	3247.434	209.909	13585.315	173.59	302.335	580.374	2723.132	2398.867	11023.561	216.298	1724.292	5820.681	356.543	616.38	303.841	15645.271	699.293	274.666	3416.325	113	0.94	470.553	472.367
24678.76	24811.709	19519.707	23573.806	37637.091	27809.688	30909.388	36124.261	1038.616	429.109	373.41	459.525	484.203	747.557	284.644	8861.477	228.04	275.519	341.718	6381.528	141.743	800.628	164.466	3190.74	6056.693	265.734	291.146	348.215	6261.585	1153.174	324.868	8867.498	279	0.545	600.572	482.17
21986.597	21901.389	22146.085	21383.017	31312.48	27224.857	27955.359	34098.222	946.428	517.221	397.28	441.633	461.415	785.871	314.496	7789.288	268.49	275.574	248.99	1653.888	152.662	533.548	193.891	3961.639	6241.979	271.221	282.498	342.711	6668.022	785.163	331.546	10235.283	170	0.818	615.935	475.359
37958.722	38212.69	32082.514	36483.691	51326.931	38711.662	44648.333	49856.97	1426.37	574.447	480.036	536.412	703.053	944.364	347.153	10475.732	332.4	542.511	476.83	4276.345	179.598	1169.246	257.436	3474.854	11458.276	276.238	427.504	301.879	15122.34	746.631	322.481	8600.053	142	0.92	649.437	473.254
32535.835	31250.946	32666.697	34602.945	49786.384	40725.998	46825.73	51508.175	1247.039	907.074	440.474	947.243	7929.585	8392.91	533.441	10005.376	287.083	616.947	290.613	2064.122	2886.722	1143.386	222.75	2939.091	8882.937	314.801	314.783	281.362	1853.463	7675.062	306.755	6412.053	170	0.894	689.947	472.953
18725.215	24460.82	28191.724	21146.438	37659.913	35658.775	34230.463	36195.473	738.445	550.372	320.644	424.709	12686.233	3165.775	345.839	10938.122	197.99	311.432	250.541	1225.659	5869.226	707.149	155.726	1834.899	4719.333	260.408	355.35	218.432	1310.956	6945.09	271.254	3991.683	118	0.925	803.636	472.89
28497.94	28406.535	36469.354	29951.402	46521.162	37205.927	46959.686	50114.381	644.076	339.096	336.656	314.553	403.495	1110.282	261.928	7261.633	172.448	274.094	295.1	3271.194	249.163	841.492	214.655	3080.121	8458.239	262.767	353.723	281.748	10603.981	452.208	312.792	8440.5	98	0.993	830.622	471.663
29049.04	28336.845	37022.658	33479.541	50132.089	42435.075	50415.027	51640.605	822.555	401.156	278.328	414.596	9394.209	2809.876	316.039	11237.157	183.593	396.657	206.708	1143.707	4418.315	853.867	106.812	2034.182	11787.622	284.318	280.821	285.107	1877.127	5537.705	282.261	5132.959	120	0.877	984.625	471.975
25217.396	25178.105	31887.77	29093.809	48998.307	36813.519	44056.528	44064.241	2053.397	359.837	282.143	460.032	12108.33	2510.883	358.025	10660.154	215.068	347.827	162.062	1245.133	3711.726	885.314	116.115	2174.949	11068.837	286.948	276.314	287.259	296.129	7197.759	277.502	5498.767	119	0.961	995.189	472.845
28990.066	28259.899	28223.211	28778.539	42398.954	33981.918	39678.192	44894.916	1335.56	680.85	531.074	548.94	630.083	896.5	383.215	8731.406	362.291	356.259	346.003	1695.068	172.071	4371.099	250.714	6027.701	7288.002	300.298	419.156	328.591	6951.694	554.744	355.419	12486.253	180	0.916	630.178	473.417
24206.703	23920.982	20788.101	23416.854	40307.692	28052.695	33334.278	37786.792	1142.1	521.836	411.314	436.415	570.663	1270.735	400.843	7918.193	277.3	413.243	277.392	10799.718	203.055	809.291	206.832	4290.756	9052.9	290.22	558.825	266.722	23924.835	2413.001	345.453	10161.032	116	0.977	715.543	473.483
25444.702	25032.547	21814.839	25640.35	39585.158	29227.893	30836.675	34710.403	1217.529	1040.875	264.431	667.826	8423.078	2718.951	406.92	7980.314	290.287	504.314	289.87	2274.024	3715.932	720.643	174.562	2659.13	7861.55	289.514	383.575	283.351	1244.818	4532.062	321.804	6384.267	113	0.952	746.128	472.527
30626.151	28113.158	38409.555	30978.9	43951.712	39601.098	48960.081	49659.28	961.117	400.384	355.006	311.896	452.405	1244.744	239.287	9969.387	187.56	281.398	402.141	1637.789	245.096	1512.669	164.19	4104.117	9918.729	277.545	717.821	283.041	11117.462	500.955	293.181	9718.886	248	0.86	1014.597	478.306
26539.661	25162.774	36424.314	28344.539	46809.135	35936.611	48376.376	50235.856	1126.628	439.833	347.616	309.298	392.069	2002.803	258.481	9302.225	182.569	236.192	296.288	1777.817	235.332	1153.359	187.78	4077.268	8460.555	299.534	916.826	263.54	8225.384	733.712	271.049	10740.808	150	0.946	1063.34	473.48
24008.666	21964.782	32340.411	25163.715	38512.322	34471.491	41573.509	44271.748	1079.062	497.446	387.273	523.117	399.549	1997.636	270.988	9895.903	208.923	257.221	356.76	3761.626	218.748	1142.469	239.808	4458.318	8042.971	299.321	394.65	260.204	14447.003	949.164	270.592	11524.602	107	0.971	1110.612	472.098
33365.404	31183.711	38475.967	36267.906	47146.917	42310.641	50495.137	53208.574	1114.965	512.2	571.934	651.574	720.513	1967.896	371.075	9961.114	217.266	376.147	289.227	2617.42	240.565	1322.187	178.587	5406.337	11408.518	271.806	383.971	267.542	15328.038	661.972	294.71	11915.579	139	0.925	1268.306	474.335
21276.093	19164.123	23063.664	23235.54	29542.028	33786.12	29162.199	33246.24	1265.622	631.146	368.448	631.451	14781.68	3582.415	489.701	16268.718	260.916	332.026	281.362	1908.835	8373.186	2403.324	139.453	3339.987	15435.598	331.859	284.174	295.077	648.849	9383.484	291.026	6225.172	217	0.89	1388.841	475.887
24233.722	21557.601	26093.958	25948.715	36651.425	34834.229	38022.205	42014.858	1572.332	749.29	574.326	478.491	651.411	1737.8	456.887	14415.318	303.115	294.103	397.84	2532.586	289.449	42720.652	181.063	10531.985	8416.535	311.284	488.711	291.519	16470.167	461.631	288.816	15769.571	160	0.915	1440.419	473.538
36574.888	31388.597	36958.35	35230.856	44465.201	45077.527	49619.103	54921.945	1664.325	827.254	628.442	736.784	1698.886	6275.61	545.09	10313.076	364.308	259.073	244.342	2257.637	2436.916	53368.763	170.376	10920.96	14625.251	356.171	759.473	297.802	8008.447	2415.836	300.694	17189.113	138	0.918	1458.645	474.507
17173.95	17431.676	15371.764	15665.571	26817.227	19961.629	20908.507	25610.388	1108.339	574.974	461.602	478.592	1511.336	1855.145	398.818	11341.938	237.546	357.864	370.23	3498.073	630.68	18242.995	216.558	5251.438	5225.002	304.048	718.722	312.729	9639.915	6849.685	279.039	8723.509	113	0.981	540.845	473.571
32445.52	31547.878	30641.948	30955.536	45905.016	37146.31	42104.037	46475.335	943.762	472.715	370.087	456.235	558.372	1363.192	271.723	11266.122	222.68	385.131	534.394	3383.976	185.603	18026.016	240.962	2926.403	7448.883	272.143	551.298	308.951	14414.071	1491.208	297.231	6695.481	237	0.845	558.293	478.85
27081.617	24657.247	34278.423	30683.794	35761.97	42006.015	41318.118	47758.904	1097.572	497.402	434.044	465.024	490.056	928.12	316.129	7593.987	249.063	254.299	258.914	2509.564	153.727	868.532	176.777	4013.554	5892.551	273.382	271.127	342.487	5584.437	743.94	341.649	10973.779	109	0.989	603.362	473.555
30596.135	29055.438	33081.758	31906.553	47156.615	39463.764	47938.1	52072.99	1098.526	580.79	382.223	410.897	647.94	1860.774	371.289	8871.899	305.319	407.714	324.867	8745.771	146.693	1045.985	214.73	3485.945	8423.416	295.991	380.717	283.29	12971.388	998.1	290.938	8213.262	196	0.922	727.209	477.015
30278.36	28204.998	40132.285	31552.308	48336.639	40152.971	49795.6	51675.435	1243.36	435.232	379.074	314.386	442.161	1672.859	269.601	9839.876	196.275	303.961	282.47	1277.749	229.093	1724.794	230.977	4245.695	9618.4	299.608	618.677	262.517	9024.716	524.461	279.252	10579.109	150	0.946	1070.24	475.28
25446.1	26115.189	29699.215	33088.899	40523.802	33489.719	24925.122	28229.043	1266.439	1284.358	385.216	942.773	18419.71	4149.304	416.268	19689.273	204.431	486.06	189.951	2017.038	5244.761	1233.499	124.163	2031.054	9069.625	332.134	371.298	292.758	548.032	13214.268	296.665	3931.642	120	0.952	1222.225	474.975
28221.99	27100.094	34394.544	32675.474	41078.218	37725.277	41838.559	46401.527	1224.547	649.833	539.18	622.166	2957.51	2274.112	437.079	10979.508	235.881	313.166	283.681	1780.24	1046.125	4598.698	161.878	7018.653	8498.037	281.333	448.641	276.098	11556.611	1212.424	301.926	13865.698	104	0.961	1261.115	473.923
25717.187	23321.308	29507.977	25301.821	35467.029	33123.957	39054.64	41078.166	1045.992	498.929	647.114	403.242	497.314	1776.328	356.381	9257.093	186.748	279.705	241.652	4864.144	194.706	1520.777	179.604	5469.172	7167.138	264.327	523.572	269.945	12817.49	1328.258	283.506	14468.041	191	0.859	1290.715	476.453
30928.653	28646.233	35681.297	34300.936	45007.202	44136.509	46862.283	49550.659	1090.744	434.545	359.672	591.797	11709.929	3035.153	489.3	11000.146	215.139	475.877	190.164	1468.279	4261.661	1963.812	140.599	3898.265	10430.293	297.979	243.739	272.211	1914.729	10672.357	267.476	8035.039	215	0.879	1351.821	477.053
12413.104	12226.391	9345.262	14884.214	11702.996	16744.299	9287.952	13740.029	908.532	490.161	389.531	346.785	9460.757	2307.163	329.961	17726.351	202.45	173.786	207.497	2341.615	16837.568	43773.599	143.768	2316.435	2424.273	297.338	355.391	270.18	1745.913	1443.208	337.008	4181.884	123	0.964	1557.102	474.817
27552.822	26462.988	28065.606	28207.012	37722.073	37011.943	33737.674	41240.119	961.812	1275.184	420.72	423.629	4818.704	6436.198	445.698	10709.141	227.18	334.161	211.59	2388.642	3911.751	20522.359	137.288	3151.619	6976.301	270.011	703.382	308.449	1955.369	10365.778	273.744	7085.043	216	0.875	525.639	477.454
28089.824	25916.949	36113.801	29109.887	47612.896	37226.717	49282.636	51733.316	1306.327	543.853	485.81	532.65	518.359	1899.679	330.207	8858.026	264.207	262.349	239.901	2730.71	240.564	11885.982	185.608	7263.146	10539.134	288.176	595.525	291.882	8421.492	1947.834	275.263	15741.467	150	0.936	1128.407	475.653
26991.162	23785.912	31234.194	27205.139	38906.307	34756.675	40371.636	44765.717	1205.411	451.332	412.92	463.438	483.047	1705.115	357.1	9589	201.116	231.186	274.184	7406.251	171.966	1873.507	186.747	7000.678	6886.183	275.402	353.346	274.597	5618.641	717.397	265.131	16319.19	127	0.955	1335.531	476.335
30505.27	27723.03	32273.628	32466.458	42371.276	40016.044	42963.904	47672.078	1244.125	550.947	437.449	415.853	533.473	1582.923	361.027	15046.203	231.934	278.992	445.592	1967.597	230.684	52353.967	168.454	4979.827	9925.355	282.818	487.933	278.241	16196.927	336.32	294.262	8495.634	170	0.865	1429.241	476.512
22652.986	20927.055	27006.443	26263.639	31478.857	36952.019	33988.722	37585.157	1067.588	510.345	378.992	506.573	5753.331	2453.786	366.029	15556.704	189.494	300.719	392.855	944.919	5241.893	4153.535	142.454	3188.729	6124.284	295.968	354.126	257.037	2523.108	3266.36	304.898	6841.854	113	0.969	1246.518	476.022
28673.379	27202.417	33259.869	31351.338	46904.988	38159.014	49651.399	52491.49	1084.858	680.839	500.348	397.059	567.55	2187.377	354.762	9704.666	199.559	274.909	289.875	2457.947	200.469	1701.794	194.351	5885.172	7382.126	263.203	542.013	259.276	10175.388	509.248	270.223	13666.386	106	0.98	1274.585	475.858
17400.919	17231.16	14798.545	19732.107	18818.531	21407.657	16962.633	22723.728	1081.088	1021.36	411.721	410.526	11261.477	1311.175	359.346	18424.605	205.432	183.5	172.569	2582.301	15795.106	6046.546	131.591	2189.969	7334.45	317.23	341.712	287.089	114.19	4820.466	310.524	3418.444	164	0.915	1544.183	478.555
35059.366	33486.119	37472.612	33955.563	50335.073	41448.994	48173.932	54257.42	1506.756	544.451	382.83	533.809	557.344	1203.781	272.372	12482.085	242.857	422.323	515.424	2706.879	174.128	4621.622	275.23	2887.221	7976.762	283.973	440.383	323.533	19045.125	784.677	293.607	6868.024	187	0.863	567.57	479.099
27646.122	26214.839	25040.155	30645.56	30823.13	24957.061	18923.314	25441.41	1114.326	449.789	348.47	454.647	415.629	750.666	214.798	10492.397	235.928	384.54	604.09	3927.713	193.54	1827.205	182.248	1564.484	8390.568	310.817	473.635	294.614	20513.138	904.641	280.551	3602.082	227	0.794	444.615	479.09
23458.314	22425.007	27205.205	24117.97	33340.195	32876.941	33965.505	38784.886	851.806	428.515	374.896	413.631	454.212	661.982	290.851	8162.375	217.293	235.412	262.638	4294.824	140.321	714.958	146.692	3315.551	4839.11	263.647	286.308	345.373	6331.944	583.377	318.743	8979.258	294	0.77	608.816	483.582
27975.651	28015.926	25655.468	27539.395	41014.905	32773.604	36233.54	41891.715	1099.229	557.038	410.047	479.507	553.525	808.931	324.147	8911.309	316.528	387.152	378.586	2309.072	156.403	1017.214	283.931	3690.344	9085.54	292.772	313.454	338.313	9154.545	802.537	337.702	9867.468	215	0.846	624.691	480.602
26326.427	26123.494	26372.052	26780.007	41847.455	34155.193	36477.042	41954.079	1162.313	660.128	433.786	641.604	5038.964	2455.13	445.031	8826.713	236.064	451.911	315.715	1953.345	2267.633	903.702	226.025	3356.395	4843.895	300.534	423.593	284.963	2913.704	3111.745	293.644	8280.409	178	0.897	681.551	479.601
20225.224	19549.895	27508.772	20881.735	39194.388	28530.484	37433.584	39549.065	672.708	312.975	358.312	425.89	293.19	1168.333	254.245	7002.248	169.895	174.995	210.726	1826.148	214.675	1036.794	193.463	3930.407	4819.197	247.868	421.45	280.468	8036.382	950.101	306.638	10166.601	220	0.814	855.982	482.459
25338.463	25369.777	31602.654	29162.083	45628.334	37727.011	45434.2	45564.724	943.209	474.07	296.392	493.069	7933.118	2696.765	336.154	10584.935	162.347	357.947	229.456	1386.947	3949.997	968.293	111.494	2448.68	8227.36	280.864	302.688	280.868	2425.682	5825.718	269.997	6016.307	193	0.879	982.137	480.433
27111.672	24957.584	30913.069	28326.335	40001.318	34797.073	41036.557	44176.124	1140.483	484.754	488.975	539.921	1169.23	1953.87	412.684	9765.399	211.01	275.078	244.606	2677.563	603.351	2007.569	163.718	7448.231	6989.426	284.846	340.357	265.917	6535.813	2284.593	281.93	15255.965	169	0.933	1341.429	479.624
21402.492	21177.949	17097.044	24273.297	23186.891	26910.936	18326.778	27027.386	1235.686	907.332	447.606	487.575	538.621	1979.503	322.435	12829.562	275.573	382.963	272.88	5962.923	254.885	1274.508	193.75	3169.082	6502.313	287.399	467.159	295.203	17193.765	861.31	331.454	7392.35	207	0.791	402.655	480.138
27551.666	26795.139	24591.263	27710.931	39767.687	34115.1	31031.08	39635.079	974.909	1400.382	441.211	497.03	4294.385	10856.652	506.803	10101.885	233.746	355.8	220.318	2199.726	3427.349	13941.813	157.279	3891.962	5474.529	284.602	1020.536	320.149	1504.585	16276.747	277.991	8521.875	168	0.783	534.119	482.994
22852.873	22496.914	21792.033	22186.044	36108.542	26763.627	31997.987	34192.777	969.195	505.922	280.207	520.701	3407.341	1498.207	362.68	6838.366	297.085	414.541	249.984	4037.552	1610.444	832.481	205.058	3008.473	8024.745	287.431	520.49	274.544	4024.13	1903.623	311.215	7740.824	173	0.91	742.09	480.951
28522.065	25785.869	34866.44	27767.715	43614.677	37372.36	48813.673	50068.548	976.11	361.62	366.533	455.782	380.529	1247.075	267.183	10439.806	181.785	239.231	320.718	2734.469	229.997	979.302	197.665	4276.399	6050.31	284.876	371.544	267.987	13595.132	956.94	284.622	11159.548	156	0.892	1097.429	479.763
20537.966	19900.702	24659.209	24998.337	33132.247	34606.163	30982.749	33983.943	907.375	529.218	398.315	609.732	12260.987	2718.58	388.457	17298.535	194.82	336.317	296.571	1323.593	6538.503	988.583	128.448	2548.732	7806.126	294.4	360.293	266.704	1355.123	4554.642	293.923	5473.426	220	0.876	1236.695	480.273
34505.898	32200.55	39851.492	36934.28	47474.689	44720.474	52525.915	54942.634	1206.168	582.823	586.268	589.552	983.404	2041.793	379.749	11231.162	226.06	335.317	320.119	2255.364	407.412	2231.911	218.219	6113.438	9594.648	273.606	433.473	276.344	15418.139	743.984	297.05	12608.554	208	0.876	1259.861	481.351
30486.888	28645.636	33711.649	34798.768	42637.352	37310.007	34273.85	37925.817	1042.33	371.268	296.905	273.894	656.462	602.645	312.491	12834.913	325.329	277.276	577.828	882.195	373.771	3850.975	127.511	2614.022	30852.88	297.389	351.083	291.525	3387.103	431.166	304.868	4314.661	156	0.915	1408.987	479.429
36108.236	34855.141	37576.84	34772.019	51990.406	41001.657	48339.619	54833.818	1218.594	493.841	400.079	677.627	608.93	1038.322	264.437	11911.725	242.186	445.414	480.788	2434.659	183.252	1720.107	269.413	2873.407	9283.374	297.856	644.377	315.657	20607.7	596.373	318.749	6776.053	144	0.923	578.75	480.354
26066.512	25170.73	24201.661	26038.06	41627.782	32177.108	36464.751	41544.471	1168.496	523.026	395.392	422.849	623.894	1540.577	388.062	7338.604	295.34	376.754	295.323	7870.712	161.798	868.417	277.283	4121.828	9250.451	287.485	329.653	285.917	12921.867	1607.838	354.788	10119.213	208	0.818	714.12	484.452
10762.268	10589.912	14010.345	14183.223	17884.092	22287.203	18020.382	20425.611	825.822	1451.72	320.078	557.9	13840.301	2043.412	348.099	18544.405	174.605	233.391	364.712	1102.618	12443.581	884.042	131.047	2028.83	5118.141	289.79	328.997	270.807	125.155	5242.061	259.272	3644.703	165	0.958	1194.664	481.603
19972.447	19299.399	24170.558	21389.336	36045.538	27752.101	36785.914	36930.528	1326.822	766.404	617.68	428.947	546.56	1265.337	409.57	8627.097	226.894	218.686	167.284	1983.227	182.656	3971.802	149.486	6948.362	4676.409	270.07	381.63	256.583	3616.861	418.53	260.644	18189.96	146	0.936	1279.315	481.548
26749.893	24890.143	28699.277	29657.8	40891.357	36168.412	38869.525	43382.323	1311.722	624.307	480.897	417.169	521.112	1654.916	384.544	14063.635	248.303	225.471	427.807	2348.893	229.303	56314.292	158.448	6683.498	8350.701	279.327	503.669	284.72	18116.121	343.761	286.982	10582.847	121	0.96	1434.194	480.153
17147.735	16653.593	15346.394	18796.957	19914.185	22810.143	14837.917	22283.749	727.435	344.375	364.303	483.559	303.654	874.039	234.875	11885.942	189.503	218.015	420.809	3438.064	166.312	23563.704	166.366	1902.315	5065.93	254.929	610.462	277.927	14183.709	658.645	304.741	4613.571	120	0.969	421.5	481.25
31989.941	30700.34	34405.952	32930.296	45686.838	39380.785	44292.595	48744.868	1410.508	681.442	540.416	518.488	664.254	884.068	370.76	11068.754	367.793	502.142	656.138	2465.718	187.508	2423.525	237.169	5823.826	9261.257	302.37	715.909	304.892	9379.531	735.84	350.732	10592.789	233	0.855	650.401	484.474
30027.359	28316.506	33297.624	32006.799	41372.465	39186.269	40248.252	46693.336	1204.843	538.745	511.808	509.415	598.149	1207.756	367.244	9128.255	291.926	445.587	443.715	3564.808	257.407	1125.556	237.871	3819.358	7886.269	278.746	394.484	287.777	8673.033	684.757	320.209	9736.161	173	0.86	669.442	481.217
24625.212	22891.938	31404.26	25888.034	38698.863	33624.409	41792.192	43260.416	1046.059	516.789	369.217	333.814	708.297	1445.311	266.631	8564.241	173.871	209.896	332.734	1880.014	415.91	2665.563	171.405	4602.844	6231.314	273.955	345.591	285.499	6920.16	561.696	283.465	11098.961	349	0.787	1003.858	487.875
31234.37	29373.483	35336.901	32633.195	45695.935	39258.318	48751.751	50801.865	1077.477	423.658	389.754	456.095	479.992	1654.537	342.958	9035.922	186.57	280.134	314.382	4683.109	173.472	1815.066	179.835	5771.063	7163.773	259.362	293.172	274.245	9707.968	688.829	267.632	14154.102	259	0.784	1324.956	482.724
32299.158	28924.052	43217.723	34346.367	43838.606	45895.867	50678.306	54948.513	1061.541	539.517	470.398	622.044	639.908	1100.757	299.904	11205.596	266.816	393.065	427.517	2196.333	162.553	1342.159	244.601	5068.71	8573.941	294.267	705.235	341.745	14930.087	660.473	332.755	9844.916	156	0.892	585.756	484.449
26383.246	24421.916	26228.483	29402.238	41507.021	33963.233	40061.679	35564.173	1002.86	754.159	238.911	675.843	10992.463	4924.342	461.309	11360.711	310.594	539.577	253.614	1764.141	6478.256	888.787	152.304	1912.962	8965.859	309.47	272.495	287.497	2265.067	5973.283	266.239	4070.242	164	0.938	751.598	483.384
29392.395	28541.505	37846.262	32113.783	49997.74	38973.755	51960.349	52890.087	1142.806	450.286	464.488	523.044	552.239	1826.224	311.919	9263.959	232.666	289.956	318.257	3572.551	334.905	4500.879	190.381	5380.649	9585.615	279.555	446.073	290.732	12663.739	1308.071	278.275	12139.842	296	0.738	1128.291	485.027
33044.861	32599.353	39285.457	37743.936	49377.085	41317.638	47950.833	51361.727	1160.77	531.492	521.986	515.544	617.41	1702.903	372.662	9289.027	231.367	345.909	302.607	2038.167	216.009	1841.531	217.256	6112.682	10452.906	276.104	405.919	265.852	11502.868	664.828	291.338	13658.939	200	0.853	1268.795	485.345
25376.937	22726.534	27683.092	26860.157	36853.844	36164.376	38612.846	42167.745	1457.288	633.349	490.66	459.634	520.547	1308.286	396.501	13813.175	345.72	304.825	473.086	2332.751	231.367	41012.912	166.305	7719.912	16621.713	299.634	407.645	297.546	15104.688	435.462	280.549	11539.153	280	0.734	1440.629	488.332
29873.563	26492.122	31375.948	30801.749	41117.364	38002.347	39877.112	45355.235	1556.318	688.079	528.57	537.643	717.083	2905.785	462.439	11997.603	362.922	284.187	369.344	2238.632	514.719	31060.238	176.717	9670.188	15472.904	325.718	508.04	298.363	12816.932	1899.76	306.464	14926.248	178	0.876	1449.191	485.292
28702.579	29269.965	31305.903	37289.555	46387.61	41778.648	41939.804	48518.459	1596.297	869.091	636.918	566.11	2792.813	2703.871	476.669	12280.212	338.347	301.09	227.442	2093.347	6090.568	32083.917	164.531	12958.845	7531.633	324.803	555.122	311.843	5626.948	6827.592	289.674	17858.135	133	0.946	1499.891	481.823
29460.26	28933.295	28417.566	27770.012	41200.233	32446.47	36941.263	42041.926	1139.053	607.676	445.479	480.354	554.223	1547.675	326.332	8546.273	298.503	398.596	368.053	2717.617	153.838	1593.086	246.237	3602.621	8546.85	273.555	386.981	327.772	9499.173	473.733	336.703	9275.978	281	0.76	631.272	490.489
27069.661	26928.852	28725.86	27089.748	43055.249	34578.019	40893.079	44272.738	1340.118	630.751	516.066	499.455	571.539	1096.63	353.249	9523.87	346.408	450.705	1043.519	3105.905	206.751	5352.725	238.697	4679.739	8293.955	294.157	696.951	296.664	16305.551	730.626	324.016	9284.894	129	0.907	658.5	484.291
22972.819	21230.545	28394.857	25826.064	36417.767	34910.993	38843.689	41986.644	1108.865	553.408	373.795	698.398	5813.644	5823.065	477.022	9347.326	227.283	413.863	179.412	1940.397	2062.475	1064.424	158.133	2935.144	5254.635	294.489	264.36	266.676	1050.177	6674.757	280.373	6961.34	168	0.79	697.351	483.417
29866.579	28714.388	31862.695	29786.208	45370.349	36030.293	44453.729	47596.649	1152.302	510.246	356.799	372.716	597.454	1549.313	355.136	7182.085	307.272	422.401	325.538	2757.02	133.558	961.833	271.984	3505.35	8838.45	293.915	688.59	270.679	6924.464	1319.92	299.227	8895.705	285	0.832	725.791	489.023
31040.741	22767.583	28826.727	25643.715	40022.415	32398.941	35220.728	38283.036	632.023	687.778	307.15	537.222	9770.252	4547.714	339.759	9544.477	249.734	300.54	228.073	1049.193	3190.29	758.893	141.69	1984.511	11812.996	251.809	333.764	221.475	3081.549	4770.958	283.725	4822.027	185	0.878	809.986	484.776
27606.401	26956.204	37756.336	29912.861	49539.12	37021.158	50177.607	50872.695	1314.891	549.19	439.154	364.088	489.397	1838.738	287.793	9581.997	224.245	270.337	375.362	1300.893	239.044	2435.36	195.525	6393.867	8866.495	299.869	711.378	271.558	6651.209	497.857	272.444	13518.868	135	0.934	1068.263	482.841
32043.507	30317.904	40189.476	32817.985	47150.415	40013.247	49821.958	51062.373	992.556	366.539	330.626	345.994	401.477	1561.808	248.402	8545.992	191.965	255.218	305.247	2292.79	228.33	1060.498	180.572	4262.839	9973.237	276.961	400.377	273.759	10406.314	757.728	272.963	11628.173	363	0.788	1078.822	490.453
21499.189	18856.387	23325.251	22252.758	27910.869	33474.566	29783.731	33481.434	996.306	682.441	355.994	488.318	11493.466	3657.545	430.321	13570.189	248.171	332.079	301.579	1714.7	6949.06	2281.131	150.161	3319.112	14690.636	318.711	435.334	310.858	2374.043	7091.641	299.66	6415.978	188	0.876	1380.973	483.729
33350.138	29336.225	35077.409	32678.635	38261.693	38606.986	38599.783	38515.404	1326.778	546.57	416.628	435.562	1901.556	888.943	379.258	12633.769	413.262	350.885	674.23	2371.458	758.315	11722.68	176.391	4344.7	38014.081	336.852	508.03	337.353	8778.333	918.513	316.524	7471.683	173	0.88	1399.587	483.986
28580.962	31183.177	19549.647	30568.581	40285.175	30676.82	20689.294	28196.928	1394.737	1014.432	503.55	459.542	2755.296	1033.77	386.855	21582.476	362.22	393.954	586.792	2470.773	3807.262	11019.685	249.106	5959.825	9292.125	321.815	779.4	291.276	15116.66	629.538	344.586	8718.148	130	0.903	371.831	485.415
32815.895	31546.378	31481.941	38090.206	42625.049	44498.351	28190.244	39247.764	1167.329	1276.822	481.621	471.269	4529.625	1879.911	349.342	16495.54	288.012	350.67	472.61	3255.373	9428.941	2891.318	295.796	3019.945	9060.739	318.491	554.329	276.804	20544.057	655.748	340.067	6262.674	215	0.846	382.244	485.947
16649.666	15144.241	19986.615	16464.039	28394.091	21637.389	26505.259	29579.759	664.98	390.976	318.647	382.682	1613.392	2179.389	283.299	7173.107	145.733	193.337	231.03	3225.227	949.023	4433.028	189.037	2830.495	3365.623	236.829	750.029	238.339	10510.855	924.056	292.264	7556.093	105	0.984	819.548	484.014
23870.224	23099.962	30930.175	26085.742	39413.772	32950.933	37500.544	38562.909	656.868	331.404	290.232	450.234	7031.258	3038.061	327.618	10608.325	187.634	355.62	160.812	1175.948	3440.677	768.991	130.247	1970.175	9370.281	271.203	249.478	265.203	660.234	5848.001	254.48	4809.803	136	0.941	899.346	485.088
21211.636	20811.94	27306.911	24202.779	36590.919	32174.164	37296.043	39732.944	911.14	373.973	331.604	363.133	1520.32	1947.635	302.831	8035.308	158.189	222.894	212.442	2761.819	805.487	1046.194	159.318	3273.084	6522.453	264.609	306.315	274.85	5142.727	2086.423	289.505	8791.805	197	0.878	970.17	484.642
28191.021	26546.33	32379.609	30649.784	39579.046	38392.377	43264.055	46169.902	1250.476	667.914	573.207	484.438	1541.32	2576.778	365.408	11897.986	207.203	284.976	263.62	1990.199	959.351	2319.342	217.337	5036.755	7090.865	274.792	402.504	275.322	12388.666	939.196	290.331	10848.972	150	0.936	1249.28	484.393
33703.231	30568.377	37751.436	36960.302	45464.643	45158.908	42145.158	47896.396	1142.307	420.837	360.755	370.18	352.567	1180.947	331.156	14572.338	264.084	291.976	714.76	1674.047	188.541	29671.163	143.998	3114.305	19106.964	336.576	507.397	290.055	15626.17	322.73	296.933	6430.983	130	0.914	1421.731	484.562
28737.399	27962.836	27273.447	29403.457	33272.328	33432.664	24852.53	32283.23	1044.232	508.491	386.2	477.127	458.167	1084.932	246.417	12400.389	240.749	364.722	380.063	3250.705	203.605	1633.011	165.285	2004.764	6938.814	328.302	565.289	299.152	21647.006	1127.18	269.129	4882.357	142	0.91	437.894	485.831
21096.482	21659.93	14097.479	16749.919	34431.936	18601.671	22049.793	26216.182	1135.571	515.747	368.294	511.273	734.772	1670.218	388.636	7437.938	270.291	348.395	207.362	1786.963	152.99	825.907	229.799	4492.587	8659.083	289.193	249.337	278.857	5873.377	1146.099	580.241	11959.552	177	0.723	707.749	490.438
26841.48	27087.393	22476.884	28859.924	30541.467	32840.135	22930.704	32536.105	1158.963	525.463	387.705	483.089	484.814	944.2	282.347	13579.074	272.577	410.735	511.248	4100.816	187.694	1645.42	240.632	2458.327	7577.153	285.117	656.638	287.834	17569.511	682.961	311.599	5793.806	261	0.743	410.316	488.013
35871.718	33387.06	33957.742	38708.796	39394.187	42107.787	32163.546	41230.268	1111.53	789.856	417.516	467.457	521.138	1426.048	271.773	12549.269	298.147	432.97	469.225	3317.848	207.171	3182.011	179.011	2143.26	9923.142	298.109	925.78	286.599	16676.755	871.613	323.054	5437.774	335	0.755	425.252	491.613
31799.452	30952.216	26002.257	32714.354	38298.9	33589.022	26521.436	35391.854	1123.482	672.352	391.928	453.592	581.304	1542.569	262.464	12726.228	261.406	348.116	555.692	4305.768	328.338	9558.861	255.407	2530.558	8212.974	292.539	589.114	304.912	12283.128	1791.377	288.104	6028.355	190	0.885	450.205	488.589
27740.75	27942.396	35642.489	32527.876	47119.779	39247.776	45703.759	47530.918	822.547	345.898	326.722	384.823	6107.164	1771.896	326.599	9181.41	178.283	303.054	236.086	1981.016	2582.399	1026.642	160.376	2587.11	11503.422	279.17	288.852	264.892	4845.978	2794.833	320.995	6841.031	207	0.886	955.64	487.771
26538.436	25332.688	34388.367	28305.309	45252.119	36284.846	47005.559	47814.693	956.774	373.644	338.167	345.87	379.086	1246.386	229.241	8294.708	171.351	230.516	356.842	2194.883	209.841	987.769	160.129	3797.982	8279.213	274.902	683.918	275.974	10235.641	634.347	287.951	10453.458	411	0.667	1017.931	491.556
32935.15	31741.443	31040.59	35227.81	48152.959	45803.856	43148.206	51263.339	898.321	2539.392	408.079	429.516	3722.915	10487.932	445.902	10551.463	220.18	497.896	183.893	1705.211	2930.646	27681.805	146.226	2961.813	8107.741	269.618	633.404	303.935	452.939	10269.885	249.689	6524.536	164	0.938	538.457	489.073
20173.234	19772.853	26702.072	23975.922	34940.514	33000.813	29400.009	31528.284	766.526	1358.251	316.702	414.489	8799.549	3094.363	288.997	14513.395	182.615	341.061	270.251	803.736	6600.711	765.361	123.976	1636.832	9466.995	307.363	330.385	264.023	1000.729	4501.394	264.244	3583.378	147	0.894	931.003	487.371
29174.217	27917.928	31495.614	32767.783	44548.368	39828.86	43126.189	47269.855	1242.391	514.023	404.72	377.075	438.223	1095.837	340.94	14198.623	232.093	297.964	589.445	1483.852	169.223	34505.6	126.877	3665.668	11099.261	280.944	402.851	288.787	12359.411	297.237	269.402	6893.768	119	0.933	1429.256	487.845
29449.611	28517.588	25167.628	36597.771	28037.065	41282.293	23815.216	34007.36	1150.907	1746.624	436.393	429.393	7686.302	1752.992	426.557	18264.905	277.916	547.376	248.952	1615.051	14458.818	4473.786	136.918	2800.054	13364.403	338.925	384.124	265.595	602.373	4314	319.397	4434.332	212	0.817	1551.028	490.736
21847.969	21245.989	20837.134	21669.549	35341.845	29029.46	30338.728	33877.248	1225.753	539.299	390.251	624.083	4839.987	2948.174	426.367	8419.873	245.765	410.512	281.854	1867.326	2736.479	4786.196	187.149	3084.702	6890.907	296.187	353.687	271.591	2410.772	4069.469	289.079	7147.878	290	0.658	686.807	493.766
25908.007	25260.059	29833.302	29984.257	39719.718	38064.182	39231.176	41486.565	1011.595	867.811	394.538	773.008	11339.721	3631.46	505.357	13667.596	203.078	381.094	302.517	2319.999	3589.027	1946.455	135.42	2937.617	10028.138	311.685	308.064	296.957	3857.287	7176.373	267.253	6764.195	139	0.858	1217.982	489.644
21007.809	19158.933	25562.552	21735.334	32986.252	28737.709	35972.248	37653.325	1381.394	628.689	558.882	543.877	553.851	2053.432	408.602	9405.051	249.337	252.495	364.065	2185.357	210.171	7759.879	142.864	9383.824	4541.707	292.467	316.408	277.812	5389.482	722.348	258.047	18104.242	118	0.981	1340.136	488.347
23557.22	23603.424	22946.715	22187.942	36313.026	27913.237	31737.297	35677.835	886.177	434.398	334.266	459.111	599.954	1346.457	273.712	12554.472	192.489	318.388	534.529	2457.361	279.598	27483.341	210.456	2978.718	5159.9	270.343	567.076	325.251	16007.388	1015.357	304.266	6502.133	198	0.89	566.268	492.263
24962.404	22118.693	32652.153	26489.048	33851.284	36586.098	37801.721	43042.362	950.675	464.536	381.451	508.035	483.789	1220.979	276.009	11139.749	216.833	308.898	395.872	2329.15	156.458	1028.521	213.438	2751.601	6170.867	275.346	355.315	329.695	16569.732	777.434	285.13	6685.242	146	0.921	591.89	490.788
14677.047	14302.824	20183.844	15279.209	23995.675	23840.442	25304.597	29241.662	1426.882	638.558	487.775	468.143	516.967	1044.221	362.774	9539.795	317.922	309.372	220.225	2122.111	159.95	1519.297	163.815	5625.382	4437.055	278.703	316.996	343.32	8183.659	893.102	338.363	12548.328	151	0.877	618.778	491.295
23655.71	21525.336	27487.247	24796.074	33140.68	33725.021	37015.904	40223.636	1074.406	465.892	423.35	371.465	921.093	2101.52	339.026	10672.652	204.228	264.911	238.935	1519.185	368.27	1268.337	212.049	4168.596	8102.471	296.393	355.82	267.587	11807.862	581.509	333.626	9274.403	147	0.862	1245.044	489.575
32178.811	29873.694	38132.251	34021.442	45812.867	42923.322	51269.53	53037.854	1182.003	515.671	461.438	425.833	567.604	1564.337	371.268	10204.152	241.245	316.707	320.506	1761.191	212.603	2269.146	259.534	5996.254	10331.656	277.317	579.584	267.897	11299.41	574.446	295.133	12627.57	283	0.886	1258.811	493.062
21764.624	20577.01	25655.507	25535.223	36719.584	35145.873	35100.923	39472.782	1044.309	679.36	346.976	521.963	10373.075	2694.591	422.646	13045.957	197.375	330.812	258.225	1667.343	6337.709	2402.574	148.319	3767.624	7670.424	294.256	319.015	287.698	3794.164	6423.983	284.663	7468.223	236	0.849	1366.733	489.763
30999.363	29427.035	33441.405	35148.07	46288.767	39584.265	41758.204	48944.268	1350.724	748.417	553.032	662.87	1020.277	4952.715	500.991	10410.971	286.769	217.455	242.815	1906.146	1156.001	26861.465	165.208	11348.879	5365.015	299.727	516.213	285.428	6443.552	3178.909	283.483	17839.57	128	0.974	1455.258	490
25827.632	24104.74	24465.339	27342.529	37426.962	34132.988	38878.074	41421.443	1384.064	785.163	563.437	506.851	2321.708	2395.756	446.863	11882.522	286.092	292.522	205.378	2053.4	8641.375	32723.227	154.681	11183.885	6969.174	309.32	567.134	295.794	4930.719	5179.247	272.727	17007.877	115	0.999	1497.813	488.883
14309.277	13825.863	13392.199	14234.569	19934.983	19797.486	18685.043	23115.349	941.823	1430.025	370.507	431.208	6631.459	3550.078	375.515	11866.819	187.321	372.059	147.153	2647.509	13850.263	11008.617	139.257	2654.169	5455.828	263.168	773.081	298.81	206.872	8318.504	265.548	5270.205	103	1	512.5	489.267
32168.794	31506.606	34219.177	32237.226	48896.89	39819.34	46003.391	49849.511	1283.76	603.461	454.894	474.107	631.266	788.311	346.275	10930.266	368.507	470.04	624.904	2151.76	176.563	1581.71	235.356	5028.283	10707.508	307.04	411.784	319.625	10295.101	593.895	333.69	9288.899	201	0.868	644.276	491.669
26959.136	19768.057	24196.626	21041.252	36097.235	25865.866	33384.068	35361.789	691.78	698.291	334.3	368.758	2855.931	3921.229	302.251	7255.128	208.408	216.291	230.248	2179.115	1498.242	965.871	147.34	3127.437	9058.411	247.037	492.215	234.035	6360.221	1363.383	324.443	7586.081	152	0.882	814.118	491.447
26076.055	25134.249	34522.378	26883.337	44940.31	35573.975	47244.809	47435.734	832.899	352.148	374.866	357.673	371.419	1596.35	278.664	7197.78	208.662	247.855	265.639	3023.178	207.132	2167.276	201.254	4419.548	8904.579	264.426	467.422	272.925	8392.871	574.043	309.962	10427.588	200	0.864	867.55	492.28
17260.305	17053.259	23471.146	18975.232	34567.076	27238.915	33310.417	34770.301	807.759	372.165	396.248	381.275	420.379	1461.533	283.206	6930.12	215.19	181.65	160.162	2264.683	218.556	2098.173	158.636	5593.356	7456.879	274.021	306.296	259.378	4573.265	967.148	298.93	12931.063	167	0.822	887.171	493.997
32561.273	29320.938	37096.664	32288.958	38746.702	39449.236	44294.195	47687.935	1189.052	513.987	437.644	415.713	607.633	2149.705	367.19	10009.841	212.138	336.948	331.213	2581.226	212.583	1646.261	174.724	5180.042	10426.351	259.586	466.876	267.509	13351.428	610.532	264.869	13077.293	165	0.848	1288.373	491.015
22500.397	20331.303	25363.268	23960.504	32399.987	31916.496	32397.475	36250.526	1208.195	962.771	438.11	475.1	1843.331	2202.03	398.609	11094.589	334.007	304.467	352.429	3452.768	1189.759	3576.957	221.039	5003.447	27443.873	324.988	430.837	344.601	12119.66	1313.842	308.279	9543.001	176	0.962	1386.574	491.966
22206.059	20379.035	26790.477	24685.376	26385.924	28588.482	22959.33	29736.196	1058.482	486.212	391.342	401.936	1709.483	2034.432	332.954	12909.799	231.827	230.219	415.541	3763.294	2152.028	33692.138	182.067	2619.267	5547.6	289.225	613.443	292.001	10711.394	3907.667	300.147	6254.965	108	1	458.5	491
38190.622	37702.903	32282.407	35952.745	55756.771	40885.26	48233.897	53716.78	1283.367	614.117	348.194	540.815	650.391	1031.909	288.206	11478.058	312.003	539.956	648.828	2504.291	197.418	7114.339	241.293	4191.179	9181.8	316.274	621.408	340.68	15586.702	641.236	293.193	8827.413	101	0.977	576.163	491.302
21272.118	21083.567	23883.566	19688.582	33431.919	26513.818	31187.808	33087.768	1022.079	492.29	314.971	394.685	566.387	1117.104	327.976	6189.288	269.81	333.863	313.661	4636.702	179.657	1034.78	228.41	3746.869	5605.538	287.821	678.744	280.81	5022.001	775.182	306.072	9595.682	183	0.86	736.249	494.877
24026.066	23647.197	23305.464	22723.343	38676.678	26198.409	33051.833	34345.541	1066.974	555.048	339.893	462.646	3464.067	1072	366.111	7290.929	311.879	465.574	297.268	3626.92	1716.41	2945.432	194.467	4988.318	6453.397	295.3	508.037	271.416	3541.992	1387.406	299.363	9774.335	277	0.647	743.301	500.106
29386.287	28169.257	35817.772	30916.213	47757.601	38266.75	49426.823	50337.132	1018.646	423.636	351.912	348.298	467.295	1901.519	279.408	10470.97	194.983	306.809	325.095	1913.495	216.782	1150.188	151.153	4313.251	9860.038	290.215	1320.463	274.461	11808.005	614.475	298.548	11128.588	120	0.929	1100.967	490.933
25531.936	25441.983	30632.262	29287.462	42265.622	35737.649	43520.22	46005.488	914.614	382.605	351.728	373.575	479.301	1581.736	330.49	9726.537	157.398	289.103	294.286	3528.169	176.871	2130.802	153.143	4871.82	6717.105	259.586	410.574	275.582	13813.621	533.581	259.465	11267.379	195	0.85	1323.464	491.741
30907.162	28857.955	28365.816	37131.811	34668.355	44365.316	33351.426	43230.78	1057.479	1800.837	422.844	511.402	7074.805	3588.209	558.548	15184.676	236.245	577.48	187.338	2074.297	9052.208	8738.458	138.116	3408.224	11429.944	305.517	371.823	289.32	353.579	9393.072	279.407	6062.332	193	0.907	1518.92	492.79
21044.483	19516.165	27712.341	24004.667	34692.024	35729.066	35565.505	37355.384	1025.166	638.505	296.161	584.599	13037.81	2993.389	362.669	12726.169	309.079	423.247	259.539	1436.02	7238.664	2296.473	155.167	3456.067	7181.722	305.538	283.537	290.376	420.183	7095.958	279.41	5845.686	256	0.888	752.707	496.434
21889.6	23134.387	31777.794	25206.811	44583.445	31628.131	40655.095	42101.151	888.64	433.584	417.19	354.215	373.787	1172.634	278.818	8096.65	207.889	240.466	259.349	1273.228	258.748	2932.234	203.146	6125.945	6111.775	258.491	472.905	282.805	8253.463	730.743	317.111	12641.799	103	0.952	849.413	492.112
25450.7	24510.013	33876.169	27948.652	46856.317	37663.434	47841.344	48908.333	955.397	700.108	363.364	383.625	459.185	2425.304	278.581	9208.53	188.584	252.596	295.608	2887.914	219.397	1104.048	167.761	4797.5	7993.333	320.259	977.86	278.869	8326.991	931.764	390.744	12859.112	212	0.834	1095.722	496.675
24733.408	24285.548	30688.092	29542.57	42727.426	39998.126	41673.726	42973.192	1151.348	1387.459	371.087	725.815	13328.937	11149.965	482.105	12401.562	214.706	409.111	150.729	1481.959	6449.786	1096.757	135.172	3148.543	9433.466	301.717	311.391	273.931	670.828	9767.609	265.186	6986.303	176	0.908	1153	493.631
30978.953	29710.214	35734.579	35407.614	41814.018	46911.162	44382.209	47800.781	957.255	2429.955	378.72	646.922	15817.229	7464.389	473.323	14311.613	207.946	389.961	204.637	1371.962	6377.827	1085.138	129.361	2520.959	9994.663	322.128	300.481	277.432	277.181	10124.906	261.395	5401.783	101	0.99	1200.223	491.708
28997.364	28345.113	34340.193	33104.319	44145.22	40300.018	44286.982	47358.295	994.893	505.907	476.798	438.111	2009.855	1861.66	353.74	10615.952	226.487	269.044	306.608	2317.263	728.335	1444.063	163.255	4234.087	10845.643	301.077	381.743	280.973	10558.023	1535.97	304.084	9825.318	218	0.875	1231.165	494.83
27067.849	24911.075	31539.002	27623.04	40933.343	35613.327	45567.747	45979.503	1041.609	536.846	372.11	402.739	486.202	1792.501	321.353	9951.098	187.345	304.073	357.914	2877.065	179.152	2971.691	178.099	5162.781	8453.755	267.974	597.354	273.556	12093.544	715.804	253.752	10860.974	354	0.616	1313.449	498.825
36360.062	32107.042	36870.083	35471.485	44712.42	43788.665	50548.369	52333.599	1915.617	1039.721	719.178	651.694	1612.569	2732.627	552.072	12348.17	403.738	399.047	279.804	1578.184	3907.941	30752.758	180.948	15875.078	9745.841	348.358	679.075	304.302	5377.889	1643.039	279.666	22708.083	216	0.743	1471.704	492.514
21097.09	18997.897	19269.762	23586.434	24206.925	30659.913	22999.18	30273.95	946.41	1541.113	368.472	522.097	7165.749	3701.077	531.492	13584.561	196.952	503.279	154.744	2389.414	12232.365	4738.536	122.474	2975.406	9387.266	274.599	423.384	266.071	157.562	10247.109	255.651	5297.183	207	0.875	1505.162	495.915
29579.779	28982.537	26418.468	34848.44	35439.711	27596.792	17234.619	23596.968	1059.623	404.712	373.465	466.81	477.194	644.967	262.07	13095.285	260.165	348.104	595.569	6023.785	218.072	2479.432	174.182	1588.314	9440.991	277.382	734.249	267.217	15030.537	969.043	324.475	3851.065	186	0.875	397.495	494.505
20736.305	20128.834	18760.06	22415.522	25955.656	28571.167	21551.729	28326.561	1021.186	918.227	385.415	413.984	620.926	1798.255	285.134	11723.261	223.279	338.597	466.788	3830.933	251.012	4551.269	224.803	2447.107	4990.281	340.714	938.83	297.439	14408.39	1958.938	260.522	5743.012	164	0.938	440.902	495.36
22012.905	19343.28	27454.117	25259.888	25902.575	37189.248	27521.752	33400.796	955.945	661.759	348.568	482.373	9604.815	2237.545	383.047	14574.365	218.601	405.016	198.807	2361.879	13121.197	23781.889	122.231	2032.535	6908.193	294.485	597.27	288.637	2193.49	6529.355	262.985	3916.241	99	0.99	481.025	492.551
19062.955	18270.092	21931.578	19640.467	31777.7	28986.123	32003.936	33580.698	1052.118	497.803	340.018	632.039	3005.84	4863.985	427.847	7918.564	297.556	347.537	195.425	1877.042	1176.926	1037.573	157.179	2901.247	14615.849	291.529	240.564	268.276	1309.937	4029.214	305.733	7375.276	150	0.889	698.72	493.42
15781.287	14994.516	21300.716	17694.775	29144.148	25204.198	28960.946	31443.812	942.762	383.402	366.746	328.953	508.878	1011.83	254.624	8274.866	164.771	169.016	345.952	1457.021	419.151	2745.648	148.742	4373.407	4521.877	269.121	281.697	270.194	6114.811	735.681	298.291	11172.536	178	0.848	991.067	493.994
28124.402	26874.883	37198.938	30412.343	47495.539	39468.824	49773.422	51277.082	965.949	363.403	325.578	395.98	476.365	2063.462	262.052	8966.816	191.184	263.507	304.854	2531.614	231.186	944.292	179.994	4676.677	9842.991	342.672	523.189	276.991	11327.946	872.199	462.853	13025.669	272	0.772	1086.724	498.386
19043.741	17946.029	18545.947	20950.015	30317.164	28224.842	31048.42	34539.741	1326.841	691.43	527.129	476.334	4310.442	3395.775	457.211	11506.93	280.299	229.272	199.799	2814.758	9834.85	45261.118	153.988	8771.096	5580.167	279.999	596.652	283.782	7195.096	5427.823	278.273	14674.85	134	0.892	1489.381	495.321
29356.236	30366.432	22836.032	32450.048	46182.785	36761.737	25562.022	33407.533	1164.478	539.7	406.558	437.147	4143.977	1279.38	301.966	17697.9	269.677	345.388	596.801	4209.12	9003.625	8163.687	268.697	2051.62	9475.385	286.862	524.599	273.444	26618.273	760.623	347.576	4305.089	140	0.957	386.414	493.864
25978.456	22672.91	40873.673	28588.783	34976.933	40446.78	45134.325	47703.551	1402.385	660.187	564.135	538.015	972.848	1232.797	395.299	8190.386	333.684	303.196	420.622	2856.34	469.709	14486.81	204.751	6713.79	6567.655	298.076	443.947	288.578	4876.743	805.624	324.471	12822.873	150	0.837	675.227	497.633
24525.965	21995.026	28899.391	25003.68	37655.616	34275.435	41294.637	42877.565	1197.792	499.144	438.258	472.598	526.655	1438.872	359.719	10646.946	213.336	288.848	358.596	3459.088	190.588	3734.946	168.527	6869.339	7905.707	285.849	547.251	295.059	11099.615	891.217	259.017	13438.414	267	0.861	1334.133	497.998
19576.2	18864.999	22915.165	23654.613	33509.309	29322.656	36020.912	35096.152	1016.988	565.751	370.189	420.76	1633.803	2184.977	381.095	10467.798	214.248	240.373	326.973	3094.02	1228.039	3292.184	207.64	4532.85	8653.904	290.642	388.006	290.75	13190.376	1305.372	302.648	9837.51	124	0.96	1377.742	494.831
28055.354	26006.27	32888.083	31569.305	41807.866	39639.5	42901.793	45711.823	1305.534	567.011	454.563	491.214	566.599	1076.626	378.82	11853.531	317.795	358.787	512.506	2482.641	243.371	7070.502	162.036	5629.203	20797.336	329.483	374.936	340.719	12641.476	858.365	332.071	9647.712	155	0.887	1396.7	494.603
27356.22	25937.324	28156.753	29340.065	39929.636	37633.732	36190.967	42718.986	878.174	1704.37	340.114	398.823	4264.156	4875.594	409.475	11073.805	214.801	480.488	231.236	1724.123	3781.217	11092.346	139.734	2475.408	8367.96	312.034	557.256	312.55	3076.463	8054.982	262.387	5557.41	336	0.845	554.244	500.22
19907.608	19994.72	18561.538	19234.366	31706.138	24351.524	27224.809	31496.834	1095.942	614.34	405.133	398.355	478.492	1222.457	324.553	8380.888	268.749	300.299	212.221	1820.77	142.955	2716.023	166.572	3952.682	5419.764	275.048	392.137	326.717	8132.09	761.134	330.192	10523.289	439	0.698	617.921	504.229
18627.995	19007.788	19028.089	17405.277	30813.69	23024.958	28699.79	30670.758	982.286	420.658	384.439	380.904	466.752	749.738	285.807	10603.666	237.403	439.232	432.351	2408.374	149.535	1327.086	267.744	2659.054	6322.021	287.776	361.188	296.719	10349.911	521.835	291.68	6261.282	125	0.914	656.484	494.492
31848.311	29979.125	31614.779	31705.573	46719.537	36857.792	44216.156	48343.613	1189.469	537.492	376.476	395.486	586.844	1346.817	358.362	8182.383	304.505	458.416	419.818	3397.478	156.05	1190.918	273.864	3860.513	9988.626	307.213	573.542	277.647	12085.351	934.514	381.763	9265.666	342	0.801	717.734	500.152
24032.957	22131.99	23498.378	24988.062	32936.279	32348.75	37222.397	39923.087	1432.112	783.984	549.652	598.026	4242.758	3348.234	505.899	12065.745	291.174	242.966	206.779	2511.671	8806.412	39982.871	150.964	9886.121	6521.392	285.449	661.668	298.5	6509.946	4622.571	265.12	15180.437	147	0.885	1480.65	497.296
24445.364	23655.445	21752.316	30648.437	30273.098	32584.391	23573.745	32106.721	1114.417	676.824	440.499	436.061	8250.265	1567.675	633.396	16008.594	222.098	515.237	172.854	2050.475	9506.487	16568.378	133.019	3496.33	9897.528	313.44	299.224	279.47	1152.762	7615.618	277.663	5780.078	121	0.885	1527.037	496.417
39020.103	39593.629	29292.493	40372.816	43657.937	32754.883	24847.063	35435.58	1018.888	487.693	400.33	483.059	510.228	827.448	283.853	12112.701	274.929	417.776	503.085	3527.109	189.868	1300.62	242.34	2280.018	9142.734	294.245	756.117	280.086	15515.936	982.707	356.999	5627.245	113	0.981	411.624	496.553
26668.258	26837.607	21642.25	27409.759	33773.043	33586.095	27265.701	34564.642	1007.957	648.469	357.942	384.05	1676.545	1857.994	386.621	12526.53	249.2	293.488	394.845	2719.465	2474.477	29295.169	199.563	2512.106	6298.932	301.18	580.672	299.187	10865.487	2050.702	290.744	5927.262	136	0.983	451.147	496.632
28899.694	27405.979	28219.956	30689.914	35300.695	37879.949	33179.108	43764.925	1019.755	630.019	483.324	405.797	2625.012	3887.046	355.66	11063.151	309.074	226.308	202.633	1858.428	3320.978	53342.278	157.685	5496.741	14675.087	288.345	483.223	303.325	2246.566	1717.602	262.903	10703.833	196	0.854	504.929	497.357
26727.853	26063.396	31465.342	27932.675	42087.782	35909.408	42288.564	45524.186	993.644	450.262	384.437	365.574	460.721	1198.433	291.008	8798.879	245.126	359.799	482.913	1977.936	147.65	1246.666	220.701	2988.16	8131.301	278.662	414.351	314.512	12550.289	505.519	331.484	7328.173	385	0.649	634.266	505.451
20172.664	20173.422	28192.781	22372.318	39946.776	29486.655	39010.08	40870.736	845.6	288.734	332.247	337.105	342.147	1526.64	264.337	6946.963	180.625	211.879	234.173	2066.51	189.856	1025.591	215.756	3470.467	6270.667	268.914	439	257.209	9815.373	771.637	320.201	9878.717	282	0.815	874.539	501.624
19919.74	19198.272	25254.986	21283.62	36663.113	28506.285	36533.791	36668.806	631.864	306.96	299.525	371.399	3307.351	1624.01	281.499	8509.434	181.252	271.639	150.949	1258.13	2190.922	4271.281	126.552	3285.663	8461.591	267.426	244.526	269.652	2051.34	3010.428	290.927	7608.689	131	0.921	895.645	496.576
22894.456	23421.277	29313.475	26171.5	42231.022	33387.121	41840.146	41966.018	983.158	415.575	395.931	367.045	1638.203	1093.052	300.71	8197.328	194.856	234.635	304.331	1989.443	1125.753	2771.856	179.212	4906.901	7885.337	292.181	424.306	258.688	8870.694	914.115	321.053	10967.729	137	0.963	952.544	497.12
23710.931	24255.282	31845.937	28254.836	43261.028	35265.886	41317.843	43648.441	1012.41	346.781	337.127	343.029	689.351	1170.923	280.476	7696.661	167.891	219.683	308.441	2134.813	389.835	917.337	156.136	3626.401	6151.148	272.735	366.511	259.774	7641.579	1194.908	282.563	10725.975	170	0.865	979.712	496.024
20839.628	21096.382	24986.437	25074.753	36686.038	31918.062	38004.736	41198.531	1056.047	454.022	425.119	392.12	687.31	1969.663	332.832	11736.543	193.078	246.688	322.45	1997.063	246.659	1416.996	203.435	4292.565	6465.789	339.98	352.456	279.273	17129.739	644.133	342.188	9649.435	137	0.922	1241.77	495.799
30886.276	29808.099	27355.068	33827.695	40105.592	42497.744	32354.983	40694.761	858.73	1664.924	362.897	481.277	6268.246	2782.693	451.773	13854.506	257.52	570.272	242.593	2142.173	7354.731	14048.833	125.07	1971.061	11649.333	353.652	395.452	287.351	2747.419	5857.007	233.164	4027.578	187	0.808	473.297	497.195
22583.272	22448.368	20604.76	23034.221	34051.296	30965.872	32293.484	35632.826	938.116	842.597	346.63	472.825	5915.598	3489.017	442.053	11241.714	200.255	420.024	279.963	2223.765	6094.708	29724.861	142.731	2519.128	6815.755	490.743	448.618	298.592	2426.501	8576.354	254.577	5233.909	96	1	541	496
29120.133	26781.302	35875.621	28903.511	43666.129	37275.947	47754.971	47646.243	1045.08	720.556	322.296	308.305	357.335	2945.262	256.005	8515.766	184.983	248.827	337.513	1933.459	204.854	1164.985	154.324	4715.15	9913.167	271.403	539.116	280.92	8970.375	367.993	287.785	11901.348	165	0.921	1043.536	498.379
36554.011	33055.342	39520.627	36663.959	42807.816	43058.94	47851.489	51363.314	1097.071	409.949	362.317	357.662	376.81	861.328	333.605	11926.815	240.619	322.837	471.039	3938.25	174.285	6846.812	174.519	3067.773	17616.421	313.991	589.759	302.876	14908.212	882.481	296.189	6755.616	123	0.925	1410.89	498.711
28492.616	28087.08	25019.639	29846.853	34881.066	36175.929	27268.401	36652.911	1054.088	1183.376	373.058	460.315	5692.188	3018.15	545.813	13632.714	261.603	448.942	278.282	2541.337	5344.529	45514.122	132.156	2462.133	9089.207	314.572	527.842	284.205	7042.805	4731.561	297.607	5574.895	199	0.776	458.394	501.892
34228.646	31390.11	41230.227	35042.482	44150.749	43631.402	47500.229	52261.832	1056.703	898.916	436.461	495.09	506.878	2201.224	309.107	10558.091	283.888	350.03	540.188	2615.243	154.665	2453.409	188.39	3821.894	8588.192	271.132	315.751	336.257	12052.415	940.107	328.351	8701.292	220	0.891	594.527	500.345
26528.038	24840.984	31798.625	26906.962	39353.731	34654.615	44127.995	44688.239	854.607	324.935	316.824	369.62	396.674	1340.151	253.2	7353.908	159.364	240.077	311.71	4780.321	200.837	1119.249	161.021	3054.971	7023.851	265.767	351.213	266.202	8454.059	719.476	287.089	8479.756	205	0.799	965.139	501.641
26541.239	23908.112	32086.123	25308.461	41936.293	33897.743	46355.912	45238.308	849.748	320.764	323.271	353.355	327.634	1169.878	221.636	8106.642	141.206	186.879	260.66	2761.146	198.512	836.984	151.974	3983.365	5959.154	254.295	400.685	269.028	10334.035	625.531	249.101	11227.8	120	0.903	1033.758	498.017
32042.6	31737.455	39997.839	35920.556	51588.281	41627.885	51662.299	52854.835	1140.381	489.822	735.048	544.873	522.879	1932.492	309.201	9784.573	234.482	343.137	302.044	7088.236	255.627	3475.506	177.583	5376.9	9757.012	322.343	474.227	278.85	14184.304	529.608	283.065	11424.577	141	0.938	1132.266	498.642
27023.288	26251.516	32631.027	31865.607	43479.882	42560.125	42282.3	44610.27	1130.513	419.384	377.401	601.569	12975.975	2197.562	451.04	12024.73	199.189	408.824	206.749	1385.397	6220.615	1174.378	142.656	2856.606	10534.122	291.881	337.313	271.574	2097.791	7609.133	266.647	6282.987	272	0.823	1186.871	501.489
27742.623	25496.619	32453.411	29341.493	40334.293	36320.807	44498.242	47020.826	1005.116	384.011	341.043	469.731	463.146	1311.161	319.872	9956.822	165.486	269.5	336.18	7222.14	167.493	3279.429	191.919	4237.035	7252.288	260.335	354.676	287.397	10894.163	1068.172	263.581	10083.068	197	0.878	1344.754	499.906
25437.856	23921.118	29774.005	28910.006	38708.361	36251.18	44588.511	43671.079	1031.977	478.115	360.117	368.227	820.26	2677.349	356.352	9654.979	207.488	265.715	319.829	2043.901	445.265	2235.532	207.324	4398.045	8947.718	280.121	411.62	283.428	11159.714	897.436	297.783	10346.217	166	0.95	1370.723	499.711
21975.586	19185.2	21600.158	21576.818	29661.913	29610.987	31923.059	35541.216	938.949	541.146	357.119	557.888	1544.723	2245.716	406.356	13890.938	178.161	249.444	392.387	3881.122	2675.475	39478.777	159.321	4398.209	7219.321	310.315	581.561	276.681	21923.814	2286.491	258.751	7797.995	191	0.851	1457.317	500.448
25765.755	16046.383	20469.805	17393.044	29443.805	23395.418	27932.526	29602.882	601.003	432.002	346.058	311.713	994.759	1880.495	260.135	7053.676	178.156	193.624	232.356	2556.263	813.15	946.855	145.654	3048.588	8047.351	253.356	523.946	248.857	7821.92	625.406	329.757	7499.623	159	0.91	812.877	501.261
31183.015	30657.662	39961.794	35341.328	52811.307	43765.994	52874.536	53866.704	1036.727	442.857	945.707	581.344	587.936	2432.013	276.105	9397.371	208.368	313.929	373.38	7779.571	235.389	2598.255	173.937	3621.915	10338.714	294.343	407.911	269.939	19779.421	538.333	321.69	9109.727	120	0.941	1125.067	500.3
27475.371	26906.15	34074.147	32713.278	44906.335	41481.229	43863.838	46495.231	1063.763	389.788	392.45	647.013	11577.361	2656.421	421.583	11160.513	215.059	381.692	245.917	1827.239	4604.162	2006.118	143.042	3056.596	11519.237	300.733	316.097	269.988	4200.591	7574.646	262.215	7178.876	321	0.764	1164.821	503.266
32125.771	29855.204	35877.425	33251.219	43858.585	40574.977	49510.778	52266.434	987.31	382.799	351.712	438.255	496.369	1380.728	319.88	10699.169	202.885	320.513	401.488	10801.99	187.723	2201.49	212.284	3792.722	10317.736	265.482	389.36	296.761	15646.104	712.149	272.808	9143.692	186	0.895	1352.065	502.613
31797.097	29360.997	37132.14	35043.842	45246.092	43067.42	46432.606	50836.582	1107.011	424.093	341.246	377.991	368.773	732.72	329.86	11590.232	266.287	280.647	519.631	2319.452	183.444	2644.118	144.162	3054.616	19389.248	319.376	499.854	310.113	11057.94	818.476	300.71	6847.042	122	0.956	1405.115	499.639
27392.506	24449.712	24277.038	30782.145	31679.119	39069.049	31770.344	39427.403	1144.245	1676.671	438.237	591.157	7115.895	4267.189	603.594	13069.744	257.643	447.364	225.583	2593.734	9004.071	6811.378	138.105	4177.053	10534.545	288.743	464.182	276.923	495.165	8981.11	265.674	7341.639	103	0.996	1512.316	499.17
37208.857	36547.335	32545.732	45675.733	36797.6	52186.336	33531.476	44259.421	1058.365	1293.651	430.756	431.162	4953.864	1974.769	430.654	15815.62	257.092	582.976	249.544	1750.352	8105.304	9268.053	133.959	2201.037	15254.749	344.308	371.443	269.869	2441.989	3629.501	277.766	4043.705	121	0.977	1547.45	499.012
25696.461	23752.412	30096.029	28568.129	31994.796	37753.198	33424.693	43062.1	949.18	529.231	507.719	389.477	1238.41	4086.228	352.634	10104.906	281.124	179.999	257.962	1763.478	2124.576	48897.22	159.158	6207.776	12590.565	274.71	359.618	291.097	3004.517	1364.406	270.362	11690.559	160	0.915	516.094	501.562
37125.897	35732.943	37177.044	36412.47	51140.089	42561.113	49228.535	54139.604	1074.982	990.199	395.337	553.096	574.146	2455.959	306.184	11142.365	296.629	472.714	588.577	2246.735	184.825	16201.374	246.821	4004.172	10048.996	292.386	527.986	327.318	14622.133	704.572	315.367	8425.24	287	0.851	581.751	502.42
31083.304	31673.511	26566.697	29658.032	48380.385	34760.151	42594.077	45268.349	1157.52	487.873	364.359	386.193	567.138	1016.898	302.423	10818.896	289.256	461.498	584.736	6021.676	169.691	1653.984	261.586	3313.838	9460.907	279.382	405.858	291.544	12644.089	659.458	340.751	7506.411	162	0.917	666.531	501.574
17629.037	18150.538	24516.305	22400.926	38207.051	27241.263	33913.505	36174.795	1180.366	674.556	514.38	473.512	566.625	1832.869	341.709	9580.433	238.661	230.863	264.106	3523.107	314.775	4413.251	159.534	7292.323	5778.35	296.52	291.15	275.676	8467.355	925.932	265.015	15064.763	148	0.891	1141.507	501.878
27995.312	24818.852	32103.73	27939.271	38489.432	37313.996	44832.211	46369.78	1606.582	725.424	565.257	575.988	646.159	1493.073	466.159	12308.402	382.482	373.408	437.836	2520.657	267.853	6987.306	230.679	9543.157	20539.653	356.33	461.882	352.969	11941.111	727.339	341.814	15305.721	173	0.86	1391.321	500.448
23319.83	20821.305	23179.851	24812.677	32329.006	34806.171	34136.767	38611.282	817.547	1719.066	321.15	550.129	4687.581	3355.886	458.895	11828.165	191.006	472.442	174.525	2209.065	10067.548	8598.614	123.54	3459.131	9833.213	419.292	384.126	280.491	2200.924	6422.294	248.92	6112.853	134	0.953	1467.179	501.336
27490.411	25930.438	24143.749	30631.777	32150.191	36638.189	31630.031	38322.598	1296.628	852.562	481.758	487.776	3824.956	2135.467	646.194	12388.828	258.017	352.015	207.807	2695.311	5157.794	20209.92	137.584	5009.618	7929.02	320.921	442.291	283.013	5542.579	4489.517	282.442	8607.34	195	0.9	1519.787	503.259
21010.549	19601.7	25324.13	25072.498	24565.564	24274.704	17263.059	22081.364	928.815	504.185	421.352	432.562	970.18	1424.684	276.381	16007.232	225.157	264.592	416.87	2783.105	1392.353	2839.791	186.28	2123.843	4622.807	300.232	1429.613	273.368	11737.452	1075.512	274.392	4658.406	158	0.895	426.07	504.133
21600.322	21333.33	30382.424	23357.45	40828.021	30949.4	41376.704	42847.496	848.702	416.715	336.793	347.965	345.606	2254.009	252.854	6665.802	173.728	216.489	267.875	2240.584	198.369	907.971	233.73	3881.24	7269.536	271.719	474.001	281.287	7338.969	631.764	302.467	9482.451	237	0.898	858.399	503.053
24188.112	22636.068	27756.356	25247.833	36045.11	33903.161	40395.241	41848.382	1150.868	512.644	460.102	373.996	540.477	1227.331	340.375	10823.824	244.687	272.831	433.307	1730.442	199.407	1721.905	212.817	5216.637	8583.434	282.323	316.35	280.078	12164.078	494.69	281.883	11258.858	158	0.904	1251.823	501.759
27483.776	23877.503	29675.984	27762.451	36683.032	35380.335	38873.542	43347.634	1058.808	453.17	375.351	427.803	386.981	1086.391	325.055	12454.197	220.828	243.494	410.753	3928.993	195.711	28829.052	143.163	3453.812	13428.142	274.582	477.148	275.246	21654.466	807.906	280.007	7274.114	170	0.916	1434.741	502.629
36689.281	37205.865	30480.577	39965.131	43529.592	34988.327	25826.166	33422.291	969.155	449.468	380.037	421.803	491.5	1201.646	282.82	15021.676	246.476	383.203	545.756	3149.428	218.734	12827.927	183.33	1801.503	7194.928	283.522	947.332	273.862	22260.938	869.194	341.108	4185.991	153	0.897	412.735	503.408
31641.96	31698.441	27731.97	33888.288	41679.011	40810.808	31278.787	40371.972	909.809	1732.135	389.765	491.944	6693.858	4452.077	495.497	13713.014	274.667	673.162	244.315	2215.757	6372.509	22969.506	128.867	2316.775	11398.536	378.24	436.89	301.31	1522.198	6520.892	265.634	4978.963	117	0.985	466.526	502.808
22340.597	21629.209	27142.039	25717.74	36586.685	31209.955	35446.227	38155.815	1016.092	578.439	339.185	309.658	455.23	1240.879	297.239	10129.769	172.003	208.237	555.034	1635.042	234.618	3016.348	153.367	3693.59	6418.87	293.364	358.168	276.689	5381.841	651.938	258.346	8404.397	215	0.828	1220.667	505.895
29918.872	28867.899	34177.244	32376.133	41672.173	39026.252	46184.296	47765.436	937.202	441.533	421.492	415.299	545.892	1459.748	328.756	10804.728	191.713	228.516	436.271	2310.627	237.644	1350.229	148.641	4191.276	7908.247	289.794	444.917	285.716	12085.321	934.493	280.54	10715.816	126	0.959	1233.857	502.357
30226.56	27701.015	33111.069	32285.496	42867.512	39842.541	42409.051	46778.322	1209.948	526.521	428.213	511.998	540.294	1092.506	342.523	14054.599	250.533	331.69	495.556	3057.855	209.713	19353.079	164.479	5180.855	12148.758	285.449	311.434	285.273	21855.384	622.682	276.544	9021.132	331	0.763	1443.201	508.008
15130.504	14369.388	18258.225	17161.006	21010.098	26511.375	20927.699	25563.294	960.393	1151.903	367.983	446.055	4057.174	1873.564	404.555	14631.141	216.573	218.801	156.814	2460.616	10649.918	16177.002	127.846	2183.741	8629.147	334.777	280.818	300.655	355.707	5756.762	256.88	4189.855	113	0.981	482.058	503.465
26782.98	26616.363	24677.168	26105.878	43378.336	30939.761	37191.275	41107.401	954.65	449.562	291.063	374.68	467.803	905.393	250.264	9216.627	272.228	435.324	583.405	3040.081	142.714	694.309	192.68	2135.984	11609.947	285.179	530.619	304.447	13448.179	591.38	243.631	5834.491	144	0.923	643.535	504.361
23585.09	23625.325	32188.911	24738.638	45914.187	31047.905	44238.91	45400.841	875.173	288.672	342.142	358.533	367.799	1109.556	237.777	6577.285	156.173	212.151	277.927	1681.866	204.741	936.512	211.661	3080.264	5934.47	266.128	654.903	275.903	9651.998	684.548	315.297	8075.423	209	0.789	847.873	506.577
23034.851	23924.932	30640.503	26973.396	44008.021	33791.011	41983.877	42842.367	955.28	397.3	383.591	362.116	1281.712	1339.979	300.319	8011.856	173.57	263.884	288.869	1925.82	955.405	1585.59	141.577	4577.806	6250.777	281.248	617.042	255.562	6999.506	900.927	287.4	10667.925	184	0.945	944.848	504.94
18059.328	17996.55	24938.272	21602.122	35515.466	30091.056	36276.886	37300.463	843.169	368.861	327.507	276.95	304.433	1247.076	242.804	8463.274	159.336	220.019	403.086	2184.928	223.056	6896.633	137.501	4160.542	3908.763	258.369	328.077	261.123	12802.633	519.775	305.332	9443.732	118	0.981	991.102	503.347
25646.417	24825.265	29527.143	28411.978	38141.271	36806.892	41765.005	43855.231	908.493	404.273	384.479	357.271	487.835	1135.493	308.364	12317.553	177.936	239.299	543.917	2469.486	210.409	2624.369	173.002	3417.464	7329.692	283.29	298.954	280.022	13511.012	617.974	270.762	8948.95	185	0.85	1243.273	504.397
25716.624	23062.049	28227.141	24417.937	35506.344	32806.613	42678.51	42396.608	1180.047	592.257	498.113	484.659	546.138	1674.395	382.383	9082.198	243.121	319.791	304.294	2449.858	225.966	1281.749	195.665	7741.254	9280.241	269.552	454.326	265.747	10175.436	620.474	281.122	15416.475	114	0.99	1263.14	502.649
31806.403	30618.573	37399.38	36105.25	46984.536	42904.261	49029.121	52813.624	1032.972	422.095	380.998	417.395	548.033	1801.662	342.52	10093.896	205.338	314.981	344.413	2919.458	205.767	2246.517	200.946	4371.614	10291.763	262.947	560.552	288.578	15142.055	773.194	291.54	10461.185	163	0.87	1361.169	504.414
14793.098	14238.764	15049.711	16270.057	18775.231	22398.764	16243.312	21394.869	1014.247	447.209	357.534	425.358	1971.478	3518.323	405.318	14201.969	207.321	278.143	554.878	4553.803	2847.36	12298.092	182.311	2068.547	4600.355	284.531	1984.137	277.454	12408.802	1478.613	265.528	4403.487	118	0.953	439.034	504.661
15640.792	16596.401	11302.132	13925.616	23720.974	16871.876	17441.41	22229.188	883.333	1297.399	330.417	457.363	13233.888	2158.102	530.054	11859.995	162.824	292.78	155.279	2794.279	17266.954	8374.288	150.033	2804.311	4269.495	351.624	311.914	297.353	231.716	14517.886	274.858	5622.8	116	0.965	540.672	505.207
20235.216	18796.267	29713.294	21260.458	30679.043	31309.392	34323.288	37710.665	1245.922	783.135	543.779	490.835	550.4	1258.919	322.844	9758.047	345.049	360.957	474.438	2354.878	159.121	4777.353	266.022	5436.881	7863.24	295.355	276.491	301.019	6681.044	735.248	251.146	10049.877	117	0.956	656.167	505.141
27705.797	25762.536	34323.113	28257.477	42301.123	36932.612	44428.321	47122.649	1139.125	884.364	351.788	390.725	599.01	1621.674	328.024	9664.169	340.508	454.099	539.165	1581.14	173.454	1253.035	286.356	4054.106	9302.067	297.296	1103.833	282.605	9671.335	625.27	322.3	8325.553	169	0.86	726.837	505.388
21868.71	20304.018	29169.711	23214.461	36135.257	31336.073	37779.405	40554.441	771.241	329.869	346.504	332.297	342.696	1599.397	225.615	7922.866	163.273	206.296	258.011	1771.316	206.458	898.73	145.134	3453.157	7004.291	272.851	260.202	249.139	5864.566	729.648	284.988	9972.732	126	0.921	984	505.5
25640.13	22938.622	31042.22	24857.235	35607.565	34986.462	44028.133	43712.392	1032.287	336.398	471.429	505.28	358.733	1467.7	256.371	8947.218	189.202	240.176	349.449	3282.551	215.751	2388.215	199.111	4298.578	9305.34	269.44	436.758	258.386	9522.398	909.866	336.328	11393.651	122	0.903	1110.754	503.984
26190.261	24549.585	31604.568	27856.505	45308.627	36381.788	46771.905	47470.785	2217.937	931.463	587.552	524.084	645.343	3650.57	420.481	9916.289	308.885	297.215	278.866	1472.368	239.19	5135.546	189.441	11794.034	8571.293	280.988	328.613	261.703	7040.708	506.738	266.752	20556.878	148	0.9	1290.385	505.736
16519.442	14302.741	14123.088	16142.836	16612.556	22017.934	18086.286	22102.234	881.997	861.165	345.898	463.162	10762.586	2714.709	475.162	12814.968	176.642	404.386	146.684	2620.415	16089.968	3723.733	111.512	2961.127	7475.408	271.157	400.024	278.162	151.291	11548.261	257.297	5242.653	149	0.906	1497.473	504.446
23854.566	24010.558	19876.716	30052.79	25766.043	34150.249	20966.001	28352.473	1447.96	909.297	411.022	417.208	6272.801	1576.75	446.693	17527.561	243.022	539.792	225.014	2108.14	12669.868	11555.174	141.25	2396.188	10468.94	345.757	360.11	256.989	845.941	4298.671	279.575	4047.371	166	0.873	1554.807	505.855
29013.393	28827.027	19708.278	27831.404	37094.841	32389.238	28723.689	38181.496	1315.293	592.343	398.858	398.775	678.36	3193.229	337.536	11244.087	752.521	243.702	173.583	1435.617	629.975	51776.872	149.824	4697.285	21166.349	310.783	473.807	298.86	3642.496	795.158	281.72	9615.306	144	0.867	492.833	505.757
37758.381	36625.116	35366.663	38732.35	48067.754	45387.619	43209.31	53527.916	1301.439	705.091	586.394	463.318	633.21	4136.628	387.908	9217.656	375.221	273.883	201.97	1446.466	374.158	52348.411	164.583	6273.28	19023.423	309.978	681.851	310.894	4932.506	375.168	307.323	13047.106	122	0.956	501.623	505.041
31968.587	30651.341	34188.94	34035.826	41830.08	43048.446	41222.978	50551.751	1351.736	734.9	572.037	473.317	688.545	4113.417	399.557	8950.618	419.98	283.738	320.433	1280.982	467.646	52578.368	172.127	7980.313	21920.557	297.149	497.642	317.724	2058.919	396.783	293.148	15124.109	166	0.825	509.078	507.873
28446.017	26556.109	33362.581	29489.794	45176.93	39181.693	49790.557	50167.482	1263.483	677.012	469.272	447.046	838.777	3938.724	396.533	9301.951	249.363	304.372	299.438	1593.378	197.9	3527.68	200.503	8387.201	9028.506	266.439	310.701	261.479	7110.142	841.48	262.262	16935.204	198	0.779	1280.753	506.066
33815.509	31018.225	37645.774	34409.027	47189.132	41488.604	49283.349	51776.352	1225.261	507.2	420.017	454.072	484.941	958.617	389.893	10930.295	307.011	360.282	384.377	3820.516	219.337	2808.001	218.061	4378.676	25160.46	304.319	404.555	344.694	16424.308	745.924	322.923	8500.091	179	0.933	1402.511	506.729
31701.648	30642.528	33115.497	31494.6	46957.8	38712.048	45031.777	48637.739	1154.769	613.135	419.063	478.44	606.415	1154.612	295.674	9432.493	299.069	502.98	567.714	2990.317	167.37	1253.06	283.242	3266.568	10232.684	319.633	476.271	307.542	14318.04	615.478	288.944	7976.805	265	0.852	649.836	511.334
19398.154	17930.489	21911.605	20869.007	32304.247	29484.185	31166.12	32371.031	997.053	409.244	236.043	648.475	16209.043	2323.616	410.471	10023.877	260.406	491.218	174.056	1574.707	8771.597	1055.366	162.487	2644.203	6673.528	306.112	279.855	272.476	167.438	8933.29	303.246	5148.159	180	0.925	751.194	508.972
23578.024	21728.841	31277.178	24458.649	34954.55	30731.944	37388.149	40559.709	778.576	349.812	331.913	331.979	304.037	948.148	235.497	8183.325	145.995	151.642	222.155	1469.964	201.265	849.778	146.09	4711.622	4180.03	268.281	272.405	264.58	4967.688	584.089	294.767	12583.227	113	0.952	1030.942	505.978
24866.701	24479.071	33446.161	28144.877	46596.157	36896.383	46528.893	48054.413	949.951	423.448	402.401	356.901	451.285	1782.694	275.303	9540.315	184.687	228.814	355.633	1609.27	226.937	1692.126	165.622	5616.383	5532.222	322.904	424.715	284.221	9013.095	880.402	385.38	13963.905	289	0.779	1093.379	511.874
26255.625	25653.488	33077.442	29517.795	43271.879	36812.546	46999.662	48352.609	945.922	353.079	443.378	433.611	465.687	1360.234	269.69	10859.751	175.124	307.457	414.646	5615.088	245.444	1055.191	224.56	3500.791	6665.214	285.997	309.654	262.337	17916.699	559.757	297.354	8439.264	205	0.816	1134.383	508.661
27888.737	27083.625	33418.878	31653.473	40007.112	36410.665	41697.666	43946.735	1112.049	444.208	498.499	380.103	591.466	934.583	322.583	11435.175	206.944	257.166	689.21	3081.035	341.442	5082.168	180.594	4463.615	9325.761	313.066	386.907	272.803	11133.869	1059.811	272.631	9266.838	418	0.784	1206.246	511.165
21728.516	20226.331	19070.202	24924.038	24523.642	31773.395	24472.611	29768.285	1006.486	1198.038	370.202	462.765	6932.988	2766.892	629.979	13502.597	209.268	526.927	181.752	2485.112	12863.357	7808.71	124.385	2736.324	10250.417	317.217	367.94	272.211	813.268	7377.801	256.327	4931.267	379	0.713	1514.141	512.629
15509.98	13988.278	24790.062	16147.715	21777.619	26613.81	27142.879	30798.44	787.55	408.758	383.853	479.189	411.062	684.203	289.313	7601.273	209.877	178.176	202.439	3640.555	117.192	736.588	153.014	3390.946	4314.111	272.99	210.683	325.065	3703.964	1134.854	340.32	9429.779	147	0.918	605.235	507.847
30144.379	28234.582	32580.535	29600.391	43725.857	37870.065	44539.245	46851.6	1299.489	543.938	444.2	457.655	646.988	1074.289	334.508	9719.984	300.296	346.784	550.548	10372.719	281.193	3464.808	210.263	4359.625	6745.5	301.893	1092.793	280.703	8884.725	662.346	326.245	9186.871	132	0.903	674.932	506.152
24148.16	23455.983	32620.045	26158.289	43339.161	34259.836	44301.178	46166.407	781.428	322.414	310.852	268.666	399.931	1014.134	246.807	8628.202	148.167	244.713	313.307	1213.594	209.004	892.554	151.87	3415.169	4870.568	265.96	344.001	257.94	7991.525	808.817	303.279	9174.455	284	0.655	970.518	516.025
27325.19	26056.878	34621.035	31038.732	43166.31	37806.786	43214.169	46187.057	1277.854	634.683	548.307	526.476	562.248	1861.293	389.593	9231.322	264.712	296.06	352.585	2365.469	217.302	1985.268	171.674	9287.922	7745.119	275.979	332.774	272.665	7334.812	497.395	251.878	17569.3	130	0.99	1299.708	507.246
29721.354	27312.35	34364.649	31960.688	42715.656	39444.816	45126.742	48858.265	972.577	415.208	361.654	480.453	476.994	1044.442	352.977	10471.856	241.101	273.937	298.386	3673.215	201.075	2152.499	253.9	3997.123	12263.597	318.408	289.007	323.829	16138.239	858.331	302.819	9423.201	212	0.888	1382.495	510.307
33727.85	30285.497	38016.104	33942.573	47033.907	40967.542	49964.065	53536.632	1253.28	547.484	437.979	479.298	512.809	1501.387	438.034	10337.161	285.021	297.532	257.683	5699.352	208.956	3676.249	225.463	5714.853	19006.198	316.099	338.267	327.016	13762.935	726.863	327.895	10828.406	104	0.974	1393.971	506.788
27605.718	26022.295	30146.591	31785.745	34244.706	43686.777	32661.212	40815.479	991.46	1220.11	398.683	486.317	8127.712	4688.928	503.963	13706.651	254.627	346.177	232.913	2265.592	13157.662	20838.325	139.184	2355.604	6989.41	369.624	473.773	288.212	1167.29	9340.731	270.184	5013.756	218	0.833	470.413	509.904
22574.806	21278.461	27384.638	21549.764	35396.732	31431.347	33627.18	35399.167	1292.387	489.543	411.97	515.291	1773.657	1666.16	359.397	7499.827	278.837	265.517	255.156	2007.254	955.918	1426.454	188.144	3385.898	11092.471	282.321	349.075	277.303	5159.56	1946.383	351.988	7662.121	116	0.977	684.034	508.034
24513.217	24043.823	32762.942	26992.276	42201.904	34977.879	43321.576	45380.447	885.537	336.32	356.9	348.409	929.797	1193.242	296.442	7365.276	166.229	231.523	312.064	1798.329	716.081	3329.308	133.755	3803.005	6633.848	290.559	354.106	263.221	9390.14	834.322	301.502	10239.143	313	0.82	933.573	514.775
37174.011	33186.662	39305.819	34539.345	44818.391	42582.871	52487.711	54857.23	1190.629	496.972	428.489	474.698	505.206	1126.765	389.87	11201.534	252.901	362.752	334.648	2827.269	210.859	12012.26	237.991	4383.827	14583.258	297.25	520.951	315.543	20022.87	681.545	304.532	8882.443	135	0.843	1411.211	508.078
24394.605	22315.43	25667.768	28485.073	35375.096	38031.122	34350.203	41596.015	908.735	2518.155	364.225	645.944	5130.869	4262.873	548.821	12751.295	199.209	442.518	198.075	2530.807	8102.847	17063.174	120.198	3433.829	9825.401	318.775	453.791	287.828	2154.952	7924.595	240.58	6152.042	111	0.964	1469.248	508.086
24361.259	22540.487	24460.134	28658.008	34058.548	36290.014	31511.571	38520.061	1097.246	1212.175	376.139	587.505	7030.225	4233.142	538.964	12988.744	193.643	547.333	178.79	2573.876	8676.017	4963.32	120.136	3126.61	9051.956	286.776	471.97	296.785	1789.288	10311.778	242.76	5552.985	213	0.855	1479.66	511.683
18042.35	19196.669	15075.752	20359.775	26164.66	22915.755	17408.45	20296.736	802.929	425.587	290.41	344.743	448.361	535.412	287.34	12211.132	187.322	259.916	538.382	2537.393	192.714	8993.556	152.405	1119.444	2798.231	262.95	578.908	258.567	18812.442	748.251	333.754	2340.624	101	0.977	417.233	508.718
31801.028	31751.271	29128.487	31454.027	48969.901	31047.946	36381.303	37779.718	999.297	480.63	341.251	547.47	661.033	1261.378	309.519	12458.408	263.642	443.485	458.527	2783.638	233.886	11552.754	230.266	3359.303	9399.158	273.764	395.652	333.498	18273.437	2567.395	300.16	6581.324	189	0.918	577.108	512.119
34459.73	32961.117	39291.246	35286.906	50145.994	43067.566	49415.691	52959.415	1126.484	512.188	410.897	604.746	629.691	1889.359	312.872	11925.858	276.055	430.733	531.972	2371.622	172.884	2348.518	224.211	3587.396	9294.477	294.824	308.516	333.287	17710.094	650.895	329.734	7849.527	235	0.887	596.057	511.955
17634.537	13008.1	16920.242	14586.76	30249.69	19956.83	24359.756	25403.156	379.378	401.021	258.881	208.343	287.549	967.07	218.695	6519.991	146.138	212.173	272.18	2746.997	204.913	507.484	183.902	1627.905	5547.451	246.985	263.641	252.657	9549.124	425.334	289.462	4515.739	121	0.937	816.649	509.988
27461.167	25889.693	36488.467	29896.027	44436.219	39384.214	46215.613	48456.877	956.375	374.204	354.563	349.302	383.806	1396.402	230.834	8663.696	178.25	259.479	397.079	2204.797	212.366	1585.853	192.277	3474.225	9627.311	259.498	494.991	260.329	8617.034	892.312	291.355	9864.388	176	0.839	1012.54	511.182
26165.436	24131.705	33534.18	29490.477	37888.336	36855.915	40174.858	46300.573	1053.858	395.336	353.775	402.042	455.299	1382.314	315.602	10360.046	180.461	269.605	364.586	2836.863	168.524	1872.807	205.079	4791.012	7503.722	276.007	287.089	299.064	10705.161	1328.619	258.726	11705.293	167	0.768	1335.302	509.195
29376.868	27008.223	32796.579	30281.397	41529.745	38552.815	45635.487	47782.701	957.077	387.228	374.166	525.788	500.952	1254.779	335.524	9979.514	205.401	270.365	321.725	4651.967	188.324	2076.198	192.349	4008.211	9350.01	296.498	281.145	313.145	14295.76	1084.121	283.716	9762.299	201	0.945	1371.993	510.172
29737.836	17172.577	22821.29	18701.722	31297.337	25331.161	30584.817	31702.21	623.367	290.233	295.388	237.035	1420.443	959.934	245.003	7507.682	235.655	214.139	272.056	2410.788	864.289	632.506	185.69	1825.943	10453.223	248.82	360.799	241.411	12525.589	562.342	305.903	4801.655	124	0.96	810.282	511.073
29565.087	28411.475	38298.104	31213.599	48023.987	38789.375	50597.696	51339.414	1109.348	619.797	352.801	341.416	457.049	4612.026	270.821	8665.354	195.462	281.736	372.128	1281.338	217.619	1142.105	190.501	5398.203	8600.391	286.898	316.792	286.274	8921.028	505.538	335.872	13332.373	335	0.81	1081.885	514.619
22108.63	20932.702	28631.591	24330.899	37780.783	32654.18	40813.858	42419.283	1001.878	322.517	352.337	387.443	377.889	1206.218	246.048	9728.281	174.066	244.604	386.078	2553.755	227.473	2038.766	185.539	3800.078	7252.212	291.249	369.947	267.166	12607.487	860.401	327.285	10185.175	295	0.737	1117.744	512.866
26330.041	26495.29	32984.747	31712.457	44108.674	36898.276	42283.162	45213.357	1102.137	440.47	601.814	472.53	2836.931	1310.755	371.345	12021.751	184.398	298.401	466.547	2014.457	1513.389	2190.689	173.718	4498.285	6703.527	299.93	386.72	269.064	11401.763	1640.24	275.728	9631.07	154	0.903	1187.305	511.286
29931.23	29209.066	33358.652	31919.818	42288.424	38440.145	44387.805	45609.802	841.427	355.271	304.129	273.254	334.401	589.19	279.415	10833.397	181.051	193.673	507.349	1573.709	180.584	1096.912	131.228	3038.04	8746.297	282.451	311.388	269.052	3182.839	906.735	263.984	7692.816	227	0.885	1232.359	511.751
27913.503	25789.457	33563.567	29430.338	39666.25	35705.472	42163.176	45691.618	1079.93	434.975	379.17	398.388	438.878	1508.452	326.4	9909.251	192.31	283.093	360.725	2579.974	162.359	1842.66	199.93	4607.261	7854.832	279.665	290.075	292.456	10266.184	1068.629	258.661	11397.873	243	0.917	1322.187	513.064
23886.513	22278.093	26037.386	25050.088	31398.275	36047.631	32982.002	40965.576	1377.641	725.609	652.447	522.818	900.413	4028.198	456.911	10631.396	412.782	251.724	265.468	1458.418	1630.263	55342.088	194.279	10447.581	24030.416	295.334	445.238	311.493	2244.437	621.653	324.141	16797.895	152	0.892	525.961	513.454
42205.537	40761.697	32302.011	38187.508	56718.713	38049.828	46319.518	50631.961	1007.585	432.817	363.154	421.062	564.292	1042.906	337.697	7729.615	224.078	613.237	522.989	2081.308	164.194	935.53	268.305	3388.618	9077.113	419.262	565.99	274.743	16320.468	622.33	413.634	8779.099	127	0.967	712.217	511.319
29798.607	27451.811	36090.505	31295.502	41553.102	38711.625	44647.56	48303.489	1111.121	472.909	395.428	399.374	464.779	1369.924	319.059	10632.129	199.02	362.709	461.966	2718.203	181.98	5657.25	238.327	5093.919	9178.82	286.038	302.291	284.816	12577.579	858.683	266.299	11332.665	388	0.718	1308.99	517.582
15356.525	14750.64	13213.715	15312.128	16208.436	18379.094	12504.66	17063.609	947.077	472.218	473.413	404.76	2415.688	2379.233	340.414	16588.747	232.773	207.464	286.282	3216.754	4032.728	44248.784	157.221	2160.981	4785.762	283.422	853.976	255.931	12991.961	1012.812	271.751	4621.353	101	0.99	433.748	511.975
41126.729	39818.353	36670.118	40031.687	56363.993	35197.123	42601.884	48023.132	1039.927	547.237	349.582	624.953	704.034	2975.958	288.471	10945.417	278.036	598.267	555.846	2380.331	183.21	2187.382	202.901	2508.017	11329.656	332.87	332.974	331.09	19395.827	625.653	333.942	5825.375	131	0.958	587.752	512.538
26383.869	25882.905	25716.876	25869.304	42726.318	32325.087	39302.213	41371.444	1116.752	476.592	387.16	422.723	598.763	1188.051	308.968	9045.535	314.028	385.47	392.054	8318.819	197.295	1447.638	226.522	3425.974	11143.505	290.512	714.197	286.579	9411.974	629.112	323.53	8368.742	278	0.792	675.094	514.543
16314.323	16551.021	23286.179	19024.793	33526.735	27144.571	30978.129	33178.189	807.83	264.47	442.095	399.136	1000.452	1254.826	262.888	6998.771	166.457	197.365	198.269	2635.702	1014.672	803.092	159.865	2862.486	4874.022	280.396	308.001	263.744	10785.502	1198.833	281.333	7715.043	154	0.913	899.37	514.558
20479.247	19740.67	27438.12	22560.665	35033.032	30986.481	36573.535	38822.687	850.101	326.67	388.99	335.253	434.933	1353.296	251.4	7417.532	140.355	242.593	295.305	2024.358	199.424	1183.189	149.042	3485.322	6361.8	285.726	624.647	259.283	6899.545	729.718	316.653	9784.336	235	0.88	957.168	514.411
25933.883	25912.752	36417.892	29995.154	45853.053	36762.367	45269.576	47196.108	798.951	313.084	325.172	283.994	341.932	1376.033	227.086	8021.201	158.983	258.052	296.472	2066.391	211.543	959.368	177.229	3067.674	7442.476	266.433	269.38	255.897	8167.607	591.098	315.267	8498.615	218	0.902	985.725	513.619
27120.912	26428.933	33185.958	31120.672	42258.918	36964.879	44589.887	47779.359	971.25	446.533	420.843	418.339	1350.932	1892.89	313.304	10409.648	180.596	292.437	437.825	2681.81	818.537	1897.555	227.856	3188.91	7538.346	305.231	294.357	256.167	14181.183	1153.694	278.984	8181.366	329	0.751	1168.771	514.883
24322.289	23856.465	30946.871	29564.878	39819.967	36742.54	39065.207	44741.818	995.456	443.242	400.331	428.912	481.247	1421.528	347.666	9221.852	188.322	251.524	242.892	3369.64	194.306	1465.214	165.818	4951.546	6343.886	278.312	334.735	269.321	10101.8	887.199	284.663	12537.805	207	0.814	1257.553	512.229
26530.506	24526.446	30413.425	27499.087	37341.488	35405.553	43910.747	46559.091	948.096	380.967	328.894	412.884	441.539	948.651	297.744	11052.931	197.205	279.324	436.021	7883.335	169.491	3077.421	156.231	3695.05	8689.923	270.9	286.984	292.435	12253.554	1653.63	279.543	9041.199	144	0.933	1346.396	511.688
20419.819	18942.938	27250.299	22243.665	32737.288	32463.638	31483.258	35730.91	951.537	879.342	355.601	440.147	8584.202	4374.305	486.618	11202.732	188.988	259.95	185.551	3001.762	10826.878	28685.737	149.306	2596.969	4463.377	265.327	575.353	315.548	1640.487	10881.492	309.844	6127.927	119	0.885	563.315	513.954
28745.295	28421.551	23278.796	27278.232	42976.348	29018.732	35048.599	39947.583	1067.767	522.589	476.621	399.437	493.728	899.385	350.225	7881.217	282.95	366.237	291.985	1403.53	156.154	2141.591	211.72	5259.392	6124.755	292.792	279.236	322.443	12678.05	786.619	357.629	11542.943	190	0.828	626.074	517.174
20301.721	19067.253	24953.338	21372.697	34531.786	30061.066	33314.338	36497.423	1399.025	628.828	472.997	510.848	735.145	1862.149	387.156	7351.647	342.2	332.023	337.129	2897.201	297.003	4099.292	226.934	6747.61	6076.153	308.749	489.956	276.15	5782.942	1073.469	316.53	13250.08	213	0.791	692.453	516.387
29957.446	28443.243	36426.72	29839.856	48501.773	37349.305	48677.191	49656.439	991.895	448.598	340.329	412.685	631.926	1022.977	323.934	8523.362	288.341	443.469	471.425	2922.684	197.353	3503.54	231.632	4286.782	9106.961	280.426	1004.718	263.687	11224.927	640.979	323.006	8859.746	165	0.944	735.361	514.773
18260.164	17005.967	24997.217	19106.861	30406.608	27708.424	30490.041	33230.634	846.792	291.823	369.981	317.053	401.144	1148.189	252.297	6902.453	177.585	202.446	222.372	2545.934	208.97	857.761	196.563	3413.236	5902.574	278.283	460.135	257.246	10667.257	767.316	309.52	9111.619	117	0.985	893.321	513.013
23788.726	23306.291	31555.381	28275.732	41885.292	34854.716	41927.186	44725.145	1198.618	500.256	700.564	533.69	568.071	1347.362	321.663	10972.083	223.877	304.208	356.822	2976.605	294.89	1317.936	186.431	6710.04	6558.513	291.313	434.051	262.886	15543.195	589.144	300.074	12301.275	175	0.899	1151.334	513.866
26683.614	24219.588	30787.933	26568.574	38116.277	36421.092	43440.268	44456.627	1040.882	426.201	405.141	431.285	444.045	1454.757	341.355	9539.634	210.354	276.193	443.935	2692.745	185.985	2046.213	227.989	5204.988	9107.479	285.609	286.372	277.092	12512.604	839.282	273.918	12638.481	161	0.931	1300.488	513.649
32304.099	29513.573	34630.494	35984.944	44537.778	43094.266	44714.562	50285.77	1025.506	1077.804	384.189	408.014	580.889	1919.739	358.95	13847.165	238.532	375.819	520.726	2787.154	324.721	18980.823	184.486	3884.022	12683.754	289.272	360.757	281.028	24708.176	851.12	251.084	7163.122	260	0.861	1460.512	517.881
14590.22	13268.064	13000.492	16430.113	18053.332	21712.491	16612.955	21664.664	984.928	732.441	375.796	470.473	9961.723	2468.123	555.538	14076.606	182.259	353.123	157.886	2455.727	16750.424	8180.179	117.05	2929.782	6112.736	298.881	387.789	297.414	241.533	10970.468	263.494	5046.449	172	0.95	1499.134	514.244
20170.361	19160.692	28587.299	21411.881	31175.229	31051.502	34930.295	37479.097	1033.889	460.064	423.856	452.955	481.41	769.721	277.403	9002.612	241.817	308.789	537.62	3097.598	144.99	2108.058	301.79	3339.995	5470.521	299.473	518.231	282.281	9963.982	896.064	324.074	7273.569	241	0.833	659.031	519.973
27888.206	26788.698	36110.587	29575.051	44714.853	36913.205	46395.397	47795.147	1122.699	460.079	348.151	366.986	433.045	2205.496	281.843	8362.855	198.554	243.109	336.191	1167.506	214.178	1025.197	157.628	6165.263	8505.751	271.846	376.956	300.797	7232.544	570.696	306.331	15062.193	292	0.846	1066.795	520.123
22581.411	20964.097	26347.219	23910.482	35467.281	32854.897	38108.447	40399.482	924.382	419.816	390.272	410.103	436.039	1237.246	345.109	8460.606	195.611	209.762	218.053	2355.796	180.565	1311.336	157.535	5652.595	6312.589	259.986	280.612	263.674	5049.997	951.641	272.96	14075.436	372	0.648	1272.124	516.707
35454.655	33730.056	37610.607	41284.232	48678.477	46418.375	44999.774	51901.172	1105.031	967.046	431.847	555.725	2529.27	2663.269	546.063	12474.787	253.364	389.403	368.5	2476.591	3061.058	21610.445	150.06	4986.819	10580.348	305.452	471.345	298.712	6748.101	5131.857	261.991	8657.827	125	0.952	1470.332	514.828
37597.268	36340.131	35634.953	39456.23	47716.636	47940.762	42601.009	52898.152	1273.282	703.214	560.105	459.428	623.599	3547.602	396.945	9759.846	425.034	267.814	214.389	1449.592	350.867	55387.637	164.668	7278.969	24979.284	312.268	541.9	317.936	5229.255	359.665	290.347	13897.199	162	0.895	502.636	517.728
29938.682	29953.084	25100.249	31183.404	51762.956	41770.465	35114.912	42228.452	932.001	1195.478	344.409	418.836	9021.112	7723.025	482.433	10753.876	235.413	639.949	219.832	2015.204	9761.449	19747.437	149.64	2492.008	9465.932	298.519	421.107	314.013	1259.796	21362.855	273.218	5604.416	189	0.918	551.579	517.225
33416.495	31879.511	39744.96	31104.988	50781.907	37233.747	52413.565	52422.668	924.587	406.23	304.37	445.367	632.396	1051.46	273.08	8030.836	270.848	512.169	537.539	2884.717	161.95	5144.704	290.025	2565.34	10932.099	287.686	914.747	258.375	13906.136	523.646	328.837	6449.646	159	0.91	727.475	517.305
25793.999	24697.306	27748.4	24734.244	42113.137	30625.462	38505.307	40725.663	890.377	394.455	275.636	439.937	3008.649	907.547	299.993	6838.518	255.522	494.642	432.552	3192.328	1592.605	1473.726	213.226	2632.098	8515.136	281.341	2196.485	265.66	4112.811	1260.642	295.15	6962.863	112	0.932	743.366	516
19768.604	20227.859	28692.897	25433.651	39665.023	31219.047	36097.671	40442.423	796.684	320.227	324.588	324.211	358.204	1154.114	226.08	9281.286	155.725	232.971	367.399	2121.269	214.63	998.405	130.563	4050.736	6115.443	274.371	300.92	262.306	9206.885	906.481	278.216	10655.895	146	0.925	1101.089	516.103
29170.654	28004.944	35584.169	32268.523	44210.798	39840.648	48185.956	49869.026	971.887	358.613	401.537	360.802	435.129	1207.025	277.415	10699.152	197.219	332.129	412.473	1940.246	247.229	996.651	219.184	3972.904	8066.065	307.327	314.949	258.149	16108.452	625.278	286.448	9219.365	267	0.858	1141.519	519.86
29751.602	27807.487	34075.825	31077.614	46681.089	39401.924	48724.306	51198.5	959.743	388.685	361.572	432.84	474.889	1125.268	311.774	9167.729	202.07	267.289	336.149	3383.11	148.879	1965.956	174.47	4484.645	9433.534	252.718	254.65	303.147	8711.179	1520.423	261.1	11382.52	118	0.925	1337.398	514.127
26551.645	23695.331	30146.558	29262.732	39305.255	37509.055	38072.59	44186.99	1086.413	683.607	410.204	431.702	556.113	1324.063	335.599	14200.559	234.109	389.553	524.698	3247.298	217.101	15198.741	205.123	5056.432	11800.295	296.924	337.863	278.281	22362.688	432.584	270.02	7928.956	147	0.885	1450.357	515.874
25567.317	24989.8	34298.408	28210.737	43246.89	35877.289	44480.141	46381.883	1074.6	462.46	377.865	376.933	414.236	1823.805	294.15	8508.475	188.202	228.561	314.708	1563.734	225.003	1764.135	159.555	6771.004	6607.568	268.086	384.724	296.771	8031.818	746.739	286.366	16361.117	208	0.861	1055.673	517.135
35615.998	33103.127	40551.943	37019.869	48589.238	43602.3	51494.795	54216.986	1026.697	409.174	369.973	481.715	463.458	910.842	337.155	11658.238	217.296	334.49	477.428	4029.16	198.894	4290.141	212.418	3714.312	10935.14	289.055	464.617	316.767	17633.868	743.367	292.612	8074.729	354	0.702	1385.65	523.605
30545.706	22325.144	28806.012	26289.768	41285.629	30332.828	38146.657	39086.849	645.277	328.967	270.633	175.899	3478.262	1118.028	279.925	6871.712	247.751	247.497	288.825	1205.559	1858.62	779.828	163.466	1893.208	10174.738	237.91	447.5	235.776	10293.479	1246.709	276.042	5146.286	151	0.886	804.579	517.487
24611.389	24290.349	34363.168	26278.23	43474.078	37173.407	44830.753	45922.181	644.829	296.359	324.041	280.125	352.276	975.422	240.299	8755.695	167.648	260.951	503.736	1876.508	211.85	897.923	223.054	2213.263	8937.601	265.576	1389.406	267.382	13493.36	936.136	316.681	6108.267	202	0.9	828.307	518.213
21243.156	20699.663	29113.193	23537.945	39561.836	31517.216	38437.872	40750.372	929.776	324.019	418.568	400.275	404.551	1106.724	230.983	8011.597	147.445	195.387	242.492	3074.909	216.031	1426.132	159.154	3395.794	5575.819	247.645	297.609	257.539	6224.997	858.468	314.909	9272.058	167	0.803	995.644	518.698
21246.106	19882.1	25798.848	23132.941	34111.888	30860.791	35508.153	38321.376	964.262	411.896	409.182	452.943	472.53	1103.64	338.929	8846.295	186.655	215.747	306.4	4452.863	181.06	1227.248	191.5	5164.463	6904.963	261.511	292.908	263.752	8795.91	1137.184	254.044	12815.725	178	0.906	1287.483	518.966
14995.089	14418.737	12061.917	17174.893	16923.425	22891.369	16509.522	20999.745	924.713	1351.792	351.979	426.105	9350.762	1954.859	507.374	14329.849	186.928	319.524	165.243	2749.52	15421.644	9030.326	131.92	2525.592	6378.18	329.695	306.812	264.738	96.349	6718.641	264.943	4467.26	127	0.918	1534.461	517.949
30749.428	31592.109	21606.46	30670.938	40653.073	37315.856	31029.599	41803.859	1171.407	630.003	454.774	448.504	698.267	3931.295	363.389	11981.521	433.814	276.461	211.676	1561.49	1571.646	56051.958	158.744	5623.3	27087.496	316.878	339.239	312.051	3817.529	497.008	298.596	10795.018	125	0.879	493.284	518.068
25659.435	25482.712	28391.447	26470.993	38942.642	32349.689	36073.955	40120.169	961.774	469.314	360.731	593.479	495.375	975.492	276.212	11765.98	231.595	352.7	623.008	3115.434	153.694	998.496	241.897	2567.048	8032.775	278.338	263.733	318.593	14601.8	709.37	351.11	6537.829	208	0.879	601.966	521.115
21338.603	20363.986	25875.366	21664.788	35461.042	29618.433	34132.384	37139.651	1576.319	663.448	401.929	493.012	678.827	1145.594	325.513	7039.776	444.166	358.557	312.044	2229.242	249.107	2474.736	239.922	6029.912	12180.765	319.444	355.632	286.166	7209.745	629.18	349.136	13149.852	108	0.938	682.889	519.074
16808.649	15155.96	25079.984	17687.34	26708.639	26396.313	31783.55	33532.762	1304.384	603.554	529.432	543.855	559.772	1252.361	399.435	6774.864	285.671	227.141	297.467	2796.147	156.139	6927.906	209.993	7588.413	3167.381	282.917	494.013	274.096	4167.533	762.692	302.557	16131.934	125	0.98	699.572	518.868
32714.376	31761.701	29438.005	31666.226	52841.546	34998.028	45700.294	47600.408	877.924	354.7	331.415	399.094	563.551	889.978	292.056	9648.88	224.191	476.24	659.46	1921.942	185.509	2060.555	363.445	2886.147	8868.978	368.67	321.3	252.853	23058.418	450.049	299.788	6916.464	204	0.809	712.765	522.025
22307.293	20798.187	27383.109	23255.217	38407.573	32657.975	37489.789	38516.973	902.898	735.15	233.094	700.39	14249.854	3198.484	378.097	8075.174	268.608	516.212	205.363	1516.659	7061.687	975.086	163.235	2379.891	8833.427	306.333	536.285	262.216	185.64	8051.499	307.449	4925.188	200	0.81	752.025	522.2
26309.638	24764.233	36049.404	28062.975	39648.689	36064.916	41023.485	44082.318	847.083	290.326	329.459	337.665	860.065	1076.773	278.736	7555.731	174.333	283.969	310.745	1662.021	823.396	1044.164	161.093	2656.745	7470.477	289.904	276.608	256.396	14109.834	841.946	273.246	7230.916	122	0.956	913.992	518.68
27579.873	27576.311	35833.916	31098.497	46349.064	38854.373	47917.248	48093.091	820.191	410.852	281.34	270.948	375.934	1647.366	224.199	8865.709	149.158	276.68	332.218	1825.736	216.783	1042.973	161.124	3278.677	6991.678	248.569	375.64	261.835	11712.133	1003.388	300.848	9263.28	316	0.642	1018.668	524.269
25268.411	24316.738	30846.372	27833.992	40896.089	36253.539	44643.697	44133.538	979.122	321.48	316.779	309.697	407.3	1251.661	245.137	10935.788	167.079	320.793	452.468	1765.96	230.353	924.113	207.409	3447.706	7654.561	271.353	271.861	259.601	17042.029	545.178	287.54	8784.657	258	0.802	1127.155	520.992
33937.616	32796.159	37896.917	35986.993	44076.244	42685.695	48613.016	51126.525	988.324	450.363	391.938	376.708	453.648	1480.878	330.93	10217.312	192.986	258.394	396.879	2969.678	200.344	1193.762	206.422	4229.343	8713.583	293.277	308.95	268.143	11232.126	1109.097	276.92	10701.158	244	0.79	1237.926	519.684
27248.878	26761.368	28679.935	27830.651	52401.126	28713.31	32968.16	34971.973	943.929	432.019	315.064	572.999	726.151	830.439	239.273	9917.806	199.658	428.601	539.283	2776.257	231.126	864.238	191.093	1597.267	6462.202	272.773	237.249	328.575	29216.81	811.188	356.828	4025.522	101	0.977	588.282	519.856
23923.549	23535.845	33539.745	24757.566	40424.23	33458.094	42770.785	43137.623	575.442	314.493	316.117	248.865	392.918	962.891	235.864	7950.151	140.55	281.116	506.652	2031.244	208.476	695.25	197.348	1820.245	7372.555	267.196	582.85	251.043	10987.872	511.471	306.233	4924.557	181	0.814	820.301	523.959
23846.437	24338.223	33022.853	27631.375	45106.271	34244.102	42739.209	44736.485	853.651	332.329	332.313	310.907	423.905	1426.21	278.548	7390.846	179.327	244.034	326.224	1329.95	273.753	1298.491	165.685	3075.401	6702.278	303.312	376.132	259.152	15119.762	700.091	285.302	8336.518	149	0.93	920.829	521.614
30719.234	28512.064	36153.82	31900.342	44727.468	39500.313	48360.138	50267.085	927.772	382.365	367.933	468.345	509.007	1095.413	296.355	10660.762	191.775	340.258	434.966	6230.161	172.538	1991.905	188.354	3419.93	11128.256	262.644	303.823	297.416	17031.465	910.995	261.564	8309.278	344	0.676	1345.89	521.235
31237.39	28042.012	34166.903	30379.753	42681.602	37084.027	44923.364	46670.919	1176.109	528.845	446.274	565.909	512.62	941.461	400.128	9634.249	300.598	333.105	282.625	3100.455	194.34	3773.361	205.323	4565.579	23596.407	320.279	460.802	342.105	13418.474	966.088	315.936	9445.337	132	0.903	1411.061	520.326
23683.972	21482.313	22892.351	26851.492	30671.978	36546.988	30340.7	36678.812	1062.751	1409.893	377.599	506.762	8727.871	3392.159	605.133	13292.273	205.727	542.312	202.399	2098.725	11993.872	3964.538	115.484	2958.352	9022.047	309.179	446.811	285.361	485.876	11646.158	253.662	5258.181	190	0.735	1485.732	522.679
25709.184	25312.39	23939.363	26150.853	35531.359	35176.987	31534.235	40558.049	1539.7	829.075	621.563	501.577	758.662	4383.446	450.78	9987.009	487.689	298.303	241.633	1499.944	734.506	55447.48	188.438	10436.297	28029.214	297.454	347.638	320.51	1130.728	501.328	286.282	16539.861	111	1	520.392	520.878
26384.959	25198.4	30393.259	27360.758	38113.522	35054.829	36694.173	41317.99	959.924	428.421	354.798	469.594	477.945	820.919	276.682	9401.242	255.971	342.159	460.882	2492.832	139.697	1822.408	174.992	2724.268	10041.86	272.347	458.509	321.715	10110.542	754.564	362.646	7628.662	295	0.853	611.944	527.022
26883.479	26380.778	28732.501	26721.074	40172.262	33389.071	39188.195	41294.81	1111.671	470.994	377.348	399.973	512.046	816.044	284.664	9238.475	267.879	461.625	500.594	2556.248	161.221	1130.898	312.299	3202.526	8060.159	359.137	442.629	289.473	15260.843	668.006	344.622	7900.707	278	0.839	649.971	526.892
27946.743	26623.998	31526.281	27653.967	45377.435	34070.674	43254.375	44515.373	831.597	643.268	261.156	475.234	4877.4	1346.382	295.499	7214.024	267.544	524.409	442.509	2671.003	2545.551	1036.289	198.11	2381.951	9517.602	300.459	2142.731	271.424	7585.772	2125.137	293.011	5914.536	211	0.837	745.239	524.822
21049.768	20112.584	27321.099	22142.155	38750.008	30011.091	40741.767	41511.901	716.073	292.058	316.861	287.213	335.406	1029.286	217.841	7683.634	154.535	193.152	327.649	2127.241	218.595	1027.613	149.926	3277.656	6840.714	244.599	383.636	246.101	7781.905	612.313	303.058	9511.106	135	0.96	1004.204	521.893
23595.597	23647.257	30420.707	27841.284	41188.538	35439.89	42883.977	42733.351	901.915	357.398	316.93	328.104	392.204	1161.509	243.025	9676.455	157.52	286.42	426.79	1758.031	225.136	1523.198	194.316	4645.43	5314.29	275.604	285.523	265.198	11463.758	794.414	289.723	10737.435	391	0.713	1106.07	525.109
31232.058	30378.308	38065.392	35384.698	46565.323	42291.581	51371.616	53871.233	1066.324	445.153	472.008	419.131	502.95	1549.608	317.631	10522.794	194.33	287.699	416.771	2195.845	250.077	902.667	236.249	4997.219	6840.748	310.181	304.253	261.207	12346.362	1119.451	283.784	11199.333	160	0.915	1153.456	521.788
28650.667	28012.263	29437.17	34066.573	44474.946	38120.315	40310.486	45615.025	1139.087	558.027	423.827	545.42	3023.383	1721.477	577.535	12734.456	210.652	378.961	404.59	2874.266	2903.413	23622.345	149.604	5018.192	7386.886	286.549	455.059	288.759	8722.139	5713.439	246.601	8051.259	150	0.936	1473.56	522.74
32505.515	30696.237	35067.764	34627.689	38169.86	44262.549	37789.577	45508.639	1199.217	668.784	523.939	432.417	625.652	3220.917	371.092	10600.306	406.412	269.531	243.464	1613.028	404.858	53897.737	160.999	6308.332	22329.657	307.502	531.932	319.494	6779.069	379.852	275.763	11382.966	135	0.923	506.981	523.804
22304.506	21125.507	27753.567	25320.2	35960.453	34314.779	37446.442	41852.913	1025.204	461.035	429.956	441.376	486.889	1170.408	357.358	9290.275	209.906	206.147	289.745	2262.13	228.971	1322.199	180.286	6187.038	8211.7	315.638	313.416	278.821	9207.869	923.426	326.562	14545.878	112	0.943	1220.839	522.098
29028.307	27648.139	36059.628	31862.843	46840.497	39511.233	46969.426	49521.379	930.726	524.08	420.941	447.769	521.197	1419.178	294.047	11138.089	173.833	349.828	447.201	4442.981	156.065	2013.012	231.317	3341.772	9061.722	247.708	322.655	287.155	14697.316	766.302	260.082	8163.929	234	0.828	1329.124	526.244
24198.101	24020.438	27703.598	23399.846	36110.072	29995.665	34102.844	37385.546	937.44	442.482	326.579	386.978	431.393	671.771	256.246	8963.336	236.343	385.972	484.173	3174.515	147.282	700.12	235.956	2613.692	7211.45	353.408	340.082	305.19	14394.016	634.565	323.828	7866.794	241	0.843	638.035	526.446
26297.227	24135.456	36310.518	26090.56	39971.26	35824.844	44220.079	46576.299	711.368	1003.83	323.89	264.562	409.927	4662.549	262.288	7589.957	164.959	257.897	347.003	1661.456	189.675	694.889	219.762	2911.448	7168.505	278.971	319.632	276.776	8822.024	818.876	304.042	8166.892	128	0.91	857.828	523.516
22342.495	20467.08	29457.111	21934.211	36491.443	29827.04	37264.694	39339.011	802.206	266.388	393.982	377.082	397.533	1072.827	236.281	6931.043	159.896	217.934	292.738	2418.164	197.045	843.292	144.09	2898.708	5575.448	283.655	293.767	263.172	8002.636	815.921	262.524	8177.812	143	0.952	902.871	523.297
24380.527	24799.378	28799.14	28629.875	40191.528	35289.853	40371.707	41899.634	892.096	351.873	466.644	391.562	535.467	1158.476	317.307	9375.991	146.932	299.448	302.859	3585.44	199.54	1179.258	183.146	3797.001	5460.704	303.669	384.182	263.875	10216.214	1279.608	334.373	10178.783	219	0.869	1202.979	524.537
15892.892	15491.763	20368.311	19080.946	30281.374	26252.018	28320.317	31831.225	1132.086	381.993	440.569	428.206	505.478	1225.748	328.428	10210.6	161.117	269.828	235.542	4277.02	221.542	1757.431	179.292	4123.074	4635.815	302.573	332.126	281.187	16037.492	1282.513	380.635	10739.104	116	0.948	1212.103	522.905
25022.435	25451.575	19190.346	23316.302	40934.039	26395.041	32802.617	35532.673	1110.376	546.991	370.229	385.08	529.071	816.05	310.141	8148.096	304.62	439.776	354.212	2544.376	169.929	1619.772	237.275	3707.16	8761.848	290.394	341.446	282.867	8690.637	771.31	300.174	8940.985	221	0.872	677.355	527.989
31014.623	29363.322	36415.587	29530.496	45318.55	34780.466	45145.934	46364.898	845.93	360.991	298.583	381.682	592.419	951.32	266.31	7610.364	254.739	455.76	599.734	3328.587	188.322	10248.402	206.515	2590.718	9342.056	293.711	896.71	258.352	17628.554	588.059	313.884	6721.132	231	0.89	735.955	528.418
28981.602	19436.183	26855.726	22269.334	35852.216	27858.759	35402.261	36275.203	652.863	307.715	266.262	245.767	1138.535	722.985	243.295	7013.359	199.961	237.739	291.987	4653.122	648.296	773.175	141.308	1784.847	8324.315	249.05	677.428	236.468	12137.671	551.871	269.783	4954.813	238	0.81	803.765	527.727
24540.681	23657.199	32059.796	26777.573	42023.091	34207.683	44922.571	46106.664	1031.237	365.531	299.035	260.019	420.95	1929.634	241.208	8320.813	183.124	225.541	305.39	794.29	192.26	810.01	215.987	4436.539	7123.714	259.604	305.669	283.07	6893.28	425.649	368.395	11988.533	241	0.87	1078.604	526.417
32231.9	29989.751	38677.856	34211.324	48413.448	41662.196	49606.006	52403.817	1015.266	469.673	347.852	487.105	514.812	1160.075	302.612	11562.976	177.605	394.585	521.678	6061.134	204.633	4686.212	215.962	3056.335	9653.237	292.06	347.696	311.266	22758.503	620.605	267.931	6847.387	328	0.831	1364.354	527.36
23584.098	23422.145	21464.25	24838.877	21513.607	27633.823	21934.556	24647.68	1042.521	1394.059	383.697	473.413	2373.17	1120.11	306.352	11119.244	253.403	473.475	162.152	1866.038	3499.495	3111.695	123.323	996.893	8473.792	330.522	419.286	287.663	191.242	2737.072	245.805	1962.167	109	0.989	462.362	525.023
19795.009	18928.832	23632.123	19416.168	32310.21	26228.394	30674.513	33192.454	1052.41	435.642	378.545	476.789	502.599	1125.015	302.769	7717.733	261.528	282.703	269.38	6186.621	166.086	2696.576	185.19	3586.564	7734.451	295.144	261.827	257.227	12106.239	832.333	324.677	10137.308	238	0.765	702.122	531.109
26814.606	25154.775	32881.88	26618.901	45680.487	35724.782	47103.375	47768.233	867.377	354.935	309.967	412.777	580.786	867.936	253.868	9065.839	251.917	420.782	710.9	2939.919	161.727	4381.436	315.844	2173.277	8755.442	298.135	407.449	260.166	16788.189	407.872	319.589	5525.142	183	0.909	721.156	528.019
21965.495	16081.014	20750.694	22312.306	33450.55	24880.213	27065.697	27728.909	685.275	299.597	250.15	242.033	8680.622	1382.56	298.481	7898.707	201.808	230.639	176.133	4391.483	4200.379	707.732	134.603	1635.497	5884.094	255.86	322.496	247.624	3286.07	5429.981	249.974	3785.009	139	0.95	792.284	525.874
25374.766	24731.442	35022.949	27465.145	45545.745	34430.01	46252.423	49058.176	876.152	326.822	350.235	276.32	392.423	1261.925	245.789	7937.927	150.151	239.748	349.273	1945.852	209.462	994.843	169.979	4108.97	6062.954	266.921	385.824	254.385	10480.529	1010.783	313.466	10793.329	219	0.879	961.025	526.788
32937.397	27531.314	33394.331	28435.435	34714.263	34902.94	41920.556	44758.889	1024.941	593.362	423.053	493.311	434.46	1261.787	353.268	8797.644	221.766	284.834	248.176	2420.252	147.578	3098.661	251.157	5768.2	10400.723	284.336	301.989	296.599	6766.453	1098.279	284.329	11565.026	121	0.989	1421.814	525.351
31029.032	31115.574	28242.681	32830.41	49005.345	44462.582	35035.68	41507.295	960.015	1713.336	352.778	427.581	9116.661	8470.808	481.325	12032.509	231.463	595.556	213.061	1808.952	9227.889	22112.125	150.707	2526.382	8688.539	273.353	418.512	326.142	1181.2	20423.187	291.574	5619.446	175	0.912	552.18	526.78
31027.078	30306.615	32940.087	33699.38	50666.538	44111.419	38043.446	43382.478	982.287	1027.468	362.257	467.196	9220.71	6647.409	435.541	12466.979	217.289	446.508	190.528	1701.413	13335.902	27755.967	160.068	2444.428	6816.674	265.756	468.309	343.759	1911.191	18422.027	279.411	5569.006	175	0.934	560.54	528.454
22703.838	22579.658	23949.972	20793.933	37889.834	25144.36	32652.686	34963.974	1210.835	625.398	510.496	496.273	575.161	1341.398	396.054	7056.52	267.081	243.588	311.441	4854.372	170.837	22031.653	199.118	6408.633	2949.157	294.979	480.081	274.528	4446.422	545.195	337.616	14330.416	132	0.965	696.583	525.826
28509.981	28239.336	32893.72	31802.155	43879.501	40831.976	47514.525	47943.704	910.063	646.619	383.784	370.778	508.526	2085.075	304.627	10057.006	204.967	278.924	421.242	1879.037	229.807	887.169	231.437	3958.43	9534.462	308.173	269.729	248.449	11378.922	1173.674	299.085	10666.255	298	0.719	1159.497	527.483
24799.463	24256.792	28297.419	27723.344	38278.615	35255.589	41018.37	43603.383	1032.099	415.481	458.075	435.517	510.2	1411.319	352.569	8253.553	176.522	229.33	227.485	3742.157	195.896	905.59	197.002	4914.398	6908.821	283.261	332.72	274.814	6398.244	1221.627	298.606	12841.246	287	0.725	1237.716	527.608
34982.343	35170.78	28230.514	35579.718	41301.447	40109.086	34464.318	41453.764	1169.601	623.538	477.713	404.561	525.075	2382.622	319.133	15020.5	434.154	285.039	277.925	1532.8	311.461	54417.075	157.421	4433.902	26443.67	303.533	456.005	303.439	7568.329	320.242	331.14	8937.163	125	0.968	497.876	527.524
26561.218	26969.833	22051.63	24072.94	40861.053	28166.134	32569.846	36825.783	842.601	384.036	324.827	368.088	455.606	618.457	269.808	8134.241	241.035	402.55	331.899	2595.093	150.336	791.064	225.612	2859.257	8683.401	284.577	276.523	294.721	16876.236	486.275	351.206	7879.762	123	0.91	628.988	528.215
26273.21	25141.197	30741.043	27044.899	42223.554	34179.46	40708.589	43211.812	1810.171	875.723	654.388	556.803	697.951	1160.586	438.735	8177.922	452.603	358.43	472.899	2663.219	219.325	8281.77	255.108	10429.982	4489.51	327.652	384.379	293.713	7310.228	441.077	320.415	17921.475	119	0.973	686.752	526.172
29720.848	28787.748	39042.071	31165.835	47242.858	37625.851	48002.656	49470.008	784.799	305.014	330.322	286.394	408.883	1071.421	225.582	8091.334	156.135	229.468	325.307	2258.477	239.954	1156.416	154.569	3450.52	7767.412	249.239	264.009	246.508	10190.058	784.846	325.25	8897.668	221	0.862	997.672	530.188
27145.559	26185.847	35363.298	29150.543	44021.765	36627.935	47018.073	48671.975	1248.597	298.366	297.703	290.139	318.458	1235.635	224.521	7814.154	163.814	238.152	329.159	1605.611	223.683	841.186	162.414	3431.552	7081.847	248.907	399.516	248.606	8517.305	1020.001	312.633	9887.451	197	0.851	1008.977	530.454
20920.068	20222.413	27707.422	22593.009	37987.972	30263.765	39446.953	40468.235	1125.082	471.986	360.063	338.569	410.544	1798.011	290.088	8296.49	213.147	212.753	304.77	683.744	210.024	2272.21	174.385	6767.815	7999.722	260.632	323.8	287.466	5168.38	641.246	319.043	15525.438	120	0.969	1053	526.5
33334.201	30600.759	38228.028	34909.243	47222.155	43555.11	49801.363	52078.447	1181.795	468.245	390.803	512.754	479.333	964.869	345.648	13413.266	242.423	399.759	532.96	4356.484	200.265	3358.275	243.846	3493.507	14302.617	322.19	402.724	317.153	21152.8	725.801	307.721	7287.154	390	0.684	1398.303	530.962
34193.885	31696.977	36117.966	34477.736	48607.495	42130.57	52532.37	53573.794	1125.47	515.046	416.259	504.514	495.283	954.137	367.049	10498.546	256.257	328.599	324.801	3471.94	174.504	3942.461	234.688	5865.022	10979.678	277.99	304.626	280.869	13135.592	1011.832	282.986	11305.191	100	0.967	1439.06	527.15
28246.99	26575.543	30412.001	32417.473	22010.481	33717.74	24517.892	29532.026	1054.372	638.996	489.147	413.237	1154.632	3105.671	407.23	14146.905	323.337	240.391	274.897	1954.812	3259.102	46563.95	159.627	4318.906	18286.806	277.003	671.227	332.161	1756.917	2596.777	309.393	8986.397	183	0.79	530.593	531.046
20169.88	21155.896	14785.174	19612.959	29614.989	26399.126	21755.809	27312.491	925.267	1549.026	352.115	465.238	5213.729	3792.911	440.639	14966.006	218.211	521.13	208.226	2280.989	6817.517	13064.731	157.06	2712.626	7499.782	265.384	393.234	330.128	308.177	8846.35	293.413	5405.267	152	0.915	543.257	529.303
18236.582	16823.882	31683.03	19696.836	26925.365	29403.054	29709.017	31530.721	899.241	380.078	386.083	296.883	421.521	874.945	268.914	9909.507	201.335	269.212	373.226	2094.049	152.089	932.702	169.348	2420.201	5076.142	271.131	354.688	317.32	18501.199	1309.771	328.455	7216.958	181	0.772	620.356	532.898
26172.157	25425.088	35886.166	26624.078	45989.248	34924.466	47568.984	48091.167	617.79	271.751	317.445	299.427	384.027	868.863	227.766	7677.93	158.231	257.298	393.948	2210.684	191.714	752.229	201.82	2264.332	6306.1	279.769	283.826	268.879	15185.519	751.767	310.018	6275.556	335	0.743	849.799	531.461
19709.029	18845.951	22506.697	20929.78	31896.07	29252.552	35396.412	35617.817	904.632	447.152	382.876	393.998	443.524	1643.767	319.185	9520.384	147.612	225.633	264.395	2285.376	205.427	865.705	193.447	4516.822	4244.002	348.824	291.808	252.881	7821.038	1107.459	278.461	11926.699	146	0.972	1174.281	529.021
24702.46	23389.227	29376.381	27391.714	38069.169	36818.088	41908.654	44594.299	1063.753	404.619	430.015	443.844	492.594	1613.546	356.244	7919.179	168.357	208.685	180.204	3785.394	199.285	934.834	203.312	5430.71	6050.78	295.565	290.72	270.016	4506.125	950.65	308.372	13986.238	197	0.859	1221.15	528.871
22839.164	21327.54	28557.405	25153.494	37976.674	34618.293	40507.001	42750.302	967.418	352.647	431.688	385.187	508.502	1181.766	291.612	11153.172	175.733	252.867	543.482	5441.816	203.718	1434.6	241.624	3488.846	6866.294	263.345	383.474	267.4	20329.554	1009.929	268.525	8279.423	181	0.862	1284.981	530.146
27640.55	24957.537	31887.676	28693.224	42578.222	35345.578	40829.018	45180.187	991.276	467.519	392.934	531.974	490.115	902.768	357.02	9614.356	192.033	313.431	284.57	3931.291	171.114	2795.413	248.29	3853.855	8944.185	295.291	291.326	297.489	15829.15	947.543	304.26	8777.295	136	0.941	1414.059	528.647
33215.116	31059.818	35297.902	38464.049	47333.478	45362.512	47987.376	53876.618	1047.554	468.617	402.494	507.572	686.758	1325.861	344.33	12804.014	237.003	425.083	555.542	2158.864	1327.192	14421.886	219.332	3934.042	11614.549	277.208	467.44	290.202	16151.69	975.446	256.036	7000.175	133	0.935	1468.853	529.898
22236.184	21540.855	21298.552	25598.491	30320.998	31999.212	29766.996	35199.071	1106.538	988.008	401.39	559.549	10252.891	2191.28	638.453	13852.123	198.093	332.708	194.22	2135.031	13863.986	4473.237	125.711	3245.226	6429.476	290.694	446.499	284.56	1855.238	13194.255	251.993	5592.536	208	0.835	1486.361	531.019
24887.778	23024.95	25133.11	25422.92	44197.63	31921.446	38267.892	38502.66	807.646	331.43	200.448	536.282	9582.085	1518.492	317.514	7669.287	275.486	576.189	189.916	1237.328	4534.732	950.055	140.243	2036.328	11636.351	311.526	388.768	260.932	1976.639	7715.539	287.225	4270.492	293	0.762	762.616	535.845
24426.078	23723.279	26603.513	25131.929	36504.491	33479.12	40515.078	40517.264	934.07	699.977	404.912	439.516	462.054	2444.294	358.983	8080.297	194.204	221.188	228.157	2430.764	198.094	821.367	181.42	4854.809	7130.286	306.469	292.484	272.997	4936.326	1093.411	322.304	12988.336	134	0.953	1184.052	529.075
17233.826	15043.801	31242.823	20638.062	23481.543	31488.948	32450.349	33231.819	987.585	468.491	370.448	390.42	429.092	631.798	252.451	8774.156	246.038	242.789	651.185	3550.82	146.521	1245.242	228.817	2452.933	4490.002	272.5	277.427	277.434	9914.261	932.098	293.862	6677.976	128	0.936	665.609	531.445
23083.327	21728.279	24750.428	22979.367	41260.333	29502.647	36099.808	36549.327	831.591	358.934	206.068	634.692	14242.812	2415.87	347.945	7593.465	251.394	547.172	186.226	1420.11	5515.531	921.602	154.818	2164.945	9300.755	308.847	268.069	261.766	151.955	8011.991	291.771	4403.882	171	0.842	755.465	532.418
29341.618	28752.124	39403.227	30064.232	50628.891	37122.108	51002.027	51588.438	730.042	1159.507	323.549	260.639	467.104	4683.646	260.444	7498.575	167.616	256.48	346.394	1778.026	196.517	1098.131	195.539	2445.96	7561.529	300.705	340.73	273.024	14154.462	748.859	274.848	6679.796	147	0.952	861.684	530.486
18974.604	18880.982	25416.495	22835.478	36642.175	30831.252	38352.587	38667.199	820.733	392.225	269.229	252.458	389.224	1319.596	240.536	8845.631	150.552	220.676	357.259	3003.256	212.636	1186.53	200.009	4302.409	4105.517	258.118	328.641	271.074	13212.313	873.662	357.849	9882.797	174	0.856	1089.034	532.805
20409.43	20470.838	24960.955	23897.116	35608.262	32836.479	36993.438	38428.663	1006.031	343.85	424.599	395.54	450.629	1546.053	289.791	8762.319	152.945	230.701	208.576	2815.042	225.521	885.68	173.779	4300.469	4085.178	273.575	281.328	243.011	7390.188	1444.189	315.445	11851.393	236	0.902	1139.212	533.131
9977.606	8994.942	7914.161	9833.389	10204.345	12257.125	8409.266	14464.307	893.638	439.734	396.586	354.708	6241.008	3703.693	393.221	15955.531	176.123	174.585	152.308	2997.961	9305.885	56233.463	122.149	4860.195	2394.695	286.745	305.752	273.72	126.023	5216.388	257.695	8933.42	97	1	1506.5	529.5
29546.093	26873.001	23222.358	28755.272	45275.856	30307.594	30575.554	32905.38	810.27	287.011	260.726	376.655	582.772	798.415	263.72	6957.999	280.453	457.67	174.29	3199.004	184.129	1434.031	126.666	2606.353	10943.845	324.617	285.624	270.249	12125.699	2525.22	271.965	5700.57	267	0.76	779.979	537.257
28445.543	27073.571	37976.531	28257.431	45446.162	35323.635	48110.17	49035.377	824.783	381.115	329.255	331.864	413.329	1366.297	263.492	7065.97	168.011	263.274	358.533	1852.195	192.415	974.133	193.713	2628.152	7906.245	286.105	571.394	288.468	11669.432	503.165	275.877	7359.979	260	0.82	904.485	536.181
25942.685	24965.375	33672.676	26596.103	44173.499	35196.614	47044.073	47811.45	794.206	338.32	324.6	319.006	394.006	1316.166	244.862	7708.6	172.354	230.876	298.408	2165.937	224.421	1476.029	171.108	3993.546	7668.136	259.061	427.892	255.662	12280.645	1027.382	303.142	10247.888	263	0.744	967.53	533.644
23723.548	23338.551	30817.289	26598.64	40121.642	33106.693	43431.855	44715.403	835.767	480.303	266.106	248.883	386.573	2037.513	240.706	8833.909	154.012	241.872	355.545	906.3	182.513	969.193	155.167	4030.831	6142.274	259.279	376.438	285.474	7567.179	559.342	388.276	10989.233	217	0.829	1063.813	532.067
25856.52	23061.787	30120.721	25698.711	42014.468	36837.933	45760.366	46502.504	916.376	355.426	343.449	530.316	486.954	1034.546	283.236	12790.453	191.443	327.174	549.94	7564.081	199.395	2109.681	170.177	2884.299	11800.131	272.459	485.906	287.799	22187.675	808.558	255.958	6658.391	123	0.889	1347.337	532.224
32499.656	30461.106	33323.27	35008.982	23499.674	29403.821	22882.616	26653.005	1297.772	639.908	505.781	428.936	491.717	2102.65	301.188	12786.527	492.437	287.839	347.655	2251.136	968.096	46276.621	146.237	3432.604	28232.184	297.211	896.33	323.237	2293.065	1178.866	256.463	6470.087	137	0.902	516.361	533.916
[truncated: 6,867 more rows]
