# Supplementary material for: Highly multiplexed immunofluorescence imaging of human tissues and tumors using t-CyCIF and conventional optical microscopes
Source: eLife. 2018 Jul 11;7:e31657. doi: 10.7554/eLife.31657 (PMC6075866; doi:10.7554/eLife.31657)
Supplement: Figure 10—source data 1. [file elife-31657-fig10-data1.zip › TMA12n.csv]

Hoechst2	Hoechst3	Hoechst4	Hoechst5	Hoechst6	Hoechst7	Hoechst8	Hoechst9	pAKT	Ki67	pERK	EGFR	E_Cadherin	PCNA	MET	MitoTacker	A555	pCTD2	CD45	VEGFR	Keratin	PD_L1_PE	CD4	ActinRed	hmC	p21	pS6_235	HER2	Vimentin	Catenin	NGFR	HCSred	Area	Circ	X	Y
16324.656	17869.68	10563.891	20646.509	12295.385	24668.682	12262.204	21790.532	1464.721	618.791	832.37	581.626	2850.316	548.743	377.012	8269.135	358.416	254.296	184.649	1239.08	925.453	1003.085	181.233	4539.103	8518.077	383.483	345.509	279.141	3987.261	3143.981	522.196	8745.968	110	0.985	1061.482	164.445
17969.066	18991.359	10868.978	21344.883	13216.56	24725.789	13707.698	25776.395	1088.771	599.745	557.811	616.01	2710.643	662.321	380.581	7746.843	223.983	192.005	164.975	1189.387	419.571	371.071	173.914	5666.36	1638.04	552.259	304.49	319.811	1286.671	2639.169	386.243	10697.616	96	1	859.521	171.229
24236.619	25144.482	15918.94	29975.396	19142.377	34591.64	20795.453	34308.254	1232.39	554.123	857.568	616.642	2059.973	836.395	373.235	7534.267	276.2	232.223	184.042	1681.414	368.419	527.483	160.654	5020.543	10358.726	398.042	464.65	314.227	3377.603	2171.37	667.762	10672.363	474	0.737	877.755	182.483
16016.447	16767.759	10366.769	19898.198	11987.489	21632.62	10750.535	20176.618	1252.148	630.495	506.487	582.622	1177.478	663.564	394.849	12176.461	269.483	234.567	195.431	1839.132	1223.044	754.18	146.556	5666.207	9769.288	1055.351	296.601	288.825	283.545	2185.179	306.093	9846.623	99	1	836.864	190.106
17153.899	17914.635	10675.4	21424.329	12766.37	24387.894	12983.873	23680.743	1266.535	547.312	863.545	637.194	703.713	722.186	370.884	7286.354	330.526	246.542	166.642	1460.968	406.007	481.595	156.33	4940.182	6620.365	525.088	386.415	300.275	2445.103	3197.409	439.464	10268.612	137	0.902	1045.252	194.113
19769.612	20359.147	13116.883	24059.141	14981.693	29818.986	14585.347	26292.376	1291.297	547.516	701.791	497.531	532.077	634.155	320.351	6303.804	309.292	196.895	212.146	1510.751	281.562	511.463	158.696	5076.294	19987.237	378.129	418.628	308.155	3330.016	1135.428	569.92	13473.478	119	0.961	750.777	193.013
26187.372	26547.916	18337.674	30562.759	19897.144	35503.089	20398.14	33271.893	1394.676	569.552	696.757	516.937	615.573	782.142	335.578	7188.302	306.232	215.041	238.753	1593.349	263.096	587.101	183.426	5347.367	20746.124	393.978	403.145	300.799	3419.795	1112.019	567.887	12931.918	144	0.985	758.84	196.403
24789.374	25097.096	14223.907	30039.991	16538.348	32265.16	15932.34	28833.942	1607.501	560.018	485.115	567.186	8775.752	826.594	404.146	12101.387	487.337	495.635	202.203	1200.759	3180.837	702.243	152.779	4621.501	28847.752	288.397	295.79	296.497	257.052	4282.064	313.635	6630.108	207	0.875	1074.973	199.461
21548.34	22384.96	13763.479	26625.973	16421.001	31327.146	17244.678	29566.438	1253.56	566.31	869.693	682.338	700.882	699.01	364.036	7163.889	372.21	287.051	187.028	1553.965	212.428	615.053	167.178	4906.221	16729.663	378.012	466.99	307.743	2647.347	1891.526	763.227	10541.113	310	0.785	926.952	205.952
19546.969	20105.807	12397.668	22151.777	14056.499	25952.683	16146.809	26698.212	1383.333	540.271	611.71	463.121	454.58	644.041	312.635	6285.804	319.594	203.91	226.49	1144.08	151.35	455.671	155.397	5395.757	20089.453	290.768	394.227	314.733	2876.122	1013.418	614.248	13568.021	123	0.993	756.988	204.549
17260.802	18057.558	10909.817	21535.971	13753.263	25457.469	14242.492	25831.053	2227.1	591.783	895.324	695.463	810.928	630.159	396.82	8415.55	336.982	253.704	176.699	1407.337	512.05	564.711	146.407	5670.355	7716.869	826.965	360.889	315.417	1782.142	2682.516	480.828	11336.754	113	0.981	1049.624	206.65
18716.035	18930.088	11839.656	22519.783	13481.363	25483.625	12268.35	22283.874	1256.085	583.23	511.611	582.895	1631.359	996.621	348.358	12166.703	335.636	327.792	213.339	2145.628	717.578	976.414	150.044	4894.217	26152.658	828.405	302.909	289.077	258.915	2113.057	431.718	8932.026	103	1	847.267	207.5
16638.484	17068.578	10297.925	20339.611	12827.498	23705.688	12144.708	23399.622	1418.747	615.555	533.922	636.508	1276.682	944.94	361.913	10255.719	265.88	219.638	180.764	1957.811	597.049	769.808	139.336	6036.83	16112.962	591.483	288.614	321.605	412.472	2064.85	353.075	10974.215	99	1	768.359	208.328
15274.7	15665.269	9556.295	18730.862	11786.518	21764.921	10984.045	20890.127	1176.91	586.368	476.894	575.254	1264.502	1084.937	342.165	11617.99	266.433	237.378	242.915	1740.623	929.612	796.801	155.351	5232.918	20595.655	591.999	323.291	301.377	470.828	1533.33	319.197	9430.362	110	0.998	797.655	211.9
16358.306	16559.514	9960.749	19493.328	11629.162	20698.222	10479.978	19507.995	1470.188	560.209	454.212	647.299	1562.418	786.459	333.568	13258.431	288.766	236.531	198.189	1628.279	847.499	791.368	140.563	4603.755	14372.975	617.45	327.451	296.054	469.099	2404.403	422.131	8561.997	98	0.993	861.878	214.082
16711.704	17292.526	10631.291	20601.446	13533.75	24117.126	13866.265	25706.856	1149.276	541.112	515.559	814.591	1370.693	590.504	393.579	6606.448	215.261	187.316	150.383	1248.062	330.736	429.29	124.16	5388.799	5698.367	340.501	332.548	279.383	1452.629	2831.937	472.407	12456.464	125	0.94	743.028	216.844
18586.985	18981.572	12377.904	22718.407	15083.8	26482.102	16177.027	28503.485	1807.935	523.095	615.021	560.903	885.485	798.057	333.078	6875.489	184.725	178.472	162.515	1423.567	207.728	282.164	131.615	5412.992	3362.809	319.483	334.537	310.851	1632.425	2366.298	565.296	13931.494	150	0.88	766.927	221.507
23426.545	23973.557	16013.327	28591.941	18618.706	31138.042	18971.707	30840.898	1375.057	530.885	832.69	855.246	4478.667	781.719	356.731	9128.771	326.583	351.292	182.941	1492.48	12162.816	669.252	150.285	4229.017	11046.771	287.342	402.459	314.811	1449.762	2527.831	395.395	8147.162	210	0.907	1073.771	222.186
18259.484	18563.28	11676.535	22543.641	14298.36	25501.768	13200.307	24250.723	1349.274	629.275	500.714	681.878	1593.068	1136.442	366.105	10994.155	327.756	267.883	217.192	2393.274	793.98	1005.444	142.566	5792.526	22277.722	742.221	283.148	299.878	141.016	2230.196	399.04	10528.143	147	0.928	842.398	224.398
15237.266	15706.511	9668.701	19274.979	11534.969	21914.788	11133.613	20411.066	1284.374	575.043	521.151	550.741	1135.316	655.2	365.951	10821.54	391.521	321.06	214.716	1839.337	772.347	696.093	148.921	4759.402	17063.063	933.815	304.912	322.374	1273.232	2008.027	345.461	8775.777	108	0.98	1042.389	220.861
16914.583	17558.556	10087.808	20778.142	11524.783	21955.103	10143.77	18506.986	1212.452	505.462	591.188	656.8	1130.538	653.351	306.512	10691.948	263.594	331.582	155.501	2159.436	1389.198	799.738	142.246	4195.836	19222.142	667.06	449.436	344.933	3213.23	1675.442	417.757	7430.715	129	0.907	1142.663	226.291
16101.164	16864.077	10697.006	20132.212	13175.122	22783.11	12964.609	21759.917	1552.996	597.843	835.36	525.539	665.813	591.119	299.43	6878.225	291.695	287.698	128.056	976.612	222.049	631.701	141.96	4936.339	5580.833	479.678	407.369	324.045	1222.202	1822.332	548.55	10725.222	108	0.938	1150.556	225.861
24027.94	24544.167	15767.169	30028.239	18126.731	36131.876	19235.524	33875.204	1416.164	555.888	731.275	508.07	608.897	962.618	361.857	7929.793	244.765	216.801	187.67	2352.513	289.073	2360.89	148.579	5164.674	11633.522	333.841	415.206	298.446	8380.153	1019.545	432.074	12374.707	170	0.916	630.665	225.988
19509.871	20261.739	12449.352	24058.548	15490.755	27397.195	16695.224	28245.332	1325.914	552.907	816.413	538.282	3169.246	820.521	358.882	7708.582	273.834	245.885	199.576	1609.736	456.986	802.173	171.726	4728.041	6124.547	343.369	416.775	279.948	1748.874	1991.706	617.275	11089.267	125	0.98	915.892	227.38
23599.43	23693.689	15763.583	27918.526	17671.261	32688.423	17683.858	31089.256	1329.022	497.507	2968.526	621.252	405.099	526.351	275.621	12630.631	223.71	204.896	166.187	1563.178	203.586	13403.581	129.298	4059.729	11625.402	258.657	348.9	299.43	21034.434	843.119	393.387	9591.066	222	0.881	606.198	232.131
24234.921	24595.274	16188.816	29016.46	19333.339	34011.906	20566.464	34342.32	1588.811	636.845	708.012	550.399	554.602	914.334	381.809	7832.748	294.541	243.706	167.077	3478.591	335.426	1110.655	156.914	5023.012	15265.71	380.8	393.669	299.67	9485.35	1061.28	464.032	11712.846	226	0.908	635.956	233.071
16186.834	16327.743	10241.362	19818.517	12179.023	21873.965	11278.162	21578.774	1104.655	555.246	449.415	558.052	1316.575	846.832	317.929	11589.727	225.682	228.657	210.166	2056.077	693.922	898.447	130.852	5150.455	13142.971	419.406	300.2	312.692	157.33	1713.532	358.016	9722.66	105	0.984	782.052	229.481
20111.073	20833.764	12613.679	25652.717	14434.028	26567.389	13247.739	26103.321	2008.08	740.47	604.306	727.07	6460.439	1045.103	406.689	12749.989	418.804	394.541	268.167	2989.109	6505.921	864.419	155.24	5166.675	14674.177	303.286	354.957	334.513	133.431	3012.457	281.925	6212.85	96	1	1056.479	229.552
21433.632	21854.897	13955.386	24751.794	17354.414	28899.903	18940.386	31151.019	1257.779	548.985	897.938	779.285	1069.788	759.796	350.083	7457.134	218.739	201.721	168.374	1484.364	313.798	451.101	139.629	5671.325	10843.965	379.435	359.827	302.235	1963.077	2519.795	589.626	13073.811	170	0.939	773.635	232.635
19523.809	20199.565	12935.901	24103.032	16036.55	27464.91	15975.276	27026.117	1569.036	626.732	635.952	588.893	666.966	642.031	387.809	8174.085	338.649	315.8	195.997	1567.172	581.511	860.73	169.484	5208.931	12375.915	626.008	626.953	320.671	2801.881	2156.015	444.385	11171.788	181	0.843	979.003	233.019
15732.287	16533.534	10621.965	20709.63	12959.574	23423.334	13016.148	22148.816	1291.45	549.343	772.911	491.526	620.236	555.912	306.011	6759.914	263.45	274.55	128.486	1345.086	206.27	530.658	151.405	4633.87	6958.111	660.061	422.976	341.307	1864.12	1533.79	560.385	9847.355	102	0.987	1158.098	232.196
20924.376	21285.87	14083.287	25445.567	17045.175	30201.121	18145.702	31090.927	1416.339	524.199	782.112	535.658	788.791	785.715	335.75	6697.755	251.893	212.11	145.035	976.587	217.453	306.812	130.904	5504.614	9249.078	393.62	416.158	264.587	1525.594	1917.866	539.815	13562.945	133	0.973	831.996	233.124
15887.151	16262.14	10626.494	19925.915	12914.568	22528.979	11677.01	21841.178	1385.706	638.326	507.122	629.071	1309.154	988.743	377.29	11992.947	246.569	213.561	192.369	2949.218	546.346	972.482	140.464	5848.328	9463.132	868.939	308.735	303.447	125.197	1668.368	316.779	10885.463	103	1	850.5	233.267
17347.678	17779.933	11012.489	21579.088	13644.097	24502.345	12452.796	23913.066	1222.592	641.646	504.143	708.098	1556.73	1137.892	388.009	10726.282	259.288	224.098	196.307	2101.845	680.764	795.599	138.724	6173.39	12745.583	490.13	295.998	297.594	237.413	2034.83	352.559	12375.584	114	0.99	738.895	236.167
19862.507	20247.829	13041.434	23812.874	16523.68	28606.707	17458.642	29846.949	1174.716	618.778	786.247	687.208	1106.974	1916.633	341.649	8111.853	254.7	202.278	203.835	1808.197	390.944	487.843	170.531	5726.485	9569.682	498.469	440.595	281.008	5388.971	2028.388	530.691	12698.596	207	0.824	822.674	238.688
22654.123	23397.431	13818.942	28317.033	14634.468	28943.248	14263.545	26329.201	1080.624	510.688	1293.233	476.746	567.733	434.987	344.051	5615.459	337.134	261.789	171.874	867.38	219.281	734.497	166.311	4423.123	14140.843	313.166	383.967	276.538	2810.488	812.712	356.51	8382.323	171	0.858	1241.272	236.576
19561.463	20048.342	12640.303	25806.288	13827.531	25574.714	13077.728	24302.152	1676.567	747.814	639.943	640.811	5831.555	886.548	405.686	15221.656	484.028	478.972	301.104	3179.059	8971.701	920.643	152.357	4433.853	24427.994	328.447	628.48	346.282	122.031	2604.412	320.967	5076.359	105	0.984	1060.014	237.652
24121.409	24277.74	15732.541	28679.567	17934.053	31556.331	17981.341	29221.775	1334.655	469.859	5046.895	708.877	419.529	528.218	262.261	9386.493	254.623	247.958	168.016	1853.589	401.54	632.499	127.367	2889.806	18301.549	270.787	327.508	315.932	32255.079	1144.005	328.347	7025.718	375	0.724	597.78	247.681
23523.685	23695.382	15554.305	27688.903	18976.71	32369.522	20419.953	34888.762	1177.314	573.552	539.34	549.43	514.363	992.611	367.44	7382.759	232.334	188.605	151.399	4679.074	206.808	532.821	148.518	5519.869	9261.676	284.663	301.569	302.927	13362.506	1152.795	355.132	11646.908	314	0.87	627.662	245.831
15308.909	15756.573	9569.963	18696.212	11211.89	19873.419	9912.751	18231.22	1295.677	545.932	446.142	501.323	1234.067	601.176	349.314	12184.555	387.632	362.314	221.416	2023.842	1119.001	937.19	137.273	4313.02	20041.752	538.239	285.957	338.449	110.3	2506.17	315.816	7556.286	100	0.967	1016.3	241.15
25428.946	25651.824	16645.915	30890.775	20447.481	36372.478	21432.851	36404.762	1283.944	545.439	581.471	591.18	1203.359	747.861	349.953	7777.594	289.738	228.881	153.911	3246.096	921.951	841.694	158.021	4712.591	18744.962	279.323	350.223	303.09	8570.43	1019.193	408.325	10911.144	454	0.714	644	248.101
15394.397	15584.626	10161.71	19226.555	12841.876	21336.956	11705.253	22007.645	1093.618	584.67	469.253	739.555	1595.338	1241.606	332.515	11797.629	246.223	227.731	197.312	2593.227	896.756	849.674	136.656	5795.526	15241.659	459.271	306.944	299.488	159.367	1934.263	388.437	10620.841	102	1	805.549	241.48
15435.223	15782.675	10858.469	18967.982	13449.608	21880.025	13003.28	22461.462	1585.752	798.337	839.015	615.297	2286.869	669.59	400.991	7514.587	421.29	309.616	185.456	1487.908	528.384	598.455	151.807	6003.16	10226.285	469.236	331.897	332.419	2436.868	2476.392	645.892	12860.088	102	0.943	1041.48	243.657
15992.87	16355.678	10660.341	19337.213	13810.596	22516.61	14061.333	24506.308	1293.939	592.345	539.561	671.235	962.267	728.385	348.331	8021.15	213.303	175.312	150.644	1509.164	341.995	320.236	134.623	6004.742	5549.541	417.963	358.941	303.877	2891.689	1901.268	630.353	14105.376	119	0.961	756.744	243.979
15583.769	16116.779	9987.062	19563.076	12550.731	22851.317	11905.739	22173.832	1385.971	601.265	548.646	746.932	1340.121	824.862	412.481	10414.426	308.145	304.159	191.876	2750.658	758.219	968.515	153.203	5895.422	17994.928	643.743	364.691	313.212	2670.423	2602.951	438.021	10841.476	143	0.952	980.157	246.451
17628.658	17982.197	11121.228	22467.895	13589.278	24253.618	13070.581	24381.059	1373.671	655.365	610.708	800.028	5730.713	923.862	371.258	11510.36	332.768	363.186	232.079	2605.969	4917.816	668.594	144.851	4801.44	12129.099	364.295	339.127	320.431	365.552	3100.45	425.675	7183.765	154	0.903	1074.701	248.688
16121.588	16493.194	10079.675	19244.87	12366.609	21316.501	10909.258	19812.597	1203.746	618.612	507.716	574.982	1163.499	764.529	352.68	11249.195	318.464	276.391	221.886	2473.133	758.213	899.18	152.974	5193.834	14667.47	1211.917	322.138	305.487	251.413	1682.792	375.445	9441.918	107	1	954.743	248.276
15502.641	15731.169	10000.084	19389.313	12319.084	20892.866	11390.911	20938.693	1252.131	589.295	504.603	641.974	1319.246	817.758	332.855	9698.831	274.131	309.874	176.686	2058.705	894.447	823.208	138.882	5270.241	9680.477	842.28	320.245	336.664	175.006	1938.461	383.293	9304.018	126	0.896	1084.968	247.238
20277.785	20556.794	12725.28	25068.109	14977.396	24767.301	13038.61	23810.461	1623.485	745.1	617.706	945.357	8202.392	902.03	402.428	14793.571	410.595	404.556	277.155	3229.362	7453.089	869.378	155.665	4340.956	14860.094	310.759	417.969	313.663	126.052	3558.627	569.328	5245.673	110	0.985	1060.473	248.545
21059.793	21202.309	12737.489	24913.411	13922.416	26261.896	12305.819	21948.738	1299.973	476.213	770.787	719.303	1263.111	652.31	334.463	10152.025	290	302.718	173.262	2234.544	2213.669	943.572	151.308	3773.652	19644.258	488.906	389.795	373.707	8241.986	1016.61	365.469	7234.39	117	0.973	1151.397	249.85
19305.062	19626.58	11806.601	23375.371	14596.09	24782.127	13036.607	22165.237	1286.922	578.494	534.681	698.598	1317.243	877.686	350.553	10865.056	367.345	309.866	218.259	1936.594	494.502	931.307	162.251	4761.31	26182.477	745.077	317.233	312.18	319.706	2590.422	358.6	9144.797	103	1	930.5	250.267
19689.769	19604.537	11919.713	24675.728	15658.906	27555.704	15408.712	26785.498	1134.86	562.238	484.446	735.735	2275.308	871.422	346.739	9861.895	258.413	249.71	198.352	1988.189	1205.785	848.84	138.426	5256.526	15581.807	438.259	289.389	298.109	724.152	3373.49	391.019	10736.951	108	0.967	817.676	252.741
16380.086	16869.548	10633.523	20079.907	13698.409	23502.767	14477.939	25593.515	1161.707	524.364	472.604	634.74	924.904	705.985	317.116	7302.285	213.058	195.969	148.61	1266.362	321.491	459.835	129.898	5275.573	6445.196	312.562	341.687	298.579	1253.891	2216.046	555.166	12467.499	131	0.958	787.989	254.042
21026.805	21811.006	14538.326	25841.882	17921.4	29126.425	19191.353	30655.76	1365.068	598.351	687.415	595.777	3388.223	965.27	407.164	7083.676	280.082	257.947	157.882	1608.795	417.631	647.265	156.468	5217.08	4610.758	451.988	408.629	321.812	2276.92	3852.235	597.019	12180.881	179	0.933	1008.975	254.751
17537.86	17896.482	11469.177	22104.531	14426.418	25090.746	13181.576	24850.089	1392.522	627.144	508.749	687.969	1195.895	1311.389	371.915	9787.755	296.22	263.073	208.859	2075.093	568.455	952.784	138.842	6367.837	18062.839	506.385	314.175	319.327	227.017	2207.197	364.907	12473.983	117	0.973	768.603	255.209
14221.084	14833.705	9485.652	17758.781	12357.38	19742.576	11406.429	21701.312	1370.459	735.014	597.967	947.227	1163.233	964.657	480.858	9818.638	344.015	295.511	176.289	2470.813	692.521	767.741	152.83	7034.194	14840.078	790.314	309.111	325.928	166.363	4194.715	421.234	12636.504	97	1	991.5	255.5
18531.437	18809.872	11767.392	22800.696	14230.866	24799.916	14465.438	25796.643	1274.04	626.928	830.995	545.581	8512.394	788.993	352.564	9384.212	337.843	338.382	174.353	1775.659	4890.12	647.187	136.055	4672.726	7863.586	317.53	330.614	320.522	758.904	3714.834	384.207	8177.936	120	0.969	1055	256.5
21814.24	22030.346	13839.616	27690	16054.268	28264.12	14506.786	26009.33	1441.509	628.725	538.678	605.813	5845.76	771.378	329.238	13909.94	352.018	516.589	256.086	2581.496	9027.066	727.551	136.048	4136.462	14891.024	324.938	338.402	324.453	123.663	2352.054	397.941	5191.663	113	0.981	1063.022	255.872
19696.552	19236.981	13532.853	23413.122	15503.574	26866.834	14635.197	23447.623	1660.2	515.688	3146.124	900.577	578.732	483.287	293.935	9808.226	223.198	213.166	166.119	3206.689	1593.118	659.2	147.531	3366.089	8668.308	262.808	287.584	321.395	21192.816	937.491	310.33	8881.908	106	0.993	610.5	257.226
17661.632	18080.925	11214.078	21143.171	14397.035	24452.846	14728.515	25358.455	1316.761	614.292	785.271	573.67	5501.855	896.883	377.765	7763.95	343.36	288.76	204.112	1908.964	529.343	576.496	176.383	4976.371	9974.666	336.528	409.519	316.077	4805.029	2876.558	953.938	10783.393	141	0.848	1017.266	259.684
20354.55	20297.074	13185.406	24249.852	14793.386	28660.716	14304.587	25584.48	1476.878	487.166	1257.454	445.52	1462.593	563.523	301.63	7924.151	225.068	238.269	180.603	1593.191	3297.175	490.903	149.453	3800.39	13376.886	315.656	500.865	319.614	2698.656	1254.644	408.679	10372.76	145	0.929	560.507	260.776
25372.451	26732.293	17356.533	31579.356	21233.715	35163.726	21189.749	34104.249	1621.161	753.922	605.968	719.318	7629.866	1074.714	288.724	11224.888	287.593	299.588	275.405	1865.366	16797.584	636.35	146.771	3668.536	16829.172	267.196	395.035	302.841	5326.946	3113.861	377.086	8064.049	263	0.855	803.378	262.029
16278.171	16483.665	10144.484	21096.426	12743.516	23588.947	12925.478	21949.141	1226.473	529.36	463.46	528.365	4749.286	714.409	295.275	15404.16	316.426	334.961	301.856	2893.033	9756.567	801.41	128.977	3542.475	11519.947	301.31	366.761	317.47	123.187	1974.91	380.408	4428.869	111	0.964	1068.239	258.995
20992.832	21104.449	14203.29	24710.025	17775	29687.629	19191.095	30854.497	1167.875	482.565	707.745	419.289	518.242	1108.658	328.186	6330.298	204.815	168.086	144.706	969.517	376.03	346.096	144.629	4864.388	8497.209	262.959	401.67	296.82	4474.632	831.726	495.128	13050.365	193	0.95	625.241	262.956
17495.35	17905.412	11222.598	22654.507	13322.607	24819.611	12665.084	22397.097	1192.328	478.659	437.432	334.296	8909.081	721.653	295.299	14055.5	397.087	390.956	241.639	1543.423	983.427	751.471	135.052	3548.565	21425.454	443.014	301.022	326.336	306.596	3094.002	403.171	5194.309	216	0.886	1049.644	264.125
21347.819	21673.554	14304.066	28067.311	16616.102	29546.72	15448.009	26575.855	1538.175	681.135	570.757	705.278	4480.425	801.4	336.307	11251.866	379.987	384.57	216.736	1872.378	7107.144	663.374	148.725	4634.91	12491.928	302.083	341.845	322.938	295.528	2207.815	403.501	8323.838	217	0.806	1082.717	264.929
19576.675	19659.483	11952.703	24015.727	14870.726	28985.981	14250.387	24328.508	1303.001	483.184	2180.684	662.445	1229.59	494.724	351.515	9722.905	209.031	237.241	179.844	3374.047	4519.56	641.454	120.025	3211.49	13763.426	279.31	355.133	320.679	24850.291	1148.025	298.227	7488.153	160	0.948	593.894	262.881
15395.762	15900.664	9955.675	19415.591	12504.756	20997.51	10884.239	19674.998	1132.044	563.377	489.351	566.523	1205.878	882.142	339.4	12266.405	283.835	267.421	208.318	2135.1	523.953	1020.676	156.449	5085.78	13272.005	778.281	320.571	294.702	130.478	1709.76	348.637	9287.137	103	0.996	936.791	262.646
15326.503	15587.969	10098.475	18884.794	12004.536	19198.912	10640.027	18992.525	1216.574	578.688	482.889	589.268	1084.926	799.072	326.689	10021.624	300.969	290.02	189.043	1931.25	1276.791	862.195	149.156	5124.767	15713.632	913.498	295.78	318.307	114.943	1730.518	457.862	8898.838	102	0.987	1099.392	262.363
20432.801	20533.438	13217.691	25562.294	16225.617	31034.415	14094.812	20782.982	1213.354	491.437	2042.568	785.741	1238.85	556.868	340.653	9482.183	161.825	240.53	171.799	2464.782	2571.451	603.506	131.076	3275.515	6406.852	257.762	381.741	309.956	18307.654	1003.861	400.402	8334.204	145	0.965	611.617	265.038
15958.171	16235.593	11477.435	18806.648	14306.533	22129.456	14341.848	22059.146	1521.021	647.702	937.418	488.339	699.07	556.376	309.405	6867.802	324.202	262.063	147.577	1080.426	300.418	1124.646	151.797	5428.796	7640.288	398.596	425.29	344.614	2324.258	1219.604	477.484	12510.841	126	0.948	1135.825	265.437
14827.335	15319.172	10552.108	19376.622	13068.528	23057.749	13084.456	24102.421	1235.908	680.469	599.699	808.24	1316.89	633.792	397.415	8553.366	286.206	229.909	190.899	1453.975	601.195	563.641	149.141	6273.066	5352.36	541.131	320.233	284.868	470.49	3260.614	306.408	13415.276	108	0.967	845.463	266.528
15162.88	15354.323	10089.688	19961.09	12419.307	23754.362	12722.55	20675.105	1093.686	446.523	396.975	498.941	3330.053	608.17	250.824	14941.203	315.023	350.064	265.263	2329.4	11406.054	638.192	126.314	2534.652	15265.249	290.346	368.8	310.728	120.246	1341.937	327.108	3510.602	117	0.944	1074.833	267.466
18985.501	19516.076	12141.649	24099.394	14554.858	27486.073	13520.002	24055.307	1231.172	578.046	460.534	629.395	6087.093	650.67	322.322	14897.829	318.879	317.868	234.646	2217.953	9055.936	714.015	161.705	3615.366	20034.248	269.11	330.975	294.149	215.242	2444.056	308.137	5333.385	161	0.88	657.63	268.984
19198.519	19918.578	12408.055	24895.27	15611.5	28808.589	15634.442	25997.484	1431.512	582.325	420.132	780.214	10611.936	920.663	253.293	12722.502	310.97	289.098	270.437	1345.88	38120.116	819.13	135.579	3167.343	20527.517	239.084	362.25	311.451	3244.201	3753.411	311.079	6233.908	138	0.944	799.913	268.493
16510.146	16885.083	10770.77	21042.478	13637.364	23500.124	12316.677	22515.031	1277.617	641.389	578.593	702.712	1369.594	880.649	376.806	10479.157	233.238	283.722	176.09	2418.911	638.896	727.892	144.973	5583.508	7732.636	921.217	325.01	299.346	296.974	2483.176	396.579	10770.038	96	0.992	976.354	267.167
18477.059	18679.676	11669.751	22000.197	14171.779	23196.653	14288.224	25720.347	1321.366	598.455	532.465	518.923	7499.194	768.154	352.259	9978.092	318.675	273.234	198.217	2025.498	8640.526	529.53	151.49	4814.405	9570.895	323.161	349.948	312.285	1392.521	3340.508	534.21	8327.862	119	0.961	1059.626	269.996
15120.661	15589.432	10508.269	19154.82	13196.057	22595.437	12628.202	23604.917	1251.024	613.259	614.051	647.512	1553.537	984.238	383.995	9655.923	279.527	264.49	204.009	2478.103	1973.45	915.65	173.792	6367.847	12164.565	681.087	345.418	335.22	473.736	2013.248	451.814	13001.646	143	0.883	835.255	271.479
14365.57	14877.776	9292.932	17869.228	11661.103	19367.969	9754.904	18254.537	1112.433	557.673	444.497	635.155	1420.27	858.282	351.648	12001.851	270.623	238.615	208.073	1810.056	899.172	758.176	139.061	4667.247	13887.248	478.763	297.702	288.656	134.25	1809.135	359.733	9150.747	104	0.974	689.529	271.029
15392.011	15880.311	10194.846	19582.035	13156.279	22827.484	12550.72	23443.025	1319.082	623.196	493.079	759.874	2593.833	1057.676	356.952	10183.446	270.562	232.791	214.821	1814.91	3599.174	794.959	129.437	5939.212	14622.497	459.091	291.717	309.899	203.576	2514.848	312.4	11993.82	126	0.948	791.206	273.286
18715.499	18893.37	11715.86	23901.129	14566.583	27026.917	14690.567	24476.842	1233.874	568.466	480.376	610.249	4725.084	752.757	309.863	12941.045	355.778	388.629	241.494	2140.766	9604.515	648.035	145.896	3686.078	15318.254	294.497	345.403	325.293	173.138	2133.151	400.821	5376.776	177	0.945	1082.562	274.195
16616.482	16772.206	10528.385	20428.282	12324.554	21166.825	10601.688	18034.638	1051.061	495.761	451.92	671.663	1747.278	681.351	309.301	10745.159	246.136	299.793	165.362	2352.149	1540.952	979.524	142.949	4193.982	13847.023	1035.937	315.338	341.99	2578.078	1692.27	339.276	7172.005	120	0.969	1141.833	272.483
16435.492	16782.756	10571.856	20488.679	13290.649	23275.86	12018.766	21602.43	1225.789	545.835	495.28	554.781	946.008	1000.169	318.071	9858.408	272.656	248.855	198.661	1793.815	555.461	752.212	131.314	5443.321	13389.025	480.766	294.483	299.287	509.838	1847.194	368.925	11156.2	111	1	858.608	272.878
23570.898	24089.261	15523.538	28519.939	17927.274	34440.154	18032.774	33529.438	1265.751	604.114	522.091	759.681	6861.265	781.547	355.979	10523.404	232.729	244.076	273.06	2215.308	13230.69	767.808	150.403	4814.163	9743.923	305.215	396.565	333.78	4631.673	2797.013	330.591	8578.666	136	0.967	574.199	274.824
19390.151	19883.448	13027.717	23687.919	16917.406	26916.018	17175.119	27841.028	1300.747	609.18	723.746	783.839	1052.572	637.193	342.48	7787.036	290.17	234.514	193.366	1312.139	589.69	510.119	145.241	5639.429	10342.573	440.514	367.054	300.854	3364.037	1955.482	466.519	12798.943	154	0.903	844.104	275.331
19534.219	20219.691	13296.531	26206.142	15298.38	27861.059	14672.721	26155.524	1182.754	550.099	476.668	891.138	6130.218	770.8	381.112	10350.614	352.819	365.888	193.358	2298.169	11103.183	808.166	168.385	4229.281	17715.727	300.051	309.545	318.414	205.445	3070.319	381.324	7278.893	147	0.908	1096.112	276.493
19042.375	19045.48	11321.972	22076.313	12469.213	23262.214	11551.913	19519.578	1182.855	423.88	778.244	416.157	1895.737	382.486	288.643	6470.643	399.242	315.531	154.032	901.737	4476.196	423.446	158.833	3165.152	26445.004	389.82	350.764	329.364	1302.873	752.898	398.163	7257.515	127	0.918	1181.272	276.76
18110.029	19131.753	11595.887	22344.404	14027.038	27225.3	14394.06	25087.002	1141.975	544.506	586.095	557.625	658.819	587.202	315.447	7761.79	228.388	183.937	151.328	1444.749	300.347	464.392	141.468	4268.078	9800.619	513.869	326.717	307.805	1424.994	1519.88	587.671	11106.262	144	0.923	530.542	276.604
17157.271	17711.814	11294.909	22648.201	12265.969	23444.315	11453.006	21009.204	1291.072	542.673	478.06	370.319	9292.906	840.259	308.95	15684.228	443.275	457.833	229.116	1823.168	1229.734	754.235	150.472	3940.196	22082.709	328.488	284.536	325.228	153.962	3372.237	382.354	5496.279	102	1	1051.794	277
17740.446	18086.472	11414.547	23001.123	14243.435	24865.314	12814.254	22651.524	1287.491	483.27	479.629	1045.781	11702.969	812.279	293.014	12440.439	269.843	257.605	189.662	1455.693	30967.527	678.371	139.488	3870.406	13142.186	257.812	360.124	309.309	260.08	3936.595	307.013	8459.019	183	0.841	823.811	281.489
16102.724	16569.747	10814.758	21970.881	12467.618	23325.948	11713.949	21117.618	1099.387	511.004	459.762	532.652	5432.431	663.894	298.909	12022.152	331.236	349.184	189.301	2053.763	14166.626	641.657	143.74	3288.287	12310.282	283.58	301.436	313.726	174.104	2147.296	347.835	4435.028	99	1	1063.328	279.359
21285.104	21926.049	13621.739	27108.13	17031.599	30871.562	17251.774	30534.907	1108.242	520.332	513.621	688.768	771.589	706.591	344.916	8121.779	264.232	236.597	162.823	1459.175	1206.577	429.757	158.381	5130.092	10225.326	585.933	328.695	275.119	4284.408	2094.788	437.369	11016.992	215	0.773	917.579	281.919
22465.45	23112.095	14701.107	29906.471	17693.587	30231.85	15718.756	28872.103	1636.096	648.672	549.768	489.686	11968.523	877.929	400.565	14045.577	470.997	451.07	276.692	2065.888	2329.351	788.475	149.491	4757.482	26182.27	306.364	337.618	309.123	144.738	4900.886	411.258	6686.333	150	0.936	996.96	282.653
17903.699	18560.845	11707.886	22767.629	13799.33	24898.017	12977.047	23049.592	2013.653	451.53	433.896	888.184	10733.581	954.632	260.959	13489.456	267.919	265.837	226.995	1297.312	35851.428	758.282	142.388	3405.448	14249.161	231.101	328.947	325.906	154.075	3842.373	275.923	6687.924	115	0.999	802.117	282.187
17583.753	18015.4	11294.246	22957.135	14585.612	26476.979	15042.335	26181.428	1373.372	612.541	523	1174.119	6983.455	906.108	391.665	10109.213	326.432	298.367	205.801	2164.428	8587.72	743.993	162.823	4574.919	11772.655	296.488	323.503	318.524	159.671	3646.14	383.289	7989.06	200	0.845	1109.57	283.075
17566.628	17990.08	11115.525	22587.682	14156.567	25304.604	14528.656	25419.153	1307.84	560.587	463.594	1260.406	6739.092	839.21	368.77	10988.029	343.957	313.35	204.773	2440.121	5691.08	796.949	161.135	4409.874	15770.391	360.961	310.463	312.225	147.512	3848.507	396.33	7401.081	134	0.98	1096.716	284.522
17914.992	18414.827	11613.707	23159.694	14110.546	24400.68	12841.764	21782.857	1239.88	564.748	476.848	530.081	1389.279	890.277	313.567	9283.023	280.53	285.822	152.912	1960.143	931.378	836.659	148.761	5111.159	11029.232	493.908	305.305	323.024	127.488	2103.415	380.417	9114.618	147	0.885	1126.337	284.827
15097.46	16287.71	9583.177	19487.098	11210.656	21222.687	10040.098	17657.073	1157.791	586.199	484.477	518.119	875.186	812.184	337.754	10534.643	314.982	298.865	179.053	1736.56	662.595	818.87	173.473	5337.777	14956.16	1451.641	280.469	266.154	101.938	1814.556	334.165	8296.609	121	0.841	1335.335	285.318
16168.395	15979.899	10569.729	19642.748	12634.272	21992.699	10949.077	19629.251	1216.425	488.006	395.338	529.714	1177.96	1018.187	308.069	12302.663	257.703	234.922	206.62	1727.994	868.166	1076.664	130.211	3852.538	27396.375	473.505	263.805	332.681	273.785	1213.11	321.312	7873.46	113	0.952	607.553	284.527
16053.728	16231.277	10403.076	19454.784	13142.892	23925.9	13699.097	23925.444	1021.361	459.768	500.867	470.444	573.196	560.286	286.307	6683.326	206.823	161.408	147.094	609.75	225.301	580.102	138.971	4404.302	7824.496	304.622	316.97	311.818	1446.116	998.492	326.218	11340.239	119	0.895	622.811	286.651
15468.103	16068.023	10244.446	20066.113	13138.288	23721.695	12483.645	23040.85	1151.602	562.328	516.326	770.209	1142.939	1267.586	341.344	9473.471	246.328	235.233	201.328	1969.417	758.774	722.327	142.972	5801.788	9633.213	478.545	335.698	297.121	821.835	2109.692	364.538	11838.17	110	0.998	869.145	284.564
16314.53	16649.667	10373.672	20664.155	12193.433	21591.432	11395.686	20355.395	1368.837	533.101	465.013	506.523	10744.146	800.971	360.144	14779.712	452.45	399.316	227.154	1840.989	2192.88	704.641	149.684	3865.757	21878.176	314.264	290.868	314.913	153.663	4139.489	360.799	5704.982	99	0.99	1052.268	284.48
20788.844	21281.232	13784.32	27724.654	16100.941	28797.224	14946.364	27040.345	1361.456	602.55	564.194	649.29	5640.088	955.44	342.541	11779.231	359.476	372.359	221.259	2068.059	6643.16	573.587	153.459	4182.174	14546.331	292.141	325.074	324.303	366.036	2967.678	477.713	6982.055	182	0.896	1078.786	286.907
23832.346	24303.412	15896.027	30086.312	18850.094	32844.039	18595.15	32591.741	1265.277	570.591	671.035	703.226	2352.652	784.735	357.911	8260.457	357.004	283.204	162.025	1201.626	596.916	521.726	147.972	4888.287	20431.043	418.686	416.179	306.019	1219.86	2248.281	513.744	10452.299	107	1	969.519	286.724
18440.737	18907.67	12070.014	23566.977	14116.913	24297.619	12907.471	23046.193	1235.741	589.557	513.097	603.372	5266.132	758.085	335.862	12806.27	384.961	427.588	226.85	2173.051	9654.034	664.533	151.929	3895.187	17861.704	298.854	329.609	307.943	134.825	2417.026	345.449	5462.502	113	0.981	1063.119	286.881
12837.795	13199.119	9144.39	16484.658	12135.165	20566.963	12326.492	19747.136	1544.473	609.564	604.9	573.012	561.641	535.015	312.372	6829.631	279.358	260.909	143.795	857.412	204.836	387.279	144.694	5649.904	7650.786	367.62	330.824	263.338	693.29	1901.059	514.538	15328.318	102	0.987	883.333	288.225
16061.023	16431.016	9933.634	19585.705	12954.61	23284.447	13149.75	22102.845	1103.364	520.608	465.384	562.82	987.627	789.923	291.327	11737.773	286.922	251.423	203.888	1748.255	784.729	867.176	157.872	4791.017	17135.225	682.444	317.076	282.349	245.28	1639.455	487.85	9612.858	119	0.961	919.466	288.45
21963.192	22588.195	14425.428	30064.35	17887.194	31991.46	16654.24	29133.523	1526.294	613.849	520.25	445.536	10359.457	863.557	368.553	15163.653	450.678	461.429	269.998	2218.832	1123.748	836.674	148.724	4155.395	23992.373	314.958	323.311	318.411	128.262	4222.028	411.285	5629.221	110	0.955	1000.836	288.773
16392.718	17075.16	10483.771	21551.211	12807.728	23916.9	11662.723	21742.963	1199.755	479.826	423.905	549.679	3840.204	643.556	303.857	15524.933	264.629	281.7	199.22	2592.468	8867.423	578.623	138.176	3733.912	9222.219	262.233	363.665	278.588	131.5	1979.518	331.58	6559.69	108	0.98	682.583	291.722
15307.503	16159.6	9650.215	18503.535	10876.742	21320.369	9873.749	17156.356	1076.161	593.547	442.286	583.438	994.077	745.186	358.43	11891.186	239.015	385.404	207.227	2063.755	992.86	988.985	139.476	4297.395	12036.849	1064.028	312.741	332.772	144.736	1521.408	435.908	8479.196	96	1	526.771	292.479
17707.564	18064.516	11619.134	21920.933	14047.034	23865.561	12629.664	22332.571	1382.554	556.092	483.632	519.513	1427.677	670.148	354.03	10201.87	297.07	272.619	178.676	1485.951	927.131	688.778	147.934	4324.082	18637.391	778.819	384.933	313.85	1331.006	1024.357	458.079	10317.565	118	0.981	665.424	293.28
18470.369	18854.086	11816.732	23831.046	14192.728	25184.781	12990.629	23989.925	1415.108	591.375	526.512	486.187	10473.419	853.321	400.479	14001.514	422.463	442.259	234.804	2685.512	1566.562	697.732	153	4532.219	19488.851	334.256	332.413	329.839	248.889	4216.95	384.592	6837.277	161	0.889	1048.252	293.394
23690.775	23723.766	14333.005	28269.32	18229.449	31126.737	18213.349	31416.119	1228.143	566.096	636.009	664.183	3875.159	885.379	336.237	7821.72	311.354	309.891	186.193	1622.904	6487.489	375.39	153.044	4774.814	9564.278	291.924	346.366	313.114	788.252	2776.046	564.804	10241.524	107	0.958	1081.5	292.846
18175.012	18064.443	11042.887	22460.009	14167.711	27021.603	15607.773	26182.973	1158.743	517.66	539.191	431.12	2741.348	621.59	344.415	7434.879	293.378	281.766	159.418	1914.324	255.112	430.902	157.839	4528.122	10108.362	375.735	356.307	280.91	2013.629	2509.672	547.791	10365.127	130	0.978	1255.354	293.923
22320.968	22727.594	14177.132	28750.74	17472.835	30799.779	16210.127	28392.216	1514.814	628.584	519.826	448.559	12449.103	923.811	357.005	14268.52	441.331	466.425	273.444	2008.147	1068.694	785	148.606	4558.885	24352.376	311.255	329.113	334.093	127.788	5640.317	328.111	6385.047	107	1	1004.276	293.257
15490.415	15693.41	9721.444	17684.795	11127.663	20236.796	10073.764	18739.894	1135.536	559.506	433.161	572.846	1250.559	871.481	335.239	12988.947	247.373	212.526	189.875	1800.377	898.975	747.488	138.075	4571.258	18048.603	522.626	281.131	366.926	175.527	1766.248	314.191	9152.605	102	0.955	569.578	294.49
16711.463	17286.274	11234.888	21458.368	14305.53	24642.394	13336.882	24310.032	1330.409	585.434	529.048	708.898	1128.863	1116.48	360.268	10342.566	292.668	272.138	230.597	2356.968	837.756	1032.167	155.765	6142.461	17970.978	689.796	314.469	294.832	128.647	2191.385	370.658	11953.747	140	0.957	895.086	295.271
15898.818	16662.12	10499.469	20044.568	12868.029	22395.07	11322.567	20151.26	1155.862	549.683	487.895	574.423	1394.481	846.098	321.335	11944.889	304.254	256.708	211.962	1836.506	1077.395	826.175	136.749	4448.731	19016.569	404.475	277.126	299.696	180.809	1491.804	342.413	9519.704	107	1	720.023	295.743
21439.524	22003.722	14014.123	28224.024	16983.171	30591.874	15599.812	26580.575	2166.887	545.874	479.685	394.363	7043.651	743.495	315.497	14431.157	466.01	466.264	265.367	1688.178	932.984	720.912	142.951	3736.589	24624.959	335.773	316.347	315.147	122.937	2596.057	417.654	5480.631	122	0.956	1015.238	296.721
19443.275	19728.375	12711.573	25278.06	14859.493	23574.49	12091.099	22530.547	1868.678	631.18	546.175	449.73	8559.886	841.241	352.484	14827.698	541.826	551.94	294.549	1527.143	1263.97	720.297	150.864	4417.667	26503.724	327.806	336.297	331.179	129.887	3412.718	366.14	6114.457	102	0.987	1039.118	295.059
17697.148	18104.912	11310.665	22766.201	13753.046	23960.719	12730.184	23467.891	1165.799	542.944	465.445	885.727	6861.354	953.625	378.306	12702.658	352.455	316.973	246.419	2504.385	8713.574	632.119	157.043	4104.336	17307.691	293.472	326.256	321.082	133.759	3409.219	337.542	6329.05	109	0.976	1064.986	295.977
19013.832	19742.916	12148.616	23547.695	14546.771	26449.2	14162.883	26380.311	1239.658	584.59	629.599	874.742	5748.983	855.961	384.719	10489.101	307.503	245.066	231.531	1772.352	9710.968	547.943	146.65	4697.893	14847.32	294.712	312.737	311.819	673.891	3741.227	368.281	9556.457	112	0.973	751.402	297.179
15837.367	16388.76	10538.972	19986.108	13526.54	22208.58	12175.468	22185.479	1545.603	599.5	522.794	616.327	1064.71	910.627	334.981	10801.74	275.868	236.749	198.28	2000.72	558.753	852.317	142.641	5831.556	13701.26	837.765	291.556	302.555	165.047	1562.335	311.66	11813.956	117	0.985	787.979	297.244
18513.809	18890.787	11705.058	24319.908	14409.583	25867.575	12895.243	22946.602	1837.484	576.431	483.644	413.513	6307.817	765.887	324.871	14661.713	389.172	414.08	238.842	1419.043	889.636	683.69	157.123	4304.668	16557.37	344.753	311.477	303.253	123.911	2722.277	392.226	5779.947	99	1	1021.399	296.672
16291.523	16591.724	10252.216	21055.092	13105.613	24100.523	12977.999	22531.947	1225.284	473.684	397.084	588.483	4527.948	745.793	291.239	12496.182	306.237	296.802	218.013	1739.891	10586.289	654.618	152.954	3439.861	13427.414	287.727	337.753	322.499	144.156	2168.942	375.566	5523.945	113	0.981	1072.181	296.801
16459.946	17319.399	10818.356	22343.462	13797.165	25710.503	13114.372	22914.646	990.746	454.908	438.295	754.759	5185.255	747.711	280.637	12366.774	259.273	251.144	245.131	1905.288	22085.465	580.88	137.362	3746.004	13347.284	292.613	338.045	294.485	223.914	2668.129	305.842	7108.398	116	0.977	776.828	297.483
21599.215	22569.533	14433.433	28030.654	17226.427	30565.893	15639.788	28382.719	1226.857	572.472	471.777	933.95	7392.597	857.081	370.337	11457.954	308.414	321.44	212.972	2589.144	12494.339	818.643	140.704	4005.688	16039.092	278.761	328.528	308.731	201.991	3746.644	356.652	7720.973	268	0.864	675.31	302.802
14120.377	14512.257	9444.772	17954.976	12055.392	18919.926	10225.726	18170.378	1189.978	545.478	504.557	581.595	873.619	821.356	293.234	12164.674	327.005	271.531	231.063	2173.061	682.731	806.792	149.971	4793.22	19240.679	932.005	309.51	292.663	161.403	1599.227	385.008	9531.8	106	0.993	931.075	298.755
18079.083	18329.772	11872.825	21116.399	14659.656	23762.654	14973.458	25535.592	1584.725	661.782	738.638	501.984	6575.622	828.772	362.561	9348.436	328.135	273.712	193.941	3509.636	3256.498	649.761	164.531	5216.185	7561.268	333.741	410.887	336.396	893.291	3548.071	440.642	10235.033	138	0.933	1053.145	299.986
17816.583	18057.815	11000.673	22258.457	14312.006	25492.308	14747.339	25404.374	1200.074	540.355	470.546	747.144	5355.044	926.759	373.905	10076.51	315.425	316.886	197.164	1553.636	19804.007	583.571	156.384	4826.493	11674.079	318.334	303.385	312.211	273.719	3439.462	393.074	8476.051	182	0.948	1081.769	300.566
16526.783	16984.202	10896.21	20988.088	14162.885	22564.267	12708.437	21757.19	1207.224	620.542	492.801	635.909	1325.612	925.105	345.756	9269.035	297.608	289.289	185.238	2470.826	629.461	932.534	144.61	5692.525	14490.671	817.333	291.186	316.016	93.724	1823.553	317.131	9928.651	108	0.967	1128.361	300.528
16634.724	17041.614	11106.122	20631.883	13385.971	21611.871	11870.956	20872.335	1809.178	595.521	488.849	831.235	1341.434	759.483	358.374	9099.836	351.857	327.787	202.647	2909.329	1305.919	1107.005	153.618	5142.641	17048.062	1070.559	379.611	328.115	10721.203	1908.817	342.888	9899.963	117	0.944	1101.167	300.697
18616.48	18976.09	11599.402	21399.458	14852.907	23618.971	14565.354	26217.361	1439.424	690.262	596.976	489.096	10648.189	768.444	411.13	10805.366	365.168	307.629	285.81	2327.615	1245.987	633.123	159.592	5478.617	10908.808	318.525	324.617	333.7	716.715	4979.873	478.83	9044.314	115	0.956	1033.691	302.178
18303.058	18904.554	11868.782	24478.627	13268.66	24693.522	12027.113	21267.125	1259.333	510.871	473.475	654.361	2622.221	515.644	311.981	6857.456	310.901	280.588	180.807	956.229	2758.004	745.814	161.673	3557.978	10415.089	344.175	376.734	265.367	4139.703	1180.333	528.629	8198.524	98	0.993	1228.122	302.163
19542.615	20248.745	12140.638	25123.661	15452.856	28880.964	15000.102	25334.762	1144.379	534.523	476.808	709.47	6487.858	968.036	336.781	12699.091	339.606	277.451	291.908	1960.602	17247.456	634.453	140.12	3788.249	22131.125	257.483	302.376	304.995	315.755	3260.287	389.767	7218.422	105	0.984	756.252	302.986
16886.811	17680.281	11457.138	22471.717	14004.613	25580.98	13186.41	24487.648	1369.855	540.974	468.954	817.049	5928.463	761.671	345.744	12414.903	284.827	328.159	230.465	3453.123	16792.484	773.028	137.153	3887.817	12065.996	265.708	370.339	299.024	374.635	2711.09	342.927	6999.283	130	0.951	692.754	303.7
16825.721	17608.473	11325.331	22490.454	13766.563	24280.13	13144.536	23820.746	1310.369	514.547	446.908	591.456	4803.413	931.789	319.049	11876.418	341.207	318.204	237.92	2566.278	10631.994	649.346	152.853	4124.929	16219.282	317.914	300.75	344.753	147.988	2744.372	381.5	6409.539	119	0.961	1062.155	303.718
15476.951	15669.205	10383.198	20687.827	12787.903	24132.586	12076.844	21442.88	1373.405	480.687	549.259	852.346	2771.21	604.715	325.221	11233.5	287.039	258.144	183.919	2035.367	10216.62	805.354	127.819	4178.006	18513.793	364.7	481.917	320.15	4866.212	1548.687	427.968	9976.765	119	0.921	849.357	304.794
15341.388	15752.772	10560.554	19797.463	13375.679	23231.988	13403.168	23464.873	1187.73	593.046	566.718	673.004	1230.559	625.081	292.58	6984.383	266.374	197.918	186.965	719.715	451.59	356.121	150.065	5361.213	7539.538	303.514	364.057	290.868	1880.264	1366.027	401.307	13600.139	118	0.953	824.11	307
18953.534	19638.97	12534.77	23456.285	15760.02	27561.161	16385.2	28718.551	1339.529	525.694	604.065	663.982	670.986	685.513	304.273	7184.381	257	224.665	162.144	907.152	298.709	373.634	142.668	5313.496	10209.637	471.926	325.486	303.641	1086.476	2350.326	538.582	12992.275	99	1	860.601	305.672
21851.771	22517.465	14335.599	27431.505	18958.625	32070.261	19941.48	32720.92	1353.063	558.842	556.008	665.179	798.849	777.927	327.471	9019.76	264.506	244.749	193.598	1937.309	451.461	682.553	156.329	5576.094	11887.881	758.226	322.754	311.745	1291.679	1995.139	476.799	12372.524	141	0.938	867.982	306.535
15137.227	15514.943	9582.464	18401.806	12820.575	21673.002	12988.225	23227.468	1327.639	658.867	543.848	680.584	939.565	986.544	380.773	9134.675	291.861	262.702	176.83	2302.557	723.235	807.743	148.848	6291.45	6570.121	631.275	324.078	296.337	328.001	3038.984	415.086	12027.277	112	0.973	996.812	306.009
13163.129	13238.298	8248.325	16417.222	10651.942	19071.867	10425.399	18540.547	1044.603	494.69	402.712	339.139	9413.402	782.666	349.611	14808.606	257.061	314.414	231.744	2026.763	999.255	567.31	148.951	4105.647	5840.277	277.447	288.761	317.009	122.474	3616.993	318.674	5847.299	114	0.99	1043.132	307.447
18478.121	18871.917	12382.589	23362.767	15719.658	28383.23	14965.365	27393.637	1404.704	635.906	546.941	746.152	1177.477	1015.209	379.79	8739.463	271.289	247.476	170.056	1606.405	832.145	557.032	139.363	6271.234	19026.9	521.297	315.819	339.573	2082.491	2095.281	410.767	13776.568	138	0.918	626.507	310.188
16270.533	16933.955	10675.726	21901.776	12344.379	23593.657	12369.48	21245.892	846.869	488.797	511.615	446.807	1869.554	485.517	299.798	6921.584	246.637	258.449	172.087	1053.148	372.917	356.629	149.964	3799.408	7678.272	345.92	357.064	272.292	4284.119	1015.311	651.468	9300.606	109	0.976	1241.546	307.5
16246.802	16661.417	10862.711	20771.55	14133.443	23669.495	13329.333	23363.317	1302.283	626.528	518.432	598.225	1337.507	1333.289	390.552	8846.011	309.654	314.902	187.689	1985.917	729.423	685.191	152.109	5627.867	13504.19	670.656	321.249	319.558	273.296	1759.098	339.412	10913.558	156	0.939	1015.833	309.756
16375.574	16463.828	10062.941	20396.021	11613.778	20486.888	10686.954	18150.697	1318.774	513.983	435.461	1029.128	8416.598	601.885	305.755	13191.128	343.238	339.627	224.329	1115.492	21055.852	630.593	154.733	2950.032	14733.512	329.554	357.691	275.82	581.455	1892.61	303.438	4766.93	105	0.953	1224.319	307.786
18069.364	18983.473	11902.32	24565.354	15310.894	27871.215	14358.251	25574.743	1799.34	562.688	458.873	722.239	6106.01	830.724	359.708	11731.749	291.135	292.244	200.71	2838.773	13901.029	671.308	137.22	4045.722	10088.229	307.003	352.816	293.468	193.036	3390.085	343.545	7502.084	131	0.958	681.294	310.37
22469.326	23588.987	14866.423	29868.842	18889.729	34096.565	18823.119	32507.009	1311.609	546.108	519.27	1090.155	6002.258	1001.664	401.319	10110.768	284.538	293.944	200.678	2268.043	12573.554	648.847	142.689	4548.793	12566.047	276.384	376.41	288.638	423.488	3541.741	413.778	9745.842	272	0.836	701.974	312.202
15403.898	15674.844	9977.847	19238.386	12917.468	21609.997	12018.812	22460.349	1220.547	646.335	542.524	755.901	1479.114	1045.958	385.818	9150.081	274.08	234.876	173.136	1659.752	820.413	799.202	160.313	5981.013	7395.728	489.399	293.393	300.918	192.178	2240.424	455.624	11248.667	97	1	981.5	309.5
18331.669	19160.568	12190.912	23336.319	15255.407	26668.077	15000.813	28063.119	1151.891	573.864	673.115	840.259	5733.157	1105.817	346.142	8839.809	263.761	230.786	188.151	2063.766	9132.886	525.535	140.992	5336.015	12857.244	260.228	331.71	304.702	472.614	3138.888	389.049	11336.415	122	0.945	779.287	311.672
18179.66	18784.121	12171.243	23703.307	14910.831	26528.017	14794.703	27013.89	1081.256	545.736	584.46	742.008	719.409	666.215	352.811	8015.231	226.093	207.98	176.076	1010.841	362.728	445.284	148.143	5493.668	5433.553	490.334	315.331	290.459	514.007	3185.983	326.937	12505.943	98	0.98	900.653	310.847
17570.769	17933.319	11044.543	23066.809	12697.409	24298.06	12223.09	22152.427	1155.552	536.575	452.952	363.375	5626.262	699.439	321.366	11247.377	319.245	374.346	263.822	1334.058	622.059	600.446	159.869	4419.065	11168.95	294.935	398.428	252.27	1930.589	2223.436	411.841	6159.391	173	0.88	1280.234	311.569
17744.668	18387.971	12025.134	23725.289	14476.162	26958.317	13907.556	25268.094	1596.607	638.055	517.528	430.051	8977.118	927.419	379.075	12843.905	310.595	399.044	257.76	1556.883	1164.931	1096.288	156.036	5148.964	8462.861	296.002	321.531	332.992	159.135	4573.597	357.09	7766.533	127	0.955	1053.366	312.972
20503.67	21360.543	13709.169	25969.203	16809.865	28788.617	15501.926	27232.991	2591.198	530.085	496.094	836.874	7169.964	762.585	331.397	10609.667	296.968	308.231	199.071	2466.815	19550.527	671.845	122.604	3983.148	11453.409	268.696	430.375	279.245	475.08	3486.068	344.887	8171.024	102	0.987	691.637	315.157
14633.171	15176.199	9776.359	18613.42	12718.738	21304.492	12260.206	22503.921	1121.234	550.244	499.337	822.146	2600.635	836.291	345.564	10321.032	196.823	211.655	152.883	1830.807	1874.678	692.918	140.075	5569.151	3513.319	449.511	298.1	301.631	1172.741	3932.498	327.352	11667.645	105	0.971	801.129	314.9
17010.645	17074.62	11156.934	20067.738	14302.934	22596.526	14391.001	23872.359	1288.987	640.57	543.437	638.61	4306.529	824.775	375.014	8241.529	280.698	258.655	180.865	1556.169	1102.873	690.736	151.278	4927.382	5158.078	573.759	331.565	315.135	662.868	3462.514	558.8	10533.927	135	0.923	1062.774	315.152
17714.962	18027.978	11450.854	23369.031	13561.888	26900.26	13866.559	22871.236	1041.105	498.472	787.083	856.959	3265.501	574.293	332.374	8882.736	368	349.164	258.644	1880.826	3645.702	488.952	157.585	3211.906	18916.338	363.337	370.657	277.783	2788.64	1774.63	699.716	6768.538	160	0.929	1243.706	316.944
17982.36	18525.168	12159.297	21902.278	16350.205	25494.995	16705.342	26558.598	1197.769	581.794	668.267	597.625	991.661	819.272	313.093	6723.029	257.563	199.563	157.471	881.8	564.878	550.401	147.527	5486.428	8754.222	283.65	341.985	289.216	910.476	1836.311	460.997	14025.53	123	0.964	785.191	316.313
15518.665	15781.179	10358.696	19423.444	13579.015	21699.611	12132.898	21167.645	1235.435	557.644	498.284	568.68	945.719	956.996	305.085	11142.953	291.461	276.173	208.591	2226.277	766.955	998.587	137.326	5469.87	17485.945	700.5	312.994	310.721	138.561	2155.609	368.352	11186.943	110	0.998	861.145	315.373
13937.392	14192.797	9243.469	17429.295	11865.174	19240.934	10944.626	19568.614	1178.012	546	478.633	524.325	918.387	763.596	338.219	10336.189	285.587	263.439	197.495	2725.791	716.081	928.226	143.331	5078.437	13327.841	700.158	304.372	293.001	137.857	2208.929	347.598	9958.295	109	0.976	993.124	315.72
14720.678	15367.399	10125.292	18630.307	12828.108	21733.924	11396.837	20010.965	1419.577	575.99	466.441	621.505	1705.541	1054.429	347.389	13665.958	299.875	299.696	179.259	2840.854	729.76	877.965	128.643	4656.744	18830.503	760.488	272.107	308.761	117.264	1912.059	327.153	9815.132	128	0.947	670.391	316.117
21920.459	21949.19	13487.966	26945.149	13585.649	24645.099	12144.178	18658.254	1041.528	480.174	412.058	716.55	5474.195	525.937	256.953	11629.957	487.294	415.561	244.168	928.392	22610.688	516.395	153.989	2461.389	27737.947	359.578	340.167	295.728	211.703	1648.582	338.519	3675.301	109	0.976	1212.766	317.023
16813.841	17155.294	10953.055	20662.744	14214.692	23870.59	13559.944	23447.471	1219.928	581.08	560.363	577.588	1004.67	857.121	336.065	10025.765	277.4	258.915	196.814	1998.927	574.694	809.888	153.998	5741.802	12752.487	621.634	323.216	296.447	365.72	2031.389	377.602	12090.535	115	0.999	900.813	317.883
23427.913	23602.354	14928.939	28408.811	16940.383	31968.908	15467.237	27365.742	1337.859	563.006	667.339	789.438	6284.935	750.839	343.421	11910.429	292.717	277.625	197.499	1640.687	11958.254	627.448	140.279	3229.938	25452.155	351.592	354.98	399.246	887.972	2414.768	457.731	7227.391	258	0.787	548.298	324.016
13864.323	14222.179	9433.721	17594.677	12169.455	19140.815	10926.28	18770.955	1168.603	610.457	469.32	605.553	926.613	832.068	326.855	9212.034	331.77	281.704	219.784	1739.509	942.963	742.813	147.593	5001.194	16663.132	762.273	284.315	299.596	142.662	2026.494	366.286	9730.963	99	0.99	1085.793	319.056
15282.997	15777.84	10454.318	20356.069	12909.918	21936.167	11215.107	19182.79	1240.287	536.479	413.558	483.452	892.157	1113.484	298.46	10368.8	337.973	340.555	212.728	1854.588	537.58	1015.303	145.636	4481.904	20694.744	679.448	304.738	306.037	108.445	1613.368	313.042	8365.125	98	0.993	1098.347	319.694
19539.967	19951.056	12913.773	25194.397	16195.489	27614.53	15500.618	28085.553	1256.15	626.274	569.395	632.602	930.221	1977.342	354.346	8534.279	278.693	256.132	174.346	1422.812	447.324	630.514	150.56	6146.011	10393.283	516.022	293.837	295.717	679.611	1566.972	359.493	12448.975	169	0.953	978.163	320.873
14432.375	14789.687	9427.706	18232.815	12290.465	22212.425	12478.11	21626.016	1523.29	676.101	533.661	467.567	11036.073	776.943	369.879	12922.455	273.273	353.496	253.941	1739.923	1700.2	1447.882	157.267	4674.687	6395.98	303.261	304.975	320.659	285.114	5499.247	371.108	7045.149	109	0.989	1052.445	320.362
17067.539	17186.11	11277.564	21631.421	13687.975	23010.41	11958.267	19897.689	1181.377	535.686	432.77	480.341	877.06	937.833	293.936	10570.935	364.218	346.384	219.582	1834.876	624.727	965.667	143.956	4349.132	24223.282	903.312	276.913	294.697	118.978	1511.517	335.132	8084.127	156	0.892	1120.397	323.109
17332.465	18385.893	11874.798	22961.184	14701.78	26313.693	15161.858	24723.181	1280.474	677.058	608.726	551.876	744.394	599.609	337.765	7125.289	382.137	274.659	165.675	997.22	276.384	659.703	176.4	5776.85	8982.653	554.315	345.345	251.204	1205.095	1810.407	399.277	10164.936	167	0.85	1374.482	324.5
18899.394	19047.751	12149.679	23383.717	14564.07	26301.598	12642.674	23199.723	1161	594.304	442.183	565.972	1556.428	1001.233	338.885	11983.569	257.435	237.116	169.95	1649.721	658.665	773.139	135.351	4253.69	22857.249	475.356	279.718	432.678	150.862	1608.279	384.216	8963.817	98	0.993	561.347	324.347
15632.33	16165.732	10574.642	19535.537	13754.394	22487.183	12452.177	22377.05	1295.423	591.765	537.475	633.509	1138.23	1113.175	369.248	10189.432	285.575	240.447	207.159	2146.66	855.842	908.653	149.946	5974.44	16535.547	836.877	284.424	311.945	168.865	2527.345	422.956	12740.442	114	0.99	774.763	324.868
14370.321	14705.001	9667.094	18133.793	12079.166	19254.628	10412.297	17873.254	1186.855	582.37	472.366	577.021	1489.971	965.179	350.804	9100.476	288.485	301.975	177.492	1954.93	1100.325	916.221	149.715	5295.376	13034.418	963.513	294.324	288.248	121.353	1778.985	426.237	9006.519	104	0.932	1151.394	325.788
18750.451	19203.801	12938.401	23730.086	15622.723	27160.85	15969.119	28353.263	1209.505	517.289	860.757	583.135	576.554	555.907	298.579	7531.169	253.905	230.216	173.221	1339.79	312.55	360.221	149.351	5120.467	7702.051	525.704	366.932	293.628	1011.862	1655.397	494.196	12287.208	122	0.945	915.426	326.279
14018.792	14314.693	9521.129	17650.488	12378.705	20132.819	11251.92	20296.1	1257.132	602.96	515.204	717.773	987.236	843.212	369.419	10496.431	229.006	314.476	189.727	2151.798	731.947	792.485	142.596	5609.796	5849.149	842.128	305.603	303.498	535.388	2497.82	355.894	10679.342	102	0.987	991.108	325.637
16122.469	16143.036	10325.475	19734.051	13076.278	22905.624	12541.381	20164.788	1091.386	514.702	410.944	477.351	1021.156	1336.296	305.532	8872.819	303.772	307.557	201.332	1597.631	860.013	774.692	142.554	4132.013	17237.722	668.421	291.718	277.819	560.832	1985.345	334.149	8316.182	105	0.984	1097.014	326.814
15054.425	15255.77	9747.134	19600.911	12458.393	22811.282	12044.522	20611.128	1618.297	418.86	511.504	876.76	4539.772	701.837	233.425	13591.919	228.695	273.298	242.144	1340.941	19403.529	630.313	142.141	3576.476	10109.6	372.873	340.233	283.174	509.665	2647.863	392.988	7007.935	113	0.981	823.252	327.208
15057.571	15160.246	9985.156	18828.926	13025.728	20949.103	11301.952	19691.473	1173.091	502.094	516.311	522.887	1267.679	811.924	289.828	10737.324	286.635	262.764	232.371	1993.076	1683.769	956.945	149.169	4808.452	18820.884	812.014	298.617	292.171	378.116	2512.988	368.923	10644.919	110	0.985	811.027	327.745
18571.006	18638.158	11950.31	21904.068	15257.718	25236.348	16508.641	27367.926	1162.966	535.78	523.059	577.495	561.484	600.542	311.15	6867.89	247.317	192.251	182.979	1135.595	256.914	423.117	153.704	5314.848	6314.43	490.064	310.861	295.498	1233.099	1504.726	415.741	12557.9	149	0.965	976.654	329.218
19170.613	19504.449	12994.751	25808.517	16784.273	29310.244	16027.813	28186.956	1245.713	602.751	532.291	659.127	1275.897	2056.988	355.097	9970.472	300.617	276.248	223.381	1681.14	409.118	939.765	154.076	6349.52	12612.629	537.412	315.487	312.119	114.316	1907.981	327.554	11987.145	109	0.976	941.638	329.665
14866.395	15264.231	10006.43	18864.914	12740.732	21349.88	11905.582	21100.482	1287.179	656.325	507.177	573.65	1112.658	997.714	366.332	9715.811	243.417	254.524	200.081	2254.23	847.606	820.439	167.91	5455.125	2847.309	663.549	299.799	321.598	202.578	1972.101	353.925	10406.932	119	0.961	1058.492	330.13
15976.954	16391.586	10785.149	20216.126	13785.811	22871.351	12249.962	21714.913	1261.28	563.104	500.184	555.082	1190.044	1028.689	338.279	10391.025	295.896	259.597	219.37	2349.044	796.055	924.03	143.273	5624.211	18089.554	741.285	291.511	292.357	172.09	2639.564	419.679	12157.061	114	0.99	766.605	331.395
16676.642	16853.075	10593.839	20239.51	14117.508	23732.951	15320.018	25079.691	1238.675	447.157	601.514	546.357	450.715	552.102	272.228	6639.259	201.181	206.205	138.782	1144.348	221.546	260.186	145.75	4847.613	3943.137	371.685	357.748	297.686	1245.434	1781.288	560.349	12956.023	105	0.984	920.452	330.986
17595.042	17879.631	11670.766	22127.218	15325.079	24992.776	14041.237	25396.819	1282.874	658.083	595.636	931.714	1427.276	1552.812	376.242	9275.327	315.34	255.586	217.279	1519.815	555.63	738.969	163.681	6673.18	14492.614	653.041	307.974	311.727	114.888	2752.715	348.484	13259.362	119	0.99	933.702	331.122
23429.214	23565.021	15727.087	30546.63	18915.746	33727.227	18753.711	31207.136	1057.374	492.093	518.194	470.08	1139.64	675.367	304.068	7335.323	386.587	315.281	201.69	7123.451	205.585	484.376	156.052	3867.192	18623.882	450.779	318.049	262.257	15529.088	979.972	393.942	7204.741	363	0.834	1266.789	334.36
14746.081	14885.279	9540.935	17907.438	12257	20149.062	11343.247	18744.218	1229.963	581.306	471.787	575.686	931.334	859.535	323.053	9941.197	327.735	314.612	205.393	2014.232	570.647	931.188	144.045	4809.47	16990.741	1108.539	268.864	295.192	161.403	1462.855	314.687	9099.117	114	0.92	1125.526	331.737
18931.816	19533.731	11958.77	24182.286	14737.008	27615.031	13744.91	23932.331	1186.244	618.786	488.55	839.848	4947.559	775.933	373.515	13757.155	299.464	259.417	206.708	1907.126	7299.47	629.806	135.193	3338.278	17861.857	289.791	324.11	419.386	238.229	2462.3	372.904	6385.802	194	0.82	557.722	333.552
16908.659	17077.544	10680.311	20786.99	13739.411	23286.056	13027.205	22124.937	1077.372	618.636	489.443	592.361	1300.49	971.403	349.467	7975.685	348.118	319.987	193.559	1129.135	603.736	592.117	153.128	5162.902	16907.858	623.824	304.522	300.014	256.882	1507.44	429.29	9387.824	105	0.984	1212.548	333.757
15988.173	16255.594	10663.844	19866.329	13306.255	20585.418	10399.04	18132.475	1172.29	562.544	462.131	565.502	1374.078	1050.025	311.693	12529.086	297.595	297.961	179.191	1879.295	679.974	858.6	118.952	4103.227	22105.048	636.616	275.401	306.722	134.553	1478.606	319.629	8708.434	103	0.996	662.209	334.383
16731.273	17065.329	11481.621	21138.998	15131.307	25873.633	14419.818	24628.204	1251.121	569.469	507.347	638.709	1205.464	1104.963	326.861	10853.861	276.152	259.755	206.733	2539.876	860.664	963.195	145.796	5481.609	19822.186	784.535	284.027	309.509	306.704	1911.892	365.592	11894.188	160	0.929	795.262	336.65
20100.763	20293.207	13186.442	25731.034	17159.971	29578.042	16780.113	28521.065	1277.811	611.394	547.852	625.821	1021.099	1832.202	346.02	8939.63	290.826	269.371	199.403	1490.156	484.483	718.464	150.358	6400.476	10453.905	595.998	333.087	312.368	149.162	1606.248	324.254	12917.171	119	1	945.021	335.046
17655.215	17900.523	12055.668	23269.464	15256.092	26247.677	14303.19	26398.526	1249.379	636.685	593.285	860.271	1012.165	1467.54	404.681	8794.598	279.678	273.949	181.611	2157.958	832.861	759.98	146.652	6053.768	8156.506	551.848	309.143	308.377	370.975	2592.579	365.163	12338.101	115	0.986	996.952	335.517
16533.612	17141.632	10473.85	20247.336	12651.985	23704.64	12435.682	22202.183	1144.344	532.994	534.947	488.114	1657.106	694.324	318.696	8212.435	206.395	201.488	150.948	1356.594	2661.783	372.203	131.901	3770.917	6657.423	379.624	349.118	362.307	969.287	2055.104	414.423	10459.058	117	0.944	533.705	335.491
17556.017	17685.176	11705.51	20933.865	14342.923	24839.936	13395.303	25731.151	1093.153	607.635	452.093	678.837	652.936	600.522	369.496	7070.648	223.575	177.844	166.068	876.396	375.16	338.046	136.482	5172.874	6529.63	388.3	328.334	429.196	739.478	1510.039	448.752	12840.853	102	0.987	580.578	335.667
21366.589	21497.579	14331.856	27030.982	18632.081	30843.225	19192.632	31833.548	1273.636	568.648	808.04	735.164	986.493	990.731	333.495	8814.311	265.947	257.046	166.252	1302.36	600.285	534.794	170.507	6273.148	12840.858	667.984	340.133	289.6	2263.847	1987.319	507.782	14115.43	265	0.806	841.183	340.67
16541.877	16802.77	11684.681	21175.821	14595.841	23892.423	13017.149	22998.88	1162.715	523.752	508.094	610.225	992.651	1128.838	287.851	11753.413	283.116	279.944	211.409	2268.164	653.272	964.694	137.047	4907.389	20242.152	798.823	311.232	315.236	123.877	1566.933	304.472	10483.9	114	0.99	868.14	336.132
16603.474	16930.879	11026.422	20761.555	13474.034	23210.755	13691.412	24474.36	1250.804	604.447	592.669	565.749	2259.408	685.344	334.43	7423.304	231.295	206.259	183.299	1417.802	457.115	458.934	171.451	5119.483	3024.013	488.692	348.539	331.896	930.697	1926.255	521.015	11123.42	109	0.976	1047.234	335.766
15444.455	15423.66	9664.501	19295.379	12044.228	23683.722	11908.65	19347.321	864.04	453.366	400.213	893.263	6190.245	594.505	285.662	11449.324	348.837	327.182	206.594	777.835	14328.859	669.362	142.259	2452.709	17144.266	329.878	285.139	286.364	184.217	1430.561	358.608	3814.52	109	0.976	1222.041	336.115
16931.24	17078.013	11328.051	21149.545	13758.178	23680.98	13877.501	24770.569	1172.482	546.421	735.385	667.465	717.823	568.257	323.073	6941.043	289.548	242.101	185.169	1480.656	459.436	497.258	158.2	4827.189	10960.684	545.776	334.033	318.476	1920.309	2161.946	432.587	10781.019	112	0.973	1020.402	336.571
14418.344	14239.589	9113.539	17287.743	11765.218	19974.096	12141.186	21568.62	1093.488	581.847	522.898	565.182	2050.406	707.336	354.85	6908.682	369.869	232.912	181.806	3097.127	1348.788	498.804	163.403	5631.176	13658.673	345.185	305.636	266.238	7573.059	772.864	373.883	9630.075	104	0.944	1245.731	337.25
17447.427	17698.876	11697.831	22947.508	14972.554	26274.48	14441.955	26677.733	1272.564	640.528	556.624	763.339	1102.319	1663.794	383.662	8697.032	284.561	257.483	165.13	1738.046	717.888	669.597	149.327	6259.749	6789.795	634.143	302.211	301.312	257.894	2395.235	334.176	12176.565	115	0.999	1004.117	338.117
17206.706	17459.91	11755.25	20978.056	15051.265	24579.287	16130.756	25471.554	1321.77	550.667	519.784	576.265	683.559	639.917	337.028	7084.357	259.087	278.018	174.019	1336.891	283.748	607.969	144.387	4822.889	4410.704	544.851	296.995	273.402	1549.758	1954.874	452.189	11804.724	144	0.933	1134.312	340.125
15685.651	15943.883	10515.324	19795.576	14140.698	22914.391	13030.457	21993.25	1278.116	572.077	553.225	678.755	1216.572	1071.146	306.611	11022.196	271.319	269.421	202.781	2362.304	537.34	790.132	144.882	5405.554	17076.662	820.711	302.108	299.158	123.571	2313.249	332.76	11322.291	110	0.985	873.736	339.555
18395.263	18555.294	12387.283	23033.597	15365.084	25584.39	13873.589	24065.788	1363.029	640.498	531.327	621.612	945.091	1057.024	367.405	8554.621	301.757	329.09	172.04	1617.874	679.898	753.4	166.317	5451.367	9889.328	616.37	316.477	320.793	202.901	2409.016	359.169	10892.614	108	0.98	1055.139	339.25
15842.841	16224.818	11033.764	21410.272	14303.834	25336.809	13710.516	23630.357	1367.765	649.576	513.373	622.407	937.828	1021.869	369.803	9939.175	284.872	302.191	201.415	2306.69	806.932	1027.454	172.063	5437.289	7289.095	750.927	309.4	308.602	138.36	1921.168	326.814	9874.95	101	0.977	1061.827	339.658
14997.029	15145.943	9998.691	18338.096	12402.611	20372.645	11444.444	18878.567	1194.749	624.075	466.608	687.167	1067.179	997.775	338.239	9636.618	335.039	291.039	224.673	2330.414	605.835	893.288	152.514	4881.682	16494.32	1178.209	268.218	288.886	155.142	2029.863	321.327	9088.447	100	1	1124.62	339.62
14596.831	14980.28	9768.251	19628.132	12928.764	22756.73	12819.558	22016.476	1838.399	627.035	531.403	684.882	958.287	1246.238	386.159	7910.317	303.405	270.497	155.487	1518.864	501.552	620.05	153.614	6059.491	5621.584	829.955	298.622	284.189	183.134	2356.061	376.751	11729.016	103	1	1141.5	339.5
15112.468	15710.149	10699.603	19314.79	13857.276	23073.669	12845.377	23086.435	1258.497	591.952	534.863	612.017	1109.486	987.362	355.575	9603.872	316.228	233.793	202.354	2218.078	698.071	829.165	147.365	6131.944	19342.833	830.545	288.123	302.891	173.25	2346.575	410.463	13452.439	110	0.985	769.645	341.064
15899.028	16038.499	10613.487	20495.219	13585.683	23744.63	13059.221	22411.357	1066.248	529.163	549.765	635.002	1108.563	885.579	324.395	10014.983	243.678	257.637	184.081	1670.305	761.723	746.301	161.162	5297.283	9295.941	835.772	303.813	290.747	1646.423	2458.054	323.651	11274.297	140	0.897	917.85	342.886
18456.628	18509.398	12199.034	23883.997	13612.559	24571.939	12561.164	21609.552	850.623	462.191	396.776	335.094	4383.303	544.11	248.056	11541.212	350.852	371.352	249.976	1185.497	640.893	527.89	133.141	3072.523	16838.022	302.481	292.891	264.065	118.487	1733.424	364.628	3563.63	110	0.985	1297.282	341.355
14223.718	14455.406	9680.823	18065.234	13023.039	21929.781	12341.382	20485.598	1471.076	466.734	460.206	438.129	763.97	895.786	265.451	11895.781	262.258	286.612	212.305	1982.347	520.609	1063.903	144.05	4628.792	13801.504	631.733	287.885	280.126	269.067	1276.188	361.235	10886.883	116	0.965	823.836	342.414
13240.862	13457.831	9215.235	17058.542	12056.715	20306.105	11588.589	20745.384	1309.801	565.368	550.214	671.959	1288.807	993.489	313.872	11830.992	285.209	264.873	213.224	2043.669	773.378	961.317	139.191	5549.96	15883.244	713.963	293.655	323.171	133.057	2012.407	330.165	11416.259	104	0.974	895.913	342.548
16604.818	16539.273	11095.122	20597.688	13583.761	23627.479	12980.4	21578.431	1454.252	527.576	523.675	826.531	913.973	911.253	329.121	10528.702	327.921	322.67	228.398	2711.635	1332.088	948.782	157.258	4172.627	18681.357	689.128	435.6	331.947	8546.003	1998.698	337.325	8590.177	193	0.849	1029.251	341.64
18773.485	18815.003	12752.35	24351.128	15215.247	27507.714	13290.914	26128.594	1349.991	674.822	533.483	1146.171	5221.261	927.766	433.947	11039.906	299.037	280.557	199.408	2280.077	1623.046	571.693	131.293	3942.117	15834.032	318.02	308.567	453.95	782.283	3204.195	357.677	8826.051	128	0.925	566.82	343.656
18236.674	18348.563	12512.651	22435.86	15957.332	27126.382	15850.432	27346.005	1257.385	549.911	582.965	613.632	1125.234	895.805	311.545	11534.223	289.001	273.146	191.456	1823.827	680.625	788.205	159.063	5534.704	17606.361	690.992	305.899	293.844	1863.887	2179.635	431.517	12415.952	114	0.99	834.412	343.175
14093.474	14330.866	10082.561	17928.942	12764.693	22148.983	12549.636	22853.088	1269.11	590.74	619.893	641.038	1096.715	960.27	340.818	9860.492	245.519	235.969	169.394	2013.805	570.403	723.802	159.024	5872.333	5491.568	727.47	307.641	296.836	303.62	1968.888	335.881	12581.837	103	0.996	904.354	343.209
16968.029	17391.367	11376.617	22333.62	15052.414	25290.078	14586.426	26493.121	1221.712	620.329	562.373	692.635	966.19	1829.429	370.914	8640.935	251.761	230.597	172.454	1329.474	605.742	653.214	152.568	6526.467	4380.586	476.114	311.88	294.687	182.919	1925.374	353.424	12892.559	125	0.98	935.212	342.62
12923.115	13057.673	9007.745	16135.431	11981.511	19533.432	11727.193	20169.85	1366.116	605.588	495.601	685.429	1247.157	984.298	353.088	9577.218	279.886	229.448	202.798	2518.198	1003.47	974.582	143.691	5723.557	8843.601	915.156	300.173	299.744	154.895	2024.076	328.879	11380.362	103	0.996	977.791	342.617
15649.324	15746.907	10603.527	19727.391	13083.109	24013.463	12078.523	22170.744	1297.898	537.472	422.856	824.447	2421.274	972.693	459.003	8929.028	214.045	239.406	176.609	1950.544	7985.623	928.434	127.538	4051.769	13481.944	509.927	349.582	379.421	6887.245	2182.783	314.042	10182.43	168	0.855	606.268	347.113
12700.363	12794.829	8724.635	15486.573	11492.708	18828.035	11004.369	18792.517	1350.583	628.407	511.891	596.1	1114.655	923.605	360.407	9952.672	327.348	269.852	207.082	1860.07	979.319	804.332	161.375	5462.715	16390.039	864.278	303.01	338.681	196.621	2206.939	347.014	10364.292	98	0.993	1044.622	343.724
21117.55	21292.643	14376.669	27816.167	18504.927	31527.487	20183.774	33328.238	1274.352	613.833	794.565	515.776	474.047	834.247	398.504	6645.935	354.291	297.923	198.285	3867.658	174.593	718.384	170.827	6338.814	12466.67	401.222	341.706	261.56	8392.438	1014.354	373.383	10246.13	240	0.88	1256.762	345.288
18229.452	18544.563	12507.85	23228.196	15904.288	28229.092	17267.679	29617.98	1173.962	511.904	942.726	525.975	466.503	707.796	294.12	6176.359	250.972	207.237	148.075	1186.71	191.039	325.056	172.101	5376.05	5574.58	331.971	409.232	303.535	3468.353	1151.597	785.912	13924.853	193	0.816	998.137	346.127
13271.624	13841.795	9443.774	16883.832	12616.435	20853.291	11639.004	21755.655	1235.426	674.727	514.276	663.07	1270.127	1057.279	391.523	9991.212	269.555	241.88	166.026	2018.266	559.337	948.575	132.255	6232.334	14787.767	662.602	288.044	349.573	139.632	1872.446	310.488	13152.907	96	1	635.479	345.552
23396.38	23578.012	16200.461	28970.085	20303.737	32994.275	21450.702	34142.919	1249.769	533.434	628.164	594.044	592.126	720.308	310.752	7536.343	314.91	268.536	164.07	1951.743	352.776	453.704	157.943	5018.756	11964.568	496.951	314.466	306.621	5218.78	1579.652	701.685	11742.141	388	0.805	1010.41	353.603
17893.182	17760.933	11767.711	23100.118	13880.759	24823.544	12769.41	21195.735	820.306	397.863	357.682	295.898	3122.949	489.847	236.626	10447.326	249.242	367.315	190.891	990.021	510.674	459.993	130.157	2505.378	8214.823	296.805	275.424	239.94	118.413	1320.789	383.14	3039.76	162	0.927	1303.383	348.457
13401.32	13441.685	9041.459	16942.106	11274.354	20653.866	10104.564	19050.29	1296.621	510.597	449.176	824.784	1883.56	680.445	383.134	8909.687	320.656	230.033	189.522	2088.672	12729.583	1016.607	115.898	3460.323	25411.297	435.467	469.483	413.331	10241.488	2114.345	345.947	8993.515	119	0.846	598.256	348.887
16405.589	16513.806	11132.869	21116.876	14123.117	24317.85	12818.445	23411.407	1311.891	609.513	471.8	562.348	1422.219	1259.074	392.472	11036.09	265.532	243.846	186.516	2344.826	1071.445	910.23	131.654	5402.525	20752.837	660.925	280.496	380.642	296.323	1783.295	317.431	11836.722	113	0.981	613.35	346.624
14578.014	15245.722	10201.59	18320.442	14019.309	22349.305	13314.751	23136.652	1368.514	650.75	583.238	652.356	1373.362	991.349	371.957	9725.168	296.486	236.503	195.601	2490.451	718.709	894.818	151.592	6979.174	16188.249	877.937	295.72	322.063	160.971	2162.843	364.827	14632.127	102	1	774.48	346.549
17377.281	16961.933	11311.553	21447.245	14074.496	24685.135	14897.264	24908.824	963.505	470.18	605.529	478.337	1053.008	532.585	274.952	5942.931	311.335	284.975	180.465	1727.881	1126.325	333.151	159.131	4170.902	14726.512	298.024	314.839	262.783	3687.445	883.078	597.099	9899.043	98	0.993	1284.663	347.163
15032.626	15463.191	10006.059	18154.774	11415.702	20531.392	9943.281	18173.634	1099.313	575.655	430.399	490.26	1046.72	760.607	327.714	12116.064	248.163	241.643	197.525	2373.948	906.159	947.851	134.59	4232.702	19698.626	1150.163	323.397	373.409	147.515	1701.083	356.968	8892.652	98	0.98	523.02	347.602
19036.502	19463.982	13303.263	23991.475	16299.113	26806.271	16672.483	28989.758	1098.321	491.614	931.454	666.344	874.332	704.611	269.523	7140.279	244.175	254.939	150.331	919.891	326.712	441.527	144.679	5041.093	10398.893	411.514	405.075	295.439	1511.595	1914.033	426.596	12764.151	107	1	869.481	348.276
16092.888	16676.542	10854.833	20625.588	12824.416	24170.628	11480.035	20138.924	1406.82	577.674	443.838	578.196	1011.857	820.86	333.99	12378.69	262.147	265.363	191.391	2271.684	758.764	990.161	132.433	4120.909	23520.576	1123.04	311.335	345.945	223.639	1610.014	358.418	8803.531	132	0.903	510.265	349.417
15207.764	15899.83	10916.824	20042.89	14744.655	23383.503	14213.028	25045.404	1259.504	639.512	574.191	721.4	1315.454	1334.179	377.429	9765.467	267.054	215.821	182.523	1954.975	684.576	720.389	158.59	7112.212	8479.718	704.048	280.518	310.449	175.09	2601.469	355.304	15037.111	120	0.969	783.567	348.717
14800.518	15189.68	9890.559	19687.855	12657.356	22088.848	13240.789	22509.078	1301.729	564.278	1174.059	606.928	674.99	551.135	354.133	6799.141	247.986	242.671	145.048	1377.045	408.613	447.443	139.947	4963.742	2663.525	554.235	325.61	283.579	1143.09	2665.797	642.196	12275.574	108	0.967	1145.861	349.556
14638.112	14697.683	9864.584	19007.506	12314.564	20567.832	12468.362	21934.795	915.488	504.32	541.587	474.64	393.247	584.571	312.376	5883.828	352.638	257.815	190.826	4118.507	176.951	363.162	159.668	4336.487	15850.541	321.787	296.188	265.664	9879.522	409.923	420.372	8996.742	130	0.914	1268.323	349.585
19999.416	20392.436	12671.235	26167.758	14437.352	27907.922	13979.022	25172.996	1235.208	555.21	470.496	478.171	9222.575	763.204	397.492	10700.322	471.876	455.334	249.822	1403.087	1176.575	691.176	164.9	4755.115	23762.498	299.467	287.772	275.883	208.032	4223.92	417.459	6200.407	206	0.871	1370.801	352.456
15735.263	15793.641	10701.168	20286.766	12673.271	22723.006	11370.517	21312.045	1299.605	620.105	454.654	794.908	6794.238	680.796	334.184	12048.923	322.818	276.371	219.454	1845.108	10785.592	979.962	132.624	3318.9	18576.738	319.254	354.141	408.425	290.692	2804.302	353.646	6454.607	103	0.996	548.316	349.83
16841.48	17044.244	11520.858	22664.756	12852.604	23488.01	11914.02	21455.984	1098.591	460.26	815.291	1160.62	7894.904	852.896	248.909	13783.804	283.287	286.68	230.369	2062.733	18267.177	681.322	146.04	3277.569	14923.992	381.574	391.704	288.856	153.907	3071.018	326.946	6409.88	110	0.985	881.309	350.9
18816.206	18867.299	12598.21	24889.951	14216.291	25972.57	12890.891	21830.076	1170.832	496.945	437.726	369.925	5739.607	620.643	276.68	13583.337	452.842	450.441	283.597	1546.018	1394.413	576.083	137.787	3401.2	20269.819	271.934	327.174	261.253	157.221	2295.227	316.221	4742.599	170	0.916	1320.847	352.976
16539.284	16970.692	11283.857	22094.742	13982.182	26165.321	14621.428	24762.76	996.334	405.994	590.928	728.067	3814.006	607.767	256.504	11325.243	233.355	275.02	184.74	1271.092	9923.934	507.296	150.687	3846.857	10450.892	413.366	345.886	293.007	442.371	2336.204	375.432	8892.245	186	0.886	891.763	354.624
16389.742	16050.671	11375.061	20874.283	15301.732	24707.906	15064.724	27463.228	1417.153	659.055	654.824	830.948	1507.599	1617.237	386.512	10020.398	290.736	273.985	185.279	2197.258	624.394	860.207	156.24	7666.919	13261.666	767.555	316.282	286.42	130.391	2419.246	324.295	14791.908	127	0.955	859.287	353.098
17117.344	17416.08	12004.298	23133.439	14750.503	26052.658	13880.084	24873.044	1225.547	589.535	497.284	572.118	1130.864	1277.686	333.021	10753.309	271.052	298.179	202.408	2174.873	751.418	965.593	143.529	5163.956	5515.81	653.953	282.951	319.33	249.832	1730.915	337.188	9753.376	110	0.985	1021.964	352.645
21010.121	21277.752	14434.452	26343.778	18383.843	29737.748	20523.791	32940.141	1188.621	609.674	720.412	532.499	428.695	750.243	376.385	6188.418	336.187	280.148	210.475	2494.361	168.436	537.22	179.314	6108.137	10679.423	337.971	335.215	254.315	7182.591	611.684	547.868	10796.301	315	0.806	1253.252	358.617
15843.14	16206.81	11267.282	19410.206	14099.598	22749.001	14637.893	23917.193	1597.935	500.479	823.169	565.635	767.471	633.75	298.431	7141.004	289.42	252.016	152.509	1610.395	324.649	525.494	138.152	4872.217	8387.461	516.747	351.795	310.757	1190.269	2382.079	668.147	12901.168	125	0.968	991.124	354.5
19303.294	19663.9	13040.334	24600.085	16924.907	27957.66	17295.014	29603.455	1124.168	523.235	785.38	754.723	2837.489	1048.652	309.676	9723.311	249.605	252.383	169.748	1730.38	3628.955	714.644	149.943	5558.222	11982.815	541.05	361.581	285.511	1035.575	2369.941	339.738	11874.771	176	0.895	870.034	356.636
13701.256	13902.088	8888.246	18077.188	11239.234	21463.725	11565.222	19008.85	1073.643	482.913	393.099	563.56	5815.431	644.354	301.44	11500.521	325.537	293.887	186.607	1386.402	19991.457	701.213	157.286	3482.588	13252.734	293.947	337.878	270.313	127.187	2746.443	315.941	6496.595	98	0.993	1117.378	354.724
13589.509	14195.894	9388.162	17594.12	12298.136	20940.649	11820.158	20051.579	1045.418	610.079	522.737	580.951	1021.802	1202.158	370.599	7779.431	269.823	270.605	168.532	1227.695	390.273	698.702	156.24	5681.863	7609.266	594.918	330.924	272.526	416.129	1157.366	417.583	10482.613	103	1	1198.5	354.5
13905.28	14416.623	9648.172	17508.554	12353.747	19501.828	10488.204	17445.352	1374.575	493.424	444.105	477.9	1218.316	1066.942	310.899	13617.325	307.618	262.707	245.583	1931.129	707.193	996.54	141.612	4259.927	20757.912	825.467	290.794	294.474	167.681	1460.733	404.526	9012.394	109	0.976	749.335	356.454
17784.687	18214.371	11796.387	23572.059	13728.994	26733.25	13903.091	23580.704	1035.146	474.811	416.396	609.232	6058.941	668.105	316.537	10687.777	354.701	371.367	249.468	1708.022	12027.332	825.858	163.334	3295.735	17759.095	283.473	320.025	275.949	165.831	2585.83	380.496	5310.589	185	0.919	1106.868	358.505
13910.632	13840.252	8977.112	16870.295	11811.758	21946.632	12625.025	20978.966	929.684	471.484	767.075	638.913	2202.562	531.999	305.079	7536.057	229.913	241.158	191.601	4281.162	3774.31	310.41	143.628	4129.822	3267.107	316.28	561.379	273.066	4831.842	747.669	513.927	9047.185	101	0.977	1228.144	356.213
17069.296	16847.785	11272.128	21781.936	13762.239	24060.033	13861.764	24306.201	1557.159	614.338	525.167	1016.881	7519.034	906.087	353.149	9723.539	343.781	335.709	238.992	2765.706	13664.935	726.42	157.268	4587.409	9815.085	282.561	381.854	269.127	172.158	3422.957	317.753	7317.492	105	0.984	1286.452	356.986
15924.469	16386.447	10570.734	21510.617	13500.377	25118.997	14548.377	23129.978	967.695	333.997	560.89	706.549	5902.301	530.451	206.116	13819.122	217.066	276.831	242.039	1722.41	19165.653	558.933	137.103	2728.28	10403.999	339.357	366.381	277.091	682.33	2053.836	285.196	5281.471	128	0.936	879.008	358.086
14081.203	14361.897	9400.924	18624.562	11117.223	20850.62	11290.788	19068.177	1127.091	528.67	464.221	673.649	5391.209	712.478	339.462	10896.123	311.729	311.029	236.014	1823.846	8745.288	596.733	138.791	3640.874	9555.242	286.29	319.756	272.431	420.122	2641.168	455.351	6922.397	114	0.99	1142.149	358.632
20040.645	19926.332	13727.947	25588.806	16893.075	27581.77	16542.632	27190.33	1151.91	545.507	518.425	1079.699	7413.912	878.02	333	9447.693	346.312	375.974	239.273	1999.334	14352.547	715.624	160.27	4073.277	14744.121	291.07	387.055	265.116	235.793	3234.023	315.997	6679.179	285	0.784	1281.468	364.693
18911.735	19616.59	13487.562	23315.337	16616.719	27885.939	17127.428	28328.405	1219.255	551.776	681.665	537.255	1800.653	884.148	324.511	7234.748	248.011	220.032	153.312	1190.007	1695.42	419.155	139.129	4334.06	10510.996	326.89	386.188	404.273	1680.309	1602.408	832.928	12532.78	145	0.965	549.217	359.666
18837.764	19262.942	13719.327	24876.067	18224.111	30026.731	18307.646	31718.528	1448.473	620.372	631.413	830.857	1415.196	2076.478	381.663	9818.611	324.205	311.168	189.362	2012.518	614.194	910.947	158.569	7151.513	21274.16	676.377	307.789	279.891	124.175	2345.539	315.919	13979.118	118	0.981	856.102	359.992
13690.851	13741.524	8917.666	18133.34	10218.266	20400.661	10140.073	16674.676	824.494	353.34	296.865	343.111	3001.382	462.317	235.911	10446.833	269.282	289.472	201.295	1106.231	9947.361	608.532	141.781	1988.68	11730.685	262.619	302.467	255.267	127.294	1187.594	341.831	3191.617	103	0.952	1126.16	359.073
15697.549	16173.819	10895.09	20317.834	14149.89	23822.876	13667.042	22745.784	1259.97	572.087	482.511	569.22	1123.149	1115.522	340.266	11469.146	273.306	279.631	192.906	2279.111	835.632	866.497	147.753	5032.568	5823.216	777.018	291.399	295.859	179.618	1991.117	348.347	9548.167	121	0.977	1024.079	360.161
18833.638	19510.343	13113.823	23301.905	16232.293	27615.794	16705.732	28260.57	1195.991	557.602	530.418	436.079	871.914	758.049	314.25	7157.603	230.599	198.785	152.306	1165.364	870.873	348.813	152.913	4773.027	7649.786	309.28	428.705	401.415	4402.362	874.241	809.785	13978.318	146	0.911	558.247	361.459
16763.389	17096.476	11582.987	20655.148	14220.395	24005.477	14467.688	25529.178	1344.807	491.606	628.81	530.181	776.277	592.523	358.547	6716.327	255.022	210.071	138.867	1678.391	300.392	468.967	133.551	4234.717	14317.254	336.516	385.704	372.829	3788.474	1432.557	661.859	13977.586	124	0.972	610.161	361.605
12522.328	12918.864	8464.481	16063.838	11119.34	19354.647	11062.081	19693.271	1127.532	561.965	668.088	586.444	544.814	583.389	343.757	6459.3	262.155	233.289	166.215	1193.571	289.915	448.093	158.722	5077.93	5616.389	500.822	356.879	307.818	787.247	2793.332	541.577	11462.108	102	0.955	1064.294	362.539
16009.181	15466.328	10228.261	19656.955	12795.789	21648.922	11934.137	19129.048	1141.02	468.618	422.342	326.117	5182.486	576.342	268.913	13564.038	489.508	419.88	347.248	1844.053	1029.768	772.83	143.877	2954.353	25044.722	276.598	293.571	270.638	96.667	2043.669	361.619	3782.934	98	0.98	1320.959	361.122
14855.231	14954.919	10058.547	18150.9	12951.317	22045.483	13286.337	21158.926	1219.365	509.983	450	500.741	1010.459	781.54	309.958	11673.423	354.592	303.938	189.399	1964.159	1046.512	880.697	139.982	4638.706	19282.583	693.511	285.186	306.517	295.359	1780.111	369.978	9358.701	113	0.981	1003.535	362.819
15998.295	16227.334	10933.826	19639.943	13695.544	22508.158	11302.563	21589.161	1186.999	605.014	467.941	623.271	1512.396	901.119	325.487	10335.321	254.362	230.173	207.164	2118.603	801.365	721.393	112.308	4899.06	17382.964	565.191	300.362	405.096	591.313	2023.632	336.807	11897.537	110	0.985	589.745	363.718
24028.495	24550.043	18200.309	29187.073	21395.264	33799.696	22447.202	35207.83	1463.096	537.31	661.665	480.117	524.49	924.559	331.173	7399.437	260.41	244.284	126.034	1881.416	197.175	402.935	129.361	4899.546	13156.815	291.631	371.697	356.279	2847.206	1526.623	594.055	14724.365	188	0.925	619.436	367.005
17958.749	18709.554	12248.893	23285.213	15211.785	26149.774	15450.035	26045.671	1208.364	590.329	639.825	648.309	2130.461	654.128	362.202	7242.005	328.267	317.992	186.452	1350.805	2291.301	619.334	143.331	4656.583	10544.406	507.385	330.459	271.024	717.213	2421.135	419.276	9981.599	157	0.921	1153.672	365.602
13928.588	14603.975	10028.962	17903.984	13595.247	22387.653	13120.999	22370.202	1209.194	592.416	534.964	580.808	1366.45	1358.497	361.067	12842.675	254.752	231.171	190.614	2351.907	627.656	830.873	146.927	6388.475	6689.905	599.173	282.792	292.795	138.406	2178.352	340.221	13342.947	116	0.965	785.138	366.319
19404.271	19985.298	13431.378	25028.198	17508.581	28538.951	17845.241	30314.792	1256.486	582.125	635.973	799.223	1350.803	1714.991	355.256	8800.853	285.394	274.309	170.943	1545.849	747.59	702.353	165.996	6359.71	15343.463	566.012	314.303	284.947	417.564	2279.483	325.763	13692.012	209	0.822	863.648	367.06
15154.244	15722.68	10399.065	19139.758	13537.565	23312.29	13027.678	22010.326	1131.48	557.222	526.609	606.098	1243.189	1037.034	345.278	9985.995	254.285	238.146	169.158	1721.997	744.158	746.291	136.544	5385.082	7426.651	679.313	300.433	302.581	251.194	2284.008	362.128	11090.021	151	0.918	971.593	368.434
14559.153	14757.065	9839.791	18657.515	12693.721	21720.056	12925.556	22193.213	1064.078	570.612	678.268	479.806	4125.235	659.322	302.866	6866.304	319.528	291.81	188.705	1450.649	404.638	406.012	150.188	5037.153	8353.312	287.014	394.544	260.76	1906.255	2172.869	952.703	9161.691	109	0.976	1337.555	366.472
21596.056	22255.891	14314.72	29549.688	16284.379	29898.36	15435.234	26627.084	1158.909	528.234	447.916	361.965	8512.336	684.942	298.591	11459.566	499.26	467.433	254.76	1200.557	848.544	657.746	166.098	4228.999	25427.214	292.978	278.388	280.575	94.203	3491.362	324.584	5128.891	152	0.901	1373.533	365.849
13119.393	13937.725	9342.303	16915.09	12033.484	20337.685	10976.893	19211.912	1359.112	586.219	486.618	557.328	973.576	1070.109	340.997	12504.857	307.361	237.547	210.219	2349.542	756.952	941.536	132.299	4871.416	18947.094	577.792	256.935	291.482	187.062	1726.98	366.181	10504.969	99	0.99	698.298	366.237
15375.33	15758.598	10544.977	19887.99	13123.081	23001.555	12406.857	21316.523	1498.742	530.658	532.981	902.754	1444.46	596.466	393.893	10667.716	332.995	303.231	208.836	1974.204	1337.08	1104.239	155.184	4690.067	16556.391	498.536	321.488	315.216	6411.921	2536.679	279.423	10368.908	122	0.945	913.123	367.77
13368.439	14036.801	9534.608	17499.176	12310.412	21205.411	11401.193	20369.651	1334.949	547.935	548.871	623.96	1532.283	1452.045	319.112	10399.323	255.078	223.477	162.341	1734.622	739.524	799.463	153.807	5568.841	10233.201	544.444	307.6	313.563	174.582	2069.828	306.496	11579.472	108	0.98	931.889	367.417
22746.94	22838.779	15789.625	30117.692	19336.04	32429.688	19283.031	31616.175	1105.879	502.124	478.132	924.978	5031.487	905.86	322.209	8725.325	303.16	345.622	205.467	1450.95	9499.442	531.408	157.722	4306.438	13417.433	277.67	373.725	265.64	320.609	2578.41	340.37	7657.805	253	0.878	1292.571	373.915
16127.615	16371.314	10728.406	21028.486	13272.166	23503.254	13500.672	23779.537	991.345	506.687	529.978	499.14	5021.005	745.97	313.596	7370.767	280.011	245.58	190.971	969.399	1016.24	346.972	157.627	4806.187	6760.72	289.859	307.454	241.758	688.85	2722.51	441.898	8546.756	126	0.948	1301.31	369.881
15695.952	16394.624	11354.307	19252.746	14063.989	22821.626	14311.008	23430.629	1229.571	445.813	688.374	366.442	395.571	518.29	284.994	7999.564	206.354	250.887	157.585	2575.71	201.282	375.897	122.488	3578.708	8394.146	289.037	351.149	379.918	2408.674	996.842	606.007	12840.199	112	0.973	606.152	369.795
15129.947	15557.452	10394.662	18543.236	12734.758	20576.493	11002.373	19328.221	1122.111	497.306	507.073	471.457	1052.804	773.131	306.154	11606.723	305.352	251.975	221.066	1895.768	731.623	878.642	141.846	4495.688	17920.979	613.296	331.152	297.66	489.643	1645.665	370.161	10210.91	102	0.987	768.049	370.363
18650.936	19353.587	13305.85	24124.818	16889.026	28214.102	16979.563	28785.426	1250.769	611.954	729.968	634.685	807.36	1219.877	341.146	8639.198	275.486	237.69	185.901	1365.995	425.628	642.411	144.657	6556.983	13471.518	598.76	304.602	288.864	407.69	1915.719	386.148	14934.393	240	0.849	818.804	373.812
21515.487	21902.23	14942.232	27465.178	17370.038	29968.871	17760.578	30607.372	1137.486	477.247	596.78	898.048	5301.477	964.278	300.361	9712.867	275.934	256.098	153.28	1437.234	9059.07	443.163	158.918	4667.43	12704.169	366.293	351.36	270.93	677.224	3194.287	325.675	10947.19	106	0.993	874.764	370.972
17387.929	18231.73	11948.087	23741.398	13232.638	25898	13776.191	24104.613	1094.828	407.28	516.658	845.652	6960.725	708.138	237.083	13805.117	259.559	390.245	200.738	1899.487	24128.773	632.306	145.265	3650.026	11164.275	337.954	380.64	282.766	527.281	2784.043	303.904	7174.394	114	0.99	883.14	371.14
14687.989	14970.266	9955.757	18152.548	13247.233	21226.4	14858.747	25496.162	1063.537	578.304	718.658	505.61	373.469	580.549	356.629	5803.932	266.676	200.272	187.179	2040.499	152.107	294.995	159.556	7017.207	6495.364	275.54	324.191	255.247	5823.098	623.414	386.673	10727.357	99	1	1251.359	370.672
11856.654	12096.7	7895.451	15099.311	10182.134	17802.817	10175.654	18235.184	1407.019	499.914	440.799	367.667	7335.966	681.728	298.155	12686.14	335.358	324.494	256.282	1527.185	861.264	661.341	145.009	4462.105	13122.129	276.616	292.893	272.211	99.418	3206.069	329.375	5255.254	116	0.936	1316.466	372.405
20797.065	20932.964	13454.882	26835.624	15794.352	26761.079	15285.449	26503.184	1302.153	632.455	534.473	441.843	10091.174	824.73	334.153	11004.297	458.153	512.704	261.548	1304.496	917.73	677.958	168.424	5022.453	20219.436	286.291	296.945	279.324	188.558	4804.56	318.375	5974.073	169	0.872	1366.589	374.352
13759.856	14315.115	9712.253	17843.734	12520.462	21760.295	12052.536	19891.121	1207.778	576.076	479.872	554.701	981.967	1142.302	329.124	10219.667	313.09	303.184	199.868	1956.612	799.264	854.582	146.155	5271.75	16232.754	867.699	283.975	311.515	146.808	1877.719	344.692	10391.638	110	0.998	1028.145	372.627
18532.629	18849.572	11562.507	23440.356	14100.262	24721.578	13638.787	24437.517	1159.888	616.09	512.729	427.984	10921.62	791.601	335.106	10769.946	440.704	416.535	235.883	1454.898	1000.35	670.168	165.866	5553.93	15905.018	280.665	274.452	258.598	99.164	4955.058	340.352	6571.107	101	0.99	1376.837	372.5
18905.155	19449.453	12935.242	23320.046	15777.24	25718.905	16427.558	27422.167	1166.041	522.914	740.986	690.216	1446.587	850.812	295.563	7581.087	245.868	211.153	158.468	1307.569	2122	362.459	160.868	5265.524	8333.874	457.216	391.436	281.839	1649.789	2201.08	482.664	13290.229	121	0.977	855.806	374.277
24145.97	25052.475	17337.716	31266.974	19986.832	33726.458	19827.899	31851.693	1346.517	559.993	1106.618	703.423	2677.031	737.077	341.1	7901.812	388.183	370.392	195.775	1731.223	5653.14	717.019	169.782	4331.005	19587.737	428.598	376.628	294.618	1019.485	2352.829	607.56	10631.905	172	0.827	1091.628	374.738
14235.821	14663.544	9678.79	18390.811	12260.504	21637.628	11791.682	19113.083	1165.274	504.678	477.611	655.972	1277.918	912.047	345.582	9199.318	307.36	292.55	223.794	2388.366	1676.738	799.188	155.969	4411.774	15082.876	799.02	377.546	286.921	1537.777	2569.886	400.841	7972.754	152	0.869	1202.664	374.566
18663.468	19695.539	13361.362	23213.869	17701.973	28145.298	19271.41	28333.716	1388.438	603.562	692.84	510.14	695.76	651.897	322.255	7288.367	288.479	230.989	146.648	1267.045	290.36	524.701	137.75	4823.032	14645.511	325.296	349.737	353.804	2464.323	1367.486	478.282	13745.291	131	0.958	618.385	375.462
17454.392	18092.56	11860.935	23020.765	15451.132	25604.54	14152.716	25764.723	1421.686	603.106	518.653	1403.487	7975.613	1093.43	426.135	10635.366	296.03	272.797	193.033	2046.935	16612.031	615.572	130.483	5099.474	18544.21	283.58	322.531	398.74	451.013	4388.304	417.767	12068.44	179	0.89	590.131	376.897
15029.613	15370.976	10324.163	18908.587	13061.297	22176.191	12365.741	21380.576	1106.201	560.663	586.561	602.506	1215.2	933.853	340.746	8620.846	246.241	221.02	164.034	1323.157	490.838	605.325	159.528	5393.693	9578.539	608.263	339.082	301.821	651.997	1605.416	335.626	12311.919	109	0.989	924.61	376.124
14203.071	14616.928	9623.656	17787.117	12018.428	19926.424	10693.315	17749.746	1153.986	535.34	486.21	466.49	864.679	852	323.226	9621.519	307.736	321.033	198.233	1666.453	742.393	910.86	158.273	4602.019	14156.976	773.245	309.083	288.1	162.895	1643.765	349.21	8869.316	96	1	1181.229	375.479
19355.412	19529.174	12825.668	24683.609	15580.733	27167.055	15036.147	25921.891	1036.698	568.108	491.154	402.824	7333.558	694.89	316.421	10285.76	338.668	477.566	250.588	1159.952	713.335	634.393	155.426	4820.814	11124.5	282.798	400.826	270.779	1851.468	3186.631	423.414	6372.352	266	0.785	1338.117	378.35
15651.133	16370.287	10581.482	20473.639	13860.184	23029.546	14731.43	24453.622	1181.099	654.433	798.872	585.846	4256.797	708.657	382.892	6720.878	317.023	268.52	173.679	841.321	436.284	392.88	176.045	6032.805	3556.943	393.192	304.335	275.754	1073.321	2800.913	355.881	9686.625	128	0.963	1405.102	376.117
16866.452	17448.362	11326.735	22102.476	15000.438	26164.346	15876.404	25707.275	1507.281	610.604	666.162	1162.06	6988.861	939.483	352.397	11142.265	330.183	283.436	211.097	2420.749	8670.632	596.776	163.255	4205.291	13682.794	330.451	365.246	287.384	813.451	3816.934	380.992	8914.492	255	0.745	870.151	378.19
22928.119	23744.64	15357.685	28888.775	20098.535	32460.616	20862.712	30675.735	1288.924	558.615	916.071	763.212	5705.074	915.222	343.908	10207.57	330.473	364.913	196.587	2212.786	14333.928	679.946	163.23	4202.582	11849.117	289.667	378.904	277.835	540.93	2875.985	410.27	9433.396	156	0.939	1099.391	377.994
12465.238	12797.472	8553.571	15848.21	11143.45	19314.856	10953.174	17208.873	1018.277	494.483	429.386	479.775	1555.967	1035.398	337.871	10228.159	330.382	274.175	247.414	2220.454	1173.153	982.318	158.205	4449.772	18639.233	1288.929	316.519	312.774	222.431	1914.25	348.722	8036.094	98	0.993	1212.837	376.061
20358.276	20459.624	12909.021	25677.859	15910.101	27595.612	15849.791	27405.425	1153.474	626.907	535.169	443.364	10361.534	883.96	343.114	10623.855	402.354	485.32	225.02	1302.266	1120.672	678.227	162.004	5541.288	13579.566	267.866	287.576	266.537	101.819	4864.224	295.448	6531.428	99	1	1371.672	376.641
15239.713	15878.443	10555.414	19456.987	13518.264	23739.284	12739.965	21381.356	1164.958	563.448	527.382	651.894	1211.48	1218.541	339.879	10533.969	296.814	263.396	196.1	2033.084	689.905	839.016	152.762	5413.384	14284.313	813.599	298.065	283.212	169.352	1961.32	312.673	11180.276	115	0.999	938.117	378.396
16905.488	17437.764	11490.057	22094.552	14672.982	25192.408	14348.191	25461.74	1341.071	502.965	536.344	472.681	631.137	729.701	290.859	7922.34	212.714	233.35	141.232	1840.405	318.031	509.261	131.071	4150.601	9458.58	407.335	384.315	365.591	2470.556	1778.57	602.179	12379.819	181	0.814	557.931	383.312
15886.776	16200.687	10913.264	19562.907	13728.398	22356.962	12844.194	21817.843	1227.465	567.536	577.287	623.236	1232.942	880.112	291.512	11520.056	295.435	262.276	224.049	2016.724	965.546	895.173	153.73	5039.249	16542.763	809.003	292.55	282.414	235.92	2096.768	328.588	10911.658	114	0.99	849.237	379.132
12992.28	12827.654	8968.638	16017.611	11412.311	18015.311	12153.063	20242.749	967.055	514.62	560.349	438.752	1331.731	546.246	279.297	6156.528	236.617	195.793	149.063	1522.847	2573.917	250.833	152.169	4934.951	3909.665	273.494	335.706	247.397	1589.752	943.687	319.019	10745.492	106	0.949	1282.943	379.057
18211.672	18172.027	12341.679	23000.411	15934.816	26148.405	17115.974	27980.262	1496.908	540.144	580.084	501.466	1123.241	674.406	308.353	6522.722	286.911	230.132	159.043	934.327	1440.935	337.147	155.363	5831.326	7206.506	425.914	326.413	286.868	923.121	1159.152	364.005	11160.741	253	0.747	1297.547	383.042
18868.087	19509.547	13230.261	23722.77	16448.82	27396.681	15961.5	27174.548	1150.913	501.992	1332.033	586.003	1090.2	945.863	309.544	9432.891	286.221	233.124	196.085	1995.075	486.021	729.129	140.12	4912.404	16520.371	541.8	404.309	297.809	1448.393	2155.066	515.61	11957.727	179	0.902	769.5	381.433
25342.663	26130.457	17628.071	30077.95	22516.437	34068.555	24415.4	35534.504	1230.986	527.715	1038.299	607.947	642.165	892.325	302.519	7927.591	296.876	267.247	172.714	1386.489	327.055	498.682	141.758	5459.736	18055.349	502.298	372.617	289.214	1323.348	1942.533	486.215	13594.444	264	0.842	815.413	385.284
17446.411	17843.367	12178.229	20917.353	14389.287	23651.776	15786.571	25866.951	1135.224	477.975	561.752	936.205	6066.996	648.753	298.006	10001.844	228.045	203.899	197.849	1813.056	10858.601	510.879	150.247	4474.901	6133.647	381.671	375.167	279.407	3221.486	3435.935	359.428	10810.791	121	0.948	884.773	380.335
15778.163	16476.329	11164.757	19405.259	13616.329	22280.74	12135.139	20670.703	1231.722	605.915	531.918	528.497	1107.712	969.46	353.773	10118.746	296.003	268.866	198.627	2012.056	964.075	772.166	143.519	4696.059	13988.935	822.278	296.339	286.682	339.506	1856.995	357.822	10916.096	106	0.993	694.67	380.528
16342.663	16944.742	11902.243	21170.547	14042.049	25018.01	12900.848	24675.397	1280.248	586.747	558.656	620.282	1270.964	1125.387	351.325	11478.467	241.465	270.404	198.993	2383.188	978.748	785.004	168.997	5113.938	9334.99	694.678	317.181	298.14	871.542	1782.125	350.512	10880.358	103	1	729.5	380.733
12638.143	12991.603	8679.707	15720.744	10999.804	18604.652	10319.973	15726.738	1077.33	470.139	398.018	464.457	816.988	776.797	288.859	13505.798	281.489	308.353	190.825	2292.385	568.76	903.432	124.593	3951.366	12080.746	605.391	274.963	292.542	149.396	1482.499	369.029	7850.664	116	0.936	1021.112	380.948
19207.091	19684.844	13055.169	25701.431	15435.24	29231.963	15201.107	25909.49	1105.757	514.774	707.602	649.634	4390.163	671.931	299.492	9323.29	303.934	306.036	223.903	2007.961	13229.332	585.934	167.098	4085.066	12050.743	340.005	449.832	299.732	3477.403	2430.21	699.241	8761.584	107	0.929	1070.528	382.061
17087.567	17308.703	10794.209	21671.264	14561.169	27057.451	16262.406	24566.675	840.374	427.414	436.925	579.963	4691.254	654.602	299.998	11116.554	293.104	309.098	181.963	1832.772	14483.508	659.019	161.659	2980.538	13454.646	268.869	393.621	275.076	301.348	2033.84	493.844	5454.25	125	0.98	1090.636	381.02
16790.559	17186.623	11512.969	21405.145	14353.133	23989.636	12843.761	24393.078	1160.052	579.18	438.771	519.758	937.161	706.172	330.297	11024.566	249.418	233.647	191.628	2453.2	862.143	790.223	127.978	4669.944	18981.708	852.55	295.439	372.388	265.809	2096.736	456.009	10297.356	102	0.987	550.696	382.186
16372.372	17169.3	12451.898	20577.664	15261.795	24570.107	14798.397	27308.032	1352.103	648.04	664.872	695.834	1001.391	879.368	376.818	9850.071	260.164	242.945	185.047	1726.373	509.013	745.262	149.241	7027.3	7675.374	787.862	324.538	302.456	443.695	2280.069	353.298	15253.946	101	0.977	808.203	381.649
18613.483	19217.395	12973.592	24700.749	16900.157	29151.567	17135.666	27982.986	1245.239	596.349	626.731	561.951	2361.182	749.585	339.632	8542.802	313.666	309.126	198.937	1848.765	5548.611	739.881	165.356	5249.452	10047.722	607.313	388.341	298.914	1916.481	2581.98	511.212	10691.09	114	0.99	1065.105	382.237
16548.363	16626.463	11134.194	20746.777	14439.128	22654.977	14818.064	24452.055	1085.455	584.24	587.758	482.524	6028.429	595.522	325.876	7667.094	314	271.308	174.029	1040.81	489.325	510.454	163.263	5238.04	3940.858	268.796	339.527	280.985	1159.922	3785.536	407.641	8906.207	113	0.981	1357.58	382.226
13998.739	14617.981	9821.131	18687.924	12901.609	22722.59	12911.564	21634.11	1198.237	593.52	514.878	615.528	1111.669	1093.029	367.057	8573.894	276.324	269.882	163.292	1777.378	709.482	883.679	155.463	5894.686	5629.617	587.051	282.898	331.641	234.34	2747.336	352.383	11577.965	104	1	1040.846	382.635
13575.405	14167.143	9623.994	17670.775	12485.336	21560.728	11706.859	20118.506	1357.137	551.235	522.659	569.79	1208.494	1011.758	309.774	10819.749	251.249	232.667	182.175	2177.736	724.232	752.52	149.247	4958.343	9579.809	669.014	296.539	313.147	295.319	1426.91	309.984	10424.12	110	0.985	919.2	384.482
17438.722	17608.035	12585.437	21122.185	16808.325	23927.883	17510.305	25048.347	1423.077	737.097	667.956	554.601	1886.695	690.721	353.038	6224.291	393.501	330.567	176.78	964.178	311.582	561.266	178.995	6169.428	5803.148	560.528	370.981	277.669	750.956	1613.109	636.445	11821.105	161	0.935	1389.127	386.121
15364.234	15714.362	10102.177	20600.853	12878.239	24645.82	13408.064	20926.47	883.44	417.02	405.495	592.093	5816.055	582.08	278.754	11570.699	292.69	301.857	230.742	1687.178	18106.669	838.058	158.915	2466.969	14310.3	278.98	397.398	293.58	970.027	2017.775	359.018	4026.979	148	0.914	1074.243	386.682
17821.309	17853.571	11707.677	22818.759	14873.697	24881.753	14517.18	23831.764	1022.48	520.134	453.277	393.741	8206.522	654.064	304.728	11759.853	405.824	465.223	271.911	1288.72	910.642	699.625	144.304	4018.707	17470.152	283.141	328.123	272.616	890.895	3086.293	346.483	5198.409	201	0.842	1347.659	387.475
15830.021	16134.559	10892.306	20352.772	13280.713	22767.505	11597.311	19977.398	1257.67	441.019	392.497	1152.626	2112.096	700.162	354.004	10190.624	208.475	317.634	166.121	3229.028	2137.401	969.582	118.717	3319.61	17682.154	568.606	361.516	374.983	21761.878	2890.192	381.003	8343.963	174	0.775	577.414	389.914
14358.607	14971.006	10069.701	18105.97	12481.81	19394.001	10349.401	18121.491	1038.596	534.207	444.043	653.909	1100.977	880.697	318.6	11621.811	206.674	231.114	172.276	1864.163	1187.782	794.809	124.755	4276.627	9220.242	457.53	326.062	317.871	437.826	1882.029	353.216	9737.897	102	0.987	628.814	385.098
17840.068	18580.023	11977.879	21283.084	15473.984	25232.849	15794.854	25740.41	1040.942	503.807	1211.462	585.558	686.884	625.91	310.511	7376.575	215.959	219.542	166.142	1683.463	401.332	403.486	170.334	4674.589	6963.882	405.74	327.223	268.4	10206.729	1234.79	388.616	12076.797	119	0.99	729.626	387.088
13989.292	14525.98	9793.636	17414.534	12634.234	20751.655	11818.168	20597.484	1213.974	547.125	632.356	589.163	1136.616	1114.929	337.377	9465.048	281.462	240.262	199.842	1902.299	780.542	707.257	144.566	5239.333	16174.654	597.519	317.887	280.061	651.779	2010.249	410.72	12260.107	105	0.984	762.157	386.986
16126.242	16425.557	11117.229	21990.605	14431.416	25725.624	13920.636	23491.879	1195.322	562.86	535.885	631.689	1270.093	1290.666	301.716	11123.523	293.223	253.796	199.271	1920.917	700.831	1002.012	145.657	5085.797	17748.442	747.631	298.129	304.734	722.306	1895.791	283.697	10372.816	115	0.999	895.117	387.117
20204.054	20414.112	13130.454	26315.905	17440.071	25856.42	14553.835	24693.737	1460.733	575.225	486.569	427.041	8926.049	744.866	327.196	12503.055	362.35	535.242	245.678	1358.334	886.081	761.998	166.741	5097.496	14409.588	264.065	294.751	287.046	451.688	3817.332	304.14	6060.508	102	0.987	1371.735	387.118
19328.42	20035.63	13479.014	24870.925	18514.848	29074.056	19154.429	28354.292	1322.379	564.21	690.461	667.059	1000.4	1154.635	322.138	10292.06	305.588	284.561	197.264	2011.512	604.534	847.09	141.622	5725.374	18378.045	655.508	312.35	288.484	478.583	2635.179	370.382	12588.347	124	0.972	822.306	388.25
14440.222	14851.714	9875.863	18321.625	12676.297	22179.478	11779.833	19439.388	1201.06	490.196	451.9	520.124	1316.572	1148.586	307.101	10984.81	307.538	285.584	174.995	2025.504	918.973	925.386	119.292	4369.272	15446.739	789.195	284.436	292.645	652.176	2022.97	361.411	9633.502	121	0.977	979.285	388.277
14811.03	15007.512	10029.429	17861.315	13108.153	20871.068	14293.674	23694.314	959.714	531.828	659.255	478.278	376.51	531.955	341.646	5820.798	241.989	199.817	160.23	3775.591	128.878	281.765	160.004	6198.511	4890.078	295.034	331.916	260.684	4680.571	433.298	291.52	10892.602	101	0.977	1258.589	387.797
21112.6	21211.1	14240.298	25131.845	17856.973	28249.605	19054.754	28893.352	1202.777	509.513	554.361	764.923	3930.414	626.739	274.627	9046.928	290.747	262.362	170.703	1267.706	6469.495	619.477	143.785	4619.376	14249.179	501.043	354.982	288.137	1787.171	2620.872	427.09	11415.115	162	0.904	887.253	391.605
15433.062	15964.33	10111.351	19582.08	12917.339	22234.522	13208.995	22429.634	1139.128	518.075	569.339	610.43	2396.946	561.281	316.608	6255.536	266.324	279.475	160.216	1454.032	2860.171	444.201	142.345	4260.516	7497.202	353.267	366.641	268.754	1925.053	1966.857	671.407	9996.8	118	0.953	1142.441	388.949
22872.914	22338.865	14418.849	27923.437	18504.189	23127.237	12989.236	22422.831	1079.066	535.1	457.331	401.276	8846.039	684.472	305.456	12118.657	394.681	544.9	250.929	1432.28	819.317	641.978	165.308	4307.198	16226.548	256.282	312.376	278.058	1160.975	4193.29	338.575	5211.496	121	0.948	1365.988	389.798
14218.26	14872.533	9672.999	18055.016	12596.296	21782.188	11837.804	21226.902	1095.939	552.769	401.024	511.05	1163.511	858.341	324.285	11214.61	185.91	249.68	167.256	2473.229	1069.337	757.398	138.352	4326.317	9176.341	900.122	283.393	351.474	491.617	1917.965	386.973	9734.403	102	0.987	550.608	389.873
14926.11	15332.168	9807.425	20018.669	12077.29	23311.654	11934.606	19308.814	1213.347	485.473	448.14	842.838	6666.225	658.081	286.148	10652.693	301.965	316.182	200.63	1744.904	18433.159	740.646	158.692	3275.992	11273.183	331.266	353.965	279.357	361.705	2461.339	420.696	6714.144	130	0.94	1098.777	390.892
14804.784	14354.814	9393.988	17632.917	12831.692	21154.321	14823.782	24525.795	924.803	476.108	593.685	457.489	339.477	584.65	290.345	5483.472	259.362	207.327	156.68	3355.148	175.182	330.132	144.645	4867.353	7844.754	269.068	299.528	288.124	4590.653	351.1	366.552	9777.427	118	0.964	1287.881	389.932
15359.947	15696.415	10465.465	19537.42	12043.032	20966.786	10612.839	17052.935	1905.838	501.198	452.041	480.746	777.984	809.024	289.308	11045.706	375.708	375.022	230.641	1559.754	749.843	900.933	143.285	3535.36	24920.744	712.474	281.159	292.042	116.9	1404.223	312.048	6575.672	108	0.938	1158.583	390.426
18805.599	19195.949	13582.838	25709.635	17725.146	30265.692	19057.054	31936.313	1234.085	620.116	929.454	467.183	435.301	898.616	408.109	6423.854	250.688	256.502	158.79	2147.873	169.487	338.456	157.816	8074.207	5044.698	310.181	324.198	274.13	8036.377	849.435	302.842	13313.187	193	0.759	1275.153	396.205
21571.058	22052.489	15285.212	26391.258	19289.66	29568.832	19876.22	31312.041	1240.794	503.683	1017.503	598.833	3313.973	922.123	297.478	8018.745	208.589	195.382	149.512	1545.982	5475.065	404.74	126.878	4584.435	7521.191	290.711	416.931	341.943	2565.143	2715.302	651.877	13250.451	185	0.932	604.738	393.414
15641.075	15513.877	9481.581	17795.859	11786	21031.627	11906.244	19647.109	958.611	496.279	487.943	443.164	2390.241	552.576	268.866	8551.017	286.354	286.394	176.231	1667.475	4715.574	594.893	151.296	3481.507	11811.148	438.067	282.668	277.612	210.579	966.046	328.636	8076.012	102	0.955	1109.794	391.029
18235.411	18394.378	12028.599	22990.985	14333.792	26815.917	13859.574	21796.319	1091.407	429.389	546.081	605.641	1196.481	642.577	314.156	9433.642	337.818	320.921	214.85	2389.245	2745.97	856.749	145.238	3129.187	19262.823	529.135	471.288	312.725	5922.026	1122.656	329.53	7204.501	252	0.881	1204.369	395.083
17843.484	18492.708	12337.797	21463.463	15596.826	25475.903	16163.812	26923.191	1196.21	502.424	3072.418	967.943	716.013	534.047	317.324	7893.635	218.743	221.977	147.517	3077.338	487.394	351.805	167.254	4497.877	5123.471	305.336	341.08	288.996	21196.256	1751.057	616.76	12627.242	148	0.948	719.061	393.284
17923.788	17762.179	11279.187	21654.825	14253.177	23665.894	14719.017	25278.219	1029.264	565.525	533.743	469.296	7680.2	682.861	333.954	8251.406	346.496	301.105	172.107	961.765	595.539	446.33	161.638	4819.457	7339.318	277.6	292.942	288.89	698.124	4825.934	352.722	7441.971	130	0.924	1359.077	394.708
15364.602	15871.347	10655.838	19787.79	13295.737	23054.35	12074.694	22139.839	1068.356	571.807	450.685	892.78	1777.491	1074.028	396.251	10528.606	225.235	223.76	153.565	2198.321	1319.885	757.955	129.74	4653.195	7872.8	522.524	268.014	319.008	1006.346	2447.225	311.224	10439.175	105	0.984	634.986	394.443
15589.298	16202.662	10887.295	19454.495	14398.609	23504.034	14575.79	25290.208	1132.463	581.302	607.848	804.681	976.717	793.035	376.538	8676.861	230.613	215.616	198.132	1915.481	581.977	658.212	138.723	5742.911	4473.825	693.927	302.645	279.268	296.586	3096.021	343.008	13383.327	129	0.932	793.306	393.903
14505.039	14905.532	9535.699	19061.696	12175.228	22881.947	12303.691	20937.884	1354.713	472.685	523.448	1000.842	9708.208	736.697	299.103	12978.507	236.249	298.411	181.039	2141.598	20389.653	613.878	144.86	3731.453	9424.429	488.792	331.543	293.038	548.616	4198.691	358.157	7921.595	114	0.948	876.816	394.439
15450.344	15396.195	9707.197	19573.336	11875.456	19090.397	10445.065	18986.588	1337.031	542.584	449.598	393.011	9878.705	662.572	318.585	11875.444	373.879	387.085	240.853	1546.483	916.848	656.523	155.855	4955.433	11820.873	273.766	286.163	290.414	126.19	4207.824	303.442	6007.91	96	1	1380.479	393.448
15716.294	16233.122	11025.845	20165.675	14333.893	23922.582	15079.172	25423.966	1161.841	495.432	467.225	478.009	1632.746	1209.297	294.514	7315.053	167.289	204.942	130.606	1233.462	595.355	349.183	124.471	4868.183	2593.13	293.695	329.244	333.906	1929.247	1722.958	763.325	15334.563	128	0.936	563.688	396.062
16301.393	16894.898	10956.329	19578.486	13883.08	23739.711	15190.887	26526.561	1037.227	497.759	2370.041	703.035	483.181	504.026	304.69	7106.855	215.34	170.196	180.782	1990.412	299.57	233.073	161.408	5423.185	3016.646	307.595	336.209	274.2	19586.988	1492.059	484.972	14213.91	123	0.993	738.191	395.272
15122.702	15649.428	10540.034	19221.911	12888.61	22464.801	11718.029	21447.159	1070.059	559.396	452.539	706.306	1531.013	927.464	342.312	10839.146	193.672	205.172	151.136	1595.774	1820.124	635.104	131.675	4606.184	5295.695	488.208	287.29	305.68	339.43	1843.5	300.018	10403.176	110	0.998	643.436	395.855
17635.933	18010.229	11234.291	20329.413	14175.512	23432.583	14710.213	24526.067	1049.592	490.544	676.343	792.298	3194.231	603.084	271.086	8795.901	219.546	225.462	146.524	1979.652	5759.497	356.292	143.145	4290.919	5592.957	430.897	301.695	282.35	1960.957	3063.614	558.616	11146.469	99	0.99	868.944	396.763
14201.874	14599.316	9386.057	18255.239	11334.138	21395.693	10798.951	17882.865	1024.447	450.664	429.053	726.486	992.506	462.646	347.197	8196.139	258.013	251.865	192.923	1826.317	2099.22	854.429	153.706	3646.538	10361.11	400.972	505.236	297.819	2365.621	1604.013	314.599	8362.617	101	0.99	1214.975	395.955
15537.969	15922.204	10880.684	20222.307	13915.286	24756.422	13251.153	22333.982	1398.536	551.352	480.011	569.4	1068.147	1203.397	343.472	9890.181	315.606	282.864	199.065	1811.681	655.034	873.337	141.582	5097.588	16821.205	642.384	293.675	291.051	232.27	2102.297	361.493	10845.656	166	0.908	994.988	399.627
19124.032	19418.342	12446.419	24567.915	14728.803	28106.281	14885.95	24973.985	1132.082	542.935	452.035	946.163	7235.431	875.173	339.953	12821.101	324.009	413.996	218.745	2519.611	16849.92	802.535	155.722	3622.371	15145.395	310.58	378.79	279.954	206.847	2945.235	399.943	5899.327	96	1	1131.771	397.479
15865.521	15959.719	11335.937	20626.331	14293.253	23923.862	13880.795	23404.447	1090.005	549.366	473.592	539.874	884.786	1032.691	334.933	7224.884	275.422	281.393	140.153	965.761	450.151	515.402	150.957	5730.71	9785.973	697.151	276.614	292.971	245.531	1524.592	390.61	10070.841	138	0.908	1324.826	399.565
19192.416	19595.658	13328.812	23546.619	16303.053	27552.398	17390.962	29190.008	1131.708	446.987	2118.88	738.952	682.19	753.303	329.296	7158.954	195.879	231.297	141.515	2345.02	503.258	299.93	144.23	4985.857	3758.5	308.975	356.85	271.126	13147.18	1799.256	395.536	13623.788	130	0.99	766.062	399.231
19001.287	19373.961	12372.41	25265.436	15027.076	28863.028	15027.911	24446.031	1159.325	537.444	472.766	800.535	5603.353	763.88	322.968	11585.848	317.745	394.298	227.159	2246.411	13235.759	680.21	155.331	3397.089	12107.38	280.392	378.519	285.656	321.099	2713.096	441.695	5646.527	164	0.893	1139.927	399.604
20199.731	20454.904	14358.147	25072.437	17497.868	29792.474	17922.108	31325.896	1228.761	534.633	3163.457	722.274	638.49	603.451	299.716	7981.392	248.955	219	159.587	1588.791	344.108	458.883	154.899	4503.819	11080.976	298.41	311.289	302.446	21718.394	1245.972	386.136	12075.553	331	0.751	698.231	407.863
12434.152	12734.72	8525.47	15576.619	11365.524	19455.143	12089.221	20500.042	865.172	466.081	773.001	396.308	584.932	1610.648	278.731	6221.138	201.903	194.787	153.091	836.47	423.871	300.62	157.177	4411.552	4663.886	368.149	343.479	263.398	5386.777	856.263	595.719	13105.483	120	0.941	776.775	399.958
15711.643	15770.256	10482.601	20174.245	12911.976	22792.649	12734.794	21944.692	1351.417	634.117	528.949	471.043	8656.51	701.687	341.455	12166.564	399.832	427.065	229.155	1347.015	904.016	707.422	156.328	4501.165	13947.35	286.462	285.865	291.141	288.95	3829.421	288.148	5803.819	141	0.938	1348.301	400.621
13666.092	14226.773	9216.013	17132.195	11354.352	22047.435	11516.589	19317.24	1216.079	464.342	399.896	735.579	5036.243	694.848	305.283	12243.625	244.447	233.87	193.354	1729.29	15783.57	509.169	140.1	2970.634	15837.572	315.137	325.432	293.951	291.294	2622.148	298.137	6451.04	111	0.964	657.968	401.221
23507.214	23812.387	16551.136	29224.084	20431.718	32877.42	21506.928	34237.594	1245.831	498.502	4910.511	766.04	402.087	600.065	279.186	8369.813	238.876	242.153	160.31	1717.015	258.705	422.818	156.707	4157.817	11108.775	314.81	302.983	303.426	31807.824	973.024	504.273	11767.078	254	0.761	709.303	406.961
19802.061	20121.05	13290.712	26032.006	16332.614	29925.514	16327.386	27165.705	1517.266	641.472	556.199	926.222	6309.952	924.353	372.614	11682.408	388.232	358.906	235.411	2442.949	8437.571	669.75	176.953	3664.572	15664.7	318.553	337.439	331.069	423.191	2927.624	420.526	5822.289	117	0.985	1065.765	401.201
14061.806	13876.988	9773.234	17183.65	12679.978	19840.565	12171.626	20132.242	1295.944	536.176	983.777	988.9	1141.639	1037.632	364.872	7725.603	310.652	279.025	174.762	2296.707	810.187	795.624	155.516	5801.767	9892.828	660.428	380.453	299.483	5363.239	2414.003	308.924	10576.76	110	0.985	1314.527	400.545
16841.649	17438.422	11324.768	21752.365	13975.394	25116.968	12536.911	22722.764	1182.611	561.038	457.802	605.614	1356.375	1057.224	335.438	9663.342	246.816	218.109	160.723	1840.918	646.48	735.008	127.059	4833.593	18605.514	551.461	268.034	314.44	183.342	1868.022	392.591	10945.235	106	0.98	518.915	401.783
14431.881	14713.101	10179.641	18530.885	12989.189	20847.459	11760.336	21370.792	1261.219	516.425	399.304	526.235	1323.775	1076.813	287.827	11260.143	215.105	252.907	167.211	2144.656	1067.506	947.036	135.702	4708.859	16046.199	635.222	291.893	326.409	169.244	1668.134	320.42	10533.115	104	0.961	595.125	402.183
14579.15	15170.155	9807.41	18793.369	13033.747	21929.361	13212.15	21864.417	1282.531	468.867	1606.958	578.855	1220.889	583.466	272.092	7981.348	288.932	201.383	187.607	2179.917	935.574	518.971	137.556	4065.288	20060.332	301.881	530.93	342.405	5329.161	1825.049	931.856	12411.285	103	0.996	609.131	401.413
18199.211	18481.436	12999.396	20625.548	15208.494	24947.255	15611.49	25235.661	1264.33	495.838	4410.276	684.278	381.991	522.078	271.659	9430.564	274.687	244.674	223.412	2228.536	248.81	507.922	159.383	3925.156	10463.506	317.445	371.799	288.987	27678.267	1452.915	416.12	11326.967	218	0.816	732.261	404.853
13494.599	13865.139	9628.247	18081.202	12477.39	22648.517	12294.625	19863.234	1024.994	479.856	414.764	393.429	737.855	1131.66	295.564	9626.717	291.538	292.481	200.356	1391.837	572.989	882.242	153.228	4355.942	14828.691	586.5	298.305	303.105	156.623	1300.446	318.415	8275.115	98	0.993	1189.163	401.061
13229.224	13052.442	8719.296	15779.798	11991.98	19277.555	13237.057	22253.596	947.74	525.672	717.666	477.989	350.087	577.058	297.353	5559.529	268.975	208.195	142.651	3397.655	156.267	275.133	143.985	5968.156	8634.661	304.815	303.867	272.185	4382.388	457.604	331.487	10638.497	110	0.943	1302.482	402.245
17137.021	16658.946	10843.836	20302.914	14164.107	23582.171	13886.865	23267.78	1368.408	521.754	455.266	371.554	7401.748	691.325	303.482	11854.989	384.156	459.376	223.71	1348.258	913.479	665.199	150.68	4248.483	18013.007	287.994	274.304	301.611	103.07	3201.756	318.29	5294.94	96	1	1340.448	401.521
14808.899	15149.169	10277.142	18885.839	13633.494	22136.798	12912.596	21497.864	1444.811	598.125	546.15	644.321	992.613	1089.496	323.359	11088.005	304.082	282.715	189.266	2064.082	798.384	966.086	141.481	5328.314	16378.678	888.745	286.378	300.741	193.76	2518.515	342.015	11750.641	123	0.964	882.874	404.061
19347.986	19109.21	13164.682	24100.226	16810.092	28083.49	18663.964	29366.82	923.266	456.746	534.878	419.369	288.921	717.982	295.941	5803.563	316.182	247.439	153.569	3165.471	130.226	538.451	153.233	4431.95	14767.184	299.748	298.614	278.707	4575.956	321.13	315.423	9771.07	193	0.791	1266.583	407.749
21246.935	21494.233	15084.859	25780.297	18431.977	30069.554	18559.007	30586.44	1222.277	454.114	4574.781	754.173	383.227	697.868	269.425	8842.352	234.114	317.174	169.106	1899.428	301.789	445.43	150.963	4108.863	10236.999	328.514	324.19	270.396	37252.292	1405.424	369.905	11563.614	108	0.98	761.25	404.139
15208.083	15674.719	10335.545	19385.736	13679.42	23307.137	12834.053	20831.553	1033.524	551.184	485.598	549.475	975.66	1113.712	333.127	8269.133	265.435	262.432	177.507	1542.102	551.997	729.332	149.496	5356.64	8718.581	728.237	290.851	320.298	349.154	1948.1	335.85	10432.594	98	0.98	1195.653	403.847
18425.044	18605.594	13676.828	24446.073	18379.501	29744.44	20000.052	30856.383	1448.569	687.155	794.145	460.792	420.813	840.777	392.107	6658.106	289.24	280.892	165.833	1396.041	152.809	447.905	159.71	7604.179	4966.468	308.856	298.333	280.672	3702.625	555.402	260.296	15377.781	209	0.895	1282.83	406.749
15213.614	15521.157	10500.714	18927.808	13412.481	22713.391	12670.873	22895.95	1371.211	552.554	426.069	670.437	1566.929	1491.324	335.851	9578.034	211.276	235.44	163.143	1462.412	525.656	670.009	137.646	5196.223	10366.626	552.906	307.018	336.988	224.413	1916.392	366.009	12021.162	118	0.994	587	404.797
19610.646	20408.866	13512.886	25027.357	16807.023	29855.142	17195.748	30036.482	1285.674	561.243	637.719	1058.681	4690.908	956.449	373.955	9030.477	276.834	244.677	145.357	1802.673	8392.975	480.319	142.283	4848.883	16614.717	284.708	345.746	318.837	1584.021	3381.206	534.032	11926.648	190	0.857	636.721	406.142
15938.745	16272.309	11147.003	19729.446	14566.785	23198.163	13487.591	21852.802	1132.68	591.545	567.244	647.138	1241.278	1001.752	354.244	10814.314	244.225	258.328	208.786	2241.643	987.901	854.065	148.231	5456.137	7667.199	659.482	280.078	300.481	523.627	2153.561	379.522	11366.688	125	0.98	787.916	405.62
18094.295	18303.865	12469.654	22683.052	15963.591	26392.847	15020.549	24961.17	1266.963	602.577	589.828	631.302	1054.499	1111.943	320.291	10848.538	302.822	267.184	212.251	1963.372	581.882	851.481	160.504	5264.354	16925.585	713.575	266.796	292.37	440.684	1740.236	333.176	11978.48	183	0.944	857.844	406.724
18245.71	18745.12	12674.467	23720.473	15957.057	27467.036	14788.443	25005.996	1223.074	592.22	571.041	622.268	1116.819	944.707	320.439	10874.961	271.469	277.954	194.168	2198.074	667.823	877.816	145.581	5090.928	13626.403	754.762	278.634	302.996	255.87	2455.134	339.771	11538.221	179	0.881	868.93	408.215
16297.137	16172.054	10599.591	20650.569	13166.159	21104.299	11866.076	19942.506	1108.535	537.695	462.548	521.055	9957.659	691.188	352.716	11501.32	483.316	395.581	252.571	1690.622	1003.642	651.381	145.216	3808.717	23843.399	276.644	284.219	298.501	225.32	3884.708	289.11	4999.473	156	0.862	1355.359	406.821
15324.701	15634.102	11044.919	18269.856	13932.286	21507.977	14649.193	23333.217	1310.011	482.603	3257.558	960.8	334.548	432.027	253.434	8599.497	232.594	213.302	158.839	4091.441	190.244	371.408	156.331	4181.64	4970.227	293.779	294.92	264.932	14856.306	2300.041	882.83	12486.108	121	0.977	750.517	405.988
16078.364	16444.718	11646.972	21043.989	14374.902	24843.665	13372.307	23406.784	1133.38	524.219	650.56	509.719	842.535	843.819	324.461	9750.679	299.215	237.221	191.866	1463.624	551.18	731.684	132.51	4775.403	14112.001	631.457	299.295	286.254	418.599	1415.642	437.093	10290.827	103	0.996	968.383	406.442
17321.64	17708.571	11815.542	21598.316	15324.419	25041.624	16391.501	26372.277	1267.816	470.698	605.699	535.119	589.972	573.423	285.344	7078.294	256.994	229.465	132.82	1364.727	297.576	402.226	160.51	4446.129	9183.355	425.897	352.1	336.661	1586.297	1561.087	617.915	11467.655	140	0.932	1050.786	405.971
16419.717	16426.108	10542.012	20647.434	13506.041	23961.175	14124.163	23620.51	1176.401	468.017	694.136	529.905	1664.275	621.499	288.637	6485.793	238.133	236.242	130.808	1368.738	1333.225	352.338	161.216	3795.388	8246.18	309.623	341.251	336.797	2655.822	1475.788	569.614	10048.256	97	1	1059.5	405.5
13834.417	13795.6	9453.996	17093.54	11963.74	20404.833	11755.561	18236.188	929.58	503.406	406.332	470.989	910.425	923.699	330.797	9983.877	249.46	286.729	219.79	1870.039	901.049	819.845	158.517	4621.769	6510.232	642.112	385.069	266.46	154.104	1626.824	277.788	7948.071	109	0.976	1249.766	406.05
14972.921	15438.636	9766.862	20158.736	11809.512	22111.265	11229.063	19459.447	1286.245	513.206	752.415	788.907	1167.729	622.609	391.479	6971.284	338.729	306.36	176.476	1632.749	2085.831	706.599	158.768	4568.883	10761.415	435.991	403.43	314.16	5743.782	2003.111	340.353	8015.851	122	0.956	1406.713	405.746
12131.431	12498.65	8656.33	15669.693	11567.228	19351.039	11266.197	19087.759	1212.334	546.285	470.116	512.863	1076.145	1138.828	354.175	9540.82	316.501	282.133	190.905	2258.484	833.251	849.495	147.035	5629.068	13637.617	783.436	274.879	326.489	161.507	1840.847	338.178	11122.031	101	0.977	1033.173	406.223
19253.542	19849.1	13012.499	26066.219	16306.654	29595.339	16907.591	29237.783	1305.924	591.565	599.888	772.765	4897.983	1054.867	354.531	11744.603	279.876	310.568	185.982	3119.254	9458.125	567.01	190.813	4325.084	5616.985	299.014	333.929	325.207	2532.427	2384.42	425.795	7528.967	128	0.963	1070.43	408.164
16315.863	16903.493	11959.931	20068.35	13719.598	24964.04	13035.053	22686.421	1323.176	455.168	417.388	638.865	4870.651	595.913	273.632	14278.01	245.441	250.749	213.104	2211.674	24643.19	667.095	142.884	3005.794	14771.563	320.042	363.329	294.799	274.567	2458.671	348.008	6672.575	117	0.985	665.808	407.679
12347.437	12684.205	8107.269	15278.099	10756.569	19009.913	10999.164	19107.646	1213.968	485.401	4669.829	826.686	381.929	446.264	259.615	9213.304	242.379	201.405	191.462	2453.408	277.386	436.405	162.399	3902.207	9039.136	307.109	307.943	298.827	32196.217	1415.579	868.833	10767.466	104	1	720.154	407.365
14410.136	14068.926	9663.723	16820.19	13086.663	19828.85	13091.241	21210.567	1109.412	578.792	528.779	819.194	1005.824	1288.663	412.79	7186.034	310.566	275.465	153.418	999.915	664.264	472.743	149.191	6003.739	12914.122	615.87	273.026	292.819	550.821	2402.73	298.834	10874.95	135	0.949	1326.744	408.189
17268.9	17564.716	12110.264	20014.567	15241.772	23509.065	16185.463	25003.327	1204.714	477.302	1117.711	728.119	811.462	684.776	306.264	7693.304	203.205	233.313	166.427	2580.616	310.274	425.85	138.16	4769.061	4082.07	490.671	331.068	293.449	4434.633	3079.525	422.074	13443.592	115	0.999	819.378	409.657
11941.118	12197.788	8405.281	15191.79	11032.489	18986.088	10815.787	17960.258	1277.022	535.305	486.542	579.255	959.676	1135.507	299.215	10368.942	306.866	246.553	182.903	1764.13	666.59	823.934	148.848	5093.874	17340.12	523.291	288.221	296.039	170.786	1903.703	348.275	10986.269	113	0.94	922.765	409.606
14344.479	14700.114	10249.676	18571.973	13433.349	23700.689	13183.595	22417.943	1162.174	517.049	442.042	465.682	1501.835	1068.49	357.592	10735.536	218.49	308.091	175.912	2325.066	583.799	980.877	146.896	5246.654	9312.899	701.402	287.682	286.726	206.209	1681.686	338.454	10782.661	104	1	998.365	409.154
14664.878	15102.068	10162.183	19173.579	13440.489	22811.979	13746.56	23813.706	1000.576	526.086	651.244	711.111	1412.223	625.695	348.095	8086.731	235.14	200.244	148.929	1539.272	683.64	501.091	142.838	4929.69	5261.633	587.173	301.039	290.005	520.721	3642.314	379.616	10692.776	117	0.973	1009.321	409.244
12386.74	12766.454	8601.441	15959.164	11005.636	18936.409	10221.248	16259.223	1086.211	495.896	453.317	467.616	773.171	919.224	290.155	10141.376	306.698	305.939	225.864	1613.168	542.671	972.463	146.534	4068.164	16406.489	723.226	296.056	300.617	123.077	1023.239	306.806	7628.125	111	0.964	1174.743	408.626
16993.424	16858.601	11102.879	20984.861	14152.943	23801.597	13260.708	23248.527	1136.816	571.909	466.911	434.286	10110.924	743.12	341.891	12278.052	334.327	484.102	220.383	1279.088	969.729	641.697	150.172	4778.246	16314.728	272.295	280.243	280.611	109.665	4488.492	288.794	5801.324	107	0.989	1344.631	409.668
15735.458	16613.829	10583.818	20055.36	13386.014	23128.419	11781.447	21255.878	1124.017	514.571	416.021	533.015	1345.892	1188.913	316.399	10239.229	225.221	216.287	167.002	2054.625	739.194	864.637	123.746	4842.727	14390.079	453.809	277.406	303.411	149.551	2432.16	271.496	10565.689	107	1	517.257	409.724
16639.02	16800.226	11355.47	19656.075	14136.626	22525.243	13964.893	22529.971	1276.48	485.503	613.785	442.632	1182.851	468.884	292.945	7420.806	209.154	206.596	151.316	1309.659	2542.786	408.499	143.749	3968.329	5998.729	428.471	317.977	305.952	1012.738	1325.307	449.707	12480.931	115	0.969	677.648	410.187
16137.808	16403.439	11382.096	20294.586	14692.701	24702.245	14114.119	23448.26	1297.52	588.936	565.299	626.605	1020.969	1214.54	323.583	10479.981	297.827	262.061	214.436	1834.349	582.831	978.369	145.905	5598.486	16735.574	733.3	285.339	292.11	165.091	1850.999	287.798	12259.803	145	0.965	838.3	411.5
22361.316	22562.641	15728.372	27131.84	19537.735	31438.867	21132.342	33245.457	1155.958	507.464	1128.935	604.16	1374.105	635.933	321.154	6492.56	269.093	223.501	178.753	1286.024	2082.621	391.66	143.556	5202.739	9825.274	372.891	370.73	291.2	3317.07	1303.86	497.044	13006.02	240	0.839	958.217	416.171
14753.691	15141.803	10273.263	18966.144	12353.48	22760.369	11068.651	20299.883	1040.128	498.349	407.114	567.776	884.493	791.833	291.579	12419.214	192.332	242.816	193.377	1577.034	1099.322	757.879	127.499	3739.506	8187.866	740.601	270.352	287.703	2179.215	1743.329	374.649	8065.488	96	1	496.479	412.552
16228.387	16441.957	10295.551	19645.366	13644.167	23025.243	13899.336	23540.452	1255.35	481.94	1060.016	709.438	1058.954	471.606	296.345	7452.717	250.8	180.836	171.743	1930.392	543.694	298.295	133.784	4549.406	7167.783	501.375	356.215	274.472	3110.876	1541.483	504.49	11164.918	110	0.955	972.345	412.545
16920.803	17064.33	10926.035	20313.863	14427.321	23050.559	15261.258	25256.806	1087.836	525.75	672.017	617.859	2094.515	779.349	323.068	7513.875	282.206	237.946	137.092	2509.467	2220.786	418.759	184.412	4642.914	6821.38	355.978	305.941	328.022	4465.705	1850.565	473.304	10638.637	103	0.996	1065.617	413.131
14767.735	15161.517	9851.077	18509.013	12894.164	21235.478	13234.075	22267.982	1056.21	541.739	784.728	604.857	2125.22	657.193	313.962	7169.204	269.709	251.203	157.203	3306.624	2084.258	440.724	205.774	4401.434	5077.683	504.052	325.208	318.764	3479.584	1988.08	472.015	10668.973	112	0.973	1084.804	413.134
20687.362	21443.534	14470.716	25923.49	17812.504	30802.657	17253.978	28419.884	1194.027	491.874	466.67	733.136	7401.385	714.573	285.913	12578.612	231.335	316.695	206.24	2224.57	30637.552	730.493	148.997	3424.477	13283.932	301.007	400.951	302.029	375.178	2893.92	415.627	7943.034	147	0.918	670.656	414.398
15494.584	15714.115	10358.384	19810.011	12791.459	23157.073	12009.048	19154.717	1022.859	485.965	448.842	536.02	900.568	624.206	317.598	9402.061	296.299	345.907	197.053	1981.046	1851.772	832.279	165.82	3422.796	14884.527	366.384	311.601	279.43	10183.851	1671.983	367.715	7550.013	131	0.958	1121.385	413.912
9660.152	9430.57	9256.899	10248.898	13346.273	11994.773	13497.96	15200.297	2001.452	1015.35	744.961	541.041	495.427	543.277	416.743	7097.274	412.846	305.951	188.305	912.11	158.649	475.709	174.356	8103.647	1051.729	329.443	283.383	276.987	1973.651	416.613	289.945	19636.04	155	0.878	1292.068	414.545
16427.041	16343.676	11705.936	20326.651	15115.898	23751.501	16202.617	27295.002	1119.554	621.071	672.145	492.754	392.696	1047.402	342.052	5518.903	282.344	234.641	157.803	3666.138	159.041	315.122	156.774	7412.207	5798.721	301.921	301.946	289.735	5213.829	352.573	263.338	11345.605	108	0.967	1308.62	414.519
17293.632	17587.606	12301.513	21393.698	15433.818	25317.14	16051.304	26932.567	1114.581	470.095	461.748	528.602	2561.189	881.543	273.729	7698.172	151.038	208.453	127.537	1481.525	1823.086	495.242	137.437	4288.869	5808.973	271.242	380.846	316.669	2432.488	2540.873	1220.181	13491.455	142	0.971	582.627	415.894
16854.548	17141.085	12347.41	22586.162	15137.5	26683.718	14824.936	26818.709	1297.521	621.766	661.994	666.401	981.067	1281.603	334.228	9564.264	277.994	262.635	209.081	1785.443	503.045	706.608	156.213	5830.006	13012.797	719.676	320.547	300.824	694.558	2204.15	418.896	13820.9	118	0.981	850.042	415.644
20792.631	20871.851	13311.731	26846.174	15278.111	28201.221	13833.924	23054.593	1107.302	498.182	444.485	525.897	988.969	804.165	334.758	7882.597	376.626	355.04	183.326	1445.857	1015.625	717.062	151.549	4158.874	18053.174	537.348	271.186	313.015	1735.95	1602.999	312.477	7217.527	135	0.96	1409.115	415.463
12026.304	12324.978	8304.718	15431.986	10207.836	19281.365	10073.102	17699.403	1057.779	382.239	406.445	609.912	5295.629	559.638	237.359	13703.591	149.967	251.445	182.468	1553.192	23340.643	451.78	143.969	2858.581	4678.072	268.717	366.962	293.809	390.948	2405.863	355.552	6556.765	110	0.985	658.709	416.036
24064.151	24470.333	16916.313	29206.955	21488.109	33037.006	22716.014	34524.285	1307.694	477.328	4925.128	742.046	395.045	606.251	273.711	8885.694	248.398	273.711	165.246	2078.196	278.116	418.67	154.938	3838.624	15907.046	306.139	308.88	298.4	32630.389	1078.502	437.089	10840.847	191	0.89	706.709	419.39
20035.889	20404.761	14937.204	23696.71	19142.706	28288.13	20462.474	29284.328	1756.702	473.402	5265.162	888.405	380.823	611.002	238.062	9789.813	243.461	238.481	171.294	3180.897	247.918	549.298	155.5	3453.395	8020.03	313.74	362.081	278.516	27538.097	2086.827	565.126	10215.222	213	0.949	739.392	417.711
13333.828	13461.804	9160.489	16884.528	12202.713	21761.626	13043.506	20996.88	1095.876	422.814	6637.139	776.718	319.185	441.151	235.899	9294.33	238.046	211.724	178.413	2394.762	242.436	582.895	148.488	3275.783	7573.176	301.224	314.971	265.701	32220.299	1923.619	558.047	9778.205	120	0.981	749.45	416.15
13644.701	13802.889	9500.305	16884.408	11994.241	20098.324	12501.629	20998.427	984.61	518.628	464.603	770.244	4780.638	441.652	281.809	10247.167	240.587	206.194	192.405	1494.904	7931.222	554.686	141.154	4081.669	5520.315	506.83	298.061	293.683	579.821	3014.322	382.591	9882.388	101	0.977	906.748	416.203
17182.804	17659.49	11691.217	23504.949	14183.695	27329.622	14417.123	23498.373	1102.207	516.861	526.637	670.691	5215.615	683.416	294.67	9755.095	334.923	329.346	215.885	1553.041	8889.371	570.563	145.15	3227.311	13012.904	299.378	337.004	281.646	601.319	2420.492	394.936	6538.814	231	0.824	1153.755	417.396
14945.044	15563.263	10401.457	18233.063	12945.675	21496.222	11876.235	21198.931	1102.574	579.843	461.886	643.785	1474.973	951.672	334.468	11156.194	208.238	231.299	178.324	1966.963	2884.431	690.781	144.222	4925.132	6222.901	608.4	299.262	308.795	173.945	2203.332	339.982	10924.819	109	0.989	644.904	417.362
20927.997	21231.48	14677.887	27631.208	18200.277	32855.209	16989.479	29075.291	1258.388	572.395	588.631	596.855	1048.891	1225.413	309.658	10919.162	325.179	325.212	192.432	2022.657	621.421	864.287	144.728	4900.699	21487.348	693.978	275.833	327.672	275.331	2436.503	313.702	11492.541	116	0.977	864.672	417.293
14881.971	15042.055	10125.25	18584.773	13145.584	21514.832	12026.52	19340.037	1133.45	541.817	448.617	577.57	1131.363	1107.434	322.737	11301.251	347.155	312.91	198.629	1952.434	794.881	880.193	166.777	4299.296	17056.895	764.72	270.822	344.885	268.888	1703.659	346.929	8654.137	113	0.981	1056.845	416.774
15306.144	14817.366	9899	18314.79	12295.645	21581.022	13537.623	22060.991	1259.328	407.25	947.195	430.522	408.419	473.767	285.379	5785.537	296.528	245.004	166.809	1704.645	139.306	350.654	145.71	3607.338	15678.362	299.65	403.813	289.815	6493.702	661.402	697.012	9042.354	99	1	1263.429	416.359
18354.196	19045.222	12669.016	23977.853	15762.881	27570.379	13823.811	24682.063	1101.816	523.349	384.397	494.175	1546.295	1185.549	297.418	10328.442	258.82	252.378	187.092	1834.672	719.257	902.181	119.292	4455.139	25929.841	518.309	293.026	301.445	139.241	1883.91	314.725	9893.927	100	1	533.68	417.5
15012	15454.736	10540.024	19313.171	13205.654	23073.28	12067.984	21092.05	1659.323	438.364	481.254	954.399	1653.679	869.203	381.235	9283.89	167.705	240.46	134.657	2027.97	1737.384	597.828	135.093	3672.168	11267.615	334.148	450.359	319.443	7337.406	2550.63	446.989	10080.442	180	0.907	607.894	419.889
17844.096	17616.172	12240.602	22385.107	15419.809	26071.004	16994.941	28449.781	1111.462	579.82	857.315	485.973	399.01	661.901	369.057	6631.032	317.62	298.083	166.28	2942.166	181.851	1007.425	155.745	5970.713	11841.56	311.284	305.137	276.542	10211.987	938.28	367.037	10403.997	112	0.973	1274.33	417.643
16878.187	16929.926	11399.557	21689.413	14171.693	23655.397	12909.449	21745.322	1126.089	551.52	464.75	435.133	8854.829	735.819	333.878	11981.949	488.154	476.169	264.623	1679.786	1099.078	603.182	141.15	3720.418	21843.191	289.904	263.203	294.345	101.632	3405.627	263.645	4513.941	105	0.984	1351.69	417.519
14942.192	14655.641	9505.199	18424.635	11911.547	20336.868	11138.524	17679.871	1114.799	456.118	380.027	442.502	1002.635	648.484	309.6	9064.013	362.406	355.249	199.214	1269.031	644.25	859.652	162.478	3743.784	16376.389	468.28	264.542	318.923	343.357	1230.782	304.375	6059.312	151	0.864	1402.56	419.791
19955.362	20458.255	14220.877	25520.811	18607.338	30626.693	20328.31	32883.102	1199.996	460.087	3511.897	888.642	392.066	617.216	274.672	8336.93	177.366	188.128	150.138	2498.505	262.477	379.935	147.465	3974.18	4132.151	292.323	310.81	299.767	25847.673	1745.849	486.364	11394.088	208	0.818	698.149	420.255
15683.278	15966.541	10807.03	20830.775	13136.192	25810.75	13343.262	21923.54	970.807	433.826	498.96	1064.609	8006.428	677.897	240.796	13773.386	305.715	304.897	236.635	1731.31	16341.369	803.097	136.919	2946.043	16141.514	329.419	364.66	298.76	433.252	2877.133	368.783	5731.8	176	0.887	913.193	421.057
20685.986	20749.312	14500.527	26378.314	19203.651	30971.107	21210.108	32754.687	1327.265	556.191	846.073	454.345	381.873	665.733	363.846	6854.11	327.12	288.865	157.758	2325.983	172.681	496.556	162.75	6552.077	12437.377	327.618	334.393	280.162	10500.582	906.229	335.404	10561.037	236	0.928	1282.975	421.767
16239.91	16389.538	11958.439	21180.164	15623.934	23768.915	14218.599	23961.066	1203.521	646.325	528.797	595.159	996.524	942.848	372.576	7480.124	332.168	306.746	168.44	1045.778	399.676	539.949	158.93	7055.772	12581.839	832.416	239.379	278.517	165.971	1555.635	321.526	12086.996	101	0.977	1332.381	419.441
16708.54	16483.841	10257.449	20282.434	13040.799	22344.863	12143.138	20649.038	1099.545	517.957	375.313	475.227	705.092	714.081	341.755	7485.901	330.484	324.8	154.956	1281.098	599.254	591.684	147.332	4724.915	11241.241	740.808	256.372	326.966	256.8	1514.353	307.856	7862.582	106	0.98	1416.151	419.113
15279.526	15446.213	10353.192	19604.905	12461.954	21739.832	12216.897	19599.061	1065.48	571.129	474.38	387.041	6778	616.512	286.134	12302.269	401.578	441.43	244.795	1758.537	876.661	604.238	145.627	3310.483	12395.374	283.318	284.346	278.514	100.33	2627.922	288.474	4062.123	112	0.973	1357.259	420.232
14711.186	15176.535	10121.779	20233.491	11709.149	21360.983	10600.536	17391.558	868.316	441.28	410.743	365.114	5228.744	568.103	274.964	13202.294	372.206	377.716	224.15	1583.524	874.2	527.743	157.373	3166.693	14248.378	262.784	300.841	301.661	98.128	2357.471	351.901	3919.737	103	0.996	1370.898	419.655
16003.076	16867.301	10931.31	21081.778	14248.473	24524.37	12842.278	21957.567	1066.392	504.996	391.386	481.836	1415.532	963.219	308.352	10469.791	215.881	239.247	163.877	2221.493	677.798	920.221	123.541	4628.967	16238.501	651.504	286.819	300.367	140.754	2065.724	342.584	10396.602	138	0.875	540.232	422.486
14482.034	14983.732	10101.243	18445.251	13238.807	22407.192	13346.175	22538.806	1229.771	475.761	577.242	560.787	777.483	555.847	300.222	7108.678	180.512	184.331	112.967	1253.967	750.811	284.081	139.819	4456.579	7497.741	348.584	441.017	290.853	2505.795	1825.902	637.731	12867.558	138	0.918	617.188	423.362
15805.27	16164.079	11366.374	20563.904	15314.521	25596.098	15068.879	24769.877	1222.536	621.831	512.606	652.831	1204.432	1448.692	386.96	8802.819	324.829	274.594	176.181	1632.481	583.942	795.721	154.903	6389.026	16869.211	626.422	277.551	312.809	281.529	1969.451	408.498	13074.952	184	0.885	1007.962	422.114
15542.743	15835.66	10696.243	19805.155	12839.736	23628.98	10977.016	20090.863	1026.636	475.845	401.222	546.139	842.345	751.533	281.957	13499.364	167.353	274.687	168.504	1609.503	809.954	807.487	116.648	3500.784	6131.373	769.545	281.044	259.618	164.455	1863.621	342.367	7699.796	102	1	464.48	421.451
18746.184	19276.883	13205.868	24277.899	16896.51	29120.613	17357.197	29342.375	1181.723	455.917	409.03	541.454	809.867	742.947	281.489	8064.461	198.707	223.879	133.387	1652.413	465.772	524.427	136.043	4208.603	13646.55	349.78	394.181	310.037	1941.442	2451.434	969.134	12344.477	182	0.926	589.264	422.989
18690.552	19338.873	13335.051	23404.826	17086.951	27570.738	17641.973	28011.574	1181.653	470.762	482.47	536.088	2191.988	520.775	276.295	7591.861	211.612	246.157	154.73	1615.278	9636.065	390.253	149.267	4009.899	9041.7	306.434	339.063	300.525	1754.919	1304.53	713.218	12037.266	190	0.846	673.411	424.547
18432.306	18943.841	12513.591	23853.098	16518.797	29498.522	17553.382	29553.632	1339.659	538.89	816.889	505.804	513.361	864.137	307.189	7672.808	238.893	239.543	153.238	1215.17	279.275	405.093	158.472	5422.957	9491.378	443.66	362.227	302.829	1383.827	1321.838	538.791	13984.382	125	0.914	859.564	422.684
19528.966	19853.396	13622.014	25755.491	17432.273	29914.624	17973.977	29294.452	1042.399	473.935	489.812	867.11	7115.137	744.583	315.227	10695.952	265.644	273.105	231.584	1939.479	15064.035	636.341	141.174	4250.516	8346.827	300.702	369.7	279.345	1895.199	3798.07	454.645	9675.93	217	0.925	934.638	422.91
17974.176	18296.105	12392.341	23511.206	15987.801	28028.007	17138.411	27992.665	1212.045	424.798	2928.889	885.984	2333.448	510.186	311.129	7840.398	222.674	216.16	153.427	3326.199	1943.206	431.499	134.915	4133.857	5800.816	319.281	361.768	279.121	24968.586	1551.231	376.205	10663.144	185	0.854	968.641	423.851
16852.877	16832.638	11720.312	21372.695	15713.133	25486.935	17624.729	27147.03	904.354	461.764	872.535	476.125	368.993	752.987	281.438	5633.38	263.864	240.97	149.606	5351.507	199.26	391.6	151.731	4575.627	8392.958	289.394	318.951	284.042	11780.202	372.33	454.577	10279.864	198	0.902	1316.303	425.131
20313.385	20573.019	14615.804	25207.336	18261.095	29745.493	19080.937	31957.52	1264.404	490.265	2500.659	806.055	656.999	642.472	289.854	7144.931	231.573	233.795	161.062	1630.568	261.779	440.755	153.097	4503.073	9357.238	332.075	346.175	288.147	13882.326	1689.861	341.665	12538.37	285	0.885	686.64	427.665
18306.446	18729.207	12377.476	23255.158	16359.083	28355.019	17468.571	29717.815	1196.657	527.928	685.639	519.037	578.455	606.385	312.136	7476.895	205.224	231.539	170.32	1093.056	516.795	347.917	157.459	5566.353	3713.657	429.136	510.632	295.067	3749.646	1111.96	534.108	14430.622	156	0.879	850.654	422.769
13396.421	14014.868	9537.681	16636.842	12307.73	20588.844	11485.178	20394.099	1262.368	598.34	490.952	689.91	1268.358	970.659	344.88	11273.617	197.127	216.53	187.731	2476.938	1352.47	759.225	150.588	5016.421	2854.626	707.846	291.238	295.37	263.63	2336.064	386.595	11197.169	114	0.99	652.632	423.605
20368.076	20603.754	15307.393	24663.792	18851.242	28987.549	19569.259	29537.509	1749.642	487.217	5150.449	613.45	402.229	541.109	251.65	9455.238	273.784	279.116	170.445	1373.955	251.033	490.796	154.823	3639.721	14422.568	319.512	311.971	292.51	35919.837	879.851	346.764	10700.184	199	0.927	727.204	426.585
12727.424	12933.174	9311.908	15659.705	12269.139	19693.498	11773.881	20629.188	1296.929	587.78	567.327	600.631	971.664	981.58	341.69	10775.867	203.133	276.421	215.12	2915.089	787.961	841.46	140.122	5943.837	5169.943	872.139	278.645	283.444	329.32	2652.316	278.833	12720.145	103	0.983	803.5	424.5
18233.005	18791.214	12480.249	23997.109	16539.099	29594.687	16743.15	26891.872	1247.42	565.309	622.546	580.084	810.861	1268.762	308.446	10412.378	308.514	286.445	204.907	1828.925	663.291	868.217	143.194	5012.559	18690.9	729.3	298.727	321.237	626.018	1982.841	284.608	11395.667	124	0.944	867.137	423.242
15423.512	15598.624	11015.422	20029.992	14364.448	24853.331	14374.435	23410.524	1233.093	503.998	2823.678	617.051	1384.337	437.81	323.552	8540.772	250.296	233.929	154.211	1630.601	773.195	537.328	135.437	4543.12	6007.133	402.861	327.928	299.383	17868.234	1314.942	428.656	11514.35	116	0.965	984.733	424.276
20353.505	21081.126	14840.733	27827.692	19022.047	32064.394	19678.499	32728.179	1369.893	700.582	707.455	548.655	514.02	787.1	406.891	7565.324	345.697	323.38	172.164	3992.217	242.34	641.822	211.685	7188.374	9568.878	325.578	320.911	334.785	11203.753	1011.554	310.773	11736.942	232	0.912	1074.724	426.319
18088.503	18572	12641.986	22256.752	16311.826	25998.335	17384.591	26513.299	1331.363	520.803	691.475	485.575	1118.978	654.158	308.385	6598.429	285.425	299.452	211.975	2149.391	1586.297	445.048	170.171	4547.564	6275.753	348.962	341.125	274.405	2031.9	1396.81	618.397	12479.159	193	0.852	1132.137	424.516
13051.202	13034.483	8718.222	15753.868	11349.605	18868.209	12542.327	20716.28	906.045	463.339	603.382	455.059	390.48	602.836	312.241	6111.849	244.071	203.236	154.67	3100.676	145.999	272.198	149.73	4688.266	9228.819	305.498	327.446	281.128	5976.318	642.554	477.658	9548.831	96	1	1266.229	423.771
15661.2	15318.689	9733.165	18374.426	11634.224	19652.581	11085.35	18395.918	991.77	541.38	458.932	400.601	6340.507	654.821	302.201	12386.543	391.145	445.405	216.352	1608.384	942.953	537.974	160.438	4024.482	13681.956	289.518	274.674	290.966	103.707	2474.878	322.343	5197.31	100	1	1364.38	423.38
17128.865	17241.345	11923.673	20462.097	14266.355	23705.079	15528.043	26154.126	1165.13	464.174	5622.631	818.09	356.654	531.273	258.773	9703.484	171.101	208.738	154.202	2408.182	211.329	355.847	161.75	3979.042	3960.742	311.98	297.817	293.184	26267.943	1536.677	432.904	11482.847	124	0.944	713.024	426.403
12633.792	12466.818	8642.015	15198.125	10942.978	18391.211	10814.862	18373.564	1307.571	425.564	5413.809	870.397	330.844	470.93	237.717	9616.555	242.643	243.678	180.382	2500.571	278.821	4026.842	147.69	3763.284	10138.379	300.561	322.708	267.71	35299.929	1506.827	620.156	10779.749	154	0.83	771	427.279
16355.624	16509.087	10919.779	21096.216	14102.898	24805.055	14850.299	25204.204	998.705	440.848	1181.328	535.794	547.214	550.772	314.583	6698.565	298.747	233.422	141.258	1081.917	1221.353	666.034	152.747	4411.966	15248.858	360.401	366.262	312.396	9007.773	1539.519	557.944	10630.909	128	0.936	1027.672	426.531
14828.913	13646.965	8815.237	17505.445	11125.862	20491.708	10882.244	17549.932	1171.61	402.984	523.694	809.252	709.691	525.017	354.742	11179.324	349.514	292.752	190.784	2297.143	3575.571	923.562	137.959	3218.536	15936.733	353.349	413.59	326.329	10196.374	2153.221	362.522	7007.79	102	0.987	1034.431	425.461
15110.289	15537.36	10682.324	19700.842	12474.98	22162.686	11075.691	17920.195	1055.358	485.981	389.971	399.933	569.014	872.16	276.956	10768.591	301.88	301.513	214.927	1437.147	576.924	869.698	150.096	3713.243	16594.229	570.592	270.786	346.493	93.814	952.487	392.98	6930.804	106	0.993	1200.708	424.566
15138.112	16003.511	10032.658	20101.894	12612.21	23715.606	11298.639	19460.343	943.535	496.923	403.931	496.167	984.247	818.212	275.605	12498.766	191.376	210.783	163.192	1627.458	950.341	757.954	115.828	3672.753	8989.831	895.481	281.22	271.046	175.595	2270.465	327.259	8250.531	100	1	469.38	425.62
18009.49	18104.42	12844.129	21230.535	16251.722	25194.054	17506.092	27103.276	1553.391	455.299	5022.441	824.086	354.204	483.358	239.914	8911.482	248.961	228.958	169.554	2825.742	217.761	379.624	162.516	3960.588	8420.562	288.66	321.761	276.357	21232.173	1629.493	601.373	11534.183	171	0.944	748.599	428.307
23030.058	23115.364	16570.642	28822.897	21165.434	33324.567	22988.123	35146.501	1195.857	484.521	2667.691	717.215	1117.983	633.945	322.548	7171.283	255.887	286.955	171.067	2804.392	849.212	477.598	141.618	4603.177	8741.867	313.26	399.371	283.181	21277.578	1476.182	387.667	11981.821	470	0.773	959.489	435.181
18495.33	18282.112	13091.594	22618.425	17973.53	26745.481	16816.508	26748.971	1181.101	618.987	503.085	653.244	893.045	1016.419	392.2	7724.793	302.524	349.757	161.713	1053.965	538.679	661.202	164.107	6765.93	11012.837	840.01	262.257	272.468	97.656	1775.868	297.222	11341.067	98	0.98	1335.184	425.684
17843.294	17829.441	12564.748	22716.709	15407.069	27074.058	15518.049	27903.835	1071.321	450.457	2580.206	600.328	1403.19	793.532	262.963	9024.497	203.08	252.127	154.342	2527.832	698.447	638.788	144.795	4170.229	5416.453	328.257	334.49	269.94	24560.965	1549.695	331.79	11024.34	113	0.981	787.385	427.42
14971.079	15781.602	10444.167	19576.369	13995.867	23581.778	13628.3	22392.079	1159.079	533.566	394.961	596.767	1172.895	1040.246	312.1	10838.211	228.928	242.075	165.07	2304.912	514.787	724.554	135.843	4847.817	19186.779	702.289	339.546	302.551	286.943	1981.156	529.851	11292.462	107	1	595.547	428.023
16006.667	16263.178	12125.264	20826.404	15650.733	25826.929	15289.768	26377.259	1251.999	608.101	615.976	664.718	978.302	1081.95	365.367	9616.938	296.474	264.844	212.392	2756.245	510.143	826.279	142.651	6077.596	18054.333	844.79	294.483	316.529	858.486	2126.853	365.016	14075.542	100	1	814.62	427.62
16990.708	17293.159	11455.325	22009.16	14887.593	27111.082	15355.933	24924.49	969.87	461.358	533.142	1002.124	8691.497	874.986	296.641	14250.458	274.065	261.914	231.014	2387.257	15597.733	638.957	142.79	3317.161	11100.083	366.594	325.756	276.45	417.992	3885.94	338.525	6581.096	143	0.952	917.108	429.514
13159.933	12968.695	9072.106	16177.978	12432.951	20920.383	13812.463	22339.855	1384.191	569.034	651.562	486.597	367.557	585.031	393.489	6840.884	339.58	271.304	167.467	3027.096	191.548	516.667	157.331	5342.205	12642.606	308.969	311.616	288.301	20434.422	1069.9	373.999	9061.209	160	0.906	1277.219	430.294
21542.165	21405.058	15462.82	26122.677	17957.095	29818.076	19351.202	34613.942	1127.525	461.074	1574.383	813.632	355.259	662.549	273.847	7141.981	184.896	180.011	145.694	2174.059	171.134	283.065	160.244	4847.329	4064.541	298.67	310.34	288.65	7977.987	1727.418	583.9	13347.953	114	0.948	698.114	428.912
15027.718	15407.63	10922.476	19352.552	14727.588	23991.519	15297.507	26225.463	1167.949	584.985	694.927	605.197	693.058	1164.327	367.226	8022.582	304.355	239.958	149.013	966.626	282.675	556.537	164.141	6638.689	14170.707	536.047	319.091	300.833	1331.318	1421.758	471.068	14038.627	149	0.897	1021.909	432.628
14676.673	14948.85	10035.796	18802.742	12786.848	22966.591	12536.744	19383.684	984.031	480.688	424.995	432.681	805.959	946.703	286.655	9338.622	307.514	306.396	213.83	1479.454	591.51	808.301	151.551	3991.262	18887.833	671.218	257.7	314.732	177.39	1671.707	349.73	8077.762	172	0.896	1182.174	430.442
17159.552	17732.123	11598.506	21890.384	14261.619	25358.557	13252.516	24110.451	1084.587	473.454	1211.38	537.417	849.255	553.174	305.589	8798.798	193.197	188.939	166.088	1750.36	556.732	509.278	120.428	3816.171	7761.257	491.519	387.123	282.306	7743.902	2962.554	577.737	9705.536	104	0.974	503.76	430
13285.157	13463.317	9293.448	15761.424	11853.454	19796.847	12624.34	20076.275	1217.657	395.391	4730.791	711.392	326.58	368.393	226.033	10212.974	168.878	211.926	155.093	2381.243	200.123	388.888	153.108	2837.758	5828.547	352.23	310.065	291.746	25509.268	852.878	396.427	8494.496	109	0.976	719.408	431.509
13875.635	14034.656	9722.199	17691.331	12440.366	22945.065	12442.933	20566.799	1417.332	520.983	681.298	1185.911	2660.646	560.766	397.023	14084.818	273.266	308.161	265.164	2148.001	5163.373	1169.084	136.767	3181.907	17155.592	404.061	395.306	306.579	16502.379	1522.096	273.015	6903.313	109	0.989	842.087	430.298
14295.376	14576.381	9927.356	17996.419	12730.005	21594.372	12012.62	19826.125	1215.451	588.996	507.707	518.554	872.306	898.646	303.31	11681.228	305.005	296.899	215.05	2037.336	666.685	997.804	151.707	4840.923	15186.464	696.9	292.932	327.941	136.538	1981.819	280.581	10554.838	117	0.973	873.808	430.132
11925.335	11709.597	8108.088	14038.899	10204.6	16787.423	9855.667	15554.35	812.881	425.418	348.405	381.831	827.426	913.662	332.684	10932.823	225.961	251.116	206.258	1536.05	605.577	762.295	140.318	3616.99	7491.326	767.975	301.437	284.462	433.747	1347.742	294.844	6436.436	112	0.932	1256.438	432.196
21269.554	21793.519	15240.148	26079.497	19084.525	29608.777	19872.651	30396.807	977.748	435.254	497.992	577.482	643.588	736.927	292.015	7977.75	149.809	198.46	152.893	1898.213	287.192	394.517	121.942	4128.384	5227.128	380.596	377.81	281.228	3374.799	2353.022	756.429	12029.229	270	0.877	564.441	435.733
24946.731	25049.853	18045.374	28839.393	20428.925	32160.658	23456.063	37240.579	1252.21	448.688	3356.321	759.157	346.392	690.313	255.183	8582.781	233.027	250.022	176.092	2073.995	178.333	327.387	172.054	4904.675	11931.658	317.663	304.4	280.999	16850.484	1621.829	736.682	14214.934	213	0.855	702.866	433.937
14531.796	14520.802	9836.745	17466.701	12116.639	20124.407	12250.644	19143.933	1128.423	442.013	4211.189	557.657	470.848	399.193	287.271	9236.799	296.515	294.853	176.806	2507.712	455.399	540.692	141.52	3314.607	13849.516	302.592	319.757	287.969	29833.953	889.671	449.272	8705.478	135	0.949	989.567	431.27
13152.926	13336.343	8739.392	15842.612	11028.134	19068.736	10750.634	16345.278	1023.099	448.707	371.923	430.325	721.876	790.218	257.907	11389.15	283.12	261.345	215.42	1478.733	505.487	831.946	138.25	3439.592	14011.984	609.3	272.622	330.227	100.018	1022.638	307.748	6385.544	105	0.971	1203.281	431.138
14442.121	14697.247	9849.197	18518.39	12946.284	23556.345	13227.606	21483.14	1594.523	580.338	651.835	930.522	2382.712	745.709	417.721	12021.105	342.519	273.852	269.234	2640.617	2712.734	1219.404	141.403	4023.592	17148.151	606.976	347.889	329.682	14975.036	1845.943	250.761	9448.913	117	0.985	849.543	432.415
17310.453	17588.504	11890.97	22873.248	15567.486	28437.341	16497.572	27230.381	1018.323	487.263	543.855	1108.314	7850.678	932.026	307.747	11765.613	288.025	275.33	216.856	2084.047	11467.482	591.701	147.231	3838.286	13713.112	332.365	325.887	285.903	434.653	3271.932	453.632	8849.074	126	0.988	924.159	433.73
12726.219	12982.399	8995.942	16277.944	11650.069	19214.098	11299.296	19048.745	1119.695	646.645	506.434	587.362	1457.482	1734.459	356.636	7682.104	294.27	328.328	161.13	1721.872	499.938	751.778	166.598	5669.753	4954.112	775.728	294.187	297.887	446.239	2238.027	351.549	9728.525	124	0.907	1369.774	433.645
17132.595	17851.57	11791.028	22682.987	14089.082	25954.676	12334.207	22823.641	1044.711	504.834	418.042	471.771	818.299	746.891	303.275	10605.163	230.796	227.912	167.945	1551.667	553.367	685.015	119.371	4250.986	17864.254	749.125	279.747	269.817	227.708	2477.31	370.295	9677.647	99	1	464.359	433.429
14994.155	15303.162	10445.416	19426.515	12567.448	21840.674	10989.067	20837.722	1068.276	516.662	486.083	518.955	806.226	881.048	305.066	9953.476	207.482	230.916	185.67	1880.674	599.937	720.764	117.434	4163.522	9092.237	621.833	312.655	273.377	1375.012	1816.848	329.333	9925.707	105	0.984	487.643	434.014
16213.974	16582.935	11618.926	20926.566	14552.818	25105.296	13359.028	23746.998	1160.132	542.548	425.454	684.686	1535.055	1306.047	335.283	10394.396	233.058	250.341	181.909	2024.143	379.217	752.222	143.947	4869.824	23923.069	526.015	319.935	316.771	386.689	2241.857	392.285	11526.5	110	0.998	609.373	434.391
18887.612	19058.463	13612.998	23456.103	17704.189	28449.824	18330.314	28687.598	1322.032	471.243	5680.452	781.525	841.501	677.142	254.55	10631.448	283.065	325.632	210.29	2593.269	821.477	783.459	151.893	3693.078	15906.855	314.141	343.764	280.48	43853.238	1847.446	548.918	10280.456	205	0.859	785.734	435.841
15590.42	15945.168	10854.829	20320.273	14445.287	25052.12	15457.547	25358.465	1070.508	487.719	687.157	803.202	1334.105	644.857	316.423	7934.9	237.705	228.377	171.03	1560.528	373.768	531.215	137.275	4826.626	8849.537	491.514	305.737	286.486	1113.5	3352.296	511.394	12432.516	116	0.977	815.991	433.681
15055.875	16013.106	10426.018	19696.898	13382.435	23538.533	13272.456	22749.545	967.153	517.573	593.236	604.13	766.554	585.942	318.845	8894.902	187.999	160.913	168.415	1277.477	595.833	514.628	123.157	4175.738	2003.51	624.466	308.641	267.457	1882.465	3053.514	311.018	10399.373	105	0.941	496.986	434.957
13803.383	14245.534	9715.337	17735.069	12073.204	20987.41	11590.831	19123.243	978.159	460.262	454.75	768.036	1934.801	764.039	293.461	12491.308	239.359	282.817	254.636	1602.941	648.471	967.804	133.131	3996.503	13006.705	487.449	291.621	296.682	283.714	2852.004	279.067	8192.868	105	0.984	826.557	434.014
18997.008	19454.894	12829.191	25080.864	17087.032	30611.91	18376.281	29920.127	1155.376	528.455	600.733	530.442	417.214	771.86	313.177	7143.567	360.449	307.129	154.43	6495.788	198.967	498.829	194.636	4917.857	16714.867	315.598	326.832	341.505	11512.475	520.833	417.032	10922.554	210	0.915	1074.252	436.19
11767.88	12422.754	8602.315	15362.285	11788.368	19953.029	12052.662	20315.711	1138.348	607.298	633.744	612.777	647.577	941.829	356.234	6984.62	252.576	223.669	174.748	1327.271	330.7	486.554	152.885	5845.718	1496.279	888.718	328.997	290.494	1019.203	2480.512	530.853	13231.731	111	0.952	1152.959	436.824
14546.288	14908.809	10031.734	17542.866	12236.492	21204.862	11410.198	20225.005	1122.142	540.932	437.185	603.978	1139.025	920.788	323.864	9953.393	194.675	228.426	154.651	2228.342	814.425	639.241	147.035	4720.86	7983.77	537.164	298.99	296.407	264.703	2195.1	341.883	10845.385	105	0.971	621.205	437.138
20757.728	21046.66	15034.665	25203.714	18638.208	29789.562	21033.173	33827.155	1144.603	452.493	2899.704	780.144	362.952	708.869	280.411	7948.823	209.887	201.201	155.607	1565.308	221.173	397.048	172.149	4838.207	7134.673	299.948	355.826	271.31	12854.269	1804.492	356.539	14281.872	170	0.877	692.159	439.212
21448.468	21281.461	16323.833	25721.001	20248.148	30046.124	21323.637	32266.838	1416.792	557.264	3689.685	704.257	383.027	631.26	258.564	8937.997	263.238	254.837	186.456	2076.777	213.34	681.263	151.787	4423.084	7826.365	314.993	363.558	300.65	21429.837	985.39	544.362	12725.985	229	0.908	760.509	441.334
17900.173	18486.965	12391.604	23833.126	15684.122	27996.255	16413.157	27006.248	1362.385	623.055	723.089	900.47	2754.049	816.887	351.403	7773.694	383.298	307.96	186.236	5339.287	2255.596	639.519	209.486	4362.096	14448.83	332.524	337.118	319.622	10854.932	1922.653	527.889	9956.725	180	0.886	1085.794	438.583
15522.3	14950.074	10380.157	18396.961	13120.81	22856.423	13659.544	20779.178	1161.616	409.617	477.271	626.573	886.475	649.071	346.146	9283.625	294.564	256.016	185.951	2429.535	932.918	679.237	134.677	3144.103	14245.759	524.456	347.003	301.467	9201.144	1376.259	359.87	6504.276	153	0.921	1264.984	438.938
18780.17	18768.685	13482.85	24751.886	16949.629	27882.944	17898.663	29276.638	957.19	523.445	547.88	504.278	643.487	877.095	315.72	5877.993	293.575	266.034	157.722	1857.269	455.117	355.178	158.619	5468.196	8410.771	453.745	292.163	272.518	4014.381	851.882	348.231	9872.539	127	0.94	1309.429	438.13
16791.882	17583.761	11521.649	22295.278	14341.706	25865.185	12883.725	22557.529	1064.917	489.577	408.772	456.939	806.701	849.629	298.073	10484.34	239.696	232.567	177.828	1583.409	682.314	752.283	120.725	4160.225	22714.053	864.643	284.569	283.434	252.436	1953.947	387.422	9513.952	107	0.958	469.977	438.136
21638.997	21491.765	16699.937	26754.338	20659.513	31209.057	21813.754	33132.856	1970.666	508.002	4651.216	708.054	416.115	718.376	257.732	9951.935	267.863	276.639	184.215	1915.584	289.286	6015.172	146.636	4155.562	12393.847	316.752	363.246	282.938	36850.977	1075.619	541.132	11648.158	284	0.829	771.722	441.725
13509.353	13950.524	9652.915	17050.512	12774.84	20858.999	12111.548	20165.504	1241.13	574.368	516.925	586.234	1468.648	873.872	369.502	12086.104	238.975	260.209	214.951	2838.491	1085.286	1006.493	144.398	5203.038	7269.783	901.109	286.145	318.001	648.357	2231.671	281.582	11150.571	105	0.984	856.319	438.005
15568.81	15818.606	11398.912	21563.66	13560.436	24753.346	12758.155	21785.132	1067.56	501.057	456.733	465.122	909.999	1193.375	294.183	10790.552	346.482	285.522	219.546	1499.191	720.409	938.807	153.029	4074.747	20666.777	634.111	296.548	334.401	216.037	957.146	368.476	8805.916	113	0.981	1038.863	438.704
15089.935	15953.664	10415.852	19126.631	13046.315	23152.899	13318.45	22977.045	1136.399	441.313	773.022	476.324	459.34	544.644	321.783	7913.558	185.187	185.966	125.135	1894.542	360.163	416.469	133.109	4006.934	4606.918	424.582	345.367	281.966	1977.133	2538.515	398.475	10987.771	116	0.977	404.543	439.483
14930.955	15303.104	10135.359	18263.283	12612.318	21775.876	11906.918	20700.139	1266.457	506.653	475.076	720.005	1250.101	582.771	350.035	11746.56	213.059	251.324	185.091	2220.798	3967.723	1057.03	157.384	3944.904	6988.158	402.768	330.349	297.859	7200.752	1320.418	290.274	9160.535	125	0.98	636.02	439.644
13867.331	13905.233	9574.795	17030.881	12286.004	20781.956	11949.536	19583.647	1227.834	438.378	7223.954	653.78	366.523	404.742	225.665	12597.952	223.851	250.387	200.341	1777.671	366.143	561.856	158.417	3046.605	11956.186	316.458	295.259	291.448	55969.111	1189.1	283.406	8857.522	147	0.885	730.534	441.153
15404.729	15729.876	10698.642	19296.316	14230.079	22863.972	15614.978	24603.607	1160.634	457.905	788.859	475.552	461.831	779.379	290.085	6688.893	235.264	195.639	131.626	1153.458	257.891	295.711	147.038	4793.349	5218.077	394.23	332.384	307.625	2848.444	1373.643	602.785	12158.728	121	0.989	1028.616	439.351
21628.157	21541.026	15146.907	28150.326	18285.832	30827.02	18076.151	28864.174	1179.999	587.251	532.648	783.09	5386.564	926.444	338.478	9040.91	396.226	399.237	222.926	2610.979	12337.866	620.515	164.048	4123.459	14801.765	303.653	390.334	272.151	287.358	3017.879	342.591	6557.727	270	0.797	1320.219	442.126
19562.509	19615.096	13995.143	26296.384	17156.814	30606.176	17543.139	29461.056	1367.509	396.365	6290.04	685.818	588.9	543.926	266.992	10331.257	284.41	335.169	156.647	2974.487	288.663	523.068	143.753	3350.964	15545.168	308.663	466.663	298.713	37819.4	1509.158	406.565	8924.672	166	0.895	986.645	440.566
13946.565	13980.679	9621.459	17442	13874.005	19639.038	12370.98	19978.482	1180.368	591.8	499.208	675.45	880.755	953.255	355.703	7463.512	341.405	338.458	171.285	1335.621	483.475	704.1	165.574	5864.618	12762.177	813.509	281.68	281.648	215.438	2520.242	354.746	10292.917	102	1	1355	439
14246.968	14414.384	10251.368	17308.503	13291.074	21305.828	14313.441	22384.553	961.596	423.993	1489.759	435.957	327.185	626.425	229.027	6195.805	169.516	188.291	138.393	951.603	175.85	352.159	135.035	3981.054	5398.523	329.421	511.919	270.522	2581.755	952.42	558.19	12060.526	119	0.961	812.685	441.971
20686.046	20459.517	14706.229	26359.274	19474.011	30827.025	21240.641	32948.8	1148.364	540.56	580.01	500.896	409.36	929.06	362.223	6177.856	327.073	289.914	155.398	1743.54	205.235	470.82	164.943	5989.717	10866.074	336.088	310.829	274.375	9084.846	1266.228	322.364	10533.901	280	0.839	1300.282	444.618
12957.133	13303.148	8666.774	16637.582	11290.252	19490.109	11327.384	19534.64	1037.622	534.951	640.453	601.017	786.203	520.325	341.736	6747.39	285.699	247.015	166.687	1483.424	733.281	481.654	173.444	4913.229	4718.128	1207.375	276.775	302.346	205.272	1849.37	326.07	8438.925	106	0.949	1399.434	440.538
15876.819	16503.495	11090.006	20551.257	14464.171	24099.821	13440.33	23216.142	1069.515	536.74	428.028	853.986	1866.734	1429.875	361.997	11052.92	239.875	260.026	163.661	2309.717	460.385	748.056	125.918	5132.193	19734.242	533.206	287.618	301.187	152.687	3175.735	311.266	11731.531	115	0.986	580.987	442.17
16614.056	16818.46	11653.693	20329.044	15609.454	25621.658	17124.009	27608.794	1298.3	461.998	3595.855	843.003	517.802	577.678	270.991	8012.329	219.561	227.986	174.79	2787.147	428.894	756.886	150.054	4458.597	6172.326	307.332	400.288	274.606	16853.531	1548.107	1239.598	12876.288	182	0.829	796.033	445.467
15550.073	15667.066	11285.547	21217.909	13857.762	25594.664	14330.734	24375.467	927.333	499.727	676.555	525.419	492.408	687.993	333.47	6450.447	287.248	241.279	157.847	4161.665	174.581	533.168	152.7	4501.183	9075.788	318.418	312.038	283.757	8902.563	630.397	405.103	8918.263	125	0.94	1276.772	442.076
16466.115	17349.906	11029.718	21352.503	13939.377	24823.123	12413.94	21905.975	1094.691	507.246	425.237	487.226	805.53	757.548	312.711	10343.461	231.312	228.894	174.916	1720.686	715.483	734.127	129.839	4462.711	17151.251	831.738	293.372	274.938	223.443	1894.833	351.659	9984.807	105	0.984	476.719	442.424
17274.579	17765.987	11871.899	20879.938	14229.492	24041.408	13511.555	23522.18	1052.248	499.929	553.317	572.325	629.851	516.486	313.646	8140.082	219.171	192.936	168.418	1452.571	498.978	499.208	117.151	4072.09	10165.912	512.844	342.231	258.033	3204.879	1934.175	441.485	10615.006	121	0.948	488.277	442.996
15346.966	15776.621	10488.119	18153.02	13386.965	22183.373	16495.239	26393.354	1153.916	422.803	5212.27	754.161	362.328	474.394	225.49	9620.092	204.976	212.722	154.084	2481.674	261.841	448.636	164.342	4245.787	7727.056	323.427	332.237	269.407	32885.018	2191.714	408.641	12917.909	144	0.933	699.667	443.09
12721.491	13060.277	8780.778	15736.85	11308.798	18559.674	10802.843	17591.76	1096.651	601.737	511.217	511.072	887.352	685.441	328.59	8199.204	280.589	286.691	219.907	1673.756	847.239	798.384	164.121	4840.047	6602.182	896.958	305.359	289.519	952.62	2965.545	341.868	9959.332	102	0.987	1121.598	442.814
23689.4	23461.514	17267.05	28534.631	20974.585	33736.191	22500.805	35678.874	1221.154	483.62	3843.983	737.121	363.489	594.556	251.655	8615.927	283.93	277.791	178.92	1732.232	204.536	382.065	148.949	4235.363	16798.889	305.919	364.737	277.999	23664.754	1181.753	474.345	11761.726	267	0.83	752.133	446.912
15553.209	16092.786	10751.221	19413.261	14262.163	23586.856	15207.479	25058.208	1054.921	562.125	609.287	741.443	758.253	653.743	304.867	6450.48	222.671	199.931	169.586	1267.837	262.317	448.818	143.898	5179.966	5273.453	509.194	296.163	315.286	1357.097	3067.748	620.817	13253.174	110	0.985	870.264	444.2
26226.491	26303.153	18031.619	34155.219	23345.84	38705.854	24540.644	37471.913	1372.249	407.273	4371.47	698.261	589.852	589.087	271.644	8316.603	273.865	311.88	153.206	2770.304	432.812	545.299	162.398	3456.564	13663.34	291.065	492.606	282.396	26501.823	2047.675	564.342	9311.272	207	0.931	995.196	446.065
15066.431	15377.823	10852.309	19832.428	13973.101	24240.522	13517.53	22590.825	1067.279	566.415	602.457	515.143	869.147	1166.364	298.539	9285.142	287.534	257.315	169.05	1838.535	497.731	739.894	153.619	4771.336	14667.687	649.872	331.71	277.761	782.386	1465.995	461.715	11528.376	133	0.946	913.41	445.756
12646.881	13068.438	9074.673	16387.888	11900.163	20194.279	11318.592	17228.939	1025.418	524.992	468.76	413.211	944.08	1003.178	291.838	10008.978	278.306	289.144	221.041	2478.925	705.631	860.296	144.227	4505.684	12019.517	1339.599	268.81	329.434	147.261	1285.592	285.276	8910.578	106	0.993	1171.028	444.274
19583.803	19981.937	13649.865	25995.077	17045.418	29825.159	17591.879	28023.982	1386.25	522.478	660.088	745.473	3697.151	794.204	323.195	6697.194	346.753	336.142	170.538	1631.388	5088.764	537.51	185.165	4368.228	10190.473	362.566	428.069	274.092	2805.896	3132.079	596.646	8889.446	271	0.818	1351.633	450.526
12264.666	12279.562	8293.056	14698.231	10797.322	17524.311	10575.504	17750.332	1448.17	597.264	973.786	908.176	1472.159	843.423	395.71	7631.45	307.891	319.627	168.54	2877.333	631.249	980.027	162.887	5051.406	5106.925	523.824	623.786	296.136	8221.682	3145.886	324.108	9830.545	112	0.932	1368.089	444.393
15327.119	15710.492	11254.685	19388.769	14104.7	24150.012	13123.112	23479.46	1164.262	556.062	467.223	687.052	1474.054	992.226	358.498	10650.683	219.382	247.373	177.097	2290.302	959.828	788.447	165.871	5053.518	9479.09	624.492	298.934	297.019	347.271	2233.476	269.821	11524.641	119	0.99	669.181	446.668
12153.42	12380.207	8810.696	16121.158	11143.722	19996.38	10882.572	17657.7	875.661	422.095	415.428	367.67	960.015	860.072	241.737	14157.482	225.04	262.712	233.58	2545.548	228.067	1146.314	137.087	3913.968	14965.723	733.86	285.99	313.1	137.399	955.485	391.731	8295.336	125	0.94	847.86	446.972
18513.149	18938.744	12955.614	24721.291	16914.715	29158.386	17196.152	28327.157	1271.966	539.083	1264.494	592.673	780.525	841.195	325.355	7497.96	332.705	253.085	161.786	1189.173	317.242	640.471	170.092	4823.907	15622.54	518.148	425.387	310.133	781.65	2082.304	426.798	11237	178	0.864	1040.118	446.539
23708.493	23762.565	17816.183	29289.551	21945.513	33280.45	23010.495	34831.176	1272.12	443.091	4244.233	803.951	378.095	635.067	254.512	9162.598	234.705	256.269	154.768	2196.201	250.557	481.713	169.239	3812.582	10811.76	329.618	306.639	285.036	27301.989	1693.995	389.892	11107.219	300	0.792	723.08	453.7
24489.108	24460.973	17853.384	30065.467	22704.163	33897.912	24469.172	37023.624	1481.054	477.792	3660.145	839.124	373.728	693.03	257.158	8521.284	253.289	276.092	166.926	2014.135	223.798	507.745	142.996	4331.482	10887.196	310.366	364.848	271.038	24374.573	1295.075	550.812	12165.341	350	0.814	779.077	450.534
15503.61	15603.608	11231.421	20235.301	14614.298	24912.667	14134.124	23334.537	1445.434	598.463	621.829	560.717	867.049	1369.824	315.331	10303.746	317.214	277.665	212.37	2099.29	634.704	860.476	141.619	5249.149	19911.824	774.262	296.643	305.992	622.958	1824.787	393.109	11939.857	164	0.938	826.817	447.567
12488.578	12788.302	8990.512	16205.004	11544.065	19861.203	11163.437	18156.139	1113.6	547.352	454.535	496.49	1088.511	1025.724	272.201	11978.502	309.12	292.433	241.097	1902.84	1004.647	1165.462	145.164	4460.498	19180.428	883.873	263.348	315.109	122.729	1232.262	304.802	9736.49	114	0.99	889.228	447.175
19766.764	19949.019	13762.619	24176.666	18055.87	27819.381	20367.923	31296.568	1161.485	457.177	3527.803	671.469	727.308	541.405	301.384	6934.965	224.001	199.122	139.799	1991.55	372.353	367.721	150.694	4909.882	4570.149	300.891	379.165	270.797	18990.309	1639.325	354.095	12737.602	181	0.93	953.229	447.45
16208.87	16560.823	11667.002	21636.279	14747.068	26072.009	14921.769	25690.622	1061.544	526.767	932.512	565.923	717.088	705.959	318.006	7216.89	291.38	249.037	150.439	1891.617	368.49	778.17	168.188	4567.429	8292.863	434.029	339.254	309.896	4757.019	1827.53	687.373	11368.941	129	0.943	1057.988	447.663
17598.81	18223.487	12200.443	23541.997	16143.699	28132.335	16724.991	25934.481	1316.94	566.676	533.369	1183.948	6344.501	813.784	370.508	11128.708	334.154	357.39	231.365	2069.351	6863.93	873.968	192.341	3425.072	10900.679	325.852	325.167	312.732	1348.731	3130.266	429.368	6883.423	267	0.852	1087.594	450.185
13809.15	14248.254	9685.432	17998.005	12386.563	21699.503	12016.471	19529.641	893.422	484.844	442.821	455.412	689.577	728.232	313.202	8034.567	238.105	228.978	153.035	1098.426	468.178	588.885	125.402	4453.23	6842.039	563.298	263.815	317.597	401.975	1679.585	323.407	9291.755	145	0.905	1209.866	448.79
16800.153	16787.724	11218.745	21539.391	15754.798	27505.848	17910.236	26293.301	940.837	458.854	399.504	542.423	3221.517	726.332	277.48	11993.344	284.11	299.166	216.836	4192.58	10694.328	690.235	156.695	2906.063	7909.638	292.505	339.037	257.089	110.46	1296.226	284.97	4011.458	109	1	1324.5	446.5
15612.049	16096.478	11068.192	19684.695	13869.466	22830.111	12137.895	20472.79	1029.232	464.368	369.636	523.082	972.933	1003.497	295.778	11778.534	228.923	247.29	188.377	2171.934	978.446	838.739	125.245	3936.5	20383.591	917.43	281.16	285.845	161.576	1941.081	298.792	9094.278	113	0.981	558.597	448.58
15090.228	15127.235	10486.224	18901.897	12769.171	23250.892	12425.408	22674.37	1151.114	442.278	3385.182	718.464	887.823	402.834	270.537	10138.94	189.458	247.26	179.882	2828.496	631.062	461.038	138.795	3744.724	5811.644	283.823	370.365	264.898	32260.915	998.633	274.247	9798.921	101	0.964	686.649	448.351
24829.786	24885.931	17232.091	31215.067	22460.071	35795.907	23885.186	35113.536	1467.661	392.666	5324.801	593.503	440.592	547.562	257.073	10119.749	288.43	348.917	170.614	1981.645	232.641	597.149	146.106	2988.81	16828.523	291.553	450.045	277.345	35171.408	1344.873	443.765	7909.623	356	0.853	986.851	453.368
16036.955	15980.626	11300.942	20124.445	14831.935	24248.811	16781.627	25462.329	1026.77	428.042	753.35	387.586	258.337	588.012	298.224	5681.232	276.314	235.822	139.172	2337.219	130.173	370.442	160.717	4280.005	9574.71	293.131	330.621	283.644	7094.243	664.835	463.812	10851.663	149	0.874	1286.252	448.782
16715.712	17188.665	11168.626	21466.494	14795.408	24608.319	15270.135	24595.375	1241.097	639.02	690.15	518.528	442.885	623.37	313.146	6970.067	361.13	293.48	197.691	6255.591	209.868	890.616	190.082	4122.338	9438.309	312.155	306.569	323.73	18310.658	1021.743	723.511	9580.723	111	1	1065.122	448.608
15713.401	15097.106	10928.337	18886.919	13572.949	22855.127	13783.408	21447.407	911.886	469.854	681.408	468.57	897.565	928.169	325.895	8740.825	352.456	305.229	182.833	1700.347	475.965	699.998	138.515	3749.987	21305.657	587.387	298.273	283.081	2265.174	1268.854	379.486	8113.124	107	0.971	1271.64	447.93
17991.089	17213.934	12168.104	21208.596	16021.782	26359.077	17567.428	26564.445	1056.485	444.108	1203.083	376.467	324.743	597.726	285.557	5915.526	352.379	287.494	160.811	1244.459	147.463	513.408	148.475	3938.471	16339.046	326.966	367.939	265.366	3997.874	625.076	502.411	10340.573	99	1	1278.672	448.601
14552.37	15191.986	9650.709	18568.703	11734.779	20887.619	10458.362	18181.055	914.296	454.803	392.189	500.399	1086.735	685.899	305.564	10973.098	228.482	212.747	211.777	1792.717	1156.397	579.863	119.094	3688.784	16059.228	550.026	273.868	264.927	318.777	1292.904	401.164	8227.092	103	0.996	492.791	449.646
18513.76	18402.249	12661.462	21946.211	15637.917	26168.745	15539.229	25197.637	1285.004	526.498	591.587	813.975	1788.859	655.212	315.323	8364.677	377.393	347.545	234.279	2457.738	847.63	2551.956	185.499	3902.673	18054.81	320.464	466.244	320.646	10734.418	1359.349	660.462	11075.788	102	0.987	1078.941	450.118
17959.338	17927.404	13209.626	22070.374	16170.228	26023.546	16472.225	27552.059	1142.806	439.265	5229.735	674.255	392.945	497.138	256.868	10110.027	203.093	237.901	172.542	2074.207	280.645	571.201	150.809	3298.776	6703.99	315.828	300.29	277.62	35229.171	1406.214	340.687	9758.856	130	0.951	702.462	451.285
18505.314	18809.798	13058.574	23746.608	17274.274	28895.614	17177.291	27294.06	1246.016	574.228	487.452	519.846	1000.376	1099.829	344.601	9353.818	317.39	351.742	173.355	1782.596	475.225	906.777	160.905	5203.188	18078.874	751.452	295.706	316.959	227.241	2042.347	342.274	11280.073	204	0.851	1033.132	454.216
16457.017	16916.745	11288.702	20928.095	12703.632	23722.211	11210.267	20745.497	964.778	488.957	449.73	465.126	927.423	635.161	327.617	10994.279	246.527	211.751	174.531	1493.206	941.732	762.512	127.841	3842.521	19986.772	805.669	284.265	295.415	140.232	1998.717	295.377	8376.879	96	1	394.771	451.229
18107.069	18156.133	12833.303	21160.902	16502.028	25579.658	18196.429	28761.866	1186.682	454.255	3996.771	720.634	345.654	479.794	244.61	8641.022	244.567	220.062	159.097	2145.31	194.714	311.785	147.569	4131.518	13432.952	300.227	292.097	275.94	19551.082	1517.684	725.264	11571.612	107	0.989	744.799	452.136
18012.826	17905.242	12387.525	22589.302	15157.799	26194.699	15609.821	24893.785	1526.398	392.081	6225.149	566.518	318.158	433.607	227.173	12290.606	294.719	352.91	196.954	1741.092	273.48	622.387	140.471	2862.766	17456.411	296.683	322.187	276.573	43218.634	1081.524	405.691	7244.284	214	0.867	972.477	453.687
17926.514	17562.888	12250.88	21686.011	14881.491	24251.008	16000.915	25643.077	1208.012	573.442	1052.43	806.203	4498.008	639.758	326.568	7943.211	337.703	293.051	208.326	1723.069	8067.526	436.768	174.472	4305.281	10112.363	283.258	405.198	269.582	2363.876	2729.866	392.859	7926.742	150	0.903	1311.5	454.253
15234.547	15850.845	10645.092	18570.853	13148.96	22993.12	12302.808	21471.05	1106.467	524.035	439.79	670.516	1235.747	1224.419	372.299	10991.07	192.557	250.408	182.784	1952.183	853.714	748.681	168.792	4687.083	5220.699	605.486	293.379	268.639	249.895	2707.183	267.417	10599.339	124	0.96	643.766	453.234
13736.949	14414.081	10243.095	17065.59	12776.553	22711.609	12869.197	21411.898	1044.163	506.893	569.22	739.462	1273.784	974.282	363.166	9173.987	218.1	232.561	190.666	1824.564	639.318	692.743	163.677	4780.366	10820.621	523.163	343.933	288.99	418.128	2478.896	310.035	12856.402	157	0.902	664.424	455.073
16836.025	16550.474	11828.214	20951.557	15141.567	25747.685	15204.487	23888.261	955.186	464.036	482.28	422.803	793.784	838.705	339.383	7857.836	280.524	311.729	164.415	1459.828	350.674	551.713	146.054	4245.846	14563.429	532.521	285.317	288.268	1385.791	1119.89	366.879	9312.761	208	0.898	1266.452	456.707
13902.681	13994.856	9478.321	17463.575	11604.899	20078.578	12394.218	19876.243	1036.008	538.839	475.074	902.238	5661.063	697.79	321.666	10260.539	336.68	304.544	228.504	2518.958	10458.983	572.218	165.831	3551.489	9638.121	294.758	359.065	258.016	136.695	3093.594	297.614	5149.262	170	0.894	1322.335	454.694
16384.36	16692.092	11262.223	19861.92	14166.763	24238.233	14096.938	22792.386	1170.149	466.367	4332.836	657.852	1083.525	477.233	281.965	10476.893	226.733	259.111	179.67	3374.404	1326.978	616.633	148.058	3559.906	11077.375	305.301	396.355	273.189	35002.072	962.378	289.836	9141.115	153	0.857	693.833	455.467
13193.96	12847.247	9004.126	15493.601	12422.305	19356.351	13850.74	22077.055	1207.762	544.24	679.628	446.442	356.991	602.049	341.894	6134.126	314.553	256.534	152.246	2747.508	179.935	613.791	157.661	5674.717	8681.092	311.333	315.989	292.787	7583.816	545.286	318.317	12026.5	115	0.969	1292.317	454.543
19179.566	18552.698	12816.39	23520.003	15934.434	26953.172	17115.001	26567.764	1036.038	499.133	451.346	685.677	4121.129	726.661	292.585	10398	405.567	377.02	203.729	1942.294	7865.347	519.996	177.562	3634.433	15712.423	286.375	346.307	274.217	676.741	2344.455	391.921	5928.535	161	0.944	1345.134	455.972
22777.344	23110.119	16546.272	28326.614	21341.545	33743.803	22760.925	34923.603	1216.837	443.73	4927.566	734.75	409.536	665.48	252.356	9248.957	255.501	270.572	161.636	1537.46	274.278	608.822	155.786	3659.34	13899.622	330.52	309.201	282.096	36916.002	1129.214	431.744	10281.2	337	0.88	710.144	459.168
22369.283	22328.319	16884.026	27579.115	21467.73	31748.157	22507.383	32807.698	1362.508	542.968	4557.175	680.237	399.895	602.944	263.504	9093.604	301.946	294.258	199.466	1422.782	257.536	536.729	140.976	4239.358	14956.102	298.242	321.938	277.312	32830.408	1146.84	408.612	11873.142	301	0.828	759.427	459.968
22069.558	22416.649	16103.134	25849.729	20342.117	30291.492	22175.779	32064.157	1123.303	556.649	1145.373	536.918	494.323	853.159	291.279	7449.141	284.225	247.687	159.91	1297.982	303.837	414.609	167.86	5277.846	12957.422	556.996	421.759	279.52	1478.159	1754.248	522.386	13234.797	214	0.859	915.023	459.449
17877.117	18136.216	12277.836	23637.999	15737.564	29424.251	15878.206	23740.936	964.192	433.196	443.195	892.865	7319.381	719.713	257.93	10767.65	351.184	348.696	241.88	901.899	21693.753	647.824	160.441	2258.639	16455.873	305.858	337.458	290.919	301.509	2081.129	365.361	5138.163	187	0.891	1108.297	457.099
12856.923	12959.277	9220.807	16160.765	12265.276	19758.515	13053.377	21890.545	1234.042	469.019	2873.47	725.37	339.769	517.879	243.412	8726.326	253.273	234.057	169.95	2186.726	234.924	486.034	127.782	4087.209	8234.906	302.043	378.866	278.174	18582.707	1434.879	757.984	11805.29	113	0.981	787.659	455.81
16224.664	16183.718	11171.228	20274.801	14089.323	23113.498	13992.598	24663.148	1684.217	575.697	1550.357	645.401	1042.346	694.194	333.844	7481.506	262.977	323.957	323.372	2979.789	2789.791	11580.492	137.507	4790.939	9135.305	323.101	428.417	284.913	10108.807	1168.838	500.508	13979.877	110	0.955	804.409	456.6
15120.816	15330.835	10249.162	18829.086	13625.667	22621.799	13522.513	21128.381	1432.206	558.235	486.006	592.448	1021.518	970.937	351.181	10549.91	321.4	295.932	192.597	1998.219	828.567	965.276	169.1	4704.557	10986.54	657.804	282.25	315.703	491.842	2398.249	391.016	10116.598	160	0.854	1060.231	458.306
13024.471	13175.063	8969.111	15983.551	11721.217	19698.085	11394.706	18396.66	953.423	507.278	474.172	454.482	721.306	928.335	318.469	7833.364	286.825	264.482	166.442	1122.038	493.957	585.911	132.109	4759.809	13460.79	607.269	267.91	316.431	665.005	1547.377	332.569	9968.536	106	0.98	1203.113	455.849
14112.919	14762.312	9872.815	18702.061	11638.207	20702.788	10113.68	17488.181	886.48	405.628	373.167	366.05	815.243	707.399	274.609	13357.989	255.068	246.413	182.745	1575.11	1153.637	691.624	122.579	2995.612	26679.872	746.734	281.109	269.25	131.413	1411	301.045	6348.515	163	0.879	440.414	459.525
13441.414	14235.439	9798.514	18009.995	12854.331	22017.79	11969.817	20738.464	996.405	485.978	538.566	584.925	1278.499	1063.696	313.519	10621.524	159.056	217.475	183.321	2228.772	726.6	810.425	138.276	4495.5	3206.199	630.304	343.72	275.536	1965.248	2303.869	422.466	10379.292	112	1	604	457
17373.722	17672.17	12649.016	23537.548	15815.405	27271.606	15918.069	27675.487	1239.156	433.871	4220.428	639.955	980.577	536.653	269.1	8711.464	264.615	278.188	155.462	4307.393	457.313	708.444	153.189	3897.98	13297.033	309.004	377.325	253.396	37073.217	1737.998	369.252	10362.569	122	0.956	949.984	457.984
14965.855	14950.24	10834.571	18639.105	13610.495	21832.603	14231.292	23758.474	1159.928	404.632	4205.379	716.723	361.504	524.058	226.807	9855.309	230.826	214.64	159.168	2279.433	267.859	614.061	151.362	3376.92	11857.623	321.409	301.738	285.559	33616.674	1293.026	456.985	9648.199	132	0.938	735.652	458.841
14094.064	14000.8	9334.606	17995.855	11619.655	20522.73	11481.912	19459.524	2296.582	413.756	5277.937	690.501	323.181	391.593	235.829	9226.024	287.988	265.57	158.661	2984.063	234.799	547.771	147.591	3350.147	13909.588	323.525	356.587	270.288	33882.192	1871.352	330.562	9069.774	102	0.987	959.667	458.157
19318.009	19692.941	13559.296	26562.272	17190.781	30702.277	17393.416	28019.838	1509.673	579.167	540.983	1147.244	5855.568	967.036	353.194	7432.322	364.6	407.764	197.456	1738.32	6702.362	604.279	183.898	4014.612	10277.097	359.55	339.81	281.436	350.789	3341.607	365.464	7026.246	334	0.887	1365.674	460.946
23712.757	23740.678	17704.067	28273.996	21968.087	32315.03	23902.09	36519.145	1139.994	483.082	3692	702.96	388.599	731.154	266.654	7898.247	246.16	236.19	155.575	1585.924	195.792	368.618	152.357	4658.135	9298.773	301.349	308.312	273.564	20409.477	1441.5	409.709	12653.729	260	0.829	747.858	462.4
19833.293	20157.927	14266.88	25753.146	18753.654	30598.223	18822.55	31001.929	1274.026	678.597	614.446	763.567	1024.6	1709.252	357.932	9097.655	308.603	311.367	185.083	1628.793	407.455	787.514	155.026	6534.084	18496.702	573.13	338.545	318.918	442.891	1779.356	420.275	14225.116	271	0.812	841.054	463.924
15123.704	15007.871	11028.206	19806.3	14069.827	24273.843	14539.276	24707.167	1526.896	481.939	2988.924	622.468	1061.605	605.257	275.343	8421.66	337.727	366.194	199.485	2828.96	1091.11	6711.517	125.765	3956.91	23381.496	334.535	370.205	285.766	34737.093	1075.966	563.258	12539.52	111	0.964	797.599	461.401
18979.88	19630.254	13855.596	24595.354	18148.086	28658.351	18924.904	29319.212	1429.334	577.539	2036.163	577.129	656.761	758.866	311.232	7624.778	277.349	278.17	166.2	1834.187	259.741	655.765	166.469	5209.452	14885.907	477.355	457.989	320.339	1880.603	1827.206	620.163	14379.995	148	0.948	860.318	462.007
21861.089	21354.232	16195.239	25167.64	19924.377	28340.912	21208.69	33697.319	1261.055	550.808	1167.059	838.47	370.365	520.264	263.423	6957.399	244.221	222.027	171.182	2166.047	148.78	320.181	142.095	5239.765	5923.252	299.208	328.672	263.449	4948.303	1279.203	458.126	14162.443	135	0.971	771.959	462.781
17906.964	18045.472	13645.631	24281.421	18825.311	29420.392	20935.881	31563.96	1882.7	456.408	1135.643	978.375	358.577	636.528	244.839	10219.288	204.878	245.566	172.114	4751.467	134.026	470.446	136.667	3512.864	4205.958	336.319	362.388	273.848	5347.208	1840.898	634.164	10170.27	135	0.96	780.056	462.826
16325.133	17561.411	10351.302	21892.092	13949.638	24354.631	12285.053	21125.589	1166.989	499.605	764.339	508.587	677.647	586.765	318.513	5605.922	301.145	266.015	151.97	1026.76	571.604	584.238	185.449	4696.201	12108.722	429.374	291.45	287.92	600.625	1235.69	334.035	8557.777	112	0.973	1529.884	462.348
16145.336	16689.953	11481.217	21303.961	15425.307	25936.002	16199.298	26134.448	1146.316	558.154	670.405	663.104	840.312	651.475	313.696	8173.688	218.294	200.514	157.154	1391.951	280.62	463.529	164.06	5361.667	5630.202	471.806	342.999	271.095	1218.555	3252.742	617.665	14263.804	207	0.883	898.152	464.804
15363.242	15869.775	11258.012	19597.724	15199.318	23687.288	15315.842	25571.664	1263.201	654.458	525.571	635.503	769.227	985.883	371.988	9864.556	242.245	263.177	166.361	1707.719	715.934	776.792	177.365	7004.859	6651.87	823.023	280.43	281.005	160.437	2418.225	358.891	14071.386	114	0.99	925.096	462.86
14286.798	14558.022	9912.941	18461.427	12999.661	22641.123	13070.198	22575.396	1055.125	526.985	1480.45	532.137	626.433	565.005	313.27	7973.762	260.43	216.443	189.324	1829.795	339.121	580.723	163.794	5062.892	9951.116	579.142	463.57	282.719	3976.622	1677.75	531.115	12175.328	139	0.868	1007.025	465.14
15982.715	16541.565	11329.007	21420.017	14664.427	25514.436	14197.227	23104.589	1163.216	561.131	453.764	508.856	1031.621	950.855	346.742	9932.642	243.982	346.002	180.093	1996.924	730.038	994.201	162.714	5047.744	10210.209	765.385	278.846	307.265	138.677	2040.36	298.628	10866.999	102	0.987	1034.667	462.922
15816.481	15742.22	11775.997	20402.116	14756.223	24894.505	14807.218	23408.438	1013.044	456.388	4492.19	555.836	315.66	436.24	292.678	7591.555	262.662	267.498	187.32	1007.952	242.045	465.89	137.056	3706.301	7273.999	312.067	294.756	300.251	23532.789	687.212	362.039	9157.023	121	0.948	1217.905	463.384
18340.735	18790.569	12608.021	24637.773	16689.817	29909.838	17931.434	28080.306	1219.96	433.127	2636.584	601.798	333.956	448.606	293.689	6133.636	260.155	207.906	159.067	1434.944	148.969	321.053	141.121	4177.397	6404.232	303.565	293.431	299.799	9498.756	825.139	372.193	10114.775	113	0.981	1223.863	463.314
14628.163	15360.128	10421.902	17670.295	12830.029	22205.928	11927.588	19917.172	1014.937	519.091	452.685	639.944	1144.252	1240.722	324.003	11354.875	182.421	258.791	177.226	2249.044	835.312	842.235	184.671	4407.605	6839.875	732.234	304.942	262.009	237.704	2067.311	331.145	10214.168	124	0.972	647.766	463.637
18449.699	18858.365	12633.296	24376.155	16256.766	29027.176	16444.581	24796.939	1228.892	496.347	474.423	936.8	9016.66	723.664	299.28	10223.186	323.436	375.225	226.365	1514.106	18292.77	703.34	159.741	3083.49	11304.319	308.002	337.481	308.153	577.896	2888.062	309.628	6740.325	354	0.764	1118.138	470.994
14389.515	14302.626	10265.885	19339.781	13181.714	23742.762	13801.741	21062.96	973.618	477.593	378.965	542.508	4020.322	618.437	274.069	9837.688	372.701	346.858	247.672	1269.46	12405.944	589.164	167.712	2440.04	16715.816	293.572	356.357	279.301	265.247	1561.225	250.582	3638.034	100	1	1307	463.22
12887.009	13432.179	9300.949	16292.586	11410.421	20274.746	10769.725	17979.959	1011.052	448.318	380.231	451.955	1046.911	1039.648	279.515	12260.679	201.886	262.75	200.099	2621.688	1101.71	917.209	163.639	4031.905	11291.182	552.382	301.016	274.67	114.467	1789.818	291.302	8965.074	115	0.956	635.413	465.596
13589.53	14200.993	10015.393	16734.269	12655.593	20783.444	11609.308	19267.674	1015.185	509.65	441.046	499.248	1007.674	697.444	324.198	11744.822	225.901	234.457	186.295	2376.25	986.239	999.53	169.258	4404.407	12213.061	856.575	284.996	279.704	286.358	1763.476	292.802	10309.228	114	1	672.5	464.763
18432.005	18745.311	12911.803	22006.282	16097.392	26332.295	18516.587	29259.241	1264.731	449.172	3870.392	1046.375	371.425	548.059	276.348	8493.33	238.562	229.47	142.432	2482.215	210.529	449.716	173.223	4181.788	11190.262	318.941	290.632	259.203	24486.97	2126.401	862.419	12181.133	108	0.967	721.037	464.685
19422.661	19234.686	13838.725	23846.113	16953.406	27682.761	17965.638	30375.524	1393.817	522.274	809.314	560.863	1402.572	679.345	300.175	6936.289	259.318	299.976	171.67	2348.774	809.133	6232.189	120.479	4642.667	11648.311	316.972	391.721	294.203	5914.781	860.337	469.718	13771.786	125	0.952	803.804	465.036
24499.869	24556.912	18484.513	29978.538	22844.868	34141.169	24990.606	36537.785	1241.98	519.003	677.657	534.483	466.27	953.963	285.128	6929.889	287.513	279.535	171.084	2807.517	190.969	573.864	144.07	4868.648	15625.009	336.132	376.751	300.683	7257.6	1494.959	1003.618	13294.781	396	0.829	808.881	472.715
16460.381	16743.701	10924.736	20601.6	15074.621	25370.942	16283.114	26207.236	1233.168	466.495	2852.163	544.735	531.213	581.177	273.177	7080.232	200.11	187.478	132.765	2393.188	209.885	388.352	160.033	4400.567	4251.472	312.754	383.115	259.019	17079.28	2054.824	330.168	11861.307	151	0.909	952.44	465.288
16420.775	16466.499	11498.63	21686.946	14396.867	26307.27	14775.272	24587.729	853.005	390.886	2758.726	572.287	767.804	470.441	309.637	6149.011	224.006	238.831	161.738	1285.181	235.675	332.281	157.16	3790.75	8263.935	314.408	310.986	289.026	17364.216	1193.923	320.49	8872.122	167	0.932	1250.793	465.237
14679.017	15769.229	10142.553	19097.991	12940.595	23513.813	13217.325	22397.254	961.076	431.331	516.354	517.632	465.772	534.894	332.07	7600.547	174.787	184.029	130.115	1566.204	388.017	376.844	138.011	3519.315	3710.577	583.362	304.642	270.927	2078.642	2179.08	569.844	9603.935	134	0.892	351.709	467.94
18486.701	18646.297	13155.796	23252.081	16576.417	27613.473	17009.466	27036.061	1279.902	431.403	6198.413	702.384	395.804	509.194	248.714	10583.109	298.118	313.933	181.116	1456.945	287.069	623.383	151.396	3360.755	19652.634	317.515	313.033	271.571	42372.751	1142.047	460.135	9379.545	282	0.705	730.206	471.943
21497.027	21569.255	16639.095	28411.927	21593.5	33727.913	23121.681	36060.235	1569.065	464.46	1280.027	775.843	429.142	639.218	251.2	9331.837	247.373	287.928	171.168	3671.24	257.172	491.778	132.511	3920.565	9570.335	316.615	427.906	289.671	7306.251	1226.35	525.756	11229.319	150	0.946	787.12	466.12
14351.934	14400.32	9878.108	18777.595	12238.29	21891.761	11999.243	19383.896	1124.621	411.306	4126.238	714.35	1696.193	368.782	266.178	9963.856	275.234	288.641	161.558	3221.494	283.225	555.012	157.911	3098.773	15310.213	288.01	367.448	282.751	31676.086	1394.255	440.027	7903.614	123	0.952	995.264	466.63
13263.361	13725.667	9632.081	17746.738	12880.957	22177.416	12657.676	19543.456	966.925	480.489	428.762	453.1	979.502	825.347	308.091	9236.892	270.777	298.863	203.601	1882.295	1268.2	938.762	148.674	4144.82	10097.134	793.882	250.365	336.79	127.252	2154.674	336.444	8264.484	133	0.935	1164.68	466.598
14766.397	15064.038	10735.14	18816.005	13243.01	22371.724	11906.831	19911.028	1040.882	460.579	397.947	535.526	931.399	851.805	304.116	11375.899	233.024	255.746	189.089	1851.792	665.132	836.096	116.072	3743.337	23438.674	750.733	287.127	275.574	298.556	2173.534	317.292	8918.809	106	0.993	550	466.462
21810.627	22623.932	15745.331	29553.841	20594.717	33469.203	21761.283	33305.508	1203.443	574.536	669.412	670.656	1821.081	1058.123	329.095	6250.69	312.248	288.645	177.681	1324.745	1172.094	465.515	167.029	4866.083	9204.768	403.57	345.852	328.872	2046.098	1999.263	548.134	12019.997	290	0.752	1141.5	468.69
13731.729	13421.994	8993.958	16367.441	11918.611	20432.12	12515.91	19906.668	850.592	394.321	2201.707	492.856	836.954	413.147	321.935	7238.325	228.634	252.445	155.68	1538.506	202.08	667.688	153.957	3936.203	6360.549	302.288	383.883	277.28	14827.807	965.217	356.789	8984.244	153	0.845	1271.049	467.069
15990.456	15738.664	10890.07	19467.893	14664.023	23507.899	15479.852	22938.349	1170.535	620.506	533.098	784.095	5803.944	942.52	346.141	9547.569	362.18	313.969	188.183	1639.86	8708.267	513.899	177.125	4079.758	8841.836	301.151	335.697	277.651	288.475	3003.092	342.678	8603.734	161	0.88	1324.929	469.425
15827.706	16282.408	11136.411	20931.364	13786.735	22221.666	11208.237	19029.965	961.922	404.306	346.111	377.331	757.448	701.387	267.769	12533.063	265.781	272.25	183.939	1468.219	1156.765	683.373	131.487	2993.336	29918.858	634.006	274.056	273.017	140.691	1311.136	289.406	6343.187	111	0.976	452.473	467.23
10839.685	11332.936	7801.097	13929.895	10727.91	18054.968	10674.589	18550.758	1194.642	626.172	844.794	601.557	742.472	869.598	328.603	8793.576	255.988	233.473	161.971	1330.919	418.123	602.68	171.731	6169.657	13636.707	590.939	356.177	312.428	515.217	2491.756	609.819	15023.314	96	1	869.552	467.521
16225.755	16244.753	11728.86	21437.43	15318.049	25960.283	15882.025	24202.409	1269.608	506.814	417.981	721.199	4432.869	824.797	299.254	9258.403	342.566	369.479	234.54	1463.022	11519.31	539.378	160.402	2890.708	12761.787	293.917	353.015	266.073	191.231	2011.997	255.736	4580.717	152	0.949	1301.23	467.783
22212.657	22510.134	16078.075	27796.452	20638.961	33099.422	22597.481	34415.205	1262.798	468.354	4580.168	784.569	398.873	727.562	265.739	8549.434	274.844	268.689	158.794	1416.225	208.052	460.945	153.533	4211.085	14952.276	318.777	308.844	264.101	23534.467	1089.854	437.024	11839.613	241	0.86	740.255	470.687
18550.658	18796.265	12160.06	23804.184	16704.438	28277.944	18360.258	30631.065	1168.059	518.665	1664.675	569.084	1348.426	541.451	306.51	6975.752	224.46	219.99	154.714	1729.683	1042.945	2573.492	131.45	5519.369	5801.601	313.912	395.857	287.908	11586.132	1040.019	435.721	13705.535	123	0.964	794.557	469.654
14398.253	14991.544	9778.915	18372.401	13551.852	23051.015	14432.775	23204.212	1321.408	530.136	954.467	632.393	517.883	590.468	286.6	8001.097	204.303	232.407	148.802	1691.733	216.706	388.509	159.659	4893.351	5193.264	367.922	358.742	304.581	1730.503	2332.948	718.739	14660.605	115	0.917	857.422	469.396
14721.716	15422.089	10337.378	19259.904	13088.134	23358.686	12261.071	20763.749	1062.945	480.615	409.52	560.284	785.053	918.168	306.717	11745.422	169.44	274.294	173.538	1771.679	758.926	827.144	123.138	4088.636	10795.222	696.239	276.747	267.579	153.806	2462.074	326.772	9684.409	103	0.996	555.82	469.587
20520.644	20612.872	14804.072	24410.108	19541.691	29200.739	21838.647	33458.569	1464.675	511.763	2242.274	760.895	386.375	721.082	257.284	7879.033	263	243.678	167.578	2354.014	174.247	374.604	139.812	4565.781	9021.703	298.97	449.903	276.988	6621.571	1857.164	562.647	12539.404	104	0.974	772.923	469.26
15538.553	15945.074	10932.78	19495.606	14661.123	23704.12	14474.27	23732.83	1217.258	621.809	478.414	549.552	763.955	1096.613	355.624	9446.269	255.286	248.548	155.666	1689.626	594.777	922.628	172.289	6593.613	8812.841	679.925	283.362	285.344	171.524	3355.598	316.512	13682.336	115	0.986	931.987	470.83
16264.199	16297.223	11924.733	21203.413	14936.328	24506.174	14550.513	23610.999	1387.431	430.27	6699.505	589.566	392.08	370.679	244.629	11403.041	256.906	307.916	169.786	1409.761	282.238	577.297	163.784	3205.367	15461.272	295.003	341.303	273.906	49441.068	965.211	380.296	8051.231	123	0.952	976.89	470.963
16537.684	16889.713	11327.961	21675.508	14576.719	25701.643	14064.224	21934.566	1417.99	501.934	487.603	1101.107	7986.547	709.489	309.744	11784.551	353.669	339.414	253.849	1455.337	29007.654	751.268	172.192	2987.043	12253.829	325.338	396.877	293.936	1001.102	2606.67	338.81	5799.524	160	0.939	1092.362	471.794
14303.555	14510.952	10098.415	19186.949	12184.463	23149.588	12134.036	18814.676	1000.059	430.797	394.344	738.858	7114.802	600.831	245.846	11365.977	285.18	325.854	249.756	1111.927	22019.548	746.616	153.234	2182.615	10218.779	303.865	315.258	305.702	200.329	2208.306	283.845	4357.66	143	0.86	1108.332	471.262
15994.999	15922.189	11166.901	20361.881	14408.186	25098.348	15314.494	24128.856	1380.227	407.254	5989.802	594.488	291.145	445.257	273.292	9008.785	219.115	277.829	162.171	1309.789	241.633	435.35	132.656	3295.103	7163.988	302.881	279.937	308.104	31691.584	827.559	280.645	7960.947	143	0.893	1221.71	470.696
17728.856	17180.902	11901.524	20982.471	15520.504	25094.374	16267.712	26386.984	963.411	405.438	3138.327	588.885	268.373	439.964	300.301	6258.86	225.657	228.278	162.945	1439.367	166.077	1269.498	149.19	3956.579	5216.67	301.853	291.102	301.778	18106.695	910.427	320.67	9347.16	136	0.905	1243.265	471.934
17266.607	17470.975	12811.542	20171.009	15190.919	23626.22	16573.108	27512.277	1275.164	467.142	1456.144	911.793	393.502	644.46	272.087	7172.958	234.356	226.069	131.114	3251.862	172.58	371.033	165.84	4976.664	10621.999	339.356	297.024	284.549	9861.836	1230.994	1019.556	13932.038	118	0.994	713.72	471.525
21450.754	21599.671	15802.459	27343.752	20133.271	31381.796	22145.709	34418.042	1603.642	493.477	2212.147	807.504	385.364	854.059	262.573	8917.124	332.854	260.085	188.623	3316.733	175.363	513.098	138.392	4270.537	8848.844	311.932	451.148	286.606	6496.241	1982.606	558.968	11897.891	142	0.934	777.944	473.113
15945.504	15830.079	11182.917	20527.668	14608.203	25311.617	15414.094	23016.389	1356.462	361.187	5257.137	507.014	288.183	420.771	269.978	8712.58	288.448	330.448	204.617	906.368	268.971	589.329	143.083	2709.027	16085.987	283.176	287.873	277.439	42379.614	683.125	255.87	6461.855	275	0.824	1257.347	475.635
13257.785	14001.459	9156.565	17286.588	11872.593	20879.355	10709.939	19231.956	1000.764	485.089	450.118	477.281	1146.038	847.169	327.311	11937.629	188.654	206.935	174.297	2856.316	740.712	746.351	137.256	4007.076	7061.947	661.947	346.17	284.317	1179.783	2221.222	318.894	9365.295	96	0.992	427.354	471.833
15161.469	15795.023	11080.727	19482.026	13280.75	22015.946	11658.237	20327.427	1082.911	482.778	408.63	551.164	1083.217	731.152	289.003	11846.209	190.797	225.487	181.106	1951.238	793.841	911.939	126.269	4039.553	11349.146	910.037	279.56	282.527	138.545	1641.56	322.447	9421.29	106	0.993	565.255	471.472
16989.909	17516.04	12340.679	22165.649	15276.977	27645.938	14374.95	24029.69	1041.974	475.304	567.1	523.208	1067.367	1084.771	289.795	10463.085	241.733	256.862	172.231	2167.159	818.317	844.252	123.983	3821.683	19266.167	849.521	314.726	283.046	722.066	1697.59	415.261	9603.327	199	0.816	595.962	475.696
19001.33	19177.72	13877.262	21753.303	17581.119	26159.268	19385.991	30050.951	1156.032	524.785	4604.78	617.165	385.772	551.706	274.569	7482.782	245.668	215.089	157.875	1024.93	245.463	432.941	145.959	4971.302	5436.359	270.857	308.924	275.299	32959.723	778.49	363.592	14031.939	101	0.964	757.223	471.995
18920.004	19193.547	13374.584	24290.184	17685.168	27999.733	18161.253	28430.681	1660.551	495.666	3706.651	597.324	1340.713	510.972	293.687	7258.604	259.11	290.212	138.168	1740.427	303.586	401.415	158.597	4394.265	9616.37	290.643	370.017	270.304	18966.345	1428.496	379.994	11187.799	289	0.859	965.327	475.836
13474.574	13600.225	8921.585	17435.409	11013.508	20464.565	11141.324	18764.661	1164.483	394.71	5636.135	666.532	747.143	364.797	246.069	9969.404	265.618	287.916	176.063	2209.245	270.133	501.527	161.501	3087.579	14858.87	299.422	326.498	281.168	35128.088	1180.201	432.26	8139.361	113	0.912	989.597	471.712
20387.692	20772.216	14037.622	26083.382	19429.754	31016.449	21094.925	31958.121	1442.336	683.845	626.958	1102.303	4956.905	1093.614	400.469	7701.73	415.169	371.875	224.675	1604.523	4728.145	691.918	171.849	5063.294	16688.594	321.812	307.374	340.87	589.163	3252.012	400.058	10953.167	302	0.869	1134.974	476.301
13964.751	14191.453	9673.947	15718.896	12547.201	20456.503	13596.234	22141.032	1588.833	502.401	4680.101	769.734	422.172	501.366	275.175	9531.345	270.055	259.651	156.167	1775.288	244.613	478.057	162.036	4553.056	13494.336	315.414	309.87	252.133	29672.043	1472.567	424.396	12485.328	138	0.908	722.572	474.652
17073.217	17158.202	12878.995	21357.102	16883.373	25054.56	18301.988	28629.043	1386.395	524.932	4010.543	770.422	400.512	581.689	288.164	7796.036	246.22	220.895	163.187	1995.54	214.878	375.033	142.296	5127.053	5319.215	290.704	352.036	269.037	24219.568	1212.654	402.5	14577.058	133	0.973	763.041	474.026
20867.034	20870.526	14529.024	25051.494	18817.244	29902.271	20596.493	32630.801	1268.407	490.259	2774.323	733.359	645.652	562.454	279.485	7878.536	369.51	263.386	156.484	3016.279	664.45	486.466	131.505	4582.527	10090.695	307.368	371.196	285.604	14302.732	1016.851	413.225	12436.508	134	0.953	787.015	473.239
18509.924	19144.176	13763.863	24283.354	18608.893	30192.659	18889.794	31001.375	1348.107	732.792	597.848	746.302	968.357	1569.696	373.209	10810.771	267.323	325.535	192.198	2179.946	496.854	955.154	163.206	7363.926	12819.786	673.755	304.224	308.028	152.368	2027.685	375.301	14589.16	105	0.984	846.719	472.224
15862.448	16037.757	11290.039	20310.463	13956.976	24204.958	12790.825	20927.734	1077.714	555.684	442.435	503.055	954.819	957.591	278.485	10694.848	300.495	293.99	204.456	1738.073	850.481	988.27	181.557	4140.788	20981.441	717.363	283.67	298.835	296.703	1637.067	335.995	9305.564	115	0.956	915.909	473.37
18501.963	18860.857	12966.53	23890.767	16865.634	29467.128	16108.285	25025.879	1236.956	550.92	441.577	467.311	819.61	1287.271	333.909	10223.772	347.585	366.643	219.318	1872.609	550.314	1065.623	164.508	4768.901	20725.335	774.225	271.219	296.705	128.113	1601.932	280.971	10356.242	113	0.994	1032.518	472.951
15469.281	15798.686	11434.641	19345.996	13540.93	23346.58	12269.206	20976.663	943.616	470.281	388.651	561.513	1050.386	1067.678	299.276	11810.8	234.272	242.163	195.547	2100.582	1076.893	942.059	121.262	3778.287	21994.664	998.644	286.483	268.312	210.076	1838.299	322.307	8700.19	107	1	588.724	473.519
12315.069	13022.827	8849.904	15952.609	11083.162	20038.083	10285.984	17600.088	881.519	417.45	418.444	529.532	1022.808	833.239	296.475	11238.014	203.966	266.169	168.967	2063.232	1182.888	826.114	162.4	3578.202	15494.788	489.715	305.81	271.96	531.477	1536.382	313.42	8777.561	104	1	641.154	473.635
15753.119	15973.394	11168.103	20437.812	14246.39	24870.008	13733.699	22015.253	1286.131	494.194	634.895	728.378	977.243	983.563	324.512	10910.143	299.094	315.458	187.35	2174.6	584.204	1079.895	162.321	4240.316	17065.722	624.689	359.734	282.259	4375.022	1304.053	322.737	9627.115	178	0.906	1011.742	476.809
20945.52	21740.653	15500.036	28456.719	19548.878	32171.9	20238.404	31348.299	960.866	374.253	3956.345	675.067	285.59	537.849	273.209	7088.147	216.799	233.776	158.025	1663.9	190.893	338.853	140.951	3567.925	6987.517	300.173	288.043	308.12	24981.517	1327.877	330.845	8778.547	134	0.953	1228.179	475.299
16029.111	16307.003	11785.876	22457.272	14760.354	26076.57	15000.817	22444.472	1101.407	386.562	353.376	428.925	2341.832	492.113	242.167	8673.308	296.772	293.696	212.358	824.453	13340.99	445.668	145.367	2038.977	11715.687	276.071	362.282	267.639	146.312	1072.639	242.45	3376.036	169	0.872	1304.577	477.352
12708.938	13284.051	8995.648	15978.727	11264.455	19348.476	10330.801	17802.833	940.66	449.126	469.326	650.924	833.775	761.085	310.827	10413.095	161.623	208.052	163.115	2214.279	845.209	675.216	118.636	3596.058	8421.762	903.002	303.993	278.174	852.526	2261.033	420.242	9142.48	104	0.974	572.625	475.731
15773.505	16560.238	11406.443	21278.742	16134.09	26150.07	16598.282	27207.854	1630.646	690.215	575.059	776.399	992.988	1275.37	374.642	10931.238	234.208	270.549	188.052	2396.207	527.995	1016.34	160.962	6883.652	6993.829	716.064	305.242	297.127	147.716	2201.576	442.772	13867.436	106	0.993	851.528	475.745
18494.461	18752.741	13237.491	24786.685	16879.243	29095.679	18290.044	29097.968	864.324	382.204	3164.086	619.641	264.856	532.63	291.836	6647.445	199.476	248.357	173.869	1927.732	178.921	1999.032	142.386	3639.446	7669.558	305.577	303.31	290.562	25480.032	1169.628	215.874	8633.836	99	1	1248.116	475.359
14917.221	15076.317	9670.867	18426.581	12736.761	21081.596	13852.864	22601.366	1282.867	606.327	853.276	799.695	3249.639	608.937	340.312	5710.392	362.901	295.367	166.209	1443.851	2633.103	419.741	175.497	4784.706	9164.444	287.435	352.551	288.243	989.291	2415.878	483.162	10020.179	96	1	1372.521	475.229
13404.373	13494.16	8915.439	16711.35	11532.73	19683.76	11608.583	18801.078	1238.485	633.657	664.406	616.426	1794.395	654.334	331.378	6571.229	384.868	290.781	205.659	1551.018	4143.917	421.309	217.144	4923.985	11043.918	575.425	333.292	278.517	1556.902	1452.243	358.096	8846.931	111	0.964	1385.149	475.149
13773.76	14362.318	9482.628	17909.532	11756.489	20098.202	9964.35	17832.994	881.859	463.767	411.242	544.95	1027.402	739.184	346.042	10790.216	208.462	203.676	149.578	1665.038	807.873	746.572	136.512	3633.648	17310.726	988.957	276.756	313.673	1114.975	1959.29	276.792	8229.995	100	1	408	476.5
16718.739	17130.372	12066.812	20800.643	15076.637	24727.24	15227.855	25310.252	1007.034	495.268	928.062	518.072	549.127	614.401	296.064	7493.946	213.143	184.785	136.467	1123.903	311.84	606.39	152.609	4801.184	8208.403	412.519	373.873	269.661	1897.686	1399.13	466.346	12495.875	170	0.807	699.482	480.759
14564.049	14917.974	10306.614	18342.454	13189.851	22032.514	12236.566	20119.965	1233.6	613.978	519.674	663.251	1053.137	1138.656	332.294	9838.3	283.117	288.005	198.364	2390.171	758.125	987.784	160.838	5323.412	13641.132	738.814	304.574	299.183	1186.414	2000.095	405.309	11463.031	108	1	889	476.5
14483.601	14926.218	10737.529	18776.771	14660.417	22446.613	14440.611	24099.392	1262.813	670.18	527.549	549.049	1046.639	1175.421	375.085	9766.773	228.995	253.727	154.141	1626.023	474.844	768.121	181.138	7111.197	4997.206	795.772	278.3	288.548	246.658	2029.362	333.198	14876.326	113	0.981	942.783	477.394
17762.781	18496.086	12829.535	24153.145	16389.545	29430.118	16892.593	28412.635	1062.818	427.658	901.105	525.545	562.102	698.239	317.202	7952.151	188.19	180.316	143.531	1230.364	466.399	384.633	136.534	3885.814	3670.835	466.654	530.989	268.743	2273.314	3173.395	405.439	11144.768	171	0.9	442.681	479.278
11237.928	11681.208	8251.186	14085.462	10638.795	18170.598	10052.188	16278.843	941.756	410.428	400.129	355.701	1061.597	716.703	253.687	13681.513	209.237	228.511	197.642	1774.748	449.849	1011.616	143.973	3755.2	15337.811	423.705	286.456	251.854	242.93	1110.239	265.446	7988.159	103	0.965	685.995	477.451
13744.214	14002.892	9275.712	17965.362	12409.749	22452.519	12882.035	21053.469	2324.452	414.632	3436.775	587.294	527.599	488.935	271.436	8318.012	242.852	222.87	177.346	3279.669	585.125	406.724	140.455	3525.061	7674.617	300.401	333.233	309.562	27285.099	849.149	288.836	8106.531	126	0.948	1207.968	478.738
14180.215	14205.614	10407.168	18899.39	13072.668	21921.253	13744.288	22600.004	1036.923	443.662	1893.01	458.518	295.527	542.074	316.776	6137.656	252.928	266.46	271.235	2026.454	161.884	1668.596	164.29	4054.992	6108.034	302.431	342.882	295.638	12718.487	808.14	293.233	11147.095	123	0.964	1274.752	477.297
20763.116	21464.608	15240.093	26192.694	19048.707	30961.543	19562.036	31376.927	1183.937	466.759	1142.26	494.265	511.115	682.381	318.531	7324.903	212.772	216.377	156.104	1386.24	454.723	433.554	129.021	4301.257	10112.254	410.621	436.737	266.029	2804.371	2252.428	481.881	12412.231	220	0.91	555.655	482.036
13941.445	14181.825	9836.526	17809.912	12852.321	21996.095	12075.09	18207.076	937.519	453.003	408.551	333.038	804.9	660.598	251.341	12535.932	257.454	321.767	226.853	1345.367	315.479	975.396	141.133	3101.932	10908.64	586.363	242.151	340.467	103.475	632.256	316.832	5771.666	142	0.945	1163.993	480.373
15399.766	15846.288	10893.328	18540.271	13790.078	22799.138	15043.961	24935.187	1035.461	446.944	2953.237	755.43	925.661	534.679	288.082	8257.694	199.361	200.639	120.852	1732.196	608.46	408.172	150.973	4331.268	5932.934	314.227	318.144	268.757	22174.4	1215.437	577.024	11837.986	114	0.99	715.132	480.447
21950.379	22046.64	16492.342	25923.331	20348.244	30105.623	22432.481	34070.208	1236.19	509.677	2544.072	737.437	406.987	813.769	298.99	7259.882	253.53	238.741	155.933	1433.143	199.087	475.552	136.663	5242.407	7839.147	302.777	349.954	265.322	8345.601	1154.343	441.801	14392.043	212	0.877	770.925	480.925
15447.701	15859.9	10353.889	19299.534	13776.169	23495.568	13649.339	21491.046	1223.422	560.771	441.314	549.851	934.483	1195.091	344.372	9819.083	327.339	317.122	198.586	1783.984	537.03	856.14	166.014	4846.158	16779.109	637.075	277.011	302.754	309.861	2121.47	277.05	10927.484	117	0.973	1034.628	479.936
13457.386	13648.308	9412.929	17411.21	11657.559	20164.547	11984.503	18795.705	1556.614	736.524	599.134	810.108	6046.229	702.89	348.288	11196.624	460.644	363.284	292.862	2085.089	7914.927	748.526	168.899	3559.167	13359.104	338.071	351.183	283.311	386.632	2501.237	344.54	4483.8	104	1	1336.846	479.365
11760.142	11448.476	7688.099	14084.91	9840.001	16655.997	10203.388	15137.517	813.125	395.701	357.219	464.925	3332.493	503.781	248.459	8241.078	286.356	285.961	187.99	845.324	11128.818	399.609	158.868	2375.614	6581.9	277.843	318.237	263.425	118.687	1768.03	276.954	3925.743	99	1	1356.672	479.359
14346.789	15254.757	10477.796	18663.52	12974.498	21885.431	11443.798	20441.357	1027.109	523.028	441.97	568.958	1017.493	828.283	335.382	10666.049	223.242	236.968	179.681	1954.555	823.882	816.162	143.311	4524.954	11732.019	796.813	296.54	249.007	138.332	1808.702	330.863	10050.31	107	0.971	531.164	480.734
12946.586	13748.477	9398.12	17262.725	12168.097	21096.82	11750.386	19769.485	1067.917	547.681	534.609	665.304	967.208	1184.399	357.16	9147.525	228.2	214.524	171.278	1423.539	560.604	597.785	141.013	4946.841	16633.395	802.424	319.714	266.141	640.682	3188.511	395.268	12683.705	107	1	544.519	481.276
13757.102	14574.977	10108.931	17449.256	12571.068	22277.286	11689.028	19320.273	1003.341	480.267	427.943	519.112	931.104	896.645	279.492	12775.721	201.806	285.161	196.53	1767.599	750.33	941.956	160.904	3990.55	12255.72	636.707	286.023	259.769	170.82	1632.566	276.975	8875.661	122	0.968	658	480.172
16398.057	16799.861	11603.107	21411.06	15304.704	26154.907	16160.674	27118.92	1278.669	520.753	3441.763	581.546	455.793	613.481	274.983	8112.037	248.438	254.542	154.258	1092.186	243.242	513.379	126.568	4870.793	10242.193	300.719	395.083	278.92	24257.006	673.811	385.762	12260.41	143	0.851	783.416	481.143
19929.312	20066.213	14975.363	23443.888	18573.691	27607.901	20306.996	30526.465	1266.296	589.781	882.425	556.846	3984.214	935.884	339.843	8663.511	267.603	255.716	225.392	2526.912	380.477	663.934	175.076	5057.648	8246.544	301.49	391.777	283.693	9200.698	2903.203	728.797	12583.384	225	0.835	794.647	483.376
12226.973	12637.438	8505.257	15726.947	11821.834	20969.084	12107.459	18242.704	1022.429	513.796	390.963	494.689	885.844	879.689	250.677	12754.393	270.428	262.077	233.193	2042.461	715.892	1056.198	169.85	3841.471	18564.155	988.815	270.513	281.875	121.419	1202.581	363.238	8577.426	112	0.973	916.429	481.598
19561.014	19409.155	13145.591	23295.085	18101.162	27835.028	20981.553	30224.46	910.109	362.644	5001.257	613.271	280.912	582.964	266.85	7406.361	180.212	215.447	173.211	1313.553	222.609	372.093	148.668	3271.889	4559.47	294.676	295.486	292.841	31944.515	1045.729	305.615	8072.812	133	0.973	1226.695	480.861
20535.29	20638.049	14893.422	26381.82	19456.805	29908.09	20646.528	31136.534	907.755	434.639	1623.165	440.252	554.044	582.222	327.73	5444.835	270.46	272.024	146.03	1307.889	369.35	426.952	165.737	4391.13	8555.442	292.458	384.295	284.331	9777.6	803.367	352.491	10473.2	205	0.913	1287.724	483.505
14205.065	14588.488	9799.459	18381.864	11980.49	20146.885	10371.599	18270.109	1008.63	466.989	451.452	723.417	1174.839	693.65	318.706	10077.683	251.234	214.241	170.84	3189.452	672.972	965.844	143.669	3532.779	19131.1	578.687	438.016	288.595	4571.529	2199.33	275.749	8929.19	96	1	424.448	481.479
17625.888	18471.807	12500.615	22963.836	15817.349	27028.888	16084.186	26579.324	1114.741	479.304	700.732	536.824	599.265	576.989	317.04	7960.261	220.213	206.434	150.929	1710.485	643.61	449.315	122.561	4248.71	10745.715	509.821	347.174	253.616	3416.661	1965.127	487.04	11768.622	165	0.839	562.858	485.064
14841.937	14892.689	10418.382	18432.398	13381.437	23325.472	14416.922	23550.13	1114.975	393.652	6146.058	659.929	346.969	437.859	249.572	10983.573	235.162	231.781	191.826	1380.828	259.162	433.149	134.087	3313.251	10583.111	341.069	291.897	275.795	32544.031	1585.983	438.889	9744.438	108	0.98	741.833	481.472
14097.677	14340.642	9881.496	18248.178	12515.758	22415.238	12179.904	18549.249	1723.384	487.631	449.739	974.227	7657.474	703.63	306.483	11301.254	331.219	354.5	199.176	1805.697	14098.987	593.476	150.577	2685.844	11153.291	314.163	347.475	319.667	671.447	2709.144	312.734	5600.322	168	0.846	1111.548	483.226
13997.975	13996.923	10032.776	18280.244	13209.366	21108.645	14010.401	22295.112	939.786	423.925	2937.302	562.147	257.45	437.839	286.799	6790.327	213.327	218.175	163.376	1317.241	167.132	413.039	158.295	3963.705	4946.092	291.646	284.101	313.939	18175.468	1334.415	293.212	9718.85	101	0.99	1237.223	481.708
13928.981	14857.114	9675.752	18043.673	11796.182	20164.598	10399.598	17942.047	1009.095	435.321	358.541	568.919	929.708	635.058	341.186	12219.806	236.709	239.739	173.618	2037.4	1572.56	723.094	145.176	3715.729	15650.613	904.243	274.514	245.124	569.98	1870.627	313.064	8137.867	97	1	485.5	482.5
14404.7	14763.813	10368.364	19208.279	13591.388	24875.909	13711.574	19985.206	1161.097	444.157	361.033	359.779	523.628	1325.238	298.765	11662.474	307.269	350.647	217.673	1496.757	181.16	1109.002	155.258	3878.2	22355.626	485.052	284.493	279.591	147.057	651.751	351.82	8541.203	119	0.961	1019.239	483.525
15505.563	16007.402	10903.463	20841.397	13987.262	25352.7	13642.347	20411.216	1164.355	498.468	406.393	418.867	729.859	1174.248	313.045	10643.996	283.839	335.817	202.842	1685.417	420.067	976.458	156.298	4462.532	15132.755	585.74	269.073	273.818	132.628	1641.825	347.719	9624.41	119	0.961	1026.45	483.332
13548.626	13507.388	9327.389	17207.814	12215.629	20466.322	12588.31	20710.453	891.107	366.675	4078.525	663.516	278.035	450.145	269.95	7101.894	218.108	223.889	181.04	1527.657	182.145	375.717	144.975	3553.6	6513.819	291.494	274.407	305.506	23938.614	1807.296	570.337	9125.319	107	0.958	1215.407	483.855
17727.02	17046.006	12742.016	19934.491	17038.899	23743.421	18185.921	25453.541	1102.65	511.799	3704.929	572.238	304.499	551.129	310.219	7298.34	276.207	252.814	174.203	1332.675	158.818	425.961	157.766	4022.129	7135.635	291.656	296.173	283.591	15992.783	985.779	273.075	10207.205	183	0.922	1248.735	485.03
20894.13	19843.995	13845.404	23639.269	17462.58	27318.593	17705.657	27917.014	1355.082	504.248	751.562	580.451	1991.847	624.542	300.483	6631.382	318.449	316.514	180.635	909.28	5648.573	393.699	164.015	4208.453	12129.154	303.803	357.72	294.237	841.882	1366.846	357.066	9343.061	162	0.864	1300.272	485.556
15971.232	15679.175	10727.356	18869.028	13616.405	21954.79	14224.029	22435.662	1388.783	638.546	735.286	709.375	5201.284	716.892	352.285	8250.083	416.304	333.494	229.227	1595.577	8340.726	635.317	180.912	4681.258	12314.022	294.99	355.576	284.531	587.452	2432.544	347.235	9860.349	148	0.891	1327.655	482.986
16536.725	17115.076	12009.35	22096.44	16195.305	27686.46	17436.567	27874.235	1148.646	547.97	579.827	521.313	2689.531	893.129	325.985	8018.663	252.938	242.979	167.1	3234.602	354.924	501.12	132.346	4521.9	10496.096	327.764	352.142	314.92	7749.17	2627.154	1032.577	12392.501	157	0.911	811.392	485.385
13502.431	13754.041	9331.98	17086.337	12184.758	21537.916	11625.606	18285.832	1034.808	497.019	394.918	331.599	735.503	1027.704	234.335	13589.163	264.509	287.471	272.75	1773.166	297.854	1274.5	164.04	3807.264	19963.927	638.408	295.494	290.548	134.405	827.985	419.405	8421.447	113	0.994	908.022	483.456
16534.105	17328.889	11888.848	21415.192	15527.086	25000.346	16279.279	26509.9	894.95	424.077	531.034	508.117	756.801	1007.816	334.362	7723.682	167.018	151.375	132.194	1409.34	580.517	310.86	125.362	4237.853	834.234	480.258	350.856	264.316	1550.593	2785.964	355.824	12006.608	137	0.974	458.661	484.602
12870.806	13150.512	8904.925	15780.974	11670.098	18857.515	10804.937	16879.177	1089.016	530.453	457.696	452.54	665.567	860.495	291.928	9766.08	274.511	320.76	212.333	1505.616	618.541	692.251	154.371	4283.401	10526.986	750.092	250.049	337.375	158.264	2246.775	310.584	8542.407	115	0.999	1153.152	484.813
23156.857	22846.399	16564.59	28834.7	21852.966	32830.254	23701.987	35517.487	891.662	438.436	1197.326	433.195	310.711	574.227	311.129	5011.741	280.328	309.253	162.761	1050.67	128.005	284.524	160.138	4460.43	9750.404	295.525	318.36	295.815	6338.755	529.906	297.36	12424.755	158	0.927	1273.57	485.842
15923.041	16687.03	11181.299	20086.06	14162.707	24843.387	14223.405	23285.318	1108.217	447.972	867.178	572.171	1025.569	636.597	277.656	7845.809	242.914	220.673	153.75	2145.444	351.7	563.397	119.912	3749.115	16532.544	382.777	423.893	282.881	2500.172	2500.028	641.172	11139.955	101	0.977	594.827	485.649
14285.224	14871.516	10542.257	17724.373	13302.508	21802.678	12310.697	20115.659	1161.929	521.626	573.824	561.906	1074.364	1046.733	311.069	11304.778	228.468	236.465	178.108	2012.656	883.304	847.543	149.535	4480.116	11783.997	622.877	345.152	265.819	656.745	1396.469	425.11	11054.482	113	0.981	693.155	485.81
14635.284	15086.509	9741.625	18140.181	13701.401	22904.645	14703.744	23712.093	1288.02	511.468	1867.164	679.077	543.215	668.809	319.848	7030.035	239.453	227.28	151.19	1426.173	823.111	585.441	133.827	5207.973	5955.022	306.107	483.781	281.124	13292.29	879.365	428.002	13821.015	142	0.877	775.063	488.127
12674.435	13431.394	9119.779	16804.425	12426.792	21091.262	12395.073	21097.004	1065.354	608.871	501.349	824.914	1255.349	1632.112	328.819	9656.972	253.829	240.923	186.991	2023.029	604.864	879.223	145.39	5547.063	11613.621	813.836	296.206	303.117	161.991	3468.06	360.931	12376.879	111	0.994	872.734	486.05
11313.223	11562.266	8162.179	14840.663	9923.602	16899.913	9657.695	14798.042	1186.266	611.878	488.82	610.504	3828.617	570.949	282.33	9834.007	368.641	338.474	247.447	1821.837	6080.558	606.13	157.19	2579.681	10043.374	294.234	332.87	278.073	166.913	1691.15	345.689	3326.579	105	0.984	1343.948	485.29
13041.354	13947.684	9528.698	17139.181	12080.192	20913.535	11276.324	19519.597	904.516	495.487	424.886	496.384	923.547	830.471	308.69	11464.696	199.968	206.324	182.582	1728.165	708.707	770.243	111.999	4273.774	8995.389	732.726	277.286	260.34	297.729	1846.229	394.356	9761.403	106	0.993	571	486.594
12518.66	13569.387	9239.314	16051.536	12116.82	21213.418	11612.118	19323.454	1083.447	532.633	466.981	582.413	1281.969	1172.246	331.986	10990.11	208.056	258.597	225.532	2094.612	936.264	1038.684	157.961	4756.083	9077.753	1092.614	281.419	266.754	190.366	2256.096	323.172	10552.834	100	1	648.62	486.38
16045.874	15455.141	10963.245	19516.913	14140.752	22220.3	15517.069	25406.916	797.523	404.783	2840.956	496.924	267.629	478.783	289.935	6500.292	190.759	204.203	147.181	985.718	154.92	256.742	159.834	4493.612	3796.383	282.96	283.803	285.725	12820.76	343.792	291.774	12254.922	98	0.98	1265.5	487
12690.443	13226.283	8825.601	15672.93	10928.021	18887.092	10110.978	17030.569	1311.497	460.765	399.939	515.033	931.939	1224.411	279.174	13027.172	227.376	228.435	186.827	1711.583	733.904	786.123	116.586	3740.019	15739.594	492.342	293.303	289.938	283.808	1516.707	399.249	8424.174	111	0.964	583.707	488.401
15858.874	16165.403	11357.975	20320.783	14024.823	25656.866	13613.908	22362.912	1566.825	392.534	3961.058	570.626	908.399	376.112	247.651	11402.168	304.625	314.529	200.217	2198.311	596.862	622.247	124.075	3185.927	19074.653	302.2	320.081	255.921	42502.751	723.716	338.794	8158.321	182	0.856	737.242	489.253
15556.472	16143.62	10986.142	20105.583	14696.901	23976.712	14328.48	24160.024	1242.744	671.293	550.621	1030.806	1316.685	1262.432	399.758	10399.71	314.274	309.802	225.312	1904.83	960.95	1041.166	133.649	6574.286	15962.591	783.042	324.77	330.649	193.23	3772.933	362.369	13314.559	135	0.949	843.374	488.744
11986.374	12623.975	8824.706	15692.612	11938.512	19809.848	11494.667	19137.725	1338.393	620.587	491.539	609.364	1352.71	1293.496	331.603	10451.28	272.246	235.663	216.053	2612.281	841.293	1009.064	157.555	5529.523	12926.042	885.197	290.013	292.575	134.48	1736.563	388.921	11900.274	105	0.984	894.986	487.357
12637.419	13135.436	9243.855	16403.095	12635.749	20447.326	12562.73	20931.149	1303.347	627.94	487.303	574.66	769.882	1152.175	360.984	8940.917	290.542	267.396	176.867	1688.156	806.743	798.976	175.012	6302.294	15217.709	682.578	291.923	273.147	264.167	2018.589	542.75	13204.853	98	0.993	1003.347	487.306
14465.241	14595.977	10369.498	19123.147	13262.202	22929.845	13699.533	21646.21	1012.119	357.668	5129.774	571.699	263.314	371.846	258.517	8853.44	200.698	287.064	178.821	1213.111	255.095	469.608	140.756	2907.493	8644.328	285.214	277.416	301.934	39337.36	637.169	316.572	6795.34	143	0.916	1234.458	488.899
19299.148	19093.183	13558.81	24382.555	18226.476	29968.222	19589.158	29071.355	1611.896	525.499	492.087	732.98	3992.373	793.725	321.974	8999.548	399.568	362.588	217.573	1384.398	11302.363	561.325	158.058	3611.817	17605.346	308.033	346.566	302.639	364.065	2065.294	284.466	6487.289	210	0.935	1306.043	491.171
12848.853	13144.498	9598.422	18272.9	12133.47	22266.752	12429.374	18326.616	956.114	453.173	418.191	593.529	4211.937	618.492	278.284	10245.511	324.512	296.519	250.328	1130.161	21621.812	705.278	148.366	2892.853	10705.287	263.163	419.763	303.947	253.278	2191.184	306.898	5211.866	119	0.961	1318.231	488.105
16870.127	17622.655	11788.736	21602.537	14847.481	25311.22	14662.891	25327.547	961.894	431.032	473.142	464.184	3536.687	608.559	340.479	9533.139	204.959	193.927	183.185	1599.908	2073.588	498.237	136.119	3840.192	9677.656	536.524	293.118	250.486	1921.46	3257.858	381.092	8995.116	154	0.903	477.058	492.429
17974.683	18064.025	13208.113	22826.933	15727.752	28247.59	14293.866	24810.986	1255.662	503.289	698.787	703.098	1480.45	993.229	332.069	11270.801	323.916	293.132	233.603	4585.987	2040.847	1396.423	131.371	3527.2	27224.032	621.285	441.16	304.287	12368.149	2873.319	323.246	9611.926	108	0.98	613.306	489.083
16747.573	16920.626	11000.943	21177.383	13966.466	24612.799	13417.136	20651.648	1146.989	477.996	403.495	1123.608	6814.48	705.739	305.753	11769.786	326.318	365.137	246.956	1183.612	16113.581	666.671	150.921	2625.388	9537.344	312.029	286.886	290.72	151.967	2156.59	309.917	5002.048	165	0.902	1097.264	491.361
11640.09	12484.172	8350.18	15217.667	10022.193	17805.386	9244.598	15151.91	990.608	428.59	376.281	478.506	682.937	811.933	326.663	12642.34	249.805	238.312	191.391	1607.951	1097.737	648.12	153.273	3126.118	21279.298	785.105	297.011	259.763	238.222	1652.488	337.746	7154.141	102	0.987	523.363	491.186
17522.597	17978.063	12344.892	21980.717	16271.835	26169.892	17140.659	27842.39	1473.103	571.879	528.96	438.819	771.928	831.839	340.94	7228.467	278.625	219.287	166.258	1169.145	250.262	520.09	154.619	6189.362	12213.548	494.54	299.079	271.553	894.521	1173.357	373.49	13211.185	184	0.906	984.489	493.793
14348.57	14886.098	9695.468	19756.176	12838.935	23997.572	12142.991	18605.006	1107.72	431.579	357.555	428.671	4473.998	757.838	298.214	11643.664	426.271	372.376	197.317	842.049	555.748	595.496	153.01	2483.845	22702.897	344.313	277.708	303.77	687.348	2168.109	309.512	4652.273	114	0.99	1063.237	490.842
14311.549	14544.189	10154.068	18812.439	13149.033	23221.273	12948.843	19647.318	1057.534	443.908	437.416	1070.879	7000.24	618.462	289.912	11233.279	300.941	376.25	231.498	1375.496	25973.952	645.669	151.651	2631.471	9237.262	315.775	342.753	306.307	1032.205	2659.477	335.919	5161.069	167	0.882	1116.512	492.626
16356.476	16581.794	11193.67	19770.352	15218.877	23589.021	17224.593	25684.279	962.894	405.387	2269.551	738.52	286.653	486.504	288.872	5634.955	209.198	194.476	150.758	1288.47	126.757	330.961	156.933	4184.844	4077.895	298.087	266.725	297.329	8848.062	1281.015	359.206	10282.049	158	0.864	1215.044	493.62
17382.443	17094.278	11506.821	19672.912	16239.624	23198.71	19215.32	27611.545	804.8	412	3128.944	489.134	278.573	504.769	296.537	5713.112	226.655	231.457	145.521	1360.171	169.207	277.334	145.33	3868.401	5827.185	289.324	331.287	285.405	17920.581	677.446	258.597	10898.108	107	0.958	1278.201	490.593
15257.438	15333.492	10915.056	20027.031	15002.152	25742.635	16575.449	23902.244	1446.094	482.427	452.557	625.47	4446.448	664.61	306.717	9371.993	344.854	333.749	219.649	1268.631	19225.776	537.62	152.581	3488.214	13736.582	289.198	384.856	298.039	462.653	2151.163	346.216	7153.913	171	0.9	1313.249	494.161
15568.007	16552.732	11280.501	19714.735	14097.012	23414.1	13475.221	22553.419	1074.6	553.283	531.628	610.605	831.662	528.27	351.111	7962.217	235.283	180.293	153.439	1380.429	526.37	498.763	133.788	3922.48	4864.538	627.932	266.309	304.724	539.952	2537.515	288.113	10052.889	124	0.933	368.573	492.403
15023.3	15705.329	11048.302	18866.34	14516.283	23834.986	13666.943	22088.135	1143.419	559.935	530.43	572.678	1253.147	1038.725	320.856	10767.545	253.946	245.114	189.746	2458.957	719.279	1010.896	141.889	5172.822	15731.157	915.763	291.511	292.717	300.637	2205.666	378.927	11873.677	111	0.994	701.5	492.824
15991.782	16273.324	10803.084	20458.852	14095.171	25302.915	13265.128	19799.727	1010.129	457.991	371.623	410.333	4537.417	836.3	317.116	12688.69	451.917	418.172	215.446	970.205	552.521	763.708	156.984	2761.433	27987.894	334.754	299.535	304.038	710.237	2285.956	359.375	5161.573	115	0.999	1057.091	492.161
17810.718	17922.733	12818.125	22661.363	16355.565	26357.221	17273.649	27684.796	920.94	424.632	2094.493	762.011	297.923	517.481	284.637	5981.424	215.955	219.334	146.109	1403.522	197.267	315.204	154.215	4259	5369.012	305.818	295.688	296.367	12441.575	1931.477	260.474	10428.121	129	0.97	1207.19	491.531
21205.971	21005.21	15699.254	26994.352	19785.188	30109.127	20999.465	31128.059	901.413	400.231	3050.484	508.983	275.888	551.63	287.407	7462.511	286.216	328.013	184.637	895.779	228.497	408.188	148.421	3661.252	14386.902	296.073	298.377	294.544	27394.348	641.361	284.252	9084.36	237	0.822	1263.399	497.297
18694.634	18628.043	13291.207	24153.822	17528.196	27886.233	19068.409	29198.824	1133.74	431.633	2731.501	572.995	759.101	566.093	304.405	6144.701	261.917	261.382	158.858	1707.113	296.072	372.295	152.983	4227.063	8738.453	288.82	346.351	303.856	13080.892	920.614	398.031	9622.682	269	0.78	1290.678	496.333
15598.132	16527.815	11400.188	19259.454	14220.179	22717.103	14564.103	23021.286	954.048	493.602	531.259	531.343	526.548	629.535	336.466	6950.862	219.347	203.712	152.611	1175.502	420.041	361.307	136.48	4137.808	6724.42	548.829	313.419	258.386	579.006	2809.644	392.878	11268.353	119	1	536.5	493.5
16326.492	17141.958	11993.844	23269.437	15260.482	28277.839	14428.897	23804.543	1459.544	423.837	400.503	444.469	878.813	1232.069	298.909	12704.506	202.599	260.843	182.602	2878.396	1214.084	964.074	133.214	3691.633	10784.406	667.095	376.746	276.281	788.003	1528.078	311.575	8865.559	117	0.985	620.987	493.047
14499.804	14805.794	10280.697	18519.499	13599.453	23340.678	14185.397	23368.403	1056.631	465.476	2467.448	552.344	1308.782	478.26	318.168	7413.211	221.733	221.216	184.736	2124.297	1813.03	401.211	125.282	4326.048	4637.87	281.152	345.396	256.816	16589.157	1235.063	463.697	12230.799	137	0.912	763.033	492.807
15417.462	15863.053	11287.466	20215.569	14384.228	24892.65	14454.686	25321.236	1232.2	567.171	526.263	571.174	8587.377	1027.071	435.031	13828.266	254.932	283.592	228.438	2333.337	716.812	669.69	127.908	4812.279	9586.358	308.511	314.121	288.949	386.181	4266.077	374.407	8811.448	114	0.99	790.167	493.105
16051.807	16590.718	11699.668	21232.409	15300.213	27231.518	15901.353	26139.768	1226.383	511.006	498.317	587.749	4867.495	1011.828	329.645	12858.743	252.014	308.991	203.464	2158.634	796.711	656.963	133.816	3917.32	15049.531	329.323	316.782	329.317	956.238	2605.3	578.809	8676.451	167	0.909	811.895	495.356
11586.535	11985.64	8605.833	14847.356	11420.383	17249.284	11417.817	17612.218	1271.844	573.246	627.394	599.95	3491.698	607.564	324.995	8283.159	280.757	270.908	225.665	1267.428	6990.615	656.044	154.013	4408.141	3142.17	475.143	284.916	315.66	615.056	2155.161	391.359	11538.172	108	0.95	1137.5	494
16526.842	17190.86	11884	21284.682	15209.386	25200.426	15742.72	25782.671	982.248	435.655	622.914	514.039	399.012	665.33	303.98	6715.955	201.597	159.098	131.016	1181.643	270.345	334.007	154.097	4055.928	6410.083	378.089	439.517	277.797	1566.148	1624.241	424.841	11920.072	194	0.884	425.84	495.093
15635.426	16006.778	10714.433	19780.484	14170.686	24601.554	14699.624	24046.911	1074.636	430.349	2574.836	537.944	1251.019	539.989	292.011	8693.068	238.178	252.026	182.947	2640.428	2787.94	444.742	124.708	3931.183	7423.12	315.49	420.783	267.446	19301.783	1140.694	386.82	10592.055	180	0.827	750.267	494.272
17928.633	18542.296	13258.869	25594.341	15507.404	28791.837	15126.954	23235.14	1229.924	617.924	623.533	760.114	4418.636	742.285	305.824	10564.1	463.644	420.201	272.202	1709.539	5716.096	678.244	161.377	2742.283	19591.16	1059.728	344.457	293.84	368.143	2195.051	376.16	3893.552	167	0.932	1356.979	494.195
12711.404	12589.323	8228.54	16026.323	10552.771	18531.122	9884.992	16281.408	1302.621	531.056	450.508	629.743	5263.765	643.176	374.643	9619.03	370.908	318.53	194.433	1600	8983.151	511.834	186	3707.366	10933.285	271.077	367.194	299.071	344.312	2751.961	392.528	5599.888	98	0.98	1408.959	493.459
19788.094	20743.092	13998.789	25835.541	17856.686	31797.754	17510.873	27500.442	1116.713	446.422	500.427	620.558	1439.902	1194.923	335.026	10233.253	290.288	289.313	183.58	2489.098	1864.901	860.664	123.325	3870.74	25189.493	456.015	399.746	294.677	7744.399	2219.528	348.557	9975.806	233	0.862	615.144	499.182
13459.506	14064.506	9526.144	18620.845	12911.906	22616.334	14009.166	22182.979	1117.464	477.424	1003.518	482.917	3470.757	1126.845	339.745	7090.181	215.042	215.189	134.415	1895.922	332.377	384.935	168.993	4113.662	3658.451	316.191	390.658	274.856	2266.33	2682.384	674.579	10874.488	100	1	1044.38	494.62
11653.011	12093.322	8550.879	15228.047	11506.223	19730.17	11336.12	18391.606	1076.162	550.715	415.093	507.104	1001.874	980.541	308.543	11289.261	275.89	260.91	204.923	2460.349	447.089	1043.003	159.136	4885.687	15904.762	750.441	288.456	272.664	139.396	1594.052	321.495	10840.386	117	0.956	935.962	495.782
16396.589	16178.316	11549.717	21044.053	15835.28	26135.807	17285.605	26510.588	1010.911	378.441	3568.063	594.914	277.14	492.167	260.591	7599.295	281.838	282.397	175.814	1577.334	206.438	462.964	139.584	3324.452	13721.707	297.717	287.49	282.187	26513.085	1088.289	437.818	8092.919	210	0.907	1231.652	499.662
13712.594	14378.043	9463.928	17879.761	12149.036	20410.39	10657.203	18923.176	917.558	487.781	436.908	655.419	1239.62	684.918	378.302	10059.027	212.039	183.016	130.329	1438.342	750.441	628.074	134.663	4225.569	8901.666	768.054	281.228	321.514	1467.022	2519.903	282.453	9946.68	104	0.944	400.808	495.404
12253.971	13032.98	9968.352	15903.302	11765.129	20510.97	10863.826	19073.136	1824.398	457.25	501.947	422.992	1027.398	883.527	315.078	12423.41	153.202	308.732	192.238	1908.072	635.943	976.381	146.441	4432.828	6087.671	1113.283	314.317	264.055	110.613	2315.497	353.975	9999.118	100	1	640.38	496.38
18007.962	18656.998	13163.971	22138.286	16970.658	25941.829	17939.806	26668.093	1058.414	572.95	581.328	537.244	742.654	679.375	302.661	7948.559	273.354	240.802	180.5	1360.757	414.935	641.089	163.551	4957.311	8320.531	588.554	375.823	282.761	1911.298	1975.749	788.654	12712.657	150	0.936	896.547	498.687
14430.111	14956.805	10152.527	18313.796	13367.58	22618.438	13324.476	22234.264	1132.717	606.432	471.677	627.109	1363.306	1234.101	348.939	9658.223	274.921	262.482	166.343	1512.985	472.28	788.213	152.917	5640.424	14258.286	490.422	293.574	264.632	271.306	2299.206	406.468	11776.194	121	0.989	968.599	496.64
13032.93	13640.059	9759.046	17576.811	12927.918	22039.678	12584.997	21332.507	1266.307	606.553	488.188	593.038	859.126	975.396	355.975	8793.416	263.654	289.209	161.868	1689.755	462.884	772.922	156.942	5828.479	9785.893	735.787	295.232	265.35	386.652	2317.008	314.444	12819.422	135	0.888	1016.767	499.167
12956.894	13827.637	9452.978	17253.471	12135.136	21004.104	11449.245	19474.173	977.972	520.625	462.802	485.579	930.646	1181.53	356.17	9862.785	251.53	234.298	162.028	2027.376	763.065	786.542	123.756	4496.521	16609.908	800.035	288.308	271.195	302.048	2682.558	370.143	10307.297	106	0.98	558.179	498.113
16935.774	16665.49	11950.171	20805.945	15676.575	23887.796	16486.022	24705.48	1116.208	392.275	4380.206	596.75	265.421	465.444	271.865	7672.211	242.579	276.767	182.747	1593.404	201.521	410.372	140.836	3423.744	10669.059	296.318	289.77	284.446	26407.403	1002.37	442.115	8633.721	213	0.855	1244.012	499.547
18906.084	18660.812	12633.029	23433.076	15859.582	27076.43	16547.081	26473.893	1377.31	661.303	1241.766	699.687	3783.274	706.139	343.977	7503.645	457.085	360.343	210.34	1681	4689.944	656.8	171.98	4213.377	18994.728	589.664	431.944	285.984	2193.44	2373.776	499.809	7866.495	119	0.961	1350.466	498.307
15005.74	15386.585	10692.825	20353.675	12898.648	23062.032	12887.28	20509.302	1328.261	693.733	597.794	793.491	4861.895	806.247	363.827	11151.039	445.395	428.26	259.601	1794.598	7725.951	633.107	179.126	3795.693	14106.33	274.694	324.03	305.239	119.159	2508.352	348.949	5361.4	165	0.934	1373.058	499.282
14479.153	14661.371	9465.716	19397.171	11744.503	20128.574	10922.085	17381.914	1044.435	469.13	399.707	517.669	5244.444	597.613	329.292	10249.327	384.626	348.115	253.173	1688.434	10371.932	529.276	158.815	3193.2	14182.53	273.19	440.109	304.264	133.183	2467.709	284.015	4618.821	103	0.996	1414.413	497.869
16777.967	17164.081	12184.915	20871.219	15705.393	25033.194	16513.565	26375.95	1252.844	526.771	1012.177	527.667	3178.323	843.43	343.12	9364.021	243.131	251.2	243.965	2199.33	2832.609	6506.815	133.966	4733.969	6364.239	311.903	479.243	287.094	9133.609	3058.42	568.142	12782.588	172	0.896	781.645	501.424
12279.152	12912.357	8635.72	16173.696	11712.149	20132.136	11703.017	20420.14	1072.667	593.874	514.459	1779.64	1920.711	1140.922	441.733	8021.075	207.412	256.53	166.186	2027.335	475.456	668.121	138.259	5319.797	3810.067	525.187	348.541	310.884	2666.592	5506.97	693.269	12211.461	114	0.92	838.123	499.316
15479.498	16194.401	11277.845	20611.469	15138.781	25983.715	15101.025	25183.401	1302.498	645.889	526.413	739.612	1275.374	1566.365	350.823	10183.945	285.941	289.785	188.452	2271.919	507.241	961.432	159.556	6075.022	15510.197	836.787	322.762	291.321	286.431	2129.662	476.154	12874.296	159	0.933	884.349	501.437
14812.633	14337.599	10902.88	18639.431	13899.989	21583.302	14914.501	23449.256	958.508	445.522	2094.589	552.232	279.855	506.901	285.123	7624.1	237.952	259.269	188.013	2154.097	182.502	389.991	149.977	3732.517	8635.101	301.628	352.153	287.949	21691.737	1079.656	271.544	9840.576	133	0.875	1273.748	500.65
15003.098	15507.247	10447.943	19483.807	13736.043	24355.572	14317.176	24336.386	1263.662	536.896	507.212	578.097	6031.508	1155.81	401.617	14636.887	314.296	292.6	250.094	1835.705	562.191	715.18	127.421	4438.818	18870.711	288.993	310.921	289.558	259.419	2988.271	371.577	7611.381	118	0.994	790.449	499.483
14575.245	14797.911	9967.63	19191.078	12559.276	22359.005	12550.879	20078.59	1086.302	513.692	517.676	604.329	5193.513	654.976	325.533	8657.294	324.499	289.122	164.732	1393.632	3338.602	421.609	157.759	3514.302	7879.194	328.481	296.684	283.672	1084.149	2893.205	420.658	9441.144	103	0.996	1095.383	499.869
15610.462	14832.603	10906.176	18694.264	14691.178	22549.09	16738.842	26664.865	847.608	398.73	2700.244	578.879	255.896	531.967	283.423	6770.007	218.164	228.174	155.332	1342.89	191.674	333.898	148.177	4119.109	7268.918	302.014	297.619	275.313	17454.927	914.936	292.909	10538.424	121	0.948	1256.649	500.723
19478.688	19097.098	14066.602	24785.403	18067.328	28381.355	19298.007	29560.794	897.922	405.425	4193.442	551.442	300.844	560.15	269.093	7602.399	281.636	339.539	164.822	1325.265	202.555	431.558	153.782	3627.683	14056.027	295.313	339.504	298.855	28653.997	935.659	390.598	8733.872	216	0.913	1283.185	503.144
12834.169	13339.17	8917.35	16946.924	11077.982	19507.211	10773.904	16809.594	1367.129	652.112	572.228	789.463	5999.046	619.26	362.003	10492.516	370.795	375	220.453	1850.059	9782.819	619.87	178.81	3620.172	11177.844	292.031	331.412	287.076	121.692	2624.364	262.764	4700.846	136	0.895	1385.772	500.824
12570.237	13272.624	9238.206	16162.583	11856.683	21004.815	11069.145	17907.471	1179.501	472.292	506.075	431.775	768.2	1035.072	290.711	10860.337	234.499	250.83	176.693	2217.371	584.419	953.077	139.638	4082.757	17171.276	536.313	295.031	270.551	264.1	1225.738	391.67	9750.698	103	0.996	673.617	500.898
12122.99	12688.96	8337.981	16485.496	11155.322	20744.684	10928.277	17586.136	917.784	437.262	362.438	454.416	6480.057	859.232	345.398	12132.191	356.987	326.637	203.966	953.354	623.982	687.939	165.328	2914.306	19984.886	309.248	278.127	274.41	142.457	3274.105	336.9	4853.689	138	0.944	1052.58	501.797
17317.865	17566.088	12400.004	23454.625	15633.374	27846	15135.902	23048.636	1210.644	463.424	428.077	882.619	7317.629	643.914	292.666	12303.208	300.219	407.758	241.915	1388.132	26978.479	664.423	150.886	2514.104	8771.063	320.097	354.013	308.253	344.013	2601.355	318.327	4679.794	155	0.89	1117.777	503.055
12109.919	12886.79	8759.051	15679.321	11112.167	19443.539	10449.359	17507.929	1013.845	518.422	450.416	561.725	1204.925	1239.31	327.603	10917.82	253.468	230.617	177.585	2034.078	639.678	774.471	122.781	4284.242	16568.227	573.202	286.367	277.492	193.966	2311.996	393.973	9657.347	103	0.996	568.131	501.587
14309.046	14857.144	10506.212	18481.59	13141.532	23144.673	12521.975	21699.661	1061.37	508.176	439.076	588.246	1974.078	971.122	325.981	12311.4	239.603	248.049	185.246	2084.763	1482.543	882.781	116.927	4076.483	16585.949	548.071	287.495	291.065	490.693	1830.052	411.097	9061.437	115	0.999	597.657	501.622
12467.472	12701.828	8762.221	15368.703	11446.693	17926.675	10603.312	16399.467	1026.829	542.405	463.364	517.321	972.039	717.495	321.408	9540.83	303.717	321.073	211.484	1641.756	1266.419	745.588	141.072	4209.384	8510.062	757.409	275.942	333.899	367.505	2061.439	339.654	8646.441	107	1	1144.519	501.949
16255.292	17136.587	11267.391	20453.275	15238.694	24755.009	15648.491	24982.657	1405.351	522.474	475.297	612.088	5859.408	1003.608	362.722	14740.307	250.345	283.874	200.579	1672.187	949.792	681.065	127.882	4455.807	9949.11	329.965	315.697	318.229	216.043	3240.875	467.754	8745.313	125	0.98	815.348	503.172
17574.867	17345.041	12238.857	21299.567	16301.565	24579.938	16828.859	26289.496	946.81	383.16	3442.941	668.108	299.585	535.039	279.375	6729.06	275.515	294.896	161.316	1253.165	189.346	478.39	145.648	3703.569	14606.855	302.906	269.868	283.659	24938.039	1379.166	319.846	9176.772	129	0.982	1222.547	502.531
16320.643	16530.466	11249.016	20414.174	15561.917	24236.327	16635.45	26202.073	1756.513	784.75	628.721	1017.912	6273.32	1072.273	479.083	7703.342	446.523	388.206	210.882	2045.668	7734.781	592.877	184.304	6016.926	11975.038	322.687	347.254	285.767	163.76	4063.313	378.717	9485.729	113	0.981	1338.252	503.181
14574.976	15422.656	10471.131	19641.224	14122.198	24228.535	14047.834	23245.852	1258.85	610.142	516.864	700.689	973.043	1577.514	333.448	9735.321	251.221	250.432	198.032	1800.688	656.177	1048.928	138.404	5557.433	6608.051	716.677	345.041	290.526	225.24	2696.62	338.237	11821.646	126	1	867	504
22290.755	22715.797	15926.828	30379.332	20322.947	34820.128	19904.793	29738.417	1282.196	492.575	503.242	1219.208	8798.323	1031.227	296.642	11937.705	392.943	434.498	251.074	1291.126	20002.646	772.305	146.359	2815.006	18507.145	359.096	295.741	324.434	416.949	3026.472	338.776	5508.616	334	0.896	1131.97	507.132
13153.998	13502.018	8440.494	17680.126	11194.655	19427.214	10740.861	17560.705	1445.877	564.239	449.616	645.674	7481.051	666.786	355.428	10718.484	309.723	356.967	254.53	2235.321	11250.96	581.591	171.867	3840.324	5728.382	293.526	388.543	310.347	355.186	3460.119	331.248	5588.046	107	0.958	1419.855	503.407
16074.698	17970.606	12095.986	22574.996	13577.476	26211.054	14855.489	24624.054	808.925	437.437	984.518	452.814	3019.616	516.791	305.292	6078.931	212.098	214.077	179.01	1092.876	8241.304	579.692	216.376	4272.907	6624.107	309.429	358.009	279.769	717.613	1887.778	401.368	7939.696	167	0.891	1518.069	505.728
13649.403	14255.572	9584.41	17634.405	12795.837	21721.586	12527.469	20870.824	1046.443	585.809	460.608	536.085	815.797	1215.673	333.358	9623.245	249.283	239.976	156.552	1548.469	391.968	726.127	144.085	5427.123	9362.434	460.327	297.802	260.466	320.845	1514.637	452.901	11170.427	118	0.994	973.525	504.542
21217.677	20501.397	15612.328	25735.071	17880.682	29063.525	17004.174	30327.563	963.77	440.559	451.246	448.614	654.527	524.432	289.627	7537.7	225.035	194.897	126.649	1460.691	411.445	442.567	134	3559.605	15349.175	491.952	374.675	281.696	1374.091	1810.872	332.797	10151.02	98	0.993	435.724	506.622
18343.054	18585.698	13276.765	24626.782	17786.946	28970.204	19248.218	30140.317	1002.015	395.949	3041.586	652.482	589.161	556.024	286.582	6569.025	182.615	218.786	139.903	1393.105	201.228	358.057	154.687	3996.064	3108.257	273.931	317.003	292.833	20128.625	1272.99	348.758	9971.352	176	0.866	1214.227	508.693
21721.73	20848.604	15297.976	24603.6	20016.044	28050.875	23039.8	33584.346	1016.982	500.403	1390.78	549.558	294.782	531.687	318.768	5614.242	280.124	252.342	178.54	1135.561	152.735	288.907	160.873	4895.265	7116.759	306.727	308.101	288.551	7467.108	1006.472	466.4	11508.665	184	0.894	1267.223	507.293
18635.715	18486.707	13099.985	21866.476	17968.508	25569.82	20256.207	28584.259	1977.316	422.33	2294.406	596.083	723.813	539.025	288.303	6119.259	251.766	234.116	152.397	1854.468	217.613	321.304	156.177	4140.364	6046.848	323.337	323.035	292.092	11401.112	990.946	473.357	9684.186	218	0.894	1292.706	509.532
13573.414	14253.583	9919.346	17907.895	13409.163	22569.198	12977.834	20710.017	1164.747	661.784	595.847	731.643	1097.677	1245.882	400.707	9386.685	322.9	284.482	195.785	1791.956	596.912	839.99	172.573	5875.078	13498.614	877.244	308.644	286.862	458.607	2730.309	338.292	12494.857	114	0.99	1040.202	507.798
17393.889	17476.549	12440.624	22151.126	15777.484	26696.279	15340.507	23772.347	1328.766	643.222	546.312	1190.846	8984.798	780.341	356.586	12788.756	342.985	458.32	243.128	2367.764	19882.836	714.619	161.534	3007.98	9682.942	341.774	336.948	298.507	209.641	3412.976	296.346	5206.012	191	0.91	1108.846	510.819
18186.728	18617.644	13515.595	26138.284	16979.464	31694.297	16924.571	26307.302	1336.13	530.782	461.591	924.805	7331.543	724.333	291.301	14899.655	293.611	472.827	230.428	2363.162	33639.163	862.181	151.128	2540.684	8243.2	318.55	394.259	309.005	113.965	2328.177	239.012	3995.943	97	1	1113.5	507.5
7900.244	8104.96	8384.838	8932.287	12542.481	10865.322	12623.421	14619.723	2230.71	993.144	703.063	560.801	569.639	573.444	434.511	5441.315	399.85	289.496	179.438	291.362	185.122	178.583	162.763	9063.668	584.887	302.704	276.232	312.971	137.342	292.488	309.855	22506.852	154	0.894	1310.539	509.279
13194.558	13125.488	8947.367	16782.264	10576.361	18357.149	11168.689	17150.496	1419.855	729.272	582.476	728.711	6214.385	624.029	358.63	9804.707	530.736	382.757	285.682	1732.361	6976.334	934.163	181.03	3101.608	19177.155	294.294	288.004	300.072	132.306	2553.439	392.368	4243.798	104	0.974	1367.26	508.163
15447.339	15246.621	10455.451	18133.376	16425.301	21628.292	14640.588	23257.651	862.883	458.395	836.469	466.582	631.11	706.426	298.192	5301.589	199.521	185.733	218.752	881.089	453.919	499.576	160.615	4985.805	7879.912	437.626	360.95	266.513	1432.23	1422.464	449.277	10066.562	163	0.841	1493.807	510.334
13333.716	14278.627	9635.084	16931.38	12520.815	20983.388	11798.412	20186.535	1435.281	555.742	466.507	555.091	1392.109	741.413	335.023	11398.183	190.143	248.798	164.997	2645.042	576.66	809.15	126.94	4658.633	6511.546	716.889	289.054	279.663	217.954	1482.955	405.543	10536.193	96	1	600.552	508.521
13759.677	14356.651	9499.843	17959.539	12325.215	21906.852	12704.765	21539.924	991.086	543.314	484.867	764.178	1090.397	514.363	371.672	8111.345	258.714	214.326	166.229	1309.818	829.605	533.518	156.543	4605.177	7753.703	565.409	341.565	290.549	2469.353	2991.005	376.381	11293.176	111	0.952	903.716	509.554
22647.797	22432.668	16661.843	28767.389	21417.479	32451.169	23384.717	35005.569	990.344	427.617	1999.401	540.81	375.633	589.35	288.115	6251.192	261.39	285.852	150.99	1059.89	149.672	539.288	158.713	4413.01	11784.332	315.758	321.921	281.677	12095.04	1147.399	489.335	10556.489	272	0.836	1244.199	514.919
13341.613	13187.513	9916.922	17396.651	13463.654	20104.645	14811.088	23373.842	1463.015	425.399	463.809	807.981	276.614	564.298	309.821	5790.647	211.971	266.818	140.428	2514.765	134.296	407.931	166.599	4558.951	5165.216	313.138	402.196	294.249	5431.66	2456.506	376.165	13495.217	110	0.955	1257.109	509.882
13526.647	14353.078	9842.349	17715.057	12921.455	22276.714	12452.131	21715.543	1035.139	506.788	429.487	541.329	1662.076	1117.922	320.787	10655.984	175.821	227.66	165.967	1612.527	2001.606	734.276	125.317	4778.211	4183.225	441.837	297.541	252.692	413.583	1628.83	365.735	10553.39	124	0.972	629.073	510.645
14169.975	15103.064	10354.331	18599.527	13491.766	23907.335	13123.252	21924.731	1209.667	461.161	983.454	609.012	1132.001	770.229	280.969	9673.431	217.957	238.679	176.737	1744.453	669.885	781.748	143.591	4171.442	13866.484	532.035	327.132	283.263	836.452	1931.968	547.326	10796.811	173	0.946	668.65	511.408
11945.906	12354.13	8072.235	15136.794	10534.738	18626.852	10041.141	15705.675	790.588	374.701	383.206	498.835	2499.333	441.842	271.853	11770.607	244.786	259.009	195.84	1496.101	23357.533	861.107	119.049	2528.683	9503.796	286.446	429.133	261.181	241.003	1121.129	405.057	4678.543	107	0.958	759.117	509.098
13244.756	13880.686	9348.575	16906.055	12410.114	20929.561	13005.29	22286.24	1197.483	574.995	1272.748	722.41	4415.467	717.141	377.516	10008.193	283.878	223.484	187.029	1454.487	831.554	629.092	127.544	5117.849	8475.878	459.693	356.992	300.872	1836.372	4320.799	453.749	12572.965	103	0.996	788.898	509.383
13577.512	14169.967	9680.042	17921.01	12669.439	21986.927	12193.786	19125.731	1068.85	547.554	456.785	559.347	1252.877	943.851	314.063	11300.177	290.05	283.852	198.863	1764.434	2127.879	896.096	145.989	4049.066	14406.171	706.958	332.088	292.285	1588.645	2323.511	419.307	8894.414	123	0.964	894.541	511.167
12742.691	13360.641	8834.226	16611.431	11603.783	20658.356	11226.92	18274.939	994.211	537.277	428.128	491.996	1424.133	1149.893	307.171	10204.058	266.308	263.563	202.808	1445.312	597.183	615.644	142.338	4396.437	16031.738	601.262	315.646	265.047	226.27	2035.884	382.89	9486.556	111	0.994	953.266	510.05
12485.518	12639.935	8976.657	15724.706	11521.25	19204.004	10428.222	16507.975	1027.08	503.899	467.964	499.083	517.499	794.509	329.457	8534.304	288.265	312.08	179.003	1306.646	606.723	712.13	147.396	4283.546	12956.426	716.445	295.878	337.835	233.981	2216.832	352.148	9306.375	110	0.955	1174.936	510.191
14651.966	15235.928	10293.949	18834.527	12672.178	23293.706	12322.4	20730.025	1016.055	477.805	769.697	556.16	675.433	517.439	326.691	8135.768	253.835	208.126	163.069	1621.373	526.934	660.822	127.15	3701.755	14620.449	563.228	325.076	272.726	2701.084	2285.79	457.06	10223.794	111	0.935	560.914	510.302
13474.833	14125.405	9308.759	17845.098	12307.736	22381.769	12597.858	20653.873	1054.493	467.314	443.808	520.559	5636.604	723.626	318.259	13848.067	245.344	251.477	248.01	1121.919	660.702	491.651	119.722	3572.268	9836.224	297.745	306.797	288.959	184.029	3137.29	391.973	6774.66	118	0.994	798.932	510.737
11627.398	12009.478	8249.358	14610.659	10780.083	18230.227	10420.762	17078.946	1228.271	529.42	406.176	574.903	1143.566	886.984	309.604	11726.088	199.487	288.117	188.183	1320.295	734.864	858.51	141.623	4024.955	7735.165	628.069	287.28	273.03	156.384	1472.235	295.964	8371.608	98	0.98	1012.214	511.01
15611.021	15462.28	10604.105	19569.524	13796.715	23150.66	14198.448	21788.333	1225.438	626.294	552.598	739.461	4410.462	661.963	360.924	9287.987	414.599	364.262	221.999	1614.202	6868.414	597.901	170.178	3524.371	15024.828	294.282	321.338	276.349	707.322	1913.285	412.458	6143.672	135	0.949	1375.959	511.848
14591.585	14952.493	9373.241	18925.345	12175.984	21856.842	12266.398	20031.633	1244.297	632.146	481.235	749.433	4587.419	755.281	397.169	8161.237	351.922	345.14	221.464	1611.143	4900.931	469.086	168.077	4349.854	7116.994	298.721	338.208	295.743	336.821	2404.845	289.604	6740.955	107	0.958	1417.528	511.182
14524.444	15357.96	10108.611	19415.953	13913.591	23534.103	14960.637	23746.83	913.776	504.17	780.373	643.168	803.764	559.609	317.417	7006.949	194.25	184.853	139.646	1220.091	327.417	372.159	169.039	4529.152	2433.974	425.593	349.551	262.412	1439.202	2115.726	483.768	11696.644	109	0.946	1022.546	512.729
19379.186	19672.527	14027.744	26370.297	17641.956	31120.729	17398.924	26655.542	1656.552	618.315	565.132	1239.54	9523.079	826.054	333.744	13733.944	370.775	462.17	253.313	2500.468	30335.338	951.916	162.507	3083.229	17476.747	339.938	411.585	318.526	161.236	3628.586	347.578	5179.262	110	0.985	1118.709	511.991
14773.522	14870.159	10663.99	19809.772	14291.832	22662.089	15973.154	25510.446	850.174	406.881	2716.893	534.487	273.797	525.518	276.305	5729.461	213.082	224.35	142.383	816.82	143.202	348.194	152.057	4074.535	4884.852	298.601	305.281	278.352	10648.468	1041.756	342.276	9750.268	128	0.963	1278.367	512.555
21860.194	22923.353	15933.801	26627.464	20062.742	29675.483	20202.454	29351.556	1151.366	399.037	547.318	417.173	434.303	519.159	271.515	7363.002	214.345	242.78	142.275	2522.367	280.291	486.51	136.869	3128.774	12778.724	382.074	433.901	286.045	2862.916	1392.421	351.642	10134.481	201	0.967	437.724	515.172
15235.348	16279.513	11116.276	19561.581	14971.053	25728.302	14829.834	23821.143	1154.993	567.793	562.073	695.214	1143.734	1547.801	342.386	9362.86	244.897	257.751	161.507	1770.771	763.431	752.248	139.884	5733.816	14158.931	637.778	309.031	278.549	484.322	2191.294	424.241	13142.359	113	0.981	682.615	512.35
13074.087	13661.056	9527.343	16697.2	12381.446	21382.172	11635.447	18065.164	1337.628	504.459	513.275	657.982	1964.4	1089.541	331.27	10677.772	293.572	285.809	235.814	2125.339	1791.744	1072.318	139.069	4384.154	16909.627	739.382	305.069	291.467	269.673	3141.401	435.581	10154.684	106	0.993	743.594	513.038
16183.268	16925.237	11625.185	21181.348	14975.299	24565.984	14552.45	24567.465	1167.605	644.388	545.996	697.519	1244.666	1422.87	375.4	11133.422	300.853	289.726	203.85	2299.394	444.982	978.679	128.566	5888.932	16108.118	662.236	330.485	324.822	161.172	2802.546	381.799	12380.006	119	0.99	832.702	513.147
18191.256	18082.01	13563.219	23643.647	17473.161	27147.782	18750.827	29811.148	859.416	378.169	3567.938	515.656	258.283	593.916	268.892	6817.546	221.795	245.154	143.425	1109.272	190.74	336.633	147.064	3817.786	6216.889	302.564	325.001	282.234	26066.388	1219.399	382.708	9147.482	150	0.912	1234.427	514.853
12202.396	13071.18	8930.515	16372.052	11783.667	20423.803	11958.845	19761.022	1032.293	582.855	546.17	630.693	686.254	637.911	311.261	7335.642	250.12	212.211	149.502	1229.33	380.722	415.823	125.282	5033.891	5148.543	515.968	354.862	279.757	1969.786	2308.983	509.212	12770.541	100	1	872.38	513.38
19802.148	18837.603	14200.758	23170.123	18707.207	26149.273	21537.797	32427.38	1228.68	488.657	506.291	560.943	287.744	556.108	319.373	4983.401	259.487	249.452	152.564	1001.373	126.067	332.845	165.296	5574.626	5666.306	312.77	287.194	279.095	2613.962	971.287	448.207	13653.847	156	0.892	1264.59	516.436
7609.211	8041.293	8095.864	8828.744	12154.327	10694.502	12286.693	13645.903	1743.05	992.979	682.245	571.029	633.949	583.113	427.494	5037.832	391.58	289.889	173.786	395.512	326.069	154.617	157.314	8635.556	628.036	315.788	282.199	286.466	96.172	394.555	291.72	22114.377	185	0.843	1325.608	514.938
18774.793	18978.201	13365.263	24381.001	17140.659	28844.258	17008.627	26285.55	1405.299	668.221	709.359	1446.764	8572.582	868.246	378.913	10393.806	425.89	389.125	277.251	2033.823	12668.739	802.59	159.893	3473.885	16207.998	356.532	343.446	305.173	1066.848	3704.24	390.679	6844.37	243	0.769	1119.228	518.479
16602.882	16948.114	11553.442	22185.402	14945.411	26804.676	14767.748	21769.749	1540.454	457.184	469.417	833.672	6711.439	914.018	305.055	10430.203	307.027	378.411	223.15	1305.92	23362.693	622.818	142.307	2940.451	9693.181	318.682	325.462	326.461	953.957	2576.954	335.372	6672.6	111	0.994	1141.05	515.023
19305.843	19251.707	14019.247	23145.648	19084.593	26308.145	21501.5	30122.742	1301.323	443.662	592.199	595.597	309.464	583.454	302.212	5955.268	187.539	276.321	139.554	1882.941	141.202	457.179	167.459	4890.77	4022.157	329.376	374.273	286.08	4032.202	1507.304	543.378	14428.424	153	0.931	1251.637	516.559
15365.018	15771.524	10840.714	20692.218	13930.279	25004.826	14648.115	23190.508	1160.931	525.045	714.045	648.056	3278.941	704.333	333.378	5978.323	265.36	268.215	161.662	1394.192	6108.926	398.211	157.483	4228.87	3846.472	290.964	420.883	280.099	1131.779	1948.242	541.913	9614.571	229	0.788	1347.976	518.993
14599.206	15154.229	10525.421	19683.486	13215.97	23672.606	13210.304	22942.238	997.144	557.464	825.395	623.589	628.967	803.448	338.149	7513.884	246.197	216.433	151.933	1053.333	370.102	553.399	146.447	4712.262	10363.444	531.372	343.911	280.453	679.107	2702.391	455.42	11720.885	98	0.993	945.163	514.939
12043.381	12719.463	8738.666	16022.441	11599.412	20025.59	11057.852	18533.769	1266.881	536.726	418.732	612.514	1180.571	886.061	330.863	11484.889	198.156	268.451	170.74	1825.783	965.904	702.036	146.253	4743.661	8199.409	595.363	300.823	265.412	174.768	2250.544	382.848	9676.127	109	0.976	963.5	516.225
17529.073	17545.908	12250.846	22590.543	16713.242	27965.556	18202.494	28972.966	965.244	418.37	3444.734	645.496	296.394	486.841	282.778	6599.572	234.428	235.031	148.793	1345.546	178.433	301.218	156.347	4432.403	6832.302	296.525	284.166	296.654	22857.831	1133.018	363.45	10837.78	143	0.893	1221.472	515.304
20001.738	19421.522	14256.975	24182.472	18829.373	27539.654	21637.211	32989.245	950.183	513.629	1289.331	479.349	321.541	547.871	313.016	5246.625	275.842	257.258	163.623	773.64	132.999	899.016	157.39	5349.058	8428.985	320.338	289.062	275.889	6572.031	762.338	503.27	11170.844	214	0.856	1272.15	520.421
13186.31	13720.761	9461.552	18322.334	11882.971	21382.75	11844.378	18476.812	986.278	511.101	500.876	790.021	7152.1	606.758	324.979	10300.938	394.633	344.719	258.748	1827.121	18121.912	686.015	156.533	2860.987	18034.416	271.267	339.908	290.711	123.993	2714.733	350.682	4010.018	105	0.984	1360.452	515.757
14188.208	14226.403	8822.621	16524.112	12109.959	20126.23	13306.723	20560.577	1055.814	565.977	539.676	868.648	4681.746	759.329	395.891	7823.159	346.738	335.683	192.071	1921.641	14922.397	593.225	179.593	4004.25	9611.246	267.453	380.36	269.636	321.847	2863.79	345.337	6281.73	105	0.941	1386.414	515.929
13356.298	13904.867	9280.386	16635.087	11705.623	21114.187	11108.817	17300.357	1035.597	459.465	422.967	427.343	720.684	627.959	312.72	12563.204	246.831	239.622	195.917	1612.859	940.427	908.469	123.906	3308.511	17431.572	664.276	281.88	268.856	173.457	1874.375	395.618	7487.848	145	0.829	562.334	519.893
15871.217	16644.468	11496.087	20332.733	15087.244	24491.351	15823.083	25596.897	1171.075	607.773	1016.34	845.497	3476.525	801.301	416.086	8249.318	257.371	232.182	162.218	1636.254	302.833	526.689	126.655	5396.987	6731.451	417.757	370.178	306.854	1703.148	4342.658	476.576	13732.3	108	1	822.5	517
17250.085	18426.884	12721.364	23781.184	17141.109	28405.558	17365.356	28089.946	1238.222	606.97	533.86	734.277	1033.091	1880.835	362.666	9889.144	253.473	298.943	160.858	1538.068	570.723	836.017	133.516	5810.972	9866.08	570.128	357.486	302.883	694.711	2500.59	448.292	12746.07	172	0.94	865.477	519.047
13670.037	13636.875	8818.608	17305.318	11013.867	19569.347	10729.886	16339.163	2066.719	378.56	341.474	471.187	2323.503	434.158	286.349	7798.389	326.819	319.204	181.414	942.25	5891.396	434.423	175.244	2506.22	13935.429	348.482	342.381	285.368	281.232	1205.981	320.733	4428.356	146	0.936	1404.801	518.384
15869.801	17038.213	10653.459	20047.3	12654.473	22689.528	11350.457	20259.885	1034.79	570.677	446.185	534.234	1208.74	801.682	361.297	9901.964	245.057	208.406	153.258	1919.474	704.771	796.598	151.223	4384.154	19036.23	816.872	274.723	288.467	134.73	1805.049	295.443	9194.837	96	1	324.479	517.448
13537.16	14206.011	10017.518	17148.998	12750.925	21551.968	11796.937	20024.808	1040.929	526.799	489.854	692.272	1114.589	1287.89	336.601	10318.962	238.979	210.365	172.06	1880.68	724.872	870.529	134.979	4909.053	12584.147	611.079	281.886	290.39	189.949	2251.012	430.42	11024.949	117	0.973	588.338	518.15
14472.353	15175.229	10266.987	18500.641	13499.373	22539.867	13733.205	22599.925	928.684	413.596	574.897	487.396	519.511	420.059	259.288	6577.849	193.781	192.535	137.179	1545.793	296.007	329.665	122.937	3777.179	9851.102	368.986	463.13	264.867	3912.983	1192.215	581.02	11520.529	131	0.931	618.263	517.844
12747.51	13350.898	8991.21	16526.741	11528.633	20459.028	10823.871	16451.598	987.898	462.875	409.348	606.286	1658.285	621.624	349.438	11393.149	282.204	289.64	189.82	2216.918	3126.369	863.932	141.658	3322.341	15924.802	631.306	361.812	277.46	8205.751	2341.516	445.083	7542.859	113	0.994	901.27	517.951
17859.274	17834.705	13088.745	22904.237	17515.418	27193.309	18384.228	27941.98	1020.993	433.063	2951.124	552.303	404.431	519.837	277.844	7131.181	230.05	291.554	148.979	1662.62	203.015	416.157	153.64	3790.693	8338.002	305.675	335.901	278.993	22786.794	1314.319	400.799	9251.192	230	0.837	1225.687	522.491
14711.389	15102.678	10388.145	20067.459	13417.604	24289.712	14174.61	21552.353	1241.271	437.952	412.386	796.748	8072.593	730.586	295.111	11565.779	291.47	295.724	295.368	1474.535	28793.742	722.036	139.925	2637.914	7577.902	333.68	342.334	315.945	2403.64	2606.631	358.392	4777.895	142	0.886	1130.711	518.225
15912.087	16601.094	11149.681	21063.531	13512.994	23571.778	11715.827	18858.63	2074.133	360.247	485.17	485.785	1151.39	384.21	276.271	12329.227	209.264	213.744	198.957	1991.961	1353.225	500.264	120.164	1806.51	11758.388	299.759	370.939	260.208	5997.214	877.052	365.531	5255.942	176	0.858	468.494	521.659
15541.114	16222.424	10645.483	20229.148	13007.981	23681.327	12235.451	19578.513	948.914	355.977	396.018	493.637	916.693	398.768	257.312	11359.295	186.644	245.703	182.471	1844.114	1455.27	471.942	125.17	1892.769	10751.194	291.17	320.502	257.522	4517.498	717.201	300.506	5249.989	146	0.925	450.082	522.014
12464.328	13227.709	9630.678	16285.523	12925.183	21043.515	12619.182	20677.617	1339.92	683.206	693.034	723.609	1248.026	926.463	413.561	9970.961	317.88	266.318	185.746	2118.398	1035.186	846.323	154.917	6637.144	9576.649	777.88	313.237	296.337	409.827	3066.564	477.701	14779.625	113	0.952	789.04	522.022
13174.023	13995.215	9205.394	17460.693	12689.066	22759.563	12930.893	19967.508	1431.671	563.662	433.178	579.489	807.964	1349.897	338.458	10167.634	291.905	286.704	186.538	1826.111	807.178	940.157	144.34	4638.216	15609.09	955.713	306.469	280.316	216.831	2565.32	355.234	10279.012	120	0.969	947.725	521.142
14172.952	14561.238	9995.399	18440.218	13796.327	22438.149	14789.426	24098.632	1078.086	573.863	489.591	645.518	4581.022	1058.879	427.08	6718.137	333.425	281.484	175.642	697.122	788.495	464.621	151.031	6716.435	10161.344	290.955	284.705	295.599	166.18	5049.936	318.921	13453.72	189	0.889	1313.161	522.474
8477.715	14804.122	9530.52	16646.16	18968.371	18745.79	11588.011	19000.413	1054.321	402.15	415.287	399.828	625.347	979.696	284.441	6135.142	261.736	223.893	156.704	1067.66	412.841	669.669	153.174	4723.228	3381.755	543.488	291.524	228.526	525.785	1448.45	344.688	8293.61	112	0.973	1478.036	521.089
13495.59	14201.59	9397.46	17539.806	11741.91	20332.502	10919.23	19277.422	950.992	420.104	588.592	559.072	1124.473	521.21	277.294	7239.833	211.504	173.702	131.418	1470.168	1019.005	379.295	136.929	3117.91	7616.831	344.857	304.209	288.375	2433.518	2800.4	350.512	8908.025	104	0.974	390.327	521.115
16353.71	16775.676	12109.654	20901.368	15046.097	25235.681	14829.948	23462.557	1209.319	378.551	568.266	396.576	715.842	426.1	259.008	7584.356	217.499	290.457	167.426	1971.416	1405.462	494.484	126.308	3266.64	13151.084	311.038	509.161	266.117	7039.296	1263.867	617.053	11471.31	141	0.938	631.436	521.238
12481.947	13135.795	8991.594	15756.175	11512.957	19861.912	10556.868	17221.528	1148.717	464.22	445.57	573.213	1139.317	989.75	275.842	10972.687	210.162	240.331	177.468	1881.093	791.348	773.167	131.805	3891.69	14940.593	401.574	284.287	276.075	212.46	1738.158	424.064	8991.236	114	0.99	674.167	522.202
11774.119	12136.658	8510.989	15624.281	10712.305	20022.149	10563.9	16876.684	892.275	393.684	474.437	612.368	2535.435	482.29	259.097	12737.776	215.041	277.61	229.658	1319.014	28692.479	400.73	126.716	3221.705	3888.952	328.408	362.052	279.024	246.631	1632.723	420.083	7316.076	111	1	773.608	521.878
17668.151	18655.191	12617.306	24600.932	16725.155	30069.748	16881.583	27005.812	1130.91	609.035	527.958	770.287	1276.944	2209.137	359.612	10242.771	316.461	289.042	214.402	1615.328	519.026	895.695	130.929	5544.207	16597.156	562.329	324.35	295.099	302.688	2605.502	367.847	11871.704	175	0.925	836.294	523.774
13676.665	13777.661	9380.332	17529.942	12570.069	21679.203	12395.65	18964.851	869.757	440.116	399.449	499.783	4875.992	713.857	307.676	10344.99	268.284	331.906	211.371	1592.82	15698.228	633.331	145.86	2915.679	6680.33	316.735	421.152	326.825	128.973	2269.786	437.6	4854.524	157	0.955	1158.596	522.71
12001.698	12314.742	8789.72	15477.489	12159.904	20233.225	12208.44	18678.836	1149.039	487.12	401.473	466.25	719.769	1104.846	347.299	8330.545	281.302	325.766	189.536	1405.554	528.433	904.699	151.533	4831.016	14663.766	620.321	265.101	325.716	159.384	1601.423	325.063	10046.413	124	0.972	1187.685	523.21
15731.662	15632.328	10839.348	19342.168	14291.862	23270.22	14930.171	24041.707	921.728	438.663	2143.156	499.168	1113.516	444.421	283.397	6740.807	215.163	257.404	152.098	1867.363	289.304	512.952	150.352	4064.981	6239.527	281.674	412.211	288.785	15281.119	916.741	310.404	9318.108	154	0.872	1213.922	523.455
19912.574	19757.977	14997.284	25943.994	19620.999	29908.636	21214.172	31831.132	973.074	445.882	2287.981	497.264	329.773	599.958	280.226	5929.531	262.506	293.652	149.178	875.063	142.881	520.995	153.277	4277.196	9875.721	310.893	297.791	272.008	9920.697	1046.583	481.432	9979.372	220	0.873	1282.318	523.805
17639.301	17355.405	13478.009	22714.05	17243.023	26046.778	17688.074	26426.741	1093.687	477.842	2434.966	619.797	444.178	568.784	286.567	6090.885	281.232	299.282	158.147	1632.756	150.807	399.185	158.755	4050.585	9498.097	304.748	309.485	278.676	8215.723	1330.715	547.429	10230.172	108	0.967	1291.667	522.287
15972.628	16448.875	10730.843	20072.522	12358.557	22978.889	10965.798	18068.25	1088.096	446.452	393.957	480.936	1399.876	479.806	289.126	12667.122	282.683	239.659	187.9	1373.231	5719.369	791.012	134.343	2232.367	23316.578	525.853	314.005	303.525	3744.973	1421.246	297.256	4857.269	106	0.949	404.915	523.991
14292.2	15174.581	10577.394	18454.487	13454.625	23512.952	12712.47	20775.01	1710.013	545.461	528.54	636.719	1428.901	1293.694	330.127	10982.593	281.384	316.902	203.351	1795.246	843.323	847.729	142.967	4796.307	15429.628	641.779	343.907	298.486	276.292	2192.04	469.963	10703.131	123	0.993	710.768	522.76
16689.696	17571.128	12008.546	22231.736	15889.586	26652.478	15904.726	24711.899	1268.504	476.46	454.864	731.918	1003.28	779.921	359.232	10936.389	292.094	294.024	174.474	2180.422	2595.738	1009.625	128.81	3888.367	14135.517	543.053	424.025	298.051	5471	2228.564	424.564	9511.193	189	0.952	875.357	525.04
22366.294	21128.079	15223.575	25104.485	20271.44	29761.021	22967.485	34154.74	1020.601	380.453	2939.563	611.175	512.304	533.838	274.254	7170.87	291.349	335.105	166.137	1552.097	161.367	392.558	173.887	3525.01	16183.408	298.459	352.524	292.598	14305.357	1238.396	563.14	8444.16	119	1	1236.752	522.752
14636.539	15200.866	10421.314	18096.559	13389.811	21590.789	14027.076	23092.366	918.758	399.896	675.559	500.896	425.705	423.887	294.727	5889.857	179.582	151.627	140.243	887.375	592.406	341.669	132.063	4004.433	4757.434	318.145	459.213	280.278	3699.071	1360.517	553.448	12054.25	123	0.964	602.898	523.679
16634.886	17938.029	12569.009	23057.538	16869.771	28785.112	16602.115	26341.166	1143.346	545.437	543.972	605.365	1142.267	1536.773	348.225	9349.829	259.834	275.004	163.041	1705.213	563.215	824.113	146.42	5401.314	15176.934	546.43	330.766	298.476	451.246	1945.46	551.118	12974.879	179	0.923	696.757	525.975
13825.421	13941.553	10446.143	18708.266	12793.747	22157.24	13121.029	22666.341	1288.897	545.299	467.334	578.645	8717.029	799.728	397.697	11308.88	328.754	332.71	192.443	1123.96	1014.643	632.013	160.008	3870.65	12369.669	326.852	304.919	279.35	881.129	4462.641	340.071	7592.923	115	0.956	1103.213	524.63
17977.655	17260.673	15122.837	20204.916	20265.624	24059.461	21962.842	27950.424	1942.592	935.502	655.14	569.961	406.383	835.636	373.602	6793.004	376.795	368.358	197.099	795.656	160.678	396.053	174.914	6651.023	3830.482	325.551	312.606	303.189	1376.921	523.049	593.263	18610.763	203	0.877	1262.333	524.983
13746.727	13856.057	9337.432	16822.269	12913.825	20494.792	13843.099	21535.246	961.755	465.485	1826.854	496.815	1028.614	444.924	303.779	5630.408	226.585	255.074	145.686	1151.8	251.366	343.955	139.462	4503.231	6193.284	279.694	295.975	257.165	7895.649	523.383	290.175	9685.767	131	0.947	1296.989	525.569
14835.874	15708.269	10536.457	19379.419	13928.712	24009.801	13750.466	22446.632	1088.02	598.778	551.804	623.716	1488.6	1339.266	379.756	10579.023	258.667	265.35	187.048	2229.603	848.508	867.762	131.481	5250.343	8507.949	473.347	311.694	307.109	401.761	2007.407	498.065	11673.805	129	0.982	811.36	524.965
14396.908	14919.138	10254.422	18218.301	13120.96	21899.046	13159.583	21817.51	1071.812	413.53	539.37	451.202	385.097	796.955	262.89	6700.046	192.3	178.859	154.01	1971.915	301.883	404.781	129.777	3255.286	8614.761	320.514	615.257	275.125	3694.984	1445.486	358.002	11278.055	120	0.981	432.192	526.417
16943.594	17407.085	11606.264	22444.162	15512.217	26392.18	15853.639	24304.237	1225.493	508.931	494.294	931.575	6670.182	794.933	342.013	10560.78	313.3	292.113	216.949	1458.474	22288.203	681.79	151.958	3364.052	8518.664	355.631	304.61	307.501	377.081	2731.595	341.26	6147.401	201	0.876	1125.908	526.311
12287.832	12925.484	8984.753	16081.257	11642.789	20085.987	11402.15	19008.294	1190.809	439.445	2277.732	530.73	701.112	617.233	325.611	10815.857	199.824	219.746	181.17	2485.699	3803.704	630.157	112.571	3285.162	5685.015	331.539	434.929	284.686	24931.22	1728.67	408.95	8557.09	124	0.972	614.645	527.403
14695.324	15266.762	10544.533	20877.021	13636.913	24971.571	13360.575	21407.118	889.198	478.566	396.483	423.07	4231.581	650.288	325.089	12044.592	319.684	363.904	228.861	1294.037	1621.526	590.629	164.818	3088.082	13935.207	293.169	295.17	291.697	154.782	2049.523	309.204	4929.812	143	0.956	1086.843	528.325
23703.883	23425.089	16267.292	27822.762	22388.779	31828.419	23990.064	34748.748	971.715	433.891	1962.617	516.303	1044.426	555.823	290.087	6874.771	277.67	349.784	167.404	1321.72	260.143	457.963	159.937	4141.589	14215.136	294.775	342.356	283.802	14558.749	975.771	381.144	9119.102	371	0.769	1236.001	531.64
17764.824	18217.232	12535.975	23748.744	14012.567	25116.317	12120.82	23899.515	1232.289	485.648	429.321	639.826	6003.777	769.859	331.829	13949.686	213.486	270.939	184.562	2169.778	16298.531	622.253	133.812	3738.231	6843.895	269.932	326.857	266.324	183.423	2646.113	313.595	6135.253	102	0.974	355.314	528.039
13863.011	14855.148	9821.834	18942.425	12924.221	22903.785	13319.734	21208.394	842.265	379.818	509.929	477.15	2060.915	416.883	268.379	8535.56	164.187	177.349	175.785	1921.446	8242.367	274.844	139.408	2728.685	4043.339	268.335	580.115	264.034	6294.209	1157.858	370.12	8907.638	116	0.977	440.776	527.517
13999.393	14415.214	9773.591	18424.222	12928.084	21970.676	12880.138	19980.161	832.431	440.56	400.029	577.637	4651.447	674.213	299.906	9771.058	237.702	306.156	197.236	1480.265	14596.165	436.327	140.873	2707.686	3296.269	323.616	326.377	304.264	116.4	2324.976	358.596	4689.487	170	0.916	1145.941	530.071
12987.093	13164.34	9200.444	17068.731	11737.706	20984.575	11367.366	18138.212	836.796	440.473	399.039	568.837	4044.808	638.396	304.088	10654.1	274.104	362.507	251.378	2045.023	9046.532	529.133	136.77	2892.293	6645.465	307.209	301.902	314.157	298.907	1800.232	281.377	5231.054	106	0.993	1168.557	527.5
13269.749	13528.282	9704.215	16429.276	13242.489	20643.629	12819.969	20638.043	1091.736	549.622	468.879	613.25	1093.699	716.075	358.305	8063.991	242.794	303.874	165.97	1329.983	777.566	635.892	154.37	5324.901	8099.337	702.14	285.449	295.006	338.333	2161.622	374.691	10958.512	116	0.948	1199.103	528.836
14796.206	15422.744	10899.407	20720.765	13182.406	24146.678	12970.9	20438.968	1216.604	510.877	501.33	759.824	8069.514	675.008	307.901	12283.446	297.884	367.537	242.946	1576.185	27575.319	755.232	140.241	3339.013	10514.927	287.752	367.168	288.631	94.885	3053.835	307.747	5201.521	118	0.994	1330.771	528.297
14362.297	15199.947	10232.198	19097.401	13518.131	24246.002	13859.093	21585.246	996.203	351.917	1493.864	604.116	858.143	445.463	292.808	9890.35	205.544	272.245	187.218	2039.452	5875.197	517.454	122.52	2805.768	10140.535	316.278	358.756	282.621	16534.248	1361.626	600.518	8312.431	161	0.912	632.63	530.786
23618.152	24051.652	17516.892	29207.373	22187.542	32204.758	23235.427	34220.397	1505.773	648.586	718.033	968.788	4284.465	985.043	432.738	8079.493	385	331.77	197.39	1724.213	3862.061	550.514	176.482	4876.356	11875.731	352.56	367.714	290.558	2218.574	3189.158	467.113	10612.833	264	0.842	1109.992	532.621
19525.538	20026.221	13534.559	26365.64	17824.248	30476.748	19057.805	29854.253	1148.963	587.046	852.003	1203.032	4774.355	966.388	418.069	7529.348	347.888	291.163	209.788	1739.727	4346.729	511.753	167.393	4301.016	9906.823	360.316	332.693	286.274	1692.255	3340.674	433.792	9894.064	101	0.977	1116.589	529.094
12732.776	12682.336	8066.856	15200.334	10367.724	17816.945	10153.154	15111.451	848.226	432.229	396.93	508.882	3847.167	446.801	295.144	8610.464	370.473	314.429	184.474	1376.001	11279.907	487.178	162.709	2625.15	15067.458	265.858	322.876	283.07	134.48	1424.224	298.241	4478.16	96	1	1386.771	528.229
13222.39	12665.41	12071.698	15309.449	16306.274	17625.495	15496.787	20868.362	2280.828	1079.65	770.88	654.197	501.157	680.182	403.367	8197.821	456.648	397.641	228.957	993.542	180.547	858.786	190.382	7491.908	3604.647	358.967	356.507	319.012	2933.068	676.925	652.237	20339.339	132	0.928	1258.621	530.811
12641.149	12632.262	8332.924	15608.234	11105.369	19681.844	11663.419	16485.645	765.352	368.666	339.625	532.724	4717.693	457.666	276.537	8507.559	226.827	262.914	185.476	1084.855	14732.194	577.082	136.904	2127.631	5782.446	275.19	284.563	271.055	418.884	1741.351	369.974	3726.655	98	0.993	1352.724	529.347
11811.737	12554.456	8647.845	15381.339	10956.225	19739.22	9988.305	16112.332	1052.625	476.805	406.208	513.848	868.428	823.161	321.077	12949.433	259.504	235.358	184.773	1908.302	1073.737	963.349	135.001	3200.294	20773.042	797.691	279.644	265.214	198.913	1367.105	376.339	7170.121	102	0.987	537.392	531.186
13681.389	14506.757	9527.077	17577.907	12668.592	22746.002	12906.047	21133.109	1092.371	592.34	509.68	592.778	1141.96	1721.976	321.322	12142.053	321.913	280.157	222.122	1816.004	359.15	980.138	129.935	4891.932	19025.547	556.534	309.831	299.583	345.85	1170.399	404.226	10227.031	122	0.985	832.738	531.508
15603.961	15880.184	11398.214	19588.211	14749.943	22725.455	15665.627	24121.624	936.699	468.341	1080.565	421.567	369.719	579.521	292.721	5479.457	283.263	242.42	152.753	1004.966	188.983	342.08	155.202	4604.438	12427.193	447.57	320.766	294.983	1405.352	954.823	369.55	10728.165	114	0.99	1209.316	530.421
21089.268	20363.296	14697.69	24136.335	19988.227	27582.615	21913.572	32413.319	970.563	512.024	917.907	486.754	397.035	601.091	306.704	5169.039	263.163	245.835	144.449	730.427	125.463	267.681	160.429	5565.462	6106.093	304.89	286.873	277.429	2666.953	556.503	350.463	12056.821	167	0.932	1280.62	531.392
14459.507	14594.993	9230.552	19139.881	11766.907	22206.205	12143.043	18687.351	851.125	407.471	343.232	511.18	3652.407	503.147	297.102	8429.697	337.677	298.923	220.004	1349.928	16941.58	557.46	168.364	2846.223	11970.639	290.859	395.876	286.234	336.047	1607.739	351.45	4818.636	111	0.994	1421.698	530.698
13404.661	14177.439	9908.651	17645.443	13092.581	21213	13754.603	21720.985	991.283	464.872	506.952	622.14	2229.977	636.939	317.683	8627.341	244.002	224.513	181.114	1173.365	5108.363	395.358	145.664	4521.251	3646.786	425.129	332.337	274.404	605.167	2651.736	539.354	12423.731	126	0.959	768.992	531.254
13795.237	14176.098	9504.481	17471.491	11371.599	20944.84	9709.846	15527.264	889.843	355.809	370.695	615.617	672.283	400.107	317.982	12158.604	215.723	250.054	180.582	1547.98	1609.975	662.488	124.012	2121.137	12775.39	369.519	297.569	275.248	3194.156	1449.748	360.276	5177.597	134	0.916	548.045	533.784
15939.096	16840.213	11971.569	20538.855	15328.646	26405.4	14680.486	24212.738	1045.275	514.097	517.474	632.611	1101.717	1426.497	315.291	11588.851	233.468	247.373	189.426	2500.177	812.011	834.256	119.218	4619.614	13592.225	473.824	318.768	298.168	268.393	1464.933	396.197	10276.91	168	0.906	677.815	533.506
18535.34	19489.732	13902.71	25343.491	17698.668	30840.016	17070.491	28579.001	1147.909	488.148	673.993	697.302	1007.129	928.354	326.755	8569.562	259.962	261.925	183.686	1320.257	387.23	694.043	127.215	4753.52	15108.95	410.105	381.24	289.251	692.258	1645.294	567.731	11837.441	103	0.996	686.791	532.383
12343.626	12970.387	9100.3	15941.154	12615.468	20320.896	12347.084	19673.482	1221.839	697.321	531.637	692.872	967.813	1042.823	398.081	9018.523	332.492	296.974	186.11	1541.097	536.988	777.983	174.422	5839.238	7124.15	697.247	306.703	287.676	533.566	2302.495	390.57	11905.978	101	0.99	1071.025	531.955
13296.02	13666.611	9178.962	17316.198	12092.814	20529.675	11764.862	19568.105	979.066	536.532	453.213	473.712	7587.575	733.874	360.581	11520.562	353.495	353.16	216.025	1293.508	1870.927	591.941	164.132	3799.528	15640.663	328.416	300.583	273.809	313.777	3223.239	308.368	6845.409	133	0.935	1095.5	533.124
14126.28	14862.825	10074.982	19730.37	12273.304	22390.658	11755.848	17391.359	828.71	415.539	426.845	534.101	3909.322	504.662	289.262	9272.242	395.989	315.42	247.016	1139.534	17773.064	561.737	158.04	1984.249	17254.284	268.757	377.861	288.545	111.328	1742.309	295.227	3020.967	96	1	1372.771	532.521
20658.294	21398.486	15501.456	27042.215	19921.666	32662.476	20109.329	30885.515	1229.987	373.299	2812.528	710.695	489.503	479.733	279.256	9907.323	250.569	265.866	179.801	1829.173	1488.947	550.298	114.136	2719.77	15882.881	322.421	370.873	282.503	19015.536	1345.578	432.008	7897.551	480	0.794	601.656	540.042
15432.953	16097.853	11495.033	19909.623	14531.117	24160.001	15505.675	24244.846	895.793	354.812	4316.019	675.706	328.292	476.849	246.418	9732.352	189.808	189.296	172.598	1713.962	960.769	510.191	124.442	3100.325	8301.522	305.825	307.21	289.187	33872.985	1279.338	505.5	9419.417	151	0.932	622.401	534.666
11783.644	12137.056	8254.32	15181.293	10666.888	17697.885	10369.807	17000.371	1508.47	512.615	505.332	713.345	8389.978	683.808	321.264	9550.433	250.971	291.138	199.676	1300.348	20481.948	554.974	142.297	3482.562	2664.328	331.893	317.241	284.047	1037.431	2747.142	319.408	7662.411	98	0.98	1134.429	533.959
16226.223	16135.894	11076.125	20122.32	14072.639	24023.048	13987.862	20998.434	1171.391	494.568	491.223	698.117	6883.566	656.298	303.297	10928.827	381.351	376.382	239.03	1458.313	17200.28	669.83	141.254	2820.249	17229.748	298.867	361.291	277.368	152.544	2620.3	342.845	4636.968	243	0.805	1325.998	536.344
18262.415	19351.066	12525.624	25351.942	15486.169	27751.453	13572.536	24579.51	941.145	442.481	420.499	665.306	7195.426	781.644	302.332	14273.083	229.892	281.015	174.412	2434.031	18598.773	670.955	123.334	3210.562	12956.997	265.139	309.539	282.118	254.369	3129.11	302.251	5661.306	173	0.914	360.09	536.795
11914.227	13101.055	9059.576	15768.508	12354.748	20594.232	11778.011	19709.924	1312.55	577.803	553.914	560.978	1877.793	1191.532	383.176	12670.521	242.195	247.178	218.354	2366.529	814.658	837.556	135.105	5964.487	4015.477	653.863	350.817	301.1	138.236	1876.35	312.465	12435.9	99	0.99	734.944	534.237
15393.82	15918.96	10873.844	20563.375	13899.636	24427.359	13716.882	19968.218	1070.22	497.59	462.995	642.236	4371.424	566.445	272.086	10004.055	415.855	358.763	254.418	1272.22	10206.418	667.983	142.382	2335.666	19136.755	286.74	351.031	281.95	261.674	1796.495	311.925	4011.738	241	0.814	1343.72	537.865
14030.312	13745.027	9171.539	17216.621	11247.062	19949.24	10793.385	16810.907	971.457	418.158	409.408	565.649	4668.273	519.55	302.707	9315.982	356.737	311.155	220.009	1206.247	13762.185	463.857	155.137	2594.183	14184.051	287.193	369.005	295.624	228.667	1973.418	338.372	4515.746	103	0.996	1363.869	534.617
18957.944	19635.254	13497.984	24505.511	18041.69	28264.802	18733.651	27598.678	1026.561	510.251	861.797	594.392	1739.141	739.955	343.717	6978.743	285.964	254.946	177.335	1202.668	1555.419	528.847	141.174	4349.826	7878	769.296	349.135	322.608	1087.451	1767.883	338.293	10241.836	204	0.779	1174.407	540.843
14545.194	14900.326	10505.65	18507.221	14403.854	21281.687	15874.249	24690.941	924.631	519.992	680.867	390.317	565.31	476.731	320.173	4687.253	229.637	209.457	125.06	448.833	137.442	157.596	150.853	5828.539	2912.724	295.76	305.112	274.053	1328.492	618.214	299.396	11996.889	101	0.99	1288.223	535.708
12846.933	12977.081	8651.108	16500.606	11215.452	19374.737	11269.175	18044.22	1200.203	674.469	587.069	876.943	5137.24	630.635	411.081	8691.513	410.618	329.473	211.667	1626.962	2844.003	560.689	194.664	3722.973	8578.769	291.69	323.979	299.998	371.449	2492.401	321.239	6461.876	143	0.883	1397.15	537.57
11760.316	12248.189	8008.827	14940.313	9673.542	18592.756	8781.581	14484.903	981.702	447.404	407.152	484.382	1287.551	564.965	270.255	12714.89	264.548	223.121	189.605	1597.446	1580.049	789.457	133.264	2733.865	22238.837	889.807	282.773	300.705	197.575	1755.027	311.065	6123.294	102	0.955	394.118	536.137
12104.526	13023.197	8987.023	15679.586	12034.95	20552.104	11799.285	20286.605	1503.674	494.7	518.786	624.736	1029.215	1465.222	305.295	9181.781	192.555	195.92	157.837	1490.842	719.25	599.712	127.454	5476.827	5129.061	446.486	319.897	270.854	421.964	1680.226	390.951	12512.062	112	0.973	649.661	536.759
12423.753	13333.998	9255.707	16568.343	12126.288	21026.636	11357.51	18562.284	1114.495	520.166	493.407	614.082	1266.657	1133.279	325.062	12533.91	278.504	277.494	238.94	2266.507	1052.142	853.597	143.285	4472.858	11228.786	572.894	320.138	292.53	129.174	2436.626	356.063	9346.062	107	1	755.519	537.276
16518.011	16669.222	12861.354	22831.187	16368.841	25537.581	17207.124	27850.292	1227.358	578.566	503.573	596.317	377.056	752.081	333.978	5534.943	310.07	316.902	177.975	1706.938	131.467	1109.101	195.328	5050.564	9608.553	320.902	284.347	287.692	2723.788	622.122	597.793	12139.41	202	0.9	1251.49	538.614
16945.168	17774.082	12755.991	21084.774	16188.55	25672.432	16876.59	25646.104	1207.219	476.929	568.335	611.836	884.668	568.742	318.552	7287.136	259.791	240.45	175.723	1345.396	360.552	658.902	160.04	4623.326	13004.162	418.699	400.54	298.917	1805.503	2046.758	741.136	12414.356	166	0.904	696.343	540.892
13908.69	14892.203	9901.085	18604.808	13278.501	23218.751	13036.383	21396.052	1182.405	571.759	497.089	535.486	1053.519	1828.889	362.983	10125.879	281.569	251.042	174.565	1991.95	838.388	772.348	121.128	5382.751	11145.621	424.468	346.116	287.353	234.53	1506.398	355.212	11759.799	131	0.958	859.538	538.462
12742.116	13328.579	9804.867	17523.946	12300.119	22182.315	11516.453	18670.848	1196.307	512.056	461.238	375.031	861.375	800.735	288.837	12582.511	310.798	317.9	218.637	1959.569	1123.435	1121.296	139.697	4194.799	18087.411	805.247	337.822	305.58	134.93	872.589	440.655	9836.533	103	0.952	878.422	538.199
17051.684	18017.722	12952.319	21836.564	16217.245	25821.952	17603.108	27087.089	1224.588	511.495	889.403	490.245	629.169	657.129	289.657	6970.376	320.283	251.227	149.171	1180.12	244.606	446.994	149.775	5246.48	18649.824	369.829	412.075	272.109	1722.39	1959.087	681.553	13754.247	150	0.936	916.647	539.4
11464.484	12329.003	8361.062	15176.531	11081.456	18705.775	10473.596	17505.89	1400.285	613.526	454.591	626.594	1233.182	747.596	333.906	11776.062	207.084	245.255	201.438	2224.907	764.786	795.441	128.962	4859.431	6094.639	646.154	272.628	276.426	138.588	1839.497	303.886	9881.061	96	1	978	538
14728.885	15311.332	10241.533	19646.431	13030.075	23684.15	13325.945	22844.931	1062.603	598.667	625.447	522.177	3889.314	682.375	352.084	8541.915	310.309	244.453	182.562	1072.998	532.84	682.946	149.472	4917.497	7479.95	431.293	361.127	278.735	880.918	3346.83	423.191	10234.901	130	0.899	1042.423	537.831
12652.976	12955.724	9320.507	15827.82	12842.297	20240.344	12723.026	20208.102	1110.58	525.575	448.76	468.809	803.201	726.726	341.36	8838.362	212.367	329.482	176.339	1694.201	609.959	730.065	162.056	4937.015	4185.917	765.095	263.821	307.351	236.83	2399.888	341.643	9965.512	135	0.938	1208.781	539.307
20355.401	19980.957	15150.603	26003.407	19556.238	29162.436	20640.948	32260.076	1045.196	496.727	470.279	624.881	405.433	695.649	316.03	5465.227	275.338	313.639	156.424	2135.225	125.333	531.22	175.377	4828.141	8901.806	344.469	311.881	276.313	2806.312	797.213	416.193	11710.752	121	0.937	1271.219	538.236
13929.254	14533.55	9995.583	18704.854	12514.924	22870.151	11799.833	18451.877	1312.867	393.57	2795.122	567.153	1307.441	396.216	282.398	9922.469	176.166	236.099	167.621	2668.283	10765.072	422.847	130.101	2513.994	6386.007	263.003	401.653	265.524	21522.319	940.879	314.594	7636.446	144	0.923	438.333	541.028
14121.824	15467.011	10219.823	18828.731	13877.455	24215.966	14105.266	22623.875	1248.891	500.598	540.415	798.935	1042.678	977.447	322.694	10086.641	206.92	276.32	193.559	1963.368	560.358	715.214	121.639	4712.716	9091.935	559.796	337.594	291.397	468.728	1811.684	429.473	10716.232	115	0.999	687.187	539.117
24404.182	24577.255	17742.011	29858.743	22811.708	32434.767	23745.684	34254.727	1455.31	563.934	893.172	597.212	3812.781	806.268	351.729	7660.641	382.634	328.749	181.003	1805.215	1927.187	573.862	172.617	4249.027	12777.069	341.579	510.621	284.344	3210.139	2848.492	576.185	9859.215	313	0.826	1104.784	544.816
16347.146	16453.752	11428.579	20455.299	15728.796	24064.954	17812.737	27233.826	996.76	483.338	477.187	496.12	3477.257	673.044	360.425	5858.284	257.226	276.074	159.451	1420.305	482.327	447.754	158.326	4626.745	6922.793	322.32	309.855	264.581	2612.436	2332.945	327.485	10260.778	258	0.748	1278.651	542.105
14892.306	14937.853	10490.593	18880.589	13963.365	23585.174	14999.544	23184.401	1262.344	619.254	511.659	839.289	7834.994	786.633	353.743	8487.836	418.946	354.994	260.872	1870.808	9521.925	668.038	151.523	3910.324	18789.062	322.013	357.177	270.253	185.857	3437.603	258.569	6849.32	141	0.964	1305.124	540.323
13078.111	12765.731	7835.332	14601.746	10508.993	17977.686	10889.915	16394.626	920.388	445.8	434.622	568.613	5550.775	614.145	326.238	10727.92	371.854	294.213	251.386	1723.832	15695.59	599.126	153.413	2783.723	13622.303	272.758	386.639	284.37	93.465	2411.383	275.53	4551.16	98	0.98	1368.959	538.878
17218.389	17706.329	11775.263	23717.571	15012.815	27768.007	14946	23329.494	851.19	444.164	440.487	718.051	3937.827	716.693	301.207	7386.965	324.214	316.673	178.39	1447.363	5410.245	436.921	179.572	2905.403	9037.236	277.172	388.85	296.254	955.622	1859.9	370.417	5112.267	108	1	1409.5	539
14521.617	14896.643	9538.673	20200.801	12325.998	23428.324	12839.399	19776.771	905.656	438.592	382.441	653.178	5114.163	622.388	289.237	9503.064	294.877	290.875	228.604	1742.651	23425.313	502.456	173.716	3308.157	6737.659	269.616	467.916	298.043	205.999	2241.632	269.988	5308.342	111	0.964	1424.419	538.383
14467.073	15607.927	10563.867	20457.048	14122.177	25769.518	13933.273	22072.607	1260.662	561.268	472.008	637.393	2107.186	1263.25	362.458	10186.376	270.461	322.249	203.604	1639.218	1407.889	792.395	145.109	4831.37	8660.822	675.128	313.229	287.418	193.579	2112.556	441.532	9971.124	113	0.969	935.491	539.704
15773.833	16094.708	11211.023	19474.984	13831.188	21769.604	14129.702	23111.417	1074.925	609.062	713.035	466.247	4333.356	738.36	333.932	7820.8	324.769	252.2	182.177	1018.239	421.3	475.249	175.397	4868.453	6761.949	302.829	361.175	283.346	910.738	2594.244	491.289	10544.531	107	1	1079.023	539.453
18287.257	17867.336	13381.032	22647.623	16975.786	26777.012	16946.05	26197.314	1007.453	519.932	604.524	748.821	5598.704	806.284	310.144	11257.125	303.109	330.273	230.465	1657.028	6225.632	609.136	138.636	3208.979	9982.387	314.662	332.02	317.274	436.4	2293.615	313.58	6530.225	104	1	1168.154	539.365
12435.215	13233.837	8967.718	16672.842	12174.85	20888.896	11800.361	18998.957	1025.799	587.394	441.476	638.757	1580.654	1146.422	342.834	8958.311	293.108	269.691	157.63	1418.612	585.135	980.799	143.081	5048.597	14325.623	584.463	286.841	269.852	196.576	2216.439	387.758	10630.096	108	0.98	1018.315	541.463
15472.706	15648.508	10299.138	20509.982	13427.51	24341.198	13619.818	20986.66	846.261	460.307	397.35	799.971	3810.29	691.734	275.787	7567.273	317.315	301.582	187.719	1278	6965.003	476.718	177.311	3091.488	10126.642	316.171	387.438	297.752	719.147	1797.997	354.778	5358.207	156	0.925	1416.513	541.558
13758.204	14663.956	9882.074	18166.246	13143.213	21618.273	14099.354	22502.919	1086.552	479.886	520.132	705.204	2062.842	779.318	328.106	6987.499	215.907	196.65	187.227	1690.686	4240.815	463.538	151.021	4655.821	1644.841	331.447	361.705	274.896	1842.862	2791.12	726.033	13115.015	113	0.981	784.181	542.058
16475.55	16973.023	11748.04	21997.18	15231.732	26078.69	15262.584	23156.706	851.96	494.938	451.184	629.866	4298.687	645.622	323.901	10246.005	280.672	291.99	210.73	1721.225	8165.684	541.045	150.776	2890.066	6250.222	317.131	302.665	289.928	1413.259	2262.374	348.525	4989.96	247	0.803	1136.953	547.751
14583.237	15610.21	9596.908	19289.75	12102.798	21652.741	10779.804	18671.17	1006.184	416.093	640.624	676.46	4141.492	637.897	274.284	8448.977	211.9	214.941	158.751	2273.843	5079.522	459.872	117.894	2796.674	8321.046	258.822	350.051	272.174	1864.595	2675.576	405.715	7775.574	133	0.909	356.011	545.726
15936.915	17229.08	10718.242	21651.089	13386.58	25604.106	12763.906	21625.34	1034.334	433.237	431.018	586.101	6753.413	878.318	313.105	11329.193	238.319	243.965	159.171	1775.341	11475.058	591.417	128.137	3021.032	14756.538	320.704	329.115	292.572	235.01	3140.866	302.312	6602.732	111	0.976	385.203	544.203
13736.322	13561.655	9594.536	17122.882	11316.422	21329.574	10638.393	18644.685	757.499	325.13	4397.311	509.847	347.909	379.314	221.397	11343.856	189.561	206.809	165.413	1431.121	308.716	481.997	125.733	1916.538	9465.091	263.725	297.71	276.796	38714.687	1404.381	292.835	5618.197	128	0.9	459.422	544.695
14399.475	15336.348	10006.536	18735.943	13406.908	23523.79	13135.678	20203.866	1137.723	533.052	461.676	489.966	1050.862	675.424	317.109	11506.958	273.874	295.248	197.301	1618.263	1175.747	949.933	140.524	4705.744	11519.52	762.233	331.844	289.446	246.217	2158.154	398.348	10679.158	113	0.981	879.898	544.217
11988.358	12600.565	7911.805	15399.469	10431.48	19059.564	10125.739	16073.983	857.877	475.303	355.127	310.603	6952.077	618.047	309.831	13019.185	304.856	315.985	220.031	1273.319	884.413	681.826	145.928	3034.896	9850.164	320.719	318.148	255.562	580.357	2675.315	285.11	5113.397	104	1	1055.846	543.635
13240.909	13536.16	9481.619	17540.599	12411.468	21631.088	12612.983	20755.307	1150.282	518.475	1182.661	597.371	2513.466	557.757	325.849	6398.12	301.856	265.582	157.686	1807.996	2612.564	365.729	166.464	4287.743	5808.787	348.282	407.283	274.3	3148.794	2013.556	648.535	11671.143	115	0.956	1129.326	543.587
12555.632	12733.624	8770.139	15299.194	11523.402	18799.09	10935.796	17049.511	987.822	492.713	417.044	475.398	836.052	1059.981	334.027	8650.031	259.017	278.964	178.5	1629.91	405.567	883.217	147.856	4286.883	8093.1	563.615	275.698	305.613	3700.434	2317.025	336.208	8839.229	107	0.989	1194.164	544.098
14201.468	14984.775	10045.268	19145.277	12586.063	23515.017	11287.081	18075.339	1310.972	393.012	1194.407	616.178	1611.702	448.102	313.649	12591.905	194.82	243.599	192.514	9276.539	5876.433	549.847	134.186	1754.523	7896.426	293.53	404.95	282.532	14009.747	1314.224	326.033	4932.529	132	0.938	484.515	546.712
12887.884	13444.462	10057.868	17177.064	12812.689	21967.588	13052.258	20519.653	1290.261	448.233	7383.465	640.155	319.662	423.807	251.379	9099.184	247.458	222.419	189.511	1262.324	342.129	453.328	125.275	3179.583	9230.039	333.407	369.83	288.181	41121.373	1472.473	390.785	10287.597	107	1	623.519	544.949
15354.55	16351.729	11096.055	20549.609	14039.61	25336.083	13322.971	21306.214	970.048	520.344	444.81	475.008	961.389	890.823	379.635	9264.747	220.131	237.366	165.123	1482.045	970.768	788.919	143.515	4065.641	12298.507	851.209	294.828	278.31	529.048	2057.85	344.533	9672.278	151	0.918	502.606	547.877
12785.353	13646.415	9297.491	16466.427	11735.675	20871.686	10510.558	16576.482	918.172	458.729	381.645	443.506	766.768	882.177	347.28	13431.99	226.391	231.632	182.135	1626.606	1057.26	828.535	143.618	3001.461	15556.32	1096.143	263.994	267.796	126.291	1288.775	419.141	6699.677	113	0.969	530.792	545.429
11296.728	11744.586	8285.073	14420.919	10327.163	17998.967	9187.641	14859.445	848.016	373.733	355.041	284.934	678.477	560.875	255.982	15658.985	204.65	213.204	184.319	1690.984	241.662	733.056	118.404	2669.455	11241.649	671.721	261.178	256.935	146.347	416.99	431.112	5755.998	110	0.943	563.718	546.745
20038.994	20693.843	15554.269	24810.349	19325.289	29044.906	20188.554	29655.427	1059.723	431.19	765.661	544.99	897.236	733.191	300.58	7499.353	226.936	227.164	177.88	1609.8	530.964	546.129	131.293	4048.928	11395.636	360.667	385.906	284.67	3849.806	1480.343	500.113	11434.611	320	0.69	660.159	551.444
12833.651	13047.606	8632.583	16152.653	11387.795	19505.769	11421.773	18503.627	1400.218	485.283	412.539	376.997	7446.284	656.501	320.8	11836.211	351.942	332.618	224.077	1603.933	673.293	707.622	171.64	3498.749	13999.731	332.218	289.491	279.631	180.72	3263.837	326.176	5868.07	109	0.976	1083.335	546.5
19386.571	19350.686	13995.161	24481.407	18979.418	28026.289	20448.035	30709.573	1360.439	530.636	479.141	519.53	3020.066	769.804	374.986	6530.828	306.464	302.151	185.619	1854.798	508.656	1842.256	184.462	4539.849	10650.932	343.559	377.279	283.532	1969.913	2436.82	339.921	10087.949	385	0.657	1243.087	548.406
20403.132	20578.745	15321.118	26805.784	19537.276	28878.896	20250.34	30936.193	1650.805	774.521	631.903	674.092	2820.36	882.474	450.202	7012.876	426.969	395.413	232.371	2325.019	373.614	1764.851	200.63	4825.909	13853.934	306.613	280.43	296.192	2120.858	2067.826	345.651	9600.887	176	0.939	1263.21	547.653
14111.206	14734.409	10193.767	19034.473	13727.493	23273.527	14314.669	22059.584	1087.492	528.222	586.336	667.623	4923.373	674.425	321.477	8930.401	339.596	308.658	221.193	1714.529	6797.63	544.427	144.406	3674.902	11822.711	383.093	346.375	272.147	310.265	2783.129	260.12	6616.141	196	0.885	1310.061	549.143
12457.327	13010.834	8989.164	16410.12	11494.806	20834.411	11776.89	20023.862	992.883	339.775	2043.466	712.859	861.745	471.84	273.711	7372.152	186.854	224.389	155.713	3442.965	3311.29	954.859	131.754	3041.844	6044.635	279.739	329.888	267.027	13212.851	1406.193	434.364	9514.555	107	0.958	647.294	546.921
16775.673	17536.976	12404.067	22179.33	16516.472	28638.671	17124.186	26883.138	1086.759	399.561	2131.68	691.239	620.18	478.203	278.706	10206.311	231.748	205.04	196.734	1987.139	2150.596	541.005	116.613	3058.618	8744.172	340.118	321.099	267.881	17712.192	1056.455	448.915	8733.237	198	0.855	592.035	551.495
12603.673	13379.187	9270.835	16479.48	12252.742	20692.488	11667.648	18870.365	1240.813	580.415	527.541	665.158	1679.531	1201.02	360.402	10558.953	282.315	266.394	229.661	2519.107	787.247	924.774	142.104	5226.993	14416.427	677.719	321.683	278.324	296.664	2316.19	319.87	11098.458	106	0.993	777	547.406
17952.442	19195.089	12825.062	23935.48	17205.279	29418.743	18088.701	29381.767	1193.625	611.928	552.736	617.521	1097.298	1917.174	349.868	8609.941	311.544	271.114	172.607	1229.969	486.495	854.395	144.303	6129.371	18784.945	480.628	313.752	284.359	489.426	1915.501	483.711	12962.599	134	0.98	920.239	548.955
11232.564	12239.422	8298.287	15015.668	11147.386	18984.13	10849.837	18225.428	1124.844	597.546	497.624	553.801	964.436	871.692	330.823	9569.555	254.628	246.617	181.832	1844.245	760.692	725.51	150.244	5437.744	8227.349	871.866	304.119	274.892	159.347	2239.103	402.807	12198.765	98	0.98	962.071	547.439
11619.945	11762.573	7809.784	14637.414	10281.787	18118.48	9828.073	14976.105	950.246	387.61	311.3	292.406	4570.043	434.605	275.37	10867.388	271.298	292.693	213.762	1328.403	503.499	469.077	148.986	2260.489	9925.147	300.605	287.62	264.03	116.877	1710.908	320.965	3437.129	113	0.981	1073.615	547.898
16409.117	16765.223	11711.344	21951.967	15184.906	25585.991	15171.237	24702.69	1076.558	538.863	484.768	478.891	7489.192	842.547	362.588	12214.345	352.36	362.645	190.892	2012.263	856.035	717.564	164.849	4149.059	14872.056	355.327	298.427	284.85	328.311	3576.536	314.902	7399.767	203	0.904	1092.579	551.337
13128.07	13550.086	9915.395	18666.289	12408.57	22328.217	11849.756	18258.455	1298.126	680.374	601.224	857.192	6177.386	636.7	346.67	11478.483	399.801	336.667	265.647	1953.015	7675.266	853.306	147.179	3260.629	12287.913	342.817	323.57	313.741	321.695	2501.317	282.252	5852.259	135	0.949	1161.544	549.004
16592.964	17577.246	11293.639	21259.433	14026.284	25347.318	13503.462	21451.741	939.071	332.873	4793.635	623.11	343.854	408.82	231.654	11253.501	197.847	213.047	166.636	1774.126	264.266	413.397	129.35	1912.856	9939.549	275.913	323	260.845	36435.933	1862.795	309.72	5832.981	112	0.973	463.67	549.116
14874.153	15490.346	10968.477	21138.197	14288.253	24461.25	13638.118	20884.873	1417.306	458.122	391.091	391.187	7701.46	645.725	317.254	11793.437	339.29	352.482	211.763	2052.922	902.783	578.961	154.34	3143.534	11956.591	348.208	266.616	281.226	211.147	3208.332	293.442	5338.391	116	0.965	1114.914	550.793
11266.817	11371.913	7333.254	13726.575	10102.843	16099.061	9736.935	14442.317	954.975	534.66	365.632	447.148	891.93	931.209	312.095	8322.802	325.369	286.187	174.328	1949.739	636.458	709.172	174.679	3886.798	13033.364	619.094	303.544	290.441	124.639	1487.241	265.189	6578.821	96	0.992	1417.646	550.167
15457.451	16901.098	11288.426	20719.962	15412.001	23971.279	15635.005	26712.628	1246.181	668.607	580.082	599.288	990.569	1505.323	365.274	8490.591	272.81	216.958	159.169	1079.429	379.253	621.816	160.72	7433.498	5686.366	463.846	332.332	264.567	350.773	2500.814	418.069	15201.061	119	1	909.248	550.752
15741.306	16274.068	11774.697	20962.474	15241.882	25979.393	15377.488	25979.955	1119.504	606.036	527.568	557.418	918.108	1238.482	357.847	7958.014	297.691	259.242	146.674	1367.746	290.311	953.432	140.991	5792.698	14664.548	476.898	317.313	266.942	445.334	1928.302	331.895	12840.919	117	0.985	1008.5	550.415
16840.447	17232.56	12140.953	22652.201	16016.387	27110.017	16328.11	25018.853	1095.857	439.707	376.95	428.493	7615.381	897.049	395.156	9701.504	365.224	414.063	227.387	1783.375	1038.92	713.235	154.076	4136.118	20064.741	306.641	284.362	268.739	115.516	4524.967	253.336	7515.646	200	0.932	1288	552.71
16924.763	18161.977	12535.84	23741.106	16130.582	27546.693	16180.5	26780.342	1052.802	591.284	815.066	676.594	1243.643	890.699	321.517	7293.995	248.047	229.547	145.385	1161.057	329.593	573.276	128.343	5144.566	6122.551	514.116	301.697	252.973	478.433	2809.201	398.427	11955.028	114	0.99	986.105	552.167
17862.226	18614.476	12965.41	22889.084	16869.563	26420.254	18147.92	26917.979	1060.67	568.659	520.096	503.188	2000.124	749.236	306.289	7104.398	304.485	223.872	150.912	994.524	279.239	811	133.457	4884.012	12292.55	330.717	329.779	267.358	1092.208	2375.351	316.549	11393.541	133	0.973	1016.094	552.726
12075.805	12083.938	9298.489	14971.002	10402.316	16553.421	9531.199	14679.111	909.215	455.306	309.166	430.729	856.8	984.844	282.317	7340.921	313.973	288.937	156.902	1553.901	644.083	667.857	153.467	4014.103	14522.038	683.175	271.423	280.777	140.833	1296.301	302.013	6797.387	97	1	1442.5	551.5
17900.158	18116.066	12928.865	23963.78	17279.866	29328.223	18031.433	26263.591	1610.725	362.993	312.753	271.589	7922.033	728.129	341.697	11326.905	382.171	467.199	215.397	2243.839	1065.741	711.093	141.102	2420.52	26047.733	292.796	287.414	266.767	116.832	2658.162	258.931	4802.699	303	0.885	1276.054	558.035
14584.781	14797.31	11154.276	18530.024	13929.985	23736.18	13664.308	21160.015	1284.444	372.233	5988.831	551.775	298.364	396.78	235.185	10497.417	228.647	298.453	193.083	985.331	263.724	514.297	116.675	2334.448	16336.989	310.581	285.268	277.51	40522.631	912.501	362.441	7390.819	188	0.884	607.559	555.255
12507.945	13388.384	9201.32	16645.738	12247.298	21671.412	12187.706	19096.484	946.474	414.134	494.978	488.866	1244.453	936.806	300.553	11859.73	233.063	234.927	180.339	1944.211	3134.812	870.597	130.273	3784.761	17063.326	376.03	314.487	287.953	1612.974	1639.35	377.801	9019.62	109	0.976	671.307	554.528
12873.041	13867.521	9246.285	17243.408	12260.072	21293.332	11766.007	19431.251	1170.441	567.005	456.713	571.015	974.959	1224.336	342.703	9797.545	254.9	292.914	157.895	1777.085	913.863	892.853	148.354	5221.936	9972.832	879.205	296.564	264.382	139.13	3224.65	369.244	11320.961	109	0.976	953.784	554.537
11192.876	11864.122	8130.963	15431.727	10335.932	18562.84	10427.298	16459.979	1112.441	495.454	435.594	766.771	5947.748	755.913	304.224	9911.245	311.747	254.036	200.451	1731.208	7708.54	434.589	129.724	3131.158	11511.445	336.404	302.004	280.421	177.685	2968.46	269.259	5368.041	100	1	1319.62	553.38
12797.505	13135.22	8970.571	17048.349	11663.708	20483.132	11367.26	17194.004	952.89	540.992	514.212	592.486	4397.297	513.729	318.232	9205.623	391.35	314.729	212.904	1399.913	13152.192	575.36	165.435	3095.869	13071.689	302.031	360.407	293.936	333.37	2199.071	286.94	5188.11	113	0.994	1390.27	554.261
18682.424	19137.053	13407.178	24995.261	16534.986	30624.275	15878.653	25563.021	1433.185	369.722	2653.723	455.364	700.816	435.685	248.44	10730.265	251.481	261.519	238.505	1597.539	1532.311	590.94	137.967	1985.2	18846.667	299.11	429.454	284.155	30804.204	752.468	315.312	5632.922	243	0.853	435.586	559.656
18291.724	19011.933	14507.383	24415.766	18418.894	29779.204	19109.172	28477.979	1296.614	349.87	2628.523	611.251	365.299	626.528	251.78	9723.17	207.237	243.81	198.828	3125.661	508.255	12116.513	130.907	2822.604	5883.5	293.348	433.793	281.721	23716.66	1394.476	505.346	9106.407	214	0.867	646.187	557.617
11841.719	12523.591	8810.083	15447.884	11077.593	19978.887	10406.502	16966.841	1168.035	474.812	500.482	581.252	906.248	1306.535	309.255	11832.197	256.288	252.375	193.978	2044.28	1335.828	737.722	145.769	3921.997	13526.02	401.334	349.417	294.778	391.552	1479.421	424.062	8996.588	117	0.973	725.423	555.209
12949.52	13808.101	9781.888	17009.951	12761.671	22114.037	11909.623	19235.364	1127.763	472.934	485.057	513.159	918.203	1698.391	327.69	11863.15	265.383	249.454	207.724	2523.041	682.308	1161.879	132.198	4531.33	16618.075	480.173	340.214	294.045	125.784	1755.641	391.621	10083.313	128	0.974	693.57	556.352
13197.279	13969.889	10268.491	18034.152	13116.054	22993.849	12574.167	21926.893	1258.855	535.831	523.877	479.903	1181.139	1154.062	323.01	11489.467	233.228	322.146	210.865	2761.234	533.322	876.697	152.432	5384.556	11358.695	627.473	332.344	277.519	119.355	1935.695	426.095	11546.416	110	0.985	770.964	555.709
20106.602	21371.18	15208.304	25640.126	19256.586	29650.927	20348.235	30424.066	1113.719	553.03	821.749	606.983	757.169	830.606	330.514	6965.467	247.796	242.61	165.12	1357.354	343.407	483.084	198.298	5410.418	7198.035	529.14	385.873	270.582	2351.238	2268.571	615.419	13542.159	162	0.94	897.21	557.34
16156.334	16623.417	11112.12	21185.967	15538.855	25407.472	16186.143	24356.829	875.522	480.691	428.391	404.033	5323.362	689.607	306.98	11365.154	321.525	312.107	209.998	1678.805	1051.363	644.258	160.428	3262.702	10471.023	334.571	517.109	272.809	4748.684	2555.427	311.69	5625.204	179	0.898	1107.55	555.953
14281.913	14053.125	9818.543	17644.145	12792.163	21714.274	12533.387	18937.511	1133.903	565.769	507.693	700.396	4821.676	619.232	307.018	10280.723	376.364	315.211	232.299	1597.495	8523.06	694.856	137.8	3055.849	15892.921	319.056	330.339	314.092	173.253	2222.107	279.687	6060.067	118	0.994	1155.263	555.703
20092.714	19957.46	14258.431	25762.107	19035.968	30763.532	19706.699	28710.576	1281.778	378.807	328.273	295.095	7771.517	799.526	359.541	11110.102	328.626	461.268	209.142	2466.658	951.681	694.12	154.754	2760.213	21608.471	273.745	283.724	282.712	140.999	2978.551	262.547	5488.281	477	0.818	1258.557	559.802
17095.612	18770.018	12172.869	23100.531	15125.681	27298.492	14876.402	24055.563	1300.487	442.486	494.69	468.609	1252.195	833.771	271.949	8037.764	251.212	225.753	165.698	1291.366	1366.628	610.452	141.068	2870.944	6462.762	419.35	349.423	266.321	2682.332	1905.013	399.179	7980.866	208	0.818	279.99	561.221
13571.714	13602.515	9139.694	17289.973	11900.637	21115.806	11825.994	17612.929	1032.258	472.406	460.335	618.798	4759.739	621.665	292.659	9253.884	368.376	297.335	189.937	1016.168	11693.65	708.342	161.055	2804.204	11847.352	273.135	366.759	279.36	250.158	1910.516	298.892	5427.463	162	0.886	1361.827	558.784
14281.458	14663.653	11796.558	20083.442	14352.235	24238.523	13633.21	21785.583	966.209	360.835	3241.599	502.914	292.937	377.658	238.346	9286.489	160.373	216.86	169.485	1758.55	196.248	452.298	125.823	1879.004	3762.348	258.907	323.913	263.465	24757.659	933.95	355.249	6031.943	99	1	457.601	557.672
14536.874	14922.975	10993.753	18371.417	13627.171	22983.968	12470.572	21632.88	1075.324	510.52	505.584	525.81	889.652	879.078	368.87	9899.243	239.455	207.319	164.741	1805.818	690.005	829.305	128.505	4506.062	14201.642	836.368	275.142	255.7	490.847	1631.022	404.999	10617.149	140	0.932	568.829	560.9
14193.729	15339.575	9808.537	18383.678	13913.822	23872.164	14627.17	23384.665	1144.574	611.167	486.09	591.371	1841.026	882.55	348.896	9742.947	226.824	251.079	165.876	2063.88	728.503	945.564	131.326	5425.739	6017.546	674.483	282.035	266.129	188.461	2194.716	343.403	11152.398	109	0.976	985.234	558.922
12483.967	12812.085	8791.553	15501.235	10536.035	18061.572	9141.661	15490.625	859.572	399.365	399.618	376.657	1123.827	678.307	260.594	12730.776	202.232	198.299	173.304	1677.353	1251.507	720.598	138.195	2898.213	11895.567	551.46	296.296	294.338	2870.094	1054.225	340.746	6618.482	110	0.955	420.709	559.7
17728.137	18401.117	14314.371	21415.495	17657.938	25740.347	18735.31	25746.066	1172.195	435.157	2354.377	819.761	319.464	489.643	271.592	8161.001	247.759	243.023	207.154	2734.695	171.26	414.784	124.582	3293.308	7598.959	343.372	293.844	284.284	13652.281	1744.62	372.649	11049.971	193	0.899	615.925	562.236
11732.37	11990.289	9731.881	14603.94	12614.366	17748.395	12031.005	17345.198	1269.616	508.3	4639.726	663.731	343.929	424.429	266.641	9322.265	281.038	234.998	178.104	1560.03	263.125	687.919	131.295	3873.564	13076.944	290.306	294.552	294.966	29699.154	1282.893	389.808	12157.662	99	1	628.571	559.359
14638.614	14958.767	10737.607	19180.196	13714.493	22980.674	13087.727	20171.083	1107.404	593.364	507.227	522.369	999.921	859.018	370.341	8378.634	312.076	291.928	186.194	1295.323	821.038	728.28	147.526	4827.222	15615.713	957.27	268.712	316.398	229.563	2150.409	280.387	9993.693	107	1	1163.453	560.023
13117.954	14793.559	11898.292	18115.43	14147.301	23458.773	15111.622	22421.717	1202.532	652.025	680.397	521.766	769.393	625.311	325.582	5570.779	266.846	200.639	233.108	894.031	502.685	468.278	174.694	5909.449	11098.85	474.688	334.114	312.747	509.464	1590.939	380.417	11240.993	109	0.989	1519.445	560.638
15380.498	17227.032	11419.134	23126.589	12914.818	24159.596	12288.898	20272.298	997.039	506.327	362.116	439.744	705.304	683.451	291.172	8599.228	259.195	247.658	185.399	1252.06	677.445	747.165	171.11	4192.039	17546.364	715.471	317.702	313.487	634.512	1183.528	275.304	7065.442	136	0.919	1551.897	562.169
12099.105	12614.275	8653.681	15500.805	11208.583	19287.723	11587.696	18854.613	1075.397	322.982	2556.507	562.379	1577.387	405.64	267.783	8153.258	210.052	221.68	179.053	2257.101	386.506	614.021	122.763	3086.303	8217.211	307.055	343.077	283.167	25323.357	876.215	532.409	9411.416	114	0.92	656.921	563.439
20030.993	20115.722	13489.547	24668.239	18101.967	28532.81	19290.586	29058.725	1048.077	485.498	994.321	636.614	3168.221	696.465	308.474	6537.14	357.058	284.891	164.298	1166.151	9871.8	462.145	170.805	3822.55	9066.392	277.569	453.184	297.332	1413.033	1754.817	400.793	8158.349	178	0.927	1373.062	563.837
18049.469	19126.073	13230.42	24363.099	17445.412	29694.514	17794.174	27792.337	865.166	352.781	5105.91	573.029	314.381	398.802	242.464	8850.579	171.077	204.718	165.522	1313.032	257.323	400.705	128.5	2236.884	7525.919	265.791	338.293	265.367	35529.294	1029.427	340.857	6865.078	144	0.933	455.16	564.632
12261.039	12757.889	8861.447	15664.461	11175.756	19546.184	10007.354	16046.075	1083.579	403.225	373.401	365.986	815.696	670.475	284.3	13410.814	199.71	216.796	170.851	1895.326	712.734	772.259	127.611	2848.219	11109.125	777.179	268.519	248.175	152.435	1007.455	347.197	6186.284	105	0.984	547.814	562.014
16899.483	17882.07	13071.272	23608.363	16615.957	29193.89	16468.948	27812.109	1206.688	587.741	672.68	587.305	1249.182	1515.398	334.751	9461.549	290.121	273.721	199.196	2177.328	524.799	868.735	154.838	5498.705	17579.124	610.028	395.779	283.513	834.462	1571.096	357.04	12957.23	122	0.985	771.033	563.82
16642.964	18335.138	12056.972	23104.638	17255.201	28594.429	17796.233	28042.534	1259.937	653.558	545.206	756.467	1226.283	1986.989	405.845	8949.994	328.84	292.816	162.837	1494.518	730.153	861.346	156.904	6879.892	18134.315	657.154	288.351	298.891	122.374	1731.179	363.503	13812.907	134	0.991	921.366	562.94
17767.746	18158.377	12885.689	24786.284	15859.537	29147.337	14900.968	23241.884	927.677	493.174	433.032	386.684	6449.539	658.292	289.096	11938.604	322.353	370.158	219.593	1502.818	573.178	692.439	147.254	3126.478	14572.957	302.922	317.249	274.898	167.939	2772.615	303.134	5357.63	141	0.975	1076.727	563.167
15412.242	16049.246	11332.902	22012.5	14193.784	25672.197	13793.899	21959.104	1221.949	535.598	455.626	418.114	10603.264	815.948	344.698	13737.639	348.049	333.105	226.82	2417.191	2418.153	680.556	159.672	4137.651	11572.366	301.771	318.102	272.169	208.535	4446.541	277.789	6897.501	121	0.977	1093.748	562.988
18494.628	19435.559	12438.706	25951.16	17723.03	27891.664	16951.874	27927.32	773.421	448.067	512.594	408.803	3374.397	577.339	292.998	5271.486	207.693	228.704	171.515	894.078	4961.504	443.571	142.139	4055.452	10272.735	263.627	411.597	249.261	692.666	1717.752	469.637	7497.81	99	0.99	1494.51	563.056
12355.105	12869.835	8808.361	16885.63	11356.534	20277.324	10715.662	17575.854	934.83	517.396	414.749	407.817	8617.907	644.292	302.246	13498.255	298.593	310.198	211.755	1365.751	865.096	677.39	135.567	3464.411	11085.114	329.118	281.328	256.117	179.463	3564.83	235.873	5977.999	111	1	1061.608	563.878
14311.725	14518.125	10153.308	19153.128	13516.704	23522.908	13659.965	20279.394	754.293	316.718	281.86	322.623	8676.479	626.079	323.221	11320.815	286.097	316.439	217.127	1522.826	1638.334	513.819	148.785	2424.512	17632.438	255.793	253.89	276.138	149.732	3247.842	285.078	4445.99	178	0.959	1240.629	565.77
16995.442	17935.092	11918.186	23127.3	15423.455	26548.231	16590.555	25410.276	1093.473	521.614	931.951	614.216	3102.111	758.739	327.646	6127.669	330.689	276.4	157.651	1195.425	5434.962	406.448	164.918	4175.515	7109.168	280.765	404.45	286.881	1304.1	1884.379	460.788	9481.839	103	1	1381.267	563.5
13666.374	14434.925	10023.603	17795.027	13020.93	22091.659	12832.679	19759.451	1055.512	412.903	693.455	959.269	967.502	715.018	324.403	12469.748	244.255	268.532	201.496	2825.378	2730.301	1191.949	130.513	3078.421	13273.916	385.286	452.067	295.899	4217.459	1088.887	408.406	7989.481	127	0.995	723.406	564.854
12583.488	13400.589	9050.42	16473.568	11982.791	20916.082	11791.928	18779.879	1189.008	543.36	444.543	508.427	741.038	933.121	348.464	10672.201	244.495	269.374	209.971	1544.566	585.49	768.29	133.673	4593.538	10877.985	588.146	315.011	278.952	192.345	2546.566	373.581	10496.919	120	0.969	822.5	565.625
16060.373	16866.801	12296.884	22051.219	15168.814	26242.273	14787.138	25255.221	1056.889	506.9	563.063	645.19	3716.229	881.313	320.148	12361.302	231.369	295.71	220.384	2225.657	35602.612	679.596	148.795	4286.558	8720.9	469.997	522.538	263.603	530.419	1731.178	375.801	8802.945	122	0.997	794.598	566.623
14255.112	15549.6	10244.751	19586.058	14346.209	25184.422	14596.263	23439.98	1377.022	660.797	628.239	576.635	837.069	890.134	370.264	9210.432	268.278	281.074	193.092	1492.385	1002.725	745.012	142.316	6239.891	7116.095	586.766	312.857	270.871	463.037	3133.922	380.638	13804.403	99	1	807.641	565.359
16524.384	17075.658	11854.096	22736.206	15571.999	27544.015	15420.74	24117.937	1348.372	486.419	421.122	523.205	8827.138	914.99	366.099	11165.846	380.065	386.166	199.858	1207.428	1280.115	688.219	145.703	3587.08	18312.783	305.704	320.414	274.378	620.529	4748.559	266.959	6788.782	222	0.814	1103.919	571.054
12380.231	12474.49	8575.441	15601.419	11741.435	20042.618	12105.193	18314.737	920.054	461.409	445.973	493.106	6381.261	636.705	338.403	10417.877	344.521	336.473	196.982	1109.079	1406.948	525.323	143.741	3506.759	16575.489	320.164	299.56	277.871	312.501	3308.414	283.411	7560.723	103	0.996	1125.617	566.131
11718.482	12252.091	8526.581	16387.806	11200.152	20207.962	11259.808	16738.852	1235.345	550.281	444.368	596.795	2914.089	464.836	271.409	10086.22	257.752	276.697	237.454	1600.133	9487.917	517.334	137.276	2256.833	4049.449	283.439	347.314	288.981	121.688	1236.811	228.708	3332.675	106	0.993	1140.255	565.208
21793.889	22428.845	15578.847	28699.461	19178.631	34950.541	18200.325	29454.042	1047.262	364.707	3401.495	508.414	920.321	432.12	237.411	9558.047	251.25	302.901	233.59	1469.271	670.587	608.295	160.508	2072.192	21688.993	294.274	387.776	292.853	35926.52	857.008	373.345	5887.562	179	0.902	431.869	570.204
17127.097	18309.319	13896.851	21634.176	17479.657	25832.576	19207.5	27010	1219.288	564.795	2781.501	708.986	375.25	515.104	297.143	7910.365	229.619	182.459	167.902	1298.192	223.714	356.604	132.947	4539.311	1995.486	270.786	314.056	262.442	19327.412	1004.617	531.169	13277.212	106	0.98	649.783	566.811
12764.304	13575.565	9829.103	17125.146	12547.804	21242.088	12131.194	21420.995	1156.556	561.434	654.838	580.155	1375.257	1028.891	340.396	9971.312	215.474	255.085	172.688	1843.894	675.181	719.158	141.681	5290.786	5217.929	553.359	384.955	272.89	296.173	2271.255	377.807	11948.809	103	0.996	756.617	567.102
14041.092	15484.798	10206.516	20022.284	13811.954	24786.515	13826.606	22413.868	1307.507	597.98	514.453	621.686	1903.283	1302.422	324.065	9010.87	318.274	284.754	178.1	1968.892	438.296	752.644	145.565	5621.654	16780.281	642.299	294.897	271.269	161.634	2442.062	332.734	11662.179	113	0.981	961.588	567.659
16632.13	17160.946	11954.276	21944.771	15153.516	24658.647	15369.009	23478.923	1380.414	505.171	721.63	537.685	2915.263	609.673	303.047	7695.209	233.916	252.351	176.752	991.741	7074.562	385.697	136.825	3744.626	4047.721	373.345	354.745	302.31	881.137	1874.38	323.222	9150.375	109	0.989	1157.417	567.417
16208.846	16529.511	11726.879	20655.561	15209.875	24696.895	14310.275	22285.062	1042.331	576.538	470.391	540.42	754.975	868.563	365.767	7882.871	309.162	312.697	180.706	1158.852	552.153	653.425	145.651	4612.587	15558.289	834.68	267.448	328.086	134.862	1825.977	255.73	9885.194	111	0.994	1168.176	566.5
15075.1	15889.699	11185.394	20361.754	15237.737	24861.084	14701.498	22063.704	1074.512	563.233	476.858	556.998	799.418	886.296	362.126	7984.241	258.235	322.553	179.19	1496.05	519.834	645.141	143.333	4725.431	8319.625	887.662	268.514	326.447	165.419	1797.04	266.838	9926.621	150	0.926	1176.247	568.827
16515.723	17370.28	11693.484	20943.061	14758.115	25281.113	13912.975	22322.965	1133.451	486.086	569.208	792.376	1325.209	809.241	421.625	9131.385	260.064	224.652	180.854	2293.574	3921.268	821.759	133.801	3803.626	17640.053	574.826	323.789	276.878	12419.81	2332.602	328.866	9551.833	170	0.916	488.253	569.388
10773.714	11226.363	8016.143	13753.162	10886.915	18155.087	11090.625	18326.73	1003.33	418.189	3597.193	684.24	393.418	360.185	283.706	7578.059	232.454	170.444	169.313	2219.373	246.72	402.347	133.961	4100.29	6853.101	309.295	290.772	290.019	17352.264	943.347	437.828	12617.512	102	1	632.52	567.549
14918.348	15003.019	10841.649	18967.238	13685.848	22931.321	13088.946	20578.854	975.159	476.249	373.297	421.296	1234.881	766.683	315.672	8374.333	251.357	275.749	188.14	1425.953	681.599	683.152	169.863	3879.882	13228.126	585.192	249.176	290.609	249.636	1911.61	272.65	8645.811	105	0.984	1230.814	567.214
12271.705	12998.33	8711.012	16080.86	11693.402	18702.818	11003.924	17167.562	1078.8	580.426	467.654	571.231	1441.205	1055.393	357.229	7955.533	311.667	288.496	184.709	2091.595	526.386	764.376	166.622	4786.646	8925.666	688.512	302.936	292.984	125.883	1973.745	289.097	8321.205	115	0.94	1394.804	566.909
18595.124	19791.753	14030.022	25423.081	18010.133	30129.752	19100.628	29988.159	1136.092	527.722	535.128	598.126	567.657	728.352	333.517	7754.106	241.577	236.902	167.798	1499.443	302.144	324.42	136.609	5086.547	7699.45	395.822	399.64	277.753	3286.562	1608.856	441.968	13321.505	149	0.965	846.171	569.661
17413.069	17298.948	11088.604	19805.446	14718.243	23401.833	14624.935	23743.334	1061.409	599.18	533.186	599.155	5246.172	663.989	343.395	9308.09	310.591	264.676	180.166	1483.805	545.983	548.891	144.365	4533.307	8854.215	572.754	303.465	266.235	308.747	3450.704	245.963	9082.634	96	1	1072.521	568.552
12421.365	13098.783	9260.736	15917.345	11561.632	20137.904	10248.915	16282.964	840.283	456.369	398.303	404.455	749.502	805.16	311.137	12366.901	206.137	219.828	193.264	1641.375	818.941	782.058	128.044	3125.572	12122.021	1151.467	268.457	248.926	146.756	1027.585	317.326	6994.66	107	1	528.743	570.023
17488.464	17894.582	13294.348	22814.968	16478.571	28220.875	16274.859	27878.036	968.746	440.007	1295.658	499.192	499.132	644.158	338.983	7504.053	212.564	196.437	154.189	1894.226	816.637	471.541	126.989	3515.004	9458.465	488.317	441.019	247.198	9935.532	1410.284	613.556	10400.382	140	0.932	568.307	570.486
19991.482	20302.491	13614.443	24919.493	17791.703	28194.296	17799.886	28110.104	1541.625	596.987	491.399	593.144	11020.133	1056.985	422.61	12211.894	437.869	407.951	226.603	1684.347	2128.563	758.349	157.333	4956.725	20733.415	323.522	306.054	269.601	136.559	6070.449	247.795	10236.862	187	0.912	1093.933	572.612
12915.881	13565.05	9708.444	17363.911	13062.702	21602.893	12983.402	20777.043	1100.983	538.347	455.882	510.034	810.082	770.832	351.886	8032.575	260.953	231.872	175.25	1496.786	422.394	575.49	151.706	4978.866	6973.577	855.713	283.606	312.029	203.958	2602.159	283.843	10656.252	137	0.963	1193.763	571.055
18455.075	19679.786	13592.984	24627.783	18360.909	29452.96	19203.11	29784.459	1148.027	518.774	1126.755	607.408	797.07	689.203	316.385	7198.763	222.399	210.965	169.312	1440.463	352.778	504.91	153.872	4872.606	6630.462	444.987	474.467	275.765	1982.054	2061.536	483.885	13196.219	212	0.784	767.038	571.453
19313.092	20218.122	14120.768	25044.274	17379.462	29341.345	18231.706	28861.304	986.184	384.559	3183.314	734.559	322.141	523.211	242.761	7910.028	183.234	175.519	142.776	2010.834	209.978	289.657	139.664	3252.393	6064.987	253.995	338.072	297.817	18550.626	1590.006	331.036	9876.145	139	0.95	442.191	572.644
15514.638	16881.63	11117.66	20852.6	14966.565	24737.61	16067.027	24959.02	1072.648	545.898	746.589	583.367	1826.077	770.455	339.318	7771.123	219.038	222.221	166.358	1175.064	4851.155	403.973	151.366	5380.944	3501.554	466.33	400.701	265.903	1296.712	2278.954	480.214	13385.497	114	0.948	798.649	573.132
14086.661	15583.419	10091	18546.147	13618.688	21520.282	14431.194	22841.388	991.778	529.215	661.623	616.052	642.255	542.41	329.186	6445.692	240.12	210.18	136.323	848.644	326.411	414.213	145.503	5031.142	6768.884	542.316	303.041	275.371	958.588	1847.438	431.158	12519.332	112	0.973	917.339	572.438
15821.539	16956.285	10907.549	19819.376	14761.677	23969.871	15777.77	24840.066	926.122	527.832	663.032	556.593	760.749	704.503	278.534	6772.1	228.598	214.385	138.159	1103.696	244.403	387.314	147.815	5024.736	5829.347	486.805	335.75	277.225	1054.522	1894.492	506.361	12371.484	102	0.987	954.667	572.422
15815.577	16803.817	10986.841	21194.86	14052.984	25702.452	13467.679	20719.912	1067.675	345.429	5588.432	514.896	315.225	351.965	230.498	10359.721	199.904	301.503	180.494	1627.131	281.007	524.448	119.838	1722.298	15559.503	279.27	313.303	284.748	40866.711	963.741	329.675	5231.506	180	0.874	458.633	574.967
18761.301	20064.475	14609.496	27911.561	18627.175	32205.145	18004.876	30103.547	1013.864	479.222	913.112	839.945	3776.481	984.099	314.765	8276.533	225.113	227.166	151.407	1974.773	7856.37	561.016	138.353	4317.717	7963.389	379.274	492.152	264.8	1775.82	3119.516	494.558	11106.223	111	0.952	750.482	572.977
15890.837	16722.255	12621.61	20747.721	16784.712	24155.422	17483.146	24435.666	1217.763	402.676	4506.029	727.488	292.85	465.6	262.632	9007.32	186.611	211.938	181.102	2753.13	201.431	311.136	121.052	3285.761	3500.419	355.869	297.043	257.906	19530.02	1899.278	532.349	10565.526	119	0.973	603.332	574.366
17410.948	17539.389	14694.413	20988.998	18696.161	25694.741	18606.277	26797.503	1435.68	498.674	2494.801	541.246	461.25	550.612	285.094	8611.272	259.938	228.642	184.237	2372.119	284.403	392.186	130.728	3752.618	6728.71	317.533	351.327	274.197	12746.323	1121.472	513.539	12432.135	132	0.938	626.417	574.561
18030.334	18992.474	13704.31	24801.813	17673.817	29670.909	17783.747	28106.23	953.36	330.512	3339.085	658.644	1284.99	440.58	278.974	8670.615	218.658	259.486	165.124	1720.183	637.067	466.242	132.675	3253.436	11482.184	291.886	320.884	293.361	30976.096	1069.527	525.201	9742.76	122	0.956	656.32	574.041
12478.183	13342.039	9626.987	17526.903	12758.306	22980.47	12263.151	19641.414	891.602	413.116	436.184	514.763	967.678	771.067	327.197	11397.259	182.315	252.326	208.046	1391.093	491.161	764.477	138.503	4199.676	8765.979	436.933	324.685	279.625	363.847	2170.18	390.369	10263.061	106	0.98	690.849	573.887
15014.169	15796.667	10297.934	19695.224	13528.997	23494.837	13806.719	24416.387	1136.005	629.675	547.264	577.988	8087.843	782.15	381.884	10686.615	297.147	274.262	224.377	1222.773	706.782	630.455	142.833	5428.474	6904.571	341.459	454.911	260.114	4205.212	4852.164	301.033	9751.206	167	0.87	1028.728	575.781
12629.136	13265.155	9027.011	17474.947	11501.217	21023.836	11243.794	16790.625	931.139	414.454	467.069	898.032	5756.758	543.476	244.87	9109.764	298.003	273.102	193.913	1069.538	12121.176	512.749	149.706	2485.096	8668.807	290.654	363.886	290.142	214.605	2331.56	262.689	4357.965	147	0.898	1354.534	575.956
13774.136	14788.843	9453.31	18562.778	11936.273	22309.251	11777.757	20368.386	795.979	390.727	885.14	426.859	449.69	452.829	257.614	6615.178	242.608	194.22	138.304	1072.793	359.964	394.466	130.415	2676.591	9459.845	486.198	398.795	257.575	1526.849	1151.795	467.261	7891.277	144	0.933	297.389	576.688
15606.5	15822.889	11494.37	19038.176	14387.504	24030.885	14794.091	24675.367	956.919	396.928	796.966	464.432	534.505	563.289	325.9	7494.794	205.915	195.358	150.589	1512.693	1073.394	464.96	120.906	2994.948	9669.45	414.488	390.739	243.075	6551.184	1542.877	587.225	9278.716	130	0.94	562.585	575.777
21326.662	21458.077	16348.787	25771.87	20438.687	29927.664	21504.223	32324.143	1062.045	331.529	4136.212	762.138	274.223	532.685	266.883	7695.51	178.664	189.349	154.811	2070.818	202.366	274.849	117.723	3267.914	5735.359	348.365	304.27	243.593	16942.018	1779.971	593.956	10301.018	100	1	597.78	575
12698.889	13794.163	9149.139	16626.62	12280.264	20646.772	11652.321	18632.886	1412.434	537.16	441.889	525.967	1038.807	957.392	325.878	11296.896	236.892	292.463	203.122	1591.625	905.797	808.311	151.4	4671.64	7113.39	863.626	283.172	290.382	155.03	1715.463	420.29	9944.41	116	0.977	907.552	574.509
15209.827	16871.019	11080.769	20412.487	15103.812	24216.835	15797.948	25645.699	1149	568.996	1244.733	762.467	997.316	621.874	352.134	7356.549	266.701	228.591	150.445	1442.27	404.223	512.216	151.194	5666.588	8973.721	575.203	359.441	270.828	1228.088	3517.518	433.785	13147.353	115	0.969	933.03	574.196
13296.237	14002.645	9801.436	18590.855	12638.123	22372.573	12235.808	19246.267	1003.435	539.507	477.484	638.68	1635.015	938.591	323.899	8323.562	306.445	265.128	190.901	1400.952	2272.598	659.787	140.196	4346.448	13107.178	554.291	306.742	319.644	816.478	2153.451	273.678	9864.621	117	0.944	1163.5	575.303
11804.392	12443.607	8612.643	15586.364	11569.054	19512.88	10951.996	17452.773	1040.223	482.25	392.652	469.599	545.64	805.651	313.065	9231.438	207.705	253.964	196.83	1453.145	600.338	719.6	161.53	3870.396	2625.698	591.049	279.366	303.732	116.51	2067.328	271.123	7720.238	102	0.987	1207.186	574.637
15135.865	16110.408	11103.577	21988.564	14696.512	26298.523	14765.24	23348.648	1194.017	495.751	456.803	511.369	5298.111	1089.334	336.646	8373.584	318.173	315.641	182.609	919.708	370.48	610.361	167.416	4732.329	11802.55	348.743	276.853	262.987	313.92	3501.816	271.414	9244.152	109	0.989	1291.417	574.417
13272.15	13943.001	9842.91	17415.233	13310.346	21860.797	13104.129	20082.974	1134.767	562.595	453.651	498.537	905.675	1348.64	324.835	7712.262	294.844	262.182	176.457	1295.504	460.796	773.27	164.536	5034.95	10319.565	1885.075	280.822	265.172	124.707	1788.91	253.461	9809.967	160	0.884	1303.794	574.9
23364.832	23911.499	18352.997	28867.185	22433.993	34198.69	23605.446	34009.91	1099.022	398.575	3205.233	660.348	549.519	579.627	311.675	9251.448	230.171	260.917	167.551	2144.456	1265.302	600.266	127.05	2910.154	11611.373	356.22	356.208	252.253	25819.369	1312.646	436.945	8715.513	270	0.855	574.715	578.993
15642.05	16408.571	12241.185	19378.148	16529.015	23593.784	16709.036	23514.826	1163.885	392.804	4471.003	539.597	374.336	414.18	280.583	9276.767	210.243	285.231	170.048	1207.957	289.347	460.183	133.632	3226.746	8954.01	290.627	299.546	286.413	35661.292	623.882	453.29	10044.977	108	0.98	651.056	576.667
13381.86	13631.013	9558.079	18098.253	12374.472	22105.276	12273.963	18528.101	1122.076	428.906	394.336	585.96	3589.966	551.788	246.03	10410.553	285.826	277.947	273.125	1237.865	13573.175	655.2	139.089	2582.277	9747.867	295.38	353.007	304.099	867.301	1642.363	273.087	5411.466	108	0.98	1155.472	575.407
11125.166	11815.326	8166.517	16101.323	10912.255	19546.992	11192.995	17499.156	891.783	369.224	344.049	379.94	3002.711	574.181	313.617	8566.257	181.601	220.109	171.624	1432.503	538.513	386.24	145.876	3131.755	2762.489	263.695	269.761	261.049	195.216	1582.925	297.253	6656.554	102	0.987	1255.118	576.676
15198.39	15926.196	10824.539	21268.686	14457.347	25684.393	14751.2	23431.195	1570.452	448.198	397.581	486.31	4470.937	879.561	319.099	9321.425	265.301	370.284	187.83	1741.692	444.808	670.194	156.203	3756.02	9292.461	283.32	291.054	277.602	129.822	3198.393	253.839	7690.917	204	0.929	1275.142	577.716
12336.051	12727.498	8446.61	15767.256	11401.446	18964.055	10780.89	17187.623	1024.634	510.576	424.43	621.643	1363.207	776.892	347.458	7504.692	345.754	312.89	189.019	1649.381	1011.613	780.951	154.245	4130.267	16452.362	562.954	337.391	310.882	2669.747	1976.565	286.932	7340.542	136	0.905	1402.64	577.213
13248.423	14209.17	9125.09	17559.932	11803.255	21753.104	11702.655	19060.113	826.454	366.971	1680.021	511.753	994.115	379.934	238.861	7663.987	162.989	199.259	156.495	2081.948	574.152	361.816	136.737	2410.001	7619.871	337.303	381.707	289.855	19182.739	1000.108	377.526	7346.351	136	0.881	424.199	575.89
14227.434	15139.692	10259.294	19313.947	13523.738	22765.871	13185.073	21129.628	1261.63	522.425	594.797	780.252	1871.314	709.882	339.107	10114.07	318.421	272.884	200.186	2086.144	2183.023	1039.376	139.807	4285.504	13363.053	419.208	355.09	259.015	4994.239	1832.023	285.36	9910.897	141	0.904	1000.167	577.699
19768.859	20061.916	14825.313	24519.086	18072.248	28796.811	18779.251	30450.914	1010.195	352.698	4108.33	724.71	297.596	502.524	278.811	7567.112	177.083	136.071	143.37	1594.763	205.453	263.093	123.529	3314.479	4075.335	346.158	334.078	243.19	19777.302	1224.085	683.153	10293.225	110	0.985	592.618	578.036
20408.35	21477.929	15299.78	24662.517	19680.457	29256.334	21903.013	30450.892	1374.135	501.816	673.072	582.686	458.368	948.857	320.723	6608.691	318.709	304.037	166.483	2129.596	204.763	399.484	148.9	4704.362	16159.336	370.085	475.048	267.461	3112.446	1769.7	447.518	13958.931	157	0.98	847.137	579.704
11753.115	12112.906	8627.231	15164.81	11456.377	18390.185	10666.503	15803.109	1009.891	536.007	424.298	510.36	715.484	835.341	323.286	10306.706	306.462	282.676	228.54	1824.775	777.671	904.921	147.999	3933.752	14175.833	932.709	302.173	305.474	145.001	1201.919	262.357	8042.471	109	0.976	1125.812	578.537
18128.356	19004.853	13893.37	23091.359	17943.798	26665.932	19328.072	28094.505	920.507	386.031	3908.34	609.355	315.793	478.805	271.765	8660.531	174.635	157.046	150.577	1381.89	252.514	393.644	124.418	3036.408	3328.129	349.894	309.245	252.289	29849.213	1434.193	565.23	9531.394	106	0.993	585.208	579
16527.575	17403.019	12817.319	21714.587	16352.031	26494.638	16702.241	25155.982	1232.669	396.168	3051.274	693.185	1481.502	421.112	312.858	8967.019	218.001	244.178	195.32	2590.12	496.056	402.596	143.426	3700.651	7466.155	288.016	332.607	271.487	19608.578	1092.795	427.764	11047.508	235	0.77	662.602	583.585
19000.766	20326.044	14262.537	27054.691	18855.274	31838.022	19338.73	30146.844	1324.007	477.808	549.66	1049.895	9300.943	1139.436	308.9	11410.817	232.242	323.561	190.024	2284.855	18010.374	710.861	129.137	4157.909	12598.686	275.526	411.782	270.836	314.031	4547.406	343.169	9382.966	221	0.887	748.414	581.328
12404.878	13702.281	9277.448	17221.256	12724.896	22146.639	12558.596	20260.644	1194.704	561.565	471.112	565.054	1008.563	1046.363	357.688	10385.78	277.65	292.981	194.45	1789.637	1261.45	855.866	159.234	4972.638	12839.777	905.329	299.699	290.611	174.384	2309.229	466.13	10942.034	118	0.994	880.22	578.483
15153.451	15381.025	10914.875	20180.334	14372.598	24914.968	14736.471	24103.453	827.324	409.886	389.255	436.677	2190.985	804.959	328.225	6572.494	236.544	246.759	158.042	910.68	582.227	370.618	159.598	4117.755	8319.985	326.289	287.408	276.052	508.198	1714.418	313.819	9400.705	120	0.929	1242.608	579.467
13418.366	13515.094	9033.847	16715.453	12667.308	21084.258	13341.315	20621.072	1244.344	433.658	384.902	492.398	5072.221	973.736	323.39	8580.59	291.741	305.107	181.858	1097.827	398.907	600.639	168.322	4141.383	11555.161	298.321	269.886	265.976	381.869	3513.579	276.224	8412.1	103	0.965	1287.442	578.985
14193.504	14706.528	9746.274	18917.858	12768.091	23217.027	12828.725	20021.275	1106.539	544.304	460.377	800.766	6086.904	724.362	346.534	8799.721	303.667	297.947	214.902	1819.593	14724.379	660.266	164.523	3816.012	6826.863	294.733	370.825	297.237	481.504	2971.499	337.78	6532.644	207	0.775	1387.843	579.901
14742.436	14691.868	9576.16	18150.322	12711.771	21361.91	12030.988	18405.92	953.611	449.652	413.737	546.278	1239.836	829.773	328.799	8237.805	292.465	362.639	208.144	2203.485	1121.023	832.587	142.967	3766.552	14714.829	522.567	327	310.761	2327.303	2124.777	272.703	6703.144	160	0.875	1418.569	579.525
12014.438	12816.087	8349.65	15484.599	10485.968	18967.746	9401.84	15086.627	875.357	420.872	382.094	442.303	996.296	840.071	252.865	11231.338	225.019	200.995	172.821	1722.223	659.027	822.452	154.107	3229.076	19017.968	540.719	278.651	322.506	246.035	901.242	322.987	7304.033	100	1	403	579.22
17755.425	18748.122	12211.96	23039.039	15751.529	28988.276	16024.211	25974.489	1109.715	362.672	3485.612	609.477	830.619	512.655	260.606	8663.213	170.232	223.457	142.795	2850.452	763.12	437.129	130.233	2617.741	7609.719	237.597	353.045	305.83	32883.956	1467.581	371.562	7844.913	232	0.811	437.591	584.328
20326.441	20923.108	15087.028	24807.712	19822.733	30002.307	21249.774	30816.19	1092.365	354.392	4140.61	564.931	356.57	630.34	280.076	9248.398	212.886	201.718	179.822	1652.891	270.51	444.866	136.135	3272.99	7297.336	311.191	383.27	269.674	23387.237	1380.296	500.383	10179.733	241	0.867	629.488	584.624
16927.438	17499.807	13346.566	22604.088	17220.159	27220.451	17875.619	27685.19	993.742	377.665	3843.144	546.916	322.772	464.034	291.06	7464.92	233.447	176.726	174.478	1016.216	209.045	301.114	143.029	3891.041	6125.656	298.619	328.275	266.74	14385.688	676.602	463.105	12063.669	125	0.98	638.636	580.148
15162.962	16046.138	11075.523	19768.824	14679.959	25083.789	13939.042	22987.473	1065.286	597.876	542	617.429	1445.679	1180.295	328.146	8991.36	280.363	282.833	176.815	1694.477	520.327	846.858	139.544	4816.069	13071.354	608.312	292.873	259.22	344.055	1800.708	335.204	10448.493	130	0.951	985.123	580.9
13105.376	13955.955	9823.697	17426.098	12250.388	21906.003	11073.821	18069.055	878.666	447.564	372.67	387.724	813.693	733.108	314.852	13430.88	173.991	234.596	156.291	1531.195	403.924	765.323	124.863	3257.543	6366.934	697.055	262.44	250.483	207.637	1570.337	314.888	7023.147	119	0.99	499.971	580.853
16297.088	17436.452	11610.857	22562.456	15579.318	27961.603	15385.443	24136.144	1037.011	568.459	554.178	781.68	1870.619	1212.383	350.292	9096.734	294.274	265.238	172.788	1827.111	1204.801	869.48	143.795	4661.097	14587.556	605.997	311.292	251.281	3839.536	2433.761	351.46	10486.581	117	0.985	991.688	580.688
13128.051	13576.033	9266.09	16872.309	13317.061	21560.053	13489.795	20125.684	1055.13	544.987	477.322	631.49	1175.532	1009.314	341.323	8698.319	312.15	263.038	215.549	1712.048	999.423	768.96	143.408	4481.868	14716.691	686.585	281.137	312.239	365.702	1486.016	242.135	9718.053	115	0.969	1165.013	581.317
12276.981	12954.087	8978.845	16219.711	12448.394	20673.953	12158.487	18600.228	1069.413	537.793	424.754	480.8	803.951	900.638	335.198	9338.084	254.362	255.65	205.593	1690.917	656.343	825.155	150.846	4375.446	5869.436	702.913	261.331	315.969	112.1	1886.501	250.217	8822.406	133	0.935	1197.906	580.658
12164.388	14142.116	8651.942	18388.161	11262.534	19037.819	11519.393	19577.091	1081.244	587.437	458.699	542.194	888.201	925.844	336.726	7053.395	217.418	221.269	152.215	1062.491	527.529	631.25	168.204	6087.845	11489.456	732.743	324.528	312.305	111.415	2051.812	297.574	9936.328	96	1	1555	581
17466.5	18689.871	13733.731	25017.928	17470.316	27599.847	17321.098	27513.186	1061.535	511.094	933.442	480.902	512.558	691.966	324.074	6014.132	265.284	234.508	157.505	891.019	301.679	335.878	142.04	4969.107	6718.751	479.444	286.06	311.069	530.033	1466.98	352.871	11734.987	106	0.993	1183.302	582
17885.358	18690.483	12802.711	22868.157	15336.771	27185.208	14505.098	23483.108	916.449	475.903	464.503	492.863	859.342	460.379	346.785	8171.366	221.763	210.491	199.29	1737.266	1358.834	582.619	120.893	3301.556	7765.564	648.068	313.446	263.864	5427.368	1426.532	358.808	9471.81	103	0.996	487.383	582.869
11956.657	13429.18	8752.803	16460.566	12141.04	21004.78	12086.017	19788.205	1140.454	562.898	464.718	555.707	1179.927	1306.626	334.866	9855.714	271.998	279.582	186.155	2146.898	753.589	811.698	139.86	5385.753	12898.105	713.867	283.583	271.133	115.231	2633.313	299.622	11407.285	110	0.998	954.627	583.073
18743.296	19782.208	13590.24	26739.638	17526.453	31697.75	17552.527	28759.224	1263.882	638.324	503.612	467.878	8597.395	1005.57	358.137	11974.181	375.376	394.13	243.992	1434.961	863.476	919.287	137.924	5106.643	15695.515	300.838	296.877	254.625	345.627	4010.957	263.367	8254.038	207	0.856	1035.056	584.703
15479.636	16093.711	11787.555	20751.646	15090.749	26159.768	15238.887	24100.794	1136.219	413.202	1849.425	629.01	1361.953	557.22	360.935	11472.155	225.361	252.596	213.103	1967.074	4639.718	688.44	130.755	2672.5	12398.848	369.576	369.488	260.983	23243.841	1323.893	475.464	7191.872	144	0.933	564.493	585.569
15869.464	16824.493	12172.51	22613.654	15492.021	27458.797	14876.246	23477.876	964.059	488.351	472.587	607.375	1403.816	975.713	338.916	11259.032	228.997	266.951	211.264	2207.975	1233.184	920.716	149.605	4106.959	11680.938	639.96	316.235	269.062	334.439	2093.858	310.36	9164.622	118	0.981	775.949	583.898
11689.122	12764.38	8835.182	15823.243	11905.633	20190.149	11780.899	18950.422	1178.089	548.558	502.964	746.105	1106.342	1063.704	370.09	10624.795	236.878	246.321	208.024	2429.72	1131.349	867.531	152.847	5022.395	9293.832	508.326	322.146	263.316	174.271	1959.681	358.595	11162.047	117	0.944	793.013	583.543
12478.871	13504.586	8838.493	16118.145	11721.947	20066.388	10963.689	17033.612	1052.44	512.804	409.319	474.682	791.686	820.897	305.405	12408.751	245.526	273.083	186.077	1578.311	618.153	797.565	145	3751.52	8586.793	821.152	266.275	281.127	117.293	1436.203	332.62	7968.885	114	0.99	921.851	584.632
13378.302	14089.428	9783.66	17342.253	13149.635	20937.308	12229.864	19085.538	1079.657	540.47	438.799	497.864	713.806	719.187	341.712	7695.366	225.122	270.584	186.55	1208.931	642.851	546.18	168.34	5042.02	6853.143	641.678	269.402	289.398	297.908	1907.904	266.844	10328.719	102	1	1233.265	583
16302.997	16888.199	12492.404	20095.254	15905.008	25506.349	17440.676	27212.81	960.239	321.547	5056.22	574.592	302.818	460.577	248.943	8758.533	221.781	193.99	188.758	1298.462	248.248	464.451	122.672	2401.838	11750.71	347.268	324.597	257.531	34729.948	816.185	506.618	7547.72	141	0.964	591.606	585.777
16151.777	17014.022	12023.921	22816.475	15954.604	28127.993	15785.049	24197.844	1031.66	510.234	428.478	528.439	959.325	1511.662	370.633	7158.357	302.106	330.416	179.65	1052.63	654.775	620.627	167.302	4997.155	13463.299	540.164	264.692	303.62	184.561	1483.732	263.459	10370.799	113	0.981	1248.155	585.367
14450.809	14924.645	9858.55	18738.837	13425.598	22226.937	14063.074	23384.575	980.367	479.727	1015.419	519.147	2668.28	676.511	349.467	5885.08	243.765	181.526	145.598	757.786	231.699	283.312	162.251	4963.03	6642.917	323.926	303.818	270.78	814.527	2423.676	345.858	11032.48	123	0.925	1267.321	584.581
15574.631	16654.818	10223.701	20307.747	13603.453	26319.059	13275.851	19412.632	1765.099	303.338	467.207	341.175	732.526	348.671	292.666	6864.747	208.408	233.827	204.398	1902.34	3942.698	568.82	113.182	1469.137	12288.006	297.165	282.135	268.908	7588.206	487.312	347.068	4710.366	117	0.973	482.885	586.372
12284.116	12762.869	8925.714	15558.97	11134.018	19673.519	10466.206	18282.694	1136.8	532.006	556.123	596.527	7165.108	807.387	424.995	11713.534	246.683	238.831	203.602	2090.549	12471.6	625.868	146.646	3956.453	12449.648	382.518	324.338	271.311	1951.363	3855.313	440.088	7778.382	126	0.896	554.214	586.778
15270.172	15688.337	11901.975	19858.846	15539.136	24727.361	16599.04	25955.835	1016.741	382.89	5641.064	650.567	306.145	510.806	264.7	9008.343	213.642	192.512	181.528	1665.362	216.108	422.358	123.968	3034.897	7727.993	334.213	342.53	265.731	24882.019	1485.799	440.063	9728.885	123	0.964	599.28	586.402
12504.048	13285.019	9524.558	16953.4	12680.7	22170.871	12185.359	19107.04	960.947	403.219	407.822	416.468	1017.224	1268.212	325.074	12374.808	210.549	250.846	229.983	2255.05	407.835	966.075	131.112	4037.832	10277.845	607.971	297.904	261.792	149.168	819.8	360.969	8718.789	130	0.951	691.346	587.315
12659.54	13196.419	9064.888	16791.141	12538.156	21419.207	12340.706	21022.487	983.009	569.825	443.05	557.091	1033.404	1299.643	349.65	13791.815	274.547	255.029	186.854	1664.793	482.161	891.351	145.316	5348.653	5755.969	692.772	286.432	277.387	124.612	1735.843	245.225	20457.817	116	0.965	1093.578	586.276
10208.231	10589.215	7265.757	13044.682	9762.842	16480.507	9369.165	13672.867	966.156	438.666	395.119	371.455	798.719	805.911	266.03	9197.094	343.561	279.187	192.976	1570.692	427.198	884.417	146.134	3293.598	18845.474	833.538	297.031	303.365	192.183	1606.178	235.038	6583.577	107	0.989	1337.463	585.836
13841.207	15336.123	10934.343	19245.124	15055.366	23617.448	15499.18	23931.824	1186.655	646.444	626.512	702.055	841.913	670.559	379.185	8066.534	249.206	243.591	172.87	1531.97	614.861	425.079	161.219	5607.302	2550.001	607.7	336.966	287.067	1323.829	3209.073	404.093	14182.497	207	0.791	872.486	591.925
15505.396	16239.93	11322.838	19487.415	14160.599	23208.978	14297.632	23794.463	1090.744	467.682	555.25	740.802	4935.461	634.888	296.179	9292.809	244.038	212.504	198.394	1675.675	12163.105	553.366	119.165	4240.843	10276.992	340.915	391.055	272.64	2254.916	3699.108	448.553	10348.607	96	1	737.479	587.229
16925.321	17792.275	12887.918	22716.494	16787.912	28601.117	16281.079	25351.156	1117.479	509.044	475.927	510.093	1250.51	1058.601	315.327	12273.205	251.354	309.355	196.109	2771.692	1034.751	1011.362	139.852	4397.085	18076.903	866.57	321.757	269.465	199.678	2004.852	299.206	9689.058	171	0.931	769.231	589.196
16451.414	17095.697	12977.522	20629.727	16778.794	25302.062	17280.996	24753.493	1109.257	441.148	5574.118	583.881	343.984	456.97	269.818	9273.852	213.243	227.856	181.663	1259.161	281.202	538.547	123	2694.309	7155.264	358.918	310.071	252.558	28809.609	1257.099	385.375	8720.806	218	0.902	575.05	590.642
22492.561	23748.612	17145.893	32405.077	22559.307	38293.835	23020.233	36116.443	1476.558	464.854	493.458	1005.521	9763.527	1069.929	301.267	13327.698	269.117	377.261	211.466	2591.144	23850.735	911.26	126.394	3861.566	17449.928	269.567	441.151	280.051	235.493	4412.882	359.244	7529.216	121	0.977	743.938	589.384
20617.002	21424.652	15015.813	26361.145	20580.425	29781.955	21146.342	30639.895	1013.988	499.261	1082.286	518.449	616.538	604.105	312.999	6133.802	280.045	260.639	154.336	1107.307	357.058	397.871	152.928	4474.281	9832.464	484.115	337.072	302.253	1413.741	1737.265	408.101	10829.67	143	0.989	1181.563	589.479
17541.86	18013.484	13863.575	21760.889	17626.208	26837.459	19498.773	28893.066	1045.511	384.635	4693.965	575.825	308.831	545.345	273.28	8529.82	186.674	170.969	175.045	1652.107	241.51	481.959	125.104	3140.426	4484.357	318.914	359.227	274.743	30851.458	1545.235	475.512	10030.97	175	0.934	604.786	592.62
17062.539	18240.32	13224.343	22128.061	16657.971	26230.15	17795.803	26933.299	968.573	549.678	519.85	573.663	668.654	544.261	348.32	7920.994	206.319	248.223	220.696	1461.573	656.488	533.44	175.68	4911.237	2391.753	548.696	368.32	274.458	3386.748	2202.647	450.353	12712.355	186	0.886	857.672	592.043
13482.616	13897.562	9345.703	18030.225	13044.17	23193.921	13572.799	19756.334	1487.404	507.328	446.817	771.878	6917.568	615.306	281.383	11074.672	327.781	308.208	242.481	2020.019	12024.26	569.769	138.321	2779.947	14533.54	273.109	391.419	296.495	564.832	2800.51	278.44	5264.299	107	1	1154.257	589.977
14154.732	15431.16	10940.512	20599.117	14393.808	25568.289	14070.684	23104.775	1273.616	636.585	560.902	599.97	993.754	1227.764	351.805	10509.789	283.516	281.084	203.29	1889.112	777.24	891.406	163.236	5567.777	14730.176	813.995	320.446	294.334	172.974	2709.578	336.413	12269.364	122	0.973	815.303	591.639
13302.818	14631.599	10388.699	18567.605	13258.158	23183.693	12366.855	19961.521	1166.433	576.744	495.083	494.895	875.64	1077.959	337.213	10915.265	334.294	352.107	197.131	2117.364	938.103	1229.455	152.659	4982.174	22295.545	976.272	292.36	278.803	117.086	2306.925	327.373	10824.288	96	1	937.771	590.479
14126.985	15015.699	10430.693	19108.507	13284.11	24176.968	12496.893	19383.692	1623.661	534.355	508.98	535.678	863.357	1186.255	307.304	10865.778	332.345	324.481	204.051	1705.369	643.85	955.701	134.805	4072.715	21507.399	690.27	276.987	267.884	321.106	1792.776	366.934	9248.045	119	1	978.046	591.021
11284.949	11849.518	8290.914	14732.831	11372.436	18247.646	10785.874	16655.909	1024.284	487.057	384.585	424.726	969.41	866.118	321.054	8374.334	222.872	249.322	144.455	1810.962	454.478	772.746	151.926	4302.01	6930.402	659.536	265.05	278.605	127.867	1655.072	255.813	8579.074	99	1	1288.571	590.359
10431.282	10900.888	7304.861	13676.244	10371.454	16921.491	10350.602	16383.265	1034.759	550.62	380.05	615.953	1046.932	1213.366	384.747	6733.844	335.788	281.704	222.324	1861.358	628.557	888.111	157.494	4969.537	16639.926	647.218	313.983	330.865	173.016	1240.475	294.915	8520.876	101	0.977	1413.649	591.213
12186.357	12818.584	8139.266	15613.793	9845.503	18767.926	8898.298	14345.641	921.679	327.102	593.511	675.209	986.079	509.533	277.382	11641.942	271.936	207.549	215.381	1449.739	2203.263	798.249	128.606	2409.947	22449.641	326.704	365.203	280.035	6046.44	973.789	376.098	6241.595	101	0.99	366.045	592.292
21081.512	21004.43	17154.575	24284.897	20510.438	27561.837	20803.063	29075.97	1309.161	399.077	4316.613	602.69	380.245	422.238	301.474	9015.778	265.896	277.446	212.119	1795.324	269.306	633.111	150.723	3323.298	14118.909	303.75	308.829	276.472	26308.039	1006.606	468.685	10686.52	181	0.93	649.594	592.666
20498.568	21066.873	16147.455	26902.143	20870.694	31262.629	21399.66	30125.396	1455.009	480.109	4399.998	503.73	386.751	378.439	313.405	9742.92	255.064	253.779	203.164	2303.589	283.845	578.065	149.448	3604.759	9986.414	311.065	300.451	270.797	27577.663	577.837	389.499	11773.916	122	0.985	657.648	592.5
21475.173	22575.077	15183.642	30233.852	20043.619	35788.931	19921.169	31424.82	1515.374	656.62	522.776	476.783	12116.225	1217.514	370.783	12221.059	390.606	471.968	253.557	1647.594	988.439	792.211	133.44	5107.39	17571.236	305.162	324.651	242.809	313.821	5828.614	293.47	8309.444	173	0.86	1033.396	594.645
18316.229	19482.218	13383.176	26577.788	16937.057	29945.281	15969.441	27235.423	1253.282	675.227	541.374	484.089	10949.626	1005.641	383.77	12463.057	385.353	459.379	228.121	1426.554	1032.106	799.921	149.644	5387.984	16080.591	286.662	291.147	260.228	154.836	5049.413	295.962	8549.959	112	0.973	1043.848	591.759
13427.097	13963.081	9252.107	17030.556	13224.542	22079.095	13815.808	20623.157	976.317	481.975	402.321	578.292	979.836	1095.069	391.046	7009.932	261.864	270.879	160.855	991.878	614.083	573.096	162.441	5085.888	9384.734	583.751	272.894	310.892	285.174	2877.109	254.535	10833.987	126	0.948	1247.69	591.571
15551.307	15566.891	11688.934	19057.396	14197.975	23298.348	15278.729	25472.063	988.537	394.124	4437.455	724.639	326.651	458.891	268.475	9503.015	232.421	179.483	171.329	1455.318	254.434	441.119	128.866	3193.677	14990.893	334.572	309.313	253.074	31410.96	1308.4	397.682	9638.795	118	0.981	585.373	593.644
21577.909	23023.975	16149.897	30778.926	21510.276	36681.387	22051.153	34030.325	1407.317	476.198	756.636	1157.803	6598.005	1146.929	352.779	10020.742	272.003	297.13	175.498	2186.342	10595.475	705.618	128.885	4159.51	17763.51	278.319	392.218	282.46	1054.166	3879.445	450.725	10099.783	389	0.807	741.922	598.634
17703.681	18281.182	13295.504	23734.783	16681.586	29460.152	15866.478	25428.722	1074.813	409.185	3199.911	560.682	1839.178	688.537	339.571	11836.725	229.443	272.905	193.246	2080.499	4284.021	733.364	127.142	2681.24	14986.437	396.972	400.002	268.905	26086.234	1536.769	397.812	7048.723	131	0.931	563.79	595.263
11471.334	11657.815	8162.853	14670.553	10587.838	17677.141	9669.809	14868.84	1168.724	487.312	388.848	436.767	873.97	744.682	280.449	11228.494	304.567	265.486	248.927	1725.489	689.12	831.052	134.392	3394.64	16932.687	726.03	313.446	288.178	118.803	1068.37	235.107	6966.971	113	0.952	1134.978	593.04
16150.91	16697.223	12175.243	20714.227	15811.498	24703.688	16540.783	24726.17	1019.787	345.353	4822.759	539.58	294.395	455.635	242.47	10653.293	216.015	208.933	188.106	1575.178	266.334	588.333	120.244	2508.65	11725.189	333.782	330.51	256.575	34337.721	988.148	389.938	7718.087	145	0.965	593.845	595.59
17359.016	18138.252	13568.886	23519.374	18584.077	29249.723	20065.54	29844.245	1118.888	388.017	3805.095	615.203	310.549	536.481	302.099	7245.167	209.731	178.352	182.29	1653.786	223.598	403.689	133.515	3595.972	7167.192	328.809	324.653	281.778	24991.91	1416.808	541.629	11367.992	160	0.884	612.625	596.462
12908.218	13407.808	8890.998	17096.217	12843.152	21527.08	12876.574	19942.614	1106.918	563.498	368.379	578.408	1131.94	1470.404	366.852	6566.982	290.535	276.242	178.019	1633.335	427.382	761.574	157.924	5463.327	9027.308	615.093	307.864	325.269	108.66	1760.295	274.522	9388.076	176	0.917	1421.278	597.017
12738.104	13332.057	9365.95	17133.529	12879.203	21668.165	12528.584	19813.028	1118.558	566.562	453.321	523.84	844.62	1353.766	328.452	10821.252	269.643	252.318	196.596	1693.177	501.189	916.629	137.33	4904.212	4411.14	668.73	290.95	275.578	119.79	1561.196	230.571	10385.943	116	0.977	1098.759	595.457
13495.347	13771.199	9785.791	17066.104	11801.762	20881.398	10907.497	18031.504	1144.929	424.103	432.554	335.981	4765.976	612.742	333.191	11666.579	248.868	253.855	198.334	1785.803	12269.68	563.902	138.191	2918.943	19502.354	379.346	343.113	258.804	1981.217	2433.161	382.517	6210.826	105	0.984	553.186	596.757
17038.934	17786.448	12942.789	22210.906	17088.55	27273.99	17291.206	27472.864	1493.928	431.587	1415.907	703.343	1751.258	632.096	297.432	7394.158	232.53	224.775	140.897	1577.409	995.367	447.457	118.657	4038.868	12078.216	380.136	385.855	275.29	2856.184	3138.27	692.271	11688.076	123	0.993	729.272	597.549
16154.612	17171.557	11755.096	20596.241	15561.488	24367.467	15808.277	25121.683	1091.783	584.911	931.49	645.034	1297.9	665.285	359.457	7997.311	262.209	239.78	149.583	1568.449	984.561	570.828	175.297	5087.805	12032.716	495.488	379.947	281.009	750.388	2766.134	496.739	12249.691	136	0.941	810.419	598.831
13927.488	15497.36	10173.279	18685.809	13793.543	23873.393	13689.332	20084.403	1121.708	577.922	528.691	547.625	901.259	935.968	338.825	9782.948	312.335	310.467	190.093	1697.183	1073.584	1038.084	146.39	4725.048	16842.632	877.88	278.69	276.147	312.31	2193.929	342.479	10795.413	114	0.99	939.202	597.202
12851.545	13764.576	9071.106	16844.27	12448.481	21913.186	12331.56	18108.036	1062.111	524.875	440.803	514.818	780.263	1069.53	295.266	11194.331	318.018	281.243	204.855	1713.909	737.542	954.899	145.047	4003.955	16824.602	736.93	270.767	256.585	1107.611	1565.649	323.373	8983.683	113	0.981	981.226	597.42
17201.737	17726.138	12310.259	21992.516	17174.216	25881.616	18500.908	27037.384	981.35	490.347	815.947	483.11	471.876	651.898	310.752	6253.207	232.616	223.973	139.219	1118.482	323.024	361.045	144.243	4608.111	4119.723	480.967	335.079	308.739	978.705	2148.594	398.787	11702.508	212	0.8	1181.189	601.769
13899.942	14588.137	10426.043	19531.487	13580.24	24179.729	13158.726	19460.222	1015.482	539.027	426.644	474.859	939.55	887.644	289.289	8539.49	368.453	340.712	206.373	1434.37	605.575	782.851	150.074	3814.134	21459.847	764.699	278.045	319.999	116.383	1574.955	251.996	7531.077	126	0.937	1333.349	598.302
10704.831	11140.809	7458.306	13583.768	10340.195	16564.481	9735.466	15316.087	1015.126	500.916	369.289	438.791	667.963	673.258	319.388	8542.324	246.927	330.42	204.326	1558.546	567.049	751.54	157.925	4118.636	6725.273	595.913	308.417	328.378	106.502	2056.196	280.926	7664.372	100	0.967	1391.65	597.27
14656.813	15312.681	10766.492	18702.759	14265.575	22429.99	14993.433	22437.123	1005.929	349.444	3839.59	571.987	307.431	441.565	274.227	9739.004	172.035	146.421	190.984	1359.187	280.718	339.01	129.741	3043.676	2233.163	316.254	298.435	264.547	29363.492	766.999	401.582	9041.566	173	0.832	622.431	597.997
18465.844	18437.573	14299.924	23092.912	17568.142	27158.38	17591.333	27152.241	1217.755	374.268	4359.443	619.804	309.172	460.446	280.7	8777.023	253.455	221.798	228.67	1460.095	231.841	376.162	140.033	2961.408	13821.391	316.23	299.32	277.19	21515.388	907.243	485.809	9221.144	144	0.958	637.34	599.014
16951.233	17379.915	12464.388	21011.501	15111.156	24650.887	14481.966	23088.765	1204.096	434.099	730.525	724.422	1240.791	895.411	319.122	10869.328	269.56	258.489	199.102	1977.884	1404.938	855.383	145.514	3418.562	18166.344	554.774	432.445	288.673	7840.71	1491.422	318.571	8709.321	132	0.954	779.083	598.379
22126.805	22948.402	15835.679	30348.844	20450.845	35664.522	19477.726	31130.012	1260.033	637.165	514.171	474.447	12068.55	1040.518	374.608	13324.85	426.415	525.789	241.037	1971.872	1206.819	946.978	149.781	4756.581	23795.075	312.857	287.43	267.264	124.87	5081.469	269.375	7454.996	110	0.985	1043.282	597.745
14456.035	15651.728	10905.845	19749.981	14572.706	23821.235	14131.409	22771.371	1344.058	646.314	532.55	603.511	881.764	900.919	368.25	10507.815	276.178	275.73	183.907	1939.88	900.233	961.283	179.119	5446.802	10405.402	802.292	310.22	296.471	200.627	3533.621	321.186	12075.204	123	0.993	821.98	599.549
14459.847	14877.343	10782.184	19653.471	13531.673	24923.413	12786.756	21778.987	1062.24	339.448	2629.488	547.291	1063.037	436.094	303.893	8339.993	186.821	232.049	163.414	2219.832	11295.601	605.208	111.965	2297.515	9022.582	256.99	406.859	291.824	31685.561	1072.409	328.746	7378.862	133	0.935	450.65	600.59
10551.246	11055.138	7764.844	13749.695	9774.762	17039.74	9192.465	15403.253	1322.908	463.613	457.436	449.401	4810.093	567.378	353.063	11538.995	235.64	219.821	179.428	2020.499	9747.482	581.361	133.161	3302.906	14492.874	400.295	309.058	238.896	506.583	2856.464	351.339	6522.054	117	0.933	543.269	600.859
15907.524	16505.13	12409.474	22466.383	16340.423	25926.576	15426.904	23680.491	1201.095	332.81	5889.806	459.757	353.239	353.466	292.503	11285.006	280.735	284.328	235.484	1083.044	356.038	559.098	145.092	2660.492	20619.579	287.367	297.516	271.348	51178.802	504.566	443.6	8005.269	119	0.921	659.408	600.055
14635.076	15615.45	10638.81	19838.137	14394.924	24835.014	14054.709	22040.941	1132.701	614.842	546.076	645.926	1633.058	1435.107	356.079	9320.86	292.64	299.197	193.647	1655.446	526.714	845.405	144.623	5083.916	12567.49	627.293	307.939	258.616	358.276	2085.338	321.036	10487.728	185	0.911	1008.257	601.019
14465.471	15173.735	10533.418	18957.676	12840.645	22994.426	11707.015	18107.129	1868.45	376.243	331.208	534.569	650.573	867.095	325.21	13384.075	256.215	205.98	178.329	1186.662	5655.687	763.57	114.024	1853.702	16517.77	976.526	256.209	273.903	1020.112	853.402	352.333	4141.831	151	0.968	504.129	602.791
16108.415	17089.708	12144.636	21433.605	16200.38	25632.616	15742.602	24696.046	1289.361	446.331	579.139	943.834	1533.885	1104.59	372.253	9588.883	229.235	246.434	182.866	2211.256	1044.305	1011.463	128.993	4302.321	14287.364	447.931	404.859	279.184	5720.881	2104.801	405.16	10792.543	167	0.909	703.734	600.494
12884.204	14191.193	9434.859	17694.258	12784.33	22714.007	12372.091	18838.416	1194.454	530.603	452.699	533.233	891.401	1036.183	334.897	10728.735	278.931	309.897	240.179	1667.813	1087.244	897.858	142.08	4160.227	15720.879	802.373	265.703	303.744	146.001	2289.222	328.774	9391.908	112	0.973	889.107	600.866
10348.943	10937	7841.642	14357.497	10327.093	17993.601	10112.393	15466.138	965.893	469.702	400	394.461	771.722	849.339	253.772	9470.635	345.682	311.167	232.827	1519.935	331.752	846.803	143.556	3422.231	19186.198	889.501	287.986	308.64	106.044	1416.549	250.083	6649.576	103	0.965	1350.966	600.587
15491.701	16120.283	11606.851	19589.665	15102.415	23986.999	14958.415	22443.127	1189.722	325.77	5523.201	584.151	333.597	446.939	234.819	10637.502	201.172	237.524	186.447	1612.726	290.723	589.03	118.202	2064.235	12157.702	339.386	304.596	276.436	34951.151	801.32	369.546	6172.511	202	0.854	584.683	603.04
15805.72	16491.015	12209.642	20353.847	16197.003	25261.307	17230.129	25063.817	1035.116	332.873	3834.743	521.373	379.094	423.086	304.371	8072.768	207.387	221.585	197.629	1491.859	421.485	456.304	139.91	3320.556	7354.195	273.99	333.432	277.127	21425.214	872.439	436.143	10070.77	168	0.928	668.119	604.804
16996.679	17588.632	11383.241	22011.421	16047.209	27756.386	16538.389	24996.35	1263.844	534.83	427.247	426.544	11090.564	850.833	307.182	15727.492	280.463	481.284	228.85	2995.04	975.718	773.575	129.183	3499.202	14085.785	309.676	328.28	247.931	120.868	4027.673	279.321	5442.357	120	0.998	1038.867	602.35
12571.404	13375.854	9409.946	17322.92	13410.546	21522.922	13351.818	21244.244	1133.578	604.964	487.232	725.135	972.33	1229.827	399.488	7964.119	274.873	237.862	165.196	1480.347	599.919	769.182	151.398	5793.504	11966.691	760.883	280.869	281.973	131.69	2371.367	292.533	12284.252	111	0.952	1166.761	603.014
14279.439	15272.924	10329.367	20271.18	11823.102	23117.912	11756.574	18698.494	834.534	460.801	354.154	376.627	700.464	901.591	261.637	7731.316	183.201	187.067	217.628	987.095	523.61	675.318	165.598	3577.672	12484.979	769.265	348.895	321.14	315.175	1060.857	287.131	6220.052	122	0.985	1541.459	601.746
16421.799	17346.247	12089.267	22658.876	15155.853	28650.612	14752.592	23837.181	1067.6	362.416	1992.781	532.325	867.573	459.496	357.44	8279.315	194.969	252.851	178.673	2747.776	18455.44	596.875	114.33	2359.982	8793.382	268.933	434.811	281.803	20867.139	1297.014	287.746	7489.417	207	0.797	460.63	604.065
16466.078	17121.321	11652.174	21490.476	15228.39	26937.028	15013.915	22329.207	1179.853	394.841	4042.799	610.616	742.245	613.49	313.291	11518.013	245.556	276.494	176.524	1996.541	3186.522	667.067	130.466	2447.283	20160.554	382.367	352.851	252.239	35427.306	1084.012	383.193	6511.823	151	0.942	562.48	604.03
20177.063	20503.047	16140.291	23981.175	20027.66	27693.021	21396.355	29050.422	974.885	322.87	5364.663	563.875	313.369	540.404	263.561	9122.596	169.688	179.771	169.493	1722.976	256.675	433.989	132.209	2797.039	4632.718	337.032	319.314	274.121	35251.796	1211.362	462.366	8829.291	226	0.9	601.549	605.85
17299.351	17991.189	13348.079	23641.22	17256.832	28027.026	17158.677	25531.805	1190.892	337.987	3987.931	652.739	318.46	432.169	283.949	8890.504	263.075	249.964	288.701	1894.927	230.961	452.867	149.052	3006.437	13678.944	319.715	331.387	274.274	22297.092	948.647	475.454	9288.614	169	0.86	641.251	605.411
15275.311	15470.716	11170.128	18654.427	14719.712	22332.381	14964.592	23297.754	1165.088	357.004	4764.593	557.412	321.889	391.963	302.916	9032.408	230.364	204.83	205.514	1264.783	294.376	492.127	158.558	3508.43	10737.496	296.919	309.974	279.752	32143.639	864.631	512.409	10766.741	131	0.896	653.714	604.515
15742.845	16286.001	10754.803	21094.455	14586.09	25245.685	14276.284	21882.737	1031.592	507.503	407.403	400.449	7940.689	695.388	285.65	12902.918	303.548	371.325	236.064	1928.346	867.422	585.916	127.424	3098.892	13555.916	302.064	331.04	231.667	135.696	3168.762	272.5	4851.168	145	0.929	1030.769	605.003
12221.688	12714.682	9113.954	16575.436	12116.762	20709.165	11709.29	18227.501	985.356	525.348	461.743	514.012	815.248	880.511	289.631	9529.951	294.908	264.922	201.362	1416.572	569.063	674.718	128.434	4238.894	15432.03	632.584	304.509	282.524	247.526	1782.931	262.49	9461.061	107	1	1119.743	602.977
14277.096	15069.389	10152.743	18830.672	13677.657	23382.289	13282.365	18638.841	1053.726	549.751	444.869	465.162	762.447	911.567	295.611	7968.803	349.363	333.373	183.089	1391.71	608.067	743.49	153.891	4185.84	16095.944	794.35	290.077	323.433	113.576	2009.276	257.373	8040.136	128	0.952	1339.445	604.008
11762.135	12733.291	8365.895	16077.02	11168.632	20831.798	11406.265	16992.67	1018.105	410.191	577.953	580.428	1135.595	612.122	296.34	13421.105	244.721	245.428	180.468	2014.783	1800.976	947.513	149.395	2940.443	15172.445	489.941	398.231	276.261	4611.38	1120.206	284.425	7061.136	117	0.985	783.679	604.218
11089.596	12328.469	8463.168	14991.287	11537.252	19212.479	11231.587	18295.381	1279.41	607.635	479.063	545.574	1049.468	1104.525	383.698	10422.528	303.144	284.219	206.573	2307.516	1192.851	842.734	158.903	5445.166	14383.342	1085.61	271.605	283.989	212.343	2650.557	332.361	11933.175	102	1	857	603
16536.802	17020.405	12157.372	22941.573	15784.003	28476.668	15256.999	23425.201	1066.9	577.711	458.551	629.168	1169.97	1246.323	309.23	10425.13	274.129	307.537	178.502	1678.271	643.724	839.474	132.501	4119.039	11373.452	715.291	282.05	261.013	130.329	2028.524	276.311	8510.815	133	0.973	1070.124	604.477
14453.569	15252.662	10329.839	20069.343	14175.25	25125.885	14567.452	23158.886	1135.014	560.264	506.784	942.651	5196.551	738.59	363.974	8554.669	317.136	252.42	264.862	2089.01	5866.312	543.219	149.599	4233.965	10890.338	278.291	343.348	280.613	857.178	3220.847	329.731	9063.91	215	0.863	1151.5	606.36
12542.737	13157.535	9322.027	17166.865	12189.385	20794.864	11317.905	16949.027	965.04	459.717	393.021	459.144	679.263	817.921	354.215	8949.315	295.598	318.424	205.275	1385.146	967.881	698.148	156.053	3881.67	12560.643	917.066	281.692	315.909	304.148	2671.76	255.954	7834.697	106	0.993	1241.528	603.745
15457.149	15647.202	10813.602	18303.825	13704.711	23012.008	13569.325	22635.399	1121.626	430.858	674.687	526.388	2961.752	538.99	382.614	8792.266	200.611	183.88	203.642	1801.693	6462.019	421.638	138.64	3066.446	8898.011	389.831	426.161	257.03	9317.143	2430.478	548.791	8267.945	102	0.987	554.098	604.804
12990.168	13936.515	9673.191	17261.287	12716.212	20446.052	13169.303	21154.152	1017.438	459.03	573.863	579.986	799.782	589.6	274.381	7434.602	161.559	186.852	128.61	2143.513	362.414	360.106	137.684	4340.044	2556.395	411.868	356.442	272.394	2389.618	2299.527	500.511	11869.069	101	0.977	772.203	604.559
11104.499	12019.934	8330.124	15183.21	11136.395	19584.626	10844.8	17666.026	1297.513	550.425	458.225	571.958	1511.095	1333.019	338.908	10599.528	228.57	222.963	172.813	2199.641	1406.216	920.262	163.374	4335.378	10706.604	312.194	329.311	258.669	403.621	1571.838	325.326	9700.577	108	0.967	801.213	605.361
18417.594	18888.097	12977.051	24617.048	17107.71	29996.804	16968.327	27098.796	1340.977	590.309	497.115	527.018	10051.282	857.26	375.296	12722.751	346.322	411.043	204.562	1968.647	1001.663	782.542	145.043	4427.488	16986.863	293.867	318.54	266.264	431.464	5233.905	327.007	7824.738	264	0.842	1047.814	610.057
12420.06	13418.141	9256.517	17635.837	12774.968	21731.985	12570.654	19444.571	1021.347	501.409	430.984	521.327	681.042	808.457	335.264	9572.304	242.678	267.02	174.76	1671.003	848.89	657.903	140.545	4490.08	4100.677	777.214	278.015	308.225	131.946	2819.51	237.621	9116.383	110	0.998	1188.855	604.655
12399.894	12779.067	9241.796	16251.949	11800.465	20573.078	11436.736	17696.738	990.136	340.633	5616.982	518.325	361.084	478.075	241.082	11575.229	205.163	228.627	192.367	1087.112	394.262	604.984	126.704	2341.694	14098.552	348.414	287.083	261.802	56039.532	814.873	401.875	6610.022	135	0.923	571.944	607.981
12837.483	13666.39	9757.709	17366.794	12982.586	22150.016	12503.667	19718.695	1176.609	527.221	473.266	534.337	1425.982	1223.414	321.596	11057.302	262.282	248.48	181.521	2267.696	949.755	1042.619	132.159	4720.365	18927.649	635.507	314.545	285.193	208.375	2207.446	318.872	10647.687	118	0.981	761.653	606.229
13507.977	14471.556	9681.639	17986.203	12634.429	21883.037	11863.372	20369.93	951.462	499.298	435.764	773.345	1268.342	1181.595	353.191	8690.863	187.099	186.376	154.43	1574.572	765.025	615.319	123.69	4543.34	6992.931	343.488	268.018	321.393	700.234	2463.679	332.171	11440.652	122	0.956	437.328	606.82
14996.48	16043.508	11264.043	20069.369	14714.962	24871.002	13644.899	22061.72	1074.479	524.935	454.356	704.721	1191.715	967.712	393.247	10247.268	234.679	256.075	167.977	1800.588	981.98	889.021	118.374	4079.498	14188.953	727.273	270.496	271.59	517.17	2607.012	327.716	9214.42	170	0.929	484.965	607.829
15784.02	15551.008	12082.463	19460.966	15580.6	24413.907	15870.765	26066.219	1027.742	396.711	3442.69	708.932	298.52	419.277	299.278	7432.135	227.581	169.432	201.014	1176.977	180.115	518.212	139.712	3854.656	8473.423	315.938	312.975	268.684	13462.034	1039.947	425.577	11814.585	140	0.907	625.686	607
13986.893	14951.809	10648.94	20155.251	13913.325	25292.458	13025.437	19942.815	1104.213	529.869	422.626	457.287	780.71	1569.428	348.876	8562.866	283.986	294.979	163.101	1387.61	685.612	637.179	163.472	4127.261	7721.272	767.447	271.761	327.095	196.001	1728.914	250.117	8822.036	113	0.981	1215.155	606.633
12828.419	13452.125	9318.129	17098.793	12358.84	20818.708	11701.181	17579.535	1040.701	532.928	529.057	490.416	728.923	916.191	327.563	7914.483	347.156	307.842	384.266	1641.357	472.605	786.669	149.282	4529.087	16794.528	852.867	319.557	291.85	217.253	2230.058	251.585	9110.824	106	0.993	1317.67	606.5
12384.566	12634.58	8318.689	15493.791	11061.749	19241.324	11253.386	18295.928	989.328	541.558	648.811	567.226	554.948	520.852	311.93	6115.726	313.314	205.451	147.79	1292.387	433.864	415.614	152.409	4363.958	6881.794	746.621	321.638	302.71	628.322	2688.907	284.346	9169.28	106	0.949	1330.821	606.425
11367.706	11786.418	8089.179	14843.937	11414.206	18652.402	10969.901	16272.765	1010.317	532.507	365.521	451.208	645.367	839.031	318.095	7492.641	308.716	290.925	208.351	1717.183	596.022	831.706	152.264	3919.301	8350.725	748.849	344.159	327.345	116.167	1481.646	260.412	7307.636	97	1	1402.5	606.5
12322.624	13166.959	8672.059	16305.092	11223.774	20195.063	10211.581	16736.951	1133.103	448.749	389.185	640.546	1570.353	1020.799	282.171	10791.697	212.946	192.973	172.281	1557.452	799.522	826.734	127.544	3560.437	18882.289	515.333	328.764	288.322	236.162	1857.277	325.606	7993.717	98	0.993	369.694	607.347
11321.367	12260.443	8108.523	15262.621	10740.005	19332.906	10385.14	17843.656	999.862	443.132	385.196	577.765	1009.935	762.815	314.846	9801.702	197.965	210.689	155.01	1376.254	570.949	739.823	118.137	4169.572	10709.266	543.985	281.523	306.089	1171.829	1903.309	307.561	10073.704	113	0.94	423.323	608.111
11780.86	12772.744	8916.17	16058.973	11793.917	19950.075	11270.652	17710.421	912.745	437.945	417.714	477.212	1482.9	759.834	300.566	11472.17	213.347	227.489	189.191	1869.953	1519.776	852.333	124.694	3928.328	11887.858	715.577	312.343	270.253	153.02	2226.964	331.255	9228.882	123	0.952	748.874	608.963
13805.43	13930.746	9098.254	16937.04	12003.102	19252.86	10982.766	17272.15	952.611	476.616	389.086	372.03	8770.309	610.337	283.087	14185.635	352.091	387.593	243.31	1424.174	870.944	541.083	129.695	2885.925	17513.166	301.398	315.961	242.488	160.41	3202.118	297.706	4412.532	107	1	1024.481	608.051
14789.734	15471.518	10679.107	20111.951	14615.273	25505.124	14382.722	21855.881	991.205	558.835	456.937	645.736	1046.371	1141.023	335.936	10085.426	263.007	263.67	178.568	1853.665	592.976	800.387	135.393	4283.696	10453.715	802.358	262.896	253.311	178.017	2004.196	280.44	8982.946	126	0.948	1077.222	608.19
16444.935	17057.489	12090.891	21332.821	16416.698	26090.222	17741.814	26526.596	967.863	322.617	4490.458	572.514	264.173	421.145	273.569	8376.428	188.735	176.793	219.972	1062.067	239.344	387.312	141.272	3333.339	7482.036	299.206	296.677	278.577	27829.415	638.292	451.514	9951.045	127	0.955	634.154	609.76
17506.675	18004.55	12416.384	23399.084	15829.59	26876.276	16135.966	26271.737	987.051	553.094	819.971	594.813	1253.323	612.189	308.767	7134.677	250.137	230.955	151.08	1594.047	365.528	497.78	135.23	4375.425	5876.416	439.76	397.239	249.849	1283.063	1629.118	421.13	10267.658	152	0.924	1061.309	608.882
18762.201	19853.719	14385.465	25618.121	18673.513	30613.941	18760.096	28220.532	857.737	360.311	546.919	384.517	450.164	564.165	284.413	7479.233	198.02	204.352	179.614	2021.865	1278.503	357.436	146.656	2532.295	11823.965	333.35	344.863	286.112	9734.102	1165.68	376.966	8619.396	123	0.993	470.232	610.24
14177.109	15291.22	10239.502	19110.919	14256.941	24361.072	15137.762	22904.146	1036.477	443.583	635.999	921.586	2816.43	667.592	349.904	8373.663	195.028	186.014	140.152	2515.74	1425.262	543.905	122.904	3929.015	8431.982	449.65	324.169	266.376	1409.325	3006.683	535.306	10648.517	113	0.952	737.836	610.066
15233.561	17143.865	12337.361	22750.231	16482.365	28348.02	15782.023	25686.661	1415.428	764.364	579.945	629.671	1321.306	1207.287	443.144	9844.17	319.509	333.653	245.699	1932.428	1193.325	1128.922	161.876	6223.043	12681.59	773.678	276.621	304.83	571.39	2022.942	334.329	12975.476	105	0.984	873.51	609.719
11809.736	12232.83	7981.757	15601.184	11566.153	19616.613	11584.922	17135.261	1001.079	538.174	346.046	554.017	1106.893	1119.055	343.047	6534.028	287.528	287.113	167.321	1529.12	386.556	751.214	157.92	5030.072	7787.417	590.42	279.951	332.579	106.036	1953.304	289.912	8659.333	103	0.996	1421.345	609.898
14590.156	15475.322	10221.233	19515.194	12271.292	22372.868	10502.869	18443.657	887.652	409.64	433.81	392.328	892.98	759.167	253.627	8460.993	220.043	208.887	155.841	1374.466	721.946	692.183	169.071	2829.348	21809.925	543.169	309.82	261.187	455.955	1031.535	322.194	6698.425	113	0.928	279.394	611.111
19359.57	19964.517	14025.093	24581.313	17901.158	29301.423	18035.232	27660.932	932.368	365.096	453.98	406.876	697.463	577.666	287.098	6604.105	244.949	211.562	174.177	1551.113	4354.087	430.163	127.309	2498.372	18343.531	267.132	383.213	286.403	6756.036	992.261	365.342	9193.793	156	0.949	462.256	612.365
14792.517	15734.884	10814.746	20481.362	14128.077	25523.326	13903.628	22464.376	1289.398	601.49	506.051	494.496	9782.428	930.008	366.781	13622.842	379.051	337.909	238.226	1742.494	3039.83	745.627	183.368	3726.054	19584.959	270.643	339.069	296.582	198.965	4766.918	305.001	6575.879	229	0.84	807.889	615.548
13827.309	15249.167	10158.613	18693.508	13370.384	23489.842	12686.091	20251.999	1158.25	563.69	488.268	540.39	969.798	1084.198	330.472	11396.856	307.279	286.948	208.869	2050.538	788.768	883.413	153.821	4644.532	15548.324	789.384	295.544	270.347	311.697	2786.952	319.665	9838.039	129	0.982	957.26	611.43
12792.761	13219.403	9164.382	16316.111	12471.204	19768.092	12591.234	19251.12	937.096	538.716	633.276	529.039	457.462	427.302	296.376	6508.596	224.956	163.339	164.538	918.356	284.879	362.377	125.375	4221.881	3867.006	468.287	297.677	271.781	661.461	1675.666	331.311	10535.604	108	0.95	1126	609.5
11996.819	12786.455	8868.137	16326.905	12014.12	19899.036	11612.735	17674.019	1049.873	562.284	462.014	507.71	703.718	1100.199	302.303	7471.471	332.042	304.338	193.665	1466.697	519.823	748.878	153.872	4510.275	12994.61	869.742	303.695	307.742	125.508	2027.345	259.396	8477.23	114	0.948	1356.158	611.684
13119.06	13383.039	9100.385	17292.396	11968.86	21294.646	10639.491	17503.037	844.62	465.169	384.949	512.738	2115.514	733.298	301.31	8057.279	233.659	218.131	177.637	1506.434	2718.052	769.177	158.914	3233.717	10201.252	457.863	387.482	259.65	213.644	1873.37	304.576	5203.556	101	0.977	1496.718	611.124
11846.542	12681.768	9741.577	16129.561	12636.097	20529.291	12004.901	17929.272	1558.753	477.682	472.205	407.056	399.731	483.19	292.372	6693.187	195.183	183.253	172.141	1123.397	1056.651	471.65	114.085	3264.115	6101.326	272.519	327.782	281.953	3305.399	838.177	365.728	11920.782	98	0.993	450.908	611.408
11956.798	12932.905	8940.988	16361.575	11990.713	21076.445	11654.38	18077.616	1151.262	545.66	490.339	509.011	867.285	959.029	323.401	10304.776	271.751	289.734	182.5	1532.991	837.053	756.543	185.209	4414.435	15654.353	741.562	304.688	295.446	285.516	2780.075	303.926	10259.509	114	0.99	827.632	611.395
11782.954	12537.904	8597.442	15770.303	11678.15	19553.169	10998.132	16954.157	994.262	470.585	382.351	464.082	645.926	677.752	311.617	9229.127	201.451	300.979	176.346	1836.085	733.895	727.456	155.207	3703.79	6276.382	907.265	274.076	287.822	143.599	1960.56	241.181	7635.022	135	0.923	1264.041	613.693
14947.12	15427.631	11297.519	20009.724	14288.437	24847.128	14523.241	24577.472	842.601	406.16	866.134	454.47	738.992	544.992	316.858	7082.627	173.165	151.586	170.845	2405.591	1943.562	311.987	135.094	3310.302	6942.671	387.455	421.575	270.195	9183.389	1254.614	585.169	9912.899	107	0.946	550.78	613.304
19604.628	19948.513	15415.312	23610.796	19572.052	28139.987	21120.313	29453.781	1088.412	344.049	3890.285	580.661	311.018	505.355	286.598	7929.307	203.423	210.481	199.495	1809.357	209.03	455.914	141.431	3118.169	8411.01	312.509	372.395	271.776	20768.639	1149.684	462.663	9870.851	384	0.727	624.464	621.555
14612.235	15573.494	10893.91	20923.101	14883.03	25379.519	14219.139	22013.537	1063.248	587.853	466.956	671.084	976.404	964.856	365.665	8743.922	276.996	269.217	203.107	1974.802	409.157	832.628	140.322	5103.839	11489.955	671.135	296.054	277.063	269.732	1852.281	247.233	10739.016	108	1	1112	612.5
12150.003	12876.575	11011.348	16350.377	14184.018	20343.397	13371.214	18910.35	1394.27	744.853	977.485	606.83	797.169	564.982	335.588	8132.835	347.438	284.25	191.649	2323.478	349.325	659.384	143.911	4891.314	7918.771	325.69	370.638	253.534	4969.2	1644.986	821.414	14408.684	98	0.993	997.878	614.194
14593.743	14892.85	9976.963	17935.816	13612.955	22805.48	13366.587	20001.295	1030.761	527.7	435.741	496.238	747.934	1644.536	355.983	8485.762	284.702	264.953	174.787	1331.267	701.465	569.991	163.862	4112.769	8342.589	730.783	268.41	331.434	228.768	1549.744	258.018	8831.783	111	0.994	1215.986	613.662
11089.157	11785.138	8002.536	15000.092	11048.354	19141.341	10636.831	16022.654	918.623	468.874	464.344	455.974	872.758	900.858	337.335	8062.338	267.867	259.621	193.83	1589.623	718.837	791.707	159.212	3812.47	8352.18	832.275	316.458	283.1	1221.691	1715.954	259.309	8224.554	105	0.984	1252.014	614.043
14120.183	14362.028	11220.933	18615.925	14960.502	23252.771	14744.017	21212.768	1362.663	392.103	4927.345	500.671	355.985	406.717	297.925	9955.912	280.687	270.283	220.824	1699.983	313.341	747.529	140.229	3059.484	18785.018	307.164	330.79	272.956	41059.172	874.486	554.07	9816.851	244	0.713	647.414	619.221
14256.628	15867.108	10678.104	19401.492	15171.352	25356.88	15617.325	24281.93	1399.509	652.343	482.936	542.63	1313.063	962.884	388.905	10924.293	261.302	330.939	300.144	1898.681	1090.82	1027.797	154.057	5433.925	8610.649	639.341	289.591	312.979	2069.626	1729.647	311.989	11515.87	112	0.973	871.366	615.607
18703.791	19210.971	12454.795	23189.665	16896.687	26801.374	17372.978	27156.178	1235.86	591.463	564.316	750.402	4799.523	842.154	373.432	8063.236	346.284	277.539	158.029	1525.512	508.034	579.534	146.082	4913.684	15296.056	419.739	319.571	265.998	921.272	4257.149	434.58	10580.028	109	0.989	1054.096	615.362
12515.973	13431.724	8832.422	17237.014	12108.729	21702.918	11759.447	16777.478	947.854	467.762	388.972	434.822	824.806	819.963	336.729	9651.252	253.603	289.432	207.855	1312.76	677.227	639.449	155.82	3566.31	6619.828	738.996	269.037	326.579	187.328	1590.147	265.573	7240.605	109	0.989	1224.225	614.61
17558.76	17832.596	14348.49	23146.234	18697.351	28026.862	18296.257	26086.075	1422.31	450.605	4261.124	493.11	391.004	469.573	309.459	9833.76	278.807	276.511	202.179	1493.885	376.43	755.126	135.064	3411.488	17099.36	289.652	309.372	272.83	36539.591	912.554	399.58	10826.527	292	0.832	658.849	620.308
13116.714	14007.079	9587.522	18124.362	12847.877	21878.459	13212.254	20683.321	1152.152	580.013	968.015	487.96	7432.39	695.611	317.277	10639.379	385.739	297.593	236.025	2175.088	656.452	657.822	142.088	4149.239	17962.249	281.577	397.204	260.122	2647.463	3656.233	650.467	9154.03	105	0.984	1004.7	615.386
12293.582	13344.584	9548.853	18159.771	12487.492	22171.73	11793.94	18374.284	1001.172	528.026	423.585	455.202	1008.03	1026.853	313.176	7879.49	327.217	281.057	206.071	1901.932	719.161	786.382	154.632	4479.271	14503.144	929.169	271.935	287.868	122.104	1580.641	261.692	9174.502	98	0.98	1307.439	616.071
14870.901	14797.819	10748.124	17954.577	13263.204	23412.521	13277.057	23008.023	908.88	379.853	2211.286	619.073	937.06	448.659	295.871	8065.288	162.914	216.413	140.464	4098.791	1989.635	391.733	139.516	3127.112	5813.812	367.3	415.326	260.132	23254.853	1124.292	428.986	8811.543	119	0.933	555.987	618.609
19994.335	20788.294	15379.946	26849.334	19814.016	31607.098	20243.13	30295.142	1082.498	378.285	3859.417	770.582	373.977	658.572	263.235	8147.304	176.358	213.234	153.631	2538.196	270.936	388.779	147.692	2892.138	7844.611	369.217	341.005	269.557	22874.082	1770.633	506.51	9030.113	177	0.922	564.048	618.229
10739.116	11598.395	8392.849	14973.33	11094.954	19261.081	10462.658	16382.352	1020.584	493.945	397.73	418.664	984.665	838.074	287.134	12244.794	264.489	254.432	203.749	1599.878	690.544	911.692	159.564	4005.168	13726.112	662.062	304.396	295.505	135.852	1613.173	299.152	8806.022	108	0.967	847.463	617.852
12742.545	14236.487	9662.309	17527.505	13312.387	22534.81	13233.968	20871.52	1222.467	625.11	491.05	496.096	1081.56	788.121	354.522	10155.298	297.23	293.923	217.556	1905.402	919.705	1019.249	152.84	5325.78	12128.839	775.042	281.437	298.024	164.432	1978.233	321.263	11417.385	115	0.999	891.883	617.117
16185.293	17034.148	11170.088	21459.546	15719.514	26350.547	16281.724	23912.491	1144.933	596.229	486.88	638.497	1124.484	1485.223	331.99	8819.172	287.791	284.553	172.723	1944.408	508.903	815.139	143.491	4972.083	9955.951	516.747	276.996	260.207	229.979	2294.415	382.12	10173.795	121	0.965	1060.583	617.384
13794.049	14726.599	10165.386	19509.281	13953.077	24086.437	13793.257	21685.01	1024.325	589.576	458.593	591.94	969.993	1243.578	338.357	9050.784	254.831	258.045	174.757	2073.749	548.955	936.026	131.98	5144.74	5633.596	544.707	274.603	258.018	187.751	2049.669	338.164	10432.903	124	0.972	1068.952	616.758
14240.748	15246.227	10997.078	19031.369	14207.311	23357.053	13102.037	21932.388	1258.52	630.283	539.927	655.202	991.569	815.508	422.271	9182.013	237.171	221.331	178.554	1538.697	1223.797	759.507	142.65	4764.021	11471.261	496.072	297.266	273.635	659.711	2360.07	388.128	10897.715	110	0.998	538.9	617.345
14758.288	15284.434	11230.066	19192.84	15166.776	23368.105	15907.769	23636.405	1008.213	326.468	3621.072	528.06	280.342	383.021	252.914	8261.314	183.449	191.525	202.958	2126.652	183.415	507.667	131.93	2658.108	8575.798	310.525	399.069	278.483	20870.266	1355.372	648.966	8504.535	150	0.961	611.76	619.56
12277.688	12873.851	9031.432	16981.744	11496.864	21756.848	11423.269	17796.389	1007.093	484.895	421.302	357.472	7982.781	630.873	283.657	15162.844	299.053	298.081	233.987	1779.023	1314.89	597.005	178.937	2687.574	15319.594	280.753	301.569	290.618	264.731	2640.587	275.491	4650.913	115	0.999	817.117	617.813
12952.512	13988.227	9078.866	17401.148	11446.951	20573.159	10501.211	18648.662	883.658	461.757	359.469	576.043	1671.656	816.207	327.777	9855.909	219.008	215.27	159.133	2612.614	933.19	808.448	153.457	3967.511	16496.132	502.188	299.962	267.677	478.241	2431.711	292.174	8318.339	130	0.914	295.438	620.031
15169.697	15593.457	12025.266	19117.376	15660.036	23510.865	16064.737	23972.034	1143.721	395.497	4115.631	615.592	296.012	504.471	269.643	8601.999	197.265	201.7	233.544	2389.826	177.997	469.925	133.507	2967.59	7244.215	332.363	291.547	275.951	18264.626	1507.805	505.316	9701.848	178	0.906	589.017	620.624
13434.984	13581.059	10250.919	16817.034	13360.182	21227.952	13636.036	21622.388	1191.02	393.418	4308.906	627.146	334.302	377.218	289.891	8720.209	254.435	201.984	218.525	2105.582	239.798	479.582	141.015	3546.529	13114.846	333.95	358.392	274.922	22419.701	887.152	963.372	11740.231	117	0.917	639.987	620.167
14650.881	15165.101	10888.937	19456.375	14005.127	24535.678	13637.247	21807.287	1036.97	389.048	511.278	441.004	527.025	471.219	224.498	6784.264	260.8	210.771	155.386	1608.838	215.297	469.705	130.598	2638.064	15409.247	255.109	316.746	260.931	2119.008	1171.706	665.859	8271.133	163	0.87	326.5	621.936
14507.996	15459.024	10797.805	18294.333	14528.857	22428.674	15075.12	22401.329	935.259	461.527	786.983	420.613	405.53	573.266	317.734	6022.321	185.886	146.607	130.017	769.167	278.973	364.241	130.249	3782.167	9244.485	391.988	358.713	273.638	2444.038	849.026	523.525	11086.892	96	1	547	620
12888.498	14565.733	9799.492	18289.026	12594.814	22982.42	12205.585	19864.916	1032.581	540.278	476.902	558.62	848.837	968.053	309.094	9075.931	282.717	275.762	174.7	1536.665	613.814	660.517	146.867	4362.198	15549.248	648.1	270.592	283.34	378.499	2100.19	348.963	10447.605	107	1	933.949	619.519
12732.419	14144.434	9478.089	17400.114	12843.002	21977.961	12931.558	20276.498	996.55	526.153	594.696	608.644	673.727	592.936	313.288	7458.236	288.26	222.236	164.777	1916.699	416.486	678.644	153.012	4206.652	9282.853	551.285	279.799	256.831	2696.222	3083.009	583.422	10913.113	146	0.888	952.021	620.151
13623.552	14245.354	9917.308	18613.912	13253.113	23094.323	13771.786	21968.734	1064.209	557.275	624.942	549.915	503.81	664.348	292.404	5135.035	371.878	235.014	154.847	1334.405	206.49	427.889	153.902	4619.739	11685.761	646.243	341.348	305.159	832.857	2126.798	389.958	10600.644	126	0.911	1349.254	619.754
12396.336	13546.31	8734.248	16906.807	11593.183	20664.206	11090.421	19051.133	878.118	492.868	437.755	611.455	1002.281	1452.874	310.734	8727.921	217.737	187.407	154.825	1444.804	473.724	580.042	135.732	4161.76	7351.23	440.424	276.353	268.744	191.455	1773.207	386.32	9911.627	97	1	315.5	620.5
12015.79	11501.118	8061.042	14304.311	11788.61	18802.315	10605.031	17095.519	838.957	401.21	1586.427	336.871	584.33	516.916	237.758	4388.534	189.686	128.32	173.754	571.412	582.452	325.08	146.535	3636.852	14938.115	409.923	409.547	286.869	683.876	602.762	360.449	7808.956	101	0.977	1540.322	621.173
16201.251	15083.133	8790.951	20736.924	16460.286	22018.18	10637.677	18121.526	1587.32	412.382	304.202	786.784	3705.021	504.614	282.172	9461.778	213.775	215.393	151.595	1262.807	3153.251	478.099	131.697	2838.726	4928.532	321.178	333.969	285.286	759.528	2029.448	312.349	4873.228	101	0.977	1601.926	621.708
19539.91	20178.242	14533.502	25612.092	18020.82	29680.377	17275.233	27275.696	1100.27	423.08	399.952	978.775	7154.29	885.278	314.614	9304.055	219.831	269.836	171.236	1505.037	19085.413	561.791	114.831	2683.433	11156.621	270.784	344.919	292.553	964.327	3077.087	332.066	7213.206	252	0.841	467.575	623.329
12811.719	13732.424	9400.358	16783.82	12977.657	20461.616	13883.89	20461.556	950.971	558.995	703.902	539.03	2075.484	599.191	326.065	7411.908	256.457	210.05	142.915	1481.808	449.599	475.424	140.462	4216.061	2507.115	341.093	336.691	231.92	3396.723	2257.401	698.514	11213.296	98	0.993	995.592	621.622
11651.752	12073.109	8372.566	15453.679	11528.38	19894.698	11410.788	17102.04	1031.226	437.143	379.577	428.6	797.576	1007.831	259.193	10145.348	261.871	253.142	210.47	1407.848	454.463	947.595	133.973	3675.647	15299.135	417.225	308.663	280.773	115.904	937.108	228.57	7913.049	121	0.948	1141.062	622.624
12840.63	13625.027	9593.339	17766.875	12051.115	22730.956	11730.295	19187.591	1523.269	515.081	453.992	368.155	7685.738	665.905	292.593	14043.021	328.776	311.773	224.99	1371.725	1211.779	640.799	188.93	3181.316	17376.176	266.142	334.535	309.707	488.096	2805.947	296.45	5517.886	126	0.948	823.817	623.857
17553.615	18238.756	13306.69	22052.914	17980.252	25045.896	18955.864	25616.225	1008.645	523.597	477.883	538.392	496.026	649.507	332.29	6414.99	255.418	221.54	138.755	719.155	345.906	327.107	151.605	4802.339	4425.59	461.12	313.685	283.902	241.645	1908.868	324.704	11626.023	173	0.91	1183.055	625.789
13807.262	14346.474	9836.241	18369.619	13230.783	22468.056	13040.327	19508.443	1003.398	519.416	427.06	527.851	820.305	842.643	327.099	7964.774	348.106	301.149	209.581	1874.453	858.304	770.791	156.091	4329.871	16771.18	868.269	268.793	288.673	824.014	1700.513	264.105	8747.608	110	0.985	1306.745	623.073
15133.167	15709.33	10863.2	19659.161	13390.594	25702.199	12844.983	21664.656	896.88	425.73	463.407	558.833	1236.853	533.203	270.898	6321.156	238.542	186.78	143.948	1069.942	537.396	398.646	133.137	4146.521	11178.98	510.948	388.029	292.893	1542.459	1870.598	481.461	8817.441	140	0.921	1608.35	624.107
14070.621	14860.701	10284.772	19140.533	14273.02	22877.833	14745.231	23286.482	962.597	551.319	491.342	769.099	695.603	641.606	331.01	7488.809	231.465	190.173	164.471	1380.023	318.469	477.483	130.748	5201.038	3480.617	541.236	305.056	264.426	537.805	3418.693	378.388	11842.789	139	0.925	1112.205	625.629
17838.788	18659.187	13028.461	24501.442	18335.561	28243.319	20466.675	29040.507	890.159	489.546	649.257	482.999	832.287	920.453	303.455	4848.588	224.557	183.307	131.873	906.213	172.345	1091.949	148.955	4572.954	1741.163	354.349	371.897	290.761	1667.578	1586.218	482.128	11162.899	260	0.845	1357.877	627.808
16363.93	17189.609	12061.419	21086.066	15532.534	25734.444	15412.928	24954.871	1449.655	503.647	545.359	485.601	2973.965	676.252	356.459	7766.562	237.598	230.607	153.736	1418.836	1557.755	563.661	137.231	3562.589	15929.174	443.092	335.277	280.691	2624.572	2263.662	374.398	9149.552	150	0.961	534.207	625.687
10938.084	11674.011	8022.333	14015.542	10581.839	16696.957	10084.506	15916.856	864.049	489.545	434.114	446.427	716.594	702.159	304.382	6497.602	218.699	179.484	173.671	1103.437	626.853	552.169	143.338	4351.736	6977.06	732.858	350.755	266.379	797.036	2348.572	308.626	8083.707	98	0.98	1505.398	625.01
16949.969	17789.559	12761.675	20877.999	17337.085	25895.423	17943.454	25859.333	1296.57	512.181	1941.684	664.259	582.677	649.631	310.781	7233.613	242.507	222.095	151.444	1852.678	343.011	431.601	146.909	4001.363	13992.235	389.132	362.473	260.297	13132.126	1955.526	482.725	11658.25	97	1	560.5	625.5
20154.294	21572.446	14873.216	27525.572	19349.274	32210.788	19084.142	30181.893	1871.892	483.169	450.057	924.126	9171.567	1130.1	300.747	11705.99	242.17	368.312	199.189	1476.863	30235.413	855.23	139.338	3431.35	8179.918	315.639	388.54	265.045	497.322	4293.39	373.907	7487.42	188	0.884	909.952	629.064
13111.919	14032.003	9265.205	18628.617	11454.578	20777.326	10341.631	16430.068	1145.682	455.418	372.633	349.043	7897.625	688.645	290.216	15158.608	426.036	444.337	253.967	1245.449	737.025	739.938	134.747	2466.922	21229.585	276.882	298.073	269.816	126.331	2524.157	404.825	3531.184	110	0.985	1005.927	627.036
12406.844	12906.194	8736.806	16853.14	11408.752	20099.79	10831.961	17954.991	1222.468	550.551	452.942	469.13	10043.069	745.196	311.257	13414.056	368.35	327.386	241.397	1522.414	784.604	791.305	144.216	4235.603	16480.027	272.523	282.665	265.835	220.165	3797.76	396.503	7144.401	103	0.996	1039.102	626.383
10927.933	11750.9	8284.776	15938.681	11025.798	19515.234	10971.927	16357.174	935.782	536.868	388.515	479.885	670.178	1365.283	307.451	7250.085	267.44	277.416	184.448	1232.474	576.839	820.511	156.081	4002.341	6463.78	686.586	303.615	318.286	202.879	1466.709	296.704	7431.487	106	0.962	1388	625.67
20006.801	21678.528	14559.15	27416.595	19763.31	31970.817	20497.099	30288.185	1282.68	468.12	449.705	851.558	7390.507	995.933	299.503	11308.722	242.495	340.059	210.128	1375.192	21890.527	697.349	147.105	3411.233	8395.074	317.139	380.783	247.283	1341.562	3188.691	398.132	7682.485	235	0.924	921.862	630.287
13692.691	15413.411	9794.268	18738.526	13598.032	23934.412	13540.252	20393.435	1070.232	551.647	477.811	641.826	1089.923	1198.407	343.379	9866.912	296.313	294.895	201.696	1888.949	830.254	811.808	155.784	4532.966	16293.054	729.183	266.494	273.891	417.141	2272.146	401.254	10181.59	107	0.989	935.537	627.836
10843.543	11561.323	8075.271	14881.973	10521.787	18942.042	10317.174	15889.991	1129.923	335.199	4778.963	474.716	336.383	475.468	225.393	11288.67	243.021	262.588	187.792	1080.415	353.267	583.036	137.493	2167.054	22586.381	333.406	298.674	271.568	54814.479	560.295	417.947	6003.894	111	0.935	568.968	628.356
19803.698	20446.887	15274.94	24837.91	19801.705	29260.154	20992.14	28166.818	1547.481	372.521	5642.437	598.237	393.946	519.025	298.075	9164.579	221.729	262.693	181.887	1486.154	320.261	576.3	129.317	3348.608	11384.106	282.388	316.978	276.438	36806.848	1162.844	421.26	10655.784	155	0.978	664.035	630.526
11125.783	12001.076	8490.782	15247.389	11232.602	19915.818	10852.048	17346.659	911.571	486.758	422.864	476.58	1080.035	1216.577	315.651	9758.205	203.014	219.422	157.934	1495.486	2379.557	777.752	134.646	3868.308	9155.904	700.765	309.113	273.604	250.475	2374.099	308.217	9430.796	114	0.977	764.5	629.096
12165.833	13247.856	9200.979	16567.623	12081.002	21066.555	11777.825	18891.929	1081.003	495.55	404.149	483.902	1038.591	688.369	302.863	11707.723	274.388	276.546	209.479	1528.596	1031.881	820.269	138.543	4208.61	14217.78	475.458	277.372	294.575	118.625	1753.329	336.517	8992.461	119	0.99	888.668	629.088
11843.761	12511.707	8446.289	15832.193	11316.192	19757.667	10676.749	16131.455	980.48	420.993	357.514	396.321	725.318	883.425	299.719	9868.022	264.505	320.784	195.788	1592.848	558.848	765.401	156.536	3244.22	14306.339	782.056	265.639	296.537	136.149	1600.833	266.119	6587.431	144	0.899	1258.736	629.757
11607.239	12436.001	8657.686	15385.14	11104.821	19518.093	11946.571	19580.981	741.069	428.62	511.991	380.187	593.584	452.876	265.048	4516.355	172.547	163.149	170.743	1052.762	348.585	473.404	127.605	4042.641	3447.939	315.609	418.461	266.719	9391.978	827.501	435.305	8681.63	146	0.827	1515.966	628.842
13213.874	14250.546	9377.04	18029.395	12453.558	22321.747	11725.249	19728.926	943.074	478.025	357.598	539.299	1368.167	1287.537	300.67	9217.162	234.77	185.077	169.196	1583.336	472.07	835.082	128.623	4390.661	15832.694	475.631	277.284	277.917	146.13	1680.373	320.532	9816.668	104	1	339.365	630.154
17818.601	18750.899	13617.78	24901.664	17213.275	31251.965	16993.616	27214.538	1636.92	628.272	551.71	881.022	9532.908	877.626	370.406	12842.067	332.152	292.49	249.46	2166.533	17962.874	966.703	119.372	2769.66	21481.174	281.321	344.423	295.21	163.847	3582.916	313.426	4893.66	199	0.859	476.249	632.977
11931.15	12041.309	8993.704	14719.716	11270.893	18448.178	10678.738	15923.283	1088.317	397.374	4218.526	522.416	322.575	414.344	251.45	11251.502	240.833	247.007	187.871	1393.474	304.899	564.284	125.137	2472.762	14632.42	329.524	266.61	252.985	44738.822	889.435	323.612	7629.089	120	0.969	581.408	630.842
11992.586	12421.768	10024.031	15680.329	13396.383	20800.818	13311.314	18938.312	1400.825	469.164	4798.546	515.295	310.969	420.94	265.236	9985.016	232.469	214.387	192.471	1562.614	227.912	438.685	123.83	3134.449	8672.786	324.286	322.257	259.403	23632.956	685.023	423.394	9779.089	142	0.971	601.69	629.613
14674.217	15637.386	11260.862	18263.729	14354.855	22534.087	15322.72	23234.842	988.92	545.171	452.308	610.92	639.308	546.139	358.599	7759.696	235.697	187.236	163.553	1196.351	771.986	473.627	157.725	4837.925	5529.24	504.326	302.495	286.296	1194.723	2788.893	344.034	12260.668	115	0.999	856.909	629.883
12201.731	12882.244	9105.734	16968.809	12809.155	21386.868	13012.077	20053.357	1068.177	527.854	432.526	566.947	1136.987	1014.646	353.556	8036.046	283.234	272.293	205.427	1603.626	696.29	974.678	153.229	5039.039	13610.995	979.471	281.734	277.617	106.385	1992.033	273.048	10734.083	97	1	1168.5	629.5
17439.441	18569.367	13068.184	24413.284	17135.639	30238.36	16779.08	26574.791	1350.852	550.998	486.251	858.816	8591.241	902.989	360.512	11144.085	290.147	253.172	238.465	2333.436	14324.53	837.277	124.483	2760.629	18528.048	293.575	340.565	292.952	636.82	3606.285	350.228	5681.305	290	0.773	488.859	636.155
12896.316	13342.184	8869.118	16529.735	11805.23	20409.07	11352.647	17734.417	901.639	509.919	405.757	700.825	1471.955	950.525	333.113	10427.255	264.671	262.656	209.439	1744.385	814.349	822.631	142.985	3883.491	12215.398	567.457	278.878	264.58	1028.381	2743.658	424.87	7923.893	107	1	1047.743	630.724
14439.438	15153.695	10737.976	20098.547	14484.449	24614.871	14238.172	22625.236	996.644	570.308	457.768	605.511	1026.184	1285.372	339.381	9126.58	258.608	251.044	182.913	1955.67	493.903	971.075	140.38	5059.472	9356.343	707.794	277.874	262.913	126.84	2119.529	353.395	10403.046	160	0.929	1102.9	633.194
14013.939	14739.409	10400.423	19464.46	14349.119	23682.019	14407.121	21998.969	987.148	566.591	452.206	643.846	705.66	910.905	332.221	6473.701	266.323	284.647	158.095	1206.008	448.114	629.106	154.498	4980.387	6397.44	822.754	300.657	300.776	285.018	2201.128	367.691	9491.572	160	0.925	1371.906	631.4
11361.017	12297.892	8517.541	16037.298	11662.974	20159.103	11301.847	18237.486	1010.052	500.119	411.482	547.799	863.822	825.886	359.331	8770.39	218.043	230.881	147.959	1635.491	595.113	659.938	156.074	4758.483	4965.728	582.534	290.766	298.711	132.826	2754.329	269.281	10167.997	102	0.987	1196.392	632.186
15709.228	16647.199	11293.167	21674.498	15582.779	25796.261	16708.652	24920.38	903.749	466.916	405.322	521.395	501.555	567.06	282.474	5646.046	303.58	248.981	157.687	1082.749	301.69	398.62	149.497	3975.777	9183.295	511.533	304.811	283.205	1384.458	2087.643	584.013	9811.785	156	0.925	1306.596	633.692
19297.126	19754.458	14209.956	24124.248	18952.676	27421.988	19876.833	27767.005	1048.545	523.117	433.018	487.371	550.648	584.4	294.633	6069.381	340.916	257.107	158.786	1222.142	270.951	492.884	158.138	4318.729	11988.568	579.859	311.514	285.267	753.605	1303.259	503.658	10329.786	178	0.897	1296.32	634.629
13764.909	14224.218	9865.736	18113.859	13444.509	22109.127	13704.124	21224.201	1095.812	645.95	455.337	576.358	804.138	1114.285	364.074	6935.665	322.082	276.607	174.329	1208.463	467.734	631.176	154.497	5711.134	9923.82	789.132	299.853	300.222	121.211	1614.647	294.198	9994.039	114	1	1386.237	633.5
15691.679	16241.834	11989.156	21352.129	14881.573	26711.535	14083.081	23864.611	1336.363	383.739	362.863	730.549	7786.057	630.063	317.161	11311.244	172.878	274.561	191.285	1300.998	28940.344	614.652	108.044	2355.789	6532.012	263.532	362.817	278.204	330.267	2503.127	320.953	5128.179	148	0.914	461.919	635.899
13287.665	14532.985	10053.102	18130.9	13426.377	22601.426	12864.516	20530.554	1122.129	579.734	467.45	528.004	957.696	722.387	344.378	10417.585	269.328	272.36	172.806	1626.14	939.709	892.738	149.83	4804.74	11568.063	672.422	256.815	304.803	184.033	1789.612	325.831	10993.874	123	0.964	871.362	634.947
12687.749	13114.68	8557.378	16490.598	10591.209	18321.474	9619.409	14340.763	1228.418	390.955	313.722	299.733	5162.868	526.5	247.156	11980.026	373.376	398.095	249.044	1310.539	598.782	454.853	118.025	1589.576	19184.098	269.974	296.035	271.345	109.011	1453.692	345.745	2411.861	98	0.98	1001.969	634.439
10676.951	11440.187	7826.199	14922.795	10982.789	18789.35	11004.111	17692.498	1041.818	485.288	399.125	466.893	804.008	1144.452	295.407	9887.868	262.234	220.028	201.872	1769.274	415.202	896.482	131.215	4506.514	11552.404	475.718	287.458	263.819	102.643	1415.23	335.338	9359.352	112	0.973	1119.402	634.696
16771.861	18843.167	14556.978	24340.056	15727.595	29833.982	17721.919	27101.268	1247.35	384.329	3576.414	570.883	408.758	525.402	233.603	6431.565	178.048	202.306	178.452	1075.365	308.349	430.595	129.917	3233.5	8695.369	289.151	349.089	277.864	25772.787	861.294	293.523	7029.626	218	0.85	1524.014	638.381
12596.133	12932.683	9234.416	15647.907	12488.374	18947.298	12758.976	20664.357	1474.508	356.311	4731.226	630.736	327.458	366.743	273.634	7936.553	190.706	162.843	162.095	2148.252	253.312	477.692	130.413	3467.183	4004.993	284.198	351.893	263.958	25671.881	1134.233	437.691	10878.512	105	0.984	655.519	637.319
12153.124	12846.802	8984.683	16875.909	12405.959	21454.836	12348.073	19625.097	1077.572	537.077	435.069	609.752	974.797	994.288	330.743	8556.906	283.067	261.943	174.274	1798.945	499.913	815.585	153.986	4986.642	10730.132	766.1	283.52	268.477	113.099	2195.957	257.04	10679.655	138	0.884	1162.775	638.884
12897.242	13526.999	9829.107	17744.855	12605.839	22702.898	11622.055	19972.745	856.262	379.38	342.907	353.246	7407.24	764.581	283.831	11829.995	190.797	246.309	191.245	1663.252	5053.528	599.962	129.639	2740.498	9942.002	333.232	284.908	276.313	225.302	3310.298	269.478	5068.51	102	0.987	532.892	637.637
13266.725	13833.531	9931.151	17813.788	13093.345	22430.006	12615.48	20361.859	1041.794	353.414	3905.512	643.502	874.261	459.705	251.987	8920.31	187.272	217.371	161.202	3844.557	515.976	565.29	128.357	2660.127	9586.175	320.155	332.682	272.803	27186.976	1750.59	400.499	7863.66	174	0.929	571.328	639.897
12664.032	12641.272	9603.324	15863.85	12154.733	20913.207	12047.804	19702.417	1566.371	330.367	5124.226	576.498	317.915	361.109	246.964	10226.275	218.477	242.635	198.096	1452.203	259.508	519.069	133.514	2873.815	13064.96	285.583	376.745	278.312	32394.464	642.085	495.444	8771.592	148	0.847	627.595	637.453
17342.92	18454.811	12664.608	24093.575	16726.451	29010.74	16338.094	25439.473	1406.7	503.091	436.328	806.036	7668.166	808.266	345.877	11664.847	246.478	260.851	224.273	1711.285	20303.181	713.314	114.007	2661.295	15390.94	272.295	340.425	288.459	379.862	2855.927	327.028	5489.788	194	0.904	467.505	642.041
11239.988	11673.585	8826.218	14591.985	11904.695	18073.516	12512.306	19027.785	1096.055	384.744	5903.375	645.163	343.993	403.82	281.527	8044.964	189.395	182.029	162.248	1389.449	259.507	586.258	131.944	3606.963	3799.584	266.831	306.99	273.991	30859.038	882.951	438.57	11765.081	106	0.993	670	638.538
16243.853	16954.321	11692.669	21789.486	16692.292	25792.687	17726.844	27216.443	1097.977	647.782	440.633	573.737	723.247	796.03	395.302	6348.804	294.818	220.595	175.063	1065.684	401.45	514.047	162.453	6401.987	3553.977	618.381	301.134	305.725	112.672	1881.975	310.88	11025.932	195	0.888	1390.546	641.038
7991.677	8203.119	9004.75	9337.107	12345.689	11295.159	12040.088	13787.476	1961.93	876.198	2515.404	694.626	466.755	483.198	372.811	9242.052	305.565	223.014	226.596	1513.438	216.597	422.639	134.44	6266.172	1081.912	311.934	287.216	263.937	17084.222	1437.153	447.913	18232.201	113	0.912	646.181	640.447
13424.929	14478.885	9898.822	17665.001	12928.32	21552.821	13382.416	22436.67	1004.314	473.854	635.235	592.343	1352.123	603.448	309.788	6056.168	229.067	195.092	124.796	893.717	2693.211	286.961	142.051	4498.247	5260.226	300.972	335.924	276.754	1564.422	1840.996	524.46	12372.565	115	0.956	894.665	640.143
10640.248	11526.032	8085.091	15309.724	11118.991	19177.232	11009.637	16654.866	916.958	450.384	375.024	471.774	865.755	1039.863	268.646	9166.07	285.213	291.738	182.428	1631.551	550.293	794.228	154.182	3540.116	10195.08	656.127	265.986	283.929	294.285	1774.87	313.548	6922.244	104	0.961	1321.788	639.529
15465.557	15655.099	11586.972	19525.456	15018.531	25195.328	15098.147	24860.729	1948.831	377.444	4703.496	698.296	349.285	405.038	252.855	9789.991	196.348	204.031	159.753	1787.153	250.034	404.363	132.879	2893.996	9959.223	326.481	309.935	268.501	29432.241	1034.125	408.624	8908.985	107	0.958	598.407	641.472
10788.487	11644.205	8527.736	14766.245	11331.966	19131.515	10722.018	17147.597	990.582	509.583	426.909	499.445	983.488	839.998	327.774	10669.909	225.21	205.77	165.508	1860.042	827.526	803.135	141.527	4373.222	13692.799	751.772	285.09	264.544	141.93	1967.582	349.942	10251.118	98	0.98	754.98	640.602
11427.71	11949.578	8455.313	15108.554	11780.608	18511.121	11777.617	18876.495	1118.134	612.657	486.52	741.365	1070.136	962.797	370.658	6618.455	238.738	268.086	174.071	1380.006	471.072	687.825	162.474	5359.244	3295.356	930.152	273.709	316.081	201.9	2399.366	296.238	9870.757	99	0.99	1367.025	640.551
12906.156	13847.947	9254.644	17435.711	11919.105	21620.651	11028.4	18950.131	841.693	442.299	352.085	555.732	1338.612	1214.143	290.037	8331.465	243.826	192.318	167.02	1297.484	663.616	965.665	127.03	4054.59	16044.809	350.559	273.467	274.145	144.977	1809.002	331.999	9337.532	105	0.984	341.814	641.014
18003.208	18749.646	13279.996	24259.86	16833.961	28527.316	15542.3	24472.17	1634.434	671.414	546.74	1010.5	8527.071	835.535	392.12	11354.289	359.758	289.76	251.096	2409.208	13999.357	852.401	127.501	2884.128	22645.172	278.104	354.918	295.356	181.954	3802.646	365.41	5284.904	109	0.989	476.803	641.638
15509.857	16763.641	11182.479	21250.269	13737.314	25395.573	12583.439	21606.61	902.168	478.235	385.249	583.268	1218.914	1152.593	299.137	9314.858	198.123	211.695	171.711	1820.871	886.547	818.992	173.027	3971.026	17778.643	545.406	273.365	265.857	146	1411.707	330.327	8624.619	154	0.927	291.325	643.727
15045.885	15610.584	10727.239	19722.503	13295.306	24522.027	12182.305	22390.053	865.005	448.951	343.833	782.783	1827.692	950.924	373.181	11136.477	201.404	263.349	152.609	1502.873	819.653	798.786	121.442	3625.074	7781.795	445.607	292.152	274.871	425.745	3819.843	289.052	7557.463	101	0.977	364.233	643.748
16259.628	16648.117	12008.877	20482.505	16160.885	26019.891	17208.775	26815.695	1022.851	391.949	3981.233	568.569	329.996	522.272	290.054	8953.38	211.296	201.642	173.103	1200.293	226.31	469.059	121.884	3714.35	9352.041	283.445	392.15	273.212	23400.8	1334.755	388.037	11263.13	169	0.88	631.672	645.565
13266.272	14374.668	10009.323	18480.965	13245.229	22660.945	12698.337	20472.95	1008.47	527.474	464.954	531.942	1189.424	945.795	361.581	9043.541	239.005	235.669	160.188	1758.837	985.448	901.712	153.534	5016.493	11685.412	433.886	289.406	275.36	186.152	2553.93	331.926	11000.768	113	0.969	767.65	644.42
15515.805	16539.885	11994.366	22617.605	15196.263	26799.097	14614.093	23161.886	1286.16	421.251	391.255	794.259	9304	917.952	269.065	11396.692	256.923	298.738	215.431	1187.286	29482.689	915.697	131.42	2858.169	10053.744	291.762	295.639	259.102	399.485	3583.066	352.92	6223.119	116	0.965	925.586	644.164
11342.962	12097.714	8483.23	15585.646	11931.586	19922.356	11843.567	18809.647	1128.815	604.235	445.074	669.044	1073.414	1388.64	332.552	8796.363	259.795	225.836	161.557	2079.042	566.376	871.241	140.072	5359.069	4668.709	590.346	280.373	259.701	114.412	2152.658	317.944	10739.921	103	0.983	1087.015	644.325
14039.237	14616.3	10789.733	19446.114	13783.383	23524.966	13331.38	22061.758	950.456	546.781	707.58	554.837	821.504	898.819	327.94	8187.466	247.885	229.696	151.293	1628.776	300.198	684.451	150.909	4876.844	9612.331	520.66	311.199	253.85	656.472	1632.996	530.514	11120.747	103	0.996	1103.383	643.791
14965.574	17202.341	11660.478	22259.728	12003.925	25149.055	14882.131	23279.093	836.074	381.838	593.845	649.014	5082.669	526.409	229.044	7078.326	186.442	199.767	157.514	2524.772	13301.978	595.327	153.499	3178.457	9320.941	278.064	401.658	289.229	1546.898	1759.492	337.691	5930.617	191	0.907	1572.008	646.631
17633.543	18465.943	12211.258	21157.516	15631.236	25062.046	16805.883	26402.713	957.176	473.809	683.873	590.856	2641.955	618.519	287.797	6279.817	234.725	211.377	143.157	927.862	6552.399	426.478	133.139	4211.453	5705.857	290.874	344.721	264.79	979.189	1883.257	455.47	11562.714	113	0.981	901.65	644.562
16003.731	17189.364	11701.801	22011.93	15336.553	26234.563	14373.772	22829.354	1344.668	614.914	517.455	1036.047	6128.819	905.399	389.363	9589.539	299.499	239.102	218.183	2161.946	6310.557	699.001	126.189	3163.166	16393.559	288.163	322.234	290.12	312.153	3620.174	388.114	6582.495	228	0.778	486.241	649.89
13964.916	14860.569	10542.713	19257.474	13793.285	24398.641	13112.579	21497.588	1270.94	532.4	498.447	878.408	5885.047	828.297	382.045	9557.386	270.398	236.477	230.939	1921.952	10585.936	706.267	132.044	3247.796	18032.219	296.116	359.924	289.523	757.476	3112.468	434.565	7753.324	185	0.911	500.397	648.641
14591.885	14750.763	11297.792	17296.402	14004.642	20444.839	14719.694	22097.948	1539.646	405.137	3308.078	681.249	1132.643	446.974	276.725	8063.835	164.971	171.848	150.008	3050.617	470.052	427.109	131.545	3084.891	3084.26	301.691	307.952	274.939	27667.93	1260.859	408.117	9654.651	118	0.981	579.195	646.28
14636.525	13864.002	11406.269	17449.925	15384.549	21343.164	16351.384	24593.159	1027.589	438.408	2317.994	739.181	356.767	583.186	308.01	6953.289	182.738	146.262	144.103	2202.929	181.44	403.365	139.416	4573.332	2330.438	287.773	317.24	254.553	13220.713	2164.834	819.525	13862.877	108	0.998	655.852	646.148
19265.841	20266.804	14598.236	27284.639	18449.211	32973.389	17456.73	27699.871	1209.059	582.227	472.929	392.146	7827.263	835.808	324.217	14972.305	350.047	377.457	226.36	1485.116	1520.81	746.617	153.754	3717.86	18573.109	271.754	288.215	303.683	138.5	3166.369	356.908	6047.587	376	0.834	822.684	652.168
15696.622	17012.429	11948.255	20672.36	15976.095	25031.601	16512.889	24561.202	1020.358	557.679	618.28	592.499	704.144	649.62	344.731	7216.706	235.341	195.974	150.83	931.268	475.128	575.639	157.65	4800.07	4949.698	405.594	309.167	287.312	2001.934	2089.104	367.398	12894.819	98	0.993	880.622	645.378
16728.6	18659.272	14116.972	24097.897	16391.14	27286.272	18084.179	27229.742	787.334	365.964	1779.356	510.89	363.994	554.173	231.2	4567.379	165.609	142.47	179.27	486.909	244.786	238.688	134.207	4077.888	4689.292	265.719	325.061	269.164	20274.58	653.085	316.849	8713.476	128	0.974	1542.773	646.023
14164.472	15388.413	10334.708	19141.875	13964.371	22082.855	13086.617	20609.857	914.594	389.101	738.784	373.08	1955.524	571.433	309.818	5970.759	158.046	174.588	134.297	972.593	454.826	235.07	126.162	2964.128	6241.889	285.237	374.902	274.423	1616.781	1518.105	491.041	10523.115	106	0.962	519.66	646.396
11825.058	12974.914	8511.214	16779.279	11932.606	21025.407	10973.007	17800.894	902.759	397.786	344.263	346.614	5343.055	646.125	309.806	12668.817	138.311	301.348	177.033	2005.384	5067.404	520.98	127.215	3125.157	5316.059	305.346	262.197	268.342	213.404	2477.623	306.796	5741.102	96	1	538.552	646.521
17625.977	18215.299	13902.788	23033.019	17866.548	28304.631	17880.374	26716.321	1429.485	386.094	5244.117	548.448	357.551	519.294	255.838	10350.91	220.548	253.582	165.42	1500.889	299.309	591.878	132.929	2628.183	14396.559	304.465	338.214	271.749	40696.827	751.954	358.994	7813.979	218	0.942	590.638	648.587
15093.165	15991.939	11646.659	21355.866	14377.931	26507.326	13468.098	22514.383	1525.258	589.946	488.208	427.558	8496.525	818.18	312.21	14431.145	382.223	345.566	257.316	2470.292	3696.352	972.001	158.024	3494.052	22127.45	277.007	301.432	309.061	137.13	3665.522	363.321	5636.393	113	0.981	811.35	647.42
10937.78	12237.169	8360.41	14837.661	11287.992	18367.154	10812.734	17046.988	1068.396	553.553	459.787	576.964	1040.757	1269.285	342.732	10283.988	293.187	266.733	210.195	1917.875	768.271	832.177	155.446	4625.89	13354.699	630.917	262.455	266.652	118.735	1850.965	410.836	9766.21	106	0.949	941.632	647.047
15439.362	16126.508	11060.841	21346.549	13872.331	26064.236	13071.915	21180.476	1265.35	509.737	410.213	385.116	8505.536	759.915	328.778	14545.591	333.653	424.361	250.718	1604.831	883.53	677.508	143.167	3584.184	12491.609	252.689	315.172	260.898	149.467	3430.255	513.626	5624.63	113	0.981	1012.226	646.58
14873.52	15652.686	10816.621	20442.122	14850.803	25442.07	14622.041	22525.814	994.621	563.291	440.379	608.41	1263.595	1511.31	326.014	9191.309	257.641	285.574	185.907	1843.718	640	845.427	146.735	4743.651	8316.56	559.339	275.474	261.113	175.491	2466.518	334.635	9582.155	176	0.895	1065.511	649.545
11382.344	12254.413	8330.003	15666.565	11221.267	19152.062	10475.41	16309.849	915.031	468.89	394.019	469.869	615.86	655.251	342.133	8427.486	272.836	285.433	190.932	1362.754	638.148	576.789	153.625	3993.284	9795.984	759.788	284.375	299.175	140.238	1972.519	318.74	8830.263	107	0.958	1233.407	647.528
12098.075	12605.135	8876.16	16097.77	12463.529	19850.462	12369.508	19040.708	952.16	573.162	409.921	572.805	961.825	1220.555	353.234	6950.128	268.303	286.099	156.956	1246.625	461.112	766.442	162.901	5105.397	8222.678	621.781	265.741	303.498	107.839	2584.94	339.473	9374.601	100	1	1372.5	647.32
[truncated: 4,183 more rows]
