# Supplementary material for: Highly multiplexed immunofluorescence imaging of human tissues and tumors using t-CyCIF and conventional optical microscopes
Source: eLife. 2018 Jul 11;7:e31657. doi: 10.7554/eLife.31657 (PMC6075866; doi:10.7554/eLife.31657)
Supplement: Figure 10—source data 1. [file elife-31657-fig10-data1.zip › TMA13n.csv]

Hoechst2	Hoechst3	Hoechst4	Hoechst5	Hoechst6	Hoechst7	Hoechst8	Hoechst9	pAKT	Ki67	pERK	EGFR	E_Cadherin	PCNA	MET	MitoTacker	A555	pCTD2	CD45	VEGFR	Keratin	PD_L1_PE	CD4	ActinRed	hmC	p21	pS6_235	HER2	Vimentin	Catenin	NGFR	HCSred	Area	Circ	X	Y
10636.09	12597.131	7451.456	14451.528	8175.373	16996.904	7099.664	12827.178	1177.032	426.764	525.077	884.586	922.94	520.729	341.585	22957.508	160.165	147.535	291.229	1578.01	592.121	729.934	140.35	3383.808	2371.718	263.056	474.288	290.513	10149.793	2162.292	314.892	5864.244	139	0.988	1038.378	241.716
10648.501	13494.636	7684.267	15610.162	8156.476	16543.839	6612.167	12039.866	1242.221	423.35	436.08	517.894	500.538	419.668	301.586	9619.297	233.378	238.34	245.269	732.04	344.008	786.082	181.515	2171.02	5455.363	322.451	393.624	269.284	7958.749	1064.234	308.405	3881.421	225	0.842	914.171	248.709
9307.296	10557.126	5997	12415.678	6242.165	12679.758	4872.575	8996.755	1468.921	386.268	384.66	925.699	656.238	389.79	299.3	10438.659	237.635	190.269	224.992	972.9	582.987	529.836	159.657	1737.471	6082.532	315.421	440.203	274.232	7936.99	760.159	300.208	3334.702	150	0.88	938.427	246.6
10773.278	12006.099	6943.322	14556.889	6999.354	13304.229	4883.565	8991.728	1059.528	357.206	540.567	830.235	618.582	374.55	295.159	10447.228	232.889	185.082	220.486	785.244	340.584	448.299	145.55	1492.514	4895.413	288.256	551.754	259.666	3780.935	1218.833	268.982	2676.01	163	0.821	951.709	249.144
11259.63	11445.496	6765.25	13610.486	6853.234	14470.393	5548.911	11098.103	950.77	430.721	467.354	656.925	572.659	439.129	325.543	9816.197	248.663	201.496	251.807	995.573	365.872	739.469	184.802	2303.173	6938.286	304.97	418.549	282.89	11724.636	1801.307	317.774	4119.046	98	0.98	906.224	250
10771.325	12759.444	7198.953	16487.463	7769.77	16042.805	6338.476	12035.983	1649.181	476.907	599.367	638.526	557.474	488.17	321.869	17454.757	232.099	178.509	338.897	1038.923	302.979	666.209	140.741	2920.763	9072.45	295.742	388.968	269.673	13183.834	955.189	382.877	4892.779	278	0.751	1144.255	256.82
10515.991	11582.207	5599.147	13406.562	6738.645	13221.138	5284.314	9421.757	955.389	335.353	437.637	625.204	424.879	304.134	262.185	10478.327	214.974	201.894	394.227	959.662	255.882	568.226	162.666	1729.982	2574.023	282.222	462.541	283.118	4799.878	577.881	276.722	3155.489	114	0.977	748.307	257.465
8144.684	9726.741	5493.749	10620.204	5845.288	11717.317	5083.954	9430.051	728.195	397.499	674.209	1020.728	977.92	495.123	320.194	9334.734	212.727	183.643	231.827	951.632	392.589	798.645	173.164	1966.4	3254.049	306.977	767.876	293.68	6221.431	1399.98	268.727	3488.952	114	0.99	903.14	257.14
11061.274	12329.959	7405.068	14983.465	7090.313	14065.536	5198.43	10372.705	746.986	393.496	423.224	471.542	518.298	376.597	289.496	10556.585	204.039	203.686	255.473	707.468	332.673	843.444	162.073	1798.901	2950.141	312.261	545.939	273.114	6799.096	1262.939	290.501	3195.19	123	0.964	929.313	257.492
15153.315	16935.109	8896.835	19602.875	9933.38	18813.318	7560.995	13786.431	1393.069	536.684	615.741	851.784	672.944	820.154	382.86	11205.139	351.467	244.564	312.986	1403.159	441.956	708.343	175.39	2956.792	6988.854	380.762	585.847	337.607	8918.762	1517.198	302.246	5798.305	306	0.856	707.895	264.186
9299.95	12437.74	7409.313	14545.864	7867.456	15838.861	6854.458	12206.45	1054.452	413.789	547.626	410.862	503.01	448.514	304.04	11425.688	231.128	207.496	195.688	859.177	317.356	690.658	167.721	2183.81	4448.311	313.802	486.052	271.178	8979.951	1428.772	317.862	4035.569	195	0.861	929.382	264.869
14722.831	15910.101	9399.12	18697.387	9903.104	20179.125	8504.797	14154.914	1045.89	461.872	528.814	886.8	1003.82	1026.053	322.948	15880.796	189.134	178.865	290.773	1408.483	459.746	728.808	131.631	2309.313	3628.886	283.797	613.123	280.575	7327.234	1891.354	284.233	4034.505	140	0.984	1020.5	269.607
11667.12	14545.923	8725.392	17077.632	8067.455	14488.422	6195.176	9939.898	1695.932	442.082	704.51	722.089	683.806	801.803	338.077	13045.087	209.673	184.595	268.201	954.554	517.137	783.428	129.273	2030.348	5197.251	301.325	855.156	267.765	9721.64	1612.212	304.185	3568.805	108	0.967	995.352	270.935
10054.929	13142.909	6914.992	15034.847	7874.152	12853.844	6415.486	10432.968	1036.126	433.935	477.181	1020.072	498.433	426.61	332.493	10796.853	276.277	248.594	329.728	1195.163	219.444	726.952	175.674	2303.235	4338.638	284.034	590.648	296.189	6120.759	1706.839	276.861	4431.95	174	0.81	766.891	276
12306.334	13849.013	8070.33	16279.568	7317.734	15312.577	6333.474	11422.272	959.79	390.811	450.732	530.375	492.24	402.175	285.971	10475.729	244.872	205.906	255.356	796.57	395.999	637.294	168.708	1892.273	6053.762	313.786	418.843	267.419	6484.208	1358.333	313.283	3519.108	161	0.944	921.693	274.189
9769.761	11456.341	6631.387	13969.414	7185.581	14916.222	6074.948	10819.027	1637.292	471.825	679.799	942.962	774.117	613.398	349.618	12902.93	213.601	176.474	242.14	1213.506	320.786	649.416	127.656	2633.951	4619.442	347.838	734.019	276.388	5685.806	1750.137	342.196	4569.196	142	0.971	1183.62	274.838
8869.309	10726.988	6142.604	12014.72	6768.138	11740.199	5053.182	8591.462	923.581	382.053	541.48	877.851	1162.642	584.763	309.05	11999.506	169.166	152.494	174.306	1308.551	360.277	527.005	124.801	2062.901	2303.003	279.67	587.611	274.84	3287.915	2563.96	270.036	3862.288	98	0.993	1013.347	275.306
10845.576	13026.887	7188.974	15370.303	8554.172	15149.118	6493.542	11670.238	1056.303	500.437	686.175	629.46	571.582	571.178	413.185	11465.143	265.601	238.577	360.66	1330.456	246.663	21680.982	177.423	2726.65	4189.304	321.332	917.414	339.371	7870.204	1307.606	313.432	5264.268	166	0.94	683.012	282.747
11486.932	13591.273	8495.592	16820.454	9041.599	18990.131	7710.632	14388.979	979.952	395.148	762.766	786.046	727.703	539.371	318.625	11441.308	255.991	190.382	245.872	1094.136	360.44	663.963	145.57	2211.145	4776.15	304.672	598.123	272.518	5011.178	1767.01	328.131	4317.087	290	0.869	945.272	285.172
13649.535	15821.286	9464.458	18845.673	9712.547	19334.289	8448.235	14521.287	1110.578	415.682	535.745	709.468	623.088	519.824	306.836	11853.68	218.652	178.064	317.089	1210.97	304.23	645.739	143.075	2157.456	7697.926	283.743	555.116	259.277	6644.498	1181.956	319.68	4093.724	244	0.87	997.93	285.197
12126.661	13812.598	8560.384	16789.195	7577.245	14231.968	6264.394	11408.71	1107.613	460.358	473.2	412.712	452.279	528.39	329.074	11669.082	244.53	188.65	272.02	640.385	247.401	777.443	160.744	2277.765	9775.465	292.154	489.672	256.591	10129.157	1107.816	319.298	4059.175	131	0.947	979.889	283.5
12689.56	14299.631	8797.847	17969.273	9278.521	20485.711	7845.315	15054.06	1909.256	421.119	952.163	822.209	765.559	557.27	310.997	10853.656	247.05	212.337	203.716	952.558	358.955	745.332	144.469	2024.864	3775.229	320.23	715.886	273.62	3625.322	1889.349	322.841	4014.252	126	1	935	285.214
13865.24	15446.301	9547.02	19436.825	9974.267	21843.962	8959.115	16733.238	869.506	358.534	441.586	649.49	841.981	550.716	319.031	11971.076	224.585	173.59	223.218	890.535	358.31	557.203	150.249	2037.107	5369.653	283.789	538.447	270.973	5160.671	1469.948	294.641	3936.311	367	0.797	966.519	287.576
9922.807	11665.001	6707.39	14080.988	7779.257	14771.527	6818.099	11615.643	1081.26	418.067	455.035	570.602	584.285	511.345	289.251	10517.214	306.518	231.108	343.927	1128.19	212.239	3654.247	163.968	2585.163	5570.164	286.357	364.01	312.034	4100.173	1291.555	288.375	4985.853	218	0.816	838.44	290.927
11455.507	13595.243	7947.681	16725.595	8687.759	18513.819	7558.775	13592.714	1471.068	430.202	650.738	660.017	574.715	562.842	348.865	14071.248	209.577	172.335	224.426	1018.225	383.717	596.031	134.512	2633.746	5242.53	297.477	565.916	270.994	8477.627	1332.984	387.056	4654.753	264	0.739	1145.598	294.693
11894.088	13453.545	7528.465	16575.2	8509.552	16992.851	7135.021	12731.486	1058.694	406.157	528.039	991.133	806.127	629.73	333.294	11586.101	275.198	232.789	372.156	1185.212	314.133	791.242	177.857	2276.23	4755.403	298.478	634.735	306.625	5807.843	1875.345	277.462	4379.711	250	0.777	761.688	293.908
12136.984	13522.146	7758.674	15462.766	6942.101	14623.881	6054.893	9360.692	957.088	286.741	712.859	698.503	662.225	439.5	261.641	10474.05	242.156	191.671	237.334	612.852	386.878	683.13	153.318	1082.728	6879.297	401.284	594.931	281.474	1770.779	1234.028	306.833	1884.742	102	1	923.451	288.48
7615.829	9892.46	6128.951	11511.662	6626.615	12382.216	7367.21	10322.392	944.175	408.788	691.297	643.836	695.017	482.749	314.29	10557.194	178.355	166.336	188.29	1253.025	280.176	502.479	134.179	2434.878	2645.93	277.995	615.824	268.969	5718.645	1756.039	300.967	4805.338	105	0.984	1008.948	290.481
10659.665	11152.247	6900.082	14169.686	6624.474	13051.902	6342.093	10643.241	1167.552	421.041	863.367	467.016	564.142	828.285	296.304	11918.522	224.411	161.761	247.098	786.184	273.382	874.638	134.913	2255.525	7568.996	328.115	559.166	275.748	7085.102	835.435	304.329	4514.217	148	0.91	1022.655	292.797
13895.185	15623.859	9529.623	19322.486	10076.446	21979.65	9350.884	17106.481	2853.472	390.082	655.055	660.975	718.351	597.285	298.145	11451.535	285.036	197.469	232.283	958.435	427.676	637.166	153.33	1985.465	4638.843	349.422	644.456	278.861	3534.674	1323.342	314.375	3939.017	318	0.806	938.487	294.679
10606.588	11522.918	6809.648	13472.263	7192.149	14109.758	6805.393	11496.726	934.175	347.038	550.197	919.605	1235.213	442.005	328.835	13716.113	251.283	167.933	213.857	957.8	405.947	590.34	140.262	1841.584	4669.147	297.824	611.447	267.058	3138.492	1481.087	296.676	3312.447	114	0.977	953.526	291.658
9279.008	11309.223	6373.978	13309.416	8151.184	13528.398	7796.051	11825.42	1103.859	462.105	503.451	642.28	714.605	404.965	336.842	10560.373	290.104	231.399	385.97	1181.13	156.848	986.891	179.57	2624.712	4024.592	295.401	560.632	313.033	4947.499	1580.754	273.139	5170.152	125	0.94	829.74	294.052
7587.228	10345.976	6113.303	11963.322	7105.053	11211.855	7653.376	10285.938	1113.835	369	567.738	590.21	680.034	438.337	317.251	11636.794	239.781	195.737	249.196	992.189	180.568	646.598	179.224	2362.619	2422.564	295.469	496.124	315.118	4849.211	1262.18	305.709	4595.901	106	0.993	795.792	295.292
10894.802	10632.885	5740.474	12766.889	5807.764	13387.714	6718.974	10364.115	1055.842	315.461	487.658	657.474	845.359	521.924	294.37	12634.701	253.996	190.065	261.533	737.182	200.045	662.551	157.296	1829.513	3605.227	294.243	476.769	309.449	3294.776	1186.936	277.866	3370.324	229	0.824	803.548	301.041
11913.762	14348.265	6119.025	17533.786	9584.316	13515.715	6930.763	10745.433	1144.676	396.816	395.378	429.365	404.254	380.774	226.778	8836.818	338.685	217.641	244.091	1378.092	163.973	1625.594	141.391	2574.72	6548.605	280.307	453.458	317.096	8262.621	875.859	275.666	4946.965	226	0.863	855.885	301.071
12783.986	14485.067	8821.019	17527.997	9038.349	19319.261	8397.786	14689.708	912.544	349.789	414.629	852.634	1160.045	526.57	304.301	13627.239	209.915	162.648	235.868	1091.199	426.944	630.388	145.685	1891.157	3563.319	295.107	640.956	275.551	3441.023	1814.662	290.423	3612.079	224	0.881	970.04	301.165
12528.381	13457.49	8339.074	16477.935	9225.312	19236.077	9079.308	16427.584	845.426	372.416	465.106	601.842	664.459	529.029	307.396	11849.458	236.944	210.179	243.463	1161.827	463.323	735.797	170.744	2188.093	5223.084	338.792	612.116	290.075	7622.486	1309.53	338.857	4398.344	230	0.879	929.961	302.074
13769.426	13715.636	7735.527	15874.959	7548.672	14829.575	6979.785	12040.824	1668.586	505.166	780.654	839.852	629.089	1042.675	350.772	13742.111	239.771	193.676	290.301	1107.721	303.845	736.783	133.43	2822.041	8712.485	350.356	792.089	263.778	5364.584	1461.783	338.422	4972.731	138	0.981	1201.058	302.428
12001.49	11269.608	6119.961	12903.42	6388.342	13475.631	6238.696	10767.009	895.45	380.721	418.708	808.022	1089.609	492.848	370.603	11319.35	291.361	219.76	224.411	1064.42	295.658	658.164	174.72	1834.051	5002.759	303.275	417.842	319.614	3682.529	1066.959	257.573	3630.261	104	0.932	825.26	302.183
8194.707	10142.923	5804.787	11762.902	6593.857	13675.052	5796.746	9904.626	1408.301	402.923	766.466	510.35	478.668	553.79	325.835	13191.604	213.39	183.235	265.411	1120.995	217.481	624.632	137.045	2454.797	5823.492	297.656	579.129	269.695	9499.09	1922.238	368.438	4351.825	106	0.92	1151.943	303.236
9441.228	9708.858	5801.924	11969.465	6708.777	14583.025	6112.266	11066.462	1037.617	432.035	553.423	730.364	577.845	784.034	348.053	12974.024	175.634	171.625	236.157	1148.998	262.407	607.643	124.141	2738.178	3373.718	329.525	446.613	273.876	6496.617	1553.215	345.633	4895.86	174	0.938	1177.195	301.92
8618.086	9710.881	6051.431	11377.142	6811.277	12968.196	5899.04	10278.659	938.301	448.674	453.559	529.027	535.674	532.249	282.54	11386.811	179.565	143.836	245.867	820.948	284.078	1496.074	131.452	2706.937	1867.171	284.692	524.511	266.291	3680.332	919.247	339.553	5643.396	106	0.993	1034.962	302.792
13678.611	14930.057	8764.243	18414.302	8823.028	19675.68	7525.358	14142.79	1141.21	399.1	780.673	787.327	686.07	546.7	329.481	13271.105	225.452	173.563	249.136	889.401	459.854	589.877	119.525	2223.51	7327.815	308.469	656.855	281.414	5255.234	1420.703	327.445	4018.193	246	0.812	1139.033	308.715
9938.099	11366.128	6973.96	13299.979	7871.895	13543.384	7775.506	12376.341	1061.732	488.895	430.4	782.638	840.782	570.497	334.774	10552.782	328.114	230.924	160.553	1356.981	153.893	585.799	169.712	3029.005	4746.751	303.912	396.244	305.041	6057.746	2350.393	332.921	5961.308	228	0.878	840.061	305.417
12537.113	14205.552	8659.809	17761.599	9115.6	19626.872	8023.278	14967.355	1246.154	424.433	658.3	554.902	825.927	581.984	293.342	13275.35	175.634	155.875	263.011	1338.179	273.217	3641.925	129.817	2484.88	2705.444	287.592	610.243	283.71	8620.809	1498.847	312.655	4909.903	278	0.839	1052.705	305.932
7340.142	7534.072	3906.825	8954.374	4682.107	9579.949	4874.421	9204.062	1473.545	316.892	420.544	474.623	328.993	370.01	306.377	13366.775	272.8	206.012	288.167	1522.113	147.989	467.289	150.02	1976.687	6602.142	303.544	333.117	293.565	7900.073	1123.267	310.165	4008.131	110	0.955	733.118	305.073
9342.696	11658.559	6902.315	14291.641	7269.376	14951.485	9615.614	11857.901	1068.085	466.336	548.236	979.024	639.802	523.789	371.703	14193.214	197.751	184.858	270.33	1039.153	274.113	863.246	151.318	2863.54	3010.32	316.864	531.47	292.963	5858.19	1307.969	433.221	5000.918	143	0.952	1235.43	306.311
10055.622	13181.091	7561.916	15593.864	8336.11	14796.851	6432.279	10342.568	1258.259	514.721	659.402	724.461	624.81	1173.451	384.877	15780.184	265.712	218.016	303.554	1324.823	289.09	798.02	150.143	2895.488	8861.603	342.583	536.791	293.601	9913.639	1315.123	410.637	4957.104	143	0.916	1266.584	306.542
8934.775	11019.958	6513.222	13404.223	6481.822	14574.357	6741.737	11750.115	2391.724	366.77	564.049	1069.609	1018.557	565.817	292.274	16939.582	178.427	153.596	208.03	1396.891	357.453	710.574	114.933	1841.609	2536.072	330.368	767.513	296.05	5551.995	1545.714	259.362	3129.142	115	0.956	1085.717	306.065
8366.621	7783.656	4487.987	9225.202	5162.041	10136.753	4425.062	8541.173	1250.225	389.915	653.665	751.058	596.628	394.357	378.42	12342.296	250.098	196.357	316.578	1307.335	277.06	557.06	156.313	2309.695	4808.468	284.518	655.313	319.317	5869.578	1948.97	292.51	4597.442	100	0.967	679.06	307.33
10408.625	13683.64	7801.627	15322.825	8059.744	14653.269	7658.008	11204.879	1545.915	506.539	641.176	1156.005	1161.346	2170.003	393.199	14856.754	213.48	204.44	232.806	1627.115	574.39	970.046	134.276	3017.283	4143.691	371.26	1078.183	276.703	5738.543	2664.774	366.853	5368.934	126	0.959	1207.476	307.627
9871.887	13914.995	7983.85	15915.488	8151.264	12751.659	6395.264	9145.882	965.596	418.005	445.53	599.004	706.726	602.648	295.125	11055.143	248.663	201.443	339.915	681.012	155.272	630.197	171.058	1935.957	3106.527	294.931	510.859	311.955	3958.823	873.644	281.604	3643.156	121	0.91	793.674	308.74
12542.065	13416.913	7475.441	15975.115	8523.968	15351.785	7737.017	13604.241	1106.027	433.158	422.964	1021.301	1498.63	524.151	351.442	12290.745	296.082	218.941	290.507	1427.778	401.006	676.873	168.155	2698.602	4190.243	298.356	381.198	313.267	4517.777	1967.588	281.441	5115.428	336	0.805	828.006	312.327
8797.448	9255.09	5787.848	9316.059	6238.137	11743.082	6170.579	11188.917	916.084	397.937	445.475	552.369	304.003	437.326	272.626	8751.199	232.972	156.887	778.982	903.221	212.175	1399.695	153.167	2502	3545.092	283.184	584.929	309.96	9987.018	880.902	354.464	5096.933	158	0.913	873.924	308.291
12178.43	14286.65	6523.822	18240.88	10225.539	9456.273	7209.274	11015.103	1082.4	379.898	484.016	473.303	364.431	420.423	253.402	8374.273	286.939	192.472	175.142	1050.075	143.22	1965.383	135.534	2353.505	4411.513	259.336	456.685	308.022	6057.042	1827.354	252.575	4999.347	142	0.971	862.134	310.887
9916.276	11036.847	6612.639	13037.066	7118.856	14431.972	5010.946	8871.273	1445.186	377.808	654.896	956.32	903.978	2666.484	295.66	12576.244	180.5	146.117	204.567	1060.968	465.493	561.342	132.352	1614.396	3145.402	325.392	802.991	268.434	5348.647	1359.126	282.222	3187.168	152	0.882	993.638	312.092
14884.504	15390.741	9246.528	18719.623	9137.829	19216.221	7552.87	13684.543	1415.19	411.975	647.475	780.644	929.247	708.727	290.123	15252.374	201.946	178.825	206.341	1138.759	382.559	902.221	116.741	2246.543	4799.747	304.695	701.776	292.962	6181.215	1471.851	267.826	4090.54	150	0.961	1081.08	311.253
10822.364	13429.586	7914.022	16794.694	9112.228	19472.554	8902.123	16316.724	1217.073	500.772	578.552	743.523	612.717	704.06	374.095	15234.296	183.647	170.532	213.64	1428.698	296.861	682.753	127.453	3626.868	2195.717	338.372	685.129	274.402	11612.932	1985.778	409.022	6352.23	229	0.939	1196.124	312.648
10358.867	12320.195	7396.302	14988.997	7627.492	16233.663	6704.868	11456.892	978.024	369.808	875.943	850.848	807.269	499.44	302.01	13164.36	178.523	159.927	286.313	1227.945	279.653	998.966	124.853	1990.453	5259.313	299.272	722.197	299.973	6417.193	1457.731	315.539	3884.927	211	0.847	1068.718	314.249
10400.084	11749.315	6534.514	13372.453	7511.395	14897.377	6985.088	11531.794	1132.926	465.087	412.489	516.392	431.859	516.524	345.42	14628.057	221.355	182.046	296.074	859.328	190.188	1122.826	155.948	3026.87	12910.019	298.617	391.771	287.774	5924.843	530.313	406.092	5213.106	105	0.984	1239.481	312.081
11874.603	12851.86	7476.951	14951.97	7889.313	16205.04	6939.291	11564.637	826.278	371.023	910.307	728.614	684.748	542.477	274.599	12831.217	169.951	145.779	208.347	942.002	249.073	1229.528	128.664	1746.461	4111.481	306.019	931.798	278.058	5273.748	1137.278	286.137	3412.891	118	0.941	1059.466	314.602
13815.454	15898.834	9802.077	19661.019	11145.659	22650.57	10379.032	18968.148	1186.311	490.584	531.668	718.167	765.233	522.431	360.019	13261.662	192.914	191.994	306.353	1181.519	336.942	818.08	136.753	3306.21	2862.867	312.386	615.681	280.312	8888.848	1571.201	360.188	5774.475	302	0.882	1144.377	319.778
11488.198	13074.307	6734.512	15582.529	6308.117	11543.753	6239.654	10828.867	1749.825	379.311	796.941	886.503	562.107	498.753	420.999	14013.285	268.415	191.695	226.197	826.983	282.768	794.568	164.818	2427.428	5384.117	309.389	864.737	308.204	5530.257	2382.731	286.789	4505.587	125	0.98	686.564	316.828
11232.238	11165.417	6956.574	13756.379	7418.519	16156.382	6543.558	12332.323	1008.292	337.398	360.319	880.987	923.996	413.85	267.046	13633.201	226.119	211.82	299.133	1134.959	456.206	676.919	180.621	1803.094	3695.308	328.572	346.556	289.661	5878.707	1125.213	295.086	3292.255	148	0.974	928.372	318.331
8478.714	10720.56	6612.758	12230.49	7644.94	11865.462	5771.939	10123.459	1113.061	515.797	558.889	626.816	813.791	502.901	323.505	9434.683	342.716	241.349	279.61	948.537	175.386	639.774	194.698	2465.196	6728.251	343.496	931.493	320.206	7600.661	771.524	317.568	4649.161	109	0.976	792.885	318.069
11585.285	12148.156	7481.791	15029.584	8057.921	16943.9	7083.597	13630.807	1867.137	439.242	628.11	1165.031	853.298	586.286	361.467	13519.209	198.769	183.31	233.507	1335.953	587.011	670.637	120.488	2746.124	4161.291	319.615	812.203	275.867	7938.933	2075.182	377.774	5050.24	199	0.927	1130.626	320.234
8240.026	10735.264	6027.044	12982.068	7220.412	12666.276	4640.355	9535.396	1370.581	340.143	686.171	839.975	701.61	872.212	271.552	9574.672	245.055	187.433	230.971	990.518	349.475	470.717	160.039	1985.849	3323.205	280.04	618.963	296.872	4602.559	2636.631	258.907	3689.608	119	0.961	759.668	319.55
9776.717	11199.944	6477.054	12443.232	6236.412	11938.644	6063.215	9992.34	1015.118	446.819	431.023	1045.688	1139.261	427.547	340.865	13140.465	306.584	208.016	223.711	1451.21	454.096	617.528	152.533	2588.366	5069.655	315.09	369.724	292.027	4725.226	1962.552	301.047	4836.534	102	0.987	815.186	318.127
11658.007	13429.431	8074.63	15349.786	8387.261	16242.117	6595.231	11265.662	1171.973	422.982	801.055	620.237	709.347	588.236	279.666	12880.446	224.848	177.339	220.771	1120.09	279.932	763.147	125.937	2382.848	6620.259	305.179	723.744	288.753	8155.523	1604.228	307.125	4502.873	98	1	1083.5	318
10149.616	10923.364	6561.281	13362.082	6817.064	14568.51	5287.416	9630.091	1032.731	358.918	492.413	928.731	836.096	672.277	301.323	14488.604	162.307	173.399	238.87	1116.513	547.1	602.142	111.979	1961.194	2540.554	316.138	759.725	285.171	8046.831	2292.018	341.154	3497.906	135	0.96	1160.752	318.767
13543.131	15272.769	8432.082	16459.941	7951.42	14390.395	6205.133	9195.642	1214.106	474.135	701.653	838.694	1031.867	897.508	373.245	16282.336	238.652	212.843	289.472	1569.431	339.057	700.038	138.339	2356.839	7028.012	328.843	797.538	294.391	7832.179	2049.257	367.537	3924.848	129	0.882	1266.081	322.074
12811.752	13540.33	8178.446	16027.564	8937.662	17640.435	9328.667	15042.695	1060.112	449.424	551.872	1066.358	744.534	693.475	445.335	12935.419	245.157	246.175	356.365	1463.15	339.075	737.478	169.151	2771.875	3115.215	294.16	928.244	315.254	5986.73	2439.862	299.461	5480.28	310	0.832	678.09	325.445
7578.284	9966.339	6494.975	13863.526	7685.278	14550.494	7888.506	13045.795	890.811	457.42	571.452	593.843	782.648	551.278	334.636	9386.352	224.89	172.262	222.807	991.765	455.349	1132.955	162.596	2791.682	4019.835	300.064	680.773	233.939	7042.615	2383.758	348.884	5943.741	168	0.961	885.113	322.506
11145.714	12379.104	7997.21	15357.347	8631.047	18172.721	7086.621	13072.54	3450.007	354.099	503.123	927.288	1485.732	546.514	286.023	11709.29	296.263	159.313	232.565	937.269	369.953	644.261	138.246	1942.107	2433.975	301.111	477.863	282.665	2031.184	2072.985	306.639	4063.232	314	0.772	970.822	325.51
6900.616	9448.129	6268.875	11198.844	7005.911	13522.74	5991.411	10033.767	1389.055	390.338	368.844	372.97	353.243	441.588	256.873	9389.044	201.98	179.773	397.1	985.807	330.351	1145.9	184.21	1927.898	4239.171	307.276	456.524	253.814	4137.949	729.129	322.976	3864.004	118	0.994	894.771	321.703
11015.535	12513.713	7514.93	14467.396	7684.338	14962.757	6700.419	10861.535	694.628	340.322	309.92	890.071	1133.569	410.355	271.192	14008.04	220.248	208.404	258.058	1066.348	391.444	704.299	155.17	1686.167	4339.982	337.043	252.147	296.01	1533.368	914.818	282.008	3122.627	124	0.933	934.089	323.815
7935.447	9427.241	6310.606	12284.985	6914.856	14790.51	5886.727	11683.104	884.089	373.638	474.212	1407.587	1324.319	547.451	339.407	9675.132	156.264	153.901	221.118	1216.996	775.451	611.516	148.761	2186.534	1198.542	289.854	607.145	268.704	6012.173	2246.47	295.173	4631.981	116	0.965	992.19	323.586
10139.364	10601.794	6446.442	13334.541	7840.606	16142.16	7124.469	14060.283	1030.909	462.598	398.069	1313.196	1221.393	556.181	353.28	11915.27	299.402	226.441	162.533	1243.047	307.61	603.422	160.343	3408.591	2830.758	271.423	357.221	298.597	3857.641	2387.493	260.94	6519.03	262	0.868	834.767	327.71
9347.203	10949.648	6802.233	13569.703	8707.117	14590.091	8219.401	12578.144	1228.886	519.535	357.791	1568.659	1208.658	472.915	288.871	10357.25	299.25	217.063	218.361	2086.812	541.16	576.382	131.637	2936.615	2375.795	283.402	362.071	293.602	7087.995	3569.145	246.712	5977.073	214	0.859	856.411	326.953
12240.591	13151.319	8271.799	16729.322	8990.728	19544.646	7726.428	15151.07	1107.446	440.124	478.137	614.203	703.206	532.788	317.779	12607.108	205.147	179.714	325.899	894.453	289.43	874.195	135.878	2738.926	5486.586	308.084	493.426	297.425	7793.112	895.268	321.448	5173.077	224	0.907	1091.062	325.754
12408.907	13113.387	7305.389	15278.343	7332.389	14188.471	5373.659	10010.131	1593.147	366.63	687.195	1014.324	1134.794	382.145	296.767	11639.077	240.578	176.433	191.812	1322.98	462.287	566.006	158.542	1684.207	2245.154	306.461	807.871	297.401	7273.65	1655.848	238.297	3280.435	113	0.94	774.633	324.19
11794.466	13553.951	8257.774	16585.99	9711.598	20420.048	8130.094	14051.656	1019.123	416.852	500.291	519.169	708.503	566.949	308.018	12227.524	212.419	181.478	279.194	819.28	344.143	646.736	125.69	2434.785	7513.413	325.614	433.25	296.535	4410.758	1286.396	324.767	4599.918	141	0.949	1101.018	327.124
12790.457	14066.398	8258.567	17131.319	9841.328	18891.14	8078.847	14299.24	891.379	404.854	459.681	605.236	721.194	490.326	305.986	11209.576	270.856	200.069	438.684	1392.364	213.442	642.482	178.933	1962.044	4136.635	298.055	455.844	297.373	8536.586	1483.849	314.48	3718.048	222	0.938	791.045	329.477
8240.966	9022.659	5795.6	10977.246	6879.408	13235.941	6138.793	11001.06	1063.077	368.8	537.948	721.059	646.613	611.238	267.891	11471.392	167.826	145.867	175.713	1072.557	338.578	566.599	139.941	2258.036	2396.413	303.411	675.985	271.092	6074.628	1486.252	310.554	4781.367	128	0.936	1002.523	329.133
15659.245	17311.483	11123.95	20923.477	9612.872	19803.884	8294.487	15075.295	1551.633	448.325	713.513	884.416	765.528	606.186	350.07	11805.328	211.52	178.455	275.358	1344.629	373.071	609.236	121.499	2445.071	5670.933	310.622	602.594	287.507	9555.575	1993.673	310.833	4610.122	236	0.928	1119.839	330.631
12907.212	14083.165	8606.64	17537.525	8974.628	20065.085	7785.262	14316.074	972.173	397.866	776.236	751.183	861.949	567.743	317.004	13164.354	188.55	173.976	242.777	981.955	302.389	903.69	118.121	2124.114	4788.68	328.553	590.702	288.261	4291.483	1563.892	320.95	3898.078	426	0.801	1150.155	332.31
10845.925	11598.699	6730.737	13159.798	6394.494	13074.393	4933.146	9162.276	1498.235	411.068	588.927	971.307	1087.652	517.161	334.802	13500.443	186.942	160.306	242.671	1016.09	470.211	676.1	109.02	2190.408	4864.767	347.805	617.205	284.465	6279.789	2048.553	298.234	3817.087	110	0.998	1172.9	327.345
11127.554	11720.421	6639.604	13349.362	6779.644	12098.052	9520.231	15334.374	1248.463	399.277	552.642	707.465	538.762	409.484	400.72	23094.029	254.407	229.044	377.371	942.794	249.516	585.413	198.871	3926.952	6534.369	293.989	533.01	279.576	4325.069	1528.612	407.84	8280.111	687	0.669	578.999	341.247
11883.485	13775.914	8001.543	16740.659	9380.722	16036.641	7756.925	11664.509	985.156	443.226	645.865	579.152	546.132	427.062	333.079	11213.259	248.547	254.114	242.018	1462.875	202.688	473.709	162.358	2423.15	3086.947	273.64	420.2	296.591	8308.11	1409.212	366.352	4902.679	172	0.96	812.924	330.86
8190.363	10139.849	6438.919	11663.107	6779.177	12991.95	5515.669	9646.964	872.744	347.714	461.582	974.065	899.314	455.131	291.343	10987.29	233.15	212.437	272.692	1294.313	616.774	636.476	171.846	1860.605	7279.779	305.37	483.923	275.872	5527.802	1536.779	335.171	3850.694	106	0.993	922.5	330
9385.741	11172.682	7224.408	13908.622	8638.749	17681.85	8136.316	14513.924	1104.43	423.467	441.611	1037.095	1052.834	622.822	328.093	9470.576	170.826	162.663	274.213	1088.62	417.805	630.599	160.803	2721.005	1568.438	287.105	465.371	278.668	4635.087	1538.982	321.085	5734.569	126	0.976	991.508	330.452
10748.13	11823.002	7650.129	14686.156	8809.206	17480.072	7560.055	13795.686	1062.041	442.375	574.649	543.969	435.413	697.021	271.529	10628.777	213.07	156.567	214.526	1061.802	201.332	609.303	142.868	2759.536	7352.111	331.214	530.384	299.266	6344.616	788.071	418.245	5806.905	130	0.978	1045.646	332.923
8529.16	10373.532	5635.938	11288.498	6067.441	11116.269	6658.682	9814.897	1342.12	430.032	806.934	828.639	805.03	486.949	398.553	18605.474	201.033	209.879	218.175	1152.428	373.583	601.779	145.323	2391.184	5538.509	289.013	783.277	291.008	7477.773	1244.538	394.546	4034.303	112	0.973	1268.58	332.92
10104.835	11674.728	7051.216	14507.399	8910.267	16402.139	7514.774	12608.106	1042.062	469.02	604.808	878.838	837.43	455.04	351.065	10795.151	263.236	222.508	195.796	1165.236	201.716	570.682	167.17	2693.3	2268.382	256.454	512.351	294.844	4621.42	1089.88	304.935	5580.679	181	0.9	821.859	335.456
9074.587	8880.666	5495.349	10570.633	6389.593	12578.529	6041.147	11044.559	825.274	322.954	433.841	1174.137	1902.588	473.996	305.286	12084.839	175.884	153.828	180.17	941.737	574.073	634.235	131.654	1954.394	1441.119	287.561	508.111	282.434	3171.912	2208.065	281.065	4090.518	114	0.96	973.026	334
9482.934	10835.494	6538.691	12493.083	6471.029	12381.806	5252.543	8997.889	1872.432	397.073	717.942	901.247	820.099	447.64	335.302	12701.187	190.466	168.083	251.067	1078.134	374.957	658.658	109.196	1895.452	4615.458	316.265	599.231	277.456	4773.117	1637.593	336.864	3430.621	103	0.996	1131.617	332.791
9364.96	11148.365	6505.782	13849.757	8075.023	12148.664	7978.127	10395.924	1410.364	490.688	355.678	1203.598	746.064	425.818	279.373	9742.42	341.266	241.462	171.308	1612.205	360.193	491.405	139.552	2587.28	6388.002	276.574	448.213	293.759	4816.332	1721.051	372.285	5371.392	125	0.98	850.86	334.356
8664.411	11181.665	7134.9	13272.353	7941.938	15736.24	6696.382	11349.531	665.494	353.187	480.039	739.705	687.968	628.115	261.245	10486.636	192.276	184.246	282.428	1067.68	495.149	761.135	181.474	1766.034	5832.421	389.112	467.055	256.387	5225.058	984.318	305.228	3713.531	186	0.779	901.247	337.382
9414.579	11367.249	7508.529	13829.556	8772.337	19135.523	8146.261	14383.573	1038.195	407.701	416.589	492.716	587.61	1068.06	270.86	9388.197	175.132	161.64	252.304	979.773	235.716	557.962	160.472	2647.692	1835.858	277.806	447.803	278.475	7234.392	909.394	392.795	5814.828	148	0.959	981.257	335.662
12027.849	13187.754	8394.046	16741.056	9322.128	19817.641	7753.278	14031.263	1022.17	398.666	500.1	758.754	590.396	562.145	271.904	11111.683	209.42	176.194	299.806	937.725	310.826	937.537	141.104	2258.001	7107.261	328.999	529.098	290.518	4949.665	1035.855	320.245	4702.467	206	0.969	1055.165	335.286
13342.048	13618.053	8935.733	16525.046	9909.14	20413.922	9347.523	17560.122	961.751	362.805	477.037	721.857	699.296	581.337	284.794	12263.772	159.167	160.531	398.198	1289.777	229.789	694.709	134.028	2069.42	2453.25	293.597	554.007	296.299	3606.623	1076.943	307.012	4048.424	137	0.974	1090.004	334.588
13633.205	17737.423	10399.887	21006.05	12143.207	17605.255	10379.822	15000.044	1055.028	475.425	528.24	876.534	791.979	612.583	395.273	12659.744	271.024	239.418	259.145	1224.626	276.478	682.015	162.342	2743.603	6361.16	291.897	482.957	322.325	3905.981	2482.842	302.395	5733.621	131	0.958	688.5	335.775
7198.098	8448.226	5479.788	10389.382	6482.566	12560.325	5701.319	9780.126	1651.778	332.581	440.589	862.43	796.418	1034.371	256.788	12544.545	166.621	146.934	159.04	1115.372	343.665	542.355	132.801	1930.543	1812.465	287.423	833.072	266.978	3410.011	1714.569	321.935	4114.534	116	0.977	1008.457	335.483
7869.145	9437.666	5537.585	10688.231	5846.303	9372.107	7178.002	14125.578	839.179	350.267	341.781	421.768	389.411	297.533	333.879	23363.647	220.217	218.652	440.061	729.788	177.726	557.224	182.201	3624.377	6741.68	301.419	360.429	290.612	3763.903	278.219	408.877	7535.561	283	0.798	594.26	343.058
8274.699	9228.757	6042.371	11294.038	7063.774	15537.086	6809.733	11960.047	1066.819	416.567	384.264	363.935	369.26	701.781	281.522	9802.7	198.127	158.547	267.681	570.661	211.362	957.001	164.753	2632.52	4216.126	270.233	359.359	270.868	4886.801	316.552	334.433	5559.059	120	0.941	991.333	338.258
9719.455	11371.288	6722.381	13717.687	6994.06	14355.588	5889	10293.027	1147.438	406.877	665.588	1426.99	1013.039	654.955	371.832	13890.776	195.543	165.52	231.583	1547.271	443.109	645.259	139.74	2239.127	5629.406	310.909	704.466	281.309	9823.723	1947.835	387.094	3950.07	154	0.927	1231.552	339.208
12925.51	13305.179	7349.343	15835.629	8156.613	16486.92	6177.525	11760.791	999.478	371.654	553.25	953.199	897.466	461.777	287.897	11241.402	306.47	190.277	258.202	1069.375	601.144	653.423	155.079	1785.985	5813.501	296.341	696.337	299.379	6685.714	2029.742	269.778	3502.636	216	0.886	762.134	340.917
9735.385	9683.312	5656.92	11905.882	7121.123	13159.063	5696.676	10893.883	1119.699	477.051	419.558	1051.936	1238.211	562.887	341.192	11157.452	306.635	211.51	150.361	1442.548	352.351	570.718	163.248	3270.448	2648.641	279.915	379.64	287.082	3265.45	1461.324	301.941	6349.354	126	0.988	832.127	339.333
6490.226	8297.185	5646.316	10827.606	6375.587	11947.171	5558.862	10045.918	684.648	407.687	460.963	615.741	795.859	569.622	293.969	8608.582	229.7	175.908	232.887	899.401	537.288	819.219	161.086	2166.299	6772.578	297.393	447.227	226.056	4399.313	1320.072	320.576	4723.972	137	0.974	886.653	339.777
14500.85	15076.191	9353.264	17427.079	9237.124	18835.676	6963.169	11972.14	895.025	311.29	394.056	802.812	811.021	472.128	252.368	10894.856	215.348	198.862	270.937	981.115	627.611	748.942	173.413	1462.963	6314.265	334.285	524.353	256.971	4291.358	1135.736	299.902	2866.725	226	0.863	925.274	342.531
10949.122	13216.655	8289.688	16104.758	9394.912	18961.058	8407.226	14383.096	1506.037	380.089	545.473	971.66	1033.382	557.101	330.983	11906.103	186.5	178.588	238.619	1386.598	377.691	723.067	130.156	2213.932	5318.776	310.873	553.394	287.796	5855.551	2098.516	293.709	4352.504	298	0.773	1097.131	344.56
10550.092	10545.485	6021.102	12326.022	6744.532	13635.477	4945.313	9246.506	941.394	447.161	737.697	549.566	414.476	1045.969	312.797	10376.289	268.73	204.465	219.058	1103.303	252.272	690.859	171.529	1870.712	3267.826	309.852	885.85	312.104	7218.586	1112.336	299.74	4144.611	126	0.921	748.159	340.738
6098.886	9725.369	6105.27	8134.312	6466.762	12399.826	5321.829	9676.995	1216.001	310.299	454.986	592.957	414.828	424.893	261.899	9331.711	232.643	136.034	225.401	1160.501	204.177	534.599	155.097	2036.487	1483.559	255.854	524.644	292.558	4142.055	1459.749	316.211	4434.87	107	1	870.257	339.977
7683.405	10321.465	5235.808	9665.186	5709.96	11075.998	5128.497	8707.62	1309.124	506.926	555.103	640.855	643.972	490.538	379.501	22428.789	265.303	248.179	349.834	1312.954	252.042	1278.836	168.096	3562.156	7670.623	301.06	539.558	303.083	6955.264	1096.336	383.023	5855.549	106	0.98	1321.057	340.189
11266.616	13416.457	8666.542	16782.814	9818.089	20190.663	9227.068	15827.319	812.464	328.088	401.446	650.925	514.211	684.464	269.095	10898.619	169.387	163.624	327.661	803.257	349.236	789.765	149.891	1900.47	3902.01	266.938	542.578	266.613	5981.562	824.772	310.831	4276.359	291	0.85	998.112	346.765
11279.003	13606.328	8266.597	16851.758	8893.13	18693.423	7417.217	13326.341	1668.597	424.03	538.059	717.017	581.09	509.729	324.879	12789.663	199.586	166.106	288.402	1197.595	351.95	645.892	136.633	2345.045	6072.675	312.295	591.183	277.39	6832.153	1309.769	378.622	4189.806	265	0.912	1213.462	345.289
13566.975	15329.467	9553.497	18848.702	10309.557	21605.204	8596.129	15123.999	1092.159	352.983	562.488	1006.566	936.499	1185.684	293.061	12092.899	184.314	160.702	269.346	1205.817	755.775	745.053	129.588	2082.377	4020.619	306.402	877.465	281.469	10196.576	1879.481	294.083	4373.613	254	0.864	1061.772	345.65
14339.312	16363.457	7658.743	17030.88	8533.768	15363.216	6472.905	10970.725	1414.061	462.427	608.073	1096.954	1029.955	852.473	286.496	12958.953	293.098	207.41	304.831	1519.886	687.245	767.992	161.044	2515.492	8599.109	333.509	859.191	285.773	12099.8	1424.55	378.822	4821.227	157	0.911	543.787	343.844
8447.895	8994.373	5420.443	11397.278	7360.902	13816.762	7017.49	11950.703	1063.461	410.286	358.76	1108.573	561.439	528.227	255.228	8678.911	296.167	204.901	190.02	1412.498	356.082	474.833	142.429	2532.936	3935.508	260.943	411.812	280.106	8363.127	1151.383	375.225	5389.492	158	0.986	854.165	344.101
9323.289	10129.209	6137.714	11945.473	6178.617	12716.702	4912.372	8667.662	1412.855	370.503	500.117	774.762	1063.157	548.207	290.19	13763.635	187.705	170.257	254.184	994.868	367.387	710.965	112.177	1743.637	4552.546	354.49	661.799	280.69	4355.149	1414.958	300.382	3202.736	123	0.964	1171.72	342.744
14250.329	16031.165	9775.066	19338.32	10474.761	19685.914	7467.701	12988.438	1257.988	461.023	539.295	715.571	911.843	499.851	363.462	14804.877	199.367	201.564	318.546	1698.305	306.443	785.351	152.562	2395.479	3988.82	281.726	601.548	286.448	7389.428	1374.627	417.545	4017.94	194	0.884	1261.526	345.113
9812.012	10953.527	6471.281	12701.981	6651.507	12374.697	6012.499	12209.174	1076.147	366.045	509.572	930.173	584.17	380.492	310.052	21964.665	259.767	212.566	282.134	1225.367	340.735	538.405	154.522	3112.165	7603.303	297.519	573.994	291.294	5501.224	1102.803	390.237	6024.784	320	0.816	607.369	347.994
12365.724	13525.276	8624.596	16353.728	9134.155	18785.959	7730.797	13599.92	777.92	345.012	361.888	622.239	810.405	538.222	264.537	10253.85	233.029	188.337	301.726	1460.576	444.472	647.437	162.856	1838.536	4947.515	291.59	401.651	264.544	9363.097	1192.864	310.728	3805.479	295	0.834	938.524	350.375
9559.989	10067.842	6616.652	12906.395	7565.283	17284.505	7015.039	12537.667	724.442	312.304	342.445	439.516	393.184	858.024	235.964	9541.363	168.31	160.383	361.453	881.241	214.043	875.609	158.5	1733.536	4070.619	271.096	387.357	269.836	3806.874	514.295	312.811	3842.1	171	0.9	987.108	346.155
11378.748	12585.636	7490.854	14657.762	7825.191	15776.845	6401.825	11530.871	1039.069	417.611	524.597	817.952	490.621	524.145	325.892	12361.423	197.528	167.923	337.839	852.853	410.556	686.119	144.499	2136.011	6906.346	315.008	498.272	267.8	4730.478	795.097	346.242	3966.176	129	0.959	1202.422	347.019
8874.282	11082.938	6813.321	13201.317	7157.011	14404.732	5844.972	10350.217	1611.855	439.739	537.479	553.549	641.128	388.165	312.3	12911.885	193.437	175.226	266.561	954.951	254.113	946.386	130.522	2315.55	5183.8	342.488	458.808	275.529	7633.592	1266.291	331.121	4067.447	112	1	1161	347.286
9209.848	10624.408	6181.146	12961.413	7534.377	14791.781	6271.018	10866.077	800.205	322.171	439.26	412.904	407.114	421.838	250.951	10270.389	255.811	180.449	285.918	779.287	196.116	604.492	155.764	1819.556	3404.263	263.988	406.344	277.885	5293.461	562.689	329.835	3693.973	163	0.91	804.788	350.463
8602.38	9017.346	5668.494	8627.892	6916.051	13447.648	6616.903	11630.761	764.065	340.158	415.093	690.956	460.911	535.409	311.497	8230.864	242.255	152.449	234.042	968.474	367.263	528.057	166.118	2309.756	9768.498	270.856	538.785	269.8	7277.642	1037.894	472.041	5175.125	146	0.998	873.863	349.623
12431.592	13142.405	8315.357	15880.634	8544.45	17562.58	6922.339	13047.597	1692.86	404.977	632.241	909.785	734.894	2083.049	328.475	13214.789	183.78	143.912	195.777	1056.898	420.129	633.573	141.271	2434.459	3497.928	315.975	810.736	275.838	6334.903	1412.704	322.463	5370.52	196	0.893	1017.122	350.372
10703.822	11443.186	7179.87	13283.137	7260.125	14287.981	5891.776	9720.494	764.396	336.823	335.554	959.682	1310.482	505.03	290.508	11808.243	243.728	146.259	245.027	1002.556	648.757	673.624	125.352	1703.414	4759.872	296.408	446.65	277.179	2705.642	1505.12	293.865	3266.515	110	0.998	952.145	349.627
8000.228	8659.269	5389.22	10059.802	6384.488	11804.432	5452.034	9864.577	996.768	437.973	536.351	724.652	1047.185	451.763	356.544	13216.624	189.089	184.845	272.679	1284.36	320.983	571.057	118.751	2541.613	3067.65	327.379	500.847	284.795	5923.023	1987.503	332.48	4821.002	104	0.961	1133.74	351.298
11140.057	8925.8	5400.195	11027.754	5902.682	13186.117	5305.123	9794.871	988.974	349.492	445.411	806.751	547.57	755.711	294.558	11314.583	159.943	149.045	303.5	755.721	564.438	560.039	119.83	1519.54	4053.96	330.245	462.37	262.418	6401.315	1097.15	315.044	2667.793	117	0.985	1191.987	350.885
13053.265	13934.196	8549.09	17230.868	8556.627	17661.638	7448.897	13038.644	1262.656	466.949	924.945	897.724	743.453	1097.453	400.277	18550.501	214.342	224.589	261.904	1563.347	358.74	3041.783	187.21	3188.776	6407.983	330.178	583.886	305.841	11888.162	1377.181	471.495	5395.783	226	0.943	1331.345	354.332
8406.71	11685.453	7427.67	13772.456	8164.075	15170.36	6683.056	11052.054	914.024	379.934	593.706	624.609	534.157	1328.916	289.774	11089.574	186.463	140.519	215.246	1006.492	293.214	685.326	142.053	2210.874	4644.84	301.363	790.96	287.698	8044.587	1133.134	335.461	5001.874	99	1	1026.359	351.116
11005.041	11766.238	7227.647	14196.499	8363.836	16978.337	7550.475	13412.82	1259.699	356.086	606.448	959	856.679	1187.437	317.287	11854.932	174.307	151.613	218.473	1602.506	627.166	575.871	124.797	2278.617	3467.535	319.949	761.957	284.964	11016.89	1701.758	340.709	4881.539	278	0.784	1059.284	358.029
17336.569	19331.329	10838.786	21490.307	10341.668	18726.019	10914.512	11458.971	1815.761	425.808	776.648	952.85	816.595	385.29	421.776	17508.055	266.88	225.667	303.402	1156.794	314.067	690.727	187.638	2315.729	7510.304	312.274	721.162	267.996	4526.523	1550.439	348.628	4709.868	144	0.958	574.215	354.5
10264.766	11792.448	6917.846	14446.166	8007.982	15088.382	6566.103	10888.962	818.189	316.235	528.703	570.216	551.669	326.08	276.401	10413.364	215.282	181.531	383.872	870.293	233.909	454.064	164.7	1423.719	2685.523	263.999	564.519	303.51	3212.474	706.142	288.81	2895.33	226	0.881	751.504	356.27
7797.304	8031.649	4896.8	9901.418	5920.056	11746.022	4810.183	9013.751	973.78	357.343	515.097	902.861	1008.16	679.353	287.236	11801.059	247.084	213.827	346.727	1605.722	576.082	842.99	159.3	1923.773	2311.161	257.447	712.284	284.696	6894.498	993.828	271.682	3537.288	173	0.86	837.032	357.558
9327.056	8832.399	5458.578	10686.883	6150.399	12480.032	5914.587	10516.72	847.249	329.655	511.012	1152.428	1122.467	2057.092	325.075	12404.641	164.962	148.233	240.225	1357.496	582.624	574.763	145.781	1882.428	3103.743	285.479	897.581	274.249	6909.145	1759.678	276.941	4078.971	104	0.974	988.788	354.971
7445.369	8490.118	5485.382	10188.816	6335.349	12036.501	5528.66	9377.854	1007.704	353.134	452.904	789.808	657.359	465.103	312.519	14328.186	180.722	155.127	269.508	1075.678	522.608	638.329	136.802	2217.329	4215.679	279.029	616.421	261.824	6208.856	1477.899	319.375	4676.158	122	0.892	1009.664	356.049
10454.464	11054.145	6804.178	13591.803	7327.04	15232.104	6429.879	11456.178	1767.268	407.507	462.768	586.503	619.134	384.45	302.691	12111.769	171.73	156.288	182.007	838.395	290.87	491.472	116.612	2038.226	4579.796	342.15	456.095	267.059	6125.704	1234.534	340.506	3699.238	170	0.916	1179.159	356.371
11618.963	11440.531	6888.93	12982.092	6968.265	15292.885	5960.817	11155.536	1600.333	310.743	648.38	1192.298	1022.625	1344.194	316.199	13203.111	170.073	155.808	252.861	1342.574	592.663	795.878	120.054	1685.22	3193.555	288.568	891.252	259.458	7596.878	1868.137	294.601	3368.997	113	0.981	1070.155	356.181
7916.914	9078.654	5619.402	11217.673	6645.159	13444.505	5872.455	10652.36	1558.043	413.211	479.733	786.829	587.94	422.999	311.713	13438.469	164.475	161.157	371.649	1258.273	425.56	680.309	133.045	2345.648	2486.021	317.8	477.545	270.552	6647.186	1145.796	322.028	4220.887	102	0.987	1198.637	356.108
10668.521	12076.642	7520.972	14918.144	8454.729	17809.7	7430.997	13308.649	1197.825	384.859	458.726	686.602	664.045	506.578	322.472	11888.009	202.194	178.976	276.152	1186.366	287.044	905.866	128.039	2298.36	6452.396	313.203	502.405	263.023	8347.938	1035.809	366.454	4671.736	211	0.873	1090.509	358.173
9150.156	10281.569	6196.802	12421.432	7010.758	14686.985	6342.042	11340.874	1332.749	377.732	506.39	1053.218	908.916	803.852	333.618	13955.514	164.723	165.302	350.763	1222.659	566.045	753.314	153.385	2144.044	2053.746	304.186	721.904	262.942	9641.657	2164.737	420.161	3669.384	142	0.971	1217.401	358.408
12933.063	14714.539	9356.925	18206.075	9999.524	19537.014	7595.514	12883.166	1119.442	403.751	710.059	416.14	327.591	584.533	312.811	11107.288	315.228	243.174	275.124	803.526	128.906	685.394	170.578	2070.178	8117.599	335.674	485.077	332.235	6398.641	1800.225	338.927	4490.63	129	0.982	729.516	358.5
11998.143	13390.063	8332.933	15491.134	8635.926	16792.872	6581.415	11474.742	1143.89	376.747	403.243	1059.471	1674.303	593.635	312.522	13535.719	235.462	164.848	203.514	1282.798	526.153	875.984	133.762	2091.563	3141.795	290.984	583.757	283.809	2348.496	1325.771	287.372	4391.225	184	0.936	958.63	360.31
10441.661	12001.951	7594.252	14643.848	7964.38	16499.045	8373.947	15445.808	1407.64	321.693	603.266	1039.014	1049.72	778.863	355.586	14139.856	171.048	128.09	221.949	1076.612	429.156	663.196	130.739	2600.866	3066.222	284.811	796.017	279.894	6631.116	1532.21	304.689	5818.583	344	0.811	1022.076	364.451
17154.078	16880.047	10323.243	21129.435	9857.226	20260.735	7690.067	14526.388	1271.66	465.885	799.545	624.846	591.716	614.825	327.824	13556.612	198.908	173.867	283.875	1145.567	336.023	651.12	147.42	2577.817	5917.357	295.234	711.818	287.76	7244.949	1155.099	411.731	4520.836	203	0.885	1228.293	361.938
13635.256	15112.364	8278.543	17129.772	9181.337	14794.298	6922.814	11295.044	1229.287	413.503	599.371	969.64	767.643	661.244	299.992	12974.657	317.776	225.372	312.986	1308.929	300.542	810.813	138.611	2136.065	9838.497	270.759	931.201	320.833	5201.837	2702.013	311.878	4431.728	155	0.933	647.094	361.932
11326.979	12602.357	7701.742	14639.72	8114.3	16209.006	6778.079	10432.844	651.134	285.715	346.915	472.633	519.556	369.001	239.518	10489.294	223.485	162.691	276.181	1481.577	289.238	601.409	147.283	1416.947	4061.338	255.96	403.496	280.337	13327.33	1368.129	291.518	2798.99	123	0.952	945.524	360.866
13609.002	16339.685	9975.343	20453.993	9987.368	21679.282	8161.533	14524.045	1203.509	470.691	520.473	618.928	554.816	618.001	347.486	13405.692	197.346	199.629	261.566	1170.443	379.468	2056.449	172.662	2658.973	5409.392	300.512	494.181	286.767	6387.497	1457.529	496.898	4925.323	258	0.854	1246.023	363.872
10517.392	11648.27	7291.693	14040.395	7926.416	15834.704	6715.874	11487.939	928.062	325.78	566.14	794.111	855.65	826.286	280.395	11880.785	164.827	151.556	162.919	954.798	402.24	563.225	146.718	1869.625	3393.924	290.325	930.049	269.203	4432.205	1563.626	290.934	4077.532	244	0.808	999.439	365.959
9395.179	10842.916	6621.697	12165.125	7206.072	14688.663	6795.071	11688.928	1174.826	314.056	498.95	775.622	544.477	544.804	290.908	11587.176	151.798	153.104	311.578	1328.524	416.571	560.361	121.533	1853.212	1654.32	293.448	569.667	258.455	5740.603	1287.929	286.489	3840.762	162	0.895	1073.802	362.204
11714.52	12796.362	7029.113	14425.837	7274.481	12240.59	5050.518	9155.461	1069.714	370.239	730.513	1179.021	946.41	393.307	341.789	12583.007	265.927	197.345	309.042	1052.273	506.639	711.542	141.15	1711.421	5784.636	264.42	740.112	321.352	6633.581	2032.044	287.914	3396.993	112	0.985	668.339	361.5
14021.294	14881.878	8516.282	17846.739	9242.218	18277.042	6987.371	11786.568	802.29	324.56	501.269	647.277	925.9	467.485	264.476	10491.622	285.934	184.748	218.828	997.468	267.87	567.393	152.526	1422.744	5601.371	289.958	528.809	283.507	3454.163	1625.541	270.669	2866.217	247	0.834	797.079	364.079
7807.262	9105.426	5859.612	10810.742	6772.452	12295.15	5708.66	10092.12	855.546	411.161	364.835	979.3	1172.848	465.491	297.342	12438.582	182.308	148.164	234.996	1120.65	912.657	772.824	141.752	2373.089	2085.859	332.556	340.412	290.786	2390.237	1113.906	280.052	4890.963	120	0.969	972.792	361.775
6890.776	7601.016	4782.802	9453.706	5253.507	10916.702	4443.282	8034.183	777.602	341.194	631.322	821.477	927.752	367.19	293.377	12258.241	155.155	148.477	225.392	1228.255	360.57	446.617	106.247	1666.378	2109.156	332.76	520.066	289.466	4044.55	1834.497	343.261	3249.376	98	0.993	1127.306	361.653
10947.949	13044.718	8005.033	16011.505	8598.026	17312.891	7553.877	13450.402	1360.148	388.24	511.376	787.83	639.566	647.116	265.199	12849.275	164.365	160.968	321.072	1017.442	413.708	820.533	138.574	1753.842	3141.152	314.366	680.922	273.265	6305.583	1081.958	337.148	2992.414	137	0.963	1203.544	362.887
13276.543	13853.627	7938.437	17476.458	9048.261	17892.401	7544.244	13999.98	929.772	354.222	480.43	937.293	496.044	734.644	345.289	11811.442	267.034	206.272	384.016	1229.708	339.837	684.41	161.529	1902.886	6611.248	345.215	610.357	322.672	5521.236	1323.934	305.284	3954.499	161	0.944	696.835	364.419
9839.93	11057.579	6779.103	13582.415	7642.082	16288.826	7078.728	11925.334	956.476	325.876	551.824	767.2	745.126	378.713	287.88	12048.525	166.526	163.5	369.339	1652.366	295.698	796.325	120.924	1576.359	3232.807	291.021	478.85	286.358	4976.194	1053.044	299.884	3133.223	138	0.97	1097.87	364.652
9041.954	9736.682	5616.147	11702.339	6974.827	13814.126	6035.424	11845.081	1439.497	451.843	456.899	1146.317	626.502	577.541	340.434	12584.809	236.469	210.208	308.484	2075.33	306.828	584.714	173.226	2887.541	5156.074	321.097	351.306	294.117	8137.815	1817.942	398.326	6090.357	140	0.932	556.371	367
13497.978	13916.341	8111.344	17167.014	9930.317	18320.519	8373.581	13299.624	1257.297	399.725	660.018	385.051	432.135	544.916	317.746	10961.498	326.283	219.223	273.354	769.255	165.732	580.832	162.667	2062.538	7872.719	288.746	506.586	323.628	4915.782	1607.336	305.154	4535.816	219	0.844	730.751	368.4
10457.655	11136.564	6788.006	13570.33	7270.021	14875.796	6103.684	11074.139	973.962	415.371	416.199	423.97	425.436	430.079	282.431	11449.679	224.867	173.752	233.904	976.646	200.585	875.886	119.169	2197.246	10160.22	359.251	361.567	286.04	7512.749	857.685	353.437	4245.757	135	0.96	1171.93	366.13
14941.476	16015.084	9636.003	19035.748	9973.24	21018.558	7983.657	14145.431	968.762	374.959	869.823	471.437	681.537	506.346	266.904	11176.936	201.34	166.954	189.044	938.996	238.974	680.573	127.737	1790.321	8403.453	364.716	551.098	279.738	6070.207	1422.517	321.506	3421.137	200	0.891	1153.63	369.1
8562.839	10298.683	5734.145	12425.216	7340.831	14317.742	6295.025	10730.177	1245.207	422.823	505.153	604.736	653.943	374.13	328.065	12668.857	172.626	210.087	250.723	1392.603	413.076	903.429	183.664	2216.287	1377.131	289.22	440.844	291.564	7933.401	656.227	331.28	3808.26	151	0.942	1359.103	367.414
18886.938	20924.695	12506.505	25469.805	11273.166	24327.275	9391.745	17011.819	1060.813	467.703	489.502	537.024	513.082	487.267	303.013	13841.351	211.905	181.733	409.128	1164.979	205.77	2443.01	167.196	2172.874	6125.256	292.245	469.454	292.2	6871.987	935.596	442.976	3701.317	201	0.884	1235.012	368.595
10648.275	12590.313	7234.072	14574.76	8294.506	14453.335	6481.432	10021.009	900.271	352.192	731.208	508.429	655.942	534.879	275.775	11527.878	283.096	191.04	248.734	952.599	209.432	512.674	157.447	1856.635	5930.945	296.428	532.331	282.392	4613.506	1588.59	287.478	3944.659	116	0.965	770.853	368.879
11384.398	11174.654	6108.577	13016.708	7006.317	13507.349	5031.413	9156.704	1378.267	385.868	867.121	971.35	775.267	779.282	356.575	11954.859	259.825	209.48	255.725	1095.697	368.049	693.018	133.98	1625.297	5100.448	283.672	761.861	305.943	5346.149	1196.449	291.495	3340.964	114	0.977	674.342	369.5
8972.084	9623.965	5645.604	11106.616	6221.303	12741.215	4481.967	9003.426	962.125	402.527	457.952	669.833	486.655	398.492	266.776	9226.777	243.483	218.838	230.341	1294.667	260.586	582.547	143.925	2117.549	3984.31	289.602	505.783	304.74	5023.722	1468.004	373.889	4560.032	128	0.936	611.969	370.719
13080.787	13903.6	8953.368	17016.621	9858.246	19980.771	9319.44	17188.233	1129.002	384.729	502.736	924.679	922.391	591.873	340.125	11542.412	192.506	152.376	217	1157.755	492.111	611.636	131.757	2737.533	4980.74	288.575	701.964	272.769	7822.764	1705.953	342.676	6168.836	265	0.808	1015.202	374.009
10028.441	11123.747	6554.085	12728.598	7115.217	13971.833	6200.459	9781.325	1560.814	427.295	785.184	851.954	951.474	478.386	306.352	14262.291	189.401	175.505	224.037	1186.48	373.81	917.116	134.66	2176.235	4125.495	323.807	863.537	267.942	4564.331	1686.267	394.775	3888.824	141	0.848	1203.103	373.266
12449.555	12920.025	7207.376	15123.328	7676.78	16310.427	5834.756	10823.284	834.832	348.712	532.938	894.987	757.242	641.966	338.312	11695.247	271.616	180.318	284.602	946.056	289.309	629.645	142.369	1680.78	6535.292	278.053	688.331	334.165	3209.349	2762.3	277.467	3370.708	124	0.96	698.669	372.121
9814.65	11253.581	7246.049	13847.521	7793.136	16007.749	6681.65	11518.826	906.025	335.124	380.668	676.782	777.731	760.868	250.526	11375.439	174.329	147.905	249.871	961.771	405.445	649.113	155.019	1513.489	5138.168	258.42	600.731	277.357	8858.556	1050.82	280.785	3176.373	140	0.957	980.514	373.143
10440.926	12999.822	7925.706	15309.978	9030.336	17303.999	8327.715	13742.742	1147.373	364.131	664.728	1031.826	1027.802	508.353	338.675	11282.43	187.781	123.53	207.857	1453.992	318.573	575.611	129.937	2442.706	3072.087	275.805	865.346	276.521	7200.902	2023.675	317.061	5525.456	141	0.964	1027.812	375.5
9595.501	10792.57	6507.518	13118.492	7081.962	14946.097	6111.955	10959.967	1227.29	336.727	580.845	914.724	801.572	525.69	281.22	11462.222	186.153	161.813	212.336	1218.043	420.289	570.27	111.481	1699.389	5638.81	305.53	642.871	270.129	7694.565	1365.53	293.963	3633.89	190	0.914	1089.047	376.579
12814.999	13121.466	7822.683	15864.08	8931.279	20093.761	7918.739	13200.379	986.789	415.949	394.267	538.853	467.056	472.13	298.962	13805.082	193.451	168.531	302.78	580.63	252.669	1800.156	170.636	1714.207	4591.323	297.643	429.673	293.983	5732.234	1010.977	364.568	2834.727	164	0.928	1237.652	375.976
8542.057	10474.514	6095.834	11942.368	6601.941	12733.197	5094.242	7867.098	636.223	316.713	536.985	602.124	868.379	421.177	256.643	11328.821	144.097	130.542	172.393	863.846	304.12	448.928	113.567	999.632	1654.873	347.711	415.353	281.76	2704.842	1087.706	268.719	1753.856	107	0.929	1137.079	376.126
11491.204	11588.271	6564.051	14085.627	7242.655	15199.526	5476.455	10513.184	905.449	316.357	656.955	1016.796	898.047	477.8	274.365	12915.975	249.297	144.83	231.674	1012.212	385.796	676.247	134.226	1832.533	3727.544	299.693	600.147	287.468	4225.565	1731.978	290.913	3541.772	199	0.806	644.812	382.269
9577.14	11502.06	6911.787	14038.675	7197.585	15105.951	5584.416	9973.309	767.392	261.813	602.439	544.414	681.994	773.489	219.289	10173.018	159.967	142.582	194.046	655.643	288.963	494.363	111.282	1149.665	2781.54	293.708	452.594	251.602	1811.923	641.127	280.401	2355.608	141	0.904	1072.557	379.592
10043.27	9724.164	5863.74	11435.606	6359.916	13231.043	5915.3	10798.972	986.929	412.58	744.591	631.875	999.952	497.073	307.381	11814.558	200.511	158.47	191.899	1348.627	399.034	592.973	127.001	2261.299	4799.898	368.463	652.545	271.548	9735.774	2008.72	355.059	4320.6	123	0.952	1150.752	378.435
11568.139	12347.536	7338.664	14738.792	8320.503	16382.956	5993.909	9936.773	1024.51	451.606	725.924	862.465	782.703	691.981	316.419	16646.917	183.399	180.319	211.195	1210.646	413.998	1290.663	168.839	2052.553	4229.664	346.799	873.814	302.239	6470.623	2033.569	359.949	3502.686	177	0.824	1248.263	378.46
11052.887	11480.81	5996.631	13236.945	7528.173	13494.815	6024.329	9682.296	2081.544	367.002	616.715	1174.575	854.131	550.857	340.398	11232.623	296.101	202.185	267.239	1301.741	468.917	597.404	142.719	1657.403	5488.08	262.56	965.586	301.305	5694.778	1766.629	288.348	3517.569	136	0.919	756.176	380.949
11864.03	13862.727	8086.83	16405.765	9177.924	17860.739	7691.54	13522.921	2152.186	484.09	737.804	1523.934	1248.932	680.338	375.151	13774.141	273.468	221.598	326.537	2163.978	421.955	739.465	163.136	3095.021	4245.454	292.65	919.162	298.019	7642.952	1959.181	342.471	6292.429	180	0.895	490.55	383.072
14580.626	17007.883	10212.981	20204.084	11594.562	20168.874	10010.598	16813.243	1411.388	477.546	520.068	817.523	945.545	472.177	321.688	14360.204	274.882	227.548	397.387	1511.918	287.843	728.475	170.301	2872.093	7076.477	300.79	457.585	293.767	6322.914	1948.637	334.876	5898.196	451	0.769	560.624	385.711
14364.097	14699.365	8794.752	17329.923	9694.765	20531.053	7724.354	14185.02	1229.949	462.029	802.581	760.178	688.203	476.929	311.394	10529.357	296.748	218.427	319.433	1290.262	247.395	1738.526	154.721	2372.314	6766.55	296.505	621.047	293.655	5085.65	2003.767	344.77	5186.913	204	0.873	605.132	381.985
12185.67	13619.042	8165.318	16009.173	8794.608	17776.024	7178.435	12274.709	1143.112	422.512	730.981	844.438	1090.944	643.038	299.235	14253.195	193.332	174.445	203.324	1205.08	344.05	675.373	116.018	2311.562	5201.749	354.868	596.4	273.916	5884.728	1876.832	343.694	4321.817	231	0.882	1175.643	381.327
8301.758	8394.354	5179.406	9973.366	5920.765	11655.468	5452.405	9237.156	677.124	276.215	283.024	359.873	367.038	317.191	230.277	9563.664	156.183	141.478	184.03	417.47	247.642	633.41	150.53	1355.382	1929.751	259.611	434.773	271.824	5541.026	418.421	289.681	3163.482	123	0.925	977.581	382.329
11957.102	13134.581	7598.059	15326.221	8150.796	15675.968	7359.174	13186.6	1859.885	431.897	756	797.193	726.813	527.773	278.346	13461.98	278.037	193.217	289.516	1251.553	326.691	560.266	170.177	2590.608	7397.445	307.957	572.119	275.79	8304.594	1510.242	365.452	5479.843	192	0.932	529.375	382.406
11547.499	11733.545	7359.909	14494.92	8781.089	18040.931	8915.152	16276.871	975.943	393.682	466.416	711.68	587.428	607.239	298.986	10283.609	175.082	150.936	209.745	768.953	359.619	710.464	146.991	2471.463	2749.59	278.69	573.555	265.891	6335.375	910.983	364.458	5641.052	176	0.926	1011.562	382.773
8131.349	9272.382	5833.743	11220.127	6759.408	12880.899	5749.243	10010.797	878.651	356.455	526.471	583.252	988.187	452.372	268.047	12418.322	172.51	128.403	189.247	1054.592	295.375	536.304	120.035	1986.491	2171.656	305.361	438.782	267.824	4781.429	1479.703	326.895	4362.654	127	0.955	1036.917	383.169
13321.194	14861.616	9161.253	18581.362	10251.817	20270.935	9293.856	15448.697	1218.156	467.116	488.893	677.659	585.486	461.158	343.328	11118.331	337.555	232.36	488.882	1117.042	235.589	700.041	170.596	2455.078	9193.787	281.809	474.806	313.243	7869.289	1000.819	337.298	5422.046	214	0.904	685.542	385.509
15710.948	17111.949	10123.912	21040.945	11812.794	22880.46	9576.235	16569.287	1063.801	377.546	551.056	648.894	600.845	500.15	318.764	10823.24	277.802	231.808	378.719	1112.982	218.367	622.288	171.147	1945.773	6166.999	252.628	578.633	313.554	4506.16	1272.833	287.932	4287.423	497	0.859	730.814	387.955
9373.059	10870.586	6567.749	12640.224	7538.165	14346.264	8862.968	14715.339	1010.85	335.334	596.822	745.562	865.4	846.578	322.042	12665.196	179.105	124.233	189.492	849.114	361.329	566.781	129.625	2333.18	2880.312	276.038	674.375	259.465	4810.703	1386.569	312.412	5435.09	250	0.917	1021.804	387.056
8348.306	10560.217	6353.946	13202.218	7651.266	15187.723	7261.979	12069.825	1207.454	547.941	671.984	1093.354	1122.39	584.551	435.726	21946.329	229.481	246.293	242.921	2601.032	450.595	1709.794	169.692	4107.544	5075.149	324.566	758.709	294.578	20215.12	3423.072	362.382	6602.823	213	0.855	1373.331	386.66
10516.083	10958.049	6690.335	13159.29	7923.232	16445.796	6681.92	12747.194	1030.757	435.003	524.067	666.657	643.045	511.209	307.938	10522.238	301.938	212.715	202.806	1265.931	245.414	627.869	147.05	2755.551	5869.655	281.391	490.415	284.571	5162.229	1845.913	330.405	6263.868	197	0.87	618.708	387.048
10548.748	11881.652	7528.398	14490.739	8351.36	17015.587	6929.058	12040.946	997.635	329.995	493.981	677.583	1054.901	583.333	245.797	10367.005	221.906	149.534	206.632	995.75	592.315	659.15	132.076	1553.37	7187.932	332.201	534.663	280.097	5689.254	1602.173	297.671	3542.199	239	0.852	967.186	388.45
12750.078	13425.81	8196.068	16612.658	8385.046	18341.815	6876.494	13112.947	863.62	310.223	539.668	738.188	805.641	862.249	261.628	13215.209	173.939	154.367	246.271	1072.678	502.254	629.367	113.381	1427.994	3620.642	331.51	652.123	272.542	6436.271	1218.824	295.418	2915.125	189	0.939	1085.712	387.675
11291.427	12934.575	7803.886	15507.805	8502.27	17311.602	7017.29	11891.929	1222.949	368.445	478.401	771.684	1144.369	435.713	274.588	13741.649	191.123	169.774	324.094	1112.396	300.624	633.749	135.405	1925.815	6810.83	326.962	493.624	286.504	4503.715	1841.157	372.161	3322.652	250	0.835	1209.572	390.292
12470.562	12424.625	7293.708	15080.855	8951.819	16710.562	7100.444	11563.548	1419.114	504.909	583.44	589.959	650.772	437.811	335.609	16857.375	221.806	203.027	304.822	1381.491	435.827	608.487	160.96	2759.552	5960.284	306.044	599.127	296.606	12048.961	1030.674	407.451	4623.606	120	0.969	1394.525	388.325
15808.731	17571.447	10699.271	21341.734	12609.89	23584.355	10485.268	17633.459	1395.501	534.777	674.107	720.629	727.141	659.151	344.869	11343.806	332.058	232.636	345.485	1759.706	245.096	14484.975	162.569	3148.298	6985.172	290.011	678.982	294.971	6217.778	1894.799	325.1	6847.491	284	0.889	606.074	392.282
10035.53	11003.159	6188.443	12954.602	7544.585	13851.059	5922.231	10616.257	1114.036	451.291	384.217	1274.787	813.235	871.342	327.248	11044.494	299.93	315.126	246.381	1160.22	1194.461	999.927	156.462	2171.055	3077.197	369.736	460.673	293.136	2027.606	952.819	285.493	4342.152	210	0.869	827.567	388.948
14270.781	17427.059	10976.009	19645.834	10651.59	18073.531	8066.371	11992.654	1174.334	407.682	482.082	582.709	669.574	435.398	266.119	12352.822	248.471	215.472	356.769	1308.363	264.487	1342.298	151.724	1955.175	5569.777	294.475	515.953	287.032	7038.311	1339.229	308.843	3908.853	105	0.997	594.129	388.1
12848.529	13159.031	8255.55	15714.871	9016.228	17430.012	7861.694	14623.141	965.978	399.673	496.064	824.818	845.128	568.062	295.446	12293.354	162.134	177.532	314.193	1369.313	442.07	601.974	129.154	2308.957	3011.72	341.168	520.636	277.304	7982.387	1401.981	399.959	4293.615	140	0.995	1198.607	389.329
10039.185	9622.351	5920.139	11982.133	6455.951	13896.251	5593.283	9823.122	814.49	276.065	370.118	663.746	1066.884	545.39	242.721	13880.06	167.635	132.121	199.02	784.017	328.764	750.622	123.039	1381.017	3195.399	287.266	545.633	272.146	1449.981	1226.558	294.038	2954.06	124	0.972	1055.847	390.677
10565.152	11769.342	7150.945	14064.722	7891.719	16135.096	6675.421	11535.428	850.786	346.803	418.399	726.453	1284.203	585.798	263.154	12595.637	185.067	154.944	191.873	947.405	429.215	680.209	121.651	1867.679	2501.942	293.151	505.885	272.56	2791.064	1467.108	294.671	4043.666	213	0.791	1064.289	393.969
14251.344	16320.555	9971.488	19355.462	10561.429	18481.941	8718.113	13124.263	1090.098	425.878	410.423	480.694	439.865	461.182	291.589	11994.79	277.088	222.158	566.575	879.958	206.855	728.905	157.649	1856.405	6067.711	285.879	491.205	297.937	7594.899	853.713	346.532	3932.664	184	0.927	677.375	394.576
12070.696	13681.668	8239.805	16199.882	8393.771	16998.095	6191.457	10288.096	792.357	331.399	668.207	673.974	958.075	506.007	236.11	13195	175.885	135.661	242.515	780.667	383.844	733.64	124.046	1302.327	3156.386	328.77	653.613	265.226	2214.42	877.269	289.764	2462.278	161	0.944	1156.612	393.686
14029.38	15001.327	7747.596	15729.739	6383.473	13832.417	6610.917	11994.323	1257.641	392.02	669.731	1080.959	794.347	453.729	297.644	12815.442	281.9	204.379	339.176	1597.271	352.143	591.139	152.402	2128.933	9556.485	331.936	678.328	278.191	4555.645	1553.939	329.036	4297.731	223	0.786	495.868	393.877
14005.857	14890.806	8828.054	18089.643	10786.752	20513.636	9470.405	16550.811	1060.641	459.971	537.968	657.791	682.907	510.415	319.445	10403.193	313.278	244.638	320.471	1154.409	400.642	794.061	176.77	2584.349	5714.562	267.47	484.407	277.785	5982.713	1092.84	300.058	5647.653	235	0.913	769.487	396.662
10274.435	10513.247	6441.126	12469.569	6909.038	14117.369	5918.773	10283.272	1896.313	347.387	833.517	928.656	999.232	472.026	284.569	13805.72	178.626	156.319	175.208	1616.251	357.65	578.948	117.16	1752.083	4077.585	285.389	772.39	269.598	3364.722	1269.85	267.83	3531.054	122	0.956	1103.279	393.844
16757.542	20629.416	12830.375	24105.751	14676.984	22161.668	11744.911	17041.599	1285.896	512.045	467.062	401.448	463.006	507.304	303.198	11415.737	324.579	275.348	569.391	1290.043	179.418	4852.043	212.377	2820.236	7277.925	283.789	601.935	286.695	8036.804	645.271	360.277	6045.442	154	0.961	594.104	394.877
11444.868	14549.295	9290.609	18182.665	11080.998	17484.616	9713.015	15215.055	832.99	416.558	406.456	472.153	481.856	408.366	334.053	10074.527	236.215	209.703	457.23	1223.516	156.757	447.781	190.927	2249.843	2862.097	246.208	607.337	300.409	4755.763	639.618	351.9	5181.584	184	0.936	715.065	396.288
10029.605	11756.329	6922.286	13088.323	7964.238	14406.157	5333.684	9231.367	969.24	421.892	691.111	437.405	457.363	498.891	268.44	13448.251	210.812	181.506	284.752	844.76	181.324	1068.993	133.284	2363.527	10116.358	345.158	345.354	270.863	6098.268	1115.052	381.489	4438.053	150	0.862	1168.493	395.973
9821.212	11323.853	7126.669	13540.483	7323.786	14209.941	6019.699	9830.381	841.239	395.03	488.281	882.768	1618.173	511.441	314.458	14804.581	165.28	165.504	192.955	1386.916	486.672	708.8	125.184	2210.13	2623.934	332.403	515.357	263.752	4844.877	2086.704	335.499	3861.047	134	0.98	1185.254	394.873
14158.747	14812.846	7731.236	16684.049	7678.5	13355.108	6481.2	10773.056	2560.744	467.879	1151.327	1370.625	931.612	664.997	344.368	13041.255	304.664	198.284	295.492	1499.857	769.387	841.736	164.575	2216.948	7118.619	302.626	1357.455	310.963	12191.002	1585.653	368.882	4571.625	96	0.992	521.354	394.833
6935.517	7815.096	5343.516	9793.265	5751.41	11602.168	5086.959	8956.238	812.163	283.728	318.958	301.616	283.571	337.536	227.575	8444.755	172.574	139.963	285.947	701.437	168.562	552.85	170.371	1467.522	4315.44	260.486	275.078	265.291	3855.501	406.549	325.38	3605.815	102	0.987	985.667	394.578
12857.369	14014.706	8219.32	16318.263	9335.427	18733.647	8012.175	13149.713	816.071	339.219	540.461	940.667	1143.038	729.835	291.666	13804.883	176.787	169.474	251.667	1226.601	441.637	643.158	117.68	1643.402	4122.076	300.155	564.325	268.731	6915.815	1350.548	276.118	3377.158	139	0.961	1088.96	394.737
9046.087	9959.055	6217.098	11908.243	7824.278	14620.065	7294.909	13358.908	1064.223	494.561	553.232	893.296	907.83	520.498	384.784	12273.229	284.362	195.051	253.354	1665.699	303.629	734.09	172.401	3350.956	3946.788	278.068	566.063	297.203	8537.704	2522.047	334.95	7554.522	235	0.916	618.645	399.509
12211.948	14621.54	8548.372	17228.33	8870.465	15706.208	6258.498	11129.881	1222.063	429.015	566.649	565.726	688.213	501.962	374.162	16320.281	242.548	198.741	237.937	1555.832	331.524	2100.726	147.574	2743.901	8210.958	292.154	387.764	298.521	21444.137	1561.719	329.007	4724.218	186	0.803	1323.812	399.156
7920.986	8918.444	5861.61	11063.357	6593.901	13223.286	5711.151	10010.705	835.399	303.968	328.235	603.832	446.164	335.481	239.421	10100.572	166.863	134.488	289.967	580.278	273.398	682.527	156.869	1521.755	2163.893	267.23	381.39	263.114	5199.847	499.852	305.209	3479.059	168	0.884	976.78	400.048
12692.876	14758.91	9102.993	18535.167	10291.722	22213.812	9079.018	16119.711	911.94	423.107	639.284	680.648	604.168	664.443	312.924	12461.673	176.366	178.587	280.08	1134.484	446.173	751.216	167.694	2451.347	3256.046	306.015	553.925	304.814	8065.905	1621.004	388.136	4514.679	127	0.995	1235.618	396.642
9842.746	12030.893	6383.268	13615.223	8331.234	12030.383	6283.447	10135.833	1622.63	459.034	881.022	645.549	725.741	461.534	295.57	11820.044	297.381	231.76	292.084	1185.587	424.953	480.209	161.235	2310.513	9176.611	314.514	786.917	284.333	6752.394	1080.004	340.693	4760.483	136	0.994	477.485	398.809
9843.431	11285.099	7001.978	13309.754	8540.174	13636.947	7367.53	13047.378	1624.934	552.89	523.447	974.738	874.293	471.17	347.472	13593.746	292.035	221.473	312.65	1572.732	315.355	653.928	180.713	3462.774	4479.217	304.525	526.223	287.069	7375.1	1524.482	330.94	7480.648	230	0.814	550.3	401.709
14265.581	14883.24	8454.628	17542.105	9285.018	17147.977	7673.047	13628.522	872.962	368.058	550.082	802.728	1170.447	464.289	292.252	14415.677	284.858	176.495	247.526	1013.639	238.682	796.357	142.9	2108.697	5281.611	271.186	615.168	284.057	3569.922	1299.321	297.477	4475.291	194	0.942	637.268	400.201
8994.584	10133.393	6776.362	12733.431	7426.385	15768.423	6363.394	11643.439	995.797	331.495	502.863	847.573	1268.443	466.791	285.342	9977.613	218.873	146.998	171.048	1287.305	676.247	538.868	121.943	1774.611	2890.946	279.425	638.687	277.318	9167.718	1921.614	318.061	4146.233	149	0.965	961.292	398.346
12613.941	14142.873	8420.13	16332.21	9314.744	15177.311	6818.861	10477.756	973.543	394.389	634.363	740.578	764.563	387.463	267.027	14035.769	224.586	230.782	444.024	1245.584	257.681	771.656	145.609	1434.726	4513.927	274.822	483.701	276.149	5313.856	1036.857	306.307	2630.876	183	0.86	579.708	401.025
10178.647	11372.378	6556.966	13399.575	7720.692	14223.309	6136.204	10265.776	1102.452	367.137	444.598	1093.635	1126.355	533.289	327.066	11633.887	234.523	223.524	254.332	1316.624	398.828	553.677	151.429	1693.586	2737.793	265.325	439.065	268.076	2437.501	2019.882	294.179	3617.712	182	0.896	791.181	400.11
15604.122	17197.019	10101.571	21207.549	11449.161	23703.219	10497.306	16560.144	1116.143	395.872	486.979	711.591	746.933	544.206	313.676	11389.686	290.462	219.965	428.45	1079.312	323.814	629.598	168.278	1986.415	7768.5	259.806	614.072	300.443	5473.393	1281.318	336.491	4307.329	371	0.816	688.945	407.279
12364.657	13221.062	7766.93	15236.575	7975.618	16216.678	6073.57	9924.287	809.846	309.667	586.244	671.613	825.981	515.788	228.708	13014.311	171.79	139.271	198.986	820.131	267.205	812.922	115.549	1092.042	3283.748	309.245	569.223	253.621	2295.216	1075.267	257.453	1975.924	119	0.933	1150.004	399.626
11046.409	13994.643	8406.025	17665.941	8821.279	13627.024	5610.258	9435.455	815.15	416.403	528.351	436.637	389.729	298.789	253.386	4710.675	146.472	168.267	310.708	633.325	186.558	234.502	125.785	598.913	2019.646	275.456	338.973	295.568	1822.916	287.15	300.698	947.073	107	0.989	1275.631	400.668
14255.849	15738.477	9688.972	18513.154	11530.738	19767.863	9608.461	13825.177	1358.663	518.659	508.882	651.731	673.878	539.961	325.897	11988.086	304.258	254.153	355.838	1527.722	224.232	828.833	199.21	2749.533	6407.098	273.038	454.663	286.54	6958.768	1504.509	353.586	5954.003	202	0.854	590.688	404.653
13287.583	15506.034	9427.786	18850.311	11565.883	18449.001	9539.204	15962.428	1268.282	546.404	591.751	762.347	798.152	547.505	372.026	10136.568	323.708	229.785	366.318	1489.226	271.265	9971.061	186.856	3198.341	7515.592	278.727	567.891	295.046	8318.65	1970.844	337.046	7063.134	206	0.926	602.18	403.825
9601.153	9479.924	6292.13	11555.284	6419.048	12908.253	5133.754	10029.59	1037.361	387.78	308.05	909.308	1106.961	1013.177	274.628	10577.377	305.252	254.99	176.219	953.188	783.228	872.512	154.357	2046.52	3704.645	336.609	366.941	299.364	1340.044	779.973	275.351	3792.059	159	0.91	845.708	403.123
10423.531	11162.044	7101.352	14008.472	7469.682	15863.35	6031.345	10804.597	1065.317	323.943	365.29	785.588	1382.296	449.668	262.255	13249.638	186.542	153.21	237.38	1018.441	397.632	634.451	129.357	1681.936	2586.071	285.219	471.137	265.025	3425.222	1698.619	302.404	3714.74	134	0.942	1046.41	402.119
13640.132	14480.21	8779.268	17481.154	8917.768	18874.235	7059.433	12650.816	1039.236	359.112	559.757	715.289	1263.618	529.25	262.114	13647.022	167.798	165.504	195.233	973.25	365.226	764.378	133.669	1612.789	4286.15	314.965	589.16	288.295	4596.92	1543.023	328.089	2836.132	182	0.958	1217.791	403.434
13787.616	15522.998	9372.325	18974.005	9341.553	18930.419	7982.301	14806.615	1386.234	408.466	536.112	665.07	570.258	467.436	283.393	12591.281	248.387	201.625	386.784	1153.202	257.617	714.964	165.005	2213.316	5976.671	290.292	570.175	289.877	5779.549	1051.866	337.617	4702.422	318	0.896	529.491	407.428
11161.127	12040.863	7347.836	14677.752	8355.743	17634.467	7447.701	13215.746	1044.739	361.146	508.576	707.9	1127.13	486.478	268.041	12451.016	194.992	183.799	249.58	1059.408	457.055	747.166	132.948	1978.907	5653.281	303.164	735.188	278.493	9574.362	1127.105	304.259	4037.645	274	0.842	1080.763	407.42
13370.942	14653.899	8769.49	18086.444	10611.143	20097.636	9428.828	16683.193	891.807	404.123	492.911	645.72	607.153	558.179	331.495	10267.996	241.962	211.234	401.118	1072.514	210.156	686.685	188.673	2243.949	3382.017	260.489	527.937	283.971	4693.842	1205.062	300.007	5453.336	316	0.84	720.883	407.943
10206.23	10636.613	6121.537	12920.313	7509.593	14867.257	6252.139	11337.291	967.982	406.691	378.738	1548.371	2500.896	641.715	362.632	10006.362	307.301	277.262	293.851	1651.998	741.341	773.95	161.841	2208.214	4167.034	299.582	434.712	302.988	2706.43	2536.484	272.897	4600.671	191	0.91	826.626	406.453
13302.015	13371.634	8216.87	15381.87	8160.211	17906.526	6696.845	11029.046	846.614	342.816	598.968	892.808	1062.55	710.816	273.174	11884.986	251.908	155.917	290.678	1270.503	608.852	739.595	134.605	1422.158	7179.284	282.608	704.169	257.993	6817.504	1605.553	278.969	3121.147	155	0.933	952.906	405.094
9621.154	12031.972	7774.89	14597.474	8811.208	17283.763	7440.661	12468.35	764.088	352.664	427.429	930.912	893.142	546.146	310.632	10122.422	206.813	144.968	203.536	990.554	458.033	553.884	137.692	1862.742	3412.849	283.461	508.026	266.16	6093.391	1244.014	329.867	4380.861	158	0.937	967.139	406.19
10804.125	11949.2	7276.205	14190.112	8062.555	16249.302	6918.698	11498.629	944.374	361.862	540.943	929.812	731.483	534.54	275.359	12115.151	163.279	147.905	190.604	1078.221	181.638	591.814	119.544	1878.539	3061.405	344.256	516.855	259.551	2621.106	1131.866	361.191	3729.873	192	0.954	1173.833	406.214
12249.772	13730.973	8548.081	17054.216	9522.791	20131.252	8546.486	15126.817	735.943	330.17	371.869	543.087	605.016	480.623	257.108	12779.11	141.95	159.079	428.529	1157.345	256.755	685.385	155.915	1796.524	1984.348	292.828	437.83	271.73	7696.854	1057.208	336.318	3220.431	212	0.927	1203.642	407.967
9425.587	10253.809	6277.578	11966.692	7869.991	16568.554	7131.194	12801.013	1064.215	457.458	521.205	817.601	1003.249	500.143	367.614	10435.186	245.532	186.382	237.85	1510.783	350.404	987.123	147.67	2834.468	3090.612	300.608	542.229	297.027	7502.781	2978.847	306.125	6153.201	124	0.972	609.637	407.056
13209.576	14557.812	8955.343	17279.403	9988.237	20923.31	8597.535	14513.761	1117.984	354.644	664.391	875.636	1025.87	820.571	302.606	11680.831	235.937	145.672	165.617	1321.495	773.132	679.49	129.527	1783.378	3677.74	295.057	766.735	268.91	9160.446	1468.017	313.428	4164.111	128	0.974	960.719	406.766
10604.289	11732.563	7553.851	14654.565	8408.678	17761.062	7762.986	13358.836	1079.332	343.407	382.922	1367.938	1281.043	526.813	305.183	12149.135	178.121	145.044	313.522	1381.798	745.051	798.132	158.936	1775.712	4601.91	277.486	511.95	257.274	5591.492	1712.93	282.876	3937.033	312	0.809	988.282	412.135
9079.205	10223.768	6543.94	12324.726	7030.174	13887.76	6068.778	10481.48	1396.455	353.12	419.998	1169.917	1298.055	601.796	304.676	12003.513	174.598	130.808	183.828	1270.352	588.877	674.574	150.85	2081.864	2357.138	294.198	651.591	244.966	3808.779	2131.527	313.169	4563.672	129	0.97	1002.919	408.205
8067.95	10913.085	7071.958	13270.857	7914.109	15254.503	6712.458	11562.766	865.142	390.356	405.544	679.566	732.094	463.524	276.11	9960.477	219.256	151.338	164.282	1122.327	317.829	415.698	134.196	2253.393	6532.334	278.767	432.059	253.383	7514.698	984.547	352.867	5227.772	115	0.956	1035.848	407.03
9901.693	11147.693	6899.359	13693.074	8062.655	16460.73	7151.443	12421.481	1434.185	353.69	647.806	720.209	712.502	722.195	267.298	11944.187	182.282	162.115	237.715	1184.477	560.157	1000.835	125.363	1950.446	4427.349	306.978	655.267	274.794	7881.174	756.144	292.492	4165.575	174	0.885	1091.098	408.96
10653.463	12845.614	7783.508	15408.188	8292.472	17204.296	7050.083	11766.836	1332.404	368.954	621.3	790.748	757.903	1033.948	277.005	13538.448	181.358	166.481	190.571	1083.925	317.335	1682.317	113.112	1707.201	3858.005	304.387	669.607	264.886	3327.098	1267.374	283.532	3426.728	151	0.909	1116.579	407.454
10040.789	11869.8	7062.41	14039.232	8359.343	11930.38	6769.972	10573.996	2088.955	459.999	752.263	1020.24	791.336	581.185	352.469	11092.259	294.736	213.436	230.907	1550.041	770.697	566.796	168.866	2212.329	3582.138	264.504	1322.635	281.612	14569.362	2178.672	293.933	5059.706	123	0.936	746.191	409.354
9786.907	9669.219	6072.858	11787.271	6829.876	14364.763	6127.321	11279.828	841.076	344.882	406.351	775.929	942.817	544.013	273.937	10993.085	213.142	126.737	205.523	972.479	413.804	556.857	130.446	1887.879	5736.328	292.723	590.635	258.16	5713.077	1558.96	304.94	4339.61	134	0.98	1029.082	408.672
9572.47	10877.203	6648.047	12855.992	7460.339	14763.726	6391.557	10562.567	949.799	298.382	388.572	749.487	977.613	466.71	245.824	12505.578	183.22	146.479	216.079	935.802	343.811	591.775	135.672	1565.086	2314.545	279.145	460.934	269.145	3461.01	1242.282	305.699	3543.153	182	0.935	1050.225	409.473
7719.333	9482.992	5799.269	11467.792	7098.449	13472.879	6214.578	10193.468	842.072	357.23	521.358	660.895	690.225	414.629	286.077	11798.612	177.228	143.968	208.796	1171.598	316.422	2115.01	130.882	2039	2113.977	289.908	447.459	246.872	8654.833	1105.052	327.94	3974.426	104	0.974	1151.702	407.269
14014.257	18960.817	11257.603	21686.243	11592.116	12904.414	10356.483	9550.542	791.219	388.74	602.119	484.771	730.792	360.205	285.989	10746.461	250.394	192.135	367.949	865.935	201.401	502.028	146.447	1512.034	6001.156	261.618	445.227	300.711	3602.939	1221.519	327.8	3347.257	103	0.965	678.927	408.655
11579.026	11386.533	7118.185	14089.706	7815.387	16984.67	7011.853	12871.968	931.836	376.479	581.382	554.678	616.04	523.346	287.105	12278.32	201.53	165.079	286.994	1382.119	299.619	1081.266	129.264	1988.951	5961.711	311.228	501.559	253.593	9441.116	1061.986	315.217	3985.038	150	0.961	1142.493	410.453
11873.113	13356.823	8258.862	16488.792	9425.222	18223.475	8114.542	14715.989	1521.294	555.692	642.106	708.39	939.764	517.757	368.616	13239.055	246.685	212.204	231.476	2027.864	251.425	1294.884	162.839	3805.182	5919.899	306.165	527.071	308.381	7868.225	954.116	285.85	6579.65	319	0.808	1353.876	412.503
9352.169	10898.855	6171.907	12631.994	7373.579	13928.778	6032.24	10541.961	1103.794	367.249	452.069	843.591	523.771	449.192	330.107	10291.77	262.385	216.955	271.545	1015.277	266.711	423.526	158.141	1848.395	4772.933	267.45	387.598	269.691	2942.265	2043.512	285.03	4166.687	151	0.909	791.712	410.228
11783.675	12910.581	8115.094	15360.878	9478.234	18125.32	8614.099	15105.884	1189.28	420.881	564.683	687.318	671.517	562.162	306.698	11625.733	197.728	173.139	228.611	1553.979	347.392	6661.027	133.905	2780.024	5033.213	293.684	612.26	284.661	9393.232	1237.179	301.708	5309.255	399	0.686	1104.107	414.104
10312.935	11055.412	6894.771	13733.745	7764.25	16467.107	7043.296	12370.934	852.231	347.779	341.733	543.441	408.642	390.162	253.108	12058.074	176.504	170.891	302.288	536.743	200.105	680.006	142.327	1907.534	4401.021	294.753	527.202	266.968	7225.704	450.972	367.791	3481.821	171	0.944	1192.395	411.096
9719.284	10938.608	6251.822	12625.793	6850.242	12428.099	4774.479	7885.9	1355.025	479.663	934.678	670.259	515.297	459.312	338.149	16933.305	221.105	185.465	249.197	1175.152	363.142	557.573	151.7	2538.459	4337.268	304.491	863.158	291.483	11541.431	1038.807	366.215	4252.247	105	0.953	1409.243	410.986
13752.633	14302.622	8535.844	17193.591	9543.664	19975.106	7436.708	13425.201	980.43	395.997	478.986	601.159	750.525	484.913	258.507	12087.304	301.455	175.44	353.796	1233.157	283.364	2393.355	135.91	1983.682	6923.739	273.992	591.219	286.898	6252.821	1094.295	291.685	4197.094	319	0.822	642.917	414.754
9133.587	9903.546	5832.626	12280.403	6958.886	13333.31	5733.691	9899.247	751.488	365.145	412.722	1432.157	1547.288	1128.164	356.404	11702.316	240.71	204.409	231.06	1376.371	664.266	652.222	160.997	1818.489	2635.065	397.905	688.895	275.423	5543.628	3080.227	292.135	3688.329	133	0.961	812.733	411.838
13370.735	13478.902	8267.512	15593.919	8792.713	17733.293	7309.756	11957.959	1523.956	350.306	461.402	678.801	709.802	564.207	277.229	12426.905	228.434	250.996	268.515	1137.013	630.428	855.492	205.763	1792.104	9377.347	306.355	706.894	257.599	10819.553	927.718	277.198	3561.778	143	0.978	917.64	412.85
11886.852	13111.104	7826.096	14822.173	8434.169	16515.107	6807.397	10761.595	2653.478	367.285	473.61	720.733	984.105	557.496	276.303	13578.18	180.451	158.445	201.468	925.301	350.226	673.83	130.316	1743.509	4318.851	337.817	573.932	284.265	4848.04	1602.967	323.374	3027.897	199	0.878	1217.505	414.962
9265.35	10216.273	6051.786	12101.206	6940.987	13951.34	5582.697	10619.747	1017.498	464.298	535.48	599.309	574.744	464.433	329.443	11599.288	197.67	207.508	512.867	2161.233	292.462	4349.166	165.522	2412.178	1880.856	304.201	453.778	289.214	14247.876	1345.424	346.415	4993.497	125	0.952	465.484	413.684
14737.055	16344.574	9556.436	19610.526	10911.815	16638.746	7463.354	13429.607	1236.458	533.145	577.248	1026.425	1078.314	507.974	384.709	13866.505	284.718	223.885	385.944	1845.131	373.203	682.268	169.824	2899.935	5103.642	297.44	578.63	298.195	9383.638	2388.548	338.72	6230.87	379	0.862	542.513	419.65
12131.648	14361.179	8489.413	16300.185	9373.029	16335.745	5140.77	11433.09	798.838	321.232	431.523	560.827	868.14	487.45	384.383	15740.884	252.745	170.727	304.826	996.4	225.153	888.997	151.67	2790.439	5019.523	299.091	474.498	287.026	2673.674	1931.93	293.482	6073.956	140	0.947	621.264	414.214
9839.086	11822.31	6912.211	14134.434	8343.197	13025.076	6807.996	10757.085	1129.081	377.328	753.429	1135.851	844.806	1472.911	325.84	11797.522	270.433	201.96	208.902	1513.557	609.678	606.764	154.184	2004.852	4186.899	294.379	897.589	282.231	11222.013	2155.495	279.954	4262.365	107	0.971	752.846	413.313
16172.487	18159.896	10760.259	20912.976	11559.642	18791.388	8024.059	12358.587	1058.073	438.052	546.805	955.85	1335.114	469.833	327.32	12801.33	276.644	236.936	266.173	1408.955	263.234	733.469	154.235	1757.727	5971.766	272.084	490.335	296.569	2913.578	1496.12	316.47	3861.744	192	0.911	589.411	417.547
14816.914	17281.903	11072.355	21225.926	13057.471	21641.891	11404.579	18702.172	1164.942	515.168	443.039	716.163	868.518	624.266	349.32	11435.56	275.632	232.787	293.252	1279.109	282.959	858.898	167.976	2939.282	4204.899	299.033	516.709	291.627	8433.318	1972.959	353.62	6522.176	331	0.847	602.829	419.131
12058.117	14659.947	9305.998	18612.827	10740.746	19408.535	8916.266	14838.75	1294.766	473.644	493.507	560.092	519.003	479.076	362.332	18409.202	202.904	215.985	269.421	1948.99	207.945	759.166	163.887	2933.629	4537.082	319.709	380.875	308.619	6911.178	626.534	374.49	5568.278	151	0.978	1250.626	415.136
11960.518	14135.397	8250.596	16018.247	9063.125	16064.419	6662.054	11802.923	1113.859	458.459	604.01	983.135	1175.359	465.346	318.889	15966.768	210.608	191.105	272.867	1829.265	434.974	1055.077	148.446	2504.214	4368.261	310.781	651.025	293.639	16279.826	1716.532	356.64	3999.391	235	0.898	1336.032	416.93
12569.346	13232.931	7278.337	15549.848	8038.997	13362.345	7079.207	11736.934	813.468	359.411	419.961	550.171	491.537	344.37	286.831	11745.545	194.186	224.48	441.563	901.69	317.148	537.835	151.195	1618.535	4113.479	274.223	341.593	313.931	5642.677	1001.568	320.993	3466.485	141	0.918	511.45	417.408
14740.342	15432.191	9726.993	19285.616	11804.078	25052.629	10741.474	20840.399	1127.996	500.382	437.361	734.066	896.23	599.847	375.503	11359.501	296.583	220.924	334.081	1355.86	299.393	1218.627	164.083	3197.841	4447.834	282.257	536.459	292.771	7158.407	1631.877	324.867	7064.036	393	0.864	613.299	424.406
12008.183	11849.926	6865.215	14301.332	8465.764	18046.964	6850.538	12458.997	1466.245	403.478	521.235	770.611	888.468	567.585	324.019	11147.108	261.17	191.058	223.808	1196.314	382.182	578.863	175.384	2063.019	3890.067	252.798	694.381	278.177	6254.297	1534.689	352.609	4706.436	155	0.933	702.642	418.9
10935.726	12760.829	7798.783	15539.078	8510.824	17542.105	7210.178	12122.896	1681.982	337.074	671.857	700.941	578.85	544.183	262.026	13353.741	176.998	148.849	180.993	971.475	291.345	761.175	117.829	1511.941	5167.711	343.889	629.206	259.625	5838.573	1532.349	334.565	2903.448	235	0.88	1149.509	420.279
9193.434	10212.506	6370.908	12505.426	7340.19	15128.971	6394.965	11098.948	915.035	372.359	698.998	873.148	975.59	736.039	312.587	12844.859	147.216	151.529	170.187	1335.385	357.091	899.637	134.366	2035.37	1910.77	306.157	648.096	272.753	8112.124	1703.972	309.847	3888.78	110	0.985	1231.518	417.773
13717.454	15596.788	9155.548	18091.391	9897.991	17532.849	8791.662	15206.118	1248.661	472.999	609.257	1078.626	1091.434	645.441	375.854	14056.741	299.037	225.764	298.093	1363.307	328.935	759.267	154.103	3038.827	6624.797	298.927	698.685	310.284	4289.361	1930.696	338.091	6390.82	515	0.681	492.387	429.001
9501.915	11669.883	6808.332	13792.906	7630.21	11568.459	6017.67	9061.093	988.736	349.041	854.66	775.726	431.411	1938.029	287.46	11854.204	245.781	186.133	240.046	826.202	400.045	682.685	156.537	1653.242	3768.008	406.318	1135.048	269.642	4600.102	1646.25	282.441	3539.404	102	0.987	735.882	418.676
11024.99	12776.66	7790.413	14780.122	8221.329	15210.083	6276.723	9623.846	942.143	318.959	572.431	756.844	676.602	495.412	253.127	9748.617	180.104	190.238	346.928	986.94	644.227	713.352	192.055	1055.332	8337.719	314.101	668.617	253.171	6810.366	851.29	269.494	1931.083	113	0.981	903.19	418.058
7598.836	8976.095	5726.273	11093.129	6377.332	12868.729	5161.588	8888.674	942.726	313.409	378.959	818.507	1163.878	403.685	243.482	15451.151	173.626	169.928	229.082	985.828	346.131	727.53	116.996	1462.003	2405.527	289.069	475.67	261.563	2946.422	1181.42	294.475	3053.264	115	0.928	1062.735	418.526
9991.322	10686.366	6470.981	12584.995	7785.983	15861.317	6687.657	12535.704	1387.492	482.341	586.974	1056.286	702.52	1827.618	348.823	10644.941	316.352	246.798	386.646	1208.573	301.853	841.779	179.276	2021.376	6956.545	298.709	698.189	291.616	6374.832	1393.123	294.627	4504.808	142	0.945	726.648	421.021
7610.995	8667.144	6369.227	10104.884	6007.628	11668.656	5780.151	10188.874	1233.765	279.642	505.139	677.68	521.364	373.489	252.633	9359.111	225.15	170.422	178.983	850.384	282.581	458.87	138.592	1400.433	2319.297	243.366	527.597	315.579	5587.771	1098.642	254.952	3090.805	249	0.786	862.311	424.384
9538.66	10656.057	6704.403	12868.577	7378.329	15217.934	6610.04	10942.735	763.514	342.842	432.264	1173.405	1481.67	1796.208	331.251	12715.203	208.953	163.202	273.162	1326.807	483.322	1541.802	147.375	1765.434	3752.263	407.722	771.129	257.727	5249.636	1206.394	282.422	3801.426	242	0.856	972.55	422.822
9979.751	10752.151	6795.331	13628.542	7679.339	16288.724	6593.825	10897.545	1179.801	336.753	578.805	660.711	688.15	618.555	256.038	12322.115	178.838	140.506	232.449	998.285	229.331	16908.732	117.33	1748.56	5154.162	336.324	720.15	257.807	4310.757	1446.977	306.416	3498.072	177	0.922	1161.556	420.234
11602.143	14947.605	9496.657	18621.573	11273.536	21122.134	10061.785	17570.587	1356.13	642.102	583.51	525.782	510.367	566.808	406	11453.73	270.577	215.727	207.014	2515.667	194.642	1187.214	157.995	4765.727	7001.622	305.493	353.701	322.531	7925.171	939.247	311.556	7967.015	428	0.867	1362.647	425.089
12914.891	13585.9	7707.032	15837.331	9351.757	16939.457	7271.128	11294.19	1173.449	368.727	704.139	1043.299	966.532	530.786	300.145	10628.368	305.745	223.062	240.891	1390.289	326.366	638.384	155.955	1455.683	7055.139	262.915	761.243	280.649	5976.427	1761.715	291.738	3264.788	159	0.957	763.557	422.255
10567.494	11750.359	7727.275	14458.885	8169.875	16810.821	6814.787	11356.104	869.189	330.993	409.562	744.804	769.757	426.871	261.02	9912.26	239.556	189.247	306.03	1015.105	556.459	641.894	152.83	1673.695	5566.215	266.276	454.071	260.663	7221.018	1087.14	277.134	3842.655	113	0.981	938.217	420.155
14811.845	19035.071	10728.329	22763.186	11552.598	14843.505	10888.373	12873.683	1002.044	459.046	774.389	665.614	638.599	519.411	336.951	11018.739	245.712	217.43	463.554	1633.472	266.939	1769.3	153.567	2190.487	5926.27	290.475	636.193	283.294	10075.488	1107.695	325.938	4608.77	164	0.938	462.787	423.226
13471.388	15832.796	10031.769	19294.648	11908.289	19012.966	10397.103	17232.593	1109.049	529.082	585.569	788.56	747.575	527.758	383.762	11997.909	298.331	205.751	323.55	1306.876	248.177	740.88	180.378	3503.076	4237.851	278.253	616.831	292.541	7941.497	2849.941	330.781	8060.382	265	0.836	631.96	426.138
9771.673	11293.986	6911.153	13716.119	7558.61	15938.809	7995.246	12868.988	862.985	330.363	406.6	866.081	1284.432	587.375	347.046	14148.952	193.348	149.686	185.717	897.884	293.187	637.268	145.021	1957.856	1938.775	288.472	600.432	266.451	2096.214	1356.943	300.642	4560.048	204	0.929	1025.833	424.078
13103.136	13982.44	8809.246	17234.178	9797.416	20236.618	7852.501	14016.412	860.389	336.206	368.326	684.327	955.763	565.516	249.603	13430.47	198.898	170.5	212.471	799.373	301.335	727.69	119.989	1760.552	3630.371	282.115	531.93	269.149	2874.981	1247.387	276.168	4067.615	207	0.922	1055.35	424.273
12144.626	12146.414	5451.028	14516.144	8094.003	16156.338	6849.063	11827.514	1520.225	330.537	421.193	868.468	643.5	485.048	252.234	10295.027	297.209	181.822	183.839	866.533	306.994	523.475	165.473	1471.292	5974.902	290.415	498.047	307.162	2479.552	839.234	260.059	3143.601	167	0.87	843.225	422.734
10787.657	10029.91	6475.375	12001.459	6759.539	13800.847	5747.174	10310.807	886.225	331.287	435.843	687.497	752.904	421.112	264.938	10270.241	233.418	238.926	284.228	966.722	604.212	755.814	189.174	1705.504	6877.946	291.904	553.897	261.313	12725.967	1397.131	291.633	3814.33	138	0.875	930.783	423.123
10685.055	11278.447	7451.769	14550.763	8672.681	18292.17	8076.194	14726.985	954.402	396.111	413.671	413.773	449.252	524.559	265.84	9619.392	222.554	156.805	187.216	924.049	211.31	722.309	138.07	2401.681	4300.122	296.354	370.05	267.439	7133.791	1133.261	302.4	5752.33	304	0.816	1042.224	426.589
13564.295	14410.526	8484.899	17571.943	9908.071	20236.98	9789.152	15981.652	1278.244	513.564	711.511	1077.362	873.11	620.969	406.786	11676.479	262.902	218.56	303.307	1623.773	494.603	945.914	165.167	3020.434	5932.855	289.033	845.721	281.997	8701.215	1954.232	368.884	6662.453	331	0.88	472.651	427.914
15217.882	17826.721	11111.882	21966.445	12668.848	26023.711	10131.025	17338.305	1203.379	463.253	550.452	483.219	576.229	779.73	339.831	15892.572	212.192	200.35	271.504	1899.509	236.669	829.883	145.854	2705.194	5677.668	311.287	392.172	297.805	10156.216	1227.079	353.723	5214.309	201	0.954	1249.828	424.192
10587.727	12284.838	7566.496	15743.961	9088.6	15269.504	7923.107	12838.001	1374.686	381.474	500.36	713.248	490.908	429.251	274.391	10085.382	230.941	194.285	325.036	885.869	273.472	518.845	174.881	1797.266	2610.316	274.853	608.465	281.16	3062.826	1507.048	297.327	4305.683	125	0.98	792.052	424.116
8891.525	10846.274	6745.639	13413.189	8081.059	16029.902	6873.807	11197.934	1214.503	377.501	626.465	1101.829	670.216	1046.228	306.905	11260.719	177.881	150.954	232.242	1314.837	433.968	7819.211	120.397	2054.985	4293.731	337.098	786.245	271.997	6393.527	2113.363	354.371	4168.345	128	0.925	1170.391	424.891
13380.133	17456.155	10445.882	20975.085	12089.769	17436.181	9276.676	10290.116	2387.829	381.295	864.018	751.636	721.68	487.532	276.512	13624.897	198.275	159.784	237.835	1071.773	413.252	614.601	126.364	1216.89	4274.142	297.087	794.17	286.457	5803.519	1118.829	330.649	2012.469	129	0.97	1307.609	424.663
10048.329	12835.889	7491.713	14419.013	9723.085	13400.313	8401.138	11380.582	1010.526	468.915	531.203	595.224	623.164	413.496	337.435	10107.886	271.18	217.136	224.849	1165.025	224.697	522.41	170.984	2367.365	4243.119	238.034	474.775	276.945	5919.697	1346.038	410.059	5551.002	101	0.99	697.025	423.955
9204.901	10510.971	6715.6	12498.699	7127.448	13886.397	5492.222	8807.725	737.182	317.851	399.708	685.923	1434.11	568.948	265.68	11431.52	237.086	155.698	156.671	1029.963	366.999	698.889	138.403	1419.225	1853.5	305.038	445.816	265.094	3560.219	1547.673	289.712	3307.628	109	0.976	951.656	425.041
9520.293	8953.893	5891.795	11361.761	6517.294	14087.187	6050.24	11375.488	889.481	363.981	594.78	961.257	739.993	362.665	285.927	11430.552	182.404	187.002	233.861	1228.213	284.227	669.457	119.989	2082.388	3975.967	265.915	418.588	275.27	4596.788	1955.864	327.603	4562.795	127	0.955	1118.161	425.862
10172.507	11071.509	6812.346	12675.349	7450.647	16373.889	6514.182	10940.023	943.993	360.482	514.661	797.205	715.513	708.376	288.789	13467.948	169.178	164.744	255.503	1342.354	317.535	1172.467	133.6	2059.758	3331.102	304.511	583.267	285.818	5745.327	2516.187	294.728	3980.489	124	0.96	1232.548	425.484
11359.909	12248.321	7825.079	15176.529	8737.043	18097.13	7876.797	13935.705	1879.681	380.438	586.573	1204.146	838.415	445.824	311.846	13316.37	192.181	169.269	257.114	1518.84	483.275	739.243	124.115	2209.229	4383.605	288.194	750.204	266.22	9271.68	1585.252	331.69	4301.863	164	0.938	1182.537	427.561
13797.186	13252.444	7361.212	15630.595	8029.051	15513.03	6087.733	11042.519	1062.166	409.651	803.998	521.892	504.748	499.031	287.441	11272.205	225.897	183.095	301.841	1165.518	187.125	649.591	138.225	1964.039	6419.864	323.099	605.526	293.44	4608.35	756.185	386.547	4203.681	187	0.86	452.206	430.537
15392.356	16611.922	9744.73	19277.856	10703.222	19592.42	8158.618	12509.706	782.889	333.19	438.649	703.2	1071.105	454.3	263.263	13936.86	252.861	200.585	218.969	806.165	185.502	673.395	136.162	1445.501	5892.719	273.987	441.202	298.69	1341.682	1180.054	315.618	2854.713	223	0.828	591.46	431.016
10664.771	12792.267	7774.177	14357.203	8155.718	13571.193	7282.941	11512.534	1048.041	464.734	534.074	812.315	916.693	593.051	373.14	14569.159	283.93	214.491	285.278	1553.269	287.032	719.533	148.326	2528.062	5311.673	343.534	476.298	318.552	5547.242	2121.555	333.717	5377.801	129	0.97	504.748	429.19
12488.838	13774.157	8651.77	16817.117	10241.277	19101.579	10375.466	18373.995	899.987	440.339	484.169	667.427	782.988	531.564	368.612	12658.247	263.078	182.775	327.958	1127.933	212.831	704.38	164.099	2936.384	3558.175	277.176	514.687	286.735	4707.27	1915.523	326.808	6664.283	500	0.715	629.666	438.154
10020.994	12379.65	6738.753	14189	8499.337	11159.433	7008.031	9310.415	1569.61	342.098	752.257	900.53	1023.093	469.627	272.645	11184.896	293.888	200.529	244.11	1117.737	355.9	582.951	145.953	1141.728	6542.753	280.631	863.522	272.169	5009.887	1289.04	282.899	2286.255	102	0.955	758.471	427.353
10682.359	12950.363	8093.379	15612.305	8480.397	16564.462	6987.461	11466.025	997.622	371.722	711.15	754.3	765.172	421.805	280.429	11751.307	178.805	149.642	215.61	983.361	294.68	684.634	125.01	2010.026	3367.142	254.251	555.767	280.526	6226.322	1504.803	288.67	4202.339	131	0.986	1125.34	428.271
14612.428	16652.963	9826.192	19656.911	10473.812	15976.349	7191.829	12573.579	1593.115	450.992	494.663	805.005	924.791	529.629	331.783	16170.493	323.484	215.801	326.608	1486.014	319.79	618.386	140.42	2749.432	7234.579	296.959	501.374	297.338	7434.829	2297.364	322.638	5779.399	221	0.914	514.699	433.812
11463.336	12386.445	7634.748	13924.687	8167.729	14866.229	6223.442	10480.783	1322.665	321.398	803.916	771.828	876.345	542.181	307.316	8945.092	196.521	197.349	242.727	963.17	465.778	709.65	191.873	1667.233	5798.673	279.655	751.831	257.631	5324.093	1727.904	269.823	3769.106	163	0.879	898.844	431.426
10913.961	13774.86	8416.844	16860.301	9648.834	19392.692	7946.559	13037.207	684.31	315.264	333.362	757.48	922.899	764.206	250.205	13746.609	164.135	178.925	206.091	658.468	404.864	694.171	120.022	1491.753	3482.537	333.46	427.841	278.87	3171.832	1021.099	258.968	3220.041	223	0.852	1063.123	434.339
10470.659	11100.991	6732.539	13272.844	7448.137	15307.407	6310.044	10839.999	1208.989	324.758	580.631	722.761	694.33	526.123	266.712	13503.354	169.912	144.953	176.305	938.89	352.304	721.463	114.305	1556.791	3013.625	260.989	684.42	274.159	5243.061	1813.221	301.572	3136.365	214	0.849	1144.304	434.084
6250.116	7039.284	4561.576	8459.771	5145.903	9739.642	6888.12	10313.242	750.84	368.994	326.887	980.582	1085.144	1916.089	520.423	18904.256	182.398	181.032	206.609	1143.813	676.565	751.734	163.716	2726.437	2397.988	353.411	452.247	262.95	2724.345	970.881	284.055	6092.282	138	0.918	994.007	430.471
13919.298	13908.245	8394.275	16594.431	8791.827	19182.079	7323.53	12956.712	855.394	308.397	462.179	838.435	1015.853	620.32	260.447	12065.505	174.485	155.948	205.119	858.395	296.119	596.073	122.817	1379.541	5157.934	336.826	494.834	279.56	2666.699	1183.758	305.234	2557.067	310	0.853	1207.948	433.735
16795.125	17567.972	11093.505	20943.259	12703.864	27746.782	10697.753	18466.488	1122.663	539.853	633.397	786.995	628.39	1801.271	333.718	13401.731	230.25	189.779	246.664	1331.274	419.888	1042.546	142.935	2828.361	7805.061	306.107	653.482	300.444	10439.139	2150.054	365.586	5306.732	383	0.869	1247.772	436.163
12386.685	13661.91	8490.617	16680.14	9941.922	7794.737	6656.377	11799.928	968.714	372.047	570.436	1097.75	1004.536	440.449	348.005	19702.487	205.827	173.8	210.391	1352.876	383.567	422.541	142.245	2662.627	5204.918	298.968	720.455	291.82	7752.635	1357.4	391.866	4677.584	283	0.841	1279.405	436.15
9986.811	13575.949	8612.395	15454.236	10211.535	13444.518	8861.081	10668.836	699.09	386.509	348.141	942.733	1147.594	389.86	331.691	13033.73	230.015	292.572	308.119	1274.778	277.294	774.68	151.461	1841.906	3728.835	277.36	624.487	298.623	4746.154	1630.398	290.893	3776.553	149	0.93	602.178	434.326
9338.759	9646.931	5671.31	11453.059	6641.025	12632.817	5391.263	9601.861	1301.23	346.321	491.143	983.745	673.669	491.247	290.93	11559.756	217.135	192.047	221.706	920.78	431.233	584.234	158.384	1527.463	2682.9	260.704	663.49	247.535	6006.998	1523.034	311.535	3327.238	141	0.938	733.252	433.507
8897.983	9118.393	5166.512	11228.877	6333.655	11980.601	5515.132	8943.081	1092.924	345.154	496.679	947.818	558.357	455.866	273.007	10543.928	245.243	201.361	296.286	977.841	766.426	594.168	151.438	1542.697	3690.423	281.929	841.472	275.896	5751.485	1648.018	270.992	3380.231	104	0.974	793.173	432.038
8879.542	10375.545	5877.716	12119.047	7097.557	10820.32	5785.394	9066.054	1128.509	375.944	420.995	734.903	606.596	848.043	281.099	10212.344	250.435	215.13	256.224	917.099	307.251	481.854	174.968	1755.856	3167.617	319.506	569.635	280.38	2720.982	1545.491	280.555	3909.143	184	0.755	815.495	436.587
14811.762	15654.917	9695.946	18993.327	11059.726	22732.374	9896.341	17220.69	825.735	382.902	395.338	610.164	761.838	635.014	269.381	11537.259	198.189	174.96	268.236	1060.496	275.115	833.018	128.369	2038.156	4376.066	303.563	438.1	280.446	6376.873	1228.216	257.923	4730.731	265	0.852	1052.753	435.609
9606.459	11508.718	7049.286	13528.278	8018.358	15489.466	6936.183	11274.408	1517.387	397.689	626.784	1397.831	1245.492	652.166	305.669	14176.125	192.712	167.913	268.55	1499.884	465.941	890.533	137.53	2224.668	4617.167	301.851	840.319	268.937	6991.657	2624.227	292.546	4247.551	136	0.956	1190.404	433.11
11639.495	13721.253	8656.429	17950.549	9687.72	12015.292	5386.815	10090.046	923.329	362.041	612.805	1156.876	924.48	296.625	233.391	5969.349	173.387	168.618	330.652	1327.1	333.554	221.186	115.358	846.073	2161.176	287.265	559.888	302.648	9245.909	382.078	298.729	1492.608	114	0.99	1290.237	432.132
12446.998	14516.339	8702.809	17786.809	9376.814	19143.013	7753.385	13643.137	1380.527	398.527	662.086	1184.197	1353.243	599.072	329.802	15840.737	197.232	168.833	229.446	1444.361	417.562	1155.32	127.433	2254.844	3643.99	313.918	697.469	301.391	3583.723	1769.255	302.658	3918.648	237	0.887	1339.584	436.04
9696.61	11552.538	6821.346	13456.645	7665.85	15044.748	6548.629	10696.292	912.119	355.577	769.001	1166.829	686.305	630.5	308.331	11748.084	179.988	143.98	204.661	1217.081	654.693	635.75	115.9	1886.278	4434.173	314.632	879.361	263.244	6345.863	1539.757	279.32	3925.885	117	0.985	1169.483	432.714
7272.55	7471.95	4751.563	8904.927	5800.7	11435.163	5884.6	10342.724	929.376	384.887	539.273	664.112	567.794	398.206	289.822	10424.867	163.678	148.351	208.267	1622.418	214.196	478.129	132.801	2373.194	1575.951	250.882	379.844	276.763	7970.189	1616.014	381.104	5421.783	106	0.98	1119.887	433.887
11997.064	12158.672	7305.111	15404.249	8930.826	17817.582	7972.437	14454.384	761.163	371.204	467.545	682.495	595.89	475.977	272.3	9716.069	213.075	208.624	419.795	1001.862	282.407	599.279	168.115	1789.941	2860.034	254.249	595.793	270.547	5490.23	1249.348	297.094	3935.821	185	0.932	779.678	437.062
7032.38	8382.038	5616.512	10282.383	6823.893	12751.655	6334.499	10881.784	974.829	437.945	503.398	420.817	407.332	414.984	319.971	9937.503	179.548	160.105	238.116	2010.01	224.741	701.831	146.937	2888.127	2750.293	259.26	317.877	286.537	9866.412	1882.849	454.445	6488.356	140	0.932	1109.257	437.021
9765.241	11049.609	6702.484	13498.999	7459.893	15078.091	6158.273	10260.289	863.327	365.686	404.994	634.603	444.39	361.109	279.674	13111.545	182.642	172.57	248.466	537.8	202.988	1086.812	130.516	1965.933	3053.762	295.479	394.905	311.174	1885.128	339.845	300.098	3736.519	143	0.916	1373.969	437.031
11520.054	13510.283	8165.591	15570.302	8989.459	13481.777	6243.308	8297.542	925.186	394.566	420.694	929.999	1266.161	447.764	339.58	14538.887	259.356	223.507	241.91	1309.834	359.066	777.898	146.011	1614.578	3108.621	296.408	546.017	295.065	4161.168	1826.247	308.406	3324.266	102	0.974	550.971	436
8520.747	9406.062	5912.182	11480.05	6997.047	14170.698	6427.604	11330.907	1859.206	391.59	781.51	1087.468	712.674	538.031	315.533	11509.245	203.312	158.43	194.534	2023.828	486.169	661.146	127.772	2234.625	5812.449	272.561	837.124	258.744	16067.091	2016.719	369.295	4563.521	151	0.942	1131.043	438.268
10320.214	10905.222	6582.858	12512.824	7201.744	12233.085	5084.514	8420.684	1055.645	360.447	442.803	643.898	1087.912	494.344	280.949	16078.478	193.373	183.3	189.35	1081.649	446.667	793.694	115.33	1625.57	2551.392	304.371	613.711	284.957	2917.602	996.917	268.856	2807.458	114	0.99	1314.289	435.605
15055.922	17126.75	10688.673	20904.362	12621.444	25038.211	11011.861	19655.015	1340.02	528.978	499.081	427.066	472.406	662.483	378.342	11506.471	260.671	209.275	266.71	3768.936	226.315	948.616	146.463	3900.07	6959.891	312.468	352.533	315.664	19558.49	1442.364	316.187	7109.757	411	0.81	1355.364	442.308
11654.97	12765.044	8124.832	15079.354	9356.376	16079.711	7182.118	12339.361	1315.376	508.454	514.594	795.1	904.052	534.547	358.689	15046.393	297.394	250.076	235.609	1388.748	250.252	876.016	154.763	2765.191	2815.8	285.657	506.128	297.412	4013.305	1857.173	344.921	6138.026	190	0.914	560.532	439.295
12513.185	14213.911	8675.02	16754.915	9961.188	16582.858	9074.369	12905.859	844.908	353.199	408.531	736.831	959.168	473.154	309.181	12839.972	247.348	235.17	260.617	1088.536	244.075	1416.541	139.896	1722.289	3560.262	278.519	578.634	295.772	3086.942	1111.87	292.786	3679.29	385	0.782	614.456	444.492
11604.358	13247.871	8183.945	16229.176	8857.318	15195.39	6917.265	11326.876	810.525	331.832	450.995	789.459	813.957	304.777	275.203	13268.32	183.606	176.482	462.856	1099.042	207.607	491.864	144.583	1295.837	2390.992	241.995	480.089	277.2	3238.643	1103.462	297.46	2498.184	135	0.949	670.344	437.5
7791.586	8138.147	5438.996	10013.044	6294.095	13132.818	5523.525	9696.322	842.291	263.6	436.531	785.796	560.565	368.784	271.638	9719.339	217.023	199.28	260.434	1007.732	344.075	711.22	159.198	1446.948	1897.053	261.419	471.86	289.117	5155.408	813.653	301.976	3049.969	100	1	882.62	436.62
10973.671	13738.667	8038.947	17466.684	9745.695	19135.307	7736.366	13352.716	1064.627	423.276	536.291	719.391	674.256	444.419	323.088	14346.583	164.411	183.745	242.567	995.105	314.54	903.745	152.461	2368.865	1847.619	289.607	514.086	281.356	8136.282	859.569	299.25	4169.192	166	0.917	1413.976	439.247
8682.595	9010.535	5469.171	10960.924	6738.25	14343.036	5461.715	9581.922	990.522	384.977	856.84	1066.384	826.785	1285.182	295.215	11578.329	233.263	210.252	292.299	945.881	393.649	570.258	149.393	1563.508	3548.331	255.861	959.29	279.224	5771.45	1912.568	286.874	3566.614	104	0.932	762.356	437.471
11457.39	12240.274	7437.461	14247.754	7210.912	15399.7	5644.699	9476.604	871.644	282.592	605.276	579.126	649.862	518.056	250.994	11145.428	215.381	218.088	208.195	813.984	941.167	690.366	202.186	1096.909	5306.264	271.072	710.584	260.525	4152.974	1147.997	262.78	2084.576	134	0.942	917.978	439.5
10693.085	11500.45	7036.779	15164.838	7485.791	13464.089	5202.72	9592.83	1004.925	410.144	1183.33	523.586	764.241	478.789	310.722	15431.869	229.552	181.328	215.967	1496.453	282.032	626.108	128.983	2495.339	7578.679	301.904	1049.325	301.34	12561.014	2117.322	302.483	4213.369	106	0.949	1393.981	438.745
10257.775	12004.23	7240.831	14024.599	8328.781	13302.123	6650.831	9675.729	859.156	381.619	613.865	809.565	692.452	458.013	285.246	10852.166	243.423	205.078	241.138	743.76	308.369	523.399	145.057	1602.71	3765.21	255.994	679.233	256.837	3728.511	1622.887	288.338	3590.731	123	0.993	745.484	438.695
9664.805	11476.823	6892.649	13688.221	8191.53	13511.391	6476.438	9619.402	892.639	356.967	822.949	982.894	751.269	800.067	288.076	10425.079	219.851	200.43	277.932	870.11	398.603	534.453	144.48	1602.637	3093.927	268.672	917.771	270.356	4770.031	1936.677	281.776	3731.126	113	0.981	754.934	438.907
6638.999	10761.265	5561.372	9602.668	6573.1	10796.643	7902.936	10589.637	1134.807	488.71	630.623	1147.576	1230.989	508.721	393.35	11742.51	227.148	179.071	157.384	1622.654	290.484	595.547	151.04	2841.102	3923.185	308.007	744.189	271.291	7260.401	2209.599	274.394	6455.199	98	0.98	1030.286	439.031
11044.649	11805.32	7370.238	14037.425	7971.892	16338.187	6539.973	9923.691	991.302	315.099	489.864	618.421	748.144	521.203	259.375	10190.685	227.004	233.976	187.86	1067.052	403.446	697.579	163.795	1399.737	5259.005	315.887	476.549	265.387	3100.895	1168.594	306.305	3220.776	200	0.827	932.975	443.655
9892.567	10542.05	6284.051	12652.193	7528.495	15064.834	6369.974	11282.288	1157.269	398.181	395.073	667.857	755.916	412.271	318.367	12016.637	230.074	191.203	423.926	1268.379	263.09	606.773	177.84	1867.49	3406.54	245.054	536.009	263.849	5743.324	1191.287	370.784	4165.003	219	0.861	707.276	445.961
10019.473	11407.912	7387.684	13982.554	8563.178	17062.42	8884.483	14878.455	957.864	419.54	539.898	833.97	1070.995	755.051	402.414	10624.645	220.781	162.197	186.333	1093.176	294.131	683.034	154.19	2652.567	2495.983	312.164	511.412	266.648	4070.431	1659.173	299.441	6592.724	363	0.788	973.442	448.547
8067.215	9733.139	5630.883	10899.069	6365.961	12840.338	5532.804	9643.687	1365.456	350.38	502.483	786.663	745.87	430.996	261.469	11506.206	177.984	144.141	205.894	1295.3	375.245	540.927	120.539	1770.093	4417.62	277.763	576.776	274.615	8892.161	1519.972	327.707	3611.445	188	0.856	1153.654	444.473
9106.023	10180.201	6273.056	11908.784	7092.394	11635.439	6129.673	9855.157	933.771	338.69	478.135	839.822	1129.352	485.699	315.249	15781.982	164.776	156.383	178.545	933	384.11	664.745	126.615	2269.247	2473.598	282.655	533.052	290.01	5526.044	1201.601	383.153	4119.505	129	0.982	1260.105	441.779
11774.877	11745.647	6932.246	13076.88	7352.439	14717.102	6232.912	10938.366	1411.569	353.958	633.349	986.862	944.446	529.291	317.41	16851.38	209.612	173.504	231.031	1400.242	328.182	1050.382	127.837	2100.282	4240.451	286.838	638.42	299.871	2483.691	1677.609	335.515	3631.851	132	0.954	1331.326	442.917
11287.286	12051.407	7693.097	14440.743	8398.368	16308.665	7157.219	12184.16	1494.613	431.616	565.581	1013.517	989.215	651.508	331.359	12988.148	200.951	182.21	232.789	1252.186	387.688	897.171	134.607	2590.186	4589.781	352.875	866.801	272.48	9164.203	1804.681	298.482	4930.564	180	0.916	1193.939	445.683
9050.848	8797.384	5345.802	10376.64	6176.116	13687.588	5465.09	10252.491	1048.156	405.18	460.216	544.155	404.094	545.148	338.314	15487.938	212.837	194.781	399.455	925.399	156.212	1244.483	171.519	2397.101	3108.696	269.069	347.174	292.961	4601.375	1238.251	349.9	5282.064	104	0.974	482.019	444
8570.015	9494.212	6044.901	11792.926	6930.543	13916.267	5976.397	10573.371	895.258	388.68	406.244	1560.965	1649.413	555.917	341.281	13706.857	162.684	170.914	215.064	1228.066	811.802	804.311	117.251	2268.606	2659.477	276.094	446.102	289.353	4170.778	2140.197	298.301	4665.073	179	0.869	1092.634	447.383
10798.096	11485.611	6860.533	14301.255	8519.281	15312.253	7432.254	12851.447	777.431	346.796	508.884	732.774	661.015	550.072	267.431	9596.67	222.02	200.025	315.829	917.736	186.108	478.294	155.001	1646.31	2839.56	307.906	711.044	262.055	3853.646	1050.661	294.01	3856.176	172	0.927	771.901	447.616
8808.771	10848.398	7070.449	13303.94	8313.909	13148.538	6797.253	10571.936	969.932	421.295	550.23	855.794	694.905	2640.477	308.184	11133.497	252.644	224.588	382.577	1548.254	306.492	663.385	157.486	1648.047	4779.366	260.075	707.072	275.649	6587.603	1646.608	280.228	3634.098	144	0.985	787.646	447.049
14302.863	14753.554	8439.578	17280.135	9560.462	19709.88	6557.036	12675.948	1004.47	374.052	505.466	711.267	1004.5	517.08	287.18	14524.364	268.898	212.492	277.268	1145.773	234.172	835.688	132.453	1722.506	4353.666	286.366	578.401	286.988	2023.107	1315.268	341.093	3609.937	162	0.895	564.16	448.574
13340.978	14267.932	8644.344	17623.432	9159.87	16783.117	7179.757	12786.336	1341.724	487.93	1248.13	788.031	678.02	542.748	334.633	14964.273	226.59	196.204	227.36	1457.669	308.749	602.258	131.477	3139.178	4953.996	320.426	1169.077	290.711	7852.898	1463.253	384.119	5504.595	186	0.969	1396.22	449.081
15190.452	16373.785	9964.185	18981.539	10838.275	20354.331	6965.632	11460.793	1123.168	425.087	460.588	756.882	972.819	551.753	306.225	17676.547	281.761	212.293	238.946	1436.413	276.416	966.547	135.987	1882.006	4070.433	292.716	548.091	284.697	2113.347	931.419	301.184	3775.593	168	0.855	552.929	450.083
9285.969	10386.781	6414.783	12833.272	8106.149	14528.153	7090.126	11717.212	832.351	423.299	438.071	830.346	1005.738	378.882	344.341	11847.688	257.291	191.059	394.848	1925.733	365.915	574.076	156.171	2137.397	4670.184	261.87	405.837	298.408	9177.944	2255.866	295.271	4894.676	136	0.983	649.632	449.118
10022.712	12288.244	7401.2	14265.215	9029.889	13329.539	7480.797	11535.545	912.392	443.283	452.44	559.973	736.832	402.668	308.515	10043.589	253.996	196.554	322.767	1078.278	238.166	707.885	157.686	2287.726	4142.101	256.764	415.751	276.567	5151.783	1888.099	303.455	5237.02	145	0.929	666.845	448.541
9949.498	12166.149	7824.548	15232.55	8664.514	17456.175	7429.391	12444.059	978.345	396.934	588.533	874.054	944.34	542.066	291.669	11604.167	183.064	156.269	229.186	1268.034	378.746	1448.209	128.762	2279.979	4521.826	272.522	645.979	280.733	6904.562	2101.324	364.043	5009.449	222	0.848	1107.523	452.829
8192.189	10063.452	6537.205	12431.649	7988.052	14799.202	7556.364	12622.582	1097.079	484.734	461.457	357.799	424.229	449.594	370.228	10907.163	248.235	194.392	180.274	3161.125	192.579	867.745	129.433	3419.193	6503.237	322.416	293.637	292.119	10735.073	1336.351	311.2	6325.896	161	0.969	1366.388	449.575
9029.786	10476.874	6828.17	12968.26	7785.213	16066.596	7003.891	11911.7	792.04	321.366	607.726	568.095	583.923	532.669	298.231	9108.459	231.895	207.342	233.051	773.442	618.951	562.69	219.635	1769.929	6577.852	292.968	490.502	254.318	2403.209	1672.944	294.684	3918.18	160	0.929	908.994	450.919
8853.57	10050.662	6515.982	12098.359	7485.255	14627.429	6683.752	11320.412	1003.531	467.31	403.073	442.915	414.116	384.299	263.366	12774.607	209.892	182.06	290.186	660.475	215.349	871.592	149.548	2375.902	4400.299	312.975	335.871	300.824	10545.447	788.204	344.643	5537.283	181	0.943	1046.544	451.025
11302.807	11536.488	6121.438	13338.603	7176.247	10875.811	6169.077	9923.221	1109.473	416.229	604.501	1207.193	950.505	673.793	369.017	13207.562	218.002	182.581	283.091	1516.317	394.693	1842.841	159.174	2052.44	3778.14	273.68	605.046	280.861	8409.085	2024.352	290.914	4592.274	137	0.912	479.989	451.208
13308.024	14000.844	8626.646	17128.355	10043.87	19823.57	11117.844	18728.612	918.488	384.101	521.381	644.625	705.855	492.102	373.915	13171.617	255.502	173.262	287.377	977.268	179.223	695.069	162.709	2688.988	3983.423	271.559	509.237	290.58	4547.587	1541.243	315.796	6259.891	349	0.912	632.6	453.219
10011.276	11330.299	7402.499	13869.28	9168.774	16444.389	8273.707	13055.011	1036.737	434.555	533.256	642.964	535.742	430.877	293.172	10221.569	272.459	222.403	258.586	831.743	260.44	1376.854	165.274	2273.586	4253.62	253.039	707.254	258.078	6305.608	1228.659	303.283	5563.64	242	0.88	736.083	454.008
10352.152	12329.68	7185.984	14299.284	9019.676	14309.827	7757.771	11859.213	957.78	419.299	578.467	1164.832	904.694	827.933	338.057	9884.077	254.256	200.65	273.316	1340.412	329.151	683.6	165.137	2276.817	3188.112	277.971	809.751	276.003	5651.286	2470.997	281.453	5224.887	163	0.9	795.169	453.261
12269.562	13994.701	8670.066	17463.987	10501.815	19404.733	8794.179	14501.966	1042.214	418.814	535.28	900.015	661.74	675.6	284.448	10642.708	243.781	206.755	313.041	1019.534	351.603	690.354	170.926	1996.944	3209.815	274.92	869.709	259.025	4623.125	1242.714	290.221	4550.156	222	0.891	749.423	455.221
9923.897	12098.11	8243.146	13334.671	9015.762	18913.975	8241.887	14607.014	631.145	329.049	409.868	362.654	464.897	567.274	320.116	8282.612	229.397	191.772	299.428	674.935	433.954	844.954	162.179	2016.339	4066.166	281.15	419.206	280.785	8258.584	765.848	315.491	4763.831	203	0.877	881.047	454.229
7925.582	9818.088	6197.594	12258.726	7262.892	14761.601	6545.079	10942.045	864.536	344.957	579.196	940.442	674.843	468.871	290.537	11142.707	191.282	146.982	246.863	1456.753	310.427	512.971	129.268	1948.161	6430.98	286.218	620.22	278.249	5828.211	1303.039	338.665	4090.138	149	0.92	1162.836	453.46
12729.628	13596.566	8419.207	16242.07	9126.477	18418.016	7648.208	12416.588	1420.332	366.251	769.383	990.643	725.841	594.058	303.154	13140.674	190.337	160.919	203.093	1237.532	447.977	823.624	134.139	1951.111	4924.268	323.944	747.927	274.382	6263.409	1687.66	320.113	3755.479	235	0.862	1203.266	453.181
13916.262	16289.471	9638.621	18503.768	10843.284	17902.814	7697.21	12392.134	1160.369	419.907	494.561	871.861	1229.572	538.508	330.68	17355.786	277.371	214.365	238.28	1683.532	281.991	981.275	133.267	2026.849	3112.445	304.287	548.322	282.622	3055.369	1723.429	314.908	4233.35	205	0.83	546.529	455.734
7741.602	9597.563	5928.654	11035.249	7111.903	11678.424	6001.558	9049.521	707.055	306.859	448.41	554.785	457.009	323.912	245.729	9608.269	207.69	169.603	322.856	1183.402	194.946	5537.914	143.47	1519.816	2396.908	274.506	591.702	288.495	2698.601	584.342	307.297	3439.902	120	0.969	586.2	453.208
11851.59	13066.335	8076.031	15793.937	9105.634	14752.49	7078.168	11519.153	894.992	383.418	835.014	1160.6	1059.466	567.091	306.871	13641.031	254.159	171.499	229.3	1444.513	346.55	3246.43	137.362	1819.473	3568.916	294.921	1063.877	281.051	5462.743	2175.409	304.305	3857.869	125	0.968	596.804	453.244
11053.394	11952.981	7785.882	15124.354	9331.242	19150.177	8896.26	15637.962	909.353	348.956	478.236	855.35	642.381	504.075	291.021	11370.338	153.449	149.073	272.413	1180.187	277.223	587.112	136.059	2121.598	1665.725	272.49	546.058	269.28	6317.391	995.356	344.036	4332.258	237	0.887	1182.968	455.935
14061.661	15981.102	9424.639	19183.353	10518.106	18547.116	8451.637	14894.59	1718.095	535.535	875.569	847.353	950.723	671.338	365.279	13206.966	264.244	210.529	313.201	1521.575	301.933	748.91	160.339	3147.758	4563.529	288.287	969.05	271.722	6756.925	1574.752	376.004	7019.673	253	0.845	451.022	457.698
14260.944	15344.027	8827.16	18950.623	10560.451	18941.77	7741.982	11913.053	726.206	326.605	534.009	715.653	946.623	524.508	278.811	14465.003	259.939	170.477	224.165	943.064	257.302	801.511	126.694	1423.526	6082.167	283.824	718.06	285.459	2053.462	1381.309	300.246	2844.8	158	0.941	559.152	456.361
10143.443	11356.817	6528.498	12293.813	9650.459	13946.638	6307.407	10366.989	1500.6	582.859	724.422	888.419	891.722	543.844	370.586	16788.165	242.015	214.526	207.018	1957.126	587.101	707.167	142.638	3431.428	5193.419	316.893	648.294	288.343	24626.771	2810.094	371.902	5694.563	111	0.935	1430.338	455.014
9273.255	9743.968	5490.104	11956.21	7243.97	14661.671	5848.877	9646.143	1131.987	323.708	430.815	903.692	924.621	502.07	271.318	13553.38	203.553	151.899	317.017	1061.346	329.284	786.998	135.838	1566.751	1887.721	283.599	560.019	275.964	2707.838	1995.887	315.631	3180.395	136	0.967	574.779	457.265
9705.99	10496.712	6566.212	12516.683	7155.331	14192.928	5884.504	9730.231	866.201	348.688	743.287	579.29	485.216	497.699	290.98	10649.071	176.709	136.862	199.138	1184.199	212.028	581.556	128.318	1826.776	5098.452	269.054	569.453	282.908	4356.532	1354.395	348.547	3928.253	100	1	1154.5	457
9656.282	11822.169	7015.174	14714.041	7788.948	14995.396	5609.765	9732.607	1223.553	462.226	568.108	746.223	582.569	475.408	320.916	15763.419	206.952	214.744	382.977	993.344	321.872	1133.333	156.835	2755.777	4321.246	296.327	724.542	297.429	8075.83	897.304	381.135	4792.856	130	0.94	1409.023	457.5
10586.687	12059.264	7267.146	14690.706	9148.892	15335.319	7858.502	11576.179	1320.167	372.415	542.387	786.484	771.702	589.11	334.52	12680.062	270.16	211.439	274.073	1212.911	155.502	727.628	168.357	1962.728	3876.048	262.408	634.192	253.941	3567.243	1208.3	291.984	4345.731	129	0.97	717.841	458.988
9402.559	11152.248	7185.673	13028.206	9185.377	15770.009	8305.41	11765.331	983.751	464.297	552.107	727.716	658.561	537.985	333.828	11868.463	249.77	221.067	282.919	1097.209	166.698	696.204	169.342	2306.445	2191.852	252.579	611.978	254.089	5533.338	1469.161	291.285	5341.865	123	0.993	726.768	457.76
9046.061	10643.875	6654.204	12839.5	7500.323	14650.041	6312.489	10593.283	763.813	382.85	371.283	1007.825	1459.929	522.855	296.231	13009.567	159.985	168.636	195.487	1027.465	467.643	767.405	121.296	1949.713	1827.225	296.198	453.005	306.778	4712.706	1609.48	295.762	4176.812	211	0.873	1066.865	459.197
9385.103	10293.162	6312.763	12430.197	6666.574	13565.803	5532.984	9403.23	1414.367	311.065	434.921	712.454	941.064	398.275	287.86	14010.824	178.788	131.064	265.974	992.233	282.811	805.247	117.111	1655.92	2540.433	282.273	466.732	290.204	1787.222	1212.019	312.028	2878.462	143	0.906	1339.416	459.717
7645.868	9123.448	5821.652	11078.423	6767.979	13508.366	6149.252	10183.306	743.694	320.976	555.121	711.111	860.523	471.828	296.118	9846.779	186.996	226.725	168.59	1082	529.368	620.618	187.586	1740.88	1988.616	276.413	687.193	266.306	3972.773	1668.203	283.391	3868.365	165	0.88	930.064	460.3
11766.952	11135.938	6780.095	13219.89	7369.322	16254.912	6718.939	12152.314	967.057	333.498	399.044	706.939	1071.372	492.534	254.912	11616.996	166.641	152.664	223.277	1063.702	334.947	670.593	116.63	1663.005	4405.982	266.445	503.992	284.147	4158.69	1499.68	302.724	3563.263	158	0.961	1096.316	459.677
12678.693	14525.201	8928.337	16803.907	9867.021	19371.795	8547.824	14416.036	974.428	438.514	522.403	594.053	897.094	575.744	295.199	10526.776	189.765	170.384	185.622	1247.773	297.504	886.855	128.605	2535.198	5272.547	265.955	538.619	280.982	6473.126	1740.097	358.741	5576.818	113	0.952	1102.721	460.066
11279.663	10309.708	6399.314	12465.181	6883.274	14669.897	5864.071	10700.157	1226.991	367.227	898.499	1168.464	667.749	2481.299	319.531	13485.046	174.764	161.577	198.688	1035.859	556.353	795.636	133.912	1868.47	2528.267	339.222	1122.432	283.243	4495.06	1268.07	296.89	4085.777	133	0.946	1135.32	460.259
14088.852	16340.219	10416.857	19580.112	12082.688	21744.334	9775.229	15634.208	1078.292	448.492	712.048	881.279	869.445	639.841	364.156	13992.827	259.862	208.484	338.909	1533.478	274.833	775.518	147.453	2623.021	3303.902	286.62	677.567	278.428	7056.396	3035.021	323.454	5935.771	163	0.956	514.813	461.126
11942.959	13779.936	8548.952	16921.963	10217.974	19358.932	8371.724	13540.448	951.674	417.516	628.934	896.555	779.731	725.174	301.765	10515.134	257.559	206.19	268.468	1050.542	301.655	695.392	165.622	2087.759	4097.852	273.13	754.859	263.03	4646.038	1998.394	299.082	4903.471	234	0.835	756.833	464.846
10259.35	12173.347	7135.048	15340.945	9313.941	13455.765	4807.386	8455.168	2077.418	303.158	645.617	1130.196	1134.425	408.86	278.352	11324.569	170.752	151.61	275.542	1027.691	365.6	497.28	120.793	1585.497	2111.64	292.536	661.182	278.17	4962.445	1692.945	326.615	2785.538	109	0.976	1394.592	460.784
12817.512	15576.211	9519.301	18149.672	10935.535	16874.36	8709.655	12884.664	987.052	443.517	564.656	855.784	800.598	464.322	324.6	12940.249	255.585	209.163	346.169	1103.011	447.91	950.999	146.854	1933.139	5392.687	301.808	667.947	282.21	9900.6	1027.555	327.018	4334.471	181	0.908	565.036	464.108
10808.317	12655.426	7845.542	15449.154	9667.801	16295.329	8270.382	12730.865	1140.935	416.364	504.588	827.289	900.366	1307.881	310.51	11228.55	244.92	219.123	355.649	1156.651	318.268	686.074	171.727	1885.859	3300.917	267.253	803.506	273.585	6299.84	1595.069	291.525	4293.857	271	0.848	787.574	465.168
9879.511	10925.649	6729.79	13508.823	7471.47	15820.75	6780.926	11755.545	853.453	301.273	319.559	338.846	388.441	330.676	270.96	11428.381	183.288	154.755	420.784	764.137	194.825	728.151	134.868	1870.985	3239.139	282.5	317.4	295.959	3057.521	451.196	321.959	3709.17	157	0.955	1349.016	463.003
13445.897	16049.885	9013.691	18375.443	10544.137	17616.426	7751.808	10495.899	1292.296	414.16	550.362	545.962	775.158	418.666	330.675	13377.753	325.079	213.343	341.293	1624.04	200.938	993.603	135.624	1958.947	9423.484	293.689	577.529	291.151	4916.025	1412.18	335.758	4424.225	103	0.996	540.684	461.869
13201.501	15957.743	10125.251	19747.666	12544.096	21391.562	10927.217	16699.623	1045.052	501.866	584.459	1030.72	1052.956	596.616	388.306	10487.977	306.656	221.507	265.848	1465.103	399.331	638.39	181.989	2701.937	6281.387	268.551	506.917	261.74	4590.055	2189.696	334.893	6298.679	160	0.939	698.156	462.006
9944.318	11214.159	7475.494	14550.106	8415.751	18252.15	7435.209	13961.773	741.352	334.521	450.404	430.907	717.378	517.603	263.226	11865.232	256.128	168.764	230.913	1519.918	241.779	5478.23	139.475	1949.799	2502.93	280.35	390.17	273.602	4502.976	1115.867	306.338	4763.881	148	0.948	959.047	463.926
11601.752	13776.917	8430.42	16580.224	9781.254	18389.112	7395.09	11741.23	909.694	333.899	823.016	932.181	676.049	1654.671	287.377	12950.913	170.601	142.769	178.54	832.429	498.184	676.061	135.817	1555.871	2824.759	327.826	1001.772	280.796	3597.712	1223.772	294.371	3241.191	220	0.873	1140.359	466.491
10345.893	10643.588	6650.468	12875.928	7163.588	14823.447	6554.498	10869.873	1050.596	352.359	505.012	1048.092	915.22	527.337	296.111	12305.963	191.473	152.17	193.089	1370.823	431.357	676.767	136.114	1811.707	7244.682	292.87	572.56	280.778	6474.502	1801.732	324.698	3514.039	109	0.946	1201.775	461.839
7610.354	7807.76	4593.722	9078.293	5276.496	9807.956	6615.053	11254.657	690.017	311.684	331.797	799.229	840.138	375.835	359.853	15048.639	208.825	155.797	251.717	1028.535	241.953	594.955	157.67	2119.133	2950.043	286.504	482.4	289.217	3066.412	1412.13	282.001	4768.235	324	0.697	635.88	464.778
8246.928	11147.467	7439.558	14016.799	8076.907	17613.498	7171.315	12593.723	747.039	315.912	618.165	503.772	523.207	1465.095	309.01	9144.502	168.926	179.505	237.229	795.805	345.978	595.564	177.222	1473.665	3223.275	274.18	464.29	265.623	4697.982	1413.347	312.136	3386.797	192	0.894	895.797	465.302
9962.154	12476.756	8223.02	15634.687	8950.061	18481.91	8065.892	13215.148	815.684	309.598	465.011	497.958	627.087	648.412	279.921	9056.449	196.742	181.516	270.237	733.472	315.251	632.988	207.365	1654.801	3541.128	264.463	504.602	272.177	2444.067	1349.679	320.005	3710.073	255	0.807	905.825	467.155
13722.821	16354.351	10262.26	19878.102	11901.757	18351.214	9572.695	14235.636	1215.502	427.998	453.029	740.587	1072.662	649.331	351.848	11396.339	234.331	190.799	224.211	1130.208	434.598	852.484	162.731	2002.555	2923.119	278.162	495.951	252.527	2767.904	1256.197	284.856	4741.361	156	0.949	684.538	465.538
7425.028	8355.165	5663.789	10733.508	6911.587	13890.325	5784.145	10856.139	861.086	403.829	401.035	814.877	878.884	514.008	333.638	10281.726	224.332	218.067	249.026	1343.371	248.664	580.154	186.05	2297.76	1374.597	277.833	755.481	292.514	4121.045	1988.795	319.883	4979.404	167	0.9	812.698	464.877
7578.596	9461.23	5885.587	11004.646	7199.55	13071.742	6673.851	10213.928	948.663	417.639	539.013	919.814	860.873	442.808	301.622	11065.272	182.857	159.46	209.608	1699.981	325.192	817.491	132.319	2409.667	3533.792	266.514	753.266	290.484	6850.63	2306.844	338.283	5407.473	124	0.933	1109.726	465.597
13951.443	15076.917	9068.447	18437.129	10026.585	19841.775	8252.088	14799.178	1406.834	468.641	1329.253	702.687	779.428	612.922	338.048	15343.414	218.826	191.501	241.947	1367.286	359.72	1493.554	136.62	3155.406	4101.401	293.334	883.871	282.018	9512.249	1690.712	413.578	5519.263	209	0.847	1403.069	468.122
12197.519	13977.903	8820.499	16898.966	10426.456	19032.366	8188.019	13783.859	1153.751	450.897	538.398	537.924	476.685	486.382	330.738	12700.579	312.74	248.464	565.441	1299.552	153.713	901.492	165.121	2411.506	7638.767	296.569	447.271	280.359	4930.946	1230.226	353.322	5489.17	251	0.792	528.305	466.058
14793.702	17570.416	10859.124	21627.664	13141.689	21166.228	11450.544	16438.246	943.73	430.185	482.026	993.705	1206.331	725.048	364.313	11661.737	261.206	207.688	370.863	1678.365	469.117	773.633	182.934	2082.888	5282.663	262.505	534.308	249.555	4530.314	1708.759	300.748	4797.844	189	0.939	692.31	468.071
6993.192	7270.12	4651.373	8985.063	5169.055	10758.759	4553.732	9021.21	613.723	266.222	281.363	630.119	991.936	395.79	252.794	11004.319	221.021	176.203	169.399	1120.359	291.437	873.861	149.408	1419.381	1172.517	260.945	353.604	261.602	1466.082	1387.27	292.847	3285.608	102	1	951.52	464.451
7360.231	8202.268	5401.133	10509.03	6321.384	12687.503	5633.944	9224.668	810.508	349.152	646.962	588.943	422.16	413.024	276.506	12110.1	174.678	151.243	218.81	1129.38	261.412	687.681	132.516	1938.284	3780.746	282.215	615.953	307.355	7068.093	1469.357	367.199	4088.041	155	0.847	1154.306	466.094
9248.766	10756.682	7125.642	13476.778	8385.735	16212.622	8007.644	13871.874	1289.813	506.113	469.074	381.906	426.95	512.821	335.842	11175.471	263.719	239.571	197.242	2963.001	183.369	844.557	132.393	3577.07	5023.467	300.788	325.164	295.152	10453.4	986.394	304.494	6719.028	218	0.95	1370.427	467.518
12510.031	13759.11	7953.05	17112.094	9478.737	17989.487	8635.894	15486.335	1454.257	484.541	1067.248	1149.728	1235.78	563.654	399.728	14847.6	283.106	210.501	236.854	1713.933	475.028	795.787	163.114	2831.844	6325.708	289.674	1006.563	278.033	9507.952	2263.697	316.06	6281.594	188	0.934	457.777	467.048
12791.438	16776.664	9824.414	19203.373	11410.626	15991.96	8918.025	10934.157	1252.495	398.835	728.955	961.549	1100.472	474.679	329.809	14090.663	231.935	184.55	262.532	1331.696	351.978	772.217	141.302	1526.798	3925.564	296.772	1067.964	270.006	6665.517	2275.948	313.104	3174.081	153	0.931	506.605	467.565
9114.571	12084.453	7382.327	14437.755	9358.153	12646.506	8120.659	10045.889	1165.888	354.523	815.611	1067.359	922.152	585.27	282.026	11061.321	224.695	188.988	292.326	1037.338	241.387	829.554	163.494	1721.087	3537.324	259.719	923.519	260.195	2890.148	1872.561	293.775	3912.308	110	0.985	747.309	465.645
8398.287	9599.402	6215.994	12206.208	7496.243	15476.921	6944.351	11749.489	1300.598	360.493	522.132	519.118	361.813	580.41	264.814	12111.297	196.336	176.718	238.304	1541.706	200.641	1326.514	139.811	1854.759	4507.934	280.136	393.111	291.259	10703.255	696.463	302.396	4418.875	233	0.89	1123.603	467.509
14027.727	15234.199	8899.401	18072.906	9863.729	18996.746	7875.769	14265.746	1773.91	438.718	714.459	1030.197	1149.814	633.731	373.692	14970.457	288.85	201.799	256.403	1497.509	431.348	865.286	157.135	2434.463	8716.62	307.971	919.667	292.598	9219.228	1941.925	308.963	5415.536	380	0.843	473.729	473.692
8173.165	9799.92	6469.216	11811.515	7821.458	12517.676	6600.306	10972.916	971.327	427.096	547.427	778.009	1054.069	444.303	369.289	13385.271	228.272	200.391	262.848	1309.197	290.432	596.544	157.359	2280.916	2779.905	290.521	656.049	273.382	5528.199	1498.845	354.98	5190.923	119	0.961	550.517	467.071
11514.886	12313.616	6966.363	14236.884	8456.278	15342.254	6527.595	10436.361	1610.344	342.357	629.879	777.045	868.664	539.203	279.736	13146.101	279.205	146.248	309.616	959.338	350.477	745.594	131.011	1574.623	5186.004	300.012	780.076	293.949	4347.424	1098.282	301.581	3256.473	126	0.948	603.873	466.817
6200.892	7268.259	4553.962	8862.907	5927.025	10195.91	5386.142	8664.065	765.49	365.536	441.399	851.7	932.571	400.988	340.201	13664.104	199.647	202.336	369.389	1425.889	251.232	765.257	167.331	1828.321	1174.184	264.08	490.418	258.212	4408.751	1435.977	282.55	3703.751	121	0.937	671.955	466.831
12359.352	12984.929	8029.705	16032.36	10087.107	20427.941	8881.37	15169.17	963.866	423.874	420.89	602.041	662.248	552.311	312.448	10366.286	278.066	219.952	392.843	1154.483	288.207	660.589	184.456	1997.891	5042.036	282.314	767.984	281.266	4061.498	1212.351	319.717	4637.155	246	0.929	799.984	469.911
10983.158	12089.339	7441.283	14513.211	8024.505	15949.175	6546.9	11110.888	1170.798	301.144	467.345	878.93	1157.353	502.945	294.103	15822.053	179.109	166.259	253.775	1044.395	297.329	847.333	116.87	1754.69	3005.497	265.938	520.362	280.884	2498.895	1603.078	346.173	3095.637	214	0.953	1324.495	469.523
11762.682	12849.179	7671.966	15546.692	9123.978	17816.903	7660.418	13183.315	817.527	378.052	470.375	756.616	896.106	507.028	302.643	11225.934	238.637	204.028	312.315	1053.621	200.466	542.818	166.581	1776.768	4371.723	259.798	588.862	248.658	2965.551	1512.052	291.065	4043.96	225	0.904	735.176	471.909
9936.491	12777.883	8278.642	16121.651	9605.38	19272.654	8908.417	14968.116	1417.78	381.707	624.206	491.939	622.916	552.841	316.233	11247.729	237.502	172.23	192.975	1178.377	314.477	1548.557	145.273	2381.713	1463.752	282.693	580.553	278.391	5807.913	1376.211	330.645	6040.766	171	0.935	965.675	470.295
8046.428	9721.144	6279.212	11544.516	7220.151	13429.557	6199.587	10371.049	1078.612	447.621	480.786	1098.3	2259.352	475.015	352.645	10706.491	185.243	164.899	175.228	1255.579	654.378	599.044	126.734	2341.878	3975.282	301.67	487.123	295.799	6327.597	2802.339	336.13	5199.149	123	0.952	1062.963	470.02
11033.623	13523.304	7203.043	15034.023	8197.811	16507.823	6153.338	11821.117	1628.638	541.114	687.5	615.301	622.186	531.763	303.864	16460.465	249.414	214.791	345.515	1303.705	291.271	928.709	168.272	2839.02	3543.985	296.701	642.561	288.78	10043.304	810.553	374.022	5783.868	126	0.988	380.841	470.452
11957.087	15153.384	9326.897	17298.654	11081.664	17210.765	8493.524	11809.946	1831.401	475.375	953.023	1184.563	992.591	676.971	393.966	15363.206	278.147	227.656	371.372	1633.554	494.197	999.406	151.003	2404.449	4674.613	315.361	1397.57	290.956	8536.996	2933.381	326.464	5254.531	152	0.892	514.928	470.23
11297.701	11421.829	6374.642	13808.473	8005.047	17615.334	6966.335	12569.522	1214.249	337.217	498.274	843.279	874.857	554.414	264.025	10158.968	233.342	178.085	274.666	858.358	291.452	641.129	153.435	1601.204	3677.497	271.387	643.221	272.042	3342.924	2030.263	306.487	3624.783	138	0.981	765.268	470.333
8452.736	9391.268	5971.624	11571.855	6724.552	13313.41	5639.634	9674.578	1541.862	337.814	576.665	755.078	936.158	728.75	256.234	11848.098	155.869	149.761	197.864	1128.385	436.515	682.342	116.814	1828.603	2377.017	266.199	780.25	286.926	5249.119	1492.23	302.574	4025.201	136	0.956	1096.029	470.816
11328.238	12332.328	7660.73	14941	9072.788	18678.204	8268.9	13946.303	1122.937	396.553	476.015	937.446	944.709	831.675	318.74	12739.709	165.677	130.212	252.903	1274.641	381.863	640.999	135.97	2083.609	3043.974	281.564	600.241	282.908	5868.238	1984.43	311.443	3943.754	307	0.778	1212.008	476.809
11979.73	12644.64	7438.758	15237.693	8077.602	17034.595	6437.093	11447.637	1416.632	434.981	654.824	886.483	627.968	488.726	305.953	16130.422	264.654	222.817	226.789	1761.973	567.565	783.62	128.586	2443.499	7538.165	305.658	892.676	272.888	12243.332	962.336	366.632	4092.038	168	0.919	1434.554	472.345
10038.183	12028.862	7589.255	14348.026	8670.005	16227.826	7046.873	11547.479	780.596	371.562	430.157	514.787	477.643	381.264	284.98	12104.232	282.315	196.127	442.161	788.788	188.132	730.856	172.182	1710.006	6704.308	261.868	570.484	287.646	4961.611	476.292	320.582	3791.271	121	0.977	596.302	471.161
11911.688	13238.086	7739.087	16104.248	9663.021	18554.413	8208.045	13668.609	1032.389	362.621	444.308	901.714	1251.568	605.261	326.833	12179.092	241.122	192.36	337.158	1391.203	329.279	707.715	174.378	1695.023	4576.395	258.104	539.833	255.131	2928.07	1606.694	282.824	3645.412	201	0.876	699.883	474.495
13920.698	14627.753	9083.696	19132.351	11406.309	24386.939	10136.939	17918.743	846.815	414.482	419.857	623.204	641.636	592.539	328.308	8772.176	230.795	227.805	373.971	1179.704	217.076	2582.395	221.634	2144.244	2386.955	267.162	659.568	299.712	5342.622	1356.854	338.869	4751.295	113	0.94	814.73	471.42
7389.599	8827.323	5536.974	10557.079	6282.963	12254.763	5354.325	8873.598	888.05	319.321	812.486	981.354	936.517	1221.431	305.362	9769.57	194.647	226.331	188.467	1118.649	748.113	685.91	188.918	1593.711	2616.794	335.987	927.418	277.52	5387.542	1355.726	270.943	3497.386	101	0.99	931.748	472.025
6680.769	7967.373	5173.919	9570.233	5774.467	11129.9	5084.996	9117.082	1836.119	330.723	439.2	890.034	688.426	1127.976	321.887	13615.04	210.978	196.18	185.367	1192.266	1101.919	624.355	163.007	1914.533	1029.412	308.199	728.511	268.016	6898.513	1168.995	312.723	4343.359	117	0.961	943.167	472.526
7703.404	8013.826	5094.164	9506.877	5727.653	11549.767	5463.635	10556.5	756.931	336.484	587.988	612.826	668.313	398.034	269.485	10063.199	260.247	181.07	216.086	1206.218	358.05	1071.722	148.882	1727.916	3691.897	261.583	492.24	274.041	4387.998	1295.765	311.633	4341.29	106	0.949	955.547	472.509
8888.385	11421.531	7189.433	14040.418	8397.373	16244.155	7246.997	12030.912	1120.164	364.168	662.639	926.298	476.497	495.768	317.601	10876.305	165.063	159.023	243.867	1651.097	283.033	593.897	135.936	2152.398	2654.64	262.901	676.028	305.67	6339.902	1110.505	320.571	4422.498	145	0.939	1173.741	472.438
15826.731	18346.184	11720.272	22217.457	13044.748	20418.071	8987.188	16783.834	1379.008	388.41	556.489	668.834	763.154	469.749	283.956	11323.523	193.977	165.544	438.693	1410.688	442.354	593.453	131.795	1958.886	3695.504	271.919	518.319	287.314	12325.776	1025.603	332.445	3623.826	229	0.901	1309.592	475.819
7693.682	7537.494	4785.506	9670.43	5765.393	12504.928	4945.582	9912.953	783.735	347.175	361.073	494.512	408.16	452.057	312.879	9405.328	214.524	166.865	277.524	586.65	151.405	687.518	141.567	1900.282	2114.397	261.343	335.96	267.478	2609.126	930.135	359.843	4330.477	134	0.953	541.321	474.209
10196.368	11086.42	6228.537	13542.31	7930.094	14548.04	6898.187	11191.114	1375.709	395.432	405.06	771.356	951.11	685.777	316.306	14628.266	237.197	171.658	264.647	1198.843	829.467	774.585	163.291	1810.872	2618.588	255.586	583.06	251.465	810.127	938.342	293.128	3852.597	174	0.971	682.483	475.207
7751.838	8212.682	4595.175	10013.863	6020.337	11390.706	5014.12	8580.375	772.349	334.659	294.13	788.75	954.871	488.034	298.793	14129.205	206.183	186.83	238.504	801.49	161.36	687.759	170.511	1706.55	1794.334	287.104	317.925	239.963	803.679	1293.088	281.502	3343.874	107	0.971	711.07	473.64
6412.488	8086.517	5428.776	10582.314	6631.633	12164.605	7579.369	13654.262	768.629	309.319	497.818	749.357	647.056	425.057	314.831	15903.121	161.601	153.474	160.975	726.538	368.194	534.599	120.902	2116.453	1786.479	290.268	618.088	301.216	4194.077	1067.381	346.709	4858.528	205	0.913	1045.066	475.832
10375.837	10263.714	6291.402	12170.445	7187.108	14826.406	6152.484	10469.081	1299.62	311.706	776.815	782.92	769.292	514.05	284.291	12724.592	168.555	137.441	184.762	925.248	276.906	587.706	129.422	1704.717	4258.586	273.283	827.06	297.791	3700.168	1079.18	269.675	3502.828	118	0.981	1165.805	473.72
10152.008	11122.653	6707.264	12805.579	7305.328	15346.67	6095.779	9901.75	1258.811	347.561	584.962	721.239	906.035	505.58	292.148	12134.19	195.578	144.921	239.822	949.512	387.927	692.006	131.494	1864.025	6264.994	321.464	616.359	286.451	5108.94	1374.716	339.058	3475.717	115	0.956	1223.1	474.091
12988.9	17580.63	11139.629	21706.94	14042.413	18481.159	12513.753	15340.505	862.975	390.674	402.806	683.536	635.958	519.626	298.145	9876.342	261.441	231.567	404.493	1166.271	196.249	1802.188	215.923	2008.433	4505.279	273.408	622	296.987	4368.348	1947.73	321.979	4563.563	123	0.914	810.362	474.874
10860.815	14566.329	8464.732	16781.164	10272.779	18675.96	8239.904	13210.499	1708.037	439.018	1241.793	562.766	527.08	599.542	318.262	13283.675	189.065	190.467	229.026	1037.968	336.691	2519.375	131.372	2807.544	1874.009	290.566	779.324	290.829	6569.845	1052.003	434.337	5094.851	130	0.99	1408.754	474.477
10134.877	10728.006	5895.783	12615.735	7183.715	12548.406	6364.857	11173.933	1297.764	351.506	495.39	921.545	948.281	616.106	395.642	17343.47	255.329	216.868	216.478	1179.59	438.068	870.67	145.879	2391.998	5242.689	311.281	943.781	275.062	5892.368	1994.928	315.721	5201.942	137	0.974	493.799	475.69
11019.319	11381.544	7044.516	14066.392	7769.524	14570.496	5868.049	10188.751	882.193	367.16	516.176	768.468	744.682	362.342	317.46	11538.02	280.328	189.929	359.393	935.341	240.301	892.27	140.33	1690.442	7720.827	270.583	546.109	272.068	2677.611	821.198	331.836	4035.523	139	0.858	554.73	477.363
9224.128	10763.992	6714.273	12768.563	7785.543	12053.099	6385.664	9219.751	1086.628	360.115	487.284	832.988	1058.005	366.317	325.734	11848.361	214.449	155.207	273.944	1089.212	306.031	605.725	147.207	1390.766	1944.938	272.726	570.595	291.875	5360.642	1209.268	276.347	3025.208	112	1	624	475
12182.153	12638.576	7444.007	15955.005	9088.354	19180.766	7866.412	13375.58	997.941	335.39	463.624	762.165	970.878	747.813	266.87	11337.084	228.137	182.827	240.218	981.909	345.502	736.229	154.413	1775.094	3841.428	245.568	614.515	260.966	4090.843	1338.238	287.619	3971.102	147	0.952	755.384	476.391
12823.057	15290.506	9321.83	17655.39	13671.851	16956.726	8285.399	12661.973	1827.144	487.705	980.831	1297.762	1135.733	893.701	399.93	16168.226	309.447	228.419	319.141	1400.588	748.543	1047.133	151.13	2451.43	4927.078	328.66	1595.359	281.911	11771.291	1993.604	339.453	5259.823	191	0.898	521.207	476.421
7540.015	8730.607	5696.242	11002.818	6623.342	13263.186	5819.877	10025.908	798.085	368.481	358.499	374.805	336.223	328.882	245.794	12119.388	160.751	160.571	295.008	767.871	196.093	1094.188	154.564	1863.084	1336.2	253.603	317.453	281.46	8334.033	332.772	301.285	3875.008	153	0.955	1111.422	476.742
12962.064	13201.427	8592.148	17161.037	9479.129	20442.288	8392.88	15281.905	828.075	329.011	534.383	770.405	703.659	398.859	297.798	11825.859	179.751	147.737	260.5	1135.417	281.043	532.413	138.168	1813.612	4446.603	269.684	518.452	304.441	6179.286	1722.566	368.314	3879.991	154	0.961	1153.909	477.065
11490.048	13114.678	8271.425	15836.326	9832.323	19038.964	9364.851	16126.703	951.296	398.06	492.754	646.386	721.46	548.35	312.614	8904.299	242.092	183.611	227.548	1186.696	413.841	576.154	155.128	2126.602	1236.414	270.837	659.655	281.524	8272.21	1483.441	384.57	5352.647	195	0.917	961.669	480.269
7885.025	9872.951	6500.59	11572.068	8199.416	12454.771	6879.542	10956.31	878.53	474.135	517.457	798.356	951.913	436.054	343.273	11635.81	283.515	196.167	254.984	1143.48	276.962	718.85	157.641	2398.763	4013.141	279.519	552.033	301.213	3814.61	2602.054	311.676	5530.236	130	0.951	600.915	478.162
8624.168	10700.362	7382.633	13593.067	9011.821	16255.068	8393.108	14001.145	1365.162	594.333	521.143	427.221	460.148	557.78	376.547	12443.526	211.375	210.52	170.768	2807.779	216.011	1174.328	153.861	4209.078	1364.213	285.649	310.332	293.444	17952.378	1811.856	337.23	7507.769	187	0.951	1376.158	480.056
9070.424	10066.084	5782.851	11491.603	6640.413	10979.391	6925.273	11958.074	1254.622	380.102	804.193	1108.171	1284.881	464.896	416.162	24604.824	220.699	177.65	233.859	1458.716	402.589	776.99	167.182	3449.164	3962.166	285.756	979.103	271.636	6129.317	2076.96	339.605	7985.734	252	0.744	463.881	482.968
8781.305	10574.853	6075.8	12260.246	7558.104	11829.112	6393.43	9721.819	1288.792	384.201	714.39	997.243	805.766	1127.312	350.963	12871.856	252.532	169.404	259.358	1132.767	354.53	693.224	143.472	1954.284	2879.567	274.437	947.93	277.168	4861.698	2299.083	337.642	4300.354	119	0.99	571.332	478.853
8449.493	7932.395	4964.909	9952.4	5679.261	12542.118	6336.162	11891.724	1057.534	355.687	435.159	941.29	1059.593	394.168	410.226	16141.195	241.346	163.799	319.666	1168.876	313.716	885.402	156.103	2628.836	3697.622	280.812	489.239	282.338	3679.159	1404.848	283.312	5963.755	250	0.812	635.184	482.94
8484.553	9415.551	6037.741	11753.419	6976.344	14234.897	6504.458	11301.192	1009.035	376.533	454.124	593.156	607.547	564.833	321.65	12137.945	227.728	168.142	367.892	2819.519	234.173	788.729	135.989	2500.204	4765.768	277.381	406.595	301.467	8846.674	816.618	299.068	4967.549	144	0.985	1347.319	480.201
11629.9	13305.73	8515.41	16518.385	9764.062	20585.164	8805.39	14692.044	1001.227	406.674	529.105	728.455	783.035	532.38	316.354	12472.162	210.035	151.885	236.217	1500.976	280.129	732.004	144.757	2715.676	6573.351	296.451	551.467	301.67	7725.251	1503.58	364.316	5288.613	194	0.955	1228.33	482.402
8163.06	9145.292	6146.161	11928.289	7263.21	14898.198	6413.874	11669.881	1273.543	395.045	693.731	1002.581	785.103	514.082	318.861	11386.933	164.014	144.295	236.268	1114.636	502.428	667.102	148.343	2511.915	1345.34	289.921	706.006	287.583	11005.389	1782.425	314.365	4830.15	134	0.927	1194.246	482.343
10600.952	12558.785	7575.088	16241.581	8997.694	17292.234	6949.768	12225.732	1324.364	477.164	507.931	797.384	718.49	420.045	323.243	14886.658	218.707	228.046	283.608	1881.937	240.534	951.831	144.206	2944.558	2038.077	305.418	438.158	275.805	5979.871	745.256	292.001	5135.393	148	0.974	1446.682	482.304
11719.158	12769.365	7658.648	14829.401	11838.782	16621.165	8934.981	14743.688	1260.683	440.387	816.698	1290.716	1028.256	1476.366	441.933	16788.714	270.004	191.045	221.267	1269.609	436.481	904.393	153.237	2824.863	4475.972	322.029	763.445	277.968	8185.008	2751.705	372.213	6512.677	246	0.885	528.081	485.951
10401.053	14313.081	8497.43	16051.655	10762.628	11778.983	8447.683	9889.947	1000.284	355.583	560.326	882.543	966.773	560.394	281.027	11517.009	222.041	199.302	272.03	971.465	264.887	645.537	153.981	1707.453	2453.608	247.054	703.08	254.077	3517.414	1548.348	287.182	3878.629	111	0.994	749.5	482.824
9947.679	10466.012	6512.163	12854.172	7407.907	15062.609	6132.253	10832.95	1269.162	380.077	560.818	1176.509	1132.892	9817.54	353.583	15645.755	191.642	167.902	227.861	1601.263	444.012	857.676	115.72	1953.118	3146.584	270.442	861.852	281.802	7139.293	1960.354	335.836	3513.669	233	0.848	1333.946	485.68
8673.955	10368.753	6447.999	11989.594	7657.245	13679.888	6910.214	11173.094	1650.998	576.324	535.644	509.963	501.238	496.923	365.838	11480.613	290.318	204.878	194.977	2398.906	238.161	1322.306	139.131	3806.032	6479.064	307.065	360.796	275.162	10826.789	1128.483	334.195	7051.148	161	0.859	1465.413	484.121
8720.912	9558.017	5900.743	12309.08	7391.547	14828.827	6555.975	11515.341	1218.652	334.512	344.702	945.805	831.552	453.136	257.98	11902.459	190.598	208.391	256.165	1281.392	217.265	662.02	145.448	1627.07	1782.807	265.309	573.536	262.113	5502.949	1146.31	300.382	3174.306	116	1	836.138	483.138
10711.014	11905.127	7210.582	14180.696	8420.347	16876.77	7720.093	12099.17	821.091	348.482	736.134	622.756	588.752	476.235	288.635	11337.633	179.425	150.107	211.117	939.027	237.896	658.136	141.846	1764.72	3905.494	263.268	617.98	301.366	5257.465	1267.686	324.909	3769.653	179	0.902	1156.668	484.07
10041.187	12025.5	7749.011	14903.685	8558.316	17499.636	8418.247	14150.418	970.245	343.157	709.824	686.147	922.943	1025.969	340.729	10652.512	230.596	202.97	250.059	1024.582	523.352	627.399	164.968	2196.571	4040.766	285.821	668.216	284.247	3889.345	1199.466	278.121	5271.9	206	0.947	949.466	486.083
13495.6	14558.281	9543.981	17761.215	9850.092	18259.501	6689.715	11156.933	862.137	358.838	860.093	895.459	1094.371	494.309	331.832	13581.376	276.409	157.721	302.494	981.277	290.555	826.653	121.466	1566.053	5888.491	291.717	869.738	267.031	3320.84	1801.96	300.932	3329.35	130	0.978	558.108	485.354
15126.109	17858.398	11302.818	21874.858	12869.49	24537.976	11346.758	18712.937	1122.661	350.862	472.74	719.628	784.681	547.259	317.946	13536.092	184.713	178.779	329.509	1028.324	409.637	967.627	125.948	2152.392	3900.441	267.138	607.125	288.083	8407.928	1295.207	348.581	3937.323	278	0.896	1315.417	488.748
10212.963	9855.122	6254.337	11699.627	8892.098	18202.15	8700.112	15333.403	1199.993	427.967	585.544	1236.986	1214.442	891.773	513.045	17296.303	253.608	215.46	290.774	1699.908	470.082	1038.249	171.679	3689.55	3968.394	281.074	868.149	271.907	7082.101	3234.608	375.117	8725.873	486	0.831	500.212	492.677
9110.573	9746.272	6123.88	11845.69	6863.231	12517.466	5368.687	9573.416	935.765	335.566	408.809	668.148	848.89	465.219	310.114	14602.232	237.327	150.245	195.521	955.812	205.826	668.819	131.064	1768.894	2599.255	269.352	544.784	288.472	3868.839	2003.934	319.517	3773.972	119	0.961	586.777	485.668
13800.043	15303.832	9829.096	18629.876	11435.128	20309.061	8476.068	14274.121	991.354	471.431	722.318	873.456	846.822	716.801	373.034	11656.842	301.617	206.627	298.68	1407.719	367.313	796.608	160.477	2321.594	4809.738	321.97	892.574	290.425	4654.124	1991.048	306.337	5468.731	268	0.833	620.72	488.873
13018.548	16186.498	10265.413	19771.146	12188.1	17722.428	10357.656	13960.658	897.548	376.67	421.893	600.688	843.457	600.455	298.024	12105.758	255.936	246.959	440.241	1253.608	235.532	796.476	175.068	1751.961	5201.379	288.837	613.954	281.67	4065.226	1489.635	321.288	3733.469	302	0.811	806.728	489.884
11438.971	10451.394	5101.849	12761.059	6074.959	12621.838	6620.248	8091.599	1223.377	311.463	343.405	697.153	468.889	430.983	184.64	9308.316	246.813	177.565	235.826	723.433	233.354	536.595	104.903	1222.041	4166.849	249.269	431	272.217	1869.729	1056.189	245.572	2591.946	111	1	855.878	486.608
7620.446	7441.39	4904.217	9162.425	5502.612	11593.161	6994.244	12681.939	798.834	335.63	452.369	638.869	531.071	1270.089	353.561	13100.09	193.147	211.987	213.639	1253.559	369.147	615.121	176.538	2814.615	3036.989	259.284	482.4	288.943	4378.539	1342.735	284.765	6808.21	143	0.952	940.5	487.773
10527.126	12548.932	8335.466	16507.219	10077	20792.855	8941.157	15329.967	1057.406	400.955	442.107	830.694	839.701	3983.479	340.845	12161.682	193.288	173.826	248.635	1813.627	362.721	1295.731	145.961	2544.793	3004.075	281.515	1068.969	278.371	5811.994	1307.295	304.151	5859.447	264	0.874	1121.447	488.996
13538.936	15039.834	10612.614	17891.955	12054.136	19183.217	10091.863	15021.669	1772.495	717.923	567.841	485.425	510.143	575.008	360.55	14711.188	312.493	258.186	387.616	469.702	189.415	8671.5	178.296	3525.053	2623.285	325.919	427.047	269.194	4539.274	316.54	394.946	6489.693	172	0.95	1481.988	489.151
12411.111	12967.43	8298.731	16336.312	9177.938	19902.744	7501.323	13338.178	1042.358	371.873	518.945	886.766	930.648	910.58	265.109	11850.951	193.35	139.75	183.259	1014.743	622.987	702.711	129.395	1606.07	4950.211	302.608	678.427	290.626	6496.2	1238.985	295.175	3609.655	301	0.87	1059.194	490.995
17770.852	16308.705	10616.03	20135.028	11878.72	21970.519	10745.667	19610.245	886.588	342.526	367.121	502.193	560.442	433.504	294.006	10666.642	201.241	168.867	426.067	1113.396	260.64	603.602	124.557	1926.059	6720.968	273.548	401.938	294.194	6280.738	475.698	396.184	3623.338	197	0.906	1305.53	490.612
10457.917	11577.335	6762.68	13763.966	6871.126	12524.21	4916.798	8357.251	966.351	384.125	520.406	1016.541	948.817	407.352	279.467	12857.299	195.243	181.434	246.871	1212.445	376.776	681.227	122.442	1664.167	2950.569	289.905	576.486	267.953	2402.396	810.864	297.804	3109.523	117	0.944	1438.833	489.269
7943.389	8668.252	5575.87	10406.002	6539.558	13032.279	4941.172	8366.857	489.716	271.501	403.899	647.652	861.249	467.73	266.265	10202.481	191.915	138.879	253.791	838.951	523.973	544.011	193.384	1168.225	2568.21	244.08	622.614	281.061	4052.603	1475.288	310.193	2312.043	102	0.987	910.118	489.676
8857.753	8858.18	5369.605	9722.693	6046.366	12386.651	6840.245	11992.255	1365.45	360.187	454.732	775.971	891	414.624	391.268	16386.531	181.188	144.847	221.134	1147.812	275.667	742.591	158.002	3662.259	4207.072	285.038	545.49	284.412	4508.795	1493.064	333.961	7256.43	147	0.978	1222.289	489.942
8889.594	10282.21	7237.922	12697.63	8873.906	15819.484	8646.869	14081	1280.223	607.148	531.943	452.56	482.81	584.505	398.056	12342.208	247.53	212.216	197.106	2944.925	226.186	2478.198	146.977	4247.981	2953.623	281	319.882	292.333	19478.115	1827.382	351.254	7465.821	277	0.775	1373.193	495.774
6062.865	7186.491	4597.422	8865.162	5454.318	10238.735	4896.471	8291.662	1746.472	396.401	954.708	767.29	625.644	418.255	316.011	13576.126	213.138	171.005	235.955	1713.523	326.144	620.733	134.49	2435.852	4698.111	267.105	713.864	285.202	7002.965	1517.097	437.071	4540.786	100	0.967	1406.27	488.91
10037.447	11280.965	7082.666	13776.799	8326.916	16763.501	7373.384	12194.062	1081.408	348.436	493.745	679.864	663.752	645.265	303.08	10879.177	162.53	132.234	194.368	1099.281	308.53	622.745	129.668	1880.708	2552.01	284.978	570.853	279.7	6260.015	1271.605	381.027	3763.442	218	0.84	1198.615	491.491
7255.498	8653.945	5677.132	10997.274	6710.211	13338.184	5608.005	9381.604	849.821	345.119	656.439	1092.527	1319.78	538.602	281.024	13463.478	178.688	152.532	208.654	1381.605	386.695	790.235	128.09	1727.241	3084.521	259.826	705.099	270.747	8204.786	2350.577	291.624	3767.284	120	0.969	1093.65	491.275
7095.947	7525.298	5174.449	9608.376	5795.357	11801.959	5302.308	9226.677	1857.372	380.815	417.528	632.672	441.978	475.726	296.816	12858.287	194.525	183.011	184.916	1833.588	285.894	1751.03	133.665	1856.8	2163.715	266.118	455.28	272.688	12168.727	1063.632	290.292	4057.163	124	0.933	1138.54	492.25
13296.599	13576.009	8665.315	17365.403	8947.623	19797.425	7790.594	14055.036	820.17	320.124	571.029	566.131	624.117	514.941	280.55	9853.231	190.725	139.881	239.717	1248.325	247.44	564.055	132.336	1608.811	6735.664	296.631	484.872	292.352	3657.748	1213.509	362.121	3438.098	213	0.92	1172.415	492.89
8863.733	10528.865	6380.876	12383.929	7264.562	14415.992	6499.168	10625.868	812.548	321.145	362.325	757.045	759.015	1914.729	317.977	12084.922	187.439	185.175	424.571	1516.125	255.336	899.609	127.01	1846.005	4779.818	274.014	410.364	285.561	5458.865	1103.762	281.259	3693.502	144	0.985	1340.833	491.542
8095.54	8983.261	5752.031	10404.797	12541.213	14629.772	8623.36	15592.468	1315.544	392.461	660.713	1030.557	802.969	730.705	431.161	17866.824	266.141	196.942	189.102	1271.379	277.468	1176.147	156.664	3155.83	3223.526	299.727	539.5	280.497	11825.297	4721.757	346.732	7491.151	141	0.949	533.691	492.84
10044.155	11377.775	7145.575	13320.434	8196.28	13638.576	6229.107	9954.924	1842.817	386.729	459.672	868.309	887.423	485.016	321.601	15268.42	251.571	173.059	229.981	1264.402	281.473	837.327	138.196	1846.418	2998.204	272.767	594.717	293.051	3209.87	1469.129	320.151	3995.778	194	0.875	592.902	494.716
10201.862	10466.582	6324.319	12750.915	7918.154	15026.866	5976.269	11712.522	1096.939	454.503	812.839	1273.324	1241.087	615.152	393.625	15402.641	256.844	198.659	247.052	1864.816	467.389	785.685	147.695	2605.538	2734.66	305.54	822.385	266.776	6354.627	2086.738	290.563	5898.541	171	0.944	635.447	493.839
11497.85	11874.892	7388.674	15436.199	9185.972	18257.861	7944.726	13636.991	992.627	368.686	371.229	444.832	386.415	421.864	262.498	9554.136	278.257	222.595	345.314	926.732	134.35	813.457	156.888	1627.037	6783.506	266.792	494.489	286.973	4965.335	898.469	285.319	3519.866	198	0.922	833.672	494.955
9408.312	10808.453	7115.978	13503.22	8672.643	13828.19	6312.942	10913.514	831.591	402.275	292.292	747.559	704.298	449.756	270.107	9151.501	211.428	200.103	239.903	1184.143	245.73	835.052	133.38	1922.653	2010.786	267.635	356.271	277.455	4405.375	1804.189	278.326	4280.335	164	0.938	847.39	493.409
13467.473	14613.297	9323.828	18094.802	10343.029	22009.021	8763.486	15071.282	1405.75	397.617	729.68	777.601	769.125	736.061	321.36	13693.245	204.459	167.846	238.682	1237.657	345.999	934.568	138.126	2542.343	5302.818	314.2	674.8	303.644	5597.863	1962.579	325.146	4823.005	512	0.78	1272.098	498.109
12064.334	14522.655	8695.426	16758.489	10418.987	15535.273	8681.159	11729.963	798.449	453.509	679.348	753.005	939.677	483.514	362.332	11980.685	259.385	174.535	263.206	1331.044	320.229	1403.941	158.973	1980.067	3185.968	289.312	707.022	282.357	5206.182	1651.685	318.116	4527.225	131	0.958	611.828	494.088
6522.779	8178	5211.246	9791.363	6967.251	10590.232	6053.871	9019.829	779.849	384.613	518.119	679.682	850.486	448.16	308.14	12802.201	242.688	211.393	236.802	1030.572	183.3	500.644	160.802	2043.371	3913.883	263.4	580.686	250.374	3988.583	2115.706	292.736	4669.498	117	0.973	748.372	492.645
9774.121	10834.941	6874.853	13565.295	8134.886	16316.626	6632.973	11092.993	793.032	328.422	558.738	704.241	797.554	558.104	256.075	12246.529	173.539	133.9	208.019	784.859	317.145	709.671	131.839	1530.151	3677.509	266.858	512.767	273.612	2716.766	1117.51	282.549	3390.042	220	0.876	1078.877	495.786
14136.948	12955.213	8137.406	15535.483	8920.908	13172.462	5902.797	9923.802	1096.61	361.274	497.228	825.917	1230.718	430.77	293.867	13369.728	220.905	165.857	245.385	1061.521	378.544	700.383	117.443	1889.178	6626.211	278.371	552.726	290.214	5846.15	1205.746	326.704	3485.921	152	0.892	1297.066	494.697
9860.863	11681.21	8108.248	14566.168	9680.672	16895.475	8885.66	13827.945	1559.82	754.337	597.283	488.276	513.414	538.822	386.319	12169.238	314.274	240.654	185.995	2038.298	210.538	4699.756	138.398	3962.099	5356.096	303.972	319.168	273.198	12790.709	756.097	335.605	7009.993	248	0.812	1457.036	498.181
7316.144	8226.504	5195.758	10148.719	6254.154	10478.661	5136.977	7893.593	670.107	302.029	696.101	587.991	770.554	426.254	257.938	11679.125	152.508	168.447	225.811	1042.829	156.087	480.889	150.663	1120.17	1520.225	241.473	589.581	237.735	5485.425	1239.401	284.104	2273.747	108	0.98	737.657	493.796
6787.589	8239.846	5306.215	10097.895	6128.409	12073.147	5471.644	9206.227	687.657	281.477	574.947	1029.751	914.859	588.79	305.322	10972.717	169.562	197.002	205.276	1180.283	396.126	600.045	195.917	1568.591	2052.425	263.095	617.413	298.035	2467.966	1536.897	350.551	3415.376	127	0.955	933.358	494.705
9808.949	10642.864	6368.06	12845.483	7144.32	13013.253	5078.832	9063.92	807.546	294.845	585.816	666.864	979.261	430.548	264.012	14582.47	234.483	159.093	263.82	811.105	443.751	459.833	171.336	1169.191	4756.878	241.858	512.265	243.952	1820.915	834.485	275.282	2216.68	135	0.96	697.604	495.656
7970.072	10483.268	6779.29	12650.121	8160.244	11236.51	6386.424	8480.495	729.305	357.313	392.07	630.856	1173.137	474.48	297.708	11336.627	192.525	205.316	249.979	1014.471	297.068	542.492	154.623	1710.072	1186.038	280.767	442.293	261.083	2810.497	1572.25	306.455	3764.479	100	1	793.62	494.62
14265.895	15496.063	9691.982	19762.216	11970.572	22909.195	12629.886	19536.223	887.066	395.4	376.701	632.343	663.561	541.147	306.583	10559.238	237.94	235.745	546.079	1345.178	254.256	754.139	199.659	1915.626	4107.142	271.38	512.978	285.047	4835.398	829.11	358.153	4045.597	300	0.831	816.14	496.363
9763.637	12893.071	7960.527	15874.635	9690.125	18954.903	8726.243	14118.592	699.571	382.75	406.139	646.206	610.914	726.504	282.627	9676.9	171.017	132.598	186.415	842.576	679.53	616.462	139.861	1973.695	3849.459	275.999	541.428	277.398	7117.968	670.812	318.823	4526.526	136	0.994	1066.221	495.221
7725.131	9904.302	6151.117	11770.673	6970.039	13133.294	5921.718	9670.148	817.54	355.043	398.27	517.485	402.091	517.39	305.323	12350.804	166.407	148.003	278.386	611.585	274.836	689.885	142.429	2056.553	2283.432	270.317	656.396	288.566	7367.525	655.801	293.791	4138.88	130	0.951	1157.231	495.662
9777.541	12172.135	7299.275	14309.262	8784.373	16431.817	7442.142	11447.422	2445.395	375.351	538.192	1227.467	1233.919	910.222	333.585	15569.987	190.774	173.379	234.913	1153.369	915.322	1061.069	123.381	2219.749	2646.562	283.874	1077.785	279.178	11325.725	2148.954	342.497	3854.046	130	0.951	1322.492	495.515
11257.601	11746.849	7376.995	14295.857	8320.172	16628.967	7193.727	12823.147	1172.098	457.671	850.18	1128.306	1095.873	625.171	336.662	14556.144	216.74	192.592	270.285	2113.404	355.191	997.268	135.385	2887.926	3466.654	320.088	1011.379	290.277	10612.482	2980.62	348.619	5241.875	269	0.842	1399.165	499.541
4788.19	7261.999	5384.168	7847.867	6773.034	9980.278	6791.082	10875.468	1230.279	463.62	607.772	772.252	906.539	900.329	477.383	20684.731	237.94	187.054	352.736	1198.763	312.62	758.586	175.959	3761.039	2545.037	287.34	602.388	277.352	5901.969	2106.835	396.935	8826.153	131	0.958	513.531	496.561
9884.526	11367.14	7382.135	14327.496	8555.641	17945.784	9464.919	16953.651	961.701	355.127	432.447	770.307	806.446	615.091	365.454	11451.522	244.458	177.362	199.03	1121.939	420.9	506.52	145.133	2839.938	3609.28	306.093	514.92	309.921	4667.23	1043.181	332.099	7024.596	281	0.86	965.02	500.923
9404.802	9461.359	6242.573	11779.419	7849.584	16190.932	7813.593	13598.688	1051.481	448.464	563.367	548.281	703.198	1443.313	317.123	10707.225	204.201	165.494	260.656	1368.631	323.261	729.666	143.468	2906.242	4855.108	288.877	726.494	268.042	8476.776	1434.208	364.086	6358.513	162	0.95	1115.488	497.321
11526.634	14887.323	9167.533	17732.015	10522.001	18976.316	9172.632	14520.215	1045.054	445.065	686.338	733.91	601.923	566.079	354.659	10774.263	196.296	160.373	229.993	1591.386	271.307	608.987	140.765	2837.021	4638.682	271.9	638.456	277.864	4505.421	1709.517	388.14	6116.115	132	0.954	1179.144	498.326
7567.505	9131.807	5986.842	11287.46	7285.997	13884.814	6946.873	11494.8	1000.448	439.976	412.501	321.971	389.811	489.767	317.615	11525.423	228.139	193.827	223.201	2084.401	174.715	2445.951	136.783	2841.687	4040.902	283.973	316.464	288.508	13106.882	706.406	291.451	5495.686	179	0.853	1346.444	499.673
11983.587	13958.063	8586.962	16792.711	10895.757	21359.813	10020.752	17478.537	1141.388	595.232	827.827	679.889	764.187	683.934	391.781	11704.328	271.097	224.892	262.168	1387.987	259.966	2987.016	163.872	3101.049	1686.695	295.09	859.15	272.421	6716.913	2199.399	306.225	7556.983	207	0.943	625.128	500.471
9264.089	10096.074	6239.992	12215.11	7210.455	14829.835	6392.495	10579.101	889.194	316.899	961.214	980.069	1087.915	488.002	263.25	14129.035	170.711	125.68	201.84	1000.694	375.925	753.005	124.125	1482.718	2223.575	249.941	718.099	264.697	3777.098	1562.465	283.095	3106.589	149	0.955	1088.5	499.789
12139.333	16851.8	9958.451	21492.458	12356.911	21996.037	9480.167	15107.103	1312.61	680.243	838.365	766.767	735.55	572.535	366.571	14693.111	319.661	250.828	254.965	1769.382	261.075	3820.411	155.496	3756.663	8116.931	348.288	521.721	274.525	13218.014	1199.983	377.225	6607.944	165	0.911	1497.73	500.93
7401.962	8419.388	5266.758	10223.53	6704.131	11453.149	5802.8	9170.704	805.427	395.282	360.174	495.155	603.397	402.295	305.645	9356.54	252.759	208.694	331.95	819.419	230.591	518.429	167.854	1943.218	4941.259	279.024	361.607	246.398	2374.811	537.655	329.847	4756.654	131	0.997	785.019	499.454
9893.304	11922.559	7480.952	14887.64	9248.981	18553.254	8867.746	14134.866	843.347	352.476	399.19	429.819	497.258	1005.656	290.134	11504.619	185.279	158.163	351.884	1346.672	252.185	1049.046	150.966	2047.616	3971.378	260.309	452.6	264.089	7828.588	731.407	326.686	4452.631	154	0.961	1124.286	499.903
12347.641	15260.659	9985.409	18538.486	13105.721	18486.418	10238.081	14496.131	1280.204	494.609	645.252	685.144	769.812	523.714	351.002	13466.571	281.194	205.339	285.54	1301.222	252.007	788.457	163.437	2327.402	4027.063	292.209	530.921	291.792	4905.207	1514.147	325.242	5439.247	228	0.897	603.5	502.101
10051.069	12586.443	8246.414	15391.501	9149.969	19073.628	8014.586	13763.567	599.453	340.459	408.873	670.712	855.805	755.85	315.388	9280.977	195.234	182.434	247.646	839.771	324.469	628.592	151.085	1692.124	2858.221	292.478	464.305	320.28	2814.613	1436.022	316.127	3860.516	441	0.834	897.575	504.799
14721.763	14379.383	8577.912	17541.73	10070.033	19538.148	7767.087	13102.698	1221.587	451.146	666.863	970.819	972.691	1906.285	410.032	15986.21	312.983	214.638	335.638	1695.196	351.49	659.387	161.827	2192.04	7329.429	289.758	1030.795	279.191	5556.153	1774.512	364.289	4932.89	167	0.955	524.26	502.452
12588.299	13953.749	8778.789	18196.235	10178.776	21801.119	9294.674	16475.467	1433.825	491.515	1327.941	553.899	595.662	607.037	382.768	13174.712	244.887	199.855	257.085	2788.125	239.829	933.457	138.39	3291.785	5595.8	284.559	603.918	288.867	20682.791	2210.14	406.853	6246.102	315	0.785	1411.414	506.935
11488.983	13223.763	8804.781	16405.846	11913.561	20380.962	9708.174	14845.398	1121.461	563.514	665.469	501.696	620.743	713.254	359.741	11582.441	262.702	218.253	369.768	1233.237	173.522	3305.592	183.774	2842.061	1655.312	298.771	628.147	284.325	7849.596	1187.791	392.286	6903.473	169	0.933	614.962	504.222
6121.703	6915.23	4706.772	8676.23	5629.208	10887.423	5000.834	8209.744	1953.874	376.358	898.631	305.051	328.538	418.915	282.304	12026.19	198.452	166.162	246.282	1253.608	169.413	2973.603	134.742	1671.711	3325.087	255.924	331.255	266.22	10742.043	325.051	284.452	3691.35	105	0.953	1136.186	502.357
11510.359	12592.494	8253.094	16522.201	9192.094	20123.745	9208.123	15601.208	1065.865	404.551	500.916	700.842	934.661	574.478	334.837	14169.425	185.182	156.046	215.04	1330.696	290.664	945.767	151.528	2608.33	3634.397	287.145	586.567	304.024	5573.085	1136.817	316.788	5045.771	196	0.922	1236.811	503
11390.267	11512.143	7213.905	14123.588	8515.993	17970.737	8189.475	14646.071	1000.89	399.949	532.205	1119.532	724.159	710.132	372.882	12101.074	191.094	161.334	222.522	1810.918	428.673	747.976	136.583	2753.035	3346.493	283.919	566.182	289.902	5214.431	2681.922	375.882	5928.662	181	0.943	1171.942	504.848
8993.698	9899.42	6026.117	12612.465	7258.936	13932.351	6251.703	10466.335	1257.192	501.451	503.258	845.659	537.627	453.681	309.215	14475.529	244.467	234.341	245.295	1863.623	268.462	802.777	159.284	2969.832	4931.027	316.181	557.519	268.845	5837.671	854.827	357.816	5710.664	204	0.779	1507.431	506.917
13168.625	13865.67	8190.761	17531.731	10548.623	19351.714	9547.157	15979.199	782.965	392.189	349.816	652.312	891.522	700.638	311.649	11305.436	252.595	216.275	284.027	1000.345	313.868	686.847	177.077	1887.877	4849.725	296.658	460.803	285.757	3562.121	1166.496	301.895	3990.647	182	0.935	822.72	504.269
7673.104	8744.079	5580.606	10590.994	6471.338	12726.498	5569.405	9710.327	965.626	388.102	421.446	1021.908	1476.727	494.677	317.899	13463.511	163.815	142.561	182.325	1299.95	536.789	822.385	124.874	2132.272	965.269	274.603	386.426	267.408	5606.902	1600.048	267.884	4522.078	126	0.988	1099.333	504.183
7612.358	8437.741	5279.027	9628.84	6075.979	11155.669	5981.53	9362.526	1845.113	356.429	659.805	926.411	699.828	418.75	343.879	14935.65	184.127	137.711	220.432	997.162	363.664	685.188	136.787	2379.886	2867.105	291.194	627.519	283.376	7703.396	1462.828	344.292	4742.19	111	0.994	1191.05	504.302
12006.714	13653.743	8381.614	16274.801	8957.801	17823.901	7806.443	13279.229	1768.915	392.05	495.569	943.618	923.234	488.09	322.035	11502.07	229.043	176.958	302.76	1169.454	676.718	821.351	124.833	2090.369	6083.444	291.684	769.457	291.524	9667.818	1879.831	317.562	3807.93	201	0.842	1321.142	507.172
8958.54	6918.615	4317.978	8942.993	5480.247	10700.173	4265.751	7613.639	750.136	242.556	270.347	196.902	281.97	267.104	177.897	7252.862	181.114	157.202	298.81	555.006	106.554	593.238	135.374	632.567	3374.721	252.626	310.321	261.466	1911.086	410.291	278.817	1269.351	116	0.965	757.776	505.655
10541.464	13068.023	7115.424	14360.971	8639.46	15044.312	7242.847	11820.04	679.328	419.575	429.962	793.12	1010.94	513.576	340.227	11662.105	218.085	213.279	296.514	1396.446	334.504	612.456	170.053	1713.984	3988.408	294.211	526.369	269.735	4122.785	1433.642	333.029	3679.438	207	0.894	802.263	506.22
13092.569	14749.116	9294.254	17963.822	10603.82	23347.693	9634.81	16007.258	987.043	428.664	569.99	1025.788	873.661	745.478	335.888	13484.683	193.206	153.2	278.204	1275.207	416.164	1061.497	143.952	2561.206	4758.587	306.81	623.64	312.424	6615.852	2266.799	298.363	4926.963	408	0.756	1246.681	511.463
8140.668	9667.891	6543.557	12276.308	7339.841	13678.957	6778.269	11491.724	1454.4	618.384	531.839	626.308	459.748	585.577	362.447	12483.234	243.626	205.14	252.277	4226.955	249.895	1587.435	133.161	3557.514	990.194	288.478	352.741	277.65	20472.136	1203.012	411.019	6269.282	118	0.994	1442.72	505.525
8168.294	8426.965	5046.607	10955.025	6972.368	14372.176	6240.401	11007.109	805.355	381.597	361.785	423.149	386.262	636.734	273.918	11047.791	260.879	207.506	172.988	782.095	117.81	717.976	137.152	1845.389	5003.275	265.314	440.078	297.618	5975.007	1725.202	288.359	4010.796	104	1	830.635	506.154
9226.815	10320.654	6704.257	12770.836	7192.61	14492.771	6087.463	10465.953	831.612	372.507	494.87	846.509	887.831	554.535	303.257	12955.704	182.969	139.551	238.626	1489.494	367.056	589.136	142.093	1943.044	4302.428	287.693	640.735	270.293	3713.63	1742.031	285.241	4273.982	144	0.948	1063.438	507.972
10016.443	11101.684	7222.31	13805.613	8307.778	16486.803	7861.8	13668.74	1103.308	492.567	770.396	1168.393	1444.163	904.438	450.221	12957.882	185.783	167.57	214.056	2074.209	568.59	977.568	133.431	3544.724	1838.905	309.788	696.525	291.664	8887.828	2976.955	347.028	6595.014	128	0.974	1282.078	507.711
12495.188	13037.587	8444.168	17690.613	9203.972	13585.471	7738.708	10785.832	714.78	368.238	379.141	269.969	342.898	319.463	248.889	11463.26	208.336	202.258	441.201	1472.24	129.854	3635.177	161.321	1264.391	2171.282	267.04	363.173	273.772	5854.487	320.977	308.854	2695.362	136	0.881	773.39	510.309
10302.788	12838.434	7885.214	15257.373	9595.942	18527.467	10253.036	16614.64	974.284	430.448	502.985	801.884	703.98	663.136	426.625	15401.901	217.386	167.424	215.126	1156.732	315.219	702.759	145.561	3741.298	5411.678	327.577	497.986	275.177	5708.663	1578.114	375.698	7743.503	180	0.938	1178.267	511.139
7644.756	8488.569	5186.912	10091.827	5738.322	11311.035	4891.998	8158.756	1191.868	336.003	824.842	856.083	962.287	452.887	311.509	13395.875	177.198	162.742	179.164	1062.254	384.933	849.719	130.347	1755.621	1339.276	302.949	726.142	287.929	4421.285	1831.805	306.314	3206.857	102	0.987	1393.667	509.157
13996.507	16088.14	9808.931	18371.897	11593.983	21367.791	10150.954	16318.676	1296.13	680.422	656.815	1300.106	1005.966	534.266	365.433	13359.786	288.645	242.299	295.274	1988.414	380.018	1138.376	149.492	3265.71	4986.591	330.936	647.515	275.83	12427.021	1160.528	338.785	5778.188	156	0.974	1495.429	509.763
7678.557	8916.902	5973.419	11380.046	6983.109	12949.245	6060.702	10306.603	886.078	395.833	576.162	741.996	885.624	615.615	332.007	11974.721	160.685	170.18	211.128	1500.191	299.16	860.215	124.521	2321.221	1070.853	257.15	626.355	277.517	8531.533	2132.503	405.202	4367.166	113	0.981	1305.774	509.942
11923.498	12542.219	6817.593	13892.347	7956.238	15115.616	6018.224	10751.051	1076.919	583.827	574.487	726.185	927.774	503.368	362.105	14259.859	273.642	253.071	233.756	1052.888	310.567	648.177	149.106	2166.986	4567.245	278.014	579.189	289.442	5332.374	2029.384	277.078	5055.927	153	0.921	626.611	512.853
7403.906	8752.115	5687.596	11059.888	6609.619	12435.289	5607.219	9332.494	716.187	346.144	453.118	461.902	394.348	499.657	280.28	11264.143	163.37	143.806	229.822	1380.945	254.527	2836.608	129.704	2063.993	1428.16	245.175	389.495	255.735	8328.895	1175.348	377.047	4463.928	105	0.984	1126.014	510.652
7111.996	8420.337	5175.593	10075.575	5981.393	11115.724	5322.976	9209.856	737.762	420.873	498.712	656.273	520.357	11056.635	373.782	15720.375	164.347	136.873	228.834	672.004	526.845	698.749	130.274	2041.196	2610.112	263.547	865.4	272.637	3695.227	964.216	336.37	4336.537	141	0.964	1155.351	511.5
14268.268	18757.775	10958.874	19198.645	14882.035	12752.498	7581.971	10341.956	1036.812	523.783	880.978	668.574	1012.199	458.855	326.824	11845.093	283.532	212.655	303.486	1628.865	217.483	577.264	153.24	1494.87	6146.847	297.983	730.684	292.172	5270.592	758.028	287.319	3342.636	128	0.974	609.109	512.5
10782.942	11599.109	7383.252	14743.828	9694.107	19625.153	9424.271	15769.438	1079.429	508.794	348.788	647.289	544.654	744.233	351.434	9202.701	287.609	243.283	177.16	890.103	181.787	767.766	162.712	2838.548	3324.624	280.873	314.375	291.659	4243.086	1169.975	330.11	6626.282	178	0.937	843.669	513.303
7444.117	8736.489	5738.227	10519.382	6427.105	12924.814	7557.596	13144.047	773.599	342.447	417.739	971.731	773.993	523.87	374.09	12697.002	191.782	208.166	189.781	1188.419	397.964	668.46	171.676	2299.967	2426.076	267.119	484.331	305.029	3400.723	1964.382	333.814	5273.463	216	0.883	950.389	513.514
7135.271	8816.247	5566.234	11144.292	6893.786	14497.798	6916.625	10855.161	551.611	281.647	435.786	615.555	834.914	469.419	263.459	10136.947	177.017	157.283	268.98	714.505	392.961	573.115	146.61	1180.267	1687.357	277.134	543.097	326.03	3630.042	1257.893	314.568	2503.473	106	0.98	905.443	513.113
10696.561	10819.853	6947.748	13230.868	7634.807	16317.676	6567.469	11465.896	747.659	331.737	726.408	835.631	1185.911	522.882	285.852	11082.905	231.77	156.487	255.958	928.149	348.39	721.569	192.243	1488.449	4234.331	281.633	664.712	320.22	2407.659	1736.602	325.953	3281.599	116	0.977	915.543	513.75
8116.691	11241.693	7067.325	13136.48	8129.172	15239.762	6729.137	10429.278	793.118	346.422	609.66	893.828	1245.55	488.921	298.232	11452.451	217.938	167.157	240.607	1038.605	309.507	714.86	204.991	1610.518	3455.044	291.64	605.559	315.525	1967.165	1811.864	335.819	3397.567	106	0.993	921.208	513.292
9186.488	11435.123	7423.585	14738.353	8594.384	17361.283	7378.566	12528.868	1353.36	384.028	647.049	496.547	577.308	649.046	273.086	11191.791	155.054	139.022	165.336	736.635	351.83	517.264	120.666	2115.8	1269.789	332.937	514.255	262.525	6160.854	1126.812	291.298	4641.24	142	0.945	1109.5	514.944
12265.16	12797.916	8325.197	16107.447	9992.414	21379.199	11013.066	19378.19	931.793	454.984	860.454	781.679	795.905	2270.961	411.488	14035.199	187.904	162.36	227.864	1506.112	331.401	860.701	147.99	3750.637	2866.866	287.752	702.64	281.339	11489.838	2126.714	366.321	7201.002	459	0.753	1280.084	517.441
12558.463	12920.603	8063.35	16323.993	8652.428	18887.615	7246.785	12315.407	1409.741	343.78	571.283	871.51	907.875	560.659	280.234	14590.919	195.209	144.147	262.923	877.999	265.371	928.976	125.989	1495.39	4369.549	303.011	573.551	306.369	2132.859	1562.766	367.605	2619.233	219	0.861	1380.368	516.541
8893.906	8289.866	5159.877	9869.321	6162.743	12757.666	5228.105	9171.705	893.51	339.429	392.769	702.711	1030.685	447.345	263.28	11633.658	202.629	164.919	232.638	1351.776	353.532	741.019	114.774	1245.323	5272.423	285.84	600.516	282.261	3130.773	1613.399	329.323	2276.14	98	0.993	1313.347	513.347
8689.6	9520.383	6153.162	11791.175	7119.797	14661.687	6621.325	11344.283	900.288	383.239	450.043	634.051	741.531	456.645	303.515	12035.211	158.788	151.36	232.517	1426.789	331.273	817.519	123.675	1983.91	1894.471	296.605	420.681	292.665	4619.993	895.074	339.42	3704.171	125	0.968	1371.1	514.948
13068.695	14406.368	8515.852	18855.671	9164.354	19666.591	7741.321	14111.448	1235.822	507.436	714.71	1141.222	846.385	498.971	308.282	14361.077	299.969	225.579	253.963	1945.973	322.995	724.403	132.201	2653.2	6974.789	347.893	579.87	275.816	11800.928	1642.646	366.352	4497.241	176	0.958	1483.426	515.591
12477.349	14753.068	9796.479	19528.539	11996.735	24331.045	11346.258	19803.393	1527.326	552.061	1424.008	701.635	827.304	961.418	371.658	12486.335	209.155	184.351	190.264	1754.506	279.528	1343.816	136.29	3950.425	1629.13	285.638	1233.626	285.968	12610.571	2316.148	371.358	7289.069	283	0.917	1297.277	518.065
9742.253	11822.093	7973.796	15157.046	9708.434	17845.324	8893.529	14460.839	1407.225	657.652	549.216	659.181	756.402	516.948	381.494	12335.267	272.723	231.924	267.345	1712.213	266.126	1493.814	137.438	3367.597	3939.503	297.23	429.911	276.181	14604.52	1379.253	325.721	6491.527	267	0.814	1455.493	521.223
11147.928	11965.215	5883.574	14822.62	8822.404	17671.401	8286.421	13853.675	843.438	382.882	407.025	756.587	656.636	592.881	256.207	8211.856	261.951	184.542	233.605	937.323	209.055	772.23	144.21	2349.733	4205.872	271.016	308.237	272.533	3379.71	1775.478	324.979	5645.354	231	0.865	861.028	518.777
8070.63	9085.401	5825.179	10857.455	6440.078	14018.307	6367.143	11052.048	661.824	320.782	356.823	802.324	724.242	509.588	346.131	12170.517	164.82	192.047	205.234	767.892	370.409	731.625	215.037	2386.626	1559.954	268.033	470.922	322.557	3070.903	1900.109	336.925	5484.585	162	0.975	934.827	517.667
8497.087	10482.307	6924.183	13118.726	7907.442	15188.385	6487.69	10581.148	957.484	396.763	455.032	769.847	932.757	605.985	319.693	13006.214	178.046	142.346	204.346	1216.284	353.169	667.743	141.372	2135.719	2649.409	300.522	429.893	258.028	5054.76	1841.625	327.734	4809.795	103	0.996	1068.655	516.898
10591.93	10821.27	6817.354	13299.922	7948.955	16470.679	6981.382	12551.797	975.798	422.855	421.793	947.484	1195.581	624.721	325.505	14152.79	170.452	134.183	196.534	1237.455	733.403	722.857	124.827	2414.17	1620.812	267.219	362.194	273	3682.709	1200.843	294.4	4981.098	231	0.865	1102.292	522.154
7943.636	9700.087	6293.129	12751.082	7336.531	14887.063	6283.82	10828.315	745.251	300.721	454.087	1018.388	743.826	563.602	301.267	11790.336	154.54	141.881	326.933	1059.057	551.454	545.436	131.982	1633.544	1108.512	259.189	653.387	244.675	8243.118	1399.525	332.299	3263.432	114	1	1128.711	520
16768.029	18243.803	11932.21	23168.283	13234.866	27189.143	11424.206	19900.212	1243.02	487.287	955.938	661.286	601.26	591.611	362.544	12372.14	223.562	186.035	380.897	2131.488	310.266	1230.432	151.991	2639.565	4609.859	289.259	628.235	306.651	12355.206	1307.938	363.69	4882.104	413	0.768	1407.219	527.185
13515.769	18025.147	9711.175	20635.024	11412.935	21340.713	8425.577	14720.754	1418.723	649.611	958.229	1514.861	904.13	607.536	374.883	12414.636	282.082	231.399	201.285	2780.271	431.917	773.671	153.919	3760.146	4492.819	342.447	967.648	281.473	11521.462	2042.37	363.175	6795.223	217	0.917	1500.426	523.334
7770.787	8637.276	5492.979	11027.978	6367.981	12947.618	5818.406	9517.493	949.902	326.853	393.098	892.858	1064.243	433.851	312.626	13065.18	169.841	140.593	219.573	1899.051	321.272	702.114	116.332	1674.632	1258.175	283.153	642.258	267.317	2981.204	1369.765	297.404	3194.232	121	0.977	1323.748	520.988
12281.811	12866.314	8166.41	15682.509	9225.682	13223.446	5043.909	8366.406	1275.955	354.953	408.4	925.069	1089.277	520.679	264.132	12951.421	182.322	140.921	187.325	1035.53	400.69	595.667	131.471	1159.029	4036.474	295.302	570.042	266.722	3657.143	933.112	275.644	2437.233	98	0.993	1054.347	521.653
8993.498	9300.881	5720.862	10849.857	6936.036	13098.427	5866.145	9897.834	931.105	395.15	393.172	953.803	1049.07	634.695	325.799	14682.415	175.227	151.05	199.597	1016.771	447.249	791.04	135.735	2098.938	2194.746	314.748	466.935	270.024	2406.434	1430.123	297.64	4525.855	107	0.989	1065.631	522.668
8295.753	9201.717	6191.719	11236.254	6750.446	13783.978	5773.11	10014.906	1171.046	353.3	581.341	1017.193	891.065	561.45	327.406	10062.178	187.704	185.156	251.16	1149.984	584.751	607.972	145.589	1599.68	2879.031	284.802	608.222	317.87	6820.109	1805.871	328.064	3682.898	126	0.988	904.119	523.429
7805.005	9712.924	6391.39	11791.284	7414.941	14896.284	6523.781	10695.48	762.556	377.021	463.907	743.791	869.323	493.808	289.875	9154.597	207.493	168.078	250.888	1039.813	414.317	662.707	186.999	1745.769	2846.113	289.603	527.407	326.793	4847.049	1466.813	360.051	3906.295	179	0.842	916.628	523.483
10653.512	11306.775	6982.732	13573.767	7369.281	15134.213	6056.129	9761.974	860.634	315.561	386.915	758.833	1110.212	534.15	262.02	11894.359	162.39	136.972	170.616	673.433	491.739	652.153	118.913	1295.432	2961.055	259.763	539.815	239.934	5198.75	1378.424	291.216	2653.058	152	0.959	1116.855	523.697
10391.811	10886.183	7254.748	13922.649	8267.564	18415.863	9794.256	16860.332	1012.553	378.255	435.669	748.334	985.014	535.027	362.494	16022.683	182.526	140.592	258.349	1168.781	286.706	833.543	148.147	2649.632	2899.388	286.111	613.67	284.431	4381.419	1834.334	306.889	5151.987	365	0.762	1206.549	527.897
17627.29	19819.092	12487.655	25128.951	13232.183	27471.905	10826.238	19097.953	1980.635	404.002	738.454	865.282	1183.003	696.046	322.833	16151.033	192.243	159.02	231.095	967.799	308.172	941.339	133.65	2119.508	4189.661	308.017	746.806	305.32	3789.568	2018.388	365.746	3755.344	146	0.972	1385.055	523.829
11140.484	12664.403	8483.063	16639.081	9339.564	21487.383	11572.098	19410.853	875.778	374.159	575.09	640.991	653.624	617.321	388.662	15494.465	209.008	145.631	230.162	1073.647	294.253	808.731	144.59	2822.615	4560.987	286.834	653.993	268.707	4590.151	1563.396	317.052	5652.295	335	0.849	1185.345	531.067
16074.273	17530.645	10117.177	21275.303	9993.092	19047.197	7692.866	12896.034	1436.251	480.551	798.68	970.914	738.419	454.125	276.344	12996.828	270.51	214.836	329.672	1514.161	286.119	639.07	126.922	2082.541	7382.361	334.251	559.389	276.258	7388.842	731.818	334.474	3624.193	194	0.904	1482.505	526.015
9830.496	11189.579	8552.262	16248.947	6180.379	11413.423	5372.973	9207.683	1309.757	454.129	440.282	431.994	383.976	433.193	317.737	10558.755	235.485	232.9	307.212	1408.794	150.885	1403.671	155.065	1910.788	3590.264	263.375	387.622	303.143	10458.675	1331.167	339.987	4195.688	107	1	816.743	524.724
14304.364	15186.924	9891.093	19464.29	11657.644	24946.298	12223.018	20956.849	858.184	353.872	483.212	503.123	508.693	742.002	355.47	13863.647	213.665	148.865	373.388	1161.289	195.541	611.046	153.942	2535.575	4988.739	274.403	581.507	266.315	3879.292	895.013	351.204	5266.281	311	0.807	1173.87	531.076
9315.729	11770.417	7403.618	14567.273	8394.416	15591.237	6896.56	11267.815	791.086	377.073	555.713	935.133	770.872	480.062	320.863	13622.395	165.477	136.124	208.769	856.711	262.328	779.388	134.255	2639.881	2423.541	267.425	545.997	302.859	4333.833	1474.42	325.758	5137.037	137	0.937	1260.748	526.668
10170.218	12083.997	8158.624	15086.769	9899.136	18112.702	9187.273	15140.41	1062.826	509.427	592.247	668.102	1089.274	627.125	361.402	13430.111	220.82	185.395	235.859	1723.567	380.995	1859.567	160.622	3154.831	2363.662	295.948	575.525	274.182	8638.879	2274.124	371.043	5710.874	204	0.929	1308.417	527.265
9641.109	10639.754	7281.674	13130.637	8654.17	14921.094	7492.876	11392.05	1476.567	597.187	579.942	881.196	759.026	538.522	372.777	12464.366	283.929	203.041	226.846	1496.764	266.136	3194.806	135.049	2825.106	5000.75	286.452	542.475	269.518	10610.597	1149.549	347.249	4884.676	184	0.927	1444.674	527.717
8041.216	10555.377	6295.232	12711.5	8833.57	16924.418	8505.401	10558.529	1001.848	473.208	429.754	1001.211	894.343	669.529	413.882	12727.854	278.636	231.082	463.667	1547.093	414.799	763.848	167.104	2447.844	4304.077	275.084	592.328	288.233	2930.755	3054.646	329.16	5539.643	106	0.98	834.849	527.151
4871.124	5627.158	5783.056	5494.185	4512.045	8761.248	6716.987	10832.128	1021.566	410.652	409.092	987.226	770.361	433.552	306.412	12919.843	214.96	180.368	285.827	1018.612	656.055	505.694	137.985	2291.101	1253.169	272.213	442.306	258.311	6047.211	2363.686	314.405	5288.883	133	0.935	861.883	528.455
9914.956	9403.078	6185.695	12814.283	7029.743	13701.424	6716.297	9910.02	1495.145	378.908	629.112	690.258	661.387	451.587	370.408	13427.637	253.398	184.079	196.603	882.444	391.79	744.891	147.532	2160.758	3875.699	280.179	574.919	301.486	4046.121	1979.274	309.741	4949.402	125	0.968	885.404	527.476
11974.064	14391.622	9097.641	17781.908	10984.792	21360.596	10234.91	16563.391	1041.046	449.969	514.377	867.078	1214.961	849.847	371.397	14280.269	213.728	170.349	226.985	1441.337	309.949	1100.82	144.089	3000.856	3344.237	295.931	584.641	281.251	4934.686	1975.225	422.394	5713.199	265	0.902	1293.674	529.855
8493.359	9888.271	6783.224	12723.544	8168.626	15217.606	7965.306	13365.728	1002.456	483.854	430.243	374.888	400.229	571.105	325.536	10859.013	197.606	187.099	252.463	2902.202	168.33	1061.047	140.863	3115.389	1379.527	283.28	282.804	279.457	9163.076	1425.47	286.536	6338.246	147	0.942	1349.31	529.418
10745.98	10551.15	6878.122	12269.314	7731.158	15592.49	6817.131	11654.663	1114.783	496.721	566.345	694.538	607.144	495.646	315.726	12794.013	189.613	158.343	216.114	844.037	235.604	898.919	140.746	2887.907	2792.374	278.003	618.978	310.486	5637.977	1256.417	324.03	5569.713	109	0.976	1254.592	528.821
12409.923	16556.125	10490.959	16582.012	9311.928	18426.46	7900.24	12012.301	1222.544	339.878	749.318	719.303	762.738	486.568	284.905	11386.366	160.75	140.695	203.327	612.835	236.113	731.783	135.713	1241.633	3438.4	292.183	658.778	287.586	2140.366	1224.826	396.309	2137.441	124	0.96	1391.395	528.694
9230.392	10522.262	6868.567	13112.572	8098.315	16363.044	7321.654	13031.351	947.617	354.214	375.781	1192.376	1512.949	641.562	313.182	14376.701	153.466	140.798	319.521	1604.459	536.547	731.486	142.88	2009.241	1080.766	268.194	430.799	255.399	5683.797	1557.839	319.969	3884.965	138	0.97	1084.587	531
17073.092	17053.261	11084.713	18256.806	11335.701	22196.136	10970.056	18425.166	1382.456	420.349	746.763	737.408	875.562	701.897	332.842	12189.275	198.306	158.696	293.591	1044.999	276.473	809.329	138.972	2265.743	4592.613	294.295	730.005	284.247	5810.865	1672.766	390.453	4242.872	244	0.863	1381.75	532.189
9443.586	11245.431	7489.822	14638.708	8962.44	16546.27	8011.742	13547.934	1448.86	603.86	624.154	760.013	689.316	1044.31	417.244	12323.848	275.767	203.818	189.308	3049.225	270.611	1639.447	144.396	3635.041	5224.828	344.087	545.951	287.901	18628.746	1759.331	343.424	6614.963	235	0.815	1432.84	534.828
8085.952	9468.653	6287.923	11471.49	6696.637	13763.883	6009.449	10077.066	875.173	354.57	595.391	652.176	728.512	539.564	281.757	10741.471	171.467	193.828	222.662	1014.18	280.878	540.443	137.72	1456.49	2990.095	309.134	636.998	330.773	3629.87	1205.088	355.265	3196.36	183	0.88	901.975	535.664
8833.133	9655.579	6102.992	11519.774	7030.086	13190.727	5743.883	9008.313	987.786	363.493	833.771	896.227	731.246	478.029	320.431	12415.588	212.931	158.826	186.379	1141.701	417.78	689.599	133.032	1886.758	3661.078	265.497	695.38	277.604	4357.783	1641.429	319.116	4041.86	134	0.98	1147	532.97
11755.045	15427.665	9030.832	18737.13	10084.436	17717.767	8118.941	13273.578	1397.737	551.214	675.149	849.026	600.608	495.217	305.866	16086.708	254.634	220.894	275.809	2187.584	312.806	1568.474	140.024	2774.321	4548.091	328.5	540.562	276.1	11635.359	1283.974	358.268	4762.983	189	0.861	1486.526	536.765
11068.331	12455.169	8079.6	15745.37	9206.692	18229.515	7554.169	12833.012	762.082	367.813	358.573	764.471	916.151	581.7	313.583	15894.945	184.164	138.606	227.433	1176.782	364.446	624.929	137.469	1916.068	3301.026	277.188	436.272	262.544	3887.144	1077.756	304.744	3908.592	231	0.947	1069.487	539.18
12387.35	14710.68	9118.062	18785.076	10719.15	19480.683	8740.447	14577.377	1431.327	601.306	666.19	556.939	595.922	561.047	350.051	11926.43	259.48	225.36	253.799	2004.486	217.884	2538.623	164.036	3235.063	4126.59	328.608	397.511	284.464	16322.709	969.587	296.885	5923.354	219	0.803	1519.984	541.824
8703.414	9381.896	5765.542	11374.295	5980.244	12566.319	5283.049	8811.925	732.704	309.732	395.035	701.345	962.414	1986.17	259.558	13125.221	160.451	134.604	227.919	743.382	229.42	613.516	123.689	1358.099	3435.847	289.608	550.527	268.163	1084.713	1908.043	267.936	2372.951	142	0.96	1365.042	539.035
15954.104	15527.288	10013.018	17618.858	10289.625	21016.443	8313.869	15219.273	1056.264	404.954	881.16	626.398	655.775	649.297	330.953	13937.42	195.974	164.281	271.294	1262.447	221.548	1012.564	153.763	2250.192	4118.716	324.914	554.929	285.517	3750.556	1468.844	387.073	4283.3	196	0.913	1395.842	541.612
8398.045	7666.511	4942.744	9301.834	5820.515	11098.452	6008.634	10654.401	1564.062	333.152	485.652	809.123	920.581	775.782	303.849	14984.163	213.539	192.947	234.471	1116.034	376.001	586.365	181.934	1900.471	3553.853	287.787	715.326	326.162	3104.105	1524.46	355.828	4218.975	114	0.948	917.807	540.702
8710.273	10499.279	6870.763	13178.057	7952.693	11416.122	4609.896	7757.777	767.232	359.194	358.994	683.851	667.382	270.751	213.303	5757.812	154.553	155.222	320.419	1200.692	262.774	289.803	120.212	608.291	1673.627	270.182	481.185	260.847	4645.909	331.834	321.822	1185.768	134	0.953	1048.127	540.694
12059.306	12016.726	7896.284	14651.959	8943.46	19770.106	9258.699	15749.445	950.882	388.681	497.35	868.561	726.464	586.851	314.592	15060.474	191.032	149.697	209.733	1257.254	292.504	714.913	129.999	2360.305	3734.825	275.82	600.771	293.05	5692.867	1607.38	361.823	4560.518	263	0.92	1260.473	542.979
8628.859	9668.123	6180.467	12099.949	7133.196	13761.615	6078.996	11771.787	889.587	398.913	535.997	1276.088	1574.651	687.278	368.282	15936.312	168.845	145.319	160.915	2177.035	364.44	720.114	134.234	2754.859	2326.982	275.395	527.248	259.534	2463.477	1725.488	356.666	5195.324	160	0.963	1090.269	542.781
9864.801	9035.221	5882.72	11197.533	6472.689	14111.448	6113.947	10724.076	1019.099	373.017	562.046	924.111	804.705	616.899	309.426	15364.926	204.405	169.967	254.571	1207.21	282.594	3004.304	150.731	2081.451	4812.114	293.786	697.472	277.946	9363.964	1199.167	357.005	3442.802	130	0.951	1379.2	543.331
11687.832	12506.974	7994.133	15197.133	8993.798	18218.082	8183.872	13983.103	1441.905	463.66	976.525	665.143	628.691	908.036	351.641	14027.923	221.216	183.242	233.296	1501.51	233.344	1330.826	154.858	2785.487	4609.171	305.907	767.624	281.407	9281.465	1626.809	415.315	5133.801	184	0.927	1388.489	545.315
22248.445	23643.953	15580.553	30009.585	17171.799	29572.866	13188.337	21928.181	1218.324	485.926	795.79	497.001	567.24	560.445	329.375	12531.457	234.258	186.446	390.35	1396.373	189.733	1043.718	162.975	1961.86	6342.827	306.542	621.648	286.934	7552.594	792.292	310.213	3561.532	213	0.917	1403.167	546.129
8064.675	8160.703	5214.772	10229.685	6048.995	13517.183	5575.61	9328.111	956.695	402.959	471.631	1507.289	924.401	495.494	305.245	12729.608	181.847	168.013	201.003	1273.114	408.811	1183.361	120.511	2010.491	1193.463	283.454	541.931	284.47	3715.587	1823.036	247.127	4377.078	110	0.955	1451.809	544.173
6056.2	10307.197	6021.874	10259.504	6871.112	4857.402	5521.536	8832.171	845.38	457.041	636.608	824.932	802.913	408.632	317.432	14092.519	198.493	206.461	172.454	1325.226	382.699	466.882	126.846	1636.385	1535.603	293.16	652.828	292.768	4830.09	1688.914	307.243	3472.195	122	0.903	967.762	545.27
7144.545	9235.235	5699.037	10385.214	6821.611	12441.946	5985.679	9848.221	865.293	475.918	500.419	745.725	1204.486	545.244	345.884	15313.683	171.829	174.447	202.936	1471.798	404.015	1128.01	150.017	2680.818	2460.462	284.201	421.468	255.761	7907.39	1125.228	376.408	5310.477	98	0.993	1101.878	543.837
11481.671	14070.519	9222.772	19111.399	10127.629	19228.024	8436.39	13981.563	1222.571	513.342	586.345	896.399	860.519	601.852	380.4	13106.25	203.543	178.983	240.924	1892.679	406.6	922.269	143.44	3275.613	2133.068	291.502	585.817	289.14	5564.646	1817.409	328.328	6190.849	113	0.981	1423.438	544.969
7409.456	8720.207	5633.401	10960.55	6491.618	12716.714	5405.558	8501.627	716.87	316.529	378.945	526.178	632.255	651.352	258.362	11533.994	136.24	125.816	228.087	1110.18	195.258	625.093	140.202	1423.255	1431.247	283.496	470.521	267.243	1351.014	632.302	257.411	2473.837	126	0.976	1357.778	546.048
12365.741	13473.231	8414.826	16649.906	9391.917	19705.439	8543.734	14427.552	1218.696	488.766	626.1	1369.954	1126.496	657.242	363.063	14024.266	206.962	170.518	215.607	2497.295	353.971	869.355	131.015	2722.966	3786.104	291.878	661.37	292.352	9453.575	1705.467	321.979	4932.547	199	0.948	1434.138	547.319
11391.994	11898.533	7717.979	14929.937	8132.271	12051.511	6962.16	13010.106	1807.077	514.489	448.054	1005.857	941.485	1152.347	318.132	14912.177	212.512	152.724	233.093	1359.944	350.609	440.113	139.475	2092.441	5196.989	272.806	632.639	236.353	4261.823	882.968	272.469	3840.073	201	0.895	1127.246	551.047
7274.155	8254.2	5218.564	10012.657	6055.122	13218.495	5873.089	9765.621	817.504	370.269	349.641	942.632	1031.705	580.304	362.682	18284.503	193.371	155.571	226.993	1060.087	268.41	1073.149	125.438	2755.673	2286.305	286.383	469.752	264.819	2629.445	2502.644	331.032	5093.409	200	0.813	1295.275	552.14
9140.556	11495.434	6886.826	13489.988	6179.837	11392.869	5438.744	9095.641	1160.329	549.903	708.631	955.701	725.968	517.646	319.51	17086.102	224.966	199.325	225.536	2257.453	393.914	801.174	140.804	2899.727	3217.366	330.146	621.982	288.104	15024.164	1418.757	366.39	4911.094	123	0.936	1484.037	550.533
12600.679	12815.604	7836.936	16374.477	8562.334	16221.584	5896.487	9997.032	2112.642	486.263	599.97	1429.772	894.256	502.848	269.833	11786.519	238.823	203.435	276.543	2944.414	236.621	1858.364	138.881	1757.221	5405.367	341.484	730.85	281.79	4702.813	1655.374	270.471	3237.306	160	0.842	1504.006	554.531
8517.558	11364.796	7123.682	14438.727	8326.889	16021.443	6271.849	9694.794	1098.796	320.87	721.635	534.127	905.365	509.266	302.015	13911.807	180.447	146.209	225.575	685.013	526.679	566.142	140.105	1262.529	2774.156	265.966	607.48	242.407	4483.615	1120.184	269.65	2302.791	121	0.977	1143.988	552.773
8251.102	9924.468	7357.434	12142.882	8547.077	14373.18	6946.705	10362.119	1482.261	693.309	546.079	439.268	464.216	492.156	320.905	12894.343	269.442	234.03	270.792	1804.795	191.894	1527.322	130.3	2420.164	4675.665	279.152	284.719	273.696	14929.925	1271.503	314.115	4499.541	173	0.88	1332.668	555.188
10227.003	13246.236	8190.961	16611.52	8905.837	17432.494	8153.08	12030.811	905.59	371.429	644.946	977.452	945.316	437.98	307.351	11127.36	156.078	156.215	291.716	1278.314	277.435	593.529	134.878	1486.495	1907.275	270.098	685.389	278.897	3506.774	1305.678	304.061	2799.879	200	0.872	1423.545	555.05
11417.261	13638.299	8198.969	17253.877	9588.748	19366.663	8074.55	13260.563	1965.316	559.741	760.098	847.017	986.332	548.569	341.432	15073.414	302.762	230.487	261.676	1937.325	365.931	725.99	157.68	3141.215	7667.628	353.597	494.079	280.907	12011.894	1083.711	345.017	5570.738	206	0.938	1535.801	554.549
11107.36	11975.695	7713.845	15284.581	8382.912	15694.034	6957.172	11147.448	874.024	337.288	520.293	800.745	1098.674	470.205	277.942	14317.308	185.246	165.613	617.896	1384.355	369.312	682.752	152.917	1386.308	5184.302	282.414	643.237	269.513	6676.516	961.367	279.557	2282.108	186	0.907	1372.382	555.441
11268.263	14441.056	8898.595	17970.888	10574.878	18102.191	7809.823	12113.741	1409.029	608.369	639.955	866.887	922.142	486.962	333.679	13150.991	288.189	247.475	335.298	1589.137	212.332	3635.099	155.557	2757.295	5585.253	356.631	535.637	272.511	3298.797	814.955	259.852	4963.927	132	0.965	1517.295	555.333
10402.043	12183.273	7770.938	15434.496	8654.24	13735.865	5727.366	9443.29	757.888	436.556	586.858	415.541	510.313	439.595	301.928	16518.61	199.57	175.184	277.828	956.279	405.696	661.831	147.028	1784.574	5339.309	283.952	475.781	247.632	5427.385	866.018	301.171	3545.44	111	0.964	1137.716	555.338
19575.098	19407.786	13011.226	23521.148	9396.837	20302.284	8951.243	14796.526	1420.826	528.584	557.992	617.976	368.534	361.577	249.463	6394.096	268.388	211.637	466.051	1734.913	140.172	431.159	140.969	843.723	7278.749	301.417	755.607	278.167	3584.719	262.9	357.159	1492.402	188	0.913	1403.915	558.17
20614.736	23861.393	15346.432	27670.91	10420.165	21903.894	10552.872	17790.694	1095.043	503.887	527.206	710.702	440.189	404.288	261.821	8737.449	232.031	195.155	333.399	1500.204	179.546	358.076	144.48	1163.602	5761.239	289.767	593.109	289.906	7455.03	491.521	330.407	2051.88	143	0.989	1414.773	556.29
16594.277	18849.363	11930.446	22378.851	10294.541	19219.335	9415.862	16435.346	1175.775	535.191	530.969	969.092	667.404	446.204	312.614	13045.649	236.594	228.801	340.27	1940.669	267.334	837.296	170.267	2859.746	5313.169	324.666	489.328	295.783	6304.578	1025.473	312.456	5193.267	179	0.965	1471.042	559.103
9289.751	9556.744	5914.903	11253.189	6927.378	13947.137	5464.666	9309.24	1016.342	465.78	627.219	1218.233	1587.043	582.429	411.1	18483.334	222.525	241.791	259.266	1664.541	558.44	772.856	173.123	2095.245	1716.89	299.583	557.125	284.064	3162.865	1493.911	307.691	4400.463	114	0.99	611.333	560.368
16909.276	15343.025	9776.466	19777.7	11527.149	14179.118	6293.4	9790.219	1234.959	470.976	640.959	795.615	971.124	463.995	314.252	13882.447	245.537	182.69	262.08	1204.164	322.832	316.333	162.384	1090.557	3985.44	285.551	609.004	271.502	4644.797	517.57	325.691	2224.561	182	0.935	593.478	565.456
12469.35	15833.132	9135.353	19827.28	10031.539	16339.937	6675.623	10436.087	1278.264	600.389	722.013	690.399	605.361	670.106	332.695	13380.058	288.159	218.781	278.33	1599.067	256.413	639.092	156.661	2866.543	8216.977	360.662	526.955	293.849	13628.687	1241.339	384.802	4847.041	141	0.913	1550.096	565.628
7975.645	10443.359	6428.996	13571.127	7613.345	14749.599	6708.585	11214.994	1019.315	495.86	1125.914	472.606	445.857	483	349.083	11678.019	218.086	203.519	214.467	1996.617	201.138	631.98	137.802	3216.83	3893.185	322.877	417.173	299.931	12845.154	1385.981	270.001	6575.272	140	0.932	1486.7	566
13468.804	11749.358	7604.418	14663.905	8326.47	16911.233	7719.878	14572.979	1595.553	577.098	773.149	600.982	469.48	589.873	345.575	12197.913	271.903	219.49	216.018	1763.112	176.205	1303.192	139.718	3574.257	6279.636	356.878	421.945	302.915	7245.607	912.451	284.548	6810.669	154	0.903	1497.227	566.526
12112.064	13091.584	8416.456	16516.857	8409.106	17215.444	7701.96	13753.571	1684.014	575.561	528.807	852.435	893.202	524.03	335.767	10656.867	252.763	224.954	296.612	3131.177	284.762	1381.826	141.178	3061.327	5671.231	302.439	519.991	306.498	14944.625	1532.102	266.526	5471.415	199	0.927	1460.942	566.405
14929.584	18112.746	10666.412	22216.067	12354.465	23747.607	9586.422	15678.173	1263.053	536.917	772.415	1301.92	1033.741	818.053	317.456	14479.777	246.271	207.866	326.384	2871.862	234.639	1205.51	139.316	2338.023	5782.638	392.114	720.6	306.09	5200.634	966.436	288.349	4083.588	250	0.892	1504.956	570.148
13931.18	13523.959	7999.972	16471.93	8682.407	16710.113	6414.383	11098.571	1980.88	544.693	676.283	1122.381	1305.383	619.525	345.285	14052.527	287.083	210.733	276.246	1981.765	281.037	643.636	152.885	3040.123	6595.366	392.736	547.95	293.372	9517.949	1110.027	390.928	5632.421	123	0.925	1543.305	567.671
9836.515	10599.222	5758.842	12053.62	7143.936	11218.713	5673.75	8204.688	714.491	376.511	456.005	564.955	770.988	430.062	327.714	18191.586	183.113	171.573	221.693	1024.025	228.426	663.758	177.702	1750.66	1958.387	278.809	595.717	285.062	4850.066	1341.178	300.605	3701.873	101	0.977	628.649	568.134
9914.349	9393.034	5984.703	12266.6	7151.655	12975.528	5354.664	8866.542	1011.971	313.039	487.437	545.089	766.18	538.667	304.3	14931.8	154.374	141.454	162.927	807.029	216.753	391.783	158.465	1132.326	1432.909	285.506	459.472	281.025	2008.899	918.144	284.197	2261.278	135	0.987	604.441	569.174
10114.938	11884.953	6609.562	13855.914	10111.519	5841.665	6643.597	8215.292	942.059	460.985	428.266	741.856	987.501	461.233	391.822	15367.403	264.958	214.723	221.784	1030.097	396.167	377.879	181.335	1645.872	4933.8	315.099	744.598	293.758	3944.392	671.134	341.236	3229.21	137	0.812	830.88	572.682
9985.326	12899.746	7916.749	15797.469	9205.128	17057.423	7800.709	12454.118	1638.625	551.059	551.648	403.194	485.616	644.069	381.729	13493.04	289.889	226.601	216.29	3552.078	228.235	4554.583	142.783	3324.251	9413.498	306.06	349.564	308.996	28462.702	1729.965	273.564	6095.787	163	0.956	1466.604	575.046
11273.623	9489.277	5973.356	11668.975	6987.106	14285.544	6531.005	11503.15	1452.185	479.487	1445.644	594.071	564.677	512.974	342.454	13956.353	252.043	205.995	300.422	2471.56	214.516	571.685	135.706	3401.285	5059.629	313.347	503.61	317.407	13486.867	1865.606	269.466	6609.01	159	0.91	1484.789	576.827
13628.022	13805.428	8638.441	17219.643	10494.808	14789.594	6212.969	10502.38	1062.119	467.012	663.875	728.112	806.304	356.062	274.011	9846.223	238.922	176.266	329.327	1150.706	471.125	255.706	164.529	814.731	3796.694	282.821	862.089	278.921	7121.139	507.528	297.821	1670.107	151	0.968	612.983	578.103
10904.932	11481.433	7017.615	14367.413	8259.862	15352.045	6587.229	10739.156	1150.335	381.433	357.197	731.836	888.069	643.925	339.346	12572.358	223.943	199.881	256.783	1013.067	259.879	555.641	164.938	1596.337	2657.586	296.54	368.225	286.454	1683.236	1128.32	324.866	3179.472	178	0.937	810.107	580.635
9810.816	11226.682	6015.894	13464.846	8569.796	5812.936	5204.66	9458.611	1191.1	480.552	350.338	1124.617	1601.767	650.043	426.59	17134.975	250.934	240.977	206.738	1434.242	411.487	464.72	173.741	2131.833	1950.391	315.08	618.557	274.849	4568.981	835.698	318.141	4377.444	128	0.947	840.172	580.156
6418.424	5563.504	5494.745	8006.701	4322.624	10667.886	7325.866	10679.688	1100.428	347.509	498.71	1138.36	1193.882	424.017	251.857	13056.158	268.903	176.593	214.766	1226.105	496.691	397.216	142.942	2240.747	3877.04	251.427	597.261	249.321	2035.462	1957.521	308.264	4672.474	102	0.987	856.706	580.882
10000.931	10229.934	6180.726	12368.98	7373.845	12142.968	5467.429	8499.288	907.982	334.561	426.446	1068.89	1568.721	493.789	311.651	11442.112	232.634	169.082	276.5	1435.829	358.87	489.401	169.897	1125.56	4098.317	309.451	646.814	270.643	949.276	1177.721	335.479	2156.21	140	0.957	793.879	583.3
9585.925	10390.343	7554.106	11870.907	6238.996	11107.153	5166.027	8494.226	1169.476	776.693	568.62	645.458	595.521	989.32	283.923	13117.854	263.011	234.636	430.732	3183.125	224.153	412.412	123.609	2012.05	7347.239	289.358	434.969	308.046	18305.88	840.106	241.311	3870.139	109	0.976	1454.5	585.775
12613.743	11967.563	7874.125	14824.073	6289.364	12082.969	5608.862	9524.775	1335.232	512.585	739.867	614.704	533.483	516.83	358.028	21405.963	345.156	239.264	327.026	1955.563	217.08	2663.535	158.41	3511.411	14679.8	367.918	467.059	329.054	10832.876	916.405	402.604	6346.653	107	0.989	1538.902	587.126
9237.622	10276.215	6868.036	12913.553	8693.525	15268.841	7548.322	12016.874	1062.436	442.976	385.166	819.003	767.461	493.49	391.297	12222.128	227.799	191.665	324.686	1178.44	357.085	735.888	174.846	2203.305	1725.902	281.842	390.939	276.704	4679.459	1757.108	329.952	4483.729	108	0.98	811.343	588.852
11373.935	12953.259	8435.622	16469.848	10508.445	17693.22	9046.743	14369.14	880.063	433.891	381.185	654.407	1071.234	511.072	376.552	9794.543	225.463	193.946	198.324	1003.186	419.592	594.223	161.47	2219.303	2674.612	275.825	610.7	265.244	3316.914	1702.947	308.679	4861.771	249	0.857	819.773	595.468
9011.274	10930.188	7099.023	13217.653	9072.925	14129.294	7952.209	10643.083	732.984	386.864	416.046	812.682	1091.79	595.491	373.955	10587.137	212.206	162.03	276.133	895.118	256.967	512.287	178.467	1911.118	2077.347	298.022	491.392	264.705	3207.399	2562.815	321.983	4112.454	140	0.932	803.921	593.243
13379.351	15162.019	9620.35	17893.16	8967.912	12650.43	6092.279	9509.99	1866.951	581.261	949.223	458.763	491.597	531.662	338.121	12968.355	286.202	246.023	456.079	1368.051	175.762	546.466	141.42	2968.78	7834.391	336.737	488.558	329.427	14947.466	463.765	320.198	6333.137	112	0.943	1492.92	592.964
7595.695	8897.331	5764.002	10951.547	6436.934	12499.003	5605.733	9162.2	532.027	297.383	339.875	447.883	728.779	553.009	296.383	14093.313	151.239	137.052	215.457	560.823	461.841	486.302	173.63	1495.478	2273.833	274.315	324.478	294.055	590.86	855.041	331.081	3186.132	137	0.937	942.602	594.266
11689.975	11186.792	6630.644	14193.085	7910.669	12681.481	5033.53	9033.78	1125.02	360.233	494.072	800.935	1151.69	694.606	303.837	23898.224	203.418	190.448	183.711	1098.768	389.075	535.506	155.636	1697.957	2722.706	300.6	612.204	290.212	2430.864	979.812	409.931	3578.651	117	0.956	470.705	595.474
10873.871	12094.014	7583.589	15706.551	9684.658	18553.207	8312.044	13159.623	919.646	348.672	275.481	637.576	884.028	817.33	363.707	10714.667	212.719	185.397	221.596	609.611	358.352	645.783	162.172	1855.726	2339.235	287.053	547.81	272.207	595.072	1845.189	291.44	3735.038	115	0.969	828.978	595.239
6884.902	10707.076	7220.045	13347.119	8405.539	16982.555	7420.796	12483.756	569.434	354.101	566.487	726.36	942.836	781.131	309.782	11201.184	181.879	194.529	237.048	1177.045	645.905	669.28	148.829	1978.423	1892.047	319.886	541.56	260.518	2272.517	1410.533	323.094	4186.097	254	0.881	894.051	599.476
14347.433	14437.98	9803.829	14828.039	8908.163	16264.196	7722.937	12085.455	1506.005	680.043	696.11	763.396	741.089	505.664	379.243	16514.328	363.247	275.881	412.524	2207.722	307.481	2508.491	156.246	3265.091	12549.682	383.865	430.676	320.195	8420.326	1308.79	366.884	6136.01	164	0.928	1534.799	599.128
11886.492	12785.26	8458.558	16236.643	9725.255	16573.07	6374.461	10651.252	824.477	342.538	454.428	552.629	797.656	459.833	253.694	7043.889	157.123	135.913	204.106	944.567	268.269	345.947	120.563	796.094	2534.658	277.944	517.889	279.293	4141.795	440.671	307.95	1559.253	290	0.817	1060.224	603.938
11825.611	10950.138	7126.527	13995.497	9002.569	18081.721	8023.823	13913.725	1176.45	413.225	475.829	1356.168	1314.604	1069.071	428.617	10727.514	243.964	197.499	284.849	1180.524	487.15	747.894	164.145	2166.029	3223.112	312.639	612.667	285.319	3718.737	2334.571	319.999	4819.378	269	0.891	792.154	602.753
16917.462	18513.824	12087.206	23049.486	11121.027	16445.306	8667.783	14422.135	1355.143	494.509	621.853	1826.743	824.971	473.892	322.958	14955.113	266.671	241.165	370.913	3087.505	299.386	609.887	148.037	2575.855	7360.563	308.076	795.303	309.948	6056.962	878.602	292.031	5713.836	194	0.904	1444.624	601.907
8348.932	8688.947	7156.064	10953.653	6802.26	14358.018	5683.921	10418.958	1071.7	463.455	313.49	884.799	995.681	19281.651	468.052	10700.02	248.591	255.192	191.334	1164.507	499.359	743.019	145.737	2134.476	2024.647	269.444	587.458	269.773	849.962	1347.056	264.108	4419.938	172	0.927	844.419	603.552
8466.176	10665.803	7397.867	14093.485	9099.236	13521.032	5768.627	9188.546	935.499	412.716	652.479	307.685	372.82	396.153	249.736	6936.172	159.823	142.253	299.882	1223.36	172.899	354.494	117.275	769.249	1026.424	306.745	469.212	279.284	4384.417	326.076	280.894	1462.772	132	0.954	1081.636	602.114
11810.549	13188.444	8023.908	16785.34	10387.638	20618.641	8912.345	14847.268	890.15	416.051	355.723	883.763	1129.232	1358.621	429.604	10175.441	234.632	191.349	228.608	1079.175	510.238	650.63	158.186	1986.926	2628.086	281.101	652.281	270.316	1407.006	1716.068	277.967	4222.621	249	0.888	833.195	605.902
7782.8	9372.208	6693.235	12071.603	8049.606	12115.03	6667.921	9355.281	566.842	320.825	406.017	331.994	329.3	398.317	306.321	10163.233	198.84	170.639	192.305	450.439	107.836	416.984	153.606	1381.173	3523.336	264.255	429.335	258.343	2725.836	1683.007	330.713	3133.134	126	0.948	808.111	603.127
8968.251	9931.986	6344.251	12101.48	7261.672	10479.853	4420.461	7279.206	642.744	347.523	395.324	568.45	835.862	637.178	259.036	10605.454	207.127	178.67	205.869	693.063	863.966	556.766	136.793	1239.44	2313.769	299.541	401.55	291.166	883.783	628.497	314.361	2501.473	127	0.868	911.839	604.248
9254.142	10061.337	6568.074	12653.054	7332.056	14780.376	5959.14	10249.548	1372.322	472.354	611.933	845.489	751.208	1296.314	301.338	18330.755	186.768	161.551	233.374	1343.246	737.755	787.67	130.163	2121.626	2115.785	304.471	809.32	273.016	12531.925	1436.351	364.101	4040.824	211	0.83	1243.239	605.893
10324.268	12001.789	5647.63	14863.833	10162.533	14966.794	6629.661	11231.727	1260.562	534.08	351.512	986.929	1468.34	1219.944	269.573	9507.382	299.514	257.117	247.381	1446.89	478.599	890.935	147.341	2543.752	1956.546	317.56	457.504	261.624	5006.806	1566.763	262.669	5388.11	117	0.944	857.201	605.944
12809.231	14803.258	9402.339	18571.172	12147.245	19921.014	11043.61	16020.695	946.403	492.091	407.452	480.161	602.08	1201.014	353.317	10247.344	285.143	210.816	368.158	888.269	215.628	641.613	165.579	1936.67	6274.804	278.575	730.568	281.291	5708.927	983.811	308.079	4317.641	317	0.836	821.494	609.226
11473.526	12331.925	7995.71	16206.847	8704.186	16233.303	5868.187	10191.238	1300.072	406.691	497.826	790.823	905.894	593.425	244.828	11839.304	180.575	159.537	201.978	945.405	345.891	540.897	128.211	1074.875	2462.073	272.977	583.589	271.389	3842.298	729.02	335.835	2095.342	118	0.994	1259.034	606.297
7655.11	8444.545	6177.304	10625.162	6337.639	13080.63	5825.171	9384.67	1880.639	534.104	502.543	413.624	344.766	390.352	278.882	13537.423	280.901	210.894	252.066	1514.927	173.86	2880.394	141.54	1787.056	5356.747	263.41	367.178	265.054	8888.643	403.093	357.794	3432.337	150	0.88	1296.087	608.547
8597.951	8352.014	5728.34	10801.602	6427.818	11912.006	5617.185	10098.217	2345.8	534.229	799.02	678.653	535.774	480.567	359.482	15486.171	291.369	216.809	344.454	2063.205	328.572	606.984	141.007	3820.704	7743.125	327.61	502.562	329.747	17186.364	616.046	302.097	8331.647	102	1	1488.794	606
8576.774	8778.905	5879.609	10936.858	6943.338	10888.454	4481.587	7205.723	831.555	326.807	387.442	656.941	1326.794	505.542	260.245	13331.114	171.472	160.956	176.723	1228.997	242.417	435.611	125.308	1083.583	1778.841	280.305	565.562	258.153	1253.57	1089.555	318.887	2183.133	121	0.948	1005.855	606.492
8163.166	9681.101	6251.327	12157.703	7637.005	12627.559	6431.29	10161.757	1505.151	523.325	569.228	878.124	672.698	427.147	336.684	14330.692	281.073	244.33	296.734	1794.136	197.789	618.933	146.727	3453.87	7951.456	329.3	448.667	332.767	8778.76	1091.48	350.698	6678.093	121	0.937	1494.302	608.541
9560.772	10928.433	7113.497	13814.407	8587.013	16284.624	6057.238	10179.046	777.406	344.913	387.228	500.034	428.542	418.272	220.713	6550.167	186.648	154.042	300.922	1268.374	194.153	380.829	128.619	692.338	3234.989	273.187	370.707	286.638	6311.812	924.309	293.578	1241.68	120	1	1181	608
9855.478	11450.355	7531.093	13785.58	8886.72	10987.578	3358.604	7128.412	884.449	473.562	661.303	591.782	696.32	959.061	241.463	9711.423	223.2	196.43	299.624	940.979	188.973	356.024	153.228	678.054	2810.669	329.238	560.361	307.479	5909.611	646.66	302.719	1317.906	109	0.946	646.372	609.344
5098.747	8637.822	6197.945	8903.878	7265.243	13041.273	6407.976	11005.459	808.846	466.653	464.464	1111.302	948.379	638.395	325.466	7553.564	202.513	250.67	179.373	1323.728	486.545	639.483	159.106	2942.751	624.077	306.596	463.17	251.789	5457.65	1140.287	419.374	6582.417	117	0.985	885.543	608.235
10947.706	11781.23	7600.455	14127.513	9520.445	17607.627	8572.455	13356.055	1611.296	467.354	540.166	1196.272	926.529	2217.429	428.987	11090.481	280.899	237.055	307.162	1255.491	340.053	1008.755	178.16	2422.762	3160.933	312.195	699.71	283.082	4057.598	1487.238	348.773	5582.354	137	0.947	786.609	609.631
10761.029	11911.997	7430.017	14666.515	8732.109	16957.195	7224.705	11635.459	1025.85	445.564	502.201	760.109	1029.276	916.29	295.338	16366.694	177.874	170.116	179.601	1129.673	425.164	828.028	127.808	1981.86	2716.359	306.823	609.167	265.736	4117.3	1890.279	322.571	3873.464	151	0.968	1250.421	611.248
19056.448	11258.175	7759.832	14797.672	9478.934	13411.508	7096.784	12884.211	1114.806	375.126	770.537	355.887	446.676	355.006	286.168	14829.672	228.781	177.572	303.391	1221.983	193.71	451.59	141.192	2161.261	4146.998	268.318	486.221	276.273	8049.354	274.324	288.544	4239.404	225	0.803	1378.887	614.224
16655.687	15222.348	9972.835	19392.456	11038.049	18444.057	5910.348	13118.695	872.984	410.969	545.868	840.54	1209.033	474.335	243.78	17219.818	204.21	170.894	407.752	1160.71	349.203	412.414	130.697	1304.33	5013.751	296.953	669.862	266.826	6509.553	721.885	355.679	2727.027	166	0.974	502.536	611.843
13037.806	13619.228	8723.497	16501.629	10635.748	19401.287	8709.825	14283.314	1031.782	489.692	486.176	938.25	953.785	1114.131	415.885	12113.556	272.579	258.831	278.459	1156.231	301.824	983.192	175.498	2288.213	3304.258	309.136	697.812	274.415	3539.304	1731.715	334.466	5420.225	139	0.961	778.773	611.637
11882.965	13822.934	9271.893	16838.269	11022.475	13920.846	8527.241	11477.414	972.684	394.724	472.776	764.546	947.912	717.713	362.218	12107.672	246.546	209.418	249.698	937.428	350.821	484.33	170.112	1571.823	4232.599	363.208	624.384	291.148	3349.45	1419.751	305.099	3561.246	186	0.924	770.032	614.317
11448.028	11994.131	7174.127	14223.892	8477.716	16514.437	6965.006	10914.227	732.832	330.742	420.681	628.163	816.976	580.833	243.08	14525.949	173.412	157.653	206.014	675.206	217.244	683.083	130.293	1255.709	3120.571	281.258	467.728	267.193	1158.233	1150.188	324.443	2397.115	124	0.972	1259.548	613.097
8683.076	9631.426	6602.205	12424.984	7679.098	16036.625	7207.591	11644.963	1384.918	466.11	431.032	398.368	392.435	507.667	313.003	13309.149	243.392	189.029	212.681	3178.275	208.174	1331.602	153.019	2269.375	6194.806	278.067	350.791	259.153	14497.237	1005.551	312.619	4369.808	237	0.932	1306.854	616.479
9942.817	10260.421	6584.462	13219.723	8650.096	18306.873	8153.869	14689.149	1022.519	471.39	404.224	1080.221	1303.68	869.131	429.214	9137.318	227.798	191.476	255.259	1389.924	406.712	604.95	165.739	2437.295	1817.647	281.41	670.477	257.259	4580.173	2256.723	287.747	5214.783	147	0.978	837.201	614.759
10896.878	13035.761	8672.948	16574.16	10202.473	13079.43	5235.547	8313.598	940.332	415.823	870.798	662.973	939.623	494.952	240.892	5207.191	174.338	155.19	226.457	1099.373	270.697	305.015	120.791	649.488	2094.803	292.8	733.225	270.382	4188.743	324.386	308.239	1241.522	125	0.968	1074.988	613.42
8726.734	10336.218	6410.826	12885.071	7670.423	14421.682	6234.117	9559.075	1508.051	318.373	638.517	856.666	825.113	433.006	242.878	13147.93	170.213	144.025	248.732	726.635	213.675	497.141	133.018	1087.016	2057.739	246.012	574.858	261.622	1619.684	1207.915	438.752	2020.96	102	0.987	1266.735	615.147
8760.664	10415.162	6591.478	13229.147	7788.214	14821.455	6692.702	10397.335	1447.479	530.352	1083.21	445.35	508.364	540.377	352.551	15326.892	277.414	208.889	256.802	1764.177	267.955	2522.568	172.89	3103.061	7033.179	343.202	568.059	294.091	15722.475	1502.738	470.333	5255.187	168	0.937	1533.435	616.625
7244.944	7769.253	5459.912	10105.879	6805.05	12559.683	5960.743	10691.535	830.391	423.82	434.15	689.013	695.613	600.324	388.64	9137.954	248.038	205.596	302.413	1240.207	169.181	635.641	173.617	2129.759	3448.172	285.458	501.61	280.657	3809.496	2720.951	403.299	5070.975	131	0.958	791.989	615.958
13196.579	14563.425	9337.19	18255.965	10832.144	20327.399	10376.773	17516.329	1129.022	495.948	564.722	622.703	483.237	441.145	344.469	10034.835	219.909	199.492	248.723	1405.571	194.37	584.408	147.708	4595.936	4796.261	306.229	414.321	301.129	6606.334	618.525	329.109	7127.233	411	0.707	1478.169	623.96
8984.899	8713.862	5822.737	10861.736	6811.918	9680.093	4174.932	6696.789	755.756	350.42	376.702	656.282	1304.335	378.735	235.026	5652.755	149.057	132.889	203.59	1043.442	364.824	323.256	127.204	688.59	1630.682	275.287	576.591	288.357	2033.891	481.507	310.735	1306.221	105	0.971	1067.233	616.862
8465.13	10363.694	6780.608	13761.311	8004.561	16210.044	6952.431	11533.759	1094.753	393.189	662.147	777.81	859.016	479.757	295.067	13182.949	200.406	163.948	286.247	1776.707	321.714	1176.333	152.972	2018.657	3433.985	277.11	532.924	255.74	5811.313	1714.463	329.243	4082.138	151	0.942	1279.838	618.738
6356.489	7182.084	4981.274	8979.893	6528.964	11781.181	5782.169	9264.704	828.794	482.961	403.676	439.399	438.977	425.788	378.526	8755.038	215.052	222.436	293.437	762.568	140.089	448.069	196.288	2082.261	820.775	282.403	326.171	262.624	5159.789	728.325	418.971	5225.379	104	0.961	808.279	617.269
12040.988	12875.698	8428.794	16446.876	9398.009	20388.912	8579.541	14810.381	1152.523	425.69	553.179	816.084	817.446	583.278	337.872	14094.987	219.535	216.722	251.688	2719.146	294.405	750.476	137.484	2481.135	5200.844	264.556	491.997	279.364	18434.376	2544.17	336.254	4752.58	347	0.823	1417.993	625.099
12346.398	14544.404	5096.054	18297.933	11816.065	16616.114	8269.673	11421.129	886.545	407.652	375.182	448.33	442.235	439.807	246.256	7644.908	247.848	199.47	286.886	979.827	168.529	754.683	156.151	1942.728	4360.644	249.763	561.649	256.347	4956.205	1267.113	260.461	4169.402	246	0.806	853.272	622.362
10246.355	12639.221	8274.87	16623.419	10000.197	21259.009	8978.065	14435.157	967.994	532.709	471.003	668.671	572.712	1645.133	291.339	12761.579	193.987	172.096	201.917	1531.137	315.234	640.349	131.601	2318.955	4589.827	291.799	517.043	279.22	7156.894	1446.398	363.091	4789.696	189	0.939	1235.696	623.135
16121.766	17510.313	11373.326	21076.907	14185.033	7441.089	11267.974	15163.41	1051.441	516.928	597.536	684.647	628.39	264.189	370.169	20514.525	225.998	235.758	405.593	1382.107	241.395	145.199	159.993	2467.957	4168.702	269.898	491.804	287.365	4187.816	255.983	364.841	6309.294	152	0.949	486.586	622.928
11441.321	11206.545	7070.562	14073.884	8795.253	16093.832	7051.569	12049.443	682.558	352.946	430.517	693.502	972.905	592.65	347	13404.324	217.675	175.771	244.224	1039.753	239.825	631.073	159.378	1578.36	3023.028	342.359	604.085	279.276	2328.02	1643.731	334.143	3476.921	211	0.884	774.713	624.201
12032.806	12648.699	7908.659	15303.421	9456.927	15296.599	5899.31	10131.835	603.098	324.759	502.315	693.7	944.888	512.546	278.323	13446.492	181.625	172.609	223.699	782.146	309.586	445.108	168.056	978.24	3268.534	325.422	650.014	254.214	4498.339	772.775	344.832	1896.005	284	0.795	604.306	625.75
6035.034	7611.486	5460.139	9382.586	6347.245	11653.496	5484.327	9059.669	674.431	423.278	398.719	700.835	726.912	464.003	319.304	9817.202	197.941	177.073	193.767	1252.331	540.823	511.66	135.915	2119.809	1133.464	278.407	397.344	290.574	4695.532	1637.089	397.745	4688.852	98	0.993	918.378	622.724
9935.975	11522.405	7489.379	14838.691	8538.949	17273.74	7164.592	11342.61	1286.808	377.779	654.814	860.248	954.204	584.554	274.303	14305.482	166.622	154.75	209.58	1350.356	365.178	764.792	124.936	1554.077	2827.641	289.612	601.298	273.078	3437.35	1940.138	333.639	3064.189	172	0.95	1250.581	624.314
13510.23	11051.004	7473.004	15169.92	8349.984	13777.187	6009.421	10601.107	1347.005	482.657	555.336	892.186	1063.722	411.952	343.311	16454.608	256.748	224.952	373.598	1812.164	239.269	990.728	180.118	3471.889	6563.829	321.538	746.348	300.957	10368.344	1971.418	394.009	5089.643	102	0.955	1499	623.451
12617.483	14193.866	9639.487	17600.813	11672.669	20033.731	9837.681	15140.307	789.247	422.141	478.118	641.839	1008.296	728.828	377.272	11180.912	235.757	189.402	231.302	897.907	227.394	732.639	154.585	2081.168	3124.246	297.688	682.394	282.784	1302.282	1642.246	320.725	4714.958	232	0.894	792.595	626.776
9338.416	9609.629	6767.169	12014.335	7977.409	16362.237	7442.381	13046.704	709.329	420.171	431.218	619.504	631	699.904	309.655	8158.461	190.708	220.576	186.005	989.693	449.481	489.979	152.583	2500.059	2558.091	271.884	728.013	266.331	4455.448	1536.813	391.544	5955.879	149	0.955	903.326	625.775
8432.702	10689.833	7423.887	13481.39	9028.29	16983.366	8329.212	13358.81	730.472	468.802	420.227	592.827	599.092	477.4	327.452	8043.516	217.879	204.774	187.19	912.052	376.638	530.867	154.413	2605.582	2589.003	289.17	425.034	277.233	3932.861	1501.321	441.266	6021.388	118	0.994	910.703	625
11425.948	11758.392	7647.231	15007.108	8913.405	18832.523	7909.588	13491.801	947.163	361.203	513.315	526.04	803.074	591.784	278.807	13192.93	191.321	176.201	224.523	1183.982	255.863	1066.304	135.705	1843.239	3745.007	284.126	467.765	263.884	4941.45	1188.531	328.615	3723.773	336	0.797	1271.818	631.08
9744.525	9743.275	6257.424	12207.887	7474.591	16247.672	6972.047	11512.88	902.325	372.874	476.229	936.428	711.135	810.73	271.689	12269.135	181.191	145.908	211.056	882.154	355.715	705.399	125.531	1658.749	4376.412	302.667	635.57	280.765	3418.059	1241.911	337.026	3478.375	119	0.961	1228.483	626.727
11627.881	13013.053	8679.242	16572.858	10572.185	16789.435	9368.111	12852.584	1118.635	427.821	877.761	643.203	703.786	806.971	349.278	15006.863	230.815	180.24	228.83	1403.537	273.417	902.327	151.155	2390.463	3276.518	290.883	627.437	267.877	7174.805	1236.545	375.263	4739.634	264	0.827	1372.924	630.125
7867.167	8880.002	5819.807	10806.661	6632.423	11722.122	4534.628	7508.204	770.213	325.038	569.039	833.176	1324.273	400.039	227.375	4185.249	151.524	119.638	211.805	1139.654	373.768	388.264	146.218	726.563	1796.185	257.271	458.249	285.87	2542.015	702.628	339.633	1433.667	123	0.993	1038.451	627.24
14935.277	17345.902	10518.627	21510.065	13091.334	17068.913	7651.243	12221.643	1329.555	539.347	819.308	1083.356	943.438	441.431	285.429	10834.253	239.547	197.052	237.697	2405.731	272.613	574.709	149.796	1839.142	3852.387	324.814	756.142	305.628	7866.002	949.312	398.734	3411.011	146	0.911	1504.979	629.103
17062.301	16639.201	10497.285	20688.474	12793.829	7731.637	8811.845	12163.046	1291.286	469.128	819.787	630.398	683.455	264.776	329.104	19177.958	254.785	219.124	331.286	989.172	243.801	191.32	166.179	2019.081	5968.464	295.412	721.489	285.451	4845.024	325.43	328.148	5092.619	216	0.867	477.06	631.245
12063.041	12648.211	8404.683	15845.25	9792.599	10662.186	8005.358	13502.336	1258.28	474.25	619.455	1066.802	1176.676	847.79	323.983	18012.363	219.253	203.76	248.867	1673.417	423.466	1214.35	136.685	2654.48	2547.274	291.838	644.595	267.438	7033.021	615.993	345.019	5184.85	392	0.831	1387.895	635.77
10375.261	11839.298	7872.456	14640.254	9888.306	15642.613	8322.531	12597.605	885.642	430.483	452.331	773.113	884.677	394.297	365.446	9251.833	227.532	231.728	285.28	1399.867	287.824	541.842	160.881	1886.006	2456.854	250.187	329.804	272.871	4511.99	1965.347	310.483	4066.762	141	0.964	829.571	631.67
11823.237	13504.043	8680.664	16480.149	10829.187	17356.952	9224.371	13886.636	933.313	440.452	432.912	710.882	1268.139	750.335	390.202	12527.828	239.506	212.558	229.415	1036.484	292.854	758.434	155.952	1963.768	3066.693	310.838	692.055	282.964	1127.506	1418.706	310.372	4298.079	235	0.855	784.764	635.619
7262.637	8243.908	5450.861	10185.502	6663.103	12508.03	6034.824	9761.277	1666.306	459.183	585.552	810.402	706.706	473.459	308.786	12401.982	202.873	158.793	226.79	1189.587	305.926	592.508	136.512	2374.334	4137.654	285.687	921.383	280.845	5615.895	2089.782	347.306	4896.397	109	0.946	1221.959	631.289
11959.495	11767.027	7768.608	14340.668	9308.302	18240.556	8842.981	15386.334	1370.031	497.9	586.468	610.773	503.014	470.501	333.313	13975.47	222.317	200	320.605	1940.011	209.427	720.071	155.293	4852.903	3837.736	319.101	496.86	306.313	8232.426	970.047	381.999	6117.421	147	0.967	1498.207	632.003
11226.684	12057.114	7350.728	14644.065	9661.97	17550.448	8586.784	13752.665	755.16	379.307	398.475	674.131	1002.478	927.301	362.609	11774.131	219.305	173.178	202.644	788.951	200.739	738.011	144.053	1968.323	2599.528	299.332	677.37	272.217	594.915	1040.2	294.599	4239.975	165	0.968	798.967	634.555
12268.328	12789.939	7403.808	16315.453	9749.316	19623.498	8070.39	13773.249	942.354	359.73	352.752	669.831	804.766	508.979	285.805	8864.768	232.776	181.937	231.131	952.263	266.756	663.556	146.355	1561.294	4021.849	377.403	389.786	267.074	4407.468	1411.417	264.677	3204.682	312	0.752	841.266	638.792
11040.132	12091.973	7754.665	15171.741	9002.617	18260.873	7876.075	12806.441	1294.203	379.63	559.732	670.739	819.065	675.709	261.64	13976.678	175.931	158.485	210.417	1348.42	272.866	600.909	125.744	1733.801	3578.004	290.986	511.912	263.448	2003.711	1665.447	317.98	3495.821	228	0.916	1248.947	635.899
10194.697	10262.982	7187.143	13327.61	9046.332	10306.987	4996.193	7227.373	837.538	382.277	595.783	549.718	457.443	246.719	218.837	7945.947	233.326	192.587	257.225	1870.916	183.532	334.366	154.382	629.503	2560.683	295.039	492.166	276.726	2958.468	317.637	305.029	1288.167	114	0.99	687.632	633.421
17524.209	18905.655	12146.515	24494.73	15986.493	15391.633	6411.669	12752.063	963.621	415.185	522.677	946.485	645.362	359.622	217.681	7666.164	234.278	205.663	368.79	1394.934	400.28	177.476	168.377	817.484	2822.247	294.025	1012.569	280.855	7480.029	276.951	276.737	1863.475	135	0.949	741.07	635.544
8734.055	9545.413	6264.609	11720.143	7103.925	14326.922	5738.721	8581.484	895.396	346.805	382.034	683.536	1369.483	634.606	296.904	4101.467	146.553	141.521	260.533	819.403	402.834	707.135	147.449	1421.002	2232.612	287.947	434.352	272.142	1049.07	1175.767	373.697	2961.481	123	0.925	1050.28	634.598
9310.014	11049.461	7194.245	14059.214	8749.215	17488.227	7886.775	13126.051	1144.673	487.933	534.937	749.578	1019.463	562.25	352.102	11449.78	201.034	209.419	265.326	2074.436	294.609	723.45	145.738	3093.233	4012.125	283.091	459.475	271.081	15154.555	1914.646	384.85	6129.033	233	0.831	1422.165	636.886
10281.531	11396.871	7413.295	13916.833	9018.487	11492.357	5003.652	7677.144	758.515	371.951	496.768	642.485	446.545	1406.312	217.302	7658.963	203.364	145.421	193.249	1140.128	427.231	231.327	162.719	593.318	1850.534	337.84	915.419	291.231	6193.116	300.396	281.249	1248.035	114	0.96	699.465	635.526
7533.931	8034.012	6131.175	10285.981	7464.483	12204.865	6397.438	9799.617	1201.741	541.649	842.475	420.264	454.94	574.852	318.204	12517.056	233.011	224.21	201.825	2014.858	217.282	2110.831	132.251	2629.381	1785.94	265.606	318.677	273.973	9305.276	996.869	331.87	5565.456	133	0.92	1402.32	636.192
11029.142	12073.912	8239.03	15686.609	9284.005	16934.839	6257.295	9780.481	768.661	363.915	490.514	662.258	1036.598	595.592	210.872	8395.61	182.151	146.734	222.178	913.629	242.876	404.332	146.018	768.968	4102.231	273.857	492.079	261.224	2594.198	486.109	331.889	1651.924	164	0.928	1026.646	638.39
7277.366	10597.486	6706.567	13641.885	8494.843	15670.097	7556.709	11306.117	802.207	385.095	459.802	321.333	383.65	473.085	288.33	12528.051	209.029	183.689	199.115	936.592	229.949	1897.549	142.898	1960.009	4764.074	281.445	389.073	267.595	10943.337	777.161	316.788	3999.953	124	0.944	1278.048	637.153
8350.384	8291.888	5404.505	10364.936	6179.08	13254.849	5453.783	8998.533	721.612	318.442	600.376	567.114	712.346	410.745	251.58	10503.834	153.709	155.125	217.236	755.783	220.551	632.956	144.317	1428.286	1171.015	264.797	595.109	278.902	2321.58	968.835	280.573	2912.573	104	1	1305.365	636.154
14593.727	13685.503	8609.683	16643.181	9757.65	12433.77	4504.467	10302.603	1418.975	470.158	571.752	996.665	733.53	378.155	276.281	25083.873	256.288	236.948	377.718	1629.218	302.905	572.902	159.293	2710.03	4140.92	253.991	531.682	283.224	5448.006	815.658	333.135	6833.087	115	0.999	436.091	637.117
8020.059	9494.601	6732.654	12300.668	7802.439	14744.98	8213.329	13562.976	731.496	382.758	407.506	675.842	716.523	693.137	285.891	10879.279	168.198	146.659	193.391	999.347	350.636	510.794	134.968	1533.695	1250.678	281.356	509.627	279.186	4004.398	1159.915	339.037	3492.676	252	0.804	947.337	639.893
7832.144	9277.466	6265.71	12479.667	7349.896	14528.686	6459.391	10520.63	821.851	381.838	624.274	613.873	421.831	483.683	248.006	12895.362	198.425	169.539	193.76	914.975	165.572	617.091	133.393	1959.215	6404.401	301.477	536.419	273.46	3140.384	1074.841	399.15	4291.423	145	0.939	1207.024	637.134
8218.117	10025.364	6285.892	12451.055	7367.737	14841.633	6277.135	9726.751	841.525	345.165	710.061	725.395	869.814	479.479	256.097	12098.353	176.062	159.677	210.284	1242.603	268.832	739.583	144.804	1677.296	1349.848	273.332	727.954	254.863	3929.922	1322.103	266.727	3318.766	132	0.954	1312.258	638.144
6646.426	7551.674	5043.742	9674.057	6220.039	11741.233	5810.663	9793.743	883.892	413.286	383.182	388.014	407.499	370.345	306.269	8863.385	195.217	180.493	229.178	868.622	153.316	478.474	133.759	3538.629	4898.011	302.617	277.202	273.564	4213.212	343.375	387.637	6207.429	109	0.946	1469.151	638.188
13986.079	13201.034	8146.806	15700.858	9664.295	9990.125	4879.687	9868.183	926.326	409.627	670.334	1142.502	972.112	298.091	306.253	17642.808	221.342	168.706	269.336	963.719	362.24	328.095	138.246	1689.134	4784.396	285.76	616.467	281.911	3766.784	483.694	315.764	3827.635	165	0.921	511.858	639.379
7270.925	7712.061	5143.361	10327.986	5895.953	12667.695	5278.518	8933.692	1031.138	312.982	684.099	658.377	458.691	455.542	229.039	11469.558	136.151	131.555	165.215	714.686	221.135	475.016	116.868	1221.218	1382.623	286.016	552.919	266.24	1664.73	1007.713	330.179	2524.919	124	1	1231.79	638
12537.269	14581.978	9136.924	17766.633	11730.021	12411.833	5163.853	8638.72	770.775	386.852	717.403	741.077	1009.841	763.953	222.307	11631.821	240.702	164.954	247.105	965.655	253.034	489.146	134.768	902.108	4213.563	340.94	849.552	269.576	3171.429	490.42	334.282	1708.852	111	0.935	634.005	639.671
14535.644	18121.48	13620.072	22592.684	16412.181	16591.136	7400.51	12996.813	1178.804	485.966	516.046	564.849	407.5	371.421	257.942	11250.428	286.446	230.932	330.53	1154.284	140.751	669.491	158.534	1274.387	4021.091	351.28	612.004	291.647	4323.421	274.833	321.529	2806.934	242	0.856	673.955	641.723
6603.631	6984.501	4700.096	8960.781	5619.465	11705.369	5180.186	8528.263	704.437	327.022	389.91	633.409	408.345	416.85	252.604	13147.408	169.034	162.666	295.827	1496.721	156.878	562.049	150.314	1285.118	3059.813	287.916	599.361	274.669	3302.881	339.018	363.008	2465.88	103	0.996	1192.383	639.442
6633.562	6143.802	4384.463	7415.969	5013.165	10421.293	5626.825	9018.941	845.44	393.384	369.681	525.005	474.018	481.438	317.659	11939.986	182.023	140.592	180.382	788.871	312.469	487.449	124.343	1578.993	1220.579	263.97	472.206	279.49	4202.054	557.166	342.417	3576.622	121	0.885	938.037	641.55
13580.271	16562.813	10940.527	20556.089	14044.785	10481.731	9095.125	10076.314	949.006	421.849	458.715	519.846	401.129	305.043	247.674	11146.057	211.882	188.913	568.011	1254.838	251.31	208.896	192.857	1118.548	2824.396	274.627	734.897	275.556	7720.351	919.117	314.275	2730.261	98	0.98	735.745	641.031
9710.473	11086.896	7273.229	13899.596	8363.759	10320.585	5668.104	9119.444	828.761	354.507	763.577	747.554	774.68	476.413	267.182	18621.318	160.725	134.311	199.139	1242.119	207.894	487.894	135.835	1650.619	2260.172	296.115	718.274	260.062	3002.601	578.733	283.27	3501.65	178	0.897	1130.567	642.371
8360.251	9514.51	6293.637	12310.33	7576.504	14657.177	6910.213	11580.279	768.925	413.599	383.849	325.404	327.953	379.834	298.848	8353.711	164.922	166.258	181.991	385.729	152.017	470.374	131.47	2939.504	2670.733	290.315	285.145	268.059	3011.355	288.25	342.277	6347.993	142	0.92	1456.648	643.831
7212.159	8468.168	5551.262	10988.918	6779.831	12642.741	6213.818	10587.617	865.993	421.246	798.537	347.631	363.555	427.954	330.003	10909.938	189.243	179.664	207.457	1572.341	219.968	782.9	139.405	3509.839	3780.511	302.085	307.702	282.135	13109.382	418.914	338.097	6143.676	122	0.918	1489.246	643.369
6274.248	10236.149	7049.554	12865.004	8065.588	16243.303	7164.794	11917.706	636.02	382.389	383.088	551.211	744.783	580.266	276.219	9787.791	174.038	225.049	212.633	913.228	396.624	681.055	150.269	1736.741	2037.664	260.025	464.91	261.962	3898.016	1203.462	318.22	3767.508	315	0.731	897.043	645.186
7805.071	9844.569	6383.454	12177.088	7393.542	13986.112	6113.981	9357.147	631.576	354.875	381.565	820.827	1278.829	618.033	313.401	5277.201	146.132	145.31	220.931	921.604	333.861	647.035	143.873	1642.644	2336.188	301.17	369.895	283.504	1904.921	1406.321	346.722	3326.557	135	0.96	1066.322	643.344
7790.406	8802.833	5726.582	11085.33	7108.209	13702.358	6670.265	10449.035	905.082	386.134	432.348	665.504	428.952	478.038	263.41	12956.713	169.345	156.11	222.511	977.208	168.718	744.701	131.229	1822.595	2594.79	280.577	673.292	271.053	5361.735	549.65	408.693	3868.253	187	0.844	1202.81	644.377
7070.351	8362.773	5705.605	10475.527	6807.619	12422.747	5867.887	9178.811	950.714	458.437	567.321	911.449	749.98	643.785	307.494	14560.016	186.571	179.835	195.4	1176.098	306.981	698.126	127.9	2342.974	2834.796	308.003	854.972	258.699	4512.826	1854.287	332.18	4799.201	118	0.953	1217.669	642.975
8362.02	10153.947	6770.692	12950.472	8442.112	15917.477	8160.061	13153.092	857.923	451.205	404.324	358.332	422.838	450.147	325.849	8901.675	183.674	188.852	281.715	552.746	215.957	586.402	143.735	3147.027	3883.502	284.941	290.547	264.603	4113.783	334.479	352.576	6912.514	143	0.941	1429.465	644.409
10636.485	12031.909	7901.302	15740.936	9055.768	15881.194	7297.046	11583.082	1323.104	647.072	717.856	606.928	510.07	537.476	373.256	15034.097	291.149	218.263	249.144	1221.843	217.846	4615.167	157.631	3286.802	2666.693	317.094	393.964	279.53	8952.844	947.901	375.804	5929.093	98	0.993	1560.122	642.806
15386.627	15117.025	9307.696	18541.595	10869.265	11080.175	6071.625	12361.449	986.153	437.184	530.839	761.429	624.535	425.406	278.071	21723.09	249.005	216.143	378.156	2481.439	263.075	528.101	156.703	2266.245	5342.45	258.514	543.047	277.263	5539.406	1024.349	340.239	5688.307	212	0.896	434.132	646.802
11849.416	13756.957	8049.325	16489.577	8697.899	12318.977	6208.988	9694.124	1241.025	417.256	602.335	899.049	651.146	332.993	285.706	12056.423	257.284	189.003	245.34	1476.618	236.591	634.403	138.852	1642.144	4945.962	300.858	589.363	285.713	6278.129	699.327	335.893	2765.511	121	0.977	1567.988	644.88
10395.256	12019.175	8082.909	15838.372	9922.414	19845.258	9292.202	15339.921	1235.783	451.987	512.57	459.138	502.847	553.181	343.796	11701.182	229.994	185.118	215.185	2136.908	246.962	922.838	143.147	2787.819	5121.319	271.387	486.819	271.565	20128.388	1986.551	329.426	5482.258	421	0.754	1316.842	651.89
10691.752	12839.601	8222.169	15328.193	10026.419	11935.918	4790.379	8661.386	871.053	414.296	472.99	605.88	882.893	295.495	226.649	8315.337	210.058	212.516	373.668	1136.884	254.379	296.062	148.71	660.987	2469.324	331.46	523.652	245.788	4937.693	443.112	317.383	1248.761	119	0.99	606.147	646.702
9607.701	10850.613	7634.178	13891.656	8243.346	14158.283	6235.2	8981.184	1122.635	395.913	464.608	709.099	899.734	1178.032	245.722	6282.491	180.192	148.609	200.864	826.939	409.95	509.64	126.141	646.41	1931.205	277.591	607.778	269.456	4751.277	1206.593	321.311	1366.422	116	0.936	952.345	646.966
7328.014	8127.548	5189.759	10063.605	6181.626	12283.025	5626.698	8619.216	695.844	335.353	664.271	733.505	701.623	545.475	253.051	12242.437	168.244	143.798	222.01	871.659	316.045	648.44	115.727	1376.2	3137.298	340.811	588.719	272.882	2865.72	983.172	339.644	2904.793	98	0.993	1235.163	644.939
8827.49	9971.845	6675.084	13058.05	8015.098	16570.386	7444.558	12183.108	747.948	370.299	442.036	562.002	639.608	519.821	275.889	11392.41	179.846	165.687	175.698	1268.5	276.271	1556.424	132.006	1760.285	4337.04	256.855	501.698	265.528	5948.994	1172.2	288.822	3700.365	195	0.938	1273.777	647.879
13389.157	15615.05	10189.021	19509.484	11904.807	18183.794	7113.26	12031.071	858.886	386.273	580.571	907.66	1142.064	622.201	265.31	14601.911	164.454	141.963	204.891	924.65	431.777	621.236	159.862	1270.784	3076.665	327.203	645.797	274.969	4341.869	756.745	310.132	2504.814	159	0.9	982.072	647.538
8847.452	10755.394	7108.67	14267.66	8813.153	17490.635	8072.806	13172.734	800.363	406.052	486.631	547.297	547.254	500.182	312.423	9887.301	184.033	178.392	227.208	1772.768	196.858	825.696	140.226	2313.702	2313.966	254.359	473.027	272.988	9274.237	1196.358	282.574	5009.53	201	0.895	1294.157	649.47
13329.78	15165.423	9257.039	17827.086	10328.641	17319.057	7511.746	11895.098	1544.257	488.786	619.833	746.081	656.54	454.058	320.099	12884.44	287.126	211.476	237.939	684.361	278.305	3182.184	144.707	2269.383	4931.232	310.305	475.876	284.056	2475.599	583.336	295.181	4365.011	194	0.964	1553.99	649.603
11256.299	13543.622	8065.308	18346.234	9653.79	18381.881	7740.053	12937.131	1336.377	488.282	594.272	1185.538	575.85	446.188	328.654	11187.229	263.48	207.954	271.071	1149.472	337.388	705.922	141.782	2523.856	2293.645	283.041	456.623	270.236	5048.404	689.731	306.797	5512.482	156	0.915	1593.878	649.532
7898.88	10480.739	7226.768	11538.819	8463.715	11366.412	6786.208	9954.316	1310.089	467.841	562.349	1019.745	1571.967	448.588	425.412	10895.037	221.512	210.557	241.601	1580.914	380.397	584.645	157.917	1977.839	1688.63	284.082	833.604	284.288	1598.656	1921.128	313.31	4422.962	105	0.984	786.481	647.729
8744.641	8651.52	5161.347	10942.679	6786.003	14209.963	5842.921	10910.214	720.848	354.195	434.805	754.041	963.362	647.06	352.69	11086.343	185.156	169.986	202.936	909.297	252.792	617.64	146.064	1675.776	2206.848	276.766	737.841	277.146	690.63	2028.451	301.241	3574.872	154	0.961	795.766	649.117
13253.445	14555.833	9842.838	18696.938	11343.039	14691.808	6493.859	10084.866	1027.134	401.908	529.206	739.872	1061.819	505.046	247.742	10624.658	165.365	146.51	183.925	907.887	362.565	409.786	160.754	953.164	2723.863	285.566	511.06	260.7	2552.949	594.588	313.801	1918.47	200	0.911	989.75	650.655
13694.591	13837.33	9187.069	17681.582	10548.631	18814.371	7726.691	12371.146	698.336	324.049	459.66	605.427	1153.12	511.174	256.286	7858.919	169.565	148.992	181.8	980.556	361.524	606.073	136.616	1212.516	4414.038	289.401	432.714	266.13	1816.328	1011.269	322.053	2362.087	217	0.917	1083.588	649.818
10462.512	12394.239	8171.456	16349.68	9991.988	20869.691	9422.461	15697.961	1344.633	440.999	540.019	718.76	811.085	655.964	341.185	12338.897	200.227	191.375	284.004	1390.6	301.844	1219.805	141.268	2878.645	2794.489	303.347	638.22	264.413	11747.115	1545.725	348.094	5563.319	327	0.842	1379.601	654.54
15943.95	17780.175	11743.574	22038.672	14742.485	22961.319	12793.989	19492.181	951.826	452.024	534.523	644.093	697.945	664.121	371.17	10945.575	248.475	201.984	287.301	1208.726	185.124	567.733	185.434	2247.532	4355.651	271.437	672.866	272.196	4588.572	1839.774	334.634	5577.589	464	0.782	764.938	658.078
10207.402	10429.158	7186.102	13663.381	8802.117	17961.768	8644.769	14110.53	942.91	428.573	481.817	447.236	444.669	482.657	311.349	10132.819	224.863	176.501	181.919	1443.566	193.671	1617.881	140.532	2403.346	6797.34	255.945	433.469	275.855	11610.345	1425.095	264.608	5234.102	172	0.918	1285.192	651.291
8854.865	9942.601	6751.387	13049.833	8130.766	7066.472	4574.92	7505.288	794.705	382.228	367.543	488.121	476.31	370.694	232.649	12856.428	175.992	134.837	272.7	859.781	186.984	391.133	149.532	1582.859	2710.155	313.618	455.61	248.395	6449.211	776.701	349.983	3346.808	125	0.903	1114.732	650.14
7330.431	8484.373	6008.743	10927.126	7115.801	14369.881	6408.308	10360.812	645.329	346.478	301.434	395.059	356.373	728.684	259.426	8818.047	205.279	178.527	185.029	788.032	275.386	833.406	124.479	1419.577	2989.59	351.796	320.133	267.499	3698.996	443.964	321.804	3273.539	144	0.948	918.688	652.667
11227.928	13048.977	8822.511	17299.582	10634.59	21298.243	10101.046	16604.238	817.762	424.783	638.423	788.166	534.647	555.282	278.936	11646.759	177.5	166.741	245.464	1017.361	259.29	719.911	144.886	2082.415	3750.173	284.524	540.071	268.122	6539.435	1034.59	365.566	4498.603	289	0.853	1193.31	654.42
7209.72	8242.203	5541.629	10416.667	6782.45	12712.878	6209.159	10085.604	1063.269	446.186	474.711	1047.462	757.63	499.914	329.392	10582.001	193.535	197.355	240.968	2329.575	267.852	728.274	130.61	3474.208	3185.245	293.299	547.405	256.659	13247.627	861.921	362.097	6611.929	138	0.954	1464.536	652.529
10763.727	12311.015	8210.485	15176.823	9794.785	17964.494	9108.286	14909.451	993.979	422.545	559.645	634.135	550.352	443.908	287.81	13027.894	178.988	170.051	341.81	1459.208	289.12	565.536	123.254	2179.587	2278.638	282.577	505.873	262.947	6029.307	1283.112	334.048	4748.02	133	1	1240.635	652.365
9586.721	11311.037	8586.767	13830.826	10027.415	15058.441	8007.45	11823.791	962.306	442.757	492.889	1078.952	734.514	917.431	391.232	13125.278	209.407	203.386	250.228	1510.401	312.183	648.471	190.547	2036.651	2496.787	332.736	846.395	269.076	5671.036	2398.179	307.707	4892.558	132	0.938	754.606	653.871
11303.556	10981.887	7238.425	13374.269	8605.513	13155.464	5830.468	9997.134	788.276	400.502	514.423	637.477	647.179	425.391	236.181	10033.696	165.067	133.912	264.743	1099.171	284.796	1780.262	149.481	896.434	2724.732	283.792	440.338	274.664	4869.24	349.834	312.587	1752.539	112	0.973	976.911	653.982
9883.463	11643.26	7731.903	14699.138	9283.446	14002.982	7125.896	11549.803	860.5	421.25	513.661	557.965	713.592	631.724	271.55	14636.914	167.883	138.789	290.546	1244.042	209.877	701.4	151.875	2188.021	2580.617	283.807	802.454	254.092	7190.99	1268.128	365.028	4703.653	229	0.794	1123.085	657.81
8644.497	9053.198	5836.29	10963.964	6601.513	13218.235	5641.178	8812.405	693.198	373.65	634.883	742.416	712.455	561.319	249.217	12247.17	166.224	140.778	206.193	731.218	311.28	608.742	119.856	1355.729	3838.467	286.354	646.554	267.044	3733.406	1094.983	309.025	2799.809	131	0.958	1218.302	653.637
13938.382	11911.64	7875.877	15915.925	9140.635	13856.901	4265.166	10638.826	1903.848	374.112	573.872	947.285	997.541	468.462	266.19	17267.412	215.585	165.429	376.741	1388.334	435.834	509.071	137.12	1546.906	3854.61	295.467	803.772	259.582	5698.861	686.894	341.8	3223.254	123	0.964	525.256	654.28
13215.725	13941.994	8686.327	17942.953	9426.152	17580.009	6955.836	12052.302	1417.059	477.03	1000.771	896.645	585.313	411.989	307.926	10896.652	264.517	196.091	294.19	787.274	251.567	602.003	144.011	2179.593	3993.439	278.384	590.905	281.223	2600.534	374.573	307.979	4677.207	145	0.929	1587.41	656.066
8427.432	10473.043	7449.334	12584.846	9500.032	11228.41	8134.428	10563.414	892.52	406.739	476.417	730.947	600.109	497.463	369.246	13781.252	192.251	202.754	204.227	1352.273	279.507	587.982	193.284	2043.547	1786.065	329.984	790.655	274.919	5461.613	1445.357	334.633	5007.038	130	0.94	748.685	656.123
11516.504	12241.073	7679.84	15005.988	9307.619	20406.293	8787.214	13681.354	1058.709	358.457	602.141	1154.104	917.24	819.38	275.238	14643.665	179.366	145.223	195.36	798.713	494.387	740.517	131.187	1620.77	3997.81	323.191	630.365	265.873	5773.449	2487.04	342.762	3282.307	159	0.957	1176.613	656.393
13050.274	16443.291	10992.121	18875.606	12978.751	5494.108	8206.545	12765.459	1434.833	511.933	678.03	1202.048	923.821	285.749	343.128	20004.3	226.121	210.455	430.375	1448.709	319.216	279.95	157.849	2617.064	3365.707	290.158	783.047	275.944	6745.113	392.794	329.759	6685.844	132	0.878	518.818	657.477
6236.258	6268.152	4111.254	7441.192	5361.419	10227.774	4451.366	8168.933	1161.695	393.692	553.266	902.177	506.276	636.495	342.552	14192.852	193.302	168.658	250.482	1459.268	259.776	546.163	180.935	1994.59	869.398	301.887	766.318	272.346	7428.638	2778.026	354.726	4759.3	98	0.98	706.398	655.99
9046.108	10322.628	6590.352	12796.214	7759.633	13937.255	5485.178	8961.946	549.609	338.386	457.602	873.357	835.789	540.154	212.058	7398.629	145.361	135.326	207.876	881.352	268.551	348.008	133.781	732.914	2969.894	300.274	588.236	267.905	2502.389	348.336	322.083	1615.19	178	0.959	1018.067	657.607
10362.491	9880.342	6525.092	12044.135	7456.353	15382.484	6779.19	11802.189	1374.613	395.232	476.621	749.461	1224.649	659.654	313.981	13700.049	208.136	185.917	293.847	1217.629	267.432	925.444	135.974	2297.698	2838.563	320.067	598.182	263.433	3875.911	1268.438	297.5	4514.956	145	0.965	1370.748	657.362
6916.135	7321.161	4268.667	8927.282	5770.655	10084.633	4621.5	7713.884	861.284	355.752	443.094	823.044	871.211	405.875	339.211	9740.311	173.658	147.413	289.957	1125.086	287.59	529.456	140.411	1348.324	1103.374	258.431	408.976	276.394	3079.781	2109.485	287.462	2947.623	101	0.977	834.104	657.144
7313.055	9234.011	6671.531	11590.292	7370.196	14473.611	6274.125	10361.121	666.884	379.482	404.965	461.764	536.674	481.394	272.92	9355.47	189.428	209.413	187.217	808.349	372.301	498.706	134.33	1943.217	3909.338	259.133	438.237	250.029	2775.596	1674.659	341.11	4480.133	143	0.839	907.794	660.115
6796.861	7154.721	4525.737	8919.438	5242.074	10223.658	4580.366	7483.75	1044.711	346.978	428.306	1243.141	893.142	1454.793	287.656	13101.012	187.696	170.598	183.446	1420.692	314.762	848.775	132.14	1914.193	1821.301	333.89	654.814	284.106	4659.496	966.181	332.71	3526.616	106	0.962	1525.198	657.208
5374.54	7500.005	4821.56	9733.551	6094.816	10473.037	5446.638	8673.744	884.796	446.029	452.913	667.716	697.128	403.409	306.612	10276.849	199.523	196.302	187.735	1348.61	206.196	685.135	148.279	2666.794	1687.796	296.821	340.109	281.071	3335.919	630.479	344.771	5205.558	98	0.993	1532.847	658.112
12629.802	14513.685	9246.979	18351.898	11774.005	13650.338	6307.383	10018.579	1596.547	330.563	763.272	691.096	1068.552	478.138	250.192	10891	229.112	161.883	237.848	968.432	270.378	326.006	139.245	829.117	3770.368	322.933	773.575	285.607	3775.74	373.144	334.226	1694.386	128	0.936	653.312	659
6253.871	7160.243	5236.006	9276.094	6153.326	12579.348	5891.333	9516.212	874.697	341.87	308.99	424.182	379.158	429.77	277.245	9858.414	223.293	155.549	181.784	900.968	254.8	874.172	112.516	1646.2	3266.231	272.792	357.552	260.557	4996.079	642.737	358.292	3745.25	155	0.933	931.565	660.171
7876.305	9422.146	6099.5	12188.738	7294.218	14336.247	6281.119	9567.154	766.09	363.238	776.945	887.979	707.911	555.618	229.573	13121.984	147.048	139.993	221.329	661.966	336.025	598.794	116.861	1371.314	2498.894	287.344	791.002	263.581	2984.314	1113.314	327.539	2843.025	112	0.973	1224.018	659.446
9227.884	10904.854	6944.155	14259.954	8261.661	16929.122	7114.39	11287.509	719.363	317.972	494.23	787.698	939.169	544.058	259.455	12164.747	181.932	144.592	217.313	1331.831	256.129	749.318	132.144	1400.047	1792.702	281.391	467.333	266.327	1955.278	1499.638	286.693	2729.011	157	0.935	1345.742	660.723
6529.224	7527.892	5027.584	9541.956	6193.579	11231.394	5670.725	8920.106	1049.587	402.232	449.727	822.023	556.709	411.427	304.617	12416.518	195.03	196.482	260.11	3096.956	247.846	653.491	133.907	2619.072	3884.353	308.07	761.863	297.044	7273.578	1171.279	301.159	5497.298	116	0.92	1507.31	660.534
13529.129	10834.16	6631.334	13855.064	8019.947	14613.455	5401.414	10375.428	988.725	355.578	893.233	926.786	913.771	497.773	323.057	15804.529	221.952	177.795	266.392	1081.919	315.643	612.16	140.748	1433.161	4403.398	274.306	951.436	266.003	5442.8	1598.794	367.676	3215.393	154	0.903	507.416	663.351
6444.379	7093.86	4809.367	9077.22	5879.153	12006.703	6213.629	9832.168	786.2	398.428	542.714	792.311	670.806	397.362	281.087	12219.997	155.156	158.901	279.698	1420.617	351.428	532.686	122.847	2020.801	770.986	267.999	576.233	263.752	5937.324	1397.608	321.187	4245.678	98	0.993	1240.653	660.347
9230.1	8810.155	6056.955	10786.182	6785.069	13883.647	5780.043	9989.881	537.704	339.192	329.456	504.954	709.174	441.414	252.655	10247.169	174.04	199.137	180.224	789.95	417.773	525.338	144.181	1606.771	3615.615	258.276	417.974	248.272	3090.873	1245.582	332.459	3522.865	180	0.858	899.111	664.728
8874.011	10858.037	7095.858	14130.182	8441.02	16472.33	7289.512	11866.098	1609.526	392.022	785.59	837.524	1237.918	535.901	290.93	12697.432	195.951	164.399	203.837	1501.771	337.779	998.71	137.698	2022.802	3610.698	253.002	765.665	282.821	3444.914	2299.348	313.831	4133.357	174	0.916	1291.736	664.138
9395.546	10197.188	6679.788	12810.806	7866.113	15670.759	6951.532	11566.583	1418.802	367.226	651.898	974.821	1065.65	819.707	294.333	12394.926	191.755	163.706	204.342	1500.407	267.693	1282.013	131.511	2074.471	2286.477	246.802	692.763	280.464	2663.911	1838.281	337.682	4506.79	217	0.89	1307.454	664.486
12820.932	13084.771	8614.328	16364.836	10451.738	18445.603	8088.522	13838.354	1081.504	388.093	557.73	852.728	679.659	1141.046	352.884	13004.366	232.395	176.412	389.98	1281.034	194.62	644.993	178.586	1810.999	3957.74	303.89	787.726	272.687	3343.999	1835.232	292.866	4517.894	287	0.795	723.308	663.96
6683.623	7818.376	5490.212	9661.066	6267.85	12822.529	4692.781	7324.671	773.496	408.843	422.071	873.74	701.076	757.491	231.784	10438.936	178.984	155.416	203.172	1432.547	551.23	429.894	131.33	1282.037	2225.857	283.952	783.009	267.386	8523.074	883.323	339.888	2738.339	99	1	1035.864	662.106
9722.456	10421.226	6981.318	13407.736	8288.736	17020.829	7824.178	12984.355	814.582	426.604	653.618	685.323	776.821	572.509	270.194	13072.705	188.968	167.712	193.708	1023.859	227.84	597.459	132.878	2148.832	4459.41	283.357	491.959	256.036	4804.215	2128.834	324.734	4632.219	135	0.949	1189.5	664.433
10688.382	12044.878	8501.367	15584.015	10566.236	19186.675	10421.49	16490.713	1396.02	520.446	684.763	575.704	497.426	605.375	344.088	10988.667	205.883	177.826	253.776	1745.322	242.385	10725.088	139.416	3060.899	2439.402	306.155	561.244	269.905	10279.603	1309.423	390.203	6227.413	314	0.828	1389.42	669.369
9246.337	10223.836	7090.52	12519.234	8727.491	10614.007	6302.088	8621.684	1466.585	360.441	576.297	1266.305	895.044	361.962	348.328	14113.026	260.123	188.488	306.478	1401.992	300.133	426.76	161.287	1255.251	4659.684	292.475	1045.178	275.583	4335.876	1326.103	304.369	2698.929	110	0.973	691.145	664.336
11602.022	12733.06	8667.785	16071.351	10713.065	18448.492	9522.773	16061.2	825.245	423.617	452.17	623.102	551.256	558.695	305.154	11716.09	213.061	202.07	526.981	937.428	259.73	640.453	172.988	2246.697	3445.845	312.403	428.978	251.646	4452.805	1053.649	328.078	5430.494	218	0.85	574.472	667.408
12869.1	11711.937	7393.229	15149.57	9223.216	13302.385	4214.504	8944.336	1372.331	351.23	758.133	706.868	925.065	516.138	224.167	7723.68	235.326	183.983	236.601	955.333	335.398	245.256	136.372	603.304	3589.869	319.094	892.223	288.55	5186.953	312.326	342.165	1216.65	137	0.974	657.894	665.785
7226.354	6951.991	4599.274	8697.33	5770.783	11767.59	4724.645	8569.201	1047.212	363.032	532.502	863.347	675.491	507.988	354.574	13963.639	210.201	166.961	170.82	1308.305	230.453	623.445	167.978	1859.337	1781.291	289.288	651.534	270.364	3229.375	2362.257	338.303	4429.35	119	0.933	699.752	665.685
8134.872	7987.782	5198.072	9852.613	6279.894	12282.235	5646.434	9067.776	773.291	388.118	733.223	1103.623	777.473	510.015	248.275	11843.938	160.066	141.325	214.397	920.214	360.031	653.545	119.797	1486.973	3100.491	270.51	749.178	272.152	3466.082	1705.474	289.649	3203.085	117	0.944	1220.979	666.397
8422.037	9036.147	6014.255	11517.156	7928.681	16398.52	7121.155	12768.071	1055.84	379.224	468.457	583.36	443.819	652.401	340.47	10424.156	203.47	176.904	249.477	1003.403	178.59	468.503	187.675	1853.8	3327.835	312.129	576.113	276.459	4040.974	1085.855	300.223	4655.799	267	0.76	738.373	669.901
7065.677	7098.729	4334.666	8993.042	5466.653	10885.997	4333.474	8133.567	656.803	334.79	386.51	836.814	796.452	597.601	341.464	11622.509	182.651	172.317	217.399	872.782	521.867	567.426	156.731	1421.157	1951.722	265.646	635.819	266.696	2669.95	1005.539	294.513	2952.708	135	0.949	808.922	666.144
7144.611	8003.132	5235.794	10447.841	6202.6	12219.237	5289.186	8538.816	629.819	322.286	490.559	790.614	869.154	454.191	248.052	12868.196	152.109	135.448	210.412	1078.603	251.096	602.263	139.141	1218.845	1322.956	303.197	438.372	262.437	1820.319	965.297	297.995	2195.802	120	1	1356	666
12495.316	13497.855	9125.506	16422.027	11262.841	19892.425	9440.403	15617.524	1076.38	487.385	554.841	1015.917	704.03	683.446	362.478	13433.109	278.13	205.95	303.611	1898.1	410.867	705.731	152.717	2448.314	8326.426	285.685	644.711	286.676	6534.822	1909.604	341.356	6458.418	209	0.923	406.17	669.61
6926.046	8616.158	5580.046	10748.418	6604.292	12587.455	5791.583	8969.239	656.31	361.667	635.342	947.166	596.558	496.979	242.688	12727.504	149.155	152.266	193.745	780.185	315.427	628.546	119.236	1382.837	1857.031	277.175	737.713	273.941	2725.786	1388.179	304.046	2864.855	117	0.973	1229.269	667.321
9861.76	8992.506	5890.406	11302.072	6669.423	14765.082	6177.295	10702.1	697.019	269.93	382.915	684.463	901.968	544.07	230.329	10969.206	180.944	134.236	178.524	942.312	247.201	562.406	131.577	1126.006	3460.171	269.84	413.311	262.776	1710.406	1355.886	270.92	2223.407	184	0.927	1339.283	669.766
9913.641	11536.399	7873.981	14963.655	9764.309	17656.459	9153.693	14647.252	918.264	476.977	488.717	687.754	784.054	511.136	316.018	8704.49	183.838	163.252	217.196	1050.924	206.517	911.293	128.518	3306.861	3103.846	286.165	372.48	274.516	2516.543	869.712	332.518	7810.378	196	0.901	1425.485	670.485
13478.299	14188.523	9460.717	17330.178	11666.337	21278.055	10076.797	16741.362	932.849	492.426	530.505	673.753	821.799	1044.887	349.355	11899.278	240.316	206.354	260.366	993.559	258.921	662.844	154.652	2227.146	5074.13	331.69	568.7	242.62	4506.507	1523.521	359.514	5526.88	342	0.833	593.845	671.032
7678.338	9140.781	6152.556	11380.069	7434.388	14475.543	6813.551	10875.919	644.252	351.349	530.034	516.651	583.949	537.192	287.964	9240.49	190.66	193.762	182.558	820.457	401.104	421.281	124.528	1784.508	2677.465	265.41	627.257	264.207	4199.193	1252.403	330.175	4051.635	213	0.814	913.232	669.331
7710.687	9470.248	6312.497	12355.372	7148.229	13714.066	5710.238	9089.975	857.215	335.818	614.299	893.365	824.188	473.11	259.13	13630.634	170.283	147.393	234.449	884.081	277.886	703.517	124.87	1499.634	1964.723	263.365	528.41	265.704	2621.236	1670.05	291.596	3120.656	110	0.955	1252.109	667.8
8572.062	9546.439	6503.454	12866.835	7666.94	15581.887	6901.305	12182.251	1008.065	430.436	854.749	649.992	638.598	513.182	324.699	10748.319	178.274	166.76	252.534	1676.52	398.738	768.246	138.667	2499.82	1999.54	318.145	763.607	266.972	11362.425	1969.737	358.534	4805.01	156	0.892	1374.391	671.147
15279.465	15079.133	9661.949	19437.116	12259.749	7840.711	6747.31	15196.691	1027.209	416.054	589.434	802.941	715.679	234.733	240.079	15034.139	261.372	198.672	347.298	1034.123	223.815	227.149	147.249	1932.354	6136.688	258.333	702.919	265.422	4953.679	414.572	312.494	4934.729	354	0.874	454.263	673.545
8293.611	8328.136	5059.897	10112.964	6460.939	10828.636	5093.097	8234.889	980.827	356.893	438.144	1005.427	814.041	522.806	340.757	9900.805	220.731	173.937	259.426	1195.972	246.439	562.75	140.585	1635.825	2625.069	256.474	582.004	288.863	3659.658	1678.118	299.232	3690.838	120	0.941	829.642	668.683
9261.245	9849.037	6458.604	11953.388	7528.838	12882.159	5249.509	8784.969	1025.301	377.009	393.201	759.068	947.177	569.217	250.777	11968.499	150.089	132.659	222.984	852.148	445.417	465.244	145.661	1031.942	2560.083	289.103	481.518	259.846	3128.09	760.711	330.309	2132.594	119	0.961	996.744	668.954
9637.193	11120.88	7535.624	14556.898	8782.459	17127.447	7556.699	11999.882	821.138	439.132	552.822	948.861	871.381	604.338	265.204	12212.008	156.744	146.651	175.139	909.209	290.017	1149.444	119.725	1701.757	2779.994	267.144	629.357	267.891	4718.526	1384.656	316.404	3704.612	224	0.838	1196.585	672.647
8340.647	8147.102	5425.495	9996.626	6127.292	12123.784	5393.235	8486.295	695.947	342.533	470.888	663.206	770.235	428.783	236.572	10088.406	155.5	137.272	198.535	817.73	275.915	430.257	117.236	1544.905	2259.422	265.072	444.549	270.37	2960.813	1318.397	293.372	3415.982	99	1	1241.328	668.601
9781.496	11156.027	7223.408	13662.765	8265.693	15408.583	7401.679	11621.224	1492.209	480.967	577.354	375.139	377.565	379.065	324.77	9534.309	202.975	172.715	221.932	1371.784	217.755	658.031	145.02	4019.014	4956.375	297.44	376.452	279.787	10788.916	1081.132	322.034	6984.148	209	0.812	1475.983	671.931
9828.62	11488.698	7637.705	15016.867	9248.628	17457.82	8843.47	13781.654	1840.955	537.307	873.214	478.994	433.439	529.675	341.542	11850.698	319.862	225.262	224.59	2410.743	223.069	1858.175	163.168	3091.34	6528.297	318.778	349.792	289.124	10959.436	979.667	401.741	5877.486	158	0.904	1535.671	672.101
9766.755	10069.681	6473.636	12686.624	8259.093	15358.939	7003.927	12156.296	839.921	432.121	754.357	772.277	749.479	770.067	316.005	12952.637	224.761	191.299	245.863	880.419	297.946	541.69	149.157	1863.815	4565.283	335.015	731.426	251.441	6165.604	979.374	359.708	4540.663	136	0.967	554.941	671.162
9641.637	12002.052	8341.754	14190.07	10199.854	15485.452	9042.016	12531.115	738.651	422.657	416.713	522.179	442.199	404.281	302.369	12397.422	238.095	231.299	550.385	794.847	189.795	556.398	187.059	1574.108	7914.245	307.966	416.714	234.809	4632.953	620.111	366.356	3806.719	125	0.94	581.236	671.276
15441.658	17425.102	11796.157	21874.839	14544.037	17654.337	6753.969	12443.397	1038.924	430.533	640.815	748.953	769.811	593.142	276.996	11759.108	254.693	209.671	249.618	1228.086	397.928	1320.831	143.138	1424.997	4237.987	320.456	771.828	278.21	4059.22	1152.065	314.41	3281.745	295	0.74	647.581	678.029
7289.417	8169.797	5584.624	10265.172	6430.912	13272.838	5316.042	8244.564	951.317	354.963	606.428	895.724	1024.882	632.023	280.313	13659.691	153.737	155.372	203.778	1049.509	278.044	871.88	132.079	1598.612	1841.125	323.5	447.919	294.688	1454.755	1419.593	311.046	3388.499	115	0.999	1049.657	669.378
9378.452	10624.337	6998.238	13321.004	8694.175	17031.656	8297.659	13699.512	1021.418	433.163	544.203	876.405	920.451	767.381	347.28	12380.373	191.619	184.959	199.355	2122.667	374.26	963.434	132.931	2669.485	2136.882	264.032	539.954	287.686	2704.534	2824.538	305.953	5751.745	173	0.872	1286.124	672.598
9301.527	10463.156	6660.24	13161.581	8093.769	16136.039	7445.141	11658.269	1033.459	336.216	395.56	654.061	740.547	406.117	261.874	11512.212	179.69	150.502	244.406	981.402	311.071	668.601	143.577	1489.731	3114.837	286.924	472.687	256.847	3699.763	1031.693	326.818	2900.837	218	0.84	1346.362	673.931
12627.896	15718.898	10331.52	19025.074	12929.264	17466.148	11255.6	15022.312	825.495	385.828	437.069	840.331	643.193	1778.356	367.892	11258.922	204.928	173.396	423.115	1473.628	264.94	593.6	179.783	1903.359	2820.444	304.033	834.923	271.223	4674.727	2135.473	284.658	4773.994	296	0.834	712.99	675.338
5648.536	6611.658	4434.078	8414.011	5951.345	9455.883	5457.513	8361.856	986.593	323.893	316.449	357.18	404.281	358.742	293.457	8891.271	160.494	164.616	176.418	855.104	170.84	672.824	159.205	1668.338	662.646	243.082	369.26	268.986	6507.597	1949.315	343.418	4023.392	99	0.99	781.763	671.298
10773.92	10357.935	7027.844	12574.314	8074.657	16103.135	7441.085	12460.836	1053.465	472.489	503.167	609.708	919.651	646.168	268.156	12917.522	182.152	163.474	197.014	992.885	245.102	1301.773	123.626	2218.677	2903.618	276.185	532.415	261.547	3816.998	1660.654	301.246	4961.314	149	0.955	1186.822	672.836
16032.648	15859.002	10181.346	19652.368	11798.823	22433.616	10651.934	17991.278	1339.924	594.875	522.112	440.826	484.263	571.674	346.514	11367.064	309.21	243.564	304.556	1083.114	164.713	1970.155	160.588	3153.07	6608.374	298.466	263.245	282.584	5893.413	640.17	347.696	6071.815	155	0.933	1573.616	674.223
9522.106	11667.967	7876.716	14707.397	9284.556	17019.827	7737.686	12598.211	768.957	404.724	429.79	724.593	882.532	765.775	267.687	11465.166	157.294	130.927	226.96	768.485	369.906	591.64	149.297	1640.044	2394.844	295.8	426.312	265.43	3806.229	827.725	337.243	3729.03	161	0.921	1001.32	675.618
9097.784	11457.618	7694.67	14450.332	9404.908	19849.199	8555.586	13098.445	985.075	462.91	470.624	584.834	521.787	625.003	294.685	9977.364	174.898	158.881	186.407	1312.842	261.826	587.286	131.955	2411.158	3710.055	322.816	425.029	290.738	7970.005	1555.687	407.844	5585.102	170	0.907	1031.724	674.129
9853.513	10366.768	6609.25	12108.904	7684.903	14315.022	6582.178	10220.316	839.71	388.244	603.967	763.596	683.765	634.02	267.215	12351.234	174.958	150.324	201.084	910.142	318.282	698.948	125.054	1852.218	2457.484	268.187	634.681	261.066	2994.272	1470.684	287.877	4101.971	145	0.965	1247.893	674.521
13263.953	11400.726	7533.354	14675.194	9067.413	17362.847	8437.764	13868.258	903.414	392.758	381.581	482.7	568.172	437.267	284.931	9410.642	200.064	149.78	266.621	585.268	199.498	380.104	130.911	3179.459	5290.356	292.993	368.559	276.749	2703.921	385.297	317.686	6132.11	160	0.939	1449.75	674.188
11661.613	15249.851	9207.156	20122.585	11584.053	19358.348	9243.284	14351.304	1073.421	451.008	384.397	368.551	382.724	371.375	306.331	11026.809	217.942	223.619	382.733	526.75	140.974	958.578	156.692	2299.269	1772.844	279.039	244.244	274.31	3218.006	359.924	323.241	4920.742	129	0.982	1580.5	673.484
7675.289	8459.208	5294.696	9792.102	6271.018	11233.092	4849.903	7896.793	818.698	383.672	526.458	988.92	1662.113	706.892	347.202	14003.837	203.722	207.645	226.941	1377.476	268.042	794.451	137.519	1615.147	2372.972	338.212	533.987	243.943	3088.572	2906.485	301.651	3834.862	122	0.997	608.869	673.648
8497.579	11176.773	7839.888	13008.145	9226.635	15069.49	8250.87	9880.146	1266.58	402.498	595.086	1104.896	625.796	688.891	330.537	15465.242	213.761	205.487	306.726	1396.097	287.489	935.834	151.159	1943.717	2076.123	307.095	705.274	262.386	5919.405	2784.482	255.866	4537.537	106	0.993	528.434	675.028
10002.668	10669.937	6871.941	13245.344	8429.117	16156.145	6880.522	11975.056	701.271	388.886	489.101	818.147	589.467	1467.325	365.124	10304.521	171.342	167.204	201.84	1109.191	375.732	549.251	167.861	1533.145	2341.017	280.301	890.494	263.687	3366.541	1681.187	290.614	3639.665	151	0.968	768.851	675.924
7830.601	8173.848	5160.223	10176.798	6778.349	13705.867	5919.687	10643.396	1294.451	398.963	527.337	1069.833	1062.87	409.284	370.408	9768.949	220.914	181.969	217.951	1276.001	391.25	495.693	158.485	1932.199	2655.768	249.119	800.917	283.717	4961.667	1908.355	301.168	4423.573	123	0.964	817.817	674.598
8382.344	9366.651	4780.333	12333.971	7605.687	12639.235	6001.056	9639.646	719.669	320.341	317.716	415.543	360.069	337.843	248.395	8780.672	234.014	171.236	303.724	745.376	137.679	676.536	146.157	1514.547	4494.612	238.15	468.528	291.198	4501.944	644.528	301.015	3041.298	104	0.974	841.298	675.038
13400.996	14504.169	9688.252	18410.893	11672.024	21498.701	11253.666	18329.352	1265.251	398.562	385.933	560.052	500.678	552.65	276.886	10337.246	217.32	194.634	296.649	1033.94	235.386	794.686	144.521	2583.386	5992.512	308.178	405.642	297.995	2698.295	443.92	305.829	4949.796	308	0.868	1506.055	681.068
11844.996	17125.776	10756.838	18840.204	12109.567	13490.824	9467.615	9464.18	1204.628	461.633	545.853	616.762	484.931	477.272	290.731	12753.141	259.829	208.817	348.322	1269.049	174.066	991.618	162.361	1731.519	6317.252	279.408	434.415	277.033	2971.035	1171.339	351.071	4350.968	108	0.938	388.583	676.611
12989.455	12909.99	7889.461	15256.058	9237.547	17932.578	7480.078	11545.316	829.571	385.937	730.443	778.118	688.833	631.265	323.45	13447.356	229.306	185.108	241.208	916.113	376.627	826.942	147.324	1718.99	4653.887	324.831	650.153	261.479	6165.751	2114.317	338.936	3921.24	213	0.912	539.613	677.866
14998.193	16236.98	10601.551	20740.928	13355.174	24582.539	11803.152	18644.073	809.195	356.976	482.044	701.172	514.352	716.937	327.117	11397.343	216.931	172.573	350.417	1520.421	167.226	594.284	170.117	1865.154	4078.244	282.165	650.43	280.177	3302.43	1595.819	274.326	4613.23	229	0.857	722.496	680.876
9291.683	10758.434	7207.378	14173.506	8668.04	16976.626	7930.342	13056.763	816.594	411.081	576.786	895.899	748.908	492.954	259.167	10809.925	156.788	146.219	171.922	932.16	300.234	609.753	121.68	1779.371	2884.831	269.01	635.206	265.763	4289.146	1434.484	281.553	3833.803	251	0.816	1217.137	679.667
8223.548	10621.286	6952.294	12949.942	9103.338	11674.671	7796.375	9588.405	555.977	293.783	344.849	694.307	624.934	568.376	336.654	11424.201	135.431	128.878	158.211	814.393	405.801	468.036	164.065	1305.497	1505.855	293.655	696.26	262.301	3524.124	1430.502	332.985	2871.485	106	0.993	761.764	676.972
7612.864	8775.818	5906.059	11050.047	7512.406	14124.051	7267.949	11798.02	1109.62	465.589	615.388	697.926	603.831	482.41	398.195	11698.733	186.565	153.68	213.791	3030.528	309.046	779.128	124.953	2877.246	4091.988	293.944	502.769	274.531	20460.93	2705.733	350.245	5405.138	162	0.873	1415.815	680.006
12496.809	11782.177	7927.566	14620.812	9071.412	18638.768	7271.224	11952.169	1019.027	464.623	450.084	330.002	377.179	399.098	280.607	11495.485	264.219	208.176	291.065	1145.927	145.055	1041.136	155.064	1915.317	5426.291	273.666	396.994	275.632	4936.415	397.031	393.425	4999.208	128	0.991	395.453	678.484
8171.555	9120.853	6171.039	11858.627	7348.012	14514.105	6806.361	11127.419	745.674	382.206	598.916	777.11	564.483	482.83	278.499	12095.942	148.281	145.732	215.244	1374.996	201.83	1005.372	117.183	1950.687	2445.509	295.948	548.802	274.975	5922.762	2102.975	364.498	4058.593	146	0.972	1399.281	678.897
8758.474	9931.091	6114.072	12449.527	6930.136	13850.198	5895.045	9605.847	684.994	310.646	377.292	837.622	917.998	381.464	252.857	9321.643	177.413	152.806	226.382	2291.358	315.943	699.499	129.815	1181.588	3630.29	311.2	511.761	290.726	2267.169	775.717	286.251	2179.498	139	0.95	1519.227	679.09
6848.288	8178.478	5705.287	10288.058	6910.922	13326.828	6333.819	10326.982	708.316	362.625	551.266	611.016	634.533	425.126	312.394	8555.512	201.079	199.286	173.792	937.436	433.176	433.536	117.283	1986.367	5312.477	272.092	644.958	252.792	5065.607	1690.581	320.997	4606.632	123	0.964	913.931	679.297
8638.361	9776.204	6527.409	11572.267	7975.925	11880.957	6334.562	10082.43	831.878	414.441	567.497	614.293	566.817	473.549	350.096	10452.688	215.271	177.142	257.902	985.939	176.061	461.537	186.765	2045.014	3346.35	270.391	668.511	264.817	3739.42	1626.682	336.943	5113.76	110	0.985	748.218	679.718
8178.201	9282.775	6096.03	12045.382	7709.982	14312.509	6930.851	10445.828	702.243	403.55	590.363	996.257	781.659	495.912	260.154	11047.791	140.987	133.297	181.435	800.646	349.012	696.393	122.131	1491.995	2278.645	256.748	654.437	267.297	5561.404	1302.971	275.832	3348.81	140	0.957	1201.793	681.107
10977.14	11875.242	7825.235	15113.067	9349.341	18655.37	8733.931	14358.831	1136.495	428.255	675.566	865.017	682.718	600.413	337.661	11905.816	182.808	159.535	256.711	1686.908	376.235	1109.728	127.982	2332.362	3169	327.969	650.658	275.805	7534.697	1924.474	368.088	4729.917	310	0.853	1375.758	683.219
10280.954	10104.574	7098.714	12617.444	8379.527	12836.65	5438.098	10134.468	1179.167	367.158	654.593	722.444	766.307	442.912	220.489	17129.509	205.692	171.578	245.655	1015.164	214.077	530.57	145.482	1937.494	1821.82	270.289	825.608	266.947	4282.439	831.823	344.078	4451.245	98	0.98	482.398	681.286
11531.777	14252.42	9998.551	17995.397	11376.59	17966.174	10009.391	14460.685	842.349	380.479	371.9	674.519	702.681	540.429	346.314	10840.654	212.702	214.119	207.583	995.591	340.073	771.968	171	1949.161	2775.525	268.363	588.794	254.57	2101.097	1504.778	303.069	4621.642	132	0.954	785.394	681.826
12735.421	14343.22	9668.243	18455.43	11825.061	22757.215	11473.792	18480.46	935.017	500.978	525.332	591.852	604.801	1190.91	278.704	10078.143	193.818	153.923	261.404	1232.02	261.084	1084.445	134.734	2286.403	5189.141	266.21	524.957	268.604	4871.273	1087.556	328.868	5114.576	194	0.872	1192.5	684.495
8928.79	10044.499	6648.177	12754.357	7918.816	15380.847	7272.344	11900.198	970.592	451.444	406.458	310.109	338.751	346.645	290.67	10196.643	192.367	180.388	201.825	519.581	169.977	807.942	147.937	3590.49	3756.902	292.159	337.289	308.704	4024.818	408.383	299.555	5810.924	145	0.939	1494.583	682.541
8978.184	8933.715	5431.042	10967.674	6390.278	13339.378	5196.882	9550.071	604.909	315.7	915.451	827.423	1013.139	411.398	281.53	12495.276	207.92	155.408	238.062	1059.226	320.788	598.321	141.418	1346.848	4681.059	329.99	826.679	254.447	3567.235	1441.943	339.498	3034.034	119	0.973	560.626	681.727
12701.361	12871.985	8242.629	16261.782	10051.775	21227.066	9117.533	15961.023	966.192	390.306	419.199	798.577	875.711	687.367	341.7	10208.389	219.337	201.015	229.367	959.735	269.968	726.193	173.742	1974.726	2545.14	261.727	497.155	271.58	2008.9	1401.467	291.285	4586.496	389	0.858	791.796	689.299
11694.242	13321.275	6811.383	16747.446	10927.081	19175.546	9828.1	14594.629	873.387	338.406	516.516	593.122	686.22	513.471	268.692	8006.091	237.117	162.385	191.7	826.347	196.038	483.755	136.633	1712.598	3606.779	250.649	695.021	292.192	2134.916	1369.937	301.876	3940.425	269	0.836	839.79	686.894
6470.511	8069.935	5615.553	10013.926	6861.955	12859.25	6076.239	9628.668	787.741	464.541	476.183	901.208	1132.746	583.774	311.839	12135.406	161.907	141.41	219.716	1307.645	385.22	705.419	135.099	2436.257	2178.124	304.916	492.908	275.676	6282.132	1375.517	358.872	5297.371	122	0.985	1012.057	682.82
7051.156	8358.335	5600.142	10579.77	6915.165	13171.351	6420.98	10230.098	879.618	361.904	479.122	1065.095	851.747	447.52	292.161	11608.006	176.225	176.843	275.886	1806.263	262.66	776.669	122.178	2010.98	3589.88	232.763	523.926	288.624	2925.597	1794.47	291.374	4250.015	130	0.951	1297.938	682.108
9050.894	10994.81	7317.991	14387.47	9111.444	15774.094	8618.723	13938.932	987.694	493.579	441.204	493.717	638.683	454.621	314.259	8500.752	202.082	162.79	208.308	1269.664	228.402	446.733	126.54	3734.168	4698.033	309.626	323.314	272.953	7181.962	1004.758	338.999	7512.037	126	0.976	1441.222	683.048
16517.091	13398.42	8386.707	17896.138	10804.497	12229.511	6195.065	9718.196	1194.346	435.983	746.304	1070.055	1134.2	403.193	370.742	11700.386	246.227	264.206	193.865	1534.526	279.326	416.902	153.073	1311.258	2220.61	288.674	889.362	278.558	2852.61	740.225	296.663	3254.849	129	0.97	670.95	684.159
8461.963	8702.752	5793.149	10407.38	6821.452	13214.025	5977.898	9354.705	950.223	400.144	421.983	785.844	1112.084	552.906	295.314	11506.653	161.043	142.769	165.116	1133.756	254.735	678.759	123.679	1910.568	2031.954	303.408	507.472	285.336	2528.46	2181.662	307.644	4387.757	115	0.999	1039.883	682.883
12372.845	13262.928	9106.07	16772.008	10918.59	22122.39	9968.876	16593.594	967.131	445.219	479.897	924.127	869.644	773.265	387.928	10489.626	229.15	227.019	289.537	1358.849	365.074	816.038	184.431	2183.223	2322.397	269.447	699.622	272.515	3192.594	1455.769	286.616	5221.442	234	0.886	775.517	687.543
6080.483	7362.373	5195.891	9461.616	5992.691	12801.969	5210.261	8713.788	731.99	351.62	275.919	673.44	977.687	564.109	297.851	11622.175	142.255	121.33	216.509	816.091	309.059	701.61	132.495	1635.263	831.385	263.326	390.937	276.935	1007.181	1992.479	324.738	3549.859	133	0.961	976.387	685.139
10892.997	11748.707	8021.912	14430.22	9712.308	18960.811	9170.852	14633.352	865.886	481.811	502.282	682.343	826.183	672.328	318.209	10962.286	192.306	141.876	205.676	968.67	445.634	1097.126	147.346	2482.967	2830.246	292.022	443.034	277.392	3896.728	1659.861	343.98	5710.528	173	0.932	1001.801	685.731
9409.187	10289.503	6860.725	12682.859	8221.289	15584.66	7363.628	11790.436	800.544	393.042	460.556	732.653	927.06	628.289	302.944	12453.316	176.539	164.523	187.664	1162.913	272.126	735.063	122.686	1976.088	1878.139	283.231	535.8	281.814	2316.308	1349.437	325.18	4281.979	178	0.915	1263.388	686.118
14340.459	15466.321	10300.955	18810.062	12749.914	22259.134	11258.454	17901.442	966.199	475.666	589.362	537.723	522.179	1518.7	327.607	10605.525	251.678	209.443	458.661	999.753	189.626	660.611	166.286	2057.452	5905.578	299.668	573.388	259.085	5411.186	842.168	325.5	5058.966	393	0.737	528.637	688.2
8817.334	9459.37	6041.123	11527.33	7457.791	14001.052	6315.615	10586.657	1731.69	387.757	536.834	854.823	886.418	553.527	346.837	12943.13	213.113	183.841	257.425	1108.565	415.105	683.01	148.156	1739.175	3002.946	343.319	650.432	251.052	4436.746	1922.667	346.766	4123.98	170	0.894	600.212	684.888
9736.925	10820.194	6783.771	13307.85	8551.923	14299.489	7231.527	11503.832	832.714	337.815	425.962	650.75	653.178	505.943	315.405	9217.131	209.756	160.203	221.617	821.52	218.052	598.087	160.109	1612.591	2516.037	251.581	698.616	272.22	2160.668	1112.501	292.95	3746.913	232	0.886	809.272	687.948
7527.309	10491.455	6917.16	12643.842	8616.474	16007.732	7621.954	10967.134	787.55	473.559	418.598	872.202	1105.049	609.253	334.647	9741.561	160.531	162.961	184.608	1251.449	407.446	768.804	125.823	2544.364	1679.295	303.651	370.458	279.82	4186.274	2088.784	339.061	5863.152	131	0.921	1028.592	685.996
7630.476	8424.369	5612.86	10453.898	6553.205	13282.148	5499.658	8782.145	824.038	345.78	407.513	876.314	793.075	481.346	263.946	12627.627	170.048	131.828	173.515	945.966	287.339	708.593	115.2	1697.373	2161.676	262.55	537.162	252.412	2611.265	1806.649	309.924	3617.249	132	0.913	1163.144	686.492
10726.297	12032.272	8673.574	15263.728	10611.486	18499.395	10004.808	15066.996	1352.87	605.329	601.817	893.583	887.522	533.004	343.068	11044.837	222.548	171.441	225.878	1328.532	326.377	2333.639	134.679	3303.739	2625.182	306.321	506.778	290.706	7028.113	1908.712	334.943	6678.463	250	0.841	1432.896	690.16
12765.291	13927.48	7840.136	16039.848	8727.796	12894.762	10001.032	15043.442	942.067	435.849	636.368	1225.255	850.241	605.064	433.418	18459.845	230.669	177.086	266.851	1231.053	584.602	995.151	167.178	3282.764	7997.073	332.942	794.334	307.64	9896.153	1542.492	349.5	9074.863	188	0.864	342.037	688.872
8714.499	9597.834	6129.79	11617.882	7740.827	12481.118	6240.65	10174.808	1144.172	467.587	645.556	778.387	755.747	449.369	306.613	13738.045	284.531	183.617	208.621	1309.666	266.596	843.301	139.215	2201.697	3662.513	278.699	657.029	279.112	5611.607	1536.962	411.635	5561.124	129	0.943	403.12	686.492
10214.059	10495.888	7271.906	14026.817	8625.32	17257.326	7924.425	13316.296	1043.434	456.206	707.007	1031.93	836.284	546.418	306.147	11603.67	179.003	148.48	176.011	1096.898	296.044	778.9	125.702	2137.01	3678.395	260.861	733.737	281.789	7107.61	1920.689	289.579	4818.275	125	0.968	1211.612	686.124
10489.731	12114.979	7966.994	14371.353	9805.738	17230.724	7851.825	10065.8	1281.419	397.078	656.432	584.958	611.856	735.022	315.032	11262.129	202.681	180.569	239.378	839.403	262.894	896.759	149.886	1736.905	2397.246	285.786	512.549	265.272	4828.858	1633.789	368.138	4117.867	158	0.882	501.051	686.778
8164.572	8184.343	4803.496	9478.809	5787.994	10544.816	4728.329	7724.569	685.938	374.745	421.621	647.867	1028.877	452.068	307.717	14379.407	197.297	182.849	248.68	968.651	176.075	683.871	144.847	1497.935	2968.493	326.553	488.414	243.376	2087.372	1337.861	319.441	3207.325	115	0.94	585.83	686.578
5664.008	6019.53	4137.556	7547.712	5037.907	9912.635	4562.097	7777.699	1500.562	314.726	465.017	542.076	684.273	400.221	295.475	10047.909	151.383	182.337	168.613	873.021	396.895	447.566	144.091	1566.554	715.757	229.453	530.795	245.211	3487.955	1442.878	333.176	3319.429	96	1	905.771	686.229
8046.915	8625.502	6046.586	11309.703	7492.466	14510.354	7457.21	11468.427	1049.814	438.972	538.252	1082.599	915.996	431.477	295.021	12359.764	215.334	159.241	271.34	1464.726	298.216	2266.822	132.826	2447.36	2992.412	295.085	599.354	289.343	6158.228	2223.63	333.708	4907.855	162	0.927	1423.043	689.284
7796.414	8000.731	5523.104	10344.267	6625.369	14095.133	6144.971	10508.742	716.344	317.182	329.727	607.555	687.358	510.17	302.371	9621.152	163.536	179.072	174.553	773.91	378.506	496.189	133.387	1593.443	1427.22	242.305	468.335	246.332	2183.683	1210.36	314.908	3637.677	113	0.94	913.128	688.296
6444.256	7391.566	5118.298	9217.087	6068.941	11690.173	5288.14	8446.729	713.149	367.431	291.66	812.85	869.379	486.851	299.438	11802.747	158.324	124.239	230.238	752.243	573.661	788.547	141.396	1725.297	890.323	276.131	340.7	276.759	1470.682	1402.222	341.724	3677.314	103	1	992.5	687.5
11150.053	12274.39	8365.172	15811.819	10202.168	19226.006	9654.445	15711.275	1182.339	465.786	547.892	789.953	805.714	513.361	293.379	10572.983	193.021	160.029	233.983	1489.138	291.35	641.027	123.118	2343.184	4041.046	257.796	499.887	266.666	7207.552	1538.633	288.43	5224.914	392	0.773	1177.311	694.191
9045.45	10183.986	7075.256	13321.271	9063.219	18027.6	9146.695	14320.638	940.527	450.389	434.824	432.445	350.867	435.307	291.648	12122.858	171.389	159.605	223.036	953.304	147.62	2088.696	129.76	2491.039	2509.445	296.912	412.26	288.104	5960.906	474.179	339.443	5543.929	150	0.936	1399.92	689.82
12618.963	13338.297	8573.466	16474.914	10198.029	19242.154	8324.13	14279.349	1116.273	378.85	696.78	796.829	917.955	518.47	317.279	11878.309	226.321	180.803	293.642	1070.466	230.075	639.4	146.814	1763.328	4250.291	337.066	622.337	258.426	4211.038	2108.996	381.032	4179.153	342	0.861	565.295	693.573
9346.132	10964.282	7493.784	13132.768	9825.873	8148.639	6128.907	12364.323	2175.08	416.072	586.645	734.997	620.318	336.832	344.859	14282.254	290.602	200.723	213.16	1644.214	175.821	266.432	153.775	2244.01	3087.803	292.985	566.023	282.607	9437.177	872.745	326.622	5804.394	261	0.796	657.37	692.695
12241.144	13001.015	8283.242	16415.414	10806.238	20057.909	10262.253	16668.128	877.727	378.066	470.588	860.809	708.667	680.408	357.308	11869.472	222.411	182.27	325.483	1401.312	229.547	634.852	174.415	2088.86	4287.683	276.118	716.934	269.076	2761.697	1781.616	301.969	5141.092	318	0.819	721.192	692.05
6763.521	7336.757	8160.677	9634.408	6099.434	9855.763	8976.337	10697.457	686.851	282.414	498.254	577.715	691.214	348.388	213.887	7829.051	200.736	163.549	203.911	893.382	262.262	369.195	139.509	1055.717	1918.678	270.234	751.205	270.857	1090.024	867.345	226.193	2340.57	150	0.858	861.127	691.207
11281.751	11261.818	7555.981	14583.651	7949.551	16043.885	7154.008	11872.72	846.573	324.57	505.893	894.376	713.698	704.028	287.341	11574.285	178.611	165.822	197.566	1367.695	244.519	654.792	123.437	1423.583	3658.924	274.507	596.134	273.166	2074.459	1530.034	311.528	3041.113	156	0.949	1331.609	689.705
8679.806	10937.873	7149.397	14325.142	8127.074	15524.667	7373.192	11493.689	799.713	347.779	463.906	528.683	640.127	506.391	271.968	10876.63	158.141	160.056	212.209	1592.816	203.689	527.436	129.739	1782.711	1572.548	269.599	401.422	269.236	5993.533	1871.947	317.611	3767.535	148	0.948	1341.899	689.615
10414.455	11918.683	7553.459	14604.461	9807.893	15860.218	8477.424	12496.807	1054.424	385.726	465.237	432.028	496.757	387.468	270.718	7467.237	353.22	198.329	275.949	704.302	140.752	879.221	150.737	1808.825	11050.973	249.439	506.328	280.083	3670.56	1553.585	317.432	4275.75	228	0.761	832.39	695.228
8965.778	8846.416	5933.904	10939.956	7128.892	13929.051	6444.519	10022.396	776.119	356.59	660.769	668.93	647.775	547.444	258.577	9887.223	169.203	124.956	192.49	901.458	407.683	575.503	113.566	1605.543	2578.235	267.672	697.899	291.956	4018.899	1419.887	351.083	3560.19	133	0.973	1240.673	690.545
7403.423	8323.545	5447.296	10616.196	6423.496	12595.753	5604.402	9118.222	716.98	297.642	657.992	812.259	770.39	542.728	246.121	12681.092	155.052	189.775	186.062	1211.554	282.235	635.374	122.985	1351.268	1931.521	238.459	600.191	283.182	2972.796	1502.679	338.599	2784.707	146	0.961	1315.11	691.527
8068.73	9101.74	6022.576	11682.156	6975.011	13403.243	5834.385	8899.084	669.283	328.492	713.547	952.339	759.939	542.467	269.504	10577.7	152.661	134.672	214.813	1672.409	214.873	664.085	126.96	1343.605	1598.636	291.469	586.447	270.224	2109.404	1580.047	337.752	2679.128	138	0.981	1357.036	691.145
8490.754	9875.177	6258.668	12208.623	7837.986	14627.924	7807.904	12112.495	992.147	370.677	370.953	457.969	428.233	379.799	264.384	11973.293	182.73	188.754	382.779	896.909	197.799	689.172	158.312	1906.047	2034.241	289.392	524.771	288.628	3243.201	583.185	343.733	3803.37	143	0.893	1510.045	692.801
10678.353	12450.239	7631.961	14859.743	9762.008	14929.914	8551.402	11275.653	970.77	317.317	467.114	642.737	783.774	712.78	334.776	12508.449	204.895	174.423	196.443	1023.174	164.066	894.167	145.118	1574.587	2723.677	305.387	611.66	272.567	1501.438	1796.317	303.768	3849.78	195	0.888	643.172	692.746
8871.973	8711.049	5313.272	10493.526	6784.036	14601.939	5410.867	10044.376	750.654	294.046	412.743	682.582	703.632	469.338	281.653	9700.773	199.266	167.462	237.811	814.224	343.854	526.823	149.141	1258.314	4387.481	236.416	599.278	277.839	3225.49	1354.015	299.265	2706.683	127	0.967	819.075	690.319
11115.576	12346.818	7839.023	14327.576	9953.486	18157.324	5992.558	9634.463	1033.24	455.892	590.911	829.711	731.328	707.523	273.708	11956.189	260.773	185.401	183.355	1416.635	277.36	1092.714	153.881	2015.346	2929.074	271.345	681.897	282.741	6853.766	2379.483	308.964	5171.6	108	0.98	461.815	691.935
12535.752	15690.986	11004.413	19647.068	13251.086	18684.055	12128.271	15842.319	894.162	441.725	429.906	631.851	573.264	636.664	349.23	9677.081	235.785	206.764	351.336	1087.842	177.431	574.387	205.634	2052.305	4354.791	277.095	696.022	273.812	4734.903	2120.68	282.844	5182.663	130	0.978	767.354	692.108
9794.563	11184.7	7364.769	13619.082	8972.369	17359.156	7983.505	12668.552	814.094	354.408	411.529	663.659	660.83	851.444	329.454	9365.559	211.714	194.195	174.392	948.194	416.66	570.398	120.848	1844.467	1916.4	265.209	773.722	258.483	4184.52	1839.354	363.143	4428.824	128	0.963	926.383	692.742
8204.227	9769.869	6557.366	11684.915	7825.432	11009.785	6342.644	8400.872	760.826	341.327	445.379	720.028	733.542	471.686	331.862	12605.945	171.198	182.921	223.17	730.675	203.215	630.116	156.522	1241.775	1645.8	285.877	565.871	285.709	2957.572	995.956	292.159	3128.657	114	0.99	706.14	693.14
8559.955	9562.36	6249.33	11880.801	7697.898	15190.494	6955.672	11300.098	588.121	315.354	360.675	630.432	683.89	584.569	306.615	9631.953	181.426	178.99	182.367	859.502	300.943	472.319	127.3	1514.228	2173.592	261.849	520.154	247.87	2254.061	1224.291	310.524	3411.101	134	0.98	917.522	693.425
8698.586	10201.287	6920.735	12655.507	8602.45	17949.114	8114.396	12546.941	1057.683	400.397	570.672	568.783	808.89	644.175	330.514	9922.659	177.747	145.141	220.47	765.441	285.73	1118.482	131.737	2016.953	3022.369	255.253	492.23	285.651	2619.447	2470.144	363.054	4764.344	177	0.931	971.681	693.54
9182.52	10761.722	7667.47	14228.432	8973.688	18630.62	8117.804	13060.324	1163.483	395.868	411.594	766.944	1426.55	610.723	300.174	11120.946	167.945	136.918	179.986	1094.87	320.595	751.332	128.288	2038.687	2422.029	301.286	448.014	292.802	4170.292	1437.997	323.037	4812.589	174	0.938	1018.529	693.282
11628.806	13445.925	9380.575	18231.398	11486.326	21583.349	10607.015	17339.654	982.84	490.617	651.925	784.227	690.736	568.475	331.767	10178.818	184.041	163.755	212.572	1286.161	296.239	876.144	126.008	2455.815	4153.723	258.114	569.886	280.441	9367.667	1786.439	307.435	5628.729	238	0.81	1210.605	696.424
9514.434	10002.534	6753.299	12731.975	8149.497	16079.816	7743.818	12889.89	1005.237	449.06	754.843	947.616	956.38	544.072	344.384	11322.926	185.052	159.416	271.747	1769.89	303.452	721.326	126.099	2516.65	2510.852	299.133	651.506	276.181	9833.762	2352.543	340.672	5137.833	218	0.902	1370.624	695.055
12080.743	13387.309	9053.412	17066.914	11114.817	20259.786	11065.405	17921.707	1246.151	433.634	552.191	773.078	586.3	470.282	314.274	10249.398	164.375	157.479	361.077	1445.019	252.524	690.053	133.353	2312.768	2801.444	305.081	500.682	278.167	6128.182	1288.713	330.477	4846.574	231	0.898	1382.509	696.924
10327.344	11182.238	7203.333	14306.612	8619.901	16499.193	7557.335	12475.675	1231.589	448.24	573.374	900.064	1020.838	516.625	308.642	13111.61	218.971	180.652	304.983	1739.987	280.281	1075.449	163.735	2049.503	3621.061	313.82	711.453	286.144	5294.283	1388.665	305.981	3999.5	224	0.955	1539.263	695.848
13309.999	15346.069	10243.333	19784.502	12534.754	23794.89	11933.657	19176.776	1095.247	472.641	583.622	686.092	646.901	1057.31	294.145	10526.078	179.035	156.149	329.083	1198.603	257.821	998.224	134.986	2251.589	3923.301	262.037	718.888	270.569	7576.62	1321.875	296.418	4995.981	309	0.821	1188.778	699.102
9718.883	11601.995	7965.273	15530.262	9274.733	17727.932	7838.709	13112.292	782.724	427.135	730.681	806.493	678.839	670.697	298.452	10853.939	164.885	143.874	172.688	913.905	379.47	542.224	123.032	2261.224	2105.887	277.865	660.968	282.092	5222.786	1429.251	420.598	5185.665	136	0.956	1250.059	694.125
13632.926	17389.325	11989.931	20908.845	13633.344	26270.945	11034.82	14242.233	942.79	372.379	347.275	593.1	475.599	630.079	248.307	11409.135	225.111	184.178	642.773	978.925	118.175	1548.249	152.253	1494.534	6292.418	271.089	379.461	268.488	4419.504	1274.022	351.653	3957.264	120	1	429	695
8271.675	9104.631	5859.363	11440.171	6754.573	13206.405	6014.184	9354.796	1501.009	370.357	390.867	662.742	706.273	354.982	249.939	12266.636	205.789	199.033	296.159	1330.661	229.756	601.199	142.549	1936.766	4507.439	296.563	502.01	285.22	3065.304	663.221	331.158	3439.175	137	0.912	1501.456	697.004
11342.592	12390.021	7226.792	14791.561	9669.007	15144.157	8648.912	12000.728	905.139	361.325	755.165	652.363	724.487	572.295	293.877	11015.118	200	169.857	315.408	723.412	242.584	644.174	144.955	1293.44	3515.252	296.053	587.818	258.059	3852.713	957.756	289.685	3109.161	125	0.952	527.292	696.364
9067.161	9200.777	4839.441	11626.761	7273.649	14657.581	5989.665	10754.191	850.447	256.872	491.905	671.477	740.705	525.544	236.579	8062.063	211.446	152.946	167.64	908.399	195.395	522.936	117.504	1307.636	1954.201	263.738	385.326	295.359	1104.153	1101.966	305.329	2970.862	140	0.957	843.586	696.271
10058.951	11340.151	7863.441	15458.589	9365.45	18887.58	8558.655	14550.083	1691.735	401.991	797.769	615.015	710.322	885.838	291.395	11291.055	197.474	173.756	217.526	1310.095	262.041	775.919	129.381	2216.451	3971.917	296.298	905.853	283.173	7146.653	1432.826	381.866	4785.571	212	0.827	1293.788	698.458
8105.205	9230.712	6639.712	13376.335	8033.168	14259.472	7392.213	11459.204	1456.259	600.608	505.97	872.354	622.949	460.366	316.388	11852.794	279.574	220.455	322.887	1248.129	238.711	4374.871	153.984	2441.013	2436.01	296.095	379.464	269.218	2556.059	558.778	307.434	5176.59	108	0.98	1573.111	696.333
17627.637	17410.958	11700.387	21266.837	13723.517	25979.954	11163.15	19057.213	1089.466	515.448	402.512	523.933	447.135	1536.259	254.04	11846.098	268.664	182.985	569.197	1546.927	148.816	899.901	156.715	1832.39	6834.082	276.474	493.679	273.969	3487.692	700.524	334.958	4511.285	268	0.895	404.757	701.201
8608.487	8891.524	6407.292	11720.374	7153.208	15364.653	6109.715	10578.441	691.704	382.754	474.038	590.481	912.875	541.571	239.961	10528.027	165.78	146.808	237.967	969.032	240.856	626.166	121.393	1730.854	2580.05	320.503	429.101	250.713	2386.688	1502.676	303.189	3839.844	107	0.958	1134.528	697.425
9667.268	10589.687	7077.686	13209.689	8900.71	18035.694	7768.84	13414.979	959.597	395.684	602.659	808.36	1111.137	866.657	332.619	12044.209	185.165	176.952	208.372	1524.868	252.468	556.215	156.602	2029.562	1294.953	318.154	513.878	264.301	2900.167	2240.868	316.78	5047.929	245	0.84	616.202	703.002
9702.528	10621.894	6705.24	13030.597	8595.947	12694.46	7231.013	10041.7	731.111	265.003	455.347	600.813	618.103	543.283	300.125	10977.375	175.994	132.281	199.779	803	153.358	479.313	170.933	1077.976	3262.117	277.193	793.059	258.321	816.358	1238.74	284.81	2450.516	123	0.993	752.988	698.451
10171.201	11208.452	7618.25	13463.585	9490.566	15504.844	8556.131	11427.194	866.671	354.596	375.062	627.457	557.982	720.528	329.318	10787.477	206.136	164.614	419.967	1131.664	299.529	553.767	213.456	1434.075	4703.548	280.185	643.507	264.544	2352.393	1701.389	305.383	3437.921	137	0.937	761.464	697.588
12576.192	13625.298	9126.434	17251.216	11410.66	21576.799	10759.049	17157.354	926.502	428.028	570.611	532.753	614.786	435.005	358.797	8503.13	224.653	194.015	408.051	986.803	249.929	676.049	213.492	2148.548	3778.551	262.061	522.177	276.836	5143.912	686.704	323.891	5268.094	251	0.932	775.153	701.89
10980.947	12210.309	8111.212	14629.6	10099.355	18024.631	8854.423	14029.79	1554.422	446.922	741.534	618.166	702.761	490.743	345.721	10388.648	268.55	191.557	244.103	1009.171	258.244	501.885	155.115	2193.794	5081.882	339.117	741.138	258.993	6911.1	1306.496	359.542	5519.82	146	0.946	554.568	698.616
8944.535	10013.655	6682.506	11942.226	8380.345	13520.686	7212.727	10770.035	889.256	396.442	480.561	837.282	780.981	475.96	359.801	12331.1	210.941	202.528	231.132	1345.212	237.525	590.18	157.078	1625.272	2864.202	287.014	619.693	266.735	2105.762	1557.705	299.499	4113.514	179	0.92	711.366	701.612
13038.706	12517.781	8346.553	15016.892	10497.877	19502.1	10746.628	17213.971	1025.022	417.365	594.159	810.627	830.763	555.733	303.827	10225.656	157.817	144.316	202.014	1111.134	298.123	652.763	119.399	1968.773	2566.411	248.909	609.427	274.197	4461.814	1634.185	315.366	4510.648	194	0.884	1206.304	702.201
9433.244	10413.316	7130.909	13241.703	8817.801	16418.182	8220.188	13014.604	1331.591	482.699	669.352	1084.427	1032.715	524.686	388.711	10002.281	192.845	171.152	209.105	2514.31	330.868	790.733	127.493	2515.768	3062.158	289.964	598.354	272.402	7150.844	2626.492	290.348	5284.489	223	0.866	1350.648	703.765
8207.847	9857.31	6513.026	13383.246	8103.096	15554.686	7412.912	12194.697	1680.044	445.404	608.433	1271.076	1213.127	512.832	316.443	12780.447	158.174	152.923	268.143	1796.459	364.674	865.077	122.965	2268.086	1437.894	290.962	794.155	300.899	7194.008	3240.349	324.198	4501.133	152	0.939	1415.224	700.204
9416.926	9737.724	6556.745	13058.8	7903.544	16209.057	7067.628	11848.188	890.252	374.953	424.033	806.674	694.867	656.898	260.916	11002.845	146.517	123.692	227.14	1081.994	352.802	522.03	113.034	1482.688	2878.439	256.374	493.195	266.756	4276.617	1443.569	314.995	3142.438	248	0.885	1224.496	703.597
10416.66	11826.238	7695.477	15055.408	9343.159	18248.172	8570.564	13805.602	1242.315	373.739	585.619	871.208	721.854	695.568	293.854	11162.34	177.027	190.502	278.579	1435.565	377.068	671.136	132.816	1839.284	3377.21	255.516	648.353	274.752	7172.3	1341.989	343.792	3894.76	300	0.892	1310.223	702.973
14951.808	16849.081	10764.018	21799.575	12971.159	24086.521	11920.94	19501.847	1401.984	515.927	759.737	663.248	627.797	575.55	320.431	11306.275	234.547	192.327	251.654	1622.215	269.004	1247.649	160.529	2820.542	4213.267	297.593	569.02	285.696	8932.837	1126.245	353.369	5550.722	488	0.792	1548.701	709.48
11409.548	12267.897	8365.063	15715.058	10125.85	19532.244	9457.211	15732.036	986.185	418.335	713.239	828.543	610.37	639.125	301.762	10181.844	159.384	137.015	156.252	986.521	298.486	464.404	124.561	2247.196	2658.951	272.774	712.897	296.197	3864.767	1434.001	438.832	5122.606	180	0.866	1246.606	703.494
8344.57	10355.894	7019.147	15260.13	8628.071	15733.112	7557.239	11630.575	1095.168	461.319	485.454	769.985	542.574	439.623	297.39	10762.725	221.079	185.329	264.269	1052.865	304.882	1700.247	147.214	1929.248	1375.046	283.155	429.914	263.517	2901.497	579.868	277.306	3925.483	118	0.953	1558.153	701.703
9367.47	10966.687	7128.664	13789.678	8899.306	16189.317	8683.499	13461.726	1188.717	446.777	403.116	787.303	534.63	417.272	299.487	10095.86	241.779	191.633	396.72	842.456	223.662	1590.391	143.572	2160.547	3311.456	286.107	347.979	262.525	3502.489	478.537	328.116	4729.149	132	0.993	1579.682	701.621
9521.779	14253.269	11103.242	14717.629	12645.274	13252.764	13714.886	12029.829	1255.816	615.236	504.903	366.329	443.685	611.642	296.118	12691.968	306.437	220.348	561.705	1266.778	139.544	569.819	166.634	2405.571	9131.493	305.795	506.32	278.632	3674.343	608.483	368.876	6928.603	118	0.953	396.653	702.5
13282.847	15891.878	9840.548	18865.454	13085.721	27422.671	11635.588	16496.764	872.941	348.332	415.434	529.968	485.959	614.33	247.508	9908.833	199.296	172.948	536.17	840.794	143.99	1291.058	147.686	1406.805	3319.418	264.043	419.082	281.186	3496.706	1310.488	320.115	3650.171	136	0.967	431.382	702.566
9589.14	11172.246	7623.792	13470.293	9240.607	16937.84	8239.841	12713.006	746.463	369.822	706.362	942.149	1138.995	430.61	367.783	9236.923	204.054	151.864	234.505	1107.128	352.41	552.964	175.661	1924.12	2633.767	273.951	550.966	268.659	2366.584	1563.549	288.738	4599.553	136	0.994	785.522	702.544
11230.076	11360.772	7631.977	14588.107	9256.278	20286.689	8651.209	14194.549	749.815	359.608	451.173	623.82	866.696	579.871	236.513	9880.063	171.709	152.441	249.78	873.268	326.026	650.255	121.077	1736.942	3349.31	270.903	431.682	268.545	4348.835	2054.346	279.776	3815.215	133	0.973	1138.011	703.049
8071.841	8250.262	5691.736	10625.925	6947.502	13732.662	6447.032	10711.025	839.769	405.75	408.068	1091.863	900.14	524.186	275.247	11616.028	163.341	160.182	268.92	1387.193	426.603	760.344	131.907	1911.266	2165.895	257.991	628.646	260.899	7427.453	2224.333	289.306	3925.597	108	1	1167.5	702
10291.215	10983.781	7272.377	14104.923	8361.781	16718.39	7360.447	12085.561	940.643	331.969	680.412	851.555	760.588	460.558	281.979	11023.859	167.791	176.12	242.98	1018.476	268.862	681.284	122.683	1536.103	2620.14	266.754	492.27	253.221	2993.609	1258.852	273.086	3401.646	229	0.872	1332.225	706.146
9396.076	10050.704	6489.552	12621.522	7647.763	14963.97	7054.76	11616.064	1469.725	433.278	427.265	887.535	736.742	394.601	274.955	11654.796	206.52	193.622	283.771	1741.317	237.008	777.209	143.486	1953.005	2726.924	293.297	448.445	263.446	3795.236	870.973	360.127	4411.147	139	0.95	1569.824	703.32
9664.792	11242.233	7996.807	13535.077	8851.141	18749.777	7395.776	12140.391	965.011	486.063	492.334	334.61	437.163	736.625	329.342	15779.837	283.19	203.913	273.348	831.291	129.809	984.811	143.878	2739.667	8417.841	415.908	613.987	289.903	3432.021	1293.898	388.057	7863.549	142	0.982	384.732	703.479
9980.188	11462.237	7251.919	12914.115	9106.584	15314.858	7898.605	10491.872	1243.68	334.04	568.101	590.941	793.331	503.317	279.752	11290.144	198.284	166.199	263.731	847.682	368.903	556.828	144.793	1542.255	3426.978	328.455	601.962	249.1	4043.857	1296.757	353.055	3635.948	122	0.985	546.59	703.295
10008.636	12406.247	8142.943	16149.525	9856.702	19703.407	8703.142	13525.65	782.009	360.11	542.707	655.634	815.842	642.548	228.184	10670.43	157.569	139.894	168.119	873.312	280.939	611.06	115.674	1614.941	2043.656	261.648	455.551	263.011	3469.79	1811.009	280.426	3455.25	234	0.876	1146.043	705.825
8632.362	11256.287	7949.251	14638.274	9034.975	18219.669	7626.074	12870.706	744.411	330.229	300.318	516.869	745.547	629.018	310.405	10173.261	155.853	176.413	200.034	694.616	331.543	651.952	157.052	1752.196	2005.235	263.937	355.133	264.096	1900.298	991.202	330.81	3900.789	190	0.923	909.742	706.516
6797	8286.228	5732.942	11999.447	7237.404	14567.124	7230.176	12352.688	832.441	423.501	370.128	546.47	466.167	414.18	252.701	8292.953	150.664	143.72	204.383	949.755	227.17	540.78	124.869	3340.33	894.491	621.659	294.947	288.192	2492.151	691.106	317.841	6143.17	158	0.927	1434.57	705.013
11427.429	13548.11	8584.01	15423.399	10070.264	14364.33	7764.276	11476.155	1204.739	371.008	696.687	809.984	919.043	512.14	320.546	12079.874	236.074	192.99	258.694	975.047	220.237	732.808	147.197	1900.448	3862.583	318.041	811.342	253.752	2956.801	1309.895	258.274	4662.367	190	0.839	537.242	708.053
8496.088	9567.701	6381.435	12081.55	7704.461	14260.305	6805.588	10273.453	1071.593	376.581	417.767	756.346	1173.07	480.166	238.052	11003.206	182.855	140.933	175.714	955.17	312.694	641.622	112.667	1629.636	2211.814	249.541	430.729	267.024	2497.582	1851.231	276.611	3635.188	127	0.979	1155.634	705.358
15452.389	17042.451	11703.408	21848.876	14306.638	26883.165	13772.74	22214.136	1152.875	432.876	610.12	734.372	605.327	732.52	319.33	10606.751	190.525	170.801	307.843	1331.677	294.56	736.014	153.137	2491.224	3952.69	261.088	838.588	280.832	6457.625	1353.07	370.814	5475.251	604	0.772	1281.447	711.081
7024.5	8275.339	5666.759	10894.59	7307.809	13910.985	7612.101	11506.091	875.474	447.691	701.995	866.964	634.977	406.58	305.146	9584.509	186.665	164.19	206.969	1535.063	276.68	783.57	126.174	2186.949	4505.509	303.838	501.183	292.402	9046.494	1465.044	369.618	4529.475	114	0.99	1388.64	705.395
10126.487	11813.064	8049.628	14029.812	9481.248	15343.917	8116.092	11230.131	607.575	387.811	495.47	538.171	1032.175	535.446	293.738	11233.916	179.211	159.437	209.51	957.875	175.918	528.199	150.917	1626.752	2282.804	327.087	471.829	264.354	1554.946	1400.776	314.086	3936.719	198	0.863	603.177	706.51
9254.607	10113.755	6241.14	11840.774	7691.51	13699.573	6457.879	10588.63	1253.842	361.085	597.641	822.061	861.412	413.273	299.542	12951.5	197.716	177.88	200.229	1402.007	244.681	645.34	155.524	1735.258	1695.584	310.59	589.743	267.291	2759.241	1852.067	316.13	4136.301	123	0.993	626.549	706.24
12902.486	14696.182	9787.798	18434.998	12614.979	20290.833	11492.798	16376.742	942.549	402.194	516.499	841.07	850.912	2188.098	362.531	10150.826	232.488	207.292	308.681	1044.512	272.074	662.122	196.297	1773.235	3674.396	296.98	724.251	275.519	2702.321	1183.864	289.141	4412.766	376	0.84	765.684	713.686
8829.771	9774.289	6184.64	12271.741	7936.173	13815.056	6721.226	10997.593	930.563	336.048	451.51	769.179	912.114	456.268	308.852	10791.763	172.96	156.387	221.297	834.599	279.681	610.493	164.526	1642.103	969.705	260.166	402.202	265.709	1322.426	1160.211	284.019	3607.964	120	0.969	794.967	706.15
9652	10992.397	7505.662	13063.885	9020.985	18851.442	8035.694	13219.347	746.329	292.202	349.988	823.731	609.964	613.59	272.586	8250.82	221.428	145	208.181	956.589	291.682	436.612	158.654	1572.217	2919.403	267.19	365.898	254.142	2968.658	1094.401	339.745	3900.708	379	0.717	885.154	711.516
10466.51	12467.686	8452.788	15712.482	9781.378	19368.139	8322.243	13880.661	533.173	308.369	333.732	574.942	912.593	531.693	312.629	10078.994	138.526	167.302	199.113	764.942	305.386	557.554	158.967	1694.623	1860.73	262.276	386.375	260.374	1326.376	1138.767	367.061	3881.842	172	0.918	900.529	707.233
8134.545	9197.036	6438.11	11858.689	7437.804	15440.203	6469.908	10139.134	882.042	363.589	609.316	853.246	923.039	568.542	238.304	12011.874	153.863	144.546	189.685	1004.078	285.157	665.081	130.895	1676.174	1798.947	269.059	605.243	270.482	3003.257	1916.387	274.814	3752.235	124	0.972	1126.871	706.363
10187.717	10859.4	7247.379	14156.375	8554.05	17007.497	7737.092	12827.298	1148.879	407.746	509.873	766.259	897.415	641.93	313.913	11427.231	186.38	157.832	228.979	1244.2	268.725	761.355	120.924	1925.661	3133.818	278.399	634.858	280.686	5465.626	1412.023	325.041	3965.585	246	0.853	1362.321	710.915
9243.984	9855.323	6326.89	12220.186	7671.629	13499.56	5519.366	9596.888	697.385	315.355	642.991	851.912	875.657	417.637	337.001	9996.338	191.707	151.592	200.566	926.839	243.073	417.826	151.822	1384.37	2938.548	268.538	788.991	255.118	2567.156	1530.593	284.477	3537.385	123	0.964	724.833	707.386
15034.915	17038.435	10993.997	21314.752	14527.511	23094.095	13487.589	19439.853	935.232	368.118	405.218	650.233	566.954	506.819	276.365	7488.545	232.961	165.579	309.139	850.215	276.355	503.329	168.753	1878.518	1944.73	250.927	538.765	274.06	4471.943	1717.349	321.641	4398.713	153	0.965	827.539	707.879
7105.36	9292.563	6291.511	11856.011	7928.769	13225.412	7438.988	11519.634	986.706	491.772	547.1	447.335	432.851	420.108	335.476	10289.175	189.143	183.529	263.34	1709.961	188.065	3554.164	137.247	2875.826	2480.326	279.304	353.221	288.369	11743.301	1148.181	397.807	6274.783	122	0.973	1376.402	707.951
12527.44	16168.039	10775.046	19750.596	13587.198	17444.658	11564.489	14132.355	752.281	368.334	432.91	707.305	606.03	511.695	296.988	7771.832	231.028	164.042	293.192	904.765	288.627	465.909	175.736	1618.223	2495.491	229.714	541.154	276.057	4653.651	1443.32	323.799	3972.398	142	0.945	819.542	708.965
7833.392	9754.628	7596.92	12338.931	8658.606	11990.531	7152.857	10001.683	716.407	312.613	367.409	571.478	546.831	360.151	195.66	6569.227	248.952	181.776	233.194	799.252	208.132	413.093	102.827	1592.434	3698.93	245.468	412.648	291.407	5252.362	2233.942	277.349	3742.033	111	0.964	851.149	707.842
7006.569	9173.308	6174.825	11340.333	7569.802	13937.339	6508.256	9806.036	691.831	339.518	566.251	580.904	746.43	538.162	335.5	9684.372	190.422	134.147	192.817	736.325	326.233	821.812	129.573	1694.852	1981.457	254.052	637.707	281.706	3335.545	1746.665	329.906	4109.709	105	0.971	961.595	708.367
7955.034	10183.055	6804.028	13666.597	8358.096	14612.78	7336.572	11841.104	921.415	487.117	616.761	532.508	580.289	461.234	339.386	10378.221	200.901	170.7	222.199	1712.141	219.882	3017.665	130.735	2697.075	3320.86	297.609	610.23	285.095	13524.701	1802.106	446.794	5592.52	103	0.952	1369.626	708.655
11402.511	13823.105	8591.765	15748.369	9344.558	16670.35	7836.406	12986.32	1995.818	589.016	561.311	785.153	483.46	467.551	342.841	10568.794	276.135	206.907	207.539	1858.868	245.117	763.891	152.147	3301.969	5030.635	326.187	440.739	256.877	13941.058	1013.748	315.029	6465.831	181	0.9	1606.876	710.87
12981.872	13637.893	8372.924	16507.786	10235.929	21816.928	9071.016	13686.198	957.477	405.175	521.722	726.556	613.434	761.755	283.259	11752.801	211.215	181.864	314.872	1337.33	179.818	999.952	158.967	1664.719	3794.569	288.619	616.306	271.967	4001.001	2340.944	297.393	4252.502	228	0.846	426.053	713.307
10210.517	11058.56	7444.122	14321.421	9024.578	17563.743	8152.853	13036.744	1008.524	376.87	543.696	1102.908	922.007	648.12	294.123	11771.375	153.865	132.24	202.338	1252.362	411.539	642.044	108.146	1708.217	2877.201	268.87	641.126	289.514	6504.589	2321.965	314.685	3806.924	227	0.857	1231.949	713.663
8355.567	10387.491	6890.921	13148.697	9113.337	16532.246	8850.028	13569.046	977.336	437.446	526.703	853.874	513.511	474.066	315.275	9527.407	164.017	139.147	179.408	996.372	233.397	490.13	128.729	2449.269	2015.672	259.344	667.354	304.629	3434.853	1303.807	460.944	5573.061	114	0.99	1249.956	710.175
8337.239	8897.953	6006.186	11406.792	7240.731	14003.416	6655.285	10890.916	1341.774	417.982	521.571	1311.037	1401.462	487.951	276.663	12727.548	167.106	157.087	192.214	1468.376	369.229	689.568	117.153	2209.998	2191.305	293.691	692.039	317.981	3777.113	2705.663	348.658	4779.606	159	0.91	1419.318	712.381
7549.619	9102.699	6130.129	11439.684	7186.651	13670.627	5804.605	9215.972	773.532	354.575	316.634	652.814	1044.92	488.78	293.854	13867.887	152.415	156.653	167.831	828.133	249.606	1023.806	113.622	1684.074	1316.057	300.462	272.865	279.426	1090.383	1193.654	323.618	3538.104	126	0.976	1069.762	711.198
11616.552	12362.794	8296.664	15206.035	10025.043	18593.369	9749.954	15770.796	1166.124	421.464	440.144	572.636	495.318	576.309	288.964	10669.741	176.964	161.643	287.599	1203	221.08	822.994	136.507	2100.417	4026.756	258.098	575.731	279.469	8431.106	987.621	327.368	4846.47	156	0.906	1185.462	714.596
10531.926	12279.937	8469.981	15754.923	10509.454	17691.008	10225.835	16301.641	903.493	426.405	376.277	502.731	744.543	418.582	261.954	8257.207	139.853	137.87	266.547	724.634	156.783	433.938	133.987	3285.551	1027.163	272.009	304.528	305.41	2639.855	504.021	327.458	6120.917	154	0.927	1428.468	713.753
10884.659	13271.426	9153.612	16346.443	11272.638	15458.136	9438.478	12808.749	833.27	353.173	474.211	671.518	638.859	449.077	286.784	8487.348	217.765	160.874	212.374	926.673	160.43	451.713	160.863	1562.754	2553.621	238.95	615.662	268.177	2269.475	1431.1	335.366	4026.099	206	0.863	808.583	714.888
8571.195	9559.207	6454.597	12049.821	8144.464	15528.231	7757.027	12573.156	991.442	409.01	489.136	733.133	544.752	438.857	289.279	10110.878	171.707	141.06	202.385	1146.82	283.628	603.529	121.576	2187.641	3304.947	263.254	812.213	292.56	6904.886	1107.737	373.981	4800.307	193	0.841	1244.215	717.438
8815.635	9511.202	6537.334	12457.073	8156.723	15644.102	7676.83	12190.695	1294.847	375.594	665.914	837.647	554.266	478.715	273.303	10097.974	165.865	130.771	198.385	844.038	237.284	465.662	119.467	1878.173	3965.591	258.511	686.995	288.63	2558.478	1044.805	338.97	4208.735	220	0.93	1256.314	716.227
12000.884	13031.424	8784.824	17245.693	10382.093	21165.243	9519.549	15967.097	1179.839	456.574	665.819	879.368	759.328	645.475	332.975	10590.534	189.327	160.604	213.644	1220.448	302.218	692.08	122.632	2283.469	3277.471	318.896	576.877	302.557	7230.477	1509.904	348.746	4726.176	339	0.812	1392.208	716.671
6194.954	7499.43	5375.082	8455.446	6640.934	9455.6	5792.473	8758.277	1025.39	452.668	516.162	611.439	574.244	459.997	327.909	11653.389	233.893	210.806	363.207	1096.221	212.876	598.163	173.692	2504.132	1701.535	308.277	651.909	260.882	5681.026	1583.518	310.372	6501.565	107	0.958	526.023	714.051
11543.174	14821.729	9620.166	17216.169	11280.115	13822.929	8652.833	10204.873	1172.414	334.047	624.432	518.414	516.138	540.665	259.611	11845.107	194.593	157.663	255.293	780.856	176.13	683.777	156.138	1387.543	2515.392	332.6	616.372	253.432	1497.97	1467.428	364.651	3368.992	117	0.998	579.603	713.885
11571.129	11230.372	7379.059	13852.654	8518.835	18276.134	6793.841	11918.438	978.285	353.654	624.829	551.678	487.688	551.223	270.666	10592.226	200.988	158.627	248.124	792.483	175.901	573.67	156.477	1564.105	3093.967	318.311	621.668	258.459	2332.7	1144.165	325.384	4031.854	206	0.926	588.5	714.689
10298.465	10662.67	7054.431	13007.424	9157.133	19002.307	8678.846	14734.883	928.372	506.231	549.789	595.105	746.405	494.811	331.859	9309.196	220.387	192.379	241.71	1384.934	205.36	605.639	177.861	2517.204	2131.474	325.885	707.618	275.781	6366.506	1348.054	396.862	6478.976	162	0.975	608	714.586
8691.423	9045.962	5780.102	10416.048	7125.333	11980.108	6138.667	9250.509	927.421	350.966	562.991	534.57	507.402	376.987	355.134	11504.022	201.819	158.421	224.588	937.171	175.806	507.678	151.588	1475.579	2761.263	285.672	589.735	265.035	3056.967	1724.534	297.84	3691.274	137	0.926	714.821	714.58
8954.669	9242.902	6130.054	11599.316	7542.821	14874.04	6835.108	10362.576	862.294	332.146	509.547	735.754	874.48	610.458	226.064	11007.815	154.617	137.9	170.345	887.145	256.681	562.032	121.666	1368.09	2151.698	249.326	548.47	279.182	2181.273	1248.043	280.318	3081.11	143	0.952	1127.843	715.738
9340.594	10127.825	6679.147	12492.965	7941.988	15447.956	7187.987	11228.607	780.771	369.685	561.186	648.661	614.049	549.482	227.654	10274.197	158.824	154.708	152.801	910.652	409.206	510.702	117.927	1620.578	2372.746	250.862	566.898	266.752	5933.99	1389.335	268.648	3495.621	162	0.96	1137.63	714.222
8360.304	9307.641	6370.004	11935.473	7696.251	15037.675	6939.545	11376.221	861.595	390.17	527.482	985.823	866.259	649.249	274.336	10776.621	172.717	148.428	231.558	1404.866	358.826	703.844	110.914	1801.567	2116.695	265.077	626.347	277.739	4433.741	2269.382	324.386	4208.223	172	0.927	1173.209	715.581
6638.038	8759.387	5828.596	11292.426	7256.778	12239.474	6249.668	9173.177	1141.627	388.025	502.105	724.188	858.229	559.681	273.55	11976.127	147.413	151.517	195.191	944.894	215.365	721.748	114.299	1629.733	2510.289	247.009	563.114	273.557	2845.387	1073.927	308.903	3599.162	115	0.928	1194.065	714.265
6730.438	7494.501	5159.389	9130.731	6349.256	11175.843	5812.744	9135.026	853.69	418.478	863.849	538.136	534.57	505.754	299.158	10994.532	177.417	172.414	305.933	1525.787	306.566	618.051	150.657	2252.441	3038.469	260.705	728.674	275.778	5800.408	2039.221	395.041	4971.507	129	0.954	1304.748	713.593
6489.674	7932.251	5602.189	9959.426	7150.999	9865.873	5195.871	8973.589	847.934	247.108	453.002	213.646	268.781	277.151	269.695	9063.851	222.228	170.629	225.596	541.731	112.692	563.885	150.339	867.173	4671.817	294.677	314.32	275.485	10713.833	463.664	315.124	2106.904	143	0.916	669.92	716.325
9062.856	10776.803	7162.027	13360.33	8898.637	16763.827	8298.989	13203.033	700.719	351.543	422.627	680.611	574.001	449.952	324.923	8083.39	158.6	176.574	227.544	874.704	302.692	715.823	173.567	2040.005	3399.797	259.735	396.951	249.055	4152.257	1491.024	373.185	4815.436	222	0.792	904.788	716.23
8526.607	9530.96	6609.108	12636.392	7935.392	15808.377	7149.081	11961.125	788.903	380.041	454.956	545.258	465.691	475.474	284.445	9850.162	153.264	143.274	199.794	975.548	181.801	598.085	119.738	1879.939	2543.545	254.99	507.338	291.73	4959.778	1597.363	350.961	4408.873	225	0.842	1213.149	718.087
12763.37	12340.459	8048.125	14749.258	9133.338	16232.846	7445.616	12294.434	1393.653	480.236	630.159	711.138	707.545	642.8	292.755	13673.534	250.994	176.477	309.023	1562.849	385.759	2347.436	144.676	2023.317	4758.131	340.315	869.522	288.635	5732.846	1005.877	317.026	3987.637	142	0.96	1534.641	715.359
8952.15	10199.621	7054.318	13791.506	8749.191	15804.554	8046.272	12664.329	1712.032	508.71	451.46	774.178	546.028	499.447	311.676	10316.011	236.967	188.809	245.825	896.952	260.098	4351.428	146.161	2641.294	2253.952	302.52	400.212	265.856	3250.717	508.378	329.724	6277.901	176	0.827	1580.182	718.909
9567.414	11084.911	7942.002	13921.292	10272.708	14813.342	9057.281	14001.428	1149.612	455.209	507.144	752.677	873.505	465.848	356.756	8209.745	231.666	183.375	329.302	1799.17	219.188	665.139	189.823	2660.644	1944.719	244.662	578.592	279.282	5618.765	1900.45	373.245	6292.447	119	0.99	784.878	716.702
10959.904	11474.71	7502.5	14515.324	9794.487	17749.078	8497.547	13572.218	902.095	359.664	406.042	832.183	725.234	576.189	291.807	7253.199	244.081	172.235	224.614	1003.707	228.837	670.135	156.021	1803.013	2768.548	247.287	630.627	274.33	2744.598	1334.118	323.334	4453.35	240	0.873	819.179	718.95
7095.95	9225.829	6288.459	11205.525	7687.366	15687.225	6838.972	10391.719	799.527	423.493	437.072	1501.686	1849.141	747.171	402.805	10535.716	158.897	131.041	168.107	1734.402	499.552	1138.587	126.098	2291.045	2240.451	300.71	480.706	275.417	5230.009	4080.437	329.456	5185.785	108	0.998	1024.148	716.148
11657.592	11728.503	8111.88	14929.138	9931.696	18716.177	9390.437	15430.38	1245.744	530.095	572.576	532.488	611.262	573.996	394.985	9631.642	235.816	211.058	185.646	2102.38	234.554	801.997	133.394	3100.054	6247.752	269.802	558.777	259.918	12352.255	1521.226	300.212	6499.699	319	0.724	1338.074	723.848
10148.568	11409.248	7711.029	14719.472	9481.09	16889.331	9164.078	14801.731	1020.11	453.502	364.723	291.23	315.071	383.43	262.337	7524.848	233.055	199.835	231.961	697.587	140.611	567.236	148.313	3320.012	6569.373	286.186	289.73	293.834	1385.673	359.18	317.983	6536.699	165	0.944	1480.961	717.652
8748.646	10260.526	6805.432	12278.359	8188.17	12092.553	6478.258	9888.141	1906.307	693.863	644.181	597.87	648.618	616.819	393.86	14356.49	429.709	279.014	287.748	1988.51	308.531	742.184	186.329	4386.465	17978.328	476.903	1379.545	266.461	22623.964	463.073	386.279	8909.285	108	0.98	1626.713	715.565
7138.634	8751.719	6744.918	10172.975	8312.205	12741.342	7271.915	10235.688	1478.619	593.296	703.132	490.125	494.432	701.509	367.923	9716.517	315.952	228.866	235.81	2990.672	167.363	1498.74	180.224	3112.643	4945.178	303.943	539.555	289.454	12821.081	1927.02	424.405	8623.707	124	0.933	436.532	718.661
11607.383	13946.508	8930.193	16966.471	11907.978	17018.807	11161.109	15640.453	1022.678	439.425	714.619	876.71	753.758	803.411	337.358	10279.002	218.595	194.742	418.04	1446.095	172.779	686.702	172.148	2387.595	2928.2	317.472	810.835	270.179	5877.744	1407.313	380.103	6150.746	171	0.944	508.278	718.798
9449.805	8277.557	5300.036	10818.371	6335.278	11954.743	7042.562	11122.273	839.278	234.341	771.412	524.089	537.706	531.949	303.502	11307.745	181.345	147.42	219.969	748.835	140.94	510.834	219.085	1175.859	2617.462	316.42	556.671	260.564	913.33	1019.239	597.549	2599.102	175	0.934	640.209	719.62
8063.542	7882.767	5070.782	10158.499	6296.243	13050.243	5368.126	9798.394	971.064	253.304	540.663	885.674	631.954	470.177	304.778	9815.437	169.216	133.887	172.47	1173.884	198.176	573.897	151.971	1210.607	2228.472	297.593	798.523	251.044	2109.899	1668.898	297.871	2915.342	126	0.988	742.881	717.738
8301.679	9441.844	6425.982	12026.281	7909.195	14870.488	7586.971	12026.344	1340.896	505.884	449.503	456.566	472.281	455.391	290.581	10846.4	234.693	202.545	291.075	1802.452	177.589	1145.708	153.301	2717.129	6252.348	284.888	327.425	298.904	6357.735	886.609	372.111	5493.113	149	0.955	1523.272	718.279
7175.308	7868.447	5471.083	9439.687	6863.821	13108.678	6029.813	10384.11	1318.479	404.723	621.002	622.63	563.239	446.251	324.134	9574.665	214.518	171.283	306.73	1114.841	239.93	540.826	166.598	1992.918	2740.841	309.626	620.762	267.323	5138.163	1792.738	379.312	5171.251	126	0.988	618.873	718.357
8807.658	9730.655	6658.282	12340.011	8968.717	16183.507	8025.717	13180.095	894.084	400.719	417.764	732.777	617.097	527.347	325.57	8420.258	259.452	188.817	232.299	1249.367	186.948	516.72	165.384	2232.84	4042.054	257.536	517.144	266.668	6502.457	2588.268	326.741	5478.295	181	0.891	796.616	721.599
9850.18	8593.616	5791.06	10918.239	6952.108	14512.229	6598.65	10637.28	1005.349	356.253	535.601	799.256	1005.277	440.173	309.431	11197.64	165.928	143.95	191.461	1102.622	265.033	646.109	118.795	1464.745	1767.742	261.082	557.117	265.348	1934.88	1868.254	284.756	3035.668	153	0.955	1354.167	719.853
9616.116	14080.348	11937.93	15624.551	13139.186	25297.524	11024.157	14508.317	1360.208	548.509	619.129	463.354	508.083	835.956	376.746	9970.279	260.21	224.887	469.222	2337.751	155.326	4662.807	199	2967.691	3055.484	304.68	498.478	273.649	11198.5	3344.314	395.911	8122.834	101	0.977	451.619	718.52
11877.27	14360.902	11049.152	16176.739	12418.125	25711.554	10590.746	12191.921	983.54	482.408	656.011	669.235	530.48	876.34	334.94	11281.543	226.914	199.545	441.476	1085.975	218.875	1033.77	261.212	2036.963	3533.655	322.719	694.54	284.416	5281.928	2425.748	383.839	5263.535	164	0.884	487.134	720.945
15851.601	18256.64	12610.42	22311.142	16020.526	25390.367	14715.23	20349.753	1124.964	503.615	568.895	492.056	533.179	640.631	342.922	9955.582	238.574	213.217	597.932	1266.448	136.283	680.924	202.433	2945.72	2922.142	302.323	514.7	276.562	4747.222	1677.309	366.56	7714.676	259	0.906	495.508	723.944
10703.626	11919.025	7878.948	14679.71	9741.613	12811.892	8658.998	10846.64	1080.112	311.735	680.979	708.609	696.618	550.504	345.686	11939.878	236.985	185.57	576.956	1324.774	177.261	612.77	280.38	1632.197	5534.688	333.818	647.194	259.755	3118.252	1691.427	769.778	3900.626	180	0.886	630.283	722.856
7998.605	8552.49	5684.612	10698.62	7195.926	13031.781	5627.502	10063.942	670.792	327.288	448.191	273.048	335.317	343.135	279.511	13287.858	210.35	167.926	352	1133.258	141.079	4608.132	151.99	1440.343	2219.86	278.18	359.433	271.976	7470.154	1023.771	347.096	3607.725	179	0.965	681.299	721.763
7484.653	8308.214	5702.077	10512.023	6771.84	13188.401	6070.582	9844.118	1241.147	378.854	511.818	1016.112	895.378	510.384	260.422	10947.221	177.569	158.916	179.608	1271.117	344.938	649.701	121.804	1706.521	2419.869	249.451	719.857	286.672	5220.562	1465.673	252.899	3740.163	169	0.911	1153.169	722.05
8830.489	10215.496	6759.772	12625.406	8666.105	16093.071	8268.167	12774.874	986.909	465.458	574.514	701.382	701.04	472.442	361.818	10388.412	193.176	168.122	207.701	1761.793	343.257	681.907	123.535	2413.663	1758.8	276.881	626.576	278.221	9372.575	2006.018	396.209	4893.942	158	0.927	1363.728	722.373
10731.033	12011.862	7420.718	14960.209	9838.739	17391.641	9072.391	13459.321	1141.147	360.936	480.792	647.706	554.888	380.237	261.72	11921.308	208.752	179.875	339.56	1039.041	228.903	674.107	171.632	1664.604	3579.475	311.207	690.198	267.586	6056.242	1447.979	343.425	3933.12	147	0.978	601.806	722.344
11052.447	11226.927	6870.41	13993.952	8414.262	7929.289	5898.79	10225.387	704.827	352.205	516.325	404.361	526.843	370.389	278.2	13164.75	218.66	162.753	242.23	712.802	153.322	255.789	158.943	1465.755	2889.925	319.898	494.73	278.683	1367.725	279.988	339.031	3693.522	168	0.897	658.917	723.667
6705.538	7311.38	5443.847	9068.469	6624.941	13262.55	6153.132	9526.161	869.642	494.229	484.589	498.154	598.81	488.128	281.515	8910.507	167.292	158.52	180.51	911.125	247.997	1089.432	122.673	2472.69	2010.551	246.503	395.465	276.595	5739.69	1434.995	354.763	5796.776	102	0.987	1113.569	721.147
7819.922	9601.099	6631.533	10548.981	7992.896	11471.826	6829.108	9652.937	1245.797	413.784	557.375	948.26	647.291	430.639	298.937	12584.205	229.904	169.264	389.749	1302.006	303.631	571.64	170.094	1957.02	3697.767	319.39	763.606	266.666	5396.373	1937.785	441.093	4852.942	103	0.965	591.306	721.879
8188.223	9565.413	6527.125	13007.917	7708.464	15040.857	6637.675	11010.261	741.895	342.334	393.913	1127.318	1247.88	596.245	293.005	11217.222	159.658	173.507	217.183	1436.633	304.358	653.75	128.869	1598.967	2161.864	258.288	558.449	254.921	2861.515	1764.18	277.302	3653.177	139	0.977	1326.464	722.975
8373.235	11308.202	7242.794	15032.139	9661.47	18356.231	9302.368	13265.565	1140.32	387.786	569.138	1053.42	766.069	626.045	309.036	11150.065	152.728	146.642	259.675	945.102	277.243	743.52	122.788	1950.402	1143.127	290.517	565.893	303.783	2516.961	1411.884	334.583	3965.606	99	1	1400.359	721.116
7977.778	9815.027	6617.484	12943.063	8344.907	16154.805	7983.654	13061.532	848.463	475.891	435.524	487.688	801.011	378.954	273.788	7146.422	164.531	143.497	162.837	594.396	140.571	416.679	136.937	3883.206	3457.041	262.476	308.202	309.667	1802.704	597.555	328.571	7074.455	155	0.865	1426.352	725.074
5406.113	6684.45	4296.225	8653.968	5461.752	10323.991	5219.617	8133.075	890.298	378.136	508.638	654.43	731.393	351.611	247.047	8861.548	169.969	165.602	212.542	1322.15	336.726	647.317	139.976	1696.684	1032.282	276.325	530.395	262.204	4582.301	937.767	282.679	4052.045	109	0.976	1555.408	722.821
8334.569	9962.117	6970.728	11710.196	8569.074	11999.874	7535.266	10168.448	782.143	412.893	540.595	759.139	672.393	341.817	366.287	10120.433	214.292	181.089	200.644	1067.18	183.461	534.508	172.217	1562.216	2648.084	263.755	695.377	273.264	4328.038	1851.747	305.48	4076.152	128	0.963	725.125	723.922
10140.518	10133.449	7002.017	12566.551	8513.936	18357.778	8076.412	13327.509	1372.317	395.032	561.801	652.9	755.454	588.511	295.229	9600.807	169.376	152.5	200.708	1264.593	267.612	874.871	128.038	2190.196	3862.673	269.218	557.388	273.335	2921.6	2254.281	360.197	5132.818	146	0.946	1034.945	723.336
8913.66	9908.61	6588.675	12055.222	8077.819	15821.36	7643.74	12106.061	873.378	354.681	342.491	630.203	797.692	548.342	319.644	9442.78	171.011	140.495	218.024	704.224	450.998	833.701	129.141	1794.609	2378.646	280.419	403.021	301.985	2184.656	1340.575	330.052	4327.902	212	0.817	979.137	727.524
11520.603	13897.079	9379.915	17771.065	11061.925	21630.708	9967.92	15757.816	874.697	375.315	441.433	664.266	960.859	556.034	265.171	10757.184	159.802	153.44	250.783	975.247	278.527	748.303	119.282	1806.86	3216.321	266.283	491.08	263.54	2954.616	1324.429	301.675	4053.093	202	0.9	1044.832	725.163
6901.7	8023.585	5624.075	10465.639	6794.659	13029.643	6374.81	10491.665	877.29	427.035	462.554	579.013	392.181	448.659	292.868	10653.581	194.056	157.655	188.583	1564.736	266.697	607.672	126.599	2180.701	5360.45	254.59	419.419	274.175	18268.306	2374.94	339.907	5054.934	132	0.938	1180.636	724.75
8143.739	9591.703	7090.027	12778.519	8671.976	15853.788	7935.478	12510.921	930.399	487.717	646.77	535.689	388.577	536.34	316.211	9499.535	199.17	164.457	194.182	1134.892	196.76	2331.98	122.747	2330.06	4559.836	261.785	459.124	296.605	10567.589	1776.856	333.403	5378.054	130	0.962	1223.777	723.346
9556.517	10319.463	6816.013	13309.579	7625.233	15178.771	6442.708	10736.481	1010.328	333.346	519.682	712.842	1360.645	451.896	271.857	11608.595	154.49	154.576	233.87	991.078	372.155	657.941	133.16	1333.632	2888.631	260.496	589.419	251.267	3588.298	1515.166	261.825	2675.77	117	0.973	1313.705	724.15
8904.69	9460.013	6520.535	11695.947	8287.038	16120.246	7278.284	12213.485	875.042	411.262	493.143	494.41	403.516	404.825	380.428	8711.87	208.19	189.595	192.698	1261.791	150.257	655.209	164.232	1951.289	2258.631	272.562	534.637	253.312	9922.613	1682.376	310.341	5086.188	150	0.88	735.88	727.46
8744.222	10925.11	7613.103	13463.52	9402.83	13187.998	8429.23	10522.483	1748.503	303.331	421.226	799.514	526.313	505.611	331.147	10890.411	183.783	150.716	421.541	1127.591	255.288	635.567	159.499	1345.946	2513.465	285.365	703.059	270.117	3155.765	1668.923	290.364	3280.944	146	0.946	752.26	725.918
6236.562	6830.088	4595.717	8399.917	6465.851	11445.533	5965.296	9941.593	905.338	416.328	382.82	458.311	376.714	384.464	287.918	6841.33	215.424	168.944	262.501	1031.166	156.77	428.494	172.243	2154.581	772.522	240.732	478.356	248.218	6540.5	1514.506	339.46	5637.156	112	0.973	808.134	725.196
10577.648	10573.443	7515.172	13617.465	8943.028	17875.369	8405.704	14460.163	1320.401	469.269	584.75	869.304	665.705	820.017	337.41	9568.823	182.536	146.847	191.232	1700.654	314.619	692.603	123.686	2556.447	3228.175	264.068	599.275	301.01	9061.965	2244.921	433.502	6002.99	156	0.915	1234.872	727
8333.178	8893.514	6199.654	11822.508	7492.074	14943.765	7094.112	11778.769	767.351	333.907	412.361	727.751	494.376	518.584	275.383	11038.333	161.121	154.396	314.977	1085.97	283.803	747.599	134.39	1503.982	3382.053	251.507	603.033	248.143	3199.144	1230.33	270.063	3253.948	120	0.998	1288.133	725.35
10936.842	12172.047	8397.819	15945.086	10408.844	20941.663	10033.075	16336.344	971.57	452.041	428.011	533.313	438.459	549.956	321.171	11108.991	214.517	183.097	218.372	1613.662	240.609	1499.934	124.585	2478.355	5394.278	254.085	344.313	291.817	17700.397	1923.906	326.485	5592.781	311	0.861	1167.214	730.133
10094.097	10808.025	7155.184	13156.343	8935.217	17808.527	8813.353	14133.398	800.535	391.892	458.828	562.994	608.237	467.868	302.71	10464.082	164.707	149.011	199.113	1010.194	255.607	730.118	126.922	2039.911	2015.531	257.142	469.052	292.595	6554.749	1334.497	303.418	4751.344	162	0.927	1212.247	726.981
11401.088	10710.613	7407.912	12695.912	8764.618	16173.506	8299.426	13302.187	729.274	325.434	540.639	624.016	547.124	404.316	247.033	9865.003	148.442	130.681	271.056	718.616	219.704	554.278	131.423	1568.788	2697.292	250.526	656.703	258.165	2797.105	961.044	371.335	3517.248	132	0.954	1272.795	726.614
10497.557	11820.927	7572.043	15162.321	9482.158	18696.324	8890.996	13610.112	1851.475	365.957	479.008	715.472	482.824	499.236	273.576	10210.498	170.183	131.584	190.712	725.868	297.963	567.853	123.636	1447.695	2702.76	271.878	477.618	286.468	2203.127	840.726	334.865	2860.815	133	0.984	1393.876	725.59
7279.523	7840.321	5282.175	10007.714	6391.849	11973.914	5935.274	9937.139	789.13	419.879	935.541	694.119	508.632	344.049	283.131	8797.585	173.269	141.154	195.866	886.226	224.333	475.954	125.065	2436.668	3319.424	258.871	529.559	324.026	2513.949	930.595	344.303	5270.765	115	0.969	1419.196	726.97
8836.686	9855.677	7009.578	11264.879	8120.373	12698.611	6576.374	10363.545	1075.596	508.04	558.468	737.438	580.55	453.95	341.003	11272.592	259.633	235.901	392.604	1077.62	204.532	894.299	172.195	2438.08	3489.712	321.058	734.95	271.938	5693.063	688.084	324.778	6271.663	116	0.977	521.06	727.388
8391.323	8818.178	6090.606	11349.775	7375.097	12608.656	5531.072	9410.468	779.486	327.722	571.72	767.624	740.623	460.331	299.022	14095.679	236.648	180.172	284.226	1228.36	264.28	603.962	160.249	1599.98	4244.429	309.386	561.098	283.511	3121.789	2677.349	320.835	3815.108	124	0.862	650.806	728.097
10663.633	11073.424	7252.222	14165.914	9502.726	18415.968	8661	14551.885	1002.702	382.887	437.232	736.636	718.355	726.345	352.756	10791.353	233.193	198.039	352.342	1296.255	274.557	1893.47	170.439	1700.093	3275.342	274.976	598.2	277.548	6362.498	1673.67	324.803	4196.003	357	0.77	760.085	732.374
14779.226	16042.937	10734.554	20897.437	12842.075	24548.697	12191.963	20459.715	1178.288	458.795	651.267	875.437	689.658	544.255	335.077	10830.823	202.542	172.376	255.451	1230.681	290.776	754.91	138.171	2610.306	5105.825	277.499	624.548	316.833	4736.147	1237.907	406.623	5588.436	427	0.837	1408.219	735.718
7587.459	8695.471	5539.465	10887.62	6579.296	11389.717	5673.171	9276.839	1001.052	464.601	618.493	574.434	508.212	382.619	268.6	10115.373	224.148	171.835	222.934	1788.876	186.316	655.298	144.572	2525.579	3402.172	298.009	409.801	268.571	14796.884	916.431	293.157	5125.782	131	0.958	1592.889	727.95
9735.05	11529.746	7686.835	14941.234	9990.815	18057.835	9264.345	13940.411	1064.496	404.141	572.726	753.12	790.558	711.951	296.464	11192.298	156.277	129.362	195.671	1043.285	299.877	583.443	119.841	1971.547	1973.714	266.029	672.821	290.915	5725.94	1677.194	379.165	4419.26	224	0.892	1239.098	733.558
9129.314	10398.363	7224.786	13965.235	8648.422	16879.193	8076.27	13506.251	771.724	347.323	470.652	674.735	522.088	563.221	269.988	10360.367	162.504	134.199	327.235	893.394	233.763	571.298	118.363	1777.737	3246.285	265.878	621.237	281.596	3562.208	1203.424	365.045	4090.85	162	0.917	1252.395	732
8539.68	8575.705	5547.165	10466.758	6824.82	13477.277	6722.243	10250.089	1086.946	305.904	448.395	732.748	1320.722	439.144	265.09	11670.104	158.685	152.826	224.214	1033.818	278.913	659.961	130.835	1205.945	2652.263	258.27	543.893	249.835	1978.976	1776.235	297.376	2520.004	125	0.98	1320.62	729.268
7779.136	9167.551	5969.045	11267.57	7813.77	14776.384	7839.397	11881.975	1375.998	411.869	377.085	747.532	520.926	480.011	293.481	9042.761	176.511	171.662	194.238	1017.773	276.538	3159.156	141.271	2287.466	1321.681	291.735	437.742	257.677	3390.571	547.324	302.555	5421.252	118	0.964	1582.873	729.89
8398.61	9056.239	5929.827	10867.453	7545.12	15048.409	6695.649	11819.984	1428.149	414.228	632.185	1270.431	844.887	599.059	371.345	12410.979	260.863	220.545	272.844	1618.317	434.639	814.887	154.217	2628.789	3751.05	352.485	888.918	258.202	6842.347	2288.958	313.552	6800.177	112	0.973	531.741	729.866
7103.838	6890.481	4660.409	8640.196	5716.674	10979.924	4630.022	7535.877	460.019	264.844	243.437	618.573	650.428	546.359	288.342	11332.713	157.263	140.154	242.368	586.582	415.883	430.016	148.717	1273.404	2086.615	252.525	292.464	226.606	1032.098	746.373	394.598	2759.01	120	0.969	893.3	731.083
9887.802	10797.189	7415.108	13326.303	9239.504	16934.799	8657.993	13177.622	990.795	485.251	564.284	684.526	682.75	724.594	325.314	10742.48	189.56	159.444	193.288	1469.4	241.418	1553.671	131.455	2338.257	2400.002	269.919	609.634	287.115	7663.156	1507.009	395.714	5399.816	186	0.924	1223.957	732.828
9880.726	10976.283	7134.162	13550.637	8482.062	16242.027	7476.087	11763.75	670.17	311.673	514.336	721.974	1222.583	468.165	261.655	11297.848	135.53	144.705	201.296	1110.466	322.432	628.553	135.014	1218.658	1992.81	239.799	530.787	251.959	2821.268	1474.133	279.661	2524.952	123	0.964	1310.89	730.402
12638.203	14173.041	9847.08	18285.715	11937.392	24556.089	11569.419	18710.709	854.335	456.771	411.307	442.52	430.156	561.432	267.296	9052.047	165.178	155.522	264.377	646.691	161.332	852.975	139.555	3129.803	2908.884	266.102	384.866	294.72	2770.575	800.541	348.361	6708.808	231	0.916	1445.149	733.985
9779.034	12046.907	8573.213	14890.608	11071.314	14555.07	9894.277	13380.15	879.342	400.914	413.01	789.258	746.993	592.209	328.482	8299.821	240.694	181.042	300.234	1192.847	222.652	640.299	160.937	2183.24	3129.631	256.258	699.548	282.774	2069.317	1485.266	299.407	5507.629	188	0.856	778.91	734.287
10657.235	12085.277	7974.153	15091.998	10650.095	19852.52	9434.007	14469.552	985.749	436.956	443.866	821.826	957.884	703.723	310.554	6523.166	286.104	213.153	217.211	1156.803	233.291	628.548	153.341	2153.632	4025.66	280.159	630.585	286.821	3392.547	1681.762	332.223	5245.823	255	0.878	818.28	734.394
11179.821	13659.705	9064.04	18161.962	11417.626	21163.124	10529.973	16309.959	948.98	414.383	674.675	831.004	975.106	670.839	350.702	12165.969	168.912	175.698	228.142	1448.665	257.281	753.576	118.994	1966.955	1941.46	278.207	646.354	262.207	3161.489	1977.284	290.109	4106.35	278	0.812	1345.007	733.773
10224.293	11265.131	7499.354	15167.673	9072.611	18025.411	8934.889	14889.691	1179.248	501.344	449.252	679.697	656.229	500.031	281.316	10402.405	210.501	176.925	244.119	1456.541	239.527	581.641	147.632	2925.356	3336.303	296.569	519.417	281.216	5470.904	1216.858	378.618	5797.002	155	0.943	1525.203	733.048
12932.554	15067.957	10124.881	17847.025	11439.343	20767.338	8488.549	12516.082	1140.008	425.634	649.332	914.261	744.606	1123.34	319.836	13740.891	249.273	183.706	227.623	1161.508	231.817	1289.775	137.217	1821.248	4634.37	305.661	1004.561	266.263	4988.657	2719.062	349.811	4595.632	190	0.873	422.053	732.005
8790.685	9982.714	6679.893	11519.803	7984.097	12927.172	6500.98	9881.694	880.484	394.468	649.197	773.316	760.436	504.237	287.105	10401.603	200.67	179.833	328.083	1156.705	228.068	525.166	161.527	1780.23	1712.275	306.535	581.427	256.476	3933.876	1798.017	334.23	4591.107	155	0.943	564.597	733.248
11799.253	13539.634	8932.67	15793.462	10886.652	22043.461	8748.656	10339.865	1126.669	388.788	693.433	831.969	615.509	715.596	321.448	13867.254	266.748	199.511	307.424	1290.372	218.36	731.872	161.262	1873.065	4957.896	323.548	666.119	277.898	3213.094	2509.375	359.073	4763.253	139	0.95	644.946	733.536
10015.172	12390.169	7688.832	14714.937	10195.005	11075.357	9250.475	10830.857	885.048	382.194	594.187	497.426	436.396	445.737	357.358	10384.077	209.344	177.718	181.843	1059.432	167.641	615.366	164.836	1755.604	2297.813	269.398	593.703	260.808	12473.203	1668.864	319.23	4488.756	107	1	731.051	731.481
7870.636	10153.539	7141.754	12829.989	8226.053	15976.268	7030.422	11294.516	732.904	376.623	402.121	736.041	823.717	539.166	316.884	9560.483	156.255	133.688	168.903	965.555	404.49	665.672	114.53	1790.011	1683.097	263.281	508.383	285.411	3411.273	2056.979	317.436	4269.223	124	0.972	987.815	732.54
6743.69	8566.838	6060.018	10666.988	7847.018	10882.305	6968.64	8916.869	657.889	348.633	434.812	277.301	271.532	342.188	309.852	10262.056	177.142	180.342	230.211	1036.134	120.574	8947.465	150.267	1288.203	1287.041	274.393	587.902	255.539	12961.022	1293.336	298.244	3282.305	135	0.888	744.922	734.826
10438.223	11049.467	7427.804	14318.96	9963.737	19590.562	9072.843	14985.892	773.368	348.702	435.231	783.719	680.371	670.599	327.465	7365.309	187.592	156.445	263.215	1072.78	284.031	575.565	157.201	1796.827	1558.486	252.956	668.097	277.156	2508.947	1790.636	312.18	4615.803	219	0.934	787.888	735.573
9356.779	11177.543	8026.235	14236.046	10506.926	16136.209	9441.191	13368.534	962.113	454.053	432.534	396.157	393.007	410.702	294.454	6473.481	264.504	202.806	406.099	859.007	146.375	618.356	182.416	2130.172	4055.62	261.382	501.742	281.588	5411.75	753.03	355.116	5599.427	204	0.87	801.941	734.417
10638.695	11791.697	7984.557	14848.916	9592.785	18414.953	9006.011	14165.891	1134.001	381.675	546.016	540.456	604.379	460.214	265.006	10939.264	173.696	147.674	234.146	877.807	305.098	893.043	130.463	1805.627	3289.367	256.508	468.161	261.62	5090.109	1277.466	303.373	4133.409	227	0.819	1044.905	734.209
9238.48	10405.045	7160.895	14016.586	8840.577	17424.493	8526.528	13954.572	1172.99	416.897	654.462	829.796	620.256	514.926	351.86	10111.505	201.844	167.623	224.187	1922.617	230.494	575.038	125.007	2264.156	2896.695	266.305	505.236	270.842	12583.886	1378.115	351.13	4865.622	293	0.747	1375.643	741.189
8925.851	9687.772	6240.275	12517.084	7299.432	14838.007	6486.965	10497.301	1044.191	397.45	621.215	1222.254	823.947	604.12	239.205	13620.41	192.123	176.751	242.428	1685.553	423.546	882.761	138.21	1613.424	3770.419	293.061	866.538	274.302	5575.365	1393.963	303.149	3250.886	227	0.867	1511.205	737.227
14774.758	15684.149	9746.913	18964.303	11031.834	20298.144	8095.912	12456.275	942.377	424.331	387.286	332.042	383.725	384.492	277.458	11961.593	220.906	225.225	322.197	821.434	138.586	1618.217	182.236	1601.783	3381.63	287.73	318.15	262.103	3443.9	270.731	368.145	4203.147	177	0.88	334.602	736.924
9474.106	10729.845	7594.711	12842.605	9447.709	16578.407	8168.073	13496.136	1378.9	510.002	562.784	606.452	596.077	548.366	319.907	9060.879	287.683	216.626	225.237	1310.34	333.74	769.744	186.918	2611.26	3271.008	335.199	478.706	277.431	8574.195	761.207	448.198	7144.989	239	0.877	617.4	735.387
7701.34	9258.527	6182.708	12318.872	7375.326	15280.849	6639.279	10283.935	1064.942	345.267	419.426	682.189	823.495	367.694	221.578	10495	155.047	166.63	224.994	1010.444	310.397	568.48	130.798	1243.113	3043.087	230.831	511.763	291.774	3649.495	1217.631	319.406	2707.513	135	0.949	1144.967	734.515
14921.385	15311.439	10640.575	19496.866	12919.57	24210.042	12559.816	20418.982	1020.646	411.577	576.755	650.35	638.364	1095.061	288.757	10033.738	166.948	148.175	293.245	1059.35	249.929	649.115	142.828	2136.108	3711.977	274.254	779.839	262.586	5123.367	1261.229	355.057	4782.326	592	0.727	1270.166	746.191
9213.598	10087.939	9080.621	12935.21	8535.934	15506.152	7677.256	12091.276	996.403	473.467	641.217	320.973	378.716	415.459	301.1	11081.085	206.226	235.552	408.943	617.526	131.535	1562.201	150.893	1913.677	1635.741	268.478	326.763	260.312	812.959	305.933	317.482	5242.986	130	0.99	345.938	735.523
6957.089	7871.157	5464.629	9888.382	7195.263	12669.981	6535.634	11082.256	956.811	469.715	693.734	778.893	625.429	431.632	328.131	9908.733	212.378	189.134	182.509	1048.759	229.793	498.995	165.729	2544.512	941.257	306.295	687.116	269.114	5605.751	1794.717	381.691	6829.148	146	0.911	587.301	735.651
7140.545	8801.452	6229.732	11324.891	7645.751	13625.855	6923.802	10704.697	920.88	430.927	643.962	1178.475	812.296	454.406	298.441	10379.593	166.451	154.89	181.193	1073.623	321.399	2353.644	122.248	2097.625	1752.393	245.362	487.376	285.99	4857.776	2162.182	340.943	4829.229	98	0.993	1185.847	735.163
10619.44	10887.176	6807.667	14263.063	7926.153	15898.539	7190.734	12299.864	1526.37	501.532	463.976	675.022	435.391	468.119	335.374	10292.875	231.245	199.282	228.064	1348.946	216.852	8938.784	167.779	2819.952	2737.474	301.344	601.311	253.581	5910.638	476.897	310.05	5915.122	171	0.87	1625.927	737.325
13172.365	14698.949	9567.458	17801.16	11905.937	20773.586	10307.225	15034.681	1086.449	398.519	759.18	849.794	720.189	690.145	310.674	12259.057	211.488	194.423	307.155	1247.612	229.079	850.029	170.431	2069.197	3233.356	311.03	909.937	273.603	3946.668	2259.367	328.394	5286.373	326	0.812	486.27	739.828
10969.496	11585.201	7692.977	14400.801	9517.033	20251.421	8389.014	13131.437	746.439	305.309	587.517	594.729	617.358	557.23	256.263	10550.088	220.988	154.29	292.55	766.697	226.443	564.242	153.315	1445.904	3769.564	317.575	617.979	259.303	3401.525	1469.43	362.104	3653.661	341	0.734	633.21	744.26
9368.257	9290.201	6467.316	12251.339	7539.072	15089.261	6638.811	10829.985	2315.678	380.202	520.71	767.746	1025.592	560.498	257.187	11661.998	163.042	153.195	188.837	966.276	405.023	721.137	109.139	1560.731	3189.384	267.48	572.669	285.79	2657.189	1304.43	269.197	3434.656	128	0.963	1110.969	736.812
7394.419	8738.8	6057.139	11361.568	7149.764	13340.925	6324.145	9748.306	1197.695	392.761	423.792	851.741	1135.359	539.77	268.929	10222.586	143.596	152.033	189.798	793.243	467.72	623.613	115.06	1691.42	1447.388	260.387	455.612	299.991	3957.646	1355.079	287.544	3865.512	106	0.993	1117.991	736
13096.23	15565.862	10476.383	20890.03	13046.137	23593.046	12259.697	19384.261	1143.343	415.293	464.843	606.786	614.583	1232.378	273.814	10859.09	156.326	144.013	324.626	1144.843	331.984	665.977	139.11	1841.259	3282.723	290.878	740.578	252.86	5642.605	908.018	349.141	4028.044	311	0.835	1280.957	742.301
9276.32	10067.438	6594.746	12564.572	7819.838	14802.906	6930.429	10809.573	1017.624	301.912	471.474	555.479	778.312	470.702	245.328	11551.147	149.764	144.457	248.65	1053.325	244.085	634.603	141.283	1217.419	2417.247	240.538	510.257	251.867	1610.677	1184.173	291.044	2583.399	171	0.944	1306.015	737.43
6879.665	7840.535	5106.524	9834.293	6493.1	12934.597	5498.607	8628.423	553.489	270.153	271.075	612.43	634.735	527.942	273.679	10714.041	159.46	155.949	186.335	837.576	420.579	506.139	153.262	1305.802	2274.183	262.344	386.128	241.831	2478.355	1261.681	361.958	2819.356	111	0.964	910.878	737.122
7754.196	9149.611	6193.237	11402.608	7573.627	14564.653	6572.545	10377.266	810.459	321.684	283.626	779.561	1039.969	647.571	322.2	10512.709	180.82	169.344	183.127	879.717	365.732	547.98	127.396	1518.193	1269.209	274.586	423.902	287.504	1017.457	1477.948	336.952	3677.439	185	0.96	965.403	738.878
9251.285	10375.722	7043.312	13379.222	8574.663	16320.419	7782.723	11808.657	859.293	371.492	688.116	1102.995	708.676	548.781	291.219	10297.334	173.321	156.765	175.575	1053.455	304.754	1090.057	121.506	1713.742	3210.201	246.254	629.692	287.247	4408.589	1762.28	319.07	3928.701	228	0.871	1180.035	741.566
8901.75	8874.933	5956.602	10640.456	6942.823	13360.125	6132.651	10363.082	859.739	398.848	445.928	919.693	1640.796	561.589	327.364	12964.813	178.724	151.065	203.383	1235.436	369.784	770.62	119.121	1938.01	2838.051	271.622	379.009	282.127	2708.981	1737.674	319.868	4375.919	131	0.997	1207.042	737.523
9987.349	13004.53	7917.484	17302.484	10120.895	17061.881	8956.78	14183.877	1295.816	563.621	515.382	563.418	454.791	460.291	373.325	11842.826	289.237	224.42	190.948	1503.955	174.568	4471.785	182.574	3475.721	7964.595	295.562	374.195	256.343	6602.001	951.649	306.278	6644.008	149	0.93	1638.245	738.789
9502.909	11945.248	8241.171	14414.612	10481.714	15569.518	10279.606	13179.998	1350.853	680.608	637.839	476.897	475.016	635.449	436.062	8634.961	272.786	210.18	184.596	729.973	145.592	548.262	164.729	3461.31	5532.458	296.154	537.727	267.687	2781.823	1212.191	395.939	9789.183	137	0.974	299.653	738.31
14312.06	14993.028	9158.596	18322.708	11750.041	25517.842	10142.583	15687.523	1363.159	490.485	777.298	971.099	689.497	1494.184	364.873	12930.14	264.118	220.714	213.646	1844.807	224.857	1220.159	153.365	2194.85	3644.958	307.256	925.23	274.06	10424.82	3204.051	388.282	5847.984	197	0.957	427.165	739.348
9828.713	11417.746	7322.711	13064.47	9570.125	13736.945	6879.202	11003.122	1171.967	440.585	561.079	1428.904	911.199	589.324	390.733	12224.56	224.682	208.21	271.368	1605.78	453.55	730.532	150.395	2252.245	3005.215	330.868	885.733	269.202	7427.644	2323.734	371.982	5885.84	151	0.968	524.798	738.758
8269.158	8414.255	5458.76	10434.224	6770.066	3931.533	5504.991	9117.141	898.945	322.521	448.321	716.308	504.955	252.473	313.515	12802.429	236.418	166.595	234.926	915.328	237.456	317.109	165.516	1508.286	1860.202	271.753	679.298	265.851	5246.47	1257.631	361.678	3829.269	161	0.889	672.345	738.929
8247.156	9901.947	4683.21	11773.696	8082.484	11930.612	7052.171	9850.012	837.494	343.94	296.211	626.012	634.118	1294.51	230.631	7424.923	244.213	187.178	179.725	637.018	391.514	635.487	112.158	1665.132	2078.011	279.955	374.005	291.731	559.606	583.261	273.766	3788.385	144	0.985	850.382	739.389
7295.43	9310.011	5975.837	11296.271	7447.099	12949.197	6518.969	9738.639	846.289	389.745	459.569	847.048	1126.822	463.285	315.866	11657.285	170.975	157.955	202.637	1079.319	541.709	724.526	127.48	1593.683	2918.99	258.444	413.325	274.27	6485.559	1453.574	323.253	3518.214	112	0.973	1214.393	738.991
8107.411	9962.318	6869.753	13517.408	8609.329	15466.824	8195.495	13608.632	939.13	514.324	565.513	681.624	450.105	395.667	330.396	7794.621	190.004	158.455	152.429	1121.824	286.511	456.947	136.666	3629.417	2623.59	273.859	398.345	316.04	7206.602	696.023	313.856	7000.36	107	1	1420.547	738.023
13983.913	15294.541	10191.99	19721.215	11844.215	21430.536	10962.158	17449.638	1566.388	636.291	521.085	1040.421	717.332	581.1	332.68	10267.087	312.977	225.502	234.066	1140.359	311.773	2873.299	158.183	2919.048	3851.916	292.808	456.588	270.252	3316.456	452.149	317.967	6116.634	442	0.614	1593.532	752.419
13156.257	12295.293	8287.9	15466.584	10035.171	21503.362	8882.156	15275.703	876.368	366.159	494.805	913.324	619.655	2063.28	289.81	11185.381	207.916	207.431	378.808	1677.538	210.252	756.919	167.492	1733.249	3762.606	315.178	996.683	276.625	3481.249	1528.427	340.239	4425.32	219	0.906	501.97	740.801
8440.905	9318.78	6224.661	11094.768	7804.288	14641.522	7584.04	11870.624	695.632	389.621	401.59	869.724	1035.974	492.897	341.73	8447.291	170.481	148.1	165.85	939.335	384.243	585.943	117.995	1947.461	2456.078	265.643	446.899	288.98	3523.821	2083.368	336.311	4688.771	125	0.968	986.444	739.844
10563.187	12299.864	8107.415	15435.557	10915.801	17260.335	9950.761	14567.023	863.628	365.959	499.719	506.296	693.255	378.714	265.097	7460.466	241.89	171.273	277.006	960.923	169.458	612.817	153.119	1912.968	3328.334	263.847	584.081	279.362	2957.992	1442.72	339.6	4786.205	278	0.702	804.277	746
9565.503	10643.029	7170.844	13683.058	9678.939	18387.203	8482.622	13818.849	896.845	418.639	403.453	851.338	1226.663	522.634	320.104	6663.939	247.072	176.096	198.202	1170.886	240.173	502.908	143.88	1981.525	2087.409	284.316	485.604	288.816	3864.593	2111.993	319.176	4714.339	139	0.95	823.989	740.716
9866.509	11100.06	7673.388	14100.224	9141.663	19830.646	8366.487	13246.631	638.691	344.092	333.132	446.762	383.531	543.17	254.288	9676.42	166.537	153.926	258.424	929.175	190.59	900.941	137.666	1608.447	4843.268	252.5	435.336	253.377	6717.06	1370.556	325.711	3680.378	132	0.938	1030.045	740.22
9446.423	8254.264	5624.819	10577.707	6698.866	14449.349	6312.786	10426.244	2249.892	330.954	501.941	645.161	850.125	548.086	235.445	10595.317	156.306	144.245	187.505	861.509	247.533	615.681	103.283	1176.568	3727.414	258.318	525.628	281.836	1560.788	1072.614	272.513	2647.277	104	1	1105.154	739.635
7271.851	8710.015	6151.203	11636.432	7631.817	14921.168	7233.666	11694.103	796.095	421.131	407.433	572.445	494.906	434.769	282.661	8109.626	165.259	172.775	163.869	891.607	235.605	411.268	119.439	2167.834	3570.722	245.039	290.464	316.768	7756.027	988.095	377.008	5133.249	153	0.866	1129.337	742.559
9763.506	10065.178	6876.449	12988.934	8336.626	16798.784	8322.63	13837.654	1143.334	359.974	457.365	749.361	763.96	760.053	291.332	10608.64	150.953	133.125	278.948	1127.114	231.392	569.702	121.204	1850.818	1577.535	285.256	720.023	276.521	3278.274	1330.215	336.872	4208.605	152	0.924	1250.046	741.046
7821.658	8634.642	6068.935	11099.743	7437.296	13749.767	7018.966	11512.216	1226.163	426.148	480.571	524.768	711.438	452.601	316.673	9476.333	174.854	174.712	196.753	2728.207	258.764	720.797	155.025	2385.075	1118.83	253.825	492.058	266.5	11183.873	1823.342	280.39	5109.199	150	0.936	1323.133	741.18
8590.323	10940.956	7276.721	15199.659	8694.721	16151.664	7373.309	11572.897	881.624	389.766	572.737	982.555	666.773	409.279	342.212	12323.468	190.309	170.917	225.669	1162.091	266.935	838.298	129.037	1744.567	3293.582	295.513	576.219	297.612	3702.148	1572.608	325.378	3518.859	108	0.98	1392.685	740.463
8182.118	9850.433	7247.183	13354.034	9006.355	15143.697	8527.417	13016.23	1307.518	603.738	569.042	364.585	369.454	429.614	288.743	10202.364	244.293	207.692	238.029	993.815	167.014	4491.023	138.064	3056.482	4660.044	302.691	350.218	286.947	7475.757	746.003	421.7	6264.691	119	0.961	1479.592	741.046
11848.898	13061.1	8476.019	17375.604	10331.194	20597.808	9831.013	16491.575	1105.001	457.258	519.119	564.688	615.345	485.404	273.685	10347.467	215.545	179.978	197.13	912.89	193.553	1473.652	149.595	2340.391	3349.809	291.273	563.038	271.006	4336.015	881.488	353.957	4717.499	325	0.837	1546.894	745.842
16395.895	17730.142	10873.823	20861.391	13198.533	23566.604	11241.829	17947.356	1608.43	574.769	547.383	554.238	459.506	652.859	360.086	12544.789	297.752	215.001	266.23	1347.105	180.536	28517.989	183	3415.909	8463.824	307.759	973.164	245.746	6830.408	626.933	309.433	6755.22	142	0.971	1631.662	740.958
9984.385	9949.187	6908.545	13576.613	8582.838	16477.667	7712.465	12484.325	831.379	374.087	505.041	884.341	1443.475	698.665	304.661	11260.863	167.309	139.871	189.793	1178.253	306.518	691.722	116.817	1943.962	1701.212	276.844	505.886	288.636	2277.427	2135.084	315.297	4530.756	139	0.95	1227.5	741.845
11175.183	13387.759	9086.459	18020.837	11133.572	20617.696	10417.842	16931.402	961.214	467.435	458.227	549.759	735.521	737.389	373.139	10677.824	177.687	185.77	379.948	1915.492	257.847	818.186	147.651	2450.321	2352.776	263.541	452.34	255.449	8869.168	1749.632	305.964	4964.627	148	0.985	1335.216	742.5
11960.071	12512.422	8440.215	16326.812	9925.428	20219.822	9183.797	15275.875	976.026	398.512	602.743	612.67	739.776	637.973	316.903	10510.871	182.86	162.153	216.787	1068.621	229.44	603.926	134.098	1748.861	3011.555	259.256	482.671	252.879	3098.636	1419.567	341.675	3693.224	252	0.881	1353.163	742.833
9117.944	9603.476	6411.039	12128.434	7881.297	15596.903	7658.178	12241.09	936.164	400.346	587.215	694.764	697.123	425.022	350.935	8947.518	193.826	167.946	206.967	1446.654	244.348	495.034	140.512	2011.196	3130.414	274.888	533.511	276.718	12408.191	1841.076	366.527	4067.196	202	0.854	1385.015	745.208
13958.768	16192.431	11302.515	20995.933	13609.833	25337.04	12783.975	20192.411	1016.463	341.417	393.259	566.289	618.202	563.473	274.034	9654.301	165.352	143.574	301.359	1050.39	258.729	672.605	137.23	1831.588	3124.186	246.201	499.562	250.222	3867.466	1051.631	278.017	4256.722	498	0.817	1045.797	747.022
9947.528	12017.781	7746.666	14222.617	9405.83	14159.985	8211.254	10858.688	1711.258	564.575	539.275	486.358	450.061	754.527	369.319	11119.179	281.139	208.274	233.426	891.29	183.403	704.488	156.146	2602.182	10485.764	337.922	365.552	276.027	5610.555	1057.032	388.62	7464.115	115	0.999	294.091	742.883
7907.495	8404.109	5194.422	10468.167	6646.958	13510.004	5682.233	9184.321	846.49	346.388	315.974	260.379	342.859	317.606	239.261	12110.208	196.129	204.89	324.13	478.047	123.581	1705.583	144.012	1354.664	1567.036	275.687	290.868	272.298	2613.862	277.055	238.984	3493.477	121	0.989	371.136	744.178
8517.029	10250.367	6524.351	12619.036	9422.962	14272.13	8830.706	10983.313	1079.521	301.996	427.257	628.634	698.931	489.543	269.781	8617.092	202.786	151.053	223.398	865.317	191.056	476.758	144.664	1266.726	2807.441	267.121	611.877	274.272	1923.45	1590.22	318.073	2879.088	132	0.977	814.659	743.977
6768.128	8055.492	5364.083	10431.627	6860.292	13503.251	6858.139	10212.815	559.828	331.783	319.455	282.645	300.898	312.014	216.878	7439.908	147.92	177.023	276.044	926.328	169.48	442.286	124.996	1327.09	3505.443	231.649	232.074	311.839	1482.226	322.842	327.124	3202.702	109	0.976	1143.986	743.729
8146.101	10491.011	6704.176	13002.075	8469.347	14684.315	7520.038	10823.292	710.536	383.885	558.302	748.766	722.991	669.567	338.261	10870.468	169.511	159.839	213.872	1080.309	297.828	625.482	122.556	1582.553	2723.72	257.066	686.103	235.893	3393.538	1461.463	313.915	3120.357	119	0.973	1363.609	744.651
8971.17	12783.542	8879.008	14916.205	11080.318	20230.736	9941.149	10354.96	1281.056	466.95	613.99	351.181	415.69	758.684	334.686	13856.822	274.157	242.452	199.957	2012.444	166.552	37464.784	168.932	1894.628	5490.691	334.293	965.699	278.286	12760.157	1930.853	432.924	5140.653	115	0.969	449.143	745.5
11770.069	13429.662	8613.752	16243.739	10849.83	19343.713	9191.101	13966.73	1197.645	413.949	777.365	919.704	663.52	659.912	331.823	11547.89	243.497	205.224	223.093	1570.641	227.671	3191.604	169.749	2198.394	4120.861	343.013	1057.334	269.564	8398.788	2250.295	357.39	5786.755	302	0.791	460.262	750.113
8005.553	8983.178	6452.924	11746.762	8224.474	14097.884	7384.084	11347.153	717.067	341.85	352.952	256.847	255.449	600.401	290.611	10192.727	196.082	181.026	194.946	775.685	102.048	35643.453	157.255	1527.795	1295.661	278.368	644.794	268.53	8218.917	2048.852	336.033	3948.869	125	0.968	748.5	745.476
5929.551	6719.728	4573.976	8203.988	5469.338	10152.81	4773.177	7736.555	727.652	382.387	383.597	716.333	1007.521	436.95	299.841	14050.63	160.67	158.052	160.134	891.393	392.092	832.773	118.318	1772.727	1081.506	276.943	305.624	272.751	811.739	1048.982	377.489	3646.107	110	0.985	1198.036	745
8309.227	10594.079	7109.08	14121.154	9338.906	17072.432	9345.655	14685.493	905.43	510.849	551.64	979.969	737.452	465.442	333.585	8354.592	163.17	164.561	151.367	1262.226	355.548	687.335	140.293	3338.556	850.246	283.701	532.785	319.375	5593.188	1839.279	375.894	6889.506	107	0.971	1422.07	745.36
8988.693	10164.001	6682.812	13626.766	8088.741	16786.635	7568.986	12387.188	1214.103	388.017	471.596	855.567	589.577	578.789	262.612	11780.248	157.829	161.668	215.868	1278.537	357.107	935.906	124.856	2044.487	1901.983	267.166	660.322	284.753	5237.67	2017.293	358.787	4284.79	137	0.963	1442.741	745.675
6810.227	7492.258	5044.322	9104.228	6356.348	11764.585	5606.092	9447.375	954.44	392.54	467.037	808.804	598.736	398.239	296.912	11147.827	192.367	171.23	382.809	1438.718	166.463	639.377	160.418	1941.717	1506.415	326.104	560.735	272.218	4241.478	1571.647	416.85	5018.045	106	0.98	512.642	746.689
8712.04	10172.953	6107.634	11909.094	7614.692	11977.055	6217.909	8831.606	686.406	285.055	649.885	585.583	722.123	495.904	234.046	11467.781	211.618	147.558	240.074	565.808	340.628	516.348	133.807	1279.682	4358.891	305.789	903.563	256.014	6616.096	1369.045	370.111	2778.006	120	0.969	562.075	746.358
11825.463	13451.627	8914.272	16734.15	11519.067	24188.988	10057.209	14693.144	902.175	352.454	712.804	916.793	650.618	806.029	301.655	10120.3	246.809	177.275	368.096	1146.006	246.264	819.068	167.26	1476.623	4028.125	306.714	1046.758	275.623	4306.662	1883.9	371.639	3754.225	305	0.878	647.313	750.756
7008.242	7393.602	5095.185	9066.101	6524.18	12904.13	7362.263	9897.764	1218.436	374.805	560.724	410.467	472.629	406.776	391.031	11245.411	289.677	197.643	194.403	1353.063	170.077	525.938	169.868	1702.007	5641.83	267.895	535.317	264.864	10725.895	2312.703	332.653	4551.6	127	0.995	694.657	745.831
8715.618	8990.32	5636.947	11227.441	7095.331	13198.403	5875.351	10042.392	832.494	319.106	464.209	631.004	512.481	445.308	305.365	9974.815	200.821	151.176	210.215	809.802	226.218	594.444	151.33	1256.167	2132.676	274.425	679.712	247.2	5624.685	1405.689	345.607	3194.593	226	0.846	733.814	750.053
7783.99	8275.721	5861.03	11156.501	6877.173	13330.238	5887.248	9311.423	1057.357	328.407	479.933	795.957	1066.193	433.723	265.675	10593.606	135.175	126.92	193.693	1051.395	284.203	525.31	103.958	1330.265	2145.425	265.701	516.569	273.824	2668.606	1200.296	251.242	2987.079	139	0.94	1095.817	747.594
11778.545	13218.631	8671.579	16790.066	10827.659	20918.719	10755.949	17111.07	1140.414	439.187	549.929	811.607	774.201	502.583	306.504	10431.388	195.277	177.448	236.787	1459.489	336.872	876.037	146.809	2516.08	4469.135	291.021	620.152	314.546	6363.101	1966.079	424.511	5185.394	242	0.84	1413.463	748.351
8319.404	9086.018	6105.355	11592.299	7409.206	14455.985	7060.301	11442.715	1069.32	411.654	422.109	266.548	291.854	382.739	236.578	9454.83	174.818	158.944	345.44	682.581	139.598	982.767	134.232	2386.483	3334.564	271.355	355.21	275.057	5948.98	606.012	362.97	5218.742	198	0.855	1473.707	748.217
13692.776	13471.786	9139.639	16666.887	10622.65	19448.554	9733.707	16192.853	1329.952	523.717	402.102	485.479	413.327	825.034	287.748	10381.59	262.946	198.888	315.474	1234.359	243.434	2342.203	147.876	2465.534	3927.552	319.421	377.535	273.114	6096.38	632.574	314.533	5381.434	186	0.946	1565.113	748.134
10183.628	13843.787	8740.419	17790.313	11059.38	18841.029	9978.274	14611.992	1246.532	465.625	390.408	1036.75	799.177	459.672	285.393	12290.442	234.14	184.564	343.987	1403.165	360.095	2078.472	138.402	2009.336	3811.2	295.333	496.827	276.133	7536.333	881.267	299.833	4418.764	150	0.912	1572.547	748.393
5702.631	7411.414	5376.232	9680.516	7084.054	10621.861	6577.705	9767.453	1385.423	672.659	558.523	648.908	481.307	448.056	349.777	9396.628	236.075	218.567	226.333	1795.876	271.318	1105.197	166.949	3695.182	1068.967	303.873	711.104	253.434	7261.856	411.745	325.652	7624.864	106	0.949	1608	747
9043.142	9745.13	6680.407	13155.123	9051.3	16875.579	8686.593	13451.469	839.473	306.499	378.075	302.866	286.378	349.331	259.769	9049.895	264.408	186.145	205.853	1199.09	137.002	628.721	156.849	1417.237	5220.288	269.76	412.838	277.291	6911.705	1371.112	329.606	3623.694	237	0.88	765.973	751.601
9620.038	12976.022	8740.936	15730.935	11722.264	14247.044	10724.467	12137.342	707.68	353.181	349.572	550.779	685.554	542.613	267.465	8300.174	220.503	148.306	193.154	670.617	207.933	462.781	145.172	1548.297	2832.512	257.486	427.188	291.679	2313.019	1065.514	319.196	3623.888	111	0.964	827.104	746.779
9458.955	10922.437	7541.407	13967.22	9294.738	18699.234	8935.616	13876.732	679.709	303.98	335.437	491.541	800.035	448.834	261.665	9650.549	140.941	143.894	248.518	984.425	211.756	606.562	114.558	1467.35	2231.089	255.547	331.414	233.303	2060.91	1068.729	325.802	3495.766	134	0.98	1009.455	747.515
9619.706	10168.601	6773.809	12577.709	8149.407	15260.969	7200.255	11158.494	1183.995	364.855	593.064	936.77	677.723	447.048	306.712	12372.214	196.903	163.987	207.972	1162.097	247.176	688.199	134.216	1763.258	3179.12	275.229	607.315	290.266	4481.488	1699.324	320.139	3692.553	183	0.889	1395.292	749.784
10501.976	11183.126	7484.43	13517.575	9086.781	17100.22	7830.175	12479.428	1306.375	390.342	647.434	766.274	646.603	565.26	291.779	10450.102	194.526	166.714	239.878	859.882	293.158	558.572	149.004	1562.708	2860.694	314.458	625.977	260.49	5716.297	1410.121	372.586	4006.092	188	0.947	578.537	750.521
8778.131	9973.755	6413.659	11839.794	7804.98	13422.09	6538.492	10064.208	679.018	295.494	855.939	706.939	575.368	399.81	244.951	9545.905	206.306	155.578	245.304	733.712	201.771	502.173	153.156	1198.768	4032.142	318.417	748.019	258.596	2796.419	932.824	340.619	2860.92	137	0.985	599.478	748.237
9730.932	9510.564	6431.679	12090.151	7997.504	15699.481	7526.416	12064.005	786.772	346.165	494.726	697.523	1056.783	579.945	295.316	10850.812	174.268	135.964	173.163	866.666	202.564	584.164	116.578	1662.445	2675.007	283.574	428.747	286.216	1215.148	1269.354	316.387	3837.657	173	0.901	1226.269	750.321
8646.582	10563.769	6628.511	14105.536	8268.076	15046.397	7660.596	12375.221	1305.381	583.464	496.166	575.199	451.237	487.474	348.46	9603.261	306.197	226.004	218.683	1646.996	173.714	3001.776	178.013	3458.541	10834.33	309.269	453.781	265.938	6391.914	998.694	330.109	6823.224	175	0.953	1623.877	749.717
7518.88	7777.961	5286.58	9749.17	6687.171	13550.73	6590.707	10889.476	760.203	363.252	471.797	776.448	548.315	449.471	290.156	8788.576	167.429	158.519	174.313	1616.077	202.573	574.51	124.097	1862.197	2135.25	248.512	505.183	285.04	5325.051	945.425	287.385	4356.144	149	0.93	1175.829	749.936
9645.154	11564.766	7506.267	14495.524	9816.585	17408.122	9173.558	13497.833	1647.742	360.404	587.01	730.291	608.299	537.728	288.177	10580.774	148.906	132.834	214.73	850.587	220.874	535.157	126.635	1645.392	2329.577	261.858	718.949	268.742	3759.041	1554.274	412.894	3656.707	137	0.974	1252.026	749.566
12655.948	13282.726	9574.198	16495.49	11617.036	19921.977	11483.055	18042.477	986.816	455.32	434.359	428.444	489.472	546.999	338.226	10584.407	170.147	176.014	303.543	1660.896	238.718	2047.848	166.926	2156.188	2291.744	252.205	595.142	250.592	12791.503	1479.726	306.24	4392.903	142	0.971	1330.345	749.387
12098.186	13394.473	8306.523	17001.252	11352.963	18541.129	9871.548	14863.785	682.687	333.022	247.431	519.48	705.059	1037.378	256.69	7141.648	231.115	178.358	179.83	629.277	301.472	381.526	146.485	1564.715	2355.723	260.859	232.614	285.295	1628.47	1032.867	364.949	3839.331	181	0.879	832.953	752.318
8272.545	8929.612	7700.17	11463.668	7938.554	14955.947	6844.972	11701.894	821.042	369.007	286.961	839.038	795.86	366.471	257.423	5847.283	238.105	209.587	155.684	858.592	483.484	474.912	120.541	1860.233	2226.152	258.925	370.625	291.914	2931.413	2097.287	291.054	4397.35	137	0.963	848.047	750.493
8667.1	9263.65	6218.862	12192.004	7823.417	16025.561	7559.685	12062.682	695.184	340.894	460.326	742.107	525.078	479.433	250.395	9330.437	137.703	157.391	186.689	802.743	258.799	442.431	112.371	1391.393	2447.773	243.121	411.854	306.696	3087.643	827.589	363.632	3372.203	119	0.961	1126.693	750.845
9428.061	9652.894	6661.681	12291.032	8071.018	15399.255	7498.065	12276.26	994.144	379.145	548.598	611.224	689.868	548.708	279.976	11262.587	153.409	152.381	289.917	1145.904	268.816	693.763	162.53	1937.226	1862.652	259.929	660.025	253.664	4365.716	1402.372	316.332	4157.097	280	0.757	1296.039	754.254
7024.342	7894.655	5263.233	10031.589	6409.571	12196.235	5963.897	9199.78	865.97	416.858	540.327	1113.005	1140.118	399.374	255.998	11275.41	197.659	164.807	252.589	1847.838	282.282	750.664	136.408	1795.248	3568.918	292.659	643.43	261.916	2956.335	1080.616	268.873	3887.95	114	0.948	1524.535	749.965
8437.3	11255.005	8407.181	14834.888	10883.637	15689.726	9501.276	11955.359	663.418	288.242	393.52	228.202	271.464	308.433	253.217	9607.37	277.911	193.343	173.863	539.178	105.004	1245.636	148.324	1191.688	6293.862	289.399	448.279	274.871	8444.538	1010.402	328.657	2955.099	120	0.981	758.625	750.142
8788.15	9387.434	5939.999	12021.468	7774.421	15563.91	7114.308	12229.521	1035.692	429.571	618.327	606.937	444.632	841.418	344.065	10172.553	303.402	234.453	239.236	2166.416	173.83	676.018	140.487	2092.645	8376.28	448.093	429.576	252.092	8384.858	944.564	429.162	5927.253	133	0.973	425.665	753.274
11636.815	13568.063	8986.033	16347.994	11161.494	19640.996	9886.197	14212.202	1115.564	363.192	629.9	517.754	618.54	678.427	239.434	10734.053	263.342	176.943	269.5	904.548	180.836	1204.045	161.779	1785.195	5001.774	311.501	657.878	259.43	3658.848	1504.638	390.782	4609.439	206	0.898	626.869	754.432
7070.217	7645.785	5254.673	9954.623	6220.181	13032.966	5535.279	8831.387	594.892	307.951	528.745	455.831	450.263	356.085	226.117	8561.759	119.661	169.364	151.315	569.014	177.528	495.15	110.409	1095.857	1221.677	249.38	393.344	320.54	960.654	747.581	308.061	2698.372	137	0.963	1140.609	752.916
9538.56	8464.988	5904.11	10280.568	7131.923	13788.918	6586.37	11154.636	1275.151	378.179	847.925	484.8	497.402	461.861	285.155	10975.228	158.277	137.962	194.811	906.583	197.012	480.304	123.044	1991.038	2576.913	275.129	727.282	260.74	9057.877	1472.808	352.091	4458.729	108	0.967	1245.769	752.491
10915.073	11455.282	7476.482	14701.143	8896.108	18443.851	8155.084	13262.788	1149.541	320.566	430.995	471.789	650.874	630.982	280.161	9902.738	157.627	154.16	187.621	762.058	200.007	652.839	116.498	1176.626	2483.288	263.454	415.912	239.308	1393.814	903.376	310.409	2500.89	215	0.949	1349.212	754.998
11597.53	12131.336	8066.525	14883.086	10081.187	18654.778	9192.389	15100.372	1031.441	422.128	494.429	894.096	494.229	496.996	299.88	10128.143	217.736	201.645	435.356	1630.323	242.842	602.541	172.995	2089.532	4088.712	339.997	601.192	279.245	9125.664	1729.712	337.204	5575.688	213	0.863	491.594	754.002
6794.379	7633.149	5098.319	9543.178	6078.562	11081.129	5337.19	8380.601	964.141	360.17	448.491	1139.385	693.881	503.314	309.316	12223.264	170.951	164.571	224.239	1233.784	309.129	750.361	115.268	1592.938	1886.584	279.054	927.04	254.197	3851.55	1828.774	322.781	3185.796	106	0.949	1367.566	753.821
7007.461	8125.065	5481.123	10044.343	6737.99	11881.461	6194.552	10003.205	1373.864	473.341	560.704	679.239	642.495	425.021	351.111	10349.903	202.229	181.122	203.03	1920.207	314.792	665.119	140.457	2576.721	3677.138	282.659	641.809	289.184	14707.278	2394.683	390.838	5054.394	147	0.82	1402.153	756.473
10065.112	11340.387	7591.098	14732.007	9418.426	19412.693	9045.775	14792.689	1278.567	490.41	681.427	1093.719	706.534	526.164	324.074	11000.73	219.444	183.319	246.086	1793.896	438.232	877.49	128.271	2850.212	5934.075	262.847	801.843	293.19	14142.634	2604.324	389.4	5655.725	228	0.861	1446.114	754.228
9077.614	10021.815	6855.886	12539.856	8438.302	16469.613	7548.548	12617.903	792.267	372.483	462.702	366.953	389.244	440.058	281.292	11242.099	242.669	176.398	264.384	946.948	161.581	616.897	147.347	2057.701	5437.35	321.32	399.108	270.206	10710.072	1484.177	343.811	5096.087	293	0.862	523.896	755.913
6745.95	8684.97	6126.386	10880.684	8590.435	11446.147	8228.707	10465.439	713.885	329.615	407.265	251.815	264.521	306.593	270.255	9145.661	226.001	192.602	182.079	707.666	116.719	2473.941	150.289	1654.619	2902.377	285.574	427.783	268.095	12680.057	2825.223	336.946	4193.735	102	0.987	752.118	753.461
10276.603	11468.158	8268.809	14937.762	10671.177	18516.839	9731.917	15255.537	855.464	444.681	474.509	519.927	477.255	422.909	342.573	7272.891	279.215	195.785	198.801	1055.167	301.115	599.072	167.247	2151.861	4764.48	275.665	521.259	278.768	8077.864	1405.539	411.512	5496.079	209	0.891	779.467	754.6
6091.129	6515.434	4467.727	8367.815	5391.971	11091.809	4795.245	7489.049	668.582	294.234	538.532	645.55	782.647	398.655	248.365	10879.647	148.983	140.833	210.645	989.264	224.447	587.014	136.151	1224.687	2043.514	244.535	558.349	238.684	1245.883	1026.41	261.604	2693.845	123	0.899	1313.289	755.492
12034.458	12251.947	7950.288	16471.869	8199.782	15295.562	7366.671	12291.487	1596.076	512.05	529.944	1055.497	566.1	406.703	326.439	9334.784	227.302	204.289	195.165	1286.553	252.706	619.143	167.97	2764.039	3745.76	305.589	467.175	272.397	4356.008	809.736	310.075	5898.367	129	0.954	1615.919	755.36
11960.385	12955.277	8719.161	15738.943	10136.402	19753.124	8614.18	13998.478	996.083	330.956	632.292	635.49	534.929	600.371	251.873	11274.415	208.31	170.66	394.971	913.918	187.935	760.288	146.23	1660.868	3725.704	306.374	802.009	253.558	3660.257	1187.365	354.555	3943.036	198	0.935	557.359	756.788
9654.47	12817.662	8853.66	14259.697	10631.972	16499.52	8769.701	9913.644	1345.306	370.635	613.467	590.565	558.979	579.244	267.721	11946.523	218.652	169.015	234.81	891.464	312.608	755.998	155.931	1401.021	3778.836	321.871	788.602	255.691	5600.516	1378.094	402.036	3331.952	132	0.965	616.076	754.477
7499.849	7738.64	4966.068	9441.691	6201.678	12162.693	5514.129	8667.552	830.641	290.019	547.111	858.937	576.857	495.868	334.174	11827.784	230.832	153.268	189.723	1054.404	191.436	593.455	176.316	1265.893	1386.582	280.406	704.557	258.917	2166.603	1503.371	350.174	3285.22	145	0.954	678.148	756.155
12795.095	13238.797	9557.748	17412.203	11366.017	23263.377	11062.834	18383.409	742.263	337.601	368.607	595.034	519.609	590.202	279.676	8331.46	172.396	148.01	336.266	1448.375	230.794	576.519	132.055	1806.501	3952.104	245.8	409.002	245.923	4543.786	923.614	360.905	4467.867	308	0.813	1020.698	761.802
10338.194	10215.37	6847.319	12644.648	7901.15	16468.493	6795.755	11377.348	751.041	346.023	429.341	841.402	1030.507	560.765	286.836	10140.705	153.772	139.921	189.338	1192.216	542.584	605.798	109.851	1359.039	2476.784	262.519	421.262	268.538	3290.41	1598.493	243.92	3152.494	162	0.917	1086.741	755.802
8343.208	9709.968	6667.533	11629.619	8133.506	12339.907	7069.544	10207.699	1089.858	448.984	639.688	508.534	346.857	350.627	329.004	12344.17	254.995	199.215	265.059	1322.037	162.841	504.445	157.946	2177.826	6330.76	331.3	436.49	274.788	15277.199	1489.185	343.786	5495.416	134	0.892	508.306	756.463
12534.575	14259.035	8937.35	17502.939	11213.223	19211.043	7307.285	11355.498	852.254	411.989	454.866	905.503	1188.054	614.564	338.607	9710.285	265.632	209.271	221.692	1270.562	279.99	633.418	153.682	1152.519	3314.501	287.762	549.012	255.364	1361.426	2257.356	334.221	2925.638	102	1	705.549	755.755
9997.094	11082.85	7449.02	13994.362	9922.784	17405.619	8863.578	13951.244	1093.762	366.858	584.023	653.119	692.564	621.005	290.512	7697.89	225.127	188.392	267.739	829.706	295.448	570.095	148.644	1723.566	2086.047	280.027	772.552	283.62	3089.178	831.168	342.99	4428.43	244	0.83	796.234	760.832
8481.274	10035.936	6348.013	12406.684	8861.005	13691.275	7726.41	10331.933	660.233	283.467	236.976	572.572	606.405	3280.581	249.718	8654.451	170.975	158.755	224.192	506.723	318.431	396.004	134.037	1191.185	1314.22	275.7	387.629	273.579	278.631	716.54	304.403	2644.78	148	0.974	824.378	756.419
11540.444	11903.97	7975.469	14803.963	9818.085	18613.426	9550.692	14991.189	902.821	305.345	509.194	900.932	781.723	597.867	294.817	9795.723	156.987	128.28	187.109	992.305	241.403	573.319	114.847	1552.504	2169.417	252.101	787.851	243.457	2721.498	1623.813	260.684	3614.201	270	0.788	1040.289	760.752
10531.639	11991.676	7982.702	14608.287	10382.053	18425.555	10107.484	14498.57	1019.202	378.965	477.168	623.149	692.349	430.784	295.945	11539.923	152.397	162.169	299.754	1025.973	259.273	921.511	146.653	1457.224	2635.076	259.991	585.958	248.105	4464.584	1061.08	304.04	2949.544	209	0.857	1330.098	758.691
6562.977	7705.895	5253.006	9710.669	6512.247	11735.19	6103.951	9631.841	2120.396	443.235	899.396	371.966	334.887	1081.609	316.149	9556.662	169.113	175.478	225.92	1403.202	166.748	417.349	138.15	2182.216	691.441	293.805	703.742	266.183	8209.775	948.415	386.243	4496.431	134	0.953	1378.59	757.634
9075.118	10134.707	6785.438	12730.253	9072.366	16849.056	8975.839	13257.417	1000.843	346.3	501.94	1116.689	836.337	746.955	323.906	9553.504	157.222	133.841	171.733	1273.711	367.706	726.654	123.832	2002.732	1452.293	258.193	906.794	239.068	4449.849	1842.57	289.129	4770.824	125	0.992	1031.26	756.5
8114.886	9910.711	6797.615	12770.49	8695.238	14169.727	8019.696	11607.22	1318.894	614.767	483.27	631.101	475.274	628.141	338.303	10180.825	264.59	244.384	252.894	837.131	205.428	2314.635	180.701	2994.099	2928.228	287.594	507.077	255.488	4337.991	309.473	317.461	6000.406	183	0.909	1604.544	759.117
12810.849	15574.262	10416.286	18806.692	12885.039	19046.349	11246.636	15643.744	1140.309	488.105	681.592	552.214	469.847	494.741	325.435	11557.449	273.036	209.989	264.656	1201.929	171.201	628.187	160.361	2326.293	6882.99	325.669	773.404	272.53	8589.924	1981.83	361.726	6022.206	233	0.936	542.161	760.427
9773.871	11247.888	7306.329	14410.214	8930.561	17914.867	8036.711	12554.686	989.203	304.798	446.463	808.661	1148.4	436.581	268.622	9802.635	145.862	134.469	193.119	772.317	364.274	548.209	105.285	1148.522	2985.023	259.498	426.674	279.619	3206.907	1236.214	277.287	2629.318	135	0.987	1094.174	758.241
10265.231	10755.684	7414.488	13424.335	9013.19	18207.316	8813.673	14559.683	1333.006	572.459	826.388	776.76	780.718	594.491	341.271	9012.489	209.884	183.624	197.946	2018.987	297.32	942.525	148.411	3358.618	2533.054	293.603	715.603	295.57	13067.715	2143.518	485.873	6778.197	187	0.833	1420.89	761.586
9338.025	10022.881	6637.588	12915.156	7838.96	15709.344	7252.559	11696.424	1249.459	438.026	469.108	1214.815	1182.745	449.607	265.531	11365.305	215.434	160.325	219.139	1575.279	289.087	1824.49	139.769	1867.392	3023.152	299.806	597.325	260.508	4031.393	1106.453	335.355	3979.873	141	0.964	1523.046	759.982
8500.156	9152.288	6216.017	12463.96	7663.442	15316.063	7681.647	13207.137	1003.578	449.569	363.203	606.413	549.097	362.427	286.531	9931.857	200.181	187.592	264.902	834.345	212.36	1216.88	146.136	2573.474	1037.387	270.913	375.811	278.407	2749.324	733.135	326.441	5571.867	178	0.856	1578.702	761.32
5939.306	6944.669	4841.454	8964.3	6217.78	11915.067	6123.322	9880.575	833.964	368.472	408.13	415.752	395.684	319.2	276.519	7712.79	143.125	142.809	185.355	812.567	183.367	472.702	125.095	1896.179	664.997	246.222	388.739	285.523	4162.158	530.607	300.778	4597.91	122	0.985	1183.434	759.057
9772.879	12153.549	7867.089	16274.29	9793.689	19737.582	8988.832	14194.949	1311.915	430.505	574.644	1096.318	845.83	650.865	288.345	9768.041	181.019	168.081	229.303	1273.763	278.288	879.936	137.803	2288.007	2889.08	275.78	610.447	295.524	6266.375	1814.072	364.808	4721.495	154	0.903	1427.149	760.156
10777.696	12261.749	7748.533	15845.739	9413.649	18566.249	8736.881	13860.2	951.152	385.629	461.548	559.839	788.924	505.943	247.602	10582.911	194.244	156.845	190.766	1045.699	211.816	693.131	131.468	1667.07	3406.527	285.526	406.743	277.812	2725.619	1121.258	384.406	3269.312	240	0.936	1549.921	763.262
11121.354	14805.887	8917.531	19305.516	9601.541	15774.413	8002.658	12119.461	1724.735	569.728	569.673	560.417	515.541	431.052	342.617	10732.423	281.093	235.19	260.312	1361.233	145.559	1003.775	182.364	3037.607	3992.473	308.318	450.515	257.668	6392.258	922.644	320.005	6192.243	128	0.936	1622.562	760.508
12526.877	14428.028	9141.769	16374.895	11587.04	20655.448	10131.105	15683.511	1441.812	466.09	695.522	1006.789	666.582	633.392	331.718	10214.562	253.08	204.741	402.332	1213.801	243.109	687.41	167.352	2515.443	4609.424	320.259	930.527	258.446	5087.512	2073.401	341.111	6377.365	158	0.904	550.652	762.165
10832.024	12375.45	8634.464	15372.411	11074.518	22457.426	10061.714	15671.161	901.636	394.026	570.136	720.559	472.775	630.075	299.99	8820.567	249.544	180.076	337.014	754.035	189.394	2293.48	176.843	1906.486	3316.897	293.043	715.919	272.929	2775.422	1154.781	381.392	5120.092	177	0.901	640.692	763.506
7930.844	7999.679	5262.497	10077.65	6573.178	13000.139	5808.055	9373.941	848.769	267.628	634.35	975.06	618.459	548.771	309.805	11811.804	227.074	149.284	207.911	871.917	179.398	647.072	172.672	1404.893	1972.037	287.062	869.379	266.033	2299.314	1600.974	346.598	3579.794	169	0.924	667.754	761.322
7927.295	8880.966	6171.35	11043.414	7385.766	14111.559	6668.94	11020.297	715.459	400.03	361.38	682.102	626.057	680.843	303.45	9727.698	196.806	182.407	189.428	990.634	422.77	598.071	127.554	1894.158	1651.79	278.665	737.028	263.678	5913.129	999.465	301.68	4406.109	224	0.881	973.308	763.942
7761.117	9849.855	6726.555	12864.921	8785.188	16017.653	8615.186	12914.881	691.937	319.083	376.723	855.976	824.01	621.781	322.054	9110.812	149.005	133.418	282.81	1204.941	264.865	609.425	128.514	1696.127	1326.737	229.602	541.935	248.335	3707.245	1490.965	274.456	3956.342	126	0.976	1052.222	761.357
9952.575	11150.743	7682.087	15020.63	9275.188	19050.677	8420.513	13715.531	758.903	364.176	583.078	558.743	768.551	590.228	263.009	10143.627	142.245	151.651	214.295	834.403	264.225	727.085	103.067	1577.847	2511.234	263.234	456.372	306.182	3096.469	1462.977	313.696	3733.806	175	0.912	1120.729	761.826
10196.456	13139.779	8621.377	17546.179	10754.297	19694.753	9696.76	14934.004	848.97	367.722	589.75	680.835	929.995	598.983	270.11	10212.552	145.592	143.934	249.615	1224.496	283.883	610.77	151.383	1646.759	1912.749	268.654	702.595	253.054	3905.65	1286.91	296.225	3596.611	188	0.925	1300.931	761.681
7928.702	8415.174	5543.643	10604.63	7059.372	14574.844	5723.155	9955.619	1204.629	478.825	429.267	367.943	374.532	422.231	309.92	11333.636	269.775	210.217	244.458	812.713	150.929	912.119	137.298	2421.759	3271.669	285.819	395.399	255.434	3097.225	890.755	311.719	6909.114	109	0.976	408.528	761.179
11337.27	12602.004	9719.33	15948.178	10485.969	20537.664	8522.024	13275.587	785.04	371.154	505.49	737.935	774.086	666.524	270.291	13486.462	212.757	208.518	418.27	1119.539	303.087	814.868	159.258	1545.868	3444.766	288.721	1070.719	260.459	6899.088	1132.891	358.369	3696.84	100	0.981	568.03	760.65
9736.226	12386.869	8288.318	14977.195	10817.285	16839.213	8264.26	11576.819	778.406	338.176	779.737	618.737	694.218	498.937	305.323	10254.767	226.873	169.009	217.901	802.848	160.446	440.869	153.372	1437.194	2426.062	284.149	672.627	251.805	1032.878	1349.143	293.515	3709.162	111	1	699.608	761.122
8152.384	9866.52	6833.167	13489.01	8119.405	15968.818	6966.511	11398.966	647.349	337.463	484.588	543.861	739.606	477.354	271.818	11585.391	161.183	146.574	199.946	886.115	279.682	639.129	116.545	1477.875	1640.826	271.456	452.743	287.118	2868.587	931.504	320.065	3306.343	146	0.972	1194.61	761.952
7843.138	8948.377	5826.093	10877.512	7270.134	13470.013	6908.53	10537.496	927.79	399.843	476.208	1342.796	949.05	495.049	289.515	11593.658	157.061	163.537	217.162	1890.495	404.802	758.471	119.318	1963.873	2764.4	269.556	616.792	282.439	5236.854	1796.06	363.143	3980.906	130	0.951	1453.938	761.969
12197.954	11961.785	8158.861	15185.115	9785.837	18038.937	9745.236	16792.351	1360.732	563.735	511.428	491.242	437.944	618.577	306.392	8680.415	234.235	181.146	145.253	1536.819	164.221	857.749	158.073	3529.919	2849.161	286.077	392.054	273.275	4422.077	1107.354	428.151	7160.854	201	0.904	1539.868	763.779
8957.127	9831.672	5804.363	12213.48	6986.361	12966.08	5419.996	9660.488	1154.939	484.214	537.209	711.774	675.826	510.191	353.422	11028.786	248.297	181.679	208.221	1460.776	377.545	702.099	155.838	2355.291	6739.043	276.367	795.342	280.188	10332.546	866.028	397.298	6159.115	100	0.967	258.15	761.64
9928.227	11545.651	7815.868	14118.117	9774.79	14793.05	8633.353	12485.593	579.142	332.178	329.436	431.228	415.875	305.368	284.318	8111.977	199.796	169.101	333.913	1008.732	178.503	453.285	166.925	1482.746	2550.773	297.614	371.686	268.933	2283.545	393.404	338.306	3911.216	131	0.997	751.225	762.523
10594.288	10745.076	6920.102	13570.73	9339.716	16736.08	8475.703	12785.415	634.439	298.942	529.271	596.376	645.434	570.946	261.225	7620.013	206.961	150.692	208.141	803.436	244.01	438.293	155.748	1389.34	2472.509	285.542	760.46	274.268	2014.118	1036.19	313.723	3485.287	337	0.794	783.527	766.604
7990.968	8893.968	5374.287	11200.562	7746.046	12446.635	7063.741	10345.479	735.557	283.698	341.026	675.882	729.111	793.941	240.114	8451.378	164.89	154.443	196.219	812.928	382.196	445.409	134.574	1359.25	880.771	276.449	532.629	278.359	935.493	1220.922	300.67	2912.03	111	1	819.608	762.122
10368.25	12923.846	8831.593	16782.248	11061.692	20624.58	10284.533	15749.788	823.968	359.712	365.508	424.178	413.454	1023.818	275.624	8275.158	183.028	190.858	187.021	759.147	264.601	585.314	134.383	1561.004	2778.59	304.003	497.148	264.402	4630.496	1697.85	357.988	3962.434	211	0.94	956.879	764.187
12776.679	14037.554	9783.144	18441.629	12108.692	22577.565	11559.805	18555.778	1004.23	427.174	594.192	595.359	626.454	1013.147	300.071	9901.956	182.202	158.585	285.326	1290.468	227.646	830.966	159.666	2213.668	4314.732	285.161	609.941	254.781	5051.508	1492.654	373.752	4929.237	510	0.697	1266.9	770.525
10566.84	12198.743	8532.049	15817.724	10547.223	19101.396	9756.277	15063.608	1117.629	616.99	572.916	701.296	856.414	588.678	314.647	10111.106	228.53	194.173	199.812	1944.215	271.407	2163.938	135.823	3288.647	3546.583	296.427	453.817	274.894	12992.72	1765.973	331.986	6530.776	279	0.907	1482.489	765.686
7838.647	8643.779	5675.669	10639.025	7588.108	14377.019	7404.639	12216.675	921.391	469.397	504.589	919.552	511.958	403.523	328.591	10408.582	191.291	181.887	187.11	1250.987	201.372	470.196	155.35	2338.309	1265.108	324.218	541.65	273.618	5834.452	1379.397	334.614	6273.581	154	0.961	512.935	763.545
15776.324	17635.444	12257.294	21497.244	13727.109	22690.148	11119.56	17320.23	826.108	370.839	694.374	722.669	696.935	663.949	269.383	11667.297	218.492	189.097	380.393	969.053	182.013	831.022	153.538	1584.316	3895.424	289.236	1122.49	261.958	4605.869	946.476	373.609	3899.127	103	0.965	563.248	762.84
8306.158	9618.101	6300.317	12358.663	7893.262	15562.714	7101.951	10851.869	1571.56	306.998	440.039	825.525	1029.705	459.287	245.723	11100.923	135.132	135.819	179.58	879.37	276.841	551.374	102.548	1174.601	1779.219	253.751	581.922	272.167	2331.727	1500.104	319.424	2628.012	130	0.978	1099.177	763.777
10338.268	10975.425	7299.736	13800.68	8894.717	17104.47	8066.103	12971.033	802.253	363.03	647.271	890.078	663.249	554.986	304.856	10346.555	166.221	143.625	177.877	937.297	248.584	593.487	123.687	1678.299	2751.744	280.148	648.768	272.876	3688.686	1528.011	323.43	3889.396	259	0.865	1234.882	767.411
7564.021	8657.736	5741.297	11253.214	7713.83	14751.378	7023.077	11153.629	1106.996	485.227	457.03	443.856	402.687	453.907	348.29	11070.084	229.27	206.602	238.325	865.186	156.259	1039.329	174.918	2454.049	799.864	274.842	302.697	247.024	3247.017	849.835	343.555	7188.665	112	1	327.714	764
14036.629	14789.339	9727.779	18620.163	12244.047	23389.764	11143.347	18180.472	1158.844	416.583	575.783	639.974	543.169	748.056	287.374	9993.222	226.369	192.436	333.567	1095.764	199.57	630.442	163.951	2024.335	4039.245	322.448	638.288	264.602	5570.338	1711.221	363.674	5249.33	517	0.768	567.765	772.223
9271.228	9670.271	6465.381	12195.507	8269.243	16234.803	7041.737	11416.537	705.64	341.381	503.577	623.426	604.484	516.613	263.458	8630.004	207.82	171.291	300.523	1308.437	251.871	481.18	160.433	1334.839	2297.461	291.723	671.369	269.21	3777.233	982.353	331.135	3422.916	194	0.933	767.119	766.536
8635.368	10362.194	7025.028	13227.842	8655.807	16117.653	7791.563	12252.55	1119.415	403.114	547.622	850.099	700.882	846.608	313.148	9917.455	155.626	186.851	182.029	1056.874	378.787	883.646	111.535	1829.414	2548.761	257.419	748.473	311.828	4969.818	1927.278	399.103	4272.658	298	0.738	1136.426	771.174
11927.251	12912.422	8402.365	16311.061	9992.019	19735.955	8859.315	14134.353	1836.088	361.828	663.663	621.724	736.642	638.763	280.453	11964.588	174.285	171.878	220.082	1065.534	178.383	794.396	124.099	1527.687	2746.754	280.78	696.147	245.089	1872.936	1014.544	305.23	3186.92	271	0.93	1350.699	768.149
11928.323	13215.129	9025.628	17237.263	12120.144	22711.452	11444.616	18518.663	887.555	435.417	622.664	591.727	466.889	477.819	305.99	8998.601	241.903	190.421	304.23	975.299	169.481	932.74	190.434	2258.023	1734.94	288.245	657.898	281.796	3715.374	1117.874	399.151	6252.537	228	0.889	656.421	768.171
11656.149	14538.394	10180.306	17217.686	11913.632	16205.252	9946.886	13126.824	991.115	407.114	567.829	661.764	499.445	513.05	335.014	10431.832	236.849	183.617	330.158	1084.706	143.579	408.334	188.845	1663.958	2328.699	281.913	542.547	255.916	2333.763	1429.145	367.348	4454.651	152	0.949	693.303	765.73
9806.581	11075.102	7378.74	13492.449	9338.897	16865.683	7495.333	10542.125	927.653	353.97	688.791	745.709	845.318	454.952	355.131	11514.729	247.427	177.619	238.454	1074.124	267.204	615.241	161.64	1383.65	3421.673	291.27	712.673	254.862	1928.602	1284.346	264.236	3632.809	114	0.99	705.395	765.711
8946.219	11602.243	7732.951	13770.172	9503.731	13663.427	7567.834	9803.182	505.584	294.42	414.998	572.912	811.299	569.654	269.264	9098.005	188.806	158.097	225.801	641.012	253.472	473.032	151.263	1082.332	1938.342	291.011	551.456	263.57	881.142	804.293	342.44	2713.684	133	0.946	758.53	766.568
7879.566	8726.42	6120.793	11307.221	7278.882	13695.468	6303.174	10142.215	1178.085	373.685	448.84	795.883	913.661	529.079	288.446	11094.684	143.216	142.464	186.264	1133.467	405.424	596.303	105.375	1643.706	1507.895	263.794	615.187	274.133	3604.084	1203.757	299.005	3751.203	121	0.977	1108.806	765.045
12938.139	14002.32	9691.67	18433.466	12141.983	22958.69	11610.247	18531.644	926.526	399.935	741.588	576.602	511.696	539.031	296.665	9522.036	190.538	161.606	233.598	978.993	215.468	594.286	150.03	2133.891	4402.127	281.334	655.326	262.559	7149.027	1425.158	323.764	4840.957	260	0.878	1247.481	768.685
6745.519	6808.234	4568.541	8510.775	5349.755	10639.431	4817.356	7890.104	713.356	334.017	354.571	645.342	826.59	334.247	263.23	11932.084	160.151	168.947	251.996	1253.626	212.988	2527.315	124.041	1202.998	2741.744	259.898	527.656	240.935	3142.708	1101.331	265.316	2358.431	113	0.981	1339.606	764.881
7631.843	8519.754	5547.156	10704.847	6752.45	12894.216	5902.234	9213.341	1121.711	357.753	532.3	1014.913	975.248	534.514	253.477	11501.504	183.355	143.227	204.772	1033.706	281.102	812.101	117.691	1764.266	3408.036	278.347	591.101	287.377	3200.206	1728.436	358.157	3591.507	129	0.97	1437.547	765.345
7267.612	8640.098	6019.22	10450.031	7975.666	12400.129	7040.053	10287.024	1419.274	583.58	609.142	543.059	511.024	477.972	376.249	11795.117	291.098	244.221	340.158	1992.024	158.579	960.297	164.262	2675.664	3823.577	341.175	427.397	269.057	3006.937	1081.294	346.613	8205.025	156	0.925	451.513	768.321
7446.354	7881.04	5223.399	9470.254	6642.282	13182.679	5908.531	10069.939	1291.072	464.67	627.721	1113.631	602.997	350.561	352.596	10663.396	210.908	217.28	304.731	1564.337	208.081	647.31	168.055	1944.12	2849.484	337.71	785.277	272.206	2542.782	1215.14	302.575	5215.28	102	1	467	766
11755.667	13538.015	8906.773	16412.833	11070.443	20087.443	9385.655	12988.962	889.738	378.435	678.051	648.438	563.287	779.998	282.328	9883.183	213.215	170.015	289.387	1339.128	174.885	2119.189	179.055	1590.927	2173.601	308.98	587.735	267.746	5170.062	1896.305	364.755	4237.204	213	0.838	626.908	769.918
11012.482	13387.348	9059.217	16317.347	12124.513	20642.476	11692.76	15262.562	829.079	403.463	394.197	322.521	355.546	791.641	260.841	8908.758	213.226	187.074	432.196	1240.814	129.179	9760.462	193.243	2132.724	1388.183	292.526	366.752	265.7	3529.78	1267.535	412.27	5623.131	138	0.944	634.101	767.58
9140.504	11716.416	8459.324	15805.599	9800.139	18971.221	8790.459	14024.321	683.885	343.298	570.208	594.377	502.235	518.627	273.351	8876.529	151.042	143.233	255.94	1193.76	211.209	635.743	124.272	1806.794	2258.149	246.42	631.877	243.404	3512.453	1633.515	274.381	4323.872	106	0.993	1028.755	766.925
9623.745	11005.014	7598.783	14317.547	9397.823	18321.768	8750.899	14218.589	1093.752	442.013	479.518	603.864	800.511	627.325	326.441	9999.915	167.946	164.911	189.387	1204.245	350.143	813.427	110.7	2277.465	2813.027	275.694	455.037	289.014	5190.668	1705.442	391.552	5240.636	296	0.781	1119.328	773.041
8889.49	7859.802	5457.364	9749.991	6191.075	12640.818	5385.112	9354.447	868.224	334.334	498.14	613.806	627.828	411.29	277.443	10209.385	162.832	133.37	189.033	878.192	233.354	509.753	121.803	1439.247	2851.044	289.434	481.756	282.045	2642.411	1217.766	309.032	3245.368	104	0.974	1226.673	766.5
12618.436	13410.212	8914.191	16658.975	10905.238	20025.788	10241.834	16414.728	858.558	401.676	684.94	827.467	787.453	491.826	300.235	10312.699	168.918	155.299	270.868	1395.319	286.588	717.03	157.647	1936.261	2792.434	260.302	794.409	258.009	5578.177	1196.169	282.326	4217.399	145	0.929	1297.638	768.721
11486.853	12722.212	8846.434	16820.495	10946.89	18595.083	10565.944	17166.221	1322.925	632.472	485.636	468.209	446.484	565.27	320.634	9263.075	251.829	219.204	189.975	1641.572	180.051	2151.988	152.344	3284.516	2202.1	289.213	270.403	289.094	5523.229	445.622	374.527	7019.058	151	0.968	1563.666	767.666
8952.045	7966.682	5397.466	9723.95	6259.505	12919.759	5776.031	10387.759	784.217	351.528	370.415	562.963	552.241	3138.336	258.921	9175.264	168.101	177.031	161.292	638.488	290.418	929.809	136.98	1623.678	1894.537	345.988	771.882	254.697	2761.187	1321.975	337.561	3910.46	120	0.969	948.383	768.792
9885.682	10446.289	7423.726	13635.202	8955.494	17860.83	8307.012	14130.283	884.969	474.844	655.919	657.896	713.137	661.188	350.758	9280.586	193.933	198.739	231.195	1526.78	464.445	3210.49	118.991	2488.626	6259.663	256.111	530.727	308.543	8647.974	2245.843	397.369	5770.285	149	0.992	1129.487	768.956
11075.258	11982.508	8230.827	15482.04	10231.537	18891.745	9943.801	15925.044	1050.701	427.827	494.448	545.486	577.502	477.342	325.458	9705.739	175.95	171.795	248.423	2363.149	244.232	700.862	181.804	2311.953	3444.865	259.633	587.409	248.272	18338.853	1392.525	293.801	4898.603	350	0.753	1309.497	773.8
10202.607	10504.671	7099.195	13565.52	7908.254	16068.454	6890.453	12065.477	1340.119	381.368	613.815	738.644	726.857	541.227	306.223	12019.257	204.419	180.718	247.787	1099.789	220.622	818.152	128.343	1943.562	3246.781	265.677	643.939	276.521	6795.346	1258.7	336.316	4009.417	146	0.972	1395.5	769.034
8203.201	9898.614	6206.327	12376.523	7721.124	14585.029	7321.696	11314.105	1710.786	425.602	507.816	1190.996	1126.41	407.159	268.984	10919.348	173.741	160.29	207.668	1976.139	289.229	889.615	131.378	1952.233	1854.129	289.512	714.361	265.036	3637.904	1508.35	340.693	4162.736	122	0.956	1522.221	769.197
10296.181	11234.89	7692.096	14178.478	9654.463	18165.901	9296.164	14763.743	832.52	393.493	428.044	380.695	408.924	418.164	284.237	8666.269	158.362	148.032	253.381	586.223	209.57	549.633	139.868	2056.272	993.37	264.378	376.661	286.164	2791.656	525.526	268.41	4884.219	183	0.889	1192.801	771.932
11694.39	12133.67	7811.481	14764.44	8916.744	16736.862	8922.812	13169.921	1644.546	457.116	371.477	605.503	487.289	350.426	281.145	12228.824	203.928	199.785	313.619	796.261	171.68	733.077	157.881	2069.162	2535.681	274.771	541.777	277.04	2107.971	475.499	390.428	4049.008	143	0.952	1580.717	770.514
9373.813	9718.918	6512.921	12075.777	8044.741	14253.526	6688.729	10688.044	808.111	379.917	542.674	821.894	955.083	376.26	329.992	9221.796	242.009	195.906	227.886	1001.603	310.481	477.749	160.434	1445.115	2944.63	304.967	689.267	259.729	2290.523	1019.713	302.982	3705.474	214	0.842	735.687	772.271
7771.313	8350.204	5648.489	10507.23	6508.618	12674.135	5703.758	9225.175	866.222	329.548	499.145	860.767	661.317	388.568	286.489	10031.708	167.766	161.481	196.784	754.49	392.815	1174.136	116.018	1350.155	2869.233	248.321	569.257	320.271	4135.313	1588.029	321.25	3170.023	120	0.969	1154.792	771
9384.325	9618.619	6153.766	12706.033	7166.744	14623.133	6348.86	10684.382	890.952	335.308	446.915	901.018	916.311	442.853	235.147	11691.56	179.341	141.073	225.896	1277.743	213.29	867.553	127.169	1549.883	2838.169	267.171	721.332	264.24	1546.078	1379.848	288.192	3232.148	152	0.985	1514.691	771.829
10128.128	11018.08	7205.393	13359.251	9350.436	16217.398	7296.325	10114.504	1125.381	657.926	536.193	345.282	466.519	1263.03	362.039	11872.859	283.6	243.276	352.203	1026.416	191.083	1031.329	197.618	2113.111	6004.071	298.438	390.26	262.333	13767.548	294.94	329.027	6033.071	124	0.96	346.484	772.911
9195.919	9982.642	6517.132	12164.557	8409.673	14140.294	7019.268	9795.926	1185.829	541.535	581.171	380.067	451.584	516.695	363.697	11238.021	301.732	238.445	401.375	1449.975	164.62	2166.559	162.713	2248.231	8938.66	293.682	507.869	265.408	7900.07	751.559	343.705	6495.218	140	0.897	375.771	773.393
11763.751	14080.065	9952.933	17536.39	13019.764	20005.674	12313.212	16016.056	872.084	387.668	520.285	717.555	542.302	625.842	311.8	8884.913	246.355	185.43	431.458	1039.454	198.713	1023.137	201.827	2001.439	3911.394	287.366	498.999	280.098	3445.879	1593.281	384.64	5217.771	278	0.792	645.799	777.633
11696.68	12608.606	8023.041	15559.977	10673.988	18742.042	9434.499	15009.585	709.46	373.403	411.449	409.469	361.411	332.681	311.678	9811.23	236.887	185.918	401.363	909.944	145.384	486.858	180.291	1409.495	3079.27	276.998	467.8	270.967	2490.861	649.948	337.184	3637.541	170	0.949	698	772.524
10598.783	11644.783	8221.406	14160.92	10129.114	17210.821	9926.54	15655.79	1558.998	574.136	601.356	689.386	892.606	576.873	347.432	10478.819	267.466	202.907	354.781	1838.299	289.872	1356.937	150.093	3243.079	2340.845	320.04	749.776	290.26	5589.986	1403.802	392.944	6355.423	152	0.974	1419.461	773.612
10345.868	10404.161	6725.307	13502.29	6816.297	13956.735	5502.078	9058.33	1142.614	519.264	487.651	344.679	445.61	369.528	325.615	13915.505	312.612	215.444	279.266	720.789	148.832	1328.404	155.285	2020.157	7176.534	297.8	645.939	261.64	2534.944	339.017	323.235	5403.723	100	0.967	388.37	772.92
10056.602	11208.303	7337.261	13772.929	9495.398	16851.2	8711.218	14618.6	958.589	501.284	653.648	1047.759	812.447	462.882	343.323	9715.477	215.946	174.684	203.889	876.388	207.843	508.697	159.712	2608.336	2452.898	336.83	1036.241	291.376	4179.984	1553.222	338.496	6593.041	214	0.896	516.402	774.467
11006.901	12230.66	8355.634	15643.121	11247.722	20433.648	10222.216	15904.161	1227.963	421.18	552.311	1089.238	841.519	569.567	327.778	6972.492	221.607	205.655	312.274	1406.116	405.642	512.788	151.91	1904.777	2065.87	269.111	766.384	280.389	6296.297	2421.406	290.61	4577.118	130	0.978	811.685	773.715
13245.099	14953.012	10557.368	19344.238	12486.536	23918.006	12045.958	19218.819	790.198	365.86	512.817	466.228	433.44	508.17	286.441	7692.866	172.473	150.331	324.128	1155.86	173.366	615.665	132.153	2041.677	3261.495	232.845	459.823	244.912	2807.585	1251.513	316.534	5180.007	150	0.936	1025.987	773.193
8586.334	8888.014	6177.677	11507.097	7492.691	14820.952	6404.672	10753.257	994.007	287.393	448.921	828.11	758.16	559.045	289.187	9635.297	158.753	123.973	175.464	906.408	307.704	664.386	115.059	1414.586	2845.755	255.169	739.994	241.859	3007.98	1585.079	259.009	3262.38	127	0.955	1049.886	773.76
10006.862	10205.64	6179.845	12475.444	7647.954	12398.464	5239.199	9224.049	869.662	315.283	816.981	1143.87	661.11	404.206	226.914	10256.32	181.772	138.955	251.517	832.591	250.28	567.609	142.583	1442.759	3064.541	336.023	742.569	263.462	5009.432	1956.799	298.366	3452.429	149	0.835	533.205	775.272
5313.011	6187.587	4215.311	7851.211	5215.46	9665.823	4687.729	7242.199	657.977	310.342	409.57	849.844	889.241	498.431	271.354	9971.087	119.445	132.069	191.634	1044.027	327.501	497.799	100.329	1206.585	995.398	245.651	466.478	260.043	3050.297	1247.409	294.882	2750.848	100	1	1101.38	773.62
9596.376	9136.982	5988.967	10727.167	7085.702	14202.071	6894.622	10919.264	681.195	328.38	754.085	662.678	689.124	423.506	236.038	10581.176	156.201	142.973	203.651	869.638	187.075	615.224	156.916	1222.89	3163.718	258.046	705.841	250.288	2115.341	989.719	302.062	2738.29	143	0.978	1293.367	775.122
10476.374	10612.207	7173.727	13339.01	8906.69	17835.953	9009.628	15056.956	1838.933	517.996	468.135	500.658	493.465	529.616	293.87	8796.391	196.047	176.678	172.714	1602.361	227.583	1115.924	146.896	2824.807	1579.064	291.743	512.739	253.557	5781.049	1318.904	383.477	5757.364	180	0.843	1541.833	778
7723.229	11686.764	7119.405	16471.692	9355.389	16272.424	8491.23	12051.589	882.726	387.046	302.727	537.906	331.995	685.705	248.046	8272.063	180.789	177.292	263.467	907.033	216.071	803.596	140.129	1478.015	3086.097	455.265	272.818	275.881	3243.92	317.465	391.108	3217.448	122	0.956	1571.098	775.68
6858.24	7326.234	5216.522	9269.613	6357.551	12316.798	5739.845	9532.518	1466.513	375.044	458.822	934.614	860.682	601.364	319.947	9203.519	190.792	170.76	201.913	1328.702	343.393	618.093	124.554	1625.591	2029.271	285.179	696.126	256.852	3963.197	1566.242	284.627	3885.656	130	0.914	969.038	776.423
9079.559	10627.052	7246.679	13833.143	8789.698	16596.378	7687.854	12117.451	733.448	361.035	517.764	714.387	755.809	737.822	305.718	10118.769	158.534	154.4	194.432	898.753	359.958	706.557	117.032	1595.654	2692.081	276.037	536.87	288.619	3774.462	1151.295	333.373	3814.513	222	0.884	1172.626	777.626
7694.376	9180.3	5931.562	11968.85	7469.707	14066.571	6967.047	10885.373	1072.676	424.036	490.487	884.855	672.665	436.325	254.035	11665.262	167.718	164.918	255.252	1074.383	285.388	792.437	140.637	2081.324	1892.574	261.834	811.619	278.694	6113.505	868.554	378.804	4189.708	151	0.942	1462.467	776.692
12571.478	13214.484	8636.876	15841.447	10412.47	19602.025	10462.18	16292.909	1154.91	560.721	488.929	504.961	420.612	694.48	299.867	9265.339	250.616	207.166	199.63	2013.496	230.582	955.063	158.102	2858.291	6059.581	359.253	352.247	276.899	8799.732	644.632	480.704	5861.686	162	0.927	1565.401	777.599
11809.152	14398.9	9188.426	18530.446	10892.896	18273.27	10228.762	15868.838	1262.461	535.363	452.079	837.726	629.802	467.383	316.023	9174.819	252.405	208.665	192.933	1196.644	240.358	835.753	154.642	2687.694	2292.986	273.895	372.571	259.92	2502.321	490.282	330.37	5567.325	144	0.933	1596.521	776.812
7933.481	8530.565	5389.479	10847.61	7300.743	13835.933	6459.618	10537.076	744.959	315.039	332.867	901.329	941.267	1278.532	276.73	8885.569	217.59	190.751	188.388	897.633	330.364	583.584	153.781	1667.83	1522.432	321.429	601.877	263.521	889.065	2110.894	286.551	3940.154	131	0.986	752.302	776.424
10387.357	13165.759	8723.875	16079.428	11686.11	14983.514	10591.483	13226.158	937.488	357.445	462.986	715.869	819.738	478.032	275.107	7343.376	231.736	188.518	271.68	1132.797	347.398	422.054	156.24	1577.647	3564.219	296.349	780.66	281.853	3756.303	1539.807	314.457	3961.541	208	0.935	803.918	778.567
10268.99	12037.415	8736.37	15605.926	11042.983	14563.536	9613.082	12885.673	1176.757	396.926	509.703	831.868	676.313	469.449	290.303	6168.938	269.625	206.283	180.029	1101.91	266.086	423.999	154.004	2162.163	4060.704	276.153	582.29	284.239	4995.14	2530.076	330.782	5261.528	102	0.974	820.039	776.314
6756.002	8516.928	6098.596	11211.809	7560.243	14359.675	7234.898	11687.289	775.87	444.425	299.359	261.554	265.897	2367.662	264.527	7540.34	205.289	191.711	327.82	698.115	166.897	953.536	146.993	2014.517	3522.487	305.194	483.036	247.287	2725.15	397.617	360.655	5017.412	120	0.969	958.35	776.15
7087.427	7255.921	5152.826	9178.421	6045.843	11931.106	5426.707	9048.131	883.292	307.364	430.896	785.803	925.37	461.883	267.765	9696.174	171.53	142.696	264.227	1028.846	316.265	586.822	111.671	1294.908	3259.283	275.158	432.382	236.266	2417.466	1357.826	294.967	3035.707	141	0.871	1012.699	778.011
9734.442	11532.951	7553.634	14477.169	9466.055	17185.165	8589.874	12603.657	831.857	349.46	551.107	690.057	790.027	740.366	265.251	11785.767	158.36	146.829	190.611	1053.49	207.181	650.839	156.948	1405.501	2745.652	280.476	597.773	251.115	2269.773	1281.654	320.019	3057.744	271	0.858	1276.389	780.533
7388.5	8837.289	5802.784	12010.992	6943.767	13042.728	5979.124	9164.828	699.122	292.398	443.567	628.49	756.012	378.86	261.631	10430.265	134.967	143.728	213.228	976.166	224.014	635.186	140.425	974.888	2638.596	276.484	456.937	240.089	1466.869	993.369	327.362	1918.926	142	0.971	1325.141	776.437
9328.819	10961.456	7306.622	14238.017	9363.026	17743.95	8991.473	13974.892	1196.574	430.514	482.682	538.188	591.739	507.907	336.684	11659.752	199.451	188.387	279.784	1514.067	216.048	3209.073	134.585	2398.255	2511.158	270.421	478.627	285.482	15587.109	1419.096	323.109	4857.529	155	0.896	1401.461	778.565
9697.065	10745.335	6901.082	14566.778	8537.4	17176.765	7806.551	13166.747	904.691	394.978	452.715	1210.587	758.226	473.857	252.264	11842.446	168.253	146.002	244.176	2196.254	263.55	696.037	133.635	1822.301	2504.932	261.695	849.777	257.105	4311.39	1491.789	322.969	3717.975	201	0.868	1506.251	779.032
6832.181	8284.541	6266.483	10580.733	7995.241	11890.365	7295.032	9907.803	1488.781	694.295	535.997	1205.905	557.387	411.669	358.835	9794.526	285.062	244.038	205.968	1183.225	230.192	1188.814	164.661	3105.391	2765.193	279.275	423.213	255.465	2450.121	427.406	315.773	6135.503	114	0.99	1605.421	776.368
7508.586	8819	5706.838	10834.209	7252.315	13145.909	6741.914	9977.257	1284.173	376.112	919.964	649.496	676.558	412.12	277.093	11740.028	168.441	176.6	205.763	1293.044	219.11	631.242	129.64	1659.389	2571.895	283.439	759.712	247.419	3828.948	1596.319	323.55	3348.649	157	0.911	1356.194	778.525
7907.953	7548.75	4866.443	9212.354	5728.19	12166.845	5582.771	8956.504	679.888	265.948	365.91	540.81	597.269	403.373	257.385	9254.573	150.421	152.325	249.364	638.98	167.46	495.925	132.55	975.041	1953.594	276.691	468.686	268.77	1857.041	848.177	320.975	1994.451	141	0.964	1392.848	777.72
9706.657	10910.791	7270.348	15096.157	8960.049	18447.992	8590.71	14543.821	916.412	414.782	597.596	777.483	694.647	476.79	295.261	11165.019	198.898	162.247	235.593	1572.304	369.647	654.389	128.666	2365.321	4451.654	269.18	628.067	286.745	13748.712	1739.67	344.346	4623.334	188	0.868	1452.069	779.112
9480.903	10860.224	7147.836	12788.133	8533.99	16028.687	6778.541	10082.232	1359.788	355.203	852.101	916.016	564.035	859.792	259.351	11474.879	219.258	170.933	177.083	923.667	250.426	912.673	169.613	1515.601	2925.924	311.291	1104.269	269.758	4548.43	2259.651	366.462	3731.21	101	0.99	602.946	776.985
12638.84	13745.795	8743.777	17628.807	11988.669	20728.046	10782.9	16924.363	869.295	392.636	449.39	678.386	697.998	524.473	260.166	6017.252	235.758	195.764	155.642	1065.755	263.013	381.236	158.413	1966.315	1417.164	279.044	508.686	293.178	3074.019	1280.448	325.644	4768.351	209	0.839	828.95	781.352
9132.733	9672.393	6904.329	12368.422	8257.508	15769.127	7224.411	12351.367	722.711	417.419	382.442	1201.949	1215.064	701.063	352.317	9703.113	171.188	169.792	238.181	1310.857	367.498	585.844	145.113	2336.365	2005.888	283.382	502.075	240.196	3481.347	1975.199	370.472	5468.403	153	0.991	925.827	778.369
9374.029	10616.64	7421.285	14078.977	9369.42	17779.493	8898.808	14489.745	699.54	380.2	354.578	957.745	775.605	1089.292	307.621	8678.829	169.375	162.56	270.365	1100.724	523.777	535.384	150.526	1968.873	1819.63	287.759	567.685	245.267	6316.825	1256.239	337.415	4518.69	180	0.938	936.061	779.767
9119.835	10185.255	7152.577	13242.096	8881.997	17005.767	8647.326	13922.342	774.94	398.064	348.404	525.13	472.583	1099.452	276.008	8087.967	191.232	187.477	240.703	1080.018	276.752	1720.382	153.649	2044.426	3742.57	306.805	510.366	253.503	4971.926	840.323	379.959	5106.127	205	0.841	947.768	778.398
8197.135	9098.331	5992.908	11058.764	7016.876	12477.628	5739.166	8902.411	496.601	316.687	307.547	563.676	740.543	572.378	249.46	10136.812	170.375	146.159	185.165	689.341	220.779	468.091	108.025	1084.622	2581.351	296.074	385.249	250.301	806.753	1015.932	280.537	2388.553	145	0.882	983.438	780.328
8881.452	10982.113	7340.559	13747.353	9495.616	17109.36	9165.219	13263.946	746.788	329.598	512.359	497.228	475.098	565.098	275.465	8318.473	167.307	137.437	237.041	919.24	193.822	698.513	131.362	1688.363	2471.644	239.51	486.244	230.938	2950.932	1700.762	264.816	4069.28	161	0.912	1030.78	780.003
10144.352	10093.022	7031.226	12958.269	8268.05	16674.338	7485.139	12660.083	1131.898	379.216	649.628	934.22	584.933	1406.184	322.058	10891.867	168.891	158.198	203.673	1026.276	408.839	763.385	114.24	1850.211	2888.914	280.961	853.316	307.106	6238.891	1769.068	375.84	4288.048	197	0.957	1148.754	779.81
10831.164	11437.518	7883.07	14121.301	10030.714	16786.978	9889.951	15059.109	877.91	377.091	393.489	475.514	493.21	410.547	308.804	9800.391	147.335	163.993	261.842	2438.55	247.639	754.214	171.114	1811.042	2502.366	266.134	443.938	238.761	14569.442	1077.752	358.742	3698.644	127	0.995	1316.831	778.657
11220.588	12978.792	8914.67	17093.401	11238.523	20035.082	10487.635	16137.657	1438.97	605.193	825.73	732.187	774.716	546.546	316.618	10156.718	253.67	205.097	207.318	2096.391	267.403	1626.385	145.964	3141.093	4372.094	287.615	554.55	270.864	10036.328	1835.301	343.064	6367.221	356	0.687	1525.854	787.753
14310.367	13303.97	8684.959	16183.845	8867.151	18393.346	8305.452	14593.681	1281.696	436.322	520.504	1065.137	1096.579	574.723	292.998	11957.523	218.698	186.512	214.756	1467.272	344.848	700.825	152.715	2140.14	3390.737	276.835	573.147	268.949	3744.684	1053.824	308.65	4359.381	154	0.951	1589.909	779.636
11278.002	13231.883	9351.187	16314.046	11551.425	20714.34	10086.318	15015.203	1084.134	453.544	718.788	633.641	556.591	839.109	308.031	8982.225	242.475	202.185	249.222	1231.621	185.137	927.407	192.768	2141.168	3169.469	326.067	720.624	286.125	5446.366	1636.659	346.399	5701.924	216	0.894	626.213	782.875
7235.767	7725.15	4809.08	9467.98	6331.819	10767.993	5067.088	8147.901	588.375	302.076	367.164	710.989	631.449	1297.251	262.032	9224.125	172.2	160.742	261.597	879.27	319.147	427.435	158.667	1173.705	1321.621	296.276	663.254	273.239	3197.583	1495.66	272.568	2744.653	119	0.961	774.887	779.441
10696.468	12237.993	8491.372	15849.313	10276.462	19088.551	9455.298	15093.431	832.339	351.07	575.557	614.31	755.963	500.401	292.922	9233.727	182.389	146.848	203.297	904.071	220.47	578.243	112.084	1828.701	3223.435	254.803	597.917	238.29	2645.989	1252.426	314.921	4529.177	183	0.852	1020.954	781.855
7644.588	9130.198	6264.268	11774.807	7706.071	13846.614	6708.275	10256.516	674.139	343.814	550.628	643.112	654.799	405.714	293.002	9257.705	151.132	149.11	171.692	732.841	367.341	535.62	116.87	1473.456	1718.662	277.752	502.826	282.094	2772.815	1238.763	301.32	3593.238	136	0.956	1184	780.5
7918.018	8925.616	5943.299	11577.521	7223.277	13690.563	6378.061	9931.405	659.162	298.974	633.866	897.649	815.268	380.103	265.34	10394.335	145.247	135.07	172.189	826.383	235.029	518.749	130.239	1103.023	1909.924	277.071	631.54	266.249	2270.099	1405.427	349.749	2465.734	217	0.879	1235.933	782.85
8925.973	10045.133	6582	14314.711	7960.649	16486.71	7207.446	12404.002	771.788	342.149	585.341	785.837	845.756	426.55	254.918	10723.236	145.074	136.052	197.57	1066.193	327.981	560.407	118.543	1530.09	1751.307	274.921	652.076	282.239	2302.422	1243.343	346.702	3036.429	127	0.967	1440.571	778.87
9122.496	12019.817	7416.218	16000.987	9690.847	17758.233	9017.835	13183.216	1612.26	367.934	389.737	626.144	638.712	411.648	230.11	9806.395	165.884	149.219	249.296	1157.657	290.975	636.47	124.965	1413.84	1980.98	282.765	468.743	264.818	4438.823	1265.67	373.159	2756.305	149	0.955	1548.057	780.487
12541.272	11465.185	7190.304	15349.462	9744.597	19877.69	9017.596	16345.493	818.378	350.806	432.803	678.385	458.79	532.05	294.021	9808.961	258.725	180.15	287.266	939.513	191.382	815.349	172.023	1692.661	2697.647	293.521	576.698	255.817	4228.656	1185.651	274.972	4225.503	127	0.995	717.894	780.098
10127.558	10686.756	7437.748	13613.124	9120.382	18419.963	8727.517	14364.247	825.175	412.257	407.412	585.752	577.574	550.545	324.063	9721.786	173.751	161.18	223.823	858.028	306.216	602.536	113.688	2158.136	3033.026	285.054	349.747	276.552	5314.856	1157.905	386.665	4966.785	252	0.78	1114.103	787.139
11373.099	14248.666	9528.378	18768.955	12033.9	22235.538	10983.139	16523.669	783.665	382.135	574.665	653.742	739.023	588.683	306.346	9887.546	158.781	174.326	207.217	781.707	366.21	841.007	115.446	1694.594	2969.463	272.773	647.735	296.987	5015.155	1448.067	298.616	3983.644	199	0.906	1163.992	784.133
7944.232	8863.967	5893.058	11274.419	7738.363	14561.555	6775.527	11125.806	974.663	445.072	563.349	456.677	478.932	419.306	274.327	12320.674	220.502	203.296	256.909	1718.364	251.621	2411.357	152.973	1984.293	1958.551	361.959	372.98	285.907	6717.829	819.927	276.643	5647.421	180	0.886	475.311	783.572
7199.828	7755.244	5482.025	9908.482	7291.911	12374.549	6638.321	10177.066	737.548	343.588	444.047	526.122	482.885	373.161	250.698	6642.442	221.075	188.904	190.571	773.696	176.465	421.748	164.295	1736.618	2050.771	282.188	580.439	275.031	3801.173	760.622	311.991	4413.938	142	0.945	791.57	782.782
7603.606	7687.579	5098.204	9068.734	5677.906	10797.976	4653.317	7541.638	667.153	344.878	618.231	678.742	847.445	408.23	270.832	11600.03	150.758	127.55	189.763	1011.795	264.39	529.674	107.926	1253.923	2936.048	273.341	469.688	270.159	2031.051	1131.555	285.28	2683.932	98	0.993	1094.622	781.061
12951.587	13751.338	9694.706	18116.844	11847.438	23862.677	11596.107	19391.027	944.375	456.418	618.259	641.459	533.865	604.347	369.161	9203.522	166.167	168.38	179.468	1230.742	304.121	602.772	117.974	2702.621	2399.719	265.939	595.941	297.633	12646.648	1951.373	336.541	6317.679	289	0.803	1154.372	789.043
7403.644	8293.392	5617.736	10809.281	6990.261	13115.572	6179.227	9454.939	573.173	289.081	513.439	626.762	623.157	409.868	267.857	9182.036	155.542	133.926	193.481	574.328	251.431	611.276	121.244	1032.247	3290.374	278.056	430.511	265.802	2349.133	1134.948	344.197	2384.711	144	0.948	1223.972	783.667
9568.32	10131.126	6669.5	12194.342	7485.708	15663.669	5996.605	10239.111	1157.114	503.423	559.339	443.955	435.62	393.07	328.953	10620.863	265.878	218.567	257.741	625.687	158.927	1180.523	185.138	2230.309	5083.633	283.374	475.603	264.439	3345.074	726.427	340.078	6058.51	118	0.941	294.847	783.424
9524.432	12601.974	8925.781	14229.501	10774.659	19155.549	9038.794	10470.805	645.05	358.4	602.683	589.578	488.56	631.374	248.359	9440.444	191.331	175.341	242.09	813.736	166.821	804.478	183.84	1293.137	3071.311	306.124	636.738	272.697	3519.281	2898.373	338.231	3425.134	143	0.941	617.052	783.948
6365.059	7126.236	4684.3	8892.072	5654.709	10631.704	5129.052	8301.059	1316.589	349.049	367.326	764.063	876.891	447.285	277.906	13317.985	183.217	172.479	250.635	1335.352	202.4	889.735	131.858	1782.994	1861.252	283.61	801.548	286.713	4181.816	1046.531	337.258	3366.011	159	0.887	1414.5	785.506
11813.787	13319.325	8967.059	17392.252	11305.642	21397.875	10882.019	17588.72	1348.605	566.072	643.746	800.412	675.298	605.193	304.086	9467.357	200.396	174.694	234.548	1656.468	226.085	923.574	146.83	3078.798	2418.47	265.092	699.098	272.161	8224.305	1440.734	325.529	6335.907	408	0.799	1492.686	787.99
[truncated: 3,493 more rows]
