# Supplementary material for: Highly multiplexed immunofluorescence imaging of human tissues and tumors using t-CyCIF and conventional optical microscopes
Source: eLife. 2018 Jul 11;7:e31657. doi: 10.7554/eLife.31657 (PMC6075866; doi:10.7554/eLife.31657)
Supplement: Figure 10—source data 1. [file elife-31657-fig10-data1.zip › TMA14n.csv]

Hoechst2	Hoechst3	Hoechst4	Hoechst5	Hoechst6	Hoechst7	Hoechst8	Hoechst9	pAKT	Ki67	pERK	EGFR	E_Cadherin	PCNA	MET	MitoTacker	A555	pCTD2	CD45	VEGFR	Keratin	PD_L1_PE	CD4	ActinRed	hmC	p21	pS6_235	HER2	Vimentin	Catenin	NGFR	HCSred	Area	Circ	X	Y
19668.425	21987.074	13352.914	24971.525	15778.249	26565.714	13216.922	19437.095	1138.443	542.857	448.145	650.117	643.008	521.782	323.935	12102.003	254.216	222.86	253.142	858.214	619.371	719.091	182.078	2729.878	7969.512	358.775	579.016	294.192	10834.192	778.034	322.282	5045.403	134	0.942	958.5	162.172
16861.767	19061.249	11532.793	24198.573	14634.683	24784.227	10882.954	16104.773	1082.145	446.366	414.146	757.92	674.38	557.166	282.234	12002.101	230.755	201.202	228.841	692.291	381.907	635.232	132.122	2050.085	6125.165	343.454	413.369	254.571	10585.373	567.803	310.333	4605.964	106	0.962	891.66	165.113
14033.773	16617.848	11288.067	20133.831	13809.897	22526.422	13461.224	19695.342	1388.053	704.642	588.771	544.255	560.854	666.826	373.347	17652.285	309.055	234.398	254.532	908.486	333.639	677.09	169.834	4322.323	3848.499	340.861	832.912	261.704	12528.309	692.413	333.41	9416.296	106	0.98	907.887	167.075
17014.714	19898.59	13114.527	26282.033	17105.833	30240.658	15223.637	24799.613	1513.554	676.39	547.99	629.9	726.162	818.596	395.081	16085.501	293.951	270.896	245.389	1384.243	611.842	1248.584	205.258	4097.112	5603.259	334.112	1264.108	291.486	20406.699	742.779	351.2	8541.925	168	0.884	999.792	178.208
13446.517	15831.696	9905.227	20662.361	12515.869	23730.84	11380.542	17837.746	1236.976	543.091	457.745	589.169	574.723	551.052	316.203	17014.303	247.793	205.645	243.825	898.743	299.557	391.598	145.105	2752.293	2988.489	296.843	863.817	260.766	9007.161	630.403	293.279	5772.164	123	0.91	895.557	179.077
17382.486	21062.373	14649.855	26822.697	19118.609	39045.842	18183.744	27089.557	1890.299	905.064	747.568	693.414	702.949	992.315	524.816	9871.662	329.209	266.259	173.279	798.62	205.005	1020.471	179.704	5419.752	3715.994	305.68	554.397	314.979	2144.825	666.577	344.121	12559.831	240	0.849	850.3	184.317
17701.666	20383.729	12903.627	26059.717	16009.107	29988.114	14644.508	22970.74	1362.8	557.568	469.31	620.019	521.908	629.256	337.758	13579.268	255.702	274.56	225.077	1115.449	326.638	751.775	149.167	2780.509	6229.378	295	783.303	276.819	10541.122	559.21	306.432	6249.019	121	0.91	967.103	185.764
20321.489	22843.988	15880.579	27745.371	20223.743	33551.298	20127.696	33708.639	1315.223	620.669	515.777	687.129	638.56	867.794	386.612	20269.412	284.285	255.281	273.836	1202.964	455.764	877.986	166.67	4435.642	5007.076	320.298	1044.785	286.082	11348.392	626.337	326.736	10230.88	241	0.843	996.172	193.122
14302.966	16398.448	10210.757	21370.658	12517.465	20759.205	10154.054	15890.022	1051.651	482.022	389.757	599.46	430.322	431.404	289.785	13721.156	226.947	223.11	323.938	625.989	213.873	445.663	144.476	1985.047	5199.538	311.347	539.698	270.73	5340.548	380.711	303.354	4171.455	115	0.928	944.9	192.143
16233.273	18192.85	11967.649	24583.467	15454.01	28356.175	14680.149	30228.43	1125.162	511.191	446.516	792.182	752.488	1001.501	323.657	27839.694	237.832	223.53	233.114	609.829	251.765	526.005	157.659	4344.817	3863.276	328.389	554.145	270.899	3462.718	450.408	303.179	9991.051	154	0.872	979.617	193.838
16957.402	19018.383	13357.957	23604.84	16824.283	27088.431	17014.497	26962.745	1211.551	556.674	456.8	717.944	528.234	805.741	342.594	16880.402	241.32	229.886	242.334	698.755	262.637	600.331	160.246	3329.816	3053.337	306.001	545.888	285.669	6974.577	496.447	318.006	7450.648	108	1	985	200.5
12366.286	14143.496	9453.454	18635.707	12173.894	22240.898	19778.505	17104.447	1086.071	435.387	424.5	524.004	588.258	449.053	387.944	9577.02	201.275	188.237	239.482	458.504	302.263	496.787	144.747	1989.257	2932.385	310.859	405.445	274.01	5847.786	433.932	341.675	4594.953	292	0.809	729.202	204.973
21352.236	24188.982	16355.54	30458.447	20845.571	33344.715	22258.485	33934.823	1319.056	644.963	579.653	529.717	568.986	896.52	491.225	12268.802	298.235	263.435	189.475	779.916	247.075	726.317	182.939	4546.775	5010.792	352.213	785.23	303.355	8776.762	613.775	352.46	10011.266	291	0.841	1034.689	205.163
19901.513	22714.53	15253.184	30641.507	19933.483	34962.666	19581.485	31343.244	1487.346	668.622	662.755	692.418	698.14	1056.64	408.865	12863.662	297.714	252.948	218.397	1595.429	430.956	671.686	162.841	3898.427	4387.092	332.906	1656.631	299.586	21640.281	995.469	375.48	8130.126	170	0.949	1044.241	203.653
13861.149	16150.797	10612.463	21200.982	13925.061	23911.105	12583.76	20536.233	1172.27	633.645	530.797	752.149	671.872	856.762	371.624	14499.591	259.056	241.978	198.639	1050.271	269.144	536.983	164.107	3393.862	2941.324	320.113	975.97	275.294	13712.57	593.63	310.868	7290.189	98	0.98	993.714	202.816
11666.992	13418.023	9489.207	19612.206	12293.619	23374.054	11704.809	13997.665	978.154	426.337	375.567	435.898	435.087	438.785	297.123	10135.058	185.801	182.354	215.235	617.833	219.679	423.913	159.819	1764.177	4135.139	317.454	660.371	291.23	7394.03	462.538	303.137	4170.106	151	0.855	663.434	206.407
14460.551	16799.255	11561.798	22242.316	14921.331	25632.227	15907.599	22665.342	1246.959	536.023	512.493	593.276	575.258	634.631	373.778	10933.686	243.973	224.206	163.482	635.634	339.713	616.628	136.431	2968.28	3520.186	287.379	608.698	283.83	7657.355	439.121	359.02	7318.783	160	0.948	782.188	208.244
11771.237	13705.152	9511.166	18201.321	12440.794	21384.563	11691.157	17529.148	1122.582	547.988	485.246	619.054	790.343	545.241	373.012	9954.147	211.469	176.056	219.881	844.489	369.996	562.972	154.332	2790.56	2325.618	303.455	1350.738	282.214	14180.967	744.438	294.187	6284.049	104	0.974	675.452	206.913
18557.623	20921.004	15544.582	25989.151	20099.401	28803.413	25123.062	36725.988	1711.612	829.81	680.171	610.625	623.811	807.015	563.905	12132.851	351.233	297.505	222.402	886.312	217.304	779.083	201.461	5890.57	3131.082	331.028	767.736	297.301	5574.429	448.728	353.642	13794.266	528	0.774	1021.205	215.958
11214.613	12789.589	8732.65	16245.45	11343.055	19095.329	19257.417	14631.45	941.656	428.343	425.283	519.983	504.629	466.141	404.995	12232.192	195.639	189.902	162.754	557.291	451.787	524.401	144.254	1898.885	2906.292	321.339	606.32	269.22	8948.834	420.423	384.693	4326.41	132	0.965	773.894	211.008
22504.209	25411.824	15950.356	31278.912	18080.942	28373.504	13778.941	20572.349	1059.788	544.057	492.2	557.796	506.724	603.62	334.766	13285.666	286.281	254.9	230.56	831.397	233.679	305.124	175.289	2863.412	6669.132	339.19	1178.123	277.183	8115.182	522.051	341.304	5991.715	145	0.939	1153.334	210.879
15718.69	17397.623	11756.396	22977.397	14770.401	26216.235	12387.7	12168.165	1272.011	424.222	377.74	550.678	579.234	613.389	282.706	10262.424	211.26	191.522	190.075	538.54	313.859	579.507	152.554	1437.361	6347.462	367.469	451.29	293.523	5118.687	371.386	290.251	3331.82	110	0.985	658.964	214.073
10490.267	12213.532	8169.15	16554.319	9826.967	18518.416	16912.752	14651.885	987.256	419.225	446.906	658.183	607.484	539.778	464.52	13514.879	227.585	192.382	230.511	768.376	362.057	11025.353	155.967	2107.309	5477.131	333.597	829.232	306.604	9818.929	702.504	399.786	5017.744	132	0.977	762.848	213.553
14568.979	16856.356	11279.851	22511.899	14538.792	28868.226	14330.362	22216.453	1100.549	562.831	464.887	698.711	597.076	556.586	355.609	15113.619	225.876	203.205	225.486	603.133	377.171	706.952	178.329	2576.889	2764.437	287.076	739.8	296.771	8608.643	831.103	346.643	5815.414	127	0.903	863.413	216.154
20609.852	23054.21	15005.661	30229.984	19795.31	31857.809	16549.784	26168.921	1163.064	609.936	500.558	670.743	767.696	3379.714	358.711	12454.655	274.409	240.357	244.877	1043.718	391.472	589.685	159.45	2828.621	5827.638	364.923	792.036	291.435	13954.057	980.323	354.033	6179.405	183	0.841	1046.806	219.456
14393.286	16234.911	10911.035	19786.256	13918.585	23864.03	13258.636	20496.454	1251.254	475.132	430.38	549.154	607.223	456.565	312.131	11245.163	201.322	184.306	245.749	655.257	297.115	530.38	131.579	2248.91	3266.331	282.408	493.973	280.365	10445.639	594.839	361.238	5311.223	116	0.965	714.422	217.957
16159.004	18133.381	12276.768	22844.301	15470.555	26733.494	14547.166	21714.553	1059.516	542.136	489.942	603.365	637.181	657.017	345.188	10971.502	218.524	191.705	176.626	874.165	304.129	494.219	140.274	2609.805	4504.686	395.653	652.871	284.4	11738.675	668.568	370.243	6254.742	127	0.967	705.02	217.217
22334.077	25340.946	17499.539	32470.835	22698.393	36325.201	19767.296	28888.175	1262.145	529.187	507.745	768.723	800.129	768.344	418.434	13885.759	265.378	247.862	199.225	1009.53	391.888	7742.222	146.304	2460.136	6503.139	334.284	920.072	283.698	12221.776	839.006	405.512	6130.24	145	0.939	772.397	217.955
15136.943	17576.336	12330.574	22363.919	15779.415	25553.25	16070.551	24461.369	1391.934	652.06	599.022	689.439	670.231	631.145	424.927	12102.988	258.642	249.68	176.895	874.912	252.673	545.268	145.208	3891.422	2064.886	278.254	631.132	278.002	11332.2	536.998	368.473	9180.132	133	0.935	784.823	219.47
16353.974	18360.57	13619.817	22761.671	17683.99	26428.573	16867.48	28947.789	1197.876	666.86	524.558	480.976	471.95	923.487	369.438	27722.996	250.63	210.862	305.889	789.596	214.855	31068.187	153.669	5668.694	1826.638	319.441	457.81	267.135	10065.218	634.389	403.502	14341.663	111	0.964	974.113	220.086
15992.915	18444.185	12554.451	24898.663	16172.673	29619.332	15690.585	25491.08	1337.938	497.272	494.459	763.886	790.645	758.053	389.323	15512.264	241.223	217.947	228.929	1014.315	458.072	18212.256	143.564	2518.999	4903.737	300.711	682.97	301.66	16016.286	841.979	417.507	6344.151	134	0.953	764.754	221.948
24228.109	27343.187	18921.042	35605.098	24184.855	40635.342	16064.475	30326.217	1396.044	652.863	582.999	697.388	762.584	865.033	382.018	15050.497	273.609	276.474	185.352	1028.337	331.016	1426.23	148.451	3039.351	4645.318	285.214	1180.17	299.074	9422.768	612.899	431.895	7944.707	132	0.938	772.78	226.22
10727.208	12225.987	8223.464	16627.479	10612.746	20090.972	10976.001	17545.914	815.041	383.225	356.499	507.479	508.294	383.106	307.858	11431.018	186.279	194.79	265.848	368.621	324.342	355.733	128.946	1872.377	1180.691	265.753	422.86	307.329	4097.774	559.1	351.553	4454.101	103	0.965	806.131	225.481
17355.231	19300.6	13385.675	25175.949	16917.031	29349.54	16669.408	22402.57	1316.852	494.489	444.064	612.729	537.084	679.731	322.924	11795.495	217.027	179.537	222.365	645.393	435.663	501.876	157.631	2280.469	4476.799	318.386	696.11	288.954	10145.09	590.006	319.157	5290.924	243	0.753	658.755	226.261
16931.496	18735.117	12892.95	25543.703	16389.393	28253.64	14474.553	22154.894	1197.726	449.069	422.924	600.622	569.757	767.498	291.732	11134.919	216.087	173.249	237.805	638.79	770.799	619.722	150.815	1907.777	4727.138	344.688	460.805	275.898	7749.388	684.553	277.112	4924.319	154	0.937	673.084	227.481
12680.705	14301.941	9655.143	19024.151	12412.448	25914.631	12760.873	19643.3	1116.029	370.367	325.419	629.862	474.477	504.951	296.372	10517.319	203.613	192.15	278.474	354.394	226.38	709.041	124.539	1382.013	2170.267	257.086	340.68	301.208	3713.64	484.084	356.063	3414.511	131	0.958	814.05	226.912
17787.297	20185.141	13993.32	25779.188	18320.047	28985.137	17758.9	28817.049	1134.87	670.585	510.764	469.349	452.088	1307.64	389.551	15524.375	259.917	226.226	259.618	697.167	235.076	8444.894	160.984	3933.946	3168.927	340.282	599.333	275.43	10924.059	460.137	329.548	9183.455	176	0.866	973.506	228.205
19386.146	21680.893	15479.336	27839.394	19324.286	31676.171	18923.063	28619.409	1174.905	555.397	489.728	671.946	592.699	666.186	361.284	11344.431	223.307	206.777	222.343	682.416	359.47	556.736	149.715	2917.212	4163.804	356.647	576.382	304.257	6888.35	475.142	299.575	6826.967	253	0.861	612.729	231.069
16176.895	18230.566	12861.472	21652.183	16733.006	8052.3	14757.057	17960.53	1185.833	613.893	519.379	654.992	636.424	340.405	424.068	13154.542	290.642	239.879	253.115	736.569	286.972	391.22	184.358	2282.052	2815.268	293.717	385.911	294.962	5471.424	439.226	305.707	5537.87	113	0.981	1106.863	227.978
16834.057	19126.378	13405.138	24889.78	17188.633	29201.639	17430.595	26259.004	1257.238	522.745	473.718	551.74	529.008	539.343	344.778	13644.404	209.445	194.768	219.889	638.989	440.613	545.494	162.675	2903.794	2336.623	321.929	817.079	290.72	8700.434	578.373	333.188	6549.157	178	0.856	646.309	232.837
16010.487	17875.375	11790.41	24231.806	14856.77	24269.401	11382.49	16306.935	970.062	450.422	423.48	645.621	580.965	636.892	310.396	13034.033	229.336	222.963	209.102	916.463	335.136	329.99	146.015	2049.611	4390.673	306.397	756.431	294.901	7771.345	740.953	336.386	4418.806	109	0.907	1055.408	230.041
12251.685	13659.524	8924.841	17766.331	11935.259	20639.825	11407.419	17356.372	950.795	420.609	346.267	564.634	656.031	732.15	284.278	11087.667	187.591	208.55	228.36	837.396	184.796	472.624	131.521	1856.516	2318.05	328.519	356.937	277.027	6931.707	800.512	333.308	4433.914	110	0.998	1010.827	231.373
25050.068	28439.772	19532.459	36641.309	24400.036	40991.298	23722.032	37827.51	1690.325	778.205	648.409	608.94	605.884	809.336	472.463	10823.633	267.892	244.377	195.965	761.789	228.192	750.991	169.942	4538.578	3585.579	353.549	945.168	326.138	2353.47	382.977	278.671	10449.14	114	0.99	620.825	233.412
16239.093	18165.155	12518.15	24408.148	16740.601	29427.263	16387.45	25665.731	1017.611	524.226	449.434	575.218	581.682	735.283	344.722	11367.993	223.709	215.035	229.202	894	296.855	549.581	141.636	2873.455	2169.83	346.383	797.203	272.164	10305.153	749.363	355.354	6935.517	167	0.85	996.859	235.039
17276.67	19797.255	14861.422	25639.378	19548.908	29158.66	20430.825	30223.361	1895.9	967.06	748.057	603.532	634.648	739.1	472.301	12090.28	400.818	322.892	223.623	1110.876	311.825	1564.888	175.349	4438.002	4111.884	328.459	765.349	311.793	8528.923	637.434	435.528	10838.997	115	0.969	1032.596	233.161
15550.085	17651.953	12466.857	23248.422	15827.006	27055.353	15055.597	23309.021	1137.177	536.534	478.208	514.883	631.988	598.384	344.347	13092.123	221.941	192.386	222.341	631.41	315.591	2013.663	145.161	2770.426	3406.971	351.21	537.824	283.385	7097.674	510.494	317.271	6438.062	230	0.792	598.839	238.887
14521.188	16111.783	11361.724	21772.985	14658.237	23704.041	12317.038	9705.933	1080.183	537.732	467.301	546.204	552.411	530.082	318.396	5675.986	261.165	213.758	232.263	679.516	327.218	611.209	152.498	805.744	3668.919	310.641	695.9	289.705	9237.373	681.694	316.691	1873.669	111	0.964	1072.122	233.905
15693.389	18160.361	12753.067	22632.573	16089.096	25975.253	14862.929	22777.946	1368.867	602.014	506.84	535.483	579.381	554.598	358.093	16684.766	225.686	216.525	200.897	625.524	312.835	710.614	155.637	3347.765	2817.491	321.596	859.196	306.78	5451.335	428.777	277.802	7536.817	98	0.993	637.306	237.347
10614.1	12276.558	8579.954	16209.045	10641.206	17746.419	17033.456	16069.255	1034.771	424.441	426.708	597.293	614.963	427.192	364.539	12767.461	214.946	221.801	270.813	510.582	240.665	428.988	136.745	1977.679	4203.14	321.672	573.518	272.014	5258.036	430.742	329.731	5096.751	98	0.993	777.663	238.378
16459.846	18856.821	13018.121	25083.603	16567.565	29803.586	16317.381	25590.204	1234.997	546.717	489.674	552.325	535.756	627.627	374.851	11507.412	210.608	208.508	213.893	639.786	230.771	541.667	149.058	3049.665	2452.12	309.875	645.391	302.82	6686.618	671.314	284.182	7075.934	139	0.935	622.14	238.924
16242.17	18511.131	12125.608	25742.167	16547.328	29345.67	15903.652	24970.799	1276.683	508.595	604.212	803.624	657.79	866.511	322.12	13311.507	266.963	251.66	281.633	1007.991	386.748	759.777	173.408	2706.553	3485.989	305.026	1146.273	328.966	8233.655	717.317	318.974	5967.26	186	0.946	1148.355	241.968
20397.133	22621.17	16063.356	29571.445	20417.887	34354.693	19527.79	29906.254	1102.545	476.599	495.218	558.546	542.859	621.158	353.241	17588.676	233.008	249.513	207.581	656.407	254.668	486.477	135.993	2516.165	5044.995	288.404	572.425	285.632	13587.486	486.646	319.99	6651.333	190	0.935	782.521	242.958
20690.812	22728.761	15364.84	28915.853	20397.026	29052.664	15440.783	22586.293	935.427	499.114	417.205	594.597	567.833	607.609	288.525	13276.65	214.903	193.038	302.63	784.613	273.419	745.21	148.49	1790.139	4588.456	335.168	506.283	290.851	9925.641	636.099	311.079	4154.524	161	0.88	922.413	242.674
15467.914	17556.665	11476.417	22879.24	14698.532	25198.991	13223.013	19871.726	905.415	472.394	403.238	533.372	512.146	567.537	332.317	12394.554	221.693	237.72	250.995	669.656	316.113	470.743	146.98	1840.137	3787.518	299.07	734.728	303.227	9597.634	479.301	357.217	4500.217	146	0.911	808.205	242.11
19054.329	21195.708	14925.935	27443.207	19470.987	30907.941	19059.355	28567.908	959.247	517.531	440.157	524.333	566.685	669.269	334.582	11119.668	229.544	228.764	186.896	851.371	346.217	644.239	139.562	2504.833	3431.098	392.759	722.771	274.769	11092.284	687.029	388.181	6432.187	259	0.82	990.62	247.678
19422.063	22177.955	15363.23	27992.925	20272.868	34207.07	19469.301	24529.938	1191.375	617.066	540.329	588.188	602.913	730.813	408.909	16776.065	294.634	258.253	214.818	848.908	282.257	817.606	196.997	3701.963	3858.909	276.37	876.383	304.596	10826.959	541.13	339.969	8676.225	142	0.945	1117.944	243.408
18754.641	21084.992	13811.4	26665.582	18415.287	28824.272	18681.971	27398.664	1249.066	562.972	505.658	723.833	674.12	711.328	342.786	14975.733	290.711	259.911	293.904	1060.442	316.759	549.523	185.564	3208.298	3597.638	312.873	1128.974	316.681	12649.13	767.484	358.009	7193.615	189	0.939	1160.468	243.574
13435.477	15539.93	10919.201	20592.137	14011.154	23329.152	12118.243	18806.236	1075.345	516.085	511.22	758.42	577.055	877.272	364.326	15311.414	266.573	235.911	309.908	666.213	385.759	521.108	196.254	2773.781	2342.571	285.869	809.783	307.166	11159.305	529.079	405.234	5159.095	115	0.969	1197.43	243.23
14816.368	16750.793	12184.634	21955.09	15727.617	25566.153	15586.28	23590.425	1081.254	499.034	428.216	545.571	554.569	643.731	321.939	11450.609	223.435	186.479	188.137	542.31	224.612	9602.929	145.633	2412.278	2753.563	300.73	509.165	286.622	5787.864	683.735	344.947	6381.103	129	0.97	666.547	245.035
13904.536	16103.991	10901.93	21213.584	14407.772	24502.211	13064.55	20650.601	1715.952	717.845	692.484	722.524	665.546	979.933	404.646	17096.839	355.987	327.461	272.664	1786.555	376.575	14990.834	188.957	4034.105	3082.365	286.874	1931.599	317.699	20379.163	702.683	323.146	8676.424	119	0.961	1138.307	245.903
12834.623	15044.903	9813.719	20809.878	13225.295	25457.793	13198.86	21256.901	1086.075	582.078	568.157	690.149	693.722	1172.128	398.365	13604.641	280.995	201.888	158.943	776.877	472.492	472.792	193.697	3641.52	664.14	300.309	818.096	287.221	9918.911	673.796	360.025	7335.392	113	0.981	1215.712	247.65
16359.645	17672.622	11875.3	22775.091	14587.025	25141.4	13038.29	18566.033	755.84	390.703	374.775	850.285	682.21	564.192	298.174	13324.828	214.012	196.545	206.494	631.559	326.408	441.7	134.236	1878.658	5354.963	367.07	361.278	281.778	6842.943	846.732	361.905	5037.488	124	0.933	1022.653	252.113
17206.201	19188.691	13217.195	23877.079	17780.44	28125.684	16776.612	25468.3	1157.619	532.975	469.898	726.492	764.504	693.786	357.819	12385.381	224.228	193.952	213.601	602.295	411.957	571.981	140.103	2970.492	3671.116	328.968	489.772	265.25	9965.244	635.797	337.499	6792.453	153	0.955	581.206	252.395
13413.916	15412.559	10913.357	20972.474	14207.082	24806.85	13889.846	22890.064	1134.763	573.754	463.425	559.941	701.3	750.081	372.344	11718.569	226.186	196.814	201.593	1088.937	313.728	14085.575	138.972	3027.194	2308.352	285.116	1487.298	280.582	11053.356	874.49	359.113	7553.933	108	0.98	661.667	251.861
24217.694	26476.763	16207.39	30774.113	17994.728	29909.448	13026.561	18746.123	943.802	495.048	470.261	582.088	535.596	628.437	302.459	10442.527	273.62	216.44	248.028	721.156	267.722	334.696	174.855	2352.482	4262.179	314.877	730.916	286.887	11794.377	803.972	313.05	4674.683	102	0.955	1244.725	252.147
16124.474	18310.969	13055.144	25192.312	16922.007	30848.216	17046.778	27490.051	1080.365	516.105	448.362	680.977	816.765	757.887	343.158	12542.685	222.875	185.451	184.985	814.631	324.363	3811.558	146.217	2801.168	3357.144	294.596	995.168	275.704	10797.668	845.82	268.83	7023.679	152	0.905	670.928	254.507
15140.288	16760.504	11982.607	21821.171	15413.437	25403.256	13568.025	28378.171	899.739	405.529	377.163	965.904	774.364	525.592	235.133	17743.517	175.983	158.35	193.661	518.897	332.181	359.196	149.063	1846.964	2024.336	295.265	425.761	266.813	5024.939	700.459	284.249	5063.322	130	0.978	699.685	255.508
20751.644	22885.822	14089.115	28420.999	16539.642	29090.791	13213.638	19558.496	1062.226	518.423	493.401	578.58	514.917	502.132	315.062	14048.269	312.672	254.077	329.704	542.46	271.674	676.425	192.797	2476.681	6527.745	326.23	749.282	294.721	10445.575	559.105	342.846	4396.853	112	0.904	1251.045	255.688
18476.836	20724.936	14537.718	27147.073	18385.779	32156.427	17864.422	28050.129	1234.607	553.28	473.667	446.239	496.548	568.843	369.29	10246.718	231.749	193.561	176.332	785.023	240.386	629.569	138.18	3011.332	3627.645	305.963	787.672	270.17	5626.745	544.323	321.769	6988.136	215	0.889	548.133	260.305
12304.574	13855.83	9623.234	18499.431	12584.227	22237.59	12013.004	18825.979	1159.09	566.41	460.11	759.963	579.384	655.963	327.932	16188.097	211.816	213.86	292.057	1423.308	303.142	547.514	157.696	2597.975	1712.064	307.914	1364.812	290.115	20925.907	1249.349	405.243	6624.339	99	1	941.894	257.136
14372.761	15874.69	10676.573	20259.022	14010.087	23464.053	13695.072	19646.109	939.71	475.813	438.499	500.484	467.734	762.771	306.863	14671.696	253.569	215.478	350.769	862.92	249.74	37906.617	163.556	2342.365	2561.599	262.053	587.357	313.714	12683.438	618.22	290.493	5175.798	142	0.945	1141.535	258.042
14843.235	16651.073	11435.911	22667.748	14963.661	27993.906	14254.17	22074.39	1035.334	455.623	432.771	655.191	788.462	846.621	324.06	11983.491	193.239	170.459	201.905	692.023	433.569	572.571	133.816	2223.918	2694.59	339.278	461.789	258.745	9385.722	637.046	327.629	5311.555	189	0.853	572.156	260.907
12087.619	14231.756	9773.881	18778.625	12967.812	23837.94	12717.506	19601.383	1044.156	446.676	412.78	880.434	836.938	589.232	336.277	14690.008	203.034	188.108	229.075	921.561	754.303	610.749	135.467	2183.9	4044.319	321.111	830.307	279.226	24138.335	1026.077	348.561	4997.421	107	0.958	591.5	257.79
11585.313	12977.619	8929.985	17551.023	11417.788	20883.334	10816.754	17230.725	941.816	456.819	459.589	548.619	479.24	677.924	326.354	15409.841	206.147	206.666	235.67	625.742	225.097	426.467	150.769	2240.988	3543.248	288.664	462.774	274.152	6341.523	721.901	317.845	5551.75	113	0.886	773.305	257.022
16884.87	18578.228	13791.62	23372.777	17950.603	27816.4	17575.859	25997.331	1232.316	660.962	530.102	652.281	655.863	972.149	378.864	13468.116	283.533	232.196	159.05	1019.723	396.414	601.066	150.213	3426.748	3690.727	346.683	528.27	270.313	12648.369	948.929	452.746	8904.533	133	0.973	983.274	259.658
16185.153	18290.955	11838.735	24243.7	15337.124	26626.845	13956.624	21353.109	1185.848	520.183	516.011	713.185	588.128	577.044	360.834	11666.634	325.143	229.621	274.744	980.04	271.785	411.972	179.979	2723.17	5971.951	292.965	1150.607	305.838	14511.47	945.158	383.072	5942.814	159	0.933	1206.638	261.984
11257.36	12627.969	9042.227	16980.904	11720.987	20214.253	11131.998	18034.798	1135.288	505.421	440.251	684.429	961.643	537.125	358.004	11210.533	235.315	182.396	205.814	1098.978	394.554	4144.217	130.722	2459.225	2804.297	295.946	581.036	297.548	10866.13	848.856	302.104	6268.935	115	0.956	662.822	261.752
14738.577	16819.358	11212.203	23042.732	14946.735	26437.001	14583.837	23069.266	1154.049	579.52	650.898	763.248	687.773	654.914	395.062	13040.885	298.702	243.305	272.839	956.62	672.1	370.19	196.822	3326.485	4023.742	298.712	872.175	292.988	12050.084	1090.522	342.992	6986.799	128	0.952	1191.164	261.688
15140.75	17033.236	12715.768	21930.599	16961.128	25339.129	16812.88	24876.295	1455.976	668.302	577.603	662.163	680.231	794.132	381.448	12468.791	257.852	230.247	179.24	1012.339	282.924	646.473	160.123	3371.662	1357.475	314.559	845.949	274.153	9267.342	805.55	392.579	9059.864	182	0.875	1016.835	264.533
21720.634	24297.189	16000.832	29285.115	19845.958	31986.946	19147.244	28174.12	1351.367	586.457	527.539	1028.296	867.504	827.15	377.062	15418.329	296.283	260.431	320.037	1020.264	837.657	1015.983	197.11	3593.5	2783.752	332.351	549.609	294.521	10601.198	948.096	378.795	7634.572	110	0.985	1264.236	262.155
14539.855	15960.079	11256.223	20162.308	14424.654	24515.962	14179.821	21145.605	983.212	419.817	374.15	540.989	531.777	512.548	309.721	11471.744	204.531	197.28	196.877	743.729	199.58	1161.507	122.861	1591.551	2507.328	307.038	384.15	292.507	4724.009	494.875	374.868	4282.032	195	0.824	644.146	267.1
15842.23	15216.342	10934.288	19429.374	13959.553	23510.065	13797.908	23678.397	705.294	276.534	277.695	936.651	633.311	448.169	213.939	12497.396	169.517	148.184	183.44	312.398	207.783	323.882	146.947	1433.818	2804.952	293.275	346.343	277.503	2038.728	475.447	326.777	3911.995	110	0.985	701.936	263.355
13787.044	15748.872	12721.485	19480.706	16300.093	21856.288	15210.747	21216.593	1669.189	871.438	633.796	574.058	622.693	1259.149	409.361	15012.767	311.236	235.762	191.792	1333.488	277.2	6351.476	167.137	3708.558	1005.636	294.657	1062.144	319.932	20144.064	875.399	389.781	10562.23	122	0.956	851.582	263.844
18461.006	20464.592	14275.231	27442.918	18308.856	32211.251	17687.46	27162.32	921.081	470.06	420.387	482.718	515.658	637.229	307.089	10995.492	245.505	223.447	275.756	547.981	198.262	538.921	144.414	2016.369	5433.921	353.44	667.801	282.482	6486.845	577.16	354.047	5080.377	187	0.929	966.217	265.548
13587.618	15803.542	11606.637	21329.626	15130.187	25255.983	14689.249	23071.452	1359.937	662.987	612.472	527.947	541.845	765.8	423.799	13121.014	249.442	232.651	163.228	1048.846	260.293	443.54	161.907	3414.972	2161.132	273.479	728.272	293.353	16319.424	855.181	314.392	8622.155	135	0.934	788.685	265.13
18800.844	20790.921	14748.863	27071.808	19575.862	33078.874	18857.411	29122.065	1334.75	714.892	579.964	645.468	611.361	769.053	420.186	13570.839	311.983	263.931	199.111	1003.338	247.226	859.086	159.553	3761.58	5391.628	356.189	1068.65	275.898	9356.53	705.951	386.831	9193.345	199	0.841	972.701	268.209
16757.659	18314.988	11867.917	24114.874	14835.738	23177.257	12120.616	18454.779	762.513	407.924	374.869	737.615	531.898	438.164	282.607	10054.164	261.709	232.858	285.037	530.778	336.243	335.458	170.077	1770.878	5805.597	294.657	404.735	299.951	8963.264	616.583	358.468	3966.48	119	0.949	1167.315	265.727
19117.471	21695.571	14104.454	28090.918	18329.024	31648.897	16910.252	25992.742	1345.787	616.26	598.888	760.863	826.282	822.362	378.431	14634.21	328.057	270.121	321.835	1288.396	755.669	4338.271	192.619	3656.142	4480.523	320.837	1044.575	296.78	19028.925	1010.039	367.943	7517.831	190	0.885	1267.916	268.074
19335.195	21061.232	14941.804	27212.535	17383.538	26506.527	17379.293	26165.499	965.803	427.644	374.259	695.195	613.356	523.861	315.106	12130.205	237.101	190.992	231.526	595.148	284.856	816.539	138.256	1870.646	4674.735	282.076	585.939	278.986	7554.949	640.634	299.879	5072.437	216	0.875	678.63	269.722
15821.389	17592.927	12635.613	23115.571	16445.718	26220.541	15212.451	23208.284	1349.238	664.978	533.576	553.568	513.855	749.573	349.221	15486.303	293.651	261.016	325.345	1194.136	227.26	15498.991	147.789	2870.476	5831.424	302.536	1186.96	283.237	11349.858	816.084	381.599	7504.496	210	0.826	936.1	271.024
17147.618	19139.96	12562.43	24788.477	16651.566	27947.853	15793.586	24647.004	966.9	480.933	419.035	723.439	553.467	815.422	332.821	12371.35	239.457	221.726	251.208	516.49	286.898	341.584	191.832	2472.217	2475.716	280.615	950.235	291.525	4720.42	423.311	316.182	5428.722	138	0.918	1178.87	269.964
16355.733	18499.89	12303.144	24866.175	16109.074	28489.529	15316.023	24892.268	1251.468	666.364	647.316	778.501	671.828	613.893	420.101	11938.768	322.758	262.246	261.055	914.501	426.526	357.078	194.978	3762.079	4013.153	295.049	708.277	306.284	16502.262	809.953	349.791	8274.086	111	0.964	1196.149	266.932
12759.397	14686.418	11306.373	19579.919	14206.6	24076.142	13498.292	20366.656	1483.226	646.278	569.958	486.8	582.593	598.872	381.83	10752.733	255.568	191.55	173.679	1134.805	265.874	1287.472	140.258	3364.451	4462.389	295.193	674.623	285.966	15581.053	594.187	313.524	8461.371	145	0.873	549.397	271.383
19835.611	22335.72	14735.298	28295.919	18859.196	27677.341	15188.902	22665.244	1145.47	553.871	517.16	921.083	792.504	814.295	353.424	12705.751	313.505	249.256	349.335	639.717	443.699	451.18	180.454	2795.529	4776.504	301.117	702.239	305.35	6954.247	852.301	302.405	5774.601	180	0.895	1232.011	270.678
11231.49	12460.968	9138.221	16482.199	12086.439	19544.223	11323.942	15720.552	1090.021	546.849	461.322	800.168	719.432	499.629	311.473	13089.52	272.684	240.519	257.434	1037.252	335.99	583.092	153.185	2493.248	4353.188	329.71	805.916	266.16	11430.861	873.521	393.148	6588.847	109	0.946	998.739	270.931
16678.751	18376.528	12784.941	24279.033	16849.595	28711.476	15975.699	24665.247	1048.209	608.524	458.975	886.652	611.421	701.551	353.115	13048.917	238.164	201.064	211.654	760.321	249.798	719.739	135.574	2275.879	2453.762	306.63	510.514	295.47	7478.043	611.792	319.997	5330.165	109	0.976	901.005	272.95
10949.147	12595.543	8748.575	16327.028	11317.743	20166.226	10839.095	17431.459	1055.391	457.175	420.233	424.708	462.381	517.935	338.409	11728.514	199.822	175.443	161.113	702.881	258.832	845.161	126.886	2292.884	3279.684	275.23	1050.537	284.358	7545.63	601.498	324.14	5560.005	102	0.955	624.971	273.588
13378.67	15113.766	10581.481	20372.564	14130.013	23836.177	14253.136	22858.914	1153.412	542.922	453.755	542.668	541.201	694.003	361.868	9993.385	242.881	221.975	237.58	417.479	198.681	558.514	170.196	3248.628	1372.217	269.02	354.942	298.225	2982.588	385.784	270.285	6931.212	137	0.937	1143.259	273.931
12628.939	14925.932	10802.46	19473.789	14198.694	23424.213	14087.801	22289.819	1372.764	577.595	513.844	849.75	780.704	631.272	389.051	14109.556	224.777	198.287	205.098	734.411	393.458	573.056	137.73	3202.494	1577.151	294.048	534.054	273.975	5811.262	568.462	407.063	7913.788	102	0.987	567.902	274.804
16770.185	19228.607	13353.946	25742.999	17154.706	25182.01	15533.133	24600.109	1298.376	682.821	957.396	639.122	619.849	599.015	434.669	11329.035	316.173	261.477	284.188	716.928	290.138	335.256	191.001	4009.804	2563.869	285.13	535.765	295.121	9321.373	620.058	359.735	9014.14	135	0.96	1200.737	275.641
12379.121	14328.052	9297.939	18404.392	11714.246	19971.501	10385.281	16113.911	1039.823	488.183	472.142	999.772	734.621	520.652	299.268	10454.652	250.685	219.67	278.15	734.46	725.132	391.622	172.924	1905.567	1692.049	277.996	830.518	288.848	10548.598	917.224	342.331	3880.278	108	0.98	1242.148	274.62
15363.708	16873.099	12378.251	22318.624	16421.627	25732.538	16215.347	24318.314	937.776	417.08	370.885	535.932	676.732	579.293	301.57	12149.601	194.004	165.103	189.595	536.214	348.193	478.047	146.46	1929.2	1735.413	268.25	459.438	283.902	8583.013	681.503	294.883	5234.822	165	0.902	687.148	276.779
15667.351	17101.591	11866.98	21421.3	14982.948	23970.193	14236.94	21077.725	1009.569	576.35	415.575	615.924	606.731	458.739	313.747	14842.816	250.746	196.658	255.856	997.839	311.928	483.824	147.657	1845.622	3875.405	310.14	471.349	298.393	9586.068	518.208	334.999	4179.828	120	0.969	869.967	277.858
17692.668	19579.332	12946.201	25145.791	16974.828	28194.037	16506.522	25455.188	1033.414	467.837	424.534	836.142	683.409	697.983	334.95	12644.422	251.346	221.66	229.437	469.446	326.321	370.4	180.185	2255.643	2851.373	281.118	510.664	272.071	3933.151	556.264	272.74	5076.693	120	0.969	1181.525	276.8
16138.365	17779.754	12146.063	23106.599	16025.245	27805.828	15023.814	22434.462	1315.915	636.572	476.327	706.017	680.672	991.184	345.582	13451.213	260.461	198.164	230.578	828.363	283.045	837.054	137.711	2334.014	3106.736	352.411	562.919	290.87	8850.422	661.733	311.108	5591.303	102	0.987	898.824	277.735
20128.168	19627.736	14249.724	22910.041	18044.128	26449.644	18262.293	25495.726	1137.363	581.403	435.1	973.154	786.214	767.842	340.26	13395.817	260.986	225.566	321.333	700.727	277.602	575.346	142.818	2507.077	5208.858	294.26	394.204	286.645	5793.94	746.928	350.509	6776.559	167	0.936	918.123	279.602
12882.029	14850.936	10693.605	19819.843	14245.323	25609.207	14277.141	22844.812	1465	698.688	559.029	680.047	570.175	729.569	406.077	12505.643	272.271	231.449	215.207	1385.352	318.242	520.29	163.347	3724.759	2348.689	298.597	1354.311	277.273	13530.575	857.712	374.185	9867.021	108	0.98	955.139	278.611
13444.223	14848.874	11039.964	20587.6	14183.703	25685.611	14522.687	23289.649	1398.319	464.621	390.552	710.079	582.229	495.954	322.819	11218.449	218.309	186.743	208.895	582.179	326.483	482.305	123.966	2103.9	2325.124	277.278	527.991	273.826	5650.302	661.604	328.882	5432.981	125	0.929	649.78	279.988
13528.467	15340.254	10988.954	20687.932	14707.695	26371.164	14412.344	23409.833	1446.351	693.761	548.061	834.007	691.489	745.571	396.22	12804.198	262.733	223.495	192.169	1333.307	511.71	466.083	159.571	3563.347	1666.646	303.01	1076.026	282.115	15098.881	934.417	333.44	9224.035	100	0.981	959.7	278.96
15879.834	17777.934	13239.671	21077.132	17065.501	23534.489	17284.915	25277.297	1402.983	815.346	652.95	579.577	610.979	881.123	479.471	13693.357	304.138	241.861	197.04	905.756	199.978	342.269	183.392	4627.675	1426.054	266.982	581.123	302.505	6175.836	432.958	337.957	11782.887	116	1	1111.862	279.138
20482.889	22552.628	15514.266	29781.089	19157.171	35062.933	19108.639	31704.207	1198.271	540.092	500.968	595.799	539.642	614.289	339.9	13546.306	244.68	211.212	207.903	1012.214	405.387	664.218	139.366	2658.078	6863.508	331.582	692.377	282.85	15811.794	696.288	351.375	6568.204	102	0.943	522.049	280.873
15675.606	16217.535	11708.133	21698.599	15388.609	27770.544	15012.649	24716.187	1265.704	584.025	493.46	560.95	610.896	679.485	388.232	11802.839	254.133	216.745	165.891	1157.676	351.472	625.73	135.978	3074.618	3629.62	287.676	695.65	285.049	13255.646	666.949	345.009	7814.78	148	0.914	640.723	280.622
14205.24	15427.693	11221.394	20896.527	14502.633	25634.293	14278.806	22409.665	685.343	329.808	310.121	779.582	522.035	493.235	259.096	9156.004	194.636	176.665	232.314	441.333	191.399	405.653	114.209	1056.536	3085.127	274.552	346.985	281.894	2427.846	553.641	406.063	2945.955	129	0.97	657.632	281.298
13543.068	15815.865	12016.045	21267.624	16490.392	25307.307	15619.946	26077.9	1849.216	973.59	784.001	637.696	731.28	939.831	576.646	9690.088	390.958	308.522	155.059	2839.837	269.814	530.313	199.008	5984.053	3079.135	272.655	959.906	324.391	20698.133	1253.813	328.05	14343.609	181	0.809	1134.704	283.804
15181.221	16892.905	12168.783	21440.396	15465.317	25143.437	14523.959	21811.021	1084.604	524.892	480.374	745.731	772.289	544.102	351.983	12752.493	237.632	218.828	234.354	1098.336	414.234	603.23	165.496	2479.526	4418.852	302.174	862.74	304.772	14601.258	655.08	343.612	6369.949	145	0.929	799.217	283.024
13346.84	14773.678	10687.15	18580.29	13820.277	21327.394	13996.787	20625.722	1193.879	574.962	462.589	820.454	595.603	566.053	342.894	15383.357	253.871	240.328	304.105	799.411	293.073	1770.225	145.608	2599.855	3355.347	298.839	710.527	285.782	11449.436	660.602	321.985	6473.118	151	0.886	942.778	283.315
18694.738	20679.516	14716.119	26260.028	18474.119	31368.892	18252.496	26807.668	1101.028	473.472	454.753	922.865	706.193	598.186	293.978	13139.956	196.294	182.134	235.669	675.08	403.811	661.537	130.878	2098.536	3592.851	315.892	422.778	269.917	5852.785	501.01	343.356	5491.182	196	0.885	530.663	285.357
11642.371	13226.656	9443.528	18117.57	12068.712	22494.139	11767.114	18678.173	961.078	405.332	387.463	754.357	745.442	565.873	311.545	11251.993	185.001	163.297	249.079	724.276	424.495	654.728	121.571	1915.49	2959.782	318.576	465.861	247.983	11336.228	744.006	303.912	4752.773	110	0.998	558.373	283.173
17538.197	19564.053	14839.755	23489.003	19085.12	25455.488	18808.026	28460.655	1614.591	926.107	748.193	624.489	687.482	939.79	532.908	9663.908	351.293	273.18	157.318	999.235	196.079	304.908	193.237	5752.292	2004.425	279.747	606.226	311.498	7006.383	410.313	326.695	14049.12	121	0.977	1122.409	283.012
16198.442	18385.476	13585.041	22072.448	18127.62	24561.202	18316.732	27603.886	1721.014	920.326	729.952	588.567	687.713	936.496	535.239	10935.381	367.374	302.36	232.652	1127.895	209.836	478.67	201.9	5789.47	2394.219	293.382	612.414	300.291	9711.45	746.127	324.26	14100.423	123	0.993	1152.484	283.955
13904.236	15437.193	10124.668	20510.401	12985.582	22532.69	10512.58	15403.161	951.382	378.568	391.038	743.077	545.378	487.473	312.245	9604.053	202.602	191.791	291.607	326.884	228.534	292.186	152.579	1511.831	2833.028	315.043	344.526	270.029	1318.889	589.021	299.658	2964.045	103	0.965	1220.044	284.471
14168.473	15997.633	11105.804	20661.11	14391.713	21388.743	12121.229	18352.1	1356.017	677.329	583.371	596.14	623.663	617.829	364.19	13632.045	375.679	276.845	287.707	755.587	462.333	9395.559	187.509	3511.473	5322.666	302.394	743.654	295.308	10417.152	832.805	440.721	7602.735	105	0.941	1257.614	284.548
17866.768	19617.152	14356.739	23986.755	18150.136	33294.475	21850.6	29770.876	1074.063	520.307	456.003	653.249	540.027	765.841	384.805	21028.677	242.342	198.408	232.842	666.742	279.054	712.452	162.116	2999.859	3939.228	315.872	628.643	310.567	5644.367	554.386	381.954	8360.642	151	0.968	818.725	286.798
16119.823	17692.96	12068.53	22407.757	14175.806	20990.937	13797.173	20475.283	994.271	491.234	424.181	1270.454	708.786	582.58	334.291	10861.495	253.29	232.98	237.077	577.781	371.747	398.256	143.388	2232.239	4444.642	315.092	303.548	279.213	6890.917	453.649	313.679	5976.674	103	0.996	969.869	285.383
20035.116	22491.688	15558.267	28981.915	19485.073	33851.125	19061.633	29841.184	1321.731	548.821	493.633	759.127	669.834	649.254	323.727	12268.912	234.638	197.886	220.536	1047.876	379.148	699.294	134.118	2473.302	5692.762	324.452	671.678	281.402	16905.362	753.758	329.439	6406.81	140	0.932	520.379	287.9
17050.989	18594.149	13791.263	24896.623	17845.701	29693.933	17547.181	27415.363	1302.99	539.353	458.691	953.895	739.257	940.799	366.856	12548.84	236.59	198.556	152.914	888.643	503.507	664.165	123.751	2628.658	3268.222	311.962	574.714	281.926	13459.705	660.759	295.189	6944.004	132	0.965	637.212	288.75
13068.145	14339.141	10317.305	18476.062	12640.131	20807.738	12277.804	20006.434	1095.88	396.288	353.323	788.044	590.296	476.017	259.167	12870.383	207.652	182.247	325.017	720.409	232.923	429.677	141.846	1333.051	3734.04	278.94	446.602	298.731	5594.069	576.32	420.658	3772.517	110	0.998	697.855	287.373
15614.374	17226.481	12920.373	22150.972	16793.853	25019.906	16725.224	23779.666	1066.037	564.564	470.961	643.346	539.85	595.286	338.518	12330.114	266.712	220.905	233.134	793.157	205.466	561.558	153.091	2650.769	3221.598	349.462	628.215	287.235	9645.094	553.096	369.984	7009.005	177	0.922	1001.201	291.511
12840.72	14767.561	10339.853	19660.103	13832.048	23885.419	13609.429	22244.209	1613.733	687.141	591.874	1009.721	810.047	648.339	455.186	12713.625	323.175	259.818	202.43	1178.109	876.692	435.231	202.967	3977.624	3455.776	271.232	935.866	292.876	15445.573	834.126	330.348	8755.741	149	0.93	1180.064	288.775
11251.68	12232.537	9010.971	16253.368	11581.127	19529.198	11391.714	17614.719	960.361	415.774	371.831	624.37	679.94	446.508	296.209	12137.546	177.639	146.558	278.52	652.687	397.36	479.402	118.24	1954.419	2394.718	277.407	678.685	282.989	11513.413	840.404	341.121	4848.332	102	0.955	611.5	291
17948.425	19855.08	12933.861	26260.574	16428.4	29958.198	13187.813	17204.932	918.776	451.4	416.157	828.837	758.541	674.754	311.948	10636.849	293.689	233.21	222.681	578.856	816.213	350.913	166.515	1873.331	6292.25	342.877	522.867	286.845	5114.712	788.558	359.346	3851.558	117	0.917	1242.825	289.457
23538.887	25925.115	16473.793	32681.254	16890.794	30136.978	14547.735	19421.152	1463.027	534.561	454.14	892.796	817.283	576.416	341.263	15366.004	290.906	254.722	370.216	754.562	613.161	574.952	157.417	2203.321	5343.846	356.025	592.463	289.223	8994.043	755.244	355.039	4438.777	169	0.851	1292.175	289.695
15559.515	17673.217	12546.22	22747.535	15918.055	26252.469	15498.256	24854.609	1317.812	605.748	510.758	555.383	578.055	963.726	347.388	11899.469	221.186	210.312	211.715	1071.704	335.373	642.591	141.404	3161.379	2805.006	316.75	874.271	282.001	13901.998	620.646	329.044	7486.526	109	0.946	510.28	291.61
12562.596	14391.065	10275.847	18258.472	13158.787	20819.716	12915.174	19793.066	957.818	454.315	446.787	563.132	617.458	563.537	321.286	12583.21	195.184	173.779	216.586	1126	389.997	522.731	132.055	2412.793	2637.62	303.359	796.331	273.281	22748.902	709.458	337.411	5942.689	99	1	551.571	290.641
15922.405	17297.893	13127.783	21571.8	16246.28	25173.018	16394.872	24110.481	1033.37	433.681	405.375	650.776	510.664	575.403	349.266	11739.837	189.357	184.426	243.804	630.88	270.52	733.675	134.914	2440.011	1782.368	270.99	432.927	259.798	3055.541	395.726	410.577	6271.251	124	0.96	589.734	291.129
19642.137	21722.329	16851.821	26725.768	21265.266	28330.149	20208.941	28797.784	1699.7	878.582	713.962	781.253	736.613	918.159	453.059	13008.664	348.986	297.323	265.316	1797.165	348.477	817.813	158.935	3806.545	3923.254	311.454	1311.363	301.727	15615.681	782.143	399.615	10351.934	211	0.911	916.182	294.021
17551.304	19983.288	14615.111	25370.229	20271.356	28610.113	20555.94	30915.731	1661.43	853.068	749.117	544.101	675.569	1051.775	571.717	10641.401	322.377	276.873	189.307	1662.99	262.119	515.672	208.499	5708.14	1340.407	283.377	1153.97	291.744	18779.98	973.503	365.958	14534.096	195	0.908	1153.382	295.931
13587.751	15126.694	10936.678	21875.54	14688.254	28671.09	14690.036	22833.275	840.687	431.139	345.39	681.307	471.169	536.297	288.941	9426.372	204.377	158.981	142.34	647.431	187.002	465.753	131.923	1515.71	2195.298	315.954	480.081	284.972	4175.37	566.943	373.993	3786.967	101	0.977	882.985	294.094
16377.338	18359.407	12007.374	24396.191	14857.356	29707.452	13470.081	20347.734	1107.237	491.175	457.997	803.736	658.578	676.481	332.506	11671.621	268.91	233.877	282.805	496.646	362.766	459.156	171.62	2213.716	4645.843	314.771	534.029	292.952	4219.618	811.93	303.991	4878.428	142	0.833	1232.458	293.81
15069.739	16730.781	11899.898	21390.223	15128.984	24193.613	14832.121	22473.38	838.745	462.802	364.166	616.063	523.336	644.049	305.484	10230.762	204.844	161.084	208.176	407.887	218.402	429.197	157.083	1897.224	2895.123	298.245	378.435	288.633	4515.555	475.841	335.127	4753.446	113	0.981	844.438	295.367
13624.879	14723.344	11267.507	18621.334	14427.855	21300.365	14519.888	20695.64	1030.166	479.125	397.886	689.966	635.101	482.435	312.563	12527.952	202.2	192.231	251.478	555.358	332.133	624.489	141.541	2011.633	1524.369	251.266	335.79	286.907	5072.95	739.031	366.168	5586.927	109	0.976	680.5	296.28
14513.48	16221.409	12216.153	21231.505	16938.963	24788.208	16326.277	25464.645	1489.968	748.13	636.492	645.965	617.306	884.488	438.985	13663.796	287.356	237.753	185.889	787.715	194.929	514.195	170.629	4187.996	2507.985	338.911	507.024	284.713	6202.144	508.724	370.173	11123.249	127	0.913	989.547	295.106
15977.713	17472.472	11494.802	23156.305	14585.972	23103.702	11780.282	17880.727	983.165	490.027	408.405	1194.689	710.134	465.982	293.73	11646.308	283.415	234.278	426.292	621.978	828.619	333.139	172.113	2000.474	5121.171	297.136	349.815	280.959	5960.683	503.66	341.718	4359.402	103	0.996	1252.558	295.617
12453.983	14175.212	10248.721	18682.173	13225.065	22924.939	12763.372	20235.121	1422.68	595.112	472.125	802.498	714.154	712.971	356.161	15779.332	261.05	232.86	196.591	1807.458	414.755	695.756	155.836	2655.153	3451.104	311.052	1249.914	299.325	14347.916	952.841	427.374	7222.004	108	0.998	808.148	296.852
16090.507	17848.049	12697.071	24927.246	16653.487	30995.161	16741.01	25344.467	911.454	469.045	372.033	682.32	566.943	655.377	305.66	10575.614	222.005	176.907	167.861	477.026	246.924	478.45	133.287	1723.575	3709.44	325.011	425.294	290.745	4227.123	571.208	364.258	4605.773	140	0.932	876.571	296.714
20454.577	22560.512	16488.72	28938.479	21525.634	32879.547	17959.466	25327.377	1334.821	623.813	565.252	834.287	796.731	844.504	356.371	14432.005	296.192	270.111	311.622	958.61	322.918	686.198	161.866	2592.653	5194.745	316.611	632.817	296.561	8724.952	801.982	321.157	6981.693	159	0.957	1032.594	298.217
17522	19890.326	13751.771	26059.741	17501.592	30697.415	17281.596	27546.983	1295.994	567.037	503.533	556.55	594.152	788.587	352.307	11802.114	235.672	209.891	214.438	1054.845	338.426	610.183	139.041	2969.693	3494.155	312.664	752.713	267.989	15267.76	596.769	327.877	7317.838	101	0.977	507.619	296.866
15926.74	17737.943	13447.538	22554.915	17723.458	25880.218	17825.444	26980.859	1405.974	761.148	629.873	748.501	669.095	784.422	469.143	11397.585	299.059	245.068	176.657	849.878	216.059	485.754	174.373	4376.578	2677.297	336.631	743.907	272.133	6643.875	639.765	424.119	11278.985	146	0.901	980.315	299.541
17448.782	19472.332	12354.05	25023.725	14600.221	24732.532	14241.265	21562.631	989.086	499.749	417.166	561.348	560.79	512.477	406.834	18817.916	270.377	227.55	315.202	542.439	761.468	720.09	183.057	3959.403	3855.624	329.161	584.84	286.738	7862.485	724.084	394.275	13356.346	119	0.973	1296.945	297.559
14665.483	15691.932	12015.999	19825.971	15374.339	23159.991	15450.996	25459.025	1055.463	462.364	412.172	684.47	893.471	568.684	317.948	16155.28	215.785	183.406	238.557	635.341	369.537	581.003	141.82	2361.077	2210.417	268.73	403.107	297.555	6009.702	901.077	318.521	6667.089	109	0.976	687.812	299.179
14029.902	15393.44	11547.566	20628.068	15009.183	25367.305	14802.551	23269.137	960.083	464.94	419.525	688.865	525.8	742.295	338.406	10399.002	212.931	176.697	169.924	774.316	363.178	9573.585	119.062	2283.201	2355.407	270.85	520.449	254.612	9047.956	565.716	316.117	6333.448	120	0.969	636.958	300.533
14820.622	16428.194	11284.853	21463.064	14853.252	21991.177	13587.871	19834.255	971.941	473.123	453.533	515.937	606.307	525.658	342.773	12367.148	267.199	250.16	286.237	876.105	476.965	388.771	180.055	2500.284	3742.678	273.192	953.549	287.246	13874.682	899.347	345.216	5568.81	129	0.943	1215.547	299.453
18513.601	20625.022	14699.013	26790.594	19317.134	31286.887	18672.837	28350.389	1341.544	681.441	560.952	687.374	613.237	809.091	409.201	12814.067	278.191	210.616	151.438	1128.026	251.459	478.707	150.954	3484.048	2984.146	327.289	949.399	278.555	11704.636	798.907	372.365	9067.88	117	0.944	883.013	301.226
15908.37	17230.047	13310.329	22032.613	17034.218	24917.391	16876.242	24417.163	1383.316	516.119	472.352	670.369	541.737	575.578	329.628	13172.833	247.725	222.295	291.042	953.618	232.564	741.089	162.084	2280.679	3227.65	304.852	735.358	279.219	7619.751	465.505	336.875	5617.344	117	0.973	1007.885	301.329
13270.192	14831.157	11107.746	18443.196	15080.923	20582.695	15273.983	22531.426	1266.792	667.238	549.368	586.115	674.011	2618.504	446.028	11209.574	281.174	242.326	209.099	633.091	277.023	300.268	177.969	4212.824	694.857	266.575	281.716	288.854	3773.506	387.377	306.91	10290.642	113	0.981	1133.288	301.35
14513.35	16128.048	10432.568	20732.577	13322.548	22953.906	12632.28	20504.547	1408.67	576.516	503.255	606.088	671.079	709.537	393.028	12456.708	292.234	230.554	239.926	855.317	916.784	368.567	172.097	3299.059	3893.301	282.105	700.743	280.477	10283.481	783.122	324.671	7457.971	115	0.891	1234.248	301.091
21534.471	23772.538	17281.068	28872.374	22896.639	34037.365	20827.601	31281.195	1231.86	604.547	494.498	606.306	559.816	795.604	382.969	13841.004	273.476	209.142	230.175	723.81	288.279	500.506	174.19	3065.477	4070.92	300.549	508.597	289.063	7987.238	533.948	364.789	7998.651	115	0.956	844.422	302.091
12021.641	12953.906	9196.59	16940.67	14924.944	24076.625	14431.67	21414.814	743.018	321.576	335.222	643.585	696.827	476.742	245.793	12884.811	148.076	150.253	237.505	427.388	460.816	532.983	126.48	1350.411	2211.6	288.916	352.927	267.303	4359.406	490.28	318.85	3506.771	150	0.961	548.513	303.433
11449.51	12530.675	9340.068	17297.753	12126.849	21944.89	11436.567	18175.318	1242.081	377.789	325.485	566.34	494.487	1011.687	291.853	9942.271	162.006	140.97	200.711	542.773	473.506	555.207	118.483	1694.275	1384.237	360.069	406.394	263.607	5604.579	564.098	319.547	4380.064	126	0.976	621.571	303.611
18627.342	20422.201	15412.731	27793.256	20281.942	32604.628	20501.584	31505.477	959.24	492.772	442.404	512.511	538.744	846.889	330.346	10946.592	220.676	207.792	183.795	766.063	275.685	474.581	133.436	2441.173	3852.9	269.781	752.06	288.401	6567.697	619.91	320.024	6981.468	219	0.89	665.208	305.025
16396.728	17816.138	13435.975	23470.47	17509.935	26963.267	17321.596	26547.229	1006.308	507.154	437.409	591.777	605.823	805.09	327.548	11066.211	234.158	212.587	210.711	746.595	245.359	520.725	140.358	2366.772	3785.424	299.106	461.32	291.532	5642.467	714.39	334.799	6645.058	113	0.981	674.119	302.872
14688.593	16091.517	16090.979	20156.827	17995.012	21729.077	15442.611	20147.011	2681.953	1338.524	878.264	696.164	650.019	966.389	459.826	11806.197	546.086	348.762	293.482	1165.049	203.757	4929.679	154.339	4224.491	3047.766	300.835	694.554	309.667	8606.783	409.714	369.901	12720.629	117	0.985	927.5	303.5
16691.134	18510.02	13570.093	23727.459	17584.539	28159.208	17674.776	25498.255	1111.56	458.646	419.938	590.902	550.107	873.544	318.195	12488.856	223.881	193.091	207.245	902.797	311.849	516.478	151.495	2065.85	3547.499	329.25	796.656	297.821	10701.583	872.98	345.397	5889.885	248	0.851	806.569	309.423
15782.528	17263.706	12276.652	22452.134	15032.193	18861.572	12104.372	18583.579	1361.115	576.017	469.043	755.793	686.19	634.329	342.062	14556.061	232.834	227.502	247.624	1021.84	265.476	373.754	149.498	2604.748	2808.413	348.519	702.668	307.136	9017.97	667.802	411.355	7197.897	96	1	948.771	304.521
15118.957	16859.052	12019.594	21673.601	16186.779	25077.238	16090.514	24394.44	1171.102	584.074	494.821	555.446	616.95	805.117	400.519	11232.561	281.598	252.701	268.572	585.756	325.184	325.533	180.204	3218.371	3281.284	335.645	339.583	285.998	4883.013	394.845	406.898	8473.757	162	0.95	1148.142	307.383
16221.679	17690.365	12975.69	22592.929	16927.182	26031.82	17267.779	24408.741	864.185	460.733	392.973	562.301	630.717	674.241	312.407	11757.069	202.449	164.569	178.844	612.021	293.67	589.408	151.566	2039.544	1451.102	288.295	499.346	298.909	8448.026	584.359	336.907	5462.36	168	0.928	823.155	306.726
19909.528	21414.48	15656.04	26519.66	21044.225	32195.942	18159.287	26270.87	1264.349	572.161	508.408	801.875	748.856	834.181	351.832	14170.662	268.726	246.603	252.139	863.863	270.715	553.443	166.1	2472.561	4616.184	303.348	572.266	304.88	5585.889	971.038	304.766	6349.279	205	0.905	1034.461	308.593
19782.969	22561.649	16633.97	27823.112	22636.65	30129.467	22972.063	33671.214	1910.738	953.319	788.293	670.973	734.357	1275.969	579.093	10300.765	372.395	319.567	188.294	625.896	206.833	543.605	222.457	6170.913	1564.149	286.043	556.682	291.773	923.842	330.647	321.494	14019.298	196	0.904	1177.893	308.245
10076.384	11621.561	8620.389	15666.23	11534.324	20538.95	11408.911	18289.028	1121.594	483.86	433.739	445.645	548.258	513.608	305.156	13231.165	199.008	206.599	230.199	746.543	267.966	699.713	146.626	2560.343	2732.298	298.384	412.255	278.536	4218.101	415.833	342.567	6287.137	113	0.952	538.783	306.836
18970.656	20957.694	16480.924	26156.419	21542.073	29397.272	21388.211	30755.388	1798.983	912.081	707.705	671.511	721.55	868.243	493.193	12442.781	364.665	276.684	264.259	949.501	257.109	2305.508	186.633	4754.448	3139.912	314.49	885.103	295.989	8711.565	556.393	394.471	12870.696	232	0.912	975.616	310.711
13686.465	15325.822	12168.715	19853.854	15954.983	23565.207	15646.864	24200.146	1495.466	720.969	564.942	816.673	779.588	1443.424	417.42	10680.895	267.097	216.77	176.683	1315.207	372.191	1458.995	137.147	3783.515	2149.444	276.666	731.089	271.341	9114.011	703.593	353.009	10367.227	126	0.959	643.04	308.397
19152.869	21232.885	16215.902	28121.104	21285.389	32662.66	21227.611	32347.936	1268.76	669.999	547.89	600.074	590.294	980.181	405.904	11089.91	245.519	222.312	193.305	973.012	244.703	630.896	147.176	3444.806	2627.059	285.983	942.409	277.933	9556.648	631.143	350.846	8949.781	229	0.882	656.963	312.784
19829.174	21469.313	16373.755	25754.877	20881.478	30267.814	21107.099	29254.23	896.271	465.464	391.373	1104.09	754.419	593.16	302.999	11999.815	236.955	194.886	221.701	694.787	261.533	452.361	147.816	1850.669	4320.066	336.498	465.093	307.201	5377.728	605.299	361.001	5105.207	174	0.961	848.224	308.603
13574.75	15057.611	10972.283	21559.806	14844.056	26919.713	15189.022	23850.716	1125.077	488.453	383.385	978.427	558.733	723.137	329.795	13386.611	231.187	189.271	229.164	714.436	312.864	514.372	123.474	2301.012	3835.812	427.106	516.625	289	6614.577	702.918	272.761	6267.33	105	0.984	893.052	307.195
22130.823	23757.854	18834.019	29646.201	24499.85	32381.002	21706.657	29991.942	1628.995	780.59	644.202	622.59	660.497	863.224	380.971	17126.616	342.382	286.397	329.315	1108.253	308.522	21664.574	172.101	3307.224	4227.926	323.854	899.778	298.311	12229.114	726.492	414.212	9256.405	260	0.829	1000.038	311.777
12512.652	14568.502	11072.488	19005.166	15248.287	22300.143	14790.686	24533.027	1774.735	930.532	751.385	576.745	716.185	877.338	568.814	9097.088	384.858	292.479	162.697	749.818	193.665	481.468	218.538	6037.537	2608.323	294.714	874.408	280.933	4299.225	347.741	380.334	14328.291	110	0.985	1159.218	308.282
15005.127	16781.515	12731.301	23712.522	16977.963	29325.44	17639.13	27353.349	984.778	465.366	421.861	595.736	553.379	530.419	333.504	13743.102	207.283	196.962	249.232	873.579	356.606	524.275	149.359	2287.564	1537.429	268.949	529.526	289.234	8593.608	545.317	369.126	6338.538	145	0.939	696.052	310.376
9659.573	10625.601	7582.825	14787.526	9409.088	17287.835	8531.626	12687.577	671.799	320.484	321.032	993.955	291.844	386.747	243.815	3676.735	154.572	145.768	259.409	395.968	150.069	232.529	130.862	418.022	1407.667	288.133	383.755	263.1	628.995	300.055	317.357	1229.685	99	1	753.894	309.136
15359.46	16853.943	12505.574	20994.567	16106.733	23929.078	16037.947	23708.456	1348.897	702.539	548.777	878.195	656.105	685.867	420.741	12056.05	285.759	239.986	186.027	1216.743	341.021	886.609	143.423	3324.368	3558.757	320.544	1132.39	293.276	17477.458	873.973	376.658	9261.372	134	0.906	902.328	311.306
14528.467	16398.063	12184.305	21317.619	15682.118	25539.308	16411.87	25007.408	1357.697	667.729	511.743	1023.163	623.746	975.431	429.216	13490.06	252.51	212.793	199.98	793.834	269.645	712.313	136.764	3311.142	2289.794	389.955	494.076	287.71	5446.141	587.853	325.769	8470.602	120	0.981	888.783	311.392
15598.159	17247.345	14201.195	22669.122	18385.021	28331.339	18907.242	26514.46	1762.627	909.295	648.997	645.698	589.037	1201.194	479.496	14302.621	381.045	283.946	295.427	1241.522	245.76	31404.608	157.268	4331.398	3751.195	332.937	615.552	302.397	10916.965	688.272	381.051	13243.717	170	0.939	914.494	312.988
16002.256	18039.825	12107.492	23699.361	14992.59	26218.771	13489.424	20521.365	1226.437	578.597	506.546	1063.336	862.458	570.197	368.469	13316.999	333.794	266.169	293.942	1250.061	629.949	491.878	175.544	2701.925	5972.109	330.005	881.045	275.939	23412.659	1293.803	401.851	5839.179	152	0.861	1275.901	312.717
16192.181	18140.744	12826.78	23666.927	16272.465	28541.552	15733.581	23288.042	1026.512	511.782	445.641	484.547	514.793	615.616	327.138	10427.058	207.024	184.701	231.683	885.213	414.886	502.843	128.051	2232.435	4484.326	328.467	590.53	294.828	12918.702	605.287	324.012	5633.514	268	0.771	498.254	317.358
11930.624	13456.008	9668.629	18246.385	12438.104	21909.719	12432.968	19894.083	913.393	410.272	370.537	571.189	694.323	514.981	284.359	10850.726	169.577	153.634	276.33	721.746	322.611	688.747	126.178	1650.752	1860.225	293.51	428.624	298.032	10801.201	762.681	292.114	4267.4	105	0.984	505.052	312.519
16866.785	18310.662	14344.685	22175.031	17435.352	25364.771	17546.012	25692.494	1452.582	770.17	597.941	616.8	563.041	839.293	479.706	11210.743	281.737	239.859	178.098	777.772	197.476	567.663	165.575	3991.567	1348.917	332.961	510.457	295.235	2926.088	447.941	331.05	10720.546	119	0.973	876.727	313.147
13406.853	14689.238	10102.717	19199.212	14449.176	23035.718	12865.491	17280.665	941.496	455	460.988	609.974	692.531	542.865	341.37	12764.694	268.052	224.69	198.42	1222.376	743.584	369.788	172.513	2334.626	5019.403	288.913	777.239	270.336	18084.616	981.222	345.075	5225.456	126	0.948	1211.889	312.667
16870.565	18456.544	12264	24652.081	15683.339	28130.038	14447.988	21593.647	1093.876	428.946	401.017	837.683	917.058	765.522	326.639	12959.876	252.946	212.558	199.402	801.504	1120.923	574.222	158.023	1781.392	4944.484	330.997	619.984	287.222	7640.781	1187.426	326.567	3886.341	206	0.871	1233.728	316.306
12431.068	13839.229	10518.846	18972.506	13991.022	22828.631	13963.036	21395.676	824.596	454.776	430.135	544.22	591.927	480.486	330.059	12922.928	191.571	180.975	205.368	769.74	400.428	562.12	141.071	2268.695	718.721	257.636	521.733	286.179	14603.745	622.871	344.262	5767.683	103	0.965	703.558	314.694
19350.854	20961.954	16232.206	25832.375	21563.294	28682.551	20227.282	28018.921	1473.366	742.619	583.307	592.568	779.644	954.636	406.136	15433.382	340.686	277.887	283.108	1102.03	318.244	11933.936	157.776	3500.061	4785.898	325.772	943.789	309.689	9207.788	590.571	377.92	10275.38	172	0.927	963.959	316.866
15085.608	16981.65	12191.456	22562.551	16237.263	25881.465	15562.409	25264.798	1581.267	810.506	648.663	753.54	733.344	1235.561	497.308	13457.557	365.581	300.909	293.075	1495.572	254.946	685.63	207.543	4326.125	3642.145	281.975	666.347	291.986	10986.954	416.746	337.661	10155.853	229	0.81	1169.033	320.862
20993.304	23689.003	15752.388	29952.255	18847.937	29664.21	17792.395	26416.012	1024.39	495.887	451.77	552.521	557.875	583.478	379.792	9777.202	285.681	259.602	302.937	591.774	461.078	462.026	178.671	3061.019	4567.746	331.24	374.697	288.622	3389.13	409.55	336.903	5986.745	186	0.886	1352.048	318.484
15749.738	17156.89	13027.657	22302.319	16551.107	26001.086	16148.685	24775.223	1023.476	487.385	439.097	643.618	571.776	568.309	315.063	11022.631	200.068	170.043	228.79	571.76	304.13	574.372	128.784	2192.927	2694.894	283.489	637.425	284.304	7868.357	468.846	404.053	5762.62	224	0.822	590.192	322.295
19675.714	21263.577	16356.612	26389.944	20711.9	30447.433	20777.643	29324.209	1112.845	528.585	459.575	745.414	823.632	829.061	345.04	11389.075	218.222	180.955	278.503	725.731	309.163	915.464	126.808	2408.989	3779.958	343.423	655.987	277.417	4905.326	641.198	341.473	6838.57	210	0.956	605.148	319.61
15691.039	17250.568	12894.466	22403.438	16795.084	26302.29	17245.95	25741.81	769.646	419.122	388.01	613.875	553.034	576.86	300.286	11096.941	193.048	182.936	212.519	722.134	272.116	417.455	140.233	1944.542	2506.763	266.57	397.856	278.055	8614.024	600.518	337.761	5691.513	124	0.944	690.79	315.976
16550.728	18270.73	13487.506	23164.508	17409.719	26896.873	17003.469	24586.045	1073.311	483.424	456.716	587.942	540.895	684.083	320.193	14444.386	228.05	200.992	205.691	842.149	429.33	485.725	134.159	2233.66	4237.929	301.257	655.491	295.058	14571.972	712.902	350.074	6107.404	135	0.923	776.73	317.315
17023.232	18592.734	14101.002	23709.699	18129.799	27044.835	18837.985	26118.916	943.68	478.046	389.505	789.177	526.609	1040.638	308.183	11386.275	197.61	168.856	310.962	716.334	277.202	438.122	144.367	1768.312	1122.413	298.293	404.125	306.428	5832.267	709.455	331.202	5131.364	108	0.967	839.62	316.963
18704.786	20005.906	15056.798	25576.304	19779.886	30271.27	20138.558	28885.285	833.717	375.201	367.973	612.45	559.084	582.831	280.447	10379.934	183.141	186.336	273.058	556.194	209.685	599.201	155.435	1553.593	2192.554	333.38	351.444	287.102	2074.916	600.683	343.844	4136.797	120	0.981	1013.85	316.75
18532.186	21700.402	15309.108	29175.896	20879.555	30317.234	18266.613	29199.795	2043.968	874.367	804.085	586.498	697.262	1210.932	549.739	10122.895	384.664	335.342	207.981	1388.819	231.011	614.363	211.308	5929.147	3920.983	329.591	1311.289	314.947	4390.291	995.355	367.015	13488.423	194	0.803	1341.18	320.897
24892.374	27437.302	16686.499	31571.248	19151.532	28893.416	13756.382	18885.886	1048.802	464.783	457.811	527.782	562.431	459.949	331.334	12786.87	319.822	247.521	330.18	597.304	489.632	455.671	184.019	2225.088	5669.375	301.161	462.87	323.174	7279.157	541.798	386.091	4394.664	119	1	1374.954	316.979
14768.93	17289.068	12629.031	22692.196	15819.938	27284.87	15469.831	24166.067	1344.935	641.232	560.368	502.91	524.798	709.683	386.587	11709.923	216.328	201.961	208.473	886.259	503.051	721.471	132.074	3188.648	1408.108	313.85	907.493	293.206	14935.512	593.662	357.292	7506.892	103	0.94	482.131	318.442
18304.347	19915.422	14607.288	26787.134	19190.238	29937.285	18182.563	26362.522	1008.374	487.532	450.483	675.505	838.036	838.097	324.474	15057.611	241.802	229.395	301.3	963.312	327.888	8301.776	168.944	2367.393	4346.864	440.542	480.456	295.994	7130.726	952.834	364.195	6466.926	104	0.961	1007.183	317.913
15309.221	16657.068	12300.008	21245.157	15331.211	22600.062	15520.214	22796.212	1345.718	667.698	558.371	574.666	596.929	645.096	413.901	17958.864	300.323	260.456	377.663	742.624	303.213	912.668	194.811	3394.383	2618.471	276.337	634.458	318.824	6030.741	360.921	320.16	8281.557	121	0.989	1137.384	318.674
13407.483	15246.704	10885.32	18677.594	14089.551	20724.961	14143.939	21663.533	1202.979	631.959	556.679	614.114	569.924	623.175	459.546	11361.813	296.243	254.348	184.134	644.228	321.168	403.034	186.064	3854.609	2681.75	277.115	346.604	276.851	4968.219	316.9	307.484	9314.992	96	1	1157.771	317.771
18323.309	20333.853	14870.734	27456.659	19060.07	32279.76	18787.635	29510.181	1046.982	497.964	490.465	486.418	539.126	648.39	317.627	11394.61	184.053	180.186	219.809	954.98	296.096	472.804	141.596	2492.952	2491.506	317.249	800.922	289.153	11449.119	579.952	352.697	6457.175	128	0.925	540.117	319.75
15568.619	17416.713	12714.149	23497.218	16628.141	27608.029	16844.875	25937.467	1231.475	639.257	531.489	676.368	701.052	743.279	413.813	12506.838	279.268	241.82	177.272	1147.977	338.28	552.769	147.607	3019.3	3676.661	353.29	990.437	296.965	10654.554	839.724	390.341	8281.293	118	0.953	872.653	318.61
15751.053	17189.136	13672.947	21644.276	17839.199	33125.824	23869.697	32935.116	1388.514	673.539	542.633	688.28	722.465	1340.571	448.066	15278.82	285.147	232.299	230.845	1073.166	292.614	5290.227	157.295	3838.686	2770.546	360.742	653.536	302.702	9419.98	884.338	376.092	11426.602	354	0.816	920.712	323.938
15824.653	17290.702	11952.036	22848.325	14816.843	24507.562	13877.715	20759.079	1177.652	413.825	349.796	1042.078	706.137	509.334	282.754	13079.324	220.257	211.591	432.564	594.326	218.957	393.559	163.402	1311.433	2429.67	289.89	414.453	303.534	4864.762	525.12	297.281	2943.583	159	0.933	1117.11	320.701
15276.734	17219.529	12352.951	22858.428	16627.763	26153.221	17106.892	27983.305	1439.86	774.518	648.976	632.616	608.355	700.935	507.719	10904.226	318.154	243.54	236.019	600.762	192.449	345.802	194.923	4663.056	1388.402	275.499	367.489	297.111	1882.838	366.005	291.466	10951.414	149	0.955	1179.023	320.084
18583.596	20594.218	13962.623	27089.101	15577.648	28283.827	12064.199	17871.167	764.706	389.183	348.665	740.249	666.697	468.102	282.033	10573.874	182.17	219.232	319.928	405.582	693.235	492.514	156.081	1338.18	2421.041	409.787	333.404	287.642	2475.175	464.743	299.061	2840.916	118	0.953	1299.797	319.093
16786.875	18224.225	13734.384	22376.016	16731.056	25346.939	17572.956	24680.614	1056.708	454.941	449.606	703.576	634.909	889.897	313.265	14970.081	226.726	189.28	235.79	925.275	358.219	600.347	131.763	1954.852	3573.42	328.872	743.661	293.165	19056.465	912.738	282.886	5391.664	125	0.98	783.916	320.66
13194.286	14492.514	10558.39	20239.487	13516.411	25029.106	13142.866	20827.324	623.137	289.099	314.769	326.541	379.735	506.915	232.582	8030.589	127.344	134.987	184.351	332.334	222.961	470.141	126.351	1187.42	1666.602	289.227	427.564	269.321	3299.925	344.893	297.727	3175.836	112	0.96	548.062	321.804
13587.419	15007.854	11364.779	19905.606	15274.788	24281.402	15582.824	23256.935	1239.787	558.703	511.151	714.634	588.62	749.021	353.807	12536.017	247.255	223.01	280.062	953.487	326.451	1498.379	157.334	2606.643	1974.108	392.515	655.006	297.882	8411.063	681.385	384.077	7380.091	106	0.98	994.085	320.783
20861.463	22458.129	17568.774	28497.687	22326.887	31376.662	20976.756	29599.054	1565.346	736.056	603.256	624.841	773.689	1187.682	427.591	14311.051	354.611	271.745	335.266	828.767	295.426	20709.789	164.886	3558.194	5748.089	338.451	522.171	300.979	7867.414	596.102	379.75	10584.849	189	0.861	970.944	325.479
15352.489	17172.437	12184.801	22296.626	15603.81	26253.493	15751.446	24534.985	1009.499	472.853	426.956	614.743	740.11	594.787	287.27	11120.756	169.587	173.119	205.328	747.65	333.363	508.11	136.747	2092.762	1925.414	313.873	581.804	290.609	7207.699	520.308	343.427	5727.503	104	1	534.365	322.846
16584.674	18252.797	14189.742	22606.834	17778.393	26004.955	17203.424	27194.606	1304.001	667.31	530.768	605.896	629.012	695.601	415.152	11134.158	246.967	193.68	203.662	867.289	341.351	1395.778	134.129	3600.118	2172.235	278.884	982.465	264.422	10787.991	656.545	385.714	9341.121	114	0.936	616.5	323.307
18666.435	20290.675	15540.866	26220.488	19902.841	30476.865	19988.562	27767.433	1033.375	505.198	441.127	648.383	548.571	848.471	318.143	11521.495	228.812	187.183	210.614	649.799	203.484	670.134	146.571	2021.464	3250.804	332.465	489.127	319.505	7696.18	632.003	382.078	5833.049	222	0.899	844.671	324.806
17253.805	18848.058	13603.039	24621.517	16213.911	26873.63	16322.275	25172.142	1095.264	540.283	451.098	651.691	461.224	675.73	445.469	13913.283	274.437	216.121	220.535	642.546	392.621	533.132	148.944	3061.289	6267.057	326.858	720.695	300.329	8370.62	737.835	369.185	8372.256	178	0.897	893.427	324.101
23244.525	24395.421	18238.419	29152.183	23010.917	33019.855	22962.813	30928.729	1017.124	459.157	412.465	581.241	508.405	754.01	328.023	12260.475	210.697	197.161	284.451	980.026	299.842	512.899	155.677	2036.059	2161.52	297.058	798.88	307.159	6711.982	890.52	331.881	5498.27	122	0.997	1016.844	322.869
18299.724	19976.515	13294.105	26365.292	16993.206	27904.601	14397.103	21494.711	976.011	486.051	429.155	682.784	657.844	596.346	322.097	10292.382	244.678	248.249	204.827	683.635	289.237	305.291	158.908	2001.527	4781.052	398.156	491.24	270.592	8039.99	582.753	387.314	4863.708	103	0.996	1250.617	322.869
10085.363	11341.713	7931.973	15123.624	10041.598	19013.76	14150.767	13933.849	774.626	406.245	378.939	525.253	499.178	454.263	303.49	9013.149	175.536	183.263	190.404	889.87	372.786	380.604	126.125	1474.136	2443.165	291.197	384.562	301.796	5363.059	426.188	489.796	3598.217	166	0.836	466.169	325.145
16112.367	16271.046	13308.26	22731.051	17554.475	27176.94	17076.232	27016.308	1251.535	657.249	551.393	680.211	726.777	802.121	397.064	12029.762	255.487	218.851	223.378	1090.742	354.137	720.375	160.236	3162.05	3002.499	253.397	745.1	274.786	12938.242	595.656	424.694	7876.981	108	0.998	658.148	324.148
13856.839	15408.812	11447.015	20117.447	14927.113	28397.099	17833.821	28115.644	1107.11	570.248	475.299	751.498	611.206	1034.692	472.092	13311.682	246.004	212.661	224.406	958.935	275.176	1000.918	156.836	3993.311	3460.9	344.216	718.686	291.69	8001.031	841.74	352.833	12074.199	121	0.989	910.616	324.326
17425.756	18947.233	14455.911	24065.331	18842.482	26873.089	18562.377	27036.879	1251.776	623.403	569.083	792.678	809.351	754.619	390.764	14527.285	276.593	251.102	291.051	1030.414	493.274	628.722	170.449	3182.85	3591.849	300.73	837.523	291.266	11808.817	769.067	416.946	8548.19	193	0.852	986.085	326.541
19101.445	21239.694	16748.325	27188.299	21566.129	31342.756	21512.315	31294.233	1564.119	748.274	629.109	571.077	607.807	1261.247	434.997	13926.292	273.959	245.267	236.248	1550.151	240.706	14451.923	159.259	3628.87	2342.59	276.606	1016.947	282.017	9553.151	659.537	357.16	10797.702	137	0.912	729.391	326.033
17300.321	19501.939	13769.158	25725.206	17284.918	31341.081	14383.326	22220.79	1210.935	623.409	671.085	692.051	685.885	904.242	432.907	10759.963	307.241	270.225	348.809	833.377	372.228	853.379	175.219	3790.84	3750.43	339.755	694.986	280.168	5789.704	838.335	330.308	8913.283	143	0.941	1329.017	326.507
15169.252	16734.693	13038.63	22703.765	21196.13	28497.747	18739.114	28292.84	1222.655	585.15	494.848	632.184	693.731	662.176	377.564	12061.115	237.665	220.626	195.46	1057.149	368.49	553.633	148.212	3167.975	2662.884	255.711	960.448	279.837	12404.017	933.454	290.786	8705.867	149	0.874	675.728	326.889
12877.232	13928.623	10429.777	18966.866	13827.461	23569.244	13346.848	21084.558	1094.866	489.981	432.747	776.614	775.486	548.034	316.585	14785.972	222.88	216.306	302.164	1241.741	341.436	555.066	153.617	2202.962	3271.771	258.906	906.897	288.174	13003.24	729.996	356.772	5420.064	110	0.955	688.182	325.109
20587.121	22709.986	17598.817	29449.028	23222.777	34301.07	23436.599	33515.392	1337.751	631.978	524.019	707.566	629.405	920.513	402.57	12582.395	273.286	237.141	224.949	1206.365	259.592	3599.86	149.939	3021.582	4193.873	287.685	1054.257	287.179	7939.89	707.401	346.51	8773.098	161	0.868	735.376	328.972
18655.612	20305.377	14257.702	24304.728	18604.456	27068.832	18142.847	26311.211	1325.833	707.643	578.516	641.33	627.536	2253.724	449.277	14111.418	313.008	275.832	275.997	917.127	502.25	559.829	187.043	3828.953	3891.719	309.329	692.093	276.582	6807.546	514.263	382.475	9203.987	161	0.912	1191.624	328.562
11861.869	13285.157	9639.133	17978.193	12384.975	22021.908	12220.561	19016.05	1046.67	476.13	435.726	806.697	607.02	743.959	317.831	12571.232	222.912	187.801	234.493	487.889	269.622	474.533	136.391	1795.421	2801.169	313.864	386.35	291.66	2922.982	652.8	306.34	4945.401	134	0.916	765.851	326.813
22533.934	23943.123	18600.307	29962.624	23892.921	34169.684	24363.926	34714.938	1340.826	649.343	566.05	891.934	754.814	1014.722	420.65	14378.25	294.371	253.739	331.471	925.44	356.102	924.066	164.873	3400.776	4633.999	313.153	699.783	290.507	10663.448	867.276	449.413	9609.026	119	0.961	978.693	328.55
21774.321	23549.944	18437.106	29635.788	23231.02	34565.727	22718.088	34332.297	1378.192	652.064	568.371	764.809	864.791	1014.061	382.742	11833.274	274.529	202.263	234.795	1094.607	330.428	5332.598	129.278	3087.26	4508.243	288.596	1196.69	276.823	12183.067	883.324	370.403	8755.83	165	0.88	609.306	329.785
13957.289	15995.97	10954.392	21346.097	14048.23	25258.888	13810.994	21917.057	1064.166	463.363	419.719	638.553	656.673	589.666	327.546	11622.543	182.844	185.341	183.685	666.205	472.636	579.321	122.052	2124.288	2674.824	319.188	548.212	308.627	8828.082	533.35	440.646	5607.81	113	0.981	478.27	329.677
20118.891	21696.914	15970.787	28312.707	21706.162	32850.431	19033.795	27786.438	1268.202	578.124	526.427	710.932	931.876	946.837	363.141	17033.988	289.37	260.976	296.332	1269.942	724.909	604.744	166.123	2691.959	5302.208	294.526	1202.337	320.294	16290.756	1263.611	343.7	7178.224	150	0.903	1018.393	331.467
16724.18	18320.963	13850.358	24280.623	14859.748	23103.231	14701.634	22648.779	886.678	453.986	414.867	870.058	664.313	613.791	284.702	11275.789	212.815	189.929	190.628	728.971	402.047	527.145	130.605	1930.618	4209.869	270.479	564.338	287.063	8514.294	672.796	342.503	5415.328	110	0.943	645.555	330.945
16828.844	19341.675	13710.488	25014.737	18276.708	27245.884	17603.5	28519.429	2003.513	896.028	847.725	585.154	674.349	1209.636	582.803	8565.197	383.59	326.908	230.667	1191.618	195.431	673.64	215.788	6298.772	4444.197	377.15	1119.948	313.65	3454.255	884.654	366.812	15391.283	140	0.883	1337.936	333.336
21664.65	25153.664	17512.753	33483.825	23587.313	37538.465	23108.867	37302.111	1718.23	834.815	747.147	674.486	690.321	1288.945	557.963	7878.991	373.545	300.167	186.42	822.691	349.49	508.374	215.426	6181.004	4061.635	325.61	790.1	306.486	4324.387	707.255	341.749	13259.743	124	0.972	1344.702	331.161
17925.02	20058.493	14561.141	25935.071	17091.889	28656.343	16423.142	23430.838	1129.043	433.161	424.292	680.634	504.911	575.905	301.335	11126.273	196.13	188.267	227.657	586.365	306.793	401.246	122.891	1750.649	3772.39	291.067	395.335	308.1	3941.456	385.95	412.468	4802.668	144	0.958	458.764	332.444
15106.802	16776.913	12959.551	22354.488	16800.96	26376.766	16352.798	26487.954	1159.801	599.389	522.209	648.684	703.166	669.426	392.918	9983.529	240.658	201.389	219.221	685.14	344.883	654.84	127.684	3025.269	4126.932	290.477	720.86	281.888	6972.35	583.339	372.528	8148.559	100	0.967	600.33	331.06
17605.98	19070.274	14924.678	25421.191	19506.606	30458.907	19496.901	34052.164	1196.883	511.483	455.516	717.76	749.907	829.492	329.031	12166.688	229.404	185.892	195.984	757.569	383.717	678.091	132.794	2647.122	2631.436	286.526	562.348	271.86	9641.515	935.084	256.469	7949.978	165	0.911	666.088	333.452
15636.476	17292.496	12482.185	23446.196	14757.39	23169.294	13083.737	19364.347	1700.017	570.474	504.993	848.434	1044.899	786.454	346.579	12798.89	307.647	241.144	259.554	1072.877	914.771	558.87	155.378	2148.243	4579.905	323.704	839.205	300.409	6282.566	914.103	330.966	5004.187	112	0.973	1235.545	331.679
16772.561	18384.366	14555.265	25049.639	19018.955	30843.84	17965.356	29456.117	1463.549	542.407	488.926	775.577	758.29	992.46	324.141	13112.044	231.48	175.332	231.032	875.637	314.769	1517.921	122.559	2404.717	2086.726	285.131	802.04	276.451	10021.84	937.628	313.066	6826.025	123	0.952	616.923	334.134
13091.483	14372.341	11004.147	19533.328	14100.795	24533.74	22247.618	23050.81	1140.251	464.436	416.64	742.215	772.301	607.726	349.551	13459.251	220.023	193.7	225.343	874.555	614.702	550.26	140.886	2145.169	3463.392	271.363	602.925	265.763	8215.58	921.358	304.208	5960.065	167	0.945	681.231	335.662
20865.942	23236.439	17986.772	30456.822	23604.542	36207.089	23827.307	35032.459	1417.738	710.131	588.401	683.343	577.697	1296.177	459.795	9900.75	286.012	238.292	170.774	975.458	213.725	7097.729	158.324	3570.445	5287.458	291.231	824.083	279.803	7059.848	567.733	348.798	10420.473	166	0.845	730.108	336.789
13893.52	15809.691	12649.302	21142.354	16726.486	25034.539	16021.497	24461.389	1520.546	787.417	689.16	560.925	600.518	734.774	435.579	14018.406	292.612	238.746	198.277	1577.415	302.325	671.645	153.423	3632.282	2618.051	304.982	1008.84	313.986	24983.997	880.734	361.754	10124.258	175	0.912	797.551	334.929
14784.761	16342.092	11860.484	19880.008	15868.503	22517.226	15683.508	22730.892	1396.457	647.521	548.979	669.917	753.887	2192.959	450.241	16475.132	301.092	308.781	393.035	2079.181	818.376	784.897	201.245	3050.77	2082.78	288.727	578.582	287.134	16359.106	589.83	331.304	6754.384	119	1	1172.752	334.248
19048.641	20872.989	15857.103	27480.62	20441.759	33627.444	19846.62	30733.724	1306.142	578.003	698.014	639.149	704.886	775.621	351.158	10912.656	218.989	203.568	216.873	938.108	320.146	662.303	148.692	2889.391	3760.242	318.169	826.483	291.437	12761.029	861.85	485.659	7958.254	164	0.906	545.348	336.774
17921.91	19467.604	15116.534	26338.964	19839.957	31725.465	19219.209	30550.613	1426.248	671.268	554.031	724.785	680.899	977.799	394.902	10340.458	254.023	220.578	175.854	962.551	373.411	821.743	137.067	3285.911	3809.669	283.074	706.399	281.153	11042.015	953.783	318.452	9305.598	111	0.964	659.014	335.473
20351.681	22346.52	17147.147	29444.32	22680.186	32339.266	21572.536	31378.966	1411.275	645.694	624.109	652.048	821.727	991.043	379.28	12926.681	318.641	256.058	256.632	1012.125	619.23	575.89	161.865	2724.533	6177.921	326.025	869.917	297.346	10725.636	1159.355	378.016	7692.46	267	0.845	974.773	340.766
12498.258	14192.1	10836.083	19619.878	12824.862	20527.503	12863.723	19366.79	957.888	458.314	442.404	531.581	445.622	564.871	317.102	10494.167	183.063	186.979	191.158	454.349	345.496	394.253	129.346	2144.146	954.243	282.641	361.87	322.05	3385.099	326.283	407.584	5356.637	114	0.96	448.535	336.526
21456.292	23182.651	17820.109	29862.563	22492.272	33366.844	21683.184	32901.417	1236.847	621.592	558.244	870.055	758.907	903.971	385.317	11696.907	241.825	217.083	173.369	1037.863	402.096	672.785	140.219	3039.611	3640.29	267.686	920.296	281.255	12911.034	956.588	358.472	8790.554	114	0.96	651.105	335.158
11673.332	13134.868	10254.041	18103.574	14011.826	21025.102	12182.041	18943.062	1148.697	576.736	525.274	758.354	753.706	650.269	363.16	16742.531	232.582	204.333	268.706	1203.954	312.708	536.131	149.423	2508.942	2938.541	290.383	627.367	287.55	19547.828	839.462	354.945	6706.585	98	0.993	759.663	335.622
17033.39	18664.803	14092.423	26190.255	17985.663	29697.709	16552.031	24166.756	1042.148	493.359	457.936	951.724	1011.634	822.199	319.98	13276.188	238.679	217.368	285.694	926.348	664.935	523.089	145.2	1818.395	3598.58	376.614	618.398	327.618	7988.853	1093.962	321.771	5001.949	167	0.87	1030.506	337.536
16764.999	18322.615	13855.86	23402.936	18100.718	29230.528	19036.846	27337.577	1333.5	567.078	527.334	696.325	891.12	777.92	422.253	13917.606	284.564	229.134	243.06	953.247	892.31	742.485	177.169	3014.054	2274.638	304.022	710.484	286.25	12673.176	954.649	392.021	7246.48	194	0.892	1200.082	337.969
12909.234	14158.871	10789.637	18362.755	14209.786	20501.979	13858.708	20243.629	890.804	451.105	405.599	542.762	593.591	510.932	315.69	12874.877	205.673	194.612	238.345	730.269	283.574	697.565	132.984	2004.836	3273.335	278.493	353.008	300.652	17482.26	636.978	351.43	5281.272	105	0.984	822.014	336.548
15264.273	16913.725	12330.257	21072.722	15648.66	29360.819	15246.758	23821.938	984.449	534.992	460.764	552.472	544.381	690.848	329.502	11363.325	190.188	173.603	207.371	756.98	396.987	651.072	134.801	2574.452	3136.331	318.21	590.493	292.664	12830.049	638.281	362.382	6643.619	137	0.902	512.734	339.288
20336.405	21931.952	17383.353	27388.487	22292.884	30547.735	21823.459	29354.781	1130.456	564.869	496.966	479.117	517.301	1113.659	340.118	11600.942	279.415	228.724	241.451	764.302	339.508	609.632	161.863	2404.413	4452.447	397.284	643.339	307.201	12739.66	606.672	351.864	7184.359	231	0.875	961.621	341.288
17919.559	19989.285	13806.109	26852.627	18062.361	30648.518	18078.49	28114.907	1096.092	597.546	493.135	718.327	765.826	827.838	431.097	10200.461	302.705	251.895	214.814	613.938	843.243	487.431	177.684	3512.084	4435.23	323.23	608.486	280.831	3611.964	715.608	387.625	7748.012	176	0.895	1311.602	339.273
20702.011	23544.902	15918.36	30343.45	21458.955	33644.515	21119.992	34078.262	1652.126	820.403	710.806	639.578	685.365	1265.444	556.206	8925.496	351.21	288.412	203.006	1074.046	344.549	525.634	214.714	6093.593	1979.248	345.134	1053.666	301.722	6304.327	1091.63	371.253	12941.119	216	0.815	1346.144	342.403
14056.307	15498.007	10924.738	21315.061	13525.862	26757.085	12826.33	20208.654	809.534	416.977	388.807	956.489	705.146	657.554	269.744	12227.837	176.703	168.49	212.205	543.01	347.291	597.683	115.688	1184.056	4962.225	333.917	414.546	303.283	7868.76	589.556	358.04	3203.502	111	1	498.392	339.122
19921.913	21627.352	16663.894	27774.151	21518.121	32427.825	20476.832	30834.19	1178.335	520.503	477.483	542.965	687.18	756.09	335.927	12050.715	225.468	186.862	233.62	795.041	407.459	618.786	135.661	2598.787	3999.691	278.235	637.568	294.872	9334.862	852.598	411.6	7390.629	311	0.877	590.828	345.233
18016.375	19538.014	15331.341	25192.976	19642.002	30185.473	18623.283	29285.384	1183.812	509.774	449.888	538.537	696.035	925.091	309.436	10134.418	207.938	162.764	206.045	642.34	298.627	777.154	125.579	2214.575	1507.606	284.52	582.643	275.963	7698.356	757.115	327.832	6536.349	154	0.937	612.312	340.37
15627.175	17045.316	13203.405	23064.015	17197.071	27304.794	19080.454	26137.787	1142.864	564.167	506.99	676.181	673.302	658.846	355.471	11862.978	242.076	200.261	219.719	949.698	517.216	779.327	144.556	2635.866	3823.383	266.914	587.981	271.984	9619.239	759.447	296.413	7362.738	156	0.892	687.635	341.321
13265.224	14534.696	11257.063	19534.239	14677.441	22895.901	14927.868	23035.995	1075.376	530.713	473.513	679.926	661.563	591.555	361.599	11174.096	215.502	196.347	206.482	888.071	325.49	1527.077	151.212	2559.856	2485.168	271.75	583.938	267.107	6007.056	820.62	335.976	7490.366	120	0.941	697.85	338.475
19015.399	21210.775	16645.759	27538.497	21666.239	30724.924	21000.175	30465.336	1561.888	763.925	740.924	558.275	692.294	963.376	444.099	14075.26	308.662	258.163	183.646	1703.168	305.894	704.624	154.294	3655.772	5291.155	299.869	1009.063	305.606	26737.666	1142.789	345.216	10179.656	223	0.87	811.693	340.406
15929.008	17227.861	12587.514	23275.3	16314.402	21680.474	10995.02	16275.726	976.914	489.642	419.413	565.884	746.422	564.01	246.315	8656.191	244.229	220.234	309.748	641.636	417.156	306.157	132.298	892.466	4067.515	320.675	429.358	309.652	6508.067	400.252	341.038	2375.285	111	0.952	947.554	338.716
18841.68	20340.194	15059.594	27642.816	19995.014	30712.208	17283.257	24186.488	987.138	490.435	486.937	811.109	782.573	917.192	315.523	12574.935	264.885	241.68	307.726	763.093	528.872	416.22	146.65	1767.251	5617.744	379.787	524.748	328.193	6443.969	633.079	315.323	5174.662	112	0.985	1022.527	338.661
14109.964	15719.632	11586.425	21781.57	15333.218	28963.014	15383.444	23081.018	1105.521	521.152	475.365	943.269	1444.55	787.385	386.103	16281.404	228.27	217.386	275.373	1540.999	1226.756	628.08	151.36	2299.917	3048.14	275.492	998.224	322.989	18821.421	2464.454	381.698	5834.964	157	0.876	1039.201	339.334
12189.032	13253.913	10863.083	17098.964	14300.199	21654.387	13539.099	19301.125	2240.479	748.454	595.77	619.057	691.67	775.331	449.878	15088.227	388.073	282.099	260.827	1134.009	817.311	742.626	187.425	3870.82	3967.221	298.833	849.756	283.15	12525.524	1001.232	543.29	10578.8	138	0.944	1230.413	341.123
15911.053	17217.413	12909.142	22695.583	16609.869	27276.064	16317.352	25356.629	1173.848	522.381	464.007	917.45	934.732	1079.417	344.026	13465.448	231.652	193.067	223.976	860.522	406.505	713.626	131.482	2267.001	4049.566	292.611	651.457	284.289	9130.98	1180.514	323.71	6688.453	129	0.97	649.973	341.663
12836.524	14232.143	11008.387	18407.94	14485.024	21721.797	14855.219	21659.951	1223.239	535.36	444.735	719.064	577.106	649.346	347.992	11770.765	208.491	200.306	232.952	932.744	265.228	540.101	140.256	2339.667	1893.414	313.858	462.318	278.226	7554.339	591.392	286.919	6784.246	111	1	743.608	340.878
19934.782	22696.299	16343.129	29382.779	22214.469	32900.686	23203.64	35457.06	1749.348	868.175	802.13	613.615	658.338	1199.024	584.097	7815.385	359.765	320.408	220.183	1267.904	221.255	552.362	206.056	6368.037	1459.932	356.401	993.197	298.583	6372.214	770.744	354.874	15081.655	323	0.858	1329.995	347.395
12941.057	14164.825	11011.233	18734.106	14141.333	22449.804	13328.49	22242.736	1371.622	541.357	469.408	836.585	848.101	672.908	356.312	11134.659	224.458	177.256	188.015	777.96	394.008	577.131	131.721	2766.286	2330.123	280.275	647.774	274.135	9167.371	905.329	327.137	7324.858	107	0.958	604.827	342.033
19007.733	20537.88	16196.979	26668.424	21587.532	29754.574	19834.007	29641.093	1523.448	668.32	571.071	734.891	736.397	772.88	379.144	12066.82	278.411	217.293	200.216	969.874	373.411	741.752	134.77	3134.469	4007.369	274.44	861.604	295.73	11153.645	867.084	404.457	9368.961	192	0.801	659.453	346.312
16911.333	18528.143	12746.019	24363.882	16270.835	26302.869	16071.059	23243.222	734.283	430.82	353.137	887.916	1271.518	556.512	323.886	10220.706	188.43	186.737	275.628	662.922	1001.616	267.198	154.159	1428.967	2036.889	326.484	389.565	280.297	4556.213	634.949	366.991	3077.812	122	0.985	1290.09	342.541
14840.968	16619.144	12762.94	21808.359	16678.031	26815.299	16198.32	25205.363	1237.811	522.687	496.215	598.043	696.117	724.311	345.931	11175.233	203.36	177.687	192.607	1052.813	385.247	635.976	135.993	2643.766	1868.763	293.02	1126.311	303.123	13498.258	795.966	325.45	7005.323	196	0.828	553.908	345.25
12792.849	13986.321	10692.793	18186.024	13647.309	22137.479	13206.898	20781.099	886.671	468.072	432.901	632.917	736.138	651.651	310.492	11932.12	199.269	161.041	214.423	647.61	310.182	456.904	133.151	2112.644	2621.91	277.684	566.546	290.389	8770.3	830.476	396.211	5633.86	119	0.973	574.828	343.466
16795.231	17738.255	14875.665	22926.372	18858.203	27809.937	17436.167	27168.768	1331.046	663.732	604.976	555.746	628.547	648.535	338.541	11523.765	272.42	207.7	230.637	668.286	417.984	566.527	125.69	2627.104	2961.233	266.887	736.35	272.207	9458.394	819.922	329.232	7683.208	115	0.969	631.622	342.457
11181.827	12657.951	10086.427	16901.532	13332.503	20924.201	12791.654	19575.822	1401.554	715.994	564.299	597.409	583.777	590.408	422.95	14245.244	282.336	234.431	263.327	1206.426	240.286	557.166	148.787	3248.175	2059.28	318.011	821.956	318.514	13965.445	638.442	355.976	9090.982	99	1	898.641	342.328
11609.673	13043.048	9381.293	17711.842	12530.904	21684.79	12961.506	18429.177	1025.69	467.791	431.823	875.318	1025.916	721.387	394.235	13446.269	248.109	195.902	247.896	833.043	1275.955	542.038	177.027	2162.142	2571.898	309.369	522.911	268.341	11277.836	986.648	392.043	5186.827	124	0.972	1219.855	343.339
16902.702	18885.976	13857.07	25443.375	16624.276	28446.632	17239.163	26808.219	1186.591	572.11	524.806	752.644	637.717	757.931	387.684	13468.843	242.667	214.146	164.036	835.932	363.142	475.779	141.793	2802.296	2691.336	323.083	659.813	324.462	7131.116	766.781	352.971	7613.019	135	0.987	839.174	344.211
11240.713	12302.003	9020.013	16936.921	11814.424	20683.851	11168.742	16507.8	628.838	342.546	327.016	678.907	530.211	502.665	281.006	9967.907	184.212	160.871	242.421	440.612	301.009	965.18	121.955	1112.827	3029.669	347.428	323.147	320.225	3393.877	481.548	314.564	2972.335	168	0.846	874.565	346.768
18281.313	20058.237	15206.386	25933.998	20027.41	28810.833	17447.315	25283.385	1510.737	658.194	585.425	651.543	811.96	904.48	419.882	15929.104	323.353	252.396	296.81	1116.826	760.477	846.203	187.012	3411.889	2327.446	332.851	829.984	284.759	11808.699	1112.92	522.822	9305.789	155	0.967	1241.287	345.235
15091.244	16396.072	11234.31	22238.768	14845.322	26056.562	14380.609	21829.944	770.377	375.223	387.541	561.991	933.364	603.572	345.69	9648.217	214.8	197.343	207.973	551.277	1138.558	332.95	151.711	1739.454	2906.33	313.351	362.116	277.549	7010.853	824.774	340.59	4326.947	103	0.996	1198.898	344.617
15753.628	17245.676	13439.95	22100.101	17346.693	26940.526	17447.6	26247.164	1165.5	584.493	516.272	603.968	622.294	926.93	382.464	11972.031	220.374	186.615	239.428	926.52	326.909	17108.437	156.415	3012.282	1873.905	258.058	580.454	261.575	8384.544	781.606	284.915	8807.009	163	0.946	700.709	346.598
16033.199	17552.899	12795.656	23432.284	16708.464	30328.252	16356.3	24292.143	977.265	460.908	439.771	742.706	978.896	841.803	354.864	14535.742	221.452	196.704	251.139	1309.44	919.77	734.001	142.173	2037.769	3738.491	293.67	914.252	340.644	14365.619	1898.484	374.757	5401.672	226	0.915	1043.721	349.04
18516.108	20792.833	14535.316	27423.053	19811.115	30699.783	19614.087	30694.566	1558.368	777.827	668.943	668.598	754.695	1007.607	541.365	9979.384	370.965	312.481	198.07	1353.108	660.302	661.758	200.311	5228.43	4901.973	326.69	1044.333	291.682	7445.148	752.957	381.83	13060.333	235	0.822	1314.521	349.662
20212.611	21195.074	17296.087	26782.165	21343.32	30725.366	19961.773	29611.519	1349.019	622.127	531.196	583.675	590.924	670.387	338.894	11866.523	276.063	207.431	214.948	740.67	281.4	580.039	122.801	2636.787	4347.99	271.466	699.495	273.299	12167.41	697.469	333.241	8144.083	132	0.965	626	347.955
14176.611	15973.757	12312.141	21399.88	16095.009	25608.418	16206.966	25761.484	1565.54	739.924	614.138	571.183	578.274	1252.027	446.988	11861.581	269.21	244.644	207.304	1422.091	304.161	653.66	159.921	3620.354	3617.449	406.945	892.011	288.526	18862.817	763.618	409.649	10567.582	145	0.905	750.134	347.19
14799.722	15939.109	12047.347	20047.078	14878.636	21620.919	14931.677	21044.539	966.797	482.705	436.888	729.431	569.051	558.41	305.856	12108.884	209.917	199.725	217.67	575.203	269.457	466.689	140.956	1714.983	2699.045	306.314	354.795	299.948	4178.017	681.65	387.543	4968.339	119	1	772.979	346.752
16494.023	18139.113	13389.297	22677.632	17804.96	25160.969	17110.926	24325.309	924.585	492.299	454.421	567.653	672.271	619.396	334.717	14703.856	236.451	224.223	247.737	894.589	426.779	480.064	164.695	2486.59	3506.559	311.85	911.136	302.398	17208.884	710.65	399.836	7049.556	110	0.998	951.827	346.591
14391.127	16835.795	11364.881	22898.028	15044.466	26811.365	15112.052	24375.586	1109.007	522.887	451.835	826.613	929.358	975.175	454.728	12579.02	273.674	236.828	289.547	696.02	1753.943	556.872	203.248	3156.612	2757.392	346.417	863.542	275.468	10610.86	1228.438	373.619	5976.446	107	0.989	1352.799	346.836
17552.131	19404.778	14702.967	25400.167	19781.929	30142.21	20209.016	29721.198	1207.876	619.162	538.501	693.241	674.19	789.782	406.037	11895.341	225.87	187.763	154.312	912.499	247.643	362.145	150.745	3300.186	1049.189	307.125	522.888	323.969	5597.751	828.707	363.635	8677.73	154	0.961	844.838	349.11
11536.708	12602.798	8925.39	16792.316	11863.984	24161.381	11804.229	18070.213	882.651	410.089	381.675	777.802	523.499	633.394	362.203	14369.22	213.012	229.141	343.212	882.659	272.405	827.365	166.922	2084.846	2571.814	309.62	471.096	288.786	9753.24	650.174	296.585	5405.534	101	0.977	1180.282	348.144
16817.91	18281.754	12156.061	23902.652	16238.933	24913.197	13209.92	18915.96	1007.026	463.833	363.562	802.986	1272.606	558.805	334.498	10370.817	248.861	210.232	302.392	681.573	1856.888	335.158	152.805	1504.843	4446.357	360.425	513.208	279.799	6531.702	788.768	359.298	3584.237	117	0.973	1278.756	348.628
19659.594	21495.748	16695.39	29655.916	22222.319	35807.603	21354.162	33721.181	1160.817	464.287	445.075	708.025	888.466	979.811	325.65	13019.638	218.208	175.775	252.09	658.169	403.009	651.609	125.273	2110.394	3551.035	287.336	554.188	286.26	7080.539	1083.17	346.64	6068.15	203	0.847	632.259	353.461
12739.191	14159.488	13395.638	19257.501	15794.563	18477.912	13228.292	18975.438	1507.684	784.883	654.676	660.415	605.637	637.582	379.976	12523.64	303.922	241.572	190.543	1366.591	210.586	483.262	137.258	2930.937	2486.139	314.848	928.786	317.442	14569.564	696.898	302.373	8249.668	101	0.977	794.53	348.827
18919.157	21188.564	16160.98	28217.175	20921.791	32391.073	20521.702	31719.907	1536.293	805.022	739.632	506.043	593.738	1733.642	470.702	12072.855	318.47	269.33	172.554	1549.036	316.817	627.892	156.685	3963.54	5995.623	313.595	1110.291	300.181	31146.442	1066.174	413.035	10532.732	100	0.967	811.6	349.36
16845.538	18474.771	13797.486	24103.598	17580.475	25997.165	16658.111	23935.243	954.276	472.906	412.33	652.215	724.822	531.308	354.278	18218.537	242.381	221.016	295.871	1073.303	637.819	358.514	167.161	2457.533	3915.037	275.75	598.058	348.313	20366.931	912.804	428.116	6426.176	263	0.706	1088.515	350.683
12444.671	13675.91	10045.548	18943.306	13979.565	23303.626	13820.1	19731.679	1028.162	414.096	451.84	726.548	982.209	829.741	358.34	11063.934	237.7	200.189	231.907	696.471	831.669	457.422	148.849	1962.296	2446.774	283.758	471.649	285.112	11392.399	929.607	321.15	5284.342	115	0.999	1208.883	349.117
13699.617	15115.609	12665.68	19421.993	16447.842	23325.901	15430.968	23749.805	1387.923	743.213	586.365	541.507	615.316	688.657	392.249	12826.646	286.815	211.526	252.106	961.936	244.992	750.742	169.489	3202.114	2738.893	273.595	403.945	280.735	9595.775	674.633	282.683	9458.878	105	0.984	733.052	349.481
17458.144	19068.878	13648.174	24498.985	18085.948	28847.016	18024.552	26119.987	1120.475	554.99	519.49	729.948	769.035	704.552	436.897	14086.18	260.913	244.49	290.26	1255.151	599.283	540.523	181.005	2950.746	3184.463	305.703	590.716	313.882	13143.333	795.179	414.508	7093.114	162	0.882	1185.457	352.858
6149.138	7661.487	5964.41	10116.295	8338.656	14965.249	13322.752	11359.482	1119.106	554.545	508.667	538.644	593.178	579.891	351.491	11483.644	213.744	180.626	202.818	1092.505	464.441	868.862	146.885	2562.234	1008.393	273.498	845.72	317.456	23058.096	713.789	417.178	6216.05	107	1	442.481	350.724
12076.83	13379.833	9500.815	17984.988	12421.276	22624.246	11742.937	18894.044	1005.628	457.487	385.833	753.639	717.264	589.307	291.659	11943.27	176.579	162.651	223.408	541.219	351.531	564.165	134.781	1567.876	3375.711	297.327	445.255	306.865	8835.877	659.087	364.635	4240.062	118	0.981	500.127	351.449
13377.32	14737.858	11288.751	18790.058	14498.247	22154.394	13878.016	21943.909	1222.19	550.745	508.04	808.638	860.614	839.415	375.31	11392.319	209.28	177.252	212.82	961.025	401.725	690.474	136.949	2650.674	1373.772	360.785	642.208	319.39	9552.909	831.78	336.6	7430.862	111	0.994	565.662	351.014
15823.859	17129.595	12863.264	21386.853	19661.708	19326.326	13317.665	18986.056	1312.754	579.354	506.977	687.608	506.511	622.874	343.319	13484.669	226.261	209.727	287.722	717.235	214.97	542.525	142.069	2273.878	2605.228	297.239	527.26	309.156	3647.348	451.816	334.743	6439.287	118	0.953	826.186	351.61
14385.116	15671.789	11875.744	19796.287	14918.954	23014.639	15010.354	21470.738	976.07	510.447	462.2	687.545	545.935	518.593	365.958	10995.331	234.865	217.019	286.83	801.564	245.391	491.867	145.208	2216.202	3875.019	300.506	496.006	315.858	8830.052	556.49	316.489	6709.3	139	0.94	891.349	352.162
19363.604	21318.852	16254.693	27751.894	21622.296	31404.066	20881.035	29557.025	1367.401	560.224	515.008	761.466	982.821	842.333	386.284	15620.063	266.391	223.053	236.311	1254.445	1120.616	561.504	171.7	2661.136	3941.452	314.375	942.649	290.997	17096.029	1807.653	391.888	7351.724	113	0.981	976.898	350.996
17294.242	18708.733	14284.598	22900.243	17985.63	26018.538	18113.644	25674.369	1018.323	485.207	458.276	784.164	811.383	588.086	321.294	12365.222	183.942	167.294	260.756	745.897	313.788	555.965	130.561	2339.314	1299.826	285.509	512.057	296.906	7572.897	785.649	355.783	6281.194	109	0.976	544.151	352.5
11289.916	12432.003	9009.376	16647.824	11559.25	20682.376	10809.472	17104.783	844.319	384.821	357.935	862.708	706.523	797.765	305.154	13008.573	157.6	157.331	222.834	771.155	355.237	436.43	126.988	1400.921	2592.104	408.178	491.704	294.454	7656.534	772.392	389.503	3661.87	113	0.981	519.42	352.774
17334.597	19292.445	15219.901	25870.807	20152.617	30784.079	20123.133	30742.461	1418.868	796.347	653.562	581.039	574.104	1279.057	464.649	10907.433	268.956	230.761	174.139	1619.345	288.91	641.809	164.288	3982.064	2820.179	395.2	552.559	285.868	12932.253	675.762	397.689	11845.027	212	0.81	754.198	355.231
16888.842	18886.911	15280.87	27097.686	19082.449	30306.763	19182.552	29026.656	1320.687	699.905	595.104	735.149	633.216	3461.973	423.489	11872.926	266.829	237.896	200.621	1073.394	208.19	521.571	144.51	3282.079	4097.217	321.938	692.889	309.571	12953.212	781.619	368.055	9031.155	159	0.857	806.45	353.406
9948.952	10895.625	8046.678	14762.841	10392.337	18419.347	10012.623	15022.737	881.554	413.007	374.954	862.252	1140.543	812.007	321.02	13888.458	179.198	167.114	256.924	707.229	1200.403	437.343	146.015	1548.954	1465.26	308.55	499.059	283.811	7336.43	1404.418	351.251	3895.24	100	1	985.5	353
13556.308	14849.314	10869.609	20422.44	14478.801	23712.42	17057.566	21902.196	887.622	438.11	399.094	702.941	966.284	600.488	397.016	12269.943	263.727	198.898	259.502	671.984	781.799	563.837	174.46	2062.382	3357.068	321.445	434.571	279.982	6376.963	812.417	368.165	5871.703	201	0.895	1217.639	353.57
13690.071	15237.194	10808.591	20217.215	14510.065	23274.507	13782.72	20715.927	856.611	436.526	374.952	953.301	1154.618	536.829	290.285	13540.293	253.371	198.791	325.694	966.27	1347.409	291.764	161.573	1611.935	3484.237	340.56	621.629	262.75	7911.432	770.895	402.384	3918.502	121	0.937	1243.93	353.682
16392.588	17386.897	15084.009	20952.546	19173.143	23115.69	17058.219	24194.746	1717.996	885.894	676.072	520.693	568.249	808.563	430.416	11744.417	319.977	252.761	226.283	1225.578	201.838	9341.75	158.467	3409.064	2756.133	288.492	1282.137	272.393	9135.825	697.185	461.327	10645.47	121	0.948	719.707	355.393
12598.609	14194.392	11178.517	18362.442	14530.561	22116.08	13807.023	22420.465	1496.156	652.301	571.189	1002.744	942.31	766.945	391.546	12993.732	238.157	204.565	228.694	1215.438	332.892	787.527	146.382	3477.445	1514.84	268.643	968.911	315.247	9702.36	1078.432	405.33	9254.386	105	0.984	576.481	355.948
15555.583	16770.573	13229.222	22532.948	16929.474	27268.576	16516.487	25418.827	1104.677	471.31	416.298	621.408	621.603	983.531	310.258	10673.019	206.816	166.49	186.564	538.274	248.576	3843.75	126.136	2081.392	2405.593	280.613	475.777	282.708	5667.036	566.667	344.846	6504.535	140	0.957	652.664	356.421
16224.364	17705.567	13959.228	23252.956	18210.815	27026.72	18056.931	26536.2	1185.392	528.944	449.999	857.754	745.345	666.84	345.03	12301.487	250.121	194.635	232.825	906.997	260.045	649.577	128.329	2516.818	3624.981	271.462	753.825	275.335	8845.689	778.32	415.603	7585.953	173	0.923	670.442	358.454
14931.681	16536.223	13332.025	21534.564	17621.851	26145.949	17458.283	25912.897	1708.04	599.253	498.779	643.035	729.138	1231.254	374.869	11735.771	240.277	198.303	209.229	901.973	399.943	832.523	139.986	2732.018	3122.123	286.276	509.569	272.512	8217.188	684.853	310.823	8518.118	126	0.988	730.548	357.127
15347.036	16903.244	12451.123	22449.303	15981.312	24095.423	13189.469	19154.099	1060.008	490.56	470.317	839.446	780.7	633.684	351.564	11323.459	228.376	227.84	266.781	800.168	322.254	311.199	138.408	1882.939	4146.523	328.51	435.03	304.978	11293.174	782.842	332.85	5490.575	124	0.933	902.669	357.71
16924.109	18764.087	13886.612	25227.8	18253.142	29023.344	17708.797	26041.487	1453.631	479.61	450.129	862.107	1152.595	896.436	345.256	14793.472	251.598	215.462	243.977	982.542	1061.38	515.534	167.984	2105.84	5123.03	348.162	714.942	308.668	11105.915	1340.793	401.516	5631.933	138	0.97	976	357.529
13922.879	15247.153	10937.148	20233.078	14241.925	22750.49	13136.837	19521.568	974.127	429.483	421.308	824.166	839.316	611.273	380.908	12654.976	205.499	214.44	222.572	752.675	573.345	361.052	173.851	1852.899	2461.166	318.19	519.615	307.779	7296.61	1036.818	388.857	4926.453	110	0.985	1153.455	357.845
11569.965	12785.517	9811.479	17652.465	13889.046	22862.636	13013.475	21051.267	842.108	374.63	372.202	542.251	1002.318	597.205	265.857	12280.251	196.365	150.778	247.626	760.954	709.545	534.473	126.591	1691.629	3357.843	274.698	590.732	289.492	9703.985	733.325	398.329	4765.768	119	0.973	587.324	357.668
18844.676	20236.478	17091.654	25907.086	21653.658	30047.368	20322.779	29066.64	1613.056	718.667	578.168	646.378	714.31	935.64	398.337	12146.3	291.658	206.603	236.555	833.763	256.421	16369.559	134.542	3266.023	3666.765	269.791	710.047	292.793	8264.631	637.3	378.322	10330.159	202	0.839	658.327	361.708
15269.632	16349.316	13526.239	20558.216	17019.905	23861.363	16822.466	23492.438	1149.911	609.635	512.678	543.285	596.948	760.178	356.572	13974.008	236.635	189.821	254.781	859.115	334.252	21241.751	138.068	2559.081	2828.281	290.53	765.674	272.611	9781.217	627.413	339.704	7741.137	190	0.873	709.916	359.595
15713.064	17209.255	14109.497	23686.229	18655.475	28234.917	16941.332	25019.211	1466.96	730.96	666.804	581.742	589.051	1132.501	450.361	13264.918	295.304	230.398	181.601	1137.77	279.469	874.313	151.273	3511.322	3639.554	367.074	434.399	350.315	8243.989	836.337	295.999	9991.173	111	0.994	855.761	358.023
15391.219	17814.077	12954.224	23197.437	18183.384	26764.055	18056.381	27836.697	1844.268	886.52	750.934	586.055	726.372	1082.4	582.774	9988.313	385.061	338.527	200.141	1758.83	433.228	757.108	203.135	6187.835	2777.852	328.565	670.729	297.757	7283.053	848.971	385.147	15698.801	102	0.955	1343.176	358.5
13322.846	14574.279	11421.048	20711.37	15187.408	27809.165	16661.191	26160.248	1007.918	469.703	407.213	778.862	819.251	731.132	335.725	14445.447	216.907	171.167	284.84	714.882	359.983	915.368	129.857	2197.695	3571.017	275.086	457.933	271.522	7547.074	960.218	349.299	6481.656	101	0.99	688.322	358.015
15997.834	17438.785	15361.852	23203.951	20183.252	27822.669	18260.92	26267.908	2135.908	984.134	816.253	587.991	675.099	1530.808	517.455	11665.65	363.311	265.103	191.037	2832.108	309.057	745.276	166.631	4579.7	2063.531	332.052	744.445	356.115	17394.439	710.902	291.504	13910.364	130	0.951	850.131	360.592
15967.557	17420.061	13441.711	23008.244	16812.707	26311.224	16653.16	24337.204	1240.835	519.376	467.265	794.399	915.728	659.128	372.248	11242.175	224.799	217.519	262.725	916.21	879.979	480.403	139.872	2157.004	3162.591	273.12	516.073	322.367	7990.381	1239.567	331.193	5725.226	166	0.95	1025.355	360.723
15841.611	17421.3	12680.47	22410.396	16259.071	26075.83	16080.262	24556.11	999.638	516.801	458.402	590.785	651.036	624.661	341.843	11317.637	192.152	178.998	179.951	1033.355	292.472	493.583	135.203	2224.945	2511.29	296.382	667.765	309.561	13615.963	725.055	392.004	5991.568	99	0.99	490.268	360.025
13691.176	14840.414	11602.054	18798.821	14969.517	22502.415	14794.492	21981.144	945.381	469.15	425.94	737.617	754.095	635.839	313.263	10321.585	194.439	162.677	219.129	790.693	253.528	599.614	137.471	2193.155	2010.109	255.879	492.22	327.383	6343.225	842.309	380.631	6186.675	118	0.953	568.441	359.915
13169.254	14849.417	11807.697	19930.466	15611.42	23291.167	15504.749	23311.622	1358.406	707.754	610.772	572.341	533.951	1908.831	447.58	12159.143	257.373	213.844	238.139	2160.345	312.545	474.059	157.267	3458.667	1057.673	315.063	658.189	333.647	15158.476	687.93	336.542	10366.256	104	0.974	843.298	359.731
15778.054	17400.296	12627.264	23091.453	16731.572	24974.072	14871.908	22064.543	1102.658	539.193	503.695	734.136	772.874	701.341	399.081	10683.817	278.828	240.503	242.033	1132.487	553.868	363.892	164.252	2463.471	4078.042	317.651	591.425	313.607	10708.815	728.716	386.612	5949.599	132	0.938	1189.076	361.356
13183.998	14665.461	10990.927	19860.532	14577.472	28372.316	14401.628	23640.348	1064.221	494.629	400.871	720.647	821.645	705.748	367.366	16593.794	276.289	251.848	315.801	1036.135	573.811	545.067	171.908	2686.305	3762.843	312.452	508.877	286.715	8128.219	941.08	367.805	6906.698	165	0.848	1233.094	363.076
16629.553	18888.018	14023.51	25065.491	18002.4	29975.589	17306.818	27508.378	1180.28	608.089	575.112	554.814	592.087	713.265	385.286	10880.531	222.596	195.459	178.62	1505.659	289.057	462.44	136.873	2929.332	4792.885	306.95	1048.902	297.105	22732.078	967.525	359.577	7829.735	202	0.884	496.396	364.104
11654.36	12863.799	10026.648	17485.18	13511.519	21363.549	13653.555	20999.922	1299.688	526.405	483.159	563.181	524.5	603.831	346.537	10698.023	198.23	161.625	225.648	436.362	179.819	385.61	134.57	2592.054	1627.84	283.871	329.914	290.93	2019.011	379.251	307.086	6995.236	107	1	797.949	360.519
13077.276	14503.484	11546.371	19695.154	15483.551	23531.169	15195.055	23261.707	1311.718	670.85	570.975	551.924	599.467	591.755	410.099	10067.733	235.465	219.697	221.356	546.75	217.466	509.456	144.349	3260.111	2706.185	306.394	307.664	304.486	2676.655	398.399	312.737	9503.02	102	1	817	360
13994.97	15544.899	11743.069	21125.219	15587.66	23502.918	13665.821	20711.78	955.557	543.613	498.861	477.076	615.472	1336.805	373.052	11834.813	223.602	190.098	249.764	599.799	312.7	659	136.857	2211.01	3287.239	393.04	400.761	331.302	5291.865	491.928	270.246	6164.09	129	0.97	879.616	362.213
15794.739	17341.485	12910.149	22499.178	17586.747	34155.074	17249.061	24968.598	980.772	486.614	416.807	824.908	938.298	969.334	376.27	14476.067	208.345	193.844	232.469	885.209	1024.762	762.373	145.501	2502.344	2205.453	282.83	582.195	345.297	8547.566	1795.655	355.78	6498.684	184	0.838	1041.864	362.109
19395.349	20887.425	15394.513	25525.021	19753.938	26376.064	17510.356	25082.975	1096.19	540.568	494.805	695.991	804.981	703.611	339.521	14454.068	263.709	230.854	291.236	1297.484	619.761	409.686	150.387	2334.641	3347.688	268.543	717.645	341.668	16839.843	876.622	408.942	6367.754	198	0.874	1087.414	363.525
16979.708	18883.845	15223.09	25956.878	20421.551	28554.341	19149.109	29312.249	1609.181	793.934	672.357	583.942	647.577	1037.737	465.376	10995.393	273.907	226.594	160.334	1781.111	240.022	654.125	159.963	4032.898	2710.387	327.758	478.359	300.094	9701.783	655.331	314.142	12364.621	137	0.922	757.916	360.858
19183.702	21117.418	15642.236	28131.698	20435.916	32095.432	19071.505	27954.76	1145.829	512.703	486.866	695.008	896.869	1171.628	388.531	14215.036	270.546	267.321	220.596	1285.454	478.779	652.959	176.193	2232.589	4540.792	338.142	953.004	333.757	15092.088	1009.769	343.062	5959.326	372	0.755	1129.852	367.89
14965.4	17193.262	11910.921	20939.78	15702.344	22546.328	14809.6	21924.656	1607.811	736.44	657.083	530.193	604.477	1022.923	479.533	11482.517	376.797	349.976	231.501	2217.627	268.915	25455.075	215.125	5001.29	3009.864	319.425	889.925	294.01	12393.043	841.889	365.875	11768.519	96	1	1378.479	361.552
18612.163	20247.199	16111.952	26410.094	20302.96	31010.47	19103.474	29465.836	1238.144	550.23	473.288	645.312	820.502	898.394	344.728	12267.358	232.143	173.911	227.39	753.709	585.124	673.213	118.793	2293.054	2715.533	287.666	686.026	295.329	6891.21	954.03	299.975	6905.315	144	0.958	628.972	363.576
17415.209	19246.68	14963.708	23874.433	19796.77	26689.663	18136.572	25857.272	1757.916	754.641	681.817	566.842	736.706	1084.388	463.176	13447.355	285.4	246.936	206.123	1330.838	613.093	589.207	163.298	3769.283	1315.773	280.275	1559.777	309.231	9923.956	948.909	328.845	11932.278	111	0.964	997.464	363.626
19695.487	21279.886	16231.094	27626.511	20755.341	33828.498	20648.117	30747.83	1017.996	475.954	453.581	707.487	577.28	760.497	329.239	11202.844	204.231	168.28	225.872	646.984	276.335	628.037	137.262	2235.064	3533.226	301.345	439.192	303.633	5934.233	539.878	361.052	6506.595	300	0.922	528.71	368.85
19168.334	20691.364	15967.881	26047.744	20521.033	30332.093	20030.125	28952.794	1109.976	539.412	448.147	765.41	795.52	856.69	343.915	13228.172	229.315	184.664	269.58	780.84	423.387	591.24	133.941	2339.607	4076.669	275.86	463.352	283.529	8229.45	957.947	343.013	7090.315	166	0.917	686.964	365.175
15107.08	16599.978	12317.311	22229.314	16313.046	25495.069	15637.009	23844.182	1038.522	534.653	476.127	958.152	1444.617	1005.861	428.856	16546.101	242.041	208.734	277.193	1284.083	1344.723	570.143	154.011	2421.109	3566.226	283.187	623.87	310.176	13505.999	2087.139	354.27	6494.258	114	0.99	1015.368	363.579
13973.04	15185.755	10915.576	20227.949	14082.333	22982.863	13207.39	19497.769	1111.303	462.882	431.891	816.819	960.845	664.704	351.556	11668.605	297.825	225.778	266.005	865.618	791.392	463.338	151.362	1864.168	3958.266	294.026	787.921	301.031	9148.224	854.349	323.086	4723.642	111	0.976	1212.797	363.041
11146.976	12147.598	9109.732	16987.88	12194.348	22786.333	12548.928	20870.244	1089.52	402.027	390.297	756.67	706.217	559.128	279.744	12306.87	185.448	175.384	275.169	1047.445	344.661	551.391	124.811	1701.068	3232.48	305.714	1081	307.369	9011.813	598.019	327.711	4680.082	105	0.971	545.3	364.462
19668.961	21334.706	16341.418	28133.321	21543.596	34542.777	22595.396	31708.737	1172.477	535.364	497.076	817.175	747.703	711.65	343.594	11833.921	222.878	220.252	259.42	681.344	239.241	625.712	130.874	2510.055	4194.722	301.978	405.983	304.138	3809.686	696.998	325.979	7698.398	143	0.952	809.052	364.514
21038.976	23036.83	16802.623	30071.018	22434.404	34675.165	22244.046	32239.496	1199.171	591.966	515.793	730.838	941.954	988.021	425.492	12643.536	319.764	257.743	238.213	1422.58	832.208	553.198	184.306	3186.107	4661.297	345.523	1031.218	297.236	11123.946	1198.437	451.349	8146.641	337	0.77	1239.616	371.556
13189.946	15279.194	11071.756	19796.23	14143.795	23345.562	13912.686	21800.582	1121.496	546.943	469.718	516.681	506.539	1080.977	340.741	11264.413	206.316	200.101	183.672	708.438	325.808	489.653	130.965	2586.778	1879.264	272.026	786.569	311.842	6720.223	404.23	379.208	6493.316	135	0.913	443.937	366.759
15053.312	16047.724	11839.488	21229.467	15115.533	24309.917	13781.583	21628.465	604.474	284.458	293.022	497.485	542.612	763.163	232.813	12737.87	182.751	134.882	179.293	372.491	320.056	436.32	115.018	1175.896	4346.25	458.841	381.908	276.085	2996.442	546.268	349.685	3397.021	178	0.885	602.781	368.865
13199.561	14414.865	11717.016	18775.049	15166.707	23515.405	14562.711	22445.5	1293.151	626.844	510.528	582.582	580.31	652.976	359.261	12515.236	262.175	193.635	207.698	1042.923	401.808	735.824	140.317	2936.175	2636.879	276.036	673.199	266.459	10396.988	942.788	396.256	9211.008	99	1	676.641	366.429
22727.279	24623.937	19526.225	29447.614	25074.976	32396.412	25258.814	32977.549	1287.92	670.91	593.582	761.79	742.015	964.981	450.011	16161.762	260.816	242.884	281.959	987.328	378.097	636.577	184.149	3411.482	3519.246	313.379	754.347	296.831	13683.991	673.474	361.708	9845.074	284	0.836	930.338	369.518
16175.881	17823.111	14346.456	23437.957	18943.154	22646.709	14622.435	19981.658	1472.576	742.301	540.52	1109.589	925.143	1089.843	404.541	11586.544	368.213	256.739	287.489	1097.622	553.342	593.236	176.68	2502.887	2720.462	459.625	629.642	311.331	13508.828	946.794	353.291	6924.78	151	0.895	1199.202	366.679
13071.629	14187.474	10252.219	19074.665	13494.054	22637.603	12603.91	18858.238	970.427	478.035	400.353	1123.462	1469.804	685.202	348.854	14180.289	272.804	203.519	311.552	1094.12	1365.456	422.326	162.019	1766.51	3978.174	370.272	625.633	281.179	5629.888	1271.417	353.167	3787.113	103	1	1250.267	366.5
15524.788	17192.056	12183.708	22709.777	16015.002	24131.583	15191.946	21563.103	1091.535	436.29	368.244	1093.552	843.891	503.498	388.178	11447.206	257.81	216.36	309.918	659.319	1232.663	373.748	152.838	1868.75	3541.713	310.066	366.595	271.239	4984.797	721.195	326.757	4373.436	143	0.916	1314.444	367.934
19043.912	20536.212	16247.64	25865.702	20023.194	31310.255	20169.133	29570.484	1346.703	467.354	419.102	604.453	604.722	604.672	304.622	11914.798	199.916	168.708	274.395	811.798	314.764	659.361	128.509	2217.016	3542.666	293.847	611.195	303.311	7347.274	487.63	328.901	6364.802	113	0.981	537.916	367.836
14336.535	15874.611	11923.697	21414.487	15690.708	24570.168	15008.402	22882.537	1693.423	553.283	486.939	1209.534	890.309	1834.41	403.463	15800.86	249.372	202.603	207.054	1101.972	845.849	634.56	161.442	2658.626	3658.152	572.707	658.348	300.941	13665.853	1319.145	377.786	7322.466	133	0.973	985.41	368.214
19620.581	21582.234	18264.79	28396.344	23897.132	32516.952	22986.689	33061.678	1930.513	906.888	707.345	709.404	757.277	1537.516	482.523	11903.39	301.289	222.26	189.122	1287.056	267.905	8526.689	156.342	4109.96	1338.396	290.038	680.986	292.519	11339.342	841.628	341.665	12827.192	164	0.915	736.543	368.701
12016.259	13222.751	10245.959	18538.696	14120.257	23173.568	14007.749	21125.639	1162.113	460.172	409.633	724.193	674.064	662.766	301.393	12253.662	200.007	167.996	221.986	680.182	304.623	1338.476	125.936	1837.571	3951.296	362.554	390.943	279.965	4239.464	542.582	269.115	5460.305	124	0.972	779.79	369.581
18239.502	20141.361	15511.07	25871.741	20565.198	30279.542	20488.374	29264.091	1379.848	645.117	538.092	825.431	1181.242	1139.943	441.118	14338.35	281.51	246.79	234.453	1373.392	649.727	4957.668	144.666	3005.309	3666.867	279.451	811.536	327.176	10427.947	1567.757	339.904	8864.12	243	0.91	1021.084	372.286
17010.82	18613.63	13530.374	23869.833	18202.904	27383.137	17256.293	25629.247	1165.54	553.178	468.953	946.567	1096.143	1032.202	376.823	16584.038	261.193	205.832	214.644	967.138	876.543	546.037	138.352	2636.67	4089.503	301.514	472.972	347.59	9263.302	1469.249	367.94	7025.217	113	0.981	1034.898	370.217
12870.582	14306.946	11071.634	19193.842	14608.611	23588.48	14463.656	22505.053	1269.344	480.906	460.863	624.928	705.041	612.932	327.333	12103.36	199.781	163.766	249.382	907.744	379.55	501.918	128.918	2464.602	2717.919	289.031	732.754	320.108	11415.314	739.817	341.747	6802.074	116	0.965	547.81	371.276
14929.315	16484.686	14056.798	20393.756	17250.596	22968.852	17128.012	24917.721	1271.051	726.813	606.504	758.767	733.207	972.676	459.208	13548.654	240.602	195.608	187.064	836.329	471.628	708.758	158.607	3895.805	1279.212	280.506	570.014	275.638	7050.994	553.599	324.004	10884.946	142	0.91	723.042	372.937
16911.172	18611.354	15804.383	24094.397	20849.804	28055.823	20049.948	28330.047	1693.846	856.071	674.16	602.898	592.182	859.861	470.791	11549.076	294.323	220.364	210.131	1110.625	303.938	5632.641	165.416	4127.749	1859.678	288.237	719.465	287.608	9736.607	657.372	320.432	12592.577	129	0.97	745.198	371.795
22067.272	24029.139	19116.495	30216.518	24768.778	35114.557	25027.649	34021.646	1385.213	750.649	664.292	744.436	743.21	893.195	440.021	12729.107	278.739	238.164	221.2	1485.527	372.063	723.393	151.005	3828.903	4171.403	306.268	942.952	311.817	15029.999	909.747	400.731	11639.83	160	0.948	810.65	371.431
17631.516	18934.688	15988.271	22796.292	19640.12	26246.982	18670.938	26431.25	1481.952	590.888	492.821	664.003	651.467	940.161	341.442	11366.572	271.326	185.552	209.422	828.555	296.708	630.303	127.294	2520.337	3141.382	273.119	579.123	288.758	7136.547	865.175	341.518	7910.929	157	0.931	631.277	372.067
17796.258	19820.751	16197.151	27229.531	21799.826	33256.003	21081.608	31630.151	1756.626	871.405	758.451	689.999	776.831	1382.892	494.32	12381.767	297.586	239.766	198.85	1964.622	394.643	916.474	172.287	4294.703	2040.338	310.483	835.316	348.148	11971.196	824.263	318.368	12603.548	347	0.69	839.745	375.197
17219.212	18697.608	15280.188	24934.415	20040.296	28522.211	19719.588	27210.083	1198.891	629.024	528.09	518.123	568.402	1384.087	385.235	11529.923	258.099	218.989	203.148	1211.163	195.612	648.84	153.051	2583.687	3301.307	349.798	478.485	346.546	6523.693	619.886	286.527	8569.086	214	0.859	857.444	373.154
18028.918	19966.607	15155.712	25745.658	20316.117	29636.938	20744.432	28958.314	1267.625	547.119	520.66	753.417	1095.784	1012.182	416.578	15105.333	232.041	209.96	242.075	999.566	511.566	592.748	167.875	2852.894	3271.562	347.385	701.867	289.721	14275.944	996.806	307.487	8443.148	117	0.985	919.654	372.013
14042.491	15453.424	11222.942	21249.309	13234.666	22854.428	13126.517	19090.926	916.708	434.791	365.107	796.786	806.767	576.88	412.396	14123.403	240.778	201.733	226.401	739.63	1235.291	472.321	151.237	1808.503	2975.235	294.335	436.897	293.485	6146.132	964.81	350.231	4113.452	155	0.887	1292.21	374.3
16916.717	18853.754	14691.293	22783.09	20266.404	25353.662	19735.462	27058.282	2282.071	1045.281	739.013	569.933	649.334	1115.643	592.204	9884.586	510.111	394.428	249.664	1958.134	210.06	13468.293	202.593	5899.295	2568.551	325.923	527.995	283.188	5166.862	428.294	372.811	16375.947	114	0.99	1337.833	371.86
12542.134	13726.701	10707.784	18080.317	14383.857	21865.143	14875.354	21216.168	924.333	479.802	425.263	963.213	652.519	638.789	329.247	11341.949	201.615	187.09	168.839	851.038	256.304	748.684	125.078	2018.447	2944.995	293.343	347.34	298.733	4747.076	602.602	312.824	6357.139	166	0.836	771.187	375.5
13565.581	14868.912	10934.094	20065.495	14601.033	23792.641	14371.632	21287.525	971.343	466.622	436.017	746.727	1114.976	989.839	395.978	13685.975	274.43	240.73	212.637	1111.973	516.676	647.59	175.996	2294.053	3359.459	317.882	511.796	320.674	10421.904	1262.816	376.239	6010.864	174	0.916	1182.862	375.782
15187.328	16555.097	11841.85	21745.114	16074.697	25109.674	15557.501	23375.14	971.655	507.947	417.275	806.119	1433.109	777.634	436.498	13868.527	268.614	198.188	195.331	933.853	1157.461	621.474	176.758	2569.885	2380.231	353.939	763.579	282.067	6493.352	1396.604	378.435	5946.941	105	0.971	1249.167	373.49
16215.54	17756.778	13153.341	24403.061	12646.943	21887.203	12565.031	18913.594	1063.875	543.69	453.747	809.653	958.971	653.044	442.573	14531.897	270.37	227.655	224.929	1064.236	891.427	675.729	179.414	2253.717	3806.205	327.758	499.105	276.598	8079.676	953.989	364.903	4911.466	103	0.965	1278.908	373.063
14459.143	15711.878	11908.822	20064.347	16271.061	25106.53	15104.331	23129.211	963.373	413.909	392.174	693.574	752.784	1047.52	294.37	13623.502	202.504	161.804	197.354	798.983	354.88	590.196	124.112	1909.528	2327.885	455.828	656.095	321.663	10165.905	849.065	403.506	5616.668	121	0.989	582.649	373.558
16004.86	17454.63	12760.63	23403.139	17081.822	27388.985	17093.728	25293.246	1257.066	455.696	453.254	874.21	1070.369	859.997	419.199	13667.107	250.629	254.846	219.579	1117.806	1033.119	541.147	193.631	2321.088	3070.656	295.024	1173.153	330.366	13288.691	1423.451	390.875	6073.665	194	0.875	1158.495	376
15645.801	17640.042	13474.821	21597.563	16344.777	25700.351	16672.78	24875.873	1150.722	588.71	516.572	507.409	595.92	621.124	371.186	9961.938	216.135	189.315	178.319	862.452	395.038	437.27	130.981	2886.883	3344.458	282.164	594.382	326.915	12807.826	762.577	361.028	7657.489	127	0.955	435.106	375.87
12285.753	13015.301	10130.681	17722.892	11924.18	21121.1	11941.632	18866.471	725.919	299.635	344.064	647.076	918.648	717.832	276.646	12959.201	179.475	139.979	151.588	582.327	433.875	453.887	111.56	1267.01	3622.281	312.477	455.75	279.401	4038.909	1150.058	332.393	3667.241	121	0.977	611.012	375.227
12439.866	13607.892	10800.272	18194.206	13989.284	23211.77	13382.22	20982.891	1000.187	470.093	440.797	737.744	819.814	1624.89	320.902	12990.73	223.222	156.126	179.579	756.066	360.398	805.964	118.972	2058.674	2615.063	283.226	523.35	288.842	6350.825	1119.402	328.918	6494.658	118	0.981	620.72	375.169
18312.67	19682.672	15647.595	24215.637	19914.924	28208.25	19406.767	27784.169	1156.55	618.689	513.695	656.888	776.92	701.059	393.678	13545.333	234.898	182.157	162.284	749.414	376.053	706.627	147.864	2844.615	3392.328	298.915	597.691	280.35	7147.884	746.531	388.884	8060.69	121	0.977	690.773	374.864
21309.078	23376.975	18596.47	30126.644	24541.512	34113.222	24555.85	34716.42	1553.482	801.49	731.898	741.009	762.889	1135.251	486.079	12693.183	268.738	215.149	204.257	1502.685	490.753	706.605	162.705	4307.077	2426.591	330.156	675.517	340.186	11106.866	854.308	321.699	12278.944	255	0.858	823.625	376.68
13583.053	15076.732	11268.827	19593.171	14939.36	21892.871	14650.943	21452.521	983.825	470.552	421.945	836.299	889.258	851.36	342.67	12718.201	228.276	183.265	226.765	938.574	321.159	619.307	152.184	2086.393	3015.205	266.164	528.457	302.087	7843.825	1074.184	343.275	5964.692	130	0.951	994.538	375.223
21764.903	23714.456	17240.708	29247.312	23363.844	32897.478	23252.667	32680.107	1224.644	676.218	566.425	682.997	759.406	1432.197	476.864	11506.857	343.94	268.313	207.152	2104.803	605.121	529.025	195.925	3761.952	4795.714	342.084	1355.63	299.342	15204.615	1034.283	590.919	10201.205	126	0.988	1230.286	374.905
19507.068	21200.327	16534.412	27224.215	21282.118	28424.801	19386.492	28636.887	1301.142	685.906	567.331	711.443	703.515	1093.162	429.36	11852.273	265.641	201.391	214.374	1054.746	331.477	32791.31	149.165	3375.29	3860.263	288.399	720.521	284.28	10689.848	907.287	349.922	10212.189	121	0.989	738.326	375.583
10819.869	11896.104	9057.75	16088.223	11980.122	19022.297	11720.756	17623.117	1182.903	431.119	383.539	913.443	656.297	552.062	294.667	11415.997	181.566	164.82	204.883	703.131	260.798	656.235	120.126	1514.806	1718.67	294.841	316.169	273.368	4824.01	644.597	340.606	4346.375	110	0.985	759.318	376.036
12109.09	13481.713	11054.96	18105.563	14251.389	20761.646	13888.858	19307.884	1433.058	526.33	479.081	756.666	749.262	897.032	338.936	11812.474	228.906	194.439	208.892	673.86	302.993	476.382	146.914	1815.108	1880.895	332.238	478.332	305.34	5246.177	632.214	267.171	5493.513	111	0.994	912.5	376.5
14263.983	15698.948	11747.871	20760.457	15832.076	24978.217	15299.095	22362.184	871.348	443.233	422.324	815.441	1018.248	1132.248	356.229	14769.506	218.222	183.948	192.494	794.559	558.24	647.603	144.126	2010.707	3535.388	310.749	582.561	287.762	6125.137	1272.366	309.593	5420.555	182	0.926	978.549	376.896
14558.001	16302.006	12245.987	21706.672	16077.598	28433.882	15198.172	23272.357	1897.545	634.93	543.107	995.519	1279.548	876.764	424.091	16325.612	281.902	221.679	232.342	1520.189	1828.895	566.31	169.155	3181.664	2521.657	299.679	956.26	345.346	16884.682	1906.815	368.574	8530.44	151	0.895	1064.798	376.023
16954.984	18648.955	12491.018	25070.386	15660.217	27601.974	13961.261	20259.129	1509.889	409.599	388.413	962.805	1307.615	737.925	373.476	15295.094	261.081	224.563	173.585	675.363	1831.208	444.89	163.411	1975.48	4092.352	337.099	464.968	270.531	7190.102	1639.622	285.329	3767.37	115	0.999	1385.813	375.848
14297.436	15453.425	11600.1	20593.301	15368.045	23312.343	14707.925	20948.45	978.064	447.877	597.808	947.244	1252.865	644.882	355.044	12339.397	290.673	217.089	242.098	732.777	556.658	459.681	161.715	1805.578	2883.465	282.336	525.56	306.418	3886.404	1106.669	336.165	4760.955	158	0.927	1200.785	379.519
16163.312	17443.992	13783.115	21976.489	17352.207	26375.116	17142.296	25091.49	1027.389	526.448	425.447	651.696	690.236	1340.907	368.063	12977.757	230.587	163.374	217.826	792.156	403.65	595.752	123.784	2463.294	3661.022	341.534	433.364	284.063	8269.671	864.316	326.754	7302.11	99	1	668.601	378.328
18050.508	19722.072	14669.47	25845.46	19272.831	28939.924	19049.252	27322.342	1284.957	492.944	442.745	719.443	949.846	867.937	400.661	14892.12	270.859	253.604	221.568	1607.205	822.145	599.317	173.288	2455.174	4282.431	322.784	807.638	339.009	14886.986	1046.875	406.932	6603.776	159	0.943	1134.204	380.267
19515.412	21398.236	15095.778	27794.91	19513.832	31257.109	18606.308	28494.475	1282.682	670.511	590.028	752.606	787.722	749.969	482.528	14445.287	318.476	268.723	239.828	1727.988	600.755	657.103	191.531	3379.056	3937.278	333.119	1022.125	301.297	16482.483	1041.171	410.049	7852.284	149	0.93	1283.03	380.654
17391.27	19342.086	15648.377	24826.012	20859.628	28321.122	19191.24	27814.513	1839.394	799.922	687.933	629.827	817.21	1018.925	448.262	14597.62	366.597	294.541	232.853	1762.284	555.979	8593.586	150.57	3798.895	4978.916	252.683	1828.477	331.333	20166.694	1088.311	342.461	10872.318	150	0.951	1028.853	381.147
12987.535	14132.81	10160.31	19183.22	13425.847	23255.431	13168.927	19210.25	724.406	362.234	352.634	609.681	743.48	552.591	305.178	10442.603	252.983	203.412	179.311	680.218	388.496	317.789	148.698	1476.411	3333.399	306.256	655.388	291.013	7080.572	827.611	324.337	3848.868	167	0.9	1217.937	381.171
10701.066	11616.31	8546.054	15899.761	11091.825	20156.11	10798.466	16740.7	690.507	303.589	330.377	895.19	688.559	613.884	266.292	9744.363	160.159	127.747	170.985	511.251	213.234	449.324	133.479	1008.582	2476.061	283.446	327.937	291.714	2189.439	578.296	352.071	3033.997	125	0.98	521.66	381.028
13330.266	14594.042	11328.139	19333.08	14321.999	23103.785	13512.251	21540.84	1155.44	477.569	419.441	879.258	776.603	982.85	311.313	13502.029	230.467	162.463	175.601	888.354	266.864	640.415	118.821	1989.756	2785.432	357.009	570.17	270.894	8728.288	997.862	346.723	5872.647	117	0.985	628.765	381.756
15869.892	17405.536	13629.154	23171.275	17630.783	29062.509	17392.309	26003.11	955.05	550.842	459.753	777.864	658.467	659.049	344.386	11378.525	216.764	168.228	150.034	809.978	265.512	531.143	134.763	2161.319	3327.533	294.725	523.163	275.473	4946.685	718.754	381.505	6364.814	105	0.984	693.024	380.738
11797.945	13095.389	9664.597	17534.905	13227.339	19872.241	13144.493	19088.897	986.371	422.868	439.985	733.072	1154.077	674.231	379.997	14774.894	262.683	211.529	232.13	1108.136	661.143	394.187	159.067	2134.806	4287.076	290.287	815.167	330.562	11232.525	1351.589	371.042	5306.479	117	0.985	1190.944	381.5
16834.659	18870.822	12911.401	24888.372	16836.224	28543.635	16053.28	23863.468	1042.603	456.199	444.241	716.976	950.898	727.574	358.426	11472.497	240.395	233.679	201.658	728.306	914.388	444.492	185.547	2719.72	2709.595	286.852	690.958	276.769	8175.156	1055.824	326.218	5699.516	249	0.788	1397.283	383.6
15800.17	17642.826	12851.26	23313.075	16111.529	27362.123	15720.469	25195.07	1005.123	514.302	466.53	690.556	672.33	690.566	340.896	11012	191.251	182.146	139.825	689.537	467.664	481.797	131.009	2399.095	3281.365	274.819	449.52	316.656	9162.779	658.392	348.125	6624.383	120	0.969	443.092	382.183
12494.469	13826.344	11236.058	18624.056	15702.968	21640.386	14132.315	20701.021	1130.769	584.849	543.707	742.799	1102.504	784.601	361.394	13645.978	219.14	191.811	198.189	1484.901	432.825	2727.402	135.094	2600.017	2598.027	285.206	710.306	303.693	18905.18	1109.547	356.573	8015.287	100	1	807.62	381.62
15385.884	16995.403	12962.252	22154.074	17819.632	27150.71	17971.152	25407.041	1202.057	476.443	389.694	959.666	1284.355	779.554	391.462	17814.485	214.457	193.15	376.144	1217.871	544.945	2956.527	145.882	2132.977	1829.52	283.012	555.016	315.483	7333.392	1375.261	364.129	5810.808	143	0.978	1009.85	383.633
21313.734	23446.658	17471.139	31468.572	22929.978	42793.366	17546.191	26094.131	1370.912	557.542	468.707	957.053	1413.603	1132.183	341.568	12480	278.8	242.774	262.48	1129.227	1217.179	755.03	139.774	1855.4	5032.421	314.98	638.444	333.125	9105.733	1538.634	358.319	5093.885	184	0.877	1064.125	384.022
20578.622	22386.749	17974.87	28557.448	23065.522	32742.809	22662.348	32790.433	1339.434	627.061	590.023	621.901	623.856	923.749	410.61	10963.604	233.875	185.841	197.372	971.322	290.84	499.036	155.328	3500.009	2663.697	314.127	999.839	306.857	9958.444	681.418	380.575	9986.967	356	0.826	538.087	387.643
13899.901	14982.591	12052.868	18706.232	14993.438	21078.253	13831.385	20388.773	1235.73	456.445	394.82	939.557	844.338	663.006	295.324	12875.47	228.755	152.253	179.192	674.31	281.629	623.103	117.019	1683.269	3044.033	303.783	483.865	282.785	5401.341	1091.093	318.922	4987.683	127	0.955	639.831	383.492
10165.105	11295.187	8949.175	15371.254	11768.811	19889.416	11541.584	18282.327	1617.956	495.295	426.077	833.368	679.818	570.151	357.175	14578.245	238.448	179.434	300.447	945.289	274.47	851.145	128.48	2174.148	2833.813	289.876	752.137	271.619	6440.416	694.893	337.874	6022.327	108	0.938	654.222	382.278
18819.587	20161.394	15526.034	27359.4	16982.848	27495.335	16709.979	25034.868	1093.655	512.177	440.548	725.033	562.755	739.828	321.782	12843.37	231.821	189.589	187.017	811.582	433.955	583.244	139.2	1887.068	5106.532	303.782	808.198	295.114	10519.106	658.583	346.393	5548.519	244	0.853	711.959	388.385
12654.7	14040.167	10746.18	18571.343	13790.154	21782.195	13241.142	19170.048	867.267	426.354	423.445	633.506	521.348	975.552	338.264	10685.29	201.91	174.521	222.341	603.848	348.196	522.341	156.583	1688.242	2296.526	318.861	459.288	292.617	5098.261	541.784	299.101	5245.676	115	0.999	919.813	383.117
11976.979	13144.166	9678.496	17609.294	15488.617	22810.32	14511.515	21469.327	1304.648	445.617	429.012	1197.653	1399.919	963.323	431.585	15740.343	205.091	239.562	215.447	959.475	941.956	565.441	173.68	2206.833	1327.546	289.484	557.35	315.729	9775.538	1900.761	314.976	5213.342	119	0.99	1173.147	383.399
14193.812	15789.796	11469.559	19973.7	15282.705	22345.065	15457.505	22886.673	1096.08	633.798	527.125	629.3	718.047	693.973	441.668	12312.59	294.62	205.186	167.328	937.642	1000.865	376.354	174.613	3749.163	2616.387	297.59	639.096	293.158	11397.226	788.904	389.862	8840.254	112	0.973	1262.929	382.866
14592.197	16008.397	12656.123	21193.04	16636.586	25469.841	15856.079	23754.54	1195.878	571.737	483.376	663.009	692.807	656.343	363.04	12525.066	223.65	160.682	192.605	1195.479	349	470.267	128.009	2423.659	2638.222	269.198	659.183	274.862	14667.858	992.223	394.432	7367.817	193	0.907	686.111	386.935
18586.305	20106.208	14997.049	26582.58	19427.556	30012.961	18954.086	27335.509	956.877	446.176	443.592	743.768	1215.908	853.946	354.797	14342.097	244.86	245.413	278.475	1158.065	1057.288	433.369	159.625	1920.623	3865.615	312.078	716.092	339.139	10715.28	1201.806	360.318	5175.447	218	0.886	1122.472	386.358
16693.889	19016.93	14247.333	24808.088	18053.914	28878.319	17942.514	27256.098	1076.404	511.411	477.051	635.223	628.134	735.946	338.501	10135.272	189.79	190.172	141.092	640.179	445.621	465.089	134.515	2331.402	2897.517	258.988	589.62	307.569	9761.954	625.757	357.237	6521.787	193	0.899	448.759	387.728
15789.79	16998.471	12798.794	22498.888	16350.214	27216.298	14977.53	24261.642	1133.654	490.747	465.964	848.756	800.039	1010.488	338.805	12901.448	246.537	175.78	169.373	928.935	341.507	727.94	128.655	2325.193	4815.403	324.605	654.3	340.652	10078.135	1047.132	329.443	6900.477	107	0.929	569.565	384.444
16511.462	18295.543	14578.682	24651.474	20085.732	30520.581	19738.513	29753.492	1427.097	775.42	648.852	599.715	700.629	992.104	464.638	15292.42	261.217	210.647	195.952	1093.996	265.479	1321.669	176.711	4076.64	1007.886	304.913	934.574	339.502	6772.455	578.404	283.698	10603.25	124	0.96	843.815	385.395
15356.58	16709.325	12295.642	21092.601	15512.826	23303.821	15125.535	21747.923	1040.696	465.319	432.152	1120.42	785.032	843.579	338.454	10509.078	248.066	208.21	240.186	682.982	451.444	357.711	144.355	1696.09	3232.965	392.899	470.646	332.578	4865.481	741.4	335.921	4941.644	128	0.963	1102.875	385.844
14248.635	15870.928	11818.059	20822.235	15599.183	24712.358	15627.469	22825.244	1343.199	561.562	542.29	776.653	1144.86	800.832	438.33	14374.909	286.852	229.297	192.843	975.492	1079.784	455.629	177.944	3066.565	3034.191	330.655	821.787	291.438	8907.53	1288.466	403.94	7509.208	126	0.976	1240.087	386
11812.308	13607.998	9800.661	18321.523	12503.862	23099.832	12319.434	19782.648	934.566	472.006	415.02	706.823	873.345	606.542	325.099	11747.317	196.505	183.925	177.372	800.237	446.061	450.382	130.778	2126.358	3380.58	292.74	654.97	314.005	6689.696	662.954	361.727	5635.38	102	0.987	432.608	386.078
17632.503	19224.644	14506.477	25857.022	18455.321	31592.226	17188.166	27147.627	1235.697	428.199	421.403	709.162	677.607	1190.158	314.27	12103.287	219.888	166.198	168.305	761.374	391.589	622.517	122.871	2015.075	3769.282	317.474	536.311	327.46	7904.916	1006.691	338.224	6085.751	118	0.953	574.949	386.441
13865.777	15268.013	11875.968	19581.789	15143.314	24965.101	14413.774	23371.137	1419.333	702.908	584.519	762.419	724.494	691.688	431.388	12179.381	268.5	189.407	254.619	1078.95	469.327	650.953	132.681	3168.696	3394.354	292.997	1057.693	284.704	13654.597	995.551	354.245	9107.44	147	0.894	660.956	388.296
14878.312	16553.729	13228.441	21904.803	17667.257	26205.225	17056.996	27330.784	1679.759	905.47	764.573	732.411	762.129	980.325	512.301	11047.499	313.188	234.718	169.531	880.379	240.393	789.054	172.574	4798.444	2781.984	320.261	657.476	335.054	5297.742	619.027	334.523	13329.922	177	0.843	825.664	387.636
10262.615	11518.834	8786.467	15453.254	11686.534	18420.162	11215.589	16902.36	870.89	459.034	420.888	885.103	944.764	544.76	364.969	11139.313	179.698	163.685	264.973	687.267	358.065	409.054	153.811	1942.212	1539.016	297.367	395.517	290.514	8056.762	762.687	277.835	5478.998	98	0.993	904.592	385.622
19139.464	20798.597	15702.108	26519.47	20588.595	30739.512	19709.103	28054.851	1332.981	619.866	502.371	829.319	1160.746	899.957	420.093	15326.964	275.776	248.269	284.403	1159.385	444.614	1544.458	155.687	2892.913	3534.891	287.114	757.683	312.227	12491.946	1377.88	378.006	7842.224	232	0.886	1016.978	390.112
19814.364	21476.95	16335.093	27174.594	25386.583	30961.246	21594.932	30561.156	1498.667	572.895	547.548	893.958	1234.833	1300.809	467.916	13373.357	281.205	259.685	240.674	1068.204	1191.002	2431.867	200.711	3195.478	1640.704	291.505	832.356	357.035	12265.222	1372.035	355.513	8614.11	206	0.926	1163.466	388.102
18413.368	20089.197	15879.218	26636.184	20759.329	31618.291	20241.677	30542.27	1181.206	531.308	507.078	578.559	619.381	924.192	357.408	11543.498	233.427	178.564	182.401	886.039	481.003	5877.685	134.846	2762.987	3226.215	297.527	909.756	322.02	10601.548	796.696	320.703	8188.11	339	0.801	557.869	391.226
13777.226	15388.873	12197.694	20155.246	16412.614	23913.462	16230.994	24369.533	1458.307	736.205	638.607	856.693	751.05	841.319	435.995	13565.048	254.605	202.634	226.173	1270.134	243.429	2836.436	156.58	3455.628	2361.633	288.004	850.054	310.026	10937.79	836.143	355.772	9824.194	161	0.859	816.016	389.314
10616.707	11748.22	8990.051	15679.952	11687.044	18130.771	11187.549	16473.409	1002.865	557.229	485.64	660.407	635.539	661.741	355.751	13762.84	196.838	172.206	203.549	794.372	297.891	721.263	161.872	1814.507	1077.868	322.476	993.938	341.403	12676.604	593.939	262.658	4620.022	114	0.92	871.193	388
14219.656	15456.879	11736.251	20976.227	14907.773	21494.484	14360.144	19890.731	589.061	306.032	345.502	720.312	726.548	1138.886	276.645	9023.827	168.462	166.942	190.024	536.577	301.646	296.059	147.692	845.761	3245.546	343.377	391.246	278.374	876.962	644.943	330.238	2494.186	153	0.955	940.219	387.958
18020.543	20020.764	15470.349	25390.438	20208.563	27943.519	18836.718	26421.986	1478.696	642.296	606.094	554.436	705.85	980.594	429.802	16334.739	266.298	245.095	273.806	1245.321	450.754	12868.07	176.1	3014.229	3756.688	333.138	1639.691	300.417	14887.155	1000.11	387.377	8847.077	140	0.932	966.4	389.343
9827.965	10724.341	8045.858	14249.276	10333.56	18620.823	9794.967	15283.215	766.417	318.252	328.212	635.743	892.42	621.652	300.883	12772.708	169.975	143.925	170.432	653.13	383.408	638.417	115.804	1391.608	1433.053	310.569	445.382	281.411	4713.979	1122.016	294.622	3773.482	110	0.985	608.455	388.518
20849.314	22731.778	19065.983	28150.843	24459.202	31042.528	24196.987	34268.397	1732.362	926.827	761.255	614.107	708.667	1106.809	542.491	11095.07	300.804	234.395	186.315	1071.209	243.524	1071.87	194.163	5455.372	1220.777	297.387	774.717	331.863	8752.365	573.451	322.399	15673.986	135	0.987	837.411	388.493
17475.739	19128.583	15317.543	24695.744	20473.078	28395.863	18937.285	26016.406	1327.943	651.839	532.352	846.164	691.282	742.442	410.317	14569.217	293.09	242.007	285.265	1261.569	404.498	586.485	157.604	2752.936	4767.736	313.022	589.012	309.767	12169.557	769.495	332.636	8758.057	181	0.871	894.666	390.666
18366.196	20022.384	15357.607	26254.893	19992.78	29942.914	18836.27	26526.523	1123.003	510.339	469.53	678.749	629.814	901.825	350.668	12713.964	242.746	207.764	334.102	867.1	353.793	20768.628	146.369	1962.583	4026.121	321.995	943.128	299.372	7882.88	698.889	341.391	5556.055	205	0.866	975.676	389.461
17478.428	19067.429	14645.965	24663.728	19366.081	28194.781	18802.174	26258.057	978.313	485.64	434.612	721.378	815.629	725.437	342.09	13323.883	243.277	210.783	260.505	1134.311	704.605	845.159	145.024	1979.776	4204.87	313.189	1056.617	306.278	12811.439	1083.928	383.524	5753.152	271	0.806	996.766	390.895
16925.314	18526.689	13388.394	25118.056	17105.383	28139.328	15879.127	23105.139	986.26	473.356	439.523	820.413	1276.949	874.496	418.97	12531.534	274.609	218.339	297.632	825.764	1184.612	379.435	150.388	1905.377	4228.908	387.639	516.921	298.205	6574.351	988.359	360.568	4652.254	188	0.848	1290.043	390.271
16233.38	17799.731	13859.932	23691.562	18275.203	27494.042	16883.755	25738.346	1129.569	542.656	499.321	705.048	842.463	785.407	362.464	11578.458	234.77	163.558	209.64	911.527	359.015	594.89	125.456	2378.173	3763.577	292.071	880.173	280.281	10618.987	1013.363	347.901	7108.543	234	0.844	667.419	393.628
17820.264	19269.495	15486.41	24551.048	19765.763	28822.594	19764.811	28057.64	1182.457	603.24	548.987	646.879	599.954	985.133	385.028	12630.043	231.257	203.956	237.838	1023.025	434.693	554.194	133.938	2898.261	2922.435	307.038	616.55	295.008	7456.232	565.782	348.398	8624.901	241	0.884	774.944	393.305
21083.494	22475.431	16531.669	27901.814	20740.715	28315.934	19444.713	25707.524	820.907	414.31	377.273	632.138	976.14	835.503	326.971	10502.086	248.465	211.797	295.532	541.349	507.626	319.057	144.584	1589.725	4164.361	356.322	457.112	290.679	3526.379	815.551	336.994	4008.436	225	0.893	1248.647	394.571
19165.932	20892.743	16456.739	26646.255	21318.367	31542.401	21477.369	30774.822	1062.725	446.859	415.281	773.977	799.291	1205.983	325.486	12967.766	212.296	161.208	211.283	778.126	458.811	628.42	114.136	2026.257	2975.049	323.071	576.633	278.123	8646.401	1038.503	289.548	6197.798	331	0.758	629.808	398.853
14450.63	15945.375	12579.182	21943.285	16814.865	27307.046	16911.856	25754.97	1350.591	554.871	531.395	620.881	659.269	1165.772	370.209	11956.07	205.961	176.455	190.69	897.283	380.278	698.19	139.526	2550.289	2313.448	359.744	1230.97	284.438	7443.61	823.365	395.807	7467.498	183	0.922	749.872	393.287
10505.05	11922.485	9107.287	15537.243	12006.244	18651.702	11982.879	17910.21	1039.966	548.187	486.711	843.995	798.122	562.477	399.504	15614.398	208.586	179.389	311.459	767.793	365.928	724.325	175.147	2486.542	898.746	287.674	517.108	294.856	11376.781	706.501	362.576	6795.067	129	0.907	910.64	391.756
16517.373	18117.328	13821.561	23134.01	18592.122	26347.933	18115.377	24780.723	1056.251	494.52	510.546	726.078	889.416	605.832	378.06	10811.151	279.238	260.111	330.157	1452.991	572.856	2946.398	172.017	2318.353	4279.909	285.109	1244.31	362.584	16914.288	740.808	354.991	7092.369	163	0.946	1147.156	393.224
14329.44	15799.714	11732.14	21932.856	15585.534	30503.114	17752.907	25828	922.635	392.688	2789.921	789.179	1020.841	933.238	306.75	10142.866	250.041	193.516	208.955	828.632	428.836	410.026	157.814	1533.029	1985.955	335.86	869.758	291.664	4716.427	831.93	413.692	3918.963	132	0.965	1201.5	391.121
19493.44	21654.228	16070.438	27751.822	21920.286	30758.874	21732.65	32353.057	1815.776	826.462	722.43	615.802	725.776	1349.959	563.961	8999.896	414.689	346.56	201.204	1583.579	334.625	7818.023	202.974	5850.518	3954.247	317.1	919.915	307.317	8458.532	850.591	375.952	14046.971	286	0.73	1345.808	397.154
15300.848	17246.286	11287.634	22230.2	14874.9	25202.039	14394.485	20590.884	972.898	412.831	377.626	913.254	931.279	525.253	371.577	14928.717	246.795	234.857	461.044	756.779	1431.253	606.601	220.875	2520.252	2722.886	297.59	383.733	286.105	12864.815	821.704	304.059	4843.452	135	0.913	1435.004	392.315
14562.309	16130.632	12280.449	21854.43	16383.504	25539.103	15349.991	22743.839	1046.938	502.211	454.723	850.387	637.937	723.466	358.032	13414.752	214.604	189.509	277.243	937.41	334.511	554.474	153.137	2007.262	2986.1	319.894	588.682	326.313	6260.131	651.862	307.092	5975.466	168	0.884	883.631	392.53
15313.976	16688.642	13759.373	25008.199	17048.072	26612.037	16984.839	24532.077	1263.741	394.091	382.435	1046.548	1025.707	748.307	339.546	13509.459	215.13	241.648	307.525	677.244	790.064	366.386	155.588	1462.616	2717.775	301.862	412.774	353.057	5746.308	1117.468	336.49	3756.142	128	0.974	1128.195	392.305
12941.638	13905.248	9936.881	18822.778	13682.361	21891.022	11898.399	16895.168	916.038	337.545	319.781	571.118	1213.705	538.467	380.343	12991.003	204.37	177.878	291.682	468.538	1043.378	329	140.254	1170.628	2751.343	308.846	316.364	276.007	3923.996	759.503	371.907	2421.598	165	0.839	1303.652	392.458
21398.443	23789.429	16725.447	30569.759	22149.25	33939.826	21451.875	31078.586	1364.065	644.276	566.074	530.876	691.516	781.121	420.852	10776.39	347.94	302.55	309.198	780.028	616.824	795.092	246.203	3942.526	3867.327	321.07	692.556	284.163	8101.795	527.977	352.188	8693.072	188	0.864	1390.223	395.207
15300.305	17756.011	13059.747	22788.689	16670.147	27009.481	16779.656	25240.972	1122.373	535.087	485.233	487.792	550.578	638.954	354.194	11550.388	206.844	194.606	185.351	920.673	368.051	585.875	135.793	2557.915	2129.029	267.06	998.483	315.046	12715.068	669.412	347.16	6960.067	124	0.972	421.016	393.331
12926.301	13961.145	10404.578	19195.97	12882.84	23972.763	12736.923	19481.243	997.681	269.519	308.382	535.164	533.819	689.806	258.86	9268.688	176.368	143.551	218.893	386.138	300.531	437.076	114.007	926.314	2563.112	284.263	392.382	316.212	2637.046	685.285	333.834	2795.251	117	0.985	577.073	392.748
16948.029	18481.589	13478.295	25306.448	16073.343	27901.543	16235.042	23996.815	1005.448	441.877	401.008	779.403	1180.438	698.184	416.078	11914.299	264.214	231.063	296.478	686.506	1295.696	517.095	157.975	2086.214	3325.21	327.772	454.235	278.42	5039.89	874.329	345.211	5015.007	240	0.801	1330.567	396.529
12617.166	14512.156	10742.905	18997.555	13401.188	22763.531	13339.603	20902.825	1238.056	591.11	533.814	422.516	458.314	598.879	364.11	11023.712	228.294	197.783	185.815	844.994	278.069	1089.937	134.979	2608.547	1177.123	278.224	814.068	321.601	12054.781	765.02	315.97	7233.162	108	0.938	413.037	393.648
19657.447	20918.7	16489.039	25310.722	19858.717	26640.319	18297.11	26707.849	1184.431	632.073	581.096	691.175	770.621	674.921	402.442	13871.066	246.289	198.106	218.848	1187.388	525.588	630.172	146.085	2781.174	3365.281	282.439	1659.208	299.366	12055.864	927.809	336.972	8425.045	117	0.985	735.474	393.474
14567.731	16087.947	12797.19	22320.047	17428.877	26580.011	17237.085	25831.439	1007.564	556.369	491.173	662.723	656.192	854.259	371.847	10867.984	230.139	172.178	218.045	984.12	198.839	672.131	163.134	2601.784	3167.288	336.964	521.068	340.41	7057.13	688.512	301.076	7575.708	156	0.883	844.628	394.487
20545.788	22439.738	19128.011	28650.241	25040.373	32584.094	24277.861	33632.75	1822.046	958.463	782.051	560.976	656.681	953.169	517.852	11077.362	352.25	257.836	187.203	845.322	199.666	784.566	176.378	4709.439	2401.832	288.047	747.884	347.172	6290.25	610.066	385.597	14690.555	154	0.961	828.299	396.065
15968.906	17225.654	13098.021	21737.607	16470.036	22771.498	14424.141	20342.771	602.04	305.153	337.922	560.16	557.444	829.986	263.063	7925.115	180.978	156.277	258.124	457.147	466.198	329.046	146.902	728.941	4052.371	371.159	373.356	275.478	897.73	409.763	312.806	2200.774	151	0.994	930.851	396.149
20243.767	21519.797	18423.718	26095.923	23633.273	29813.458	22507.195	29562.612	1647.289	819.915	691.693	627.309	771.952	954.536	493.696	13051.962	373.943	306.931	332.864	1534.334	560.829	17890.289	218.678	4158.319	1715.226	284.126	1023.975	367.673	18836.572	982.492	359.122	12124.913	141	0.938	1157.372	395.599
15882.899	17359.937	13093.209	23512.181	17925.303	27805.953	19827.863	30277.485	1239.303	654.673	551.106	831.234	724.768	1254.484	509.742	11325.572	305.135	245.404	204.328	1012.73	436.831	513.603	205.855	4466.604	1479.396	316.106	794.522	286.695	8615.321	730.183	338.702	8983.865	108	0.98	1354.463	395.111
11319.129	12311.203	9137.779	16397.004	12487.87	19907.587	11882.254	18117.171	962.478	445.795	458.192	842.539	1629.356	600.647	378.085	16908.938	214.106	207.237	323.453	1421.149	1771.88	476.307	161.567	2093.334	1153.024	286.118	830.667	342.896	14434.412	1171.904	323.514	5133.778	120	0.914	1118.817	395.458
10125.617	11172.954	8197.624	14808.82	10914.385	18312.31	10276.755	15203.005	765.784	422.04	400.305	948.616	1434.148	770.698	381.803	11944.04	204.871	176.015	233.567	786.077	2440.182	327.413	151.785	1675.885	1813.332	287.717	421.629	288.245	9943.142	1583.594	349.251	3892.174	100	1	1267.38	395.62
14762.058	16523.315	11468.365	21486.806	14502.623	24236.019	13822.438	20312.64	1392.632	536.018	564.226	751.651	978.007	745.327	398.127	12796.45	343.797	280.118	300.254	1618.193	863.739	600.962	188.708	3143.902	6361.999	285.574	1116.542	285.303	15427.001	1415.994	391.497	7336.108	106	0.949	1378.151	395.953
20759.312	22927.723	18010.013	30613.915	23381.327	36605.476	23198.018	36081.138	1564.063	651.629	607.445	624.763	687.575	935.874	430.234	11336.255	256.392	199.328	195.791	1282.751	329.657	569.585	163.452	3586.288	2967.771	293.137	1518.755	299.847	12194.829	794.01	345.984	10438.674	134	0.953	538.978	397.866
19749.564	21665.144	17199.659	28925.423	22346.336	34166.72	21840.973	33328.563	1474.49	581.709	554.544	670.22	683.656	905.916	399.653	11314.365	247.24	193.672	208.575	1121.07	422.549	656.141	149.425	3049.877	3460.413	306.275	1027.078	304.51	11576.891	724.623	347.014	9149.294	271	0.848	546.149	402.74
15797.227	17168.295	13483.175	21891.58	17231.977	26440.831	16785.549	24473.14	1008.552	410.284	391.642	661.285	916.99	657.699	322.173	14581.991	212.202	156.661	267.484	751.442	413.981	599.965	121.797	1971.733	3507.71	296.679	779.411	290.661	7114.336	747.871	313.608	5669.986	126	0.988	618.667	397.373
13604.978	14863.591	11623.946	20199.818	14739.338	24774.217	14784.927	22129.244	796.855	467.294	394.054	681.222	534.145	715.699	298.206	11079.654	206.646	168.537	205.293	667.202	225.159	540.706	133.159	1607.216	3403.451	344.153	374.888	292.511	3599.763	522.508	331.821	4884.023	122	0.985	704.885	397.033
18866.181	20432.835	15521.256	26025.547	24493.496	29034.727	19438.896	27257.159	1457.854	533.939	502.079	843.574	1621.151	846.08	393.113	15023.977	292.192	261.029	326.55	1291.083	1223.255	458.902	161.532	2417.911	4737.935	331.114	679.344	329.287	12472.081	1281.925	349.979	6696.874	221	0.851	1098.753	399.238
18451.856	20092.225	15147.057	25514.814	17907.797	24473.79	17321.869	24100.721	1165.876	533.577	493.617	836.975	887.132	876.663	377.759	13345.56	317.742	248.027	275.252	1344.986	889.41	431.322	171.61	2594.852	3904.604	306.611	854.997	295.675	22949.467	1066.565	435.32	6610.469	157	0.911	1215.952	398.334
20239.21	22312.303	15189.888	30001.295	20084.543	33943.784	17698.919	26152.344	1071.575	428.465	436.888	645.923	1094.973	738.312	342.07	11144.803	256.032	223.027	253.904	464.732	1269.546	493.365	192.562	2034.845	4210.879	345.18	472.499	277.152	3971.536	756.051	324.203	4001.793	142	0.934	1398.049	398.817
11721.405	12819.845	10097.42	17389.059	12811.463	21548.424	12394.712	18656.136	1057.166	513.978	499.162	720.262	880.876	938.635	337.017	12958.265	227.862	196.277	225.833	1086.359	706.798	681.015	132.424	2148.792	3735.794	334.128	622.875	295.045	9874.4	919.255	359.864	6437.195	118	0.981	765.169	398.686
21421.725	23384.354	18554.221	30330.048	24138.494	34776.69	24688.139	34864.774	1284.719	653.92	584.229	606.142	673.338	915.158	423.19	11244.022	247.666	195.532	223.188	693.454	227.604	663.608	158.794	3431.247	2740.238	325.476	650.945	335.048	4762.44	577.013	369.58	10327.634	169	0.933	821.352	399.743
12899.567	14033.56	10473.906	18169.777	13556	20899.094	12404.8	18211.569	981.511	380.6	369.606	603.603	957.237	883.677	309.959	12969.959	200.28	172.313	279.555	615.687	573.776	564.143	159.75	1354.054	3127.848	295.877	490.795	271.669	6810.611	569.079	313.672	3665.891	130	0.978	917.592	398.615
15092.297	16477.828	12514.601	21044.787	16096.355	23560.469	15063.25	21355.402	987.062	525.233	450.161	826.477	1005.979	746.429	385.55	13908.868	249.577	211.486	297.078	1031.643	1210.07	379.763	136.464	2111.57	2947.54	275.11	510.944	297.095	10402.868	1138.357	419.672	5892.536	154	0.927	1032.649	399.786
17558.187	19127.481	14627.844	24253.682	19097.814	28395.55	18799.009	26859.346	1346.416	634.024	1451.82	680.495	812.846	898.162	407.039	12348.924	352.077	257.209	211.564	1424.223	491.468	584.808	178.441	3236.736	3231.889	312.601	1846.22	317.664	18082.526	1084.362	448.06	8645.419	124	0.933	1203.29	398.427
15612.302	17653.284	12456.457	22852.94	15656.682	26988.644	15050.222	22556.95	1010.257	456.708	419.902	520.614	537.302	535.454	311.609	10895.016	213.78	198.972	255.912	713.771	343.161	529.873	131.137	1904.475	4043.806	271.637	527.021	315.763	7844.46	448.888	281.762	5229.112	210	0.793	399.748	403.786
17870.2	19987.265	14682.651	25705.75	18792.013	29110.034	18273.707	28679.373	1198.425	616.067	533.054	527.653	548.98	746.411	402.949	10118.295	201.1	211.419	144.655	659.689	249.221	489.671	150.569	2914.265	2771.279	302.481	641.449	298.357	2818.436	348.129	349.322	7925.625	135	0.949	439.996	399.544
14815.62	16398.475	11890.039	21137.156	15193.193	25587.122	14664.785	23039.842	1035.293	516.708	496.28	632.244	593.724	585.369	373.606	13663.98	192.33	186.023	214.016	702.488	448.323	491.529	136.899	2366.557	2409.164	280.532	712.626	288.987	9317.607	691.225	348.443	6560.546	125	0.952	474.5	398.852
18812.719	20319.334	15704.325	25547.178	20319.518	29339.652	19115.461	28216.021	1238.235	637.787	544.12	921.259	1152.047	829.634	418.854	15833.796	238.741	216.795	238.142	1222.366	561.323	731.55	149.512	2836.554	2925.457	319.598	1205.803	285.984	11346.364	1068.266	334.892	8478.564	100	1	731.38	398.62
16493.203	18027.894	12544.27	24422.892	16358.609	27628.924	15825.182	23058.953	943.924	400.764	368.091	883.628	1169.614	673.862	365.723	12678.477	255.986	233.425	308.865	692.04	1316.72	484.95	174.323	1879.708	4705.873	273.482	515.171	275.872	7531.122	1149.337	372.224	4016.775	202	0.872	1372.797	402.817
10570.278	12185.569	8859.609	16162.271	11328.948	19864.563	11086.144	17924.441	885.324	478.814	418.19	805.648	757.079	679.249	327.691	12338.921	182.221	195.837	185.247	735.108	690.823	539.381	127.815	1930.721	1685.388	288.687	668.152	301.086	11644.453	689.225	314.301	5207.878	104	0.961	428.077	399.827
12298.611	13398.981	10049.607	17648.717	15165.597	24082.403	12719.224	20047.905	946.393	400.762	419.412	739.094	1762.527	679.523	339.244	15796.42	181.662	159.368	177.99	880.431	1032.673	547.989	124.934	2065.07	1373.727	296.474	650.231	283.866	14195.527	1505.472	312.508	5448.136	113	0.952	604.588	400.491
12186.489	13400.988	10575.088	18472.293	14460.449	22831.053	14420.503	21508.863	950.336	489.677	469.162	787.399	1079.674	767.918	332.76	12009.688	204.07	168.31	252.16	877.273	577.113	485.572	133.44	1731.327	2593.423	310.436	827.111	292.428	6888.583	827.885	310.528	5199.521	126	0.976	738.968	400.278
13365.946	14998.913	11775.665	20087.01	15613.401	23955.501	15409.987	22504.78	1181.406	595.944	467.104	615.192	706.403	893.748	384.774	12659.455	239.457	187.849	225.15	1249.703	321.382	646.454	146.472	2537.205	1226.61	282.007	1524.97	304.965	18402.968	1045.219	409.163	7088.101	160	0.929	1002.894	400.906
15404.074	17459.469	12943.334	23658.206	20014.68	28901.047	16311.007	26125.438	862.55	444.92	419.655	430.036	552.75	603.945	310.012	8910.434	175.151	185.132	167.287	561.358	373.058	374.167	144.492	1940.132	3741.892	276.499	522.602	307.216	6857.262	435.233	336.63	5251.087	168	0.863	447.494	403.435
12495.24	13704.102	11673.397	18810.002	15879.886	23186.336	15868.475	22241.049	1278.333	575.229	499.677	675.437	666.66	741.124	373.708	13402.164	247.658	187.379	233.294	760.88	239.05	893.672	168.139	2668.186	3501.837	296.29	481.657	338.835	10548.469	805.213	322.911	8220.475	138	0.908	842.326	401.913
14491.932	15755.764	11947.802	19477.447	16095.675	22737.144	15400.75	22263.552	1532.094	586.697	534.946	949.301	932.135	672.317	444.487	13862.014	298.511	246.254	253.197	978.298	685.583	510.994	173.722	3075.636	3503.379	285.465	821.98	365.385	13568.751	1147.515	358.95	8358.546	241	0.73	1138.815	405.629
14545.692	16112.871	11992.895	21296.082	15937.721	26339.519	15447.955	24211.205	1133.809	443.945	433.105	860.594	707.265	555.256	342.955	14168.06	188.747	162.068	242.657	744.505	373.541	558.971	141.484	2037.398	2617.727	297.183	518.474	284.387	6149.657	743.431	362.769	5506.824	136	0.994	512.294	402
15201.82	16521.007	12391.589	21726.247	17443.138	27990.171	15629.828	24066.782	1099.097	437.533	441.252	712.802	1362.438	727.75	335.652	15086.071	222.396	170.457	186.927	862.44	977.877	450.347	124.462	2117.578	3215.552	305.529	658.138	296.493	14042.311	1151.568	362.897	6146.827	113	0.981	598.792	401.872
18383.094	19982.501	15165.454	26607.033	19370.952	29080.058	18956.671	28031.599	1146.734	454.839	432.114	1048.345	1271.906	993.163	385.735	14462.106	260.52	251.952	245.444	841.183	931.551	1255.454	172.464	2242.081	3331.294	299.906	628.199	369.031	8524.093	1415.12	310.17	5842.267	392	0.838	1165.814	405.832
19228.894	21022.711	14896.526	26651.086	20081.536	29321.757	20125.283	31877.942	1577.56	762.101	636.942	735.197	670.282	1034.381	536.374	9129.361	369.364	300.521	195.63	1202.776	317.107	474.536	206.954	5141.662	3176.948	296.802	714.919	295.035	5872.459	652.385	381.686	11560.85	105	0.941	1353.462	403.481
18794.617	20668.138	15331.864	27498.713	20770.667	33295.227	19076.576	29907.684	1139.933	484.646	498.908	751.165	665.168	698.646	372.361	11930.303	215.991	177.743	178.512	1031.66	365.576	512.68	140.041	2283.912	4224.829	288.007	872.13	283.933	12109.053	914.285	345.004	6406.406	159	0.91	506.299	406.997
11902.469	12879.388	9898.373	16639.216	13171.579	21272.834	12469.855	19441.225	948.587	400.377	389.944	603.154	694.27	601.537	313.493	12700.646	224.229	160.269	177.19	867.762	408.593	712.685	125.211	1961.309	3683.723	303.022	697.766	301.982	11387.938	941.925	379.486	5459.174	100	1	566.5	404.68
19731.893	21545.197	17027.33	27804.027	22136.561	32001.245	22156.614	31617.775	1700.238	594.949	508.357	812.348	939.026	825.532	394.33	12225.007	249.479	206.519	222.505	1328.167	509.671	775.66	133.327	2715.853	4110.927	303.46	934.329	284.577	12515.558	1030.602	398.164	8348.999	229	0.882	725.491	408.234
14749.788	16107.83	12525.455	20820.302	16241.305	24798.366	16291.582	23737.072	1300.945	509.156	475.566	785.853	819.182	784.505	348.326	13648.007	218.29	196.081	244.607	1060.122	555.251	514.787	138.111	2169.662	2706.003	359.418	842.252	290.455	10862.732	1200.978	310.251	6177.395	243	0.827	756.298	409.405
16861.363	18539.675	12055.228	23870.792	14911.072	25276.269	12784.11	18133.983	774.059	331.593	303.711	1009.472	1255.315	537.169	294.712	10701.51	222.065	217.555	278.327	498.108	1148.416	415.551	188.837	1287.147	3201.987	305.962	417.209	276.151	3272.395	883.404	253.8	2456.478	115	0.956	1425.604	406.091
18861.564	20658.76	17289.045	26963.084	22922.772	31498.759	22824.481	31434.916	1447.534	768.205	642.874	530.825	663.949	966.821	456.485	13507.253	292.249	236.333	220.563	870.288	243.703	10968.484	170.455	3967.664	3122.536	285.501	773.139	335.505	6584.739	531.779	326.541	12456.412	204	0.881	828.157	407.995
25046.018	26395.099	20698.627	32069.56	29777.375	33700.799	25407.243	33257.103	1129.121	528.148	477.467	665.179	1028.389	833.388	398.953	13719.924	287.96	275.675	336.759	1262.863	1132.638	466.202	164.498	2460.376	5510.983	317.807	804.297	325.076	13019.496	873.21	387.551	7084.91	232	0.912	1103.086	408.224
21706.767	23433.578	16525.754	31256.592	21945.5	24111.932	14087.01	20712.83	913.459	426.92	373.733	928.631	1108.748	615.944	363.256	9030.68	265.175	238.484	270.574	764.741	748.373	320.442	147.565	1575.48	3961.556	334.62	402.952	274.659	3714.561	697.508	352.859	3933.56	127	0.955	1331.169	407.138
23724.582	25740.641	18398.79	34042.57	24356.19	38217.539	25544.047	37042.954	1413.404	521.689	466.169	1383.353	1053.914	978.801	471.497	12298.808	320.015	267.528	276.864	916.046	558.624	553.097	185.798	3153.835	4240.908	292.684	417.142	273.967	5676.051	932.138	306.58	7123.139	123	0.964	1359.02	406.915
13025.781	13027.063	9547.237	17784.017	12311.512	23356.495	11994.522	18799.756	738.641	332.268	372.9	515.539	548.869	653.435	300.208	10104.812	161.397	160.226	223.491	448.035	331.599	435.862	119.929	1257.677	2219.809	272.017	378.279	284.411	4200.731	541.736	284.921	3672.738	141	0.964	476.613	407.23
15854.179	17683.239	13962.859	23507.973	19422.724	28189.744	18691.14	27122.382	1284.975	592.882	569.968	686.363	928.399	998.061	386.267	13770.54	231.347	203.095	197.463	1250.028	531.452	548.766	144.006	2863.476	2628.12	299.983	1652.205	293.666	16220.204	885.676	401.137	8432.542	279	0.775	788.149	412.837
16606.011	18167.332	13822.074	24954.656	17999.686	28314.39	17506.59	25418.987	1052.625	476.134	444.062	911.425	1075.802	1239.793	359.172	12230.828	327.418	252.642	278.527	795.598	765.66	618.982	163.708	2232.082	4181.957	452.859	738.968	329.599	8845.991	1108.822	322.332	5986.374	172	0.918	1200.093	408.349
13526.783	14389.495	10330.347	18746.406	13251.166	21611.014	12367.714	17922.157	1149.101	411.16	398.891	550.937	765.31	807.112	355.905	11367.349	235.334	220.777	213.433	740.123	926.354	295.131	140.018	1904.338	3244.079	295.017	484.181	271.369	7960.041	833.142	394.566	4649.607	148	0.891	1277.405	409.122
18836.488	20886.314	15123.222	27245.101	21035.917	31899.11	22165.382	31464.658	1452.904	492.905	437.854	1521.581	1267.922	720.055	452.763	15882.441	273.019	249.596	324.656	981.436	1149.729	606.387	183.355	2847.786	2042.723	312.672	494.853	278.147	6935.661	1335.036	315.627	5990.032	114	0.99	1365.237	407.105
22131.337	24462.734	15387.255	31562.754	18038.981	32489.982	16646.978	21652.365	988.968	430.554	397.238	1017.838	1130.547	689.69	350.431	12011.216	304.382	257.546	314.375	592.587	738.139	502.814	186.463	2268.764	5642.119	309.648	451.867	303.625	6483.185	1006.965	310.707	4349.426	250	0.777	1446.7	408.936
18575	21494.046	14367.766	27517.4	18733.206	30312.53	19552.85	27399.062	1378.146	612.519	557.594	521.275	662.477	732.061	425.576	11369.026	348.713	314.653	271.485	1415.769	335.833	5463.732	207.342	4506.698	3639.922	275.993	607.58	304.421	7061.6	625.165	359.443	10111.372	177	0.851	1468.749	410.523
12335.229	13377.156	10738.234	17147.737	13408.483	19848.073	13331.565	19159.966	1017.438	477.748	430.849	515.507	552.695	556.985	329.864	11692.528	206.178	153.98	221.369	741.252	371.762	726.03	123.249	1870.273	2904.037	334.539	393.227	301.634	8031.807	724.17	355.688	5441.034	113	0.981	712.394	408.465
13745.876	15273.255	12066.116	20260.818	16135.312	23942.68	15762.869	23460.324	1253.876	541.564	514.678	633.065	736.022	1116.64	358.838	11573.59	208.575	185.412	192.492	1053.045	382.395	466.038	142.469	2522.481	1617.483	363.131	966.951	292.291	9020.526	859.985	372.35	7882.108	166	0.917	773.651	410.488
11453.534	12502.356	9595.27	16970.127	12376.376	19970.347	12166.126	18019.69	920.684	476.842	418.482	545.612	610.777	665.985	339.314	10228.869	210.558	167.373	270.738	764.448	199.17	464.955	164.97	1860.516	3201.538	332.52	660.207	364.834	6313.295	563.265	348.926	5954.077	105	0.953	858.852	407.795
21768.846	23633.063	18780.771	30648.366	17562.274	18709.933	12606.496	17730.379	1033.025	446.751	371.006	939.63	991.789	1373.609	278.295	11221.599	248.309	231.424	342.822	707.595	391.701	382.068	133.749	1109.884	5387.014	307.404	416.586	293.897	2612.436	1526.455	285.515	3196.215	120	0.969	990.175	408.45
18244.728	19586.901	14046.585	25720.379	13250.84	21514.629	12027.311	17219.33	800.286	398.994	376.625	681.26	1056.185	629.934	356.467	10449.715	258.758	233.706	272.327	529.376	992.057	290.262	145.15	1457.743	5132.506	298.15	386.908	287	2785.345	647.41	324.181	3260.551	130	0.875	1286.631	410.338
8869.481	9662.99	7394.867	13295.795	9608.895	17960.982	9116.638	13929.717	1115.042	273.656	302.736	536.396	741.955	570.127	281.258	10473.152	167.66	131.387	174.724	558.723	344.066	369.843	108.417	1007.821	1735.783	346.943	466.702	310.165	4296.462	911.598	347.576	2772.04	103	0.965	590.859	409.15
14695.912	16119.086	12346.836	21041.529	16504.523	26169.509	16264.616	24211.672	940.944	370.829	340.089	788.191	891.452	867.963	294.416	13070.094	180.479	148.59	233.342	603.953	541.946	639.422	113.029	1507.151	2609.581	316.183	403.724	269.217	7060.77	1019.745	297.141	4542.554	130	0.978	638.046	409.708
13598.613	14773.111	11497.464	20038.425	15333.819	23579.054	14560.561	21671.61	931.005	382.715	351.037	579.576	717.619	598.384	272.841	10022.827	198.888	162.853	224.284	674.102	328.455	447.357	111.749	1332.285	4224.409	311.66	584.763	278.871	7541.351	487.67	312.48	4081.798	174	0.961	657.264	410.598
10121.107	11950.936	8828.594	16094.796	11247.372	20356.871	11184.733	18313.225	1004.355	508.726	458.681	593.167	641.708	461.608	340.658	10947.609	199.258	182.688	177.282	586.949	329.389	449.146	135.785	2327.364	2282.171	272.427	439.856	308.213	4703.407	465.039	297.529	6081.389	109	0.976	413.335	409.959
17763.243	18910.818	17193.076	23035.077	24486.136	26432.226	20528.904	26303.294	1956.748	977.6	748.081	499.11	940.588	1090.012	477.329	15547.099	376.346	274.248	260.643	1328.047	366.388	31160.283	174.207	4093.158	3383.316	296.207	853.898	348.35	13322.626	621.031	320.907	13885.117	115	0.956	836.848	410.657
14630.087	15921.649	11914.602	21409.791	17338.999	25833.047	15908.003	23330.299	1365.011	460.553	408.964	1101.351	1286.351	1291.734	367.141	13773.736	267.069	229.993	285.398	828.191	821.114	466.652	169.967	2087.46	1941.675	316.524	537.465	323.432	8294.762	1217.469	337.048	5176.241	121	0.977	1210.277	410.417
11179.176	12314.927	9455.151	16571.268	12174.065	19471.206	12007.263	17987.423	941.087	468.536	417.313	1001.289	766.904	525.705	339.977	12532.192	215.705	194.882	250.294	1003.787	251.25	570.361	153.001	1870.003	3171.893	255.563	525.714	301.491	6931.454	673.215	329.312	5455.955	102	0.987	882.539	411.804
15996.541	17774.916	13745.842	23192.074	17927.001	27321.415	17885.647	25538.637	1227.712	548.002	473.194	667.408	634.614	1394.885	389.183	13997.657	240.431	234.734	312.446	1090.561	357.543	548.427	172.711	2465.089	3299.515	300.948	592.856	274.674	11191.172	929.8	359.029	7215.53	190	0.944	966.979	413.726
11062.275	12524.003	9880.372	17033.564	13233.802	19739.503	12689.476	18855.831	914.585	505.311	435.006	683.338	1115.128	595.179	408.591	16481.363	243.585	192.702	244.456	1033.28	1007.977	402.052	149.953	2474.318	1982.148	300.473	517.855	299.608	13470.259	1236.489	326.032	6628.08	116	0.898	1043.25	412.784
19565.094	21075.793	16411.246	28389.481	21951.908	30233.99	19389.858	27271.945	1150.843	495.109	452.325	746.549	1069.958	766.602	346.799	10200.989	282.114	258.532	257.571	618.883	639.849	529.58	163.773	1635.731	5121.854	296.214	514.266	330.052	5489.529	714.113	344.436	4594.451	225	0.885	1116.393	414.416
18691.44	20148.193	14866.862	27149.774	19661.413	31242.69	19000.905	27472.452	1093.116	447.204	427.337	842.055	1193.79	758.647	359.305	12820.633	299.355	258.412	242.412	1110.102	1170.972	489.31	148.114	2068.271	6023.203	301.714	579.967	286.35	10048.41	1104.16	387.492	5254.071	277	0.845	1251.428	415.334
15883.87	17593.148	12403.384	21962.907	15829.198	24619.674	15735.077	22937.747	925.338	425.93	367.745	671.784	1017.692	698.161	341.134	12063.037	221.924	215.714	352.192	773.12	1381.447	5431.047	211.72	2337.236	2271.35	286.02	531.739	275.242	8469.389	706.889	329.448	4749.277	110	0.998	1413.145	411.345
18313.046	20759.557	13657.051	27551.177	17711.294	35873.054	17842.83	25451.967	1160.903	533.223	483.456	703.912	863.915	662.434	407.919	10994.12	330.358	265.899	253.137	879.342	682.613	627.545	206.407	4064.54	5467.744	273.779	557.383	312.483	6888.962	858.023	318.129	8361.009	137	0.963	1453.113	412.989
19795.129	21769.888	16683.831	27420.024	23080.707	27094.189	17255.791	25961.994	1269.956	641.412	575.609	473.063	587.98	767.094	364.475	9650.623	239.45	227.892	174.437	903.219	307.091	475.386	143.973	2602.182	5527.301	295.829	884.577	321.146	12843.827	488.149	298.134	7399.184	153	0.945	443.369	414.206
12891.597	14084.744	10511.823	18906.396	14055.404	17595.068	9920.227	13938.569	954.854	392.594	352.884	567.611	1180.412	519.817	310.81	10663.022	209.887	199.213	292.037	722.9	1266.952	314.145	148.579	1370.719	1795.036	301.692	421.039	305.577	10436.769	779.097	453.595	3988.517	103	0.996	1078.131	412.383
15539.347	16444.071	12489.796	22084.92	16470.913	24012.326	14968.959	21879.604	1064.876	428.061	436.115	841.864	1315.598	655.55	371.866	11156.408	261.15	226.305	288.417	807.275	989.321	3345.312	165.812	1953.603	4305.648	289.865	606.158	340.928	10286.134	1071.377	342.415	5854.148	207	0.849	1135.181	416.099
19153.628	20819.548	15355.231	26674.143	19899.112	27180.115	18140.383	27113.863	1442.414	665.278	567.424	898.413	799.976	822.873	480.335	9878.736	337.448	303.014	183.813	1465.331	403.574	591.97	190.305	4403.471	2845.544	315.678	508.76	281.452	6413.216	816.698	344.229	11175.866	173	0.923	1338.575	414.65
12554.942	13773.64	10545.053	18167.664	13748.48	21357.917	13233.09	20001.406	933.917	406.674	369.92	936.439	1094.248	622.254	298.571	13521.608	194.969	153.973	250.132	756.412	439.427	551.856	109.954	1609.313	3050.255	306.165	451.241	272.274	7996.689	1266.418	286.495	4677.006	131	0.969	646.615	414.798
11796.791	12738.976	9928.522	17566.315	12440.666	22070.9	12117.123	18091.262	1085.881	392.121	377.681	623.194	496.681	761.862	284.867	12130.893	185.846	155.252	251.577	643.897	339.407	491.862	112.325	1123.668	3410.328	395.256	556.933	288.698	4181.584	616.336	338.99	3283.748	129	0.982	677.128	414.453
15371.262	16631.287	12559.848	22404.537	16290.513	25799.152	16039.569	23092.348	1067.087	439.898	413.252	829.679	1044.831	931.533	368.559	13402.108	309.36	249.121	240.578	779.04	963.362	14284.348	169.271	2137.289	4567.06	333.141	555.735	326.5	7011.248	1281.005	317.214	5689.676	160	0.939	1193.138	415.169
20750.848	22675.772	16536.919	29367.81	22238.696	32697.911	22750.533	33617.486	1614.444	640.929	576.732	853.83	992.136	980.706	483.348	10896.06	352.603	313.584	233.742	1512.426	897.589	807.93	202.164	4359.43	4240.826	288.388	809.346	299.328	8192.917	807.992	368.905	10449.786	213	0.9	1358.636	416.387
10470.959	11504.766	8352.469	15147.161	10969.62	19958.504	10535.497	16343.494	1001.382	400.289	381.116	646.048	563.846	567.173	305.521	15574.546	187.82	185.245	301.893	732.074	379.503	739.038	125.718	1462.045	3169.496	286.524	985.944	278.866	20504.917	799.929	278.017	3724.369	113	0.94	488.137	414.544
15711.384	17331.406	12948.343	22758.041	19907.357	28417.761	15857.916	25069.897	1113.681	505.538	531.671	592.846	696.113	717.572	359.345	13077.844	227.114	196.454	183.642	1348.948	420.514	492.136	139.804	2456.589	5495.724	278.196	937.929	282.868	21071.216	1108.401	328.136	6863.013	145	0.851	505.997	415.307
15888.418	17355.057	13618.678	22319.277	17800.503	24944.936	17545.413	24673.941	1343.309	533.275	476.866	682.603	692.451	967.092	375.182	11206.48	223.813	198.699	251.879	751.77	304.089	566.878	165.818	2337.332	2734.724	330.381	562.767	325.871	6720.729	563.527	298.855	6879.577	133	0.973	873.989	415.951
16075.238	17636.58	13735.311	23238.842	17858.101	27798.925	17770.591	26876.054	986.686	453.434	462.182	735.506	648.779	810.239	344.218	11617.524	214.011	170.54	216.176	926.545	315.01	543.134	143.84	2491.691	2780.972	294.782	804.276	294.412	10168.514	719.043	366.305	7204.586	202	0.836	549.594	420.416
14087.89	15292.176	11813.867	19974.493	15174.96	23810.035	14562.341	22994.47	1109.077	446.116	442.261	736.45	601.22	585.12	339.134	11479.823	210.877	169.107	205.477	799.45	291.754	461.37	133.475	2259.422	2642.182	297.557	805.128	302.218	7528.97	654.329	364.336	6348.843	131	0.921	557.576	416.317
14791.33	16341.647	13208.317	21955.366	17193.603	27278.555	16829.888	25192.061	1253.859	621.699	536.73	631.38	686.888	1061.841	406.836	13221.388	234.4	194.379	276.467	1203.28	263.927	19812.112	126.557	2702.605	3201.691	300.231	693.986	294.048	10613.033	727.894	326.739	8038.912	113	0.994	700.049	416.73
16839.17	18648.248	15108.616	25251.792	19976.366	31734.531	19973.374	30278.421	1526.326	696.373	580.886	582.193	588.621	1234.47	438.139	12946.501	246.951	187.984	209.634	1201.048	261.599	22329.896	140.185	3421.867	2132.927	278.537	853.606	312.588	13687.646	775.449	366.911	10078.529	159	0.919	706.965	418.783
20789.887	22898.147	18373.901	29735.276	23954.116	34807.353	23496.602	34628.036	1814.259	774.211	643.739	626.292	626.882	909.346	468.601	10964.933	278.194	221.681	201.646	1311.858	289.64	1054.717	143.471	4013.762	3015.594	300.51	1120.447	310.353	15858.668	937.765	395.762	11713.984	188	0.837	717.771	418.34
20281.328	22268.656	17289.714	29119.035	22853.542	31827.491	22228.516	31224.718	1202.217	585.382	560.165	751.898	812.051	995.99	386.503	13899.148	265.039	236.379	261.265	1158.955	451.693	7026.88	166.792	2623.56	4604.382	319.468	741.052	311.17	10849.146	847.597	310.904	8228.143	218	0.902	891.922	420.151
16796.987	18342.367	13994.297	25053.961	18040.965	24834.274	14953.913	20822.692	1002.145	444.694	434.375	762.259	893.654	645.28	337.079	13295.997	252.774	226.423	293.151	905.814	871.065	523.428	158.4	1483.26	5783.535	318.451	546.276	296.154	6282.913	768.904	303.163	4448.688	135	0.96	909.863	417.226
19448.084	21033.266	15934.238	25668.497	21182.743	28786.018	21537.334	28782.164	859.432	447.157	409.657	769.594	1039.916	888.803	387.521	11204.146	224.902	224.221	178.695	792.112	1031.645	355.7	161.47	2169.184	1998.203	312.912	717.804	300.421	6972.158	804.34	365.237	5358.878	190	0.935	1294.8	418.789
18780.937	20623.964	14055.261	25423.704	18134.066	27121.841	16629.814	24504.254	1073.974	512.789	429.301	741.033	861.116	793.836	351.134	12500.27	273.78	239.197	379.14	1232.295	1006.214	13582.427	221.853	3178.897	2807.492	287.263	453.143	278.833	10190.574	726.539	340.403	6809.46	132	0.965	1408.606	417.833
21030.622	23035.112	18334.951	28986.802	23375.838	32217.374	23065.26	32105.564	1567.283	731.14	627.512	830.727	848.795	1255.847	485.794	15165.412	301.814	244.971	192.074	1721.036	429.956	652.249	187.594	3846.767	3943.223	405.322	1679.819	349.325	15099.001	834.349	458.019	11127.744	121	0.977	860.31	418.475
14524.599	15893.519	11642.685	21999.418	14547.25	25426.55	14136.832	20443.099	582.138	320.886	315.531	534.323	757.676	1039.198	275.931	10085.747	165.255	183.271	196.132	363.209	374.375	337.432	144.575	856.173	4063.059	480.903	385.102	264.609	2638.214	470.723	388.805	2312.892	120	0.981	932.842	418.1
9506.086	10232.266	7608.876	13784.784	15133.705	21939.517	14288.052	14830.995	697.848	311.239	294.572	774.095	1704.661	768.875	339.059	11818.548	196.039	204.115	209.921	481.143	1793.212	473.366	160.855	1131.903	1861.298	281.556	426.248	328.627	4557.913	1246.902	328.395	2710.335	132	0.965	1180.962	418.674
15079.163	16411.617	12370.68	21245.854	16345.033	23630.918	15189.94	21085.542	1253.105	497.505	469.925	980.932	1374.954	776.454	363.175	11618.772	290.623	253.56	338.339	1058.602	1163.505	327.649	180.037	1974.358	3379.719	364.888	593.381	305.483	12531.771	1147.289	396.221	5396.771	96	1	1219.771	417.771
11629.143	13623.678	9416.812	17782.302	11690.19	21955.018	11088.938	20744.402	955.547	456.387	402.058	659.411	611.894	533.617	304.872	11311.202	238.312	181.163	202.338	688.322	318.319	402.216	160.947	2170.369	2495.597	260.583	683.359	312.105	10537.907	565.5	327.11	5384.965	126	0.921	373.762	420.151
14776.572	15964.913	12356.291	20728.141	15807.662	24110.786	15458.921	22709.918	970.703	359.492	365.185	764.009	613.524	638.097	285.41	11306.217	197.803	159.127	201.214	611.094	248.096	448.372	122.547	1673.436	2920.686	290.972	426.635	325.842	5172.029	623.406	403.153	4846.175	124	0.972	571.637	420.185
22231.15	23604.918	18546.158	29116.529	23982.059	32088.983	23323.921	31493.211	1311.053	504.337	434.719	815.071	1148.551	903.516	392.575	12115.584	251.238	215.611	239.79	995.432	1171.447	413.369	150.216	2236.538	3384.25	299.929	544.486	297.808	8562.946	867.987	328.502	6307.876	181	0.934	1036.649	420.892
15899.596	17182.796	15104.639	21178.161	20675.393	24017.275	17520.447	23378.797	1819.074	838.133	680.309	651.39	761.569	884.866	436.542	15513.23	424.73	308.286	332.465	1117.967	446.304	22772.142	183.955	3255.05	3553.103	268.133	686.313	363.804	16682.18	779.409	365.635	10401.142	152	0.939	1146.211	420.803
14661.534	16018.186	12458.431	21009.611	16501.844	24201.518	16366.273	24149.222	1396.862	483.205	485.716	666.817	528.935	732.06	329.066	12039.084	215.788	181.232	208.37	1069.032	289.892	444.115	143.45	2024.998	2898.133	289.34	1574.267	289.956	10736.843	646.677	360.563	6048.031	131	0.986	792.279	420.676
13236.783	15352.063	10815.363	20478.895	13438.752	25384.372	12999.946	20760.411	1150.587	545.656	535.474	482.312	549.303	598.667	333.508	10628.691	236.775	211.346	171.953	971.579	361.808	547.823	143.793	2519.931	4678.954	270.172	822.175	336.047	18603.073	906.287	314.254	6430.679	114	0.932	389.167	419.991
17470.146	18937.864	14603.62	25468.375	17672.074	30646.731	18093.389	27673.177	1648.819	537.116	456.64	740.214	658.135	890.775	376.072	14118.901	201.722	175.448	235.914	1403.629	394.717	642.184	129.564	2259.25	2263.345	347.909	981.755	277.576	15684.611	1002.818	465.255	6700.89	99	1	682.641	420.672
19372.174	20968.004	16002.443	26790.429	21608.733	30257.527	21619.463	30293.29	1091.477	551.47	488.527	835.712	998.188	1249.64	423.388	13159.094	321.468	272.828	290.355	1597.986	982.068	10349.368	188.007	3040.518	4136.127	326.431	1159.249	317.383	20078.959	1389.512	344.328	8158.552	135	0.96	1200.737	421.633
17487.081	20198.845	13930.447	25261.576	18565.626	27397.981	18055.527	26540.187	1816.066	787.558	693.685	517.037	605.075	828.531	485.76	10702.854	407.857	377.149	250.833	1910.82	253.16	20266.353	219.411	5902.293	3174.666	283.895	633.864	308.113	6045.851	674.746	386.267	13918.144	111	0.964	1468.914	420.527
21428.66	23414.307	18588.625	29340.089	23823.503	32926.481	23426.057	33451.98	1606.568	798.137	685.622	879.922	887.482	1680.9	510.951	13943.391	323.979	261.158	208.946	1697.389	391.073	714.972	191.605	4076.024	3727.688	340.984	1341.802	340.625	15281.483	992.857	393.698	11913.53	155	0.967	866.248	422.887
20227.797	22413.284	17373.26	30054.269	22863.35	29738.464	19566.14	28383.433	1300.624	583.484	589.581	782.532	781.709	1252.895	397.095	13914.183	269.473	252.766	260.943	1203.315	309.243	5811.702	167.025	2770.986	5104.647	377.203	627.851	315.97	8680.411	909.304	318.725	8518.827	189	0.921	880.918	423.68
16801.188	18639.747	13947.746	24537.028	18192.694	27675.445	16697.962	25957.35	1506.872	661.989	695.388	816.358	805.352	1292.627	430.511	17030.109	272.856	287.099	346.519	1927.002	498.18	611.15	184.541	3047.716	3537.191	282.621	1245.443	286.208	21243.256	1249.434	431.121	8948.47	116	0.965	965.914	422.224
18372.985	19767.455	16106.406	25561.821	21228.078	28859.886	20434.227	27715.585	1339.889	610.876	546.99	715.481	913.062	734.192	439.577	12704.984	332.09	271.502	295.22	1088.48	606.77	703.01	186.721	2979.193	4016.908	266.393	902.879	328.238	11260.534	895.443	400.144	8878.05	120	0.941	1110.875	421.45
21896.706	23228.412	17807.845	29295.302	23121.695	33011.989	23213.832	31596.446	1055.2	471.135	430.506	952.033	1162.179	996.473	381.291	13122.806	295.279	261.351	389.105	922.175	827.414	494.589	169.456	2337.13	4566.543	317.218	484.078	302.071	8940.265	1085.675	337.496	6349.408	211	0.865	1228.386	423.353
25913.755	27961.692	20707.411	36802.543	27861.355	41630.497	27260.199	39208.987	1334.541	503.538	463.812	1003.002	1685.237	938.291	432.454	12477.282	286.955	246.464	211.928	1187.844	1453.942	516.234	156.699	2780.399	4017.739	299.918	686.051	277.983	9684.869	1483.77	412.748	6971.649	106	0.993	1254.896	421.5
20425.821	22120.976	16260.015	28912.702	21362.152	26687.321	18015.111	26874.404	1319.708	630.927	533.18	1021.536	718.17	955.782	463.786	11411.052	333.174	298.454	264.194	1310.481	587.49	566.422	201.734	3861.843	4226.559	291.39	493.354	289.39	9570.511	867.298	362.191	10023.989	179	0.933	1335.88	424.64
14529.716	15908.512	12135.074	20813.922	15666.985	30159.844	15291.836	22918.48	1035.591	400.221	381.261	644.772	685.2	750.31	319.674	12732.236	183.917	164.451	224.696	736.066	312.811	617.517	121.279	1908.23	2060.213	293.626	575.306	276.378	6128.792	778.7	334.448	5452.079	240	0.808	613.883	424.433
16800.986	18412.033	14438.718	23754.909	19088.422	28693.865	18410.273	26709.022	1342.924	494.973	416.948	767.835	916.957	684.544	337.705	13125.437	213.55	184.797	252.723	916.439	489.113	622.664	117.617	2135.63	3700.705	306.523	675.162	271.344	10195.834	914.853	311.188	6318.914	193	0.899	652.251	426.054
18375.849	19865.102	16090.039	24608.895	20665.343	28028.162	20308.19	27584.283	1306.671	577.616	534.195	665.91	693.927	684.692	364.718	14287.688	258.552	220.592	326.671	987.621	386.373	581.495	145.05	2711.661	3327.931	310.326	737.935	299.16	10027.869	788.105	340.691	8221.556	271	0.783	762.046	424.766
25082.891	26755.797	21444.482	32531.317	27253.111	35993.752	26968.687	35736.248	1208.791	602.517	508.098	720.351	845.992	929.717	437.866	13909.622	288.88	250.633	278.247	955.321	1022.487	611.124	181.413	3028.809	4867.995	312.278	833.653	295.142	11137.864	775.205	351.322	8453.313	241	0.86	1027.247	427.508
21263.744	22789.322	17637.845	29333.684	23181.505	32230.081	23812.802	31705.1	943.626	445.399	414.481	908.426	1135.251	1095.248	372.728	15004.167	265.429	243.384	329.741	1068.747	880.456	457.607	159.164	2247.178	3556.633	323.347	525.858	298.278	11122.083	1211.093	410.47	5853.588	184	0.936	1240.473	424.299
20139.115	21749.037	16465.683	28606.909	21618.985	32170.955	21425.164	30395.964	1218.399	477.49	459.971	727.172	1061.134	895.792	386.813	11600.509	274.446	254.049	217.657	893.426	761.759	498.482	157.723	2524.662	4164.043	295.757	675.164	277.302	8819.909	902.919	356.914	6387.946	330	0.737	1259.306	428.164
19761.157	21738.504	16442.112	29073.519	21829.995	34505.456	21122.425	30496.989	1094.668	505.612	447.601	722.595	773.412	1178.1	379.795	14840.518	234.87	242.026	231.193	1038.497	437.455	509.454	158.212	2163.08	4716.3	349.598	1009.979	281.194	12326.554	890.439	374.154	6196.989	218	0.883	931.014	427.693
15862.321	17613.266	13020.777	23217.926	20214.232	27528.977	17294.922	26485.607	1444.764	664.33	597.059	789.583	1445.642	1003.251	530.308	11519.454	326.327	295.143	174.7	1704.639	1358.687	820.597	219.562	4547.724	3547.137	313.57	740.501	283.596	13924.274	1135.837	351.516	10665.032	189	0.842	1365.013	426.685
14921.048	16874.309	13668.302	22080.877	18207.1	28157.624	18066.514	28187.331	1824.318	858.939	723.972	614.995	622.515	913.256	530.016	10758.425	289.373	222.133	158.505	1587.118	263.623	844.275	154	4479.37	2540.774	301.115	2121.089	309.538	16378.229	843.282	489.8	12469.641	137	0.912	717.5	424.85
12410.422	13749.718	10950.105	18818.53	14447.025	23419.361	14115.847	21564.803	920.905	502.392	485.796	636.326	563.549	678.319	343.851	13044.241	210.583	184.036	183.788	841.438	423.324	467.001	130.137	2391.175	3039.522	373.311	568	289.524	9959.144	890.63	376.592	6931.312	106	0.993	741.434	424.708
12833.867	14987.149	10787.311	20152.238	13499.286	26043.792	13544.665	21351.681	991.871	472.805	448.378	647.61	631.407	577.398	303.808	10639.442	211.989	177.736	242.567	738.166	392.651	673.733	142.807	1928.445	3513.309	257.216	665.16	337.58	14112.504	672.593	318.16	5332.812	122	0.945	397.287	425.91
12850.979	14569.969	10921.327	19355.956	13882.224	23957.626	13633.723	22512.309	1224.207	562.098	504.98	715.216	715.169	678.868	355.859	10215.327	198.47	205.922	178.228	810.498	439.413	623.095	149.194	2430.672	2141.745	265.773	670.215	292.546	7246.129	552.562	362.204	6813.733	205	0.83	448.602	428.529
17178.866	18369.971	13915.64	23726.277	15148.339	24693.192	13968.08	21226.128	971.062	406.38	419.195	650.145	496.711	848.569	291.195	11881.913	223.32	169.708	217.832	656.342	444.497	407.097	125.234	1733.958	4929.06	310.55	452.623	320.559	5137.989	483.47	400.016	5205.927	113	0.981	567.376	426.394
11966.883	13143.711	10482.591	17776.844	14067.675	23107.315	13845.021	21033.938	1075.154	544.921	487.058	704.574	556.488	623.294	348.623	12749.873	235.175	196.223	226.872	852.735	396.324	450.571	131.459	2398.123	2884.684	319.88	754.223	289.28	9305.174	813.842	396.663	7153.855	111	0.952	746.905	426.419
16240.238	17832.484	13828.43	23500.743	18508.143	26422.65	17496.199	24360.852	1147.781	454.93	408.759	858.465	832.762	1110.961	333.036	15448.334	223.322	211.354	354.496	1090.05	723.187	448.415	152.692	1732.453	3855.38	329.789	480.569	273.505	13394.265	725.198	310.781	5036.421	192	0.855	957.328	426.964
16981.376	18194.251	13595.662	23699.602	19304.716	24133.55	15209.546	21233.596	830.321	374.715	365.407	665.847	1002.972	750.406	306.548	12143.478	239.527	204.414	274.957	641.968	1185.806	393.377	150.479	1240.43	4870.338	317.319	598.902	296.192	5737.544	786.197	345.34	3402.33	174	0.907	1066.115	428.713
13773.213	14783.797	11012.426	19775.22	15045.832	25747.48	14022.535	21603.038	760.637	335.391	362.309	547.498	610.088	680.164	277.675	10236.795	173.006	147.969	222.079	539.203	187.09	539.385	128.984	1194.551	3032.085	303.249	368.728	275.766	2231.851	528.261	368.036	3716.573	133	0.973	528.658	427.274
14129.345	15501.243	12149.463	21079.053	16192.613	26892.974	16075.772	24105.42	1249.651	482.115	415.031	735.876	611.194	728.207	352.238	12517.756	193	168.237	214.859	940.617	241.462	567.434	126.098	1948.054	2786.849	374.682	812.584	271.517	6484.816	723.82	439.893	5807.132	154	0.927	683.435	427.429
14330.443	15553.036	11864.178	21530.766	13090.472	26876.8	13418.684	18688.105	697.877	340.986	298.675	676.626	817.692	558.095	278.535	8362.655	192.812	184.305	212.131	424.912	1256.32	271.389	133.878	733.689	3381.708	328.436	328.14	301.551	2257.675	380.169	381.798	1968.383	124	0.96	1007.194	427.637
18790.297	20587.944	16034.116	27401.68	21885.029	32228.429	22348.618	31336.45	1101.802	478.579	436.444	756.847	1001.58	735.51	410.155	11541.444	255.501	242.572	275.63	1081.827	770.709	2032.444	175.832	2543.342	2638.416	284.389	864.266	319.262	9249.037	1028.299	370.557	7185.538	159	0.9	1109.783	427.664
17699.409	18899.353	15020.981	23225.429	19203.071	30067.957	21774.639	29703.277	916.183	437.943	425.535	772.079	672.126	764.432	347.382	13230.627	192.982	173.758	183.04	782.039	382.373	539.807	134.888	2166.496	3263.295	269.091	423.325	271.668	8352.968	667.424	316.756	6860.222	262	0.836	490.038	431.408
15707.341	17020.309	14584.067	20344.587	17793.222	23633.105	18644.119	25962.641	1387.676	690.513	600.265	755.997	647.457	894.958	440.258	12499.35	248.612	217.232	272.301	1251.998	375.883	513.62	137.672	3585.153	1539.276	292.605	685.204	297.491	13510.648	727.35	380.843	10611.634	126	0.976	731.492	428.452
10273.464	11360.701	8616.868	15871.361	11612.8	17571.17	9776.338	14558.663	744.493	324.525	340.6	630.993	862.668	569.905	267.374	8026.793	170.134	160.018	202.057	484.613	432.181	318.467	157.299	692.187	2052.279	299.468	441.494	284.801	2302.613	501.894	273.182	1892.521	99	1	914.601	427.328
16831.079	18314.64	14183.492	23432.17	19595.069	27380.32	19212.068	27287.724	1100.502	549.1	504.429	1049.327	1694.011	1076.709	433.699	14651.147	296.123	242.373	282.626	1483.654	1503.052	1206.85	183.629	3002.323	2312.436	298.801	1181.865	327.923	18734.73	1636.934	378.452	7914.083	205	0.777	1201.656	428.183
20926.038	22564.213	17343.367	27167.222	22747.038	30367.319	23029.873	31378.231	1293.454	646.071	565.948	696.473	943.277	915.2	469.323	11606.379	326.835	300.249	283.595	1693.526	1076.77	579.112	230.401	3845.127	2863.7	285.785	698.036	305.886	15913.309	1109.26	360.602	9804.715	187	0.92	1295.222	429.152
20720.878	22859.294	17898.63	28509.18	22946.552	30568.713	20387.554	29070.039	1191.17	585.146	526.308	656.667	733.256	1131.105	414.256	15253.148	262.893	217.684	169.195	1378.157	333.224	2040.021	165.96	2877.335	4187.334	384.673	1397.28	340.324	13426.618	902.177	442.658	8679.96	113	0.981	860.783	429.111
12741.208	14267.671	10999.436	18728.206	14203.001	19255.249	11957.647	17213.571	1011.704	506.269	412.007	846.079	1062.399	605.092	358.833	13009.976	245.525	224.999	331.229	949.189	1044.201	379.611	143.924	1839.062	3191.03	279.284	514.378	282.452	10694.368	1148.158	331.201	5208.214	111	0.994	981.014	428.662
16602.271	17897.57	13085.747	23709.43	17816.493	22615.982	12849.218	18170.41	820.835	382.349	352.045	1123.301	1146.414	660.142	268.44	8914.877	253.045	242.366	230.651	611.365	774.326	278.139	151.56	968.566	3917.863	289.128	461.129	345.086	4544.923	541.352	323.386	2385.212	122	0.985	1175.5	429.672
12855.351	14198.305	11360.618	19057.309	14658.006	24610.739	14138.379	22391.976	1149.909	508.418	512.225	630.154	676.202	1066.057	353.977	12537.381	225.967	183.891	187.679	1262.579	310.947	3483.78	137.985	2689.604	3110.314	353.93	538.579	309.006	15072.458	814.563	343.418	7751.447	116	0.965	543.724	429.853
14662.361	15773.051	12815.232	19602.938	16044.498	23588.818	16398.882	22810.508	914.118	378.701	381.915	1026.092	1169.549	988.447	321.066	12214.533	200.226	178.054	244.214	1047.566	396.383	564.586	134.853	1856.239	1553.728	304.198	470.276	311.043	9317.069	1214.5	398.316	5606.941	126	0.988	581.365	430.405
19114.292	21089.641	17002.912	26548.929	21566.505	28558.537	20528.436	27859.801	1481.061	680.493	618.378	651.287	725.627	1539.752	427.332	16898.624	276.794	235.883	269.622	1876.634	562.566	16605.952	180.186	3089.066	3065.553	366.77	880.012	303.552	18784.417	927.453	305.671	9999.819	116	1	892.862	429.862
18811.995	20317.393	16240.056	26239.057	22670.782	23308.505	16234.771	22666.752	1305.567	574.642	538.549	762.614	1367.279	690.622	399.798	13602.129	302.946	259.336	280.181	939.737	843.761	729.441	171.986	2414.524	3346.877	290.795	616.287	339.833	11414.765	1033.177	366.367	7124.055	160	0.939	1135.456	431.588
19409.719	21113.615	15940.645	28591.334	13503.525	19982.64	11784.985	16954.117	1267.2	419.185	409.937	1038.439	996.28	554.51	330.539	11317.567	281.236	249.238	257.418	643.113	903.206	342.793	155.731	1561.975	4998.047	296.94	491.496	366.719	7229.306	1049.33	350.458	4039.557	125	0.94	1166.908	431.26
16245.89	18374.338	13533.64	23191.76	19062.136	30692.083	18393.107	25322.812	1066.835	494.955	440.992	674.324	850.777	664.427	334.969	11815.62	230.367	201.871	245.595	765.288	468.976	541.831	151.664	2492.771	3370.393	278.112	618.823	333.116	10142.617	802.729	296.646	6444.868	136	0.967	383.39	431.412
16557.736	18118.583	13927.3	23921.265	21543.042	26263.627	17347.46	24892.28	1374.449	513.543	480.041	691.825	1582.924	854.755	428.771	17440.849	261.139	222.821	273.402	1437.097	1396.535	512.936	169.166	2700.568	2437.242	314.465	1237.814	309.008	17151.228	1512.159	352.268	7334.596	185	0.862	1079.035	432.586
16363.246	17927.696	13689.925	23789.976	17798.769	22707.384	15381.246	22187.024	1137.104	517.767	467.121	828.544	1070.629	1304.79	393.661	13873.376	283.17	253.239	301.045	668.293	778.461	772.15	187.417	2399.455	3312.777	305.662	513.624	354.814	8483.349	744.909	342.511	6525.171	149	0.897	1154.99	431.272
22142.35	23687.274	18470.088	31069.326	24862.541	35713.097	25134.654	34830.961	1015.002	467.071	455.393	1161.301	1514.209	1337.86	407.691	14685.221	275.497	241.425	321.117	1110.773	1192.324	465.368	170.693	2467.847	3676.37	354.322	609.068	299.417	12599.167	1455.359	356.665	6431.535	141	0.964	1235.245	431.734
17553.192	19366.364	14453.843	22699.976	18733.477	24002.475	17673.896	26861.802	1939.227	857.835	738.932	664.397	729.619	1180.054	524.387	11508.782	402.94	363.401	224.453	2350.331	328.723	1249.255	232.103	6132.486	2236.536	299.629	653.997	306.555	5740.815	681.315	386.385	16506.359	105	0.971	1349.71	430.367
23532.796	24939.502	20149.673	30408.24	24817.807	33371.334	24703.898	32951.863	941.869	509.963	444.143	704.95	923.22	932.773	408.767	12868.124	246.753	226.848	286.554	834.577	1028.817	504.917	173.668	2343.266	3462.401	306.886	720.209	298.381	11561.792	608.186	346.201	6243.393	227	0.836	1030.839	437.152
16576.61	17841.296	13641.794	22951.663	18162.488	25930.056	17945.036	25575.172	1197.54	583.021	548.298	859.969	1114.542	1020.397	378.292	13481.559	331.331	250.222	333.459	1143.397	702.245	622.229	193.261	2870.106	3825.51	291.626	960.036	327.008	12451.431	1064.92	434.24	7916.445	132	0.869	1193.159	433.303
21338.023	23180.588	17448.665	29723.541	23384.199	32874.566	22889.232	31882.79	1352.829	550.998	541.819	764.981	931.924	933.949	385.004	12753.788	328.361	264.71	242.429	1255.12	804.383	478.248	175.403	3084.388	5672.382	313.998	1417.501	296.336	15054.537	1136.647	379.844	8265.527	279	0.795	1226.891	436.113
15538.239	17394.905	13462.18	23311.73	17788.165	27087.719	16372.861	23705.247	1220.84	621.378	515.197	669.143	796.301	895.206	434.866	16880.638	277.795	240.253	245.248	1129.399	1221.347	436.479	165.846	2816.493	3980.817	337.814	899.875	299.047	16690.082	1176.879	395.177	7990.863	156	0.939	991.712	434.218
23136.9	25114.659	19251.263	31930.743	24356.004	29610.629	14254.053	21295.313	1204.127	604.889	511.752	765.484	888.086	825.945	355.674	16475.312	278.326	252.686	247.152	1038.61	248.957	694.683	150.964	2532.097	4487.183	363.169	819.505	308.108	6743.932	1155.069	408.971	7193.639	105	0.984	816.748	433.986
20656.264	22328.477	17201.005	29177.171	22909.02	33150.696	22603.419	32155.843	1463.618	603.34	529.673	688.543	875.531	965.384	446.165	13196.27	324.035	291.242	301.516	1499.935	650.627	12443.357	183.443	3181.373	5497.318	299.761	1302.179	330.761	15518.142	1012.788	518.177	9168.992	159	0.957	1109.462	435.129
22924.846	24258.673	19534.912	29222.978	25416.4	32187.039	25472.923	34045.712	1417.941	653.621	559.12	648.553	858.038	1485.952	478.491	14045.108	302.858	264.015	332.697	1653.074	552.915	36954.536	189.77	3663.505	2412.857	284.925	1126.271	331.613	20048.83	1138.426	390.282	10324.422	126	0.976	1118	435.286
23835.149	25362.662	19515.775	32143.77	21825.797	31417.431	22512.04	30775.768	1100.49	550.558	505.338	629.812	825.533	956.431	404.07	13696.691	301.711	286.23	251.069	1009.889	771.519	724.614	170.032	2957.255	3901.381	282.636	842.012	290	13402.126	955.697	338.469	7529.538	228	0.927	1267.382	436.105
11770.76	12909.363	9658.5	17195.086	12380.174	21160.937	12306.042	19673.878	900.27	437.76	449.235	464.908	493.654	680.357	310.893	9467.821	161.539	176.485	168.461	691.243	330.49	462.68	135.048	1974.748	1723.784	256.947	531.627	276.832	6470.348	586.736	478.757	5603.147	130	0.924	470.846	434.446
12258.172	13390.253	10305.283	17587.49	13095.545	22679.554	12638.819	19605.326	954.171	428.59	426.719	526.088	507.737	888.734	316.579	10869.736	195.63	162.916	220.487	724.394	246.811	553.146	134.167	2005.879	3265.438	388.167	473.441	294.049	7330.703	520.127	353.375	5804.601	115	0.999	536.343	434.378
10864.852	12066.277	9667.769	16218.136	12830.995	20938.664	12924.899	20240.691	1261.473	524.754	454.529	890.472	803.217	756.361	386.615	12186.736	206.121	182.906	238.627	1048.201	446.828	576.216	125.826	2259.242	1394.154	303.9	655.416	284.382	9570.019	742.205	325.308	6760.742	102	0.987	724.627	434.922
16704.822	18120.126	14010.381	24872.389	17564.486	21633.947	11198.463	16330.539	1379.668	472.616	436.063	890.585	959.427	1399.851	330.712	21131.552	257.547	199.276	331.266	1037.224	441.181	502.499	142.715	1883.763	4784.86	654.635	536.421	336.816	9934.41	1140.903	324.656	5068.51	109	0.976	828.592	435.179
17052.868	18683.147	14739.836	24112.394	18900.652	29347.888	18502.751	25617.269	1273.174	445.932	437.864	619.764	785	850.695	326.719	13175.235	233.899	203.19	218.139	919.463	281.101	462.51	143.727	1808.356	4596.739	456.584	963.143	319.154	9175.175	666.661	318.614	5619.125	230	0.871	863.861	439.57
16380.937	18113.287	13888.277	23855.161	18096.918	28388.879	17614.894	25376.541	1158.411	537.167	460.067	851.334	713.987	796.145	374.426	12463.035	235.404	214.718	237.553	1230.081	469.416	493.94	164.564	2330.866	3389.276	316.585	1045.347	291.572	13462.205	916.179	400.6	7123.769	109	0.976	927.243	435.509
13336.909	14634.111	11293.445	18786.142	14597.7	22483.318	14267.173	21355.09	908.958	377.731	378.946	707.758	798.817	624.125	322.321	13428.499	197.213	172.05	186.459	1180.36	430.815	502.323	126.577	1964.434	2279.569	284.3	1038.678	303.869	10976.942	931.336	448.962	5522.664	117	0.985	573.013	435.722
14605.702	15874.372	12457.893	20848.164	18359.532	25111.517	17199.047	25187.996	1591.375	562.597	489.645	915.17	2064.043	972.337	449.859	15699.093	290.814	236.26	303.346	1213.116	1248.563	8007.633	175.781	2937.021	2681.03	305.193	735.616	314.753	16926.906	1705.713	466.598	7908.628	128	0.963	1126.195	437.281
16688.046	18330.244	13636.658	23823.965	18795.77	27328.293	18915.362	27967.428	1381.984	652.911	596.221	891.04	890.659	794.463	429.707	14878.819	317.852	312.157	339.31	1910.115	590.479	1339.878	205.347	3765.698	2333.196	285.603	897.632	299.325	12640.634	835.976	304.15	9606.063	115	0.999	1289.378	436.657
15980.152	17683.376	12025.465	23079.532	12607.38	22055.287	12360.15	18451.773	1071.127	446.287	405.653	750.18	706.687	666.624	316.377	11157.995	263.782	216.669	232.153	778.457	810.196	361.007	186.492	2701.675	2897.826	281.283	567.691	321.436	5726.193	938.523	357.203	5517.343	187	0.808	1430.848	439.201
10467.841	11873.795	8823.02	16113.61	11196.008	20201.865	11164.608	18259.054	954.123	454.941	447.482	625.838	634.439	520.856	294.264	8999.719	170.033	170.603	194.944	592.803	321.853	505.74	142.742	1693.669	987.703	280.058	488.967	304.067	3911.761	486.199	372.348	5091.727	96	0.992	437.646	436.833
14827.292	16137.233	12837.785	20979.538	16091.973	25688.213	15326.553	23160.159	1249.515	490.455	492.075	556.994	565.999	681.29	363.576	12174.584	213.287	196.977	173.1	1223.057	254.183	3483.994	144.184	2480.078	2678.749	316.857	866.533	300.201	12615.707	690.09	353.543	7034.97	186	0.836	545.796	440.737
20273.613	21689.821	16869.274	26455.739	22447.277	27973.426	21053.118	27697.203	1263.301	608.364	526.437	600.219	729.447	8700.696	434.862	13121.734	318.275	292.427	308.079	899.532	573.112	713.338	195.802	3099.62	3711.609	444.909	677.24	353.278	12269.281	601.196	355.25	8844.335	167	0.945	1151.853	439.338
12557.954	13451.585	10234.897	17755.736	15031.549	21944.636	13836.194	20787.85	904.043	468.974	425.942	794.631	2153.859	758.811	318.378	11384.614	244.245	203.002	282.194	774.883	1503.37	421.539	175.994	1983.283	1408.083	288.389	543.873	328.228	9049.999	878.015	334.289	5105.796	108	0.967	1198.231	437.519
12661.232	13444.652	9795.226	17454.523	14630.14	20927.092	12213.764	17472.371	1596.594	385.373	374.322	859.888	1409.048	815.598	319.572	12959.503	250.324	239.958	289.469	866.627	902.444	372.28	152.179	1543.167	3498.739	323.229	537.07	290.751	6701.07	1170.077	282.366	3540.484	122	0.945	1278.164	438.32
12234.054	13869.411	10196.647	18705.719	12795.139	21507.592	12557.228	19703.816	1035.912	427.721	412.197	677.232	656.994	473.342	262.142	10553.425	207.489	172.437	234.509	674.397	450.658	469.929	138.411	1552.989	2602.37	276.884	508.455	327.395	9137.194	611.398	273.923	4592.88	121	0.977	405.012	438.839
19135.403	20564.055	15858.221	25237.942	21270.184	25851.964	18225.708	24793.707	1150.902	417.42	397.935	713.358	1335.194	706.836	365.311	14305.552	247.379	230.822	355.051	983.085	571.315	565.79	161.274	1910.53	4049.838	360.712	501.681	317.526	9026.076	1182.278	474.123	5544.525	215	0.846	1094.514	439.398
20659.109	22145.425	16754.138	28340.293	21659.787	24113.156	15421.705	21870.357	1200.755	472.71	431.323	1692.225	1389.619	746.029	299.619	10060.055	285.395	256.825	256.632	812.129	1055.76	345.793	166.364	1270.347	4624.248	300.813	606.422	339.433	8676.39	711.33	327.538	3248.57	141	0.953	1177.011	438.982
14209.131	14627.512	10510.979	19465.518	13698.629	22394.491	13658.5	19732.565	854.287	372.047	337.36	966.756	924.477	688.44	344.338	10973.529	222.594	219.567	241.601	704.589	1016.748	379.805	166.417	1418.908	2997.6	269.315	410.126	293.798	9251.615	1250.813	343.864	3363.602	114	0.99	1328.14	438.096
15685.987	17859.37	12097.911	23267.477	15590.583	27936.853	14649.762	21379.075	1139.359	473.018	420.712	721.169	1086.377	572.374	383.392	13692.752	278.038	205.368	310.379	698.666	1808.057	570.417	175.541	3105.406	2164.673	285.251	401.445	288.435	5725.281	1223.55	357.75	5923.497	96	1	1465.229	437.479
14162.49	15901.455	10941.485	21072.548	13372.234	25864.83	12801.011	19377.924	939.067	422.634	359.376	597.591	619.712	526.178	262.467	10847.702	241.237	202.122	223.871	860.806	360.982	626.044	154.479	1758.62	4169.508	259.265	438.963	317.748	5896.254	537.157	314.727	4821.338	106	0.98	371.783	438.83
12714.574	13922.96	10991.149	19024.193	14423.129	22865.141	13974.092	20802.505	1233.874	504.1	406.249	728.082	712.103	639.623	344.694	13125.724	196.996	167.707	264.907	800.253	359.556	549.018	119.789	1957.826	3162.749	318.281	456.72	282.393	8072.138	985.47	315.851	5703.147	127	0.995	691.106	439.382
16376.319	17810.519	12879.311	23881.051	15592.118	25550.284	14970.068	21968.955	963.623	473.633	405.592	807.899	918.534	770.811	369.9	11024.029	283.106	239.297	280.049	636.337	604.941	363.323	188.943	2247.304	3667.41	285.014	417.183	290.959	7434.753	885.101	349.058	5123.09	101	0.977	1349.381	438.134
17346.028	18786.25	13394.434	24432.648	11956.15	18143.347	11231.644	16326.653	1629.027	424.358	388.576	1188.649	968.198	620.279	346.87	11428.326	267.392	240.376	328.287	603.061	1300.962	356.12	184.969	1388.887	3185.843	281.331	405.623	289.43	2861.655	853.673	350.814	2928.299	116	0.965	1368.06	439.422
11911.287	13186.588	10581.902	17460.292	13787.753	22604.203	13010.032	19766.58	1357.182	640.25	567.877	1075.561	796.373	823.597	393.216	16117.444	257.73	208	222.433	1649.204	571.487	717.775	141.029	2693.378	2999.988	313.075	1729.153	296.5	18780.954	1355.322	479.775	7604.339	104	1	741.154	439.635
11587.202	13136.487	10153.076	16992.958	13507.296	21914.166	13031.661	19857.149	1345.052	593.87	507.29	686.74	852.015	738.18	430.096	14629.256	232.386	204.364	157.831	1443.737	628.254	550.084	173.726	3021.215	1460.184	321.622	1249.05	284.47	17935.261	1328.635	429.108	8354.628	108	0.938	931.602	440.722
19592.017	21455.734	17136.866	26560.328	22514.48	29982.425	21997.016	29431.467	1221.242	600.521	481.138	835.674	1040.774	1220.746	447.491	13386.685	271.78	247.715	256.801	997.59	981.718	559.437	163.868	2688.76	3464.333	328.913	929.018	306.955	17611.911	779.475	343.003	7747.329	261	0.782	1018.925	444.473
15041.496	17084.866	12890.57	22397.464	16598.799	26333.03	16468.047	26122.099	1169.417	591.299	591.763	469.965	531.103	637.789	369.694	9271.335	212.139	184.252	175.447	766.528	280.368	540.517	145.014	2729.986	2608.337	278.696	682.09	303.749	7918.834	547.635	326.799	7883.382	110	0.985	445.745	440.718
13833.14	15133.29	11530.756	20383.876	14977.799	23972.677	13963.429	21331.516	877.244	410.769	354.2	743.183	552.752	476.067	255.655	8733.502	174.976	164.147	247.349	615.271	253.131	422.284	110.406	1185.673	2435.172	303.678	423.407	284.853	3840.537	452.237	309.399	3762.374	110	0.998	654.827	440.591
17884.838	18902.627	15256.329	22725.31	19101.038	26699.871	19575.105	25814.376	1029.655	500.182	419.127	766.813	1032.115	1037.613	417.778	17133.79	248.967	242.381	290.326	1234.285	787.962	449.494	161.548	2548.088	2641.901	306.746	541.373	303.336	12900.947	1031.752	326.906	7176.738	112	0.985	1048.277	440.777
19865.848	21125.777	16902.98	25558.974	22147.743	28549.836	22024.094	31043.179	1557.81	719.946	615.945	596.518	674.416	1393.742	494.688	13470.345	325.994	264.302	387.277	1682.771	319.433	45157.781	184.151	4060.74	2537.628	273.22	1239.18	331.27	17381.015	841.079	413.601	11620.212	140	0.921	1114	442.371
12104.714	12944.718	9359.29	17238.601	12231.493	20406.97	11626.031	16756.827	829.723	359.677	324.209	831.562	1185.891	932.099	341.748	12250.901	188.544	223.28	249.453	699.69	1431.575	295.729	171.054	1239.605	2213.272	300.538	344.054	277.998	5603.124	1155.802	321.889	2759.503	130	0.978	1319.208	442.154
8703.986	10105.89	6724.922	13779.117	8628.657	15739.893	13532.798	15251.732	951.197	467.664	392.282	534.297	682.063	502.318	346.883	14672.808	275.534	235.345	306.893	1296.612	609.408	327.613	202.056	2821.648	2619.744	279.925	488.802	303.817	7612.102	801.453	374.397	5237.7	129	0.932	1498.578	442.547
15820.918	17112.254	13209.365	21422.471	19558.836	27269.288	16966.667	23469.479	1212.051	501.782	462.027	1021.567	1156.436	934.758	372.884	15190.639	287.714	243.462	277.078	733.09	722.175	567.822	174.293	2412.687	3770.026	302.267	878.165	340.006	9244.451	1069.027	373.505	6217.904	169	0.889	1167.376	443.512
13963.906	15368.602	12190.744	19657.743	16502.723	22960.444	15603.002	22964.561	1297.257	619.573	543.719	724.543	1018.65	1100.196	432.407	13806.786	324.259	310.902	290.02	2536.949	1077.153	7725.21	183.976	2946.07	3287.584	273.138	844.008	290.27	19998.242	1187.084	347.003	7627.97	117	0.985	1296.603	441.5
13099.292	14459.961	11430.426	18925.18	14986.852	21073.489	13295.089	19388.142	1059.261	483.077	449.135	586.147	572.037	711.84	304.129	12222.365	237.627	192.71	294.195	783.956	480.872	450.333	137.199	1678.845	3275.238	376.265	831.118	293.947	6502.503	643.251	353.945	5055.211	138	0.97	812.188	444.029
15456.465	17413.236	13301.076	22433.13	16968.514	26178.56	16981.291	25840.709	1294.953	591.979	554.878	548.714	617.445	690.858	371.205	10045.77	217.063	209.8	193.18	939.649	278.194	551.736	152.063	2804.385	1958.677	292.973	794.882	291.532	6279.797	692.41	386.803	8026.524	205	0.856	469.539	444.637
17171.928	18804.924	14193.986	23782.314	17976.437	27810.568	17263.31	27130.983	1183.075	553.054	484.852	818.921	636.066	2442.541	364.736	12519.585	210.285	209.208	198.663	875.271	278.923	2174.154	144.648	2541.195	3020.853	311.58	1114.169	286.373	13062.993	730.205	394.248	6856.189	123	0.952	531.289	444.638
16771.987	17424.908	13749.372	22925.623	17726.885	26459.661	17564.217	24964.255	1000.882	423.126	426.366	681.978	775.565	961.203	316.267	12829.225	207.309	188.165	250.236	972.309	485.442	460.765	135.241	1786.353	2018.126	353.092	538.376	278.261	8292.437	1028.466	372.556	5462.3	146	0.961	764.568	445.678
10906.516	11995.78	9247.987	15784.315	13726.345	20496.724	13195.942	18411.875	822.233	376.656	350.305	628.112	630.104	500.863	296.871	13913.82	206.293	162.555	184.579	785.134	440.453	604.39	143.462	1444.711	3091.423	344.346	564.432	291.037	9090.36	771.737	368.8	3853.659	148	0.887	799.081	447.527
11879.52	13245.165	10573.456	17853.376	13913.255	23792.072	13440.121	20181.795	1192.945	572.022	476.493	740.151	658.565	660.711	364.504	14297.581	232.917	207.34	267.058	1258.741	395.775	744.339	137.956	2232.22	2464.56	310.407	1358.441	293.738	20815.786	843.857	426.28	5840.301	201	0.85	735.027	446.868
16765.023	18393.906	13986.471	23380.987	20137.593	26339.682	17926.071	25590.03	1153.366	568.489	503.68	682.63	1005.774	1068.001	386.065	13223.69	324.423	288.432	250.845	2044.205	818.673	884.159	182.532	2848.447	4683.081	457.649	712.504	290.307	14783.887	1345.784	353.475	7525.158	192	0.855	1287.88	447.703
17636.224	18973.069	13368.314	25772.154	16804.543	26507.74	14793.863	21271.906	874.88	386.459	356.682	822.343	1110.686	756.843	299.466	12562.84	286.003	244.269	333.513	639.331	924.85	430.822	197.855	1505.467	4858.337	301.246	461.772	286.259	4079.545	727.567	362.789	3247.722	239	0.807	1389.521	449.672
16438.646	18077.244	12958.035	24454.377	15595.922	29179.123	15734.232	22537.428	897.518	380.19	345.844	649.942	1122.513	936.826	358.638	15272.849	263.58	225.127	299.364	651.246	1832.179	540.328	195.648	1889.319	3371.047	291.641	605.904	288.369	2803.801	852.184	358.059	3788.813	142	0.91	1399.986	447.085
21049.28	22086.929	13007.413	26148.122	17093.391	27010.15	14471.647	19197.442	996.423	393.321	383.314	780.275	908.468	523.598	290.338	10835.575	276.575	251.191	323.302	463.785	805.798	480.78	156.86	1620.316	4961.048	303.438	392.44	323.932	2580.19	764.75	355.966	3328.78	148	0.948	1457.264	446.764
16477.999	18062.542	14600.08	23111.228	20509.313	27352.299	17767.906	25624.432	1219.316	572.597	505.522	612.037	633.342	720.402	335.379	16217.76	236.76	212.381	236.369	1035.681	365.945	644.911	125.636	2218.372	3981.496	297.79	720.105	284.22	9794.621	715.647	315.23	6681.174	208	0.825	652.5	447.481
13145.171	14481.372	11886.611	18387.398	15491.178	21647.503	15232.42	21807.01	1314.14	571.211	471.111	932.943	850.817	932.45	411.819	12732.668	217.093	176.924	242.241	1195.692	344.068	636.943	132.308	2573.712	2311.582	430.026	574.624	282.524	12077.152	1155.673	371.174	7857.02	122	0.985	701.213	446.91
16201.06	17752.24	13956.018	23380.119	16411.532	24207.994	15701.914	22681.87	1030.401	525.672	433.372	1074.571	1529.871	734.847	430.392	13988.471	263.6	249.026	345.855	1119.49	1078.799	440.748	150.216	2130.07	4306.907	320.277	511.853	307.099	10615.559	939.917	309.423	5673.711	140	0.932	1027.614	449.021
16590.18	17785.523	14339.77	22987.591	19055.637	27271.567	19106.568	25928.484	1148.007	453.095	399.496	903.115	1015.576	964.221	412.155	14900.552	261.106	251.721	306.234	1158.549	657.713	469.838	154.086	2055.012	3431.707	308.095	538.04	309.961	8122.308	983.884	330.73	5905.458	143	0.906	1048.122	448.206
17021.327	18550.587	14128.288	24004.859	21865.917	27514.097	18694.035	25882.93	1077.609	464.119	458.113	884.111	1308.677	937.641	345.324	13499.871	298.058	233.615	284.848	975.215	902.598	447.124	166.029	2138.238	4192.596	299.379	780.687	329.543	11217.079	1310.123	364.199	5725.013	259	0.784	1189.712	450.959
15732.005	17489.584	11798.453	23148.156	14527.867	24613.253	13996.809	19197.774	960.778	395.853	396.099	729.379	1091.813	533.479	319.111	11181.733	244.192	224.408	325.796	498.833	1010.051	405.934	157.095	1664.404	3096.307	297.631	413.663	298.743	2541.785	778.646	329.969	3065.117	158	0.895	1464.772	449
15605.795	17839.504	12896.496	24157.385	16134.528	28837.152	16317.128	26279.804	918.886	435.834	396.853	520.14	622.878	504.748	277.055	10068.449	211.763	181.716	189.192	613.608	335.457	532.64	143.167	1926.18	3012.124	275.771	553.827	307.779	6433.086	519.662	344.418	5273.624	98	0.993	395.561	447.122
14131.366	15918.733	12157.133	20173.914	15721.977	23647.463	15461.55	23366.76	1365.918	522.335	515.067	698.592	764.634	548.562	344.825	11266.053	189.276	175.99	205.547	607.329	344.398	521.359	141.409	2376.533	1616.75	271.991	480.276	304.528	6943.826	545.714	345.369	6821.528	113	0.981	444.881	447.907
16180.302	17705.072	13607.869	23563.769	17418.205	27636.619	17201.615	26176.536	1063.775	444.287	449.432	720.359	631.716	746.04	331.594	12257.315	188.851	176.879	176.993	900.207	554.679	655.794	125.431	2104.314	2644.622	311.896	619.63	288.266	12554.345	799.86	383.141	6424.097	160	0.871	521.606	450.356
12572.969	13671.18	10651.737	18780.911	13633.844	23168.5	13035.892	19900.182	703.728	300.894	345.737	661.33	552.847	777.271	274.731	12254.25	166.539	160.713	212.169	593.262	224.194	471.587	117.852	1349.356	3564.495	305.846	487.013	286.857	5050.014	617.969	338.742	3892.512	132	0.928	538.826	449.5
16648.544	18203.072	14928.991	23597.212	19589.98	28255.606	19526.91	27629.8	1403.536	585.724	484.49	779.716	665.284	860.404	394.261	12501.256	208.672	197.073	265.763	1158.541	278.294	710.834	135.395	2630.385	1521.719	331.849	647.934	266.206	9355.201	773.902	404.972	7651.952	172	0.847	685.692	450.948
15714.999	17587.011	13530.798	23145.032	17514.725	26938.873	17583.1	25648.644	1197.794	530.989	523.955	782.973	791.698	758.523	368.405	14024.413	235.818	213.927	300.596	1337.184	2466.328	3605.106	151.581	2255.285	2918.052	320.262	813.138	306.415	10574.761	898.858	334.921	7168.496	127	0.995	884.106	448.618
17040.722	18761.842	14505.755	24858.706	18808.226	25168.904	15356.102	22575.452	1183.027	553.426	500.857	955.665	942.714	660.655	406.527	13575.435	257.021	227.95	278.419	1343.417	838.654	468.235	162.674	2284.946	3943.948	307.427	906.968	291.055	9890.371	1148.892	371.842	6717.255	146	0.911	916.432	449.897
15960.712	17772.214	13864.333	22036.139	18613.585	25524.002	18475.538	25394.841	1302.636	530.679	467.104	707.43	1050.148	660.178	416.091	14344.227	290.622	265.934	308.392	974.387	840.19	524.644	164.036	2639.736	3737.481	307.268	750.645	320.579	11864.738	1169.199	529.479	8232.271	124	0.96	1084.169	448.597
17626.885	19203.845	14901.772	24920.298	21200.197	26186.402	18033.496	26093.667	1072.549	513.708	467.844	1156.609	1348.097	909.909	429.64	13246.332	276.41	237.9	266.193	1027.684	917.809	2326.703	163.003	2599.981	3721.591	277.22	752.947	306.613	9397.157	1005.267	377.471	7616.914	111	0.994	1105.734	448.05
22720.018	24672.377	18831.55	31927.353	23937.695	37289.693	23538.407	35243.193	1231.631	511.517	477.56	619.125	646.189	1365.656	353.254	11411.899	219.949	209.363	176.184	876.184	428.623	710.131	140.864	2393.986	3993.462	312.528	1006.052	289.513	11972.278	630.492	390.187	7331.958	122	0.985	527.746	449.861
13704.751	14666.374	10994.84	19749.3	13642.718	23388.356	14048.039	22928.556	718.017	311.682	339.868	719.796	476.556	516.371	261.651	12641.527	187.464	161.218	236.822	600.699	268.869	383.228	116.489	1348.928	3711.762	291.286	371.844	291.697	4121.942	562.863	334.424	4061.873	181	0.835	591.738	450.511
21883.693	23737.735	18172.504	28972.049	22858.434	32016.918	21149.279	30717.279	1490.718	718.993	671.25	762.534	772.684	981.825	455.076	17020.084	280.125	246.009	276.63	2020.979	922.224	6232.497	171.365	3512.856	2846.716	322.461	1164.825	307.053	17876.047	1092.063	409.965	10946.927	142	0.91	889.965	450.5
15311.973	16730.866	13280.709	22137.737	17421.133	26153.052	16922.922	24734.198	1129.826	490.88	480.322	896.998	1090.535	1173.899	364.129	16206.603	250.169	195.855	250.217	1246.309	742.344	529.876	147.523	2274.51	3151.831	419.367	624.939	288.176	14370.544	1610.668	406.922	6756.558	132	0.954	771.758	450.917
21577.751	23587.637	18171.602	29458.013	23966.789	30022.532	20211.505	28516.198	1671.833	606.698	558.524	906.243	900.29	736.458	414.61	15975.77	279.068	250.297	252.262	1447.243	724.934	582.337	169.6	2739.743	4822.962	315.506	978.895	302.556	15947.041	1267.859	381.724	8314.013	151	0.942	908.811	450.745
14235.607	15464.871	11708.762	20519.611	14947.263	22319.994	13534.21	19188.697	1060.006	453.76	432.2	782.42	1061.481	768.784	298.692	11800.752	318.546	217.803	235.675	1112.761	448.588	412.622	159.331	1860.693	4717.645	316.064	871.7	319.416	7592.056	932.848	328.538	4682.119	128	0.9	1207.867	450
11435.904	12710.758	9664.23	17035.157	12296.19	21117.708	12474.531	19179.761	822.904	376.469	386.338	774.176	693.087	576.838	271.505	9772.83	164.402	172.368	219.508	656.893	194.954	428.255	137.351	1458.199	1972.677	271.654	450.45	298.849	2624.206	817.598	290.849	4425.383	102	0.987	460.882	450.059
18893.677	20795.684	16384.938	27639.557	21486.914	34506.725	21279.966	31637.209	1205.854	582.911	471.982	788.189	810.134	1547.931	380.975	11857.467	192.632	174.449	186.925	1154.975	392.673	706.596	130.054	2531.471	1735.433	364.366	608.359	280.021	10869.042	1252.77	358.818	7620.671	158	0.951	673.165	451.19
14594.663	16359.146	12561.967	20754.289	17208.195	23943.377	16488.981	22748.794	884.025	447.373	440.572	816.679	1228.367	1064.761	402.346	16884.57	220.377	193.466	204.701	988.016	839.339	454.246	151.693	2117.313	2979.455	379.733	572.054	285.046	10363.394	1078.26	328.489	5715.748	133	1	939.365	451.635
18775.949	20377.633	16091.803	27666.696	22021.791	32789.399	22105.992	31544.114	1246.192	489.723	457.545	1096.136	1446.738	1438.657	452.533	13970.132	264.4	248.579	240.656	1046.909	965.17	1714.818	152.578	2475.829	3209.694	315.817	764.769	321.347	9528.261	1491.127	336.305	6725.729	403	0.806	1124.609	457.386
18142.566	20494.808	13417.563	28149.846	17955.387	31147.062	18165.946	26988.202	1256.716	589.795	483.763	476.774	633.116	806.639	379.199	11065.976	357.434	298.807	335.582	1513.043	431.164	695.735	186.63	4041.29	5926.21	315.66	721.11	317.551	8845.208	816.996	396.718	8372.914	274	0.786	1494.08	454.993
14179.719	15776.508	12618.24	20314.903	16391.356	25368.734	16044.429	23995.408	1317.421	523.133	519.229	695.886	771.646	613.771	360.739	12096.703	208.206	191.629	191.667	1360.946	379.801	616.878	147.687	2717.123	1021.233	306.051	1003.292	289.568	19832.124	879.451	492.079	7676.284	112	0.96	574.116	452.054
12933.122	14197.42	11104.378	18465.483	13565.824	18223.069	11911.467	16565.466	961.916	429.641	381.783	1075.069	560.319	402.316	235.43	6980.711	191.928	185.084	342.408	744.638	231.338	282.827	127.077	787.11	1748.697	353.586	505.221	287.514	3080.32	435.818	322.699	2184.897	127	0.983	838.437	452.563
18494.86	20404.631	15787.034	26474.995	21168.119	30184.91	19673.952	28804.019	2071.644	609.799	538.608	933.643	908.682	1084.404	418.691	16186.139	275.589	226.379	239.967	1596.243	553.952	1697.415	170.448	2809.686	3663.349	314.191	908.372	309.25	13058.234	1205.416	372.97	8427.916	127	0.983	898.248	452.776
15485.7	16954.291	13182.057	22820.84	17219.1	27342.982	17531.842	24822.304	1029.8	443.047	403.409	1121.742	1442.537	1158.859	412.632	15699.794	246.39	262.462	374.957	1039.382	847.475	480.976	152.859	1869.552	3880.684	404.104	505.202	309.749	9274.192	1282.509	327.789	5317.11	122	0.997	1038.377	451.402
20660.266	22392.216	17583.397	29577.053	24760.015	35269.124	24665.912	34619.091	1390.325	585.542	529.41	809.889	1050.015	1181.823	459.08	13029.057	281.849	246.251	234.833	1441.487	627.255	6623.746	172.906	3377.419	2110.939	293.172	1198.8	311.858	12773.449	1310.462	396.287	9738.463	173	0.91	1112.223	453.367
18537.697	19821.636	15368.3	25409.016	19415.15	26629.469	17464.093	25058.094	1446.023	655.164	623.435	758.859	889.353	967.564	404.641	12920.738	355.824	298.221	229.49	2110.067	698.697	616.431	177.773	3561.601	3755.663	299.253	1274.178	300.289	19498.537	1183.272	380	10658.437	104	0.974	1232.827	452.846
19576.085	21160.751	16746.328	28035.766	21834.633	29201.277	19404.075	26965.104	1251.548	607.238	633.178	692.577	757.307	890.838	374.214	10750.064	326.903	315.068	197.586	1232.297	433.929	484.882	162.166	2990.52	5081.552	296.725	1230.562	292.224	11562.996	744.957	311.669	8672.887	170	0.894	1240.676	453.659
16049.208	18493.519	13255.932	23794.269	16794.79	27767.404	16725.536	26300.718	1080.216	506.969	456.783	589.963	698.033	591.895	324.034	10165.581	232.774	191.287	192.428	710.489	434.624	527.398	155.719	2408.024	2830.965	291.294	570.767	318.03	8743.297	561.474	400.423	6526.69	118	0.953	395.907	453.203
14318.662	15814.428	11946.869	19809.289	15046.496	22864.619	15011.711	22453.541	990.518	458.953	452.702	586.97	533.314	827.557	326.394	10210.572	197.354	182.347	184.918	847.126	390.102	437.765	130.28	1998.925	2545.35	390.105	522.27	272.881	12466.218	617.536	299.41	5925.156	122	0.985	479.975	453.721
16843.704	18252	13942.848	23710.779	17141.398	27856.223	17233.343	27540.151	1124.869	491.953	478.547	664.525	600.957	592.654	336.517	18665.208	222.784	190.313	241.733	869.477	266.056	465.559	139.562	2532.035	4004.849	289.502	660.247	278.168	9206.625	738.333	333.838	7271.684	148	0.877	600.399	455.311
17229.079	18745.228	13850.77	24029.151	18227.309	25553.788	17133.08	23964.275	1056.834	485.544	440.913	642.019	648.276	1004.449	353.878	10025.973	282.646	262.724	233.968	1171	417.956	399.638	186.576	2471.243	4213.276	511.823	1042.899	301.709	11523.03	886.244	393.59	6531.704	159	0.9	1309.752	454.324
17987.451	20826.756	14123.427	27759.22	18505.728	31923.352	18702.381	26910.26	1173.037	576.303	484.726	675.128	796.71	726.722	385.649	12437.407	338.344	300.973	362.485	1222.403	638.109	514.401	193.056	3661.445	4553.153	306.116	482.535	300.764	8859.146	1105.469	396.172	7160.752	126	0.948	1501.794	453.841
18176.026	19483.614	16066.299	23809.35	19164.714	28556.651	19036.094	27145.175	1157.826	506.778	501.759	766.603	877.883	773.928	369.603	12449.304	216.594	196.396	200.779	1110.163	484.553	526.168	146.175	2710.883	2561.977	310.447	510.09	296.225	13476.502	899.83	439.505	7882.608	157	0.889	566.092	454.787
15026.464	16531.506	13699.899	21228.358	17881.513	24925.283	17864.023	24846.479	1127.813	589.094	480.776	709.521	676.586	770.547	389.356	12272.666	219.076	178.258	278.703	1028.385	216.33	491.588	136.254	2566.701	2491.277	297.439	950.631	270.793	7237.89	622.996	390.564	7653.915	173	0.932	708.922	455.084
12639.564	13910.396	11331.029	18968.197	13386.971	20182.515	12888.411	19199.156	912.991	466.538	436.734	741.869	724.092	606.247	347.682	14101.384	207.028	185.326	212.799	1291.836	611.663	547.741	140.072	2020.82	1737.443	331.723	1037.45	281.895	13749.06	1024.184	446.734	5848.756	116	0.936	760.198	455.56
14969.471	16601.86	12553.868	21296.708	16518.527	24289.224	15360.455	21499.246	1475.335	431.384	391.302	925.863	1371.005	679.711	318.477	11634.297	210.644	204.365	206.033	981.51	1406.21	358.479	144.183	1467.822	2690.795	351.511	507.265	298.9	9148.826	683.606	352.983	4209.122	167	0.87	953.871	455.326
18653.117	20474.934	16196.151	25992.088	21289.832	30061.661	20720.513	29015.513	1390.267	601.683	514.923	563.84	857.421	880.783	412.804	13750.976	318.723	272.323	325.316	743.955	433.091	685.511	174.54	3144.683	3411.443	298.064	797.915	299.272	15722.302	854.36	472.875	9351.217	184	0.877	1086.908	455.962
19300.736	20904.812	16156.301	26827.154	23360.472	28241.922	20878.615	28651.078	1042.961	531.818	475.596	797.958	1076.254	917.982	379.501	12348.78	300.599	224.208	287.891	1253.484	703.133	462.966	178.863	2788.058	3275.694	296.133	1080.161	318.103	13007.373	1341.111	465.555	7618.703	202	0.892	1197.871	456.322
21545.096	23193.001	17936.151	29612.501	23714.18	30082.711	20557.317	28346.713	1092.211	556.065	479.612	943.868	947.467	1329.795	340.776	10879.485	261.718	291.026	236.979	844.342	1178.266	361.949	155.138	2074.784	3273.312	315.888	515.025	288.988	10702.958	994.86	297.387	5339.692	186	0.924	1249.242	455.199
16455.199	18110.613	14215.398	23966.712	18514.148	29959.824	18031.896	24691.746	1500.585	527.51	497.547	649.246	598.759	644.016	366.07	19794.046	229.364	206.024	211.647	1107.431	392.894	532.976	132.053	2858.605	3549.596	294.411	914.109	283.636	11336.599	1059.253	331.274	8127.944	115	0.969	607.022	455.039
15913.128	17250.869	13372.808	22176.488	18233.109	26168.625	18613.011	25675.698	1215.734	418.316	402.668	1009.906	1393.324	732.689	363.496	13456.785	246.19	246.996	289.71	716.463	742.907	516.597	150.397	1900.324	2817.046	298.988	507.185	324.718	6944.36	1172.971	315.752	5217.458	141	0.953	1161.16	455.996
17213.29	18646.751	14574.016	25119.277	18857.21	28242.132	17957.07	25551.181	812.697	376.129	349.68	677.19	587.144	1069.664	282.932	9654.611	163.288	157.523	216.311	647.339	288.798	620.233	114.597	1342.085	3335.006	323.955	367.007	271.902	5061.541	1146.402	289.303	4416.751	123	0.952	667.841	456.671
14647.397	15880.066	13418.771	20136.439	17479.095	23930.789	17739.847	24008.049	1710.683	576.95	473.314	938.027	710.986	897.377	382.123	12077.262	228.793	198.108	265.011	890.299	231.566	655.772	135.784	2504.953	1604.125	405.594	468.347	273.135	10038.87	728.045	357.526	8293.048	143	0.906	691.668	457.304
14744.541	16020.595	12173.94	20908.589	15700.809	23135.805	14871.648	21245.831	1480.751	419.339	362.984	970.858	784.717	577.011	314.63	13403.296	228.879	200.075	232.078	1121.804	1141.463	313.801	155.07	1556.117	3469.501	306.735	543.741	302.374	10420.983	839.831	361.627	4307.877	101	0.977	961.827	455.411
19836.458	21874.113	17593.319	27280.94	23313.571	29586.665	21774.35	28710.893	1299.668	680.537	552.644	848.772	960.014	969.204	464.989	15093.138	293.136	256.916	218.373	1097.944	842.261	491.643	169.77	3366.189	2533.272	304.86	771.31	308.803	12491.627	1056.151	388.221	9911.046	192	0.915	1008.885	457.953
17635.396	18788.595	12736.377	25031.544	15619.205	28241.865	15087.255	21328.882	933.898	362.586	324.339	828.66	809.32	605.452	244.612	9182.736	257.186	225.843	330.644	707.629	585.775	312.418	153.136	1377.136	3921.398	282.409	405.281	316.044	2543.708	639.639	286.066	3036.54	173	0.901	1437.697	458.997
19662.28	21437.83	17542.556	26958.525	21853.001	29799.481	21539.827	29342.287	1308.595	648.34	512.471	695.942	650.214	948.515	418.982	13115.914	233.232	206.289	236.009	1264.655	315.514	602.537	142.159	3074.481	3163.423	335.545	769.588	283.728	12501.856	763.479	451.528	8892.636	189	0.782	680.511	460.807
14732.075	15998.857	12495.888	19774.518	16126.315	24342.764	15943.046	22114.538	1000.275	483.364	412.932	835.475	873.428	564.778	310.094	16180.064	250.032	201.844	285.093	892.689	289.404	650.844	138.277	1856.372	3174.415	362.5	775.763	280.78	8326.83	1036.227	353.816	5040.102	129	0.97	806.368	457.391
20389.425	22236.655	18158.838	27297.782	22583.192	28331.951	21282.639	27862.213	1200.807	584.836	494.892	638.072	764.053	998.024	347.441	16238.344	259.689	223.103	312.51	1373.072	326.889	7847.071	145.472	2389.998	3392.565	340.212	959.241	300.843	15055.361	814.669	334.122	7062.278	298	0.781	822.819	461.648
14516.682	16190.153	14816.968	19995.002	13014.902	19645.863	10531.57	15378.593	878.703	397.481	459.825	737.314	927.908	601.759	285.185	11353.998	239.236	215.829	289.357	565.71	903.536	360.22	152.126	1853.937	3140.757	308.725	396.001	312.632	4497.981	840.845	338.648	4040.852	98	0.993	1454.694	456.347
10670.054	11751.687	8927.409	15191.143	11172.838	18298.378	13277.772	18370.964	648.203	335.231	352.334	575.468	607.684	535.43	307.577	12136.005	168.998	148.267	183.03	522.366	377.1	403.084	128.239	1541.844	1756.568	277.122	321.721	264.313	6081.637	711.795	284.959	4285.776	108	0.967	487.065	458.315
16006.877	17367.257	13724.784	22029.788	16897.924	26987.396	16910.415	24993.396	1118.539	431.62	451.653	628.034	677.437	686.675	307.598	12211.106	204.885	192.734	178.38	1026.395	416.626	517.354	125.096	2010.417	3821.45	307.983	673.094	285.593	11571.033	629.062	366.878	6067.608	137	0.926	527.442	458.237
16236.556	17878.128	14044.433	23350.435	17984.943	26678.21	17335.638	24863.191	1012.68	449.449	523.747	745.568	582.151	584.043	343.023	11381.988	213.777	206.321	302.413	992.505	332.193	551.882	149.384	1838.182	3108.363	323.145	835.588	307.116	6451.609	760.697	332.444	5848.977	149	0.955	884.554	458.352
21920.98	24072.232	18790.151	29923.65	24486.316	34176.462	24185.448	33546.549	1668.49	694.967	628.114	786.386	771.648	930.607	457.9	18286.823	293.011	261.387	285.007	1721.277	444.046	1321.474	177.422	3411.232	4280.753	301.628	1415.929	319.054	14590.063	954.877	418.706	10117.528	132	0.965	893.795	458.955
17564.322	19106.092	14770.189	25941.334	18988.092	29148.34	18017.729	25582.557	1092.45	453.868	413.67	918.896	1190.305	1041.238	386.287	14429.786	251.142	257.83	356.745	888.114	761.884	469.104	149.547	1720.063	3876.228	363.882	504.588	309.804	4584.01	1016.501	338.881	4987.605	214	0.867	1040.528	461.481
12109.338	13259.705	10291.638	17423.704	18541.126	21725.074	14032.374	20444.24	1111.648	539.575	510.821	724.188	850.724	714.839	364.914	14343.375	285.056	219.845	281.63	1442.26	894.288	440.002	169.555	2740.446	2406.983	288.877	991.948	320.682	19105.786	1163.448	370.913	6885.81	143	0.893	1211.346	458.388
15444.071	17074.026	12880.458	22505.824	18184.415	22320.644	14914.769	22274.548	1155.182	572.46	501.965	662.885	644.902	649.831	389.656	10907.976	301.918	262.25	214.375	941.437	592.334	524.137	187.198	3342.252	3132.224	297.55	498.039	300.404	9598.652	705.974	356.749	8419.387	176	0.82	1298.75	458.949
14473.262	15902.118	11925.212	20884.448	16215.802	24653.271	16577.229	24753.199	1270.693	536.547	480.089	607.698	583.764	652.904	371.267	10229.257	276.923	256.945	232.032	1072.824	517.349	549.182	190.917	3063.238	1992.211	284.581	609.371	304.536	5400.982	662.106	327.995	7772.031	145	0.919	1322.555	459.245
10832.311	11870.193	8589.595	16364.841	11150.868	19975.419	11209.459	16005.195	797.073	344.823	282.802	644.22	673.42	465.734	288.099	10189.336	239.265	182.639	174.345	440.262	470.963	342.148	178.983	1331.162	2895.401	313.575	369.096	271.057	3039.789	776.281	385.046	2807.268	115	0.956	1376.465	458.7
16282.257	17620.95	13609.468	21453.175	18855.085	22754.636	15738.976	22408.457	956.856	454.294	465.22	731.789	707.002	634.854	279.108	11300.697	205.128	185.578	219.193	691.937	774.737	472.576	127.574	1873.967	3658.776	304.063	538.858	317.017	9583.197	602.283	292.249	5645.776	131	0.997	443.248	459.775
14299.886	15647.229	11611.546	21010.333	14996.662	26011.346	14335.173	22425.493	706.284	330.888	359.076	559.282	547.428	759.027	271.182	9557.08	163.431	149.033	148.786	474.259	302.341	387.989	115.474	1256.327	2018.454	329.979	387.769	288.423	3800.927	660.971	298.428	3829.583	172	0.927	507.599	460.797
13221.563	14181.264	11039.269	18703.524	13943.937	23850.093	12709.863	19087.7	837.64	350.573	373.082	617.865	940.722	604.393	274.042	11353.396	162.283	177.551	183.864	770.761	504.319	460.286	139.244	1439.655	1801.273	324.035	460.003	296.963	11735.242	969.694	330.223	4013.001	112	0.985	557.277	459.589
14614.582	16221.16	13049.496	21742.079	17522.001	26256.236	17013.861	25606.416	1280.649	600.328	523.674	813.129	729.226	791.769	393.44	12738.95	226.497	185.233	219.038	1166.055	335.03	474.911	137.363	2767.284	1781.231	312.434	907.086	277.167	11755.916	890.872	469.708	7780.316	155	0.933	720.371	462.016
9623.118	11031.879	8971.873	14875.877	12105.664	18441.754	11877.098	17134.633	890.972	498.56	411.608	621.624	652.474	728.865	380.331	13883.825	218.822	195.617	176.184	908.864	527.201	447.656	157.208	2388.916	716.14	328.599	521.628	312.692	10418.266	711.828	369.138	7008.664	121	0.948	990.409	461.128
19075.867	20931.427	16522.908	27214.433	22598.84	32298.421	22656.38	30802.301	1051.37	456.487	425.92	705.601	1371.458	932.015	379.009	14093.915	263.788	238.825	295.134	653.543	901.802	585.332	148.502	2343.985	3614.36	291.598	618.264	291.835	9584.902	1111.358	352.875	6636.468	157	0.921	1092.933	460.895
10396.594	11272.304	8696.262	15307.257	10845.555	17538.524	10416.194	14485.711	754.747	326.512	328.424	680.308	1298.876	442.781	321.163	12853.666	198.333	165.19	252.001	434.977	940.791	379.115	149.392	1192.179	1326.772	282.541	411.973	328.796	4866.706	905.2	329.017	2925.471	115	0.969	1176.239	460.857
10594.434	12490.847	8904.432	16502.169	11151.865	21668.345	10979.217	17439.847	860.772	449.577	419.775	618.194	690.13	634.482	288.273	10771.041	243.579	182.981	185.546	650.713	441.939	577.291	169.921	2124.041	3497.866	297.544	444.877	292.673	8296.861	684.63	342.209	5237.071	98	0.98	365.684	460.469
13305.815	15252.401	11433.714	20472.405	14561.668	24984.599	15033.031	23722.529	982.286	514.779	489.166	476.916	571.468	532.732	333.77	9721.71	215.121	178.019	176.489	778.653	326.387	503.063	150.271	2514.03	2000.462	274.278	541.869	308.868	6858.529	527.081	425.655	6791.739	225	0.796	405.002	466.024
12564.812	13896.147	11184.606	18431.745	14908.812	22502.831	14493.485	22285.424	1309.306	583.805	506.033	801.522	851.263	759.591	387.925	14338.612	256.309	191.111	267.284	1280.958	500.368	621.45	156.599	2542.227	2049.656	342.347	769.116	295.555	17680.235	1334.715	400.532	7307.781	115	0.956	767.343	461.117
17544.874	19096.716	14884.648	25340.66	20115.38	31460.912	20433.446	29271.74	1126.106	528.709	483.419	914.238	1385.794	1121.048	453.459	14967.937	298.072	265.9	233.28	1408.501	763.765	769.656	164.51	2970.29	4458.413	304.821	750.953	303.248	10026.625	1620.148	356.701	8395.539	129	0.97	1114.795	460.802
13419.291	14803.178	12129.768	19164.744	16536.026	22632.738	16100.772	23554.974	1325.371	639.062	565.659	955.936	860.021	953.115	480.85	12016.645	334.643	266.922	225.049	2165.529	731.193	4949.151	173.851	3880.204	4219.986	304.202	1133.754	316.297	23963.417	1363.793	435.264	11455.944	133	0.875	1136.086	462.929
10755.397	12380.1	9050.142	16519.552	11589.965	20324.974	11561.043	18391.943	947.655	427.199	425.033	697.713	839.531	503.574	295.2	9991.877	189.95	166.815	188.37	631.779	418.941	628.497	153.55	1826.117	950.178	268.731	381.82	308.255	5976.656	627.528	444.431	5035.906	100	1	391.62	461.38
18014.873	19778.55	15454.825	26109.845	20970.742	29302.218	21508.863	29362.102	901.459	364.27	347.969	808.084	1519.515	780.461	359.906	13161.85	211.442	232.292	317.339	682.317	685.539	663.872	133.936	1547.487	2296.141	288.571	631.212	291.561	4117.908	1191.693	369.192	4455.228	122	0.997	1101.869	462.352
16329.29	17929.191	14112.149	23684.522	19422.013	27736.204	19930.453	28649.949	1434.086	569.059	522.256	702.932	1072.293	808.014	431.494	12079.148	295.857	271.906	293.344	1449.125	552.381	550.231	170.982	3157.937	3192.773	293.333	723.578	338.697	16751.177	1187.303	376.33	8801.359	218	0.875	1157.225	464.477
20831.022	22294.203	19176.557	27071.482	23777.124	30882.816	23759.352	30814.578	1332.637	634.384	569.566	823.203	738.31	960.335	417.142	12022.431	245.613	213.545	258.075	1037.406	382.068	675.721	151.764	2989.425	3928.977	324.365	1170.731	277.325	10654.954	766.53	377.195	8982.007	430	0.731	702.586	473.912
15442.107	17219.299	13998.554	22705.131	18070.625	26303.169	17832.331	25746.692	1230.593	582.869	467.718	641.292	545.7	632.56	377.107	13015.953	204.777	187.207	247.042	688.954	298.075	504.87	136.829	2785.316	2149.327	305.474	519.235	279.21	8198.114	594.38	398.508	8080.529	218	0.913	648.757	466.615
11650.099	12844.299	10411.392	17193.04	13882.82	21683.666	13125.58	19478.662	1081.718	478.726	461.048	770.871	1224.119	812.776	357.563	12605.368	204.405	169.319	198.261	954.484	566.574	546.836	135.463	2051.508	1466.623	343.846	703.001	311.404	10175.157	1127.717	331.26	6093.984	111	0.964	759.149	465.203
18770.61	20969.22	16630.632	28226.516	21615.301	31831.941	20796.902	30120.564	1483.442	596.559	532.414	645.657	715.531	720.008	373.708	12810.457	290.851	209.59	252.671	1313.256	346.917	589.716	157.505	2522.612	4181.484	357.007	915.459	289.902	17937.159	841.032	506.423	7277.233	159	0.91	780.022	464.884
21518.941	23213.656	16057.201	30535.194	20862.106	29560.13	17173.952	24038.877	1022.725	433.846	395.232	691.008	716.802	603.579	288.222	10865.254	280.52	253.674	264.301	996.444	464.829	638.088	162.268	2401.159	4117.009	337.251	475.25	298.497	7012.281	747.025	324.474	5007.97	179	0.89	1444.863	467.919
13157.399	14432.503	11261.855	18889.631	14743.23	22149.95	14336.512	20886.362	775.212	387.403	351.284	909.546	1133.866	664.505	281.018	12936.233	207.983	172.747	257.001	671.869	345.841	542.099	133.168	1413.859	2664.93	343.687	445.121	283.414	6560.4	814.891	400.633	4068.975	130	0.978	808.877	464.877
18139.704	19635.036	16353.629	24152.879	19754.769	27196.146	19684.192	26957.609	1480.477	580.379	542.28	611.35	581.113	848.839	407.44	17585.458	256.238	236.19	330.477	1326.338	373.354	590.507	190.78	2940.852	3262.552	294.724	731.975	312.639	9926.238	573.236	342.732	9044.274	117	0.973	891.329	465.175
14808.035	15989.89	12349.13	21733.338	16629.6	23048.317	13911.307	19751.378	1041.458	429.075	406.884	1328.064	1265.501	874.463	344.175	14886.957	264.768	215.942	262.256	874.422	1459.622	438.612	159.494	1813.731	3873.912	291.852	532.212	316.528	10610.051	1350.246	305.126	4517.175	99	0.99	1205.51	465.056
13907.289	15138.873	11444.672	20022.757	15454.943	23784.785	15541.071	23456.956	1502.698	584.964	562.99	690.359	709.631	718.502	404.066	10165.229	328.749	275.569	180.324	1393.312	365.87	518.334	188.933	3370.444	5157.701	283.36	1178.892	304.668	12629.673	931.328	326.971	8944.733	123	0.964	1314.817	464.378
11141.935	12616.404	9740.363	17739.796	11443.302	20064.872	11179.55	17016.679	719.559	370.471	405.602	413.599	479.054	627.004	261.642	9053.984	183.139	164.635	190.582	575.558	224.161	561.346	133.774	1373.727	2759.562	289.155	477.441	302.18	7276.185	557.389	294.48	4261.932	110	0.985	455.036	466.573
10721.33	11860.481	9284.724	15070.894	11937.693	19163.068	11965.278	17451.247	1192.494	390.476	382.715	743.407	665.561	546.021	296.25	16258.634	179.599	157.686	270.47	735.252	363.031	371.937	126.141	1760.741	2154.503	294.692	462.22	285.095	7239.88	682.344	310.35	4847.378	102	0.987	596.824	465.265
14099.867	15375.364	12263.067	20365.511	13498.694	23190.179	16612.459	23578.835	1367.011	371.345	332.521	711.094	463.566	593.628	293.627	13498.517	187.144	171.519	260.927	680.183	332.375	305.94	132.667	1441.962	4067.494	359.377	489.573	280.292	4768.861	623.343	383.239	4411.39	208	0.864	733.846	468.346
16210.319	17202.881	13759.134	24067.994	11671.417	23484.672	12925.126	18532.064	733.627	337.418	344.69	553.117	432.81	783.864	261.568	9579.053	167.551	173.746	179.712	482.819	235.486	289.605	114.273	925.749	3335.705	377.832	356.719	286.185	2794.629	575.361	312.311	2801.935	129	0.97	744.337	466.609
21440.062	23968.274	19058.59	31724.926	24983.197	37416.299	24152.787	35809.135	1880.255	801.997	639.592	664.104	737.895	924.824	442.764	15450.235	336.395	250.713	315.412	1709.733	503.343	1080.589	182.498	3184.466	3934.154	375.92	1417.153	303.491	33869.29	853.501	530.586	9064.126	102	0.987	773.539	465.882
18887.181	19697.053	17401.464	23841.348	22549.955	26004.233	21317.807	27882.519	1856.418	1012.335	934.228	718.504	746.502	1141.134	570.674	9707.239	415.361	659.418	361.605	1942.706	305.255	663.526	240.062	4747.858	3267.074	380.924	709.81	331.725	9897.118	678.182	299.304	14352.201	111	0.964	1245.032	465.572
15506.001	16991.16	13186.615	22281.025	17950.368	25807.144	18101.181	25342.378	962.208	489.177	514.777	793.196	819.075	773.732	344.92	10685.317	238.581	228.825	208.973	1001.695	765.937	373.044	167.886	2505.078	2700.95	280.834	685.461	296.721	10918.435	914.784	283.116	6239.454	144	0.933	1258.618	467.722
14414.791	15718.097	11391.2	20555.723	15058.02	24065.97	14722.39	21550.611	1142.019	495.605	448.761	859.743	1224.233	912.881	383.829	14596.892	299.628	216.468	199.686	985.082	825.202	500.782	201.406	2901.252	2512.141	349.855	557.637	291.783	6237.865	1345.833	411.2	6483.626	137	0.963	1379.201	467.113
13743.373	15009.273	10941.204	19370.847	16689.701	22191.956	14503.578	20910.935	944.865	430.567	379.082	687.447	912.71	718.996	294.49	8698.716	238.296	205.989	192.651	854.159	944.26	527.795	177.549	2162.598	1888.583	305.069	453.456	277.272	8662.604	646.083	372.654	4772.727	157	0.898	1419.041	467.576
13755.707	15223.867	12675.335	20224.665	16676.048	24334.304	16135.012	24191.648	1243.811	642.463	566.833	936.489	819.173	805.755	434.124	12454.133	227.269	193.426	205.106	1560.806	752.996	552.556	151.037	2991.63	1949.247	300.927	1496.192	284.696	19675.059	1295.508	671.511	8687.193	124	0.972	714.29	467.46
12172.165	13422.424	10216.301	17157.863	14706.313	21953.177	13390.985	19002.616	1073.864	527.283	470.099	985.318	1577.776	798.146	454.419	17693.578	305.847	251.098	312.918	1299.435	1228.094	817.243	161.62	2333.738	5742.175	325.506	959.212	301.661	15177.119	1867.245	447.264	6001.077	107	1	1077.949	466.519
19850.628	21483.576	17547.868	28431.232	23528.044	33039.415	24132.737	33052.574	1314.34	498.539	462.78	965.397	1465.326	1149.061	460.793	14484.566	293.163	263.119	287.882	1194.618	766.094	769.329	158.18	2827.011	4148.255	320.84	669.834	302.297	11066.976	1501.389	356.713	8092.152	140	0.957	1118.4	468.071
16239.338	17907.661	13434.365	23513.754	17539.9	26228.783	17164.091	25714.627	1155.097	567.694	464.741	784.081	777.203	698.66	364.153	12795.362	305.432	237.293	245.412	741.694	498.927	441.931	178.845	3085.974	3532.032	272.643	381.08	300.387	6806.75	618.825	408.192	7822.951	113	0.952	1333.827	466.261
14755.086	16125.127	12883.563	20625.716	16131.858	24735.535	16072.602	24044.009	907.783	470.075	471.094	466.954	530.984	789.737	339.986	11347.4	189.416	173.696	176.05	790.844	343.516	622.009	131.336	2360.84	1357.109	285.142	726.427	293.338	8546.693	633.026	347.73	6628.612	173	0.91	519.043	469.483
11082.533	12263.715	9375.297	16677.352	12312.463	19057.098	11398.555	16361.507	674.776	324.277	332.602	739.49	579.113	595.826	272.845	8371.121	192.174	158.216	327.558	619.7	246.774	349.603	143.806	858.545	2938.387	373.193	403.471	290.74	3764.857	544.226	342.34	2448.615	120	0.981	924.3	467.175
17541.402	19372.791	15332.891	25780.611	20828.695	29080.342	18103.824	25359.623	1199.804	512.183	469.237	766.943	1215.421	799.09	367.145	13482.954	262.399	240.231	259.596	1030.006	892.069	457.658	154.245	1806.029	5396.542	319.806	852.668	299.404	13040.054	657.209	318.681	5417.295	190	0.944	946.189	470.016
21806.11	22907.448	18829.18	29495.323	24997.593	32054.457	24110.55	32972.358	1448.852	875.626	929.224	853.94	846.626	1272.954	647.864	10646.634	344.101	623.323	318.326	1553.177	477.915	567.96	256.845	4164.62	5383.592	395.163	1020.174	332.608	11712.221	1011.117	286.514	11109.059	138	0.981	1251.37	468.674
20432.329	21888.475	16689.277	26243.863	22396.26	29914.995	22963.093	30312.884	1240.482	548.584	477.68	749.44	1072.71	1168.868	392.356	11282.794	320.909	274.015	250.756	1427.28	1189.461	541.235	220.69	3827.686	3074.085	510.962	852.413	297.134	17088.581	1290.273	377.508	9012.21	237	0.862	1397.057	471.951
9394.599	10371.104	7972.448	13450.23	10077.371	17313.286	9380.731	14674.946	966.734	393.29	409.477	763.402	704.616	1263.992	316.744	11234.257	174.933	170.697	178.309	698.36	385.683	448.798	134.772	1623.961	1420.103	336.315	412.955	312.602	6384.799	886.705	280.159	4604.887	105	0.984	540.843	468.986
19336.012	21550.579	16702.114	28791.919	22377.89	29539.452	18817.624	26336.108	1022.758	452.897	409.263	1099.396	1166.631	654.817	346.058	11643.043	270.06	234.453	326.32	1041.078	537.2	347.042	143.251	1436.433	6764.305	316.601	638.032	304.287	6215.164	767.14	300.526	4228.76	185	0.919	956.332	470.976
19242.765	20879.005	16705.963	26126.49	22120.392	28963.371	21788.185	29750.462	1637.885	546.783	520.875	864.827	1223.622	1037.903	451.385	15144.136	300.081	280.026	283.086	1683.859	1023.176	15291.765	159.599	3027.566	4296.207	288.749	1741.674	293.979	19813.554	1331.298	402.562	8722.39	122	0.985	1103.5	468.746
16261.757	17519.623	13520.202	21652.46	17634.332	24186.645	17278.878	23551.649	966.089	457.071	452.916	1160.36	1563.127	680.813	362.716	10639.824	261.403	243.857	300.151	1012.279	1036.464	394.244	168.32	2225.67	3071.969	274.323	429.278	287.37	10065.501	1426.543	322.402	6539.245	167	0.945	1235.081	470.135
14685.336	16210.309	12707.498	20725.532	16040.778	26022.898	16458.441	23923.631	997.993	500.033	485.437	551.383	562.427	668.601	345.987	10645.494	199.454	167.767	176.548	546.792	1170.632	634.237	135.133	2213.601	1018.222	285.704	565.386	292.606	4704.5	615.606	333.433	6163.712	174	0.938	506.644	470.23
13747.209	15067.539	11823.613	19697.238	14610.036	23358.174	14661.436	22127.177	1224.297	436.879	448.967	573.854	530.113	583.881	312.256	13906.682	207.909	173.364	202.848	1040.061	295.568	552.048	146.014	2084.465	3524.146	285.524	987.15	284.681	11382.11	814.698	408.207	5816.846	129	0.943	573.756	471.267
14432.678	15638.929	12176.806	20431.768	15453.546	24306.877	15072.329	22415.894	1161.087	347.316	383.339	1021.588	837.972	658.247	267.35	13675.016	190.831	159.727	249.529	834.323	259.303	558.391	132.793	1445.759	3160.196	302.527	450.281	297.803	2948.138	1041.506	348.346	4171.301	122	0.985	581.18	470.033
15547.672	16922.43	13621.898	21296.25	17471.792	28337.49	17371.439	23933.107	954.304	478.967	396.368	916.267	813.428	1267.081	333.766	13115.438	178.844	179.337	253.767	945.566	310.927	595.228	125.495	1876.38	2782.036	380.719	513.555	292.72	7932.648	904.329	393.717	6031.189	149	0.965	674.668	469.487
18512.481	20556.527	16625.532	26469.974	22006.26	30563.588	21736.327	30540.204	1679.764	671.124	561.401	691.954	821.664	999.467	419.313	14480.437	284.139	221.954	228.186	1357.749	588.841	641.697	153.929	3211.527	3690.187	341.088	1399.099	299.639	17139.53	1378.783	444.22	9432.613	204	0.889	769.471	474.446
19693.274	20953.856	16384.585	24947.781	20572.943	26506.075	20668.261	27217.72	991.496	481.692	460.923	550.584	717.712	918.769	329.117	12317.103	288.723	232.768	365.988	1155.247	388.336	425.198	160.32	2416.587	3996.317	300.795	634.142	324.247	15595.096	813.774	352.378	7707.976	125	0.98	1190.436	469.796
15479.19	16757.936	14151.46	20485.152	18825.753	24481.02	18059.583	25071.822	1591.698	689.545	606.031	609.336	751.784	1031.948	466.795	11995.346	324.56	260.046	200.781	1468.328	590.926	868.336	168.381	3734.493	1723.409	283.032	1314.57	304.099	20177.272	872.234	408.597	11565.805	105	0.984	1112.452	470.69
16573.305	18396.104	15983.852	23985.929	22210.231	28072.675	20652.347	28961.416	2267.047	898.536	790.346	620.529	763.135	1192.612	509.812	10022.17	425.537	333.649	225.995	1913.167	320.237	1552.002	191.519	4958.954	3345.712	307.55	1230.78	342.015	11145.872	875.907	434.524	15827.142	174	0.938	1149.316	473.661
22557.938	24410.2	18414.433	32962.672	24990.49	37337.53	25411.05	35783.782	1101.896	546.629	475.056	1261.512	1013.517	1054.744	389.039	11885.062	310.053	270.739	241.729	1167.772	408.664	484.227	184.72	3047.795	4816.199	290.631	465.992	328.852	7222.858	776.096	359.272	8072.367	117	0.956	1328.474	471.295
14803.542	15430.85	10592.376	21048.732	13860.236	23600.67	12889.999	18385.475	1079.89	392.932	357.907	519.126	671.624	583.346	261.161	8594.282	264.14	247.644	282.559	915.987	464.661	350.099	161.113	1965.459	3551.244	344.987	464.82	296.482	6414.485	615.853	301.751	4685.058	96	1	1438.771	470.521
21062.982	23040.411	18631.686	30003.586	23943.088	34081.343	23357.93	32864.844	1520.516	667.943	593.076	664.895	761.281	917.457	411.172	14145.766	297.299	224.669	224.777	1587.745	535.406	653.386	151.08	2996.067	4175.336	364.223	1388.554	306.046	18565.237	1133.224	500.954	9116.502	245	0.834	780.394	476.141
22020.147	24158.122	19040.69	29435.441	25127.755	32335.269	25730.193	36786.854	1471.273	745.648	642.692	1492.509	977.614	2389.434	546.56	11269.618	341.41	299.181	249.131	1613.627	852.188	930.162	187.659	4873.433	3083.72	283.689	1178.172	325.346	19974.479	1336.04	383.865	13360.572	112	0.985	1134	471.804
24880.838	26500.277	20641.199	33202.175	26550.617	34331.651	25662.376	34214.146	1280.036	528.571	489.056	1159.35	1240.785	1025.068	402.875	14539.43	314.937	281.789	379.623	1216.733	1035.524	499.938	167.54	2448.662	5610.092	316.05	647.28	318.31	11496.281	1371.609	350.878	7151.894	196	0.893	1196.939	475.582
16996.585	18266.154	14179.406	24869.283	17927.738	27887.432	17467.954	25348.537	1509.071	505.227	465.606	1409.88	1136.665	1171.558	382.2	15277.979	291.695	245.888	272.889	961.179	1718.301	492.362	169.554	2268.22	3806.773	316.655	686.53	311.639	9330.372	1358.486	364.905	5727.158	116	0.977	1203.81	471.75
13084.848	14200.595	10603.669	18916.96	13826.745	22145.723	12837.87	17959.421	853.655	393.561	493.42	661.097	844.659	844.446	276.913	10079.336	237.343	228.17	258.174	977.222	237.986	1796.801	160.724	1636.873	3409.732	353.884	435.686	282.542	8209.97	818.584	322.478	4544.699	104	0.974	1289.875	471.779
11111.24	12253.547	8944.13	16375.819	12068.739	19725.242	10283.373	15959.326	694.429	360.716	421.718	464.439	535.765	1544.311	251.067	9685.821	186.912	158.389	150.919	451.662	336.376	412.27	133.29	1224.877	3237.95	377.632	392.604	311.001	4275.338	564.795	320.355	3718.026	103	0.952	435.209	472.82
15771.298	17605.676	13257.352	23043.16	17202.842	26614.698	16973.859	24704.419	988.824	500.176	434.08	774.165	618.321	563.246	348.696	13374.149	237.139	208.553	325.374	823.959	304.928	442.145	152.197	2046.527	3884.652	317.087	483.075	293.096	6028.273	512.271	305.998	5956.82	105	0.984	875.957	472.357
18785.079	20561.254	16147.179	26984.253	21531.907	24758.71	16615.414	23045.818	953.318	435.223	396.077	911.729	940.897	724.394	340.878	11692.047	222.604	211.248	273.797	903.748	605.969	401.366	143.669	1447.561	3015.674	319.252	620.037	313.42	4769.3	806.102	324.063	4149.648	130	0.978	964.554	473.915
18393.023	20311.728	15993.236	26101.039	21831.522	25621.035	18445.969	25454.074	1102.832	547.609	470.941	779.924	678.825	874.9	402.298	11282.742	245.509	246.573	232.616	985.002	440.979	443.603	162.108	2632.375	2765.012	302.869	650.453	306.266	10100.132	703.742	373.514	7791.921	176	0.917	1037.528	474.71
16820.801	18829.58	14581.431	23788.011	19016.231	26922.105	18271.93	27301.27	1327.882	684.114	605.902	1091.315	1237.429	961.836	519.306	14024.543	283.843	254.074	230.702	1305.211	1095.309	397.812	162.536	3784.126	2462.909	300.461	828.082	297.863	11458.19	2038.109	396.032	10774.414	104	0.974	1046.375	472.933
17098.431	18797.397	14652.217	24843.151	19995.249	29287.234	20405.693	29240.393	1359.529	634.706	570.847	780.503	734.99	952.506	410.47	10562.612	315.185	254.291	223.172	1331.082	339.401	4793.039	195.173	3731.258	2920.016	278.931	781.947	316.823	12465.846	974.458	389.596	9846.14	468	0.592	1306.782	485.688
22664.14	24525.72	18450.53	32114.304	24356.795	36005.445	24642.674	34918.546	1072.729	514.429	447.75	882.671	887.077	867.628	362.214	11651.114	311.568	273.2	250.996	915.57	292.184	490.861	172.636	2849.102	4272.051	277.989	457.352	308.996	6308.859	624.06	383.319	7757.368	145	0.965	1334.01	474.314
17596.29	20259.938	14050.48	26686.864	18517.148	30260.371	17324.049	26441.11	1957.214	717.525	544.987	724.442	631.944	797.71	372.537	10982.253	393.589	322.849	266.77	2440.17	220.361	459.491	195.46	4380.819	4015.366	311.335	781.94	308.075	16593.158	704.713	377.13	9343.67	98	0.98	1501.684	472.531
14270.585	16514.546	11477.345	21622.593	14070.851	26998.833	13253.173	20463.086	1188.28	417.651	406.437	688.01	616.139	462.524	262.11	10681.555	239.954	188.781	220.713	857.491	583.387	557.005	165.448	1705.484	2720.901	293.592	438.556	296.244	6997.913	487.024	327.832	4388.837	104	1	351.635	474.154
9719.266	10967.057	8538.388	14649.081	11294.581	18925.63	10929.884	16067.124	847.703	438.877	384.56	986.796	783.357	902.424	358.497	13837.884	193.927	199.85	182.679	1021.802	612.969	517.227	145.534	1831.097	1940.62	333.083	489.859	329.418	7235.84	875.549	285.51	5126.711	110	0.985	987	474
14703.256	16015.661	12273.747	20797.984	16474.353	25264.474	15321.201	21800.67	1076.972	507.859	456.237	1132.204	1528.7	1043.299	411.474	16355.788	264.273	242.44	288.815	1149.005	1043.691	804.824	153.28	1885.423	3701.855	392.411	704.184	282.124	11979.731	1757.247	417.201	4863.71	131	0.958	1076.218	473.615
25579.15	27632.433	20673.318	34804.93	27012.767	37270.948	27344.914	37138.968	1193.974	585.493	501.076	951.274	803.13	1225.787	379.123	10770.157	322.762	286.86	261.33	1252.464	459.293	524.21	193.235	3198.617	5577.163	345.104	700.639	320.979	11514.78	741.965	418.732	8248.478	120	0.969	1323.192	474.442
14652.425	16292.52	12884.99	21121.474	17317.613	24773.826	16919.895	24095.57	1348.354	566.286	547.537	836.449	1140.912	754.371	429.366	16228.951	287.561	255.136	252.707	1557.425	1323.052	423.964	153.551	2950.663	3624.543	292.332	992.565	293.326	16067.801	1422.381	368.554	8469.446	180	0.925	1053.344	476.378
15974.854	17626.126	13628.503	22857.004	18982.51	26505.348	19667.488	27760.699	1202.872	623.13	529.477	643.616	529.634	695.28	388.834	10850.582	288.719	261.814	260.103	614.423	187.384	619.928	198.139	3468.722	1931.178	269.456	625.446	310.583	4579.952	456.846	356.074	8553.288	123	0.993	1311.476	474.785
22000.511	24166.698	19132.75	31083.607	26117.756	34138.988	26383.218	37445.258	1454.497	722.806	637.251	892.74	1177.622	1711.956	508.289	11154.717	344.374	312.472	218.625	1606.365	712.155	602.03	184.148	4558.383	3600.716	287.451	1102.505	322.532	15306.756	1358.81	314.958	12569.231	100	0.967	1127.06	475.12
16865.529	18541.065	14610.714	24008.963	19299.596	28410.049	19403.469	28427.557	1101.752	529.893	444.393	762.84	681.228	795.304	338.352	12870.609	205.201	170.98	251.339	776.818	350.272	470.021	129.549	2318.71	2790.976	331.644	517.025	279.107	5525.13	609.296	384.154	7049.825	150	0.946	648.827	478.547
15072.772	16211.75	12891.47	20101.323	16800.889	21746.827	16628	21637.934	982.217	438.325	412.614	665.384	707.84	520.965	385.506	16048.781	243.652	214.502	286.046	1019.99	465.933	543.201	163.77	1939.727	3320.414	334.32	624.143	302.205	8549.213	695.594	401.35	5648.223	175	0.882	919.746	479.894
13238.234	14890.914	11781.809	19591.237	15892.322	22822.917	15587.334	22419.902	1167.754	557.103	490.824	936.126	761.572	764.401	424.609	14220.558	247.328	245.106	231.758	1523.737	855.548	447.061	152.738	2642.396	3474.725	308.653	966.853	330.361	14886.327	1167.429	351.543	7566.92	114	0.99	993.579	477.632
13948.136	15142.533	11417.474	19647.122	14394.024	21464.351	13002.773	18487.829	1250.327	469.946	444.168	796.275	1084.779	880.047	339.001	13882.02	289.122	250.342	347.733	1095.321	1181.924	449.458	162.316	1759.239	4390.87	332.988	569.291	313.758	15200.847	1116.252	382.659	4743.395	121	0.977	1181.55	476.963
13326.672	15316.643	11127.002	19716.152	14005.467	23026.261	14084.346	22263.439	1360.738	571.073	534.882	470.587	561.785	582.621	357.183	9401.751	236.62	197.809	175.698	1149.031	355.222	489.588	149.122	2608.376	2123.353	290.674	924.819	296.219	14417.605	614.161	455.21	7251.208	128	0.963	415.344	478.641
17494.413	19161.947	15808.77	24481.813	20609.557	28520.026	20376.229	27726.285	1045.447	527.533	445.219	732.688	668.137	724.153	359.655	11426.299	215.641	190.938	231.175	931.577	439.323	548.253	130.92	2463.882	3923.301	312.804	587.507	277.115	15137.634	694.576	317.679	7692.332	209	0.883	686.529	481.194
15799.985	17589.702	13897.558	22787.682	18135.96	26200.793	17564.23	24787.255	1213.792	510.046	445.847	901.234	796.356	831.519	336.278	13177.183	224.89	187.32	224.679	1264.52	403.671	4364.488	137.454	2142.551	2863.937	381.072	864.777	286.568	12167.665	948.958	374.424	6403.176	307	0.735	813.735	485.262
13516.011	14914.252	11520.336	19816.457	14952.641	22129.65	14215.562	19779.584	865.727	402.685	356.584	793.606	762.172	635.487	259.994	10393.048	193.787	164.985	237.525	844.149	243.44	341.497	123.849	1111.632	2629.584	391.404	549.075	271.808	4501.251	639.45	381.897	3291.073	152	0.924	839.046	479.605
14982.166	16530.757	13013.271	22449.185	17181.979	26816.032	16824.728	23843.551	838.938	427.16	403.323	757.472	655.821	653.293	342.8	12948.338	197.907	182.718	239.288	630.572	315.446	442.116	146.381	1757.189	2601.916	335.626	440.365	306.992	4716.353	674.968	321.229	5056.97	117	0.973	878.269	477.551
25955.841	27943.928	22930.696	35205.471	30579.737	38058.341	30470.141	40565.667	1601.531	712.517	637.115	954.92	1077.33	1979.142	533.265	11292.275	359.254	322.864	250.139	1525.836	725.989	641.87	178.265	4174.5	4821.504	309.491	901.77	306.455	16230.76	1243.136	420.599	12235.451	280	0.877	1126.061	483.868
31021.681	33293.558	26920.661	39562.276	35080.371	42227.209	35246.123	46595.528	1638.892	855.206	725.566	929.629	1036.336	4031.291	556.357	11136.711	360.993	307.61	249.613	1132.871	663.231	787.307	199.105	5639.611	2278.245	297.051	960.445	329.391	9001.609	924.973	398.038	15283.178	156	0.939	1134.218	478.199
17137.068	18560.117	14426.237	24171.822	19757.621	27383.077	19623.788	26629.393	1123.749	432.269	448.85	898.004	1312.048	1260.31	345.043	13482.481	251.407	238.227	207.505	1027.14	1273.871	427.785	171.716	2157.891	3232.155	321.25	496.114	284.807	6028.06	1382.301	287.834	5619.272	285	0.869	1246.735	484.314
13230.901	14430.342	11278.226	19241.262	14820.82	23100.598	14570.789	20899.49	1788.926	450.461	451.518	1101.398	1039.761	802.347	361.845	13631.167	282.791	232.086	247.196	1165.383	850.595	435.287	178.939	2244.727	4351.506	284.283	589.397	296.747	10673.004	1531.343	388.642	5450.031	151	0.978	1260.149	478.089
14492.163	16066.625	12374.086	21091.791	15863.705	25270.676	15455.798	24233.639	1159.831	510.688	549.799	624.604	656.952	604.192	353.317	11251.564	227.559	188.651	196.389	949.624	383.98	496.819	137.233	2453.161	4568.272	292.624	887.789	304.081	15672.154	771.776	311.004	6865.574	169	0.843	543.825	482.038
17326.509	19084.594	15570.58	23928.422	20196.401	28003.568	19575.198	28246.31	1239.815	648.788	529.824	800.626	675.686	738.51	410.312	13954.983	232.176	195.247	217.134	846.549	280.59	459.449	139.301	3181.432	3625.621	323.131	622.648	294.743	9396.296	652.435	340.076	9647.677	155	0.943	677.713	480.41
13990.088	15188.713	11653.047	19858.644	13027.13	19206.924	12057.072	17442.135	1591.906	421.897	397.243	1107.113	1385.117	598.727	351.481	12350.212	262.23	227.411	361.588	1296.552	1274.828	381.853	136.075	1354.254	3778.542	329.12	641.856	293.08	8704.548	912.635	412.919	3745.258	122	0.918	1085.852	478.984
10720.808	11903.058	9849.361	15775.827	13754.022	19491.224	13067.886	18514.514	1076.44	490.41	489.099	732.906	893.027	760.559	409.563	13583.281	269.04	236.457	251.864	2039.603	752.305	2997.087	149.282	2638.711	2983.602	296.004	698.003	288.7	17097.501	1329.092	432.919	8100.549	128	0.936	1099.773	480.461
15314.134	16994.903	12935.634	22627.658	17264.55	25672.717	16794.065	24277.981	1373.261	661.836	530.258	566.754	674.968	1043.603	373.684	11299.819	353.901	300.871	222.841	2043.464	456.224	3240.83	188.534	4487.982	3284.227	294.797	876.514	310.436	12467.918	1085.778	351.776	10206.25	180	0.878	1444.317	481.389
19989.94	22629.447	15444.953	30692.028	20422.62	33725.642	20758.34	30635.475	960.254	519.117	440.885	906.863	792.544	854.387	341.451	11220.355	301.103	274.421	274.854	734.447	269.779	460.502	187.1	3285.255	3904.879	320.763	544.604	293.996	8597.662	708.322	338.445	6472.427	381	0.769	1503.576	482.755
12387.671	13792.827	9629.299	18285.539	11829.894	21647.81	15690.874	23347.583	654.898	331.305	350.355	584.733	580.792	454.735	286.178	12305.637	177.094	148.35	180.506	509.953	315.72	440.107	148.564	1786.667	2249.631	290.341	340.598	284.299	5627.895	442.978	324.937	5041.567	106	0.993	385.472	480.302
13545.114	14288.859	11977.269	17310.416	14688.809	20514.679	14926.337	19875.356	1166.267	335.322	305.693	669.362	621.504	591.532	266.911	13141.544	177.658	147.416	276.568	669.45	343.918	546.678	125.307	1320.405	2223.161	274.225	430.061	268.992	7676.995	955.742	298.455	3698.452	112	1	602.714	480
11476.695	12892.892	9996.548	16987.766	12906.676	20548.168	12212.009	17800.111	942.405	445.615	392.376	789.054	728.998	636.508	345.98	14096.795	236.595	238.047	237.024	1050.972	1166.991	466.769	141.017	1999.855	3773.592	309.305	894.607	312.983	8771.541	770.095	357.516	5854.497	143	0.906	1020.122	481.052
17996.479	19457.746	15207.139	25041.125	20406.51	28525.412	20542.5	28016.532	1105.679	476.137	458.344	827.676	1273.245	1021.815	368.719	13683.602	288.214	254.461	288.995	1172.92	594.894	452.79	163.369	2215.896	4684.349	319.869	640.884	317.912	10931.316	1269.338	348.609	6783.257	150	0.936	1189.307	480.84
17147.329	18702.744	14275.346	24397.738	20070.076	30229.574	20125.998	28492.822	1207.997	547.82	481.548	1003.79	1060.618	957.506	376.138	11689.755	286.628	244.995	222.799	1051.57	484.611	485.177	183.556	3063.228	3758.12	285.836	500.342	317.739	8604.946	1052.303	388.206	7704.577	184	0.885	1322.848	481.592
19495.512	20980.268	15893.304	27877.411	20359.583	29362.847	20196.059	29004.425	1013.014	501.863	440.572	603.057	619.03	662.454	339.93	11089.287	279.351	213.752	214.298	713.484	274.283	367.686	178.852	2958.099	3282.067	271.892	650.587	321.836	5447.946	579.432	392.05	7344.144	172	0.896	1341.006	481.453
15544.135	16303.606	11681.657	21133.979	12613.853	18576.28	10676.132	15548.059	1467.504	400.708	312.457	772.839	876.328	1459.406	297.099	11408.499	272.411	207.665	303.697	751.598	564.11	340.668	159.811	1567.616	2901.16	302.532	438.05	282.679	12910.192	960.651	374.799	3511.17	113	0.969	1385.553	480.35
11809.943	13027.129	8839.131	17800.799	11173.415	20113.618	11253.059	16508.274	1029.063	395.873	366.023	647.928	1356.007	581.577	302.75	11434.095	215.145	214.613	272.578	649.848	636.712	412.787	155.253	2010.144	1479.502	296.177	478.309	293.204	3430.729	987.96	296.098	3724.069	146	0.879	1476.795	480.438
16802.78	18462.822	14136.584	22726.483	17244.835	26166.253	17689.803	25619.308	954.042	477.165	488.078	440.959	616.957	657.294	307.739	10123.862	209.189	167.557	217.931	625.185	352.806	567.855	145.045	2069.759	2243.836	301.917	480.419	307.885	9063.203	544.857	356.466	6161.549	123	0.925	424.931	481.256
19866.023	21445.319	17304.198	27545.35	22121.762	30315.255	20054.758	28092.339	1150.548	469.383	422.193	670.74	525.731	862.591	341.721	12308.084	204.354	180.59	254.396	829.887	260.122	516.832	125.377	2022.708	4115.049	313.416	544.901	287.258	5591.263	713.136	339.501	6382.821	173	0.956	641.662	482.384
21749.848	23816.288	19679.364	29598.941	26306.068	32833.979	25838.372	35211.148	1632.106	799.295	672.521	892.5	1151.219	1589.32	522.177	10549.207	366.01	328.738	215.009	1790.518	849.536	693.07	175.931	4259.752	3666.752	293.96	1138.487	308.826	13893.577	1573.43	418.406	13218.461	191	0.91	1113.929	482.976
17184.775	18832.731	14875.724	22975.243	19928.462	25454.788	19866.021	26315.923	1021.814	559.136	482.578	1076.872	1147.864	1660.116	398.049	13897.001	267.886	231.635	313.982	972.656	1025.382	487.187	177.947	2704.454	3276.337	279.711	496.911	294.842	10353.899	1355.53	356.757	7467.945	139	0.977	1217.493	481.953
21409.76	23526.582	16094.479	30887.474	21557.084	32986.182	21059.699	30117.744	1115.953	553.835	446.658	636.672	803.72	886.974	339.467	11422.667	307.423	278.603	319.374	672.071	317.374	540.816	179.34	3503.431	4034.647	313.645	717.502	285.766	7107.59	694.708	326.369	6950.511	196	0.901	1488.306	483.23
19139.715	20697.687	17293.537	26480.528	23417.491	30472.383	23531.982	31366.096	1631.504	670.664	583.859	770.629	1140.945	1067.689	445.656	11187.375	346.527	306.899	242.039	1462.536	587.138	538.552	175.001	3892.823	3602.346	300.126	954.484	339.768	14448.334	1046.625	461.68	11910.676	256	0.795	1151.309	484.527
17892.538	19276.765	15288.211	24988.082	20761.676	28615.762	19911.56	28593.867	1502.104	602.842	588.478	704.03	965.72	830.596	419.279	13381.273	336.978	303.881	269.703	1576.687	606.162	581.377	172.555	3477.048	4754.304	319.656	994.986	338.255	10412.73	994.109	479.034	10282.497	158	0.895	1161.165	481.557
19863.996	21099.073	15562.876	27888.588	19631.408	18337.208	9515.477	13551.936	1163.824	419.588	388.291	916.378	1351.248	794.121	284.445	10421.477	301.239	237.794	197.619	1031.314	1294.318	322.283	168.797	1961.647	4261.207	388.196	506.777	285.612	7775.723	1216.977	360.798	4578.43	105	0.941	1404.052	482.195
11842.404	13157.7	10051.996	17592.269	12941.074	23394.526	12627.859	19526.658	879.482	410.702	421.36	417.41	483.321	756.779	296.003	10057.989	181.627	160.806	213.951	585.091	3023.258	582.903	119.253	1699.803	2426.034	311.048	456.358	297.09	5360.238	487.75	368.368	5296.184	102	0.987	512.304	483.225
14337.821	15601.99	12299.433	20536.412	15858.451	24337.168	15001.479	22722.902	1262.72	448.979	435.791	614.673	628.843	768.057	319.342	12994.274	221.599	168.063	203.269	962.899	330.667	518.325	138.603	2076.209	3000.574	372.739	660.192	266.522	7051.979	774.086	346.911	6092.59	119	0.99	593.878	483.702
13460.71	15015.388	12066.074	20971.263	16423.977	28518.222	16723.509	24088.072	1109.637	477.822	418.464	776.425	943.68	773.878	326.198	12888.009	216.79	178.031	241.709	957.632	340.249	573.363	139.216	1834.403	1855.139	357.851	757.068	288.42	8975.838	924.464	351.621	5612.258	128	0.963	793.578	484.18
15258.015	15894.187	11084.41	20287.324	12140.38	21734.8	12207.25	17697.697	948.188	392.925	323.812	665.838	804.25	502.703	286.765	12318.073	302.215	237.411	281.648	974.049	1259.113	403.349	164.479	2219.011	6576.613	294.561	501.883	275.154	5187.483	1060.79	309.466	5027.784	114	0.92	1420.851	483.711
18581.678	20285.077	16602.654	26895.798	21644.129	32915.095	21305.11	30959.833	1387.623	535.046	491.317	749.498	633.025	833.25	377.282	12285.273	250.231	177.289	235.088	1055.728	320.123	482.02	149.762	2748.36	3764.3	314.405	958.021	294.098	10540.648	840.437	343.324	7891.813	409	0.792	572.444	492.363
19591.708	21598.382	17535.643	26608.47	22611.815	28729.136	22350.882	28989.311	1624.888	518.982	434.566	866.248	703.232	975.855	390.171	12004.563	258.146	214.78	294.19	1057.389	375.735	526.613	146.253	2082.364	3545.465	362.856	658.439	315.722	6987.251	770.092	321.931	6636.772	201	0.924	955.127	486.445
16924.635	19138.094	14830.97	24208.221	21131.113	28658.729	18689.722	28563.605	1507.635	780.418	624.064	717.293	1144.332	1141.206	507.961	15390.145	316.22	250.681	202.031	2093.67	1014.439	25032.09	178.195	4256.064	3702.812	321.91	739.946	314.52	19454.736	1119.986	547	12863.94	112	0.973	978.652	483.518
24327.119	26131.298	20712.389	32645.045	28162.272	35496.731	28027.398	38655.859	1757.592	695.38	624.406	1029.336	1401.624	2098.187	528.484	11913.812	331.766	300.965	225.48	1567.184	1205.67	616.11	183.693	4274.841	2814.927	301.178	902.25	323.842	12411.322	1484.483	471.019	12353.217	131	0.958	1138.134	484.385
15109.449	16004.987	12978.897	19931.922	15656.991	20199.328	15658.728	20249.973	734.799	361.038	393.372	735.986	940.015	488.447	291.974	9299.495	212.787	202.999	207.158	777.169	492.735	263.584	155.335	1743.941	2692.83	275.281	356.656	277.537	5474.098	544.988	334.477	4696.896	127	0.983	1277.5	484.752
15671.482	17520.354	13739.417	23490.636	19041.205	27579.387	18406.534	26360.46	1243.426	582.407	525.893	1060.373	972.112	978.427	405.496	12974.703	289.318	260.61	268.025	1759.135	888.732	3214.243	180.053	2983.327	2957.981	298.66	679.354	283.547	12124.444	1241.764	324.688	8352.374	169	0.967	1224.636	486.074
17956.055	19372.854	14173.676	25935.005	18676.472	30851.93	18599.462	26851.937	913.472	448.962	459.174	676.033	710.94	922.432	309.496	9005.185	303.208	232.261	213.92	630.329	324.688	436.795	181.756	2422.252	4907.14	297.441	545.396	298.19	6139.284	753.539	411.945	5792.229	148	0.948	1361.892	486.108
10555.537	11774.533	8254.144	15802.707	10196.958	19698.04	10040.501	16350.483	810.523	340.491	355.352	497.016	550.868	596.923	240.872	11762.681	187.428	165.402	190.397	475.571	382.942	370.682	149.89	1310.264	1371.809	279.055	352.254	285.308	3995.224	588.032	317.757	3508.705	98	0.98	372.816	485.684
14547.88	16259.181	12496.188	21646.501	15382.898	26681.633	15847.543	23001.934	976.255	400.047	430.322	582.612	673.03	658.389	270.327	10829.162	208.482	154.732	228.419	625.384	469.744	1136.582	130.933	1386.28	3840.271	314.087	495.34	315.882	9448.258	657.126	345.245	4310.703	126	0.988	428.119	486.429
12744.487	14185.23	11494.784	17910.091	14838.154	21184.088	16679.841	19556.022	1056.734	505.327	457.182	799.827	828.204	613.202	380.868	11167.525	208.68	183.487	288.084	1049.093	429.11	487.41	128.894	2239.571	2645.541	303.15	749.109	279.137	11748.042	926.976	378.659	6466.75	111	0.964	666.185	486.095
20613.87	22764.264	18654.66	28917.386	25013.655	33557.861	23650.457	32350.307	1230.63	592.838	516.27	688.77	762.835	954.414	392.854	14945.812	235.983	216.847	230.016	1571.198	515.346	3955.829	144.157	2858.757	4109.51	313.974	1177.893	276.553	15291.768	937	337.851	8747.774	319	0.884	720.393	491.165
15753.519	18187.172	14414.076	23970.039	19829.689	29694.947	18778.513	27965.378	1452.195	695.867	559.695	933.653	1187.662	1137.003	495.66	15235.714	301.567	262.615	216.808	1569.606	1037.356	4356.917	166.752	3579.921	3515.625	333.335	806.619	323.948	12623.994	1516.713	377.94	10469.497	135	0.949	970.019	486.774
15198	16826.351	13145.534	22986.379	18393.677	28138.364	17521.583	25343.089	878.951	398.252	404.902	997.886	1487.644	716.789	387.886	13106.91	239.275	232.095	334.902	1417.892	1175.251	538.29	148.805	1864.568	3479.889	295.387	653.833	286.145	9122.006	1208.81	470.459	5369.795	98	0.993	1092.837	484.847
12293.373	14099.79	10644.423	18487.831	13328.146	21906.86	14726.756	22484.403	1418.353	532.562	516.323	464.026	559.018	623.882	395.734	14635.224	230.918	182.359	187.553	1222.644	328.722	583.973	168.18	2841.778	3074.965	304.548	1148.795	308.016	24600.35	712.11	1028.508	8295.678	127	0.918	412.335	486.547
20347.583	22476.504	18053.36	29264.157	24194.318	33622.161	22914.515	31524.464	1224.584	570.347	503.538	786.478	1025.685	1091.633	385.774	14277.076	256.695	198.68	223.594	1473.412	443.189	591.756	148.205	2520.017	3459.764	342.598	777.963	292.267	12860.547	1230.984	404.256	8042.531	150	0.946	786.553	487.767
12776.279	14226.521	10870.185	19355.072	14019.571	23238.398	12931.112	19055.2	1498.802	438.148	396.174	1046.285	824.433	536.805	307.412	14174.166	217.906	175.324	197.297	880.497	546.346	503.068	133.893	1510.085	3823.057	359.379	576.737	297.705	7604.019	904.825	395.512	4186.026	122	0.892	849.016	488.295
13365.557	15040.927	11979.669	20131.605	16660.156	25004.182	16056.609	23050.211	997.321	524.684	444.588	927.291	1376.541	755.506	406.526	14949.966	251.218	222.708	213.818	1106.845	1107.124	489.06	146.994	2593.142	4798.6	316.897	558.843	336.582	10637.329	1537.372	326.419	7643.007	160	0.906	1001.762	488.85
14955.119	16639.804	13019.07	22013.795	17477.002	26148.98	16944.439	24764.248	1496.869	500.613	438.336	1194.83	1089.955	998.276	398.703	14748.164	263.363	251.796	231.313	1297.772	1173.816	550.499	149.762	2375.064	3581.245	297.566	806.39	302.181	16249.775	1291.819	379.441	6601.561	166	0.908	1050.753	488.777
18002.947	19399.717	14107.765	25414.18	17682.398	31475.201	17102.115	25178.706	832.689	424.236	369.49	539.214	744.895	771.062	293.162	8794.628	272.748	205.913	170.115	598.029	399.513	343.703	186.117	2238.935	3239.574	305.019	516.021	294.74	4523.438	557.997	437.725	5027.08	142	0.945	1370.62	486.915
14081.158	15406.607	12206.033	20456.915	15757.194	26000.531	15163.683	23799.618	1468.031	485.728	454.58	679.751	580.674	683.644	336.22	12047.48	242.467	166.71	152.947	984.56	230.458	612.171	145.466	2362.849	3465.058	297.874	1014.19	302.853	9201.34	854.912	338.339	6765.012	134	0.916	564.142	487.754
17072.662	18540.592	14397.902	24679.075	19221.992	29125.25	18933.233	27450.769	948.311	403.282	362.911	632.773	700.611	692.265	293.982	10685.928	191.966	149.609	211.243	795.773	292.855	424.898	115.439	1656.329	2805.518	296.902	488.084	273.566	6135.988	617.07	294.627	5074.125	181	0.934	626.936	489.401
11985.796	13601.725	10897.222	18137.049	14875.838	22957.937	14397.653	21202.449	1071.89	556.055	458.518	902.652	1085.654	767.13	423.446	15195.229	236.508	244.759	249.925	1445.595	763.439	518.409	154.659	2719.588	2612.615	334.061	628.19	337.039	13419.674	1460.587	412.284	8229.647	100	1	992.62	487.38
19643.225	21558.803	16892.236	27203.834	22119.514	30984.235	20669.135	29294.937	1245.361	549.316	537.871	724.259	1210.108	1055.158	448.94	14391.163	313.173	286.337	293.95	1601.87	938.608	618.464	160.939	2946.669	6473.135	321.988	837.476	292.378	17522.175	1252.605	469.256	8919.351	117	0.985	1086.987	487.722
16539.392	18620.482	15045.238	23849.468	20806.506	28384.044	19653.895	28219.055	1411.417	677.872	565.581	776.544	995.209	954.105	465.12	14392.119	291.065	242.298	225.644	1547.603	1083.473	10253.79	163.014	3714.1	2750.709	354.637	616.497	324.854	15472.885	1173.431	428.354	11260.827	134	0.942	977.881	489.657
16837.784	18720.042	14845.116	23812.273	19414.236	27027.291	18698.739	25727.661	1133.691	534.276	463.238	663.275	790.385	928.36	383.229	14515.962	266.77	272.083	277.77	1663.589	644.286	1842.973	153.841	2716.927	4469.028	294.905	898.859	318.027	17845.962	725.71	369.122	8704.724	171	0.922	1025.734	491.219
10681.003	11654.627	9033.273	15513.714	11944.522	17623.748	10679.096	14766.815	1267.729	394.815	366.16	858.823	1466.842	507.63	299	11705.79	236.866	201.981	320.81	630.957	778.799	337.201	149.451	1431.884	3596.775	304.14	357.645	313.764	4785.285	1369.972	350.421	3876.206	103	0.965	1196.617	489.15
12084.915	13353.5	10436.64	17880.94	14130.497	21969.956	14423.277	20392.334	1463.136	501.612	449.881	1169.51	940.056	671.079	376.17	14528.194	255.575	234.075	272.251	1268.648	1143.07	475.502	176.098	2488.636	2795.325	289.985	601.241	296.581	18163.763	1286.758	281.2	6633.846	146	0.921	1208.822	491.062
19708.659	21668.233	17784.028	27775.936	22238.047	28785.322	22415.87	29262.598	1761.385	856.535	624.922	556.406	618.099	772.845	398.034	8906.397	458.163	357.284	199.476	966.897	338.292	542.259	204.395	5493.674	2754.422	298.179	539.17	297.53	6018.257	529.31	319.165	13254.015	116	0.977	1438.267	488.431
18734.425	20299.893	16342.086	25248.633	20772.81	29750.859	20820.176	29639.325	1167.69	578.813	474.604	631.343	740.97	646.445	382.983	13570.868	222.348	179.134	241.512	947.652	400.748	671.241	131.894	2796.345	2825.519	289.953	749.717	279.129	14154.604	657.243	354.859	8445.206	174	0.951	646.69	490.902
14219.669	15698.547	11989.212	21096.459	14478.169	22524.3	13372.096	19316.847	1048.27	425.994	435.982	849.359	1478.945	988.342	371.063	13925.6	234.882	212.537	247.918	812.085	876.998	461.555	145.408	1513.743	4824.193	383.362	536.338	307.107	6401.275	1041.144	395.165	4198.675	139	0.977	890.14	490.989
21816.689	23642.529	20685.537	29520.185	28310.781	33359.737	26582.586	34671.212	1479.546	672.333	612.887	631.856	940.522	1220.265	457.923	12149.595	332.771	310.958	234.922	1306.46	839.856	544.592	169.884	3536.406	3928.216	292.756	704.037	303.859	15660.54	1069.64	412.554	11154.166	187	0.891	1109.789	492.66
26003.57	28343.046	23085.538	36743.951	32965.817	41186.541	32417.668	42932.47	1438.408	610.874	561.544	985.059	1246.184	1756.121	532.76	12097.782	319.158	299.423	244.037	1560.616	1125.901	580.099	172.754	3666.534	4401.27	328.571	817.231	303.975	12436.246	1591.804	427.744	11128.691	225	0.877	1120.376	492.847
17835.406	19480.403	15372.361	25572.296	19808.627	31960.075	19383.872	28915.84	1057.916	511.538	449.649	782.434	698.883	729.651	359.664	13867.188	226.038	178.417	219.235	1002.012	361.068	549.425	127.094	2386.386	3528.173	322.857	706.854	276.106	10517.152	960.824	305.462	7290.452	167	0.87	619.985	493.183
16860.26	18733.646	14246.519	25123.666	18647.644	31840.242	17891.887	25906.138	1176.341	482.202	453.865	993.68	953.294	875.254	368.564	15513.196	221.894	189.624	236.705	903.166	641.425	491.895	138.366	1989.938	3701.345	393.162	592.523	285.09	9368.773	1256.82	303.789	5662.815	113	0.928	856.783	491.686
15293.793	16749.196	13304.172	23361.321	18707.779	30196.352	19182.471	27616.069	1112.712	376.961	386.693	865.149	1562.572	752.214	411.868	14495.462	237.953	222.194	310.098	878.082	1039.037	605.9	154.77	1861.632	3692.478	304.461	551.073	288.16	8802.482	1340.223	417.587	5030.741	127	0.955	1094.311	491.051
17429.789	18765.121	15231.418	25050.905	21177.657	29182.995	22459.885	29973.854	1249.624	388.388	391.776	879.892	951.148	969.116	390.896	10909.698	229.805	238.132	238.5	1133.324	784.308	393.203	148.504	2068.326	2041.089	272.719	473.472	307.931	11895.441	1013.005	386.368	6205.754	143	0.978	1137.185	491.395
11129.06	12065.611	8903.435	15918.582	12390.816	21641.4	12029.201	17156.087	898.513	348.16	310.746	1013.519	1030.224	638.275	286.841	9267.931	206.098	183.574	209.128	570.89	292.424	367.884	151.537	1416.405	3082.021	290.063	298.066	337.339	3789.782	1195.096	353.942	3328.317	113	0.981	1324.341	490.35
14598.28	16142.309	12661.931	21191.986	16405.385	26444.654	16156.612	24441.369	1030.31	453.431	446.574	484.622	535.874	779.875	328.72	12231.723	211.536	168.265	195.876	1123.344	363.51	23655.284	128.648	2243.602	3355.353	290.493	589.998	280.538	10414.556	737.037	376.308	6533.448	198	0.855	516.601	495.343
15066.274	16702.034	13322.251	21910.016	17428.339	25360.844	17070.99	26804.309	1461.836	617.456	518.812	784.182	700.555	793.655	366.339	19888.197	226.454	202.076	226.379	1428.001	531.513	607.533	150.453	2527.503	2080.677	302.962	1350.465	285.541	17205.379	1142.357	360.724	7182.931	162	0.95	740.759	493.5
16135.115	18233.897	13804.939	23580.372	19046.422	26833.908	20104.497	29107.132	1553.509	737.629	601.539	696.05	697.6	838.003	435.318	8399.006	348.264	305.029	180.578	1145.246	385.8	511.454	200.121	6024.764	1014.036	303.777	698.716	299.638	5012.34	792.067	367.835	13881.037	140	0.957	1450.636	492.007
17394.634	19279.437	13252.336	26239.845	18853.987	27376.233	16113.667	24424.994	1115.747	490.643	435.376	598.301	746.39	669.006	327.328	10442.613	299.022	281.929	338.893	969.38	304.22	404.738	166.51	2992.934	4419.365	282.4	692.052	278.255	8989.275	678.694	335.175	6429.012	192	0.764	1481.365	492.677
15503.237	17262.645	13456.442	22066.308	17226.717	26310.444	17034.858	24497.429	1067.203	458.533	412.227	973.272	801.764	831.327	327.985	16484.831	231.807	209.714	245.405	1213.281	567.969	685.059	140.696	1909.098	4127.57	358.759	682.801	284.629	14207.951	1014.818	373.536	5615.73	169	0.915	844.825	495.305
13319.231	14609.974	11187.739	18993.121	16647.064	22460.133	14129.836	20436.745	894.839	423.444	398.498	766.727	691.833	666.571	377.085	15034.786	241.782	190.715	302.491	1097.978	366.727	353.587	153.257	1823.519	3729.08	349.342	454.906	316.181	11890.295	894.837	392.553	5275.818	106	0.993	913.774	492.5
20166.414	21932.804	18550.236	26702.718	24090.775	28456.969	21214.286	28792.075	1511.82	739.66	593.841	736.595	763.852	817.997	480.707	14155.052	341.663	265.062	265.325	1429.157	430.674	754.733	190.19	3827.718	5040.593	339.657	905.979	329.578	10810.492	929.633	364.381	11182.265	167	0.922	965.662	495.135
13251.623	15116.569	12575.036	18959.321	16802.901	22257.131	16761.089	24566.601	1597.458	753.198	627.323	792.098	740.326	1111.851	485.323	12638.814	301.734	277.468	200.741	1347.694	520.312	609.876	184.547	4569.189	1263.258	287.512	791.574	315.97	13242.444	836.157	398.195	13074.849	118	0.994	1037.966	492.907
13455.466	14822.36	11668.325	19538.136	15631.583	23937.038	15053.423	21446.816	1280.621	470.683	441.968	878.471	1136.934	734.197	397.215	13042.438	250.183	238.841	309.757	1560.077	1013.772	443.843	153.222	2117.017	3832.126	304.379	873.997	297.667	21384.4	1135.38	372.167	6460.36	123	0.993	1076.768	492.76
16872.226	18532.525	14488.916	24559.643	19892.633	29126.528	20160.243	28617.572	1066.781	492.213	474.086	766.316	936.282	790.122	374.783	12307.81	257.206	246.067	294.037	987.312	675.394	541.065	177.551	2607.969	2939.525	289.412	518.954	291.956	8304.517	894.88	359.855	6574.472	285	0.847	1264.525	495.349
22869.828	24494.508	18574.291	31536.459	25353.435	34715.215	25562.08	34120.573	1243.782	535.385	596.731	600.13	776.708	1140.418	388.447	12305.873	328.935	266.753	275.113	1200.241	562.694	467.918	194.261	3695.035	4155.808	295.867	717.493	314.253	12920.197	906.391	401.864	9235.646	151	0.918	1361.07	494.877
24383.878	25771.789	19269.802	33447.897	25670.151	40580.756	25811.052	35900.598	1133.719	523.437	481.968	664.431	982.817	1346.689	385.548	12017.05	314.229	248.576	230.366	849.084	782.511	420.71	202.349	3473.972	3624.36	297.236	608.387	308.698	7399.792	825.103	430.484	8145.321	147	0.952	1369.548	494.024
14267.531	15281.636	11462.28	20624.006	14873.635	28923.964	15121.427	21569.562	799.901	344.351	342.097	629.617	766.592	778.001	276.677	9626.369	254.944	186.281	194.463	553.698	419.488	361.824	171.868	1422.552	3275.471	309.285	413.378	283.549	2468.243	616.092	389.069	3086.993	127	0.955	1377.358	493.24
16213.821	17747.995	13503.963	23345.944	18334.753	27800.673	19219.64	26781.774	1349.288	587.462	478.782	556.645	607.907	747.089	355.463	10148.996	363.453	326.272	219.961	1507.024	482.31	561.807	193.264	3987.495	4306.678	305.528	835.214	308.447	10610.756	602.752	355.629	9999.602	228	0.908	1430.724	494.456
16028.592	17322.865	12691.586	21598.469	19941.068	22052.282	16048.3	22170.073	923.546	441.473	366.218	735.387	838.566	595.06	310.128	9433.382	260.848	264.563	346.287	691.302	280.028	356.421	170.455	2994.094	2099.253	284.327	343.263	281.506	5713.798	642.612	341.359	6962.008	147	0.908	1467.84	494.609
12940.038	14178.014	11397.621	19266.647	14867.194	24610.978	14788.07	22071.106	821.285	400.242	373.673	899.738	730.652	569.136	293.074	10569.768	192.336	151.144	182.545	849.815	296.473	454.552	125.75	1616.295	2451.247	277.534	493.683	289.271	5468.754	812.91	274.216	4728.552	130	0.914	546.785	495.4
11975.453	13083.483	10680.775	17336.258	13019.226	23712.73	14671.33	14554.421	911.1	446.75	425.287	925.546	1109.304	602.835	383.05	8631.789	186.423	173.391	247.17	904.294	387.799	633.246	130.231	1475.583	2814.217	341.943	537.332	282.36	9848.786	1081.685	306.432	4275.301	106	0.993	663.698	493.528
13886.386	15377.926	12318.225	18972.89	16074.865	22262.719	15910.25	21611.717	1203.016	605.939	503.356	694.848	691.735	656.648	379.18	15297.087	223.431	187.502	215.436	980.499	269.409	803.362	146.997	2644.033	1602.249	298.404	748.743	275.807	12959.508	673.844	300.554	7175.562	132	0.977	691.212	494.848
20249.862	22492.302	17448.745	29605.529	31373.283	32806.57	20645.37	29609.742	1096.603	506.742	427.152	1248.192	1494.447	1006.529	359.77	15458.341	227.901	180.257	241.469	924.701	498.827	597.133	138.461	2088.168	3627.422	303.193	770.873	309.022	13299.182	1226.142	340.352	6588.783	142	0.971	764.155	494.232
17784.334	19394.211	15638.078	24465.53	20010.512	28210.134	20408.637	27774.334	1017.891	495.767	422.233	842.996	640.687	709.189	339.897	12447.755	232.311	182.617	278.117	1384.462	297.054	572.382	140.806	2060.1	3226.405	347.395	1023.778	301.848	15636.894	873.538	480.399	6521.646	236	0.797	791.572	495.5
11867.588	12958.965	10071.789	17251.256	13314.28	19668.844	12379.796	17315.849	817.474	343.629	338.893	973.001	1318.846	594.9	338.278	13229.105	250.229	247.189	288.581	764.296	827.162	501.135	143.782	1495.004	4241.134	311.156	530.303	331.293	5771.471	1143.111	365.427	3969.884	141	0.913	1149.883	496.266
13840.137	15001.639	11669.599	19318.154	15056.668	22777.776	14979.194	20727.085	1298.562	453.444	404.306	747.673	1331.797	652.837	343.991	12446.863	260.535	244.67	296.097	849.445	747.894	495.063	152.674	2109.547	3089.561	305.794	647.642	315.957	11865.546	1139.151	306.814	6066.447	212	0.817	1176.509	494.259
13810.479	15069.871	11290.996	19995.887	14485.737	23150.851	14335.035	20870.12	821.785	407.99	386.658	749.732	937.057	845.206	337.063	11957.954	217.975	202.051	189.043	954.608	755.507	408.232	158.513	1997.695	3382.093	293.788	380.78	299.971	4414.832	1226.916	326.099	5096.032	122	0.985	1293.213	493.77
19242.273	21264.962	16298.741	27092.76	20852.917	31882.387	20417.799	30339.912	1377.085	524.582	475.014	915.781	805.426	1094.43	356.999	12996.507	239.732	189.041	189.773	1594.336	811.066	679.321	128.49	2535.681	4434.9	324.401	722.979	291.816	7712.31	915.148	334.126	7524.5	142	0.92	534.211	494.972
12757.32	14359.039	11570.688	18422.373	18405.003	19106.077	13144.827	18660.367	1050.351	530.003	468.597	638.998	622.99	702.368	349.22	15863.182	217.45	199.198	208.763	1790.757	377.764	573.581	146.274	2374.576	2469.53	334.605	869.261	280.279	23484.723	1067.57	427.806	7145.951	123	0.925	829.589	496.11
23189.322	25018.818	19882.15	30902.016	25778.456	35237.265	25327.014	34297.933	1492.647	544.352	514.382	1051.251	1973.365	1355.462	529.986	15550.159	289.693	262.745	245.672	1354.351	719.483	544.41	157.191	2998.115	5026.274	339.885	692.361	305.089	10788.906	1922.74	469.405	8806.802	129	0.959	1089.182	496.236
17670.425	19176.96	15684.23	24505.169	20930.439	29000.104	20437.728	27645.353	1375.971	674.378	564.145	903.396	910.273	896.026	409.377	11558.597	325.281	277.228	321.955	1499.011	1032.234	1900.214	196.777	3169.651	3555.555	294.88	636.627	295.372	15855.236	1003.027	369.568	9479.462	271	0.772	1217.017	497.308
14450.52	15762.731	11790.731	20865.488	14979.25	25122.032	15209.392	23162.163	807.965	359.054	378.8	519.327	627.262	652.096	281.079	9802.519	195.164	156.029	167.729	684.679	254.096	1114.801	122.36	1422.571	3347.824	283.271	435.733	281.005	4297.153	665.644	352.593	4535.492	124	0.972	507.669	495.532
10958.168	12132.467	9671.406	16357.25	12590.163	21830.167	12673.617	19502.989	1028.926	431.689	397.694	810.996	693.545	819.15	328.014	13659.084	185.246	153.775	211.218	950.418	417.153	634.433	120.23	1846.043	1358.006	322.353	566.467	273.752	7884.079	854.142	285.806	5557.501	103	0.996	613.617	495.558
16785.602	18060.706	14879.836	24330.797	20069.29	16377.16	11487.986	15855.563	1214.521	506.929	458.345	826.026	719.43	588.623	374.603	12762.389	226.701	192.902	291.315	762.883	223.639	1845.542	152.574	1987.162	3668.218	302.157	879.653	289.321	7304.814	543.333	359.386	5595.85	116	0.977	704.957	496.552
22411.082	24615.514	19891.004	33573.09	22877.473	34796.704	18660.217	25995.435	1234.742	528.438	487.279	1008.829	930.303	1204.282	353.783	17425.129	225.722	202.277	211.294	988.019	585.906	620.105	136.35	2092.277	4369.141	321.967	964.808	277.948	8039.072	952.354	347.007	6364.864	202	0.92	730.46	498.391
21249.084	23709.715	18978.783	30475.86	25172.268	34573.592	24444.107	34010.172	1572.808	722.135	618.48	688.479	834.118	1082.094	478.052	14968.592	301.655	241.445	242.363	1638.588	430.761	1733.019	174.702	3728.363	2532.044	350.142	1336.206	328.832	15553.358	893.639	362.624	11097.633	165	0.911	956.573	497.464
16458.474	18488.13	14252.932	23423.607	18369.819	26645.905	18154.05	27247.141	1458.906	674.555	534.653	1298.187	1074.074	2405.809	469.541	14561.688	288.773	256.268	231.081	1555.623	1391.747	645.277	161.188	3284.428	3277.187	403.691	996.035	302.578	19824.986	1650.399	378.538	9214.705	113	0.981	1047.624	496.341
20900.646	22972.982	18265.935	31101.575	25271.172	36833.183	26751.298	36671.452	1015.607	426.495	411.793	1006.695	1433.462	1780.8	420.038	12382.824	242.646	271.306	258.447	1097.016	684.005	433.868	152.999	2204.878	3230.766	294.514	507.171	298.415	10064.484	1394.648	404.847	6747.144	122	0.956	1129.607	496.418
19173.752	20735.057	16576.217	27293.468	22495.427	32797.638	22221.777	31479.311	1403.853	680.565	583.344	835.294	840.343	976.96	422.444	10960.513	347.209	284.102	195.126	1578.702	559.738	575.452	186.489	3982.381	3487.973	313.735	765.759	319.408	9161.185	1008.353	398.303	11090.215	159	0.878	1302.959	496.047
20375.838	22067.75	17467.144	28255.838	22844.154	30427.065	19543.857	28941.871	1345.253	584.731	519.294	667.249	683.435	698.149	398.459	12772.223	272.081	198.149	218.936	1518.854	302.916	523.492	143.573	2930.294	4526.624	282.383	1734.108	290.189	15676.917	925.99	314.675	8458.067	213	0.775	559.838	501.045
13963.706	15740.108	12640.978	21275.878	16355.192	25338.096	15473.809	21898.709	1000.632	477.246	426.884	1170.768	1254.203	702.416	449.907	17828.758	262.004	225.148	224.917	1368.336	865.034	536.004	164.574	2173.037	4597.867	396.054	849.324	323.311	9487.873	1424.344	316.428	5901.67	112	0.973	939.911	497.295
16897.729	18746.458	14893.553	25117.998	19093.072	29258.006	18554.667	26265.611	1368.912	512.977	455.935	757.973	861.107	818.799	396.946	15601.5	261.861	219.047	311.376	1094.451	430.03	777.301	158.204	2141.344	3914.791	412.262	807.746	329.388	9562.817	731.054	331.108	6303.951	138	0.981	946.109	497.333
11780.315	14808.024	10397.605	18336.104	12970.158	23586.133	12763.267	19638.388	1069.188	577.172	530.814	506.097	520.268	587.427	482.428	10255.74	225.21	255.179	224.347	775.782	345.021	4655.044	199.464	3220.174	2370.971	278.512	696.541	285.467	7616.219	595.393	362.898	6351.737	100	1	328	497.5
13753.683	14971.4	12345.555	18959.205	15880.058	22679.702	16161.838	22425.728	1012.192	487.489	431.889	611.978	714.984	545.782	347.716	13257.172	208.532	164.697	226.254	783.638	351.242	608.457	125.376	2248.073	2170.097	290.406	588.866	281.412	10736.127	882.355	329.876	6781.427	113	0.981	642.119	498.155
20282.648	22102.921	16923.203	27467.024	18663.013	25678.493	18356.558	25092.718	914.841	448.703	405.6	895.267	787.516	1036.533	382.819	11864.544	248.636	215.505	217.97	932.259	502.081	364.746	148.598	1800.363	3959.423	471.164	462.15	328.558	7319.091	810.346	285.102	5323.461	185	0.89	928.154	500.814
11623.637	12965.857	10386.229	16987.358	13694.58	22158.3	13277.873	20529.706	1193.828	514.61	463.774	594.819	585.691	722.929	354.694	10697.274	203.553	177.59	177.235	1817.789	434.996	5955.475	133.006	2476.477	2237.807	269.786	521.955	288.864	9419.043	816.338	324.042	7437.181	125	0.879	526.908	499.468
16301.058	17886.495	14453.103	22872.589	18554.477	27835.863	18341.58	26472.055	970.357	513.635	517.558	655.622	718.965	889.979	361.815	12354.556	221.629	160.685	307.479	951.3	282.196	523.179	137.96	2508.805	2835.306	289.201	725.448	286.286	7068.39	955.001	344.364	7314.229	210	0.851	592.119	503.095
14778.883	16513.519	12936.834	21621.645	16902.334	26091.452	16636.203	24016.235	1277.733	560.858	504.187	1099.609	1046.048	1213.491	409.269	14793.689	238.97	204.083	206.897	1166.213	719.044	493.157	143.642	2483.702	3247.435	485.099	759.684	298.562	13165.614	1574.769	310.625	7063.365	152	0.949	859.171	500.237
15347.943	17353.988	11201.571	23628.553	14894.52	24175.394	13643.107	19717.982	939.97	487.446	372.628	598.791	622.616	620.792	318.505	9655.882	299.804	245.908	223.555	582.669	553.453	3063.53	183.531	3144.853	4051.779	304.784	378.393	306.178	4538.243	559.538	309.195	6048.687	153	0.921	1527.304	500.761
15267.097	16542.569	13770.76	21297.968	17946.126	25941.991	17188.291	24492.729	1109.481	532.184	458.634	496.07	580.515	646.267	365.587	11586.138	224.014	173.198	209.439	863.344	327.952	711.076	125.652	2533.191	2915.705	278.191	717.048	275.205	8463.419	801.188	300.276	7517.908	181	0.843	626.318	503.257
16015.808	17415.085	14035.497	23359.318	18368.543	28190.814	17247.032	15553.6	1980.967	496.537	427.776	661.201	688.659	639.479	338.581	13054.161	268.942	184.528	229.51	954.057	356.739	421.374	120.16	1844.475	6791.799	312.005	606.361	293.324	8537.623	715.829	322.276	5507.088	212	0.803	664.236	503.991
14042.544	15785.944	12359.864	20492.353	16101.358	23493.524	15264.596	22453.303	1060.733	535.584	510.069	876.411	704.465	807.974	392.163	12505.822	245.937	202.226	239.759	904.12	381.946	322.047	151.558	2313.309	2538.729	366.294	748.744	305.429	7164.705	566.206	338.97	6860.13	143	0.978	894.283	501.143
16719.767	18480.452	14895.553	23251.446	26520.018	25401.588	18384.069	25483.991	1071.856	512.944	452.553	1023.25	1183.381	1091.599	397.944	12940.707	264.683	213.375	287.189	1091.139	519.268	361.542	148.969	2054.093	3281.339	351.843	456.436	319.301	9773.562	949.285	324.208	6242.919	142	0.971	917.303	500.859
16619.1	17899.927	13859.081	22294.993	18409.367	25223.572	19235.379	24316.348	946.541	370.888	370.503	663.372	660.942	698.221	286.162	9943.311	232.646	218.364	297.903	1194.761	611.622	386.511	151.727	1620.925	3394.194	310.807	640.595	279.802	13473.673	656.772	327.436	4471.33	179	0.933	1278.975	502.556
23709.966	25224.902	16794.283	31572.946	23389.407	25076.105	18067.299	25850.263	1259.142	558.841	444.221	736.902	904.444	605.036	340.329	10800.54	332.209	316.797	394.266	573.294	358.191	339.035	177.422	3444.271	4794.116	311.718	445.326	301.618	6584.054	697.944	316.745	6999.435	101	0.99	1480.985	499.946
16877.497	18310.799	14486.495	23593.562	18327.007	28272.037	18516.022	26806.162	1148.491	467.007	455.282	581.472	537.867	806.537	326.397	11057.717	221.649	177.897	172.325	1700.858	404.905	468.876	125.278	2174.057	3259.343	267.144	672.202	295.22	13246.5	752.971	294.912	6476.627	117	0.985	538.457	500.235
12155.161	13525.159	10926.643	18424.255	15004.153	18652.323	13756.659	13760.552	879.025	421.986	389.859	639.765	665.715	680.028	322.623	13708.868	166.282	164.152	206.09	1032.194	361.336	393.11	127.327	1440.9	2477.095	331.482	552.468	280.973	6821.523	763.353	419.422	4078.848	98	0.98	673.5	500.643
12239.354	13414.379	11000.736	18174.784	14465.678	22886.167	20120.436	28974.142	1287.866	440.44	381.327	469.309	432.158	686.619	406.148	16221.392	197.291	181.07	240.981	800.824	333.852	623.828	140.526	3011.342	3344.732	325.868	540.154	268.945	6548.551	500.658	330.706	9417.37	220	0.938	714.541	502.536
14707.012	15398.544	12510.495	21593.172	17169.73	27421.548	16732.26	24124.817	915.86	430.598	367.895	1142.862	1091.659	825.306	320.837	13738.792	216.504	171.374	244.596	793.284	528.388	451.147	129.01	1460.52	4299.728	314.554	563.903	299.635	11691.3	990.896	317.506	4494.72	122	0.985	765.254	501.18
15206.239	17193.677	13572.715	22292.236	18166.872	26524.084	18080.307	25964.448	1259.026	552.066	487.58	982.527	1416.45	852.674	439.766	14093.421	284.071	257.284	251.689	1389.653	1192.546	548.724	152.736	2978.12	4170.22	312.11	822.563	305.795	13826.463	1603.08	462.759	8737.339	233	0.769	1066.448	501.406
18115.628	20035.793	15713.167	27409.197	20405.596	29098.225	19746.74	27108.283	1246.254	406.354	396.876	968.8	1735.49	974.992	398.03	15678.223	233.423	235.476	262.116	763.414	620.493	518.836	131.423	1657.231	3700.182	356.996	502.726	298.176	4897.399	1136.834	358.528	4447.047	123	0.993	1093.516	501.045
19806.605	21292.576	16461.321	28611.132	23182.399	34020.05	23180.126	32050.637	1281.827	458.939	458.173	1013.126	1530.453	1306.438	379	15139.212	254.541	225.545	217.076	959.344	887.606	491.518	159.462	2438.509	3710.003	323.441	442.431	298.54	4897.558	1499.814	389.305	6517.961	209	0.923	1294.878	502.864
14467.784	15850.661	12719.017	20882.935	16877.525	25365.581	17055.577	23851.554	1109.909	510.106	476.615	792.578	1149.086	662.161	400.122	12776.461	254.963	238.704	263.061	1073.871	672.699	488.824	168.886	2472.336	2057.879	280.54	852.123	308.19	12268.528	1147.494	372.646	7165.386	125	0.914	1179.044	502.916
15132.582	16916.469	13678.548	22193.7	18477.011	26162.128	18175.536	25762.248	1495.001	600.956	543.969	774.746	1115.046	927.944	430.712	14378.748	285.402	280.845	257.056	1753.014	1207.595	517.741	168.137	3220.526	4255.295	331.825	1448.133	317.085	23079.35	1479.075	526.655	9630.477	173	0.901	1045.436	504.199
19102.469	20886.447	16478.751	26784.764	25386.014	32299.681	23422.147	31586.376	1220.593	461.469	466.641	826.749	1312.471	1273.615	385.689	13088.829	257.242	280.412	272.246	1037.401	694.539	400.831	149.75	2349.774	3087.888	298.199	715.868	312.341	9626.887	1100.057	411.193	6915.632	133	0.984	1130.906	502.868
11153.722	12413.031	9841.866	16588.589	14787.071	20621.686	13770.228	19842.917	958.467	428.767	410.18	717.363	976.674	752.934	369.757	12912.469	225.467	221.551	225.111	1254.162	514.73	1254.092	156.967	2330.468	1344.842	285.351	524.106	318.346	11344.949	1084.589	282.26	6276.097	152	0.882	1154.632	504.401
19421.106	20930.5	16677.194	26325.817	21845.894	29687.582	21699.869	28851.412	1420.742	517.717	472.32	657.728	772.436	1282.572	354.391	10416.049	291.311	279.016	364.086	1310.525	482.641	557.565	166.376	2627.701	5015.082	301.858	930.147	294.139	7791.214	654.672	395.992	7171.926	208	0.898	1243.01	505.812
19890.555	21305.887	16663.593	26895.874	22595.769	29942.604	23027.089	30863.015	1618.5	704.706	528.376	463.272	552.034	1081.873	367.581	9357.188	402.698	379.798	381.387	1168.86	219.546	637.082	228.583	4492.142	3133.068	303.668	598.769	309.501	7809.318	323.417	334.471	11720.59	277	0.756	1436.98	507.709
17751.126	20087.799	12681.87	26005.995	18939.788	30206.691	16655.341	24364.728	1084.31	483.215	376.722	879.649	971.585	702.519	312.268	11809.816	273.08	254.53	290.588	871.004	865.121	797.888	177.437	2710.7	2103.272	299.821	601.527	302.075	8721.578	913.682	349.225	5531.531	135	0.96	1512.019	504.115
15012.498	16038.159	13412.471	19933.779	16326.343	26125.835	17101.135	21869.064	715.546	383.55	343.525	841.786	592.367	642.191	295.409	10168.545	203.362	142.722	239.181	659.769	193.388	367.655	130.953	1323.968	3122.232	278.592	444.474	286.438	2337.424	640.681	341.141	4205.079	158	0.927	579.81	505.804
13908.476	15551.536	12887.607	19910.487	16958.531	24632.559	16511.465	24131.942	1384.371	691.74	597.292	614.079	651.024	877.605	439.622	12048.925	231.705	191.466	162.851	1234.852	287.697	818.563	138.204	3363.349	908.162	273.785	1174.281	283.143	11065.701	841.763	306.742	10190.802	131	0.958	617.462	505.385
13935.639	15543.18	12497.595	20251.671	15510.712	23583.363	13726.325	20580.175	1239.711	590.437	479.387	752.676	877.373	741.895	374.408	14185.555	251.837	206.223	179.449	1403.704	420.457	566.254	142.732	2661.036	3684.399	301.334	1070.031	289.961	19195.247	971.802	386.802	8011.129	107	0.958	757.463	503.416
19130.596	20943.461	16075.873	26728.479	20810.763	31704.323	20245.313	30616.798	1308.133	593.763	503.349	647.122	629.889	791.412	405.873	13788.258	258.113	218.946	220.486	1274.019	293.262	577.288	146.801	3013.884	2460.616	331.089	913.94	307.371	13388.56	1263.073	425.435	9150.303	113	0.981	798.58	504.022
17573.134	19058.875	15201.251	25516.963	21501.074	30216.502	21269.373	30045.184	1354.465	547.612	537.823	639.699	832.796	1366.868	412.309	12119.442	268.271	256.506	285.782	1307.178	675.558	535.642	174.159	3058.505	3123.672	295.192	981.428	284.016	11524.939	836.394	426.551	7904.988	227	0.738	1249.601	510.258
17279.093	18727.26	14638.73	25444.54	20680.561	29332.768	20414.829	28241.39	833.044	390.786	424.513	771.444	1035.636	892.986	359.88	12988.366	214.883	209.207	284.804	725.799	901.159	420.956	154.453	1798.344	2778.057	290.133	447.791	269.876	7362.256	993.379	266.217	4306.128	141	0.991	1259.543	505.018
14789.038	16321.111	12694.904	20958.432	17656.326	24974.181	17959.479	26115.4	1450.409	702.31	602.372	726.806	765.385	779.293	428.779	10570.129	359.872	284.598	238.752	1561.607	382.399	826.544	194.317	4400.289	3591.917	284.682	738.608	317.592	8539.98	952.476	407.592	11408.384	159	0.878	1311.06	506.569
15911.814	17641.461	13593.742	23539.128	18654.518	26980.533	19565.957	27925.638	1341.167	583.357	481.683	592.937	699.35	901.369	368.693	10586.121	322.454	332.646	377.401	1196.571	398.093	545.746	213.996	4160.501	2016.052	320.377	910.028	294.201	7847.548	547.836	325.099	9601.111	190	0.885	1448.137	507.174
16215.061	18222.531	14923.863	24495.884	19755.061	30297.607	19770.373	28503.993	1214.51	540.196	456.261	759.252	751.605	794.534	370.517	15079.745	247.521	213.305	321.127	1378.46	283.51	853.008	141.429	2542.054	3569.747	332.575	1000.596	301.926	16686.718	1054.983	389.962	8141.05	106	0.993	792.274	505.028
10932.376	12747.8	10002.611	16562.816	13055.759	20702.986	13018.551	20380.032	1534.228	643.413	542.679	1478.222	1287.786	667.052	437.951	15357.708	239.237	207.508	219.648	1313.2	712.188	583.477	162.095	3178.85	1370.802	348.142	790.781	295.07	16125.22	1490.529	307.993	8727.906	103	0.952	850.636	504.51
14972.095	16963.991	13640.91	21245.617	18159.259	24012.047	17653.785	24140.706	1188.959	593.312	524.76	1032.099	1082.314	999.165	463.962	16271.124	270.157	214.892	188.793	1222.831	741.245	585.505	154.986	2805.525	2621.384	351.936	572.468	321.161	14298.095	1229.212	312.097	8593.581	144	0.985	903.799	505.382
15733.822	17643.361	14546.786	22438.146	19348.218	26964.428	18966.398	25922.386	1290.241	673.194	560.382	618.788	853.719	1083.867	450.859	15071.42	278.276	220.03	261.84	1544.212	709.572	7233.414	170.678	3180.839	2287.67	353.563	1434.866	330.428	18506.547	733.789	361.718	9008.81	175	0.882	955.083	505.991
15028.661	16516.055	13014.733	20972.269	17510.428	24537.374	17691.768	24467.49	831.223	386.32	415.096	972.083	1028.184	780.608	335.59	12846.856	214.331	238.084	313.799	918.14	910.054	427.437	142.099	1600.769	3441.673	309.172	475.944	323.341	9842.509	1292.524	333.383	4722.99	124	1	1030.5	504.742
19720.428	21470.837	16710.858	28056.991	22364.086	32943.634	22769.33	31396.167	1043.924	508.803	442.057	895.761	822.242	974.858	350.5	11301.876	301.33	250.65	237.539	965.006	313.529	379.525	169.036	2837.904	4775.223	288.151	497.409	320.16	5662.37	904.117	331.428	7257.231	257	0.829	1321.531	508.407
17645.253	19468.167	15448.674	24464.542	20876.792	28086.904	19818.379	26906.361	1133.332	497.645	465.887	779.154	802.199	907.331	363.905	13904.26	257.293	236.552	261.603	1390.98	601.404	483.251	160.728	2300.427	4107.352	352.304	800.613	329.569	11606.601	1002.572	334.092	7191.399	263	0.832	993.006	510.515
17461.217	19491.934	15653.641	25865.033	20874.01	31310.901	20006.607	29131.587	1408.468	626.896	614.371	894.689	986.232	942.324	439.041	15970.924	302.728	289.848	239.712	2065.453	903.191	900.917	159.909	3219.802	5022.031	309.878	1495.07	345.125	34342.032	1675.453	378.182	9616.796	172	0.896	1023.82	508.105
15365.128	17603.489	13936.505	24275.072	19601.319	30188.743	20080.059	29532.475	1040.893	483.451	472.263	988.101	1875.372	1114.222	477.544	14656.076	251.033	230.754	234.467	1027.629	874.012	547.26	155.833	2683.224	3589.888	341.523	622.756	304.036	5656.316	1664.887	418.765	7526.068	126	0.988	1085.333	506.095
14786.36	15877.274	12561.734	21828.992	21274.301	27814.296	18063.833	24985.652	1152.162	367.954	359.956	842.373	1525.555	882.828	335.042	13046.41	193.827	186.556	220.376	888.49	886.341	487.297	154.227	1709.358	1918.789	292.184	476.898	293.178	4920.964	1248.198	357.827	4216.996	167	0.9	1286.35	508.494
13021.124	14512.175	11034.883	18398.854	13909.668	21331.453	17924.265	29922.292	1161.738	579.891	546.312	493.972	615.866	569.911	484.017	13657.094	221.298	194.332	207.227	844.461	305.623	641.019	145.968	3758.259	2498.001	293.676	977.497	296.773	11578.115	697.835	409.084	11008.936	128	0.963	471.094	508.117
10191.411	11259.304	9434.585	13854.541	12080.256	16001.152	19148.254	11912.369	1010.522	486.02	419.673	698.376	575.94	504.003	504.083	10528.952	191.249	163.359	235.047	809.274	230.098	505.637	166.626	1956.117	1712.241	260.285	473.429	282.238	6174.902	476.835	412.504	6261.741	120	0.969	705.492	506.8
15187.531	16789.113	13874.388	22120.733	17333.048	25335.237	17057.68	24156.388	1077.003	509.068	463.671	732.226	816.724	814.468	358.808	15173.652	213.075	191.685	213.435	1624.983	529.673	691.393	145.582	2321.45	3108.869	350.224	906.387	285.56	22516.364	1257.633	424.702	7167.374	184	0.906	823.582	507.755
18136.008	20169.046	16029.209	26755.213	24570.971	25795.805	17537.654	25054.999	1142.493	542.803	465.933	931.574	1736.114	835.573	421.199	15112.119	312.095	280.073	294.997	1571.806	1807.07	503.043	158.255	2790.434	6544.056	318.111	1339.241	310.846	20445.295	1744.48	511.215	8067.981	138	0.97	1057.928	507.188
14209.775	15430.277	11914.384	20899.068	16410.497	25296.144	16633.898	23897.567	1001.963	463.746	450.105	909.145	793.006	644.832	334.854	13003.362	293.835	218.134	268.714	1155.01	337.105	425.48	179.696	2871.237	4389.048	270.591	599.512	321.577	10113.244	883.101	359.043	7060.19	182	0.864	1339.549	508.747
18871.976	20810.599	16974.669	29118.618	27602.411	39308.29	19148.838	32459.376	2254.771	421.008	402.464	724.756	886.356	1142.221	333.947	13046.178	271.612	187.269	217.928	1032.065	387.825	419.674	126.586	1845.697	7357.429	377.75	726.054	296.003	9018.392	814.657	295.829	5622.486	155	0.967	671.21	508.603
19582.134	21605.159	16961.961	27458.163	22455.803	26233.966	17976.541	25404.214	1039.937	547.082	478.829	834.363	1163.659	703.039	417.421	15086.193	277.465	226.516	256.785	1051.452	1007.087	380.272	154.783	2434.236	4683.443	393.618	509.687	327.254	10724.22	811.235	290.928	7084.472	109	0.989	922.638	506.904
16495.113	18603.25	15440.362	24280.682	21231.05	28771.227	20919.32	29249.626	1495.817	684.233	626.891	700.252	1244.638	1196.646	464.072	13259.168	318.645	267.397	241.5	1777.019	647.526	14526.567	167.577	4016.477	2728.434	308.526	1235.792	310.148	18777.794	1287.039	507.098	12308.057	332	0.783	1074.889	514.81
19469.605	21141.568	16887.996	27986.42	22609.847	31395.362	21520.316	29757.245	1259.91	529.256	513.383	1070.539	1218.279	1174.169	418.922	13409.963	297.446	278.711	313.002	1321.649	993.088	551.477	171.687	2778.675	4468.951	407.302	926.653	327.127	14193.016	1560.61	429.476	8184.948	182	0.905	1169.286	508.923
11143.1	13187.285	10078.815	17310.16	12922.425	22713.106	13249.506	18928.464	1105.896	547.766	532.804	609.451	657.547	538.275	348.291	10238.6	244.459	178.639	201.823	1370.587	329.093	521.111	146.464	2595.475	3243.23	293.122	666.233	286.315	22535.088	1123.33	292.416	6544.339	116	0.898	376.75	509.034
15093.647	16680.139	13391.822	21927.274	17455.011	26569.77	17162.737	25600.059	1263.18	484.565	438.885	650.884	566.279	1029.163	346.735	10897.68	207.96	161.985	180.013	899.38	275.295	748.958	128.656	2325.053	2526.789	277.489	673.095	296.915	6566.397	818.885	300.542	7006.248	143	0.952	548.22	508.507
11373.007	12419.239	9805.181	17525.774	19793.306	20401.001	12811.46	18239.6	600.474	291.291	280.413	471.771	834.091	633.991	326.687	8424.429	199.351	165.254	220.752	492.122	470.34	695.495	133.536	959.043	3204.63	393.087	398.258	341.444	5924.287	500.845	293.94	2925.268	138	0.97	942.826	509.529
18776.73	20725.7	16293.1	26116.11	21716.927	30488.145	21491.22	29307.025	1380.034	487.576	477.508	925.163	1138.286	1330.725	430.228	14814.365	269.088	230.838	238.036	1051.338	782.293	565.318	151.966	2650.651	3871.086	305.497	749.276	293.579	7148.776	1319.125	400.321	7674.926	198	0.902	1109.768	511.414
23633.817	25714.586	20100.055	33360.638	27836.662	26448.768	19761.189	26894.065	1225.751	474.007	474.496	989.556	1373.065	1299.74	378.285	13222.27	264.538	262.763	283.68	1255.247	797.762	956.717	172.019	2446.316	4532.811	357.272	1022.935	337.567	12838.936	1475.785	365.663	6960.139	118	0.994	1161.517	509.78
13429.62	14388.595	10922.799	18826.937	14576.049	21290.813	14928.566	20994.541	717.834	354.72	366.341	760.684	1094.656	807.72	334.494	10782.269	211.702	206.608	290.726	717.008	710.584	389.048	143.923	1547.385	2537.366	342.426	410.023	271.534	7226.233	1065.82	294.729	4108.128	130	0.99	1269.231	509.269
12730.237	15209.026	10408.225	19319.224	12966.753	24536.292	13026.078	19272.396	915.353	387.453	394.082	721.479	745.635	456.34	344.603	12459.675	187.873	223.771	244.002	639.345	622.507	726.353	213.468	2031.904	3322.22	272.307	398.961	295.861	5721.943	585.401	3071.718	5834.484	125	0.98	321.588	510.42
17157.892	18847.175	15583.529	23813.868	19855.294	28220.114	20264.998	27673.52	1312.221	522.655	440.658	673.15	730.536	876.304	358.565	12731.892	245.282	200.918	217.817	822.473	363.818	731.499	137.067	2307.348	2884.707	364.733	502.731	299.55	6497.14	798.113	317.53	7212.969	135	0.976	801.1	510.411
16964.59	17594.546	12690.783	23101.046	17450.238	25378.975	17191.445	25678.638	1474.17	698.83	607.684	564.521	593.535	803.877	406.038	9508.273	365.374	323.387	206.623	1320.959	218.508	537.031	196.271	5345.645	2980.097	291.213	719.476	299.787	9762.511	891.119	304.869	11138.69	111	0.964	1486.59	510.653
11293.929	12607.471	9970.842	16488.454	13587.677	19679.85	13497.114	19053.631	811.997	417.542	353.309	466.287	458.018	582.998	313.08	9922.031	187.803	164.942	251.226	621.874	174.711	386.192	139.453	1734.962	1384.275	321.019	493.591	306.948	5673.536	458.455	297.135	5375.046	102	0.987	978.667	511.225
19310.205	21368.275	17714.378	27515.631	24031.034	29343.245	21911.124	29536.686	1726.759	629.202	572.585	876.744	1608.566	996.019	469.505	13663.86	329.236	271.674	218.959	1508.168	747.327	857.778	162.19	3382.082	4287.49	319.756	855.098	297.667	13203.482	1534.947	456.187	9987.074	207	0.894	1086.746	513.302
20299.2	22121.39	17599.514	27080.959	22905.625	30831.943	22784.023	31163.256	1233.269	579.356	546.886	1591.177	1161.979	1391.625	504.376	17029.487	280.394	262.616	277.531	1288.317	1316.03	627.488	166.762	3342.784	2060.334	301.054	736.542	302.352	8450.038	1607.616	404.377	8988.24	145	0.939	1117.624	512.383
13644.972	15053.653	11983.724	20139.388	17616.061	25053.583	16385.358	22710.335	1167.645	445.565	442.086	1197.772	2385.514	724.941	420.812	14583.245	260.41	252.002	252.608	1188.23	1161.881	504.625	164.004	2209.055	3058.727	294.906	561.371	318.312	15069.619	1560.832	407.919	6146.927	116	0.965	1140.319	510.81
19856.318	21665.722	17134.606	28340.122	22939.049	33597.924	22608.925	30847.224	1042.708	498.673	477.467	946.383	1166.206	1032.239	419.429	12389.27	272.507	263.822	291.442	1095.37	815.373	473.931	165.923	2488.142	5000.63	320.978	635.347	312.065	9386.054	1338.62	397.734	7204.744	390	0.804	1180.362	517.862
14111.428	15579.272	12562.379	20490.999	16476.847	25936.066	15486.612	22752.572	1147.489	558.805	463.004	855.514	855.793	1027.409	373.288	17602.356	237.378	185.183	254.491	964.693	528.349	671.95	125.271	2506.281	3788.967	325.01	472.199	278.247	13296.328	976.103	313.522	7355.843	215	0.846	651.951	515.621
17905.536	19932.831	16294.984	25294.304	21748.913	29499.545	21168.419	29620.024	1195.898	625.412	519.991	668.146	824.008	798.122	413.183	12850.35	245.744	201.276	194.724	1101.849	373.226	542.416	149.43	3257.677	3550.938	315.467	764.805	293.15	14337.88	1007.68	443.899	9675.063	353	0.801	754.854	516.789
15541.356	16921.234	13888.571	21393.38	17760.377	25317.168	18450.465	24654.688	853.21	414.142	366.445	936.995	953.794	1220.105	321.711	13276.963	173.026	159.031	255.601	844.921	468.89	553.655	133.865	1609.58	1865.945	378.071	732.148	270.608	9540.145	1201.743	367.774	5015.809	120	1	817	512
17986.153	19995.072	15750.52	25771.002	21442.857	25730.643	17309.338	23914.374	1146.961	510.138	455.379	730.682	969.375	575.886	343.755	14362.611	235.453	209.611	269.507	1110.994	431.369	718.244	146.514	2086.538	4158.982	347.34	1108.815	272.949	15147.698	814.525	367.954	5926.268	164	0.906	844.293	513.348
17256.254	19083.747	14949.978	24197.613	20738.555	26809.547	18700.865	26110.656	1547.342	563.086	478.743	1130.305	1395.377	846.002	385.364	16385.534	239.975	205.803	226.152	1328.227	840.519	787.234	153.278	2329.424	3169.256	357.669	733.311	280.128	13635.392	1521.408	302.25	6623.291	144	0.958	853.306	512.611
15952.039	17976.542	14026.505	23871.734	19074.394	28251.803	18177.787	26079.652	1077.392	473.479	433.314	1018.923	1789.962	840.512	409.314	16227.719	250.166	207.832	243.728	1073.788	838.134	606.208	153.809	2187.512	3761.146	368.122	545.72	315.736	13268.542	1746.743	298.908	6374.609	175	0.842	910.414	513.071
17098.622	18337.164	10310.376	22683.538	16055.251	25999.974	12715.546	18548.636	1490.667	416.463	326.553	1128.095	1626.765	752.273	268.816	10708.101	279.509	261.897	238.24	730.588	1351.579	388.706	157.511	1621.777	3325.35	321.517	474.126	288.578	5764.342	931.515	289.102	3177.912	99	1	1510.672	511.399
18250.316	20034.035	15790.894	24969.079	19823.218	30008.978	19245.966	28048.738	1112.918	525.427	472.561	732.228	753.477	722.907	365.722	12022.198	225.756	194.092	197.082	1114.615	362.375	2142.414	125.691	2527.144	3623.277	289.572	922.123	267.753	6877.439	849.885	302.808	7506.8	150	0.936	537.413	513.553
11516.881	13309.007	11009.937	17673.959	12494.274	18475.422	11725.289	17293.383	1240.871	601.779	535.512	834.447	1057.592	728.059	414.393	15059.827	286.289	276.686	236.706	1728.488	837.107	1191.609	164.92	3127.805	4223.651	321.357	1073.666	342.914	17047.438	1421.29	331.765	9253.41	96	1	1005.229	512.771
12384.169	13841.724	11403.359	19580.378	13453.24	20918.109	13050.051	17885.516	1112.352	380.557	384.471	1162.177	990.398	511.589	345.194	11894.138	228.742	235.56	251.691	882.31	297.4	441.291	147.299	1352.078	2680.039	281.456	469.428	320.622	4185.419	953.462	348.871	3632.586	110	0.998	1146.373	513.173
17282.397	18706.65	14891.615	24306.902	20478.016	20479.175	15082.676	20490.802	1486.196	462.755	442.781	899.463	1113.637	1025.214	358.005	11018.027	230.238	236.52	200.467	1190.392	1087.913	389.7	168.19	2353.198	2676.284	361.577	778.992	282.614	7842.102	1128.966	282.199	6211.563	107	1	1230.257	512.724
18500.664	19633.49	16649.314	23711.229	20518.199	27546.976	19823.422	35603.947	1444.019	646.367	534.941	820.19	765.833	941.699	499.584	23195.003	262.677	210.223	209.942	1025.806	329.601	519.952	166.363	4345.801	3352.514	308.763	671.065	290.716	9531.933	724.967	447.603	13651.52	195	0.888	702.377	518.095
9991.371	11466.575	9123.508	15169.241	12301.826	18620.078	11742.132	17195.859	1215.301	513.45	482.022	953.14	964.917	589.919	364.107	16405.726	213.317	184.796	251.054	1489.267	463.008	533.693	155.259	2285.984	1401.785	335.25	780.821	297.766	10832.018	1420.517	334.943	6684.308	106	0.98	872.151	513.887
17614.257	19613.226	15940.268	26036.182	21312.743	31405.444	20564.289	29643.163	1372.585	617.211	594.787	584.426	754.219	1065.554	404.129	14121.436	281.127	298.501	186.2	2104.432	543.874	2569.536	166.71	3249.589	4096.943	307.026	1466.307	340.371	30707.849	1187.195	348.94	10293.678	122	0.985	1019.836	513.77
19879.952	21238.049	16149.103	28203.993	20855.424	31430.981	21559.209	29825.668	742.775	361.586	468.002	780.21	1349.266	1006.264	368.225	13352.771	213.335	237.805	261.966	600.274	770.014	528.991	141.015	1604.337	3731.323	289.593	398.876	270.863	4982.628	1246.03	300.692	4135.602	200	0.919	1262.45	515.825
15689.326	17108.57	12457.158	20927.787	16029.982	25663.831	17251.357	24381.786	1696.096	729.446	544.312	478.97	547.15	774.156	362.637	8717.986	419.985	403.541	512.647	3461.354	1403.045	858.033	203.379	4177.118	3561.963	333.575	706.337	299.785	13114.889	656.623	345.917	11732.453	132	0.928	1420.265	514.212
12737.31	14955.7	11077.628	19428.749	14076.653	23477.109	13086.528	19974.276	973.847	526.389	522.293	516.706	620.078	689.449	307.897	10636.434	261.751	190.923	202.41	1129.479	355.513	482.159	148.932	2307.898	2367.818	287.576	842.962	292.29	18201.134	1218.204	315.015	5723.599	106	0.98	358.349	514.321
17953.232	19753.718	16117.364	25940.775	21259.707	31340.585	21178.048	29872.745	920.226	472.671	423.22	663.692	804.007	711.778	342.088	11873.947	204.149	171.828	197.773	806.739	305.296	423.795	126.835	2261.913	3391.687	276.635	572.759	283.753	7196.732	691.059	296.347	6893.62	184	0.906	609.81	517.636
12468.395	13908.216	10981.984	18139.561	14720.864	21718.248	14596.79	20357.831	790.975	297.724	315.023	717.513	1169.159	747.622	297.644	11594.97	186.692	199.897	225.981	603.156	1234.622	348.099	137.916	1219.62	2491.885	299.965	389.123	311.236	5914.369	998.674	335.98	3500.62	137	0.974	1037.062	515.281
20875.308	22481.079	18073.441	27499.423	22880.156	31691.555	21698.93	31263.518	1275.399	670.725	560.337	499.827	567.165	724.108	436.496	12443.576	240.117	201.692	192.938	797.132	203.576	540.048	136.17	3386.017	2333.939	272.518	618.977	284.554	4515.372	526.823	305.749	9644.983	106	0.993	615.792	515.708
12303.481	13583.252	10800.393	18212.646	16312.729	22346.745	15473.492	21943.463	892.801	452.122	422.831	717.186	1061.602	797.676	378.871	13412.842	200.082	192.349	193.236	1190.508	1165.451	474.338	167.608	2511.734	1149.006	300.763	697.137	292.609	14950.71	1234.301	391.364	6277.259	102	0.987	1281.431	515.853
12294.288	13100.845	10122.861	17748.233	11793.86	18419.628	11756.128	15973.598	521.151	278.273	285.131	756.759	579.167	498.752	241.156	8410.148	177.805	186.793	283.943	363.251	238.356	275.422	128.539	794.52	2765.738	286.785	297.456	298.086	1276.96	651.539	316.22	1940.415	118	0.994	1297	516.093
20589.856	22453.03	17466.186	29883.039	23190.212	34257.12	23980.345	32725.304	1058.97	428.294	389.129	914.057	863.366	1239.313	324.116	11198.61	248.14	217.37	283.36	847.245	341.498	356.612	148.306	2100.2	3164.155	297.634	394.766	301.361	4525.822	967.471	322.395	5288.273	238	0.917	1322.647	519.176
19252.327	21225.482	17161.226	27624.297	22244.284	33203.037	21811.004	31930.662	1131.997	611.607	553.572	579.802	621.665	750.564	411.364	11235.065	249.712	182.988	160.813	1445.902	266.243	460.4	145.626	3102.322	4657.34	287.155	1021.192	281.277	16631.828	894.096	352.748	8795.269	272	0.908	584.5	521.39
10698.555	12020.538	10776.799	15441.155	14446.973	18803.862	12098.065	17279.608	1507.656	694.433	596.455	681.25	998.606	790.84	412.324	14882.365	276.607	224.596	252.14	1668.533	552.55	11162.105	159.07	2865.202	1879.723	308.131	1307.748	301.612	30383.501	1169.361	397.299	9147.102	99	0.99	791.793	517.338
14671.507	16358.746	12868.812	20022.894	16732.591	22514.816	16141.206	22716.886	1405.152	643.185	524.536	903.014	842.189	688.993	426.98	15228.346	298.409	203.684	283.248	964.261	766.638	425.361	159.156	2966.335	4475.989	336.054	704.295	330.308	11767.263	1182.211	338.527	8640.826	142	0.945	971.042	517.655
12706.702	13771.563	10566.522	17434.321	14377.739	20040.646	14465.19	20265.553	1106.885	463.568	407.059	1050.375	923.707	776.139	327.95	11498.499	245.446	224.414	263.305	1446.031	423.889	541.112	156.712	2330.591	2185.043	274.77	488.007	303.032	8182.714	1191.288	352.628	6194.21	120	0.981	1306.55	517.15
15145.675	16867.92	12536.933	21542.528	17574.607	25510.294	18630.058	26941.768	1129.196	550.083	461.02	478.268	631.607	1210.074	352.76	9580.548	308.207	292.144	316.486	803.413	329.475	483.389	213.329	4033.005	2408.964	289.485	744.099	296.353	5812.705	410.625	320.138	9201.535	166	0.917	1440.145	518.584
15645.991	17240.405	13715.072	22852.827	17635.441	26789.618	17178.999	26008.301	1129.44	477.872	427.193	751.096	706.584	705.81	335.074	10825.474	221.041	155.514	219.028	966.676	399.813	528.094	128.602	2266.429	3591.468	283.595	653.47	274.59	10560.691	886.553	330.103	6365.98	129	0.943	551.919	518.686
10126.003	11450.075	9461.547	15313.708	12787.817	18724.456	12791.698	13609.209	908.179	463.718	397.888	703.955	623.571	527.632	335.794	16206.539	188.534	179.547	271.352	1394.359	409.722	483.509	127.555	2362.34	2336.061	297.71	548.057	281.073	16110.992	1171.306	354.798	7055.991	114	1	734.5	518
18924.533	20621.013	16753.776	25144.495	22059.929	28004.094	21041.867	27797.689	1085.966	490.589	409.875	766.692	970.938	834.776	367.863	10753.923	221.787	194.973	253.737	849.737	541.988	976.888	151.575	2049.252	1626.919	385.543	480.432	348.242	11366.537	525.399	360.941	5759.624	213	0.866	942.57	521.669
11831.138	13222.363	10670.943	18133.811	14020.08	23250.015	13900.049	20302.825	806.684	426.065	388.676	814.861	662.629	1724.936	312.109	12868.38	185.585	161.448	204.015	905.721	303.684	462.997	139.486	1684.503	2611.934	329.566	676.057	260.442	8809.33	913.067	378.582	4830.531	135	0.987	812.559	519.559
20037.8	21981.024	17466.4	27449.474	20283.107	27150.831	19087.764	25885.307	1407.375	480.523	434.379	958.587	1170.639	1035.788	376.828	16028.932	272.93	226.043	336.517	940.053	663.751	636.759	152.401	1967.699	5074.668	421.357	794.251	310.614	8606.54	1029.245	335.618	5938.835	213	0.92	899.519	522.143
17709.215	19682.143	15605.606	25498.065	21031.62	30661.965	20254.101	28908.452	1197.023	571.219	494.773	918.294	1255.608	1095.293	447.645	16661.196	277.038	236.42	235.442	1271.06	538.549	578.344	161.157	2827.141	3189.53	360.845	650.061	320.894	8018.513	1197.075	305.477	8360.552	142	0.945	912.739	518.831
17786.269	19233.393	15601.83	24703.66	21495.143	27538.235	19064.746	25851.328	1309.85	525.986	501.283	907.133	1407.248	975.742	390.718	14690.992	266.995	237.188	292.57	1186.882	1220.029	523.799	164.872	2331.364	3968.213	329.754	769.989	333.338	11473.243	1147.435	332.902	6927.122	131	0.958	996.095	519.156
13137.392	14228.803	9997.646	19286.826	13455.069	22285.434	12696.396	17787.219	836.082	327.289	341.032	699.41	1041.26	636.562	302.952	11145.655	253.344	267.328	334.656	463.23	735.136	383.651	164.606	1647.859	4514.919	355.305	371.232	292.646	3478.92	1032.528	279.874	3853.476	121	0.948	1467.566	520.062
16888.547	18550.856	14678.597	22999.6	18527.392	26407.624	20382.135	30565.353	874.006	423.801	429.253	692.669	628.394	924.167	372.645	13905.171	188.384	171.276	183.406	763.161	302.696	435.785	132.123	2857.412	2986.054	280.631	470.169	269.515	6377.451	707.664	309.098	8606.76	257	0.82	495.57	522.247
14337.389	15751.935	13556.01	19905.547	17389.345	23700.691	16977.154	23369.424	1039.524	571.388	462.75	585.941	634.197	601.725	359.399	12864.761	226.517	163.864	170.624	789.651	301.363	461.185	136.784	2690.948	2551.001	279.757	667.891	271.999	9284.215	701.551	299.311	8125.715	109	0.976	601.454	519.417
20229.354	22119.946	17720.595	28293.116	24640.86	31947.427	21331.825	29965.055	1312.856	628.639	538.979	751.824	787.765	982.59	415.65	14370.688	250.451	193.536	218.589	1139.223	424.361	786.165	132.142	2921.777	3575.198	288.474	681.63	281.481	15021.674	1013.569	315.137	8553.329	327	0.878	636.839	523.852
13471.525	14260.705	11321.657	19355.811	15089.368	22742.748	15157.347	21244.897	884.032	340.29	483.286	835.525	979.086	760.353	357.8	11325.401	179.926	213.361	209.711	585.182	583.692	261.711	143.08	1471.746	1701.75	292.225	424.996	272.587	3241.14	1001.225	300.026	3647.166	108	1	1254	519.5
24455.969	27432.928	21313.51	36496.661	20994.574	35263.322	20635.911	27325.922	1234.645	600.633	560.09	980.614	865.322	935.601	370.864	13542.847	411.395	386.549	583.261	2031	27419.051	7792.456	242.581	4762.76	5029.907	355.443	589.076	359.935	10924.273	525.988	411.52	11278.469	144	0.948	1393.792	522.167
22258.897	23554.261	17306.508	28635.134	22456.586	30491.057	19354.503	30292.92	1625.926	707.672	501.518	824.925	680.135	766.545	359.678	8851.531	406.058	369.716	308.989	1861.477	623.719	566.496	197.524	3887.83	3569.872	331.003	661.243	297.884	7350.756	569.647	354.798	10608.978	99	1	1422.359	519.641
19947.619	21837.716	17196.618	27249.969	21804.329	31848.029	21485.414	31280.796	1369.225	617.409	526.394	706.165	679.939	770.931	402.896	10621.099	244.93	179.568	201.367	1097.51	405.264	2718.806	129.357	3056.343	3139.773	276.306	953.244	280.516	12511.331	905.796	320.647	8832.555	154	0.872	547.227	522.344
14986.057	16529.948	13618.065	21801.308	18109.557	28137.116	17801.795	25779.012	1189.899	644.336	531.84	694.716	788.349	712.64	412.109	13396.259	232.835	196.649	262.303	1061.982	314.272	1263.589	135.146	2647.552	2009.27	279.841	938.663	272.691	16922.024	759.878	358.345	7165.88	163	0.932	623.813	522.709
11541.504	12858.655	10309.211	16687.413	13728.7	18715.447	12397.299	17578.815	1163.303	481.403	470.165	763.808	1142.236	1025.734	331.336	12591.949	259.348	222.62	270.097	1157.247	837.137	1289.132	153.819	2141.845	2293.68	307.175	556.245	302.714	10850.72	924.153	435.6	6106.481	104	1	1062.635	520.846
16315.641	17752.399	14239.128	23055.01	18678.241	26089.359	17978.123	24203.221	1589.783	476.23	502.022	1100.602	1367.712	1029.972	399.668	14360.803	263.816	244.276	227.704	871.188	699.874	568.908	151.743	2126.26	3119.678	319.173	600.379	304.712	4335.95	949.203	416.861	6157.789	195	0.88	1113.408	523.49
17801.378	20585.892	14948.839	25501.455	19595.663	31015.388	23768.421	34408.917	987.002	464.684	422.642	1213.538	1146.723	696.266	358.8	14190.209	295.62	287.593	364.852	1275.366	4753.882	681.598	215.284	3559.312	3649.037	309.832	575.885	319.312	6887.311	952.028	349.411	9399.41	171	0.909	1387.74	523.88
18122.96	18755.622	14279.94	23835.965	18379.515	26054.558	16261.09	25684.885	2219.464	806.801	684.399	702.946	742.419	955.778	400.067	11440.507	559.271	554.533	733.819	5776.009	25117.894	1416.086	252.712	4764.034	4583.838	428.346	878.175	347.894	16361.172	1064.833	358.421	11712.151	115	0.999	1414.657	520.378
10445.527	11101.529	7973.083	15165.729	10214.27	17556.303	10068.338	14217.59	858.735	263.758	267.972	525.819	680.561	684.336	251.272	9515.036	175.352	230.154	227.099	254.328	726.604	293.362	154.166	996.137	1741.754	336.537	347.315	302.202	3020.532	608.976	269.774	2001.105	113	0.981	1453.65	521.925
9689.387	10779.913	8601.409	14395.539	11431.942	18946.313	11272.236	16412.36	840.987	434.115	350.438	873.145	950.899	599.251	336.495	15813.634	210.919	162.743	234.766	1098.585	375.826	501.807	140.087	1827.682	3156.972	344.624	486.268	292.77	13891.248	1527.596	469.546	5441.456	96	1	778.448	521.479
18156.048	20188.566	15830.635	26099.023	19934.555	26273.817	16824.307	24692.11	1436.017	689.947	594.665	838.528	765.705	901.69	419.214	11821.859	314.742	243.65	310.509	1155.822	286.889	1443.333	162.27	2582.243	3676.065	434.555	750.56	347.673	14400.69	688.212	319.79	7359.641	174	0.942	930.799	523.983
14642.609	17434.769	12467.375	22362.952	15292.744	28017.445	15752.194	23785.337	1074.717	565.191	553.347	559.466	554.833	573.553	348.954	9733.162	233.317	244.269	242.784	897.109	432.37	1518.135	178.872	2607.454	3380.928	261.848	1036.17	287.33	12174.433	814.987	504.833	6280.221	156	0.883	325.955	524.891
11407.935	12369.756	9447.072	16244.196	12109.225	21233.999	11909.669	17866.1	729.657	314.048	313.627	571.504	577.753	709.363	234.021	12347.269	165.926	137.688	225.465	507.432	228.765	506.419	111.453	1081.371	2178.089	282.279	450.912	263.334	2766.075	690.1	333.128	3241.57	131	0.947	528.317	524.149
11290.452	12862.557	10100.862	17136.394	12924.405	21162.824	16467.271	22464.782	1051.43	519.801	474.456	602.808	652.565	531.411	419.993	15846.78	216.609	165.41	200.122	1805.639	299.975	628.368	158.502	2992.531	2884.903	284.954	1021.752	303.973	20022.528	691.562	490.198	7782.843	120	0.981	450.375	524.3
13715.483	15455.454	12037.498	20555.506	15553.21	23140.536	15530.86	22372.013	829.978	436.528	390.563	957.012	963.07	829.798	327.552	11980.966	212.864	212.853	271.63	930.058	345.335	473.92	153.912	1622.171	3868.102	369.561	422.821	293.17	4599.301	904.836	386.079	5294.334	136	0.945	875.412	524.221
10477.223	11309.729	8852.453	14836.189	12360.451	17834.808	10453.264	14265.143	788.274	329.798	339.993	657.589	2247.68	569.508	271.577	6453.49	181.322	194.874	276.146	590.591	1243.215	326.773	133.691	629.006	1149.116	307.18	550.575	316.298	4798.563	410.931	362.861	1709.957	119	1	1138.752	523.979
18390.51	20019.041	15771.814	25136.439	21085.954	28090.649	20249.026	27587.253	1260.915	561.031	523.777	807.125	1104.843	859.422	388.077	11184.786	293.74	276.644	244.356	1264.261	875.074	509.277	169.658	2564.95	3779.531	294.328	813.903	307.415	17757.918	1178.738	300.482	7229.99	182	0.913	1199.599	527.055
16031.9	17292.426	13506.878	23245.339	18588.042	27011.107	19120.414	26382.629	688.294	315.238	327.693	671.373	1054.226	844.09	329.583	12613.12	181.618	215.061	223.228	525.47	495.02	530.732	141.955	1429.434	2694.084	295.57	374.807	285.485	2937.351	1060.169	355.043	3580.686	134	0.98	1264.254	524.194
20010.406	21665.502	16515.112	27728.936	21948.501	32285.01	22165.178	31849.129	1248.157	589.319	519.751	689.698	644.803	1172.337	378.18	10904.29	313.403	241.581	301.37	2135.606	264.059	404.084	173.196	3497.221	2708.871	297.324	669.167	298.998	13698.369	844.328	362.188	9179.376	105	0.971	1316.167	523.871
15590.908	17128.089	14074.417	20649.16	18175.974	24473.764	18581.995	24736.835	1176.296	529.333	458.639	943.949	997.667	825.375	390.666	15912.639	267.214	219.394	322.234	1356.991	390.169	554.646	180.419	2510.125	3376.792	366.749	732.689	300.771	10858.135	1067.893	391.116	7785.466	137	0.974	884.128	526.193
13493.965	15060.745	12131.109	20580.882	16475.198	24792.046	15894.217	22441.979	839.445	388.773	381.092	967.152	1402.655	1078.187	358.876	15056.579	234.617	234.395	246.438	1103.371	1487.028	450.781	144.534	1806.232	4011.626	419.645	568.271	313.32	8381.106	1291.13	409.773	5038.734	222	0.91	1038.95	527.414
14921.507	16893.577	13413.941	22168.132	17809.359	26789.369	17105.065	25006.235	1339.966	583.075	497.026	843.295	1200.519	874.92	428.835	14852.181	288.731	218.917	220.854	1257.105	483.665	564.711	162.764	2679.854	3360.487	379.193	740.568	329.504	11572.274	1045.513	294.895	8153.079	135	0.923	911.352	527.781
13490.837	15181.006	11769.804	20334.396	16244.352	25423.508	15133.375	21642.759	1111.112	421.781	399.439	859.978	1452.716	728.365	332.292	10866.105	241.422	228.707	294.961	886.94	898.73	382.394	143.959	1521.898	2596.525	328.027	577.507	329.181	6731.152	827.876	428.792	4171.677	106	0.98	1124.217	526.557
13946.53	15079.11	11737.601	19612.971	15851.053	20059.988	12773.458	17554.459	976.271	500.163	460.935	1045.34	886.306	754.186	370.279	14116.924	277.156	256.923	359.055	908.196	805.319	587.613	156.738	2099.826	4134.935	308.212	625.289	303.067	13031.187	1084.413	301.251	4727.706	103	0.965	1276.519	526.044
21266.241	23117.355	17669.047	29797.867	23303.063	33191.309	23781.129	32811.326	1235.908	518.204	484.884	711.754	712.196	1070.077	342.108	11592.961	318.585	246.301	224.736	1445.345	344.586	402.531	170.458	3075.035	4160.172	301.406	661.942	296.235	12894.853	1041.485	384.924	8244.702	177	0.871	1312.246	528.771
11895.5	12774.907	9402.768	17016.057	12551.924	26003.832	12255.453	17170.805	628.709	296.759	289.391	436.76	394.596	671.424	221.225	6652.566	192.005	159.736	196.051	570.95	802.058	568.445	159.566	1413.766	1139.289	292.042	372.04	319.413	3403.513	444.892	299.25	3486.423	114	0.977	1365.026	527.5
16874.736	18477.827	15398.87	24480.848	20102.044	29889.923	19453.734	28620.571	1321.258	633.32	547.078	738.073	674.628	680.704	408.875	11904.086	260.266	186.67	202.805	1190.004	260.317	507.47	147.448	3073.448	3711.274	274.079	1278.848	282.21	9991.671	826.793	334.333	8892.154	188	0.896	592.303	529.846
17727.474	19962.441	15630.568	25031.591	20077.172	29917.447	20617.322	26980.328	872.453	367.55	342.691	1056.034	674.93	545.077	254.045	8573.487	166.867	174.356	268.951	776.098	196.32	310.583	141.744	1046.295	2087.901	357.965	476.977	261.229	3478.032	456.804	317.878	3388.644	124	0.972	833.661	528.145
14595.923	16326.368	12952.101	21436.89	17312.863	24107.905	15598.977	21682.538	983.826	462.677	426.645	1234.332	1138.614	862.646	409.926	16000.039	248.568	190.251	312.027	1015.009	1507.707	491.172	139.558	1865.649	3173.989	340.324	516.444	343.497	10916.618	1705.828	304.557	5341.001	176	0.904	970.347	529.773
16547.061	17947.429	13742.471	24189.223	19870.188	28979.795	19188.975	26712.493	714.053	387.394	400.104	943.606	1526.735	858.328	405.49	15085.436	201.197	240.899	379.031	696.237	1351.243	392.911	147.62	1630.293	2562.148	301.917	459.143	289.773	8197.23	1318.632	272.209	4086.577	190	0.914	1234.495	530.516
19225.475	20961.944	15318.566	26449.022	21597.695	29644.573	19460.728	28703.544	1612.502	554.433	484.405	1622.566	1373.562	1016.411	363.538	13961.988	337.632	363.029	418.343	2896.595	3542.738	696.741	188.737	3142.697	3903.542	371.109	680.327	312.141	16403.626	1113.301	378.841	8221.964	142	0.982	1419.732	528.563
20097.997	22664.321	16539.176	28661.834	22268.45	31079.374	22168.549	31879.233	1160.067	533.878	476.418	1188.227	1006.981	1005.283	360.901	10716.751	306.377	303.921	316.834	1341.344	661.765	474.317	197.132	3449.894	3046.417	292.951	675.478	313.77	11051.824	1014.809	413.099	8583.895	221	0.811	1430.794	529.803
14441.195	16129.399	11099.434	22344.404	14746.152	25688.327	14484.198	21195.734	934.941	379.201	324.873	681.897	876.278	744.722	290.348	8422.864	204.875	218.163	273.793	495.376	692.892	279.533	168.379	1670.107	1886.189	283.98	356.054	287.072	2350.604	574.342	324.23	3386.644	142	0.971	1491.317	528.796
16077.688	17670.787	14059.119	22314.828	17846.868	27407.689	17891.518	25968.487	863.722	488.199	426.048	590.441	585.961	726.454	346.952	11100.095	201.476	155.455	196.487	817.995	331.464	2880.95	110.318	2264.543	2440.087	255.569	676.269	269.976	7668.993	883.587	299.013	6851.121	137	0.963	543.989	529.858
13057.023	14780.337	11983.484	19791.495	16663.316	23720.281	15860.322	22723.234	1355.441	510.479	470.006	892.155	1302.726	862.197	370.012	14574.032	286.26	227.164	260.782	1439.475	1127.991	7900.867	148.594	2585	3050.294	305.292	965.286	297.192	17938.05	1315.387	500.853	7325.098	159	0.933	1073.619	531.116
15941.494	17823.457	14428.875	23365.118	19708.555	27262.428	18973.815	27091.021	1447.873	661.594	601.497	782.303	897.766	859.129	440.884	12057.239	325.42	299.347	203.283	1991.191	475.588	1157.499	178.274	3838.696	4439.534	306.773	1048.808	344.689	15053.067	1209.947	528.856	11630.24	113	0.969	1167.473	529.296
14407.476	15462.63	12176.729	20959.959	17293.154	25254.131	16671.509	22765.927	805.045	379.706	389.525	733.075	1358.987	918.2	386.228	14009.254	186.047	233.219	456.14	811.389	1632.416	369.338	151.934	1670.282	1492.003	283.306	403.692	269.492	9604.97	1165.538	309.151	4318.578	128	0.963	1227.18	529.953
24148.723	25992.697	20901.758	32939.756	29329.623	36056.453	28831.016	37132.684	1371.623	583.351	563.696	804.148	928.581	2571.994	464.928	12150.569	311.214	323.595	378.033	1286.025	723.903	566.316	172.144	3384.893	4745.384	314.258	765.159	292.345	8684.764	979.195	346.504	9413.957	405	0.879	1250.433	535.386
14922.911	16092.373	11907.251	21627.446	16270.84	25395.859	16703.752	23286.266	888.437	368.052	397.259	727.198	1161.086	1009.247	318.366	12578.88	254.957	248.838	278.403	774.793	710.199	717.665	167.113	2134.249	3135.183	284.043	455.181	299.257	3275.564	1295.429	298.801	4941.418	165	0.958	1445.342	530.045
11957.337	13008.186	10415.827	16966.459	13624.773	20166.011	13002.451	18584.096	876.939	321.059	305.506	832.75	828.519	533.285	231.344	8579.148	166.892	136.667	232.101	672.152	488.068	297.048	107.603	832.879	2468.078	293.367	452.785	273.849	3849.523	476.815	271.5	2639.789	129	0.97	607.663	530.694
13004.025	13907.277	11171.607	17992.777	11842.84	19338.493	11732.448	17726.134	1095.974	541.684	477.405	1041.621	962.951	799.572	399.334	14614.723	200.267	176.073	227.186	1503.974	397.957	409.629	138.728	2483.76	2209.388	334.952	865.261	290.241	18804.924	1671.061	398.789	7408.861	109	0.976	739.968	530.124
11928.35	13248.685	10715.861	17787.7	14806.803	23574.151	14432.606	21773.914	941.653	485.052	407.165	832.974	764.992	686.727	329.107	9642.351	184.003	158.913	167.619	1295.638	410.456	423.883	124.096	1954.455	1704.525	320.866	945.383	278.934	11884.21	833.432	385.231	5822.513	102	0.987	752.118	530.676
11978.583	13324.435	10823.499	18980.222	10714.192	18814.698	10459.271	15034.18	707.911	362.227	312.574	1023.975	706.582	610.961	226.196	5359.565	188.852	159.986	294.354	607.583	297.911	239.061	126.199	546.936	3237.842	320.727	420.826	291.469	2302.429	353.337	310.795	1778.116	115	0.956	792.604	529.761
16632.837	18287.918	14430.492	22940.503	18437.233	24576.011	17505.103	23772.836	1156.098	460.692	417.062	942.954	643.153	1094.385	339.398	11952.583	240.778	211.964	283.044	1006.357	1795.211	466.668	148.848	1620.064	3391.516	320.478	601.537	331.259	7845.166	785.196	290.88	4788.863	167	0.955	988.668	532.135
18095.028	19961.745	15768.903	24968.343	21583.063	29226.745	20915.455	29036.23	1342.057	632.993	565.099	785.329	1072.914	947.545	450.798	11662.317	323.132	301.495	275.402	1647.828	700.813	7483.656	180.012	3664.997	5284.882	286.114	866.248	317.04	16226.418	1186.828	449.075	10710.787	105	0.984	1175.814	529.986
15025.409	16044.12	12342.256	21138.928	16683.475	24812.917	16762.388	22654.482	1145.674	390.988	344.576	1164.515	1035.069	1387.742	300.859	13328.836	243.737	201.925	276.584	978.885	753.759	404.377	149.202	1741.226	2543.676	334.81	463.57	291.849	5753.326	1268.278	335.294	4490.993	136	0.967	1304.86	531.426
14320.358	15882.278	12826.175	20523.223	18318.649	24009.447	16478.055	22845.388	954.762	493.943	448.414	776.967	925.05	730.36	329.741	13689.508	209.827	179.456	216.396	1380.524	501.872	500.618	150.165	2276.169	2366.262	353.1	1088.61	264.705	17612.96	1033.202	399.884	6416.042	209	0.798	815.337	533.739
18320.483	20010.866	16490.111	24347.052	20786.247	29500.127	22604.115	29287.45	1361.799	663.098	544.006	892.434	926.182	1039.079	429.112	13975.913	289.431	232.875	267.855	1143.612	376.713	823.209	165.573	2909.204	2996.785	367.114	845.813	354.786	9723.339	702.097	346.346	8456.987	255	0.795	931.692	535.555
14635.51	16236.08	12794.968	21120.378	17681.512	25639.161	16645.213	24214.72	1182.381	584.218	518.002	820.847	1563.963	941.536	403.31	16354.791	297.99	285.775	381.31	1264.298	1962.434	930.851	171.236	2791.777	3607.737	337.341	932.284	310.22	16577.403	1440.812	380.786	7172.666	144	0.958	1054.493	531.979
13964.511	15560.139	13205.29	20845.247	20280.861	25084.752	17179.038	23351.109	1395.637	560.351	569.294	779.438	1289.065	760.146	433.184	15860.646	311.807	254.374	277.193	1427.918	990.195	521.207	168.332	2743.854	4285.952	330.379	811.231	309.045	16809.005	1342.718	505.751	8015.256	156	0.883	1123.115	533.936
13472.35	14947.621	11816.677	20413.313	16119.826	25943.081	15824.381	21912.918	826.308	375.224	394.516	681.103	1114.341	1020.754	350.497	10740.754	201.386	206.451	220.178	742.418	532.782	527.124	147.723	1822.315	2548.718	293.913	603.55	331.372	5000.064	976.567	347.077	5323.688	169	0.933	1159.21	532.062
21995.05	23799.764	18618.629	29535.275	24528.33	32868.582	24895.059	33144.191	1382.509	608.989	545.791	802.613	802.403	1191.432	372.381	11415.564	347.865	270.015	307.134	1507.505	441.898	722.039	191.687	3715.755	4071.717	330.143	933.973	296.252	14595.5	1200.42	399.031	9413.813	290	0.847	1335.621	533.61
22032.202	23676.356	18038.839	31387.966	24106.17	36242.847	23421.998	36428.483	1450.411	456.25	456.138	1099.913	1122.504	875.857	376.666	15476.303	305.465	279.773	265.39	1584.186	933.608	607.617	174.803	3132.009	4310.792	309.363	524.631	332.534	10841.894	1437.903	324.297	8164.447	141	0.975	1381.5	531.535
14793.475	16452.754	13669.693	21977.2	18100.111	27811.071	17648.786	21616.379	987.298	455.707	405.767	817.668	798.5	627.339	308.789	12653.812	217.451	182.982	260.119	1032.85	358.843	405.557	129.078	1623.557	3534.218	281.081	667.834	277.614	18475.514	844.603	314.426	5412.152	266	0.763	725.989	537.188
16256.985	17739.955	14362.81	24539.424	19947.118	30316.624	20455.806	28743.41	1226.573	386.23	351.251	785.736	1089.264	876.423	307.5	10677.693	190.775	191.762	182.944	593.144	491.711	436.07	146.649	1469.488	1361.481	315.779	440.662	323.752	1798.281	732.569	312.766	4204.286	114	0.99	1013.377	531.833
13536.894	14779.434	10248.951	19274.91	13379.419	22403.93	13263.117	19840.006	1023.316	464.83	422.344	696.265	1238.92	925.007	345.857	11225.333	283.578	267.769	272.184	958.97	715.588	588.328	174.139	3318.218	3311.429	358.855	454.141	315.528	8089.527	1047.992	304.372	8091.943	110	0.998	1468.609	531.373
11717.619	13395.857	9871.563	17487.081	12319.58	21620.749	14594.58	23052.176	796.755	380.139	428.433	603.975	713.688	467.029	351.459	10453.25	194.761	145.997	256.082	710.234	670.855	428.354	136.418	2437.054	1566.587	308.622	548.273	292.117	11691.646	802.608	453.788	6828.569	100	0.967	378.12	532.27
20392.287	22385.614	18391.742	27073.394	23493.341	30009.566	23542.904	31966.559	1483.052	676.255	579.941	1017.557	948.467	1078.45	466.24	12754.449	301.296	260.598	305.679	1183.903	1250.608	514.498	189.426	3637.673	2422.921	309.588	752.399	320.83	8144.151	1160.791	371.423	10697.38	134	0.953	1000.239	534.209
18814.046	20668.68	16681.434	25903.507	21981.329	29072.937	22535.994	29509.306	902.342	403.067	381.314	824.407	889.198	1035.565	301.823	11747.168	217.159	221.24	211.641	972.499	735.88	1611.383	143.999	1892.085	3143.729	352.587	467.214	326.265	7880.035	1068.708	346.63	6060.275	183	0.944	1023.189	534.921
24209.615	26205.773	21486.327	31820.666	28397.896	34060.919	29075.477	37021.234	1417.976	646.819	629.213	580.711	689.221	1388.614	447.773	10442.149	348.581	340.565	308.891	1770.219	339.467	785.065	183.107	4152.853	4193.643	306.104	670.657	291.529	10997.663	751.039	387.969	11689.227	247	0.825	1263.913	535.982
21156.378	22784.057	18155.694	29191.523	27323.17	31877.381	24298.356	32254.912	1291.874	591.188	503.13	784.935	807.888	1118.368	374.417	11489.574	303.383	281.215	375.107	1242.054	448.693	671.164	176.091	2931.936	2735.772	336.375	758.651	295.455	16977.723	635.153	372.002	7460.349	385	0.816	1279.305	537.43
18839.668	21008.631	13364.697	28038.389	18587.912	31742.165	18577.513	27552.94	1215.929	561.711	548.026	533.385	652.427	773.115	324.156	10117.52	365.513	305.7	225.31	1278.932	511.484	3072.149	186.418	4067.944	5683.732	319.408	772.963	296.348	10536.342	737.836	356.138	8291.208	195	0.896	1529.531	535.838
13388.763	14674.372	11764.683	18884.819	15701.995	16121.171	15499.794	18079.804	931.634	444.911	400.789	665.479	616.703	537.125	379.636	11198.311	197.278	181.884	210.475	676.585	390.176	370.269	140.57	1596.53	2710.683	304.06	488.886	291.218	4894.235	595.945	348.239	4992.021	179	0.898	674.416	537.265
10549.734	12021.409	9505.389	16207.838	12459.488	20608.241	12309.526	17785.524	821.294	410.691	391.748	849.547	950.096	458.774	278.804	11334.437	190.244	170.282	242.543	902.244	361.136	341.68	154.869	1292.552	1862.331	373.779	514.869	266.244	6024.316	818.645	336.116	3838.075	112	0.932	862.982	534.929
14798.235	16210.731	13396.55	20220.656	18700.271	23418.435	16484.293	22475.176	1203.473	592.282	499.545	1080.443	1889.951	791.02	432.149	16145.15	296.529	214.324	308.343	1343.126	608.079	606.375	166.534	2595.629	2418.379	342.25	895.905	324.275	18842.892	1377.353	321.878	7917.294	117	0.973	914.244	534.679
14388.895	15413.875	10933.83	20871.532	14799.73	24952.946	15260.353	23021.672	957.582	336.987	323.907	772.237	914.198	856.835	322.325	12607.98	217.37	228.677	272.18	542.22	1051.801	474.089	167.13	2000.407	1507.48	318.631	438.664	293.037	6594.602	985.847	346.299	4617.828	139	0.977	1460.478	534.953
14994.82	16221.288	13469.853	21213.116	17653.216	25253.554	15480.823	23331.388	1115.557	603.772	503.458	542.535	613.635	581.417	352.77	13527.201	242.977	208.013	215.772	1108.734	363.587	492.192	139.859	2477.731	2606.39	336.501	884.401	302.695	15953.71	877.31	404.136	7338.285	114	0.96	780.395	536
20148.898	22191.191	18055.511	27899.643	23305.604	31334.649	22727.835	30198.183	1082.795	489.218	461.928	767.309	873.679	683.541	333.312	15893.197	217.675	213.216	252.239	1128.819	713.914	534.515	147.224	2207.333	3693.863	372.482	902.522	264.107	14959.99	1009.501	379.227	6838.841	202	0.941	834.366	537.173
17179.764	18843.423	15137.272	24301.625	20861.76	29365.345	20557.869	29219.654	1403.687	667.103	590.569	528.179	643.509	997.201	433.428	12112.743	319.52	301.185	281.023	1719.905	240.989	22271.309	181.645	3882.264	4332.87	296.806	876.554	338.727	13062.239	789.341	444.493	11499.189	116	0.965	1171.017	535.405
21711.896	23348.991	18926.864	30176.827	25200.76	33394.741	25639.717	33592.966	1069.69	497.839	515.31	705.484	867.663	1066.768	405.844	12226.479	268.017	257.548	297.749	1153.413	539.362	480.727	172.671	2478.785	4316.074	278.854	794.175	295.886	12615.444	948.039	332.19	6880.135	333	0.887	1208.242	539.779
19622.678	20821.452	15811.648	28325.197	21761.24	32436.895	21579.975	30392.159	905.863	411.979	392.949	869.272	1194.77	918.929	317.795	11989.042	272.848	250.753	276.37	835.156	990.892	539.173	165.64	2194.563	3855.647	278.063	458.294	321.975	4944.143	1049.395	327.441	5689.58	208	0.939	1373.087	537.846
16726.085	18285.892	15313.57	24102.247	19913.612	29311.538	18194.36	26720.368	1255.086	599.689	501.623	641.822	625.294	718.823	396.974	14629.455	240.925	215.42	194.607	2247.225	371.6	651.533	144.309	2742.896	4108.842	320.61	1595.523	288.38	31562.158	1249.031	414.732	8330.094	158	0.904	745.228	536.728
18629.925	20417.801	16858.545	26626.961	23040.688	31266.848	23090.783	31933.792	1761.636	638.812	539.894	932.754	1224.494	868.626	441.875	14279.629	281.886	247.443	259.445	987.965	879.649	623.073	183.092	3456.134	2126.782	297.724	679.098	327.904	4636.608	1251.611	340.656	9519.809	133	0.973	1008.041	536.981
16292.314	17794.067	14312.502	23307.138	18335.114	29735.155	18383.921	26673.853	1081.3	490.085	446.805	687.677	775.419	805.342	332.891	9691.109	209.446	173.028	197.95	989.418	393.969	493.067	124.642	2175.071	2348.921	293.499	878.336	269.269	9063.48	853.593	306.949	6328.934	224	0.815	530.013	541.795
22407.338	24557.502	19909.982	30383.981	25326.708	34954.472	25055.811	34662.686	1412.347	668.684	554.077	643.64	723.178	874.508	410.787	9890.731	261.804	193.562	170.763	965.627	337.273	501.705	135.473	3433.678	2600.308	277.174	922.924	265.899	7923.791	726.924	327.266	9809.334	223	0.828	537.787	541.617
19027.45	20701.689	17337.438	25494.638	22653.012	28420.078	22601.664	30272.072	1436.99	617.475	552.857	854.616	927.307	1059.555	408.305	13782.772	285.347	264.72	240.391	2040.47	888.678	15503.033	163.857	3417.794	3104.396	309.461	718.82	314.314	18547.326	1321.754	432.348	10760.565	202	0.892	1029.832	540.639
17662.812	19611.66	16046.54	25277.442	21596.33	29150.292	21302.702	29435.674	1168.296	564.85	517.831	1035.139	1382.506	1144.465	421.463	14897.25	275.465	262.484	272.483	1284.98	954.908	722.479	156.949	2915.107	3332.422	301.599	811.306	308.203	9084.751	1477.073	370.639	8264.488	228	0.836	1045.228	542.298
19273.665	21185.3	16601.057	26350.72	21610.194	27391.231	20386.091	27450.238	1147.032	526.108	501.94	726.193	1297.003	898.223	382.041	14514.775	299.196	261.729	305.719	1351.399	789.857	2281.106	148.359	2647.599	5440.339	320.05	818.093	280.378	15318.101	1163.295	446.816	7493.766	183	0.909	1094.325	539.861
17862.086	19342.709	14973.547	24875.329	20175.042	28410.752	20555.586	27552.965	1029.536	461.951	413.995	945.453	706.53	995.428	326.5	12080.596	297.071	240.154	237.142	1133.679	371.742	391.237	154.041	2682.616	3996.281	317.005	447.899	290.74	8575.733	1119.188	363.725	6911.663	204	0.929	1320.598	539.328
19526.189	21151.476	16230.912	28353.176	22187.355	31957.539	22440.105	31477.765	864.576	420.012	390.804	1128.036	1055.467	1023.147	323.653	12048.645	259.442	261.471	270.287	1132.105	609.994	552.172	181.655	2716.7	3236.534	304.127	444.593	318.999	8049.827	1189.202	308.229	6887.4	325	0.829	1428.777	540.392
17764.149	19991.705	15294.777	26214.274	19167.348	31512.829	21631.601	33432.046	1055.217	595.827	583.717	681.213	709.394	659.051	387.067	9074.471	243.053	189.134	249.511	993.61	579.823	1403.391	140.449	3027.596	2126.954	306.554	839.386	308.006	14222.23	1041.951	409.503	8030.045	122	0.985	375.975	538.566
16263.609	17947.157	14322.691	23137.774	18265.807	28220.703	17933.409	26479.185	1288.943	566.959	556.738	678.365	792.297	776.854	370.317	12682.419	224.977	198.182	196.397	1102.718	514.864	1010.263	130.746	2718.547	2925.394	281.169	962.416	291.384	15889.856	1078.62	272.041	7808.067	120	0.969	483.658	538.108
17750.635	19543.234	15756.595	24771.89	22616.306	25121.143	18409.677	24709.197	997.459	472.166	430.057	1020.186	1035.032	624.96	352.345	14398.724	260.994	200.572	326.638	1064.482	1246.722	360.492	148.22	1857.13	3945.269	349.463	546.372	348.3	10783.471	957.597	303.385	5526.635	209	0.931	952.366	541.098
19193.106	21013.345	14471.713	28118.781	18956.248	32277.489	20025.29	29055.479	1116.748	487.681	431.872	969.592	1261.158	1063.674	347.697	12614.514	288.118	275.394	263.992	668.509	1514.891	447.701	175.752	2594.238	3675.716	423.495	515.154	299.083	5250.835	1022.517	304.278	5161.069	203	0.913	1489.372	540.658
12130.816	13716.887	10634.144	17739.054	13538.027	21363.533	13705.969	21111.625	1138.499	536.757	487.747	761.429	684.356	710.153	393.52	12856.81	210.517	169.522	213.376	3153.534	284.716	705.237	151.132	2573.771	2102.388	309.446	2220.892	292.484	25608.183	964.562	334.429	6466.946	130	0.951	446.7	540.5
15808.914	17448.753	13169.476	22802.859	16486.249	27304.125	16884.985	25787.034	1038.647	486.352	482.863	665.781	719.09	680.739	349.119	10661.974	199.86	189.236	166.915	1057.515	451.256	423.77	136.123	2326.084	3783.074	309.141	867.456	299.092	15153.68	947.841	300.208	6811.289	130	0.951	477.369	540.108
15334.11	17204.245	14124.23	22879.476	16977.494	23987.782	16337.889	29065.552	1230.769	492.19	422.653	744.049	668.582	624.124	377.461	14375.675	214.226	176.225	250.815	1346.616	356.052	472.062	132.62	2352.574	2954.423	323.115	1058.1	269.242	17007.431	1267.302	322.964	6992.21	207	0.838	639.973	539.65
17554.35	19128.978	12793.664	25345.203	16407.63	25314.913	14266.031	20892.138	1168.441	515.7	428.555	689.688	865.752	677.287	309.416	9717.79	342.174	289.438	294.399	1091.839	498.967	730.705	172.055	2847.332	4359.34	360.951	595.057	292.365	7455.18	775.55	321.943	6324.45	182	0.856	1517.28	540.181
16024.717	17310.292	14482.185	21857.419	18840.476	25986.327	18335.162	25718.221	1153.505	569.043	469.869	498.75	652.097	721.725	361.837	11400.807	237.729	174.703	181.429	809.216	289.493	579.473	127.213	2718.67	2684.271	245.896	631.774	268.43	11867.418	723.889	315.33	7894.025	152	0.915	547.592	541.73
13249.891	14286.928	11635.783	18270.702	15037.445	23428.738	15022.166	20553.139	920.649	367.873	335.725	929.888	826.358	549.015	281.57	12047.732	187.065	139.581	263.537	646.767	200.936	525.123	127.707	1314.849	2452.562	244.254	319.147	264.916	3704.149	682.997	348.839	3947.209	136	0.967	584.779	540.265
10434.239	11509.288	8870.167	15240.402	10765.932	19170.024	13167.097	20591.302	837.908	391.216	427.405	672.601	650.707	628.872	410.083	14960.71	188.582	153.72	225.978	809.475	439.305	409.356	143.73	2817.871	2638.39	354.312	503.895	276.958	10192.345	752.207	378.958	7932.793	118	0.981	426.195	541.678
11127.22	12310.499	9963.231	16490.724	13324.497	21047.33	12833.226	18481.081	1124.294	437.67	407.229	955.88	867.949	888.853	341.244	12197.259	249.463	195.221	229.841	1069.975	1308.008	423.48	148.999	1674.75	3565.095	350.844	533.651	346.99	16089.313	1119.954	294.371	4982.697	106	0.993	969.5	540.896
23376.792	25144.606	21229.221	31030.31	27604.126	34546.893	27092.916	36573.993	1705.538	763.383	652.478	898.809	1009.899	1261.119	508.445	11628.192	337.385	282.72	212.491	1622.294	1150.583	520.196	191.076	4426.934	2950.173	319.677	1178.046	335.404	10483.043	1285.067	374.005	12882.472	141	0.964	1001.472	541.876
13820.401	15235.547	12612.147	20681.156	19660.249	25983.291	17810.105	24686.914	915.5	447.365	423.415	901.05	2009.457	767.177	383.793	16211.353	245.317	230.244	342.129	908.314	1341.831	632.881	144.935	2147.16	2391.711	292.428	565.932	301.276	6506.191	1421.015	377.52	5756.629	166	0.917	1055.59	542.747
15576.733	16650.863	13031.365	21583.655	22090.232	23812.204	16888.175	22902.172	836.992	305.15	397.572	671.94	1328.327	865.471	337.354	9831.848	196.942	213.192	225.836	423.685	940.303	266.666	140.828	1058.569	3250.136	292.194	416.701	284.971	3339.794	700.335	278.588	2790.691	154	0.961	1233.169	541.63
18596.299	20157.329	17315.716	25451.01	22571.767	29557.978	22000.997	29174.329	1204.898	569.369	475.364	800.065	801.554	819.181	398.59	14517.945	227.85	210.504	237.02	1804.78	402.425	639.302	147.459	2787.297	2835.717	325.568	1216.392	294.623	16675.81	975.681	397.426	8506.763	208	0.887	751.077	544.505
17255.109	18681.018	15236.301	24308.192	20173.604	29823.434	19602.923	28668.311	1365.255	635.71	549.206	738.398	668.462	782.633	432.455	15023.932	256.604	204.611	237.789	1693.249	367.162	7571.722	151.936	3267.086	2466.543	328.355	1250.683	303.078	26104.811	1261.702	367.467	9866.619	142	0.982	776.542	542.486
14343.754	15974.326	12537.743	21032.145	15206.688	22262.91	14245.19	20851.923	1006.443	460.438	432.128	1150.464	894.77	644.893	302.968	12860.029	208.922	209.942	277.216	1196.395	495.975	403.122	141.283	1659.814	3380.596	366.77	807.511	283.028	12068.009	1187.241	418.952	5096.055	139	0.977	850.047	542.399
12354.096	14032.991	11668.769	18872.678	15721.028	24123.098	15375.054	22329.894	1096.141	558.259	505.027	1041.708	1130.824	733.165	374.748	15698.76	234.384	208.671	210.963	1372.321	523.409	510.25	176.222	2627.911	2541.931	382.199	1028.306	281.27	14375.359	1566.85	340.653	7816.774	107	0.958	866.304	542.079
15894.093	17345.338	14311.636	22835.027	19057.236	27020.116	18879.856	26170.007	1180.695	510.241	449.696	1248.05	963.647	931.879	440.079	13405.517	255.587	227.93	253.85	1158.69	1957.872	517.029	166.495	2175.124	2702.746	339.223	696.761	323.249	8172.553	1342.608	299.043	6596.052	138	0.97	988.435	543.326
19178.102	21082.953	17111.867	26738.837	22713.059	31018.265	22704.347	31563.491	1415.742	627.148	592.35	902.503	950.227	1000.41	400.72	12811.567	333.495	283.376	265.608	1785.105	600.309	711.905	168.71	3500.15	4479.569	328.552	1120.501	301.399	15024.149	925.306	525.385	9781.062	239	0.932	1077.207	544.333
18156.884	19661.119	15842.993	27327.875	28166.651	27377.714	19492.64	26267.708	843.316	403.244	660.239	841.945	1171.411	1147.135	447.983	10924.677	222.423	264.187	346.853	647.72	598.287	400.895	171.79	1954.745	2463.135	321.091	672.469	283.089	6927.287	890.124	328.402	5534.854	107	1	1243.051	541.519
14056.859	15401.102	12437.187	19534.943	16935.123	22655.069	17006.163	23075.201	1258.626	498.435	472.381	1076.06	1117.284	708.567	427.371	13556.345	244.951	238.874	268.497	1398.366	658.103	6598.695	160.401	2565.674	3990.188	332.351	739.58	334.401	16825.684	1317.897	423.439	7075.167	126	0.976	1170.198	543.825
16210.161	17756.05	13815.925	23424.585	18868.31	29037.668	18917.805	28053.983	1386.871	592.89	566.899	717.366	719.838	1004.662	373.195	11893.067	320.581	257.518	220.227	5251.132	592.942	822.601	191.288	3681.312	3111.572	296.83	1424.306	312.175	28922.056	1778.41	447.108	9158.844	165	0.911	1336.373	545.1
14389.987	15407.756	11076.904	21110.776	15423.131	27221.524	15941.413	23628.799	966.028	381.589	340.774	1004.506	906.972	876.434	312.484	13694.484	226.894	258.16	317.186	865.29	1831.265	488.656	171.665	2160.3	2022.799	316.821	578.543	309.337	11543.984	948.482	338.905	4887.361	119	0.973	1459.971	543.668
13429.344	14639.163	10712.522	20018.185	15113.458	23547.858	14956.777	22405.594	1135.561	488.23	461.33	617.567	1084.695	772.484	349.87	9182.827	284.316	287.33	267.741	1228.903	614.863	546.614	193.146	3166.789	3052.628	364.895	568.386	310.489	8216.704	862.464	322.68	7526.402	232	0.721	1475.875	549.284
23884.405	26153.224	20931.857	33431.106	25657.029	38304.48	27735.069	38572.607	1199.812	610.088	621.024	531.971	535.702	747.424	416.745	8979.023	259.422	200.673	178.143	966.154	336.058	2523.518	147.487	3145.955	4926.073	335.62	1113.304	302.333	13703.309	686.202	382.208	8567.799	148	0.924	385.405	545.662
10672.393	11985.187	9467.634	16183.451	11769.553	19926.478	16695.856	25005.667	844.24	445.109	444.254	1019.087	730.693	1337.103	419.553	14833.646	184.142	156.488	169.586	1485.097	348.151	613.936	138.604	2600.047	2149.478	566.716	829.757	301.587	13329.338	1170.088	350.72	7243.013	147	0.978	435.779	545.806
13687.278	14683.879	12380.354	18179.991	15576.619	21311.365	15474.494	20303.898	1108.449	373.074	327.165	746.395	670.817	512.742	298.655	13890.095	187.134	146.72	228.378	699.734	207.086	374.754	135.687	1624.356	1953.527	258.484	480.208	268.18	4000.593	793.397	285.717	5099.622	135	0.949	607.093	545.219
15860.875	17736.701	14847.832	23001.055	19935.53	26854.578	18263.516	25577.768	1470.596	674.167	595.194	887.868	858.123	832.78	418.689	15719.199	306.433	253.087	244.888	1435.831	279.994	1024.973	177.12	3099.434	3537.079	424.056	891.584	290.275	18577.266	1002.346	404.059	10070.052	146	0.901	889.253	547.137
12179.832	13388.176	11118.91	18202.02	15114.188	21906.435	14732.784	20937.273	1089.009	470.978	466.91	900.724	1272.725	895.306	398.219	13194.692	254.926	229.736	284.657	852.648	1128.73	476.054	142.707	2177.785	3113.75	281.75	636.145	297.394	6446.906	1296.007	431.392	6285.399	134	0.98	1065.231	546.224
21650.431	23445.374	18931.966	28889.835	25434.069	32065.692	25015.215	31418.544	1300.073	410.684	404.328	725.987	935.189	1538.836	352.029	12340.407	227.916	227.889	295.219	714.112	591.813	520.701	154.486	1896.763	3916.309	316.085	521.568	324.415	5698.21	1074.979	369.265	5442.979	305	0.923	1156.228	548.805
11599.239	12933.417	10504.238	17013.576	15405.903	21757.995	13207.582	18997.407	988.268	456.846	410.176	948.987	1504.035	1088.106	333.124	13977.708	254.164	192.238	298.644	1091.49	775.825	407.057	162.964	1624.885	3582.115	369.53	711.453	312.727	16886.716	867.889	310.701	4649.287	111	0.994	905.014	546.05
12477.233	14164.347	11761.373	19467.196	13313.005	25593.295	17180.775	22732.717	921.665	425.22	381.635	950.815	962.749	566.008	326.923	14517.898	224.589	176.589	299.656	846.988	279.497	369.445	146.707	1604.48	2510.888	368.6	497.144	340.213	6493.059	835.92	324.389	4743.414	179	0.923	929.846	547.617
17197.43	18503.043	15798.869	24714.353	21319.22	29018.117	21173.458	29015.171	1112.338	568.99	473.044	1342.971	1338.34	1211.754	491.85	13948.933	267.095	230.626	193.105	1328.512	2298.319	543.949	165.02	2649.101	2723.36	341.056	881.733	330.463	8999.581	1684.518	326.119	7977.949	139	0.95	994.651	546.781
15367.834	16784.961	13142.243	23032.126	16333.558	26436.422	17088.026	24236.083	980.133	446.266	421.827	946.633	741.497	879.112	320.523	11422.561	295.277	238.44	234.696	3457.244	543.197	573.543	158.026	2433.74	4759.204	349.207	660.134	292.155	14764.701	1312.732	379.458	6236.542	165	0.911	1328.379	548.288
19172.1	20767.621	16923.464	25914.888	20674.485	29885.81	26153.875	35984.543	1038.347	573.655	568.594	502.169	505.067	669.954	438.186	9658.205	248.931	196.3	209.876	789.056	294.809	8960.509	157.129	3382.009	2384.844	318.215	753.497	308.291	7419.931	639.324	663.965	9229.647	251	0.816	377.452	551.612
11480.203	12973.362	12424.689	18100.951	11986.09	22398.512	12149.812	18565.912	839.866	425.352	376.402	597.784	801.944	554.778	308.576	10919.874	273.127	234.993	248.949	669.529	503.43	462.536	166.386	3125.756	2787.463	287.087	384.573	277.396	4938.437	930.113	324.736	5848.805	113	0.981	1531.792	547.438
11078.712	12316.295	10013.533	16413.922	13030.251	22850.112	14602.718	22091.912	922.243	493.344	454.49	700.052	687.208	594.463	390.39	13033.275	203.633	167.728	208.829	854.264	399.232	598.809	130.709	2611.705	1912.271	255.719	868.437	282.795	8332.931	763.562	300.764	7103.965	101	0.99	525.045	547.708
18225.247	20156.873	16286.423	25407.783	23448.71	24251.454	17713.979	24925.278	1447.542	634.751	577.488	1132.276	1124.655	784.817	433.82	14632.113	322.103	291.875	263.452	1879.293	973.124	644.359	156.26	3343.449	3964.926	347.325	771.544	290.321	21851.761	1203.332	435.435	9040.786	101	0.977	1089.351	548.035
17396.498	18686.834	13424.543	25692.983	19911.792	30940.25	19580.507	28090.655	827.844	429.505	387.765	732.37	947.723	914.528	352.728	12670.359	245.273	244.913	371.573	765.028	1115.743	453.589	194.681	2705.862	2422.266	361.184	532.726	300.636	12010.617	934.532	340.592	5784.959	130	0.978	1483.346	548.354
14463.134	16249.393	12976.36	21960.38	16314.111	27042.658	21866.162	32274.722	1103.089	513.314	540.601	472.237	476.077	612.964	453.989	10993.141	229.835	197.163	189.846	874.098	289.766	423.646	160.1	3451.331	4024.529	325.723	909.34	283.938	10735.592	623.474	396.563	9130.156	142	0.934	392.049	549.676
18423.101	20013.842	15349.467	26178.869	19076.262	31612.121	18723.949	28898.688	1039.784	483.947	487.524	747.982	841.034	738.952	354.689	11417.792	217.494	188.294	182.898	811.695	324.701	498.789	140.814	2262.981	4670.84	290.704	509.807	297.158	6024.533	784.331	279.098	6751.449	112	1	477	549
18785.868	19949.403	16796.807	26078.742	22280.894	24017.982	15789.459	22564.425	1351.053	492.547	412.768	1048.734	1046.456	746.416	329.309	13973.623	235.74	204.831	261.672	1203.652	506.839	654.634	128.701	1814.883	4946.505	334.27	579.246	288.423	13514.788	1119.794	337.824	5743.847	196	0.943	762.408	550.184
20336.153	22041.402	18361.861	29422.193	25265.275	35440.111	24192.483	34699.355	1345.542	593.094	498.927	970.704	1035.898	1048.394	412.89	14380.09	252.381	211.926	265.625	1732.654	415.228	9428.474	154.565	2868.627	3781.31	316.639	1062.243	299.276	19120.838	1169.056	405.63	9068.825	344	0.806	776.843	556.006
14550.06	15611.548	12038.001	21300.344	16568.517	25966.841	16887.778	24532.824	1005.82	464.287	440.518	740.952	1169.933	744.726	332.097	10795.723	295.423	246.558	199.495	1185.805	876.527	488.271	154.77	2760.027	4307.466	280.98	458.333	327.697	8212.601	1215.963	375.511	7062.389	143	0.916	1385.458	549.745
15658.301	17116.575	13588.123	23276.908	23034.928	28002.007	18198.114	25687.474	1218.437	464.724	456.918	913.812	1245.324	1027.691	436.211	14458.942	248.108	239.535	323.759	840.275	695.27	536.427	169.78	2216.184	3584.467	287.411	606.694	314.993	9304.439	1219.505	343.031	5777.981	115	0.999	1204.117	550.396
14170.502	15229.031	14593.518	19022.167	17371.463	20108.216	14886.271	21393.497	2471.726	972.183	752.343	563.48	545.355	936.954	356.342	10009.959	586.867	485.324	343.642	3128.565	184.674	30944.518	187.127	4042.196	3603.918	281.658	409.474	345.507	3371.56	373.252	317.72	12327.757	104	0.974	1411.26	550.788
17368.074	18201.559	12862.064	24271.337	16984.79	28390.784	16506.791	24094.435	974.775	430.695	379.147	1033.231	943.301	839.721	331.541	11373.807	272.69	270.261	328.78	921.087	1191.695	399.059	180.724	2301.762	3318.631	316.393	661.994	313.02	8398.554	912.226	323.529	5413.613	150	0.936	1459.5	550.573
12716.987	14128.037	10191.323	19796.638	14330.141	24351.104	14892.379	21919.69	1064.845	459.685	390.558	976.97	1477.441	639.622	420.838	14748.012	262.583	251.788	301.419	786.107	1440.04	579.11	198.5	2676.896	1667.313	328.941	585.756	298.602	4962.904	1498.552	317.679	5327.653	124	0.896	1491.258	551.363
13582.181	14934.027	9892.72	20386.371	13803.946	21897.839	11719.17	17547.576	848.301	409.68	341.483	772.319	1339.893	654.922	299.892	9011.228	247.396	224.793	198.641	639.981	1095.356	393.529	164.131	2342.441	2457.699	295.423	386.762	289.502	7607.31	874.189	354.207	4922.203	117	0.985	1519.5	549.321
17866.154	19161.245	14707.896	24224.951	19027.792	28569.777	18448.129	28521.626	964.6	432.422	385.884	882.429	870.399	655.295	311.459	13019.521	201.504	151.844	247.452	652.458	263.6	783.485	149.448	1794.417	2822.842	264.337	401.691	262.018	3846.776	791.896	292.394	5736.053	111	1	592.878	550.608
10626.127	12112.158	9642.919	15984.194	12508.607	21579.596	13303.209	20403.642	1311.302	522.795	516.538	1135.913	1022.081	694.086	372.766	15422.871	207.736	200.235	216.437	1262.401	521.368	595.155	150.143	2483.523	1546.949	364.924	1070.573	272.854	18821.031	1930.883	357.481	7382.984	96	1	849.771	550.771
14348.013	15618.722	12971.671	20678.138	18168.864	24305.147	17882.743	24601.118	1452.079	591.605	529.892	822.752	1080.205	801.774	420.446	10103.097	337.957	374.312	269.442	2052.142	527.479	680.331	176.798	3204.731	3389.27	295.972	682.693	280.476	9855.842	803.072	341.954	9726.349	212	0.794	1254.726	556.16
11042.061	11709.262	8626.532	15977.248	11067.918	19128.663	11501.346	16134.892	1094.617	286.335	284.671	860.978	862.093	770.865	261.555	8615.238	181.875	187.265	235.01	432.602	498.287	301.23	158.758	970.814	1504.654	285.295	343.187	309.784	2816.688	822.793	321.284	2133.024	112	0.973	1443.491	551.107
12378.119	13729.205	11116.844	18637.481	13989.128	25323.199	13644.601	20098.818	1099.867	406.851	402.36	606.468	573.862	2104.687	347.589	12326.543	209.237	156.563	210.022	1538.18	392.974	442.489	137.906	1841.819	3981.057	351.043	879.079	301.813	12498.889	803.861	321.824	4919.813	103	0.996	457.383	552.131
13496.405	14809.312	11666.471	19787.448	13351.107	25324.734	14333.751	21301.595	845.425	387.94	425.856	493.88	484.987	520.032	290.594	10889.075	200.884	185.084	259.739	673.309	284.546	2107.684	134.501	1806.901	3984.242	289.636	427.623	278.43	8213.455	612.51	298.932	5183.432	150	0.849	491.787	552.92
17586.711	19220.212	16248.19	25325.322	21403.633	31712.635	21249.909	30025.506	1124.151	530.242	469.178	675.05	686.118	882.136	381.237	12058.54	219.752	169.378	201.264	939.709	309.607	479.718	148.299	2724.301	3499.764	303.136	902.309	275.663	9704.653	1001.851	301.424	8117.819	379	0.841	621.059	556.753
19084.754	20924	16980.208	26808.551	20996.568	30513.209	23510.961	31256.62	1114.859	547.622	471.321	853.016	912.953	668.174	375.721	16569.924	298.306	230.254	342.263	1157.78	889.501	1015.002	160.923	2514.41	4852.432	370.53	776.909	347.27	12601.317	860.556	338.772	7950.506	117	0.985	949.765	552.756
20853.715	22218.424	19017.228	27091.336	24116.529	30334.301	24040.558	32137.861	1508.413	731.11	695.541	1013.75	1183.779	1278.163	499.432	14569.232	309.059	254.594	280.722	1821.894	1662.577	667.548	189.902	3834.548	2560.367	295.777	1072.64	324.417	15192.485	1839.08	377.154	11291.57	189	0.962	1009.082	554.193
18229.713	19446.804	16542.895	24230.235	21642.92	27338.629	22135.723	28744.519	1515.265	431.124	397.096	805.551	873.174	842.566	324.24	11702.272	241.835	225.295	270.911	893.126	884.565	2998.488	152.203	2036.067	4015.892	374.355	377.618	300.241	9672.955	1024.253	359.256	6434.295	153	0.955	1024.448	553.239
16982.79	18439.266	14427.384	25174.444	19526.737	30712.166	19847.38	27175.231	848.192	385.087	379.886	856.155	945.326	909.53	305.864	11967.652	246.629	220.103	297.062	653.67	558.385	512.56	155.271	1794.487	2984.51	304.174	405.862	272.052	4588.363	858.29	392.642	4683.078	154	0.927	1300.065	552.864
13953.819	15164.855	12670.08	19863.309	16303.656	24915.801	16448.818	23789.167	1019.527	499.584	437.85	783.794	812.075	714.834	345.468	10871.202	220.829	169.897	167.853	927.234	383.278	654.661	132.446	2251.793	2206.592	283.674	476.219	250.064	7408.894	914.496	302.771	7253.377	145	0.929	540.369	553.562
12848.022	14152.268	12224.088	19104.288	16193	23540.087	15683.187	21623.744	1099.207	427.538	401.638	783.617	747.8	599.466	346.052	13857.853	197.014	172.574	219.496	1289.612	344.941	546.292	132.843	1903.993	2744.696	299.072	580.014	290.896	14938.956	888.683	302.527	5898.097	123	0.993	738.516	552.955
10484.489	11794.062	9698.741	15703.707	13748.302	22460.945	13186.808	19441.523	918.888	438.403	428.267	1286.345	1215.507	748.671	372.741	18940.728	216.475	185.714	264.049	927.586	560.533	610.079	161.554	1959.431	1494.742	346.31	512.43	308.492	10607.35	1382.33	288.987	5520.769	99	1	896.359	552.359
21006.724	22712.843	19151.835	28546.049	24876.108	28349.503	22310.593	28801.639	1199.714	498.302	437.86	1080.287	1159.506	1015.099	355.766	13106.233	269.682	275.715	288.986	1037.871	970.127	950.195	155.536	2203.015	4708.838	327.047	604.888	292.437	11001.038	1205.624	381.478	6854.701	327	0.742	1039.818	557.894
13336.885	14765.877	11888.346	18369.019	15766.159	20431.326	14740.264	21324.282	1577.509	585.794	547.556	750.779	1105.967	870.659	426.207	14692.138	298.027	249.024	260.028	1453.715	904.698	6143.519	170.863	3392.209	3485.778	356.626	996.146	307.589	21342.565	1116.709	457.898	9627.459	122	0.945	1121	553.262
14851.432	16080.99	12676.526	21794.351	17011.026	25829.34	17142.36	24486.57	1320.067	402.199	380.878	802.515	945.015	1046.341	393.617	12371.553	228.911	221.02	269.003	732.68	866.56	390.285	150.457	1896.792	2086.679	338.054	525.147	287.047	7521.89	1179.094	315.66	4717.524	168	0.928	1215.44	553.75
11733.102	12745.311	9757.295	17093.43	13188.899	20885.343	13003.196	18522.347	1197.874	423.977	421.604	859.575	1052.91	556.967	298.038	11138.77	251.021	227.469	297.99	988.116	921.658	360.492	154.575	2030.294	2681.271	278.103	658.954	289.381	7890.618	870.796	343.513	4846.062	151	0.942	1362.308	554.626
12024.893	12927.361	10661.072	16395.766	13595.48	18914.297	11047.294	16145.438	1633.075	518.314	447.171	1058.333	638.448	614.293	329.468	16112.282	217.588	170.91	191.778	1402.216	599.343	532.276	135.278	1973.998	1989.255	279.865	647.616	263.957	25259.19	876.737	320.151	5501.459	98	0.98	570.5	554
18219.382	19720.485	16251.149	25378.207	21287.327	28566.464	21113.563	29204.17	1113.305	549.672	474.477	974.132	1329.601	884.243	356.854	12531.417	222.756	188.528	261.805	1348.4	405.674	5317.528	143.313	2381.132	2812.649	306.708	716.851	293.962	18455.528	1066.283	387.494	7443.924	132	0.993	786.409	554.386
16100.504	18156.013	14699.039	24335.128	19258.669	30902.974	19758.516	28659.085	1020.146	459.658	414.173	1282.549	1070.823	1150.423	377.171	15947.875	239.76	210.648	207.063	998.892	304.72	645.936	166.806	2156.405	4127.389	450.556	694.431	287.624	6055.124	1332.529	375.148	6555.714	118	0.981	878.585	553.805
13688.72	15332.39	12930.935	22027.756	17704.685	28109.004	17806.113	25458.615	1059.786	447.961	431.319	1285.456	1167.506	956.852	339.775	14836.217	231.915	218.41	249.039	968.419	321.534	552.191	163.696	1774.721	3736.608	447.86	687.29	292.115	8429.052	992.68	348.136	5334.98	113	0.981	885.252	554.208
21051.3	23214.121	19340.617	30493.931	25663.766	31954.988	21377.919	29743.257	1292.685	609.073	497.88	803.157	938.664	696.466	380.21	19591.15	309.45	251.973	307.466	1539.948	343.525	633.104	174.901	2537.255	5188.521	377.688	918.927	327.59	16501.381	1027.075	348.075	7246.964	184	0.906	933.234	556.386
24303.808	26170.524	21718.318	31747.832	27654.119	35184.625	27387.842	36086.975	1419.683	630.696	591.103	971.505	1114.354	1176.725	443.503	13475.346	324.548	277.622	262.79	1721.758	924.635	842.329	167.375	3499.112	5194.198	321.522	1123.91	287.529	15321.271	1429.516	443.394	9847.469	212	0.896	1079.278	556.226
13548.49	14798.461	12075.338	19032.48	16379.973	21999.266	16089.476	21331.954	782.027	359.739	384.585	806.605	1195.715	811.059	328.13	13678.321	230.886	204.425	202.985	652.843	691.681	427.868	143.552	1649.87	3069.659	317.91	419.393	272.828	4691.757	988.047	436.297	4590.771	132	0.993	1108.379	554.318
17229.941	18509.571	15427.773	22871.437	20065.939	25611.138	20451.718	27092.329	1007.937	451.49	462.839	539.91	726.414	575.432	367.639	13766.034	215.323	183.136	283.451	795.743	747.017	484.606	185.585	2500.776	1476.702	282.067	422.809	298.192	8666.856	719.935	477.816	6452.538	166	0.865	1130.536	556.813
15887.157	17294.1	13815.519	22955.398	19146.955	27588.659	19228.866	26151.743	1516.143	525.868	470.534	961.738	680.383	748.333	343.734	12814.537	295.571	268.216	357.921	1346.99	474.383	1054.913	180.987	2785.513	2478.554	298.404	977.953	281.828	11457.667	919.06	414.091	7141.52	227	0.867	1312.65	555.861
14265.924	15651.126	12179.859	21271.734	16508.975	26641.776	17159.09	24229.16	1019.376	447.905	433.248	583.264	619.787	815.586	327.054	11318.045	272.106	244.648	233.797	1422.977	416.708	551.43	172.131	2637.503	3714.503	316.145	1115.028	296.261	16436.962	984.972	479.634	6984.144	172	0.95	1340.314	555.337
12183.321	13260.886	10332.673	17657.254	13822.585	21630.529	13910.041	20119.579	1061.403	462.09	439.772	747.919	940.676	720.71	338.026	11948.129	259.04	236.998	279.227	1091.485	941.021	471.663	167.998	2768.971	2526.659	270.374	711.599	299.289	10679.937	921.972	451.316	6743.44	132	0.837	1371.136	554.72
11607.084	14213.8	10275.273	17826.544	12479.915	21329.447	12622.964	19506.142	944.491	586.906	577.78	482.752	451.795	517.205	385.56	10865.612	203.62	213.285	293.575	716.23	344.173	2762.255	190.885	2505.621	1642.766	263.459	730.159	313.02	8817.518	460.038	309.075	5481.851	104	0.974	313.769	554.529
17189.373	18935.494	14996.916	25839.668	19040.417	32725.527	19066.938	29277.362	1078.462	417.051	433.52	792.183	904.338	757.504	320.006	12492.843	204.673	176.423	213.305	995.444	345.807	561.475	136.227	1977.233	3961.006	285.156	553.747	290.669	5825.828	790.537	322.774	5808.356	114	0.977	474.474	555.096
16673.972	17700.409	13787.008	22616.425	18137.135	26022.086	17676.247	26300.766	1680.975	676.258	582.487	697.782	593.758	1091.192	354.238	9157.032	393.03	375.508	243.561	3195.544	250.954	5469.759	191.765	4140.999	3071.351	306.222	623.398	354.598	10501.7	669.309	335.542	12180.782	148	0.914	1406.304	556.966
12781.684	14952.813	11118.231	19718.517	13972.963	25028.635	15474.268	23663.989	1069.72	596.223	643.619	714.112	564.921	603.293	389.493	10069.716	274.593	240.456	200.813	1272.999	505.949	600.583	166.007	2823.486	5016.444	285.745	1170.397	342.864	21938.64	1027.062	435.783	6621.013	170	0.845	341.041	555.806
9706.812	11213.359	8435.063	14847.795	10068.494	19216.417	14003.456	21475.808	849.714	471.541	504.137	759.743	633.218	439.699	417.51	10126.176	269.604	199.184	232.841	798.207	379.958	417.166	151.567	2892.619	2851.033	299.069	596.359	322.119	7399.127	553.258	1433.657	7705.683	106	0.993	353.698	555.472
20634.983	22756.796	19111.905	29810.786	24252.393	35140.866	23957.148	34379.981	1458.766	629.221	608.527	823.518	664.102	1170.399	404.108	13105.692	268.904	230.505	338.506	1624.204	351.531	930.32	148.793	3295.759	3525.413	353.82	975.676	272.398	18343.038	999.827	358.065	10171.532	251	0.816	807.002	561.241
17912.298	20078.647	16585.915	26079.409	21423.168	30151.502	20335.867	29856.156	1442.258	657.215	599.919	669.931	611.458	785.101	422.332	14249.745	314.531	256.382	256.541	1680.128	293.04	548.745	142.318	3499.819	5328.898	348.883	700.926	279.18	13079.798	1189.463	423.485	10813.504	99	1	814.429	555.641
16630.028	18327.438	15718.469	22681.755	20939.799	25947.388	20925.196	28086.783	1494.947	736.451	603.996	942.812	868.844	995.322	473.718	12699.362	311.307	242.202	212.909	1837.212	966.398	617.828	190.066	3861.863	2736.984	311.415	1026.812	322.411	23261.752	1166.793	385.618	11334.637	185	0.911	982.765	557.997
24276.93	26177.181	22184.202	32768.871	28915.656	34625.708	26421.468	34446.055	1674.646	623.117	556.82	1246.251	1213.259	1607.66	466.5	14382.187	312.955	256.328	328.719	1493.669	1978.038	660.439	187.928	2768.306	4757.942	294.606	834.874	312.565	9838.405	1324.779	349.022	8770.673	299	0.867	996.875	561.888
10922.047	12168.321	9646.034	16672.015	13592.409	20961.049	13171.984	18331.422	1330.202	330.02	321.925	656.088	1198.516	582.486	305.517	9395.043	208.906	194.911	306.941	763.025	659.901	381.479	154.268	1198.005	3313.348	306.6	668.439	302.103	9842.483	670.85	382.368	2962.573	109	0.976	1182.665	556.234
16904.048	18036.12	13955.192	24624.937	19141.469	30319.605	19708.087	28447.242	1093.027	467.935	449.572	1167.365	1219.908	941.521	320.261	9889.553	279.279	254.899	239.18	1356.7	836.929	1405.112	166.08	2518.418	3212.622	277.092	418.11	339.436	8121.764	1261.944	334.582	6877.984	182	0.935	1395.654	556.324
16052.804	17989.851	14223.088	23791.126	18314.895	29717.359	18626.106	27653.851	1114.395	468.48	516.149	602.879	582.485	685.214	337.203	11851.809	202.163	164.621	189.651	939.149	268.325	442.29	132.831	2429.804	3531.724	282.206	924.98	289.043	8699.103	584.177	338.18	6906.12	132	0.928	468.295	557.515
15576.979	16662.913	13740.484	21085.976	17714.574	25684.289	17677.73	24930.213	1116.85	460.971	418.014	970.025	875.505	677.001	332.658	13979.416	209.788	160.763	232.836	674.839	230.282	681.044	162.191	2091.445	2600.236	265.714	432.652	264.981	4344.934	875.488	335.133	6640.983	147	0.928	593.827	557.201
16299.617	17919.591	15115.529	22423.959	19616.271	22523.682	23635.743	26146.02	1029.063	438.207	386.742	644.919	679.754	765.72	403.968	11452.04	210.297	180.075	265.012	792.957	284.201	383.846	148.476	2072.165	3145.272	307.119	693.102	279.931	4881.254	335.674	386.982	6909.341	208	0.906	673.933	560.303
15671.804	17463.326	14628.788	23126.698	19747.025	26932.796	19108.645	25992.059	984.493	439.525	493.519	879.9	842.655	670.929	323.767	14432.955	212.543	193.304	250.636	980.121	489.953	439.813	137.371	2025.201	3706.305	354.99	669.26	280.377	9393.243	1011.986	349.911	6058.372	274	0.836	824.109	561.139
19156.218	20639.814	17105.321	25639.848	21591.325	28145.919	20317.667	27370.619	1173.143	502.972	474.512	922.971	876.692	652.628	321.285	13387.962	242.045	219.349	308.477	1257.743	363.792	494.88	142.687	2195.341	4472.509	370.911	939.448	275.123	11975.962	1050.534	368.143	7110.42	146	0.961	841.473	557.911
21711.286	23539.706	20280.354	29065.582	25634.909	33092.283	25727.634	33252.325	1472.791	576.149	497.026	815.923	973.866	960.93	388.67	16007.466	286.769	224.203	270.146	1219.39	769.895	789.262	170.077	2562.744	3733.254	369.999	731.721	337.934	13225.293	1092.288	326.707	8179.171	254	0.888	945.878	559.583
17917.165	19370.916	15836.04	25650.174	21068.675	29748.687	20704.561	28696.843	1463.879	534.084	522.435	751.362	999.96	882.916	426.746	12390.338	300.765	282.03	295.532	1174.123	636.386	512.825	184.159	2982.281	3933.449	277.735	730.604	300.375	13031.196	1104.471	310.465	8006.754	174	0.916	1207.851	557.805
19628.586	20711.04	16063.761	28126.744	21255.728	30344.951	19063.729	27589.153	1040.119	463.817	472.414	845.746	1229.416	781.54	321.383	10916.789	277.788	248.259	223.206	1053.233	949.506	465.86	151.211	2536.717	4653.521	258.889	340.522	329.095	7326.2	1364.376	328.836	6759.586	111	0.994	1386.761	557.023
17821.81	19699.67	16556.079	25506.559	21855.166	30628.003	21016.887	29208.757	1188.038	528.06	510.508	1111.645	1063.96	828.593	384.85	15134.359	232.993	210.701	221.664	1410.77	485.665	657.376	150.869	2901.595	2706.663	378.68	886.4	291.553	19357.143	1545.548	333.528	8934.458	197	0.918	851.652	559.749
18220.554	19671.596	16821.661	25474.315	21406.923	30044.109	19592.839	27461.587	1277.16	572.113	492.254	793.087	723.919	797.382	353.544	14303.246	265.788	183.87	204.93	1106.634	358.076	615.013	136.728	2385.811	3571.786	263.311	660.335	263.19	14317.122	904.2	328.144	7466.133	233	0.89	560.861	561.157
17255.681	18921.807	16064.304	25062.965	21174.02	30763.286	21348.631	29976.557	1193.654	556.832	493.17	978.817	880.432	824.139	395.366	11529.643	223.783	183.056	198.944	930.378	328.174	615.913	163.433	2702.505	3215.547	279.471	985.699	269.684	10655.239	1058.955	293.917	8445.862	164	0.906	604.482	560.628
17298.977	19116.315	16441.758	23779.523	20651.508	28226.022	20134.041	27174.164	1429.514	590.922	556.387	973.397	901.176	994.737	407.292	16145.664	260.3	223.735	237.445	1298.281	442.024	10215.188	176.402	2995.874	2825.78	411.469	926.318	277.613	14239.688	1258.932	355.289	9428.341	184	0.849	872.62	560.429
14216.442	15570.839	13028.629	21257.323	17838.584	26531.815	17795.337	24811.092	1349.085	457.483	444.533	947.208	1302.488	1207.934	349.058	12653.592	220.468	217.047	233.945	1046.541	1159.377	416.363	150.735	2031.288	2040.281	293.556	661.04	293.294	6122.314	1229.642	432.465	5921.917	161	0.912	1073.612	561.506
14811.264	16266.476	13038.538	20709.316	17102.822	22274.623	16619.076	22403.241	1158.974	363.816	379.743	796.883	1660.134	763.065	309.572	12570.198	229.227	201.628	257.715	779.638	747.449	359.048	148.301	1443.058	3200.186	298.804	610.878	313.748	3634.13	1020.811	392.126	3959.593	136	0.994	1145.765	560
9316.611	10220.436	8136.781	13527.151	11065.024	16579.737	10514.489	14680.609	1133.695	330.353	318.983	812.149	1366.47	601.252	359.258	11025.618	208.123	216.395	277.316	628.944	1066.34	310.047	139.037	1167.782	1287.457	274.771	435.62	277.674	2681.574	837.855	326.75	2605.226	111	0.994	1225.986	558.95
17002.613	18445.452	14733.15	25047.583	19756.942	30139.315	20124.563	27572.277	829.559	427.64	410.427	981.474	1027.076	1204.831	363.541	13045.951	256.583	257.812	323.746	666.494	527.13	560.631	163.907	2127.942	3745.222	372.639	571.542	261.711	4977.863	963.328	361.746	5449.143	183	0.94	1299.189	561.926
10530.605	11624.112	9114.633	15285.978	15101.589	20620.262	13179.438	18680.027	1154.704	468.266	427.816	730.462	1173.516	669.294	349.127	11932.454	274.314	218.084	228.57	1448.933	886.182	618.29	167.051	2713.696	2610.576	279.195	989.457	286.281	17481.303	1193.259	432.124	6637.036	120	0.952	1349.675	558.075
10660.34	13487.078	10053.668	17559.074	12227.643	22467.932	12698.022	19639.125	891.339	571.006	588.653	517.458	523.574	519.464	389.787	9867.329	178.607	211.094	248.519	711.563	363.67	689.059	182.966	2579.705	2747.338	269.663	760.618	294.129	6050.524	530.679	334.291	5955.478	113	0.969	306.739	560.42
14094.593	15651.322	12722.737	21000.119	14918.229	24404.779	15399.668	22561.931	963.841	480.176	429.199	1390.984	1388.657	687.955	339.029	14245.992	248.252	200.031	202.722	1103.97	427.708	526.586	171.472	1806.196	3254.152	376.955	495.268	312.072	3961.569	1232.614	287.117	5520.822	131	0.997	900.477	559.775
17225.11	18885.891	15595.082	23775.617	20603.081	27381.631	19751.115	27811.332	1838.438	613.721	513.226	849.803	1155.412	731.621	408.784	18052.026	297.332	228.901	237.499	1759.768	1510.08	493.87	176.536	2689.674	2579.943	329.048	871.139	341.144	25599.006	1244.536	326.673	7994.95	124	0.972	958.669	559.589
23976.71	25634.554	22468.503	31001.076	28144.694	33721.09	28800.529	34573.681	1171.013	493.309	437.872	1140.699	1292.465	1141.603	405.088	13972.427	247.696	245.438	260.816	1058.543	1687.877	1455.752	169.928	2340.587	4277.625	283.425	487.464	307.494	8095.82	1257.727	359.605	7511.417	329	0.883	1017.609	564.087
14350.782	15885.879	12997.161	21019.9	17562.778	24749.676	17589.429	24517.954	1048.655	519.249	486.021	838.077	1196.183	1168.025	446.705	15862.047	260.472	228.175	285.54	1740.474	1106.993	785.194	178.992	2732.414	3284.671	300.533	1136.48	309.529	21734.001	1168.994	427.841	6880.97	160	0.906	1156.838	560.462
12663.981	14276.807	11626.33	18598.634	14260.918	23430.023	16859.602	25468.328	1061.781	560	562.892	464.162	464.903	586.901	408.687	12382.448	221.531	193.45	176.578	813.303	326.571	578.346	164.339	3039.823	2567.91	324.277	1069.017	283.709	9497.96	574.242	338.877	8179.191	130	0.924	400.762	561.146
12641.176	14396.037	11984.578	18763.007	16908.062	19283.896	18154.996	29205.497	1175.553	485.993	427.91	667.485	619.325	632.715	479.888	24176.714	216.849	183.521	303.311	1044.603	285.609	556.186	166.975	3936.433	2441.912	300.73	816.412	273.521	8629.992	718.198	410.937	11713.138	134	0.98	682.433	561.463
17620.604	19015.33	15594.287	24645.974	19275.662	26960.363	17295.878	24082.76	872.497	346.147	328.297	812.605	661.89	703.998	293.826	15020.411	188.785	161.484	245.772	634.554	256.158	399.623	124.974	1454.858	3253.369	320.171	462.933	285.437	1952.535	607.319	299.099	4198.882	282	0.762	713.741	563.259
15813.994	17319.708	14008.683	23546.448	19422.93	24786.967	16093.051	22199.775	937.465	357.342	368.164	744.07	1156.515	799.644	360.754	12868.015	214.27	217.334	242.44	1098.028	664.178	456.889	157.745	1550.024	3965.071	295.69	657.781	300.214	8817.895	917.636	436.186	4009.002	272	0.713	1166.43	566.434
14259.833	15928.328	12749.044	21178.415	17675.421	26023.726	17795.181	25553.421	1303.393	580.952	526.697	951.371	1014.09	1216.827	434.839	12774.442	290.002	302.105	229.863	2057.846	637.281	657.709	182.082	3469.454	2224.035	311.449	1267.524	268.713	16361.274	1301.427	353.022	8830.562	242	0.856	1286.773	563.595
16518.887	17909.1	14282.506	23736.799	19425.704	27609.97	19547.252	27985.208	1691.008	706.313	599.95	628.729	584.942	1537.107	388.058	8757.451	401.818	376.949	196.716	2482.278	470.362	870.003	205.186	4613.511	3646.604	378.13	742.037	328.653	10351.829	582.383	347.14	12497.514	154	0.872	1432.344	562.721
10906.982	12208.041	9871.767	16187.046	12548.004	20780.613	12614.662	19128.29	950.018	440.827	441.513	664.109	610.484	543.111	317.93	11034.53	183.669	173.164	234.452	795.595	290.289	459.661	139.596	1923.933	1406.576	250.65	558.795	291.54	7993.598	561.328	310.887	5403.258	102	0.987	479.735	562.147
15297.862	16872.074	13965.064	22358.904	18225.632	27095.554	18089.919	26597.912	1392.484	521.233	533.607	953.093	788.701	989.536	365.271	11945.454	225.321	187.766	296.62	1377.698	582.766	709.757	146.095	2457.064	3154.892	326.123	684.045	280.643	16227.154	1004.644	325.164	7441.924	114	0.948	797.921	562.351
19802.745	21697.098	18569.546	28520.147	24489.067	34422.628	22890.11	32762.72	1473.199	660.036	636.396	525.35	623.625	964.338	431.839	13776.384	289.494	266.162	241.634	1864.701	302.358	614.096	159.36	3541.326	4611.539	347.56	1027.389	278.965	23522.942	1453.855	386.265	11196.421	135	0.949	814.367	562.7
14495.046	15112.694	11308.958	19371.12	14537.08	22527.831	14833.084	20596.935	705.571	292.43	284.982	768.211	1115.291	635.888	237.279	8519.212	193.475	165.9	321.395	784.219	744.144	673.711	172.756	1001.92	1904.43	280.034	402.667	315.686	2279.208	555.49	286.252	2361.125	158	0.951	1450.278	563.038
21355.858	23436.517	19972.391	29700.498	25409.005	35987.842	25589.086	35394.332	1457.086	643.407	576.923	700.466	707.4	863.345	437.06	12666.681	239.705	186.512	178.895	1242.835	345.976	556.427	173.278	3780.203	3597.563	269.8	1342.642	276.617	13764.446	1114.867	340.525	10896.855	245	0.85	610.61	567.039
15413.414	16668.307	14077.557	20524.899	17567.403	24655.228	17922.309	24502.5	1555.313	592.27	483.996	809.256	718.206	811.119	423.271	12231.162	228.58	177.073	191.225	910.064	315.824	606.568	142.733	2640.135	2918.628	309.763	887.918	277.108	8589.963	724.998	334.647	7886.321	167	0.955	660.254	563.674
18125.388	19736.83	16444.631	25453.857	25310.314	30422.555	21434.701	28569.745	1316.058	546.011	519.117	672.31	1182.694	1113.179	430.389	13310.545	295.839	250.968	333.062	1275.717	786.823	512.314	179.645	2974.225	4396.629	280.117	1215.477	302.052	16973.282	998.725	473.085	7961.445	260	0.829	1180.658	565.15
17595.099	19622.18	16205.968	25526.765	21457.038	30472.477	20652.648	29604.379	1192.083	555.47	471.263	801.703	901.642	914.03	427.478	15276.734	235.555	196.309	229.801	1192.917	448.27	667.087	148.6	2919.044	3860.712	326.364	806.294	301.309	16455.06	1217.302	346.266	8812.431	239	0.87	746.107	567.287
18068.484	19861.97	16806.292	26075.138	22278.556	30619.397	21532.075	30232.626	1255.489	600.846	516.379	868.825	914.151	992.306	401.32	13884.656	228.886	197.754	239.73	1590.675	324.758	598.477	149.21	2956.386	1683.159	307.53	1004.657	287.409	16365.94	1194.78	434.873	9343.399	96	1	786	564
17458.619	19761.894	16621.319	25241.043	22170.004	30473.532	22194.615	29438.41	1146.099	567.267	479.3	860.099	1069.454	1022.32	373.882	14629.431	277.731	223.45	328.051	1172.622	323.524	529.746	176.28	2412.593	4101.812	414.709	627.561	317.896	13010.588	951.37	336.037	7455.297	166	0.917	922.681	567.12
10809.263	11922.456	9601.962	15579.405	13391.16	17446.767	11781.054	15918.046	1053.428	451.742	378.845	968.307	977.703	537.497	300.186	10402.81	240.684	216.017	304.737	1140.407	607.189	313.483	165.589	2082.211	2272.071	292.781	661.796	266.192	12710.427	1064.155	416.144	5510.202	129	0.907	1320.229	565.934
15526.43	17364.263	12250.1	22895.44	16871.971	25121.081	16660.898	24900.278	1407.293	539.922	481.337	602.131	878.023	867.307	359.022	10873.609	342.352	327.285	300.141	2127.975	387.369	7170.233	190.247	3758.585	3576.378	323.856	675.57	294.34	12081.79	972.24	379.956	8720.2	111	0.964	1497.293	564.626
15341.885	16947.129	13395.942	22507.706	17130.701	27873.098	17446.859	25836.275	857.453	407.25	442.834	549.614	553.781	922.11	332.945	11657.607	179.172	146.153	177.115	737.647	272.834	454.55	134.909	2011.115	2112.768	265.001	659.751	284.705	6648.5	686.843	313.355	5987.257	128	0.963	468.383	566.125
20139.672	22229.218	18510.63	28934.674	25220.52	29625.155	20450.455	28376.223	1255.783	543.153	479.583	902.203	1090.349	1030.368	382.844	12127.127	230.655	195.621	232.988	1588.841	525.874	546.119	140.543	2484.995	3036.927	320.237	983.328	280.564	16181.464	1374.63	383.007	7682.509	168	0.906	791.375	566.702
21329.354	23999.623	20129.259	31131.023	26969.111	34894.415	25733.718	34698.958	1358.842	677.607	570.067	738.732	852.245	1128.57	429.034	14020.404	306.175	252.9	296.26	1585.996	382.039	675.373	191.193	3108.742	4444.877	363.177	1151.594	309.34	18636.609	855.427	342.659	9365.707	232	0.821	929.905	570.06
17363.837	18648.911	14104.549	24949.399	18937.724	29857.81	19386.03	27543.571	993.72	400.122	406.677	1236.466	1107.312	1017.419	302.575	10590.306	265.45	243.199	282.959	1076.074	1199.737	452.732	155.922	2001.961	3718.385	276.852	479.409	320.639	6966.061	1266.783	327.83	5048.918	272	0.809	1393.474	569.728
13672.383	14866.572	11575.414	19157.596	15574.197	22642.607	15938.463	23481.971	1273.369	581.537	521.37	630.389	764.875	870.814	382.704	10152.799	309.664	284.512	223.227	1909.913	413.813	2198.741	200.185	3883.503	2847.477	277.717	826.975	328.516	10062.736	981.157	363.005	9288.084	107	0.958	1439.939	565.584
13594.174	14881.173	12542.647	20044.154	16284.322	26203.983	17262.312	25507.082	928.915	472.756	422.846	785.481	747.917	939.205	342.501	17213.297	227.758	160.074	238.535	994.076	323.142	562.712	130.899	2315.321	2551.229	290.086	590.514	260.1	10483.757	820.388	328.726	6939.663	137	0.902	551.544	566.507
22928.572	24936.892	20950.156	30632.534	29242.06	35192.056	25766.617	34859.844	1154.453	537.273	455.498	901.763	1674.739	872.052	409.151	15575.862	236.909	219.365	313.287	1187.959	651.49	639.998	161.254	2632.028	4548.892	304.542	718.456	286.359	8573.918	876.947	440.353	8058.803	130	0.99	770.246	566.523
21480.109	23753.691	20226.786	31961.401	27435.04	32553.144	23079.027	31482.686	1350.114	509.181	450.487	949.255	1521.584	898.744	388.045	15164.747	267.219	228.079	284.872	941.561	1552.68	564.36	167.135	1992.335	3917.886	319.544	596.932	310.664	6610.88	1224.627	294.001	6003.555	237	0.88	958.015	569.065
11275.502	12693.865	10385.459	16803.417	17376.538	23491.024	15522.074	20943.984	735.137	378.122	362.965	685.586	1205.342	779.528	296.115	12799.531	198.8	197.216	229.48	878.174	959.331	400.601	136.198	1576.004	2940.408	289.011	373.564	276.805	4522.149	1048.225	395.241	4413.513	230	0.747	1057.304	571.257
18830.198	20837.436	16512.899	26110.341	23177.42	29008.922	21803.98	30007.536	1805.178	664.927	716.806	661.55	697.252	998.36	436.373	10846.814	385.012	433.83	285.584	3301.95	270.209	942.768	190.612	3925.392	4727.375	318.608	1296.199	255.096	15687.232	1254.634	388.808	11724.825	234	0.812	1270.556	569.051
18852.863	20727.728	17595.23	24480.284	21333.124	28468.517	21275.282	30097.555	1955.641	795.604	667.231	598.46	630.138	833.909	498.372	11832.237	276.286	212.029	201.886	1101.101	271.927	3962.909	162.323	4084.326	2983.101	280.152	1238.413	289.351	12550.076	675.852	303.835	12156.186	125	0.98	649.556	567.06
21977.475	24046.466	19957.354	29972.803	27275.367	32949.175	26140.093	33742.8	1191.87	590.01	508.075	704.705	974.623	992.687	440.598	11241.132	319.906	293.941	325.504	1648.186	632.918	2652.337	174.341	3222.183	4202.265	361.199	822.141	279.169	11198.69	877.203	389.505	9271.779	269	0.827	1222.589	571.745
16127.019	17774.108	15058.039	24174.285	21245.368	28103.967	18705.733	25678.154	855.775	406.458	380.801	802.541	1143.718	662.966	297.447	10029.538	200.401	189.642	299.672	802.143	449.456	454.064	133.806	1385.003	4380.306	303.638	586.977	274.562	5316.204	471.293	487.517	4235.995	184	0.906	778.326	570.397
23494.386	24899.555	21320.194	30538.661	27940.964	26822.973	20222.46	27497.037	1395.384	620.808	540.197	737.105	846.392	836.173	397.992	13215.426	305.091	237.01	203.768	1144.439	729.852	516.504	181.494	2846.98	4869.154	333.256	678.311	297.212	11409.828	756.392	314.742	8186.215	151	0.909	976.262	568.48
18047.637	20099.426	16639.081	26051.857	22588.309	31518.826	22602.189	30819.802	1100.906	520.302	532.506	1095.999	1420.806	820.424	422.188	13140.063	253.77	228.01	234.664	1525.363	920.532	498.906	165.069	3017.697	3199.5	283.473	870.58	280.252	14593.713	1672.168	440.924	8457.988	135	0.923	1087.13	569.559
15758.789	17429.78	14417.506	23675.382	20008.405	28418.842	19864.717	27088.635	1454.724	419.141	442.042	1135.488	1738.293	784.617	374.706	14989.289	250.429	211.08	223.717	976.268	836.782	490.369	157.517	2167.343	3562.787	302.33	559.215	266.55	4191.027	1845.559	459.812	5825.861	158	0.961	1094.063	569.437
13836.595	15356.212	12564.516	21068.019	18155.226	26098.793	18899.713	25877.296	917.27	364.292	379.275	734.611	1558.086	1104.013	343.674	14599.687	194.308	193.179	210.241	834.794	850.23	429.06	165.879	1860.896	1627.266	287.71	424.001	271.649	4135.201	1276.947	407.869	4937.888	131	0.969	1130.363	568.271
19098.111	20978.743	16914.066	26305.88	22682.983	29555.445	23002.418	30192.052	1216.579	463.173	420.718	710.856	734.102	825.076	382.669	10807.543	265.979	268.379	353.714	1345.798	535.702	1341.124	181.019	2452.219	3444.406	304.081	651.937	257.74	8722.106	674.528	399.12	6838.568	326	0.805	1236.037	572.34
19426.7	20466.95	15788.682	28165.916	21620.132	25203.465	16682.646	23314.382	937.625	365.339	367.382	1046.758	862.592	984.433	276.637	12620.831	269.689	253.544	305.753	764.923	706.069	459.425	151.767	1658.744	4046.654	263.064	396.089	314.3	4633.264	745.573	295.929	4237.675	121	0.989	1383.814	568.649
16751.039	18437.724	15030.851	23937.866	19312.803	28642.988	18967.184	27622.506	1177.519	485.891	428.273	769.087	612.748	721.614	348.828	14043.326	197.79	160.454	206.233	1077.307	293.158	484.47	155.136	2428.596	1621.076	254.903	717.058	262.915	13912.042	1010.038	349.736	7111.334	126	0.948	585.302	569.016
26123.148	27888.513	23827.519	34033.642	29530.579	39465.91	22232.084	35441.273	1734.966	684.634	573.984	653.387	652.649	1209.098	472.056	18305.624	262.726	222.595	258.882	1324.012	316.798	2237.441	151.273	3479.127	3829.304	293.011	1472.388	287.75	13176.212	738.734	385.854	10953.093	180	0.866	670.333	569.8
12078.37	13752.174	11778.336	18718.931	15229.895	5055.551	20101.734	19063.417	1038.221	506.756	427.204	807.628	510.444	254.387	433.818	14925.651	222.377	169.143	273.145	1137.609	243.366	199.199	142.049	2477.613	2444.952	296.202	714.451	258.952	12126.058	461.365	347.264	7117.388	125	0.952	689.292	570.292
13395.314	15043.96	12867.772	19373.389	17401.923	23810.306	16437.172	22044.197	1075.685	545.939	571.308	856.519	1293.388	745.204	353.935	12974.899	257.014	228.66	267.29	813.636	1068.421	502.385	174.253	2088.3	3909.032	414.548	592.282	313.073	6201.873	855.437	317.93	6658.433	166	0.917	887.711	571.271
15005.658	17155.597	13710.159	23114.895	19086.107	27263.873	20027.89	27359.815	914.627	382.969	408.363	807.299	1559.718	940.395	322.984	11110.438	217.807	201.174	282.718	914.403	624.348	394.466	154.385	1665.312	2082.278	278.366	587.924	278.728	5754.703	947.569	376.34	4969.675	128	0.974	1145.445	569.305
16267.055	18052.832	12405.822	24231.976	16648.466	28002.965	16719.725	24457.927	957.385	447.375	375.438	581.814	690.01	697.227	303.806	12529.399	285.149	261.744	277.436	1306.747	497.242	438.773	174.882	2958.85	3431.066	304.586	799.623	266.62	11604.088	808.331	385.048	6035.918	180	0.916	1522.022	570.778
17597.748	19659.139	16430.497	24672.388	21912.819	29126.865	21976.596	28876.684	1266.264	498.275	436.964	924.396	857.457	904.21	396.897	13968.359	197.278	177.895	199.269	1136.584	313.058	538.644	146.182	2409.974	2269.646	305.759	617.629	300.215	7648.685	1232.082	313.246	7373.629	182	0.948	737.945	572.093
13915.972	15740.308	12982.155	21657.439	17949.194	28101.223	17854.936	25476.156	1052.601	452.5	454.737	873.781	1526.718	1193.025	355.619	12913.469	212.427	217.655	269.438	850.218	454.071	751.191	168.217	1777.293	2720.509	401.579	617.254	283.98	7348.84	907.648	334.066	5787.323	121	0.977	879.525	569.963
17754.178	19808.111	16668.789	26134.47	22267.273	31366.3	21306.711	30104.059	1283.578	567.206	532.387	848.48	1096.619	846.047	415.689	15086.234	286.849	232.399	272.019	1134.448	1316.26	559.116	182.804	2570.883	4747.268	325.474	824.217	300.158	13953.781	1259.099	315.294	7959.349	148	0.974	949.838	571.108
15684.422	17062.709	15201.487	20854.392	19334.582	24007.288	18916.09	24664.295	1580.95	695.224	556.393	745.689	824.985	958.322	370.368	15178.091	308.028	250.583	327.338	2001.119	1213.893	27321.48	177.394	3242.919	2927.385	267.67	773.756	287.111	24206.412	1164.778	419.734	10425.807	121	0.989	1029.616	570.574
12488.753	13862.861	10983.148	18218.027	13588.439	19682.463	17299.734	26570.409	1141.087	418.581	391.032	548.738	574.06	484.593	437.238	16349.995	210.053	174.153	200.568	1130.516	293.462	685.402	160.071	3410.932	3317.511	264.641	856.287	267.712	12422.651	731.411	336.072	9594.089	138	0.97	524.739	571.587
17884.264	19699.434	16031.859	25812.93	20740.871	30590.337	20481.71	29366.693	1035.283	458.936	403.351	795.067	847.415	617.819	342.417	13084.238	215.925	165.856	188.014	1067.762	397.183	481.632	140.336	2158.026	3313.406	251.776	633.641	263.065	18194.266	1225.25	352.777	6500.518	103	0.996	578.442	570.617
25539.481	27844.621	23199.429	35733.481	29802.799	30271.923	21226.334	33431.69	1570.922	706.319	576.322	559.469	593.949	669.725	554.243	23672.014	305.159	228.182	230.473	1313.256	211.729	583.03	174.392	4555.609	5291.597	306.39	1249.833	271.072	18240.984	730.177	427.654	13703.723	133	0.973	683.124	571.966
15806.65	17907.601	15277.523	23168.114	20423.839	27429.368	20120.136	28022.826	1203.657	582.872	535.753	586.936	615.844	1876.352	408.14	14915.624	209.359	194.221	219.025	2931.601	410.827	3630.28	155.036	3068.33	1247.14	310.768	1596.774	262.528	44753.143	1356.162	464.754	9289.233	125	0.968	802.74	572.02
12008.417	13542.74	11223.894	17779.278	14952.905	19792.871	13825.157	18967.29	892.874	441.671	398.844	889.781	1145.341	599.662	317.27	12407.45	234.133	183.914	272.59	918.377	407.904	306.521	171.088	1339.483	3234.714	368.987	591.936	309.33	6733.581	772.395	374.336	4134.267	133	0.973	908.974	570.959
12893.406	14340.611	11688.278	18617.253	17336.059	18914.705	13273.69	19313.927	1532.31	530.404	488.845	957.696	1482.315	788.06	416.779	15580.632	264.959	229.288	302.536	1984.071	861.759	1839.459	171.903	2895.579	2060.585	281.731	974.074	298.945	19624.659	1117.594	404.277	7342.785	149	0.844	1154.144	573.822
10119.818	10977.877	8709.266	15057.63	11452.051	17060.452	12349.049	17735.874	1296.501	402.13	399.627	675.171	979.174	633.742	337.977	11661.096	280.346	259.259	244.623	1373.82	719.778	500.918	175.832	3143.684	2416.141	296.993	442.007	329.646	5309.981	465.073	322.372	9635.504	129	0.907	1423.957	572.547
18499.117	20525.696	14547.887	27010.657	19067.056	31269.978	18950.623	29123.799	1398.007	570.733	510.811	560.969	859.65	959.353	370.749	10518.446	353.751	330.563	281.82	3779.853	488.144	6384.448	191.96	4017.196	3763.177	333.5	737.442	281.276	13113.061	1016.01	335.894	9402.704	124	0.848	1503.242	570.403
14511.843	16450.24	14215.962	21588.193	18713.972	26812.824	18400.437	25914.277	1424.235	664.394	546.429	769.98	834.283	901.988	461.103	14772.377	265.341	220.72	186.79	1937.138	581.821	809.308	157.522	3268.698	3744.361	295.702	1454.853	300.153	30748.292	1555.655	369.521	9770.793	104	1	754.635	572.154
21041.923	22868.008	19959.19	27471.253	24584.99	30808.456	25062.555	31734.45	1142.295	525.301	468.086	843.589	794.857	1041.723	382.272	13850.036	225.189	218.362	312.4	1265.424	386.326	517.958	135.678	2624.669	3484.995	323.946	626.874	265.802	14058.294	830.619	327.097	8317.29	241	0.827	816.961	576.363
13881.045	15510.007	12826.761	20196.647	15801.878	22595.213	16096.464	22458.125	975.811	452.123	428.307	945.464	1249.421	1078.34	366.167	15051.338	221.101	198.177	243.919	1055.355	731.497	497.46	143.56	2112.461	3184.6	471.122	554.812	272.617	12053.983	1311.378	320.694	6697.501	141	0.964	857.621	573.167
16282.055	17879.204	15249.997	23655.055	20634.432	29227.262	21109.27	28679.106	1912.865	521.893	491.638	935.409	1231.549	1103.56	411.561	16012.222	260.413	230.462	283.444	1070.717	1169.815	606.077	184.26	2105.252	3004.968	326.683	630.8	298.194	5547.465	923.341	321.012	6252.869	253	0.871	990.37	575.069
9511.554	10739.098	9210.726	14511.58	12727.078	18803.867	12746.19	17665.426	802.19	410.88	385.375	814.146	716.338	520.721	308.559	12696.135	193.669	200.209	301.313	1360.649	1098.78	476.458	138.839	1756.343	2122.413	256.894	485.287	285.31	8940.855	968.036	455.258	4889.51	114	0.99	1043.167	571.895
20931.949	23150.96	19020.058	29634.816	28294.952	33726.104	25925.759	34283.713	1623.901	645.977	550.647	749.905	1159.463	1161.356	466.374	12126.284	327.369	305.337	375.558	1714.176	855.605	5341.67	204.808	3526.375	4033.885	372.521	1047.132	287.945	20108.641	874.366	382.656	9903.868	301	0.808	1212.779	575.939
11170.04	12101.268	9579.526	16322.672	13465.717	20343.848	12841.179	17755.321	1148.951	355.698	389.192	1312.232	1550.528	713.393	276.618	9824.509	240.664	203.258	316.52	1126.765	1841.455	351.14	158.038	1566.673	2377.606	262.545	475.132	343.165	4740.086	1161.751	294.726	3926.331	147	0.918	1407.677	572.636
11572.537	12792.329	9982.036	17303.961	12311.216	22337.134	12190.837	17980.461	563.266	297.637	323.483	679.978	639.941	798.334	295.266	13102.881	170.47	134.779	182.883	504.281	278.366	453.578	131.186	1126.702	2698.076	306.321	432.689	304.245	3993.704	737.329	308.143	3035.942	126	0.976	456.825	573.738
13870.65	15286.213	12883.03	20155.799	17211.624	27317.426	16167.627	23833.101	1203.371	522.305	448.142	1034.144	805.957	622.349	373.392	12879.075	219.124	171.91	189.099	634.47	270.015	500.801	163.956	2364.382	3340.055	268.53	387.429	284.844	5645.818	723.222	344.953	6867.526	111	0.994	599.338	572.986
15421.021	17660.654	14241.573	21820.817	18637.649	26312.527	17732.778	25620.314	1350.066	659.479	601.102	954.052	1121.858	993.634	455.277	15201.191	275.89	256.955	311.641	1593.669	774.417	2509.683	171.534	3224.313	3652.778	411.171	1263.313	291.933	18942.804	1483.942	368.729	9817.817	139	0.95	867.845	574.665
18661.52	20800.752	17307.357	26721.373	23419.548	30326.785	23937.714	30914.67	1424.617	449.671	467.47	1096.2	1485.879	1132.231	410.633	15919.34	232.249	236.009	276.636	996.469	1410.222	540.858	159.437	2350.521	2679.716	343.439	532.851	270.143	10208.972	1476.344	419.901	6519.07	211	0.847	1073.879	575.836
13689.664	15150.227	12033.541	20187.233	16798.741	24755.977	16145.592	22716.058	1137.188	458.54	415.623	1475.963	1213.182	1026.826	402.599	11451.068	258.096	258.667	300.162	1235.914	428.309	439.154	170.863	2266.781	3282.877	341.155	664.659	257.224	9298.562	1635.494	355.108	5733.057	125	0.94	1278.82	572.836
18014.017	19769.614	14961.859	26597.286	16862.078	20822.34	12860.498	17741.502	762.64	370.896	349.967	883.407	872.961	684.573	316.309	9500.534	231.871	274.571	275.257	606.24	397.399	335.842	155.544	1395.555	4475.425	303.827	879.362	246.299	4280.908	759.639	354.477	3314.837	135	0.96	1291.174	573.181
23332.643	25322.999	17874.659	32563.858	24207.631	35714.42	23139.431	33493.879	1515.941	651.554	559.738	493.385	567.652	1329.825	383.04	9888.251	390.807	362.969	315.966	3020.171	190.588	25328.436	199.457	4678.825	4491.998	321.522	855.05	282.57	9358.611	584.982	357.207	11544.294	119	1	1496.954	572.979
18311.465	19954.456	16767.158	24692.949	20866.105	29066.454	18576.802	26146.419	1040.176	572.117	474.785	654.477	708.102	1001.533	407.836	11720.036	218.747	187.326	188.219	712.53	310.141	552.973	140.142	2396.918	3412.629	1394.481	520.985	267.931	5820.985	642.477	335.241	7552.103	171	0.913	653.67	575.646
17232.541	19073.066	16108.63	25192.082	20588.119	25122.363	13774.538	20455.06	1105.928	353.967	353	998.94	963.063	843.336	281.268	17911.894	178.482	159.875	238.163	873.689	532.921	336.58	125.119	1693.309	2050.117	317.99	449.231	277.255	5414.033	545.491	363.029	4748.728	123	0.993	710.988	574.841
23345.589	24750.161	21638.326	29845.879	27407.078	26270.592	21106.632	26893.38	1379.556	553.706	474.186	713.12	688.753	1131.255	351.106	13357.681	280.184	243.101	275.412	1028.399	406.896	474.053	181.237	2469.218	4647.967	279.065	615.282	291.117	7597.645	710.663	310.978	7468.305	116	0.965	972.836	574.44
14239.281	13863.778	9906.381	24272.732	12254.501	22039.222	12224.096	19010.517	1183.032	520.995	561.614	703.033	439.496	534.477	386.356	9975.212	327.723	184.876	235.277	1215.731	331.862	625.771	187.74	2609.236	2571.653	273.557	673.601	244.277	6416.444	500.896	296.64	6100.966	132	0.938	287.205	576.295
16251.772	17813.612	14945.79	22451.722	19001.511	25837.262	21147.49	28922.809	1125.637	465.219	446.424	674.717	691.339	686.571	417.532	16492.599	221.579	169.174	218.109	1045.158	294.192	523.992	146.817	3137.215	2665.991	282.37	798.218	257.68	13501.875	878.6	331.954	8949.212	336	0.769	546.327	579.869
14469.754	16203.121	13185.237	21294.496	16812.219	25552.309	16171.651	25106.741	887.305	436.53	410.849	612.145	561.065	718.239	326.85	13724.658	203.732	160.544	223.754	1512.481	268.179	476.866	137.173	2173.087	2506.128	250.951	864.978	263.832	19343.437	770.847	342.287	6206.384	107	0.958	564.5	574.621
18767.429	20529.372	16572.021	26373.973	21337.836	32090.326	21661.582	31085.31	902.854	426.834	384.323	719.661	767.941	810.199	325.269	11970.954	216.44	150.412	200.006	920.948	321.519	462.29	140.938	2058.896	3509.982	267.039	658.018	261.895	12647.696	943.643	373.973	6354.084	116	0.965	574.776	575.914
17005.747	18656.737	15551.876	24473.957	20561.54	31140.178	19950.66	28426.394	1258.736	471.205	425.61	1193.878	923.094	733.903	365.932	15602.463	223.937	167.904	220.608	966.707	320.622	620.126	152.92	2302.951	3497.994	266.821	454.148	274.092	6846.985	959.725	333.11	6918.616	229	0.833	589.452	576.736
17731.408	19365.409	17158.163	22983.036	20883.931	30409.158	20802.347	28407.944	1649.819	841.672	687.941	627.292	656.364	876.386	518.723	10317.327	294.981	206.678	174.066	883.823	209.004	515.239	177.012	4776.945	3121.413	260.395	893.664	275.854	11211.829	772.718	326.755	13608.49	120	0.957	608.375	575.925
22547.703	24146.481	20410.438	28653.23	24807.844	32211.214	22484.667	30705.41	1633.235	710.034	580.474	874.703	802.384	1266.437	436.251	17211.406	268.575	214.112	217.51	1156.209	277.775	2122.315	147.515	3295.572	4015.224	301.547	957.122	274.899	11030.116	856.599	341.933	10299.301	151	0.968	662.877	576.003
18449.611	20509.72	16665.323	27503.941	23498.748	35040.138	22732.271	31918.275	935.148	448.058	423.114	802.968	1462.308	1154.212	371.936	13883.888	214.465	221.757	306.52	826.205	586.455	642.094	165.791	1901.039	3712.379	377.429	672.529	282.457	8179.537	971.477	333.969	5781.913	132	0.993	875.121	575.848
17002.71	18988.64	15718.198	25180.618	22133.17	30346.277	22134.952	30227.792	1080.577	525.075	516.551	977.704	1580.696	1387.953	411.21	15939.452	248.728	233.91	297.824	1676.402	1064.825	852.24	177.001	2915.69	2025.72	283.33	1045.451	271.86	17969.704	1258.09	394.186	7760.894	270	0.83	1084.759	579.041
16981.674	19266.749	16693.94	24656.952	22590.533	28853.909	22735.071	29825.713	2135.892	716.858	679.716	811.959	1112.161	1134.675	416.898	13846.449	354.725	320.191	289.938	1425.988	563.705	826.253	188.83	3860.792	3350.604	302.891	901.302	290.671	9198.124	994.761	451.249	12249.245	183	0.901	1103.631	578.205
10822.366	12298.48	10235.548	16534.128	14655.406	21345.577	14405.772	20743.658	1381.513	458.42	497.204	858.608	1115.652	757.931	375.467	13222.006	238.25	212.83	225.177	1629.901	653.176	541.586	166.876	2661.896	2841.435	282.877	856.917	274.107	9851.974	1330.087	439.195	7267.34	161	0.902	1125.165	577.786
16662.145	18534.381	15946.991	23664.035	21710.515	27218.366	21875.05	27113.335	1251.01	557.16	470.98	686.189	876.721	839.312	425.771	11540.756	265.904	238.807	352.209	927.367	666.761	502.017	175.062	2643.951	2295.427	262.423	640.344	281.779	10065.45	895.716	325.998	7746.446	169	0.902	1200.95	577.257
16748.785	18528.465	14805.719	23912.028	20001.292	27510.81	20324.537	26911.489	1008.475	448.659	419.979	918.096	1138.703	1051.635	387.836	12709.828	232.978	264.552	316.03	865.207	653.589	430.709	181.09	2369.572	2672.659	303.293	522.978	254.318	4829.481	1210.647	369.755	6174.501	277	0.877	1260.038	579.121
15850.938	17030.041	12803.724	23085.333	17440.631	27723.021	18360.004	26311.498	1036.962	425.669	398.798	577.119	690.507	970.598	326.706	8918.326	253.117	254.439	215.136	1270.422	381.987	389.69	187.591	2874.84	2308.668	338.448	429.906	316.639	6546.889	509.314	311.246	7384.715	174	0.907	1450.011	575.236
9593.913	10643.754	8850.462	14272.097	12669.263	17044.837	11339.267	17583.538	955.631	330.675	323.994	748.554	818.822	595.54	296.84	24764.445	179.638	155.003	275.681	760.397	491.193	347.201	129.987	2218.652	2872.55	354.134	469.028	284.938	5773.731	669.191	307.204	5881.929	115	0.969	720.439	576.204
[truncated: 1,569 more rows]
