# Supplementary material for: Highly multiplexed immunofluorescence imaging of human tissues and tumors using t-CyCIF and conventional optical microscopes
Source: eLife. 2018 Jul 11;7:e31657. doi: 10.7554/eLife.31657 (PMC6075866; doi:10.7554/eLife.31657)
Supplement: Figure 10—source data 1. [file elife-31657-fig10-data1.zip › TMA15n.csv]

Hoechst2	Hoechst3	Hoechst4	Hoechst5	Hoechst6	Hoechst7	Hoechst8	Hoechst9	pAKT	Ki67	pERK	EGFR	E_Cadherin	PCNA	MET	MitoTacker	A555	pCTD2	CD45	VEGFR	Keratin	PD_L1_PE	CD4	ActinRed	hmC	p21	pS6_235	HER2	Vimentin	Catenin	NGFR	HCSred	Area	Circ	X	Y
12435.553	13655.457	6160.834	14234.04	7904.573	14666.103	5049.303	161.476	1281.677	608.701	486.579	660.34	917.193	1023.766	421.878	703.092	466.506	246.555	351.947	726.045	848.622	920.585	205.492	163.807	28328.282	280.646	326.471	317.139	2393.346	1688.284	347.978	333.385	140	0.897	783.379	164.214
9791.856	12075.997	5807.144	13398.579	7493.902	13835.363	5482.344	139.625	1286.274	664.238	536.235	647.031	896.507	632.876	446.291	529.882	397.782	257.936	314.792	773.14	915.566	996.429	199.361	156.707	23723.496	277.747	287.312	332.816	3283.618	1837.793	297.869	331.291	98	0.993	774.806	169.122
11993.248	13042.655	6257.799	13921.738	8275.376	14176.79	4791.191	154.312	1228.063	616.729	462.891	584.931	821.26	529.239	405.929	961.857	388.004	240.463	304.134	509.061	698.138	921.22	202.616	166.176	26880.657	291.877	238.341	323.481	387.825	1171.069	315.215	386.436	127	0.995	797.618	186.831
11460.16	12945.591	6059.868	13959.244	8065.644	13820.419	4929.238	145.136	1198.915	582.862	462.354	571.119	926.436	527.433	386.207	1156.812	384.014	249.795	291.888	478.127	739.673	907.398	188.82	182.314	29432.76	275.899	258.422	325.082	144.085	1393.247	334.741	361.827	106	0.993	792.5	191.33
9765.063	12071.478	5529.393	12288.953	7475.056	13591.167	6191.876	143.544	1202.691	540.774	482.474	559.626	940.992	547.814	406.236	473.67	346.771	230.96	297.165	771.275	1206.612	811.239	171.485	159.608	18532.926	283.009	304.411	276.405	703.189	1678.924	334.701	406.479	102	0.987	600.882	214.333
6188.947	7496.664	4087.494	8740.122	5831.467	13345.283	5176.296	205.647	969.632	551.109	470.878	586.795	1070.494	505.013	369.887	957.805	239.789	189.573	260.942	653.633	902.56	776.109	176.023	154.176	1493.05	248.014	285.586	263.872	527.941	1056.217	336.314	322.564	166	0.974	880.735	304.651
10070.148	11766.649	6823.903	13265.212	8561.635	15679.75	5467.454	19755.603	1344.805	696.932	571.061	661.166	1317.34	746.15	375.787	42549.399	313.432	223.14	236.763	1049.474	1744.452	1675.434	146.462	8625.811	23573.229	374.4	342.572	298.345	2086.959	3065.819	294.881	14419.585	244	0.853	1315.18	322.201
9396.988	12166.953	7103.879	13861.513	8216.586	14092.673	6231.544	15208.324	1395.041	744.231	602.013	642.008	1167.911	1052.979	366.095	25778.998	329.402	234.192	251.408	660.235	1556.693	1940.17	159.991	5656.688	24317.897	440.641	325.396	318.72	292.212	1470.581	305.742	9657.742	125	0.94	1339.748	329.052
7937.519	8862.262	4985.849	10716.625	6575.635	13651.523	8314.051	208.901	1026.822	528.854	427.915	588.085	822.192	580.492	498.082	1201.714	376.057	252.524	267.107	541.705	1100.367	951.299	224.443	176.262	19348.939	303.608	290.531	282.962	374.661	1583.631	363.965	343.45	131	0.896	838.195	350.782
12249.564	14268.437	8143.934	16475.86	9724.199	17256.725	5963.51	7257.801	1410.202	683.089	573.144	641.37	1245.535	712.235	359.587	11146.472	341.999	220.218	226.019	702.35	873.476	995.264	141.939	3289.224	31575.772	333.642	330.236	286.234	876.509	2028.637	284.467	6668.431	239	0.88	1303.847	357.751
5581.284	5372.211	3454.662	5702.501	4903.406	14225.887	6251.415	7161.308	886.256	458.412	416.531	428.211	506.793	467.78	351.905	12892.623	208.136	146.071	225.65	1088.199	299.468	496.945	148.376	4190.99	10508.537	306.401	265.602	267.879	4117.698	952.943	305.751	7592.002	192	0.874	1290.922	357.354
10691.635	12868.459	7689.977	14929.449	9958.878	15656.656	2674	12055.969	1981.824	773.371	616.016	676.694	1096.432	676.225	241.118	15180.977	265.601	175.782	218.079	932.78	577.165	881.352	123.039	4553.154	9420.199	337.985	313.442	278.828	823.633	1025.189	263.54	7009.153	208	0.91	1321.019	366.462
10223.656	12074.359	7013.795	13649.361	8653.782	13345.335	5302.78	15420.847	1507.148	730.392	575.216	662.495	1390.132	608.703	330.771	14433.007	352.451	222.159	223.575	611.456	2267.493	1125.128	130.848	5502.312	27337.773	401.312	298.618	313.962	187.638	846.354	293.343	7946.846	123	0.976	1346.988	371.646
9427.573	11484.604	7069.43	13401.551	8923.842	14020.212	6957.146	17754.724	1306.312	713.672	578.273	636.34	1093.633	682.344	356.561	15662.713	258.381	179.727	176.186	572.181	1048.258	964.739	141.223	5592.719	15015.321	393.785	306.754	296.064	255.872	1778.234	418.66	8092.487	129	0.97	1312.663	387.663
11072.021	13102.014	7346.871	14787.244	8948.601	15054.656	7342.419	14898.281	1388.87	685.204	547.425	583.809	986.32	624.351	325.675	15658.16	344.396	219.261	242.635	557.664	1459.132	1150.744	127.885	5535.312	33688.387	377.748	424.229	358.677	2834.096	708.28	441.682	8071.008	191	0.919	1374.704	394.092
9176.808	10234.905	5638.772	11741.3	7553.791	11545.701	3433.884	199.559	1054.469	554.811	436.665	437.778	776.531	333.483	284.645	1662.391	382.528	238.886	304.376	628.403	626.925	1133.62	174.104	227.43	18481.994	293.829	301.75	269.591	6770.318	939.302	299.713	428.268	107	0.989	866.164	392.201
12164.599	14431.166	8077.867	16251.816	8756.016	14421.412	6560.368	14599.97	1404.365	648.054	508.516	632.777	737.184	707.179	303.434	15370.433	400.436	241.817	249.926	637.709	1396.888	951.626	122.288	5211.114	39625.676	352.71	300.251	311.534	1748.997	753.671	380.909	7510.875	109	0.989	1334.417	391.417
13160.801	13688.531	7891.344	15231.318	9519.418	15069.358	7265.986	14409.298	1553.958	657.601	546.125	648.045	735.776	763.022	312.437	15345.802	440.6	244.947	245.514	607.637	1337.461	1273.69	123.639	5352.796	44765.705	374.695	300.281	316.405	164.177	658.387	320.735	7685.335	181	0.976	1328.959	397.279
6416.203	7538.463	4344.889	9376.973	6012.793	12163.873	4904.198	181.046	804.432	519.507	384.946	468.831	874.206	462.268	331.24	1013.737	266.268	196.508	238.939	649.389	529.304	653.362	181.918	180.791	4620.234	273.177	284.114	281.6	928.803	1525.566	345.932	342.655	114	0.99	854.105	405.833
9837.356	11139.823	6588.809	13498.153	8799.366	12074.258	5118.373	183.592	1215.845	727.749	579.509	545.461	1001.554	457.604	334.936	1205.483	366.241	246.048	329.273	571.622	717.718	722.217	177.717	192.556	11667.532	296.23	355.068	288.051	204.4	1018.52	281.693	358.298	105	0.971	864.9	406.9
10440.639	11892.628	6452.882	13768.193	8862.124	14281.13	4774.221	176.218	1215.271	667.675	501.512	518.72	943.539	519.256	329.089	710.653	472.107	248.003	311.368	551.737	1006.739	767.505	169.657	164.742	21174.54	298.993	289.666	295.871	277.9	853.082	348.365	305.478	122	0.929	832.5	410.295
8847.841	9879.056	5985.921	10992.937	7644.245	11557.534	6215.069	6916.138	1343.546	590.905	517.154	598.926	766.934	609.4	332.446	14291.903	327.558	223.962	215.056	559.521	1230.046	1174.786	116.805	2722.836	27457.288	365.841	434.05	309.67	252.085	921.556	282.181	5094.558	138	0.981	1283.732	411.667
8402.468	10041.189	5751.904	12109.193	7816.97	14639.066	3983.595	174.584	1153.895	669.407	490.93	612.684	1139.382	528.829	300.847	763.05	371.107	225.587	276.08	636.253	1111.564	751.183	163.694	181.318	14480.643	284.956	339.324	268.969	172.147	1680.012	283.561	276.072	114	0.932	805.246	413.026
8558.715	10956.909	6120.097	12280.655	6955.892	11561.924	6222.711	13853.817	1135.633	580.187	483.324	634.891	917.805	591.385	313.899	13918.113	312.734	223.231	223.68	1075.972	1192.976	1071.341	134.966	5073.788	24509.428	302.939	291.284	340.858	1786.751	1373.804	382.757	7767.909	115	0.928	1402.909	413.7
9090.964	10315.128	6056.999	11712.29	8001.675	12778.066	6855.902	13570.888	1321.467	617.184	493.799	624.417	1093.992	596.363	321.585	16610.996	317.529	199.179	252.562	597.409	1116.638	953.811	131.129	5409.562	27571.954	352.948	362.648	334.341	892.511	1985.501	359.121	7637.461	126	0.988	1370.262	417.119
10335.923	12026.2	7336.109	14053.697	9159.244	14176.513	8031.654	11833.274	1437.442	706.617	573.559	662.107	1172.794	597.66	363.83	15072.92	348.777	220.203	230.518	484.969	1169.337	1168.757	124.267	4220.779	28648.086	370.488	302.14	315.042	196.65	807.005	319.631	6728.702	132	0.993	1316.348	421.318
10671.138	12860.398	7421.999	14865.265	8675.918	13818.498	7580.046	11475.865	1274.742	704.565	559.626	745.325	1306.993	519.033	333.622	15485.151	293.551	201.663	223.252	774.276	913.508	975.227	132.085	4193.886	24091.695	323.732	305.528	317.833	2382.521	2308.436	403.675	6842.634	103	1	1351.5	420.733
9006.36	9685.846	5389.291	10827.775	7167.05	14219.505	5044.522	184.932	1054.834	595.457	449.848	609.881	1155.379	489.266	344.056	845.997	407.976	225.336	285.178	815.157	1511.16	706.08	183.923	178.804	18116.925	292.035	305.101	284.311	619.325	1913.686	364.671	303.96	142	0.971	848.155	426.683
5866.696	8272.986	4940.612	9662.177	5550.205	15374.036	5558.689	15873.414	1014.305	561.873	468.448	735.937	1071.906	472.236	291.683	16027.762	230.203	173.723	208.854	784.109	713.961	739.063	135.143	5967.132	16582.771	306.19	287.122	294.883	6737.837	2388.814	395.079	8460.886	119	0.921	1333.063	429.71
9629.022	11444.285	6079.021	12762.028	8108.092	15405.626	5898.206	174.008	1394.441	652.716	576.973	658.546	1334.141	530.677	429.135	857.941	327.5	217.013	398.875	810.055	2149.129	901.94	189.258	183.306	5395.865	327.168	326.124	304.018	509.264	2117.439	322.349	329.639	132	0.954	554.424	431.182
7114.135	8383.849	4790.639	10182.029	5940.279	14744.172	5762.661	183.398	869.714	435.045	420.401	595.616	749.003	687.803	380.756	1120.154	239.685	169.974	298.484	1061.391	873.782	884.053	177.043	166.078	11818.811	277.974	312.57	288.876	1503.849	2282.221	345.022	311.107	111	1	586.608	429.878
8980.641	10766.453	6130.751	12986.368	8210.508	16758.536	7638.017	158.237	1330.162	695.013	564.577	681.956	1147.144	661.552	452.223	514.557	357.52	239.732	380.292	812.192	1399.241	1089.934	188.805	150.099	12845.671	277.655	297.708	305.645	643.913	3184.458	312.273	334.438	149	0.906	694.426	432.748
9392.756	11970.961	6608.798	13653.454	8027.199	13595.615	6692.864	16029.227	1043.422	583.557	498.526	903.017	1313.898	499.672	345.198	17293.337	231.496	196.85	200.717	1160.958	1193.506	799.178	142.58	6124.541	10027.158	321.195	331.555	282.35	3471.244	2508.476	390.831	9719.601	129	0.943	1433.709	432.477
8243.102	9877.91	5274.626	10604.021	7157.097	13595.685	5382.117	187.065	1284.576	625.418	571.28	782.927	1686.665	501.305	417.593	1255.317	279.131	207.789	390.639	1070.068	2625.19	899.744	187.653	191.982	2681.201	306.594	336.509	294.899	558.733	2089.217	326.967	348.541	104	0.974	566.394	433.327
10271.863	10720.372	6340.802	11941.897	6628.948	10446.381	4969.569	208.629	1334.9	574.995	431.832	443.439	331.386	561.116	285.511	918.492	450.085	246.915	237.583	1272.458	179.603	562.915	134.904	173.485	35465.528	322.726	394.014	293.791	6446.096	554.05	356.09	279.875	151	0.834	1251.93	435.659
7435.788	9004.295	4935.139	10004.184	6599.78	14832.565	5130.661	199.556	1162.343	559.389	495.66	660.511	1161.287	506.346	331.092	963.69	261.462	177.262	290.062	1091.028	1463.526	695.66	158.503	155.675	2925.208	297.62	286.423	261.335	2168.741	2429.857	307.256	299.226	96	1	595.448	435.521
8944.17	9499.179	5592.336	11905.163	6207.092	12281.134	5096.619	192.223	1032.166	442.935	373.052	495.379	621.03	451.317	366.668	1042.573	570.582	299.046	382.567	939.777	526.269	504.472	203.057	184.589	30318.343	280.14	340.433	305.52	3559.347	2028.029	351.606	400.865	96	1	848.771	436.521
8422.802	9653.672	5671.477	11194.387	7636.521	13091.724	5261.851	212.96	1305.501	689.104	535.603	631.643	1379.331	481.735	372.096	1824.336	475.331	267.613	339.697	776.039	1511.55	778.573	208.575	222.999	18550.295	295.906	265.943	290.53	232.659	1470.197	338.948	426.541	119	1	857.752	437.979
7623.357	8959.461	5516.111	11616.625	7009.378	15836.568	5298.669	165.284	1093.766	553.956	497.667	607.93	1000.743	548.66	380.371	597.502	293.476	191.47	276.833	708.005	954.795	858.835	173.069	156.948	9320.286	289.152	277.73	300.368	2631.139	2049.032	346.092	311.929	102	0.943	678.039	438.775
9617.331	11108.936	6502.843	12551.962	8125.129	17729.767	7229.372	11470.154	1255.868	620.023	492.937	633.263	1126.906	566.034	323.324	15448.088	285.519	198.245	223.469	575.648	857.073	923.565	136.068	3894.48	20758.949	347.821	339.109	293.008	1807.948	1158.094	350.751	6362.859	230	0.952	1370.443	441.848
12098.975	13015.77	6978.634	14499.111	9146.431	15332.206	5079.161	180.812	1304.037	525.108	463.406	621.481	947.196	493.018	409.791	939.385	349.677	212.377	323.943	976.807	1606.832	897.779	184.667	180.231	19484.721	318.943	287.538	301.327	1812.56	1934.548	321.763	350.303	152	0.949	553.711	442.651
9305.373	10634.973	6495.254	13073.758	8421.063	12490.895	7527.236	177.195	1453.682	719.046	571.243	583.528	1295.447	476.293	506.922	1364.234	622.655	347.629	335.792	683.974	1460.733	797.74	245.562	181.933	32633.488	314.475	274.898	313.285	1482.544	1153.131	347.387	374.903	102	0.987	866.333	440.922
9953.502	11340.083	7108.737	13212.299	9199.492	14329.509	7858.564	8118.315	1515.184	694.527	574.953	758.84	1311.739	591.091	382.637	21102.731	340.805	223.377	206.21	749.128	1176.717	964.517	127.984	3664.383	17170.291	375.694	318.198	326.368	368.579	1819.197	321.561	5921.447	124	0.96	1278.5	442.452
12768.428	14925.037	8439.851	17052.467	10326.627	16779.262	8713.683	16848.444	1418.558	680.09	568.308	522.456	1238.779	657.061	344.836	16772.768	343.149	220.676	243.176	492.297	1324.585	1017.18	133.377	6881.747	27917.404	342.042	326.124	326.933	210.343	437.26	270.358	9888.738	163	0.991	1404.015	443.04
10575.932	12333.04	7165.629	14302.653	9262.049	14714.582	8361.504	10456.202	1364.839	655.9	520.029	607.768	1226.649	586.697	356.989	14006.554	328.007	219.929	211.521	591.972	1460.965	973.566	140.251	4325.626	31262.732	323.791	369.923	311.72	266.414	1177.85	409.41	6941.853	108	1	1385	444.5
10252.605	12035.67	6864.543	14565.325	8875.673	16667.196	9431.606	160.01	1372.106	691.24	591.427	677.591	1302.189	557.345	526.069	491.295	370.317	231.607	301.891	824.763	1436.51	896.02	187.842	149.969	13522.061	286.894	307.022	305.934	434.286	1169.706	327.201	324.54	146	0.936	677.384	447.473
6931.655	8481.91	4923.415	9982.051	6966.474	11144.564	4686.989	214.121	1194.891	692.995	542.399	569.522	1656.149	385.709	309.358	1524.523	345.377	198.541	319.75	690.873	1117.334	689.872	181.859	198.558	1264.776	295.84	291.184	284.43	137.721	1409.217	323.926	370.474	108	0.898	836.463	451.907
7788.93	9148.198	5094.147	10343.791	6804.727	16669.183	7584.261	203.871	1205.765	559.141	531.622	628.515	1018.452	561.227	489.975	1157.343	272.008	191.728	314.421	815.526	1084.974	841.434	183.669	188.949	5559.781	307.464	295.16	288.831	5169.666	2372.23	294.045	322.718	152	0.939	589.329	454.474
11902.028	13254.287	7252.426	15098.31	9606.027	14127.128	6542.337	176.176	1328.644	560.567	531.896	682.868	1125.572	499.639	451.156	758.245	403.342	237.993	390.413	751.426	1375.788	805.68	183.34	162.022	27469.263	332.625	309.207	287.198	354.137	1644.671	317.446	313.268	109	0.976	578.216	454.784
8813.992	10360.988	6175.807	13104.166	8066.5	12596.24	9217.784	141.991	1204.653	605.54	515.221	679.283	1351.062	433.492	502.609	994.951	384.632	254.949	303.007	944.371	1707.644	733.033	207.457	172.522	16446.334	282.314	284.725	299.385	392.643	1516.817	322.697	354.877	109	0.976	726.959	457.335
11506.405	13306.079	7654.596	15377.919	9494.204	16211.421	8622.441	16448.861	1241.717	680.553	531.791	680.137	1258.792	578.296	331.854	14930.586	251.291	169.471	183.587	546.508	1151.153	797.435	137.507	6581.461	13289.838	302.995	349.141	287.682	2569.904	1865.077	325.057	8841.64	132	0.993	1368.848	457.879
6577.814	7688.354	4406.133	8926.598	6042.246	11545.599	5168.909	196.578	1003.821	575.678	453.788	532.558	1360.941	409.432	321.999	1797.204	315.139	180.65	287.45	1004.593	934.986	589.364	187.466	208.805	9338.65	301.751	274.401	284.994	1211.631	1148.101	308.554	409.944	117	0.973	832.808	460.662
10282.184	11588.282	7033.601	13389.076	9056.438	14812.663	7952.333	25427.736	1339.867	613.63	503.694	694.821	880.152	549.946	378.585	28488.363	310.26	192.765	230.149	859.379	1600.871	917.37	136.182	9826.152	21863.031	357.554	294.308	292.739	1227.975	822.313	311.69	15074.695	144	0.985	1268.181	462.549
10674.152	12228.448	6946.013	14652.298	8827.742	15883.249	4147.012	213.755	1257.49	548.807	526.67	792.83	1717.412	489.133	392.01	1729.932	298.341	188.82	321.459	1382.495	2785.824	907.484	171.445	223.953	11613.303	320.471	292.876	312.528	993.694	2475.722	298.105	408.981	131	0.958	560.134	464.821
6157.465	7263.153	4371.302	9138.428	5334.155	13687.444	8187.955	169.139	798.24	335.561	358.18	521.993	476.649	481.865	475.3	625.173	307.97	204.089	323.833	1578.816	290.316	700.711	190.354	152.686	15350.709	261.9	268.461	291.775	3328.214	1790.615	365.924	357.469	114	0.96	679.816	465.404
8217.202	9636.503	5650.677	11714.967	7653.367	12842.763	6868.48	233.14	1123.648	624.278	501.347	578.083	1143.648	505.626	420.241	1313.539	339.742	226.804	305.444	589.778	1339.102	1175.446	204.621	179.495	12212.349	295.378	274.179	319.625	157.408	1141.964	350.109	375.991	121	0.989	899.599	465.64
11234.109	13447.309	7543.127	15504.178	9569.244	15767.095	8466.429	24846.446	1398.717	654.936	542.691	585.421	976.182	676.913	406.502	14028.112	345.051	229.636	240.121	558.346	726.726	1065.749	141.498	9527.422	28021.097	324.793	350.197	298.963	183.185	985.539	391.392	14800.177	150	0.972	1443.647	466.107
8784.049	9779.643	5962.897	12771.113	6946.125	15724.822	7222.353	215.412	1044.237	470.016	458.654	708.474	985.762	541.346	533.506	1594.854	278.508	188.414	287.588	728.985	1099.226	884.481	206.41	193.242	11741.322	281.332	278.475	290.704	1041.188	1910.877	332.718	348.62	110	0.985	610.318	467.036
10658.29	11237.986	6019.726	11451.124	8110.948	14586.858	5560.363	202.205	1188.118	523.128	432.906	670.336	1065.161	466.417	405.579	1208.782	307.102	192.77	301.967	779.302	1282.577	749.437	187.347	183.83	14881.634	321.532	288.264	295.903	427.971	1396.4	278.148	318.862	101	0.99	579.53	470.163
9667.757	11148.494	6316.631	12609.622	8375.259	14369.997	12352.913	191.673	1339.034	644.737	590.54	698.815	1239.463	538.611	636.446	850.607	339.556	229.103	353.678	736.283	1593.886	1045.974	213.55	176.63	9315.553	276.151	296.915	300.628	202.987	1355.984	343.794	339.057	150	0.936	665.487	474.12
7464.949	7558.306	4337.471	8460.748	4976.346	12753.364	5761.512	226.872	898.591	374.423	357.066	404.731	673.948	628.119	332.17	1282.122	448.465	232.763	272.799	1431.735	668.273	724.408	182.829	184.427	24056.734	260.356	274.348	296.636	5861.204	1907.603	355.454	378.668	105	0.984	825.471	471.786
8557.066	9918.113	6269.99	11623.894	7611.937	12306.52	5527.288	194.233	1181.853	512.005	488.481	534.226	1072.744	557.798	392.198	1759.197	332.1	214.569	230.784	530.754	1103.146	933.564	132.608	250.364	34035.857	288.205	310.11	282.315	429.505	1141.573	321.545	417.017	179	0.942	1126.081	474.176
11713.691	13575.183	7765.399	15741.041	10038.073	16647.68	9124.475	4672.961	1279.049	620.881	517.928	595.956	1046.767	614.59	374.782	11629.257	282.563	189.753	223.52	565.466	1534	916.282	142.661	2399.011	23687.195	325.288	336.674	295.105	198.926	1128.557	311.113	3832.522	180	0.925	1424.622	475.717
7685.284	9059.328	5200.098	10503.743	6790.232	13167.083	6503.175	184.582	1058.298	571.035	450.001	600.01	1115.819	478.841	437.194	802.804	338.333	232.674	257.823	1270.435	752.889	870.338	204.893	138.741	10202.317	303.268	263.739	322.564	4325.855	1584.042	292.698	300.219	119	0.961	904.466	477.87
8301.452	9760.692	6264.377	11464.138	7673.843	12242.621	4119.875	167.839	1048.688	492.854	492.752	528.076	1191.412	488.705	325.409	971.891	237.188	194.242	207.506	518.722	999.105	746.247	128.121	229.707	15874.73	266.075	309.949	258.131	553.054	1539.011	317.721	399.173	98	0.993	1108.622	477.939
7956.206	9462.476	5235.869	10755.533	7192.628	13095.479	12491.644	191.433	1029.394	478.729	480.683	651.27	931.785	487.008	602.454	807.42	287.567	212.363	281.126	1016.028	905.138	864.292	193.463	180.992	12271.251	277.446	274.801	305.895	8208.598	1563.813	336.192	319.016	118	0.994	655	480
11225.349	12576.269	7548.931	14776.217	9830.809	17585.252	6232.606	233.601	1515.284	705.665	640.971	636.374	1537.308	740.43	348.506	1734.634	477.409	311.236	367.441	818.919	1288.615	1483.056	153.459	214.481	22642.059	296.024	306.073	300.233	770.476	4286.346	318.812	400.504	203	0.858	716.347	482.273
8035.221	9593.926	5857.505	11921.037	7905.089	13393.08	5167.01	196.903	1373.278	710.505	614.64	552.106	1225.74	466.149	332.155	937.048	460.446	272.921	359.963	716.194	1385.325	764.407	193.389	162.168	18703.394	284.705	293.997	322.068	182.491	2204.415	352.913	322.785	108	0.95	803.472	479.639
9487.965	10811.938	6314.298	12381.388	8249.686	13043.388	7580.753	22276.894	1295.044	588.275	467.188	583.16	869.035	511.5	320.764	18424.696	300.063	184.712	203.47	610.084	1326.294	746.62	132	8762.58	26173.574	300.823	336.593	276.673	977.687	874.084	366.762	13317.353	138	0.97	1366.087	484.507
8842.846	10284.109	6592.056	12060.106	7930.578	12743.312	5327.144	162.649	1145.504	524.197	496.97	547.485	1263.807	534.643	381.828	388.977	283.665	205.926	215.952	562.173	996.862	853.879	133.111	213.255	24323.426	281.937	320.945	264.165	265.649	1619.466	332.915	352.327	135	0.999	1112.389	487.1
12318.555	14444.694	8524.281	16940.557	10218.193	18375.671	9429.763	33322.397	1301.029	653.796	521.832	641.581	827.477	593.879	369.014	15328.49	316.046	198.261	217.638	562.401	1400.397	991.706	128.76	11592.536	26951.331	356.244	332.605	290.474	341.779	886.821	306.523	17832.268	173	0.946	1313.101	489.078
9507.29	11821.243	6796.393	13808.149	8591.186	13707.321	7938.303	20381.685	1283.447	620.632	536.33	640.217	1155.816	647.562	413.557	18597.813	331.479	207.865	220.617	666.236	1355.836	861.408	137.631	9180.546	25863.232	352.384	318.194	292.769	332.024	1389.789	363.482	13205.556	99	0.99	1454.662	486.449
7137.811	8622.161	5022.413	10220.08	6888.998	12827.121	5059.559	196.593	1274.958	668.876	553.92	598.576	1648.05	464.294	327.529	1484.306	370.711	239.209	267.654	797.507	1733.309	869.345	180.287	199.651	7790.323	299.598	306.432	284.242	214.428	773.286	303.682	382.542	125	0.992	837.74	487.5
9458.84	11049.268	7213.853	13101.738	9000.001	13646.862	6132.553	247.551	1454.596	663.345	556.845	618.963	1092.953	546.104	412.385	2293.49	332.106	203.399	222.244	617.177	942.617	818.971	121.854	300.076	26447.987	305.172	299.317	291.58	147.163	1236.423	343.868	476.348	104	1	1137.154	491.635
9559.119	11126.928	6438.364	12598.293	7559.169	12412.314	10958.933	15181.254	1205.771	601.187	471.484	533.643	763.43	510.41	491.25	21415.203	295.39	179.364	210.204	710.673	1338.667	928.64	179.958	7021.376	31141.767	318.742	352.225	256.732	5484.468	1125.825	414.055	9512.944	108	0.967	1389.287	492.093
9314.118	10006.028	5769.174	11326.327	6756.505	12609.424	6359.715	184.008	1205.123	568.623	469.953	553.11	953.335	928.54	395.256	1291.558	502.872	286.28	272.69	1032.295	478.917	799.883	188.685	178.152	23973.244	312.286	314.531	293.771	8358.241	2745.296	295.412	334.233	109	0.976	871.665	493.986
10309.765	12415.478	7966.625	14624.764	9989.968	16229.982	4485.074	157.318	1449.505	738.277	606.802	640.694	1252.595	662.173	336.126	606.971	277.816	201.823	195.159	846.357	607.906	643.792	140.482	208.792	17354.702	287.702	283.436	291.858	304.751	2352.066	348.736	341.775	146	0.972	1175.945	494.418
11786.87	13602.265	7879.957	15691.604	10077.329	17651.693	9807.225	1995.424	1342.522	647.35	535.265	556.706	1047.678	674.511	421.936	10537.259	306.909	193.109	204.381	609.351	1145.178	1015.683	159.611	1148.544	23882.834	327.281	388.249	278.635	264.462	599.158	380.68	1749.137	206	0.918	1414.049	496.451
10716.613	11806.942	6885.551	13831.241	8595.463	12570.643	10617.282	187.925	1195.441	491.722	497.432	569.71	852.462	500.257	530.549	694.914	459.768	274.401	371.65	762.25	478.687	913.386	181.233	146.442	26940.265	287.745	305.769	310.839	739.468	1669.997	313.525	297.905	131	0.931	689.737	495.416
11101.407	12732.149	7647.719	14953.127	9417.135	16203.51	9364.291	34636.95	1299.609	639.67	520.278	643.888	1220.795	638.422	406.638	18783.964	344.406	202.123	222.355	679.848	1423.221	953.456	146.568	12980.581	34358.007	338.018	327.947	286.036	613.005	1174.631	320.488	19112.319	175	0.967	1289.3	497.191
6855.517	7658.202	4220.373	7942.772	5726.689	12007.211	8572.169	211.513	1000.056	489.487	395.479	439.013	853.737	483.637	494.837	1988.362	330.131	235.833	263.992	797.605	993.12	910.211	209.395	212.851	13386.312	275.749	301.419	304.923	2395.065	1504.968	330.486	441.221	100	0.981	893.04	497.3
6503.599	7613.573	4467.826	9390.729	5994.235	12587.03	5701.598	181.201	941.007	473.615	386.101	483.926	1175.698	523.074	271.669	907.64	293.35	204.748	271.252	934.587	1136.165	1358.781	159.693	160.126	10961.264	267.87	311.967	270.235	3205.78	2326.199	307.817	319.071	107	0.929	830.079	498.014
9715.572	12443.711	6706.544	14005.629	8046.786	13083.46	6476.754	16511.98	1302.328	621.073	502.156	684.494	1553.5	649.599	396.893	23897.755	355.19	235.22	240.741	859.346	1403.501	961.313	142.791	6945.9	29537.439	369.716	333.36	294.269	5694.562	2043.011	412.963	9717.136	138	0.97	1482.312	500.558
9566.928	11695.091	6579.018	13566.614	8866.138	17073.977	8927.598	193.711	1442.634	662.809	604.706	733.747	1277.714	723.446	550.044	713.94	366.024	230.426	354.396	766.743	1858.894	966.012	198.956	159.505	12566.085	320.776	282.59	284.915	144.39	2156.776	289.393	322.473	107	1	607.977	503.257
7266.348	8982.684	5357.997	11148.057	7230.335	13971.066	5048.529	221.891	1224.715	637.652	533.235	583.055	1646.913	701.34	340.616	2149.513	373.409	271.579	307.802	798.849	1303.324	1065.469	173.183	238.343	11032.369	319.243	316.888	307.844	795.782	2462.846	325.615	451.978	153	0.854	866.082	503.781
8042.852	9501.859	6376.547	11416.48	7820.173	12270.034	4794.879	151.884	1238.188	523.098	498.153	587.081	1072.469	513.964	363.924	381.939	288.369	207.089	212.022	661.866	981.926	899.367	124.17	229.18	23354.874	294.958	328.411	279.161	388.922	1314.761	308.37	365.421	122	0.985	1118.943	504.861
6442.545	9541.188	5306.966	11132.855	6935.202	13515.313	6417.324	16378.735	1181.154	658.097	547.952	893.393	2397.595	604.351	472.74	18266.249	249.292	213.032	248.487	986.745	2692.275	995.401	171.561	5364.671	5876.006	395.58	316.598	291.829	2714.773	5349.991	385.274	7938.556	111	0.885	1502.482	505.527
7338.327	8765.261	4925.652	9763.523	6552.408	11960.691	6846.861	224.411	1138.958	557.424	456.069	485.814	1025.052	494.95	400.736	2293.819	388.513	269.587	296.51	696.122	1127.292	941.87	177.144	236.087	16967.972	280.865	334.341	324.562	5560.768	1596.878	279.528	475.623	107	1	886.724	505.257
10439.027	12058.667	6533.627	13036.712	9020.291	20801.374	9099.052	183.821	1379.769	658.67	578.381	801.739	1421.24	785.622	572.956	923.264	318.784	213.965	319.569	841.471	1938.869	1363.758	209.408	192.725	8623.589	296.087	283.286	282.701	126.05	2825.532	294.104	440.053	145	0.965	593.052	507.81
5679.367	6919.106	4247.59	8673.606	5776.56	12751.658	5585.59	181.412	945.076	487.222	494.983	663.783	1265.68	479.408	339.94	987.163	244.921	196.672	310.945	1110.219	1008.087	680.132	161.95	169.034	3380.888	246.276	257.976	280.529	7969.246	1666.972	273.962	383.063	113	0.981	734.385	508.35
11080.135	13216.124	8027.941	15613.181	9650.479	17219.578	10113.831	16321.378	1312.786	671.987	551.695	599.849	1217.019	583.937	447.414	19807.421	321.073	196.342	238.129	558.033	1581.774	948.419	149.218	7005.246	24650.369	316.041	374.914	278.165	248.572	1036.792	359.114	10072.252	151	0.968	1288.043	510.328
9434.409	9983.065	6541.11	11753.827	7093.143	11920.519	2839.324	148.949	1234.873	518.946	433.21	496.116	773.151	436.775	281.868	826.247	328.213	171.744	270.341	626.909	475.322	653.458	136.954	252.055	29722.777	284.265	375.781	284.199	2008.828	1667.725	310.097	373.957	108	0.938	1156	510.722
11583.4	13572.035	7751.62	15428.003	9349.284	15998.675	14299.464	348.663	1354.146	647.077	517.416	732.255	1480.639	791.311	602.316	1229.214	317.89	197.998	221.539	681.984	2817.373	974.312	185.733	218.028	23216.929	300.561	389.439	291.357	116.935	2347.107	429.446	365.544	115	0.969	1382.465	509.439
9527.906	10294.261	5635.731	11115.2	6998.772	17500.456	11480.803	190.203	1201.572	506.662	461.349	556.087	724.227	581.023	551.205	674.228	401.982	260.598	363.818	2253.389	627.727	2291.579	194.52	181.1	19202.574	299.916	281.293	312.275	3161.838	2248.376	298.868	324.379	134	0.927	619.231	512.896
9599.59	9915.08	5517.844	11006.575	7227.658	14521.749	8719.998	187.092	1028.693	435.176	477.064	518.288	784.804	543.872	418.783	818.846	333.776	214.06	356.146	989.009	738	836.698	141.101	151.809	21743.15	276.887	321.812	302.598	7698.215	1919.42	294.637	295.374	98	0.993	681.908	510.806
8052.595	10214.918	6004.495	11894.108	7882.912	18422.225	9863.598	257.444	1156.687	613.646	504.736	728.942	1412.961	618.643	486.768	1036.188	230.824	173.924	216.274	775.524	1765.972	828.056	168.103	218.214	11280.871	298.575	375.848	264.043	1125.385	2237.158	468.495	312.393	276	0.764	1418.417	512.62
10648.334	11304.833	6462.054	12792.712	7498.438	14876.13	5824.568	189.409	887.659	363.748	420.647	394.152	522.593	543.36	377.522	816.591	355.268	213.104	393.515	1039.465	220.831	883.289	134.64	163.709	21051.262	266.346	322.358	304.031	19481.624	1226.655	285.07	313.959	117	0.973	672.868	512.432
9195.484	10064.009	6017.801	11547.932	7776.097	14851.534	7421.262	189.631	1291.862	570.3	559.8	784.439	1097.487	503.475	364.425	1095.003	459.246	278.211	368.829	954.108	983.576	793.833	151.917	158.596	23819.29	280.767	327.629	308.827	270.558	1628.258	297.27	321.98	156	0.915	693.641	512.897
8520.61	9639.294	5691.159	11148.841	7546.902	12685.736	5654.563	183.024	1300.058	633.908	503.839	521.295	1317.286	555.45	354.294	1109.441	408.577	280.537	314.717	710.192	1085.13	849.585	179.133	177.49	15547.712	294.851	319.342	308.004	459.944	1444.206	303.735	334.795	115	0.969	868.526	511.857
9675.95	10958.624	6648.22	12698.462	8797.946	13719.152	8957.942	357.383	1306.316	587.517	516.985	685.025	1215.286	539.848	439.449	2676.75	291.406	187.435	229.27	687.037	1714.369	803.566	140.942	295.954	27433.022	313.832	363.865	291.184	391.538	1047.653	335.216	425.102	134	0.98	1255.776	512.455
10201.848	11608.173	7222.187	13936.001	8951.232	15174.413	4976.074	183.635	981.395	469.93	433.695	497.448	710.903	1903.711	366.189	970.571	285.29	196.277	199.032	1257.397	523.427	732.814	165.129	337.756	21893.325	419.624	329.696	280.574	7990.105	1245.89	345.247	429.411	168	0.985	1056.946	514.44
9368.266	11950.773	6809.32	14035.52	9068.232	14657.664	8160.516	1633.591	1352.009	652.757	537.084	728.548	1396.931	682.778	479.475	5601.199	309.818	208.689	229.684	911.212	1745.191	941.969	155.003	794.145	20957.547	354.43	368.43	300.607	1055.32	1924.908	358.498	1294.53	122	0.985	1473.164	512.918
8673.06	10735.514	6557.982	12541.622	7874.029	14022.905	7169.853	272.177	1024.67	578.55	515.553	701.929	902.453	486.93	440.52	1601.935	193.538	156.02	206.259	705.348	1702.27	746.173	129.052	247.781	15706.911	325.184	277.213	280.388	480.585	1057.412	331.698	348.589	104	0.974	1238.067	513.827
12330.289	13965.986	7887.082	15006.573	10606.613	17325.023	5775.455	295.006	1756.673	876.264	680.698	697.402	1183.285	553.764	340.646	831.049	456.24	290.694	370.046	856.855	1279.669	856.87	149.369	254.984	19300.22	339.123	318.111	296.85	126.649	1356.538	328.532	351.88	148	0.985	422.959	515.743
8669.109	9997.599	6603.284	11917.259	8095.358	12665.809	4246.593	156.568	1218.16	508.589	516.107	639.853	1405.693	489.579	339.449	395.584	280.475	210.909	229.67	622.64	1181.339	738.121	120.261	234.829	26940.454	299.758	335.834	276.261	521.86	1624.5	335.561	367.799	117	0.985	1097.5	514.5
7356.649	8764.138	4993.335	9798.164	6890.756	13980.653	5183.047	229.559	1247.831	671.922	529.795	585.408	1457.485	593.874	297.387	1643.443	365.367	246.094	312.225	942.272	1550.53	859.676	159.622	210.803	5888.625	294.567	276.359	296.594	2983.501	2098.284	321.064	369.266	125	0.98	801.716	518.228
9673.706	11726.692	6852.882	13436.8	8457.659	14423.775	7489.077	2854.266	1257.833	639.169	536.071	646.708	1351.93	618.77	348.955	13502.547	297.806	186.608	233.422	870.949	1183.569	759.135	131.955	1582.09	22648.131	297.453	344.5	299.452	759.359	1924.018	396.741	2405.7	114	0.99	1352.096	517.86
10746.718	12783.789	7263.405	15562.41	9337.553	22308.88	8315.232	187.478	1229.146	560.392	514.235	687.492	842.862	755.39	459.553	693.262	357.854	257.594	285.48	1041.853	1348.244	1443.632	182.114	196.587	18237.937	303.525	281.518	293.414	2072.025	3740.978	296.68	349.227	146	0.936	608.76	519.377
6609.9	7374.727	4395.343	8933.13	5207.971	11051.89	7755.487	169.119	912.591	371.279	429.659	501.143	503.609	469.455	424.868	662.288	341.14	205.491	273.726	1548.147	377.143	802.373	143.481	152.888	22403.576	277.45	286.481	317.232	7215.046	2040.149	269.476	325.296	135	0.976	649.707	520.13
5242.654	6303.454	3988.192	7986.008	4779.485	11506.137	6409.177	179.12	797.918	337.73	415.113	500.091	610.187	528.163	385.91	738.27	286.07	163.76	271.386	976.198	470.608	1097.797	130.142	164.234	15083.237	284.184	302.216	312.746	1141.003	1305.895	277.237	314.131	117	0.973	661.209	519.363
8416.39	10392.539	5938.82	12140.323	8287.499	13743.603	4488.084	183.875	1289.324	674.226	616.353	599.926	1227.314	502.429	276.495	1143.754	354.113	253.443	348.789	758.581	986.229	735.432	146.144	177.268	8968.838	288.549	288.72	295.18	122.72	2188.575	293.896	378.367	128	0.963	721.344	519.531
7849.375	9916.004	5785.24	11771.16	7950.67	12023.43	5591.273	164.218	1339.774	721.988	599.083	643.486	1511.845	496.873	347.639	540.81	344.707	253.236	263.624	834.947	1166.914	897.782	170.177	153.056	1686.063	298.361	363.866	281.777	171.277	1657.725	293.465	265.41	111	0.964	850.698	518.653
9849.565	11478.779	7748.292	13717.515	10125.961	15708.986	2807.216	169.657	1572.825	726.589	613.047	617.429	1019.676	644.128	297.752	870.588	321.302	182.929	224.703	665.164	454.922	757.719	124.56	258.946	15081.547	277.492	293.766	294.579	323.33	1329.025	352.013	395.498	126	0.988	1147.095	519.333
8892.048	10725.341	6627.493	12494.228	8449.325	16513.527	11862.368	364.61	1331.589	675.967	554.104	672.632	999.215	625.713	540.385	3222.616	313.281	216.505	213.236	666.204	1683.317	1057.437	146.671	313.663	26888.498	341.31	341.379	266.872	158.664	1906.82	340.73	443.21	195	0.861	1267.551	525.879
10495.64	11931.696	7026.983	14089.046	9261.708	17163.711	9658.558	1022.085	1289.961	562.39	492.252	466.466	606.543	611.173	427.448	3281.705	369.376	225.565	285.808	466.912	1237.573	915.665	136.804	518.56	38079.036	319.94	365.925	308.549	126.672	528.488	336.503	823.57	120	0.969	1330.575	526.25
7997.928	9772.723	6054.4	11792.872	8166.855	14331.096	6965.751	173.005	1410.838	696.916	655.682	649.958	1232.145	484.235	353.701	819.748	351.77	225.91	348.704	720.474	1149.298	866.564	137.693	159.071	5113.884	303.084	344.024	297.433	144.162	1582.398	299.194	327.072	143	0.941	677.199	528.724
9443.044	11613.595	7200.709	13538.649	9165.246	15965.431	7918.402	399.508	1228.134	659.998	563.598	644.573	873.512	529.234	481.369	3906.788	205.911	161.557	206.403	678.698	1885.02	881.609	149.037	365.493	6190.242	326.236	282.353	294.329	565.42	730.985	432.317	608.374	114	1	1225.5	528
8494.863	8730.932	4913.384	9204.295	6546.957	15812.558	5836.542	204.26	970.918	383.154	417.068	451.479	681.878	573.762	290.584	1211.718	302.412	205.702	301.375	1216.424	335.467	1171.63	134.46	183.191	20291.221	254.454	264.763	279.749	8562.958	1391.956	314.44	377.569	137	0.902	711.807	530.646
9128.52	10867.015	7106.7	12891.307	9263.923	14280.403	5822.581	168.862	1370.477	652.025	562.528	666.343	1050.545	540.518	388.471	986.612	286.997	179.807	204.753	721.325	466.581	663.19	125.438	268.686	18827.851	278.835	280.918	292.817	3068.355	2355.607	306.762	387.738	106	0.98	1143.915	529.783
10619.877	13145.762	8580.609	16058.787	10638.565	17969.878	5549.87	162.123	1339.853	691.773	581.255	631.193	1166.054	681.846	398.354	934.152	244.369	172.019	174.052	669.746	506.496	511.326	142.572	244.719	8830.499	287.061	264.593	298.632	836.929	2426.107	314.066	341.501	169	0.967	1156.364	536.033
12057.194	14446.429	8423.237	16677.129	10777.174	18491.829	13792.901	234.031	1385.341	713.036	593.277	586.983	1078.618	693.19	624.441	337.682	249.478	183.918	202.284	629.832	1643.922	1117.637	190.663	216.209	12406.089	372.484	346.682	280.982	134.991	1010.406	419.358	304.525	155	0.993	1428.016	536.042
9636.012	12199.801	6874.657	13944.977	8472.198	13988.019	7170.689	277.442	1138.242	579.961	475.79	629.336	1202.543	603.576	432.122	643.612	241.121	194.328	214.521	5780.318	1035.085	826.016	164.472	231.637	10956.41	348.768	476.531	294.646	1883.025	1885.039	377.465	346.789	153	0.98	1474.958	535.931
8716.624	10770.725	7107.684	12918.744	8685.235	13708.616	5876.503	149.074	1134.161	583.621	562.569	637.813	1495.295	514.307	334.134	418.055	232.51	195.854	183.246	568.144	1228.288	668.258	136.102	245.207	6896.711	299.96	316.348	285.751	344.184	2141.365	260.305	336.79	116	0.977	1100.026	536.026
10682.275	12429.34	7139.339	14040.989	9418.863	17267.993	4941.894	353.205	1543.198	807.964	646.559	652.807	1169.422	565.394	330.673	693.739	357.827	249.935	320.941	807.492	2506.912	838.754	151.35	309.842	6053.693	335.492	327.734	290.927	140.754	1401.852	320.178	377.651	132	0.965	429.189	537.189
10073.578	11872.704	7038.464	14601.188	9152.737	13073.87	5535.67	168.445	1304.136	647.129	525.673	537.403	1446.49	487.668	312.927	977.2	409.41	271.086	292.282	595.629	817.517	1046.57	180.776	182.879	20910.107	293.968	329.949	307.04	515.254	1694.733	263.411	288.775	118	0.964	861.932	537.746
13102.209	15392.828	9033.939	17719.139	10775.46	18294.711	9996.695	239.647	1480.344	691.017	581.016	515.307	1158.456	1022.69	504.937	295.277	354.124	228.857	251.397	592.029	1378.681	1208.003	172.202	224.907	30888.973	360.35	362.227	305.14	136.589	800.924	354.287	313.475	134	0.991	1447.657	539.082
9371.551	11557.76	6984.537	14431.58	9186.274	18665.819	11807.792	203.752	1430.229	730.363	631.671	716.572	1292.532	551.244	662.284	550.793	310.286	231.957	323.99	678.183	1606.278	835.508	237.35	197.744	1929.997	306.938	253.741	265.03	209.641	1611.307	337.443	395.378	114	0.99	573.167	539.895
8729.938	10307.767	6597.557	12220.735	7981.661	13038.775	7938.813	156.466	1088.517	538.322	473.603	572.123	985.668	489.87	467.481	607.629	232.333	160.75	210.161	546.927	716.355	766.903	134.565	231.017	19206.561	300.985	285.588	297.344	2504.821	1431.294	294.142	340.245	132	0.965	1138.098	541.144
10314.829	10095.556	6071.318	11522.369	6924.426	12346.792	15503.604	350.05	1109.745	370.164	367.382	370.076	572.486	410.737	693.091	3215.733	383.129	210.05	354.101	781.117	532.826	967.516	194.318	318.233	38011.386	267.983	403.17	285.629	2955.018	937.734	487.579	460.906	130	0.903	1270.746	541.369
9688.058	11040.88	6552.556	13050.5	8772.187	13138.856	4291.913	169.302	1354.086	731.25	592.436	685.542	1231.822	472.479	239.998	848.871	453.359	280.288	320.952	789.994	846.867	753.533	164.136	173.163	17400.377	303.817	306.916	299.992	531.828	1127.737	322.653	270.794	133	0.935	774.53	542.222
12634.635	16015.837	8408.5	17355.378	9085.162	15840.966	7308.941	345.154	1533.145	682.241	576.963	1092.86	3215.688	684.275	545.724	689.493	465.402	277.835	288.777	1119.272	3214.528	1197.418	176.192	234.798	30273.143	436.771	319.01	292.838	510.08	4874.134	380.732	301.307	106	0.993	1515.764	544.028
10625.621	12341.945	7844.293	14724.418	10171.243	24728.412	14999.181	469.869	1445.423	695.975	597.669	611.404	1106.303	900.289	655.646	3942.457	334.368	198.017	224.743	607.75	1504.49	1620.937	178.165	340.495	20316.361	366.197	344.824	304.615	155.684	2405.935	401.432	524.883	119	1	1300.979	545.046
12432.708	14074.364	8530.805	16705.947	10866.314	18560.197	12176.189	257.344	1330.746	664.819	540.684	548.843	1221.062	944.216	546.395	231.154	288.018	199.51	238.141	745.867	1596.177	1174.894	185.13	237.798	20193.672	359.746	351.525	307.645	645.011	879.87	364.056	316.946	126	0.988	1447.294	545.849
9375.682	10833.371	6242.655	12087.321	8166.401	17947.567	7233.306	221.098	1240.78	629.558	531.012	711.272	1013.872	477.695	490.497	310.277	349.383	217.923	302.007	1142.052	1339.484	1183.215	191.979	184.247	12773.013	364.564	280.425	290.838	2395.174	1532.507	304.627	441.367	168	0.846	510.125	549.089
9178.074	10499.466	6099.594	12280.666	8353.006	13065.923	4864.971	174.488	1303.034	658.865	523.858	540.026	1175.265	483.349	343.28	550.503	414.548	259.904	297.24	690.349	1348.621	923.567	184.619	157.704	16843.872	296.382	313.815	295.658	185.382	1779.077	297.329	226.353	107	0.971	855.64	546.07
10308.713	12471.31	6890.118	13944.531	8123.161	16342.478	6737.089	425.465	1347.274	615.826	540.752	993.002	2020.637	817.036	521.256	761.281	434.34	239.598	284.946	1313.208	2591.936	1640.278	179.833	254.636	25853.902	385.522	354.754	305.011	2430.665	3252.318	426.434	319.747	197	0.889	1514.53	552.398
9951.639	10686.485	6168.084	11712.629	8054.125	19490.565	9533.497	360.709	1624.21	725.115	537.582	621.423	981.01	624.412	464.361	825.774	474.677	319.74	356.413	1519.531	1141.619	1104.437	157.566	313.019	19301.603	336.115	322.092	312.061	9036.669	969.006	376.467	383.198	143	0.978	404.969	550.339
9995.868	10915.525	6441.123	12482.571	8340.713	18498.824	7949.7	169.252	1262.061	572.186	530.424	599.546	1220.359	776.43	354.833	468.198	362.588	239.239	332.851	859.495	1044.474	1447.459	145.323	160.388	15516.43	294.913	281.694	297.916	2415.23	5490.294	274.87	315.278	113	0.981	680.712	550.65
5650.179	9329.241	6242.134	11009.041	7146.972	12812.042	8590.923	127.294	686.561	396.463	444	406.328	892.278	508.208	460.063	420.804	206.409	232.728	283.785	323.71	734.331	852.675	197.685	209.299	19021.37	286.255	330.099	261.869	179.629	1187.24	293.915	284.49	191	0.825	1009.835	553.154
8158.337	9843.037	6656.647	11702.829	8181.203	13067.12	10376.313	142.033	1101.392	557.61	531.462	557.663	948.607	489.916	518.489	376.908	223.386	170.756	207.431	546.492	1036.704	975.511	150.341	233.658	10228.468	313.929	304.016	271.16	3578.765	705.851	290.101	315.649	113	0.981	1095.783	552.102
9637.563	11056.891	6812.847	14367.418	8463.83	14713.368	6394.158	155.397	1135.426	566.47	462.365	470.562	901.38	502.314	413.798	446.013	397.757	246.703	267.069	582.955	977.219	818.763	190.906	157.554	21792.939	274.384	355.408	293.691	605.89	991.234	295.417	239.433	102	0.987	871.118	553.941
11256.871	12060.964	7232.036	14625.833	8625.451	21426.742	8428.913	371.388	1549.885	639.81	520.46	608.093	871.61	650.115	456.446	910.992	527.267	331.033	351.95	1357.017	1054.901	967.08	161.1	332.804	28479.787	315.137	301.892	320.339	4158.094	1273.476	373.724	436.326	122	0.997	410.844	555.91
11030.995	11766.91	6615.374	12868.914	8503.898	16478.452	8098.344	158.974	1025.902	396.58	403.811	435.098	799.706	653.466	379.281	511.686	491.717	244.594	308.924	1019.62	286.743	989.828	139.269	156.155	28876.683	292.199	318.71	280.519	2955.263	1955.86	294.097	308.749	108	0.926	688.5	557
9818.5	10998.148	6477.538	13161.368	8354.497	13533.781	5253.682	149.719	1223.357	583.124	482.656	468.044	985.475	488.355	364.119	396.638	445.961	256.046	271.546	691.049	986.129	858.169	167.772	149.717	23650.265	288.001	313.146	290.055	233.727	1078.957	285.837	234.845	130	0.978	886.777	555.908
8448.219	9994.163	6479.298	11769.497	8204.123	13203.467	6245.124	139.795	1179.504	553.353	502.405	575.437	1087.495	602.455	413.138	361.164	247.596	190.146	201.973	697.137	988.046	691.107	136.796	220.239	15761.725	297.772	299.11	263.496	925.992	1749.86	331.422	313.261	114	0.99	1105.395	557.632
8758.161	10437.175	6785.598	11416.728	9087.115	18387.8	8453.49	324.779	1665.627	883.891	719.068	816.764	1417.901	548.511	464.386	631.612	378.884	238.232	360.028	936.082	1609.846	1054.287	187.749	279.606	3335.225	377.916	308.148	291.808	200.556	1530.972	311.679	369.002	114	0.99	459.132	558.553
9457.148	11417.379	7090.446	13377.192	8904.32	18225.191	11137.91	328.175	1157.327	616.151	555.593	530.468	894.34	666.306	553.826	2445.23	253.253	167.899	266.637	585.61	1060.777	1181.627	169.518	272.887	16945.361	323.902	364.979	325.584	2520.821	1230.577	409.163	439.716	100	0.967	1319.15	558.3
10954.23	12151.594	7246.012	14766.839	9273.353	15237.523	6681.382	145.836	1224.71	585.901	501.628	493.961	1067.415	516.563	399.552	499.433	434.68	265.409	280.721	606.237	1038.011	839.93	185.095	153.57	26670.178	280.462	338.333	294.031	148.811	1453.026	281.679	231.748	106	0.993	872.67	559.5
9985.58	12089.198	7012.836	13657.783	8453.313	14377.762	7902.496	303.438	1246.772	596.473	520.619	715.666	1237.861	637.279	463.935	280.067	272.606	186.923	253.813	842.735	1764.177	1185.543	175.6	244.268	16621.605	348.455	320.695	305.653	1753.017	1668.938	443.465	350.513	107	0.989	1445.902	560.164
8577.349	9612.017	5468.435	11655.931	6779.112	15646.56	5636.54	425.413	1218.388	569.639	503.338	968.518	2194.698	746.672	494.997	579.281	364.889	200.609	253.157	2091.163	5565.122	1955.656	174.494	259.556	23179.853	340.668	321.037	312.237	3759.392	4364.873	398.847	311.461	115	0.956	1512.117	560.578
7470.509	8907.332	5224.293	9990.018	7253.331	15351.601	6975.561	173.281	1244.125	557.998	528.941	650.02	1005.618	583.189	357.132	586.829	351.773	210.084	301.769	1167.273	1226.409	1184.588	134.119	167.394	6876.845	308.017	307.692	303.705	246.093	2067.204	287.925	322.596	107	1	665.481	561.276
11199.463	12899.416	7456.405	14467.569	8196.863	13430.574	6766.156	355.863	1338.351	601.913	526.951	862.872	2020.415	622.271	482.492	376.827	421.161	218.571	304.496	1039.556	6199.781	1269.582	156.59	231.612	33562.917	357.52	300.883	307.294	1073.21	2495.568	371.765	346.143	129	0.97	1492.337	561.818
7523.45	9667.686	5401.293	11723.519	5414.286	13065.189	4627.252	369.948	1011.727	489.468	437.11	731.816	613.381	593.058	474.066	541.022	306.682	179.414	222.091	2143.981	739.243	1938.171	182.164	261.271	15441.436	316.351	308.527	317.971	8708.035	1987.314	461.748	322.625	144	0.889	1516.306	564.965
11061.039	12489.683	7368.374	14372.557	9062.179	15465.439	7823.577	331.84	1290.728	598.984	518.545	800.657	1435.207	609.266	483.03	248.236	343.495	194.41	266.601	1088.609	2397.952	1263.541	167.421	259.628	27717.101	359.189	325.791	291.606	4468.339	1827.475	339.51	363.715	137	0.974	1462.945	564.15
7103.222	8523.188	5045.46	10411.593	6473.807	15341.222	12382.493	342.016	916.129	462.975	417.251	567.028	689.624	551.792	562.836	2008.56	249.588	172.712	304.971	821.634	1146.786	874.844	205.491	337.152	12185.839	311.229	292.751	285.578	1100.023	1261.573	329.448	412.698	117	0.985	480.013	565.346
10077.714	11029.607	6732.468	12910.401	8324.569	14792.618	10710.168	162.635	1176.42	510.814	516.211	522.928	1021.245	567.378	431.194	554	457.521	237.557	283.416	822.289	1071.573	737.379	173.422	164.816	21674.213	297.244	303.122	263.242	1140.845	1657.592	299.214	343.303	109	0.976	690.528	565.821
7455.906	8921.156	5526.767	11127.833	7008.093	11696.298	6827.142	168.25	1086.806	569.49	461.429	566.953	1152.418	475.472	418.017	440.082	311.486	207.129	260.363	1035.699	1210.658	765.718	184.412	154.468	12243.434	269.485	319.615	265.534	1855.822	1541.564	307.452	227.374	140	0.864	823.386	566.571
9152.018	10339.585	5819.529	11159.807	7762.916	18160.214	13161.79	228.832	1171.202	596.974	492.995	697.922	837.108	550.695	752.208	762.107	318.65	189.529	297.226	1271.2	1276.437	953.449	230.509	226.428	12234.547	337.843	284.694	276.279	3174.593	1728.6	341.12	417.719	152	0.985	526.382	566.954
8103.749	9953.909	6081.206	11883.295	7632.65	18363.032	15125.83	304.768	1335.542	724.073	601.268	735.934	1305.087	536.649	763.056	680.658	332.535	195.506	392.442	982.011	2308.726	1007.215	228.081	262.773	4565.755	356.552	309.815	277.893	435.972	1158.709	345.674	391.05	219	0.906	496.651	570.527
9034.772	10143.421	5754.042	10670.099	7809.855	16444.57	6743.783	168.076	1331.21	677.238	585.77	668.693	1563.246	671.746	309.501	538.983	387.642	213.152	279.223	1081.95	2321.236	1033.552	159.657	169.022	8655.896	280.339	310.118	286.682	433.969	2260.91	275.766	232.845	135	0.949	761.981	567.233
12455.988	13747.879	8049.957	15974.196	8944.12	16311.904	7975.802	354.147	1046.263	512.196	467.454	634.142	1071.483	536.065	444.043	267.246	266.898	168.874	318.938	1151.824	1239.553	1667.219	182.492	253.682	24122.086	330.215	412.231	289.157	13879.627	1573.036	411.566	364.884	98	0.98	1470	566.5
9794.691	11586.973	6325.105	13601.899	8528.557	18887.763	9308.149	375.405	1412.171	684.968	515.151	799.828	1197.512	601.329	461.961	1148.523	387.384	246.927	323.659	1303.687	1861.137	967.623	160.504	347.596	16616.37	311.704	288.217	302.634	489.886	1408.884	365.742	392.801	139	0.988	409.435	568.608
8362.954	10094.375	6385.583	11704.081	8512.305	16093.7	13977.873	203.929	1486.443	750.337	670.23	747.088	1322.576	577.405	655.966	750.825	364.655	232.624	328.175	808.288	1387.343	1155.426	228.843	221.871	1447.66	350.687	294.145	251.369	170.791	1014.546	345.653	365.943	170	0.903	583.382	570.953
9744.77	11621.603	7124.597	13703.138	9362.147	15652.872	13527.825	207.726	1543.259	749.059	642.804	761.031	1306.837	564.073	678.872	776.941	387.47	237.839	288.053	800.562	1332.748	1057.64	220.55	237.395	6507.475	347.755	272.548	253.128	113.942	1480.126	337.456	547.851	115	0.969	575.796	570.17
11229.911	12581.47	8043.386	15204.796	10214.982	17854.449	11356.177	261.091	1645.07	772.556	671.69	706.832	1339.726	576.893	629.298	886.134	467.39	268.788	330.521	772.546	1539.495	984.749	210.754	256.281	15994.917	341.122	278.68	288.443	108.618	1399.531	310.453	1448.021	140	0.995	566.671	571.393
11165.366	12191.079	7275.687	14226.415	7463.798	18845.077	16743.78	289.728	1476.147	618.774	511.387	641.528	785.559	557.81	836.124	586.638	565.95	257.573	405.243	1490.193	824.029	1061.628	250.97	228.502	24336.651	362.807	295.174	282.164	985.607	759.514	384.056	413.805	153	0.98	513.873	574.01
11169.129	13535.991	7559.51	20021.026	7760.043	13572.14	7223.741	385.574	1082.399	488.536	455.478	1662.986	3119.821	523.209	560.536	274.536	348.94	178.508	267.066	2094.289	27881.905	1348.935	198.37	247.263	24428.752	305.39	337.575	523.613	4952.18	4927.924	463.743	320.563	156	0.939	1507.282	573.25
5977.911	7579.611	4544.841	9555.147	6230.867	11963.35	6293.339	161.803	1041.532	542.385	450.743	484.405	874.537	504.864	409.016	471.578	348.025	230.404	300.944	641.651	913.02	748.471	157.265	138.433	12778.77	278.861	318.09	264.063	631.743	1106.94	291.32	253.874	124	0.96	921.597	573.694
11771.339	12746.681	7239.491	14092.548	6891.5	12694.167	7937.557	403.521	1246.295	501.414	471.213	698.48	2844.489	525.11	517.137	219.023	547.512	222.121	268.786	1483.269	19194.482	2080.03	178.782	271.483	42999.609	320.081	305.278	280.996	4207.451	4409.041	402.005	334.108	159	0.82	1489.11	576.035
11646.959	13365.298	7904.814	15418.188	10174.845	14504.442	12941.024	229.944	1567.001	763.822	636.905	738.029	1153.224	524.768	699.934	680.251	463.163	261.883	344.887	982.558	1332.228	953.714	211.191	211.04	22708.065	356.512	287.367	298.985	406.995	2204.158	355.666	362.716	184	0.906	544.614	576.44
13670.464	15387.215	9325.754	19144.169	11477.992	16023.086	9936.349	190.604	1348.352	522.671	527.574	556.015	1153.088	585.06	444.843	556.912	550.048	307.8	333.49	1117.663	873.214	1013.52	147.217	169.245	38675.059	311.696	298.576	280.792	2848.391	2240.06	296.736	341.582	101	0.99	659.5	575.837
9110.944	10805.732	6540.805	13502.64	8391.584	14465.465	3808.565	172.608	1050.617	574.763	478.004	530.467	1113.482	501.111	289.933	605.942	310.756	210.02	245.887	734.209	666.397	820.728	180.408	157.391	14069.004	268.752	348.186	280.557	890.859	1422.964	290.235	240.517	137	0.974	867.223	576.325
10761.664	12162.818	7049.691	13660.77	9411.408	17575.966	6098.153	177.263	1354.982	647.205	580.941	560.177	1213.911	788.946	328.532	870.822	454.516	242.475	322.368	716.037	1487.041	1125.814	149.879	189.77	20292.451	327.322	343.977	276.802	106.784	3765.243	337.6	375.35	132	0.965	719.652	579.311
11061.346	12706.598	7049.5	14209.806	9486.611	14521.475	11122.861	222.807	1392.774	618.389	523.936	682.752	1076.737	567.686	603.993	652.972	453.715	260.546	262.15	1057.072	1099.955	1239.379	207.854	215.816	23441.944	313.615	256.668	289.696	1524.439	1926.121	355.307	342.952	125	0.98	557.244	579.188
9344.997	10576.74	6136.075	11455.243	9454.199	12956.209	8969.129	171.587	1367.938	629.204	574.875	657.037	1307.465	474.78	399.397	649.195	408.373	224.854	329.129	928.549	1207.629	2340.419	139.092	166.526	11778.019	308.581	324.192	274.314	686.703	1368.295	280.878	341.69	123	0.864	668.793	580.63
11640.519	13925.96	7705.507	16309.997	7691.998	13389.039	7254.537	402.324	864.751	437.358	507.58	708.58	3146.415	490.961	481.336	182.405	277.84	156.117	232.755	1278.339	25030.263	1336.334	192.946	260.645	18615.139	299.742	336.469	316.54	2481.241	4061.048	482.778	301.01	119	0.961	1500.996	579.945
9255.065	10738.004	6426.989	12515.522	8356.719	14218.437	5189.653	192.575	1111.845	609.186	472.701	500.637	1128.652	556.342	355.493	1895.723	289.228	200.58	246.947	972.608	985.766	1088.685	178.96	220.01	13734.483	259.142	318.42	267.269	1145.308	1168.977	292.041	389.198	150	0.998	851	580.74
10838.174	11651.657	6742.25	12644.386	7174.074	11853.863	7167.762	415.731	1238.403	505.147	467.691	544.64	2199.496	552.818	540.196	173.545	393.442	193.334	322.594	1234.292	3558.136	3157.088	192.437	277.016	31635.104	320.541	375.048	288.959	4096.426	2535.313	425.375	350.136	114	0.948	1477.921	580.395
8303.905	10550.453	6899.594	12496.527	7117.067	11600.699	3722.243	156.37	1200.945	645.259	550.011	664.844	1053.982	542.33	322.275	465.268	232.262	167.159	193.326	831.124	829.634	859.472	117.498	263.652	11559.249	309.837	265.579	286.309	3252.288	2234.424	286.825	307.932	123	0.925	1145.012	583.183
15093.779	16165.204	9472.589	18737.446	6693.365	11691.452	10091.738	348.429	1731.02	700.561	606.744	705.41	939.077	461.919	547.653	652.127	711.158	323.479	488.909	1470.507	1001.263	1053.263	173.17	305.926	34163.006	362.511	350.442	329.634	6030.89	2426.37	309.785	378.59	189	0.827	485.389	588.569
10107.686	11943.851	6539.274	12227.287	6466.07	19179.405	8800.669	385.04	1647.959	775.88	610.105	791.889	1086.733	547.721	406.883	838.869	504.671	248.845	425.364	1811.014	2566.005	934.027	160.238	367.189	20314.621	344.732	299.358	324.582	2553.681	1816.972	338.85	338.615	144	0.985	442.382	589.799
4859.817	6124.89	3866.677	7334.043	4204.858	11926.118	8488.34	177.765	817.287	392.707	414.259	558.609	846.678	513.495	398.22	585.803	305.583	183.027	290.489	1085.719	710.423	3812.762	129.682	191.153	8345.042	287.887	280.112	263.962	612.86	993.859	246.53	342.807	138	0.944	659.152	589.906
8245.314	9783.317	5724.973	11096.673	7522.224	13416.631	7444.593	205.862	1270.401	679.936	571.499	594.203	1271.716	595.02	327.54	983.999	336.247	202.796	313.947	813.371	1792.785	829.644	156.58	191.077	3464.221	324.914	369.707	277.696	191.189	2834.626	339.358	365.081	141	0.787	716.167	587.273
7500.546	8986.637	5864.057	11023.751	6816.185	12907.632	7666.627	223.148	1397.182	680.813	616.319	821.912	1792.589	528.674	339.388	910.016	351.728	224.882	342.759	1146.427	2034.473	866.467	131.632	193.157	1073.182	302.227	309.298	276.514	1424.25	1772.395	295.663	385.564	122	0.997	681.934	596.131
7765.089	8209.42	5299.14	9443.364	8270.858	16645.969	6525.657	158.551	1088.971	533.142	487.999	597.057	1072.296	654.635	400.128	789.85	235.972	173.132	177.141	1163.469	728.958	1017.493	141.93	253.46	14552.037	302.177	287.826	255.685	2429.229	2041.676	328.922	292.176	172	0.914	1111.541	598.68
7291.059	8321.446	3388.166	9905.56	6278.927	10250.917	5303.4	188.447	967.725	475.257	312.091	524.037	1047.968	436.989	409.968	1359.35	279.504	185.928	174.712	809.444	852.97	678.983	142.119	183.586	13699.886	313.334	207.574	258.474	4671.105	1498.625	311.232	325.954	116	0.965	956.353	599.905
7548.902	9472.336	5985.663	11382.212	7831.118	14234.172	7173.881	383.475	1576.011	728.02	606.657	629.284	908.256	556.862	369.876	487.196	506.409	278.871	419.756	1435.912	1840.221	788.185	156.631	349.549	31758.407	374.298	302.129	314.861	1963.79	3220.462	309.786	346.604	98	0.98	468.214	603.5
4011.118	5045.889	4614.465	5666.132	3833.516	9170.4	5027.781	247.162	801.498	354.85	355.014	537.799	912.628	369.173	331.625	2872.078	189.723	117.731	197.159	1274.143	724.233	546.637	127.934	259.458	1049.881	229.407	292.912	242.043	1205.742	1477.508	254.233	475.271	105	0.953	976.567	605.69
10001.903	11780.852	7013.859	13658.837	8940.208	14726.085	6401.974	431.954	1609.769	791.828	643.949	703.109	1352.518	536.01	347.407	664.697	475.41	240.966	356.025	1262.72	2171.941	919.218	157.371	410.354	16221.419	370.083	300.228	308.216	775.116	2571.218	337.332	335.608	512	0.759	453.26	617.434
6706.802	8368.761	5186.01	9490.585	6907.138	13900.597	6881.466	411.57	1389.201	728.432	573.33	696.031	1057.661	558.186	410.47	648.908	384.023	228.666	369.305	1534.896	1721.157	888.658	167.762	374.436	12373.925	376.36	303.358	295.344	2049.562	2325.916	298.528	338.179	126	0.959	467.849	609.413
8741.014	9497.812	5968.341	11861.128	5420.788	10676.57	7151.635	198.57	1376.384	588.372	473.965	500.647	685.545	666.903	407.952	1110.553	590.47	303.31	423.174	2540.114	445.277	1137.272	141.427	169.362	30159.987	252.948	312.789	291.093	11274.251	1990.183	280.864	293.369	109	0.976	827.427	610.555
9160.84	11136.471	6601.082	13916.596	8333.329	8970.311	7291.491	348.982	1004.839	575.311	505.707	590.296	830.625	418.833	413.367	334.016	287.519	171.12	253.084	1432.612	746.973	456.45	157.009	336.982	11239.833	328.407	308.204	294.886	3210.206	2155.534	301.518	374.703	165	0.934	484.845	619.555
5719.961	6859.893	4193.546	9339.093	4159.887	10963.857	4960.527	185.953	927.889	459.607	397.996	638.146	1053.655	498.62	386.367	1641.661	349.293	216.747	280.644	1060.531	1461.627	741.876	155.385	197.686	17184.227	301.168	274.857	271.061	991.512	2962.83	330.886	381.91	131	0.921	942.615	619.905
5805.856	7489.897	4458.409	8720.3	5871.443	9679.053	8229.271	415.575	1063.979	585.961	487.817	587.759	846.087	431.731	429.786	392.005	252.473	156.775	270.666	1774.272	986.799	620.373	164.896	377.085	1250.514	348.509	289.14	284.703	4525.598	2193.447	293.205	404.547	279	0.809	475.425	625.808
8578.302	9943.3	5989.362	11832.311	6793.771	11854.08	6627.744	174.901	1187.99	607.215	497.804	520.124	826.077	546.434	442.934	844.522	425.711	248.831	282.606	691.817	1258.3	815.645	176.652	153.25	16783.763	304.791	335.857	285.941	159.755	1335.777	312.796	299.306	267	0.909	883.934	626.567
8421.677	9553.922	5727.267	10887.395	6955.096	13578.11	6686.821	211.905	1297.794	649.105	515.69	612.576	1541.653	618.166	414.439	1490.134	440.23	268.243	318.965	1112.18	1260.378	1137.469	155.053	195.433	17311.282	289.223	313.102	277.576	3767.069	4136.742	297.043	361.086	313	0.826	832.264	631.407
9888.432	11118.885	6891.129	14661.776	7822.265	14695.276	5344.549	149.266	1280.308	564.215	489.07	578.029	777.994	663.018	405.904	622.513	586.562	291.633	317.238	651.304	1100.371	1023.845	172.456	144.792	26016.497	310.411	309.957	296.952	197.735	1719.337	306.475	282.922	133	0.935	931.703	628.756
10000.601	11479.795	7022.193	14416.936	8532.875	15631.098	6852.797	182.685	1325.918	629.304	554.884	622.366	1085.985	623.726	315.383	289.249	503.555	267.96	340.717	870.081	1557.014	923.147	187.173	176.834	24246.765	282.843	375.091	322.94	635.699	2952.241	296	323.464	104	0.974	737.5	628
10702.648	12083.044	6596.24	12960.439	8261.078	7698.578	7747.73	472.178	1651.476	675.514	574.086	697.714	961.619	344.692	445.986	766.337	697.885	266.206	385.01	1891.343	1306.977	510.451	168.284	461.214	28930.451	373.742	304.413	339.412	1907.259	1225.976	345.953	358.669	114	0.893	448.921	632.658
5861.376	7275.191	4850.469	9422.164	6495.094	15260.611	8936.66	190.69	1115.696	568.438	522.444	670.305	1191.987	561.911	433.877	633.341	291.002	183.132	251.84	1024.435	1097.145	858.754	162.159	185.195	1348.012	344.502	276.731	249.307	316.454	802.23	291.584	343.1	130	0.978	670.885	636.223
5405.556	7459.951	4799.317	7994.817	5458.503	9527.129	4222.254	130.4	926.996	512.569	464.24	519.823	984.18	441.481	365.021	593.111	230.21	219.321	255.632	525.497	1796.958	863.135	203.135	247.811	9064.038	304.241	317.142	271.521	218.79	2629.83	264.496	312.142	153	0.875	1024.212	638.709
11087.743	13954.597	7858.677	16147.987	10459.498	17609.604	5743.836	402.57	1767.93	899.266	718.574	837.045	1413.938	618.641	317.831	938.195	400.638	264.717	347.373	1297.922	2787.061	978.273	155.139	399.452	13774.023	394.96	309.624	319.313	149.764	1729.504	374.087	436.628	159	0.992	389.104	637.915
6742.711	8591.036	5350.449	10856.876	7004.363	13847.277	6912.447	176.701	1263.762	703.151	569.563	574.261	1428.589	532.103	351.968	839.068	322.793	223.353	325.932	756.828	1424.297	880.663	145.52	173.065	1573.826	299.234	333.962	298.446	96.056	997.282	287.841	320.384	105	0.984	781.452	637.976
9549.074	10988.067	6385.892	11970.958	8323.889	11759.291	9685.175	374.542	1397.959	634.686	611.138	683.633	1027.937	460.712	535.896	813.499	422.093	239.287	312.556	1064.639	1881.403	748.984	159.548	295.305	19251.253	320.397	293.115	294.246	2906.59	1466.202	302.979	364.863	145	0.929	512.948	650.99
9787.902	11225.103	6697.297	12697.658	8732.109	16429.7	12676.266	307.41	1306.451	624.839	560.144	632.798	957.293	620.697	581.835	1374.542	352.61	234.333	301.662	1393.061	1046.258	966.59	154.054	262.383	16552.69	340.205	297.171	315.69	1943.883	2816.652	297.257	353.364	183	0.815	555.68	655.107
11073.371	12722.898	8151.822	15193.043	10314.092	10795.539	10223.508	436.449	1829.097	848.089	773.829	768.925	1400.41	405.666	517.168	605.809	533.645	283.697	410.76	1071.059	1974.321	580.832	160.032	380.132	22550.632	392.199	304.057	312.02	191.067	1766.661	303.271	406.16	121	0.948	488.971	654.657
8315.451	10020.688	6401.418	12989.576	8298.499	15774.836	7199.343	192.117	1237.367	608.315	549.633	678.099	1280.717	570.369	357.081	863.461	374.079	251.053	253.906	1024.119	1430.714	879.208	162.061	178.553	15310.945	338.246	309.137	301.08	1727.664	2123.599	304.215	318.852	105	0.984	718.424	656.348
6196.689	6810.79	4308.23	8522.36	4676.02	12883.868	6330.323	218.161	976.954	419.463	397.894	406.476	575.596	534.207	420.936	1396.58	500.423	289.97	355.783	1363.296	381.866	1029.471	173.011	195.769	22462.875	292.314	289.158	309.027	6706.111	3176.129	297.701	344.571	108	0.938	826.898	656.648
7768.79	9395	5789.755	11350.159	7856.089	17904.048	9239.395	214.689	1342.929	695.663	582.884	660.253	1097.373	639.576	488.278	549.149	311.887	203.052	279.427	937.05	2045.419	1178.833	153.62	182.462	1724.235	346.539	271.874	286.774	100.768	3123.471	310.056	391.344	117	0.985	647.551	658.5
8089.022	10007.276	6572.652	12134.624	8777.932	16291.316	15351.368	251.576	1555.376	769.043	675.598	715.234	1826.71	574.72	640.77	688.861	380.725	250.088	356.52	1185.854	2347.281	1114.454	178.623	210.85	7499.174	335.5	293.659	311.523	134.406	1300.995	342.218	322.964	151	0.968	595.526	660.507
6343.426	8018.309	5126.305	9324.509	6124.87	11879.721	4221.429	272.06	921.758	472.303	430.366	586.213	837.755	550.148	328.934	1261.823	220.139	152.237	185.169	880.041	666.178	1337.93	160.46	449.842	11334.89	257.278	291.101	288.717	1617.247	2072.149	279.465	353.174	101	0.99	1098.045	661.025
7882.552	9579.668	5939.777	12088.307	7704.397	16346.035	6818.863	198.172	1235.161	624.443	547.248	543.401	1083.3	615.107	354.888	535.252	356.811	259.088	290.934	755.917	2034.199	1165.24	154.95	185.69	13756.016	333.032	355.314	306.926	232.383	2300.889	258.873	304.982	146	0.901	763.164	663.233
8310.566	9926.4	6205.652	12594.375	8315.628	18560.211	9789.838	224.71	1230.651	622.426	562.941	650.697	1030.299	771.387	490.281	773.394	335.869	195.864	297.758	754.51	1319.249	1264.261	178.655	190.55	11409.51	339.995	305.854	272.759	493.61	3867.636	342.616	391.823	142	0.971	657.289	665.261
7805.549	9723.925	6276.681	11605.352	8347.224	18678.44	14794.898	280.658	1486.301	743.947	655.098	767.451	1583.879	706.679	627.257	889.593	343.759	227.036	341.686	1118.056	1597.051	1383.447	164.696	235.955	4243.361	335.373	303.828	318.124	541.485	2193.429	306.763	340.51	276	0.874	584.156	668.851
11865.001	13530.198	8241.554	16640.789	10757.732	22097.257	12349.511	221.625	1442.947	694.284	602.302	562.433	862.89	735.701	601.656	950.137	456.018	275.914	303.796	645.02	1482.394	1220.12	213.912	184.364	25195.878	357.766	304.033	300.518	104.147	1707.646	386.798	289.828	178	0.927	686.573	666.596
10502.558	12067.911	7283.997	14440.084	9555.086	15106.828	9901.479	251.853	1362.042	655.988	581.045	603.688	1132.363	543.644	469.972	1615.282	413.909	263.029	304.042	663.732	1320.753	841.538	175.238	225.072	18288.053	336.045	314.441	295.211	136.548	1221.14	313.821	386.053	114	1	726.5	666.237
6007.85	7775.366	5019.586	10234.9	6540.244	11557.63	4218.384	251.883	1070.606	617.106	523.193	723.553	1373.409	507.487	346.015	1537.991	332.783	231.717	285.624	971.744	1531.062	836.009	141.945	217.288	6395.389	295.997	298.263	315.131	1248.194	1567.238	285.69	376.429	107	1	814.743	667.977
7181.494	9013.293	5563.759	10996.344	7620.408	18517.879	10305.901	223.734	1248.347	637.922	525.81	645.951	1190.41	654.489	505.138	470.742	296.741	200.432	284.954	835.487	1274.814	1080.777	159.072	178.861	4994.912	317.738	271.772	258.741	598.327	2733.382	287.644	371.464	106	0.98	627.151	670.151
11961.514	13219.61	7745.864	15015.397	10174.653	14285.918	10244.51	240.37	1360.849	619.346	540.417	620.897	1164.153	528.168	499.603	1686.901	488.132	273.392	297.539	947.142	970.27	825.838	211.082	243.489	30165.813	340.825	296.494	310.169	751.295	1302.631	322.088	425.345	102	1	732	673.735
11830.97	12801.144	7418.265	16177.435	8924.624	12822.31	3879.662	209.101	1104.104	505.924	489.363	442.012	853.065	406.403	390.246	1430.762	436.363	271.245	282.976	706.703	672.144	678.333	196.352	203.831	24129.82	261.556	340.813	334.816	1603.935	784.273	277.438	374.385	100	1	934.38	673.62
10157.709	11545.921	6989.464	13699.859	9169.959	18015.149	18821.585	218.165	1349.124	668.435	577.488	659.095	1166.6	753.021	833.749	914.545	425.61	253.512	285.222	758.161	1197.503	1080.822	252.241	180.364	17905.896	336.738	297.191	280.169	253.115	2220.306	488.525	287.905	126	0.976	701.198	679.214
5752.202	7473.658	4605.565	8651.447	5841.108	11341.3	5930.114	539.412	906.343	390.314	396.885	448.056	1229.012	534.42	377.607	1545.127	183.104	143.575	249.859	1313.131	968.27	802.868	137.592	591.032	4384.585	290.597	329.665	296.809	3320.769	1319.327	316.235	387.665	118	0.994	1186.025	679.771
11657.484	12376.813	7328.897	14037.843	8970.181	18854.648	9906.742	272.63	1093.209	490.437	432.165	508.333	711.724	708.811	506.764	1519.862	440.233	230.896	325.671	1367.085	645.78	4662.999	220.527	241.096	27659.202	300.523	332.13	293.256	2187.806	5013.783	353.84	366.652	140	0.897	668.371	681.229
6201.782	7421.651	4969.422	9789.833	5930.835	11440.783	5778.138	210.89	979.949	500.997	456.112	497.712	1096.774	444.81	386.293	661.747	332.994	231.966	267.174	1183.772	971.594	780.564	154.441	157.559	13090.401	289.556	292.194	293.175	6242.088	2661.284	253.965	301.516	107	1	841.547	684.023
9615.935	11728.467	7430.444	14913.623	9768.346	16434.346	7568.629	256.742	1395.446	729.868	614.053	618.639	1140.076	626.319	445.988	859.734	383.101	232.756	321.934	814.66	1437.742	923.388	163.364	206.51	13397.775	339.988	291.412	273.49	182.269	2682.67	343.649	412.247	113	0.981	645.155	684.535
12497.809	13723.547	8305.665	16394.076	10068.233	19622.668	5322.973	258.46	1360.493	637.775	528.393	591.422	1010.369	616.487	346.968	907.743	439.042	251.938	341.069	851.238	1135.173	1174.016	159.403	207.772	26186.305	323.231	386.256	287.806	2511.521	2505.403	295.821	310.155	101	0.99	660.5	684.5
9889.093	10565.021	6220.898	11878.132	8139.663	13347.414	16479.111	245.119	1375.474	569.745	502.387	517.685	810.445	492.739	773.653	1284.8	452.311	254.142	241.329	694.319	1278.829	767.219	242.701	217.285	24725.099	341.521	290.402	301.158	280.101	1181.201	451.184	377.04	101	0.977	708.411	684.411
8790.375	10353.513	6345.843	13241.957	8153.707	16588.289	9850.602	285.41	1164.216	596.273	510.252	545.44	1244.834	618.61	549.898	610.544	453.928	300.98	281.545	740.735	1321.122	1025.398	205.788	153.594	24488.996	315.052	294.386	314.536	213.757	2953.626	285.429	300.971	145	0.976	885.383	686.086
8380.694	11136.578	7021.896	13223.383	8149.466	13953.538	4776.568	247.367	1183.569	567.658	504.297	476.387	880.075	534.526	303.715	1084.517	309.671	177.768	171.8	797.571	350.132	667.879	152.891	479.468	19524.923	278.258	273.082	292.27	522.357	1433.519	278.252	345.786	137	0.963	1088.544	687.755
8715.42	10694.068	6887.081	13024.414	9498.676	16478.826	14482.19	260.019	1507.362	732.887	611.574	601.979	1140.727	574.846	697.26	977.522	391.707	231.819	322.901	798.216	1070.23	952.321	193.979	231.465	9822.401	322.096	317.013	302.933	169.899	1660.47	438.407	359.018	113	0.981	602.819	687.845
8322.38	9662.45	5929.674	11572.266	7608.194	12264.095	6523.097	243.013	1190.434	596.501	544.303	543.36	1080.312	481.029	342.676	390.141	384.342	234.613	251.208	902.949	1014.598	758.924	151.815	176.852	19135.429	334.067	309.869	297.509	244.12	1566.715	269.464	363.368	115	0.999	774.378	690.343
6533.832	7991.292	5323.17	11230.12	6580.881	13104.657	6323.96	251.064	946.874	505.091	499.01	517.02	808.785	485.713	420.487	269.472	339.606	223.23	228.693	982.508	869.482	844.745	153.045	171.819	15293.132	317.822	299.639	298.333	3834.989	717.272	284.516	326.756	136	0.994	805.515	690.809
7384.003	8926.666	5348.662	10030.558	6240.913	16785.412	8620.363	413.162	1105.639	454.766	425.278	497.257	718.495	726.016	454.993	657.948	326.022	199.198	237.461	1314.358	665.383	1219.542	135.942	537.304	26369.951	283.519	320.952	295.169	3564.484	2800.341	409.09	335.401	150	0.987	1145.16	690.807
11098.566	12529.634	7700.939	15184.108	9976.252	15450.492	7580.386	245.967	1481.35	727.191	648.197	535.983	891.445	543.626	420.434	679.003	467.912	281.771	283.367	651.936	1476.553	940.28	173.174	190.863	21852.671	340.964	309.159	314.507	130.602	961.385	255.152	353.161	174	0.971	760.805	694.351
7390.782	8493.03	5482.84	9870.799	6776.615	10934.399	4438.233	208.295	1029.528	448.297	423.071	481.479	735.658	474.212	318.39	866.42	358.81	188.07	183.386	1166.657	497.687	1293.249	139.798	418.098	25298.76	280.944	263.146	309.442	2199.457	1259.535	276.614	327.307	119	0.921	1069.996	692.626
8005.999	9360.244	5450.576	9960.706	7237.099	16393.166	13001.259	266.957	1280.735	568.139	480.92	450.071	743.527	546.364	665.119	583.715	444.265	210.32	279.478	1083.424	445.336	873.259	202.731	212.766	13861.259	290.331	294.914	290.903	6802.191	1808.64	426.8	357.119	114	0.99	607.167	694.86
7198.058	9125.081	5710.385	10678.431	8212.052	16035.859	15092.493	271.81	1281.945	648.644	549.782	548.463	996.084	564.906	663.572	748.219	319.959	197.423	274.28	1376.254	730.579	934.187	204.986	223.063	4565.53	326.213	314.212	310.683	871.822	2046.469	353.226	367.857	102	0.987	598.186	695.392
8350.344	10167.966	6407.029	12934.258	8799.406	15588.362	8190.635	272.505	1271.062	655.391	517.579	625.717	1110.491	556.544	458.023	1383.494	335.997	215.725	302.847	1027.181	988.431	976.398	171.462	240.251	11082.715	315.13	277.887	278.421	333.302	1281.546	267.243	423.082	108	1	643	696.5
8689.533	9859.994	6216.663	11701.572	7845.332	11983.429	3677.543	277.841	1345.905	655.941	600.565	512.819	894.723	485.355	298.85	454.397	466.987	270.557	298.44	843.463	703.622	860.412	145.343	183.415	23118.492	332.583	361.058	286.804	1488.453	1380.206	271.987	337.474	175	0.89	790.769	703.02
6753.265	8524.089	5808.75	10074.709	7554.302	15487.38	5666.983	323.173	1320.438	673.423	566.18	597.195	990.629	677.601	356.456	486.393	258.906	206.154	195.657	659.63	1221.594	1112.642	142.874	499.805	11140.483	324.384	290.323	287.098	141.375	1978.089	294.417	301.967	212	0.916	1116.495	702.41
9799.768	11076.078	6575.403	12987.857	8686.417	13782.347	11504.403	261.897	1241.388	624.094	557.967	539.8	903.302	510.713	555.87	1359.054	392.811	246.743	271.222	1001.337	1309.635	844.4	198.659	230.183	20553.544	331.914	302.336	297.349	280.628	1339.037	282.292	420.865	107	1	745.257	700.724
9852.557	11512.751	7164.851	14604.103	9032.986	14514.164	4666.829	248.243	1310.087	676.419	563.73	532.731	982.334	479.546	353.667	671.486	478.08	294.946	280.513	681.339	1235.497	896.932	155.166	161.774	20872.529	320.342	333.07	291.423	257.564	318.9	289.354	295.352	160	0.939	859.519	703.075
8498.206	10344.86	6575.933	12065.85	8310.927	17853.683	6727.288	526.303	1714.12	821.419	707.433	694.262	1275.738	616.595	354.374	737.035	445.091	254.743	325.578	1173.015	1256.945	863.68	152.122	603.081	9703.305	429.998	292.46	300.818	741.794	939.569	309.49	884.067	240	0.81	406.242	705.1
7618.185	8241.571	5092.499	9403.107	6414.289	15484.708	11542.536	296.489	1116.578	483.436	465.706	587.342	841.727	576.154	586.702	760.179	347.444	206.367	267.764	1280.62	1145.211	891.571	159.84	237.318	17356.225	311.425	324.824	317.418	1821.879	1754.443	312.236	358.572	111	0.964	579.86	702.941
13912.671	17812.192	10233.764	22464.127	12770.085	29604.398	11078.65	268.038	1596.45	795.063	686.613	643.257	1278.543	1080.25	627.431	455.659	366.658	226.426	325.041	885.899	2913.832	1921.866	189.29	277.964	19017.94	299.338	333.917	291.292	159.359	3777.399	317.499	403.987	101	0.99	223.025	706.955
8616.217	9879.989	6027.124	12158.413	7922.845	14054.037	3439.804	253.337	1036.385	579.861	493.596	554.445	952.171	526.225	266.22	1254.275	366.495	214.365	265.405	1309.993	820.98	797.624	146.999	214.584	12626.855	326.271	298.665	278.577	556.092	1919.294	285.454	359.016	114	0.99	689.167	707.833
9275.017	10670.017	6089.498	11722.551	8171.71	17830.031	8515.433	407.207	1173.154	549.484	508.608	537.552	842.602	580.353	496.326	591.38	309.372	195.123	294.27	1352.68	1202.479	1257.046	159.046	392	14108.823	311.376	260.962	278.857	1279.084	1145.574	288.88	315.131	142	0.971	486.775	709.373
8049.97	9765.025	6083.494	11682.477	7914.87	16064.138	11983.389	287.095	1419.129	636.243	540.007	655.911	1023.931	560.925	570.204	762.668	418.856	222.238	316.365	1325.073	1347.586	1061.807	174.54	229.157	14453.556	313.925	332.521	328.62	651.233	2135.352	322.944	327.282	123	0.964	587.589	708.809
7953.316	9372.486	6176.633	11089.407	7914.954	12732.874	4645.381	215.155	1207.273	522.881	481.28	516.923	1185.087	546.903	296.3	486.442	345.148	181.349	187.782	624.128	706.72	2247.422	127.744	460.675	21191.081	291.406	268.476	299.424	310.354	1562.596	286.987	314.526	150	0.912	1080.893	711.02
8213.844	10138.909	6217.496	11983.759	8269.715	19086.18	10682.761	312.114	1395.075	641.639	574.349	635.744	1296.428	665.808	572.452	1366.788	351.51	217.046	316.387	1034.045	1638.207	1374.184	181.345	281.929	9780.095	318.33	327.627	333.854	2756.933	2610.148	314.898	364.885	327	0.742	568.907	712.344
9107.093	10443.176	6275.932	12020.557	7881.639	12049.164	5419.818	206.054	1237.195	605.788	533.156	514.963	961.099	416.563	362.374	510.738	501.85	279.652	250.859	689.256	1023.794	891.869	154.824	157.352	23847.065	301.441	307.454	282.452	1611.439	736.086	281.837	271.013	148	0.938	831.277	715.101
11914.968	13961.311	7901.712	15669.916	10100.545	16829.048	9887.729	401.005	1626.481	733.515	673.023	707.62	1404.358	462.763	530.892	387.099	447.917	268.505	375.338	1023.348	2799.635	695.474	156.374	402.322	20408.877	350.926	265.812	287.504	152.682	1917.078	298.629	353.442	144	0.899	474.91	715.986
9791.865	11509.494	7268.683	13111.727	9539.825	16294.615	10160.544	328.546	1710.839	804.544	746.585	709.965	1381.773	558.383	565.549	847.982	441.183	275.871	358.333	939.77	2023.301	1386.526	168.356	332.223	16959.896	360.25	282.335	317.759	118.097	1887.612	279.574	319.162	108	0.955	505.417	714.898
9636.433	11318.504	7016.786	14214.041	8827.681	14189.761	4243.757	227.414	1220.177	647.722	611.882	602.613	1228.992	498.032	271.931	335.914	420.927	246.663	217.86	945.389	1113.503	672.511	134.565	151.525	15539.607	322.308	301.595	278.208	466.755	1448.583	285.438	318.774	177	0.892	815.172	717.489
8512.291	9716.891	5729.184	11043.455	7427.363	11551.202	4307.063	216.435	1204.585	603.827	573.837	565.782	873.399	482.213	289.794	576.901	406.893	244.299	245.891	770.748	1094.496	645.166	138.033	200.405	18556.425	316.816	294.653	287.525	428.354	1604.853	305.678	349.97	106	0.993	775.5	716.104
9252.817	10694.188	6785.524	12833.892	8594.13	18374.13	5073.99	406.324	1541.921	804.02	698.339	681.958	1205.311	622.982	321.59	679.948	349.665	208.106	351.051	929.824	2225.036	965.765	137.066	541.344	8351.816	416.571	302.703	292.731	550.989	3758.283	318.022	3071.22	105	0.984	376.986	716.252
11311.907	13137.948	6772.856	13216.124	8863.508	18846.078	7000.672	459.599	1445.457	641.916	550.724	552.079	873.578	625.727	376.059	820.468	468.441	265.017	326.417	2304.683	907.205	1260.713	139.053	609.524	33445.709	384.452	313.891	305.343	6071.193	3209.894	293.815	530.563	140	0.921	410.193	718.571
8674.478	9796.081	6079.702	12329.526	7564.458	12165.289	5578.687	234.636	1125.823	619.554	603.537	617.389	958.582	528.083	347.764	2487.187	354.05	211.128	250.959	1019.846	663.321	976.456	168.099	280.698	15509.907	296.687	301.887	287.381	672.76	2507.925	280.199	504.715	98	0.993	761.347	717.653
9088.422	10988.778	7588.563	13710.944	9564.048	18572.504	5241.026	308.227	1646.497	772.223	817.123	689.534	1384.389	654.373	413.631	1862.658	413.113	253.787	423.085	920.024	1958.017	1162.441	156.981	358.23	11641.282	353.646	332.922	328.721	116.135	2945.267	322.102	385.143	144	0.913	525.167	719.542
9577.493	11387.575	7119.86	13601.045	9025.277	16219.723	10949.254	318.475	1478.225	655.557	645.405	690.279	1062.877	505.623	578.258	833.841	432.558	255.355	326.748	1148.274	1564.929	872.267	164.41	335.619	22269.758	330.377	288.504	306.936	853.991	2040.184	297.42	360.545	111	0.994	497.266	720.05
8147.811	10106.034	6846.136	11909.201	9114.829	19167.159	8338.727	330.07	1771.493	867.986	770.321	728.72	1345.906	551.552	520.63	1430.279	388.174	243.79	370.561	901.468	1440.067	1130.625	167.857	345.026	4460.983	352.913	302.538	307.398	156.688	2026.763	307.417	351.518	144	0.958	512.326	720.174
9257.98	10219.176	6290.376	12431.105	8058.329	13275.779	2591.129	232.466	1060.284	518.519	473.764	565.96	690.205	463.865	239.424	1077.468	418.44	221.109	240.9	893.554	1052.594	781.108	151.55	196.366	23719.613	284.993	290.418	287.329	1007.647	1140.254	259.941	352.144	109	0.976	704.858	719.986
6438.619	7725.877	4926.908	9939.555	6552.137	10783.63	4344.143	258.897	909.216	540.464	576.641	661.764	1000.934	473.281	306.488	507.315	262.321	181.57	242.788	959.561	1004.625	886.025	141.954	180.708	8556.167	302.744	309.535	297.175	1803.733	1572.32	284.983	326.264	110	0.998	788.345	721.1
7414.486	9218.397	5520.834	10227.503	7455.889	17340.236	10751.574	326.174	1409.718	618.515	537.892	568.005	1101.333	558.254	559.387	1694.604	391.812	226.973	339.004	1266.022	1346.892	985.988	185.401	304.758	15055.289	317.972	335.952	318.718	1371.741	1682.19	302.991	396.833	158	0.986	567.88	723.127
9583.173	10136.379	6104.751	11806.709	6728.7	8559.524	7057.316	312.219	933.583	459.672	506.616	468.32	772.414	350.656	426.267	1510.289	386.317	205.103	260.539	1374.708	597.621	635.72	158.835	249.539	23168.64	279.461	318.112	290.145	3804.344	1082.457	302.643	415.201	110	0.955	779.555	724.073
8045.189	10002.635	5781.247	11643.439	7148.808	17235.219	11321.189	383.438	1155.308	526.743	509.011	565.956	811.871	483.318	630.061	498.18	375.134	239.113	307.651	1426.845	1307.765	854.184	192.106	391.734	19195.784	312.957	259.027	284.837	1812.604	1447.765	348.46	354.471	125	0.98	474.644	725.108
7988.031	9385.349	5743.557	10814.355	7030.785	12310.014	7472.049	702.996	1025.933	496.521	445.869	516.26	773.402	473.332	381.896	1212.253	257.401	173.41	188.25	604.955	1161.738	756.253	133.939	618.709	21832.067	296.977	357.677	298.973	2181.449	1051.234	309.034	322.559	118	0.981	1231.195	725.949
10760.532	11897.81	7209.23	14206.498	9260.31	15461.796	6538.707	245.944	1322.519	659.012	587.602	535.456	1004.519	565.615	353.758	1474.214	463.873	263.125	297.86	671.661	1121.839	875.949	165.088	232.93	23371.967	336.399	359.735	268.754	131.743	1473.563	329.036	403.672	103	0.996	719.209	725.354
10349.544	11616.575	6960.919	14043.512	8731.968	13475.142	10448.724	259.526	1280.631	611.437	561.31	576.519	1232.1	562.28	522.403	1165.827	459.219	256.594	252.483	1083.118	1490.406	896.495	193.747	220.235	26098.117	315.841	314.083	303.505	638.455	1781.005	329.021	357.291	159	0.896	748.575	728.16
7864.112	9575.599	6072.992	11202.265	8151.032	15086.624	8404.945	297.133	1407.75	704.702	616.695	646.035	1166.37	559.259	465.783	797.613	330.532	230.48	331.781	846.541	1583.184	1113.224	171.898	228.963	4242.014	327.807	322.521	306.262	173.035	1199.693	293.053	397.594	102	0.987	605.186	726.569
10161.545	11618.581	7209.282	14702.379	9316.948	15239.252	7426.108	267.942	1272.577	651.125	571.47	527.213	1031.385	579.082	344.656	1222.773	438.137	257.618	298.126	704.561	1324.676	927.649	167.239	216.735	21439.819	322.449	350.393	275.42	151.863	1450.901	285.951	373.132	108	0.967	714.37	727.556
9777.414	11282.312	6866.706	14175.003	8719.315	14538.476	8527.935	221.476	1205.665	623.975	545.721	507.479	926.079	516.489	415.877	313.432	475.031	271.339	262.689	645.833	506.4	872.741	159.271	142.272	22677.948	301.696	323.438	284.645	454.563	550.679	299.132	288.379	161	0.954	862.829	729.208
6631.879	8576.372	5655.755	9844.364	6282.911	10480.718	5699.127	267.154	878.293	478.605	429.5	471.803	997.718	448.495	368.911	1468.19	282.769	197.247	239.041	567.398	700.522	1029.201	209.906	369.594	24522.903	279.394	260.328	269.844	868.265	1079.384	298.077	386.368	114	0.99	1034.395	728.947
8835.987	10794.069	6702.779	12678.318	8240.697	14346.263	5292.23	836.246	1102.489	583.117	481.369	519.223	848.414	510.454	343.174	1872.179	259.308	177.251	216.642	539.554	1559.045	758.614	129.892	730.288	19742.484	301.574	275.86	298.35	296.865	714.824	283.019	409.518	159	0.967	1264.204	729.198
11293.118	12773.407	7024.788	13046.505	9447.758	15110.958	14209.649	395.781	1512.892	707.224	639.305	703.96	1375.331	488.438	651.417	1187.055	351.693	227.152	289.5	1224.641	2674.261	985.128	189.369	376.259	11439.89	313.826	285.682	267.969	2083.894	2117.787	304.693	363.186	102	0.987	489.814	729.696
8483.048	9534.162	6062.16	11314.296	7889.019	14586.829	11766.52	760.304	1148.396	515.151	446.36	485.64	1400.504	568.17	576.987	1316.783	265.458	176.416	200.893	595.867	1417.23	817.385	161.978	634.845	21687.165	309.93	270.345	287.792	423.127	1405.59	426.758	309.638	131	0.958	1248.248	733.653
12557.062	13824.817	7913.889	15520.845	10256.536	14111.897	6807.74	216.207	1330.391	636.84	558.25	541.899	874.125	466.505	399.097	311.584	581.797	312.75	258.331	677.362	429.964	734.343	159.489	144.459	38843.467	325.295	312.701	281.707	370.132	1441.835	304.419	299.726	102	0.987	868.735	733.882
8553.931	9288.25	5719.82	10895.365	7398.94	12333.421	11777.954	713.047	1025.111	486.037	442.127	469.183	864.511	452.073	487.548	964.658	254.638	175.278	204.451	481.68	1030.775	734.149	149.575	619.565	23458.271	296.924	317.409	300.711	711.276	838.681	306.461	305.972	135	0.987	1228.789	734.53
7114.695	8093.819	5120.68	10405.27	6369.585	11059.667	12358.848	272.096	939.398	529.865	535.865	548.193	714.414	504.341	629.642	1165.834	282.596	182.573	189.683	986.545	996.133	814.448	217.952	222.36	12368.377	277.834	323.112	285.737	1011.054	1981.445	307.238	370.468	106	0.98	768.217	734.915
10894.694	12772.685	7738.098	15112.374	9955.405	13449.149	8249.501	341.295	1506.95	632.622	583.026	656.541	1382.931	465.258	490.913	953.334	441.691	258.628	313.208	897.259	2076.627	1174.243	176.259	295.162	26130.233	330.109	312.854	317.169	705.685	2454.376	281.204	327.134	96	1	547.771	735.771
6680.683	8365.66	5656.923	9810.046	6671.207	16941.576	7931.022	314.105	1092.475	548.961	492.548	560.782	823.66	662.529	428.349	386.796	268.883	172.922	229.523	1110.629	776.662	1299.772	128.931	524.281	9460.487	299.605	320.869	279.133	3861.843	2635.747	315.011	287.626	309	0.893	1100.212	739.322
9167.134	10890.512	6507.351	13022.999	8513.389	17823.271	14011.788	384.076	1189.565	627.265	596.556	674.066	962.577	528.189	664.265	1119.472	288.052	201.301	291.819	1091.81	1486.72	1052.254	172.728	389.651	6520.156	301.352	281.474	263.372	787.526	2053.221	284.584	365.216	105	0.984	479.986	736.843
9235.377	10377.808	6449.198	12403.323	8180.16	12137.742	11437.578	271.481	1424.655	686.581	635.16	565.462	1095.611	514.296	576.127	1230.832	602.584	316.908	310.903	798.877	1111.783	1021.391	185.221	202.468	25780.078	331.415	303.97	278.29	707.696	1382.753	267.95	373.894	138	0.981	816.804	739.174
8691.286	10099.791	6097.695	12061.841	7943.65	12540.939	11872.776	273.361	1138.809	634.189	570.695	544.964	1193.07	483.818	609.871	1910.832	329.043	215.458	244.179	833.504	1197.724	816.288	236.165	246.512	13561.367	304.522	311.095	300.252	346.28	1732.594	353.942	464.142	119	1	755.979	738.954
9600.569	10724.211	6797.519	12779.056	8892.489	17938.477	14074.086	773.086	1243.754	600.657	509.967	556.525	1324.541	619.292	639.242	1090.739	291.815	194.521	218.213	741.799	1028.83	826.331	175.479	650.177	20358.221	301.901	302.027	278.914	1866.428	1877.492	477.225	329.701	246	0.877	1248.943	743.667
12150.09	14263.937	9155.33	18213.909	11506.766	15809.933	6360.942	366.762	1806.197	793.939	735.05	746.031	1358.366	505.25	464.302	1362.959	484.872	303.253	330.147	1057.546	1392.743	1021.832	169.636	351.946	22319.868	309.612	302.497	315.506	140.394	1940.238	294.825	339.898	107	1	520.023	740.257
9210.829	10055.994	6199.731	11946.114	7281.844	13585.613	10968.344	687.36	734.065	365.387	353.647	387.023	558.424	358.764	539.658	1105.371	191.601	143.729	223.329	1018.8	370.403	756.855	143.903	606.059	24904.243	256.423	345.845	308.58	11360.091	1012.654	354.024	347.241	131	0.958	1212.141	741.569
8324.602	10331.443	6349.455	12179.535	7854.08	13805.281	9871.508	1193.526	1070.594	544.712	462.759	556.632	880.588	504.55	520.405	3857.957	258.798	167.783	215.468	629.653	1348.634	758.954	158.653	1022.05	21931.12	293.238	285.708	296.218	1339.924	1062.58	311.572	752.7	179	0.933	1281.176	742.869
8309.516	10018.5	6177.393	11686.728	7640.915	12569.315	6614.704	576.384	1131.163	569.552	499.339	539.741	1606.149	501.422	352.72	428.32	237.926	167.996	207.502	847.135	2803.219	759.378	123.32	587.771	17138.638	292.187	309.253	313.795	173.038	2240.055	364.147	273.617	105	0.984	1198.043	742.843
12423.824	14651.091	8100.002	15608.029	10674.519	21057.814	11734.659	415.456	1618.185	732.588	649.238	723.74	1304.458	758.528	525.187	733.083	480.266	270.004	300.538	1002.746	2228.458	1586.616	166.388	529.463	25853.834	387.087	292.344	325.414	838.445	2882.867	295.884	557.316	156	0.768	378.827	745.936
11116.213	12915.384	8095.262	15042.469	10477.732	15522.585	6163.775	462.207	1913.484	853.955	766.583	726.208	947.35	551.427	400.074	999.826	577.105	322.269	373.724	853.924	2331.373	1269.259	140.937	479.638	28495.321	362.081	321.345	306.577	151.635	610.253	292.029	323.1	116	1	433.138	749.138
12045.229	13957.924	8271.939	16958.869	10479.09	16611.779	6501.725	552.442	1538.895	748.253	646.783	761.204	1258.698	532.106	427.993	929.707	446.398	228.721	317.899	1212.711	2016.527	895.406	148.317	492.995	20280.742	375.876	300.187	298.694	458.596	1874.524	280.489	450.737	140	0.984	421.257	751.75
13132.662	14483.949	8581.52	16310.051	11022.277	18898.122	13551.762	370.695	1637.198	771.105	687.038	692.094	1216.252	523.911	688.079	608.976	451.593	242.924	304.56	1019.859	2037.97	943.444	196.625	365.13	19767.409	345.102	317.727	288.46	381.375	1270.994	303.333	339.87	158	0.927	463.924	753.525
8933.466	10310.04	6064.539	12127.524	8589.641	12816.34	4632.362	222.471	1228.098	594.286	528.001	506.15	1059.173	488.866	326.21	665.567	408.744	239.732	256.699	993.391	1428.893	963.175	169.161	182.865	19752.194	319.957	332.736	290.371	1681.178	1444.978	296.835	320.044	117	0.973	719.85	751.671
6944.961	9391.418	6128.86	11202.862	6856.439	11366.789	7496.406	278.286	994.622	546.588	496.109	535.238	1125.251	456.357	409.311	359.435	340.448	226.883	217.885	589.485	1153.238	854.559	141.036	416.498	23183.763	276.463	252.327	285.123	236.61	1571.535	311.406	291.623	105	0.984	1080.576	750.948
9327.57	10386.966	6076.672	11585.432	8054.112	12319.565	5754.884	218.994	1220.491	607.531	532.631	523.795	956.391	467.309	375.838	889.112	399.866	236.027	261.075	1349.266	1264.118	774.786	164.911	184.572	19474.44	288.019	318.176	313.06	1865.089	1528.451	299.057	353.139	130	0.978	729.654	752.685
9502.766	10964.88	6472.83	12697.727	8320.185	12171.35	10642.339	214.163	1259.096	655.082	572.392	586.876	1128.238	446.68	523.207	760.649	411.539	251.53	281.067	678.163	1372.695	706.092	172.233	171.552	18296.187	294.327	322.447	277.042	1096.299	1660.52	287.467	323.558	115	0.999	862.117	752.187
6851.069	9132.64	5944.082	11799.506	7643.907	17156.207	7815.627	418.052	1281.439	704.514	633.099	743.849	1120.142	559.043	429.629	728.079	305.978	178.135	305.71	963.527	2053.881	1027.637	155.741	512.48	4179.989	371.044	293.409	295.93	1478.242	2590.433	315.35	400.79	131	0.958	397.225	753.989
9105.948	11361.983	6516.631	13020.345	8656.324	14391.11	6362.285	425.684	1504.403	738.412	612.492	652.78	1161.555	493.625	387.785	819.139	395.478	234.901	323.602	1046.983	1854.663	871.308	142.562	502.477	15564.757	381.922	306.995	304.447	865.055	1258.962	295.094	381.378	109	0.989	410.124	753.106
9139.516	10214.487	6034.236	11582.092	7799.141	12238.577	11955.65	218.704	1219.813	578.211	533.528	470.824	928.859	634.017	578.535	628.886	364.834	219.277	237.703	902.325	1352.777	786.289	198.107	165.843	18956.626	284.73	311.976	301.511	506.424	1050.365	272.416	306.349	98	0.993	756.378	753.592
8354.387	9730.941	5861.42	12300.714	7961.418	12724.466	11739.244	178.323	1181.875	594.738	510.648	505.473	819.411	453.295	563.169	471.373	401.329	271.988	304.221	556.517	1063.52	786.737	183.765	158.02	19268.196	307.493	298.11	292.603	277.789	640.412	289.144	287.485	105	0.984	923.986	753.748
4747.197	5975.124	3928.85	7057.212	4553.455	11255.077	10063.932	438.765	760.65	402.938	406.719	478.695	616.642	524.926	468.683	351.466	210.923	154.14	183.098	816.643	667.394	808.576	142.996	519.365	16777.019	249.658	291.024	268.526	1894.309	2027.945	354.119	316.517	104	1	1138.154	753.635
8896.217	10948.11	6864.913	12843.398	8159.302	14101.813	15314.905	759.656	1194.159	620.822	530.129	557.771	1369.242	516.859	651.534	710.531	283.564	207.41	235.674	610.107	1516.111	739.035	174.08	639.38	22392.219	308.661	293.073	295.895	341.681	1723.669	561.143	359.841	106	0.993	1234.33	753.274
10239.634	12517.946	8032.803	16344.614	10157.424	17702.057	12487.813	385.666	1471.135	675.8	610.153	703.25	1053.948	567.173	640.076	802.821	496.624	288.567	333.08	951.767	1281.203	1274.637	176.626	383.953	21165.981	343.687	309.255	288.854	2153.996	1397.573	292.162	343.014	161	0.944	452.916	757.065
8559.27	9828.626	5780.277	11112.817	7538.832	11857.54	7278.97	196.368	1125.39	604.354	519.128	544.696	1075.3	450.887	429.666	482.707	297.446	215.486	238.186	1032.035	1210.156	752.587	139.13	150.578	10399.324	294.941	281.971	268.585	805.998	1381.88	327.063	293.14	112	0.973	888.839	755.795
8274.123	8956.905	4789.814	11160.1	7212.934	11688.381	6862.314	212.901	1236.644	577.264	398.806	629.828	891.317	3080.838	436.068	940.414	457.264	266.398	247.082	754.259	590.795	674.052	162.789	185.432	25982.646	299.47	239.997	302.618	453	1582.588	283.695	340.339	99	1	952.641	755.429
8714.15	8786.647	4002.255	11183.5	6584.666	10658.608	6197.547	199.196	1257.901	454.405	406.775	482.083	1114.368	392.331	325.325	1025.004	593.805	276.744	187.544	888.599	1003.339	831.155	131.607	211.596	32601.072	296.208	257.925	305.704	549.918	1000.453	260.522	319.658	165	0.944	971.912	757.773
7950.847	9277.813	5804.25	11057.547	7577.473	12687.203	6906.554	627.246	1147.554	534.558	476.124	584.509	1382.935	497.128	359.648	368.752	252.529	163.16	197.77	573.419	1534.519	757.912	119.261	557.584	17056.12	281.509	325.723	320.916	157.475	1547.855	238.34	273.467	97	1	1203.5	755.5
8965.84	10261.993	6242.403	12336.94	7826.673	12413.615	12512.362	270.982	1261.195	866.787	575.029	643.017	896.193	887.12	678.407	2102.912	465.433	270.997	307.907	936.796	703.8	1036.191	222.947	259.408	25894.988	287.981	318.063	290.89	1145.821	1445.738	316.718	486.922	123	0.964	772.565	757.215
7145.089	8633.13	5792.324	10014.692	7288.548	11220.338	4791.932	251.849	1253.116	558.85	507.643	548.813	945.979	534.408	341.856	1069.542	355.877	197.245	267.506	772.097	726.457	1209.585	183.581	370.641	32738.026	296.005	271.544	277.172	1171.59	865.181	297.718	398.377	119	0.961	1034.55	756.954
8614.014	10997.031	6626.644	12740.973	7586.559	13682.54	13002.36	1213.119	1113.679	562.1	493.066	652.081	1226.223	552.949	657.153	2879.157	255.511	173.207	210.966	756.078	1331.712	709.873	171.824	947.867	18696.488	278.883	264.743	287.636	708.052	1823.567	461.857	625.989	96	1	1279.521	756.771
8540.328	10188.07	6740.83	12278.377	8272.719	14118.069	10712.831	797.115	1130.938	582.631	524.063	594.139	1103.98	522.469	582.873	976.731	213.635	160.491	210.11	672.452	1610.167	832.528	186.48	711.78	7920.461	298.739	399.879	275.434	5612.196	1180.378	494.678	342.901	126	0.988	1314.659	757.667
10526.227	12396.6	7507.434	14986.776	9801.53	17764.472	6378.563	308.377	1439.28	628.471	580.591	636.532	1050.541	584.376	391.023	996.559	444.337	261.458	284.859	1035.525	771.38	1207.654	164.251	266.093	24821.21	330.072	290.675	284.226	417.129	1513.309	282.297	364.453	110	0.985	579.445	757.264
9614.119	11658.552	7222.322	13928.805	9052.276	15925.753	14355.907	964.382	1298.286	639.168	543.284	521.422	1053.398	552.834	685.013	1122.954	302.94	197.853	247.978	556.274	1876.943	832.049	169.426	757.313	25236.385	313.205	292.339	284.684	128.272	993.931	496.948	443.677	122	0.985	1267.82	758.746
9199.765	11339.514	7031.46	13513.654	8368.162	15094.928	17114.949	894.155	1121.887	592.942	498.08	487.093	1024.007	528.536	719.738	583.593	283.112	204.331	226.633	556.297	1336.236	676.661	183.828	677.358	25090.748	314.51	284.902	285.912	1589.379	1112.408	682.241	404.241	160	0.939	1246.344	761.531
10324.368	11720.928	6947.508	13954.633	9072.443	15249.312	3642.824	242.927	1287.495	582.162	510.165	590.52	1023.79	550.401	312.472	809.939	482.682	263.443	270.567	900.277	807.573	1001.473	154.411	201.526	29138.639	321.293	291.689	301.485	378.35	1402.194	345.327	352.593	151	0.978	630.851	761.619
7233.581	8272.424	5838.583	9991.385	7426.354	11544.605	9297.753	277.292	1178.7	556.869	486.872	537.672	882.851	505.154	482.093	658.705	311.347	225.862	157.634	550.554	741.615	875.405	177.906	356.522	22380.084	270.977	260.225	267.641	285.561	1076.457	329.518	318.435	110	0.985	1064.282	761.036
3983.765	8057.126	5555.485	6001.176	5791.142	10453.431	5415.511	202.402	925.157	384.014	432.321	432.074	1052.923	448.077	300.088	807.986	286.623	240.073	216.509	831.174	1004.294	856.903	137.618	237.624	4443.902	260.245	266.511	230.731	623.852	633.71	255.364	273.75	163	0.966	991.752	763.365
7577.389	8166.194	5120.01	9409.251	6655.863	10844.795	8048.094	566.932	1002.931	474.986	435.112	400.829	968.776	475.533	393.221	624.409	235.142	161.469	206.023	534.796	2053.248	807.117	130.727	557.473	19031.007	280.203	291.211	273.58	811.346	1302.88	294.234	322.321	129	0.97	1167.671	762.322
8479.036	10002.739	6519.399	13623.42	8003.154	13312.676	4134.982	408.265	895.07	488.275	442.589	589.403	594.131	371.865	323.433	944.248	234.206	159.533	240.938	1477.742	581.058	853.784	141.471	457.634	14104.416	343.05	277.147	293.49	2900.086	1513.326	320.941	359.733	105	0.941	417.29	762.852
7843.218	9828.915	6182.756	11566.17	7914.173	13963.604	12811.727	833.34	1093.878	599.051	500.885	573.772	901.412	505.391	621.061	902.897	202.554	167.421	215.589	632.259	936.141	835.458	173.97	691.284	6590.55	292.55	286.96	278.011	276.197	1136.899	407.643	333.46	128	0.991	1285.516	763.797
10381.699	12058.257	7169.759	14350.843	9130.787	21725.266	12863.896	391.165	1420.141	668.578	586.6	652.045	915.792	626.181	661.447	994.444	420.076	232.551	282.702	884.522	2272.056	1236.44	190.359	470.76	24981.842	358.848	306.875	303.062	2364.972	2253.637	291.621	363.977	220	0.855	381.555	764.809
8554.676	10935.752	6527.376	12396.829	8955.93	17369.721	10452.673	309.085	1448.294	720.794	644.086	700.106	1266.559	562.257	520.02	1061.381	335.057	220.963	293.928	850.821	1232.495	1133.069	208.724	281.196	6120.389	335.006	312.024	272.51	136.215	2357.544	304.35	378.796	122	0.945	577.213	764.254
8887.314	11072.42	6591.104	12806.316	8654.949	13867.266	8757.073	372.729	1518.638	716.159	616.109	691.029	950.447	544.804	556.918	970.908	425.889	251.64	291.232	1390.971	1793.996	1151.347	189.89	413.789	19488.134	383.69	307.668	305.56	2591.254	1439.837	314.497	350.964	114	0.99	425.798	767.798
10624.583	11375.555	7080.27	13589.888	9237.601	16407.181	14860.984	776.041	1134.72	548.902	496.118	531.691	1120.396	537.024	621.956	792.93	264.496	184.027	165.713	625.694	1374.446	683.745	153.419	628.223	24383.969	303.833	300.882	293.187	324.515	1216.424	458.792	381.36	126	0.976	1228.929	768.754
7540.769	8903.19	5686.065	10688.553	7096.874	12022.731	9120.244	856.473	1024.809	489.681	451.303	565.206	1359.525	472.94	534.675	1433.486	245.165	167.808	213.712	837.512	2101.754	1446.118	155.535	740.471	16868.058	289.017	288.277	277.856	2770.815	1652.372	408.612	400.989	122	0.985	1303.566	769.32
11127.582	12615.69	7730.099	15162.067	10089.582	16215.744	7753.575	249.863	1414.352	655.906	584.845	577.926	954.536	542.736	466.118	800.858	416.42	257.036	268.278	872.991	966.272	1024.843	171.66	228.446	20221.212	315.814	291.046	292.997	2132.62	1475.652	339.99	378.927	140	0.995	616.35	771.586
8477.94	10940.418	7415.113	13007.939	8215.134	14095.596	7822.438	252.311	1120.436	611.64	540.615	595.694	1201.726	563.391	449.402	895.501	335.242	194.458	251.907	720.355	793.515	1115.346	193.098	372.174	26388.552	312.087	280.646	272.398	228.998	1300.443	271.17	371.578	185	0.89	1037.516	774.846
9963.242	12293.764	7441.056	14741.497	9116.944	17493.746	16405.485	725.266	1126.247	564.807	503.707	472.329	779.726	514.788	672.165	528.929	235.304	181.302	168.949	720.965	1362.931	648.789	163.566	595.781	11016.351	299.23	310.558	279.318	387.679	772.627	504.944	343.328	115	0.986	1233.83	773.013
8509.191	10299.273	6539.761	12130.577	7722.524	13783.251	15876.895	883.432	1109.237	588.284	507.589	523.136	952.284	520.733	719.468	494.133	269.402	193.963	239.682	582.718	1509.708	921.414	169.571	710.085	22429.152	314.682	316.582	281.872	2552.141	1036.526	612.476	374.775	132	0.993	1272.318	773.652
5138.552	6642.587	4567.423	9742.994	5720.403	10970.256	7761.839	229.979	788.567	461.603	496.26	602.052	847.314	465.659	435.296	1177.077	250.401	194.16	281.132	852.555	1242.285	830.512	153.769	194.048	9995.979	235.763	342.104	266.483	444.331	1227.566	343.821	375.395	103	1	842.5	773.733
9029.097	10300.628	6392.416	12066.438	7653.72	13445.433	4840.313	571.283	1161.068	510.731	472.572	475.297	1033.78	537.638	270.985	386.11	326.194	194.657	211.321	500.371	1133.675	935.157	125.533	551.397	36266.231	298.622	326.065	298.388	208.831	745.954	273.804	316.563	164	0.866	1176.152	775.951
12564.017	14296.597	8172.945	16555.329	10179.668	19009.351	11960.88	353.132	1450.935	636.883	561.498	561.872	942.862	627.715	614.172	1191.876	458.825	255.787	260.791	797.187	1194.98	3155.533	169.551	434.617	30715.962	341.389	302.579	288.237	1634.413	2967.897	311.408	393.128	171	0.882	364.693	775.412
6093.84	7670.017	5139.266	10354.192	6510.753	14824.45	14233.617	374.129	1050.51	561.857	499.827	607.373	909.503	446.915	656.274	1036.341	262.099	152.541	290.324	1223.646	1177.678	766.789	202.863	437.773	6097.324	321.298	306.92	281.146	1228.227	1641.916	338.211	437.76	97	1	401.5	774.5
10015.831	12156.877	7471.117	14204.679	9961.141	14607.891	4360.992	268.911	1681.324	790.806	696.282	612.947	987.496	537.399	315.92	1038.652	464.552	292.442	305.26	795.421	610.395	939.495	154.686	260.601	22620.474	328.538	321.703	299.932	285.821	1148.879	272.714	415.354	105	0.971	593.538	775.338
9035.679	10838.574	7467.475	16109.564	9389.228	16557.947	5969.326	267.582	1022.869	541.657	520.49	567.801	751.234	577.801	378.682	1248.863	369.501	249.828	245.729	951.326	809.664	883.478	151.882	218.369	23414.598	305.51	293.461	291.725	1110.875	1146.79	340.021	329.521	105	0.997	648.338	774.633
11620.939	12844.637	7860.093	15313.767	9994.324	15226.048	6134.457	259.634	1342.194	636.051	579.312	627.968	1028.38	564.762	368.523	1101.697	484.099	284.146	260.857	1030.507	955.385	848.467	151.208	220.98	28586.923	306.036	294.515	289.031	2486.041	1912.138	385.827	331.459	154	0.851	652.266	776.766
9734.748	10713.71	5751.404	11051.882	7043.103	18842.079	11074.616	302.111	1312.684	541.071	473.71	510.29	793.902	611.647	624.715	801.567	386.488	227.255	294.888	820.769	1057.393	1607.101	172.195	407.443	22455.922	341.646	361.419	267.975	5302.221	3009.137	315.086	381.233	131	0.882	338.676	774.691
9322.878	10961.973	6683.31	13283.312	8751.205	14332.516	11640.919	290.388	1309.514	670.461	585.287	671.477	1188.571	930.583	668.266	1638.056	373.631	241.464	264.641	824.617	927.75	792.178	232.752	237.408	16777.451	288.327	284.441	257.87	637.365	2256.204	328.578	456.049	105	0.984	780.776	776.319
9110.331	10353.459	6236.348	12323.316	8169.433	12730.868	9100.233	190.191	1347.822	635.107	600.032	597.819	1137.304	480.115	470.089	551.59	436.124	286.843	311.855	679.561	1369.706	890.933	161.372	156.645	21210.113	308.236	335.699	296.781	238.555	2112.765	331.495	301.573	106	0.98	890.585	778.311
9243.337	10402.485	6543.551	12177.932	7617.19	12641.272	5801.174	329.023	1032.755	472.416	445.33	477.172	947.977	533.754	330.017	497.241	319.669	205.165	198.675	817.851	651.613	992.066	132.105	444.006	34287.225	284.125	282.881	260.484	4611.141	787.71	360.088	329.179	172	0.974	1088.802	779.488
9940.734	12038.753	7584.726	14498.98	9282.206	16190.442	9312.274	724.695	1227.274	659.605	559.026	455.734	895.312	558.701	387.943	616.917	238.695	186.779	199.237	581.186	1188.372	690.428	118.77	592.755	13488.929	307.691	296.119	284.1	246.255	459.383	280.208	374.247	177	0.922	1222.347	780.573
7945.238	9477.655	6097.65	11201.553	7509.603	14543.805	9087.175	949.511	1053.433	514.239	463.091	549.399	964.314	581.531	514.335	1143.108	257.572	174.139	213.389	683.678	1873.794	1974.719	162.933	735.305	14822.844	306.275	291.818	282.967	1174.997	1012.279	459.501	394.935	202	0.836	1315.025	782.04
5503.365	7523.81	4769.595	8662.098	6001.606	14110.55	11592.883	812.289	957.22	517.347	464.145	629.859	1306.536	447.14	582.34	1107.811	210.981	157.885	202.831	735.431	1797.11	594.032	172.832	705.945	3575.82	319.34	311.006	268.145	1557.759	1608.899	423.701	338.934	200	0.853	1323.94	782.22
7952.726	9682.349	6276.758	12334.004	7981.322	15493.808	4601.63	314.385	1361.527	668.111	623.393	719.089	1321.605	520.565	402.693	486.987	356.612	226.628	297.366	1369.03	1366.968	1276.234	143.288	307.503	12488.75	301.079	306.912	279.441	3411.286	852.498	267.016	355.601	129	0.982	469.477	781.221
8330.886	8916.689	5535.828	10321.552	6286.023	11319.308	12672.91	772.416	856.088	402.702	376.622	438.941	745.043	346.217	597.991	468.168	249.624	160.977	283.71	685.697	391.687	936.202	170.545	606.456	17998.915	276.683	282.763	269.609	5534.116	1382.32	504.81	351.646	109	0.935	1241.445	781.546
7986.329	9344.725	5782.139	11866.516	7605.827	12140.8	9014.941	201.457	1143.582	560.94	562.855	607.95	805.421	451.29	447.508	597.185	401.908	260.966	264.412	667.186	1095.71	933.16	155.215	153.995	19699.966	307.528	325.037	298.05	388.472	1019.047	338.478	308.069	107	1	881.023	781.453
7862.106	9538.233	5897.392	11064.231	7445.997	13752.546	10502.347	840.45	1115.273	577.241	485.57	644.593	1671.559	652.934	542.569	355.099	253.843	173.68	193.948	741.089	2496.357	675.791	156.241	682.919	16747.787	309.854	271.517	281.072	473.661	2202.194	427.004	352.223	127	0.995	1284.618	781.894
5323.298	6779.193	4706.49	9259.921	6130.846	14313.761	8736.657	297.235	1038.029	613.906	566.549	665.123	1108.111	435.653	595.307	851.776	241.919	175.191	307.78	1047.763	1228.936	790.316	194.197	355.732	2524.922	315.491	306.78	279.484	1641.481	1108.227	305.811	357.777	99	0.99	428.237	783.056
9010.561	10865.444	6758.608	13468.041	8872.306	13099.91	9460.509	205.464	1302.592	690.726	644.373	577.841	979.893	461.087	522.028	1088.022	383.946	253.296	291.802	633.983	1491.505	804.614	173.96	180.897	13276.913	293.572	315.841	282.564	93.238	1108.51	349.295	338.544	121	0.977	852.368	784.202
9384.42	11048.757	6796.144	12692.301	7495.9	12269.097	7600.466	927.232	1045.014	504.804	442.996	483.699	949.927	437.033	448.308	398.942	311.507	185.034	253.069	1016.229	643.584	694.693	125.005	717.365	25677.339	294.999	343.973	272.801	3183.811	1490.526	351.436	416.093	173	0.88	1294.488	786.957
8443.048	10199.197	6414.523	11833.016	8287.641	14480.438	8894.444	788.199	1138.855	581.958	512.971	557.453	1003.44	534.216	512.728	1213.557	285.421	181.543	216.922	572.8	1331.476	785.36	155.451	697.624	17721.643	322.24	396.219	278.169	220.875	741.341	410.309	333.507	125	0.98	1333.14	785.692
9018.025	10687.858	6676.537	12406.362	8892.642	12370.063	5098.767	219.37	1337.648	655.518	584.712	610.024	982.315	498.85	351.089	864.513	411.728	261.309	299.169	884.18	1368.454	910.569	155.086	215.42	21920.967	312.829	283.411	268.963	3275.075	1705.965	308.798	331.156	102	0.987	637.333	786.157
7202.633	7479.228	3508.187	9971.708	5837.065	9902.367	8295.976	194.876	1112.23	447.909	361.962	521.072	859.782	309.626	322.604	709.062	456.732	252.155	161.474	655.924	698.852	856.507	140.217	184.261	23513.747	273.344	277.155	293.551	477.32	1182.059	245.378	270.539	114	0.99	970.412	785.833
10981.062	12983.344	8078.336	15327.939	9944.853	17511.152	13525.645	889.468	1371.673	668.272	588.866	641.704	1090.984	565.028	600.035	360.696	285.564	197.146	190.803	1032.363	1390.011	763.667	161.419	693.039	16747.863	297.776	372.48	275.924	514.298	1387.392	593.589	408.893	161	0.935	1262.084	786.661
7813.963	9839.385	6060.584	11658.234	7709.853	13299.391	8054.541	734.458	1023.655	523.178	484.478	613.258	1378.593	575.777	498.724	822.264	253.527	163.301	217.889	668.901	1616.455	641.996	162.256	630.89	15147.217	328.346	304.579	267.274	2594.876	1857.867	379.57	327.908	119	1	1349.979	785.954
9765.075	11640.736	7225.626	14615.696	9562.842	15884.7	7307.14	217.825	1271.075	671.538	585.184	538.977	840.06	494.268	444.382	530.433	312.576	229.629	269.136	654.538	1061.047	831.108	182.5	162.054	11122.361	301.462	336.936	266.738	259.483	588.337	329.778	284.155	146	0.972	794.521	788.829
8451.555	10620.436	6335.227	11477.932	8439.212	16373.432	7819.803	320.318	1552.375	811.222	692.856	703.756	1400.76	498.899	484.624	1081.346	356.34	213.011	289.337	1054.252	2018.844	1129.095	182.058	362.579	5320.75	333.73	318.951	271.968	649.068	1120.843	285.346	316.651	134	0.98	401.425	790.806
8614.696	9886.136	5771.071	11734.191	7934.212	12459.445	7750.413	186.528	1224.977	573.352	499.688	550.158	1149.868	445.321	410.698	506.494	375.724	253.39	236.22	1399.183	1006.499	707.639	156.414	166.027	16705.022	324.698	280.722	306.181	740.648	1533.921	345.693	309.094	103	0.996	922.354	790.209
8068.273	9180.082	5408.919	11318.358	7630.548	12392.706	6302.364	184.469	1183.478	576.191	471.263	530.242	879.911	438.819	284.637	757.805	318.504	235.271	249.207	658.959	1588.128	821.061	129.895	164.546	9581.729	350.526	282.998	288.986	144.429	1027.046	249.747	287.976	103	0.983	936.053	790.015
10174.359	11413.303	6897.902	13576.231	9193.572	13715.972	4439.73	210.465	1263.581	643.172	555.695	592.651	1173.019	489.939	328.299	782.46	426.735	241.727	315.476	990.247	1515.007	869.098	177.009	224.452	21220.479	327.268	307.646	290.225	2449.911	1530.672	342.448	362.748	149	0.992	689.46	791.755
9463.329	11139.284	7157.659	13690.803	9564.273	13725.456	2191.319	206.635	1358.999	700.088	607.269	653.159	1068.582	559.813	225.57	737.944	453.007	271.541	280.647	843.932	1118.983	1072.387	133.819	200.568	18512.031	291.957	273.3	305.075	184.014	750.754	358.846	274.436	140	0.995	650.114	793.143
8379.317	10733.778	6428.729	12390.84	7226.603	12521.735	5889.876	631.083	1014.019	534.855	442.916	505.266	1392.327	511.203	295.699	579.782	229.498	166.388	206.269	675.119	1656.36	990.958	120.119	553.713	18097.202	306.792	286.032	286.858	1566.391	1695.386	283.64	357.147	133	0.961	1197.545	792.59
7836.516	10413.857	6376.966	11974.768	7372.173	13679.852	8960.054	843.29	989.611	534.838	450.397	624.905	1287.476	727.316	466.42	295.796	244.195	174.833	218.51	773.418	2904.824	720.229	130.479	676.881	10465.83	304.187	322.55	281.572	638.975	1416.744	394.617	380.678	127	0.955	1307.752	792.965
9354.656	10861.539	6562.056	12723.003	8588.336	13315.487	6238.557	206.804	1394.444	644.478	555.344	706.654	1267.742	495.337	403.323	388.781	495.992	290.997	292.202	803.105	1451.634	790.725	169.415	146.88	23735.064	296.436	288.31	256.483	681.891	2214.091	347.834	277.245	119	0.961	805.979	794.483
7340.655	9426.605	6421.842	11164.031	7722.105	12920.209	4669.98	203.087	983.712	525.602	464.495	610.743	1221.723	540.721	354.968	513.36	259.384	183.368	219.074	707.202	1119.338	752.424	154.059	353.518	15169.982	303.103	273.463	262.32	133.674	2029.381	330.65	361.381	130	0.978	1029.254	794.362
6426.315	8443.288	5281.793	10129.257	6984.704	17000.156	9668.029	312.434	1229.851	670.038	591.629	704.459	1351.814	489.298	542.671	1096.286	258.481	179.409	267.866	1328.905	1612.432	849.355	200.133	338.826	1354.202	316.427	316.99	280.011	727.863	1660.82	347.254	364.643	139	0.977	386.112	797.543
10935.201	11410.786	7101.974	13146.933	8685.17	15147.3	8621.065	830.464	1020.757	467.098	406.328	478.873	992.822	416.692	445.209	223.743	321.609	193.512	255.242	1218.253	1212.851	1011.435	135.159	667.237	26889.01	277.858	416.634	276.165	9576.223	1495.886	464.487	376.66	144	0.923	1300.694	798.903
6144.65	7750.735	4949.828	9184.225	6467.263	15161.426	9214.267	260.896	1215.575	625.054	566.733	632.57	1034.003	475.95	544.709	803.3	262.233	171.479	270.255	1286.913	2313.405	1152.216	205.906	315.037	1188.085	317.733	296.749	278.096	453.734	2138.724	318.527	364.989	150	0.972	373.82	799.933
7024.077	7971.533	4878.787	9791.03	6165.785	10028.24	8680.577	176.911	1029.324	459.398	504.913	550.429	756.219	392.44	461.303	749.985	419.167	246.123	271.35	760.989	687.856	767.512	166.306	165.023	22075.384	266.633	290.933	288.784	1564.722	1318.78	352.438	315.435	133	0.909	872.68	798.545
7128.779	8620.295	5402.475	11079.872	7198.338	13164.665	9472.775	172.9	1003.862	555.441	544.441	678.149	910.865	503.527	504.923	342.353	387.046	261.266	257.666	1031.114	1085.473	781.882	166.006	142.909	18047.324	280.61	311.636	284.188	529.371	1435.711	357.511	291.131	103	0.996	848.131	799.112
10475.114	12097.01	7814.447	14265.716	10073.432	17287.369	4892.154	711.299	1235.185	601.878	563.283	580.608	1035.079	528.326	355.918	925.871	255.017	163.486	205.626	821.344	1358.704	611.939	166.954	555.905	8665.579	331.249	344.624	289.376	3593.338	1072.414	334.85	317.551	148	0.985	1363.007	801.419
9080.637	10674.439	6644.657	12313.118	8061.592	14477.816	12660.692	789.699	1052.637	548.436	462.541	602.786	1152.9	517.832	586.571	444.417	278.596	172.708	204.073	694.48	1844.509	665.472	159.557	643.938	19612.511	324.125	336.956	291.745	1177.467	1377.216	392.821	330.642	160	0.929	1320.625	803.375
9683.381	11402.942	7279.319	13446.866	9002.957	15935.193	12468.28	705.751	964.617	519.004	472.103	529.352	1201.698	433.567	526.72	1353.42	238.65	152.35	189.769	1515.235	938.17	671.643	194.899	557.641	18322.028	309.553	326.043	283.724	6535.527	2094.413	473.775	333.922	153	0.897	1375.069	806.141
12297.916	13431.18	8307.079	16268.166	9637.036	13227.494	5278.739	217.514	1358.052	527.823	496.702	544.476	813.646	477.831	336.757	1052.457	620.091	288.575	321.782	1221.787	776.553	780.937	139.157	235.515	33373.543	275.783	320.686	284.052	1566.808	1614.277	289.88	399.897	120	0.969	612.725	805.367
8941.939	10908.694	6718.612	13469.316	9308.604	13673.052	10044.749	207.025	1382.012	686.328	600.346	649.993	1094.872	498.505	570.488	1119.351	473.155	271.366	322.085	873.324	1075.682	795.322	206.593	224.955	24204.204	316.665	307.523	306.977	984.879	1068.152	319.581	323.17	98	0.98	673.684	804.153
8701.121	10060.073	6293.312	11791.216	7769.329	12913.895	5350.045	690.926	1197.879	553.001	482.199	523.176	1033.071	489.984	307.362	715.191	282.725	193.395	237.114	573.949	1706.185	884.873	125.217	588.407	22821.726	309.224	346.126	276.109	599.579	1160.946	324.404	435.4	125	0.98	1197.876	805.14
7015.857	8982.539	6136.715	10579.299	7388.741	11942.546	2276.22	130.732	998.79	508.116	460.858	491.93	1237.211	569.801	244.429	343.423	299.824	197.75	184.977	560.828	1006.898	770.307	163.477	269.624	19227.573	296.708	269.655	261.033	1302.041	2003.687	332.19	289.418	123	0.993	1014.305	807.516
10311.708	12924.619	8080.303	15444.959	8633.88	16545.239	10284.531	749.195	804.936	409.745	390.436	450.571	877.478	375.929	527.531	1531.695	188.938	141.995	274.618	1552.107	461.119	968.126	185.694	532.72	16504.847	288.281	335.261	275.914	8686.365	1494.418	411.18	355.295	115	0.969	1381.709	807.387
8403.245	9875.647	6660.496	11696.629	8221.518	12362.397	4642.703	299.291	1231.269	579.435	530.368	556.648	778.13	534.641	306.464	528.321	284.876	206.572	190.444	625.177	1220.923	1065.157	150.845	342.141	20828.924	306.487	306.539	243.456	195.581	747.782	314.087	314.404	115	0.999	1078.883	808.117
7899.824	9410.804	6003.724	11188.153	7606.255	14734.955	9075.715	864.365	1059.118	531.115	472.051	498.813	919.234	552.887	461.481	521.856	259.058	184.258	198.894	623.537	1340.536	964.838	136.71	667.121	15542.822	311.527	320.976	269.374	540.49	1118.817	375.513	375.854	140	0.984	1274.743	808.25
7857.592	10642.458	6814.451	12541.859	8172.032	14262.858	6011.116	590.744	1059.996	615.075	544.047	701.052	1796.962	494.359	418.186	1339.61	220.343	147.232	200.297	1039.723	1485.602	658.213	167.316	478.377	3118.233	291.177	335.051	283.193	5620.004	3082.607	323.989	341.762	101	0.964	1405.995	807.946
8818.518	10527.074	6856.078	13617.993	8858.109	13146.747	9432.878	217.475	1229.912	639.633	589.522	622.082	1136.66	505.083	497.705	1212.484	394.337	234.505	314.923	762.313	1465.248	852.275	197.055	227.856	18454.306	313.079	308.832	316.232	251.071	1702.459	351.665	358.326	109	0.976	689.335	809.014
7459.846	8591.746	5192.605	9819.898	7006.037	10592.152	10830.315	188.799	1186.403	570.544	514.159	458.27	928.214	455.287	500.993	1069.54	382.913	229.244	273.336	908.266	1099.772	753.778	187.412	192.123	17925.577	341.958	301.52	296.92	838.211	979.671	332.338	344.599	100	1	892.38	808.38
7397.367	8638.301	5876.346	10243.056	7026.801	10865.659	4094.593	233.37	1168.37	479.501	477.228	457.723	1029.967	479.224	314.638	410.528	319.435	190.926	234.908	549.489	1156.441	970.936	166.544	318.898	34390.97	296.104	270.399	266.807	259.014	1064.162	296.767	298.959	140	0.957	1059.6	810.829
8186.632	10325.649	6514.257	12204.414	7540.976	12947.768	6156.75	476.627	1093.71	585.157	496.38	493.534	830.834	437.266	319.669	518.823	280.199	205.232	243.952	508.306	1305.745	878.322	129.19	495.914	25929.927	302.508	337.968	258.241	532.787	817.776	310.68	373.881	123	0.952	1142.988	810.159
9459.876	11271.225	7149.247	14179.805	9210.149	12672.047	5980.866	207.69	1389.915	643.335	593.511	587.614	1064.427	478.42	352.243	1072.474	466.263	250.257	301.32	829.725	1191.646	816.483	145.273	232.133	20671.918	283.487	291.588	284.714	632.453	1706.308	307.61	393.362	121	0.9	618.045	811.698
9700.153	11784.087	7602.058	13763.002	9551.993	16172.039	14152.357	659.745	1295.534	624.861	552.649	691.303	1681.564	547.388	662.86	1758.944	285.079	162.513	181.544	1080.704	1528.022	582.742	207.335	522.017	14890.402	318.654	388.314	291.736	1256.621	2045.627	419.364	351.813	175	0.934	1390.82	812.517
9962.129	10976.091	6804.362	13117.964	8642.113	12678.847	7306.981	176.818	1273.183	585.435	564.188	637.954	953.567	412.963	443.801	588.63	482.504	290.756	312.799	1315.6	665.913	1120.359	155.369	152.164	29963.371	290.894	315.511	275.183	1862.687	1488.398	404.504	319.527	146	0.936	854.89	813.466
8963.384	10606.387	7063.669	12515.547	9131.896	15456.487	12170.924	755.693	1483.323	720.644	633.302	609.795	1361.333	605.372	618.761	987.981	350.436	202.623	238.228	692.533	1789.02	938.395	205.553	576.308	19779.291	365.82	490.41	280.663	221.208	1033.65	523.314	345.308	129	0.97	1352.43	812.609
10390.544	11032.486	6863.435	12897.865	8352.233	13162.636	7067.26	218.984	1259.967	587.424	547.014	632.744	1200.262	453.601	474.78	731.074	528.787	297.932	307.85	860.368	1942.369	967.732	192.83	175.799	30607.999	355.148	328.296	260.384	1275.35	1883.364	323.307	310.222	155	0.923	793.197	814.758
5812.091	7102.398	4564.332	8444.869	6126.522	12574.847	3657.747	208.272	1084.126	534.347	496.052	658.646	1094.669	443.872	278.993	957.078	283.024	187.288	276.212	1218.204	820.492	858.43	141.293	244.332	5589.64	298.633	312.186	275.847	1878.49	1707.454	313.832	438.524	117	0.985	589.987	816.278
8244.815	9774.496	6064.953	11434.144	7758.407	11929.817	2277.152	205.565	1235.478	627.083	517.39	575.98	993.475	520.749	270.19	695.475	402.22	251.62	285.668	736.617	737.49	943.175	158.338	172.154	21542.556	311.39	306.612	262.89	645.754	1299.207	296.371	274.114	104	0.974	760	815.5
8371.322	10126.326	6446.515	12918.86	8723.97	13541.759	4335.847	202.653	1289.326	692.817	593	653.735	1037.69	471.642	289.286	1103.469	373.843	253.52	312.993	739.424	1308.688	889.111	139.227	234.031	15690.867	307.937	299.393	292.322	281.138	781.346	302.264	337.191	153	0.991	655.108	818.578
8274.403	9363.025	6102.832	12405.194	7720.697	13853.214	6437.532	186.523	1024.101	521.141	531.769	580.423	863.781	423.407	383.476	522.251	372.181	246.154	270.629	959.947	628.727	962.918	147.757	154.661	22334.381	292.183	313.834	272.444	1558.022	1222.66	413.986	312.709	169	0.902	848.683	821.163
8352.212	9723.983	6099.507	12377.511	8098.776	13106.774	12010.282	178.082	1184.194	571.179	568.426	528.52	930.781	456.046	579.882	432.25	432.263	258.23	300.97	621.081	1140.555	869.393	223.03	142.637	24147.366	311.001	292.982	290.378	194.683	1074.986	407.091	309.07	119	0.99	874.702	817.878
8180.105	8575.052	5297.635	9492.496	5502.622	13141.334	11689.356	859.468	804.331	328.339	316.625	263.039	371.534	415.608	548.886	899.667	331.673	195.572	352.957	1271.451	177.878	1640.784	155.43	671.29	33261.936	280.474	381.152	280.333	7994.333	699.614	424.528	392.938	159	0.9	1303.519	819.053
8616.261	10464.357	6942.09	12198.574	8663.247	14687.408	14814.848	661.273	1245.195	667.879	586.14	625.552	1363.37	494.357	719.913	1344.968	235.807	161.491	197.769	1048.607	1451.937	739.463	219.557	533.601	3357.967	346.746	360.904	295.21	1507.161	1559.937	531.318	335.287	107	1	1378.724	817.481
9514.684	10254.897	5953.276	11762.917	7790.046	12073.978	8895.886	198.671	1182.432	488.958	438.896	463.499	863.782	414.383	443.355	522.706	502.214	273.724	255.861	1039.881	580.587	815.161	195.724	170.561	31976.579	306.406	268.001	291.784	1232.97	1068.598	290.212	296.602	167	0.945	917.913	820.159
7898.808	8494.164	5315.66	9784.626	6244.517	10641.557	7526.613	806.205	782.42	394.367	360.579	327.328	601.918	433.527	409.303	657.398	214.309	171.184	303.8	1244.718	389.163	1101.082	133.673	631.359	21813.677	276.658	368.241	247.627	11661.025	1501.649	314.829	349.622	98	0.993	1275.52	818.347
9337.118	11209.204	7238.794	13530.909	9766.508	15195.192	6662.442	195.821	1507.867	778.697	659.509	609.501	1149.728	549.69	377.461	654.209	389.679	264.292	315.192	748.54	1331.824	1036.605	145.845	221.982	7889.615	313.626	305.735	293.443	135.308	1053.802	301.106	482.813	144	0.974	611.694	821.972
10827.833	12580.88	7691.497	15554.262	10217.216	15320.035	8029.934	197.381	1248.133	641.375	562.098	555.924	998.747	545.445	438.354	861.834	418.711	266.381	287.288	898.112	1028.815	789.019	193.556	191.709	25748.544	300.479	337.714	309.174	1100.674	1760.775	345.94	296.184	127	0.983	702.736	821.98
10082.517	11627.68	7539.345	13661.239	9447.738	16255.92	4420.194	559.353	1317.534	591.762	548.134	590.471	1718.987	547.847	366.525	1442.174	343.576	182.572	218.747	1164.174	1804.732	830.888	178.844	476.238	20305.551	296.048	349.685	311.516	919.097	2191.244	347.115	333.422	165	0.968	1409.403	821.948
8495.12	10333.813	6152.228	11519.371	6156.822	13227.28	12749.794	849.241	820.189	375.79	357.403	290.716	514.51	393.582	606.326	986.503	279.702	201.507	285.844	1154.709	290.109	2813.001	169.998	653.498	24698.063	280.038	393.318	283.447	5831.216	761.741	466.848	415.975	172	0.896	1310.151	824.808
11858.09	12606.55	7955.16	14751.087	9421.7	16651.912	14686.316	6568.647	1007.87	516.202	442.631	536.252	1132.619	388.651	654.481	25952.272	305.366	176.766	242.998	1861.349	480.285	891.135	202.525	4535.296	29231.234	291.915	408.011	289.821	16153.869	1781.7	583	6758.669	120	0.941	1359.275	822.75
8701.272	9947.154	6217.946	11156.006	8122.135	17387.053	5383.39	240.857	1360.032	642.909	561.479	627.672	923.045	535.178	361.48	989.611	350.411	227.205	279.774	1116.683	826.329	943.966	169.966	282.256	10018.416	313.368	329.802	275.384	3196.533	977.043	283.413	389.631	192	0.977	567.26	825.125
8215.892	9896.499	6016.933	12106.933	8183.691	12446.809	4136.657	196.177	1145.451	642.533	549.023	615.753	1015.836	383.688	310.057	1029.631	336.303	231.103	295.482	1103.798	1141.918	772.615	149.971	224.552	12049.739	305.002	301.153	305.018	4696.329	923.769	358.951	335.748	101	0.99	661.223	823.292
8141.852	10024.968	6238.284	11308.776	7587.109	12642.718	15525.224	2526.071	1043.537	513.308	461.709	501.683	1172.946	518.748	618.886	10509.028	277.031	179.861	229.253	855.458	1478.685	755.515	162.82	1930.277	16149.555	314.52	481.624	285.829	1509.148	1463.656	439.67	2997.401	117	0.985	1320.013	823.252
7136.53	7971.009	5008.95	10247.077	6718.829	10816.305	8804.051	188.75	1193.589	530.987	451.957	567.413	1131.601	420.393	398.525	648.195	427.051	262.87	258.652	753.447	1050.195	780.072	160.059	161.023	18945.903	315.072	269.93	288.574	618.587	1579.267	262.645	300.849	103	0.996	934.791	824.383
7846.188	9588.827	6012.92	11907.56	8307.007	13567.283	6777.718	192.307	1155.387	637.721	541.689	604.653	986.503	485.092	418.285	757.06	313.16	220.657	304.115	716.575	1698.263	787.169	170.076	180.293	12594.531	304.362	318.157	289.006	343.163	1139.683	288.709	314.567	110	0.998	694.9	825.655
11298.616	13336.18	8617.261	15916.049	10768.825	19178.784	13950.6	2681.725	1296.545	675.623	575.051	614.292	1310.146	667.57	610.754	12599.458	288.306	183.977	192.672	783.926	1394.554	698.318	174.723	1890.12	17748.548	338.465	349.051	298.739	2391.913	1121.198	408.06	2608.486	197	0.939	1347.287	827.825
6977.108	8301.305	5423.247	10010.221	6980.439	11622.192	5495.094	829.551	1024.905	585.783	466.664	619.417	1107.287	442.804	282.55	919.548	189.055	153.025	190.504	719.44	1315.551	578.946	123.836	562.669	5648.382	311.968	367.29	260.847	1379.469	1440.745	355.345	441.493	103	0.996	1210.617	827.869
8890.488	10398.167	5966.585	11282.625	7831.958	16105.595	5756.603	1237.655	1079.914	521.094	448.928	563.795	975.728	522.946	355.321	4295.773	288.609	224.23	205.483	630.087	1064.58	799.002	156.36	847.77	13705.466	291.652	318.927	260.527	346.295	2626.996	310.058	1022.234	122	0.985	520.057	829.82
7886.74	9692.444	6158.121	11335.688	7494.246	13398.477	8416.041	798.13	931.678	553.782	466.804	557.859	1036.125	447.366	408.572	619.141	213.202	176.019	192.902	626.008	1586.099	610.366	141.511	603.572	8972.115	326.274	358.91	261.257	1626.503	963.082	361.918	349.743	126	0.988	1286.262	828.881
8957.324	11090.945	7113.647	12554.606	8852.584	13763.852	10836.977	602.476	1502.465	690.102	603.356	750.924	3349.239	582.334	616.086	1365.314	369.368	192.851	200.977	1187.385	1076.014	793.089	209.281	488.787	20383.573	297.859	389.921	294.871	759.605	5587.121	462.165	341.959	97	1	1391.5	829.5
10894.674	11915.28	7767.647	13958.14	9595.552	15857.612	13848.198	864.15	1356.488	602.011	534.302	668.884	1743.745	521.289	645.774	2326.08	359.723	174.107	241.99	1197.075	1480.991	1935.665	208.385	617.465	24965.502	325.558	362.471	283.667	602.167	2009.793	634.397	519.468	147	0.967	1376.983	831.384
7962.839	9917.18	6786.025	11758.708	8355.216	13363.896	3936.421	564.946	1213.252	660.329	587.778	597.674	1905.491	475.037	347.963	865.864	245.405	169.302	235.37	1031.058	1019.162	889.795	152.885	449.864	6963.334	312.91	416.947	301.475	2264.118	2143.082	279.718	303.931	115	0.969	1402.065	831.317
8404.364	9552.502	6001.536	11820.785	7951.598	12300.87	10001.63	167.155	1191.313	564.86	546.453	560.678	951.613	447.393	523.964	359.111	425.269	245.17	280.792	633.385	913.237	828.548	190.299	148.379	20603.647	344.927	328.016	266.994	267.18	1072.03	350.21	283.778	146	0.972	871.76	833.205
8796.283	10308.382	6102.799	11612.3	8438.666	14303.78	5358.523	200.647	1253.554	592.491	539.785	615.137	964.421	470.59	323.639	1134.763	387.095	248.446	252.34	901.054	1160.368	850.082	142.303	255.425	17140.744	284.907	317.263	297.027	200.027	489.389	319.742	434.275	100	0.981	598.89	831.98
8943.628	10542.49	6673.804	12499.307	8091.698	12893.226	5578.506	472.961	1220.26	571.465	478.89	455.322	1327.423	609.591	357.461	740.79	337.599	196.068	252.65	551.928	1226.176	911.443	139.027	465.153	29503.153	303.182	312.506	245.447	210.294	443.913	272.412	375.295	173	0.979	1136.702	833.962
6618.14	8134.013	5319.76	9611.003	6551.633	11464.139	6346.472	893.265	950.617	540.841	473.897	490.185	765.547	417.29	324.322	808.018	186.055	162.271	175.866	789.998	989.858	603.484	133.626	612.327	9546.333	303.112	298.469	258.421	1547.38	955.029	449.418	505.051	107	1	1251.481	832.949
7057.731	9401.432	5789.992	11068.832	7858.887	14642.08	9920.591	228.45	1318.122	697.389	622.353	734.672	1118.616	483.354	578.332	774.224	289.37	222.281	294.135	952.516	2213.021	962.011	200.795	247.062	831.641	297.019	325.953	300.753	145.32	1461.983	314.621	329.421	123	0.993	483.484	833.695
15342.907	16986.322	11780.257	20179.675	15581.311	14406.538	8007.552	3042.425	1019.059	526.103	480.608	492.93	674.407	443.965	432.864	10289.316	279.432	214.43	219.998	822.408	598.425	661.039	169.622	2009.718	5294.349	283.752	345.029	273.106	1839.357	2387.778	291.848	2550.227	114	0.99	511.14	834.096
8251.353	9589.683	6417.558	11376.8	8204.668	13344.491	7578.101	720.381	1453.728	692.51	580.068	570.831	922.01	578.365	374.956	566.034	312.003	192.638	224.071	603.067	1412.023	1011.33	132.298	504.979	23638.647	336.808	380.142	267.66	200.224	770.493	329.08	351.228	140	0.957	1226.393	835.771
10495.332	11490.133	7162.463	13547.964	8265.699	13308.596	4960.742	219.484	1306.446	556.557	484.77	571.495	906.329	468.84	281.89	955.002	464.878	270.616	375.082	2061.266	691.133	776.62	145.117	241.145	22367.051	296.942	329.086	308.612	2246.822	1391.228	276.404	413.63	111	0.994	589.5	836.5
7295.863	8202.428	5343.755	9890.45	7576.757	10985.727	8114.679	189.36	1422.364	683.757	534.807	590.29	958.167	440.755	362.102	523.87	374.663	240.666	260.822	734.56	941.629	971.64	137.472	164.694	13828.553	344.895	281.167	264.421	323.781	1195.681	300.462	276.419	104	1	931.846	835.635
9869.392	11415.3	7147.606	13385.154	8646.498	15570.409	8852.882	775.619	1114.633	560.369	484.784	499.76	847.196	503.103	387.829	668.021	261.314	189.234	199.323	543.54	1314.8	735.204	128.42	545.313	21277.626	318.522	346.239	262.248	470.509	625.828	348.015	345.368	190	0.957	1272.021	838
8975.11	11390.213	7318.46	14570.313	9492.873	15012.504	9620.817	265.765	1524.527	734.127	660.995	693.711	1185.885	422.523	532.435	850.136	398.156	278.893	280.429	986.488	1896.615	1068.543	177.637	272.491	12362.737	293.022	361.406	290.985	333.552	1078.756	315.776	350.874	130	0.978	494.954	837.615
8926.646	10561.661	6846.162	12390.382	8833.091	14347.999	3069.672	611.988	1203.154	604.734	520.662	646.191	1628.776	524.414	317.952	1042.785	262.746	156.163	174.888	1129.256	1163.536	692.268	144.156	485.59	11186.858	312.864	409.215	283.484	1329.036	2305.819	327.223	340.402	113	0.981	1385.783	837.128
7008.132	9034.3	6438.456	12804.749	8461.438	16562.305	7578.823	173.184	1322.511	718.741	624.112	641.55	1111.63	517.81	375.995	930.079	363.37	262.957	297.371	762.074	1244.289	884.183	148.58	216.432	7446.013	307.582	319.28	320.826	1020.802	1785.098	312.206	304.788	117	0.973	631.372	837.996
9666.72	11392.484	7583.505	14853.317	9653.319	14173.553	7802.391	232.575	1499.869	674.224	611.149	651.672	1076.809	493.285	338.241	998.026	437.17	273.816	270.701	928.646	1121.173	969.683	166.093	259.03	16862.437	307.764	294.678	307.331	318.343	1192.88	293.133	403.1	143	0.978	572.843	839.85
13859.312	15494.482	9351.675	18566.751	12356.632	13439.994	7486.137	185.484	1560.266	646.994	575.029	620.322	1059.378	457.572	384.913	860.375	600.168	344.063	313.817	753.708	1193.248	675.417	151.693	198.714	43382.111	299.376	315.399	325.069	221.071	2455.565	294.463	302.545	99	1	638.884	838.641
8968.33	9613.122	6128.43	11022.627	6398.829	10312.423	11892.744	15435.223	975.723	383.366	360.682	307.558	642.594	340.937	558.17	31967.204	359.793	216.432	325.703	3078.664	359.925	3952.326	160.444	7996.554	32602.783	309.303	338.792	270.208	4650.711	910.425	432.235	11712.935	113	0.923	1302.305	840.155
7681.277	9706.937	6192.029	11189.291	6922.646	11275.848	2195.413	274.791	1104.945	472.542	448.745	510.581	1227.662	526.147	277.269	734.66	305.367	205.112	219.83	632.192	1249.995	916.196	147.82	303.179	28953.825	297.395	258.621	255.025	209.79	468.88	299.571	353.61	114	0.948	1072.93	840.333
7746.597	9409.03	5848.166	10916.324	6853.554	12049.717	5776.375	732.136	1040.123	588.83	450.532	560.696	1277.331	508.254	315.888	1249.58	253.347	173.347	206.606	757.672	1274.028	621.258	136.647	508.313	21651.289	313.981	315.622	280.38	1421.443	1246.274	347.698	422.656	162	0.975	1205.414	841.728
9246.305	9778.965	5774.052	11159.871	7475.123	11711.242	8673.572	223.73	1202.559	514.834	479.549	522.218	893.014	408.527	419.819	1311.055	508.919	257.299	254.274	999.516	787.625	875.083	188.182	202.369	34084.526	306.255	275.821	274.902	1300.808	1031.835	308.94	374.217	144	0.948	907.444	842.34
8716.888	10109.788	6106.222	11710.007	8135.757	13557.074	4722.681	219.401	1294.449	672.867	515.602	625.186	1281.756	539.014	362.872	389.442	400.832	259.801	275.474	812.647	1446.589	1081.033	154.437	154.118	16558.803	303.477	329.066	261.718	1296.075	1932.613	326.853	245.595	121	0.937	743.773	843.5
8785.607	10390.087	6766.028	12283.502	8985.947	14457.893	12740.951	10388.204	1242.361	620.43	534.73	493.422	992.825	565.452	540.856	26422.162	273.456	188.39	216.627	631.199	735.503	600.812	157.342	5814.39	11537.702	334.164	378.915	280.845	234.931	688.232	488.967	7793.566	142	0.971	1312.162	843.324
7562.73	9208.617	6351.816	10818.155	8138.543	14499.847	5897.838	223.61	1635.734	857.733	791.015	724.678	1417.874	435.859	443.447	539.863	409.594	245.764	315.767	907.07	2144.378	770.982	199.079	237.312	6747.514	333.416	326.153	321.283	132.19	2075.809	299.729	323.432	119	0.99	443.366	843.819
10230.511	11569.877	7296.037	13389.291	7757.997	15515.163	6332.895	9789.835	799.155	443.654	368.459	380.917	574.699	533.287	379.19	39198.646	248.688	151.961	262.603	2151.825	265.941	1904.373	140.823	5360.994	19885.267	265.405	456.862	287.546	8477.416	1151.718	398.15	9387.812	226	0.856	1336.907	846.606
7297.243	8715.835	5562.595	11265.259	7589.192	12017.814	10619.221	181.069	1118.417	584.652	576.173	590.684	1086.738	496.549	516.697	454.641	281.12	198.677	248.785	750.188	1145.546	804.264	204.605	152.88	7212.766	316.773	294.064	255.257	125.303	2555.91	303.213	307.374	96	1	889	844
7708.881	8829.584	5687.103	10354.606	7022.461	12090.741	6947.338	8586.324	1104.854	532.277	462.133	458.702	973.08	433.087	345.702	10854.049	282.088	181.342	193.517	572.318	1168.861	696.877	126.999	5137.328	24243.836	317.1	328.814	254.776	1138.373	1217.291	330.35	6220.356	159	0.957	1250.009	847.022
9881.311	10598.382	6835.039	12250.624	7167.53	11855.212	724.395	14956.195	714.035	417.739	359.443	396.072	409.093	322.063	211.318	29245.931	226.949	131.539	282.286	2024.375	163.095	5359.026	115.887	5943.866	15275.107	226.812	381.563	283.936	10564.776	793.458	276.271	10767.25	130	0.914	1370.946	847.608
7126.147	7959.162	5007.695	10065.77	6817.919	10799.999	7447.292	213.679	1217.082	533.616	430.588	523.636	985.382	422.612	398.463	512.32	429.618	250.654	275.495	698.717	631.838	930.727	146.136	155.632	22299.654	321.898	268.273	281.721	3854.54	1036.538	288.852	277.947	110	0.985	942	848.755
8805.193	9918.943	6085.463	12184.363	8067.643	12790.781	8273.103	216.531	1261.336	598.459	549.964	503.945	1014.163	438.341	414.352	1068.802	413.063	234.099	285.259	1026.568	814.611	931.911	186.865	184.548	20904.196	301.677	297.082	265.417	972.774	1112.161	302.028	359.5	123	0.964	895.581	851.313
8154.154	8904.507	5786.958	10298.628	6566.922	11973.981	9229.558	11831.414	838.004	423.722	363.558	355.932	443.72	368.624	478.451	34024.435	279.597	173.418	209.612	1756.791	189.288	1295.137	155.79	6341.702	24607.749	279.79	443.669	272.864	6782.672	875.944	449.603	9606.709	129	0.849	1325.981	852.756
3493.692	7283.386	5377.866	7562.958	6010.753	9737.827	7035.933	222.069	945.054	424.683	450.814	314.171	966.922	471.63	351.622	922.415	269.219	249.918	204.196	699.247	673.233	878.794	175.986	182.224	2342.273	270.489	272.996	277.586	2667.923	1200.109	263.198	323.383	117	0.985	997.073	853.252
8278.26	9965.441	6634.544	13102.601	8859.009	13830.479	11769.931	228.423	1266.1	719.838	581.822	591.871	1377.547	440.845	609.677	346.43	315.537	237.018	223.194	686.008	1541.95	664.274	177.637	156.342	7517.235	323.3	291.013	271.833	256.409	1987.001	318.456	247.236	118	0.981	796.627	853.771
7289.476	9062.638	5922.424	10720.264	6938.44	11606.126	7211.452	308.103	1019.665	496.47	440.086	477.846	979.389	510.735	414.848	1161.133	233.303	198.408	185.222	603.104	1283.34	876.604	161.607	322.071	17802.59	308.866	286.832	247.539	809.405	954.268	307.717	364.947	144	0.985	1092.167	855.347
10336.594	11352.078	7116.093	13117.022	7875.305	13535.275	7091.64	9278.82	1035.084	472.848	436.413	382.063	785.352	354.493	318.77	10067.754	298.582	180.719	274.196	1095.374	480.9	885.847	133.602	5198.835	25531.971	299.39	319.111	263.596	9784.359	1817.028	357.522	6545.871	206	0.787	1250.301	860.126
11214.736	12907.976	8480.699	15513.238	10365.634	18511.106	9526.216	7381.177	1347.685	711.064	602.453	533.714	1025.587	682.332	409.559	7373.211	286.526	200.889	205.274	665.633	842.298	742.292	119.697	3396.311	17270.027	328.156	333.385	278.012	240.361	900.414	351.514	4468.075	182	0.981	1265.511	858.538
8778.048	10456.172	6971.581	13699.091	8982.166	12662.377	5815.997	202.87	1381.752	676.762	588.142	637.006	1127.277	441.554	327.707	1150.526	389.01	254.418	296.011	798.165	1088.226	724.84	150.757	226.615	14038.447	297.964	305.971	295.338	425.654	1393.142	270.046	442.117	105	0.971	586.31	858.595
8306.812	9690.011	6297.02	12027.296	7843.977	13802.328	4092.09	231.618	1431.36	577.571	518.497	534.137	819.336	458.471	271.141	1326.239	547.449	301.221	349.807	1650.924	586.402	732.354	135.281	218.569	32963.652	288.404	328.7	301.453	5093.863	1790.465	301.532	306.226	105	0.984	619.976	857.224
7938.616	8436.087	3947.181	10476.629	7054.584	10846.178	9390.707	208.056	1331.555	482.379	428.983	513.374	839.607	358.014	366.407	1265.174	519.887	265.671	255.343	910.572	619.625	791.484	163.697	207.092	21258.034	306.147	254.019	284.287	750.395	1032.75	280.885	319.143	126	0.988	969.667	859.151
8228.076	9749.985	6257.167	11658.086	7851.145	12599.561	5265.879	438.765	1151.695	566.691	443.982	514.237	982.855	489.168	380.794	667.543	316.562	185.747	240.648	574.164	1022.88	1101.431	125.072	393.963	27762.207	303.852	279.574	255.117	859.088	766.353	292.786	342.393	128	0.936	1136.625	858.602
8332.189	10305.283	6539.257	12431.085	8240.469	13628.971	2183.413	470.112	1059.227	606.381	478.731	510.512	1026.575	475.3	283.787	754.325	241.445	159.931	247.418	510.934	860.201	750.537	116.708	397.087	10205.239	275.086	312.986	253.259	334.406	711.774	260.636	377.407	176	0.887	1148.955	860.898
11048.612	12952.161	8271.75	15254.398	10008.766	17496.315	3562.637	13914.195	1185.658	617.809	515.527	598.826	1631.403	543.34	280.763	34857.51	305.272	183.872	182.353	894.2	1592.397	894.705	130.194	6672.764	21079.233	312.159	307.318	277.952	1133.217	1646.138	318.541	10069.314	208	0.927	1336.394	862.13
8448.657	9813.078	6045.275	10733.869	8114.668	11123.178	5104.588	200.081	1461.907	720.544	628.787	720.32	1400.298	460.499	291.087	1038.423	387.897	251.017	296.371	992.386	1835.875	884.305	146.049	209.229	6427.434	292.104	301.552	301.111	114.327	1587.682	305.336	381.134	126	0.976	599.476	861.611
8315.448	9711.032	6241.265	11127.811	8477.414	14036.181	6802.191	229.897	1490.227	745.534	629.525	662.303	1362.027	447.781	344.704	1003.235	482.87	289.703	306.746	992.039	1354.073	943.391	151.93	213.447	16006.299	320.607	339.395	315.309	1126.343	1207.355	309.402	350.963	147	0.978	642.105	861.534
9286.861	10874.17	6418.551	12557.508	8321.802	15686.632	4589.863	240.412	1406.963	640.29	574.594	568.836	995.814	428.551	402.22	1262.003	421.612	246.684	310.596	1226.797	1606.156	1599.412	193.517	292.629	21732.632	290.246	299.357	288.659	1634.232	1308.639	316.937	354.596	142	0.998	412.5	863
8198.413	10144.827	6210.931	11943.067	8249.599	16304.619	10218.166	275.759	1535.216	766.489	682.025	624.576	1297.127	461.359	642.314	1330.77	360.371	224.026	287.774	895.826	1974.636	1021.836	233.416	305.601	6718.365	298.102	310.928	290.978	144.492	903.314	305.413	405.162	166	0.974	430.753	863.825
8119.205	9386.044	5451.384	10115.483	7547.892	13739.978	6395.489	354.879	1194.817	603.639	498.875	540.412	949.984	485.724	350.366	1247.663	359.755	230.737	254.117	2102.141	780.316	768.867	159.644	234.228	14214.36	275.291	352.082	328.042	2763.333	1059.475	371.395	351.183	113	0.981	655.128	863.208
4784.082	6333.608	4402.078	8697.901	6190.48	13116.167	7738.371	209.579	974.752	581.765	469.547	555.564	842.072	462.159	477.837	755.086	262.31	225.571	293.048	853.876	1139.475	891.452	187.173	165.97	2600.961	309.947	288.808	293.565	1632.766	1685.691	372.167	253.907	106	0.949	732.783	862.613
7474.531	8709.594	5512.607	11058.048	7400.802	11782.038	9972.051	214.178	1044.089	561.858	498.63	503.592	1048.972	455.046	544.881	487.907	362.867	234.868	259.959	662.275	1110.952	894.477	187.329	158.454	22095.555	312.915	312.67	269.716	2100.769	584.6	377.363	271.845	99	0.99	842.025	862.449
8375.311	9472.131	6224.176	11080.64	8004.944	13785.234	6863.815	15570.32	1096.168	558.447	466.35	585.536	1747.72	648.858	419.917	41795.966	254.64	171.882	164.669	1090.505	1824.115	642.559	148.371	7570.908	11080.612	302.42	297.53	264.941	1425.551	2553.396	341.954	11139.577	114	0.99	1325.202	863.202
8561.49	10579.355	7007.441	12361.112	8744.992	14143.225	225.432	6997.033	1433.744	694.318	595.067	727.558	2066.049	514.47	190.035	24166.999	358.25	191.133	270.264	976.995	2128.782	946.896	112.012	3823.636	18050.667	309.568	420.312	293.94	224.977	2187.07	290.233	6527.115	99	1	1369.601	862.328
6227.948	7794.284	4936.94	8763.027	6815.161	11339.549	7085.728	214.36	1258.162	646.938	521.949	822.054	1498.001	381.696	360.194	977.284	302.155	209.973	252.766	1063.68	1344.717	763.821	161.873	206.27	985.029	275.608	293.608	289.376	1292.514	1515.477	304.912	314.577	118	0.925	607.263	865.873
8548.147	10234.877	6174.404	11785.051	8093.839	13566.828	4678.597	205.934	1257.448	591.866	488.933	643.759	961.047	511.3	307.85	1086.134	370.122	218.187	282.087	1979.709	663.792	1085.968	148.538	194.076	15353.444	290.57	302.528	301.049	4956.841	1753.409	252.433	289.062	101	0.977	623.104	864.619
7972.661	8765.272	5606.078	10387.868	6840.888	12728.899	3006.681	208.552	1106.033	565.059	498.246	570.043	859.782	503.023	292.883	680.075	403.275	268.098	328.122	900.865	1066.721	842.504	151.025	163.787	23157.361	303.249	309.752	297.409	1899.883	1271.574	317.436	263.589	196	0.811	718.495	869.52
8468.054	9547.442	5986.197	11513.197	7339.542	13236.068	9773.894	223.558	1209.172	546.653	477.348	529.594	778.242	452.153	575.876	850.809	506.357	307.777	265.921	988.308	829.414	709.817	179.372	182.298	25845.934	333.839	297.185	284.238	1197.678	1372.997	358.062	295.458	151	0.968	750.977	866.043
4265.378	7476.025	5607.089	4581.281	6039.135	10128.256	10797.886	178.381	1099.571	370.762	433.795	358.142	768.625	433.932	456.382	699.95	283.605	218.634	212.828	1373.219	641.473	857.827	223.353	178.128	1817.972	263.819	264.079	269.37	1224.59	957.899	348.77	254.431	120	0.981	989.3	864.625
8235.713	8945.672	5251.585	9095.881	6576.939	16883.436	7229.471	208.1	1206.404	446.564	430.465	556.841	696.973	512.556	335.604	984.612	408.816	230.692	299.612	1265.345	833.79	912.585	144.272	244.719	24983.893	286.078	312.94	292.671	2279.428	1208.185	266.746	372.287	114	0.99	559.842	865.763
5250.32	6546.37	4093.247	7699.136	5767.495	11805.025	12459.437	207.886	979.254	577.739	439.349	516.434	865.667	400.046	573.701	467.554	246.295	209.41	244.202	1542.673	953.595	750.396	173.41	167.311	3820.612	310.47	297.716	269.823	3200.23	920.329	321.96	284.191	109	0.976	795.528	865.592
7760.05	8761.755	5397.08	10515.601	6510.879	10297.307	2608.09	241.567	1166.091	511.97	491.095	538.246	795.37	389.221	216.513	1280.753	584.789	302.713	251.074	808.593	629.376	770.459	143.93	200.345	34158.839	295.142	314.096	273.14	626.923	1161.789	324.593	333.941	107	1	880.949	865.519
8351.235	10632.248	7059.519	12600.875	8421.925	14493.158	8083.577	13781.268	1147.236	668.4	572.197	575.904	1419.5	511.155	440.309	24344.984	234.475	170.3	174.331	853.95	1133.169	558.715	134.655	5744.975	6380.957	345.12	357.492	268.124	706.066	1883.558	414.098	7909.674	115	0.986	1308.517	866.291
8220.548	9981.927	6459.399	12019.706	7746.726	13464.071	3463.222	14913.688	872.68	501.826	422.869	560.556	1528.283	400.974	285.827	34347.135	204.725	148.165	162.234	1583.244	1258.033	1830.318	138.353	7232.499	4879.366	281.311	312.288	284.508	5421.077	2077.05	297.805	11673.915	144	0.779	1344.285	867.069
9357.31	11192.372	7317.906	13204.523	9121.011	15562.074	602.127	13279.586	1133.439	609.404	512.131	753.135	2532.374	506.562	193.278	48052.258	243.843	173.34	191.039	1439.706	2099.902	1062.384	113.14	7147.265	7682.806	301.728	337.845	298.559	2318.404	3217.792	250.849	12168.697	117	0.973	1355.329	865.859
8737.615	10668.944	6997.951	12757.935	8705.54	14899.442	9775.802	15613.151	1284.096	666.36	574.852	590.984	1602.417	507.015	464.412	33138.874	305.093	190.09	189.524	867.86	1545.295	639.946	131.009	7594.373	18203.968	330.367	322.059	251.715	1098.482	2385.855	399.02	11656.961	114	0.99	1297.895	868.167
7650.094	9282.607	5806.82	11726.021	7267.076	15672.466	9049.924	221.201	1122.154	529.037	500.693	519.453	709.161	402.996	488.865	900.485	383.087	235.496	241.502	1266.298	751.274	908.859	166.188	269.2	17225.666	281.757	339.906	285.683	5954.883	1322.048	313.523	374.466	177	0.931	482.444	869.794
9621.249	11634.24	7052.553	13854.049	9052.162	15972.366	12087.396	238.988	1498.37	702.935	644.261	616.165	1294.946	430.646	579.776	872.895	433.905	248.422	282.292	872.471	1894.004	880.11	222.635	274.748	19669.033	281.961	292.304	291.947	442.837	955.892	316.162	342.056	158	0.986	423.93	870.854
9434.267	11149.843	6713.989	12664.776	8871.837	15661.415	7010.465	269.32	1374.82	627.95	587.239	621.366	916.291	471.273	408.099	2044.557	393.398	268.546	298.073	727.5	1411.184	1603.315	145.077	346.133	20185.937	352.497	332.686	289.863	680.349	1704.551	322.142	480.857	125	0.94	504.028	870.836
9100.756	10933.594	6941.934	12992.734	8267.993	14172.291	3734.759	10282.224	1223.937	661.931	509.498	555.392	1457.456	589.286	312.862	9900.244	333.183	209.272	231.21	580.201	1373.948	767.433	130.351	5595.818	25071.893	311.67	302.51	292.007	340.322	992.444	419.052	7053.263	184	0.968	1207.87	873.19
7164.612	9269.581	5825.918	11440.518	7747.573	15743.117	8343.035	272.701	1256.517	591.006	520.263	626.122	955.05	427.001	447.74	1888.561	314.812	235.722	264.536	921.385	1536.351	1740.953	159.741	356.817	9238.861	309.83	331.545	284.581	742.394	1190.191	337.353	490.487	111	0.923	496.536	872.158
8109.743	9051.275	6284.556	10896.928	8334.125	10567.956	10505.468	214.326	1637.274	830.521	684.776	533.533	1032.5	454.739	541.367	678.556	622.253	338.26	308.012	1110.832	891.181	1068.067	199.334	164.605	28907.162	392.949	352.451	285.92	958.494	1017.895	286.635	264.094	116	0.977	868.966	872.095
7159.036	9225.304	5828.289	10775.413	6152.041	10449.16	1058.613	12410.949	771.255	429.596	378.395	471.194	748.295	312.077	210.536	27304.892	232.942	164.205	191.221	1469.228	600.378	916.244	118.372	5698.761	15152.24	252.719	330.527	289.292	8636.945	1026.297	289.914	8754.436	126	0.842	1365.889	873.667
7120.834	8515.339	5540.252	10506.423	6919.866	11489.436	610.504	6828.296	1126.732	591.06	494.4	587.88	1001.693	462.622	207.283	11125.573	366.08	247.172	306.017	1165.036	1160.744	925.421	115.906	2830.011	14603.897	282.425	292.482	313.913	3647.369	1327.381	268.777	3820.538	152	0.974	696.954	873.789
5885.874	7600.598	4977.295	10227.798	7050.06	13104.811	12944.436	396.541	949.145	589.965	457.176	467.113	825.828	457.386	622.158	860.377	234.766	173.763	237.462	684.766	558.302	739.956	183.621	217.138	2846.97	274.011	313.141	257.956	238.468	529.854	364.575	366.253	147	0.952	823.364	874.167
7902.08	9855.462	6004.629	10697.314	8001.383	16218.325	6815.528	231.354	1494.433	747.098	651.722	717.599	1337.251	453.555	384.986	1593.255	336.455	266.12	290.077	906.432	2109.94	1024.355	139.47	302.087	4674.129	364.62	324.347	286.362	405.276	1230.302	313.364	353.678	106	0.993	508.245	874.67
9121.145	10735.107	6460.735	12286.114	7625.153	16063.084	6921.195	237.784	1391.202	562.219	493.261	623.038	1090.616	470.477	382.268	1331.157	445.935	303.373	315.995	822.613	1282.054	1057.725	150.257	279.779	15271.145	326.399	292.698	289.669	6338.453	1870.411	317.825	375.168	109	0.989	515.61	875.17
9554.212	11185.887	7353.642	13520.356	8787.461	14731.801	2700.018	207.845	1152.833	475.45	447.686	464.89	1100.605	564.966	261.168	799.817	362.154	260.376	182.722	685.195	1376.106	868.507	154.515	283.786	26628.889	320.367	258.176	294.686	193.103	550.166	359.966	360.459	184	0.959	1034.63	877.163
7802.724	7789.782	5240.743	9259.012	6881.156	11407.746	6170.967	13698.199	971.397	481.017	384.517	427.64	974.357	401.603	382.193	25564.779	330.419	173.264	193.451	1595.619	768.279	4125.579	154.184	6602.75	29064.214	290.035	284.579	260.761	10845.232	1383.66	414.385	10471.353	104	0.944	1322.702	874.192
6482.044	8514.949	5403.992	10150.829	7075.525	14493.489	5927.05	222.162	1295.02	647.821	575.798	666.714	1123.508	476.228	313.075	895.606	291.209	245.915	295.465	876.504	1911.727	1030.977	141.339	250.836	2770.296	342.571	304.039	283.076	410.705	1706.36	306.794	357.067	98	0.98	531.959	876.316
8760.146	10857.388	7389.829	12716.918	8937.369	15141.633	4474.144	25795.182	1361.648	752.204	651.366	723.273	1794.15	532.558	329.426	44727.693	311.91	223.248	230.368	1134.37	1358.103	801.709	137.894	11672.514	14055.028	314.039	380.35	284.588	3624.334	1716.959	330.897	18786.677	148	0.914	1354.966	878.432
9247.977	10839.023	6311.457	12002.964	8226.96	13298.359	7202.276	220.854	1363.087	621.625	557.661	625.484	790.966	383.382	443.164	762.621	374.571	233.743	290.478	804.289	2402.612	1079.972	177.725	275.292	19973.393	301.514	327.858	291.435	189.72	1105.267	294.174	411.211	122	0.985	462.91	879.475
7617.473	9277.464	6082.171	12050.119	8382.366	13332.986	8188.163	237.937	1321.329	691.55	628.907	662.934	1283.201	502.022	449.145	764.793	312.56	234.528	251.652	947.891	1479.648	791.614	162.369	159.174	3597.193	279.535	304.418	242.515	1670.952	2658.526	326.731	267.681	96	1	908	878
8863.389	9736.388	6051.91	11625.52	8259.774	12382.041	6135.875	259.896	1425.418	644.529	555.534	566.683	1520.107	472.207	342.23	1287.588	546.718	297.65	282.532	844.403	1267.418	945.03	157.943	186.369	25437.593	291.544	313.435	281.449	763.807	2237.095	313.494	286.264	126	0.988	927.841	879.548
9052.76	11239.558	7108.726	13624.127	9153.218	15006.289	12630.32	211.837	1559.114	780.553	662.861	527.909	944.084	429.719	717.671	633.212	412.154	259.415	324.82	723.953	1901.292	957.872	247.562	270.241	13766.726	331.026	299.558	282.106	125.071	1430.025	320.896	331.769	130	0.99	405.731	880.5
7180.07	9282.371	5823.891	11185.964	7601.527	15202.8	6500.439	224.083	1395.721	700.511	602.86	659.657	1291.128	424.335	371.995	1177.704	293.2	233.64	293.058	950.425	2031.841	1391.805	158.281	286.357	1130.405	331.062	330.407	279.518	155.768	2042.103	320.615	329.799	134	0.892	497.761	881.493
7976.153	9553.193	6221.452	11396.262	8222.506	13802.786	8616.653	19639.684	1109.641	615.112	546.016	502.934	999.54	461.083	434.781	33113.819	204.968	155.472	183.217	665.751	1907.679	608.656	120.377	9039.233	3504.543	326.083	265.008	258.819	241.342	1000.833	418.7	14881.278	98	1	1284.5	879
6316.065	7578.172	5026.087	10417.714	6765.333	12962.799	13427.065	262.214	945.479	537.14	430.278	476.673	842.143	428.471	651.446	978.295	333.824	202.925	247.954	857.615	656.128	743.945	184.914	203.365	15026.604	290.042	323.741	266.619	527.729	1026.695	339.119	327.997	147	0.967	836.636	883.207
7929.257	9545.769	6155.789	12235.017	8670.73	12942.649	6127.841	247.993	1491.694	723.297	677.582	664.589	1356.211	542.277	404.588	1149.237	478.385	272.707	268.483	805.585	616.763	875.314	149.488	187.065	16906.274	276.959	321.48	251.701	223.525	1885.56	300.396	302.856	96	1	917.521	882.771
12515.201	12741.421	8335.855	15117.017	9347.361	16653.677	9329.538	23556.408	1014.735	480.695	411.239	411.819	515.751	397.346	417.837	17865.198	350.29	168.654	235.948	1375.213	315.8	3855.076	162.986	9511.719	32589.677	294.952	348.699	274.92	8169.56	859.775	419.176	14821.545	138	0.944	1325.572	884.145
7508.111	8532.454	2195.108	10919.95	7643.28	11493.2	7525.369	382.608	1331.502	553.498	259.299	538.856	882.928	436.302	350.593	1215.724	530.723	276.235	205.115	1210.764	428.413	497.539	124.093	238.305	22963.771	277.365	259.854	275.196	313.733	1857.948	318.96	373.076	117	0.973	960.825	884.534
8139.353	10068.887	7052.157	13631.913	9004.215	14317.296	6781.102	297.388	1422.686	700.968	622.274	600.446	1180.84	463.426	359.979	1665.848	387.885	244.658	316.478	779.872	1581.728	950.251	149.207	249.425	11209.984	340.864	299.595	294.203	208.648	953.12	274.901	407.449	147	0.967	602.969	885.813
10651.23	11689.297	6854.578	12539.657	8942.735	11236.396	9376.585	236.435	1286.359	639.513	517.899	596.983	1087.203	414.537	460.167	1185.791	489.104	273.902	269.772	816.036	899.543	759.214	167.758	191.85	25734.838	318.738	314.985	298.246	4957.042	1413.673	336.758	344.038	104	1	734.846	884.365
11116.147	11989.179	6392.797	12123.432	7913.759	13480.748	7392.203	265.595	1193.286	509.943	463.58	533.666	749.01	402.642	454.1	973.19	444.996	266.801	264.842	892.201	666.112	765.79	183.299	296.85	29347.988	288.1	349.005	284.308	1751.422	1412.714	289.557	389.062	165	0.889	440.397	889.458
6879.653	8816.986	5882.207	10841.215	8115.785	14603.678	376.943	10015.11	1390.732	794.968	645.799	599.895	1148.285	475.211	177.629	11947.336	314.999	237.251	333.704	802.994	1372.397	881.721	107.395	3555.547	797.894	337.729	307.693	337.854	115.02	1759.231	247.815	6016.86	125	0.968	665.668	886.644
7831.495	9380.202	6073.801	10618.916	8255.721	12423.636	1288.655	8404.081	1588.536	841.842	704.266	664.934	1255.766	474.26	231.264	12598.717	456.963	283.162	327.127	847.749	2258.807	1277.319	120.793	4473.362	14101.584	323.68	327.808	349.898	911.472	1269.133	268.642	5892.121	105	0.984	682.452	887.31
7359.782	8410.596	5420.965	10666.829	7390.855	11042.353	6678.652	202.277	1167.052	582.643	564.002	531.181	1023.823	457.32	437.532	611.604	390.023	227.944	236.481	768.727	744.183	845.596	166.642	152.493	18726.664	299.509	324.41	251.611	1001.587	857.218	286.445	261.565	109	0.976	893.885	886.959
8802.643	10665.892	6912.714	12326.057	8268.135	13887.471	9043.041	25098.987	1254.476	582.317	523.568	611.4	1945.779	501.955	394.971	30438.784	324.386	196.323	259.281	952.834	2117.993	912.137	141.128	10318.148	18667.065	322.571	347.771	265.036	336.73	2362.864	317.927	16346.022	99	0.99	1336.551	887.015
9480.838	11114	7051.709	12664.334	6296.806	9693.234	9066.174	14415.531	857.372	429.424	396.273	384.098	445.299	295.852	431.544	28021.875	280.917	173.151	250.54	1148.789	298.06	460.844	146.359	6858.535	22422.18	303.981	283.205	245.759	7829.897	929.245	439.052	9582.872	113	0.964	1261.677	886.827
11219.683	12813.274	7967.284	14842.551	8295.635	13856.187	9180.411	25407.899	934.087	464.648	446.123	385.032	664.677	343.894	490.153	27174.917	270.494	166.438	229.732	1045.985	505.383	1000.967	133.142	10700.695	30257.773	292.19	282.146	257.86	10638.708	1041.944	410.404	17247.371	179	0.861	1276.517	891.455
9114.457	11323.097	7664.058	13322.556	9294.757	15445.935	8324.255	18481.035	1376.039	759.657	638.567	552.29	1732.394	559.828	421.123	18293.098	304.035	193.905	252.128	791.025	1043.014	703.208	128.011	8107.614	8815.273	338.605	326.842	260.502	149.585	1924.011	410.569	12850.886	133	0.961	1310.229	889.432
4238.973	7743.03	5321.246	4723.156	5392.405	10053.936	6244.233	222.071	958.442	437.702	436.302	405.396	855.266	404.073	243.381	1335.692	263.138	194.244	244.569	918.889	630.405	494.215	186.396	192.541	1218.408	228.744	272.416	277.064	347.507	1490.238	284.308	326.911	106	0.98	979.858	890.047
12255.18	11026.672	7116.387	13068.466	8592.801	11700.161	287.64	23312.629	1069.141	468.078	358.708	344.346	498.37	321.447	202.145	26544.4	375.778	189.619	279.89	653.561	162.986	1195.417	129.803	8544.096	37805.154	250.735	599.318	277.998	4127.622	418.379	346.558	13496.561	118	0.914	1188.907	894.042
6763.963	8305.165	5792.355	11080.392	7849.604	11373.303	8065.45	381.094	1349.673	786.487	670.668	592.231	1344.936	453.291	458.175	1698.259	385.517	254.073	304.977	766.05	1040.087	739.937	190.026	277.224	10455.22	328.727	341.035	274.926	225.558	1451.992	342.153	412.876	117	0.973	873.705	893.876
9223.299	10710.012	7104.358	12636.043	9045.339	15094.818	5786.107	12153.435	1192.709	619.517	533.219	509.476	1437.765	533.031	366.8	21358.735	272.283	169.762	184.457	1095.757	1562.396	586.483	123.261	5337.309	11226.295	336.552	290.705	261.11	605.982	1653.797	499.588	9275.506	127	0.995	1301.618	895.083
7453.397	9619.296	6166.729	11818.847	8029.163	12938.185	6278.21	364.876	1408.713	712.262	628.722	636.871	1048.498	431.352	284.669	2420.823	345.623	241.648	318.866	788.413	1816.116	768.421	132.965	310.456	3743.847	318.314	322.134	285.654	111.845	1492.601	290.343	541.634	162	0.975	562.877	897.395
7529.84	8692.636	5534.458	10213.316	7028.788	11156.559	295.778	13052.153	1058.533	543.545	432.701	553.896	1215.945	502.546	216.709	25003.73	254.126	163.258	190.946	539.342	1715.726	709.736	121.676	6768.043	18429.681	283.787	278.652	244.213	141.091	1326.127	298.481	10111.621	100	1	1166	895.5
10232.247	12508.68	8161.005	14805.821	9912.542	16871.33	7215.802	18581.409	1300.321	674.355	591.733	582.382	1714.356	568.571	384.496	26839.309	282.472	186.304	201.251	842.508	1031.399	686.387	159.521	8282.31	7215.411	307.273	389.294	261.963	237.768	1657.762	369.237	12986.932	171	0.87	1331.816	897.02
6374.568	7856.89	4392.004	8707.909	5195.646	12527.36	4334.257	175.337	900.891	445.699	408.146	382.28	509.537	398.616	356.986	897.251	260.96	172.257	266.546	1027.453	457.611	1207.097	139.173	224.153	15151.282	254.69	321.354	293.192	11063.917	1577.257	304.385	341.982	161	0.859	230.537	900.575
6741.739	7968.429	4852.743	9714.36	5977.547	15573.405	7275.204	221.176	1029.587	444.757	427.057	418.154	547.438	410.86	357.299	1066.077	373.803	243.663	252.375	1946.813	449.887	712.527	149.35	243.769	20823.378	309.414	322.313	284.107	7141.703	1839.097	332.083	353.213	176	0.917	514.517	899.312
7577.515	8963.062	5541.278	10015.806	7493.814	13415.657	416.994	10679.703	1326.136	708.234	575.211	598.134	1113.17	481.226	194.383	10775.341	359.012	231.432	281.334	791.06	2193.386	2070.027	115.696	4951.174	10487.407	318.862	330.683	325.153	210.786	658.535	220.259	7208.49	219	0.898	686.966	900.815
10911.59	11032.53	6431.672	11840.342	7175.007	10830.711	4575.036	436.248	964.794	429.509	362.473	322.394	410.569	415.922	315.42	994.119	463.488	241.83	307.82	1345.234	146.982	728.107	131.504	186.741	29557.711	284.881	392.512	296.387	6242.51	1383.584	249.283	351.282	120	0.969	712.225	898.117
10875.804	13340.032	8061.987	15192.733	7554.338	13374.694	989.747	22630.388	1109.942	489.811	382.705	345.526	429.7	342.405	219.253	28559.5	353.789	194.512	341.566	1025.397	146.253	2176.542	139.78	9460.432	31551.78	270.688	550.4	278.663	6076.162	472.567	359.004	14557.87	125	0.94	1194.188	897.7
10446.591	13156.846	7586.277	15686.982	9443.164	15576.467	3574.505	174.805	1370.131	688.921	649.728	657.385	1322.8	469.218	329.761	783.827	306.222	193.685	257.275	1016.303	2206.074	1009.906	134.339	208.323	13838.19	296.685	316.09	319.596	609.668	2359.716	288.727	390.697	149	0.981	211.883	899.849
5883.353	7450.226	4991.337	9679.149	6427.15	14061.882	5060.991	2174.743	1182.965	584.334	528.874	633.8	1113.305	414.171	341.121	3920.281	280.577	214.221	226.257	1053.795	1256.898	671.287	164.658	656.423	5505.589	302.843	333.305	268.48	1369.435	2053.776	310.499	826.674	103	0.996	487.869	898.383
6920.03	8185.45	5690.269	9937.136	6898.25	11143.848	1298.753	5644.903	1062.751	547.586	473.704	517.686	1002.909	504.669	223.717	8176.219	242.409	190.655	207.455	487.514	1408.72	874.447	139.351	2664.721	22803.084	323.002	271.725	266.858	120.609	936.127	270.692	3629.74	121	0.977	1100.55	899.996
12306.488	12602.476	8028.241	14726.946	8786.199	14958.088	9478.097	26623.468	912.122	494.484	449.718	418.66	692.506	347.055	509.376	24486.528	256.161	155.355	313.194	1511.155	334.706	1160.93	139.402	10208.173	25098.423	309.598	308.237	261.512	14294.427	1124.789	614.58	16678.225	121	0.921	1274.913	901.847
6314.011	8098.501	5539.321	10997.472	7469.061	14547.442	3307.28	12555.523	1303.77	735.441	591.585	720.035	1386.454	547.562	271.402	13534.575	309.605	210.957	316.12	850.042	1740.022	1098.389	145.163	5105.563	3006.324	318.623	328.804	349.22	286.76	1604.492	286.404	7302.386	111	0.994	657.761	901.023
6825.919	7421.929	5163.197	9193.749	7047.933	11107.021	1870.405	722.059	1098.202	464.617	453.792	438.021	905.477	521.976	224.341	2041.829	259.837	195.04	194.663	773.595	434.168	835.351	137.675	459.489	16624.336	298.601	274.932	288.932	1450.163	943.117	281.996	979.798	118	0.994	1077.551	900.483
7242.931	8754.986	5487.72	10045.703	7107.336	13343.382	6899.18	322.006	1421.082	725.648	600.747	624.208	1211.618	434.226	417.518	977.979	314.564	229.443	282.382	947.872	2172.411	718.872	168.569	299.296	5749.845	287.326	321.603	278.001	1004.918	924.132	300.83	408.488	107	1	455.949	902.481
8714.46	10946.103	7291.137	14069.826	9317.72	16424.09	7651.482	473.606	1664.758	794.285	682.691	657.249	1133.85	485.049	383.093	1198.143	415.977	278.442	319.11	877.255	1611.661	1341.607	153.916	289.174	13900.121	346.264	365.259	279.534	545.419	1415.506	321.498	437.486	209	0.832	494.098	906.744
7850.081	9301.132	5963.195	11671.022	7913.297	13858.758	307.285	9002.6	1161.647	613.382	518.737	567.649	1168.385	435.048	188.337	11275.068	359.675	221.778	275.421	1159.986	1921.943	3091.047	111.851	3807.528	18452.938	324.627	331.191	344.644	575.658	1003.162	217.42	6776.768	124	0.984	678.25	903.282
14569.383	15684.346	8496.216	16763.663	10695.996	13411.205	6249.72	373.067	1533.943	629.663	526.32	582.471	971.064	416.639	435.154	2507.621	581.197	298.122	309.36	696.478	1244.513	983.77	166.073	423.162	39778.159	315.481	279.298	291.297	249.008	1044.23	297.904	562.849	149	0.992	385.312	904.487
8186.612	9639.192	5884.059	11135.624	7850.987	12477.995	6353.707	17033.635	1267.181	619.675	507.817	593.815	1251.762	439.055	382.942	11012.494	435.709	236.25	296.987	758.296	1678.288	794.345	153.511	4649.376	19236.573	321.678	305.973	288.103	350.108	1272.592	280.665	8284.623	111	0.994	733.986	905.05
9077.057	11017.196	6976.869	14608.565	8350.677	16333.062	4869.765	171.437	1327.001	581.876	586.012	596.901	878.11	520.731	364.708	591.859	327.397	206.612	274.54	1059.297	1129.574	1251.495	140.608	190.969	20180.157	283.3	306.252	301.806	3034.077	1039.719	312.992	355.157	146	0.936	245.438	906.199
11252.654	10855.727	6948.271	12629.818	8347.826	14955.3	11500.888	22300.09	2022.025	461.891	454.484	404.185	665.834	405.193	533.042	27449.354	349.927	168.491	280.554	1417.617	411.544	791.508	158.61	9275.446	32331.503	315.193	373.598	255.744	6901.577	951.187	553.787	14080.382	250	0.725	1264.468	910.712
6366.329	8310.884	5328.285	10409.672	6912.656	13977.646	4919.494	276.638	1200.145	649.974	584.13	603.008	1322.379	398.311	355.895	685.516	280.799	219.867	287.898	960.62	1943.336	762.139	169.125	289.404	3534.191	285.874	304.039	280.542	890.544	1366.056	271.876	407.952	172	0.936	426.779	910.291
7817.711	9918.785	6247.561	12635.421	8132.062	14739.882	7050.098	243.753	1284.921	597.884	540.53	590.906	1087.676	485.676	364.706	1171.316	342.497	237.275	271.787	959.295	1302.294	893.917	137.311	233.768	11960.179	328.666	319.831	275.222	2147.684	1609.766	330.3	345.213	162	0.95	526.852	908.426
11336.421	12889.838	8409.52	16827.062	10557.233	16249.691	7323.382	9089.686	1262.325	602.251	506.488	487.252	872.888	537.553	392.13	10372.578	379.808	232.155	306.574	928.577	991.016	844.552	168.833	3741.703	28144.654	295.812	296.33	322.081	1416.671	1131.613	294.57	6035.573	142	0.971	643.669	909.451
5548.122	7283.458	4975.261	10531.204	6810.342	13719.844	4812.289	13457.422	1038.68	591.856	506.106	606.236	1063.764	692.62	271.722	12740.746	282.217	186.61	275.378	1089.538	1584.647	764.074	144.175	5113.568	5926.047	294.854	337.331	323.152	981.881	1945.658	271.238	7282.424	107	0.989	660.098	908.164
10964.844	12571.497	8317.154	15286.751	9828.642	16822.94	5174.535	16497.346	1237.114	615.414	494.878	536.525	1080.629	989.918	320.748	25859.648	264.774	201.393	190.841	808.183	1474.49	1223.964	151.91	7854.753	23741.711	288.575	277.359	275.54	608.622	997.825	269.923	10450.845	211	0.94	1113.244	909.372
6252.178	7978.032	4711.662	9458.704	5510.781	11637.594	5843.475	172.691	1081.676	506.528	461.836	348.942	468.2	420.397	403.717	900.992	336.678	207.733	280.716	971.05	205.324	1430.741	148.504	209.775	23442.867	266.587	359.204	309.531	16742.705	1368.299	329.368	377.094	139	0.828	221.306	910.335
5725.328	7249.637	4626.958	8897.871	6335.24	16079.554	7481.615	13722.512	1110.104	602.377	488.823	736.96	1333.512	502.763	400.852	23041.37	276.078	193.231	225.014	1251.29	1137.195	977.917	158.656	6205.936	3769.999	284.608	289.342	284.371	1594.035	1268.679	261.124	9861.172	127	0.929	623.272	910.406
9169.648	9885.152	6126.671	11488.266	7355.465	11968.539	2601.627	880.31	1020.816	497.761	473.539	455.315	825.149	509.951	243.549	1068.235	383.589	245.289	364.437	1074.888	726.873	713.182	129.381	283.793	26584.687	301.549	434.088	324.594	7494.929	1673.379	249.836	547.493	117	0.973	702.372	908.91
6727.874	8916.414	5743.818	10328.24	6714.504	11774.603	11494.64	14255.89	1077.256	634.546	560.747	814.147	1619.866	466.538	506.349	25852.357	232.479	168.379	213.411	973.047	1742.356	616.658	136.518	6199.793	9699.378	350.852	268.092	249.959	2208.486	2370.291	477.07	9929.525	103	0.996	1282.316	910.131
10572.87	12005.434	7763.188	14078.93	9881.782	16984.627	11512.586	13390.89	1340.516	660.007	569.249	670.641	2218.385	565.247	538.618	19746.104	328.909	186.275	202.561	878.471	2389.366	812.512	149.888	6237.774	20104.958	340.565	290.731	253.444	246.328	2727.653	476.795	10512.284	148	0.948	1320.993	911.081
6500.925	8618.624	5583.269	9920.04	6795.914	11313.993	6059.608	588.138	1220.023	598.26	562.777	867.051	2568.37	503.829	322.904	877.985	303.734	188.758	222.121	1251.049	2369.729	618.927	140.193	422.025	13432.86	292.952	393.07	271.208	1046.409	3003.725	346.475	360.116	96	1	1367.771	909.521
8089.088	9155.821	5582.894	10057.247	7466.21	11613.572	15112.959	19823.301	1150.113	584.13	467.713	557.556	959.389	407.601	604.107	11867.536	387.23	219.98	262.568	1566.427	1696.322	703.683	186.708	7737.002	16096.896	346.738	357.837	282.503	199.505	1525.735	331.319	11476.756	109	0.989	755.849	910.326
6933.119	7889.681	5422.883	10903.231	6703.273	12519.326	930.335	13922.729	1029.335	461.644	429.391	418.164	668.752	413.74	198.674	20204.496	411.092	252.66	315.787	1697.435	526.575	1097.113	107.375	6658.556	23012.466	297.512	288.415	351.923	4437.573	1582.599	230.207	10057.033	121	0.948	677.483	913.194
6931.265	8305.242	5436.494	9943.526	6688.839	11637.156	6233.638	19050.447	928.64	569.737	462.478	720.135	2084.056	449.66	371.065	37569.49	207.046	144.845	179.29	715.923	2460.931	646.024	142.889	8164.71	10480.652	288.473	302.794	273.689	574.912	2692.503	491.651	13871.559	99	0.99	1202.237	912.944
7510.793	9412.508	6103.544	11021.883	7019.711	13209.901	6732.899	25042.099	1070.865	619.241	527.964	481.188	711.906	500.17	361.685	33603.188	269.727	187.979	199.42	597.667	1115.296	795.463	118.618	10262.293	24653.914	321.813	320.006	265.798	1994.289	815.813	294.622	17205.428	163	0.956	1236.101	914.518
8799.233	10057.777	6264.525	11578.209	6494.699	14634.298	11611.809	20475.687	1035.884	431.292	443.356	356.828	824.513	389.501	524.214	31344.842	329.648	170.852	314.899	1286.667	513.822	961.08	151.176	8561.491	30404.831	304.254	345.872	259.963	12654.892	1350.5	521.776	13224.285	224	0.762	1270.304	917.268
9029.426	11875.776	7677.214	13933.032	9018.028	15520.428	12588.179	17873.245	1452.849	712.451	608.736	736.916	1970.804	559.919	514.046	24676.761	365.298	211.367	238.734	1254.707	1765.092	1179.279	150.91	7555.547	23806.241	369.078	301.911	267.262	1444.252	2406.53	465.152	11457.064	118	0.953	1327.966	914.797
5893.547	7634.434	5326.598	10608.5	6979.989	14813.235	7034.502	19117.67	1197.055	609.961	526.335	681.774	1106.625	400.516	353.167	30531.181	331.055	217.222	259.053	1192.632	1114.163	1402.929	143.432	8690.829	8782.996	302.127	307.995	288.801	1279.735	895.048	251.796	12825.291	150	0.88	626.113	916.567
9473.338	10029.184	5605.83	10055.812	7000.413	11519.13	4349.902	4857.705	1118.007	505.225	447.376	425.063	701.146	409.403	335.49	6157.404	463.421	250.53	325.34	1127.159	643.141	724.074	129.932	2136.711	23745.123	284.852	380.841	330.23	2135.131	903.895	235.979	2929.288	112	0.973	697.768	915.768
5012.946	6062.164	3824.187	6975.299	5214.383	12421.957	13536.446	17772.1	886.692	478.704	380.775	452.459	879.174	420.3	610.951	10087.257	241.673	167.923	231.638	1708.881	656.428	742.09	174.095	6888.355	2131.338	316.239	332.329	264.963	4585.908	1143.856	315.798	9885.847	114	0.99	762.132	917.237
7674.109	9328.965	6226.458	11580.363	8289.076	13779.093	6609.708	11269.201	1318.106	724.889	602.161	543.615	979.085	472.062	402.177	11651.565	350.157	219.412	305.398	703.469	1295.267	716.604	160.029	4777.604	6551.95	328.927	300.292	335.162	343.813	1236.395	289.093	7303.942	185	0.89	665.646	919.251
8944.087	10486.929	6818.963	12325.095	7655.721	13575.644	6013.467	11061.772	1019.427	529.395	471.317	493.81	914.715	441.809	330.099	27550.86	265.049	169.7	206.568	1336.467	988.567	730.173	140.758	5312.61	17865.839	329.146	307.805	261.685	5568.325	1268.929	440.235	7491.551	217	0.879	1342.366	921.283
6247.696	7766.61	4980.763	9466.705	6812.543	11311.324	5620.611	216.533	1163.772	672.517	573.712	626.334	1354.053	440.494	406.198	883.592	320.942	203.88	222.515	933.356	1436.969	727.484	161.794	174.777	6744.147	301.573	297.254	270.173	318.738	1344.859	267.577	312.827	112	0.973	869.67	918.304
8929.837	11170.295	7481.046	13235.584	8741.985	14982.04	5832.507	656.075	1300.395	695.261	597.137	714.342	1639.285	620.08	362.039	935.791	317.364	205.161	217.793	1027.426	1686.68	870.065	129.253	439.843	13015.301	338.79	406.478	274.289	859.407	1779.605	311.142	418.822	134	0.98	1360.784	919.493
8769.548	10124.474	6425.39	12195.05	8571.688	11337.726	10769.195	10509.663	1260.69	636.995	501.129	528.253	964.01	391.114	565.489	10851.181	419.262	249.533	257.447	621.228	1549.657	773.007	185.844	5229.479	23043.368	349.516	308.712	275.972	112.632	1448.965	334.663	6688.898	99	0.99	778.944	919.52
6531.333	7489.672	5526.465	9545.841	7155.655	10949.698	3373.549	3824.977	1023.501	491.397	509.567	517.927	1010.91	493.267	265.461	8068.622	241.625	231.09	175.82	733.905	1845.571	796.927	166.494	1994.668	8647.8	310.514	300.844	290.959	135.634	1073.589	321.896	2943.08	117	0.973	1026.15	920.662
8419.54	9510.746	6178.229	11198.68	8247.177	14474.715	4402.279	384.915	1117.317	517.453	483.926	613.496	1068.547	559.019	344.739	615.077	250.338	169.919	201.097	764.519	1754.019	656.916	144.238	422.161	7067.828	299.922	341.323	275.332	236.482	1120.607	314.199	269.422	102	1	1399.755	919.755
9018.638	11214.134	6817.618	13126.282	8331.615	12589.253	6546.968	183.094	1514.058	751.704	637.019	657.647	1256.497	423.557	401.608	561.919	386.266	236.404	293.063	948.201	2795.42	1008.191	146.184	173.681	22267.917	288.442	294.255	294.448	620.883	1472.878	331.542	361.877	114	0.977	245.035	922.816
9132.198	9827.827	6257.299	11509.486	7108.464	11649.802	6528.489	22936.651	1068.817	537.954	449.582	544.53	1296.461	402.255	351.925	31900.944	273.908	161.316	249.629	900.015	1098.476	769.731	134.824	9566.621	23030.238	267.137	315.214	264.705	5538.647	2137.941	349.288	16157.888	117	0.944	1218.423	922.244
9972.678	10999.398	6737.869	11667.023	8712.545	14327.938	7237.245	12560.4	1458.414	701.887	592.24	543.504	848.325	510.357	409.53	15029.518	416.535	250.543	309.028	715.135	1282.646	905.772	148.851	5549.353	16139.181	332.852	324.06	296.342	146.944	968.17	275.651	7438.081	119	1	638.979	923.046
8639.411	11486.853	7172.752	13161.227	7454.631	13001.382	8378.664	11187.74	1171.075	577.29	521.121	660.503	1712.78	449.664	443.713	16857.02	303.392	182.018	222.818	1119.808	1995.169	755.026	136.683	5393.114	20037.059	329.64	306.903	251.181	1036.786	2250.97	364.233	7258.428	96	1	1310.448	922.521
11611.519	14855.527	8914.408	17306.552	10038.911	21195.265	10728.218	331.568	1224.301	569.949	514.522	541.657	1101.342	728.213	563.147	1463.703	272.937	191.898	196.519	685.447	1429.868	19266.019	188.855	472.49	14823.702	303.929	330.282	288.831	319.71	3502.453	420.717	336.151	135	0.949	1501.033	925.433
10111.928	14207.587	7339.71	15319.381	9374.888	16207.148	5705.314	163.598	1645.455	772.205	646.04	583.312	939.258	568.218	385.808	646.952	420.026	227.717	281.806	938.436	1275.749	1233.035	145.444	186.135	26183.454	299.391	315.18	315.956	843.928	1303.094	302.484	361.572	219	0.946	173.235	928.6
7371.013	9308.007	5917.389	10700.032	8056.176	14538.812	9544.068	25835.714	1405.207	761.428	630.8	653.536	1299.096	394.332	392.918	44688.734	321.638	230.008	295.164	970.352	1653.935	826.603	152.918	11427.29	1936.421	337.931	313.521	283.3	247.548	905.885	263.101	19110.559	224	0.815	614.062	930.04
10133.916	12536.173	7540.575	14118.067	9357.623	12864.448	5186.189	173.236	1597.644	871.623	739.056	721.775	1329.563	429.085	331.546	608.375	338.867	227.248	303.185	1031.944	2185.622	1009.126	142.238	178.707	18273.156	330.623	323.646	277.92	197.626	2737.31	346.71	346.313	102	0.987	236.569	927.461
9603.769	10938.086	7101.144	14540.992	8024.972	15728.496	9403.813	174.191	1271.574	618.346	517.755	530.556	773.885	373.784	533.057	396.678	418.913	222.487	265.017	1494.067	1410.562	1060.615	169.51	165.504	29442.883	274.807	280.864	283.472	9330.524	2191.554	350.167	369.187	133	0.961	252.568	927.786
6914.481	9014.745	5742.57	10578.671	7655.385	16475.276	5864.777	218.513	1413.582	752.285	652.246	630.826	1209.599	499.725	360.81	749.124	307.318	220.063	297.315	912.517	1995.552	1114.58	179.808	238.756	2657.356	311.894	351.587	267.563	104.265	1603.278	304.961	351.729	162	0.95	472.932	928.568
8823.605	10124.194	6751.498	12350.963	8212.278	13029.549	5350.829	26878.005	1175.907	585.16	508.426	498.197	1078.603	572.041	303.423	35355.941	304.714	202.347	204.187	582.894	1066.872	758.863	136.036	9900.151	28193.642	306.743	291.556	280.963	916.193	554.75	305.662	16410.757	185	0.973	1096.089	929.808
8386.528	9513.325	6100.289	10763.709	7744.846	13427.672	6626.233	411.153	1071.319	454.49	431.686	504.294	1143.12	522.632	451.038	843.04	253.101	161.401	196.363	782.218	1293.195	761.608	152.371	460.593	8035.697	272.299	380.237	270.108	367.842	1612.043	284.107	323.243	120	0.969	1393.825	929.308
8442.754	9747.069	5964.473	11089.967	7790.845	17219.317	7204.851	11807.798	1244.737	608.904	498.924	545.999	1049.347	839.206	394.703	14326.122	357.501	219.339	269.601	856.969	1653.796	810.432	149.029	5704.775	15067.893	324.054	296.941	306.045	950.66	1676.928	260.168	7496.703	169	0.933	642.352	929.814
8210.052	9778.932	5865.23	10863.411	7696.158	14054.621	7926.183	494.167	1266.808	653.27	599.355	654.069	1159.468	414.577	431.125	1846.587	297.896	202.855	274.233	810.506	1689.3	722.715	172.01	445.676	6307.741	297.67	326.359	267.625	124.57	2421.133	286.664	681.24	128	0.952	452.891	931.672
7180.415	8777.511	5549.929	10367.315	7651.261	11979.809	6695.637	10887.981	1387.244	728.527	560.689	698.224	1296.353	606.301	409.115	9972.193	441.865	254.682	285.544	1002.313	1629.829	689.237	153.288	3647.821	17864.479	320.764	299.24	323.948	149.253	2297.481	293.885	6007.723	114	0.99	708.956	931.14
7198.308	8842.619	5372.021	10518.295	6999.636	13838.541	6612.128	215.842	1015.141	554.039	502.43	498.085	868.091	454.573	409.523	1060.746	238.28	184.625	284.86	877.707	1419.466	774.524	148.452	282.19	6897.043	289.537	282.192	274.493	2952.821	1407.214	263.546	382.257	174	0.961	401.638	933.391
7460.595	9360.839	6311.604	11011.064	8275.281	12620.634	8060.361	2229.853	1542.551	787.528	675.964	690.854	1255.279	437.417	333.952	8033.733	358.283	248.272	306.249	908.974	1263.798	771.329	146.445	1562.566	5113.91	349.098	305.614	269.191	598.496	1441.949	290.133	2275.249	134	0.98	572.97	931.94
9764.199	11677.568	7454.696	13597.347	8723.866	14940.605	7132.793	407.613	1164.959	549.344	493.544	588.185	1160.395	593.226	383.697	432.168	258.989	164.139	199.194	980.943	1421.006	829.038	137.54	383.52	11420.974	306.82	330.944	264.61	973.263	1461.725	314.721	301.97	126	0.976	1371.802	932.421
10543.122	12285.217	8151.247	17287.664	8829.961	18726.357	5579.15	159.491	1214.352	525.632	462.954	408.072	500.513	436.87	359.612	397.393	459.173	253.197	289.703	1425.717	235.207	2151.69	142.745	165.215	32821.466	276.438	336.687	290.087	7881.616	1331.094	339.623	414.225	219	0.82	247.121	938.491
5904.431	7444.125	4809.129	8898.231	5928.084	13803.034	10069.787	182.107	1122.593	639.944	535.946	595.194	980.383	504.951	533.297	443.064	245.47	181.783	239.473	1015.998	1264.504	1621.71	177.665	178.848	2882.172	287.932	281.306	273.1	6197.082	2403.486	336.25	397.129	246	0.793	270.638	937.907
8967.763	10877.462	6889.589	13168.914	8947.015	14840.917	7012.504	203.033	1587.568	743.102	637.114	599.77	1134.387	475.308	332.913	1022.231	458.88	291.496	278.555	870.725	1302.136	1143.662	152.816	202.389	22165.039	314.699	325.905	276.024	240.961	1318.061	303.332	344.085	160	0.963	514.394	935.231
10155.503	11869.336	7293.442	13643.444	7577.433	14506.419	6324.138	495.316	947.126	441.403	407.44	406.79	552.849	402.768	385.523	726.483	294.974	173.763	240.46	1511.678	342.912	2684.226	134.456	392.331	23810.002	289.042	347.92	272.976	11775.252	1097.016	303.318	359.334	174	0.898	1356.201	936.374
7449.775	8788.176	5664.072	10651.23	7488.025	14257.961	11995.208	12785.471	1222.687	606.35	494.117	512.546	1176.03	403.751	600.227	9892.715	391.318	224.156	270.999	765.44	1405.05	782.278	208.129	4880.78	16762.848	327.041	279.28	285.416	1363.997	1035.385	365.826	7335.676	232	0.92	775.263	938.461
7404.62	9667.133	5992.844	12008.451	7868.962	15645.746	5890.7	252.584	1241.251	622.192	574.106	567.999	831.052	432.919	401.144	981.984	306.798	218.915	292.887	777.48	1480.746	793.39	181.854	294.845	11795.019	298.686	300.986	290.017	323.981	1488.151	278.706	407.613	216	0.894	422.843	939.426
7969.523	9492.207	6074.418	10948.557	7309.946	12598.615	14374.334	12501.833	1049.545	608.416	535.582	490.126	989.358	448.969	523.67	21608.946	245.582	162.893	179.757	725.331	1543.417	694.939	141.005	5243.96	17467.899	357.378	289.483	252.267	728.406	950.97	451.506	7852.302	122	0.985	1284.5	936
6984.261	7373.025	4649.148	8323.298	6034.926	9781.465	6221.245	423.941	622.063	294.388	284.975	318.905	542.361	315.884	447.707	637.338	170.734	143.598	257.174	712.265	261.007	693.2	140.523	432.18	12153.137	247.366	397.607	251.06	1522.904	544.662	342.634	314.897	106	0.949	1389.651	936.538
7940.923	9734.972	6225.749	11751.752	7793.403	13226.808	7398.037	21529.674	1211.088	672.333	510.906	517.181	948.982	507.24	375.122	28763.139	274.262	165.033	208.893	492.104	1689.122	730.384	132.42	8781.054	22672.631	304.897	364.579	289.714	386.293	914.038	392.011	14670.864	117	0.985	1194.252	936.927
6039.897	6676.3	4326.428	8578.312	4976.23	12854.493	6167.897	203.37	883.923	421.995	343.553	354.981	453.21	377.892	443.526	1170.391	314.426	188.252	236.172	1764.487	171.201	885.401	145.572	256.129	20557.217	302.533	243.622	264.748	3854.343	893.616	266.586	414.537	123	1	363.11	937.89
7758.183	8889.849	5373.143	9410.052	7094.723	10851.001	12348.398	3170.259	1188.637	582.956	475.907	603.35	880.306	380.168	639.589	7130.481	377.929	207.468	232.095	814.201	1579.478	621.024	231.9	1482.512	15164.603	278.685	237.159	298.899	255.555	1234.176	365.041	2383.721	99	1	810.601	938.672
3892.3	4882.644	3129.679	5838.472	4382.404	13380.01	13182.133	10660.672	804.292	444.32	345.919	519.887	645.916	389.096	617.304	10384.775	255.075	154.866	227.731	1056.844	842.547	789.968	181.043	5114.092	5340.809	310.035	290.78	294.655	4799.471	1450.597	304.248	6761.584	105	0.984	758.576	940.652
6447.684	7897.661	5317.649	9352.265	6762.734	11275.291	9431.698	23067.81	1047.82	603.745	537.22	546.022	1631.39	467.761	473.503	36030.396	195.997	138.138	174.983	827.963	1555.628	635.463	126.4	9686.491	4490.89	338.753	314.064	269.446	371.265	1822.462	390.117	15974.616	117	0.973	1259.551	941.064
8763.95	9380.327	6061.423	11266.085	7861.786	14112.221	7605.292	2284.934	922.785	468.933	444.937	501.182	783.22	479.603	361.647	7074.27	216.827	154.926	332.973	1910.433	746.148	1318.447	138.646	1297.313	14642.766	300.389	321.03	267.321	16091.405	1904.741	420.524	1823.159	123	0.925	1346.337	941.614
7114.504	9201	5983.083	11732.719	7968.667	14896.859	6740.476	386.33	1126.681	601.251	527.719	591.649	949.579	457.916	314.707	1940.983	279.707	205.41	238.687	1050.446	1102.983	739.631	133.838	307.96	5468.97	313.5	337.534	274.392	2049.909	1725.651	308.912	479.375	123	0.993	525.98	943.744
8318.078	9587.494	5869.52	10978.209	7565.03	13845.529	14008.746	11540.829	1173.517	589.143	474.691	601.842	1113.045	452.389	611.892	12154.828	325.126	198.336	229.011	1291.497	1323.804	734.275	194.471	4482.974	12682.122	331.127	284.336	307.927	2121.05	1830.949	302.716	7275.896	137	0.947	653.748	945.142
8382.594	10443.811	6730.214	12542.103	8095.223	14448.374	4358.296	427	1117.501	540.88	488.468	561.644	1171.376	1249.786	344.251	524	244.673	165.664	215.561	1118.306	1489.973	905.492	116.207	391.135	8976.815	328.806	323.531	261.481	1406.407	1915.042	359.883	334.667	130	0.978	1371.715	944.315
11616.999	10413.019	6914.737	12216.008	8650.208	14962.962	8792.78	406.475	1162.111	408.275	398.775	393.142	625.732	533.081	508.897	711.672	410.065	182.08	271.338	1264.381	583.213	2131.912	148.759	459.833	31483.809	285.434	411.637	267.914	9454.805	820.952	346.204	310.976	120	0.941	1397.625	944.942
8652.273	9948.336	5759.905	10920.484	7363.845	14085.159	6851.39	177.408	1367.396	589.41	512.745	474.323	702.323	424.422	443.927	618.037	443.483	229.858	344.672	1223.296	2210.476	931.489	155.39	210.946	29371.731	317.798	341.903	272.621	4699.48	1542.336	331.28	397.631	104	1	306.635	945.846
6568.554	8300.341	5211.949	9976.722	6737.361	13116.739	5999.65	453.793	1213.766	663.399	590.968	570.564	989.06	385.369	384.455	2082.581	281.187	209.328	288.306	824.01	1906.19	774.993	158.968	412.224	4850.15	316.026	272.786	277.469	910.988	1265.104	246.551	548.547	148	0.985	402.993	946.257
8525.939	9131.535	5917.933	10560.528	6792.269	11913.011	8497.955	9440.284	930.3	419.852	441.905	371.107	417.111	349.582	447.434	17389.409	263.51	155.634	239.533	1992.474	236.104	703.634	148.614	4865.346	23239.484	319.589	357.542	262.945	9581.064	904.525	396.738	7409.81	148	0.948	1317.142	946.919
7502.237	9382.685	6237.058	12054.517	7622.061	18071.266	9339.894	159.039	1312.989	693.476	610.408	617.907	916.602	680.047	500.237	555.798	369.741	215.424	326.481	1165.7	901.655	2011.428	159.741	195.186	14531.551	314.782	309.963	278.262	5466.534	2262.919	330.348	360.233	267	0.858	294.279	951.339
7506.86	8757.658	4778.401	9131.782	5973.541	13121.49	7732.777	193.14	1127.097	540.544	484.723	655.438	849.64	368.657	475.092	1160.028	392.824	242.854	312.421	1136.328	1874.218	598.719	160.454	236.055	16809.332	312.792	297.598	280.239	4777.126	1518.55	261.409	375.15	122	0.985	375.475	946.943
7236.249	9194.792	5873.176	11795.892	7532.297	13292.165	6614.781	201.245	1049.802	519.085	498.343	494.147	740.342	473.552	389.529	532.204	341.441	225.617	234.61	839.385	1116.265	953.079	148.118	202.805	25524.006	301.662	338.236	286.811	750.423	1207.605	264.612	361.012	103	0.996	475.684	946.83
7210.122	8863.632	5633.19	10610.912	7128.712	14506.575	4617.233	211.53	1289.225	643.849	571.188	558.089	1042.363	500.351	268.623	1350.62	329.18	221.351	233.377	1075.112	1354.127	849.563	134.014	229.985	8978.893	305.409	335.243	264.296	1527.126	1083.613	276.598	394.782	118	0.981	493.39	946.958
7916.712	9685.265	6282.233	12004.507	8114.039	12867.717	10330.309	26229.835	1338.276	677.326	578.794	633.798	1144.379	361.608	422.111	21985.165	343.728	223.756	269.734	733.599	1486.554	740.588	150.291	11140.62	11237.791	362.73	307.533	270.452	292.936	1641.93	282.559	16995.407	154	0.927	588.513	947.883
6185.19	7399.551	4707.729	9256.419	6449.287	10538.732	17179.48	11197.653	965.915	475.826	395.785	456.189	797.417	362.182	651.646	12110.307	374.435	233.846	225.752	834.226	886.508	661.016	197.84	4678.632	21164.933	254.24	258.462	297.823	376.001	1223.919	348.916	6828.423	100	1	804.38	946.38
8902.49	12027.346	6947.099	13208.738	8595.337	12859.615	6337.607	151.387	1668.804	862.948	697.384	623.066	1050.882	479.977	404.046	409.506	377.299	225.368	293.532	1149.034	2104.195	999.855	152.467	184.457	17784.974	303.253	302.123	275.558	832.888	1440.978	282.426	366.055	97	1	206.5	947.5
11082.407	12801.387	7590.011	15343.725	8832.638	15031.573	7847.32	161.635	1374.767	658.943	583.132	609.439	951.099	468.664	448.879	475.437	413.121	217.302	278.166	941.313	1354.913	1028.743	161.52	170.839	32170.902	298.294	297.476	278.797	635.335	1430.966	320.034	393.511	177	0.931	225.218	951.251
8181.211	9401.937	5904.006	11111.339	7452.804	14115.617	10502.829	26688.566	1181.388	535.561	463.23	464.485	878.139	358.423	440.876	52173.683	369.688	222.367	273.837	1461.673	644.224	646.093	159.278	11405.114	20210.956	344.995	399.48	274.688	3716.683	1169.617	302.88	23188.653	120	0.941	609.275	949.075
5671.343	7137.903	4410.261	8148.818	6179.657	12707.794	11427.129	13670.259	1135.011	570.357	443.42	598.927	1274.367	433.618	556.207	9645.375	310.016	196.02	238.698	1014.878	1217.951	481.147	186.926	5406.811	11063.907	293.506	267.353	317.625	436.441	2099.42	293.914	8274.18	106	0.993	669.274	948.67
12885.668	14573.521	9267.771	17316.464	11390.497	20547.067	9253.532	319.254	1316.995	609.529	564.285	599.467	990.868	754.227	530.53	1327.005	281.145	184.759	192.328	727.275	1545.769	733.511	151.007	467.059	15145.355	319.327	299.69	273.239	206.415	840.247	384.152	314.112	219	0.861	1478.422	950.372
9301.185	11046.241	6575.24	13074.348	7616.176	18187.816	6438.838	164.685	1235.529	582.262	490.006	553.029	870.71	533.72	396.723	537.734	381.5	230.231	270.409	2781.201	591.43	2118.992	143.677	169.662	25926.351	269.589	315.949	285.733	4896.128	2324.52	318.394	452.762	175	0.85	242.614	953.923
6000.411	7199.777	4342.304	7956.907	6043.354	12684.075	5225.118	10631.315	1073.723	566.227	457.142	579.141	1258.575	412.471	326.247	10344.922	294.185	187.098	196.779	1187.429	1445.716	816.157	138.559	4295.495	7889.741	286.243	265.496	337.307	2137.466	697.511	266.327	7801.857	142	0.971	693.232	950.275
10691.109	12532.247	7619.688	14502.196	8862.567	15879.469	8471.386	316.338	1183.435	538.101	490.282	591.486	1012.058	585.013	508.369	463.918	324.615	198.867	226.627	762.909	1472.206	712.468	147.92	426.733	18666.32	319.606	448.317	278.559	2128.771	1078.461	355.309	282.301	119	1	1404.979	949.752
8198.042	8782.725	5092.611	9509.878	6231.414	14325.933	9695.104	154.039	1170.168	519.903	450.041	491.907	597.053	440.792	528.744	824.898	400.263	204.113	229.645	1403.805	689.318	1057.872	165.577	208.779	23675.375	299.216	268.706	261.18	2032.989	558.56	306.64	371.794	120	0.969	324.575	951.033
7177.428	9570.553	5992.069	11773.857	7658.962	17771.391	8254.507	157.445	1351.945	742.623	621.842	574.007	1033.168	469.805	489.528	896.146	302.307	201.273	288.748	842.201	2233.312	1319.609	158.461	203.07	2327.888	327.891	261.504	267.747	122.924	2018.063	275.984	369.293	171	0.87	348.401	954.365
8549.468	10936.099	7376.628	14992.813	8942.262	14056.59	7917.913	163.828	1494.682	796.681	662.019	714.165	2013.183	475.429	444.387	487.502	378.076	228.403	259.705	1064.354	2827.357	1121.119	152.946	171.333	14826.648	296.143	296.581	284.266	252.401	1853.047	317.257	410.957	167	0.882	265.207	956.195
9751.236	11230.337	6911.906	12962.732	9230.26	11038.223	5457.292	24864.964	1328.042	638.698	520.72	532.906	735.389	357.387	309.732	15806.52	484.409	254.784	277.336	698.006	1664.66	622.753	132.197	9283.01	27961.9	336.953	277.317	330.939	207.795	1282.677	276.754	17034.173	104	0.974	711.019	953.606
8756.628	9734.014	6213.396	11163.52	6748.155	12038.174	10103.459	20353.369	996.142	478.953	443.945	463.984	993.036	374.425	459.225	38995.841	304.686	174.186	208.108	967.738	487.887	912.091	129.761	8823.159	28363.819	317.896	332.574	256.924	8425.024	1491.313	509.199	16600.746	147	0.777	1269.323	956.371
3678.53	4738.573	3426.387	6181.288	4636.011	12269.752	13245.407	5927.966	832.623	457.823	405.428	520.253	787.457	444.558	635.191	9450.454	218.77	168.639	192.254	1286.841	538.816	809.866	196.45	3155.494	1161.799	304.621	266.758	291.134	763.071	930.003	339.865	5068.337	106	0.993	799.698	956.472
9284.235	11261.146	6549.062	13692.386	7874.274	13401.157	6815.173	183.24	1213.871	613.984	532.155	675.981	1065.559	464.782	383.32	530.22	335.386	195.928	252.444	1049.783	1858.146	944.762	156.281	188.992	27829.076	291.043	277.807	257.653	1056.397	2250.373	313.051	481.122	156	0.929	221.558	959.192
6304.957	8008.526	5433.588	10240.685	7142.791	13179.965	9989.324	18578.3	1357.321	708.935	569.331	603.855	1387.156	422.781	530.997	16446.726	383.352	239.885	304.982	805.921	2323.224	663.528	181.949	7076.916	11386.547	330.68	309.843	326.113	136.209	1776.287	324.662	11857.424	111	0.994	664.266	958.266
9003.943	10541.806	5749.527	11562.687	6543.841	11054.075	2380.856	188.26	1200.437	553.788	462.727	494.85	494.435	399.838	270.138	606.359	392.974	206.261	258.231	1570.915	321.374	1163.084	129.729	193.573	25346.62	276.537	292.579	259.433	12556.971	1483.195	290.269	320.263	161	0.819	210.612	962.674
8490.734	10299.848	5814.726	11231.052	7611.745	14679.551	7162.037	255.539	1039.751	485.68	434.86	403.774	707.572	490.73	393.023	975.842	337.39	217.897	215.821	1161.612	579.794	667.365	142.286	207.164	18633.309	278.686	372.357	252.604	9321.842	1535.218	290.518	336.451	132	0.993	490.621	959.682
5880.37	7706.495	5078.515	9288.255	6684.25	14367.123	7141.625	257.343	1180.416	640.72	566.614	699.908	1380.535	446.894	348.287	1283.052	268.351	206.068	262.593	1135.226	1517.521	949.631	142.46	199.834	1288.744	322.566	410.421	272.231	689.869	922.751	288.191	276.526	137	0.963	532.369	959.442
9212.168	11468.932	7231.326	13419.943	8992.622	15434.275	7653.559	459.39	1239.998	556.532	532.673	594.516	934.031	602.51	420.55	850.497	286.58	165.258	201.502	912.832	1535.178	1100.705	136.94	474.185	12811.441	319.74	322.348	272.577	158.022	841.973	345.498	473.593	140	0.984	1371.35	960.779
8583.933	9953.471	6605.835	11534.474	7699.232	12554.475	12074.343	16613.7	1297.06	663.068	587.538	607.247	1246.781	464.917	512.073	31547.938	335.063	202.718	230.259	865.648	1475.593	839.724	149.753	7391.544	24903.851	358.977	287.213	268.439	2417.448	1896.234	396.614	11442.553	110	0.985	1290.064	961.064
9751.314	11895.062	7501.552	13831.843	9295.365	16930.07	10372.152	163.655	1678.125	841.237	691.335	658.167	1275.483	546.016	559.134	669.603	457.249	229.219	303.545	910.639	1683.385	1713.967	162.169	182.6	14781.973	323.029	310.34	261.673	181.523	2728.818	323.913	368.413	165	0.86	301.173	964.106
8192.278	10439.604	6843.026	12767.583	8502.905	16130.751	11669.839	157.823	1561.97	848.737	708.168	641.456	1165.306	564.114	596.858	536.005	353.518	207.279	288.379	917.327	1507.576	1396.543	177.743	181.108	4972.649	324.081	316.107	270.957	178.449	1230.511	318.505	380.89	134	0.991	292.657	962.918
7493.683	9440.972	5805.286	10560.951	6929.577	11847.004	6600.023	328.177	924.13	464.628	432.579	514.069	828.158	449.712	410.311	414.791	231.568	162.259	187.73	1040.668	1197.663	585.769	128.387	399.2	9275.358	328.794	427.805	261.876	1234.713	995.203	343.866	312.531	115	0.999	1393.091	963.117
6876.935	6938.627	4520.89	8180.634	5734.863	9273.684	8840.843	274.867	663.746	261.96	299.291	295.211	516.032	327.54	498.161	250.087	186.396	142.991	223.855	1387.674	384.795	545.619	149.503	384.574	14325.462	269.562	320.868	254.239	2321.079	984.073	350.31	247.791	100	1	1411.32	962.5
8194.082	9513.814	5277.169	10364.277	6007.297	12549.555	5124.409	1037.16	1262.263	530.617	419.783	490.763	630.74	455.93	345.582	2671.579	438.301	233.073	214.292	1523.421	502.725	1402.971	144.855	965.969	34019.89	300.677	283.836	276.342	5368.829	2100.372	314.572	19490.126	163	0.849	232.831	965.028
8222.813	10387.354	6758.623	13485.478	8357.985	13647.06	6085.75	172.263	1489.655	794.293	693.948	709.641	2129.089	526.983	368.426	514.036	363.33	225.499	250.612	1108.745	2586.987	1249.018	141.072	171.36	13189.634	300.168	284.467	266.253	242.265	3335.894	314.801	419.526	96	1	257	963
9844.853	10529.35	6865.815	12246.227	8063.355	13740.289	10798.495	19185.876	1157.522	484.753	476.822	511.746	1079.194	462.51	489.401	21742.645	309.212	172.294	213.8	1380.348	1060.217	825.586	142.293	7969.463	25993.546	349.3	303.072	255.811	3991.164	1512.706	369.578	12547.901	235	0.831	1308.3	965.717
6859.668	7081.237	4997.968	8765.301	7064.355	11270.536	3563.51	20366.391	1027.816	527.678	463.348	477.65	976.566	468.511	286.865	20581.193	264.329	170.567	197.65	570.773	1232.248	676.748	136.18	6875.595	21322.659	259.537	271.159	264.796	217.697	641.356	288.211	13192.045	149	0.992	1107.956	965.48
8202.055	9268.181	5665.86	10508.781	6857.458	17101.64	9058.078	311.959	703.855	393.043	377.89	467.904	600.264	1328.786	520.606	1561.496	168.351	149.329	265.724	835.457	253.709	1168.399	191.191	474.428	13977.374	240.433	268.311	247.462	1719.996	2248.071	513.661	342.843	123	0.993	1496.305	965.484
10479.538	11505.233	7237.534	13509.183	7794.164	13238.796	9462.663	1754.162	899.285	386.509	381.716	403.505	731.913	349.847	479.122	5118.655	269.737	164.987	281.556	1526.638	516.869	1452.08	146.769	1038.101	25541.799	305.047	372.488	270.429	4214.847	1151.756	344.815	1236.836	120	0.981	1362.442	965.833
6695.319	8751.229	5618.124	10436.92	7261.804	14039.592	7153.808	186.32	1359.33	714.887	647.775	588.657	1172.577	460.804	375.634	772.088	308.413	195.249	287.23	963.327	1705.624	776.2	149.516	204.036	2075.516	314.95	340.588	266.554	195.432	1265.935	269.351	301.551	140	0.995	468.414	967.607
7289.798	9449.33	6404.461	11934.22	8160.961	15537.542	13269.315	170.649	1749.557	977.045	754.561	692.057	1498.902	517.365	675.889	584.55	372.822	225.027	265.789	1094.953	2158.668	1119.481	195.651	187.255	2217.747	337.46	309.802	248.274	206.767	354.782	330.966	340.18	118	0.994	273.525	968.542
5666.404	7463.625	5100.348	9894.385	6990.335	14132.315	9101.034	17578.329	1275.931	670.517	575.278	538.795	1016.935	423.435	506.945	13023.644	321.425	226.793	263.706	642.196	1035.502	808.094	207.956	7300.042	2976.51	316.755	247.94	263.88	144.203	724.66	390.368	11401.35	135	0.949	848.1	971.122
9448.729	11588.736	7520.545	13603.333	8879.353	14211.474	14391.515	15010.563	1532.247	682.298	629.538	629.452	1656.904	567.643	558.378	35161.489	329.656	204.925	270.816	802.852	1642.697	1036.098	149.079	7038.301	26186.944	348.167	283.774	278.555	661.521	1833.438	329.36	11616.173	115	0.928	1276.917	970.178
8459.175	9848.281	6178.565	11564.629	7652.318	13325.925	5625.248	310.412	1064.763	499.108	469.385	519.354	893.839	528.814	387.325	594.67	266.016	171.035	220.951	693.05	1138.899	644.129	135.648	433.117	16995.548	321.685	316.759	246.441	2564.802	1046.195	407.295	299.405	126	0.988	1431.27	972.841
9097.933	9504.499	6391.29	11726.298	7978.772	14124.004	1020.757	10358.758	982.767	455.804	437.639	387.399	843.045	494.141	212.099	22047.733	298.372	191.952	198.418	561.795	970.67	853.372	143.431	3876.535	32091.293	272.793	307.483	279.319	2170.114	480.326	274.694	7912.132	227	0.843	1083.76	976.24
8055.912	9839.725	6496.709	11672	7980.365	13228.78	7595.4	18222.13	1348.36	657.433	575.969	521.331	1354.381	550.484	373.757	32829.667	307.432	182.254	229.621	567.974	1664.826	922.958	120.863	7128.11	22276.642	352.257	351.334	286.228	231.95	1059.768	285.456	11916.617	130	0.978	1251.346	974.685
10192.466	11698.992	7003.602	13125.491	7179.573	12513.575	11325.461	327.252	1073.958	394.755	394.198	427.792	734.313	420.815	607.417	728.731	373.47	197.422	281.398	1308.96	552.841	2567.99	169.32	419.827	32876.45	286.037	276.122	261.152	10046.787	1361.055	486.622	301.627	162	0.917	1442.179	975.617
3876.764	4634.498	3234.479	5959.016	3810.357	11021.064	6723.272	5764.01	714.356	360.491	337.847	419.108	472.42	325.326	330.42	8137.592	254.708	173.115	260.82	1156.145	217.074	1728.868	135.206	3550.135	12131.702	304.247	340.277	263.833	2017.15	1276.603	265.306	5107.389	105	0.971	551.138	976.281
8250.422	10438.376	6718.783	12468.499	8088.691	13991.346	7806.384	20485.776	1175.477	685.501	537.852	542.617	884.073	518.213	363.833	29964.887	242.148	184.745	194.208	573.703	1190.761	631.767	138.316	6983.381	12338.582	344.651	320.601	298.177	2081.75	690.967	349.769	11269.955	207	0.856	1211.336	979.756
8114.75	9020.951	5800.548	10713.818	7054.643	13058.519	13017.602	278.94	915.739	399.714	420.592	509.183	1300.184	417.848	635.473	376.049	229.208	157.116	185.242	1495.147	1117.54	1206.15	158.319	366.362	10472.005	306.037	341.555	255.588	10123.694	2337.456	361.256	305.321	208	0.779	1397.553	977.269
9501.403	10874.15	6785.951	12670.54	8645.749	14596.503	12186.791	269.194	1185.543	518.847	516.676	643.619	942.35	729.459	627.589	476.442	260.114	178.357	206.115	680.808	2271.093	768.034	162.947	390.465	18098.275	326.385	396.377	281.697	202.574	835.46	364.285	291.215	158	0.961	1459.165	976.462
10012.16	9702.267	6162.797	11260.911	7368.917	15111.624	8680.638	351.077	907.609	351.353	353.399	369.177	708.737	527.074	449.951	1343.157	261.638	167.85	375.357	777.83	403.31	2201.697	183.654	410.038	22813.807	240.871	377.675	280.442	5413.096	1984.844	394.962	339.575	133	0.899	1534.162	976.68
6886.448	8467.388	5445.189	9794.359	7591.04	11987.435	16118.296	7413.231	1350.052	679.408	558.348	619.843	1427.143	417.218	620.442	13525.37	355.865	211.183	269.511	1021.581	1730.383	755.401	174.216	2604.284	10278.249	344.203	257.199	319.813	282.245	1568.126	324.722	5211.947	108	0.998	781.852	977.148
7875.989	9187.5	5852.919	10643.182	6159.337	11590.773	10487.379	1856.837	922.599	393.455	392.87	457.704	575.804	340.389	525.251	3865.86	251.167	152.488	229.698	1936.465	330.526	644.45	143.443	767.38	20776.144	306.009	291.038	251.306	8886.164	1333.512	331.715	975.463	130	0.924	1327.823	975.838
6367.36	7953.64	4970.955	9050.798	6246.605	13162.146	6144.663	223.011	1224.476	668.477	584.105	599.657	1292.449	481.381	440.732	1104.32	288.67	188.094	306.378	966.262	1857.179	2842.214	144.085	194.98	2517.54	312.08	272.116	279.458	3544.705	792.986	272.342	417.768	175	0.842	365.014	980.974
9569.249	11155.009	7339.138	13018.119	8883.076	14121.1	10184.188	18294.212	1450.752	671.978	599.82	607.795	1725.985	498.763	455.918	24170.089	339.658	194.625	238.98	704.934	1856.206	963.866	134.151	7255.872	23413.137	336.993	273.352	260.633	113.586	1713.62	518.042	10756.387	133	0.899	1283.883	978.816
8293.861	10056.346	6798.984	11962.943	8177.875	13362.647	8726.53	14738.472	1335.017	662.478	600.455	709.493	1834.882	496.188	457.39	30930.647	281.132	186.011	214.796	856.556	2246.368	698.374	124.992	7474.704	16728.897	340.017	361.741	256.925	234.624	1460.609	368.323	11661.235	111	0.964	1296.842	978.851
8273.837	9527.314	5991.984	11041.05	6117.943	11892.908	8648.088	14309.349	851.247	412.492	387.825	444.223	527.991	356.858	393.455	29261.474	248.115	147.49	203.894	1449.501	282.201	849.25	129.852	7204.903	23349.614	286.526	299.257	251.206	8119.091	1213.925	357.617	10057.274	107	0.958	1308.659	980.472
7990.835	10330.954	6424.654	11928.206	7509.414	13809.875	11074.995	285.356	1049.483	541.393	496.435	641.635	969.191	550.694	576.262	597.719	227.032	181.776	210.806	833.261	1172.01	647.645	146.608	396.39	7913.529	335.698	520.274	257.278	507.859	1188.886	324.307	325.392	143	0.978	1411.269	980.416
5370.74	7011.142	4929.662	8808.097	6156.271	13089.603	11160.339	175.035	1243.623	692.898	596.61	688.126	1259.969	464.312	614.323	1275.631	297.265	181.953	318.837	955.623	1908.524	818.249	172.131	192.92	2294.077	321.521	262.035	243.903	1603.706	2150.137	338.8	362.035	117	0.985	321.543	982.415
8967.792	10128.104	6906.84	12287.022	8871.27	14571.412	9276.404	12834.31	1347.363	621.331	574.552	548.229	1081.658	535.773	421.605	19284.661	275.829	169.178	198.762	687.268	1605.575	809.304	120.541	5780.098	17656.296	348.793	272.525	276.568	172.476	815.324	251.777	9142.751	140	0.984	1262.65	983.5
8836.125	8783.486	5793.19	10502.406	7961.853	12762.085	10177.901	290.424	1194.724	493.272	485.672	510.384	866.123	476.634	544.821	737.546	318.089	185.417	209.978	833.9	805.164	1532.086	154.485	393.6	23710.203	331.796	281.641	255.421	1964.752	1030.504	420.271	298.131	113	0.981	1440.093	983.119
9275.404	10283.537	6472.332	11907.855	6817.345	12013.643	8859.382	3165.571	897.984	395.486	395.834	426.875	866.005	338.18	431.858	6730.48	228.718	142.746	250.429	1319.276	697.259	612.441	133.581	1639.626	19087.944	266.407	341.936	256.586	4321.242	1512.36	377.849	2190.102	98	0.993	1315.163	984.122
7099.168	7331.386	4983.743	8797.328	7081.355	12038.685	6018.899	294.99	1062.988	444.584	445.186	553.021	764.175	505.9	357.494	335.471	253.108	160.929	172.471	674.488	1234.649	1157.646	114.677	325.993	13608.158	321.455	305.903	257.16	368.228	1269.912	373.125	293.339	110	0.985	1350.236	986.155
7009.05	7131.771	4566.146	8254.515	5831.504	10607.639	6629.569	265.132	777.259	297.621	351.478	352.826	596.755	440.095	414.853	732.572	246.381	178.99	280.446	792.316	354.358	1290.898	139.81	386.038	23976.907	249.562	402.723	267.208	15341.421	1053.917	439.021	294.539	98	0.993	1494.163	984.663
11512.491	12575.452	7446.175	13703.376	7430.42	18782.342	5730.549	293.784	1032.588	422.78	401.695	474.608	801.781	629.345	368.979	755.421	362.286	192.056	345.953	999.315	575.419	3440.947	151.009	352.681	29700.154	263.693	456.153	291.342	12744.574	1746.28	315.801	338.335	134	0.882	1528.224	988.918
9122.415	10469.039	6919.647	12438.024	8762.076	14283.198	10458.548	18622.307	1357.838	605.692	544.386	604.981	1135.273	541.633	440.57	30910.484	320.84	188.589	214.942	699.339	1480.456	912.614	129.806	7903.914	21889.903	322.155	294.658	265.279	1313.29	979.775	350.85	12458.539	149	0.955	1282.044	989.977
8862.047	10215.959	6310.177	13017.35	6914.701	12673.472	6222.489	243.349	1241.262	458.395	399.875	343.003	381.616	366.331	387.378	2184.726	523.734	267.38	339.491	1124.552	179.157	855.246	153.125	282.592	35538.343	298.594	329.728	267.389	5656.364	1299.699	274.536	456.359	125	0.94	261.316	990.428
7922.275	8610.251	4912.589	9128.11	5708.783	15082.869	6720.583	159.367	848.678	360.262	359.865	352.603	417.676	490.423	448.999	811.636	347.793	189.264	379.226	961.583	210.949	1049.075	165.125	187.097	21909.927	286.738	295.71	257.593	3182.551	770.857	293.066	329.096	157	0.898	429.589	991.475
8684.677	9506.374	6580.865	11670.84	8221.237	13234.5	1450.918	11251.42	1108.929	559.931	472.959	470.349	895.298	567.594	216.37	9495.981	294.604	177.843	188.819	1034.268	1296.985	693.906	134.383	4177.573	19813.178	270.283	308.229	285.319	227.129	609.936	287.669	5908.581	174	0.961	1109.259	992.862
9030.59	10689.798	6910.607	12651.984	8132.405	14479.111	7541.187	16836.429	1097.679	560.081	492.85	515.081	917.386	570.193	336.778	19409.268	260.021	164.788	184.973	684.778	939.623	659.63	126.275	6751.18	16926.05	335.548	368.303	278.823	1166.983	1168.402	274.06	9590.337	186	0.946	1227.441	993.108
8117.31	9698.076	5912.586	11182.903	7449.412	15051.665	5149.08	203.385	1276.54	654.958	582.747	590.387	1169.859	512.774	392.651	1169.18	332.855	197.611	237.837	940.27	2347.329	1194.541	133.612	197.396	9922.849	308.485	270.826	277.797	1247.98	1589.096	263.34	358.401	189	0.816	371.669	994.103
4797.201	5449.238	3509.649	6783.251	4109.305	10441.91	6053.832	200.858	609.844	277.423	308.921	290.89	332.625	403.753	437.196	950.979	243.132	160.527	223.155	739.267	162.11	806.411	161.81	226.585	20784.763	274.47	345.032	234.048	2424.558	1687.138	298.08	327.047	110	0.973	478.109	993.3
7109.915	8084.255	5387.833	9815.201	6650.22	12051.752	9895.504	6919.992	1200.391	562.848	509.077	578.999	989.594	476.459	524.78	22135.004	399.234	225.315	262.782	909.248	1149.687	813.779	180.073	2908.224	14787.422	286.349	242.483	312.374	468.772	1694.444	350.846	4440.338	108	1	806.5	993
12759.287	12900.42	8178.94	14826.326	8969.391	13422.399	12061.266	421.171	1055.217	503.744	451.301	558.403	796.739	541.172	625.36	1148.535	349.756	200.244	366.451	1726.126	485.071	2838.434	180.301	384.913	30110.215	274.497	477.705	285.141	10617.193	1610.715	491.758	361.6	122	0.882	1514.262	993.607
8615.32	10931.199	6764.804	12665.246	7904.821	13808.294	6919.454	305.083	1009.727	545.316	490.061	575.86	904.351	499.935	427.589	894.387	186.887	171.806	208.553	683.638	975.181	582.331	119.62	393.924	5501.975	308.895	284.966	258.33	1409.199	1081.042	319.968	341.408	139	0.977	1454.982	994.572
6438.113	8333.628	5547.427	9945.064	7084.907	12750.345	9627.628	170.976	1446.657	809.225	652.471	653.333	1678.7	484.836	521.04	768.654	321.464	206.955	289.805	1077.737	2379.893	979.126	153.026	175.505	2103.349	326.818	297.878	263.356	200.095	839.681	311.849	341.223	110	0.943	320.5	995.709
8434.645	9837.915	6113.814	11449.164	7463.004	12586.935	9805.023	5093.653	1302.123	595.81	543.877	537.834	795.512	422.972	513.99	9533.323	399.549	235.801	267.181	1414.777	1276.764	822.065	173.415	2882.057	21846.257	316.956	357.765	274.702	3438.085	1192.052	286.175	4068.797	162	0.975	516.605	997.099
5202.007	6623.591	4827.107	9506.994	6338.167	13991.454	9237.88	12233.49	1179.409	594.199	499.704	579.986	938.935	483.333	494.504	21141.619	300.808	180.073	230.022	1396.217	1207.136	826.738	162.764	5250.17	5031.563	326.502	254.486	356.487	1456.823	1210.423	410.466	7784.495	134	0.98	762.231	996.955
7964.151	9100.28	6277.236	11834.832	8094.884	12465.39	11475.175	13277.046	1435.886	672.746	573.663	598.905	1197.447	444.253	543.091	23647.795	457.795	257.679	293.706	723.179	1408.071	701.569	177.814	4839.2	22119.418	298.746	239.406	354.385	121.164	1391.991	372.435	7937.832	128	0.974	796.289	997.078
7586.88	8738.43	5544.987	10313.761	7202.425	10225.095	7426.53	360.767	1272.233	568.877	497.936	517.294	1074.983	380.309	421.317	469.824	365.228	253.836	240.509	769.819	1425.196	727.481	201.739	184.671	15393.265	290.077	244.773	301.164	507.589	933.93	381.601	330.388	141	0.953	835.103	996.684
8806.104	10658.763	6904.443	12610.899	9148.166	13263.388	10635.92	270.191	1277.485	601.055	550.355	645.669	1076.585	579.021	551.259	484.707	250.659	183.735	202.929	792.85	1449.877	679.618	141.074	380.417	7492.273	341.331	353.308	262.776	137.209	1046.093	289.306	322.29	122	0.985	1436.533	995.934
9074.422	11114.83	7207.419	12746.33	8835.809	14805.766	12645.905	373.251	1420.05	746.907	618.147	707.449	1220.81	605.296	601.219	1287.676	311.484	218.805	233.101	739.774	1689.934	1000.131	187.745	389.907	13214.976	320.926	468.737	273.707	755.35	698.69	427.233	357.413	128	0.974	1504.5	996
6188.621	7436.628	4891.663	9315.265	5707.272	9822.044	4878.625	227.488	1120.92	496.862	440.884	483.965	785.749	404.738	376.318	1102.133	349.372	228.762	283.841	1357.39	657.064	1272.018	138.492	212.575	19503.876	285.62	278.004	275.431	4584.396	1331.539	254.702	364.67	126	0.886	397.024	997.69
7590.536	9911.881	6127.542	11667.756	6864.231	13183.595	2820.007	299.355	855.629	448.874	413.871	560.638	821.983	608.496	275.25	841.598	232.02	174.403	230.579	1183.245	729.286	1107.191	116.236	373.401	17344.642	309.724	289.828	262.576	694.069	950.708	388.589	336.163	145	0.954	1481.259	997.197
5865.228	7122.343	5078.216	10165.314	6032.148	11007.163	6017.785	218.178	1084.808	556.585	534.567	569.906	1344.175	371.419	447.914	948.332	299.694	184.391	279.955	1062.848	2565.006	980.714	139.941	200.155	12233.861	286.573	302.521	278.295	1705.183	678.713	264.269	328.434	129	0.896	409.926	999.244
7242.103	8367.021	5567.672	10108.108	7370.916	11859.903	6518.102	12137.223	1202.778	587.358	493.482	563.243	1380.811	517.591	337.424	8491.965	274.665	180.25	197.854	685.075	1696.462	932.405	155.283	3537.896	17718.835	301.099	331.166	274.655	368.114	1564.607	286.992	5841.418	118	0.981	1197.28	997.847
7630.182	9300.083	5816.453	10795.735	6150.309	11624.782	6690.171	18886.482	769.661	444.808	388.759	407.754	518.813	440.089	298.472	23059.871	160.086	139.999	182.37	1436.849	214.338	1006.181	126.875	7711.757	9501.223	283.206	503.723	263.659	5616.173	1540.822	360.097	10766.168	102	1	1236.52	997.549
8263.043	9766.742	6595.782	12386.641	8661.229	13728.145	8976.798	546.107	1472.793	679.738	591.296	549.322	1101.474	487.785	508.299	924.877	405.443	267.304	271.669	745.86	1368.061	779.474	198.38	248.636	14326.07	305.781	250.109	293.163	473.585	817.627	320.572	464.794	170	0.916	819.682	999.518
1801.634	6841.978	5036.131	7505.227	6132.244	9760.498	4109.727	269.734	436.007	426.858	433.693	311.485	1222.575	476.708	303.899	1114.238	155.816	188.184	183.037	283.763	1536.561	1237.934	147.272	205.709	9382.881	286.275	316.845	212.601	848.401	519.979	305.246	374.23	112	0.973	997.482	1000.652
5962.615	8901.035	5599.303	10236.865	5985.369	11742.173	5833.549	285.421	867.075	551.591	549.795	613.416	1001.132	459.246	363.745	348.618	223.076	179.625	227.659	1011.032	567.499	632.051	130.542	308.529	3159.478	337.555	324.61	276.122	7150.483	2188.905	388.605	314.224	112	0.904	1332.491	1001.027
10199.112	11801.331	7235.856	13387.335	8009.911	12258.769	14242.664	254.275	1015.988	445.965	427.398	508.092	868.465	506.911	628.196	332.232	284.619	208.634	216.763	854.321	650.539	653.825	168.696	338.642	19915.709	297.791	355.571	261.414	2259.895	1268.75	460.948	328.188	111	0.964	1412.176	999.536
7318.173	9274.311	5374.066	10497.528	6845.734	14245.45	4116.963	225.779	1295.909	677.415	571.035	580.298	958.833	496.443	322.124	1187.603	279.637	178.795	271.182	1063.628	2588.458	1192.351	133.768	201.324	4420.618	320.571	279.679	266.083	1106.384	927.458	266.6	359.745	106	0.98	367.783	1001.17
10516.481	12135.294	7948.748	15635.138	10398.064	16274.984	10087.599	29899.316	1421.686	675.209	558	525.522	985.174	464.445	495.431	14090.411	445.604	238.504	252.724	558.857	1166.259	749.171	170.737	10308.223	24222.418	292.306	265.016	318.979	117.006	534.787	317.861	17322.236	204	0.862	730.971	1004.397
6713.119	7696.573	5361.721	9521.388	6513.137	10475.975	1811.862	215.358	926.402	490.125	422.484	461.34	952.82	431.342	205.226	512.83	221.044	159.654	183.853	744.711	1533.364	755.061	154.171	251.816	15917.144	267.604	283.007	292.191	656.834	1145.304	297.328	305.596	123	0.993	1066.305	1001.516
8874.855	10243.728	6791.819	12211.187	8448.591	15211.6	5562.611	353.323	1165.995	538.892	510.921	578.994	1066.348	665.386	359.771	324.598	302.4	179.467	191.111	928.543	1159.551	699.954	130.451	316.592	18682.113	322.481	295.889	256.946	728.735	928.412	409.511	322.007	172	0.974	1357.488	1002.773
6034.719	7205.949	5103.791	10393.359	6409.197	13761.135	11309.64	10860.766	1103.764	516.903	455.107	569.487	964.49	471.432	556.133	22666.158	400.789	198.225	228.725	1208.778	1164.833	754.251	216.247	4709.011	16716.55	282.11	237.317	359.953	486.457	1184.378	442.33	7645.098	143	0.967	781.262	1003.017
7612.82	8760.712	5895.664	10467.308	7305.892	12805.54	4988.213	461.857	1034.938	494.183	477.04	585.574	1032.306	453.899	227.709	466.587	220.568	152.274	158.486	668.232	1042.872	524.465	116.809	262.709	10978.024	304.512	294.867	265.95	1705.645	1578.707	481.225	368.972	125	0.94	1299.556	1002.308
6315.55	7646.04	5003.782	9688.381	6005.115	14263.116	5485.334	195.822	1147.777	553.306	483.125	548.786	985.44	496.848	416.561	1021.059	333.257	189.457	273.617	1095.565	1534.241	907.666	138.218	184.874	19623	310.909	250.408	287.853	1670.664	1019.713	272.089	377.301	163	0.923	351.923	1005.04
6701.158	7697.197	4957.526	9752.082	6511.594	10315.54	4186.958	318.266	1003.961	416.127	391.023	472.503	932.567	404.469	321.465	363.925	383.789	253.829	242.617	806.355	1000.692	670.976	211.451	155.375	24092.033	270.143	240.661	267.819	614.513	920.683	321.528	343.397	150	0.926	848.813	1003.533
7804.303	9519.854	6303.964	11290.309	8047.504	12491.869	5361.317	23075.656	1541.455	831.286	687.644	614.14	1145.443	408.67	329.211	13953.715	386.718	255.496	309.114	818.941	1624.317	1004.348	143.92	10959.858	9961.603	354.249	335.389	267.558	282.264	899.794	265.694	16539.309	136	0.93	572.529	1005.257
8710.024	9659.736	4117.24	11801.62	7609.305	11442.252	576.191	4832.729	1271.602	506.198	384.617	407.563	676.426	443.176	182.125	14863.94	586.729	303.858	179.176	467.325	1135.89	982.02	129.701	2030.107	32803.571	288.818	250.962	277.435	137.528	316.401	266.386	3482.101	192	0.945	954.385	1005.578
8997.371	10986.6	7204.299	13229.246	9102.095	14713.758	8511.25	12054.28	1252.196	629.426	559.517	538.312	1142.165	529.23	401.349	7681.191	254.312	170.737	196.369	663.216	1293.049	735.577	125.17	4975.058	13564.702	329.397	311.943	270.132	380.611	1040.823	275.758	6737.986	144	0.958	1251.076	1005.632
6554.337	8916.633	5645.959	10835.863	7286.195	12277.344	7233.657	2698.897	1353.089	704.693	631.062	689.277	1489.263	387.585	448.558	8096.97	309.172	204.803	253.022	1087.393	2201.477	1200.853	166.781	2024.263	875.795	318.702	348.333	271.76	179.915	1253.041	258.34	2827.536	133	0.935	477.432	1005.748
8002.61	9482.422	6080.078	11132.45	7499.605	14448.693	17267.839	281.098	1123.626	479.459	479.164	553.449	866.949	566.365	805.099	361.641	280.387	168.529	199.738	571.715	1218.722	754.15	191.147	319.386	20203.591	311.695	417.246	250.853	165.755	701.068	456.336	316.096	135	0.923	1377.226	1006.574
8874.224	10410.737	6464.259	11984.681	7725.688	13093.337	13902.616	251.144	886.641	444.88	443.363	558.93	954.134	380.879	648.056	325.216	200.162	165.386	198.883	1603.441	759.275	729.344	156.782	301.476	11739.953	319.302	292.097	249.644	4011.9	1497.952	484.181	324.968	105	0.984	1397.452	1005.986
8735.815	10080.222	6235	11732.631	8265.81	13503.17	16538.462	246.742	1032.337	484.373	472.409	568.235	870.656	519.942	682.3	329.579	226.544	166.935	183.679	1049.316	1004.091	527.095	178.577	325.735	9998.718	325.122	366.934	267.894	1535.761	910.452	461.309	345.793	123	0.993	1407.484	1006.955
9372.755	10471.051	6357.8	12799.095	7242.695	13881.048	3753.795	157.181	1056.378	453.201	390.24	385.548	375.38	415.275	310.696	674.001	349.553	183.978	259.735	1659.738	213.52	1218.2	135.349	168.585	29215.391	293.575	343.108	250.112	7503.877	1222.738	263.458	371.671	99	1	256.136	1007.106
7412.666	8748.549	6244.184	10696.222	8074.795	12726.611	7286.42	11315.464	1158.968	626.978	524.52	526.092	861.128	495.379	356.142	7626.625	230.565	187.252	178.731	731.909	1189.246	805.988	133.783	3525.969	6137.317	294.561	297.812	256.792	268.011	752.569	284.376	5889.189	116	0.936	1138.095	1008.138
10932.968	12113.908	6901.339	13403.403	8028.534	14152.644	4575.01	146.468	1244.372	541.192	441.345	495.785	648.135	613.286	350.029	557.45	404.061	216.441	254.24	1641.415	509.402	1028.093	138.381	164.684	31105.57	302.286	357.9	262.699	6036.736	2188.133	283.296	328.066	155	0.756	266.423	1011.371
6130.294	7625.287	4628.415	8463.158	5770.798	12091.543	9652.436	17946.946	1255.154	573.63	509.747	544.622	1478.122	435.437	578.389	19254.185	377.393	218.982	275.929	1110.802	1654.354	1127.588	168.542	9576.155	11170.505	297.031	357.154	265.01	21442.127	1523.11	267.497	12530.502	136	0.967	500.588	1010.779
7826.563	8205.901	5737.793	10191.789	7416.106	12289.428	5861.316	9602.186	1004.947	493.627	406.63	462.099	1007.368	446.297	279.072	8180.812	263.478	167.877	179.749	547.733	1190.455	603.295	131.329	3487.598	23059.797	284.014	295.255	273.263	1260.584	962.834	314.369	5504.973	181	0.871	1114.323	1012.019
7933.303	9295.128	5753.719	11134.817	7540.647	11620.878	251.422	9094.898	1250.988	531.876	468.112	470.874	1047.432	553.229	195.17	25113.191	501.247	287.426	289.331	630.037	1309.741	847.973	140.315	4618.342	29464.16	292.459	239.171	289.165	189.69	689.317	264.214	7603.593	162	0.95	931.074	1012.389
9258.863	10283.339	6258.772	12218.625	7240.849	14153.388	5527.931	195.995	910.675	425.269	398.952	410.371	755.816	357.796	447.062	762.238	251.885	168.419	293.756	1073.033	941.727	916.539	136.224	185.103	17715.746	266.129	347.052	267.633	1965.994	1157.948	267.987	351.948	193	0.907	408.334	1014.904
9518.563	11291.984	7336.203	13581.778	9060.533	15431.94	7941.54	11837.895	1123.212	587.198	496.154	429.885	750.422	484.584	319.263	8714.473	284.862	199.515	194.629	417.787	1053.006	625.511	135.32	4405.438	22791.149	285.66	305.934	259.944	346.209	534.069	283.959	6415.166	200	0.962	1167.89	1014.34
6022.832	7395.786	5442.916	10879.385	7100.006	12970.278	9060.88	314.437	994.171	498.668	478.181	533.553	836.406	471.31	440.333	536.74	272.029	193.458	208.097	954.653	1161.471	683.834	170.042	170.459	6053.134	275.093	214.065	318.604	242.26	1194.53	333.932	368.873	132	0.965	806.735	1013.992
7696.494	9762.265	6441.992	11551.441	8004.387	13051.844	9084.686	16171.804	1277.31	635.703	599.369	612.323	1173.11	493.275	425.52	15556.878	248.188	178.009	227.507	747.188	1873.029	733.557	126.685	5089.662	13491.744	309.495	323.417	269.152	316.89	1178.364	271.47	8014.862	111	0.952	1264.203	1012.743
9004.523	11420.744	7062.545	13516.392	8547.908	16427.638	11737.198	275.883	1055.14	535.689	469.795	670.627	1189.106	781.748	584.211	725.244	235.267	173.386	224.329	1547.786	1044.862	645.777	175.774	322.884	10549.536	299.468	313.069	276.254	2833.957	798.025	486.997	324.597	268	0.811	1509.243	1016.362
9341.598	10871.888	6660.603	13009.144	7904.313	13699.764	5953.044	164.036	1340.063	613.058	511.946	543.351	1160.385	490.668	442.807	752.478	384.242	220.6	303.744	1030.918	1754.982	1266.822	134.917	174.026	22922.837	308.179	349.876	305.371	1756.515	1529.578	300.613	337.028	128	0.963	347.344	1016.922
7373.292	8991.917	5566.56	10170.546	5767.549	10513.392	5405.942	12001.127	699.131	409.642	348.151	381.56	911.581	336.842	238.65	8965.234	222.355	165.088	215.606	1037.564	747.22	934.858	137.8	4657.86	19792.52	262.212	282.411	262.656	4854.779	1672.849	320.519	6559.917	155	0.856	1182.687	1018.919
7721.344	9501.247	5123.792	9874.85	6607.385	12207.897	6202.17	243.199	1071.396	480.944	437.873	425.713	767.198	451.966	511.383	1129.925	330.511	221.146	289.388	1152.854	587.701	1091.204	144.471	228.132	22598.535	252.564	298.057	282.906	4882.568	1184.858	278.677	375.487	100	1	397.62	1016.38
9309.698	11274.443	7562.458	15070.384	9631.922	16006.994	5269.431	25746.443	1447.057	698.814	575.452	702.857	1477.348	421.043	331.069	24462.544	465.369	270.756	255.902	864.679	1803.541	925.639	150.146	9965.016	23075.009	338.893	305.412	291.661	306.622	1869.397	270.075	16326.741	131	0.986	600.172	1016.866
8474.097	9556.502	6172.865	11369.878	6955.843	12614.342	9231.663	11096.851	799.786	369.053	364.604	549.84	2740.476	366.188	409.434	11836.501	186.927	135.928	172.015	1647.275	9126.248	699.385	140.178	5563.72	14553.294	258.662	272.969	263.046	3387.996	4112.901	350.082	7515.506	217	0.871	1288.445	1020.795
9704.796	12083.617	7630.04	14586.134	9350.441	14684.972	5256.977	155.074	1653.623	814.427	686.267	610.919	998.973	533.476	374.676	616.163	424.857	244.868	276.238	1011.963	1945.305	1157.771	135.928	152.93	17416.487	318.076	337.425	264.62	138.709	940.283	298.851	306.203	117	0.973	281.662	1018.209
6954.116	8631.316	5684.29	10967.997	7073.807	12297.495	6900.575	22288.638	1164.6	627.545	566.223	709.163	1451.368	349.148	452.887	13227.063	335.66	223.653	218.649	1066.631	1802.917	638.094	150.211	10037.164	9384.058	311.114	327.016	271.84	703.474	2421.221	259.506	14547.707	145	0.821	525.576	1019.328
10439.799	10936.932	6519.972	11524.898	7962.05	12224.157	12770.294	17531.36	1362.616	580.426	482.162	541.311	910.867	403.389	535.442	27651.85	550.326	229.288	272.796	1455.338	1389.735	722.837	197.181	6747.286	25659.718	321.859	240.199	330.964	1126.07	1168.871	428.257	11052.121	130	0.978	768.792	1020.123
4987.419	6903.47	4681.858	7649.767	4721.804	8307.259	2577.12	151.736	1248.099	379.158	377.467	416.478	641.838	306.981	230.035	672.406	197.184	155.92	196.135	789.127	587.417	615.766	128.149	255.148	7223.747	264.808	319.039	275.796	4487.883	952.095	295.663	331.528	127	0.929	1018.902	1018.728
8214.372	8259.204	5609.655	9972.03	8710.784	12256.775	8459.25	290.118	1138.532	555.437	476.306	761.371	1301.421	687.179	478.348	1129.461	243.261	161.737	173.322	985.805	1211.169	709.005	140.583	339.132	9538.451	302.778	302.558	267.798	354.246	1425.013	397.17	371.415	132	0.954	1486.765	1019.742
9954.606	12262.966	7199.856	14322.662	8780.096	14645.367	5240.345	141.502	1479.46	712.645	586.705	644.217	1243.721	513.53	381.97	632.849	389.447	221.138	240.342	1117.096	2143.964	1001.449	134.771	160.891	20738.293	304.445	339.94	266.503	700.558	2803.028	276.715	351.265	150	0.972	268.36	1020.947
9376.974	11151.965	6894.432	13608.01	8437.995	13206.764	7381.54	171.841	1290.734	600.986	527.151	634.252	1187.097	465.315	437.566	965.603	357.526	220.654	242.43	1161.57	1404.82	1320.294	142.647	179.5	20895.879	304.456	281.236	288.15	3266.557	1638.431	292.84	360.115	114	0.948	339.825	1020.588
7212.573	8637.511	5283.603	10022.352	6711.9	11446.481	7414.347	20981.263	1131.148	576.577	468.944	501.194	940.081	363.961	448.132	13388.328	366.199	229.211	247.219	1310.004	1048.123	651.878	143.968	9376.978	19121.425	301.658	304.591	257.62	5010.436	1334.555	281.561	14021.786	128	0.963	540.82	1020.984
6808.099	8212.624	5747.451	9809.218	7085.485	11711.661	3975.083	211.51	869.46	493.282	458.46	475.81	750.6	445.128	288.693	1163.232	213.819	166.124	180.465	633.03	1219.035	725.972	135.201	303.466	8068.939	273.59	286.616	289.081	313.685	765.897	261.988	384.516	164	0.962	1034.604	1022.646
8200.651	9787.154	6329.79	11415.107	7851.488	13812.314	19530.406	236.668	1188.279	540.896	518.271	610.186	1257.605	572.899	1719.941	360.026	294.192	196.974	206.096	875.178	1081.606	680.891	561.455	301.416	21125.515	323.67	288.487	277.119	4826.346	1464.069	474.081	352.234	117	0.973	1408.808	1021.662
7571.51	9962.385	6351.01	11694.01	7488.482	14897.066	8306.211	261.709	1147.826	562.314	490.404	612.849	1172.46	771.794	449.114	501.329	244.421	191.911	199.796	795.362	1523.784	820.924	122.618	310.442	6728.751	336.366	304.296	266.98	255.802	1328.575	366.039	346.701	172	0.984	1446.14	1024.605
6281.179	8738.786	6030.853	10443.197	6768.848	11911.176	11575.858	260.579	818.903	476.337	405.1	582.595	950.406	631.555	531.227	789.883	184.715	138.252	200.03	663.274	692.396	622.077	141.058	310.198	1819.649	300.856	316.282	271.033	623.877	961.704	285.146	367.893	168	0.961	1475.185	1025.899
5415.162	6762.22	5168.912	10397.172	6350.299	14136.216	13105.07	23458.259	1026.714	539.401	466.059	539.776	806.61	415.294	593.284	17106.699	310.408	197.584	227.739	1785.475	765.82	783.822	214.124	11153.981	14503.281	308.659	335.594	290.398	3707.904	2067.209	412.071	17142.369	142	0.971	563.415	1026.676
7534.842	9372.132	5796.529	10289.892	5840.515	10389.235	6332.55	8888.731	823.725	352.554	379.576	349.662	365.271	291.542	302.739	8667.918	235.973	144.424	184.39	2205.742	181.739	565.879	133.405	3328.77	18835.617	266.767	283.713	257.021	12263.919	786.724	402.388	6257.733	118	0.953	1267.864	1025.958
7876.826	10204.911	6556.622	11858.298	6984.651	12599.405	13369.483	284.606	1119.61	529.448	479.715	576.124	989.096	648.723	644.223	584.08	308.099	199.996	256.395	611.714	865.423	829.686	206.114	327.289	22499.59	337.823	285.494	270.271	5062.853	1066.779	435.509	401.265	126	0.988	1415.365	1025.786
8303.995	10216.146	6593.982	12556.105	7774.074	12482.757	5067.887	154.499	1436.545	699.464	605.644	672.887	1098.853	496.074	384.307	525.575	405.634	229.495	254.65	991.639	3979.537	1167.589	145.677	165.979	24059.968	289.874	302.617	284.916	683.275	2720.692	271.972	329.746	126	0.948	252.595	1027.81
8054.701	9715.399	6266.412	11777.596	8231.048	12155.416	11877.563	13240.498	1398.856	689.578	566.192	606.81	1047.041	437.412	649.03	51730.087	455.824	260.201	274.908	884.208	1559.026	980.219	205.179	6972.163	21326.243	344.102	347.263	291.042	688.73	1426.98	315.531	12649.441	114	0.99	634.175	1027.588
8469.036	10387.077	7097.537	12590.96	8531.242	14256.224	7563.921	10827.463	1148.219	646.712	496.355	472.655	1024.383	473.141	316.185	7890.063	276.5	196.111	166.168	645.669	1510.269	634.554	124.263	4443.579	19384.181	306.025	335.15	269.217	225.75	719.839	276.258	6273.718	128	1	1128.359	1027.875
8242.777	10290.821	6718.507	12275.058	8088.402	14818.5	7701.594	321.428	1136.909	546.531	518.013	602.315	1256.948	586.63	386.823	244.625	242.601	172.55	183.142	635.753	1604.995	678.301	139.708	252.643	14533.752	301.875	265.779	264.024	393.108	1424.513	468.471	363.387	156	0.974	1314.635	1030.571
7413.647	7972.733	5366.865	9713.776	7324.169	11866.528	9725.578	269.493	1097.327	423.996	448.201	501.338	1004.507	479.541	495.629	219.038	275.825	167.839	171.803	798.871	1184.233	582.258	161.203	292.677	18311.644	298.588	298.169	258.108	1346.92	1122.371	409.287	314.99	105	0.971	1365.662	1028.462
8923.74	10052.536	6468.226	13018.883	7271.829	13866.331	4796.363	181.71	979.778	477.018	381.869	402.484	497.483	367.006	374.1	1099.828	297.433	203.059	251.56	1309.621	191.446	1424.042	138.451	208.958	23970.576	264.247	353.452	273.092	2231.04	682.329	293.189	386.326	130	0.951	295.169	1030.954
9158.618	10431.27	6809.193	12436.792	7883.975	13543.614	6911.09	11856.615	906.384	497.244	390.16	423.938	727.273	525.788	285.487	9021.514	245.09	184.518	178.456	457.747	1039.585	629.316	118.803	4329.816	24766.845	280.368	278.488	270.566	894.059	678.16	334.788	6500.826	204	0.921	1144.49	1033.642
7330.215	9457.793	6230.909	11168.455	7350.665	12330.123	6729.308	9650.205	1003.695	596.019	471.079	457.894	836.649	422.666	315.544	8965.174	244.741	191.139	195.229	498.692	1475.939	597.06	126.818	3837.633	14481.288	288.479	331.127	276.567	537.362	904.165	246.86	5831.48	130	0.978	1165.677	1032.892
8636.25	10047.501	6290.318	11490.928	6298.202	11625.385	6026.485	8481.069	764.269	336.609	364.61	303.741	340.177	305.288	260.619	8084.778	235.209	142.704	209.099	2729.614	238.184	790.781	124.706	3369.942	20557.106	262.988	332.606	253.272	20464.23	734.915	353.163	5773.61	187	0.871	1262.484	1035.147
6562.396	7764.471	4604.789	9091.65	5854.42	16095.297	8830.979	18674.13	877.407	482.203	420.197	434.139	623.82	452.02	515.616	11894.168	311.716	196.056	214.186	1000.12	742.613	852.808	161.239	9246.498	12263.598	299.533	339.303	258.4	3986.637	851.699	288.654	14446.383	164	0.972	518.652	1033.287
7992.574	8982.357	6167.486	11295.288	7905.526	12394.999	12180.612	262.204	1300.697	580.322	515.568	504.382	836.273	478.01	421.061	387.22	417.606	238.62	292.514	620.282	1063.641	857.803	202.563	159.29	17391.283	314.863	262.002	280.345	828.071	768.839	453.982	333.98	157	0.98	821.933	1033.838
7649.951	7948.368	5108.725	9327.055	5296.744	9229.192	4974.664	8476.741	649.845	368.391	317.038	386.479	469.637	280.408	221.084	8195.422	237.181	150.641	229.197	747.886	305.534	955.762	111.668	2579.208	23905.206	257.52	260.859	244.773	3844.087	798.092	300.048	5110.742	99	1	1219.399	1032.328
8419.938	10398.501	6332.658	11972.307	7093.858	12813.713	6264.22	278.764	993.379	464.917	440.35	489.074	803.505	650.95	354.105	169.772	265.702	179.178	198	679.059	966.565	700.49	134.052	290.59	22765.915	293.841	279.682	253.034	7283.715	1155.03	280.326	307.015	170	0.939	1350.588	1034.371
8874.063	8940.971	5503.868	10137.416	6400.251	10474.393	10809.438	4248.392	857.539	335.199	289.906	339.227	344.73	252.81	632.558	12550.026	388.757	192.947	364.767	1120.297	156.148	813.866	212.813	1997.887	27588.698	271.608	336.326	283.556	4271.943	721.854	315.379	4013.374	115	0.928	627.326	1034.291
7724.928	9779.631	6227.342	11356.701	7525.96	13967.701	10259.505	326.442	1087.915	512.494	482.24	558.075	1119.256	525.859	706.287	511.389	208.212	165.454	188.684	1088.039	1403.833	579.453	221.449	345.796	3799.687	321.804	282.628	253.671	638.054	786.724	346.067	397.057	124	1	1400.5	1034
6416.121	8343.491	5521.458	9661.542	7061.785	15756.545	11329.549	229.612	1255.907	613.354	530.972	786.228	1684.54	402.397	525.631	680.838	239.343	168.73	211.443	949.213	1704.331	2342.406	170.598	304.363	1051.815	336.739	326.285	264.603	175.462	1115.631	416.14	326.844	121	0.977	1489.103	1035.541
10733.679	12224.25	7825.11	14917.674	9813.126	15576.521	5081.748	12507.975	1390.436	674.017	581.556	577.945	875.428	439.033	334.212	12358.111	500.386	256.944	260.548	692.183	1639.852	886.967	171.197	4803.778	22270.048	338.995	315.402	296.775	270.761	406.727	294.587	8217.691	138	0.97	599.993	1036.181
7264.966	8966.295	5788.995	10600.239	7785.191	12684.319	7540.501	4197.936	1094.304	530.449	496.347	566.329	1270.689	642.516	417.696	3362.816	202.849	155.897	183.652	866.076	1669.083	659.173	138.765	2540.651	1917.189	281.445	432.153	257.545	2406.407	1278.668	335.939	3310.986	106	0.993	1331.5	1037.226
13741.253	14367.337	7865.889	14324.046	8920.187	14287.116	5325.833	225.393	1193.482	532.983	433.088	420.093	537.431	552.508	385.379	1498.65	373.294	236.02	222.791	1689.983	414.733	730.003	146.927	236.868	26277.733	276.472	334.916	260.949	4124.014	868.554	305.012	397.342	98	0.993	301.724	1037.622
7444.387	9078.711	6424.773	11118.437	7957.714	12947.569	7356.523	11809.393	1093.21	644.535	483.554	490.644	1103.755	452.916	345.221	11782.593	239.602	181.171	175.94	693.839	1829.952	657.548	128.198	4870.954	11250.93	313.359	295.799	263.456	834.739	1251.494	261.628	7014.972	104	1	1121.365	1037.846
4985.343	6122.645	4177.347	7135.297	6087.401	10401.242	9990.235	266.637	1116.198	493.593	456.96	758.51	1631.804	472.103	480.166	744.57	205.918	153.408	195.501	895.816	1600.736	670.395	132.95	311.689	634.243	295.798	316.451	293.819	870.601	946.727	374.547	357.244	98	0.993	1459.837	1037.061
9343.435	10426.233	6657.934	12622.347	7801.353	13043.737	5183.944	23728.771	1096.204	516.986	445.365	510.076	794.784	302.117	318.7	15442.752	386.031	205.868	300.171	2135.547	659.284	888.121	144.964	10329.499	22792.676	304.225	360.536	289.212	5726.349	1833.866	298.932	16404.517	170	0.865	588.271	1042.353
9075.863	10093.687	6581.372	12413.459	8358.839	13567.386	10618.069	27917.75	1231.305	596.809	516.298	528.099	788.605	450.601	525.199	41084.402	401.82	215.879	223.063	921.278	1189.095	708.669	186.365	9948.301	19984.471	300.087	297.833	291.509	1709.408	1207.815	289.429	17564.732	141	0.991	718.954	1040.514
11009.283	7648.137	5343.047	9195.008	6467.781	10796.175	5972.984	5104.099	1431.103	507.664	406.499	403.149	850.889	489.177	301.362	9115.301	320.618	173.424	200.539	406.577	1358.395	832.98	147.935	2412.075	30245.936	268.888	368.908	285.051	423.249	681.459	264.797	3441.812	121	0.977	1068.434	1040.773
9462.19	11171.707	6936.796	13118.014	9057.502	14623.338	8104.128	24085.384	1354.085	684.384	525.677	538.028	747.913	460.359	527.52	46003.107	394.031	225.058	236.36	873.202	1128.727	863.577	209.711	9291.41	13591.463	303.424	298.852	271.133	349.769	880.991	296.455	17373.796	147	0.967	658.412	1041.677
9040.391	10594.42	6718.149	12909.268	8211.938	17108.839	2612.802	14695.956	1337.402	621.544	561.567	571.908	1140.244	562.92	337.572	12144.552	453.198	242.622	274.138	854.355	1867.679	1525.641	130.498	7165.027	21221.309	313.544	314.853	282.379	773.676	2305.407	253.485	11079.926	155	0.957	495.145	1043.029
8373.637	9577.037	6201.712	11103.007	7958.523	12160.663	5174.043	233.555	1347.266	584.661	503.502	440.108	1088.78	434.42	380.995	548.743	476.41	251.925	261.198	650.931	1043.885	665.612	214.498	151.418	25417.285	320.848	254.807	260.945	560.726	1103.488	368.551	309.314	161	0.931	842.848	1043.941
9201.987	10938.94	7460.026	13345.205	8793.133	15342.998	8127.002	4501.686	1071.577	625.931	466.369	454.977	985.025	691.996	316.221	8362.173	231.415	167.569	182.475	501.74	1353.198	697.861	131.569	1921.12	16747.096	282.878	293.812	272.168	206.53	804.867	282.088	3524.94	179	0.955	1097.232	1043.807
5329.377	6823.101	4393.799	8634.876	5508.921	12503.752	5699.198	186.076	953.233	437.276	441.004	479.441	619.925	466.95	424.731	686.487	269.708	198.267	234.685	931.558	675.317	1058.728	140.591	169.092	15592.226	267.497	292.338	317.26	4154.594	1226.3	263.563	367.865	139	0.988	408.881	1043.076
8270.928	10090.111	6557.177	13239.582	8189.68	15251.068	12835.129	22905.541	1200.95	595.458	508.845	515.454	784.853	424.998	670.893	12131.97	519.922	271.663	230.338	1319.079	713.241	804.868	187.679	9619.916	27734.092	302.874	301.565	284.327	5620.024	1423.448	313.23	14903.312	207	0.883	535.592	1045.457
7501.268	8492.363	5441.64	9734.495	6754.926	11535.655	11146.434	221.629	884.105	394.431	384.882	475.214	920.075	472.358	474.264	301.738	206.308	161.943	213.792	539.238	1243.091	542.589	134.026	291.003	9762.876	297.459	275.459	268.727	310.93	1074.44	322.598	341.618	116	0.965	1422.75	1044.241
7719.615	9377.813	6030.082	11073.346	7641.401	12924.186	8427.131	14753.088	1011.388	453.303	489.989	519.876	1615.378	427.509	414.232	8477.833	190.771	137.996	169.359	1008.053	2634.783	655.085	125.459	5516.619	3788.802	261.842	254.107	257.432	722.2	2617.408	489.342	7383.451	114	0.948	1288.132	1045.921
8590.898	10991.943	6837.859	12679.95	7990.782	13379.986	11158.179	259.051	1158.795	545.789	476.574	541.824	1202.529	628.799	456.125	577.968	252.537	181.301	215.309	589.617	1548.499	688.122	130.415	295.733	8694.228	304.658	281.205	295.108	513.344	1121.077	362.935	351.962	156	0.963	1436.026	1045.167
8222.304	9683.1	6108.13	11247.184	7547.725	11147.344	10989.105	20420.383	1247.035	584.983	517.517	624.002	902.21	355.448	521.251	17502.106	522.061	266.535	251.238	1533.762	1500.32	680.441	154.672	8539.034	26991.421	286.487	296.059	301.817	3818.063	2312.089	288.22	14322.734	116	1	552.862	1046.862
7543	8745.281	5852.129	10013.485	7596.279	11121.907	12918.873	213.977	1432.96	661.935	540.86	518.752	938.383	435.938	492.444	327.124	460.449	254.361	258.997	568.117	1325.372	743.738	232.369	146.593	19155.737	324.681	261.351	285.845	133.479	1277.924	809.592	322.243	109	0.976	818.94	1046.959
10797.154	12017.462	7088.447	14295.475	8035.895	15106.853	5020.083	172.89	1162.988	517.043	447.294	471.701	704.605	395.923	374.892	740.434	374.48	211.846	283.658	1322.168	582.743	1282.914	139.895	174.611	30118.281	274.688	318.065	287.836	4904.171	1278.78	256.024	358.596	185	0.919	246.916	1048.765
7321.22	8725.893	5751.651	11150.444	7446.568	12219.578	8635.607	22729.088	1101.226	554.963	480.939	725.071	994.93	447.142	495.714	34900.312	331.603	185.958	252.73	989.987	1949.45	703.852	181.641	8357.719	14476.452	278.862	337.804	286.598	444.274	2020.668	296.31	15593.036	109	0.976	689.885	1049.335
10272.836	11426.92	7836.522	14573.706	9904.689	16283.017	10115.695	2653.806	1532.196	664.425	603.621	602.372	1001.618	564.904	492.687	3759.383	548.254	263.171	259.432	804.933	1544.285	978.512	198.114	570.862	23776.406	348.015	300.007	289.419	383.311	905.064	600.744	990.138	182	0.981	778.253	1050.242
8153.166	9051.205	5793.228	10528.269	7171.999	12424.551	6828.144	223.571	976.528	415.049	432.34	484.939	1116.721	546.84	376.465	181.755	235.227	174.672	189.839	609.587	1298.203	697.157	149.488	264.633	11979.878	290.848	271.362	256.35	862.661	1474.031	326.103	329.393	194	0.838	1386.149	1050.5
6865.514	8487.574	5254.879	10321.046	6801.817	11703.252	5360.1	223.609	1035.019	466.335	464.506	522.579	706.086	374.983	446.921	1160.788	297.156	189.208	221.031	733.71	1184.698	753.865	143.631	202.316	10869.44	280.459	303.647	272.887	924.635	1115.329	284.241	347.037	124	0.972	455.661	1049.847
9050.161	10025.25	6644.274	12056.212	8336.145	13021.091	10717.019	26885.996	1378.178	610.676	529.472	539.825	772.776	443.612	504.037	48110.545	458.057	251.677	252.446	1002.901	1192.261	1043.378	188.307	9133.854	22711.679	313.753	260.153	307.525	1021.874	990.056	280.002	16894.284	143	0.952	736.542	1050.766
7479.077	9503.149	5900.712	10813.641	5612.742	10556.965	5057.564	5168.736	702.203	331.973	337.178	335.019	312.707	285.156	267.68	8057.74	234.389	146.178	179.975	2029.563	457.848	667.978	124.012	2279.394	18428.865	265.281	341.321	237.775	13601.417	1010.987	317.677	4392.286	155	0.869	1251.119	1052.513
6140.936	7051.908	4478.697	8272.566	5225.717	9196.761	4970.532	7019.349	674.32	311.909	353.035	473.072	2151.827	312.033	280.297	8496.748	182.407	135.019	185.12	998.797	17184.484	1227.584	112.464	3439.71	9839.759	258.189	315.157	241.602	2184.294	3013.571	288.669	5716.739	181	0.824	1261.909	1053.693
9415.185	11260.712	7167.449	13512.223	8955.951	13443.618	3714.854	3622.263	1542.844	684.31	626.512	611.386	945.239	468.137	368.075	6012.931	493.075	285.229	319.631	749.102	1885.344	1127.853	137.772	2382.927	25321.501	320.075	348.95	301.187	143.159	735.072	265.085	3640.354	169	0.933	471.867	1053.074
9210.64	10308.186	6351.356	12152.715	7392.392	13753.521	10709.589	16987.491	1080.327	510.475	430.47	387.145	539.473	367.721	542.725	13075.829	449.45	234.335	261.904	1812.245	724.654	840.58	188.165	7328.01	29844.148	290.686	332.033	286.796	5254.703	1082.454	298.276	11759.442	185	0.843	541.543	1053.97
9270.677	11169.82	6243.987	13135.136	7132.941	12705.878	4552.722	159.892	986.483	466.474	403.937	389.667	496.261	342.269	371.358	612.182	304.729	203.591	304.121	1396.336	280.751	994.636	136.239	172.583	23937.389	259.845	281.299	280.501	5618.02	776.45	264.858	375.235	99	1	239.884	1053.641
8911.066	10003.536	6255.466	11849.61	7553.767	11994.632	8586.785	19502.482	1091.151	508.596	406.811	480.43	803.885	426.728	528.699	18581.523	416.928	207.574	200.674	1417.285	715.042	740.131	177.204	7351.815	19365.632	294.876	423.953	267.245	2524.588	1406.583	301.088	12562.169	106	0.949	603.604	1054.509
9900.351	11073.077	7309.615	13844.959	9446.749	15330.611	8784.595	15796.843	1360.195	616.342	542.124	549.97	835.609	460.048	491.997	35908.873	445.211	240.612	257.519	664.221	1339.77	830.385	181.322	6550.552	22960.463	290.26	297.87	295.268	742.999	988.325	301.242	10223.183	189	0.909	755.526	1057.415
5651.074	6363.088	4370.444	7829.868	5861.622	9768.685	5279.211	9120.146	780.388	407.904	350.714	463.647	1166.202	373.439	264.161	7560.567	188.017	149.799	177.239	827.362	1472.581	564.175	122.93	3844.822	5660.128	260.995	264.609	264.613	10868.09	1992.757	354.085	6109.506	107	0.958	1204.883	1054.743
11585.111	13110.043	6828.388	13498.36	7985.549	13703.679	5933.768	165.635	1249.01	502.23	426.147	451.965	688.848	394.002	419.652	803.072	449.635	247.139	230.821	1014.883	747.655	1110.95	144.775	183.709	33268.694	271.292	320.149	287.856	5144.505	1916.553	249.291	368.104	109	0.946	249.573	1056.335
6506.441	7175.647	5009.265	8516.203	6348.514	10147.973	6014.859	5632.92	940.433	476.012	402.587	388.584	929.898	463.816	307.682	9710.199	224.738	155.749	185.729	498.778	1574.817	750.197	128.911	2279.53	14276.208	261.917	345.428	278.717	661.559	1078.972	268.705	3636.641	115	0.986	1065.552	1056.013
7099.906	8189.134	5262.629	9580.128	6581.984	11047.108	7856.347	268.097	993.761	435.984	429.079	591.426	1144.776	456.081	353.439	179.292	256.526	174.852	186.76	794.755	1383.719	513.044	144.26	255.897	17688.048	286.915	294.158	251.873	2533.119	1947.958	414.867	316.368	117	0.985	1353.979	1055.756
6815.709	8834.914	5458.47	10010.081	6282.272	11156.17	5781.868	209.39	903.652	483.254	450.442	567.828	892.818	625.132	317.187	186.203	215.868	176.434	203.773	813.35	957.812	613.504	128.946	274.573	13247.275	294.899	261.212	257.115	2583.597	1699.413	387.205	333.336	114	0.948	1394.377	1056.193
7504.341	8975.352	6151.774	10544.392	7931.556	12260.457	6999.422	6375.686	1158.041	646.947	577.843	594.398	839.452	442.139	369.51	6906.973	238.123	174.625	193.245	701.95	1269.318	561.528	139.179	2677.244	4259.982	319.924	304.381	242.603	757.391	651.047	259.749	5625.072	106	0.993	1236.208	1056.962
7571.688	9620.47	6087.789	11045.841	7344.92	11701.623	6538.732	273.549	1092.346	507.697	479.076	556.608	980.371	494.154	342.144	398.083	246.934	189.202	211.098	583.689	1597.576	559.484	118.888	268.275	8880.328	282.665	291.319	276.43	176.578	1482.524	367.231	360.253	116	0.965	1413.069	1057.362
6753.103	7428.808	4767.856	8624.527	5342.482	9888.744	11267	22520.628	908.015	396.784	378.039	356.416	342.018	340.159	628.719	10983.614	448.584	221.714	255.009	1462.032	154.897	1010.022	191.846	8206.894	31629.644	259.807	287.08	279.023	5912.02	951.736	308.371	13587.282	109	0.907	529.83	1056.683
8196.878	10130.795	6719.086	12494.427	8823.303	13331.531	5375.036	19522.852	1515.414	745.309	616.917	636.588	998.146	455.621	384.763	18685.511	470.264	257.368	275.333	848.004	1273.777	791.811	147.96	7748.406	21387.692	325.789	335.58	266.912	180.737	1100.723	304.301	13635.349	114	0.99	616.833	1059.07
7008.551	6956.459	4808.74	8504.505	6145.571	11203.294	5543.507	7365.8	652.346	326.081	292.05	363.268	598.791	299.086	233.155	9114.677	196.39	130.352	187.769	728.504	371.721	565.683	128.142	2411.896	15525.376	265.896	338.369	231.96	3043.005	765.992	290.221	4503.252	102	0.987	1225.637	1058.843
7865.945	8574.799	4636.636	8206.91	5492.579	13172.529	5915.956	173.251	977.273	379.303	360.762	355.086	413.324	375.251	428.636	789.899	310.055	202.582	255.223	1424.467	220.763	834.314	154.687	185.332	16272.089	253.706	299.316	334.778	3905.488	1381.832	284.534	299.515	148	0.938	375	1062.216
6904.916	8300.516	5730.616	9949.868	6812.791	11334.015	6550.949	8932.357	965.553	528.53	398.095	440.723	929.855	501.86	300.237	13147.833	223.156	154.55	184.618	406.519	1332.785	635.571	131.24	3918.317	17445.098	276.485	333.213	273.754	1623.478	904.284	255.321	6260.353	129	0.97	1094.298	1060.663
7496.444	9169.216	5760.199	10604.081	6508.43	11906.987	6604.005	7119.182	586.278	418.121	369.046	401.985	362.306	300.176	260.8	7177.186	177.073	146.182	169.903	830.49	285.152	647.675	122.467	2760.37	10967.65	262.915	277.184	241.725	6149.647	780.276	248.14	5916.652	99	0.99	1243.52	1060.268
14056.713	15081.446	9272.563	17735.419	10669.076	18355.51	2240.032	20092.568	1245.866	475.14	466.554	454.789	676.62	396.66	279.316	12871.821	544.072	278.331	328.075	1086.394	861.078	2148.959	125.094	9404.855	32630.671	296.862	361.108	295.053	5647.285	1158.34	259.106	14008.353	184	0.959	492.054	1063.076
7949.509	9097.576	6079.377	11058.075	7788.52	11846.139	4209.787	184.538	1338.667	567.641	537.016	424.127	759.849	445.847	304.78	250.494	519.811	272.334	283.676	501.111	1328.857	793.455	162.418	135.125	29009.849	321.504	277.731	262.048	171.303	549.673	344.475	241.69	152	0.939	860.237	1062.033
6962.207	8189.532	5436.918	10197.573	6871.736	12048.715	7057.43	188.314	1229.256	527.051	523.858	542.578	702.772	459.456	459.02	639.791	378.381	228.326	269.484	793.239	883.07	1006.936	154.273	178.193	21582.514	275.034	354.389	308.864	710.855	1332.514	281.971	341.483	101	0.977	423.827	1062.47
7069.96	8471.041	5932.914	10088.332	7354.425	11157.932	6363.84	7866.555	1060.959	614.531	458.055	524.062	1033.714	433.726	326.3	11232.32	237.017	177.342	186.834	701.576	1594.084	678.489	129.204	3279.449	11151.335	281.558	387.08	268.866	701.381	910.419	261.607	5549.24	98	0.993	1157.918	1063.122
7286.477	8476.459	5572.346	9929.77	7207.374	14370.694	10176.132	181.989	1082.016	460.236	433.279	573.842	1337.072	653.722	414.834	405.832	260.471	162.238	186.819	1127.897	1676.256	723.557	135.223	211.173	9726.961	286.955	330.782	276.581	1564.007	2856.631	378.87	273.718	217	0.89	1462.763	1067.251
8038.981	9701.302	6353.654	11481.435	7883.277	11661.238	4111.169	199.809	1539.14	595.215	595.06	605.775	1091.777	428.463	338.149	922.124	475.246	278.962	335.499	752.069	1772.905	1063.026	148.396	181.163	25474.527	297.983	315.747	290.931	497.581	1223.596	272.71	342.926	126	0.988	448.357	1065.087
6853.017	8983.947	5807.753	10434.988	6334.755	10829.503	5698.655	10310.123	940.802	457.824	457.484	545.731	767.494	363.084	311.951	10052.24	237.419	162.855	187.514	703.208	1334.809	1040.806	114.014	4183.581	15997.464	268.212	360.971	264.068	1355.986	1279.566	286.143	6458.273	135	0.949	1269.107	1066.011
10327.243	12673.759	7461.144	14846.651	8992.609	15696.75	6900.634	180.727	1381.84	644.09	553.344	452.079	729.22	428.985	455.887	842.379	349.076	211.008	246.775	733.875	1957.803	1017.41	151.68	172.083	25368.267	284.669	293.854	286.447	140.216	720.115	257.99	339.951	179	0.965	256.506	1067.645
8299.388	10211.092	6594.137	12368.12	8096.159	12437.069	6469.157	165.764	1547.524	618.032	619.658	642.893	1133.538	456.975	435.181	629.913	423.96	250.644	269.103	769.123	1696.296	795.745	157.136	165.883	24758.129	275.96	347.433	337.371	430.914	2219.506	276.326	314.359	111	0.994	403.734	1066.05
10515.153	10933.602	6125.474	10646.436	6876.266	10407.039	8910.337	15540.801	968.024	413.416	401.165	300.031	356.238	243.548	493.025	13457.083	399.225	193.159	268.468	1628.346	678.592	710.125	162.925	7198.95	22600.431	260.847	322.166	265.216	3869.77	698.554	270.491	10494.297	125	0.94	557.044	1066.82
7401.952	9085.197	5935.221	11304.84	7721.865	12260.591	10001.444	12632.726	1117.72	582.025	503.431	532.048	1118.214	381.629	585.502	18860.108	323.347	197.84	243.883	742.425	1346.828	662.142	185.627	5681.082	10838.553	297.534	312.006	262.987	686.592	1476.424	309.73	8589.179	189	0.952	600.553	1067.357
6141.24	6793.606	4616.112	7837.983	5084.579	8222.596	4494.678	10400.173	895.515	394.099	394.71	445.791	540.329	297.192	270.323	9147.3	282.969	156.983	183.803	813.898	642.884	1369.198	113.672	4409.78	19671.549	261.716	276.343	248.619	5629.574	946.591	293.283	6382.288	124	0.825	1251.363	1065.702
8839.892	9932.518	6632.536	11721.031	8193.26	18686.443	10350.456	221.457	1178.027	517.649	475.883	574.326	1221.574	739.856	496.848	991.632	303.08	170.79	207.257	1080.053	1260.149	1051.489	149.323	263.446	15411.6	305.582	318.986	274.741	1087.991	1754.939	397.379	309.886	264	0.851	1478.977	1068.277
12398.223	13924.281	8179.859	16671.296	9473.322	17049.197	11559.673	197.531	1241.293	521.462	437.388	430.136	771.424	360.527	596.293	1292.255	405.711	256.918	281.414	1450.053	653.993	1899.725	171.003	224.148	26698.188	258.049	310.768	288.373	3718.733	1411.234	280.716	376.127	175	0.967	274.66	1068.843
8679.608	9724.377	6586.703	11876.54	8426.395	13180.61	10309.724	175.937	1316.886	540.293	532.521	457.913	817.988	487.38	439.734	404.446	559.178	275.636	283.552	565.629	1127.311	868.688	215.123	141.718	29720.386	321.227	257.218	278.745	767.278	462.818	532.233	296.504	155	0.967	829.674	1067.532
6072.748	8039.584	5649.3	9194.008	6700.558	11403.676	4667.152	187.523	876.203	444.497	426.706	408.324	771.176	433.358	320.456	685.882	225.715	156.276	179.073	714.078	1134.736	790.118	147.157	227.736	12853.079	294.402	305.419	263.11	530.834	689.416	283.593	344.002	111	0.994	1021.05	1066.734
8337.893	10142.103	6627.074	12068.457	8395.228	12857.455	6794.04	21184.772	1442.911	717.161	661.31	607.829	1163.27	469.373	418.83	11721.712	410.146	226.348	253.229	1173.752	1631.006	795.963	165.283	9189.699	12980.812	322.923	329.971	288.867	691.149	2016.475	274.824	13856.98	109	0.976	516.665	1068.794
6774.583	8058.536	5831.598	9691.814	6878.642	11144.861	6578.731	7902.376	1013.707	562.728	436.572	423.483	822.928	569.416	322.215	14401.505	220.097	165.578	196.632	485.105	1189.511	718.456	130.854	3456.464	15454.207	266.676	279.008	251.312	368.566	933.534	264.244	5868.174	134	0.98	1108.485	1069.493
9253.896	10480.483	6556.325	12386.717	8071.531	12716.414	7281.692	14611.188	1097.734	502.309	430.105	562.918	964.814	351.699	415.808	14941.252	438.148	219.767	276.09	1432.442	681.91	1861.685	154.13	5776.587	27864.391	285.621	280.425	263.824	8233.433	1894.481	281.424	8657.631	135	0.999	582.389	1070.1
9221.543	10570.376	6923.843	12296.508	9060.011	13854.273	9416.435	3532.277	1510.467	684.795	580.881	574.861	949.091	466.328	435.134	9482.575	434.542	308.379	249.248	1195.116	1693.59	730.461	216.641	1321.854	16858.713	332.529	276.292	261.058	775.527	1151.569	453.949	2064.487	180	0.925	788.894	1070.883
8211.539	9227.782	5894.867	10542.56	6396.051	10936.194	6664.103	8952.211	761.372	397.5	335.351	364.604	534.621	282.964	273.078	10362.477	257.362	146.204	195.226	653.651	376.672	684.702	142.25	2209.404	22967.134	268.684	278.134	248.449	4866.506	873.861	312.537	4104.195	119	0.921	1215.71	1070.853
8534.321	10602.813	6836.966	12402.558	7925.624	13583.859	8627.257	170.244	1117.483	543.344	512.702	529.592	1067.021	756.657	407.133	129.947	251.348	179.941	203.968	675.296	1281.279	576.173	142.542	194.334	12299.057	291.007	323.977	249.927	545.716	966.615	255.755	298.686	136	0.956	1374.081	1070.154
7693.14	10491.007	6224.915	12530.108	7395.293	12962.587	7370.378	139.065	1230.506	558.458	559.407	540.24	799.129	504.635	402.424	422.421	321.845	205.516	249.397	1037.805	1143.882	1195.181	159.739	180.457	26820.272	307.476	288.701	301.012	2546.058	1507.566	298.812	295.381	146	0.972	200.678	1071.151
9414.981	11295.412	7151.974	13308.351	8869.337	13665.38	7407.101	904.516	1422.219	612.727	572.288	553.898	706.421	411.309	424.952	2695.806	371.175	228.262	246.586	653.218	1246.148	742.044	160.094	645.313	18272.922	310.295	379.086	283.586	298.598	828.629	288.358	1060.546	146	0.972	462.877	1072.678
9590.834	10919.954	6990.722	12859.478	8732.793	13177.657	5368.479	22048.825	1429.127	682.499	567.829	581.188	854.241	441.232	361.384	22281.646	494.472	255.357	248.181	2038.111	1584.628	760.759	160.489	8609.23	22457.156	299.332	345.053	271.964	1700.964	1009.449	277.762	14755.956	123	0.993	625.516	1071.955
8161.476	9025.828	6792.328	11298.668	8529.391	12419.325	9001.508	15959.199	1682.214	726.569	689.713	614.282	876.288	550.556	456.276	33317.34	589.554	303.585	314.741	804.117	1258.101	1197.161	194.223	6291.189	25441.135	381.131	389.506	271.096	258.681	1101.299	486.95	8776.319	110	0.985	772.718	1071.9
7814.465	9895.23	6376.466	12285.757	7910.759	12290.676	5440.377	159.723	1393.274	580.803	591.974	509.318	1083.636	455.676	431.189	866.765	329.275	219.79	262.418	813.839	1750.401	822.754	152.553	175.442	15754.084	278.463	266.056	356.284	155.092	1483.333	294.566	272.924	129	0.97	380.105	1075.136
6606.467	8286.867	5717.364	9428.069	6455.063	10611.369	8843.514	6989.29	1007.169	521.721	482.324	470.169	888.546	492.47	416.763	10855.286	246.231	179.762	200.741	529.029	1002.746	741.983	139.97	2621.213	16380.65	290.564	318.602	255.164	1089.835	944.044	329.097	4039.172	103	0.996	1061.413	1074.869
7479.103	10068.485	6395.978	11250.457	6496.476	11425.243	5760.704	14383.16	754.755	431.783	330.592	319.868	583.871	372.213	257.935	8198.027	208.744	154.309	225.309	1073.26	276.937	644.563	112.789	3994.181	13532.639	266.564	508.326	239.536	3397.917	654.941	414.356	6392.788	102	0.987	1186.608	1074.814
8282.737	9581.649	6506.495	11790.486	8373.034	13075.644	9665.388	17137.664	1288.959	612.504	579.586	659.246	1020.296	610.124	461.794	35990.44	305.474	206.28	234.74	855.065	1725.213	687.647	195.058	6797.781	10750.456	296.846	297.74	267.99	159.366	1457.475	381.413	10272.912	103	0.996	760.791	1075.617
7653.068	8655.02	5763.396	10221.122	7501.883	12337.596	7097.467	9482.178	1045.033	489.764	492.826	574.289	907.241	503.526	344.782	9235.581	249.112	163.974	207.375	510.502	1345.531	779.477	124.649	4645.957	16078.971	294.084	311.143	264.922	651.945	1115.821	272.088	6363.844	123	0.993	1272.451	1076.02
8410.738	9049.141	6126.872	11017.966	8810.147	13502.374	10544.208	188.73	1178.622	541.401	520.009	532.064	887.513	649.101	447.842	137.659	270.153	165.929	200.228	639.571	1216.572	637.61	145.601	202.611	13814.362	293.29	333.149	260.124	451.238	806.522	236.534	305.881	111	0.994	1369.977	1076.239
9799.653	10423.667	6606.451	12345.793	7352.084	12438.214	9332.056	17418.94	896.148	325.884	392.83	448.386	1449.793	291.313	513.474	12848.337	373.782	195.421	234.267	1342.959	13104.83	713.502	177.165	7097.774	24688.942	257.321	285.093	268.568	2547.42	3244.33	309.803	10884.959	249	0.899	561.596	1080.283
7705.717	8920.934	6431.529	11180.993	7731.485	11296.456	4065.39	22588.587	1362.459	620.47	640.47	620.455	830.056	454.599	328.358	11699.275	442.111	241.7	254.726	2119.565	1102.846	969.218	154.594	8615.622	17294.59	311.93	292.945	291.926	1335.2	1066.632	299.982	13892.114	116	0.977	526.034	1078.328
10499.202	12201.592	7872.347	14348.515	9459.012	16296.852	6678.088	278.974	1127.924	550.501	491.113	510.945	1002.316	647.831	303.819	651.526	285.756	179.898	184.536	639.339	1326.296	623.788	116.907	245.861	14625.226	282.664	300.532	257.685	512.735	1009.287	390.164	289.624	211	0.911	1452.438	1080.562
11568.311	12760.619	8438.266	14947.81	10032.419	16914.688	11324.086	262.926	1227.945	532.056	483.766	480.293	924.042	711.098	511.07	920.003	337.432	179.833	197.526	772.815	1202.357	677.327	158.839	272.102	19956.812	295.911	361.34	256.845	128.165	482.63	449.158	313.527	139	0.988	1483.665	1078.881
6742.489	8039.568	5647.149	9562.032	6989.767	11442.846	6520.711	8775.418	971.599	543.317	419.481	452.687	659.019	457.981	325.211	16273.403	157.432	136.032	164.34	364.156	1528.525	597.204	130.307	3597.496	4291.669	267.458	324.447	252.157	163.01	446.896	283.885	5710.43	102	0.974	1117.971	1079
6741.907	8080.561	5504.319	9207.712	5550.902	8817.809	4631.089	9231.668	681.367	415.112	313.355	366.584	491.178	303.279	234.646	8055.897	201.671	150.478	237.502	698.634	324.643	1074.086	125.8	3655.636	16378.294	242.832	271.195	258.067	11216.655	990.84	284.477	5704.99	109	0.946	1161.537	1079.408
8009.363	9386.151	6363.683	11376.219	8095.647	13449.327	14540.499	11294.768	1139.671	510.398	507.654	502.512	892.117	470.902	523.988	8096.701	261.517	164.179	188.612	494.704	467.572	551.96	151.363	4889.171	12984.848	279.991	315.11	268.6	897.462	920.984	391.277	6730.912	187	0.871	1307.687	1081.158
5816.57	8279.665	5182.607	10101.886	6198.515	10751.796	6286.465	109.816	916.588	490.708	527.86	537.184	943.033	463.906	386.075	356.383	231.576	172.979	201.246	847.365	1617.218	1495.103	142.31	154.83	17729.975	332.379	309.012	268.229	1203.89	2159.071	301.678	300.445	110	0.985	190.482	1081.555
7380.929	9361.208	6558.384	12355.108	8033.198	12735.168	9102.809	131.513	1272.689	617.615	654.848	611.975	1118.312	429.342	552.568	757.325	249.272	190.062	250.188	912.078	2426.761	945.15	175.376	146.839	7276.193	268.104	308.269	296.971	187.817	1314.998	300.822	269.182	121	0.977	303.384	1081.062
9413.511	10834.203	7045.122	12851.279	8668.136	13474.016	6541.227	11105.969	1471.548	636.681	615.37	583.716	969.849	451.157	371.168	11590.706	495.206	250.567	273.371	1146.523	2024.071	877.463	147.447	4955.632	21323.237	299.709	331.339	289.677	355.365	1394.782	284.414	8202.426	150	0.972	536.893	1082.307
8566.711	9649.598	6781.867	11345.038	8844.532	12697.354	8947.378	10024.651	1682.265	751.16	640.335	626.614	916.055	518.092	471.802	24456.552	556.676	296.165	276.957	880.519	1332.799	945.404	215.385	3908.714	25555.058	347.488	366.991	258.296	301.993	1036.641	411.59	5600.979	114	0.99	772.237	1081.105
7420.583	8640.374	6070.239	10059.411	7471.552	12377.31	3492.717	1182.713	1079.426	474.532	496.014	407.629	902.34	537.66	295.906	1806.046	275.32	160.253	169.899	345.192	1287.742	833.641	125.012	519.828	25186.383	290.684	314.811	267.252	145.253	609.547	318.51	657.368	169	0.902	1046.814	1083.334
7133.125	7458.327	5250.391	8735.327	7058.033	10686.328	5747.865	12444.303	936.426	541.892	406.651	445.177	934.039	419.906	278.939	8077.278	261.979	164.422	190.946	592.295	1459.028	679.715	119.944	4585.986	17964.894	283.462	365.455	254.706	2011.386	908.206	337.59	6461.714	107	1	1174.481	1080.949
8632.132	10604.781	7018.153	12262.748	8233.381	12906.955	7811.212	194.671	1259.265	663.56	553.064	534.846	874.604	586.112	469.965	426.151	343.069	196.383	251.393	816.813	1214.931	832.183	151.328	246.851	14558.019	327.883	311.054	273.227	513.803	905.839	384.67	302.682	126	0.988	1532.667	1080.873
7155.879	8539.909	6230.378	11798.85	7233.934	12097.709	5156.85	18043.502	1113.254	521.646	499.923	492.821	858.994	362.91	351.299	16265.75	330.694	210.205	256.714	950.06	1464.565	891.2	131.92	6014.747	13179.827	302.294	316.839	253.623	3650.329	1889.687	293.472	10986.231	100	1	579.32	1081.5
8546.072	8866.453	5914.25	10090.653	6198.725	10350.712	5529.176	8306.615	943.427	424.896	335.325	368.124	632.488	352.861	257.16	15682.101	307.766	154.35	188.575	958.868	582.669	1583.056	133.077	3323.558	31413.887	245.524	304.938	246.705	3382.154	936.76	349.398	5723.166	124	0.933	1149.177	1083.935
8751.51	9784.018	6138.54	11030.985	7098.153	11533.407	5237.933	20888.278	1126.172	389.087	404.466	379.676	606.74	328.576	343.253	13030.403	393.358	246.568	258.019	1352.118	592.009	1385.315	145.068	10178.43	24081.647	298.398	364.046	280.926	4683.677	1083.833	305.163	14000.656	125	0.914	481.796	1085.98
5776.925	6759.105	4992.174	8977.503	6295.175	10346.458	2196.871	274.256	1146.759	465.38	456.772	502.548	801.66	327.234	215.551	330.458	262.067	187.535	202.179	1113.022	1164.151	585.826	144.836	149.886	5281.556	270.534	232.901	230.428	5819.975	1511.325	282.406	275.567	103	0.965	790.519	1083.519
7793.923	9300.691	6156.2	10690.835	6755.109	11270.805	6239.29	8592.176	975.372	498.686	401.846	456.668	881.097	468.859	279.278	12780.319	265.876	159.029	177.141	591.302	1368.672	864.671	132.521	2992.602	24171.359	259.823	293.588	250.418	2279.339	1223.632	269.763	5471.698	148	0.948	1156.318	1087.074
11757.519	12389.075	8194.19	14958.411	10384.712	17307.016	10427.366	255.272	1139.369	497.006	464.352	512.714	937.655	750.559	469.99	671.24	332.741	168.802	206.682	664.554	1186.805	678.087	155.969	252.721	20790.815	271.394	333.796	253.727	412.102	829.164	398.411	299.47	167	0.955	1482.081	1086.32
7927.552	10588.119	6442.365	12710.175	7862.062	13343.773	6180.508	134.654	1415.794	608.112	582.878	565.526	916.942	450.265	373.256	429.423	381.589	217.834	240.17	893.566	2332.587	1020.504	142.547	155.817	29393.967	273.726	291.375	291.056	446.998	1818.132	261.37	376.636	112	1	238	1087
11456.053	12395.115	7942.52	13728.416	9385.454	12815.862	11644.771	14501.832	1296.074	544.636	536.284	510.086	873.847	437.323	570.313	17565.294	561.124	294.481	267.553	834.247	1130.101	1044.262	168.277	6037.659	40678.147	313.879	306.025	267.042	845.427	1022.016	306.784	9656.856	127	0.995	589.894	1087.382
7539.706	8854.458	6029.279	10296.88	7850.866	11854.344	4241.295	210.879	1255.582	600.606	503.865	552.525	837.277	375.001	332.254	553.687	317.598	196.665	217.727	740.947	1415.812	558.498	178.111	161.293	6971.753	282.057	332.733	247.752	1282.88	999.119	449.559	341.018	118	0.994	815.229	1086.975
7810.387	9427.682	6168.294	10977.275	7460.485	13594.72	7025.881	277.234	1041.449	482.058	454.472	523.601	1055.209	1096.166	333.789	434.697	248.052	159.985	196.078	649.391	1503.279	891.127	124.536	272.672	14305.213	268.048	293.071	271.839	238.67	2382.98	316.255	359.291	132	0.993	1409.152	1086.879
8380.183	9519.308	6277.141	11757.111	7405.375	13609.241	9763.68	14524.707	984.869	352.933	379.922	358.583	480.409	337.016	506.449	15824.242	437.043	234.596	251.572	1117.174	521.026	968.897	166.767	5925.492	32007.069	272.51	315.033	262.629	4194.369	1084.031	317.484	9383.846	165	0.944	582.27	1089.3
8295.931	9341.412	6598.265	11579.872	8434.121	13368.047	3386.624	181.817	1273.391	594.853	546.459	479.325	1000.002	472.292	325.545	591.654	389.421	212.423	226.922	606.578	1285.132	777.765	167.913	204.142	12336.473	296.861	293.148	256.181	215.043	903.904	281.496	369.789	141	0.964	862.096	1088.394
10656.604	12817.134	8260.388	14914.693	9723.03	16033.262	13178.605	296.359	1193.366	497.545	469.474	483.237	957.967	601.217	570.406	833.831	326.251	155.637	229.847	1211.701	1326.528	693.848	164.837	262.744	17634.518	285.051	347.585	267.314	302.895	888.304	413.181	312.009	148	0.985	1498.939	1088.446
6542.365	7456.648	5300.344	8875.211	6717.119	10509.109	6055.176	8670.512	1044.479	490.902	431.794	463.54	1005.133	421.105	317.17	8765.446	268.399	147.179	206.839	495.753	1795.287	646.549	125.68	3099.244	17139.964	296.244	568.917	244.893	556.978	945.105	279.683	5020.789	113	0.981	1208.217	1089.084
9433.06	10273.159	6633.205	11870.317	6702.594	11353.673	12151.6	292.788	780.649	336.472	373.58	368.992	724.837	338.011	543.668	1051.163	291.247	132.916	302.277	1168.598	496.21	654.272	166.242	290.403	22404.555	224.746	354.725	253.108	1610.459	1185.035	368.718	332.839	107	0.929	1490.182	1092.864
8429.858	7854.922	6678.3	10519.937	6856.564	12242.892	6067.322	9948.611	827.197	392.124	347.28	311.562	609.272	401.707	259.565	9569.955	237.125	123.422	206.915	753.806	737.325	992.093	113.533	3562.126	20175.206	284.958	297.36	233.796	2223.142	642.453	291.302	5370.493	165	0.944	1184.961	1095.652
7129.593	8137.066	5420.636	9379.444	6186.927	10538.431	10602.285	264.724	746.277	342.007	343.376	403.454	828.018	361.416	378.812	634.314	223.73	123.771	170.7	1450.1	560.991	657.833	155.629	264.944	13702.625	223.36	281.877	233.291	10284.972	1501.829	292.975	288.679	101	0.99	1448.025	1092.748
8925.098	9953.798	6613.788	12212.772	7988.67	11905.385	6010.016	16170.346	1345.667	556.242	506.14	439.657	741.177	356.638	353.209	34342.935	444.635	232.665	226.971	582.685	1114.392	619.549	181.317	6864.576	21478.089	272.497	271.857	236.636	1383.456	1041.29	263.926	9926.578	138	0.97	763.87	1097.058
6593.192	7489.956	4984.084	8524.699	6797.922	11309.966	6313.541	9512.278	934.918	397.543	461.022	556.024	1220.266	447.35	326.938	11607.874	186.034	126.517	167.796	648.917	1678.853	580.888	120.989	4596.45	4492.429	259.397	362.297	261.174	909.736	1605.188	314.259	7045.85	117	0.973	1270.397	1095.91
7020.181	9460.734	5631.731	10699.565	6946.257	11658.61	1999.107	311.319	1230.128	412.339	526.374	415.617	1109.352	408.303	257.551	834.908	310.773	162.458	234.362	857.035	1925.399	726.269	131.053	191.867	15834.388	256.949	286.877	280.617	256.887	1701.735	277.044	303.967	109	0.976	345.729	1096.986
7144.649	6530.102	6041.76	9804.711	7061.307	11096.416	6685.942	207.549	1252.555	389.216	599.618	429.776	814.761	422.027	400.901	846.221	396.118	163.055	344.256	516.657	1144.708	1270.968	150.384	156.935	24874.46	256.604	350.918	294.224	889.289	911.534	294.361	399.276	124	0.933	447.516	1097.823
8936.396	8802.306	6185.093	10863.005	6793.179	8739.929	6529.636	15820.761	1136.778	384.227	399.538	443.296	939.108	236.516	397.678	18048.479	452.227	169.156	306.589	804.207	804.904	660.085	147.653	6353.553	22624.554	237.785	324.066	236.886	2229.339	701.588	303.277	9824.644	100	1	600.32	1097.5
6386.577	7085.414	5347.596	9003.635	5338.809	9860.298	4898.145	9710.848	620.029	272.746	316.054	229.353	326.539	350.326	231.473	11592.404	148.272	99.206	260.975	1266.862	165.641	6465.557	122.634	3583.221	8314.304	287.659	263.769	217.281	5464.217	471.726	390.678	5686.445	112	0.943	1175.071	1098.946
7811.833	7080.231	6116.513	10384.879	7138.198	12993.701	10404.417	1048.267	939.835	354.796	417.307	452.459	870.772	504.861	401.662	1533.016	231.07	113.017	177.45	400.299	1341.791	591.774	132.847	601.517	16339.786	259.479	282.512	245.441	648.351	1123.382	337.14	807.778	150	0.961	1347.293	1098.88
8553.693	7920.178	6557.964	11280.013	7557.487	13200.821	10079.356	225.35	974.071	390.136	425.305	412.882	833.761	541.782	358.992	319.476	237.597	128.663	169.69	498.886	1355.679	739.348	131.476	268.617	16035.078	251.972	293.793	244.069	333.801	1127.717	275.272	330.304	149	0.981	1413.352	1098.621
8129.145	4973.106	6409.078	9690.906	8247.711	14264.17	7696.102	10944.213	1088.501	343.176	487.556	500.325	867.795	552.991	345.624	11092.732	215.795	105.132	199.185	666.718	1652.896	577.431	129.584	4711.19	7233.635	272.833	299.098	226.185	290.284	799.752	312.183	6791.102	144	0.958	1247.326	1099.549
9388.533	8662.148	6793.376	11790.198	7717.778	10773.039	5572.234	173.556	1205.205	395.271	473.805	356.636	620.518	487.857	378.565	992.661	396.781	142.159	290.48	913.916	777.345	814.785	156.453	192.993	29656.161	233.413	285.696	274.768	2310.735	923.643	281.799	326.375	107	0.958	388.023	1098.958
8236.109	11507.495	6935.427	15096.577	8352.966	12510.968	7202.682	17772.458	1433.854	536.683	633.688	540.821	768.419	418.324	350.806	12101.792	461.224	196.187	292.469	686.146	1147.066	1217.044	155.741	7238.178	16055.474	268.319	312.016	288.459	345.447	548.532	334.479	11417.659	126	0.976	529.524	1100.548
9208.468	6723.018	6615.615	10994.989	6780.923	11181.658	7191.092	17650.006	896.393	311.52	325.616	342.67	348.92	240.706	393.476	14912.122	449.847	132.227	301.882	897.175	178.796	725.711	144.977	6332.628	30913.695	260.042	332.761	243.457	1711.487	617.209	301.535	10059.186	107	0.989	568.126	1100.098
7061.003	6298.018	6316.784	10192.113	8084.727	11020.353	3273.23	3298.05	1490.778	472.902	640.145	381.857	780.513	406.649	271.769	8294.507	431.156	166.651	261.009	651.757	1020.433	921.572	181.527	1371.417	18351.008	297.18	303.376	225.019	128.628	378.103	365.044	1814.338	104	1	784.154	1099.365
5838.436	4769.106	4455.934	5827.147	5101.907	10605.116	5690.166	169.87	859.573	419.795	364.019	392.341	439.185	323.315	389.017	885.625	245.165	139.38	271.231	826.067	238.385	1453.139	133.385	178.437	24837.028	239.667	293.216	250.048	3475.804	1131.492	297.813	341.571	119	0.933	290.752	1102.105
9119.965	5994.044	6584.766	7764.382	7863.535	13074.524	2536.266	218.184	1259.878	478.483	510.131	465.62	760.913	444.302	249.954	611.017	428.909	204.484	240.228	447.727	1368.743	715.538	164.394	176.824	19819.236	261.053	362.839	266.245	265.353	1069.925	320.343	341.379	178	0.959	942.753	1102.253
7371.472	6189.459	5900.49	6522.356	6601.254	10823.654	5467.863	14172.524	928.629	361.918	464.052	361.471	823.862	424.35	290.231	14531.494	211.277	128.116	192.981	537.943	891.454	928.265	118.632	4007.945	17283.31	319.386	275.505	223.54	2538.212	1142.441	338.358	6479.695	103	0.996	1166.617	1101.102
9559.294	9119.601	7555.416	12422.881	9264.844	16596.517	14835.319	7703.364	1121.001	441.533	480.606	403.88	897.577	618.235	464.318	7982.956	268.786	139.309	176.481	404.726	1433.105	572.706	155.047	3729.004	16307.735	282.246	286.339	236.883	270.506	1092.611	327.784	5123.118	166	0.94	1303.765	1102
8795.048	4847.731	6462.584	6715.688	7287.962	13515.641	6264.472	18426.032	1050.872	360.865	374.068	426.345	495.714	393.212	301.9	13531.751	400.898	123.003	254.15	1090.155	421.397	1097.393	145.698	7918.766	32450.864	237.022	320.732	273.718	4142.653	903.387	295.07	13148.564	137	0.902	495.682	1103.018
7694.388	6716.833	6728.831	8421.266	8633.369	12352.902	3646.125	16688.766	1363.27	575.769	610.583	497.578	788.478	411.567	303.91	28515.84	297.964	165.869	216.579	604.283	1354.162	760.42	177.023	6027.974	4602.777	338.663	269.877	231.917	160.394	449.212	282.303	9841.292	111	0.994	747.734	1102.05
7741.875	7484.12	6314.875	9174.801	7728.818	13452.049	10309.768	241.934	1073.507	300.786	498.847	379.089	853.119	498.414	356.926	147.851	181.612	122.218	178.507	484.418	1499.842	634.65	131.337	236.889	4680.971	236.674	340.722	233.642	127.482	1020.057	280.689	281.288	102	1	1366	1101
10189.799	9319.208	7116.607	11514.791	7557.326	11943.044	6809.613	12945.484	869.306	349.762	337.669	408.489	366.783	320.466	352.152	18700.207	442.57	210.615	319.598	909.51	269.951	2613.184	135.745	5676.459	31363.894	266.471	353.345	285.386	3482.82	827.886	285.886	8417.883	265	0.823	577.3	1107.802
7250.598	5527.922	5972.966	7107.438	6765.354	11767.573	6543.341	8706.993	940.57	428.426	406.256	414.552	767.51	552.399	286.579	10793.793	200.931	128.38	173.925	400.352	1339.091	616.385	133.018	3593.81	16888.118	329.728	286.348	263.498	1337.324	643.304	268.385	5525.996	185	0.87	1118.635	1104.505
9299.02	5705.472	7628.183	9948.62	6474.078	12293.762	6056.434	7970.948	763.591	361.676	338.687	377.267	330.662	335.161	230.36	11022.121	229.108	131.797	228.683	863.254	231.291	1135.729	109.727	3238.852	24725.795	317.367	307.888	240.914	10522.839	610.714	370.319	5414.766	180	0.925	1182.978	1104.7
8098.388	7602.955	6569.389	8900.001	7885.238	13329.722	5742.481	190.465	1330.185	454.216	593.31	312.019	905.155	425.186	410.636	1391.18	333.557	243.26	258.496	845.671	1982.295	1087.36	131.096	215.813	24523.925	247.031	319.322	279.963	245.417	1174.033	294.266	361.335	115	0.999	274.883	1104.091
8271.409	4188.815	6472.013	6960.912	7309.743	13371.056	9863.52	314.31	890.9	240.416	436.245	379.967	820.205	601.9	382.575	171.565	194.449	107.529	174.667	464.358	1250.911	573.437	125.67	259.957	16322.419	237.267	300.583	222.583	1521.213	1252.586	320.606	333.937	150	0.961	1378.947	1104.607
6816.615	3998.864	5564.882	5610.606	6523.448	11336.31	8432.116	269.13	771.802	249.934	380.404	329.962	957.143	512.732	354.697	611.298	206.447	111.991	169.184	344.844	1280.064	582.726	143.739	275.589	8928.007	245.052	319.393	238.414	391.582	1649.028	339.822	302.779	117	0.985	1463.756	1103.474
9031.255	9742.984	6932.946	11511.245	8247.197	13719.719	4734.383	151.082	1407.986	576.152	570.298	495.65	731.476	445.45	350.158	493.603	364.664	190.444	272.941	881.194	1670.05	999.942	135.549	184.873	27627.524	245.792	303.279	263.058	263.032	876.937	273.103	406.444	199	0.957	238.827	1106.068
8631.247	8564.819	6151.442	10390.083	7439.604	12733.45	5036.704	196.427	1038.017	511.965	501.456	414.353	731.86	476.072	330.828	1538.806	321.437	132.59	284.776	742.959	1060.541	753.863	156.461	217.27	24463.389	283.814	312.913	286.288	1849.265	1341.595	297.469	372.562	167	0.945	384.422	1106.518
8671.138	8941.542	6409.927	6673.443	6758.935	12289.161	6529.74	7218.343	704.412	343.902	348.463	309.032	389.645	321.417	245.559	13667.413	182.203	136.703	282.908	626.773	255.631	1345.917	114.496	3062.403	20821.586	322.282	277.386	236.546	4416.957	780.206	357.848	5219.511	100	0.967	1171.65	1104.92
8757.799	7317.311	6140.446	7962.156	7133.417	11448.114	4406.409	720.844	1113.645	475.887	477.864	453.348	660.915	367.442	291.498	1073.929	324.16	149.36	246.455	633.901	801.886	638.214	145.366	353.132	18739.55	275.368	323.162	273.851	2058.527	883.372	273.918	596.85	114	0.99	428.132	1105.86
6042.898	9601.004	5833.728	11017.534	6803.83	11845.672	6179.985	13615.446	921.31	402.35	495.235	376.099	972.207	357.853	313.387	12847.777	194.787	213.45	196.572	746.008	1263.052	583.333	143.007	7306.869	3469.131	272.927	308.015	284.489	416.339	1840.201	328.448	10904.76	124	0.972	474.379	1106.758
5162.539	6493.636	5439.32	7534.038	5982.199	13328.347	9773.772	9728.059	755.735	231.889	402.769	341.96	656.264	382.171	437.353	13538.738	291.874	172.873	244.602	1087.207	891.512	813.468	153.069	4730.193	14604.914	263.405	291.571	282.156	3545.445	1733.47	328.272	6820.931	136	0.994	549.522	1106.544
6999.914	9005.69	5286.079	10052.587	6051.354	10639.405	5947.217	16400.441	1106.646	670.958	454.519	584.059	686.264	360.215	327.85	19906.71	352.983	254.666	211.227	616.182	1015.838	740.237	141.205	6692.986	18973.478	334.689	278.706	296.539	2428.203	1279.471	296.013	9433.066	107	0.929	592.35	1107.322
8148.701	6180.533	7612.032	7245.967	8683.125	16255.842	13455.367	11989.448	983.266	458.243	502.735	644.41	601.833	465.794	455.006	8326.172	185.515	130.059	166.294	610.766	959.062	607.512	148.953	5034.183	9184.484	314.17	311.606	248.186	315.825	256.521	370.194	6388.777	153	0.945	1321.003	1109.546
10401.222	7603.268	8134.218	8769.638	10079.081	15592.033	5800.338	242.693	1195.987	499.836	554.457	509.695	1055.302	739.236	331.71	498.419	224.661	164.638	192.265	1366.033	2128.572	661.72	132.014	251.626	4759.145	295.821	370.721	250.204	130.681	1040.697	347.642	336.805	196	0.922	1535.199	1109.224
6476.609	4741.323	5948.194	7100.706	6731.144	11812.285	6659.874	10913.749	985.501	432.323	495.398	630.234	1033.101	566.814	313.005	14433.209	192.755	133.253	181.314	623.589	1512.227	591.278	120.577	4027.068	7202.845	299.117	262.636	247.607	3965.617	1808.8	330.065	6640.362	103	0.996	1252.17	1108.684
5248.981	6178.292	4710.299	7241.68	5051.522	11150.049	6274.088	204.071	823.234	568.609	390.322	517.26	658.38	312.655	385.683	1520.948	240.096	164.472	262.343	954.548	820.974	1251.144	134.012	215.426	17582.516	283.723	289.412	261.259	4251.571	1516.351	259.698	382.845	115	0.94	292.987	1110.891
7919.379	7666.298	7112.615	8455.378	7058.186	11760.248	7801.346	12412.805	1081.415	410.789	538.697	631.561	935.968	373.269	383.587	16928.911	319.084	166.009	265.151	1020.244	1772.405	833.697	137.852	5515.181	15665.554	248.069	313.551	296.777	813.06	1084.359	294.419	8209.275	114	0.99	561.14	1110.351
8390.552	7521.96	6062.623	6445.972	7993.201	13225.805	8101.817	255.474	939.573	500.626	434.279	464.988	695.283	494.171	287.805	207.217	216.163	145.682	173.552	784.478	1425.714	663.491	112.695	263.273	17699.492	307.483	319.042	260.519	193.142	950.935	273.594	321.64	139	0.988	1391.881	1109.845
4677.4	3845.678	5244.787	4329.01	4240.983	9932.42	3811.333	3563.45	749.305	346.117	357.528	354.107	472.562	259.825	303.165	9918.528	291.28	166.111	336.369	894.314	439.037	1015.008	213.931	1690.385	15937.493	272.535	261.853	252.437	4404.703	1244.664	332.748	2377.081	163	0.858	769.132	1113.365
6947.107	6627.039	5824.447	7498.009	7168.271	10755.609	3206.116	259.679	1291.424	681.125	448.828	535.17	776.18	352.616	298.549	396.831	405.129	229.948	211.91	836.833	959.407	597.392	185.597	168.301	13931.955	356.307	241.668	264.128	1355.641	1168.943	345.218	294.259	145	0.991	784.155	1112.417
6578.204	7943.811	5227.432	9136.728	5665.143	9040.002	215.767	11776.885	1026.027	500.053	370.763	514.08	747.238	235.839	189.456	20873.441	417.204	213.176	285.666	962.557	960.377	724.863	154.453	4449.787	22564.029	320.59	260.499	263.536	4906.93	1351.213	273.765	8076.828	161	0.847	709.929	1113.401
3852.563	5076.666	7131.353	4928.766	4615.915	13794.525	7321.403	13745.882	662.138	349.314	493.995	357.9	839.547	603.499	307.185	9142.974	162.96	152.102	169.576	625.576	1205.694	569.706	120.429	4236.578	6477.284	341.584	289.841	302.192	4642.71	918.912	288.335	6421.496	188	0.956	1145.574	1114.761
7010.876	8791.839	6483.36	10430.5	7121.168	13267.956	7557.428	240.849	834.691	453.395	449.095	544.237	745.83	411.653	318.67	288.173	159.206	150.791	150.051	664.97	1267.183	500.198	121.816	246.19	7420.353	293.828	303.001	287.106	777.855	844.495	240.808	331.251	151	0.968	1413.626	1114.778
5727.174	8824.406	5722.544	12719.571	6148.081	11134.413	12374.605	221.068	925.404	525.826	404.725	439.951	957.851	469.61	509.209	417.828	188.067	169.215	199.286	1928.638	1065.292	734.052	161.692	253.578	5105.834	307.7	338.932	268.932	485.474	984.02	344.113	305.142	130	0.978	1497.715	1114.377
5684.014	7491.512	5586.345	8287.403	5818.952	10798.208	3711.578	180.075	998.729	639.898	476.893	539.256	976.738	361.157	303.49	664.245	213.752	168.6	257.923	1256.034	1401.473	694.317	137.272	164.005	6640.444	291.317	242.688	271.117	1058.682	1689.226	272.502	318.155	117	0.985	326.756	1115.021
1289.03	4318.402	6166.642	5899.504	3945.82	11652.925	4441.728	5111.476	354.178	433.772	454.099	466.871	522.138	438.42	250.769	15097.393	115.316	214.093	161.551	479.15	934.548	540.4	123.38	2256.935	1720.804	277.651	311.79	239.245	2488.34	347.137	273.656	3576.547	162	0.975	1014.864	1116.549
8697.249	9928.127	5032.086	10950.181	6191.293	10943.612	5069.544	21157.253	971.013	422.422	267.05	540.812	775.173	282.239	246.446	26017.045	376.071	218.639	307.398	910.334	449.162	616.022	123.565	7753.328	22903.195	270.367	283.79	285.847	2006.252	1292.527	296.827	12078.192	102	1	595.451	1115.52
8824.941	10666.451	5758.818	12560.391	8116.74	8655.852	906.453	10404.096	1228.85	591.041	350.55	552.903	718.689	232.144	207.776	17908.343	426.82	249.744	340.713	818.779	1237.077	1590.095	176.403	3558.178	21311.135	312.085	255.417	281.591	1248.347	992.449	263.764	6065.237	133	0.909	757.492	1117.259
6281.953	7548.339	5660.605	9396.326	4781.31	10241.834	5327.306	8033.749	562.365	354.642	455.798	354.537	333.221	353.842	263.565	15167.77	172.136	145.201	190.939	1416.431	282.269	639.098	111.157	3024.236	7597.004	306.011	272.799	285.07	5048.501	1300.755	299.457	5230.998	140	0.984	1168.814	1118
5960.189	7850.769	7118.806	9852.744	6042.754	13281.128	10354.552	253.09	810.781	438.079	534.966	588.32	890.833	537.092	482.627	604.401	212.561	162.69	226.769	1151.665	891.145	897.837	148.585	256.246	10073.008	288.088	334.304	262.062	4272.173	1473.636	359.006	359.774	172	0.96	1516.802	1118.558
5520.133	6651.419	6633.433	7457.853	4455.735	11292.232	4834.407	18948.171	973.449	394.303	547.788	405.225	544.246	338.417	274.526	14160.79	384.913	217.326	230.163	1683.097	662.711	846.789	129.659	8601.078	19293.147	259.902	427.325	302.791	1789.919	1500.058	278.834	13433.432	119	0.99	512.668	1117.853
4057.463	5623.112	5139.599	6634.874	4240.683	11314.605	7106.516	4550.745	563.349	305.445	435.95	395.502	428.958	343.849	346.887	7776.035	135.949	139.223	188.999	1441.641	331.931	690.236	143.201	2092.298	5196.933	256.381	271.512	301.882	5150.754	1209.985	330.489	3719.365	100	1	549.62	1117.62
4288.521	6175.188	5351.579	7011.73	4849.855	9631.984	5169.509	12430.412	936.824	515.89	407.522	561.18	1040.934	491.815	234.369	8043.752	206.916	152.382	185.633	577.968	1755.458	596.678	123.962	3812.136	3752.354	325.274	333.291	297.992	233.607	689.013	258.331	5930.638	141	0.904	1095.457	1117.89
2881.057	4200.802	4794.179	6979.075	2565.687	8350.752	4859.799	13115.157	571.289	358.286	436.226	532.628	531.668	361.7	272.936	9583.028	161.144	142.993	185.936	891.84	706.565	777.26	112.413	4271.323	6721.305	312.195	285.839	259.628	5308.488	1469.736	385.877	6353.065	101	0.977	1208.163	1118.698
5986.074	8273.405	5614.234	12007.75	5797.273	11079.139	6489.894	7067.73	966.768	569.196	419.558	590.834	850.672	510.638	281.836	13893.512	194.415	164.188	152.426	549.202	1242.687	485.465	98.402	3162.723	6679.937	334.279	256.003	277.019	2425.082	1263.006	322.685	5960.685	99	1	1250.359	1117.359
4330.185	6391.694	6876.141	7840.671	5075.59	11630.473	5192.749	11010.406	707.608	452.777	639.47	519.469	742.773	362.773	239.829	10252.722	201.616	168.555	275.552	848.815	1053.555	1034.923	124.816	4401.954	6272.61	284.119	327.382	277.355	3559.267	689.094	255.35	5561.903	123	0.925	435.947	1120.24
5711.962	7541.246	3677.307	6906.379	5931.532	9144.244	3750.546	13107.616	1005.303	582.531	247.277	536.394	898.266	281.019	141.197	9642.685	182.617	154.207	178.686	589.69	1167.552	759.494	97.478	5157.237	2663.912	332.027	260.37	262.952	519.395	801.099	297.32	6748.037	111	0.964	1289.644	1118.653
5443.762	7082.352	5870.604	7623.51	5479.669	10353.959	5962.888	9677.526	868.062	523	402.617	603.628	849.903	301.255	256.405	12592.117	182.212	139.535	118.868	634.421	1534.746	429.671	91.195	3903.961	3221.521	336.699	277.395	265.294	768.009	1513.78	451.806	6149.708	102	0.987	1222.922	1122.627
4598.027	5642.04	7828.062	6158.667	4320.853	10750.826	6955.953	8195.376	707.581	358.692	438.24	410.902	586.304	329.066	255.365	8875.668	209.588	160.198	158.637	2346.743	557.575	413.322	87.704	3703.47	13968.829	304.064	278.988	260.063	2574.393	783.821	247.36	6210.051	107	0.971	1264.612	1123.322
9840.552	12878.662	6272.878	14349.144	8704.316	13813.556	4596.666	183.314	1485.674	698.78	488.938	555.006	714.951	424.779	237.489	470.422	395.635	243.291	242.606	704.666	1672.758	946.982	113.901	194.721	26628.788	331.853	301.735	296.611	221.71	790.463	230.825	333.014	203	0.976	234.475	1127.475
8884.751	11551.545	4949.247	13599.532	8324.549	12992.411	4804.854	211.876	1320.79	693.246	411.253	613.449	853.362	397.358	280.819	1353.734	358.341	243.451	202.689	794.772	1926.597	915.069	113.914	221.619	25067.213	314.15	334.871	306.691	217.46	1551.449	219.269	393.873	110	0.998	270.145	1125.373
8391.681	9868.451	6048.639	11634.103	7032.476	12433.744	5256.383	20410.485	926.582	357.455	410.306	341.535	345.059	273.089	190.27	13517.735	385.448	228.653	249.65	891.192	221.747	976.145	115.818	9141.719	30028.245	273.184	287.136	295.098	7278.85	580.47	243.334	13594.59	164	0.796	491.616	1127.902
8643.921	11213.742	3222.544	13135.921	7953.595	12253.26	5808.128	181.301	1132.37	554.745	248.091	544.105	856.883	382.739	333.486	1438.601	353.03	212.001	214.112	676.894	1241.411	685.426	134.655	202.96	22524.578	318.823	346.968	311.92	1460.025	1063.606	281.166	366.466	163	0.956	379.936	1128.169
9306.012	10748.327	5380.898	12259.946	7696.999	12277.874	4811.218	556.533	1124.401	496.168	601.925	587.036	686.154	319.289	255.632	1174.025	371.741	212.715	244.409	774.906	896.578	653.854	116.807	334.608	19743.48	298.792	326.372	279.591	2380.029	559.522	287.413	665.642	109	0.989	423.61	1127.225
6616.119	9004.858	4331.655	11333.776	7026.989	12079.527	9556.368	561.361	924.508	463.508	429.597	536.141	736.788	313.263	340.056	1488.76	346.659	212.522	206.039	712.103	950.477	724.653	144.108	302.027	15921.355	284.614	261.623	321.326	3568.307	1472.871	293.858	802.047	142	0.96	545.056	1127.944
10991.059	12807.659	3350.657	15487.242	8844.359	12545.849	7522.86	5068.574	839.37	347.597	355.193	272.665	413.433	238.826	260.23	8278.678	418.177	226.278	187.552	1117.172	114.067	3596.662	117.66	1814.335	29788.851	269.312	249.235	323.022	4973.078	336.487	270.865	3335.567	124	0.984	571.452	1126.29
8032.338	9340.115	2228.587	10154.382	7653.419	9181.868	4393.8	9436.945	1062.39	472.067	236.576	406.511	780.189	362.607	211.602	8318.927	257.315	179.186	151.847	490.015	1386.77	513.171	114.569	3892.42	19892.28	354.195	301.358	322.265	1745.623	556.332	278.073	5863.83	156	0.87	1111.942	1125.923
10671.736	11592.173	2635.268	13812.967	7209.097	10294.289	4619.43	12544.073	851.455	391.424	277.094	328.047	379.842	255.623	174.723	8282.489	334.193	176.641	173.271	1401.628	205.2	1052.664	122.662	3789.533	32171.531	308.76	259.711	288.767	12227.493	768.658	318.363	5922.06	176	0.887	1175.631	1128.574
9142.47	10840.743	4689.663	12846.257	9422.92	10413.348	7102.845	8903.833	989.776	500.992	416.057	606.281	1053.102	343.767	292.54	14401.337	253.914	160.864	172.903	582.144	1373.058	430.184	92.207	3742.14	19975.577	300.231	309.584	264.626	404.041	2051.005	240.899	6100.427	104	0.932	1296.894	1125.692
7272.176	9751.993	7055.044	11686.115	7656.292	11836.669	5491.583	23936.117	1044.04	557.977	586.561	568.476	990.436	318.84	239.369	15500.812	250.605	176.46	277.545	877.976	1357.003	485.1	111.782	11581.434	3879.594	281.941	336.395	270.78	385.689	1645.837	277.042	16042.517	127	0.995	470.146	1128.406
9035.377	11017.839	4448.717	13849.045	8052.821	12403.775	9250.507	1177.785	836.489	441.45	469.745	542.761	774.598	503.59	305.705	903.198	222.089	157.302	143.478	603.249	1187.316	465.405	88.383	685.28	19475.387	307.254	281.1	275.494	1206.694	957.529	302.109	929.666	127	0.929	1373.083	1126.815
9865.234	12285.032	5533.646	14320.784	9586.9	16180.397	13768.38	11432.63	1189.905	605.651	351.878	563.715	705.75	435.425	423.633	16033.77	234.862	180.099	149.085	564.636	1123.395	514.043	116.872	4779.065	10803.608	330.32	244.512	272.051	148.233	395.049	355.557	7826.712	163	0.946	1315.328	1130.678
11151.888	13888.27	5661.516	15840.74	10553.846	15747.84	5865.969	255.366	1268.327	665.307	484.71	662.523	1179.949	725.645	350.912	519.591	254.215	190.697	153.457	834.411	2202.769	567.941	116.948	247.559	4812.467	335.91	356.562	291.781	176.622	902.439	315.415	313.717	196	0.922	1529.903	1130.663
7218.291	9371.207	6044.481	11365.674	7043.588	12003.016	6054.621	2657.727	1038.631	581.292	378.336	619.132	1042.143	562.903	241.076	7983.988	233.05	165.95	151.341	575.361	1461.538	596.558	88.767	1350.077	7775.586	310.866	272.899	268.453	4969.726	1712.427	271.107	3220.441	103	0.996	1246.83	1129.316
8666.646	10832.001	3050.598	13202.329	8950.311	13580.826	172.341	12758.715	1311.724	649.436	278.538	613.49	958.897	425.912	185.804	29670.032	395.061	236.921	215.919	808.235	1559.043	603.908	135.296	5046.446	15987.639	359.174	293.533	287.568	279.69	966.084	282.508	8887.738	158	0.961	723.019	1131.899
8909.563	10716.781	3564.25	11088.663	8271.572	13835.431	7980.567	2033.179	963.766	466.911	351.855	498.283	890.019	438.029	263.548	1919.824	255.881	164.213	123.288	526.095	1517.529	537.112	102.927	1039.364	19384.139	312.885	257.239	278.515	183.93	729.587	311.91	1382.98	136	0.994	1386.294	1131
7158.648	8956.732	4661.293	9851.499	5577.776	11721.364	6273.656	207.934	1011.561	469.252	340.67	434.229	468.702	334.427	328.796	787.147	369.928	199.421	202.662	787.578	302.057	1330.417	159.381	186.908	28249.364	300.142	276.655	304.681	9523.88	1382.209	259.195	352.883	108	0.938	288.778	1132.889
10535.833	12231.126	4967.877	13870.371	8891.762	12137.315	7589.166	676.515	1415.321	654.361	300.894	555.655	1067.566	356.574	280.557	1740.94	443.58	251.868	207.395	821.506	1799.242	709.525	129.018	376.852	21957.96	311.202	257.316	340.396	987.831	1125.341	285.131	1031.498	113	0.981	556.659	1131.412
7973.787	9182.584	4368.57	10909.755	6753.818	10912.313	3656.805	8620.998	968.354	452.639	248.944	456.171	549.906	259.364	277.728	18347.475	398.165	235.354	263.889	1197.84	526.56	1106.128	169.115	2976.169	24858.436	289.92	270.026	279.979	6357.703	1291.609	366.272	4365.712	151	0.886	764.526	1134.076
8318.727	9479.383	5650.087	11212.728	7512.214	11300.058	2826.445	312.671	1175.476	561.919	404.395	507.404	892.402	345.452	255.222	939.942	433.399	259.594	189.945	788.198	1348.612	610.893	137.761	187.83	17685.135	306.885	337.814	296.484	2432.963	1104.87	318.544	374.045	139	0.977	779.924	1132.543
10158.83	11370.112	3654.465	13234.141	7647.159	11884.36	5229.232	12513.766	1055.083	431.851	360.95	336.429	595.715	298.311	196.681	15067.698	490.982	257.888	214.681	1037.751	394.86	2954.714	109.804	5105.639	28395.684	277.015	258.164	332.649	5002.627	795.691	300.806	9314.61	176	0.863	574.364	1132.165
10828.634	12940.708	6679.004	15484.409	10817.283	14873.838	6018.651	26312.754	1779.297	845.324	523.023	586.18	855.369	417.264	307.979	41438.924	604.967	310.648	222.689	662.207	1284.497	797.087	141.898	9823.288	22917.167	346.579	296.329	314.122	185.871	223.506	326.576	18955.516	146	0.972	640.685	1134.021
9451.713	11198.591	6312.58	13364.158	9028.743	14797.415	7677.895	11703.024	1157.116	616.811	442.999	510.632	1009.269	599.07	306.349	9282.957	268.168	183.877	167.363	702.547	1670.794	523.279	133.435	4321.001	12128.019	351.905	297.624	317.476	1596.631	1155.163	286.673	6096.324	188	0.956	1140.138	1134.888
7034.143	8825.422	4595.813	10470.971	6736.418	10387.956	7748.708	21457.466	1040.272	450.2	337.493	556.687	704.531	272.963	335.712	15288.305	395.012	226.532	170.645	1136.282	815.97	445.149	158.224	8083.397	19210.112	277.963	250.921	305.502	3091.691	1668.189	294.18	13182.959	106	0.962	517.226	1134.623
4269.175	9031.738	4734.495	9302.366	7026.314	9980.904	4431.519	8463.211	471.483	500.416	349.531	428.594	610.545	411.478	255.781	18540.11	199.139	247.109	179.44	489.977	1118.318	524.29	178.739	3725.419	17859.621	302.88	322.947	279.094	161.872	370.788	312.289	5541.945	172	0.95	1009.273	1135.698
8736.828	10801.871	6022.738	13045.476	8015.062	13934.271	7521.006	240.313	879.234	443.929	380.682	595.42	704.428	394.543	321.979	328.025	233.038	162.686	129.365	634.021	1076.304	469.156	113.509	251.64	14897.757	319.332	282.891	300.233	1248.105	772.761	332.445	321.25	154	0.961	1407.916	1136.188
8826.855	10582.488	5650.328	10379.254	7576.596	11879.654	12320.634	393.142	1006.494	448.07	378.341	502.541	815.967	516.837	542.309	626.703	295.108	198.457	173.367	778.975	1046.225	617.156	147.354	412.61	24823.896	313.698	298.425	296.559	1172.558	1044.519	367.579	469.702	123	0.993	1492.451	1135.76
7501.804	9631.767	4905.069	11484.375	7387.447	11694.924	4299.75	181.174	1228.35	596.923	415.383	553.154	930.031	415.666	286.116	1044.438	422.342	261.523	193.451	1326.877	780.046	751.442	160.126	194.79	28614.434	307.586	243.939	282.944	693.856	1667.438	255.353	335.906	110	0.998	322.1	1136.655
7959.613	8956.515	5195.483	10027.834	6937.511	10996.86	5665.8	8614.764	1132.604	543.821	321.743	571.992	997.192	408.117	274.908	11512.117	343.464	184.379	181.731	634.386	1056.893	633.979	142.087	3333.787	28344.836	319.836	275.048	305.566	2509.274	1564.679	300.614	5549.362	142	0.971	1163.324	1138.141
6924.735	8753.473	5502.168	10980.843	6840.871	11842.707	6148.637	6697.391	907.803	507.662	392.788	666.263	1038.908	548.597	288.435	13215.159	213.971	156.821	147.677	670.631	1555.304	515.719	99.514	2055.847	7041.538	305.485	294.905	285.571	559.768	1583.898	285.204	4064.493	106	0.98	1244.849	1137.887
6307.634	8638.393	4464.355	10667.795	6772.165	11919.87	7125.453	4304.675	967.37	528.886	370.575	541.818	645.274	357.913	321.37	11854.601	288.029	206.23	158.568	1178.176	1102.825	680.176	177.713	1938.471	13839.025	286.197	253.955	326.038	776.104	1211.075	336.757	2947.119	106	0.98	544.887	1138.849
10038.461	12262.959	7027.485	13896.175	9366.973	14115.876	10703.426	266.781	1325.822	651.933	467.053	591.893	1116.086	608.264	542.05	415.526	360.538	217.605	200.183	785.036	1314.472	872.559	148.957	238.808	19078.6	325.054	322.844	300.34	485.378	1548.95	354.856	346.775	167	0.955	1511.464	1140.165
9624.243	11533.089	6578.196	13749.231	9141.62	13437.894	5748.847	6087.669	1682.016	769.526	625.307	516.537	904.343	451.46	298.569	9937.268	494.897	277.762	265.851	626.644	1310.267	1107.382	148.361	3531.434	27820.525	382.744	289.273	302.714	144.919	511.407	333.038	4621.198	122	0.945	431.721	1142.057
7772.506	9490.53	5651.913	10708.812	7752.159	12842.302	6697.919	8317.756	1034.951	571.607	379.798	633.522	975.08	438.558	309.021	6633.756	225.957	153.523	126.62	1103.384	942.217	397.907	118.547	2478.191	3839.685	312.187	286.366	274.57	8554.469	1788.965	414.394	5885.03	103	0.996	1217.316	1143.83
9511.786	10493.933	6146.446	11327.61	7911.904	13059.853	6681.663	8697.667	1080.277	524.332	322.653	413.471	862.154	438.808	287.823	8410.524	298.528	178.385	201.485	1268.464	716.213	792.729	142.557	2595.567	20744.721	318.145	299.193	283.084	7726.055	1264.161	296.4	5766.128	151	0.826	1193.825	1147.103
9550.902	11580.917	6854.427	13100.709	9241.773	15804.079	8275.488	4230.941	1194.34	597.437	462.182	604.268	1004.345	541.798	349.268	7091.218	267.463	169.409	176.535	684.902	1376.621	563.756	122.715	1412.483	7535.917	325.298	307.159	288.349	204.303	1065.29	282.082	2805.16	154	0.961	1258.175	1146.156
7075.165	9464.633	5347.776	11268.441	7338.945	12268.369	10436.048	24681.438	1217.666	595.5	519.806	610.551	1192.852	380.311	499.717	20009.967	378.902	245.847	235.569	862.928	2307.359	809.583	195.031	6689.992	14501.765	306.558	278.786	312.063	1029.991	2400.668	371.428	10959.505	176	0.895	529.011	1148.585
8699.938	11443.129	6024.312	13266.105	8123.602	13912.029	4487.288	172.599	1168.751	645.911	487.194	608.179	743.376	430.654	318.24	502.974	253.524	172.96	184.862	823.655	1718.696	815.887	154.746	196.026	9586.024	309.076	280.437	292.827	3012.85	1092.306	269.587	363.935	122	0.985	246.328	1146.5
13109.167	15203.798	8496.503	17990.902	11009.78	16465.471	5239.837	19971.245	1467.718	651.81	559.791	511.052	732.953	396.285	312.036	17507.624	486.166	253.315	249.234	718.336	1124.193	676.185	144.64	8685.599	24729.375	320.376	299.862	300.723	486.065	701.439	312.202	13374.269	204	0.959	493.304	1148.637
8911.198	11306.886	6175.708	13213.339	8295.425	12688.558	5023.427	25665.49	1339.022	602.543	519.445	536.449	1072.335	353.182	331.471	16131.197	413.003	246.618	209.322	822.837	2185.505	608.596	157.923	9783.187	20448.835	313.322	320.164	313.014	1339.611	1396.279	327.64	15447.448	118	0.994	507.271	1147.025
6854.585	8073.08	4842.816	8180.484	6846.889	10975.519	6002.6	12481.723	979.967	573.023	383.894	463.25	863.143	458.701	290.514	8358.628	233.158	165.118	143.954	727.855	1294.022	573.393	140.7	3587.833	6309.308	313.467	357.283	294.736	3970.839	869.921	288.46	6477.217	102	0.987	1183.225	1146.696
6958.785	8877.305	5344.475	10460.141	7028.845	11963.081	8487.512	4474.407	937.34	454.628	408.182	578.509	814.565	596.354	358.055	1434.898	258.675	163.593	171.369	588.159	1117.908	605.003	105.691	2836.519	17452.788	319.272	269.582	288.814	317.801	855.91	320.494	3225.492	102	0.987	1381.696	1147.186
9946.454	13318.913	6703.254	14837.313	8660.082	15250.467	3697.669	326.644	1406.44	645.771	520.134	547.454	695.9	478.003	291.494	1147.556	354.886	222.907	251.021	732.831	1748.674	1053.952	146.744	243.016	28805.994	326.263	327.324	297.657	648.245	719.882	285	343.335	226	0.947	224.845	1150.699
12597.268	13972.136	7536.769	16215.84	8896.817	16531.603	5555.754	200.267	1134.22	492.285	375.153	415.252	531.787	427.532	315.668	1265.514	414.444	221.592	278.319	1393.35	273.169	1039.389	161.129	198.355	34002.016	297.571	311.189	294.468	5834.881	783.916	295.399	405.815	456	0.669	291.643	1158.879
9331.634	11309.464	5937.289	12929.285	7274.218	11845.697	4147.807	192.332	1370.066	576.55	432.837	519.977	655.936	390.484	286.465	969.753	475.563	263.187	244.23	1161.447	830.975	932.17	154.032	195.786	38671.354	307.666	327.39	299.148	3871.881	1273.795	277.267	406.799	130	0.94	269.892	1149.5
9467.754	11069.223	6105.992	13045.694	7950.158	14620.754	4751.871	163.759	1279.647	623.53	497.667	528.191	917.6	502.728	312.556	984.042	353.378	218.921	234.665	778.637	1238.409	1077.998	173.2	179.445	25260.75	302.698	282.369	277.553	832.067	1540.447	268.729	354.313	177	0.941	328.184	1149.342
7780.115	9478.595	5203.14	11473.825	6645.889	12164.337	5907.469	183.986	970.843	381.844	355.593	321.351	388.256	371.661	366.272	545.952	385.052	219.217	257.897	1029.944	195.218	2502.552	158.902	177.994	30138.628	336.253	326.697	282.903	4416.543	779.86	330.131	402.64	123	0.925	403.817	1148.988
10164.658	12145.483	7708.836	15702.838	9223.408	16904.827	9421.768	224.019	990.903	464.926	433.132	498.584	654.222	501.445	430.414	379.515	247.864	194.513	171.976	839.71	888.211	568.342	134.556	257.891	14446.369	298.187	346.039	312.646	665.747	677.664	346.731	371.399	189	0.939	1457.966	1149.426
8573.713	10885.553	6184.207	13145.969	8198.484	12896.325	5529.142	25887.719	1233.149	561.568	486.175	470.028	647.825	435.19	338.662	13552.439	461.058	255.425	245.493	1019.443	879.915	1087.964	148.713	11352.998	28348.744	308.053	321.004	295.687	2536.911	713.718	315.411	16321.227	162	0.95	461.012	1151.506
8603.601	10292.697	6908.593	12547.315	8500.964	13231.139	7075.879	7221.53	1212.116	639.826	504.425	536.561	997.754	580.829	328.85	12050.426	287.797	201.586	192.524	643.41	1465.818	661.102	154.43	2944.748	14469.051	338.381	366.536	332.392	972.303	855.264	311.841	4648.59	153	0.98	1125.33	1151.33
9156.86	11171.068	6543.892	12751.392	8765.676	15347.635	7934.744	6446.062	1199.27	590.108	444.575	588.574	1008.668	532.883	323.133	11479.962	272.189	176.598	191.709	634.536	1533.651	602.544	129.698	2768.428	14109.984	308.616	337.385	276.457	314.86	1030.975	298.147	6102.742	165	0.934	1282.258	1151.555
8648.063	10549.795	7579.512	13881.173	8509.65	13865.104	7484.082	15053.664	1279.55	670.811	465.406	529.962	1023.061	530.245	344.853	9028.946	283.809	184.352	191.043	745.169	1387.217	653.172	135.214	2803.584	12273.918	336.262	312.487	280.236	435.717	1053.929	246.366	5873.359	122	0.945	1197.459	1153.484
6972.776	9148.082	5615.912	10935.218	7261.449	12642.028	7382.725	4236.251	1020.497	562.671	449.279	634.231	884.687	475.68	319.297	6327.623	207.301	173.534	181.242	559.567	2449.974	754.512	134.695	1514.929	2045.105	286.028	311.708	291.142	626.306	821.967	287.902	3233.046	105	0.971	1296.224	1152.195
10359.056	12092.039	7412.147	14839.514	8992.869	15769.174	15484.263	12761.141	1061.698	522.044	412.244	485.561	685.979	576.941	478.41	12237.479	282.345	172.385	199.158	517.462	980.735	566.137	143.774	4869.216	19876.297	306.114	334.767	283.851	2985.037	812.648	342.058	7062.87	200	0.932	1316.45	1153.88
9891.815	11114.696	5986.082	12782.383	6966.725	12467.906	7367.469	199.848	996.954	364.806	316.047	483.194	398.338	373.823	437.84	1498.78	475.531	233.998	321.598	805.047	171.078	1047.521	168.272	200.252	28994.289	314.715	365.976	321.068	1791.465	1348.892	309.94	387.107	148	0.847	381.203	1154.459
11345.042	12204.407	6375.537	13638.172	7496.531	13159.61	3536.657	198.156	1323.762	522.386	392.193	502.592	530.665	345.943	269.427	914.803	493.393	248.601	321.12	1373.308	436.6	882.781	148.958	185.703	37450.646	307.286	319.893	281.343	6597.17	987.315	270.325	373.044	117	0.973	277.936	1154.748
8216.382	10532.328	6133.796	12677.416	7312.791	13269.207	5675.758	20694.246	992.023	419.516	400.436	409.87	421.865	306.178	354.418	17430.996	399.178	206.728	313.928	1092.92	286.455	652.315	151.211	9337.5	19149.155	266.527	292.203	289.712	7403.969	1165.583	298.771	14190.483	96	1	486.771	1153.771
5648.198	7289.435	5812.781	12596.181	5135.032	9693.071	14479.745	14069.871	592.139	327.29	342.535	445.187	580.438	266.164	481.417	12156.089	172.103	134.715	190.025	634.723	439.536	1543.297	127.206	4893.315	7616.035	268.656	326.586	287.471	9854.767	1083.358	377.515	7786.271	121	0.895	1325.492	1155.773
9405.908	11403.02	6995.139	13713.274	8502.662	14863.854	6938.078	200.964	995.262	493.549	448.743	584.805	955.826	490.385	347.378	356.694	268.823	169.795	175.579	619.063	1123.217	626.431	107.813	237.905	20534.453	296.223	324.418	298.723	923.212	1126.453	330.967	312.351	161	0.979	1411.96	1155.022
11972.091	12112.758	6342.948	13255.543	7517.234	13154.454	5715.752	185.225	1258.41	517.747	413	457.441	687.562	412.827	354.876	1300.925	507.776	269.094	248.647	1108.145	579.467	999.769	167.386	191.088	37792.348	302.973	305.309	300.233	5061.469	1433.896	291.749	388.913	151	0.909	300.288	1155.745
10218.694	12696.887	7014.113	14948.547	8766.153	11647.645	5029.644	180.05	1205.163	490.716	442.498	516	731.385	395.541	340.928	773.803	500.599	283.276	265.854	770.476	1448.077	916.877	150.204	178.127	38440.294	345.751	349.272	316.636	2265.704	1420.705	303.37	400.957	112	1	408	1154.714
7270.109	10206.49	5818.163	12036.816	7857.439	11893.262	1999.642	4979.733	1292.04	653.967	568.432	529.597	799.336	388.433	199.523	5699.734	327.257	215.431	239.996	701.141	2030.771	713.551	124.57	2726.795	12258.634	315.26	316.836	287.3	375.932	1017.519	325.46	4490.024	103	1	445.733	1154.5
9940.265	11901.098	6964.063	14147.743	9551.853	14530.13	5618.801	29407.94	1435.819	722.182	542.736	672.798	1130.763	448.377	329.73	31505.291	479.862	272.194	252.254	872.035	2101.129	655.688	134.999	10957.018	18900.234	314.888	296.376	324.497	811.764	1592.767	315.511	19079.81	150	0.961	612.107	1156.687
6038.911	8902.029	5667.784	8094.569	7395.039	12301.628	4858.89	7247.5	749.103	459.877	377.126	485.051	705.716	525.205	285.256	15606.744	246.8	222.545	226.057	599.239	930.747	543.484	194.34	2732.327	20358.932	290.858	383.714	278.978	602.805	569.585	314.901	4456.354	156	1	1010	1159
7541.389	9043.81	6234.553	11310.951	6940.235	11206.211	5795.848	13925.197	930.234	554.151	476.227	648.726	826.19	404.343	286.506	6993.352	213.285	165.537	169.485	1198.224	1019.746	734.696	141.025	3377.444	7877.266	291.153	288.846	316.564	2407.62	1366.23	323.981	6881.904	114	0.99	1153.167	1158.07
8325.659	10195.096	6009.685	11838.229	7791.639	11965.549	9255.899	190.722	1394.609	663.294	533.059	550.901	773.592	428.254	506.362	1392.018	389.289	245.57	271.476	957.846	1278.576	990.445	187.92	191.71	24461.755	342.34	307.698	306.925	959.236	1012.849	292.156	374.667	133	0.935	369.35	1159.147
8023.213	9791.333	6814.861	12697.2	7975.895	12644.542	6654.416	7212.5	1067.791	547.441	515.823	536.161	1271.196	484.22	302.233	11768.891	272.137	180.235	207.119	538.084	1633.572	572.443	159.733	2667.969	17637.093	313.441	382.384	327.996	835.435	1698.169	318.858	4600.946	145	0.991	1118.817	1160.362
8588.504	10091.464	6467.775	10466.86	8683.61	13586.389	7168.439	8416.401	1422.018	719.957	513.574	602.485	1349.176	534.402	346.619	7549.283	334.462	196.304	197.843	1150.82	1478.447	955.95	140.382	2571.503	17203.023	309.476	331.46	289.947	470.919	1284.1	294.998	5790.76	118	0.981	1187.127	1160.653
10550.62	12958.923	7870.067	14401.324	10643.029	17431.644	9150.858	6605.029	1471.965	712.883	519.155	549.354	867.87	560.074	371.588	10347.201	316.484	177.819	176.448	551.845	617.868	530.876	132.535	2623.063	13288.812	331.432	372.806	279.55	170.193	652.035	280.583	5059.676	168	0.928	1236.363	1161.381
15101.67	16605.822	8344.385	15266.863	12550.608	20165.805	13706.668	198.032	1253.701	572.957	430.14	553.55	956.333	637.548	603.65	329.437	332.397	212.922	200.47	754.884	1425.779	613.731	168.585	241.259	25996.396	338.32	320.691	319.795	192.008	868.136	429.71	359.549	183	0.909	1472.587	1161.872
9766.178	12185.565	6653.044	13941.541	8494.634	14030.162	5894.528	167.7	1412	697.805	527.432	591.51	773.686	483.871	355.654	727.296	358.399	206.987	231.451	792.754	1317.007	848.54	163.796	186.183	19817.279	326.397	320.939	267.655	593.142	1262.214	306.407	436.887	138	0.97	263.942	1162.819
6847.973	8099.493	4779.023	7999.939	6787.564	12045.121	6671.843	14024.489	966.927	475.47	357.287	477.821	1047.088	467.776	325.601	8434.232	251.317	145.33	145.313	1000.334	1259.171	626.888	121.322	2372.394	12376.077	301.107	267.742	271.68	3095.16	1948.946	309.833	5030.835	110	0.943	1210.445	1162.9
9143.162	11077.583	7450.817	12963.291	8902.749	14707.209	7648.072	9132.147	1081.831	584.607	452.205	605.089	1788.984	475.036	327.125	6893.339	227.574	159.097	165.423	1211.214	2651.717	500.676	129.642	2896.166	6141.724	322.645	282.495	274.844	2311.907	2563.236	332.61	5508.236	221	0.782	1219.097	1166.31
9771.848	12482.038	7533.298	14620.248	9876.615	15080.044	2768.614	244.851	1339.551	707.343	549.971	636.895	1028.165	957.362	301.31	720.239	251.852	199.495	179.191	830.076	2178.886	645.104	135.063	241.104	6451.326	334.515	525.865	310.766	341.122	1242.989	333.689	335.228	132	0.965	1523.447	1162.697
9320.198	10938.534	6828.26	12900.175	9343.665	13305.323	233.833	9161.742	1710.062	779.913	582.415	603.541	966.557	458.201	235.604	24021.593	584.761	343.68	268.085	1171.623	1064.085	872.766	131.903	3998.995	29147.736	358.697	345.086	317.358	3952.538	1182.276	286.089	7747.178	115	0.999	670.883	1164.091
7979.164	10005.298	5944.531	11732.101	8181.601	11927.078	216.368	18551.81	1347.687	673.688	515.312	675.179	890.087	491.097	230.781	25578.048	438.454	282.471	253.901	983.263	1600.813	771.029	132.981	6699.538	19986.146	336.876	349.288	326.993	1221.231	1190.15	306.234	12681.445	129	0.97	688.337	1164.733
14166.106	16947.946	11398.833	23895.43	11863.725	20342.43	14129.888	199.019	1267.418	603.491	509.264	477.213	893.585	662.416	577.746	345.544	325.496	204.44	198.441	528.734	1556.202	610.269	178.425	246.379	21498.774	327.944	347.998	313.089	1497.509	722.679	420.928	377.008	165	0.978	1480.876	1164.761
8244.118	10481.71	6014.151	12179.348	7701.605	11621.071	5566.342	22736.913	1271.954	583.887	522.208	610.456	806.099	401.627	347.17	16929.386	374.792	212.163	239.09	803.423	1526.208	626.782	157.843	10286.86	18421.533	305.283	311.7	268.319	2263.105	1277.055	362.424	15155.352	131	0.947	487.622	1165.187
7921.903	9115.89	5848.868	10692.29	7701.501	11907.777	6514.139	9490.349	1030.503	514.826	430.954	474.546	830.953	513.106	293.54	8775.254	261.114	176.911	216.648	758.233	1515.791	543.624	163.986	3470.656	15043.306	326.731	290.421	309.637	742.616	880.735	295.888	5816.613	151	0.968	1109.937	1166.03
9840.442	12042.684	7085.587	14375.09	9580.156	15663.583	9246.337	171.312	1223.998	611.442	479.237	611.7	1021.234	561.421	411.089	253.995	264.402	197.314	187.487	683.017	1369.304	672.845	136.052	228.005	13507.512	311.894	315.583	325.646	171.758	1215.962	361.26	315.645	140	0.995	1434.857	1164.886
9452.841	11097.895	6540.362	13076.462	8202.1	14300.168	6350.787	24836.597	1198.051	501.454	477.868	509.113	784.624	412.603	366.512	38150.486	394.409	240.798	286.888	1325.063	778.309	3722.143	148.867	10249.563	20843.337	299.284	372.817	306.022	4908.074	1223.773	299.242	16392.236	100	1	550	1165.5
8982.964	10612.366	7138.176	12687.61	8920.843	14301.962	7926.829	13540.853	1150.062	579.849	499.223	601.658	851.975	666.527	305.002	8700.882	261.443	195.124	184.511	695.553	1193.788	522.874	177.26	4403.882	12442.124	291.477	331.768	313.694	513.653	920.03	264.921	6239.544	144	0.985	1097.347	1167.201
13274.432	14998.196	8997.497	18049.069	11013.905	18684.71	10893.181	174.488	1202.413	536.695	438.158	611.384	975.525	775.241	398.895	175.938	323.113	194.38	183.805	824.722	1539.4	643.041	124.548	220.031	26664.716	289.188	300.66	313.631	1066.338	949.645	289.799	325.888	183	0.909	1420.97	1167.407
8482.703	10700.969	6470.734	12797.23	8414.084	12485.282	3438.061	189.761	1522.296	754.07	594.491	631.182	927.761	471.127	303.029	1002.332	409.169	248.9	259.576	710.414	1877.536	1082.452	150.225	175.293	22050.086	359.295	326.745	315.452	200.904	1083.183	297.166	360.526	103	0.996	364.209	1169.617
7749.66	9512.262	5424.831	11222.897	6707.379	12508.077	5254.799	259.127	1273.641	498.179	428.273	482.385	574.29	414.474	367.026	799.04	530.112	232.115	261.474	787.065	1017.677	952.703	149.121	192.285	23819.178	322.855	346.028	304.997	7672.542	1140.554	309.55	441.071	114	0.99	442.711	1169.395
7902.996	8014.87	4459.459	7258.969	6220.632	9757.4	4890.95	11053.499	875.163	354.986	326.13	254.039	370.874	454.033	248.867	8689.844	288.083	174.168	219.793	757.425	225.106	6103.992	162.718	4231.3	29358.001	302.019	363.976	310.24	6616.476	629.33	439.144	6238.78	136	0.895	1131.676	1170.184
7348.559	9701.967	5872.699	11233.941	7386.891	12832.354	16312.647	10474.253	1005.63	537.189	460.955	529.31	894.069	445.967	513.143	6046.726	212.311	154.834	164.233	589.887	1568.98	517.7	144.589	5327.703	1451.874	298.88	396.557	294.613	1806.372	1055.824	383.309	8040.25	100	1	1352	1169.5
6496.655	8251.669	4936.195	9812.32	6269.464	10832.044	6127.22	20860.915	920.973	434.699	442.199	554.205	598.379	375.448	343.836	14905.279	285.23	179.097	208.183	710.267	998.996	655.061	152.756	8590.497	13081.311	295.185	319.586	293.982	1544.978	1163.989	330.421	16224.53	119	0.961	504.004	1170.223
8105.236	9265.67	5912.032	10173.092	8124.376	12202.836	6822.658	5284.706	1089.224	517.171	396.27	428.592	724.41	506.757	289.439	6555.571	271.388	180.427	187.636	568.212	1371.384	592.193	149.448	1355.87	17499.385	275.625	328.489	298.144	679.745	446.003	269.344	2779.303	184	0.846	1055.663	1171.136
9315.872	11317.415	6595.839	13378.833	8276.655	12962.662	4502.223	24411.511	1217.947	524.234	493.31	564.27	1033.711	417.565	326.557	27825.446	410.936	265.748	253.778	789.428	1306.354	1037.767	146.172	9463.897	25150.977	309.516	397.11	319.222	1621.945	1505.349	304.617	14938.047	206	0.882	552.117	1174.408
8122.019	9424.963	5135.149	10974.371	6382.524	9477.217	3712.329	1767.72	870.145	376.323	377.863	513.124	2390.967	332.949	288.021	5411.749	434.951	227.253	230.759	947.183	6693.753	723.445	183.832	934.84	23706.905	276.008	408.646	285.141	1504.868	3271.376	489.993	1719.609	149	0.906	897.574	1173.802
7838.569	8951.672	5672.791	9745.98	7462.759	11987.138	6548.512	13163.872	1016.482	511.583	375.872	392.312	971.05	412.754	305.604	7886.326	273.327	164.606	187.062	840.5	989.81	652.859	144.976	2816.348	15051.604	293.947	295.828	307.79	3959.75	1331.779	354.374	6236.808	198	0.795	1161.869	1173.581
8975.996	10503.653	6775.035	11813.043	7906.556	12584.96	6291.879	9356.482	922.955	493.195	397.605	555.764	2462.361	401.523	304.575	8530.612	250.49	157.646	164.886	941.746	6169.658	768.315	117.251	2949.064	13369.801	284.938	297.035	297.096	781.97	3323.967	309.622	5532.77	133	0.92	1188.936	1171.44
7623.275	9463.034	5486.874	10120.033	7423.915	12477.172	15853.139	9392.484	1088.653	534.466	417.49	583.319	948.345	497.224	546.733	6373.64	286.413	169.635	184.421	544.332	1337.358	622.221	144.411	4313.037	17259.341	292.558	423.375	294.242	685.601	1179.886	361.907	6206.286	126	0.988	1365.087	1172.643
9921.284	12262.766	8017.977	16146.819	9533.341	17574.137	11026.246	189.732	985.195	500.437	457.623	550.647	762.326	479.306	505.45	209.795	239.138	178.004	197.062	898.054	307.395	739.69	172.613	205.235	10292.026	299.05	309.544	306.114	3877.136	1030.545	409.962	339.569	184	0.894	1450.641	1172.543
8909.413	10954.533	7274.755	14020.673	8796.715	15542.446	8235.655	10294.396	1188.169	600.46	502.44	545.655	655.82	498.194	342.937	7172.151	224.513	175.573	182.418	556.879	1476.356	568.44	132.604	3645.595	3896.948	315.225	304.421	287.767	184.77	417.107	282.276	6035.824	122	0.973	1261.279	1173.279
9139.533	10262.028	6882.773	11888.4	7176.879	11934.769	6133.908	14314.045	872.105	419.153	371.707	290.266	399.188	483.167	256.112	8772.403	261.836	180.017	264.226	1190.597	226.426	14558.961	166.524	4677.854	21845.031	295.81	381.221	313.089	11937.185	817.487	479.208	6583.104	105	0.941	1135.529	1173.986
9830.778	11425.754	6689.142	13077.056	8591.703	12708.385	3816.808	22148.086	1502.504	638.557	594.291	665.805	1252.146	450.271	308.467	28784.118	508.322	279.36	244.26	1069.972	1534.679	805.48	150.282	8480.107	25342.213	334.587	337.841	305.599	2315.011	2124.762	329.672	13173.756	111	0.994	538.986	1176.05
7815.155	9361.41	5518.566	10654.25	7517.129	10773.038	1531.318	382.14	1121.398	537.337	470.865	560.095	762.289	372.657	221.156	670.409	375.643	220.425	238.849	755.255	1149.388	670.207	154.39	209.997	12268.651	292.959	280.292	291.807	1258.738	686.628	304.128	360.428	111	0.994	873.95	1175.734
11099.177	13209.46	7587.789	15309.829	9717.603	15023.711	3782.549	22798.336	1509.35	683.185	642.839	706.653	1317.613	473.101	320.907	32157.247	452.936	268.909	246.885	870.918	2075.722	745.511	137.369	8909.724	17365.134	326.732	348.394	313.677	534.011	1583.228	284.557	15221.098	131	0.986	528.271	1177.385
9900.745	11864.841	7257.175	14296.788	9867.366	14869.524	249.508	14092.949	1429.061	727.345	576.221	583.793	753.258	507.155	200.655	28196.163	457.658	279.729	274.986	651.386	1636.237	827.97	131.981	5427.54	17967.206	345.118	328.349	308.922	101.969	725.373	294.393	11247.394	194	0.884	758.103	1180.768
10403.647	12079.108	7343.294	13833.983	9388.282	16484.709	8557.888	15066.104	1240.444	576.062	484.614	522.326	900.316	533.707	340.355	7123.823	273.351	192.571	200.362	472.101	1571.059	642.574	137.009	3551.827	16409.98	293.745	361.639	294.304	127.63	835.16	275.924	6877.244	148	0.985	1274.736	1177.682
10355.653	11896.025	6819.602	12998.61	8933.786	14758.034	13437.204	210.885	1120.364	504.507	406.137	720.378	1299.781	583.996	484.225	217.743	286.925	180.477	200.58	628.551	2048.37	622.705	169.406	222.729	21182.324	293.408	297.974	307.936	166.183	1613.106	379.374	339.002	158	0.976	1410.532	1177.665
10875.784	13082.906	8115.616	15740.156	11054.132	16719.593	2744.476	263.502	1718.695	878.064	654.251	623.182	956.641	548.028	282.976	458.023	559.792	336.016	276.624	858.707	977.634	812.585	147.083	172.281	22689.172	324.745	312.747	334.592	192.119	900.499	333.644	294.525	147	0.978	635.541	1178.69
11003.585	13384.145	7888.19	16028.444	10701.278	16361.013	250.611	6581.199	1552.5	742.256	612.106	885.35	1000.677	539.668	210.08	18994.481	492.566	274.032	257.011	849.531	1724.227	646.801	139.685	3011.216	19995.749	324.195	283.463	303.986	235.424	821.045	300.592	5857.143	183	0.963	733.123	1179.855
8243.839	11783.461	6214.62	12935.743	7957.928	13660.116	4727.116	140.598	1790.851	729.452	578.049	606.674	861.26	572.884	346.172	547.252	524.421	247.377	273.757	1007.495	1454.5	1385.158	159.059	192.147	39528.002	366.584	334.358	307.665	703.276	1489.744	287.62	351.22	133	0.973	211.026	1179.192
10210.157	12223.681	7063.601	14347.562	8966.262	14498.171	4877.99	286.645	1385.808	615.455	798.912	570.831	759.823	442.961	327.03	1087.701	393.319	235.648	334.485	1017.828	1661.061	1167.367	140.454	182.204	18323.506	340.739	333.998	317.654	1311.809	998.362	306.955	515.105	175	0.934	385.717	1179.609
6560.076	8323.334	4818.082	9809.637	5766.008	12033.377	11797.892	327.595	982.483	416.209	373.513	406.007	509.966	409.535	563.108	989.501	396.49	226.105	331.209	1147.049	543.878	1571.157	168.026	241.193	21764.919	307.526	292.824	293.021	2854.971	1118.358	344.166	537.8	104	0.974	471.5	1178.173
4772.829	7519.606	4833.241	6775.012	5968.983	9541.895	6613.991	10609.462	567.547	392.09	318.019	345.994	601.425	417.982	297.663	17668.178	270.273	191.532	234.309	419.334	1013.932	546.867	178.607	3035.953	21367.507	280.175	354.658	264.941	1991.217	784.416	299.278	5724.656	191	0.972	1007.343	1180.05
9790.986	11270.972	6893.693	13709.361	9146.229	15090.306	8015.69	9681.887	1093.644	566.402	501.892	671.273	1092.479	473.216	339.879	13182.31	233.059	164.797	174.318	713.065	1584.069	646.382	129.445	2631.006	7682.678	318.247	357.97	296.123	843.92	1521.45	299.097	5052.36	125	0.968	1245.556	1179.556
9718.202	11466.238	6237.989	11749.124	8974.447	15376.069	13250.236	347.372	1097.854	498.621	364.502	550.788	1092.832	508.281	501.857	193.764	285.249	161.452	187.276	578.264	1654.408	574.64	140.561	243.374	15279.962	295.426	282.876	278.761	762.316	1364.601	336.421	342.987	150	0.998	1380	1179.5
10864.785	13193.688	8197.387	15995.897	11064.838	17180.944	6329.66	4343.871	1602.574	835.172	637.295	573.121	770.731	527.172	368.823	20711.335	445.022	286.759	261.956	754.713	1608.578	731.961	154.257	2110.836	18137.126	354.008	293.913	322.134	120.985	636.843	363.773	3618.508	124	1	620.5	1180
8234.296	9494.956	5241.692	10675.233	6274.181	9364.273	2901.412	4138.928	940.161	395.921	382.189	527.719	2336.128	298.122	245.244	11924.164	496.724	225.691	270.725	928.221	5499.254	711.291	178.771	2131.858	27428.841	290.069	260.504	275.192	1201.738	2983.271	406.815	3764.507	141	0.88	889.145	1180.926
10491.772	12685.485	7791.864	14799.601	10174.164	16398.399	10959.107	189.423	1242.951	605.787	519.051	647.289	1176.177	518.231	465.141	181.698	270.909	189.771	193.01	767.484	1475.387	566.12	152.073	213.166	11362.264	303.035	337.628	312.903	271.993	679.805	364.34	330.17	139	0.95	1431.248	1179.874
8736.77	11175.951	7668.775	15294.414	8887.114	15568.469	8338.941	11609.01	1339.916	654.762	546.4	582.91	1289.703	492.236	349.244	7497.074	233.5	185.924	201.332	565.98	2422.119	570.47	133.198	3778.428	2164.318	296.601	435.706	294.27	236.992	1350.333	249.985	6841.807	110	0.985	1283	1181
10971.927	13186.163	7322.852	15657.754	9444.044	16317.825	6315.485	198.184	1398.868	651.515	547.889	572.848	742.73	570.828	414.772	1166.339	401.354	228.046	249.515	736.067	1771.348	928.609	161.415	187.179	21200.596	318.591	315.102	303.248	383.185	1123.519	287.353	363.46	167	0.955	315.877	1183.29
7423.537	8524.992	4940.369	9956.64	6551.245	9321.154	6418.409	11132.976	923.258	448.094	410.31	505.389	922.502	325.379	322.997	10266.351	354.921	220.352	213.074	1078.187	1131.966	688.999	167.42	2714.573	13801.982	303.038	266.194	268.254	4022.233	1395.618	332.687	5164.258	119	0.895	924.206	1183.34
11195.262	13602.13	9150.773	16307.712	11640.772	19598.265	10124.917	2681.53	1290.499	683.569	572.755	590.514	1188.499	564.234	376.076	8951.593	273.996	173.813	164.874	764.956	1570.472	557.324	129.214	1284.113	4952.851	326.654	334.247	294.552	148.932	1137.12	256.452	2675.597	171	0.944	1232.307	1184.582
8358.676	10425.66	6617.496	11802.392	8490.975	13216.34	16265.081	252.077	1318.965	666.705	564.879	663.045	1100.736	512.831	495.004	195.802	292.756	188.613	213.565	706.009	1862.111	753.275	137.208	216.361	12642.54	327.729	319.006	299.928	155.732	775.839	434.043	318.784	98	0.98	1400.469	1183
8719.932	10396.132	6084.979	12806.827	7976.939	11237.204	241.609	8408.028	1190.876	512.168	418.157	436.957	478.074	373.851	258.894	15139.837	469.276	299.382	323.487	2055.496	165.13	1284.802	133.38	3337.971	29574.562	291.89	329.608	329.275	7395.368	878.698	286.035	6561.426	105	0.984	681.471	1183.214
8481.115	9420.49	5980.212	9812.928	8594.543	12930.392	7483.086	13458.208	1264.998	647.323	493.104	496.522	997.117	493.444	339.519	8629.862	321.395	189.413	213.66	744.405	915.361	1273.983	178.534	2768.524	19061.163	329.186	374.13	325.959	4150.246	1278.443	363.359	5630.635	115	0.999	1135.091	1184.161
8084.637	9663.208	7435.869	14028.467	7405.795	14033.641	7148.799	7344.975	771.768	411.194	390.783	526.371	582.779	379.627	261.547	10756.853	181.421	147.508	213.349	895.207	569.665	871.757	131.826	2352.856	8239.181	286.72	308.827	292.046	1378.347	876.49	321.308	4827.868	105	0.984	1248.548	1185.062
7654.622	9369.203	6874.809	12750.861	7775.24	12172.581	6821.689	12339.727	1153.442	623.545	512.654	589.724	1421.356	445.668	326.48	8265.377	256.457	186.289	182.146	946.758	1498.658	648.368	162.129	2782.768	11381.336	311.801	339.436	328.862	1415.749	1757.193	309.43	5800.96	119	0.961	1146.475	1186.113
9976.237	11350.238	7093.597	12090.753	9450.306	14788.632	7937.656	14721.349	1244.397	628.501	486.863	549.393	1132.686	510.973	343.5	7537.455	293.183	178.469	144.119	848.031	1471.662	633.87	141.873	3239.516	12146.825	300.443	392.118	308.766	1072.009	1322.627	295.085	6267.044	132	0.993	1161.348	1186.348
10244.515	11918.26	8219.065	14375.175	10254.402	16919.414	9234.511	6370.881	1147.318	601.391	464.512	541.65	735.589	613.47	316.823	9276.474	251.213	184.765	188.014	774.688	1029.337	517.689	155.487	1704.94	12068.561	285.301	420.589	294.835	1502.162	818.595	306.401	3964.52	214	0.953	1052.832	1189.939
11795.351	15039.726	7663.302	16901.636	9778.823	17721.249	5285.782	154.059	1525.604	706.626	552.016	639.939	845.189	556.413	317.792	636.108	403.547	219.282	253.792	761.74	1919.362	981.229	162.291	183.553	28691.317	332.314	349.078	293.126	361.341	1215.704	297.669	329.926	268	0.912	254.825	1191.996
8621.217	10732.766	6540.411	12073.45	8680.597	14657.023	13099.802	2737.879	1112.406	593.874	491.608	582.93	1083.596	448.035	527.48	1949.12	217.692	160.822	169.911	528.79	1663.334	589.909	141.391	1261.375	3900.721	324.543	425.621	277.551	199.003	1113.16	357.376	2319.684	119	1	1361.752	1187.979
6309.13	7665.441	4584.053	8910.614	5871.53	12472.858	9796.463	193.129	866.084	420.302	354.738	427.63	890.233	339.242	522.976	200.576	238.037	170.663	223.715	749.65	640.065	861.17	182.19	203.014	13528.228	295.456	357.75	281.857	17533.6	1260.551	479.971	326.41	119	0.961	1453.34	1187.172
12451.059	14987.939	9154.637	18144.971	12057.717	19216.042	6832.31	15964.33	1730.489	862.091	680.017	607.261	845.88	577.454	436.603	28971.99	491.202	300.671	266.074	902.516	1981.456	727.525	173.552	6405.244	16871.562	299.634	298.469	329.776	111.442	635.939	337.965	12102.532	217	0.871	602.62	1193.993
10587.188	10969.935	6005.99	10521.459	8257.529	11946.426	5398.371	8013.433	923.317	443.682	350.313	320.102	312.104	486.558	260.819	8090.043	272.794	148.805	180.742	1836.944	184.478	5506.206	126.766	2533.022	22641.143	283.378	299.422	310.96	7826.85	570.88	421.91	5241.666	112	0.943	1181.393	1190.446
9043.401	10965.874	6962.047	13785.695	7312.253	13878.52	12804.545	24611.397	825.142	406.716	386.255	569.205	781.399	337.481	484.212	21096.598	228.311	159.202	254.694	819.373	656.429	493.525	141.347	9682.595	15666.395	277.061	392.611	262.971	3366.14	1006.961	444.052	16078.933	144	0.923	1325.194	1192.493
7345.755	9133.985	5258.881	10493.402	6550.398	10625.342	3945.316	217.513	1161.212	535.821	465.996	563.548	1050.329	404.449	325.433	1195.172	313.795	214.531	258.029	1314.19	2767.248	741.092	127.462	181.531	19813.043	327.14	321.573	308.292	772.681	2121.499	294.914	395.148	140	0.921	386.957	1192.586
9065.063	11298.197	6765.111	13233.014	8740.509	12824.652	9317.733	1345.726	1467.032	671.988	611.972	637.936	932.646	422.004	517.567	3229.491	435.114	251.209	236.819	773.76	1684.043	830.677	189.585	768.704	18226.831	357.112	306.085	294.585	410.657	1023.442	347.773	1766.121	119	1	490.5	1191.5
8372.713	9664.64	5907.041	9471.629	8651.126	13232.878	7653.215	7683.982	1337.171	644.115	438.05	466.871	1031.479	498.953	342.387	7420.447	283.016	185.944	187.738	574.971	1328.881	702.542	178.224	2639.984	14005.006	330.216	331.846	290.3	825.052	1084.327	321.751	6020.781	171	0.862	1127.032	1194.904
8679.502	10193.848	5857.129	12079.571	7315.5	12650.839	6078.832	210.73	938.342	484.205	400.079	449.852	587.42	383.068	410.489	1605.474	263.359	203.59	264.155	1286.172	422.608	748.48	168.903	194.796	18015.617	315.733	328.888	289.336	2416.591	943.01	292.712	389.152	96	1	346.771	1192.479
9606.389	11984.624	6941.765	13986.015	8803.346	13100.299	2824.469	192.71	1492.991	677.711	599.108	542.112	885.708	432.917	323.736	776.317	409.717	244.757	265.526	804.364	1952.625	919.206	128.677	173.599	20508.982	358.965	341.684	309.766	312.769	997.237	301.391	359.028	158	0.976	401.437	1194.057
8256.133	9519.332	6709.702	11430.858	7442.082	12082.772	6497.827	16408.355	822.925	473.132	431.027	528.667	854.363	627.73	267.694	9313.345	223.899	147.816	192.934	726.054	643.367	975.78	172.561	2597.843	10384.628	287.396	352.587	292.697	2693.693	1377.594	412.715	4992.772	121	0.885	1102.054	1193.45
11057.731	13157.074	8140.447	15451.294	10445.678	16090.288	220.959	25526.402	1697.614	800.106	711.746	694.617	1393.983	546.099	198.207	22556.009	548.854	336.771	304.541	817.543	1000.999	842.958	121.759	9196.225	20528.047	322.753	348.374	323.418	114.691	1676.235	298.992	16272.613	133	0.973	558.65	1194.455
11266.699	11514.96	6547.914	12384.584	7113.554	10692.303	451.117	14086.971	1033.167	358.431	343.728	342.445	516.559	250.406	161.344	19342.049	664.632	251.425	312.81	701.921	243.29	1091.257	129.752	2841.664	39348.524	284.517	284.156	290.448	2299.034	942.522	284.803	5352.716	114	0.948	880.5	1194.842
9656.83	11147.213	7809.966	13671.458	8737.518	14240.692	7596.775	10745.756	999.683	543.563	478.118	611.605	968.633	385.783	300.326	8187.506	240.985	176.384	170.513	987.474	778.971	602.783	166.582	2533.999	12725.952	292.092	325.613	312.357	3720.361	1448.508	299.675	5198.644	124	0.933	1140.468	1194.605
11357.429	12378.875	8001.541	13908.628	9036.158	15542.136	7814.394	12120.387	967.939	454.083	386.503	377.562	454.86	363.694	279.453	9941.376	276.316	159.127	216.898	1353.809	396.42	1794.737	157.364	2762.169	20376.219	271.668	375.777	326.298	7144.022	752.465	311.451	5647.731	179	0.881	1160.31	1195.628
9202.007	9763.373	5911.537	11509.674	6969.481	9864.942	3712.054	9130.451	1035.505	437.776	343.244	320.695	455.375	344.729	242.118	8955.107	362.573	173.387	289.734	1089.477	869.789	7603.771	124.368	2626.499	33536.2	296.611	354.365	291.632	8628.991	554.475	396.729	5262.156	124	0.917	1196.048	1195.153
9114.755	10588.158	6616.954	11372.861	8853.467	14162.911	7522.553	5888.433	1216.737	582.433	441.421	469.195	986.258	527.872	319.2	10227.457	305.168	179.324	159.802	951.83	966.314	605.722	129.101	2319.738	16112.309	315.139	281.053	291.736	1593.81	1245.823	330.893	5304.354	166	0.964	1243.56	1196.687
4505.827	9913.626	6556.437	9315.917	8282.301	13788.067	4323.831	7412.175	923.301	553.196	439.757	426.463	681.267	431.67	297.402	11752.958	291.184	210.199	240.952	402.455	1115.046	439.082	181.007	2117.868	3420.474	306.009	372.928	250.303	219.191	573.292	303.378	4398.916	154	0.961	998.675	1196.448
7887.807	8731.162	5387.226	9954.315	6769.244	10830.731	5630.362	11654.824	754.273	427.98	339.807	321.84	288.696	329.279	253.415	9425.937	186.082	141.982	165.109	2219.722	169.939	975.306	122.696	2502.057	10007.675	292.892	374.325	315.816	3772.907	618.525	443.074	5033.558	98	0.993	1173.888	1195.153
6736.476	9112.671	4770.048	10609.884	6137.174	11017.143	5049.719	154.44	864.565	521.908	421.307	521.396	624.561	409.652	351.819	561.629	208.062	162.801	203.137	1168.441	828.791	1457.422	156.831	206.725	12485.663	282.056	293.203	293.256	5212.521	1512.656	304.511	293.097	101	0.99	241.47	1196.53
6352.508	8347.908	4841.275	9828.037	6306.81	10579.297	5539.509	197.866	979.981	434.389	425.399	510.06	747.941	356.942	398.104	777.161	248.012	189.717	247.876	932.131	1009.851	1098.704	155.661	172.016	16769.366	305.585	281.904	289.097	7926.833	1441.745	343.957	325.507	125	0.903	449.164	1198.468
4693.834	13130.25	9670.254	15969.251	9926.22	13922.343	4454.091	5605.054	765.839	567.51	451.846	416.2	511.468	404.261	293.592	8002.262	248.988	202.04	214.183	403.031	1217.828	465.489	172.367	1857.117	7828.187	298.462	388.668	284.225	108.218	561.364	326.173	4370.955	119	1	1006.752	1197.248
9123.755	9715.141	6207.549	11152.593	7561.62	13389.383	7353.825	10482.379	792.564	393.684	312.743	278.586	335.564	349.126	264.181	8458.144	241.25	144.217	268.997	1917.61	179.199	2324.873	142.274	2780.502	14653.39	263.176	363.277	298.792	5405.74	464.87	418.496	5423.193	162	0.904	1187.265	1199.549
8433.849	10326.073	5796.668	10545.8	8169.257	14074.104	13590.241	25064.704	1209.251	541.706	425.956	650.232	1323.012	589.582	553.382	17601.36	266.227	173.929	200.528	872.594	1033.659	559.9	146.076	10079.042	10760.884	285.253	314.449	265.432	156.49	1036.149	379.758	16257.853	113	0.981	1341.659	1196.588
8984.305	10383.987	6541.094	12138.374	8715.197	14061.486	267.584	6740.941	1423.668	695.616	567.23	565.877	810.93	530.892	220.522	16732.165	480.417	280.46	305.104	853.298	925.273	964.378	128.27	2486.306	17412.925	341.035	325.788	303.19	2648.146	792.756	264.252	4649.727	162	0.985	711.975	1199.025
7078.134	8868.447	6072.948	11665.673	6562.3	11782.864	6912.357	10553.606	1001.174	467.047	441.902	585.942	668.955	369.213	272.34	8571.226	215.273	159.053	185.518	837.438	631.199	509.014	133.491	3929.713	12618.373	249.935	362.663	289.975	6295.034	1260.457	351.943	6655.157	110	0.915	1287.464	1198.845
10055.409	11299.771	6943.789	12951.027	8647.932	15666.896	11208.971	25337.316	954.447	429.229	401.01	496.244	994.329	365.235	464.946	20169.805	253.162	171.459	246.297	1076.442	601.659	471.194	140.225	10359.279	20928.647	265.993	381.08	264.765	6161.041	1181.865	466.263	17882.349	162	0.917	1321.975	1199.87
7169.428	8570.269	5637.678	10911.77	6343.627	11111.809	14214.179	320.737	774.312	369.401	419.032	572.24	758.49	304.342	565.955	217.139	211.514	146.439	204.489	795.916	514.974	570.411	150.555	232.687	14149.087	256.986	290.673	280.223	4927.08	1491.152	356.607	319.525	135	0.879	1400.211	1199.567
8971.085	11488.36	7075.107	13775.846	9541.049	14370.861	3218.963	350.067	1422.957	796.974	631.515	600.43	896.117	503.092	335.295	980.176	298.786	260.818	239.8	772.695	1575.705	609.519	156.684	192.349	3175.909	306.425	337.233	316.531	226.781	900.264	314.402	401.876	107	1	630.481	1199.051
8432.773	9066.676	5247.066	9234.567	6888.952	12172.88	6594.675	11143.036	796.12	360.403	317.424	340.335	372.977	341.047	247.754	8581.618	185.949	146.903	250.462	826.024	239.878	876.569	136.889	3175.454	14187.196	252.562	308.736	277.648	7229.721	546.558	291.288	5179.026	100	1	1265.62	1198.62
8896.567	10818.831	6222.587	12990.068	8061.294	13396.747	4479.05	182.267	1038.106	533.8	482.833	765.76	1233.806	473.169	384.033	899.722	267.069	206.619	235.028	1275.595	1586.376	746.565	141.954	167.329	15731.675	329.071	328.743	306.323	1598.047	2946.143	288.378	320.159	105	0.984	376.224	1199.986
11736.128	12630.404	7396.409	14716.321	8981.358	14548.349	10753.985	1069.648	1109.705	472.133	476.3	568.179	904.133	336.281	544.386	3014.345	342.515	200.29	242.855	1177.881	1044.554	734	180.951	595.868	18745.458	311.411	347.412	287.765	3279.486	1812.875	332.381	1166.51	140	0.932	497.207	1201.893
9389.24	10783.595	6531.769	12816.755	7841.923	13320.768	5590.458	20027.628	1240.599	464.461	450.555	511.328	906.01	396.141	378.369	25619.459	552.004	288.239	285.559	945.835	871.879	928.616	177.518	7854.852	28633.142	276.372	299.534	313.505	1563.746	1548.15	342.047	14600.913	132	0.928	580.924	1201.455
10854.781	11477.72	6662.532	12671.226	7980.6	11384.055	4448.157	10638.284	821.221	361.002	378.383	304.992	326.053	280.988	242.25	9897.973	339.032	184.587	273.56	985.103	121.374	5496.435	165.038	2834.191	17969.2	282.943	315.167	292.429	6595.966	485.933	508.979	5344.839	133	0.909	899.914	1201.432
10135.861	12189.862	7428.497	14849.202	10305.697	14854.514	3522.592	14966.19	1410.158	705.544	605.907	622.7	952.999	489.266	284.513	7786.301	526.511	285.201	244.155	736.376	1050.062	665.348	174.106	2813.216	17495.816	333.637	298.636	305.53	238.697	727.632	373.031	5451.475	179	0.965	924.008	1200.964
9572.244	11697.186	7175.606	13276.584	9203.324	16360.427	14160.415	879.579	1233.714	607.404	507.765	602.627	1406.437	655.75	566.552	312.265	253.132	165.684	178.014	651.141	1602.658	664.634	153.544	365.12	9007.982	282.198	327.123	272.864	162.054	1312.356	338.34	559.509	127	0.983	1381.531	1200.217
7552.206	8934.285	5187.68	10851.121	6466.557	10503.33	3698.374	8678.046	781.171	337.891	364.101	304.051	316.866	280.302	243.792	10668.598	355.567	190.531	284.898	801.885	126.943	4805.53	168.467	2547.514	17849.082	288.433	302.744	296.945	5685.906	422.982	616.155	5218.978	121	0.948	894.252	1201.996
8296.99	9452.122	6394.805	10488.401	8168.981	12771.616	7175.399	12818.009	900.462	508.988	424.246	588.187	1019.452	535.601	275.462	8511.614	244.658	153.497	171.56	720.802	890.04	469.565	160.211	2394.183	10921.325	298.337	300.606	285.884	4255.709	1538.753	422.221	5124.079	120	0.867	1098.325	1202.742
9239.048	10929.042	5553.626	11498.325	6799.893	11154.899	5377.984	154.584	1188.211	542.036	422.223	479.694	622.179	421.342	362.976	715.537	285.682	184.341	255.919	1719.713	695.659	911.791	158.614	187.928	18869.303	294.296	301.617	288.718	4684.793	1171.345	299.973	310.988	101	0.99	263.223	1202.292
10972.786	13222.192	7334.123	15426.977	9264.484	15953.124	4280.945	166.793	1383.594	644.278	537.97	585.488	953.208	512.651	366.525	1007.231	385.64	258.158	275.168	997.729	1955.412	974.375	147.754	178.051	23283.582	320.401	322.494	295.321	1460.982	1669.714	293.091	291.928	209	0.857	337.232	1203.404
9920.396	12240.146	7432.135	14578.273	9639.466	14320.287	11733.149	212.784	1629.473	714.276	658.055	622.705	932.042	483.344	551.4	833.867	484.822	279.728	297.105	707.329	1605.062	1052.376	172.552	174.651	23993.271	352.473	318.46	313.407	227.736	856.359	335.656	389.263	136	0.956	486.375	1202.478
7255.515	8628.845	5558.307	10287.6	7332.977	12623.593	214.717	9181.873	1237.403	629.726	500.712	572.58	836.706	494.036	214.356	34800.148	481.641	273.201	314.134	947.581	1147.662	974.503	132.084	4402.363	22432.44	333.771	281.792	307.696	1192.835	774.255	288.384	9288.368	119	0.921	761.634	1202.777
10299.967	12122.74	8481.518	14742.889	10321.898	17124.357	9324.662	10244.657	1173.721	648.685	497.894	524.089	664.639	634.066	310.082	10802.185	238.318	193.59	220.833	561.632	1340.369	555.287	178.033	2105.774	10121.212	323.153	339.665	292.183	642.275	464.491	330.617	4750.72	170	0.972	1064.959	1204.388
8316.155	9670.921	6488.114	11031.884	8456.683	13136.594	7359.883	10026.914	1055.361	594.286	464.244	662.317	816.944	428.654	303.813	8693.978	231.102	181.717	177.022	890.57	822.965	735.691	153.384	3210.435	10433.897	321.964	301.938	291.067	4062.513	1124.402	274.715	5906.056	96	1	1137.229	1202.479
8412.169	10507.205	6034.192	12506.636	7827.872	13082.366	5178.339	166.852	1260.526	612.202	520.292	585.905	775.649	530.736	344.402	972.156	326.509	213.823	210.339	910.628	1252.567	885.748	147.708	195.785	20872.499	316.837	313.173	320.187	1560.226	1202.419	293.012	342.461	159	0.923	305.123	1204.708
10460.253	12233.094	7524.965	15416.941	9151.808	14707.346	211.904	4152.621	1105.474	528.937	414.098	438.913	630.648	372.931	209.48	19257.868	552.048	270.48	421.019	1092.195	309.738	877.311	130.934	2152.889	28405.284	302.383	326.681	306.758	5291.046	1009.422	281.444	4259.221	143	0.962	792.458	1204.892
10685.734	12246.998	8308.524	16150.487	8331	15549.696	7574.741	8096.508	878.501	378.67	349.337	477.104	1383.982	376.83	262.197	8244.763	224.549	149.855	190.042	1068.984	4700.503	2674.127	118.973	3042.022	17005.103	270.766	304.137	277.321	4022.163	1872.276	320.002	6382.547	378	0.752	1261.847	1209.455
10430.564	12816.444	7720.705	14863.388	9352.961	15575.654	14700.509	222.535	1122.468	553.22	519.75	679.824	1189.877	484.085	604.144	205.045	285.782	181.942	182.778	650.638	1364.809	526.891	194.183	221.987	16802.47	292.355	318.783	285.461	1581.596	1381.966	562.283	300.413	124	0.972	1419.815	1203.613
8640.096	9970.129	7301.048	13222.121	7324.748	12874.533	6769.689	11519.332	843.378	419.764	374.887	337.245	315.222	363.578	246.441	8128.127	252.643	156.677	214.004	1606.918	188.074	3193.288	146.646	2527.762	17205.982	268.217	347.066	304.914	7660.896	511.794	377.356	5131.514	103	0.965	1157.646	1204.354
10039.471	10781.08	6633.472	12469.327	8271.574	14156.232	7000.389	7102.667	1000.727	427.908	393.728	549.405	3199.893	410.9	293.241	8768.561	274.712	166.53	169.832	1112.236	10968.193	706.629	116.856	2692.718	20159.723	294.099	286.616	294.803	1220.226	3655.87	287.805	5751.838	149	0.955	1250.084	1206.312
9995.181	12424.185	7410.796	14788.371	9613.941	15589.744	5874.644	3405.537	1364.912	710.6	647.652	637.792	1088.138	464.477	386.293	7884.832	315.823	223.809	274.091	985.031	1658.804	785.565	142.052	1901.979	7823.971	330.088	315.859	295.978	413.859	1640.104	297.951	3347.048	135	0.987	507.507	1206.767
10216.679	12689.395	7486.776	14828.026	9789.942	15467.674	3286.739	22762.007	1571.895	749.462	657.715	624.998	997.83	479.569	303.789	20029.982	401.804	245.594	236.738	985.953	1683.723	680.719	141.14	9522.663	16098.535	315.681	303.487	287.959	1637.296	1242.075	274.053	16088.955	124	0.972	528.266	1208.121
8435.417	9298.872	5646.918	10939.071	6919.176	11088.888	213.333	3485.937	930.89	491.812	383.386	355.672	407.331	359.422	208.892	17870.737	320.774	203.045	281.88	1269.838	202.541	1646.299	133.142	2052.333	12992.821	281.024	291.163	294.897	6151.188	637.883	287.559	4439.011	133	0.92	781.741	1209.169
13667.544	16485.545	10146.364	20403.352	12134.952	21514.667	11069.523	226.371	1269.244	629.596	562.032	641.224	1199.673	769.413	535.746	340.472	291.061	200.673	180.849	602.902	1607.582	658.226	192.47	223.769	14631.897	328.915	416.124	282.881	224.545	905.244	472.112	296.549	206	0.969	1454.544	1209.636
8933.128	10397.178	7389.39	13082.737	8600.934	13834.812	7740.294	8647.859	1114.006	582.005	480.122	557.519	637.551	485.447	300.269	7530.641	275.837	172.898	196.506	667.116	870.103	926.94	163.859	2573.971	16882.76	312.318	372.946	260.172	3907.339	784.316	337.107	5517.289	140	0.957	1108.043	1209.079
10563.909	10953.508	6999.632	12223.98	9141.597	15256.102	7574.079	13794.088	827.317	413.613	350.136	325.897	385.495	376.912	245.241	8712.978	230.365	152.599	219.226	1178.6	205.418	3016.74	159.762	2361.854	17309.542	295.517	471.121	306.947	7993.218	448.118	366.1	5091.876	159	0.943	1151.104	1211.563
9345.605	11561.413	6999.008	13563.844	9113.044	14536.014	1095.644	23736.985	1405.15	657.808	589.908	754.416	1699.846	446.715	232.671	24438.259	379.633	259.739	236.251	966.436	1867.352	659.667	131.871	8486.714	14345.524	285.616	317.481	295.148	646.903	2375.201	295.987	16114.573	153	0.921	565.075	1210.52
8063.241	9444.412	5925.978	11226.403	7508.019	12397.29	5447.924	19797.167	1176.53	572.807	519.398	535.721	726.666	481.82	410.828	26994.612	409.169	264.223	298.728	812.145	1183.666	961.334	172.423	6894.727	22741.959	300.99	302.886	291.797	1380.212	821.578	346.82	12632.809	200	0.856	587.86	1211.955
9523.422	11205.114	7461.259	13604.698	9192.864	15505.135	14459.519	236.363	1087.756	555.718	539.655	682.351	1223.894	514.883	634.895	183.616	283.543	175.044	184.843	728.983	1206.454	599.263	174.788	217.436	16747.912	289.637	334.817	287.41	781.789	1244.832	461.031	287.074	127	0.995	1416.406	1209.894
9641.627	11721.841	6485.105	13414.796	8235.957	13520.632	5577.219	162.59	1390.14	639.857	560.509	535.222	841.419	559.443	336.254	1070.771	375.622	237.187	290.608	808.014	1760.277	912.5	145.238	199.688	25555.338	330.537	326.493	310.051	272.574	985.5	300.227	356.482	172	0.95	289.791	1212.349
9571.758	10248.332	6913.807	11508.283	7069.081	10396.764	6454.724	7233.728	864.79	413.22	338.127	312.306	313.046	348.207	302.789	9067.573	248.087	156.185	231.784	1359.485	164.618	1244.8	141.598	2726.211	19756.12	276.082	380.573	298.488	3564.739	447.163	618.471	5616.484	132	0.878	1183.932	1212.5
10870.558	12579.19	7763.238	15197.446	10250.364	16434.896	5938.125	268.824	1441.976	711.101	575.765	635.044	938.502	531.164	352.938	487.775	468.365	277.946	232.84	943.253	1508.576	672.314	156.949	168.624	19616.624	298.936	309.005	321.703	547.609	1608.084	353.736	367.206	188	0.925	627.707	1214.282
8459.481	9194.6	5535.688	10630.485	6967.609	10988.132	1539.626	8195.283	882.572	371.634	363.158	313.071	344.506	288.984	203.04	17485.348	378.882	203.014	311.502	1304.948	128.741	2860.906	140.558	2822.155	20103.326	282.4	290.57	295.238	4807.393	642.963	334.903	5390.765	110	0.955	872.473	1211.036
7679.997	9612.374	5595.449	11058.219	7113.645	11624.374	5086.583	187.655	1286.25	568.117	516.278	666.58	980.257	420.538	423.004	599.006	338.649	231.187	280.192	987.219	2364.776	766.864	131.448	174.503	20336.308	328.677	312.736	296.239	410.758	1180.297	311.641	375.616	108	0.98	401.824	1212.093
11089.618	13068.679	7858.772	14830.374	10379.609	17316.746	13792.215	338.887	1278.408	661.302	545.528	631.95	1477.729	572.978	600.686	203.611	256.42	175.357	174.198	800.71	1406.343	562.215	160.758	242.016	8049.858	298.218	303.368	272.233	1419.411	1334.278	456.306	341.219	114	0.99	1400.632	1212.579
11096.173	12287.453	8853.237	16700.855	8874.987	16239.601	7664.479	11139.44	777.487	383.115	330.619	332.009	363.897	361.079	228.799	8102.926	211.901	160.364	274.483	1295.628	257.088	1353.955	159.622	3085.231	15972.979	290.484	421.373	307.611	7143.788	536.056	428.812	6355.175	282	0.838	1162.27	1217.823
12170.879	13661.819	9406.49	16105.607	9536.168	15395.822	7090.157	8884.746	874.368	436.886	362.113	335.21	374.309	413.547	290.256	9386.161	261.896	179.14	269.423	969.83	199.482	6196.122	134.122	3053.734	19051.678	285.06	366.951	284.465	6928.416	581.812	588.382	6426.972	340	0.727	1198.594	1221.026
10151.185	11799.845	8453.276	17536.623	8167.181	11880.985	3149.335	4542.223	937.171	470.919	396.524	382.748	391.997	375.61	255.706	8904.8	275.549	171.191	223.296	1495.395	233.573	2292.92	114.805	2323.868	15210.104	280.51	392.292	279.094	14877.103	1104.261	414.715	5817.014	116	0.965	1206.75	1214.319
5875.142	6673.108	4143.346	7275.505	5045.213	9319.031	3936.464	8668.486	759.663	373.308	328.065	326.82	327.337	348.522	263.513	9166.083	246.42	153.114	149.11	2449.216	267.065	882.925	126.398	3411.549	11024.623	292.699	273.456	269.971	29591.947	1019.987	483.725	6255.933	112	0.973	1218.116	1214.536
7091.743	8497.35	4996.102	8708.506	6326.653	10569.93	10392.407	23202.972	974.983	462.384	411.354	469.585	1111.679	363.097	441.421	14166.403	184.098	155.423	190.372	988.007	593.475	519.525	156.014	5441.64	7118.186	263.859	331.791	272.942	5877.285	1575.351	558.016	10198.758	103	0.965	1297.481	1213.131
9015.011	10858.492	6408.212	12706.27	8077.644	12900.306	6482.469	159.304	1582.38	669.64	585.424	570.388	792.898	575.186	403.827	1185.042	458.356	276.193	274.979	805.24	1253.001	1000.971	144.494	198.464	26917.285	327.347	336.641	303.208	272.891	994.537	295.79	321.421	126	0.988	320.373	1216.079
8324.168	9355.896	6246.231	11590.656	7867.84	13690.336	7068.782	6118.591	768.092	404.287	369.884	355.539	522.649	386.307	271.304	8069.665	179.57	131.483	163.62	1316.79	1438.039	11534.136	117.882	2752.406	6871.625	277.544	358.244	276.176	6072.772	779.514	489.758	5680.454	104	1	1247.365	1215.846
8515.723	11051.5	5865.04	12553.019	7298.364	12470.901	4947.358	148.539	1255.967	584.645	491.062	509.508	687.208	452.975	306.909	896.682	359.922	206.401	254.025	1935.734	865.856	810.964	129.728	196.356	18572.851	315.612	315.645	299.454	4340.249	1342.78	301.25	346.296	104	0.974	281	1216.269
10102.194	12682.658	7588.123	14753.752	9767.429	14338.693	5870.236	190.141	1812.972	849.662	732.069	636.493	943.38	572.604	416.619	1332.813	484.402	330.218	336.036	867.11	1723.316	1118.853	143.353	188.226	23146.385	380.744	361.517	304.547	377.247	656.083	304.264	332.538	143	0.952	361.542	1216.885
9641.332	11237.127	6187.448	11077.529	9605.628	14998.543	22082.939	262.182	1330.486	643.002	516.105	560.197	1041.592	629.558	657.245	279.539	310.761	199.817	216.679	600.85	1235.588	813.861	183.025	244.643	15931.834	329.268	317.384	285.958	166.067	843.01	479.035	309.935	113	0.981	1427.615	1216.102
8198.163	10655.871	5278.164	11600.096	6699.955	12077.186	5773.822	156.337	1409.036	558.437	472.649	469.726	640.458	529.142	379.522	682.654	507.398	273.468	305.183	1653.236	581.724	2002.633	158.107	191.174	35116.939	323.186	309.733	289.091	7920.978	1365.094	314.323	288.474	115	0.969	243.996	1218.43
8806.787	11138.611	6892.526	13117.063	8982.2	13734.071	2888.24	7533.08	1581.747	729.634	656.661	614.258	1122.235	478.452	291.044	14207.957	452.903	267.479	280.506	861.66	1731.627	1166.801	128.072	3951.923	20005.191	336.245	285.179	283.369	822.273	1477.809	303.977	8038.779	110	0.985	518	1218
7544.565	8821.179	5902.99	9029.821	8261.514	11853.849	7476.939	9275.306	1359.363	699.374	457.912	518.704	704.796	530.87	348.438	10405.754	286.186	206.277	247.864	766.785	1200.741	815.027	181.636	2383.211	14497.349	337.842	416.914	291.147	175.126	554.459	310.354	5417.406	102	0.987	1054.814	1217.402
8132.421	9208.691	5341.709	8779.636	7587.788	11524.255	6438.313	8338.262	1059.088	447.285	366.459	441.637	1933.262	398.907	316.643	8077.658	250.772	156.285	200.988	1203.385	3827.744	665.974	124.932	3895.227	15060.603	264.393	295.827	267.24	861.975	2391.212	287.041	6959.745	102	0.987	1271.608	1218.814
8903.847	11131.109	6321.886	13200.491	7968.683	13602.025	7723.038	199.699	1271.363	514.914	476.205	493.102	774.066	424.26	475.618	754.067	451.39	273.871	259.177	1358.99	1524.316	1607.568	149.111	177.138	29784.88	327.864	382.332	316.729	2859.851	1279.163	299.462	331.266	186	0.858	413.796	1221.554
11583.371	12901.17	7662.678	15026.862	9164.933	15833.329	1262.737	1946.826	1044.101	550.164	442.751	420.87	524.907	666.609	267.8	5540.254	356.923	236.703	236.07	1185.465	371.622	1157.149	143.317	881.446	22437.086	271.835	388.061	291.066	3217.331	676.441	304.186	1730.229	115	0.999	590.117	1220.091
8179.808	9245.697	5869.982	11569.521	7555.208	12375.35	4660.598	5684.04	751.09	354.809	355.931	294.191	300.263	279.301	273.229	15309.126	253.351	159.224	202.61	823.158	134.933	662.639	165.264	2482.886	8917.809	280.544	359.716	279.124	6006.032	460.387	315.999	5412.661	104	0.987	885.846	1219.144
10120.081	10437.966	7509.856	14116.833	8915.085	14063.265	6767.377	7375.948	850.827	406.179	368.886	325.582	426.206	449.031	275.448	7594.478	189.124	131.523	171.298	1152.2	597.852	13336.651	114.891	3110.68	11925.57	262.75	309.586	275.276	8834.741	705.428	564.894	6464.652	117	0.917	1254.603	1219.62
9897.356	12148.197	8370.798	15946.883	9939.787	16793.351	11458.708	14191.874	1252.994	609.579	581.088	663.22	2001.037	518.805	444.817	12969.281	211.061	166.133	189.256	1088.841	2792.374	628.052	148.105	4943.822	3552.191	266.92	376.343	276.459	1080.432	2436.562	379.566	9673.157	286	0.73	1287.08	1222.654
10015.586	12375.53	8043.188	14754.991	10430.093	15177.835	6541.401	194.989	2107.38	937.959	817.854	633.624	791.649	570.026	441.669	1352.807	636.833	342.15	378.114	787.42	1472.565	1452.64	152.774	199.109	27271.59	372.289	297.189	321.207	100.842	286.87	312.391	372.264	109	0.976	489.546	1220.252
10339.425	12725.262	7785.62	14866.831	10198.186	15579.938	4595.335	246.197	1554.082	818.57	652.35	722.138	1172.028	517.672	396.782	602.057	403.558	271.859	236.864	960.61	1670.766	656.647	168.393	166.855	11916.219	307.707	349.319	307.396	468.481	1483.248	330.003	454.175	126	0.976	609.548	1221.389
9742.067	11020.768	7318.019	11240.703	9525.962	14998.259	8172.581	6661.897	1076.733	529.779	419.252	431.976	641.595	524.957	290.514	7402.742	279.124	180.505	195.42	694.478	951.787	559.411	139.885	1851.843	14777.425	307.275	329.531	280.011	429.318	557.221	274.98	4224.301	149	0.981	1025.876	1221.936
10062.104	11856.957	6760.97	13908.158	8660.032	14282.324	3877.332	203.658	1248.635	627.059	539.157	567.181	995.306	522.374	300.705	1211.177	310.132	264.478	257.011	863.128	1455.122	755.665	148.463	205.905	19910.914	333.77	326.983	274.791	506.432	1671.095	308.482	372.33	158	0.961	346.304	1222.975
8862.602	9741.564	3571.527	11317.547	6699.176	9594.721	3392.696	10889.483	898.045	313.317	273.47	294.525	724.027	279.905	171.598	6924.391	431.398	224.718	260.452	942.441	1348.421	1471.629	130.759	3676.309	22921.001	244.558	259.684	284.661	3116.866	696.611	294.757	6542.152	100	0.967	958.93	1222.98
10114.076	12232.506	7486.59	14059.893	9363.251	15096.899	12157.41	31940.581	1240.865	621.381	541.283	760.008	2038.354	554.727	525.145	37258.377	240.148	174.742	194.241	620.682	1223.703	522.363	138.331	13100.918	6811.904	272	346.683	267.574	221.572	1409.647	432.711	23642.531	127	0.955	1329.878	1223.256
10667.594	13186.214	8131.124	15006.647	10514.961	17480.584	15401.723	15284.153	1313.381	669.227	564.326	613.89	1764.998	582.544	599.74	7367.977	268.235	182.622	188.194	750.816	1346.237	545.714	154.546	6283.932	6417.924	291.477	301.057	279.905	417.378	1402.028	379.793	11380.001	141	0.964	1390.387	1222.848
8778.025	9906.29	4500.499	8619.134	6869.243	10346.267	5642.703	221.818	938.609	417.582	355.927	383.402	510.802	423.359	444.233	558.409	293.515	170.174	194.272	779.54	461.415	878.453	204.955	204.748	21017.449	314.451	312.496	259.281	12006.987	1022.928	424.605	298.499	103	0.952	1488.364	1222.665
10512.603	12862.976	7292.053	14821.837	9390.02	15175.567	12042.138	251.582	1403.775	586.444	536.558	549.917	823.188	438.529	620.52	1006.026	409.978	254.479	284.207	639.919	1558.611	863.896	181.531	204.178	22523.884	325.689	347.206	296.73	347.109	937.218	333.439	316.62	180	0.947	431.161	1226.889
10477.005	10819.14	6915.238	12635.052	8295.497	12568.998	4705.243	2415.605	961.753	412.815	395.23	315.169	317.502	317.182	294.844	7133.999	421.604	203.296	217.253	977.116	136.478	4151.352	157.191	1058.418	18679.716	290.126	288.835	290.223	2463.501	658.005	276.009	1820.729	159	0.845	873.594	1227.896
8200.424	9244.663	5310.211	11075.77	6530.923	8465.41	2641.682	9812.171	812.544	321.414	334.004	385.219	1286.58	250.245	231.341	7608.06	375.656	195.002	257.594	1017.374	4418.464	1169.591	168.827	3969.401	20684.22	294.158	277.105	285.34	1784.809	1816.316	384.391	6286.248	182	0.704	921.89	1226.764
10064.304	11008.59	6203.271	12776.089	7468.167	11182.112	4044.607	13050.464	828.462	314.441	296.199	326.554	858.241	243.051	213.996	7101.695	407.969	202.448	269.476	1027.789	1802.048	3071.157	156.043	4004	24448.714	280.999	279.489	285.033	5930.058	988.593	458.015	6509.13	147	0.942	939.799	1225.874
12752.081	14635.638	10420.77	18542.912	9860.402	15038.354	6526.009	10211.229	1011.05	469.805	399.863	368.278	420.383	370.548	277.861	12416.395	293.15	178.826	273.019	890.278	189.17	753.225	139.818	3797.718	22553.683	287.495	397.13	266.796	4969.488	404.641	474.288	6857.069	214	0.842	1211.299	1228.121
11645.467	13205.404	7030.094	12165.179	10441.687	17553.852	14368.982	20783.412	1173.659	546.933	484.417	537.882	1163.552	590.707	592.234	22431.034	218.65	165.3	227.767	977.794	584.488	937.736	164.041	7285.14	12693.618	258.474	343.65	272.263	4478.913	1538.419	356.438	16510.297	101	0.977	1311.797	1224.223
9780.419	12414.899	6837.019	14208.248	8736.128	14290.025	2971.276	183.687	1504.615	701.016	588.177	752.225	1091.637	614.643	231.272	1317.251	394.04	250.923	250.815	1078.325	2210.024	792.845	120.159	222.698	19438.811	339.391	342.875	294.088	761.957	1989.418	269.198	349.548	107	1	305.519	1225.949
13067.796	13055.194	8208.475	14889.391	9301.818	13288.68	3737.822	1309.31	1097.833	423.758	387.909	321.241	382.919	332.06	239.958	6276.206	558.377	226.415	280.235	3966.938	139.41	1283.637	148.55	589.701	25779.287	309.202	321.675	297.007	3946.409	462.298	261.148	1129.637	114	0.948	864.588	1225.956
8241.903	9033.779	4352.423	10784.953	6501.84	10421.148	2600.861	12303.543	747.848	300.832	237.832	375.903	1368.265	276.03	196.205	6979.726	341.842	193.1	215.264	1060.741	4116.048	4754.839	145.325	3315.925	19330.95	251.881	237.676	283.262	2135.611	1802.956	410.745	6161.619	139	0.95	951.277	1226.464
8637.209	9985.475	6021.959	12139.695	7513.603	11332.712	4797.786	10881.758	836.717	378.709	372.187	288.38	398.722	285.979	280.219	10218.732	277.487	181.53	224.658	1553.887	144.871	688.34	164.055	2712.465	13884.65	297.353	318.876	282.563	4947.474	547.795	343.739	4415.085	121	0.977	906.285	1226.756
5871.146	7353.839	6123.509	11674.413	4964.925	12305.89	8166.727	10428.051	733.312	373.002	346.257	336.037	298.486	373.646	281.435	9085.149	231.845	171.385	176.292	982.498	186.86	743.643	127.79	2800.44	16011.614	280.489	331.076	282.971	10170.965	487.445	692.927	5817.656	141	0.928	1188.465	1228.479
7673.786	9524.346	5790.027	11314.879	7422.503	11918.875	12728.686	187.382	1304.644	525.501	519.454	582.987	766.351	442.061	642.713	735.836	454.441	288.47	296.334	845.021	1227.761	1216.609	188.54	166.997	26339.841	324.372	348.308	293.453	1629.259	1149.737	315.006	308.68	106	0.993	451.566	1227.972
8001.941	8420.649	5460.139	9878.934	5720.555	8901.717	2812.179	8642.629	794.64	282.69	279.854	249.491	339.68	220.165	173.218	6814.311	383.434	188.562	232.28	974.776	144.279	1928.156	122.816	3043.678	21757.414	233.618	289.021	262.441	7403.923	824.79	270.815	5977.577	128	0.9	966.375	1228.07
9007.03	9535.994	6390.653	10446.034	7066.963	10655.152	5620.027	11740.843	787.012	399.199	306.227	276.506	293.871	335.425	216.637	7359.633	208.69	164.158	242.823	1192.602	179.831	1790.399	150.3	2736.996	16898.272	320.24	398.46	261.84	4616.775	582.189	303.011	5717.725	125	0.914	1127.044	1228.82
9971.574	11052.081	8106.722	15852.991	8160.618	13071.281	6919.284	6488.951	1092.489	485.875	404.494	388.515	340.734	365.516	315.066	9127.818	318.765	162.164	277.848	1185.764	173.874	489.432	147.57	3050.024	20116.301	294.889	397.163	259.659	3972.854	471.33	438.761	6703.152	104	1	1221.154	1227.635
10580.064	11354.375	7177.935	13457.299	8843.955	13849.726	6073.686	8453.463	981.273	426.171	415.683	313.327	327.182	397.603	299.025	17116.346	367.933	183.837	271.111	815.166	146.736	3343.697	166.966	3134.867	14399.111	291.073	341.714	277.653	2341.201	512.621	303.308	6101.79	189	0.869	884.474	1230.452
13379.987	14212.624	9450.411	16696.878	10371.992	16778.664	8605.014	10787.935	964.537	455.259	382.07	436.276	607.791	375.891	250.096	7325.731	289.34	161.069	258.81	1040.005	764.331	1908.348	151.751	3662.688	27740.081	320.579	386.941	265.901	5063.231	1030.682	271.247	6565.653	169	0.902	1110.896	1230.678
12292.278	14909.121	9816.956	17948.931	11786.686	20398.399	15906.794	30069.857	1520.049	712.847	599.394	668.578	1574.217	710.548	569.657	31722.672	268.434	196.412	199.645	861.007	1492.988	677.835	163.966	8853.094	9769.828	296.086	354.389	263.064	685.804	1426.657	368.268	18914.634	137	0.974	1314.88	1229.099
7859.905	11413.489	5935.545	12700.718	7554.095	13180.416	4147.07	224.849	1373.494	651.95	539.365	588.863	866.063	542.604	310.119	602.23	369.352	235.862	267.987	908.28	1900.482	1110.477	143.896	199.774	27165.214	357.42	378.804	284.145	982.788	1596.278	292.332	321.198	237	0.895	235.323	1231.593
9468.424	12064.322	7609.452	14012.635	9799.86	14596.359	6467.682	172.806	1705.03	867.29	732.382	689.633	1297.731	504.856	420.77	566.053	369.428	240.977	259.024	789.228	1066.496	812.606	147.199	165.15	3518.593	338.149	412.384	280.057	250.501	2216.513	315.752	441.884	126	0.988	509.365	1230.127
7057.289	8219.575	6138.872	10210.467	6564.457	10854.583	5915	4211.67	754.732	364.36	330.017	389.308	747.444	434.128	273.675	7138.89	221.187	165.715	236.041	1162.645	767.245	3517.406	175.239	1820.01	17384.772	305.502	311.242	281.072	5763.946	1359.539	425.948	4723.359	123	0.925	1050.736	1229.362
9521.702	10845.885	7877.955	13990.435	7047.91	11924.555	5977.351	16520.731	875.506	399.935	359.191	337.418	461.172	340.408	219.886	8612.468	288.02	197.482	236.72	990.054	1648.567	1531.369	132.477	2769.447	28447.596	322.556	298.438	289.551	5120.822	633.403	476.77	4919.644	116	0.948	1145.793	1229.362
14201.392	16587.472	11798.092	19381.142	12789.044	23484.043	14542.774	2919.936	1257.331	605.699	696.867	676.741	928.225	964.274	656.056	5160.571	299.525	190.905	306.895	568.645	1807.084	555.445	180.687	1505.555	13703.544	291.82	355.733	274.192	701.218	735.33	502.66	2641.455	211	0.961	1425.258	1231.993
9344.231	12719.335	6713.032	14080.921	8683.805	14678.314	7073.048	163.692	1553.79	752.594	626.924	598.866	886.306	569.832	352.231	851.895	422.244	230.747	303	903.09	1663.168	1133.196	140.379	190.803	23074.948	351.142	336.928	293.845	676.708	1039.288	287.096	277.204	173	0.956	265.887	1232.084
8622.196	10827.526	6681.107	12754.495	8805.302	13641.55	7144.788	1341.52	1427.321	729.342	625.603	734.691	1072.133	449.786	407.429	3909.98	312.426	227.298	245.037	914.678	1656.274	1193.492	150.77	710.675	5551.286	322.622	312.896	272.448	768.111	1329.713	298.874	1585.902	110	0.985	522.255	1231.1
12123.918	13104.016	7777.107	14797.828	8819.154	15061.453	15179.593	33339.72	1019.31	407.995	424.432	338.488	615.158	401.348	611.488	15320.446	293.466	172.435	360.809	1023.128	488.145	1038.73	155.172	11227.558	25691.048	265.159	359.885	259.952	6186.906	978.254	419.67	22623.563	179	0.933	1382.126	1232.506
10288.894	11060.793	7408.539	12594.543	8370.701	12830.642	6940.49	8426.232	797.684	391.424	326.339	327.264	452.411	361.117	259.559	6725.78	225.53	155.153	271.143	715.666	389.836	928.977	169.071	2759.305	17797.106	318.921	348.229	263.217	2734.644	597.434	430.34	5710.576	141	0.928	1066.621	1232.699
11201.825	12801.936	8979.907	15141.541	9329.437	15437.311	7946.331	12713.238	948.42	462.821	365.779	320.583	330.538	364.31	252.233	8538.156	257.628	182.728	224.356	1013.395	200.216	1113.962	145.685	2963.043	21920.666	320.376	284.973	282.493	3040.722	369.447	401.315	4840.467	145	0.873	1136.541	1233.721
11559.324	12971.509	6930.158	14669.149	8536.877	15095.254	6695.93	157.597	1217.535	507.179	454.438	446.173	525.391	442.601	365.125	1133.893	405.404	221.006	261.614	1375.03	447.172	981.199	131.196	204.235	29865.587	312.016	321.501	297.407	2853.513	1088.879	299.637	349.745	114	0.99	293.86	1232.86
10571.085	12011.149	7684.065	13961.037	9835.67	14719.913	2722.415	181.239	1624.264	819.74	671.301	628.865	881.782	534.011	284.764	580.191	535.386	320.247	354.238	824.241	1321.929	1015.139	139.641	149.115	29456.489	343.072	301.096	306.769	313.5	1179.102	325.245	370.024	107	1	604.276	1232.481
10836.269	12325.436	8726.925	15622.325	9217.993	16108.462	8157.144	5274.176	1005.185	471.083	430.484	384.278	353.247	399.652	325.134	7960.239	261.717	156.387	213.882	886.8	177.898	1748.567	132.362	2459.136	16211.034	295.099	327.236	273.216	3034.774	424.425	360.589	4757.586	220	0.833	1228.55	1235.191
9318.253	11698.521	8213.133	15086.388	8029.777	13785.898	15135.224	27310.777	1074.34	452.841	448.339	398.001	536.061	391.613	535.396	17495.529	234.706	159.417	230.75	1408.602	323.494	450.806	170.784	7337.227	14865.109	259.238	311.555	258.856	4315.281	817.207	393.535	14169.971	112	0.973	1300.58	1233.08
8200.611	9744.241	6026.14	11577.29	7582.344	12925.92	4153.714	142.504	1094.403	476.692	469.151	541.849	863.365	395.742	314.204	574.168	361.814	204.934	229.801	1381.219	736.753	859.255	122.845	160.416	21734.637	294.683	256.93	290.578	2680.282	2052.466	300.769	322.541	104	0.932	493.442	1233.5
9929.428	11541.056	7482.648	14656.352	9369.7	14693.661	3587.635	4381.516	1055.264	457.622	418.929	328.517	345.415	347.077	254.774	15508.226	463.943	211.355	200.933	695.621	127.186	2809.955	149.255	2049.374	20792.555	295.756	293.81	287.763	1181.189	466.319	331.279	3693.58	163	0.87	868.702	1235.285
5605.833	8070.031	5511.97	6460.149	5243.658	8403.162	3146.24	6443.084	679.202	255.219	277.546	261.773	242.051	263.782	232.051	9460.044	223.56	177.382	230.173	944.41	193.815	2030.062	162.975	2525.897	7938.114	223.14	379.355	249.423	8558.114	726.894	316.565	5602.675	133	0.885	983.605	1233.711
9619.649	10931.306	7468.367	12878.206	8779.348	14221.236	7631.363	9728.857	931.164	502.304	411.408	517.113	1854.457	449.034	275.73	7603.505	222.415	150.832	179.674	991.219	2979.72	821.873	162.343	3130.136	10835.589	320.671	307.612	258.166	1795.092	2369.553	285.303	6237.438	167	0.9	1096.308	1234.272
8571.331	9752.165	6604.574	12278.235	6969.563	12438.462	5924.939	7741.744	743.229	381.967	305.857	467.519	2313.774	378.969	226.676	7727.098	215.042	183.042	199.31	1130.806	19920.683	708.671	127.898	2664.477	12558.553	310.099	303.532	290.82	2676.231	2843.63	346.43	5904.305	280	0.757	1154.871	1239.457
7247.708	8720.203	6200.926	12216.453	5840.393	10297.013	4816.652	7205.443	714.125	383.657	303.285	563.261	2151.451	383.014	236.266	7629.354	197.46	177.613	156.941	1192.4	24246.623	570.589	116.733	2772.73	9062.849	314.225	291.696	294.627	1700.05	3087.834	370.379	6750.537	118	0.953	1163.788	1235.025
10035.527	10694.013	7106.504	13081.362	7629.858	12962.531	6333.485	8398.124	957.279	425.855	352.469	365.774	318.318	392.701	229.04	7873.243	283.338	175.252	259.425	1012.336	286.218	1771.374	125.367	2868.282	23447.238	287.7	359.631	291.515	5147.132	464.231	487.712	6275.817	96	1	1173.448	1233.521
9887.418	11702.281	6884.629	13886.478	7907.74	13015.293	4077.062	157.753	1207.724	478.857	427.077	563.019	722.31	402.279	320.375	1051.189	443.85	271.821	368.626	1208.85	356.535	948.973	140.5	197.62	25044.339	308.19	367.691	294.793	2220.793	1946.878	323.442	318.684	108	1	339	1234.5
10269.628	12284.912	7610.029	14729.05	10062.126	15793.479	2971.429	194.092	1497.998	752.058	586.266	638.602	961.057	510.945	317.504	558.853	470.333	286.691	245.312	1101.926	1216.439	662.111	152.063	163.933	17498.758	296.322	467.775	306.424	2823.55	1641.932	366.098	374.806	117	0.973	635.346	1234.577
9709.721	11306.521	8261.998	14911.679	8112.807	13639.161	6662.383	7786.928	1013.589	454.984	407.094	366.579	364.612	416.36	272.344	11844.755	290.23	192.385	227.634	1468.305	215.492	1639.406	131.626	3876.813	21167.824	292.813	356.188	281.951	7884.896	524.988	531.675	6835.918	126	0.921	1207.333	1236.857
8797.005	9895.79	6325.487	12148.335	8404.455	13981.581	7331.617	9025.733	851.032	434.617	385.656	340.41	325.107	344.462	304.378	9324.61	186.425	131.93	148.597	987.159	152.26	374.884	113.959	3518.887	6242.142	286.233	445.369	267.383	3203.418	458.084	357.806	6275.79	120	0.952	1242	1234.25
10283.665	13025.669	7987.341	15336.18	10217.686	16434.896	4914.393	2906.681	1441.304	733.117	626.088	700.17	1109.175	487.529	361.981	13597.411	327.369	240.842	262.45	991.539	1812.015	1313.979	164.928	1734.539	8647.387	310.121	333.126	286.504	1675.273	1449.366	291.76	2929.393	99	1	542.136	1235.106
9153.043	10242.03	7282.596	11368.672	7159.497	12105.364	4965.345	8444.901	680.947	265.189	277.885	342.124	693.188	286.648	216.112	9602.769	314.2	180.974	252.372	695.19	2943.586	2372.877	139.467	2025.872	30584.497	271.903	337.701	274.609	3346.22	945.721	320.767	4134.997	159	0.933	1014.248	1237.739
10199.154	12564.404	7108.252	14311.525	9049.752	14647.384	3312.69	170.866	1483.138	733.647	625.667	611.362	922.356	582.065	266.402	1659.42	417.097	262.941	304.096	873.731	1433.611	1381.494	124.617	245.125	20078.779	676.503	321.153	307.635	287.947	1303.884	316.39	394.402	138	0.97	317.058	1237.355
8365.019	10210.566	6356.192	12731.499	8081.045	14523.764	3182.022	249.462	852.088	479.438	383.228	402.438	506.632	762.824	335.559	1149.28	258.143	225.599	323.903	900.558	448.43	1017.859	148.056	171.031	18903.769	281.155	264.019	290.213	2425.882	843.726	361.873	433.213	110	0.985	600.455	1237.518
9979.017	10030.981	4876.681	11105.439	6373.44	8716.477	3581.897	10037.323	817.948	281.136	249.965	277.055	438.969	369.029	187.387	6986.259	399.602	177.626	221.836	968.506	630.56	8760.288	138.362	2834.17	24469.457	241.419	267.845	283.709	4846.101	598.401	362.984	6049.382	163	0.792	964.948	1236.555
9867.202	10811.795	7229.062	12424.504	8233.335	13079.546	9883.442	21880.179	1087.939	430.859	447.06	404.841	353.291	350.51	353.57	16603.43	269.689	157.953	180.036	15622.99	145.618	688.8	145.086	7417.147	20310.036	252.2	304.295	295.041	5441.171	518.798	393.403	12189.714	148	0.838	1293.466	1239.426
11380.648	12038.049	7417.955	13902.459	8947.572	13939.107	7463.144	9271.845	874.435	369.933	353.775	277.215	291.956	297.38	295.573	8302.452	350.928	174.625	302.482	866.072	153.747	7492.806	179.811	3517.24	15148.36	317.468	331.834	288.565	2423.283	416.042	298.01	6685.267	145	0.882	901.803	1239.783
8434.94	9480.629	7141.602	12245.961	6599.884	11143.921	5292.839	5935.436	642.253	297.929	300.743	275.581	418.426	326.656	227.177	9011.101	240.794	167.159	219.127	752.934	963.441	4368.261	149.856	1719.633	21532.642	292.134	313.254	266.724	5638.468	558.124	355.471	4142.478	119	0.973	1027.139	1236.912
10079.443	11540.158	8697.432	16657.933	8932.507	15185.538	7748.343	10438.953	714.506	419.038	348.812	312.266	284.661	345.023	241.057	7655.891	168.051	149.747	220.29	954.885	173.565	3163.854	140.576	2842.443	8197.347	315.321	325.959	261.802	3409.686	510.751	303.814	6056.186	143	0.87	1116.885	1240.297
9982.742	11888.186	7912.307	14378.928	9889.792	16799.189	12974.473	32165.794	1216.631	590.515	571.794	745.929	1331.242	644.477	535.77	24629.331	235.167	170.894	207.274	845.89	947.099	584.781	165.917	11303.157	7558.42	266.595	384.375	260.495	1730.176	1397.884	458.155	24160.893	119	0.99	1322.971	1238.147
11746.834	12457.408	7187.966	14562.583	8409.927	12970.827	4186.615	9669.296	807.419	309.575	297.773	246.224	280.176	374.731	223.227	7308.864	360.659	189.895	334.733	1115.102	156.413	19842.762	164.629	3288.424	21484.23	284.093	316.155	291.918	5372.838	395.439	448.369	6662.797	212	0.877	941.302	1240.245
5836.117	5684.71	4129.223	5467.486	4006.503	7680.867	2755.861	9998.613	644.402	265.861	278.444	207.81	258.519	303.611	225.839	9887.498	369.771	158.876	253.303	739.668	281.57	2618.183	147.004	2534.304	19728.5	259.246	330.466	258.319	7885.714	604.618	366.833	5030.9	96	1	996	1239
9117.933	9677.917	6765.755	11983.88	7041.421	12008.64	6137.281	5076.258	651.881	297.688	277.671	255.849	330.139	317.019	245.312	6543.094	202.496	152.369	298.713	641.141	298.557	1909.921	171.61	2096.111	17697.344	331.118	364.073	260.902	4241.717	428.793	401.442	4888.181	169	0.848	1062.358	1239.281
11990.73	12305.526	8051.396	13832.893	9510.287	14808.845	7723.008	9487.236	1000.708	462.545	361.732	317.51	324.682	363.599	253.276	7451.013	266.532	164.965	226.937	1085.094	198.621	1037.06	139.902	2977.428	23557.442	331.27	356.448	258.261	4554.381	577.789	268.469	6146.764	152	0.974	1107.763	1240.974
10565.226	11476.392	7537.812	13606.179	8674.617	14484.934	7525.327	6628.967	1009.783	424.447	402.07	317.063	359.241	682.572	290.453	8461.112	248.32	131.212	264.592	920.75	161.896	5284.646	134.523	3074.326	19786.004	274.163	414.342	270.18	5106.3	462.264	303.042	6360.893	261	0.782	1264.492	1241.883
10318.236	13173.241	7568.832	15294.563	9761.99	15613.751	6885.541	148.934	1705.81	775.692	634.792	609.221	843.114	559.78	400.831	1221.571	428.243	293.741	297.292	800.409	1619.953	985.348	135.594	193.266	22365.593	384.686	354.871	295.412	115.125	1063.083	297.558	332.539	123	0.964	355.346	1240.915
13000.066	14403.395	8155.753	16825.24	10192.208	18372.257	12405.296	216.176	1090.25	479.126	444.221	512.959	707.59	522.974	585.583	740.013	292.258	189.506	306.766	1239.437	811.961	1657.331	177.133	176.969	23281.963	307.637	336.7	289.255	3629.311	1448.107	355.252	281.099	130	0.978	422.638	1241.892
10915.17	12735.672	7724.352	14957.208	9914.156	15853.047	5147.91	142.145	1622.726	668.835	579.741	594.984	1051.414	458.422	367.384	510.959	530.46	262.128	257.819	998.474	1325.251	776.528	141.354	151.617	25528.756	309.69	306.48	287.627	752.172	1975.109	302.081	349.109	138	0.97	498.283	1241.529
7673.445	8940.833	3885.329	11523.824	6418.422	10170.977	2876.345	8150.338	658.516	285.206	202.869	279.369	350.24	271.854	171.542	7572.808	255.475	166.895	249.97	1159.046	391.735	11674.312	144.667	2788.316	12895.065	249.17	247.173	288.459	4543.017	622.235	375.305	6063.195	106	0.993	957.075	1240.755
13453.937	16166.395	9911.163	19360.017	12017.965	21676.89	12246.434	2351.798	1295.287	662.12	568.418	643.184	1051.853	754.922	525.612	3261.067	312.545	213.037	209.082	573.7	1854.526	663.937	213.322	1129.327	15240.133	301.949	469.391	267.622	642.693	1037.999	582.648	2042.011	183	0.953	1449.068	1242.221
10618.817	11979.094	7517.289	14464.128	9688.084	15600.257	7874.969	10216.773	802.053	391.808	390.557	284.766	311.566	308.453	310.97	9204.571	217.55	141.323	281.606	839.926	129.297	1748.063	188.1	3845.667	5827.579	302.854	311.503	275.074	1988.065	567.537	277.832	7216.312	103	0.996	893.646	1242.209
7131.716	7876.548	5481.711	8686.395	6450.735	9953.892	5666.383	8883.516	864.128	425.582	351.426	536.867	932.787	351.075	256.202	6988.49	262.915	150.784	192.593	1283.101	1893.801	908.616	170.428	2899.517	20868.078	317.865	299.042	250.22	6876.058	1791.961	335.648	5733.035	112	0.943	1083.232	1242.045
9738.111	10933.686	8197.267	14760.783	8017.75	14004.768	7098.256	10213.21	663.017	353.269	301.995	284.067	322.825	333.191	239.891	7805.972	202.47	143.442	246.009	1080.808	452.204	1548.005	158.875	2856.36	18217.636	323.274	306.832	245.04	5391.441	713.501	318.74	5876.602	159	0.878	1094.097	1242.299
10932.414	11584.951	6855.538	11502.084	8205.932	14141.41	6578.783	8696.099	1123.692	433.265	369.775	347.59	360.992	437.658	253.3	9941.347	346.323	206.292	253.3	1475.451	211.191	5101.324	133.135	4305.935	28478.177	292.12	331.838	288.099	10225.051	581.852	479.898	7156.126	125	0.914	1201.436	1241.356
9407.57	11718.172	8103.858	15707.629	7109.503	13546.183	16445.817	31281.43	898.432	373.083	413.612	340.631	763.687	352.595	655.521	15907.918	249.215	156.617	386.078	799.669	723.96	1458.406	147.835	11029.183	17384.169	265.747	370.053	269.976	6543.837	854.634	364.09	20799.736	110	0.998	1389.145	1241.627
14560.854	15246.468	9826.617	18216.864	11894.621	18952.431	4278.661	236.296	1077.565	472.784	415.869	344.98	408.031	381.7	292.31	482.914	431.149	216.376	284.418	2542.667	147.989	2317.297	167.835	152.67	20562.018	287.381	326.38	273.435	4423.007	406.547	300.689	269.05	482	0.613	835.154	1249.415
11650.621	12469.432	8180.264	15084.582	10191.902	14359.376	5253.563	6065.921	1127.753	473.16	436.008	342.414	353.605	318.297	298.711	11525.58	503.184	215.837	239.35	651.937	131.125	1906.61	155.248	2315.924	23012.543	305.58	314.8	272.657	1354.54	387.04	299.821	4412.057	162	0.917	870.278	1244.173
10332.764	11147.489	7295.407	13664.743	9308.883	14523.579	6657.321	11896.456	1315.903	416.445	390.455	297.92	302.213	306.227	295.072	12357.345	287.438	174.296	218.23	978.388	127.008	993.152	163.185	3482.192	9134.818	306.206	300.797	288.1	1297.616	549.705	314.77	6198.653	114	0.96	882.211	1242.333
3936.954	6982.412	6499.49	4290.425	3770.41	7876.059	2941.044	9477.601	716.123	244.793	287.052	231.035	221.009	398.879	234.203	11267.608	301.367	165.292	248.853	1409.7	181.896	8383.532	174.729	2706.384	12902.213	220.92	372.786	240.153	4177.957	536.912	327.821	5786.546	159	0.772	982.305	1242.28
9057.728	10356.832	7681.64	13927.443	7360.653	13596.459	5961.56	9639.247	702.442	331.493	320.955	476.588	1439.854	354.47	244.435	11155.351	202.6	179.804	212.017	834.142	13492.004	1003.725	165.357	2244.13	14413.121	298.717	313.148	262.212	2381.201	2042.319	325.804	3602.906	162	0.904	1037.247	1244.488
11062.758	13513.297	6567.291	13826.974	7971.017	12833.901	6864.066	177.388	1337.428	583.324	461.669	522.867	682.028	467.406	384.954	1002.866	404.302	229.074	288.826	1579.495	947.409	889.284	137.014	194.211	25899.295	342.886	316.946	282.162	8088.544	1394.734	297.645	277.38	117	0.944	266.739	1243.91
10470.46	12817.967	7278.234	14907.872	9329.369	15058.927	6788.558	202.74	1438.293	659.544	584.384	599.366	959.523	495.968	433.718	443.489	381.83	230.69	290.868	694.949	1927.166	906.518	142.772	170.171	17606.114	346.787	354.799	302.235	201.505	1205.795	335.085	338.458	148	0.974	389.331	1244.338
10513.457	11349.495	7726.851	13650.921	8272.343	14250.974	7037.72	6171.98	702.084	330.257	317.843	299.499	276.117	374.753	254.552	7927.375	213.711	166.336	224.896	930.13	276.729	6901.885	169.813	2210.245	16887.636	314.918	351.681	258.981	5900.905	418.15	434.835	5107.265	195	0.869	1057.274	1245.485
11451.413	12512.552	8594.134	15515.74	10436.396	16881.005	8937.765	4446.846	1075.979	454.812	447.957	327.863	372.928	402.405	312.061	11209.947	260.732	153.319	211.108	1211.776	155.341	605.133	133.927	1958.275	21897.843	272.914	370.495	276.667	3607.363	505.858	345.644	3543.172	132	0.954	1278.742	1245.182
8871.409	12223.088	7044.11	13679.37	8990.119	13753.755	7736.25	151.787	1720.245	901.751	760.902	750.97	1039.311	634.335	415.913	880.596	389.97	259.553	294.594	1032.347	1514.283	1146.225	131.695	206.033	7083.222	373.528	337.329	286.343	540.561	1395.487	265.736	333.218	99	0.99	293.237	1244.944
8612.01	10763.798	6230.488	13036.926	8197.867	14023.437	7164.194	175.916	1053.876	560.471	487.992	641.556	894.777	448.642	421.768	1078.203	238.285	181.041	209.05	1468.564	998.4	709.587	142.133	209.569	7277.788	319.073	300.552	276.173	2291.157	1979.284	278.826	304.393	117	0.933	329.833	1244.944
11824.581	13933.24	7900.017	16280.883	10031.361	16539.047	10847.72	211.956	1462.758	632.873	566.24	626.529	1080.164	471.912	529.223	730.664	417.704	233.988	277.324	808.56	2056.988	948.94	167.13	194.454	25112.943	346.893	319.309	289.288	1098.494	1762.896	346.638	334.591	172	0.927	411.035	1245.622
8557.406	8818.747	5630.816	8933.107	7482.086	11722.881	5898.857	8794.272	665.586	317.885	306.958	423.221	1867.125	324.303	247.996	10782.083	191.273	175.897	197.693	901.894	17677.753	854.665	159.141	2096.235	11831.545	291.948	314.734	250.276	1462.069	2359.795	290.259	3999.275	146	0.961	1030.582	1246.692
8890.764	9804.172	6109.143	10750.379	7430.797	13134.343	6751.569	2246.888	838.958	401.991	358.27	301.547	374.864	480.278	271.313	9755.477	210.656	162.43	194.757	3361.348	329.525	9987.272	122.066	1156.187	10878.392	305.789	338.939	269.277	11741.131	674.235	471.693	2408.476	120	0.969	1212.975	1245.525
9458.221	10763.18	6993.111	13279.23	8653.82	13248.539	5229.45	270.665	1078.294	477.531	432.65	355.713	397.595	350.117	291.319	478.402	509.458	241.825	261.648	920.342	134.702	2136.571	162.355	156.261	25172.843	304.523	273.928	296.633	2384.281	398.606	262.047	297.753	155	0.909	858.584	1245.655
10437.263	12888.81	8200.408	15431.826	9531.5	16475.959	13912.636	10476.23	1103.185	559.258	539.156	539.521	1790.071	902.391	634.119	10711.114	230.56	177.67	209.405	710.605	1163.764	515.455	180.328	4673.58	4048.284	319.323	288.534	275.558	1990.355	1538.935	460.141	8023.875	143	0.978	1406.822	1246.528
9389.757	12058.349	7006.171	14536.265	8997.654	14502.525	9904.58	209.091	1392.826	617.759	553.968	571.735	928.318	468.505	503.883	774.793	365.414	241.425	299.248	745.584	1340.727	766.454	152.708	192.587	22841.267	370.563	339.509	291.889	789.643	1090.839	346.302	343.984	115	0.999	402.117	1246.813
11986.004	12749.352	8021.101	15927.821	9478.939	14913.239	7760.526	9802.246	973.851	400.523	375.726	299.791	305.095	301.415	318.179	8306.792	427.914	200.2	265.339	1631.516	119.494	5849.971	181.169	4173.528	22359.179	325.852	361.519	294.586	2993.615	402.766	324.613	7275.893	120	0.929	902.425	1247.558
8366.091	8827.026	5439.387	8046.17	6509.948	11215.025	4543.691	8347.968	952.072	424.656	347.433	340.793	349.223	398.32	245.796	9014.01	292.027	202.808	231.337	1793.949	213.527	3914.94	126.207	3847.784	22621.635	298.282	344.996	276.611	10420.405	587.492	442.89	6530.321	101	0.99	1198.054	1246.223
13893.836	15165.428	9143.984	17886.126	11347.991	18319.816	4944.207	256.698	1388.563	625.13	528.557	718.337	875.301	541.85	366.461	1240.733	436.903	251.955	310.637	2749.603	949.202	700.082	175.484	204.756	20385.649	307.255	352.47	278.673	3257.26	1460.481	352.531	475.895	129	0.943	540.453	1249.523
11317.781	12317.711	7956.564	15071.638	9906.485	15366.663	7546.509	10814.165	1083.871	457.444	424.111	325.577	355.113	328.204	329.861	10324.324	455.068	206.907	233.793	807.586	130.243	468.432	163.517	3873.883	20747.765	313.934	311.867	279.408	1753.249	416.308	280.487	7024.33	327	0.65	877.882	1256.962
9176.815	9166.715	6175.415	10986.398	7031.876	11172.096	5764.91	6254.278	745.376	303.37	286.063	466.759	561.348	381.974	247.524	10370.257	251.469	180.772	221.027	901.187	1866.508	3752.896	170.035	1928.891	25541.506	316.119	336.294	268.976	6800.795	872.005	373.828	4876.792	102	0.955	1047.588	1247.637
10092.836	11262.3	6642.199	13578.353	8178.296	10680.449	5100.401	11362.31	798.005	428.536	344.906	265.834	325.014	361.619	270.413	7394.037	274.373	168.19	248.286	932.369	211.164	5045.553	181.736	3725.886	13609.143	290.213	354.46	290.85	1957.061	398.428	398.72	6984.827	107	0.958	928.612	1248.388
10840.472	11361.111	7513.421	11642.819	8769.022	15503.87	7859.682	10339.66	689.914	371.804	285.031	272.68	275.865	340.051	227.789	8294.406	205.971	137.458	279.105	1442.536	179.412	2351.675	160.667	3189.329	16366.723	337.089	368.834	242.725	4092.431	479.813	294.148	6168.74	97	1	1094.5	1248.5
10587.433	12420.077	9394.032	18034.994	8770.816	15646.285	8946.962	17677.61	1067.346	439.17	456.286	354.232	370.519	384.534	328.87	18363.29	253.394	160.418	189.767	1086.953	162.851	485.539	153.191	7806.755	20504.937	262.437	376.48	276.968	3730.596	397.612	347.268	15764.186	165	0.911	1299.621	1250.748
9212.636	11012.044	6113.187	10995.187	8298.634	13975.545	12205.159	8561.327	1080.551	516.159	436.99	666.092	1309.245	581.647	539.247	9705.768	242.719	172.424	205.548	477.695	1221.127	508.449	160.156	3623.713	9901.904	311.491	333.064	262.742	847.59	1105.193	520.674	6088.004	111	1	1425.122	1248.392
9649.542	11847.18	6330.029	13004.72	7677.447	12605.333	11348.953	183.927	1396.981	591.722	480.837	512.877	746.694	447.015	504.063	1313.317	411.302	254.95	277.086	1740.95	766.211	772.066	152.496	215.425	16908.923	337.194	383.462	280.253	4688.174	1566.06	316.143	369.396	126	0.932	304.143	1249.69
11184.172	11810.992	6920.651	14113.389	7906.421	9830.214	3667.267	10779.377	982.482	530.979	344.788	287.106	348.875	493.566	255.133	7736.853	421.216	220.196	279.953	952.077	134.207	2355.336	178.884	3034.058	23004.384	286.831	420.929	295.641	2527.304	460.674	344.269	6287.136	98	0.98	935.531	1250.286
10505.696	12272.375	7973.419	15541.766	8401.595	15071.35	7406.166	1649.999	945.049	438.582	396.032	502.557	1779.12	453.22	289.862	8932.191	252.6	150.852	178.166	1024.732	13897.256	492.703	118.451	901.606	15265.219	301.299	301.268	281.321	2815.876	2126.071	330.673	1790.815	189	0.88	1227.839	1251.659
6722.375	9075.225	4981.074	10663.805	6503.738	11255.044	8077.159	164.274	974.453	514.145	449.708	490.323	640.3	465.222	363.997	932.993	275.977	193.056	243.852	1552.612	784.165	741.44	141.382	197.823	15235.215	333.708	311.134	269.388	7330.533	1478.863	289.554	320.053	107	0.917	283.827	1251.136
9444.519	11313.339	7204.283	13374.588	9191.007	14326.652	7727.107	182.807	1794.869	749.418	641.823	613.364	933.165	491.205	395.713	1021.244	608.93	313.777	299.36	792.783	1087.735	1086.471	152.328	200.265	24763.31	349.53	320.257	288.853	947.181	1388.914	273.787	395.564	131	0.958	516.179	1251.21
10038.254	11457.317	6807.277	13548.927	7502.318	12541.747	7159.494	216.511	1354.671	434.066	406.625	451.451	439.337	341.227	424.25	1069.324	690.008	315.879	431.068	1411.495	245.094	1037.26	168.362	193.48	37557.114	303.908	301.06	284.16	3310.906	874.775	293.794	439.612	112	0.96	531.473	1251.027
8853.897	9591.76	6332.042	11168.188	7143.108	12520.089	5742.542	8303.481	662.516	256.494	280.712	429.78	2510.847	330.162	241.005	11442.243	227.445	187.364	223.708	768.184	26712.008	811.666	167.5	2045.436	19782.276	303.084	313.899	259.272	1618.63	2884.463	315.366	4394.919	166	0.836	1038.47	1254.807
8391.359	9706.983	7369.42	13794.617	6839.838	11723.588	5736.618	1572.596	930.356	422.98	375.674	346.916	632.825	385.216	266.946	8587.004	243.194	159.797	169.783	2374.518	4701.804	2544.55	122.438	854.36	16370.408	300.553	305.33	284.974	5465.126	805.211	401.701	1692.155	124	0.933	1214.355	1252.54
8855.401	7188.281	4888.961	6122.141	5720.249	9523.204	4565.979	7886.084	448.402	244.84	268.068	242.259	264.911	337.516	212.029	9530.912	167.905	161.174	261.914	1325.993	246.938	12859.592	150.502	1977.128	12700.647	290.421	346.938	262.069	3212.985	521.815	275.529	4468.219	104	0.974	1007.26	1253.212
7794.921	9082.217	6813.367	11619.301	6615.36	11919.503	5490.521	6449.929	547.129	278.876	298.002	271.16	302.52	369.832	215.983	8782.497	191.978	157.398	263.223	863.662	400.936	14444.504	163.983	1811.589	13311.206	282.074	360.034	273.163	4088.691	437.018	303.021	4655.608	165	0.86	1017.161	1253.112
10373.509	11195.043	7983.876	13989.607	8402.032	14651.556	7171.639	7356.441	698.436	324.508	298.548	337.919	342.341	377.644	247.091	9455.58	234.054	162.665	245.293	995.814	444.276	7987.9	168.879	2141.085	21021.701	329.111	412.14	250.783	5781.706	546.153	358.672	5107.627	250	0.795	1057.912	1253.42
9940.978	12154.613	9131.16	16391.044	8229.327	14359.373	7138.679	8079.653	862.441	456.476	372.139	329.549	316.579	340.928	234.223	8012.109	190.068	173.06	222.694	4426.368	187.684	1025.997	140.479	2773.526	13340.976	323.928	395.336	261.933	3840.89	332.611	402.98	5941.338	115	0.945	1121.543	1253.265
7203.315	8862.032	6490.115	13337.681	6418.003	10825.258	5702.55	1745.521	932.728	430.376	398.329	403.495	382.646	368.137	278.778	9402.667	239.786	134.044	160.159	1050.981	323.422	415.099	115.049	950.678	15866.477	294.745	293.571	273.863	4314.292	506.357	354.762	1893.614	126	0.948	1238.19	1252.857
9926.141	11197.894	7237.261	13576.608	9062.898	14230.516	6208.975	3633.449	1057.896	476.058	425.366	333.851	363.458	339.602	317.195	7734.071	479.934	223.835	239.362	615.491	131.634	477.078	171.466	1655.074	22649.997	310.737	317.543	266.732	1967.238	333.176	277.487	3352.75	128	0.9	863	1254.328
9341.912	10543.6	7332.349	13386.599	7711.535	14000.05	6692.127	8941.684	921.467	383.603	348.862	287.057	313.292	385.143	222.042	6906.863	236.061	188.957	184.437	1275.408	250.758	1565.437	137.318	2937.839	22090.648	329.809	391.114	269.498	12828.27	469.12	312.237	5885.239	103	0.965	1132.015	1254.442
7251.588	8505.757	6330.843	11696.489	6091.028	10028.879	5261.678	9022.856	1034.503	448.817	374.386	295.792	328.365	356.265	234.621	7280.081	252.356	203.403	224.19	1654.51	222.588	1652.413	125.271	3300.784	18535.348	306.601	325.248	274.819	11251.529	640.201	433.996	6318.355	148	0.859	1139.176	1256.257
8411.171	9129.493	5972.388	10706.494	7592.042	12617.98	6893.534	19906.363	1010.871	417.926	427.873	352.707	341.387	380.221	300.43	15911.692	223.75	144.185	158.293	1258.06	167.863	2914.428	145.691	6634.016	16987.532	269.957	283.84	267.89	4928.306	426.543	342.561	13320.269	148	0.924	1291.081	1254.851
13300.372	13385.696	8832.801	16585.373	10745.829	18823.834	13934.848	41220.946	938.557	431.824	429.327	477.215	798.8	449.114	528.324	23705.515	248.271	133.768	274.813	881.8	805.709	850.75	146.876	15366.558	19493.262	288.546	311.633	276.797	6386.392	917.334	373.767	26643.227	101	0.977	1349.748	1253.797
15694.131	16690.783	10919.162	20196.407	11299.945	20806.928	14461.265	36323.168	925.977	395.531	402.294	429.199	588.033	378.506	513.133	22684.159	297.091	137.081	295.596	1050.44	509.145	1027.684	139.854	13747.352	25787.129	275.678	307.414	266.551	7602.529	678.691	406.397	25767.333	134	0.98	1356.537	1254.784
14341	16219.334	10532.574	21281.757	12908.539	21376.237	7651.166	363.675	1129.287	498.283	452.006	364.315	422.566	399.676	320.741	653.449	431.291	223.024	321.396	4952.357	153.089	1814.351	171.308	213.625	20650.394	301.523	393.544	280.238	2739.424	314.743	345.973	376.7	136	0.93	841.831	1255.676
13444.607	14022.593	8662.097	16436.908	10351.875	16597.955	8538.162	14350.908	979.117	400.378	385.152	310.156	345.999	339.243	318.207	9176.321	401.475	200.453	371.426	4608.885	139.863	1495.286	186.684	3553.586	21431.249	324.605	348.501	290.211	7351.465	456.934	361.666	6627.313	352	0.696	893.631	1258.241
10067.198	11278.549	6824.189	13767.559	8068.937	10943.512	5300.754	11594.675	858.954	348.365	255.944	267.135	272.738	248.245	236.948	10509.432	460.547	224.792	292.058	1076.604	130.775	2433.893	161.375	2274.782	26720.75	279.418	264.595	289.487	3359.478	619.65	396.022	3682.203	181	0.843	949.08	1258.66
9281.583	10715.255	7710.952	13737.906	8079.939	14069.506	7184.353	10018.554	755.856	401.399	318.986	279.229	313.629	350.129	224.974	7584.159	166.527	171.594	236.408	974.11	177.913	722.068	150.353	3297.552	5943.142	334.227	407.752	258.577	4786.249	498.028	350.779	6175.613	139	0.915	1099.939	1256.982
13208.706	14923.78	11349.302	22712.791	8709.923	16026.903	11398.53	33386.247	979.953	375.304	389.114	338.94	333.508	375.633	502.835	30588.835	326.705	145.029	298.872	1047.622	219.816	1227.009	128.019	12462.054	28867.526	265.162	395.154	283.486	9084.969	537.066	444.875	23363.262	105	0.984	1363.49	1256.281
4210.546	4246.592	4508.363	5490.167	3224.667	6736.847	3565.018	6292.722	612.871	246.363	268.719	218.826	188.465	212.747	209.719	11141.791	163.053	126.083	249.388	1547.812	99.575	6950.393	171.457	2613.098	2907.936	223.388	651.574	263.609	2867.436	420.226	266.404	5866.438	132	0.878	973.795	1256.864
7805.688	9683.463	6770.252	13108.734	6498.834	11696.127	5652.09	13425.066	836.937	423.17	365.581	359.044	326.126	386.489	239.186	7352.46	228.022	199.384	157.034	2194.053	275.375	898.91	126.512	3556.037	15814.988	305.173	294.381	294.337	14170.481	816.348	453.301	6581.297	202	0.811	1157.025	1259.312
10943.347	11826.346	7979.327	14623.597	8756.408	14994.906	7790.852	4711.673	975.014	431.149	416.724	360.828	381.309	368.411	297.286	8049.118	237.282	143.129	248.066	1230.91	174.649	534.29	129.997	1585.924	19286.153	289.661	323.204	286.831	4155.643	506.615	419.263	2811.142	175	0.87	1251.62	1258.094
6610.456	8029.189	5724.326	10574.359	6671.904	10933.869	6174.816	7686.845	1009.231	475.612	463.128	386.851	364.679	384.835	322.807	9187.22	203.067	138.15	160.938	4549.006	171.965	298.406	124.388	3598.991	8925.564	282.601	288.947	277.091	6152.26	695.948	366.734	7511.791	135	0.834	1269.937	1256.722
15650.352	15426.176	10060.52	17918.851	11344.853	16522.616	5855.446	374.444	1090.788	483.563	428.53	323.304	357.113	324.83	315.284	578.728	460.79	203.706	253.737	1104.477	150.06	592.478	167.262	179.159	22256.41	294.744	340.986	271.862	1922.318	325.15	313.582	320.569	107	1	848.724	1258.743
8416.859	9770.548	7789.286	13324.997	6869.002	12329.015	4749.352	6230.181	489.656	266.154	284.773	249.583	380.352	370.631	223.587	9296.642	155.75	164.915	252.93	645.493	1096.767	14905.818	171.339	1730.022	8936.482	284.206	374.82	248.343	3562.873	486.827	281.064	4233.932	170	0.894	1023.906	1259.488
7739.106	8763.32	5800.129	9640.431	6475.333	10081.115	5067.508	1548.28	949.825	440.321	386.27	356.827	341.43	367.088	243.793	7078.476	266.282	174.378	190.535	1265.944	211.169	477.948	130.569	785.164	19902.12	292.873	288.748	266.073	4795.449	516.349	507.487	1545.037	152	0.869	1203.388	1259.27
7813.391	8891.305	6131.175	11070.418	7500.733	13120.382	6930.71	16968.313	951.26	447.941	442.419	387.303	346.319	356.425	316.871	14735.319	187.086	139.209	171.797	1406.353	159.025	561.406	141.502	4703.449	10478.758	278.944	293.618	276.095	4016.901	565.034	336.46	9662.808	110	0.955	1281.064	1258.718
7571.317	11224.077	5828.872	12243.263	7552.526	12830.633	8769.683	169.426	1418.748	686.923	574.894	600.94	870.876	583.331	456.94	827.361	372.248	233.46	266.679	1025.373	2168.505	1165.38	163.854	184.306	21891.157	401.677	353.012	295.788	1542.999	1109.498	303.599	269.691	112	0.973	248.196	1259.723
10726.685	12667.594	7651.276	15521.769	9176.698	16395.993	6415.496	180.566	977.124	436.714	406.725	565.843	749.554	371.805	434.304	1191.249	327.7	236.68	314.205	5849.892	676.038	971.639	165.112	186.182	22865.584	295.322	359.629	282.203	3083.585	1480.465	307.375	412.231	107	0.989	530.136	1259.799
10805.392	11285.147	7420.699	13760.322	9188.299	14307.954	7840.096	1038.612	1072.833	478.883	424.322	322.436	348.267	320.023	316.956	3841.518	449.433	202.391	169.268	531.149	139.663	374.919	173.764	582.944	20178.177	311.723	290.597	259.481	1479.237	315.896	274.592	1287.487	106	0.949	856.792	1259.226
10502.253	11859.789	7665.44	13678.866	9070.178	16222.567	8175.365	1875.95	1049.877	457.405	521.074	549.344	2051.955	509.712	301.54	9041.237	245.419	151.671	270.529	1194.293	15866.231	465.26	125.303	991.484	13794.887	300.778	358.197	275.424	2720.354	2493.094	345.653	2036.394	124	1	1226.5	1260
7993.857	10060.068	8260.034	16281.761	6888.188	11789.383	6343.586	11014.525	906.928	446.767	414.628	357.854	324.772	373.946	312.955	8645.069	182.188	131.389	255.535	1153.74	168.764	401.127	131.837	4491.593	9126.369	284.398	343.23	284.186	4071.833	495.199	412.117	7743.364	100	0.967	1260.12	1259.36
8735.597	9747.642	6205.854	11646.247	7697.803	13265.637	6778.598	12715.885	865.702	441.624	366.546	351.837	329.723	383.279	257.613	7555.459	233.157	204.273	160.067	1938.798	223.785	773.039	124.767	4246.075	17881.91	293.378	286.398	277.625	20383.961	890.837	293.521	7125.676	129	0.943	1146.64	1260.593
12164.086	14177.328	8175.66	15659.003	11029.399	17797.42	5736.465	7642.481	1231.6	647.319	517.943	770.862	1493.804	764.207	369.087	7763.641	265.004	183.345	195.044	680.208	1784.409	697.994	167.623	3204.098	7072.966	298.379	347.684	276.301	854.856	1393.834	576.046	5963.189	124	0.96	1441.968	1260.718
11789.131	13238.114	7993.042	15657.74	9399.573	14540.107	6744.94	190.144	1321.678	571.904	493.492	641.462	796.134	391.634	447.12	1657.78	425.771	235.423	343.238	3886.594	708.295	950.82	144.018	225.383	22512.582	314.694	352.891	277.928	6712.417	1475.862	267.816	388.441	103	0.996	500.83	1261.684
10189.526	11401.56	7384.663	13591.349	9196.441	14381.76	3351.223	190.652	1138.844	521.381	447.689	376.746	411.12	385.339	285.288	430.806	431.39	209.959	193.482	1062.728	147.799	2656.302	155.141	141.04	14860.045	292.027	294.476	292.197	3687.594	405.499	331.179	264	161	0.877	826.798	1262.407
12832.295	13981.938	9338.978	17538.164	11689.827	17310.874	7630.84	7968.702	1081.621	508.53	449.532	346.327	380.516	347.454	321.003	13464.563	423.004	206.106	184.168	573.526	159.314	416.424	170.678	3269.515	18464.646	318.659	312.871	269.521	2155.519	344.422	337.956	6468.721	129	0.982	863.283	1262.585
6752.897	7333.821	5134.251	8564.585	5944.21	9688.834	5263.194	6880.088	662.164	324.191	302.723	361.175	269.036	298.668	232.746	9896.96	208.841	159.196	206.644	1160.718	367.584	964.839	166.895	2381.896	13020.516	322.826	341.722	254.493	4157.119	694.954	342.127	5189.002	125	0.925	1052.9	1262.572
12699.455	13814.01	10103.801	17639.426	10299.197	17517.012	8892.797	9210.957	853.971	399.527	348.358	292.234	326.618	324.397	242.752	7044.189	283.327	153.648	213.459	787.873	202.279	477.405	164.867	3412.776	22554.348	357.318	316.807	256.596	3697.264	522.815	301.953	5975.884	181	0.9	1076.097	1263.533
10039.553	12212.672	8508.059	17441.437	9227.259	16110.557	4236.891	6030.904	984.644	539.856	494.598	800.865	1751.89	571.436	313.321	8381.775	208.687	165.436	227.157	864.957	1617.208	1508.569	163.425	2416.5	7094.424	281.233	304.008	272.977	7720.74	2305.954	477.753	4274.516	112	0.96	1449.812	1262.616
11026.852	13038.619	8369.519	17448.342	10700.174	17345.46	8366.423	11695.013	944.803	444.03	413.482	327.71	338.275	336.408	322.557	9088.289	295.818	182.464	344.108	964.651	134.11	915.463	181.119	3381.954	11558.298	327.054	297.131	286.956	2628.891	390.142	312.162	6953.44	101	0.977	888.649	1263.104
8433.055	9592.511	6744.309	11951.867	7190.447	12119.664	5744.265	6430.25	666.003	309.3	314.399	434.117	1914.687	357.772	255.57	11465.282	215.346	190.618	257.763	943.805	15092.495	1060.448	164.822	2311.776	13946	310.055	336.478	253.985	1978.878	2184.544	289.357	4866.11	200	0.911	1038.715	1263.865
8764.936	9871.651	5117.204	10920.884	6296.064	11154.5	6448.814	189.313	1175.807	458.807	396.278	409.02	532.032	407.955	338.298	1110.239	448.142	270.833	306.271	1565.383	517.659	1532.852	135.839	221.129	27987.75	327.854	322.032	303.807	4388.842	1131.916	293.619	368.342	148	0.838	306.682	1266.412
7825.288	9091.376	7340.636	14470.657	6726.63	10528.151	5753.34	10819.356	807.224	407.213	344.538	287.476	307.468	355.056	230.32	6831.402	238.597	162.415	245.414	1351.252	196.385	498.287	154.832	3641.475	16235.891	377.848	337.559	244.254	4562.839	498.68	342.721	5989.426	109	0.935	1085.913	1264.537
10198.154	11532.738	8406.939	15392.247	9181.304	16102.96	8198.74	9109.975	803.424	404.13	317.237	278.803	320.622	348.564	233.582	7227.904	216.528	161.984	273.512	902.508	204.502	1730.326	148.398	3529.37	14830.312	322.506	367.578	251.858	3533.614	455.176	363.378	6124.096	203	0.833	1112.254	1267.564
10600.117	11879.001	8377.191	15804.338	9080.571	15118.937	7792.228	7889.328	933.264	479.765	367.778	321.687	326.958	362.173	251.786	7208.61	244.141	183.214	201.66	692.765	189.578	487.869	143.017	3684.115	19350.306	322.971	368.624	268.509	4060.829	425.441	407.002	6188.704	162	0.917	1124.031	1265.173
9909.623	11552.879	7843.563	14707.111	7968.694	14095.769	8560.739	30161.794	933.518	412.636	417.703	498.065	1372.708	419.91	454.437	33590.095	234.084	139.478	223.154	1131.847	1685.78	1168.398	124.042	10712.896	13615.384	281.375	305.566	263.669	7382.999	1883.168	535.357	19685.504	107	1	1377.051	1263.481
8278.265	9415.351	5884.974	11326.802	7550.587	11670.902	6595.308	10492.647	918.157	430.679	388.884	304.16	321.264	768.493	318.97	7438.339	288.174	162.467	184.518	1272.35	119.439	842.103	167.331	3708.486	9511.973	331.383	398.023	282.099	3191.715	604.847	374.449	6645.62	121	0.977	910.525	1264.955
10738.978	11413.792	6933.874	13504.015	8355.219	11226.708	4930.374	8569.714	933.183	396.177	359.88	303.627	303.17	254.934	259.854	7548.351	419.389	195.252	258.663	1575.384	196.416	1941.181	198.263	2804.531	19044.521	307.491	355.942	287.976	2933.279	563.633	428.531	5919.404	112	0.985	933.688	1264.259
10123.954	10078.283	7799.905	11976.582	7009.299	7673.778	3843.963	6690.629	880.434	346.745	270.033	276.584	264.842	220.047	187.483	12171.587	402.134	196.314	240.339	1448.403	130.264	945.495	143.877	2748.909	19439.693	256.618	293.015	264.263	4655.528	506.466	308.703	5739.995	115	0.928	968.448	1265.987
8729.614	12360.689	5946.875	12301.425	7559.374	12408.848	9148.547	170.131	1610.168	692.511	568.459	665.78	854.509	569.171	512.988	897.323	451.526	259.953	286.975	934.072	2358.966	938.568	165.365	186.033	29674.647	396.283	341.53	306.566	804.022	1157.136	281.025	279.831	108	0.98	253.139	1265.278
9550.221	11495.76	6820.735	13327.61	8661.692	13239.9	9278.199	212.962	1651.664	657.936	584.434	581.704	784.422	507.406	525.336	769.502	521.697	544.522	307.252	663.891	1618.585	1224.114	177.466	187.496	32077.023	365.441	319.072	317.55	156.367	1131.42	360.196	343.15	172	0.95	406.878	1267.169
7627.829	9013.748	5829.891	11311.712	7817.094	11853.889	6773.281	10834.354	961.549	465.639	410.037	325.867	343.997	284.579	309.413	7635.945	328.847	197.432	178.123	727.65	120.933	509.777	163.144	3808.468	11697.616	336.832	314.892	268.465	1689.465	441.42	369.407	6872.191	127	0.929	921.783	1267.122
9402.077	10729.461	6863.975	12858.107	8605.035	13252.887	4517.844	1396.733	1181.883	512.171	449.503	373.699	428.458	393.9	300.844	5220.021	478.925	234.658	201.586	1911.758	169.99	2733.453	175.685	646.889	17721.666	314.261	301.857	287.497	6999.359	529.167	393.683	1302.387	184	0.865	838.06	1267.755
7458.396	10657.064	7827.767	12557.502	7680.784	11639.368	4700.285	5844.576	687.069	349.48	357.154	272.015	333.041	313.499	235.412	10128.028	247.693	175.856	226.988	952.67	250.069	6676.339	166.689	2353.204	16051.029	285.834	377.925	265.819	4374.65	443.255	312.998	4911.608	179	0.881	1009.835	1269.746
12075.471	14670.209	8883.682	17757.467	11692.283	18598.596	11812.687	156.941	1636.93	791.532	665.805	654.709	958.116	540.724	625.577	473.312	507.054	275.18	298.542	734.969	1464.95	862.899	203.902	174.279	18911.64	367.904	338.755	293.956	258.764	920.875	346.132	306.529	213	0.908	474.725	1271.115
8820.777	10109.595	7668.38	14117.7	7644.918	12625.067	6617.17	7680.509	761.205	389.463	336.497	306.521	293.945	329.038	235.802	7297.554	230.433	164.773	237.507	1220.875	232.665	1805.183	158.008	3565.563	16134.911	338.223	337.832	258.153	8672.351	721.224	371.977	6010.828	232	0.734	1097.009	1270.392
6261.967	7391.947	4780.429	8330.828	5954.226	9678.283	5217.488	12577.346	846.141	445.056	378.393	359.899	313.411	406.677	246.754	7450.916	200.525	185.874	164.377	1736.342	202.01	7109.828	124.175	3386.728	9725.601	298.352	335.461	271.704	11187.037	540.277	351.216	7068.194	132	0.846	1145.091	1268.023
8799.091	10022.864	6355.63	10541.997	8335.35	13733.66	7482.754	10996.249	1047	502.399	469.405	413.314	373.028	437.297	338.849	8146.912	182.08	140.64	198.677	1267.688	274.001	392.271	136.782	4584.719	4559.632	286.685	376.805	277.544	3901.295	536.507	416.377	7028.017	102	0.987	1254.882	1267.941
8730.839	10025.233	7480.703	13538.591	7982.409	13926.314	7286.634	13464.519	866.506	434.273	444.483	417.495	322.375	367.134	316.914	16743.775	166.811	134.883	190.606	933.378	392.34	393.328	141.822	7075.531	6390.73	272.825	293.463	286.823	3122.296	353.427	322.092	12888.445	151	0.864	1293.195	1268.705
13743.672	14802.262	10134.13	19946.882	9996.993	17838.168	14005.268	31954.41	833.952	351.202	358.892	312.755	387.329	422.04	533.234	22926.752	250.55	138.543	361.264	963.487	318.683	2398.777	157.502	12209.158	23367.137	278.713	343.373	280.812	5160.664	561.959	396.556	20980.678	167	0.936	1358.698	1271.165
7991.205	8864.739	5138.994	10263.059	6353.098	10075.315	4766.777	11045.295	848.369	331.437	314.702	277.5	321.431	457.707	265.814	8458.594	384.836	207.044	343.336	2238.835	168.405	1178.561	196.302	2713.594	20095.544	299.692	296.997	291.983	9346.079	402.288	445.491	4848.307	221	0.705	937.482	1276.088
6172.816	7445.892	5075.005	9174.793	5773.711	9708.453	5051.993	7201.181	922.656	443.455	379.644	349.483	397.254	394.676	251.926	7975.293	235.598	180.922	222.683	891.47	215.473	1058.098	126.172	2537.545	17480.05	287.658	301.896	256.247	5709.089	533.926	573.61	4401.707	135	0.898	1195.359	1269.781
8580.363	10127.707	6227.948	12310.673	7572.818	13014.244	4811.17	227.159	1044.053	476.676	422.95	551.579	618.86	345.562	343.785	1409.426	327.919	209.974	260.049	2036.838	599.964	642.951	157.759	212.935	19375.55	299.209	261.232	269.503	6351.281	1338.191	311.445	403.856	136	0.905	527.088	1272.147
7534.373	9369.546	7129.827	9879.53	6097.732	7881.611	4105.916	9585.895	662.405	311.941	308.944	226.965	255.715	240.485	245.066	10022.35	254.467	152.154	224.989	770.946	239.645	933.601	146.419	3845.02	12511.52	258.931	362.809	248.038	4613	484.618	328.588	7478.578	112	0.932	986.027	1271.857
8683.084	9490.373	6945.689	11737.059	8270.021	13688.655	7270.821	7086.195	612.707	338.622	303.792	288.465	276.641	308.085	230.794	8347.309	182.535	162.813	186.089	1106.007	281.7	3486.134	156.638	2784.007	6720.323	320.565	305.268	256.701	3476.41	678.631	326.715	5102.353	123	0.964	1051.362	1271.118
8236.699	9606.303	6273.701	11221.74	7865.5	14256.162	7234.466	7793.739	830.526	461.326	393.844	449.233	354.382	447.234	288.137	7444.918	187.695	165.911	143.434	2929.657	205.68	468.95	139.646	2803.056	5074.091	267.984	266.252	269.777	7016.363	524.285	398.444	6901.487	127	0.955	1179.61	1272.618
9944.939	11400.043	7996.715	14118.365	8606.442	14116.826	7483.921	3550.838	1017.603	496.252	475.481	397.658	374.813	706.786	313.184	7087.065	222.057	148.354	208.348	776.94	201.782	555.541	136.407	1835.871	11505.944	303.238	347.562	273.377	2860.016	498.975	375.283	2716.098	162	0.852	1241.117	1273
10417.156	11870.044	8867.169	17894.563	9150.18	16277.008	13812.505	25772.517	830.616	401.4	391.803	442.717	996.634	855.885	526.415	26718.468	198.398	128.022	237.73	936.925	1597.886	727.074	141.806	11658.285	8976.042	283.589	292.242	285.038	2217.524	1209.716	416.001	19285.532	173	0.956	1369.772	1272.772
9569.3	11800.795	6923.14	14120.808	9109.824	15679.004	5612.913	180.862	1359.309	568.601	509.208	556.108	850.578	464.392	299.651	609.423	414.58	250.712	252.689	1163.594	1005.773	983.342	152.559	190.712	25454.639	343.238	272.044	287.938	5350.185	1502.145	279.497	299.559	148	0.868	436.02	1273.541
10348.605	12432.83	7004.768	12760.969	9426.092	15818.894	10093.896	22819.536	1140.038	571.259	461.36	594.886	1752.528	602.041	451.349	10456.725	240.6	173.921	182.781	854.861	1303.345	606.774	146.461	9315.616	8184.268	311.115	366.313	286.94	2039.244	1500.105	389.384	16419.968	161	0.944	1416.245	1273.196
9223.093	10996.138	5417.476	11702.809	6576.061	11873.021	5615.785	189.274	1203.918	470.077	383.273	350.985	352.021	398.478	323.706	1082.617	418.725	243.841	291.045	1561.973	157.001	801.262	119.588	209.542	26046.019	322.312	331.247	284.538	4306.479	533.547	270.001	305.746	132	0.928	296.932	1274.568
10300.24	11278.825	7920.454	13266.064	8955.277	14305.915	7580.889	5542.974	764.869	351.86	334.965	276.592	294.104	368.181	256.366	10430.95	225.78	180.983	223.118	1299.541	292.939	1957.869	177.71	2212.237	16412.167	302.448	361.301	250.201	4183.874	578.424	309.837	4633.254	158	0.917	1027.677	1274.652
10433.039	11097.132	7723.763	13132.566	8496.168	13609.233	7178.708	7366.868	877.683	426.787	359.285	298.37	347.346	324.788	242.539	7220.526	273.604	163.952	238.517	1116.418	229.235	1278.701	138.182	3430.249	19779.753	362.287	347.728	265.246	5737.944	437.742	405.632	6594.26	139	0.925	1081.183	1273.176
9540.985	10607.464	7815.964	13029.129	9491.98	15972.656	8861.485	12797.451	1077.059	514.748	470.82	406.081	377.277	404.379	344.011	9532.361	194.642	129.699	173.131	612.835	180.355	441.498	130.441	4916.734	5694.877	286.149	360.903	291.696	1912.178	451.034	385.343	9143.507	110	0.955	1256.418	1274.391
11263.923	13884.391	8602.664	17169.474	8889.231	15517.517	7627.98	12251.528	969.383	499.109	471.301	689.534	1038.198	732.119	411.916	10448.799	232.266	172.645	181.194	612.249	876.349	1034.234	149.139	5055.713	11004.394	317.066	604.297	287.932	4316.053	1154.235	395.608	9638.774	111	0.994	1428.986	1273.662
8018.577	9566.986	5851.363	10601.168	7588.557	14177.024	6247.261	7269.48	1097.466	534.413	447.968	407.038	412.382	486.627	314.995	7851.772	245.567	193.999	161.939	2694.896	240.329	3814.909	131.464	2963.046	14366.883	284.338	287.867	286.665	16668.466	851.59	319.895	5719.892	167	0.932	1165.231	1278.536
10296.767	11221.492	7133.005	13756.021	8182.32	14034.168	6943.233	11479.324	956.969	399.964	415.675	372.445	352.026	362.453	298.233	15111.731	282.955	147.808	181.318	401.91	325.755	468.758	131.921	6353.018	27338.486	280.253	301.601	289.18	2560.301	422.31	357.083	11611.894	108	0.926	1283.481	1276.759
9841.152	12447.678	7362.636	14441.046	9753.122	14615.428	7999.119	200.316	1787.854	755.378	660.479	660.144	866.336	523.902	419.189	788.284	473.478	293.172	273.545	783.144	1861.476	1004.504	166.229	205.297	22168.464	349.218	307.054	274.291	838.672	1006.741	288.462	319.675	109	0.989	428.876	1277.583
9510.58	10871.301	7351.651	13690.993	7889.846	14168.3	6899.221	7974.349	752.131	391.717	335.175	435.706	1344.451	356.767	240.011	7601.735	226.337	156.8	187.234	755.512	14881.642	1014.224	136.914	3075.772	15159.466	349.911	296.749	260.582	2045.128	1644.871	277.656	5326.144	264	0.793	1100.129	1282.973
14046.92	15307.558	11305.339	21101.447	9848.497	15851.287	14724.437	27074.064	997.055	411.466	397.923	336.301	357.067	383.544	516.919	15327.209	312.348	159.493	288.175	906.984	175.918	1792.05	158.607	11088.041	28774.675	285.356	329.088	274.772	4324.073	485.814	512.645	18858.677	155	0.909	1353.152	1279.487
12352.641	14117.359	8146.519	17078.22	9679.108	16199.954	9781.519	13069.919	1027.842	467.738	460.848	609.797	1691.432	586.859	438.803	10854.518	266.845	176.877	207.474	849.832	1347.005	7684.886	143.681	5277.222	18262.091	302.76	488.33	288.766	2847.527	1673.622	388.196	10508.61	99	0.99	1424.52	1278.268
12431.797	12802.487	6501.75	13467.031	7850.739	13628.057	5595.038	180.802	1139.791	499.381	430.966	387.664	424.317	446.916	317.735	956.274	321.15	178.098	323.331	2250.364	182.079	1221.107	126.802	202.811	20644.699	307.14	416.282	292.819	7265.652	654.868	279.084	277.925	103	1	302.5	1278.733
11387.808	13531.206	8359.649	15942.007	10737.366	17121.054	7041.332	195.147	1740.719	780.219	640.658	706.699	1018.801	522.565	400.693	1342.532	548.958	279.735	318.79	784.126	1638.818	1103.452	153.375	213.358	23070.262	341.298	312.804	287.011	698.947	1239.19	318.858	358.797	148	0.948	513.068	1279.304
11718.723	12393.951	9005.294	15953.774	9880.903	15999.439	8480.511	5751.453	842.556	385.035	357.874	314.832	316.57	325.314	257.107	9255.479	276.63	194.424	259.373	1131.555	273.485	982.595	179.291	2809.507	21305.414	310.691	339.36	259.27	3592.399	646.611	306.469	4860.844	137	0.937	1041.245	1278.88
9000.906	10692.094	8457.523	15693.356	7633.82	12817.696	6638.129	7801.065	795.549	379.12	353.654	298.873	340.284	313.788	250.613	6634.573	250.028	159.92	236.469	1308.549	223.05	854.313	160.731	3302.797	14376.416	328.57	352.905	256.003	2950.654	584.137	317.044	5486.773	126	0.911	1054.508	1279.913
6491.606	7552.123	5078.519	8370.362	6099.561	9924.143	5437.682	5396.514	997.278	457.729	402.603	362.126	341.67	372.746	283.165	10167.652	253.999	156.179	138.741	830.009	195.301	370.225	131.095	2703.333	17297.777	305.691	289.213	269.056	3214.612	423.583	427.123	4125.996	144	0.845	1216.028	1279.486
11263.865	12485.75	8029.001	14804.428	8766.293	15565.041	7335.057	15712.683	952.12	402.231	429.02	411.087	577.168	393.712	308.061	14739.968	273.003	158.959	187.922	480.722	4000.967	435.462	135.964	6143.758	22660.871	287.057	298.302	303.443	4099.782	765.554	390.114	11542.272	159	0.91	1288.5	1280.06
10016.518	12102.021	7406.999	14588.927	9382.731	15524.049	13756.746	31131.578	1138.708	515.198	419.899	561.878	1904.357	610.886	600.024	17742.234	224.171	155.433	204.378	872.48	2378.48	806.667	146.984	11440.753	5791.597	293.564	350.49	277.314	1912.712	1661.507	414.078	18664.099	123	0.952	1379.947	1278.988
7467.91	8786.95	5295.133	10627.502	6709.453	11157.769	5581.757	14175.746	844.788	404.731	347.532	481.546	1888.417	328.641	301.049	15042.137	289.838	188.423	191.227	1234.988	20815.065	818.743	160.91	3858.435	12629.203	321.435	278.704	275.226	1029.666	3377.619	305.707	7627.885	106	0.962	855.189	1280.283
9327.531	10161.605	7885.396	14143.756	7876.243	12849.877	6726.852	7800.789	759.509	397.213	347.183	291.499	344.354	328.716	232.48	7120.72	238.702	160.738	229.724	804.207	929.914	2431.29	141.612	3490.908	17379.168	354.806	325.337	268.892	3103.655	500.161	375.661	5777.007	158	0.895	1084.468	1280.424
6902.626	8291.388	5650.757	9175.058	6740.871	10983.377	5993.221	6261.192	804.375	447.996	373.593	308.121	315.747	428.504	247.518	9071.997	196.513	169.657	194.692	865.038	187.882	11798.11	128.2	2665.271	8754.378	298.288	330.231	273.345	5777.398	428.541	336.622	5464.401	100	0.967	1134.23	1279.65
10427.891	11100.529	6977.992	12628.749	9012.973	14748.157	7699.251	10469.363	1058.91	453.579	452.491	384.052	396.196	429.09	327.404	15475.843	273.685	147.121	181.18	382.516	314.596	368.643	131.835	5889.515	25628.119	276.103	315.258	301.08	3595.818	429.849	351.597	10647.785	115	0.956	1275.343	1280.239
[truncated: 697 more rows]
