# Supplementary material for: Highly multiplexed immunofluorescence imaging of human tissues and tumors using t-CyCIF and conventional optical microscopes
Source: eLife. 2018 Jul 11;7:e31657. doi: 10.7554/eLife.31657 (PMC6075866; doi:10.7554/eLife.31657)
Supplement: Figure 10—source data 1. [file elife-31657-fig10-data1.zip › TMA16n.csv]

Hoechst2	Hoechst3	Hoechst4	Hoechst5	Hoechst6	Hoechst7	Hoechst8	Hoechst9	pAKT	Ki67	pERK	EGFR	E_Cadherin	PCNA	MET	MitoTacker	A555	pCTD2	CD45	VEGFR	Keratin	PD_L1_PE	CD4	ActinRed	hmC	p21	pS6_235	HER2	Vimentin	Catenin	NGFR	HCSred	Area	Circ	X	Y
9879.56	11305.212	7555.662	11992.294	7490.872	14506.61	6178.068	10310.211	765.089	331.899	371.709	663.268	2102.926	2694.026	427.665	10908.368	187.126	125.875	189.723	1435.269	1084.748	572.961	139.304	2630.465	3575.351	294.017	573.688	257.958	998.245	2914.119	272.761	5067.228	106	0.949	897.387	162.33
17016.555	16374.064	11087.621	17609.885	10179.565	19498.573	7897.511	13230.282	1120.753	726.586	391.775	687.609	1240.081	6194.346	379.718	10048.622	205.962	131.88	158.659	1649.463	616.448	683.343	143.988	3376.345	7111.013	331.662	1078.457	246.088	982.709	2995.144	322.157	6616.543	106	0.949	788.226	166.557
17535.586	15406.749	12332.937	17419.798	11348.411	21042.805	8714.141	14614.625	1085.019	278.015	381.667	628.415	1797.797	2341.471	421.235	10299.881	203.985	144.555	161.91	1109.283	628.694	517.209	120.739	2751.633	6692.345	266.416	458.616	279.015	164.606	2502.72	270.656	5710.668	157	0.921	915.487	169.424
14545.436	15400.933	10157.737	16625.454	10035.132	17948	7762.309	13325.826	932.452	327.674	423.317	472.772	2288.181	625.672	344.382	12131.347	224.444	150.567	174.614	1454.066	771.953	982.3	140.04	3933.425	3151.935	550.528	583.688	291.957	118.808	1691.21	280.544	6905.089	102	0.968	974.647	166.588
15074.755	12103.124	9620.163	10373.933	9645.655	19205.893	8332.354	13753.353	811.606	389.938	349.04	521.214	933.49	2933.321	330.442	9135.605	193.194	178.544	194.467	1208.837	377.145	618.546	126.063	3133.109	9030.975	259.746	585.992	363.793	1865.659	1438.518	281.74	6786.735	132	0.903	904.098	180.848
13989.438	13783.792	11151.759	13598.542	10612.827	18562.712	8162.631	13608.704	1819.406	412.579	321.057	467.922	2616.528	4805.103	314.506	8883.066	170.756	187.363	163.167	1543.188	1154.474	534.132	122.437	3374.981	2562.119	446.461	365.976	324.539	90.665	2948.354	258.016	6695.34	128	0.963	969.711	185.055
12671.357	15487.335	12273.93	13839.716	9776.52	18163.706	7639.949	12950.384	620.09	426.103	272.779	521.031	1690.185	3043.559	322.712	8862.414	129.957	178.681	169.613	1360.927	567.613	463.428	123.399	2554.944	6484.79	300.968	368.291	300.822	90.997	1915.042	262.216	5320.506	100	0.967	842.59	185.85
14079.801	14698.258	11920.387	13943.971	12649.157	24026.207	10508.862	17440.833	774.027	508.159	329.801	847.094	1827.827	1934.616	344.817	7960.139	159.651	165.984	150.989	1609.808	744.23	424.58	107.087	3109.771	5084.27	256.382	367.1	372.351	86.654	2331.593	268.224	6921.283	153	0.955	916.605	187.585
11798.939	14320.236	11694.965	12773.779	10383.161	17647.029	7669.398	13384.204	753.518	397.518	281.504	613.238	2233.99	415.306	329.313	8350.48	164.548	184.418	157.062	2228.039	1366.514	348.792	127.986	2809.136	6453.122	290.883	330.664	311.039	123.133	2950.089	257.21	5789.322	102	0.987	989.363	186.951
14913.067	17199.775	9887.406	16843.632	10884.6	19977.756	8493.858	14070.705	784.627	371.913	272.335	457.627	2339.202	690.934	245.583	8329.654	214.633	197.495	176.632	1580.174	742.552	559.319	108.655	3142.279	7606.48	291.591	430.069	322.832	534.326	1398.409	245.786	6561.441	116	0.965	959.578	191.914
10348.763	12758.758	12321.847	11977.677	7192.16	14767.45	6549.027	12001.745	1116.127	589.007	261.946	717.389	1954.495	2952.62	282.887	9636.216	171.091	199.741	141.788	1792.681	689.308	449.557	113.301	2664.097	3934.391	361.162	544.289	314.282	86.573	1835.933	257.773	5695.67	115	0.891	858.665	196.03
12271.895	15396.127	10272.284	15951.372	9692.267	18908.794	8253.868	13952.687	967.85	463.433	232.555	807.581	1463.953	1314.636	361.435	7986.002	167.291	171.758	146.721	1538.621	493.4	363.708	119.91	3856.995	1908.66	351.933	716.147	283.91	155.894	2933.287	266.813	7829.102	102	1	793.451	204.48
11345.178	13675.879	9139.439	14746.519	8950.277	16545.176	7587.965	12918.831	877.737	398.238	310.461	718.509	2061.756	935.383	367.336	8850.195	226.634	182.254	153.275	2000.611	716.5	521.189	114.274	3242.29	2308.449	288.235	609.89	319.39	2054.864	2706.41	275.817	6997.217	102	0.943	948.588	207.618
17210.948	19747.663	11407.809	19752.626	11176.75	19145.212	8390.865	14164.267	2667.284	900.235	291.914	704.668	3120.19	5070.03	352.099	9237.181	245.589	201.473	152.78	2104.047	1325.369	606.364	115.97	3538.54	3962.42	300.788	388.42	319.254	100.007	2907.158	270.132	6741.844	124	0.96	964.831	207.548
16611.245	19168.061	10898.913	19469.246	11165.949	20457.841	8826.553	14572.201	1072.61	455.911	244.489	577.732	1454.827	5189.195	292.557	9187.407	197.486	180.58	139.925	1392.716	622.271	498.959	117.447	3189.153	5320.277	296.98	562.121	304.212	102.067	2284.656	297.341	6327.151	187	0.871	823.591	213.222
13961.314	16822.67	9551.433	17252.358	10097.804	18864.097	8470.864	14151.34	1012.01	572.174	289.599	796.843	1898.081	4331.413	357.159	9154.951	192.989	173.415	139.7	2150.301	647.882	479.795	121.26	4029.405	5468.287	356.819	622.953	302.427	238.406	3671.39	254.065	7918.724	105	0.953	780.557	213.3
20050.146	22213.487	12717.828	22468.529	12501.467	22785.901	9919.023	16299.377	1455.511	675.224	262.342	813.309	2035.263	3860.245	371.235	8986.59	196.61	216.231	126.146	1315.713	768.468	496.153	123.641	3043.59	6626.243	292.303	623.63	332.567	112.265	2733.766	313.577	6210.308	183	0.922	862.97	215.025
16217.658	18628.206	10399.754	18996.817	10567.294	18814.327	8363.725	14285.909	889.389	459.647	244.04	458.017	1948.219	558.419	223.731	9227.404	206.445	175.828	147.831	1681.573	1191.253	387.133	137.42	3331.599	6369.651	289.679	1301.449	276.169	232.988	2545.835	308.677	6187.974	112	0.973	1053.304	214.679
15886.547	18254.874	10247.509	18838.097	11078.731	19242.213	8859.281	15067.922	1083.344	439.145	321.236	600.701	2768.406	892.334	337.042	9060.841	245.798	205.417	187.243	1664.38	657.517	646.291	125.852	3602.494	5324.298	329.527	414.918	311.825	133.524	1835.297	280.174	6953.052	111	0.964	954.626	214.158
14130.795	16885.368	9401.169	17853.264	11241.233	20101.954	9467.422	16491.769	1036.53	445.915	336.741	619.476	1270.648	1891.724	352.936	8614.693	214.423	181.661	155.301	1496.597	449.235	517.401	140.949	4253.694	2998.946	318.27	952.863	331.017	111.315	1658.046	293.72	8426.121	139	0.901	909.421	219.788
17613.822	20107.034	11280.646	21130.337	11757.165	19998.685	9096.595	15516.033	816.426	449.66	254.239	496.726	1457.501	889.875	261.153	9790.249	200.675	170.081	197.458	1548.554	694.123	462.637	140.344	3114.599	5365.352	302.653	798.41	275.522	132.802	2156.116	308.434	5902.211	129	0.97	1048.05	220.523
16772.137	19149.448	10840.504	19802.13	11052.284	19570.456	9145.011	15764.355	1063.399	458.45	342.864	537.43	1851.921	621.261	304.546	9415.728	251.643	211.525	197.793	1470.49	609.11	486.319	132.084	3730.232	6815.631	336.051	430.316	316.018	100.386	1410.605	281.253	6922.784	106	0.993	960.302	221.302
16980.656	19438.228	11210.791	19709.886	11131.869	20382.554	8782.561	14329.473	1111.214	833.061	297.8	656.029	1370.805	9004.043	326.374	9321.337	189.89	195.013	153.584	1495.066	703.522	522.381	125.552	3315.151	5855.485	294.064	307.236	312.838	92.792	1306.769	291.147	6527.451	167	0.932	772.284	224.386
19856.076	22262.076	13472.318	23238.682	13678.241	24636.675	11242.539	18540.712	1047.134	641.503	341.61	568.188	1730.414	844.123	330.469	9885.075	238.306	216.183	218.602	1673.159	526.069	646.644	137.977	3955.226	6135.49	324.462	569.919	321.482	2064.367	1763.349	276.249	7627.669	115	0.969	948.013	221.657
16599.378	18994.472	10993.832	19423.591	10956.867	19104.199	8892.686	15253.092	1143.619	473.813	338.098	541.032	1662.049	731.519	323.436	9163.803	240.972	206.056	200.379	1698.449	840.143	531.994	133.448	3908.998	6667.788	320.147	411.726	306.743	1356.929	1336.288	284.377	7242.572	118	0.981	968.653	221.898
14458.873	17104.431	10018.326	19049.056	12149.749	22673.419	10951.596	18538.58	984.653	460.95	344.91	567.508	1806.388	2490.532	340.204	7853.632	204.449	176.72	140.848	1738.444	670.81	446.334	139.012	4097.496	1265.467	262.381	366.578	305.611	1473.432	2636.07	280.151	8715.703	156	0.939	929.59	225.167
17494.789	20708.321	11605.522	21341.81	11905.293	21192.422	9789.567	17285.574	958.906	490.839	335.317	399.227	1492.665	515.69	249.63	10349.339	252.945	214.719	171.213	1495.635	204.33	491.943	150.065	4565.154	8923.059	334.294	249.039	327.336	87.735	1591.838	334.705	7212.777	104	1	1107.365	223.846
18941.023	21397.472	13097.144	23387.65	14627.471	26044.455	12569.116	20525.42	1962.363	879.171	296.26	842.158	1578.937	3247.373	366.386	9274.54	169.871	150.941	135.599	1552.754	868.259	430.718	135.106	3120.765	2774.287	305.407	690.848	332.074	104.922	2083.007	296.936	6136.17	179	0.965	872.327	225.869
14991.121	16999.333	9657.017	17125.325	9796.733	16451.926	7459.737	12890.478	1080.391	415.217	271.338	597.728	2606.674	1070.992	321.618	9519.126	213.863	200.911	193.638	1870.212	882.673	452.721	134.503	3159.373	5106.23	261.305	475.905	283.636	115.725	2969.346	298.043	6229.98	113	0.952	1003.562	225.19
15353.404	17726.098	10252.24	17990.392	10713.076	19123.026	8715.401	14422.494	981.482	406.616	284.556	573.483	1836.368	1019.938	265.081	9552.193	178.207	178.359	158.185	1640.166	600.023	549.514	125.096	3580.549	5217.867	390.07	1214.088	306.087	105.162	1440.094	282.737	6616.316	129	0.97	786.965	226.547
17976.032	20584.509	11768.076	20778.592	12007.221	20268.519	9406.336	16203.69	910.519	494.221	318.847	532.268	1695.938	563.942	291.618	9543.885	218.291	186.139	167.667	1582.255	358.53	564.105	150.789	4013.475	5530.169	295.905	278.748	304.257	87.205	1379.778	327.091	7355.345	119	0.99	1083.853	227.399
17240.78	20589.964	11468.13	21044.604	12297.434	21960.394	10221.636	17929.421	1066.18	579.422	415.365	473.22	1584.605	608.062	265.863	9237.692	286.244	218.617	182.786	1779.601	249.848	600.692	154.987	4872.277	6372.136	464.405	281.967	321.95	108.466	1343.519	323.148	8403.766	102	1	1120.549	226.48
15751.167	18016.762	10395.094	18763.202	11169.091	19938.647	9053.999	15571.351	859.261	517.304	300.741	581.932	1947.516	7726.452	350.198	9250.846	222.149	210.625	170.017	1483.677	919.88	450.087	140.833	3503.864	4572.055	276.438	301.13	295.876	104.07	1689.817	268.796	6802.745	125	0.98	985.58	228.172
17787.001	20046.386	11904.375	19916.04	11137.741	19634.69	8437.357	13762.077	1873.519	449.251	299.106	896.833	1976.824	1754.979	382.264	9687.312	186.027	242.879	201.766	1234.838	1228.79	517.336	148.091	2909.636	6189.465	318.747	377.935	320.85	260.485	2237.09	327.004	5669.683	106	0.993	744.698	229.302
14617.148	17206.821	10036.944	18456.582	11596.453	20559.074	10256.94	17842.8	988.274	758.643	380.51	641.086	1290.165	3469.831	353.585	8070.756	229.074	192.342	159.609	1688.978	576.867	557.22	146.078	4775.738	4636.096	300.827	455.457	308.014	844.805	1834.168	304.509	9098.986	114	0.99	920.333	229.675
19711.303	22244.511	13070.264	24386.431	13584.337	24061.461	10624.619	18025.374	994.242	439.23	284.787	515.523	1524.968	973.995	264.761	9247.25	218.724	208.481	177.564	1572.424	621.433	557.999	137.051	3104.824	6225.193	299.775	513.576	283.236	92.949	1771.218	317.946	6103.043	187	0.879	1028.719	232.42
17601.648	20490.242	12124.327	21643.895	12625.546	24901.687	10561.526	17303.392	1035.363	489.51	374.868	779.081	1585.052	1381.957	394.227	8293.657	194.46	174.89	137.359	1882.502	713.502	472.627	142.666	3748.129	4906.184	291.633	510.097	338.092	115.764	2719.48	319.625	7593.229	134	0.942	712.022	231.522
14813.398	16902.641	9971.434	17420.085	10176.688	18261.753	8164.189	13640.493	1634.931	445.401	292.852	745.973	1520.672	2988.423	340.014	8700.706	196.972	197.005	179.873	1594.86	773.823	452.48	134.056	3228.295	4991.224	289.475	295.46	301.317	98.388	1859.869	310.858	6523.622	102	0.987	761.333	231.186
16487.291	18346.631	10727.695	18470.869	10896.71	19025.531	8488.826	14108.623	1705.793	611.334	258.636	697.309	1961.601	4510.833	329.405	9529.875	177.803	189.603	200.244	1821.447	959.147	420.307	121.251	2954.228	6067.099	315.864	448.161	311.686	143.328	2535.382	304.714	5743.131	174	0.845	824.132	234.736
15643.388	17516.631	10096.694	17932.584	10615.603	18101.396	8527.038	14380.015	939.525	366.734	311.226	471.107	1570.165	882.224	303.399	9787.917	187.85	208.722	147.903	1067.498	573.332	519.687	134.627	3417.824	5634.657	357.113	508.582	328.086	109.969	1319.251	295.656	6503.378	120	0.941	886.167	230.642
14334.919	16495.041	9394.337	17111.851	9866.981	16732.488	7603.793	13249.75	949.694	432.01	263.246	569.067	2073.363	461.148	327.405	9425.989	183.764	209.82	180.575	1891.987	1121.144	490.627	148.468	3150.314	4716.202	296.877	331.845	292.462	2273.846	2198.509	331.619	6158.78	104	0.974	1061.327	230.654
16796.099	19221.355	11306.126	20288.435	12224.253	22411.25	10205.704	17411.264	931.363	483.9	326.06	550.443	1835.882	1610.736	303.588	9478.988	221.497	168.662	174.251	1701.973	601.907	507.071	141.444	3760.362	4073.766	324.557	444.933	296.294	113.571	1830.854	298.358	7375.069	131	0.986	992.729	232.66
19102.151	22042.41	12392.067	22815.093	13206.884	23223.42	10808.85	19202.773	957.564	526.787	369.617	443.928	1676.413	675.625	275.749	9544.732	254.053	205.049	164.415	1350.658	189.89	563.47	153.936	5131.598	6207.11	303.424	237.367	350.896	89.201	1565.387	319.689	8244.424	114	0.99	1110.167	232.202
16668.239	18761.933	10905.991	19399.692	11333.472	19760.725	9275.041	15661.528	2267.048	553.406	296.869	746.236	1455.242	1823.766	387.262	9276.708	204.428	202.363	150.013	1516.754	862.333	394.758	136.821	3253.052	5824.88	289.033	457.472	338.33	107.739	2079.825	295.52	6481.946	113	0.994	867.951	232.27
17846.542	19796.835	11492.636	20315.642	12084.636	20802.583	9929.671	16883.803	837.409	429.427	322.732	484.033	1739.982	749.057	301.416	9508.159	218.106	186.378	189.96	1205.192	455.32	572.751	135.572	3896.163	5523.696	314.561	438.356	288.209	99.48	1152.855	294.748	7225.688	125	0.98	957.316	233.052
16214.68	18296.316	10751.091	18852.139	11235.192	20257.769	9144.188	15147.597	1035.191	622.971	270.957	609.696	1963.979	3743.478	308.338	8827.067	168.311	159.809	191.498	1932.642	860.988	475.201	127.455	3188.739	4389.231	318.37	297.268	298.193	105.286	3561.057	298.513	6297.814	103	0.965	812.053	233.451
14743.104	17445.267	10445.169	19397.76	12996.917	23750.506	12138.373	20356.971	1079.65	486.484	386.267	674.264	1769.077	1166.033	359.912	7937.789	213.699	173.946	151.128	2213.708	536.965	477.363	139.128	4766.235	1423.48	365.018	413.716	296.996	214.04	2513.483	291.865	9889.003	130	0.962	935.592	234.046
19213.253	21873.116	13084.824	22678.827	13174.174	24771.085	10827.131	17592.417	1261.094	492.672	359.007	705.092	1623.57	2046.942	367.561	8696.507	199.217	187.754	137.129	1808.302	739.519	493.191	141.13	3697.928	6432.758	295.025	532.328	345.818	144.308	2280.547	320.55	7464.956	182	0.875	718.934	238.126
20119.07	22121.656	13387.573	22321.167	12477.406	21172.659	9195.186	14854.559	4362.187	493.396	307.725	746	1158.853	2718.622	334.782	9182.044	205.433	229.754	158.608	990.236	838.541	1160.354	147.418	2732.166	6870.768	325.421	291.048	323.997	158.54	1302.506	337.48	5637.343	122	0.956	747.934	235.344
15201.769	17401.416	10858.146	19441.519	12611.944	22531.007	11440.558	18324.221	1070.36	404.835	338.566	578.126	1021.62	1446.061	314.848	7041.672	203.545	178.837	187.044	1726.436	375.889	440.883	163.317	3573.234	5953.644	271.29	413.83	296.751	5615.049	1761.554	302.166	9001.624	151	0.957	917.692	240.116
16973.385	18969.114	11082.745	19678.662	12235.492	20466.567	10159.792	17349.721	1534.272	463.016	375.026	459.547	1709.176	757.679	291.557	9717.888	224.749	207.525	174.363	1308.717	307.347	563.993	134.536	4282.222	6070.127	329.032	352.24	304.309	115.27	1086.638	298.684	7923.779	122	0.985	949.475	239.352
21636.497	23793.125	14208.84	25458.369	14382.015	25591.24	11352.249	19068.969	1056.495	447.993	314.84	548.358	2017.695	1389.439	294.208	9206.64	211.92	186.694	182.426	1459.737	681.94	478.501	140.883	3093.736	7458.067	293.528	492.614	279.869	114.77	2323.99	322.24	6332.972	219	0.854	1031.989	239.897
18369.787	20174.018	12507.034	19796.033	11135.897	19515.849	8489.292	13434.009	1008.105	433.794	356.284	708.74	1728.961	586.472	353.23	8554.682	207.614	216.243	167.801	2148.098	928.892	538.477	174.734	2958.833	7851.54	312.283	818.195	332.699	601.117	1909.902	306.121	5808.801	96	1	698.229	239.229
18459.545	20464.925	11971.957	20705.413	11628.678	18734.412	8639.693	14801.58	761.235	427	300.666	505.848	1710.559	616.326	321.016	8942.189	194.616	214.333	195.05	1580.325	876.587	442.082	155.968	3045.486	6884.524	284.047	525.002	288.125	686.148	1649.296	334.821	5910.947	101	0.964	1078.025	239.777
16185.095	18770.067	10512.27	19052.052	11056.673	19106.438	8624.413	15458.179	1131.334	497.188	410.876	504.505	1502.532	849.267	308.112	9553.387	267.115	220.977	187.647	1532.935	492.312	522.774	150.057	4131.786	4267.139	510.442	426.619	313.55	281.812	1543.781	294.89	7245.18	126	0.976	1137.452	240.492
14986.126	17014.901	10090.75	17914.294	11060.111	19597.845	9156.117	15040.249	2339.668	386.493	283.475	709.372	2023.548	1915.385	324.478	9838.603	172.896	166.772	163.318	2099.116	1396.121	456.254	125.495	3157.338	3820.637	374.99	471.761	321.879	100.93	3503.732	300.628	6269.045	104	0.961	815.125	241.317
16812.387	19287.628	11799.95	21400.1	14066.172	25087.074	12837.916	21619.457	1012.147	491.769	408.212	555.318	1646.544	1027.575	313.606	8868.469	222.467	182.478	164.731	1989.737	339.249	575.804	137.09	5257.623	3852.791	350.665	513.6	302.103	146.151	2041.473	304.372	9745.296	115	0.999	938.378	241.343
13735.875	15632.238	8980.294	16239.718	9627.734	16833.33	7634.014	13324.581	1149.939	425.09	304.422	473.095	2040.247	615.375	287.354	9685.101	203.659	181.221	196.084	1909.766	1052.455	494.846	146.658	3149.855	4743.324	288.432	355.186	268.54	109.227	2050.042	326.707	6239.943	102	1	1059.451	240.52
18961.765	21555.128	13769.901	23876.848	15805.957	27240.984	14564.543	23779.674	1070.941	479.473	398.579	532.031	1017.969	1306.611	297.822	7519.312	223.331	206.152	161.597	2342.236	232.142	497.892	148.947	4705.381	5921.991	325.204	947.777	295.451	5603.062	1452.583	311.762	10124.365	226	0.908	930.243	245.509
16530.543	18825.865	11263.819	20271.452	12623.273	22704.31	10745.763	18292.837	860.282	451.958	360.438	500.965	1723.663	842.436	317.769	10278.698	195.782	180.913	181.884	1717.314	765.885	492.363	129.689	4190.028	4181.734	353.76	356.316	282.847	116.231	1172.938	283.816	7822.089	138	0.981	970.101	242.196
16339.537	18498.01	11203.192	19572.75	12148.221	21963.888	10141.306	16774.477	2087.289	403.32	299.746	765.048	2098.061	1752.586	359.39	8999.131	184.825	164.679	155.319	2052.53	997.694	412.705	132.269	3384.652	3717.322	314.49	340.597	314.128	108.363	4036.934	285.627	7008.047	127	0.94	807.012	244.217
16046.779	17549.389	10489.564	17920.185	10549.339	18317.31	8317.326	13719.559	1954.388	405.42	259.562	635.523	1260.439	2410.854	336.584	9618.559	178.871	188.566	170.941	1329.112	835.036	431.687	120.948	2715.583	5841.926	288.675	430.843	335.776	235.286	1792.748	292.726	5465.474	111	0.964	846.716	244.419
15513.156	17232.045	10319.486	17928.573	10969.475	18832.418	8674.816	14185.178	1618.472	366.218	291.243	597.455	1645.799	2302.905	264.076	9209.64	168.635	173.715	174.435	1495.444	1433.713	425.144	133.745	2888.626	4089.273	305.308	352.266	324.837	472.873	1494.468	291.719	6001.77	143	0.926	860.192	245.528
15987.556	18340.039	10797.295	19241.785	11567.077	19539.729	9428.529	16378.472	987.199	478.185	350.424	447.662	1918.128	511.298	311.177	9042.625	207.166	183.247	209.55	1438.027	223.996	594.23	145.073	4154.813	4501.5	323.702	289.889	321.964	116.09	1981.62	329.126	7156.504	124	0.972	1099.129	243.331
19834.052	21366.816	12712.779	21879.869	11869.021	19777.046	9023.89	15235.247	1150.269	524.791	319.975	601.186	2364.958	1867.882	313.069	9856.821	228.707	204.953	209.02	1722.138	1062.804	465.301	137.554	2915.601	9456.059	293.041	278.244	279.582	100.595	2548.014	321.68	5790.138	118	0.981	1041.347	244.898
14279.881	16267.626	9676.597	17566.764	10771.365	18107.716	8538.436	14688.405	990.544	450.332	324.476	469.017	2224.836	770.671	321.006	9467.816	159.229	153.08	235.696	1732.532	1306.608	462.334	173.33	3335.664	2392.814	272.443	506.211	278.687	2408.193	1894.659	309.335	6506.278	115	0.999	1071.117	246.187
18449.735	20024.165	12088.562	20052.715	11677.191	19687.919	8738.877	14190.75	811.225	421.576	321.597	828.666	2217.543	831.904	389.934	8839.942	189.217	183.732	182.621	1821.431	1035.211	499.447	132.036	2980.131	8639.133	286.752	512.714	319.647	107.624	2324.665	299.496	5857.922	109	0.976	704.528	248.179
16235.499	17673.585	10624.398	17635.485	10433.468	17430.846	8168.232	13304.139	834.849	776.105	280.77	612.447	1412.555	4669.915	310.832	9474.179	164.03	179.299	193.37	1669.918	1260.801	438.171	125.717	2626.937	7070.305	300.433	403.406	335.738	613.135	1633.176	278.419	5277.88	129	0.97	838.919	249.895
17160.014	19150.773	11485.611	20031.466	12714.914	22182.159	10907.174	18592.389	936.778	509.186	416.622	497.087	1721.023	851.253	312.673	10936.608	212.666	200.795	197.419	1475.636	539.926	590.321	142.088	4553.575	6450.7	420.145	351.734	277.09	195.016	1036.456	282.333	8612.37	105	0.984	971.281	248.748
19436.719	21152.591	12748.358	21695.013	12554.711	21379.724	9878.767	16675.226	1082.584	455.089	329.849	622.41	1668.077	1310.098	306.738	9170.889	212.736	189.064	171.482	1590.54	982.913	524.187	148.411	3058.297	8825.114	320.445	646.09	287.917	571.175	2340.891	341.565	6210.365	179	0.869	1051.126	252.165
15587.863	17294.634	10533.601	17937.54	11064.967	19503.545	8981.003	14695.974	817.56	369.15	304.312	514.456	1621.629	654.878	295.793	10189.192	164.924	171.049	173.879	1320.861	1013.391	911.83	129.932	3254.508	4673.081	342.368	369.194	314.286	91.802	1242.098	293.245	6471.335	102	0.987	787.882	249.735
16010.519	18309.96	11339.591	19930.286	13116.829	23203.045	11759.679	19476.384	2862.413	397.263	369.63	547.203	1148.327	1154.439	333.069	8438.696	202.657	194.128	159.809	1695.26	467.467	448.887	150.929	3846.232	3939.829	294.159	625.247	308.412	3335.915	1982.656	308.809	8377.758	181	0.851	899.285	250.638
15350.19	17513.57	10571.906	19300.737	11925.788	20537.871	9790.694	16967.489	1139.662	460.345	348.953	499.883	1390.886	638.91	321.591	9105.808	149.253	159.018	200.733	1620.437	542.383	548.007	157.757	3730.48	1961.776	300.051	516.505	285.688	483.915	1462.823	297.95	7204.069	123	1	1080.89	250.11
13983.301	15936.939	9526.486	17186.408	9911.934	17342.389	7761.386	12797.476	843.409	386.225	351.762	378.874	981.44	480.537	280.333	7009.911	251.219	221.865	234.852	1762.869	341.108	790.878	157.221	2628.301	8421.814	349.413	435.893	297.143	8373.678	1606.887	301.256	6883.401	111	0.964	1142.707	250.554
15752.592	17955.638	10749.084	18800.56	12245.374	21395.406	10771.332	18375.008	1042.619	483.839	415.455	493.407	1923.202	826.355	304.154	11427.328	209.711	195.045	181.798	1287.527	369.151	619.384	141.904	4785.785	5380.585	375.643	339.871	294.416	124.276	1240.948	293.004	8736.729	123	0.993	957.045	251.191
18674.268	21037.297	12769.19	22463.006	13352.129	21509.385	10497.905	18024.824	1249.978	486.044	397.364	476.132	1884.93	637.729	298.119	9133.328	210.854	196.021	209.416	1540.418	253.032	589.18	156.943	4112.684	4810.396	356.87	771.638	305.493	564.087	1475.729	302.612	7732.653	129	0.97	1093.578	251.663
17491.255	20223.155	12136.428	22528.834	13578.528	25099.39	11524.035	20031.23	1218.122	478.721	415.054	480.857	1742.895	1090.649	317.874	8409.487	247.24	201.07	186.294	1588.181	317.644	483.386	154.237	3991.536	4539.29	367.378	513.842	309.663	902.729	1709.44	309.647	8034.473	276	0.784	1129.072	257.475
15191.925	17136.963	10426.674	17614.055	10167.734	17866.72	8373.851	13878.41	1520.995	397.038	316.865	566.073	1848.319	594.672	332.457	9511.862	182.432	181.471	161.843	1287.201	954.521	511.755	140.332	3344.696	6723.988	301.636	291.334	317.281	819.729	2147.955	296.756	6894.244	113	0.981	764.81	251.845
16673.441	18213.607	11251.22	18681.497	11517.49	19311.812	8968.727	14757.122	880.459	778.684	278.203	780.757	1267.066	3780.712	337.786	9924.323	153.799	197.585	153.528	1381.871	1264.846	426.287	121.618	2895.385	4585.107	306.507	454.935	336.899	116.823	2091.081	270.723	5800.824	101	0.977	847.282	252.094
16239.683	17620.511	10458.873	17422.775	10896.507	18559.641	8651.566	14201.449	2949.769	380.291	312.709	758.449	1850.62	1707.919	298.746	9575.355	195.982	187.213	171.187	1470.004	1744.449	449.837	132.333	2954.709	4461.805	301.865	403.789	319.58	442.033	1965.132	276.609	6011.337	111	0.994	855.986	252.05
17698.905	20073.844	12611.334	22785.369	14875.365	27400.217	13754.308	22688.804	1063.423	406.166	379.001	592.004	1226.614	2274.215	366.714	7393.415	196.343	185.761	144.474	1660.257	481.298	449.408	144.092	4124.803	3907.616	284.02	512.636	297.757	2907.53	2085.726	310.724	9595.472	222	0.891	911.964	255.059
16525.949	18478.619	11402.462	20368.2	12746.14	23786.399	11202.927	18948.435	1471.332	471.63	364.493	463.834	1354.078	1442.486	304.341	9187.577	205.83	166.68	185.324	1552.995	289.037	451.303	148.71	3723.582	4489.975	328.622	562.211	270.217	2868.828	1615.276	299.928	7685.702	261	0.694	995.27	258.987
18094.195	19398.597	11716.783	18369.649	11321.13	18956.61	8842.876	14584.098	836.9	367.767	303.406	617.175	1490.352	1456.426	359.539	9535.94	159.577	174.732	175.9	1423.666	742.874	407.588	130.071	3092.724	6969.559	296.639	327.816	332.234	100.058	2169.509	295.642	6169.884	110	0.985	797	252.718
14207.015	16419.028	9775.068	17649.447	11048.161	19622.759	9700.027	17165.208	968.099	489.924	386.007	446.116	1573.574	584.14	333.016	9451.755	218.054	172.828	210.319	1446.644	194.776	580.687	136.726	4662.761	5192.491	285.243	279.917	295.405	91.739	2205.305	337.6	7934.91	98	1	1108	252.5
13873.165	15987.547	9803.336	17101.304	11879.206	20452.008	10639.711	18177.24	1141.816	515.957	426.124	520.696	1755.069	787.511	329.082	9754.54	176.669	186.301	157.341	1910.947	438.228	575.518	146.108	4926.697	1602.062	383.434	424.536	277.733	104.448	2069.64	296.851	9371.965	102	0.987	948.265	255.147
17187.889	19623.817	12143.519	21713.692	14437.872	26492.343	13403.213	22831.661	1065.331	487.01	436.039	523.667	1063.417	1324.245	304.969	8496.803	220.157	178.482	155.197	2015.912	267.373	527.125	143.816	5250.272	3110.361	343.631	651.368	273.487	110.099	1492.201	298.04	10295.392	158	0.951	938.842	258.032
13727.823	15649.131	9609.658	17042.877	11458.288	20755.14	10629.923	17677.021	1212.69	565.664	347.632	603.233	1372.853	3741.814	401.561	9488.319	174.625	157.535	154.47	1616.241	836.209	462.729	134.519	3977.822	3347.349	291.867	374.404	330.177	143.662	2554.478	274.852	8383.679	113	0.981	888.907	257.881
17063.962	19253.93	12300.867	21659.134	14747.084	25817.239	13801.933	22450.586	1095.431	410.242	375.818	654.448	1502.183	2241.896	349.085	8136.139	172.709	189.165	140.997	1822.713	480.357	409.686	136.728	4400.549	2115.861	290.179	704.817	277.544	571.902	2642.984	310.085	9813.272	141	0.964	922.124	259.67
14748.348	17393.113	10121.464	18414.992	10573.604	18512.04	8374.385	14796.424	941.302	546.639	480.318	493.166	1549.814	1366.354	325.088	9162.529	274.032	250.016	205.046	1481.716	802.031	585.523	162.53	3912.774	5559.537	355.835	307.024	304.396	98.209	1198.132	302.576	7067.233	100	1	1165.62	257.38
15779.65	17166.116	10587.133	17549.786	10637.941	17835.045	8289.027	13510.788	2394.249	359.724	309.102	679.122	3510.822	870.545	441.189	9906.265	181.035	186.334	194.074	1553.341	1477.965	396.466	121.114	2837.372	4731.693	311.418	430.365	287.253	90.091	3305.604	280.767	5919.021	106	0.993	779.962	258.406
14681.238	16218.395	9981.894	17006.06	10579.178	17343.645	8199.372	13456.758	1260.642	346.628	302.52	663.178	2171.952	1340.104	394.765	9141.642	152.947	182.807	169.32	1414.708	914.443	410.445	121.067	2938.764	4877.304	322.28	388.638	319.717	110.167	2981.061	296.18	6033.983	110	0.943	832.309	258.664
12393.651	14086.318	8541.459	14915.375	9982.25	17970.931	8922.928	14924.309	842.323	331.593	310.16	656.88	1380.069	1898.3	297.007	9085.658	157.158	143.557	182.732	1555.863	993.652	450.889	131.07	3512.655	3560.252	290.765	418.989	345.145	204.774	2443.667	271.717	7071.985	119	0.99	866.113	260.601
16511.522	18444.785	11387.672	20649.106	12338.403	21974.69	10432.906	17848.435	951.934	446.368	353.943	599.849	1590.594	1196.621	326.956	8513.607	169.621	179.156	158.495	1798.667	705.343	459.239	158.499	3725.386	3692.221	266.197	553.42	266.773	1551.026	2752.572	318.279	7649.178	186	0.866	1060.597	261.656
16845.614	18894.685	11784.473	20858.212	13795.582	25071.251	12563.237	20527.398	960.546	400.481	350.844	483.064	1163.756	1424.603	315.242	9291.339	161.93	169.867	159.341	1646.678	384.919	425.402	141.148	4157.063	2309.518	353.742	479.404	307.226	1169.431	1727.087	297.89	8851.841	115	0.999	899.187	260.848
17964.236	20119.065	11950.027	21643.051	13205.429	23033.652	11193.053	19494.605	1008.794	486.397	385.059	438.826	1547.452	688.183	295.316	9788.215	192.699	187.552	162.369	1562.602	442.484	453.111	150.393	4210.579	3867.954	280.458	272.697	296.506	122.032	1203.766	320.374	7932.295	115	0.969	1082.5	261.457
14791.011	16440.876	10047.319	16721.109	10423.236	17898.957	8232.727	13638.479	1351.471	441.87	309.417	806.861	2077.549	1566.936	398.173	9395.156	164.224	216.603	170.261	2249.028	980.635	433.915	144.98	2873.031	3629.498	275.87	502.22	285.925	1622.81	2649.656	327.552	5966.114	96	0.992	742.354	262.167
16376.093	18322.592	10952.737	19030.618	11643.874	20124.031	9920.173	17376.977	1036.575	495.133	412.82	422.968	1339.846	635.89	307.603	9703.559	218.484	178.929	163.999	1213.24	198.892	517.089	148.108	4355.054	4846.254	298.863	284.355	307.217	203.225	1124.836	290.234	7789.723	124	0.972	1102.29	262.234
14927.691	16476.204	10194.304	17039.578	10296.775	17419.374	8029.394	13047.935	1957.306	369.704	331.055	743.139	2205.848	756.767	381.712	9348.724	183.102	168.151	181.921	1777.987	1174.179	441.553	132.242	3083.901	5964.561	278.706	490.402	322.104	238.844	2612.417	312.754	6243.254	101	0.977	731.441	262.797
13642.276	15395.812	9351.89	15884.999	10242.556	17529.239	8345.222	13927.572	1734.227	412.614	312.95	700.091	1635.228	3214.473	327.102	9491.69	162.437	170.281	148.469	1461.642	1467.838	450.285	127.553	3061.28	3979.53	290.59	337.374	339.557	100.683	2265.056	287.519	6140.272	121	0.937	824.079	262.756
16829.141	19234.834	11618.309	21356.968	13590.357	25540.679	12143.017	21067.412	1544.87	470.796	400.712	583.731	1539.184	2472.091	347.59	8413.306	211.648	173.977	183.8	1528.976	459.842	445.394	152.42	3927.723	3607.473	309.254	604.286	272.435	166.912	1834.779	302.04	8643.552	147	0.978	988.255	264.48
16398.248	19438.448	11370.884	21111.357	11996.753	22115.949	9542.21	16666.138	938.574	553.689	477.92	501.867	1773.249	688.052	373.472	9236.217	261.129	216.216	177.185	1658.14	381.252	634.094	160.828	4252.986	4939.312	469.849	323.156	286.113	109.872	1819.389	292.733	7508.813	124	0.944	1224.992	262.556
17417.37	19414.33	12176.873	21345.36	14070.342	25168.155	12745.629	20961.21	884.109	396.972	334.45	494.302	927.499	2241.447	357.857	8887.803	154.639	158.866	158.955	1474.001	349.96	424.02	134.609	3888.655	3083.064	325.157	504.831	307.135	139.655	1779.335	278.997	8423.834	119	1	893.248	264.248
14736.592	16504.601	9938.06	17639.267	10779.382	19058.972	8837.871	15194.289	1096.154	441.641	360.222	734.912	2310.847	1948.659	395.514	9198.267	193.887	158.435	184.855	1772.32	1219.017	443.66	140.53	3365.975	3795.001	254.929	384.588	272.595	490.633	2476.244	301.529	7103.71	108	0.967	1013.713	264.028
16529.274	18189.843	11603.606	20046.195	13550.309	24277.254	12602.064	20804.298	1226.369	389.631	367.955	581.031	1740.554	1155.843	332.955	8415.861	186.354	179.106	159.564	1651.52	591.696	487.192	128.844	4060.573	3862.5	268.277	1064.323	283.636	128.716	2268.265	302.718	8709.055	101	0.99	926.837	264.5
17833.501	19868.478	12438.662	21976.51	13702.244	23904.684	11494.22	19480.38	1132.091	507.291	397.711	432.714	1654.2	769.762	294.389	10423.755	187.394	183.763	161.337	1399.77	352.305	498.783	156.658	4423.108	2024.831	344.138	372.736	309.114	444.049	1233.427	313.604	8091.975	110	0.998	1087.655	265.1
16675.862	18559.164	11644.603	19967.015	12795.448	23206.918	10961.115	17971.665	1050.765	630.58	336.614	555.631	1057.313	4048.534	281.768	8927.178	164.88	166.679	179.661	1541.839	1488.873	503.82	137.065	3683.854	3820.813	339.338	570.783	341.459	129.004	1799.416	297.406	7531.472	155	0.967	847.319	266.1
18254.472	20036.58	12710.109	21827.817	14215.813	25313.061	12772.906	21170.691	1307.09	404.363	365.961	581.837	1420.861	1304.95	336.163	8704.022	206.638	197.508	182.396	1606.869	433.399	532.924	144.939	3889.434	5974.955	294.487	643.865	267.462	1125.665	1791.748	295.498	8286.492	169	0.868	934.311	267.701
14574.918	16887.871	9898.425	18505.762	11229.9	19930.34	9186.833	16284.87	940.751	451.277	433.068	476.37	1277.239	772.767	330.521	9820.215	228.109	221.68	192.093	1712.168	310.489	638.243	141.109	3796.11	2864.675	447.39	382.376	274.714	134.119	2177.747	306.797	7031.642	99	0.99	1154.298	265.449
16353.748	18419.788	11748.641	20330.823	13507.105	24400.976	12136.85	19829.845	864.354	386.204	341.424	584.233	1177.287	7949.361	319.472	9553.382	163.99	149.355	209.736	1677.736	519.961	422.936	164.603	3729.494	3896.096	326.462	1249.503	332.82	3421.855	2258.773	273.7	8239.278	203	0.904	859.53	270.52
18379.135	20291.405	12837.779	22289.465	14499.823	25379.52	12770.968	21088.212	988.601	387.34	367.43	465.981	1450.473	1117.727	293.019	9967.255	179.915	205.034	163.095	1526.968	629.511	482.847	132.997	4123.069	4941.9	350.923	452.709	287.754	112.103	1348.075	290.343	8438.464	177	0.931	906.935	267.992
15995.58	17269.422	10588.714	18277.818	10554.041	17828.665	8309.283	14047.239	846.82	426.141	327.568	594.72	2327.758	1492.79	385.181	9198.084	195.879	215.474	217.406	1377.149	881.762	477.852	140.765	2864.304	6585.829	262.937	417.388	268.996	88.377	2338.067	299.726	5930.139	102	0.987	1040.804	266.637
16367.499	18095.044	11050.52	19973.458	11829.471	19874.936	9626.914	16637.854	1158.046	445.275	391.499	413.103	1782.788	577.257	293.127	9015.183	202.349	187.279	194.944	1831.766	895.565	451.421	141.787	3689.857	6430.093	282.967	287.6	284.321	102.43	1754.838	307.343	7063.666	113	0.981	1075.562	267.314
14019.86	15804.883	9661.108	16506.199	10882.702	18390.607	9036.779	15220.05	936.485	372.515	346.157	593.036	1826.949	2025.901	322.684	9303.535	157.036	149.988	157.443	1529.376	964.389	405.664	137.024	3573.257	3365.036	329.945	387.926	329.495	103.453	2713.91	291.622	7359.779	138	0.97	832.196	269.123
18773.184	20530.245	12983.43	21947.345	14232.031	25640.168	12494.612	20590.521	919.832	612.317	391.554	630.356	2135.476	2636.535	345.276	10289.741	179.589	152.827	157.089	1846.669	452.612	484.761	153.017	3790.433	3236.22	335.171	881.151	273.108	99.911	2318.469	289.921	7725.06	119	0.99	1000.853	268.332
15789.138	17605.799	11060.257	18346.13	11401.515	19117.554	8833.386	14506.41	2707.151	396.093	339.685	673.253	1675.356	1228.02	345.65	9774.105	181.211	184.719	156.009	1819.11	930.154	426.591	131.694	3254.977	5250.403	274.188	389.292	303.927	160.183	2222.722	332.243	6566.36	122	0.985	720.541	268.746
16047.678	17676.922	11052.345	19233.401	12106.416	21634.604	10266.479	17023.174	844.406	471.048	361.786	628.767	1971.967	2127.225	387.662	10010.55	167.129	172.295	183.422	1698.843	694.887	502.215	145.626	3275.138	2837.021	266.583	836.349	266.969	1060.716	2159.726	294.099	6866.526	100	1	1007.62	268.38
16200.839	18512.809	11193.72	20050.902	12067.624	21707.505	9773.799	16807.624	1018.295	487.359	473.757	446.711	1680.954	819.989	339.944	10239.796	213.578	232.9	161.664	1992.411	464.944	613.175	138.445	3929.406	2384.462	347.704	308.825	278.44	108.055	2101.727	289.094	7232.97	110	0.985	1160.2	269.518
15342.817	17308.438	10724.304	18007.627	11738.825	21110.533	9794.205	16227.311	1880.993	401.825	352.91	607.015	2056.179	1866.652	327.874	9696.907	172.035	152.516	176.973	1711.379	1561.14	447.389	142.774	3145.652	4326.981	294.779	487.526	320.976	1092.03	2361.772	290.08	6726.276	113	0.981	796.624	270.659
19056.435	20822.674	13447.579	22384.408	13901.102	23958.863	11180.718	18203.207	1589.458	762.566	342.226	613.029	1736.176	6175.444	342.464	9453.739	173.709	167.556	152.836	1559.54	1149.137	433.528	138.59	3013.672	6099.416	302.793	592.164	322.395	244.012	2282.041	283.107	6378.509	240	0.906	803.1	274.071
17639.184	19596.013	12344.938	21798.576	13849.006	25371.252	12002.851	20118.134	1808.395	405.329	387.088	530.136	1359.472	1559.255	308.786	8799.446	210.001	205.352	156.452	1648.989	379.754	443.532	132.682	3969.164	4730.93	325.579	654.078	262.285	102.191	1834.371	301.802	8435.22	113	0.981	946.465	269.819
15124.002	17265.877	10569.79	18734.828	11795.69	20549.842	10230.844	17961.538	875.935	503.161	426.387	440.582	1711.907	565.435	354.206	9951.864	232.447	187.507	216.705	1169.949	238.733	553.848	138.278	4775.52	5225.12	319.374	306.615	279.887	95.025	1282.077	304.07	8279.499	115	0.956	1108.578	271.117
16609.908	18369.877	11154.54	19252.148	11817.048	20337.743	9947.497	17284.946	882.083	464.715	403.73	463.228	1692.436	731.484	355.847	9436.288	202.393	203.971	182.956	1471.789	345.736	503.25	142.036	4011.395	5412.677	311.404	456.071	276.471	91.78	1922.445	299.711	7812.261	120	0.981	1096.517	271.667
17238.489	19080.041	11891.382	20310.955	13259.342	23391.861	11582.393	19270.887	944.62	889.658	352.621	611.351	996.477	4900.439	350.766	8796.543	181.68	165.906	177.892	1556.574	594.515	490.211	143.448	3676.003	5729.97	333.097	890.474	338.046	135.852	2159.514	291.248	7826.736	129	0.97	843.198	273.205
19093.049	20585.328	13140.743	22599.38	14285.856	25112.837	12661.784	20869.139	2067.256	366.731	354.261	588.858	1777.856	1539.935	347.85	9381.868	219.103	214.961	177.877	1557.432	474.003	468.954	126.891	3384.062	6431.027	302.459	479.647	263.704	274.531	2048.477	313.846	7631.669	113	0.981	940.314	271.403
18085.14	20641.873	12283.802	21614.058	11940.294	21254.318	8949.316	15602.363	1374.948	480.49	444.758	548.723	1985.945	788.586	395.102	10180.378	251.619	250.692	176.189	1478.992	617.218	755.697	149.5	3416.227	5610.257	429.644	455.653	309.202	123.793	1721.544	304.851	6368.825	120	0.969	1187	271.475
18478.407	20173.973	12434.884	18943.686	10857.133	19057.194	8360.045	13358.985	847.559	461.79	362.699	606.297	1802.098	1471.498	412.824	10092.817	181.177	189.49	191.232	1675.247	820.324	505.104	124.529	3109.339	6676.177	332.861	372.513	287.492	104.015	2247.395	275.755	5965.065	113	0.969	633.527	273.358
17805.936	19143.44	11885.875	19322.37	11487.326	19805.841	8859.419	14221.039	4549.946	468.02	332.641	741.399	2124.64	2134.231	443.708	9461.163	211.251	175.98	160.442	1533.713	930.276	518.461	126.158	2902.92	6543.427	268.126	492.496	306.248	1135.575	2780.55	301.455	5937.161	107	0.929	697.416	273.444
13859.451	15457.384	9790.042	16095.615	10313.217	16318.484	7836.924	12907.203	823.939	350.067	319.53	693.968	2685.091	673.516	339.257	9345.567	176.269	188.459	184.812	1849.191	1852.837	350.533	131.221	3167.298	6422.135	279.399	342.696	295.69	92.436	2691.383	287.35	6453.684	102	0.974	770.314	273.039
15563.929	17021.593	10645.189	16940.375	10490.338	18484.507	8432.736	13645.867	3175.538	430.343	348.953	645.462	1473.019	552.067	375.279	11997.74	212.107	189.296	208.433	3216.015	968.406	492.197	154.229	3066.332	8262.642	284.535	856.697	309.424	15603.358	1446.091	297.767	5922.899	105	0.965	689.5	274.5
15142.787	16764.881	10349.128	17662.366	11520.018	20274.995	10159.464	17031.393	843.773	358.194	340.32	428.782	1019.161	1638.813	302.713	10103.628	160.286	167.999	190.793	1260.676	309.385	522.864	147.426	3725.865	3681.439	374.937	913.695	300.077	456.517	1026.662	275.512	7353.461	146	0.961	881.61	274.712
16418.802	18219.309	11579.842	19521.343	11439.693	21526.044	8764.329	13961.982	1220.61	427.917	356.521	678.699	1784.597	1477.186	388.755	8802.76	183.486	189.619	175.543	1807.637	592.634	683.487	119.831	2856.083	5596.364	306.147	467.381	316.051	1154.194	3285.173	259.387	6076.461	100	0.967	577.68	274.3
18977.496	21025.592	13113.424	21119.159	12551.961	22734.451	10098.497	16044.748	1110.129	458.061	389.619	654.928	1653.471	866.914	433.271	10408.471	192.66	206.357	286.67	1532.204	911.391	671.961	159.602	3315.129	7308.027	346.933	554.99	309.178	1554.439	3307.357	274.102	6165.393	116	0.965	611.784	275.043
17243.544	18870.812	11951.13	21067.428	13217.77	23265.444	11397.082	19006.65	1201.407	360.254	367.671	554.119	1516.376	1491.507	302.378	9107.452	197.996	211.337	167.049	1497.958	455.636	691.437	135.526	3556.528	5239.396	327.252	753.503	261.429	105.971	1480.225	286.991	7470.075	117	0.985	952.056	275.5
16382.205	18073.253	11466.788	20046.215	11960.601	21210.236	9923.023	16720.541	927.28	816.892	390.169	601.739	1445.304	3892.699	321.997	8891.953	187.504	192.61	197.362	1847.452	723.654	493.039	152.051	3237.226	5886.613	291.375	348.989	260.519	99.697	2066.086	291.41	7170.432	107	0.971	983.407	275.229
14264.476	15902.239	9524.686	16788.972	10460.195	18491.313	9112.189	15956.898	1264.991	457.866	396.235	670.725	2224.864	1760.465	384.642	9332.557	195.257	182.133	186.37	1458.72	634.856	520.92	163.872	3600.731	4919.43	363.807	527.144	285.731	88.292	2432.378	305.285	7549.023	106	0.993	995.472	274.745
19221.453	20656.672	12882.558	20636.924	11910.225	21878.438	9793.824	14618.905	938.164	428.114	363.222	561.251	1634.857	1060.828	434.176	9928.572	183.374	177.471	237.936	1221.43	714.474	687.155	139.099	3076.404	6838.492	324.275	475.624	290.187	234.205	3195.827	276.265	5863.539	125	0.952	620.18	274.82
18376.169	19624.675	12231.213	19179.404	11275.475	18387.49	8247.517	13314.829	1152.952	520.623	325.546	614.867	1507.938	2612.259	328.029	9940.858	170.778	170.783	167.451	1185.65	755.767	464.347	144.753	2814.11	7254.89	304.68	426.323	277.039	419.367	1485.238	296.551	5315.85	100	1	667.62	275.38
16326.21	17929.151	11163.558	18726.246	12433.13	21077.542	10730.978	17853.902	891.269	375.938	353.06	525.408	1434.514	1184.479	330.894	9629.373	176.498	190.863	175.859	1574.494	594.971	524.771	129.282	3796.546	4507.337	329.689	639.882	277.891	99.78	1995.077	271.652	8001.568	150	0.903	904.36	277.993
15959.655	18043.081	11098.357	19835.143	12284.208	21674.764	10525.105	18418.983	900.515	468.335	416.137	411.034	1905.482	602.537	327.512	9393.821	223.882	210.266	197.737	1431.182	699.118	511.532	145.868	4248.611	5738.152	332.914	309.151	284.657	281.513	1572.188	309.321	7805.88	115	0.956	1119.83	275.552
12262.019	14150.814	8874.937	14694.214	9962.589	17499.944	8468.53	13833.927	1292.394	395.226	358.693	585.227	2441.972	753.001	353.136	10058.386	164.667	157.169	156.763	2551.92	1541.754	423.831	135.176	3549.662	1602.036	288.41	376.671	284.329	1822.357	2716.843	304.382	7395.974	130	0.978	737.092	277.846
15198.402	16510.563	10332.204	17040.452	10521.221	18351.253	8420.425	13743.245	1088.755	335.108	333.547	567.72	1776.247	1679.126	320.955	9732.483	178.809	179.789	191.814	1306.145	882.463	456.32	136.696	2897.291	4715.949	273.301	541.462	298.182	113.14	1699.526	316.547	6065.362	132	0.938	752.795	278.318
16705.189	18635.94	11936.422	20178.933	13362.899	24156.998	11630.961	19163.558	921.073	401.013	383.82	529.769	1805.691	6169.901	289.256	8901.254	166.974	165.697	160.424	1798.55	747.972	359.711	139.36	3745.904	3748.335	342.028	356.949	298.029	605.054	2814.309	278.987	8189.517	291	0.808	789.119	283.462
15208.404	17096.504	10789.89	18618.881	12541.47	22377.303	11167.592	18531.332	1287.777	365.873	358.251	517.672	1308.921	1387.648	358.22	9251.123	170.839	163.329	181.674	1279.476	482.813	550.391	141.991	3868.376	3148.287	333.186	603.987	325.573	337.741	1751.587	260.054	8121.609	212	0.896	872.189	280.939
17308.607	18955.987	11960.254	20705.405	13155.126	22868.035	10980.878	18410.205	1248.474	393.698	389.239	607.694	1487.633	2356.904	310.73	9237.269	192.47	206.421	154.059	1259.136	650.774	565.462	141.688	3540.797	4832.274	305.103	597.023	252.295	107.473	1835.093	299.556	7397.078	135	0.949	960.07	277.433
17658.739	19975.497	11995.822	21856.748	12965.441	23669.976	10668.972	18535.087	889.248	517.445	466.467	457.004	2164.758	703.695	338.078	9309.521	265.993	229.612	178.943	2026.39	614.462	659.106	149.917	4149.254	5583.746	427.032	300.869	288.836	92.995	1506.11	303.075	7577.97	122	0.985	1170.033	277.18
17932.923	20286.016	12934.783	21724.392	13376.767	25349.411	10807.445	17069.061	1155.93	460.823	390.119	666.988	1746.11	3266.209	404.834	9642.33	181.568	180.346	152.101	1571.465	720.899	568.054	120.344	3481.667	4516.076	320.649	841.611	309.604	456.637	3453.07	276.172	7092.717	159	0.9	585.531	278.67
17556.217	19121.048	12263.647	21216.72	13250.348	22959.919	10782.16	17938.63	1133.008	385.605	385.015	631.35	1501.133	1650.583	317.058	9157.264	181.034	198.96	151.703	1172.403	744.51	515.384	150.626	3446.755	4552.131	284.426	661.205	270.924	128.063	1913.565	300.743	7219.302	119	0.961	968.433	278.071
15427.437	17087.027	10746.845	19015.267	11763.858	20955.27	9939.308	16864.941	987.929	408.234	352.932	701.144	2210.37	2223.36	434.583	9033.057	191.735	169.458	201.577	1856.944	855.336	519.989	148.81	3031.586	4365.671	266.365	362.725	270.808	141.606	2755.651	278.585	6875.513	134	0.991	1030.06	279.366
15308.339	16955.443	10243.024	18194.882	11595.598	20183.782	9990.602	17588.103	860.429	440.614	396.04	422.774	1623.367	993.286	294.635	9555.669	199.476	191.15	198.934	1569.22	535.87	502.596	139.992	3883.315	4754.992	295.11	304.821	265.259	97.361	1634.289	281.348	7770.402	131	0.986	1090.08	280.172
15939.18	18351.592	10891.77	19859.262	12360.152	21664.012	10368.383	17762.981	1024.771	536.499	478.134	496.713	1672.3	657.867	352.15	9940.337	236.151	215.984	155.203	1561.105	498.658	616.049	150.687	4301.365	3053.95	526.406	408.892	291.799	100.046	1558.149	299.989	8005.932	103	0.996	1163.383	278.869
20414.791	21823.355	14148.847	23046.018	13865.352	24424.529	10937.992	17512.303	1039.463	384.726	307.945	618.925	1436.279	1775.439	375.27	9213.686	184.644	180.803	208.31	1198.76	707.237	493.318	126.573	2797.385	11406.183	253.504	423.007	309.142	1046.204	1974.933	306.952	5754.845	156	0.925	700.026	281.731
19005.838	21061.104	12944.6	22801.058	13002.272	22452.168	9943.924	17590.941	1126.046	480.092	448.362	429.857	1414.979	844.416	323.793	9918.933	287.311	262.904	210.137	1168.752	222.872	582.012	155.661	3902.348	7091.061	362.667	425.459	269.251	969.885	1385.112	280.045	6925.43	111	0.964	1152.878	280.806
17204.169	18691.775	11658.921	18268.524	11143.557	19415.554	8518.833	13733.666	1364.667	406.629	342.312	437.717	1372.83	1089.785	329.705	9771.174	168.958	192.57	197.206	1175.471	542.189	563.767	130.891	3109.53	6144.056	323.654	425.681	278.046	135.821	1321.739	276.156	5830.991	116	0.977	636.302	281.552
12594.525	14118.013	8823.011	15662.371	10259.813	17555.88	8923.687	14932.49	1613.495	358.158	335.022	426.49	1270.272	914.322	296.933	11120.303	163.477	173.252	147.511	1374.53	601.992	562.979	125.849	3327.076	1505.918	393.269	375.863	257.501	100.44	929.673	290.329	6960.901	100	0.967	943.22	280
18437.745	20349.709	12717.272	22638.861	14122.624	25520.362	12443.039	21490.095	973.526	484.913	440.406	474.717	1758.16	1132.38	343.217	8899.306	217.681	190.137	181.134	1784.163	370.823	486.747	145.606	4202.394	4620.475	344.675	462.14	284.804	92.283	1959.276	288.456	8541.868	154	0.961	1098.903	282.286
17423.34	18757.687	11934.124	20391.871	12355.487	21463.591	10144.215	16913.401	871.974	598.353	373.272	544.7	1335.74	3022.852	317.88	9075.379	186.173	192.893	192.512	1317.513	616.336	504.079	156.874	2886.324	5237.116	273.141	314.526	271.803	185.266	1794.891	293.234	6543.042	187	0.841	985.553	284.767
18952.126	20109.022	12910.216	20510.205	12494.161	20828.363	9638.508	15463.328	826.094	340.38	319.052	599.751	1479.231	1287.605	363.387	9837.962	178.554	188.16	200.874	2009.875	830.583	488.881	138.358	2730.58	8615.731	267.227	371.512	295.623	3129.169	2106.368	304.644	5716.761	116	0.965	722.836	283.379
17656.673	19428.108	12400.319	21243.91	13447.011	23188.57	11167.838	18681.425	902.599	407.28	334.514	522.658	1177.106	3771.47	309.368	9499.493	199.491	228.478	188.247	1481.434	596.698	498.826	123.768	3451.139	5006.266	283.971	417.807	262.684	102.081	2055.689	269.618	7296.898	132	0.965	926.75	283.727
21889.693	23625.324	15305.605	25550.244	14881.943	28459.784	12024.417	18908.254	1243.235	422.959	392.667	814.576	2032.85	3143.29	477.72	8841.232	205.506	205.325	164.475	1513.546	669.679	750.369	119.861	3145.271	9517.655	300.341	1110.811	309.325	119.16	3658.669	281.685	6563.01	127	0.893	570.776	285.437
13946.314	15544.885	9886.594	16879.054	10510.972	18460.619	8622.091	14481.703	908.821	364.691	365.82	323.764	590.288	849.86	234.937	8253.591	210.993	187.897	276.958	1813.567	185.539	520.182	172.845	2386.689	3928.016	266.356	373.392	265.988	12067.343	764.536	301.032	6079.657	101	0.977	1138.252	284.203
12228.704	14000.618	8522.294	14820.043	10284.549	19087.585	9560.394	16302.669	1063.16	393.075	397.048	710.411	1631.46	5192.114	372.352	9954.976	154.889	160.32	158.317	1733.3	563.695	376.264	150.396	4295.642	1008.487	340.707	785.083	294.834	122.738	3107.537	282.695	8959.603	101	0.964	828.262	284.946
16423.384	17859.112	11083.54	19018.541	11394.651	19382.487	9538.686	16176.923	909.98	383.346	359.351	525.722	1746.199	1302.406	306.114	9652.082	183.098	198.497	185.066	1341.326	552.917	508.699	128.728	3403.207	4755.64	328.12	522.079	255.241	94.752	1603.223	285.371	7036.585	106	0.993	953.472	284.745
14808.893	16264.612	10137.997	17355.384	10710.098	18836.544	8757.889	14708.368	1523.473	374.689	341.234	637.459	1683.791	1439.962	411.528	9474.931	179.613	187.066	175.658	1452.914	698.822	425.578	138.012	2815.646	4259.647	260.473	379.278	276.817	88.004	2003.9	295.5	6378.922	124	0.972	1013.121	285.427
20221.671	22294.195	14430.377	24091.735	14653.425	27334.611	12116.246	19183.014	1165.595	452.397	387.905	830.882	1717.401	3843.51	452.908	8460.425	195.489	186.522	165.163	1392.134	533.938	675.717	118.331	3260.175	6471.905	305.343	1298.699	313.41	176.735	3366.808	286.377	6988.76	135	0.949	578.915	286.996
13805.283	15475.398	9827.889	16202.774	10719.064	18250.768	8756.62	14359.632	4770.493	362.437	361.49	539.967	2404.328	1849.727	350.356	9956.952	200.586	200.516	157.431	1673.385	1047.39	489.329	130.095	3150.658	3496.611	282.63	427.287	292.15	147.143	2479.329	316.61	6596.413	126	0.988	749.183	286.667
17025.369	18421.295	11813.967	19915.134	12630.293	22237.389	10793.467	17755.931	2959.834	1129.916	359.472	699.554	1453.136	6850.411	396.865	9262.04	192.096	196.1	170.854	1312.844	502.907	435.625	145.272	3355.839	5768.293	308.476	797.603	314.281	112.537	2449.838	292.654	7226.534	139	0.977	818.773	287.054
11888.532	13244.174	8685.752	14269.029	9773.556	16824.956	8629.866	13676.149	896.188	281.546	300.826	343.81	482.665	735.144	258.593	8327.429	158.478	185.429	289.496	1599.627	171.495	447.537	209.344	2891.076	5490.72	306.771	372.453	295.779	17436.364	978.859	284.094	7692.295	111	0.952	855.284	286.554
16091.176	17406.323	11237.06	19193.323	12151.203	20511.53	10072.379	16540.884	902.297	397.383	315.506	587.194	1695.06	3119.104	342.004	9872.084	175.143	206.334	190.88	1607.211	795.054	533.442	122.552	3050.326	5868.696	330.28	472.297	261.969	95.59	2382.889	276.54	6584.48	128	0.974	933.695	286.773
13446.257	14888.2	9274.62	15879.253	10043.177	17160.276	8128.597	13878.122	1183.399	425.967	362.828	628.674	1735.004	2303.179	377.257	9528.121	190.179	187.018	200.397	1460.463	809.102	507.543	151.496	2930.901	4482.375	267.808	477.767	252.711	102.957	2102.933	283.207	6419.715	112	0.973	998.661	286.607
16726.717	19060.77	11204.312	20449.253	12228.369	22104.181	10100.136	17866.538	932.932	520.034	472.176	513.391	1559.332	1377.864	376.93	9525.921	257.402	220.836	194.137	1491.723	414.708	562.658	153.555	4163.571	4097.284	429.518	546.827	293.992	95.691	1728.418	279.962	7546.127	134	0.916	1183.776	287.343
16832.903	17817.986	11189.679	18596.694	11149.745	18960.8	8950.124	15179.28	907.214	416.642	347.651	536.084	1856.019	1476.171	409.238	9373.877	184.867	211.379	228.197	1574.058	648.569	545.935	159.005	3074.019	4640.845	272.728	653.074	267.462	785.56	2167.264	278.585	6658.281	123	0.964	1060.614	287.801
16945.057	19098.096	11661.819	21037.584	12829.785	23026.145	10875.09	18950.262	1291.35	512.834	470.133	462.815	2489.381	639.652	355.689	9066.972	262.762	227.717	184.86	1914.802	520.562	583.367	152.485	4380.142	5346.786	350.248	309.506	279.47	117.322	2082.131	287.601	8040.009	130	0.978	1167.715	288.315
14796.535	16602.11	10709.789	17973.943	12299.906	21953.174	10830.508	17765.674	1035.166	412.988	369.07	541.739	1619.955	6885.689	304.027	9689.651	155.015	174.862	155.872	1683.999	785.396	396.349	134.569	3500.297	2471.099	313.236	746.924	295.483	102.918	2511.4	289.014	7463.715	175	0.873	802.729	291.751
15680.344	17496.673	11082.186	19052.016	13012.747	23351.627	12241.897	20246.318	1080.099	391.632	376.371	517.037	1129.01	3463.015	381.33	8580.381	184.501	156.257	191.745	1511.153	412.288	449.765	152.316	4159.366	4019.112	312.204	734.535	312.611	871.179	2237.637	274.281	9232.115	161	0.979	864.22	289.96
14733.368	16275.381	10444.406	17039.51	10923.456	18829.659	8596.271	13957.025	1121.127	366.271	319.268	591.554	1262.905	1155.781	348.17	10530.641	139.99	204.718	152.383	1292.324	1257.301	387.764	130.222	3081.987	3691.07	298.987	472.041	293.674	329.801	1609.312	292.846	6126.561	125	0.968	687.924	290.66
12121.037	13768.909	8420.239	14328.17	10236.762	17498.943	9297.498	15827.269	986.994	404.167	356.742	553.031	1325.033	661.811	318.054	10565.395	182.95	181.699	194.895	2005.923	342.287	417.645	132.663	4249.674	1997.69	376.87	362.894	296.635	118.434	1962.703	301.483	8747.984	99	1	896.328	289.399
16592.584	17957.172	11199.336	19129.198	11486.837	19662.192	9286.239	15943.888	806.599	443.622	369.844	567.973	2060.459	2175.119	406.31	9702.246	175.266	190.116	193.407	1373.081	798.414	438.276	147.142	3057.722	5159.945	269.496	387.135	276.537	102.504	2088.999	281.894	6468.973	109	0.976	1047.216	290.821
21786.637	23832.201	14557.568	25291.246	13689.867	23876.853	10207.16	17884.062	1288.014	731.967	462.506	630.671	1376.191	4206.869	358.725	9928.73	324.33	300.888	195.498	1368.297	369.728	623.641	145.373	3483.791	10878.869	406.84	702.839	292.009	149.122	1601.582	277.002	6337.964	106	0.993	1192.991	290
20444.656	22438.151	14269.439	23553.578	14185.302	26425.882	11316.262	18543.508	2096.624	453.779	399.544	767.36	1918.58	2288.087	482.383	9047.26	198.085	198.117	157.664	1811.655	780.365	679.319	127.407	3509.26	6262.484	308.743	631.295	301.879	136.151	3475.284	287.63	7109.352	113	0.928	563.996	290.951
22042.326	24134.453	15773.207	26433.189	15821.893	30109.895	13321.509	20670.303	1474.79	670.576	392.593	695.279	1298.38	10253.812	458.194	8799.582	175.61	177.883	179.242	1249.686	419.553	546.703	119.913	3179.115	6001.391	297.452	1582.191	310.138	173.459	2368.648	279.587	6800.485	144	0.996	593.271	291.521
16560.069	17923.901	11549.895	19289.418	12560.263	22026.718	10743.568	17457.412	3046.674	426.953	373.511	560.267	1492.923	4045.997	339.704	9781.5	191.959	190.397	163.059	1510.528	709.125	403.687	140.239	3427.948	3918.028	326.412	823.749	321.682	109.406	2603.261	301.768	7141.134	126	0.988	810.095	291.333
16201.058	18064.273	11202.308	20119.689	12616.964	22600.804	10884.517	19010.358	833.974	455.583	412.953	458.374	1157.743	1471.373	328.372	10196.142	224.411	210.61	198.304	1263.972	290.01	617.163	145.823	4127.259	4301.774	347.466	288.909	269.891	119.646	1024.739	288.396	7613.721	144	0.933	1118.007	292.667
16142.746	17722.217	11389.521	18494.062	12200.111	20743.972	10039.893	16354.911	1352.73	356.688	371.17	473.926	1801.359	821.384	284.373	9591.891	172.492	176.175	165.123	1661.326	1585.5	381.9	129.905	3499.602	4498.617	282.402	356.226	282.501	259.742	1777.37	288.148	7341.516	147	0.978	772.724	292.432
15991.431	17732.444	11101.313	17668.281	11318.553	19453.429	9027.647	14789.76	1604.221	445.292	380.396	464.701	1438.509	1074.181	335.108	10482.643	189.338	184.613	211.262	1576.245	658.09	542.061	133.95	3553.001	5500.435	354.256	536.428	283.446	126.297	1132.477	273.158	6954.983	122	0.997	639.066	292.869
15136.829	16724.838	10772.351	17916.061	12126.822	21400.243	10752.287	17785.123	994.99	409.473	380.337	599.219	1302.561	2596.958	374.066	8908.12	175.226	167.009	172.312	1408.994	343.618	363.453	149.257	3752.536	3487.793	313.233	581.122	301.262	4231.569	3706.837	293.492	8498.238	120	0.981	824.342	293.65
14087.439	15247.852	9487.074	15778.529	10502.832	17860.655	8888.843	15065.261	844.578	389.455	371.375	535.601	1971.957	836.841	288.35	10092.995	172.928	174.211	187.538	1338.194	641.608	567.365	142.519	3705.857	2992.736	343.903	402.997	244.125	113.461	1751.535	277.987	7738.486	98	0.993	960.061	292.653
18587.227	19844.664	12988.511	22299.572	13757.793	24368.869	11345.681	18823.284	833.944	417.267	339.365	513.136	1428.671	2134.145	355.45	9555.944	172.506	203.483	178.099	1293.89	559.582	437.829	149.115	2873.366	4306.695	251.973	604.683	264.056	94.205	1984.632	265.243	6291.034	172	0.905	1053.517	295.744
14843.375	16832.207	10248.046	18361.38	11732.849	21453.757	10389.139	18216.024	1028.182	517.052	463.441	467.44	1391.17	1025.738	354.078	9535.876	253.293	216.71	163.72	1464.885	227.871	483.323	159.53	4357.898	2962.828	507.293	456.68	274.774	509.566	1987.118	293.704	8733.254	129	0.97	1152.453	293.368
20961.83	23044.853	14855.31	24509.006	15049.422	27798.226	12315.607	20014.792	1226.822	438.26	400.445	796.099	1997.664	3820.555	464.987	8326.495	195.546	185.311	156.762	1449.442	479.572	605.098	128.205	3553.112	5300.171	302.7	669.896	303.101	120.501	3078.615	291.469	7676.43	152	0.97	571.132	294.125
15143.695	16332.095	10476.432	16633.296	9977.248	16628.051	7674.528	12506.632	1222.261	357.762	313.569	691.551	1365.805	1415.584	354.68	9819.488	162.713	164.125	179.337	1253.608	758.469	395.811	128.691	2765.419	5303.934	262.55	434.962	280.028	170.926	2023.333	286.832	5641.089	115	0.969	710.848	294.804
16241.637	17621.744	11385.294	18505.005	11661.239	20323.686	9585.71	15278.643	2707.491	355.028	321.467	496.101	1867.941	641.906	303.553	9516.165	196.772	192.474	166.633	1770.593	1189.871	416.359	140.416	3008.95	5989.773	272.081	312.479	294.748	407.402	2075.865	292.408	6517.943	129	0.943	740.702	294.205
12295.263	13864.825	8760.106	15130.531	10390.806	17894.081	9262.675	15539.95	1196.269	343.716	304.222	548.355	1119.425	1227.05	317.793	11455.67	143.144	184.635	181.75	1343.77	496.208	458.265	130.684	3641.744	2042.427	297.457	705.879	278.826	97.99	1462.292	292.639	7266.968	102	0.987	911.637	293.814
16352.193	17301.431	10907.622	18393.772	11443.732	20341.251	9546.67	15723.581	688.286	312.031	312.624	578.429	2065.699	896.567	337.56	9937.858	162.215	188.907	199.215	1333.774	757.398	479.716	130.277	3004.404	4886.261	291.135	470.157	254.987	114.324	1973.779	280.518	6460.609	135	0.938	950.507	295.307
14838.704	16268.179	10311.064	18105.745	11471.002	19976.947	9517.171	15454.451	1493.822	427.336	329.22	762.24	2620.614	3587.473	466.679	9628.321	164.241	178.595	173.806	1846.738	1138.271	456.857	142.441	2589.756	3059.563	255.609	366.706	268.451	93.236	2587.095	312.62	6042.197	102	0.987	1014.461	293.333
13048.001	14142.655	9046.416	15286.756	9817.689	16606.257	8084.268	13415.497	994.372	392.794	342.174	825.115	3151.451	1171.994	515.687	9651.523	186.903	177.437	201.678	1733.57	1527.903	419.738	132.815	2916.852	4468.665	263.205	354.393	266.286	104.177	2962.402	291.657	6421.163	98	0.98	1023.041	293.5
17159.12	19116.611	12459.828	20666.541	13244.042	24031.841	11018.266	17273.787	1186.807	425.824	379.588	887.976	2204.605	3667.127	490.247	8227.487	188.589	167.434	201.596	1468.194	496.661	852.645	139.043	3413.752	4620.254	288.768	1025.783	297.92	1215.342	4003.944	280.646	7549.122	117	0.973	582.235	295.303
19392.81	21162.501	14049.291	23121.14	14401.896	26513.82	12000.062	19046.785	1017.316	679.713	355.516	631.135	1127.946	6325.336	414.685	9030.473	160.481	159.25	208.679	2097.47	416.998	511.632	143.81	3155.075	5095.498	278.218	1080.318	301.466	8219.408	2341.283	272.746	6681.658	240	0.856	598.6	298.929
18323.883	20175.219	12949.949	21673.877	14241.605	24565.521	12377.781	20491.843	1535.293	374.442	357.014	535.58	1462.572	1745.896	313.046	9350.992	194.185	203.532	235.926	1583.827	504.952	456.422	154.1	4112.921	7742.079	320.867	472.82	298.153	1625.162	2510.348	274.987	8729.065	195	0.861	873.31	298.336
16821.343	17875.549	11312.691	18850.647	11460.243	20226.098	9595.796	16207.49	916.911	1225.145	349.936	652.499	1469.507	2659.9	347.308	10181.858	187.312	188.884	203.33	1609.487	576.575	558.79	169.527	2958.943	5376.061	265.08	442.428	253.137	2935.502	2284.91	278.465	6788.486	123	0.964	988.337	296.443
14623.433	16331.841	10540.868	18153.835	12427.804	21709.068	11197.914	18695.356	771.335	361.737	344.532	434.792	876.459	810.184	260.407	11089.46	167.965	158.94	179.342	1370.442	255.702	490.805	140.328	4286.497	2600.484	348.793	671.993	296.712	129.367	1027.161	276.741	8061.172	178	0.885	889.084	297.904
14112.158	15423.847	9582.833	16654.744	10391.254	18252.357	8703.649	14929.104	1323.586	487.372	362.266	561.794	1561.351	3526.811	367.508	10366.137	165.579	235.173	216.138	1779	990.486	417.504	154.261	3131.859	3020.518	285.197	430.065	266.716	1552.905	1798.824	281.372	6537.394	99	0.99	1039.207	296.662
14999.944	16706.423	10699.522	19055.215	12341.977	21999.144	10875.029	18985.345	819.981	483.174	396.579	443.566	1484.193	1051.946	325.559	10267.623	196.911	201.602	199.376	1310.117	247.207	484.166	144.572	4779.59	4493.649	323.799	351.553	240.745	99.903	1467.99	288.471	8283.788	101	0.99	1090.599	296.47
19251.404	20897.383	13141.689	22878.025	13910.845	23721.928	11089.695	18974.783	1343.026	471.548	422.683	491.466	1269.014	2243.425	302.731	9803.997	248.357	245.468	177.071	1506.813	348.939	506.543	133.384	3677.448	5056.417	410.422	366.037	264.719	183.299	1289.616	273.909	7537.239	129	0.943	1124.384	297.779
15965.256	17302.219	11409.411	18402.632	11720.824	21223.097	9816.245	15612.081	905.02	388.646	340.859	439.894	987.109	1683.388	338.574	9916.406	175.593	154.807	207.691	1272.261	402.815	570.904	120.991	3304.209	5801.973	320.751	1271.843	267.926	123.55	1403.913	267.493	6588.215	119	1	628.979	298.248
14098.038	15274.81	9729.557	15481.055	9972.057	17360.601	8220.912	13378.515	685.624	330.436	297.314	532.903	1716.937	1606.061	313.89	10342.053	166.589	169.162	194.089	1249.225	741.08	420.962	129.763	2965.321	4645.022	285.566	493.573	297.024	99.432	2155.436	305.154	6213.47	114	0.99	723.368	297.667
16842.89	18303.543	11545.901	19900.218	12103.861	20994.172	9940.581	16841.663	881.311	453.433	409.687	506.356	1375.234	1430.679	323.424	9584.568	233.125	238.594	153.281	1319.862	411.044	485.803	134.278	3345.353	5424.224	373.005	493.354	257.007	823.993	1341.412	271.986	7183.119	130	0.951	1131.615	299.885
16989.007	19053.261	11796.753	20629.295	12901.745	22838.686	10848.232	18925.641	1510.129	536.287	478.785	498.424	1479.091	1079.383	357.951	9560.914	280.218	251.976	176.334	1460.077	361.318	632.687	155.616	4804.507	4183.185	490.348	393.72	267.404	121.657	1845.614	290.768	8853.083	156	0.892	1159.699	298.333
15021.948	16343.869	10696.555	17160.6	11176.315	19430.08	9009.2	14578.97	1054.566	592.841	308.333	631.215	1327.737	3771.2	338.669	10113.55	158.637	161.086	171.953	1447.058	769.081	414.213	120.749	2927.135	4724.162	287.78	309.375	299.979	105.1	1939.646	309.776	6025.357	151	0.932	695.149	300.189
16369.047	18190.976	11902.283	20121.882	13664.091	24828.086	12232.96	19915.021	980.465	381.065	406.059	546.499	1359.665	2085.584	327.183	9164.005	172.288	156.51	155.084	1691.379	515.218	517.774	135.817	3921.089	2200.759	309.23	811.196	294.98	720.598	3099.751	276.235	8539.674	133	0.973	797.071	299.635
18445.523	20327.487	12950.503	23353.573	14818.071	27078.165	13145.032	22629.073	1015.717	532.023	413.66	511.741	1640.418	2930.201	373.854	8513.841	271.803	256.107	190.71	1599.309	347.666	457.699	147.601	4283.651	7841.7	323.139	347.255	248.518	204.535	2393.519	282.239	8966.118	215	0.909	1083.37	302.198
16705.154	17903.961	11393.983	19412.262	12152.85	20858.938	9829.953	16305.347	1172.823	639.312	346.262	731.024	2313.63	8546.581	425.708	9965.265	193.187	207.121	195.946	1483.698	1136.852	500.922	145.737	2748.147	4913.262	271.679	344.885	268.477	117.666	2273.556	295.801	6127.249	199	0.915	1016.394	301.957
16698.118	18466.901	11828.509	20874.274	13495.141	23838.747	11904.519	20499.898	1161.996	503.488	416.543	475.858	1386.745	866.239	342.091	9325.056	199.436	210.179	185.662	1317.12	247.752	603.53	140.63	4484.674	3894.506	382.831	515.019	261.914	254.201	1265.566	281.129	8730.767	214	0.849	1106.514	304.364
14652.898	16071.254	10335.144	17135.36	11307.997	20991.144	9881.939	16012.321	934.183	461.755	344.642	715.804	1282.318	5694.753	465.034	9270.017	152.843	152.624	198.863	1789.429	494.097	453.058	137.577	3278.296	2784.628	268.764	928.28	288.601	2041.708	3144.852	279.061	6958.025	135	0.976	607.678	302.137
14976.932	16346.147	10598.489	16845.308	11342.935	19471.792	9405.773	15188.092	941.281	328.744	350.073	665.419	2875.382	1063.757	351.371	9572.624	169.692	164.718	159.951	1772.043	1529.339	470.638	118.941	3429.119	3631.544	294.419	397.658	271.91	93.263	3260.084	286.928	7345.029	117	0.985	764.474	301.833
16649.766	18103.183	11939.141	19445.883	13002.325	21969.189	10834.417	17132.731	2255.421	368.787	365.405	582.693	1744.436	1889.886	314.794	10329.166	180.102	167.562	155.387	1753.274	1635.836	347.988	121.146	3204.31	3637.388	285.023	368.732	290.481	252.736	1977.472	272.941	6842.689	123	0.993	773.98	301.451
13742.552	15222.809	9508.416	16356.593	10840.279	19309.042	9397.404	15839.148	1412.343	389.284	350.997	634.184	1629.655	2029.351	356.137	10409.515	160.024	193.953	172.769	1355.919	723.131	487.06	142.582	3597.083	2284.074	313.144	398.973	256.392	131.614	2211.777	279.379	7782.733	100	1	963.68	300.5
10757.236	12120.871	7431.422	13140.627	9155.652	16593.653	8471.185	14309.791	872.178	361.281	350.973	655.322	1290.717	2270.894	359.612	9903.26	160.197	152.877	174.746	1423.225	481.501	328.835	157.736	3404.01	1447.223	256.276	371.248	255.267	125.422	2349.364	254.874	7869.693	108	0.98	976.907	300.787
14634.714	16286.635	10384.109	17462.759	11605.316	20337.142	9917.455	16279.777	1007.712	331.79	329.232	527.873	1105.066	2056.397	346.608	9866.731	158.52	178.177	196.329	1270.262	452.237	416.353	154.862	3547.73	2543.668	341.49	357.457	283.785	489.022	1442.108	279.978	7621.489	106	0.993	855.245	302.075
16080.672	17069.448	10919.582	18177.205	11412.524	18929.564	9163.5	15069.864	679.466	287.013	287.825	629.111	1798.286	1131.493	368.856	9867.951	168.392	200.194	222.406	1283.816	643.497	533.112	146.698	2679.95	5825.943	259.244	540.439	262.017	152.415	1747.025	272.441	6006.855	138	0.981	946.13	302.761
16172.59	17713.741	11712.531	18571.176	11626.089	20791.862	9720.816	15397.234	921.279	337.187	336.995	658.09	1696.008	1905.551	411.529	8784.464	159.133	170.643	361.634	2162.393	407.519	1416.756	203.098	3133.393	6950.569	278.09	725.732	284.585	8800.598	2677.858	263.12	6748.699	103	0.965	586.811	302.704
14124.433	15799.461	10149.119	17076.515	11980.394	21487.342	10969.654	18339.287	918.254	368.596	402.365	531.791	1152.738	1691.987	311.324	9353.122	177.466	157.97	186.384	1742.01	395.158	534.183	131.537	3835.618	2833.475	303.333	495.635	290.419	625.104	2735.6	270.183	8446.718	175	0.882	792.414	304.923
17855.576	19023.414	12217.1	20437.83	12441.319	21714.615	10343.313	17355.21	1377.22	515.079	339.429	604.535	1400.374	3870.663	424.881	10109.578	190.48	221.877	240.814	2073.46	715.494	462.341	176.582	2680.459	5457.696	276.217	721.667	266.971	10996.357	1400.533	279.167	5839.6	180	0.866	1040.517	304.444
17255.902	19009.229	12206.837	21915.268	13998.831	25619.094	12329.778	21073.416	920.04	496.123	416.653	500.967	1579.55	2750.14	375.225	8537.204	204.676	190.418	178.564	1765.925	636.168	414.039	146.405	3875.832	5025.72	304.257	395.098	261.746	97.035	2775.754	269.784	8647.599	123	0.993	1073.451	303.24
20662.566	22733.21	15308.079	24801.858	15515.684	28476.748	13007.615	20480.551	1769.062	655.107	372.779	835.207	2221.18	9517.762	489.879	9604.343	184.178	188.397	159.727	1371.478	540.339	603.085	129.733	3497.964	5879.887	288.553	697.187	290.774	198.933	3197.651	290.755	7501.145	348	0.782	574.431	307.905
16238.271	17811.969	11730.259	19105.7	12338.314	21215.574	10077.559	16126.022	836.099	396.673	335.304	531.481	1070.34	2405.713	403.468	9523.665	162.538	151.909	218.003	1216.438	410.881	555.65	128.379	3150.904	5127.418	298.746	903.604	285.324	328.436	1856.033	266.192	6489.366	137	0.974	622.88	304.077
20452.332	21939.132	14896.608	23963.206	15400.655	27419.324	12912.957	20188.831	1563.67	508.936	347.69	579.584	1327.225	3339.043	351.233	9810.966	160.938	182.887	294.53	1742.151	570.813	507.086	151.262	3027.148	5710.386	309.804	617.045	276.016	2257.627	1564.501	275.89	6312.561	212	0.888	644.415	307.165
13516.059	15122.011	9764.027	15933.984	10686.392	18658.773	9307.369	15238.485	842.595	389.286	371.152	563.343	2363.839	657.016	306.268	9583.033	180.855	165.82	176.626	1472.357	1157.521	404.772	122.145	3720.054	5024.769	299.323	402.703	296.044	142.242	2797.384	293.617	7693.803	134	0.98	755.127	304.545
15949.018	17625.921	11565.348	19866.96	13275.117	23852.72	11858.443	19339.662	888.06	377.166	328.968	582.748	1112.866	6972.221	351.792	9912.079	154.173	161.373	191.509	1204.766	599.834	384.729	160.295	3582.342	2886.333	305.983	453.222	285.329	297.433	2099.462	285.692	7880.675	193	0.907	839.37	304.687
15834.353	17596.401	11322.765	20726.361	13198.011	24872.823	11962.238	20469.556	896.967	450.28	368.691	529.556	1246.167	3476.931	331.635	9207.09	185.155	176.267	187.309	1515.125	589.847	351.359	152.727	3463.843	3171.205	282.339	924.999	244.753	90.083	2785.707	277.143	7756.506	135	0.96	1064.885	304.085
20086.771	21696.418	14366.904	23033.968	15071.491	25396.935	12956.251	21144.879	1021.944	384.475	357.387	476.073	1207.276	876.271	289.903	9793.419	208.015	220.468	291.276	2140.563	355.888	570.016	169.858	4139.077	9837.84	387.147	552.4	290.777	3466.375	1704.441	282.067	8726.878	105	0.971	878.805	304.967
16309.954	17473.455	11257.827	18981.058	12078.913	21280.823	10367.572	17193.655	1344.822	346.934	327.318	582.367	1216.7	2465.125	355.491	9364.926	176.414	164.696	207.722	1425.836	597.58	469.303	151.091	3030.806	4751.301	272.921	445.028	261.764	1532.323	2008.815	274.417	7086.275	159	0.923	966.437	307.097
17242.145	18645.657	12125.422	21420.979	13381.048	23613.037	11460.98	19451.609	874.731	413.631	339.089	532.224	1147.399	1863.649	343.035	9771.159	184.164	168.138	175.837	1306.533	500.079	366.581	150.936	3150.401	3420.472	281.054	598.587	253.251	99.456	2153.088	270.467	6942.666	132	0.965	1056.167	305.371
15377.779	17543.121	10844.758	19189.989	12281.595	22015.524	10597.525	18563.266	920.255	521.532	467.096	445.158	1604.789	761.038	349.577	9856.56	251.874	244.637	175.525	1571.079	261.071	548.521	154.995	4839.639	3637.545	341.889	391.687	272.883	103.509	1232.639	259.195	8700.767	122	0.985	1176.23	305.18
16713.136	18168.216	11504.601	18057.937	10658.143	19213.369	7968.022	12394.187	1101.567	411.393	383.832	769.169	4244.944	801.571	468.073	9137.594	198.01	182.847	179.997	3029.442	1160.18	580.888	123.9	2561.965	9324.039	299.06	633.951	280.036	304.65	4539.388	306.625	5271.085	117	0.985	529.474	306.474
17079.878	18299.913	12202.546	19671.003	13018.069	22035.693	10864.617	17395.703	1161.978	659.878	366.738	701.007	1414.425	4875.076	373.791	10104.446	183.732	177.751	171.94	1692.362	708.424	423.976	133.661	3065.653	6606.266	280.893	458.787	287.435	2420.036	2892.522	272.275	6940.166	201	0.79	781.873	310.898
13947.34	15367.496	10069.642	16942.41	11553.42	20163.415	10256.24	16892.498	851.541	622.284	342.472	535.665	1388.885	3662.61	310.458	10766.857	157.854	157.834	204.838	1519.365	722.321	318.891	155.394	3522.028	2831.369	298.626	499.198	278.948	731.162	2362.584	277.114	7345.529	174	0.916	819.201	309.603
12949.583	14399.732	9443.433	15807.454	10833.629	18491.789	9379.609	15430.187	744.236	587.421	343.343	549.165	1478.863	4414.82	296.131	10251.378	148.289	155.061	174.903	1280.077	582.42	303.08	132.562	3172.688	2436.427	291.634	457.275	282.778	127.898	2517.033	264.434	6566.493	140	0.957	807.886	309.65
15505.47	17058.657	11078.535	18733.517	12724.369	21787.449	11231.002	18696.872	797.044	341.393	328.742	557.545	1068.918	4771.663	326.111	9888.002	156.824	164.023	201.395	1343.705	695.19	398.218	159.192	3555.862	2949.849	312.118	345.363	278.581	130.41	1444.668	284.879	7539.431	130	0.951	850.838	308.615
14447.713	15960.19	10311.204	17158.462	11975.939	21131.027	11108.223	18667.41	850.307	425.463	380.199	440.923	950.101	908.606	271.254	9596.646	195.931	163.1	199.153	2202.142	321.816	567.479	151.76	4707.336	3582.851	435.697	672.605	274.094	267.086	1330.01	276.021	9577.278	114	0.99	886.132	307.86
14097.731	15484.384	9981.855	16920.235	11290.145	20297.704	10296.827	16934.577	761.274	331.271	311.068	656.326	1563.81	1800.637	324.105	9134.128	168.237	183.074	221.157	1743.824	601.692	396.469	173.323	3505.207	5634.838	291.975	678.203	268.215	5584.858	2761.873	276.205	7710.754	102	0.987	903.118	307.461
15638.953	16956.084	11151.19	17137.619	11046.19	18178.248	8634.133	14117.656	997.8	487.698	326.496	692.714	1413.733	1645.333	444.332	8824.627	158.74	173.651	244.701	3349.388	480.761	536.311	170.947	3306.242	5507.862	276.838	1366.525	293.293	20820.583	2753.156	284.239	7099.865	102	0.955	603.52	309.137
18372.436	19532.531	12939.444	21098.955	13641.597	24545.982	11268.515	17911.38	707.993	499.218	359.555	537.407	1261.889	3676.871	318.425	9170.337	161.35	146.469	200.731	942.531	580.295	376.122	141.056	3074.477	4745.256	342.309	614.984	277.784	188.944	1669.251	268.244	6477.786	123	0.925	654.841	310.199
18515.614	19827.413	13091.906	20071.343	12663.037	20942.504	9891.044	15767.231	2175.369	541.705	354.476	650.8	1579.082	2799.719	421.535	10050.017	187.489	184.468	197.293	1675.522	655.054	526.576	142.353	3191.531	6915.143	296.861	571.807	282.569	695.285	2192.509	298.623	6611.342	131	0.969	634.103	309.408
18679.682	19981.108	13423.899	21400.831	13961.04	24804.361	11510.95	18161.842	897.356	426.475	322.626	624.87	1395.774	3402.256	351.665	9660.503	181.281	174.921	192.459	1281.628	635.313	416.435	153.704	3025.908	5269.165	311.207	585.154	297.04	522.285	1920.883	279.198	6426.558	359	0.708	671.291	314.411
13481.271	14884.783	9656.856	15682.123	10755.428	19577.246	9597.838	15600.609	1283.321	373.503	325.524	606.732	1775.192	1431.584	367.238	10100.939	182.624	143.926	344.217	1546.663	836.495	419.97	196.629	3622.271	3738.039	294.494	423.748	287.347	876.626	2555.791	291.196	7883.65	119	0.961	712.113	309.727
16544.22	17564.833	11502.187	18389.837	11949.407	20232.926	9968.794	16081.509	2051.124	831.782	354.457	763.092	1674.012	7741.436	366.6	10044.384	196.87	185.531	159.793	1467.766	1012.875	401.776	120.363	2841.05	6907.821	281.75	372.374	301.019	210.829	2592.711	272.104	6316.498	130	0.99	773.5	311
15396.441	16441.498	10511.985	17189.011	10788.259	17862.906	8577.175	14229.762	832.364	352.103	323.775	667.898	1916.077	907.137	394.748	9686.651	176.119	183.761	187.277	1419.617	1069.247	362.737	153.203	2818.211	3684.199	263.688	472.122	260.767	132.023	2180.085	271.823	6494.913	122	0.973	979.721	311.697
18188.455	19327.067	12625.633	21344.554	13037.066	22417.247	10591.139	17602.866	1062.405	445.797	375.942	623.658	1105.903	1998.959	393.774	10235.633	204.833	220.114	242.778	1327.751	460.643	461.419	149.303	2977.977	5169.398	324.374	468.93	266.858	3783.504	1341.08	276.76	6367.024	124	0.984	1029.524	310.54
12811.652	14852.154	9158.702	16458.253	10839.131	19378.37	9654.941	17310.087	967.673	539.197	476.234	560.487	1432.463	1000.455	367.194	9958.313	244.903	228.449	179.137	1626.295	259.015	601.194	159	5041.129	2540.88	376.355	448.896	262.494	198.133	1908.094	263.49	9041.703	107	1	1160.519	311.276
16228.166	17983.342	11927.051	19370.262	12982.982	23481.219	11187.457	17786.203	1139.288	399.087	344.805	591.623	1062.31	3208.963	441.725	9872.975	155.229	150.346	254.796	1173.827	441.405	476.308	156.685	3397.242	3069.371	291.608	807.83	278.231	644.461	2253.858	280.724	7287.562	116	0.965	622.776	312.422
17148.577	18195.051	11856.712	20415.092	12532.572	21637.868	10713.433	18006.285	835.692	1017.111	356.6	550.684	1781.531	3643.25	357.413	10433.148	198.106	200.676	250.697	1662.422	822.65	453.2	153.107	3297.675	5903.628	298.113	424.109	253.76	638.857	1858.217	278.063	6815.026	132	0.965	1075.25	312.697
15199.617	16753.761	10836.883	17408.358	11855.712	20687.592	10315.345	16573.156	809.235	401.822	345.79	545.754	1712.151	1971.846	346.443	10154.922	191.079	165.592	161.381	1348.822	817.632	393.347	124.991	3823.082	3917.563	310.331	343.545	288.495	102.581	2043.888	296.298	8211.504	155	0.943	721.39	313.829
16736.875	17623.226	11551.998	18300.439	11839.227	19783.868	9714.027	15547.521	1203.761	318.415	325.338	655.251	1623.739	2011.338	257.922	10333.115	185.395	176.113	172.749	1161.814	893.255	429.659	119.772	2965.777	6163.909	312.535	381.445	281.766	103.797	1731.052	297.983	6370.695	139	0.977	764.234	313.982
14724.039	15903.886	10089.706	17732.504	11226.39	19439.318	9822.879	16786.879	846.103	433.53	361.509	454.827	1241.902	1292.058	302.409	10759.693	178.708	157.277	224.209	1243.582	590.011	490.548	152.323	3307.074	3377.554	324.007	448.729	259.919	98.028	1569.55	286.799	6883.305	133	0.973	1064.5	313.5
14452.656	15947.832	10378.197	17456.409	11871.511	20526.923	10467.716	17025.32	2094.441	426.735	332.645	655.721	1744.104	5777.315	428.071	10488.149	145.399	191.247	186.404	1385.776	1108.617	390.183	156.216	3572.121	1709.538	294.537	299.419	270.787	118.894	2530.743	301.194	7715.303	117	0.973	842.15	314.038
15121.356	16960.155	10902.449	18861.794	13055.263	23366.072	12366.795	20713.744	942.294	433.157	368.637	665.555	1501.637	8431.465	407.93	9434.491	176.698	181.993	153.004	1886.851	706.648	374.719	173.649	4480.763	2933.002	310.322	554.886	276.995	949.433	2296.552	273.088	9461.607	147	0.978	903.983	314.459
14217.031	14973.823	9759.091	15948.02	10177.103	16633.479	8321.837	13733.929	1611.542	354.96	321.629	681.161	1374.172	1428.1	383.354	9910.069	174.588	187.082	214.852	1817.359	539.368	464.641	160.913	2753.35	4664.695	271.697	441.426	279.266	2059.196	2036.466	258.291	6235.83	106	0.962	970.887	314.34
13013.084	14098.428	9081.944	15168.549	9505.556	16442.263	7991.997	13187.545	959.392	384.421	322.89	665.258	1558.16	1232.805	415.301	10350.867	185.907	197.611	218.828	1345.802	906.988	510.012	148.634	2680.173	3939.699	291.68	302.813	255.145	193.165	2418.133	283.572	6077.913	145	0.905	1004.534	316.114
20781.43	22169.355	15218.589	24667.814	15994.876	28505.856	13249.085	20796.419	757.901	877.475	324.041	545.073	1179.374	8746.775	331.322	9025.144	168.199	169.623	224.878	1341.268	397.048	441.133	158.182	2937.583	6664.904	302.921	710.259	274.396	517.491	1535.336	272.99	6445.218	145	0.929	649.486	317.003
13296.384	14761.737	9538.888	16019.091	11134.572	19437.422	10346.368	17475.774	823.245	355.363	332.571	536.313	969.084	1317.601	328.589	10177.384	175.848	166.803	187.94	1883.746	363.644	406.891	136.261	4139.781	2618.457	357.287	405.296	265.668	167.063	1790.088	266.094	8836.089	122	0.945	883.861	316.361
16514.766	17955.462	11391.462	19439.402	12422.216	22009.879	10655.838	18041.507	1390.793	463.083	408.94	629.004	1229.989	1832.146	395.283	10182.628	222.616	210.78	225.557	1079.889	587.112	491.776	143.815	3450.531	5218.035	337.282	553.982	262.256	124.348	1650.558	278.543	7416.041	134	0.942	1021.045	315.679
15984.226	17603.191	11659.363	18468.166	11436.527	19781.076	9145.151	14624.341	2130.97	402.604	354.885	819.634	1977.987	1952.311	479.57	8902.309	185.393	179.722	180.281	1407.233	836.216	535.118	124.159	3229.78	5427.285	307.011	540.643	295.716	150.801	2085.61	295.016	6673.764	115	0.969	563.926	316.43
13766.633	14890.091	9707.18	16364.625	10532.56	18345.886	8917.483	14711.018	1516.829	340.528	330.59	604.838	1856.9	1012.944	352.868	9780.424	174.647	183.209	212.243	1345.604	863.283	437.701	151.427	2724.593	3907.589	265.478	349.38	268.01	203.664	2223.313	275.261	6315.142	125	0.929	990.012	316.636
17983.973	19224.331	12411.056	21548.247	13508.889	23256.556	11455.834	19295.202	856.208	1112.095	345.446	523.812	1944.479	3630.242	345.129	8970.505	188.754	201.728	205.984	1642.822	654.399	436.776	145.376	3066.274	6061.176	276.711	319.808	254.867	447.287	1807.874	275.404	6808.569	124	0.972	1086.387	316.129
17371.275	19018.986	12328.839	21825.45	14265.373	26056.899	13218.626	22358.493	964.816	475.659	415.915	417.052	1446.409	884.584	322.277	9605.286	205.638	200.196	203.73	1731.726	229.899	550.72	138.598	4525.28	3357.891	393.455	710.377	263.315	127.024	1321.693	272.193	9011.219	141	0.964	1109.301	317.202
16626.291	17810.676	11660.244	19429.796	12925.622	22366.355	11452.535	18595.655	1622.871	353.571	319.968	538.613	1263.465	1606.813	335.919	9949.766	175.071	203.569	247.189	1348.968	491.118	490.4	173.691	3453.179	4653.007	297.713	417.737	279.519	151.01	1445.772	289.363	7708.113	115	0.945	862.474	317.857
15719.957	17037.265	10997.146	18420.082	11849.508	20306.555	10124.369	16823.186	726.998	773.361	300.243	536.42	1665.338	3795.672	290.325	10537.278	164.477	190.356	189.841	1521.823	842.529	473.199	136.516	3459.286	4594.13	291.757	384.089	281.297	167.262	1934.608	277.374	7131.936	139	0.977	919.687	318.299
21113.35	22528.855	14895.76	24976.86	15684.412	27273.258	13455.525	22303.145	984.507	513.798	379.67	471.662	2209.153	1308.394	334.027	8810.781	219.655	221.206	200.391	2025.183	577.845	548.628	139.733	3450.895	7411.868	279.062	402.641	252.636	2468.13	2403.213	275.702	7515.553	131	0.969	1093.592	318.225
13460.263	15326.157	9536.356	17185.507	11339.392	20448.113	10412.033	18296.706	922.336	499.736	425.779	465.957	970.131	938.827	312.488	7617.329	217.097	189.65	156.372	1384.661	206.818	454.408	151.796	4375.039	2659.634	311.24	508.415	258.753	735.132	1158.99	266.693	9918.041	138	0.97	1133.877	318.036
17780.603	19846.407	11889.838	20623.319	12371.339	21810.535	9758.762	17120.568	978.375	576.742	470.706	527.575	2552.789	1294.643	375.022	10599.656	267.886	261.6	183.907	1730.331	451.32	551.069	171.935	4183.418	5048.25	457.923	388.529	292.656	132.378	2182.072	267.501	7700.567	137	0.926	1194.383	317.412
20290.696	21764.93	14610.471	23277.59	14987.472	26646.082	12386.598	19916.912	1039.606	464.638	328.366	539.251	1030.628	3580.08	394.038	9813.252	171.378	167.747	302.28	973.73	339.878	504.546	177.016	3224.13	7860.383	273.488	618.946	269.101	2209.829	1502.191	272.841	6935.153	159	0.957	626.903	320.028
16108.739	17644.92	11887.944	19349.236	12875.511	23440.525	11305.79	18006.243	716.012	424.471	304.936	600.025	1406.375	3687.679	339.394	9850.376	178.043	150.061	164.198	1450.489	607.212	400.661	127.784	3428.013	4901.156	287.161	393.498	287.281	105.232	2551.807	298.687	7108.702	127	0.967	704.335	317.272
14646.521	15384.055	10259.714	17398.113	10904.76	19781.837	9540.817	15315.183	622.663	306.636	246.633	449.909	1334.473	1404.84	268.294	9963.283	143.788	194.642	224.202	2634.74	815.567	385.912	178.599	2276.721	3853.082	271.532	891.551	260.226	18898.399	1270.252	243.068	5228.396	129	0.943	950.19	318.957
19169.261	20436.349	13685.145	22799.137	14374.527	25612.55	12412.705	20698.763	991.106	451.049	391.312	500.907	1944.023	722.168	354	9253.17	217.077	219.844	217.748	1885.948	455.558	621.123	133.261	3950.181	5823.484	312.733	534.165	253.384	1742.116	2028.008	267.925	7976.611	127	0.967	1099.295	319.335
16964.832	18370.335	12322.281	19287.19	12538.087	21294.205	9945.848	15765.062	2036.634	457.432	314.973	832.647	2143.62	4513.002	530.297	9001.181	172.437	202.601	167.548	1453.692	530.619	580.279	123.017	3060.547	6274.955	303.54	498.385	282.188	118.914	3055.361	299.024	6711.49	177	0.871	582.811	321.037
14353.473	15972.981	10627.073	16881.97	11858.627	20851.917	10618.482	17291.461	971.191	389.062	336.199	791.321	1424.21	1485.261	480.777	8983.565	160.025	161.173	270.525	1444.189	467.446	514.767	182.633	3806.721	3510.502	298.563	1815.972	285.416	1815.321	1893.581	263.651	8214.782	148	0.924	614.115	319.135
12499.568	13735.54	8903.544	14830.713	9841.862	16572.084	8269.512	13670.071	987.642	328.462	272.254	635.939	2274.104	1066.234	380.767	10152.689	144.1	208.578	213.461	1467.518	1191.758	447.35	161.996	2913.144	3221.571	281.051	727.816	283.13	254.696	2281.882	261.694	6436.136	109	0.989	931.298	318.913
15056.451	16203.86	10272.932	17572.073	11335.936	20047.075	9740.434	16659.639	1197.293	460.155	416.162	578.745	1167.206	1476.616	405.759	10152.565	216.203	180.168	251.335	1147.678	592.142	445.953	150.908	3314.941	3721.233	306.044	537.46	256.283	277.876	1804.688	292.703	7251.604	101	0.977	1031.827	318.678
16153.151	17741.718	11654.223	20245.071	13377.882	23343.569	11655.111	19831.987	1046.262	500.284	432.16	474.096	1621.14	919.933	352.943	8589.143	188.002	221.744	184.347	1640.11	247.832	513.301	146.661	4613.819	1931.874	378.783	623.678	267.748	325.159	1721.558	279.505	9499.278	122	0.985	1117.82	319.254
22480.411	23626.679	16862.633	26136.561	18596.78	28915.453	16484.765	25852.58	955.958	429.921	257.683	446.682	1517.733	1960.386	240.283	10046.039	162.054	191.975	203.394	1630.669	764.694	382.092	140.883	2513.095	4258.603	274.089	1472.666	273.841	454.645	1792.227	257.569	5861.53	217	0.958	942.606	322.283
18040.385	19202.32	12958.715	20684.632	13566.427	23850.021	11123.654	17739.552	800.854	608.617	313.802	537.385	1038.432	6667.925	366.056	9347.384	157.881	148.311	189.493	1039.839	413.758	484.075	145.626	2985.059	4623.516	271.41	624.163	268.438	484.935	1766.171	280.546	6540.31	139	0.961	634.032	321.651
14334.995	15752.353	10535.784	16890.426	11408.488	19222.489	9413.03	14994.675	1384.598	340.638	302.143	527.341	2050.137	679.36	312.652	10607.041	190.774	160.398	174.353	1658.829	1651.841	442.56	129.075	3168.363	3556.549	295.889	318.989	280.764	349.889	2037.104	298.727	6859.857	126	1	744	321
17615.223	18949.678	12696.889	20989.887	13897.177	24552.481	12402.496	19613.744	1259.599	400.816	340.989	691.662	1533.532	4368.579	366.626	10192.331	172.334	194.874	177.404	1523.431	707.152	380.835	139.331	3099.794	4698.131	285.568	395.837	289.468	119.482	3218.293	270.739	7056.301	113	0.981	796.217	321.128
15903.97	17359.159	11314.961	18760.901	12643.926	21267.198	10924.659	18104.334	1071.625	336.926	322.207	443.707	1174.408	1864.483	332.375	11497.053	161.251	186.802	215.496	1229.144	550.711	387.951	146.026	3596.058	3786.614	333.966	396.847	278.389	117.569	1620.024	296.666	7687.728	157	0.945	839.761	322.022
18880.107	20140.228	12810.545	21205.517	11842.04	20825.187	9044.359	15395.081	853.653	656.95	426.682	504.651	1767.114	2531.477	368.68	10980.227	246.159	268.083	163.794	1624.308	404.551	474.207	171.153	2896.531	7065.291	378.11	355.377	296.635	2350.499	1803.915	264.165	5803.907	154	0.881	1201.669	321.474
16420.508	17606.319	11790.481	18779.452	12343.766	20056.111	10186.369	16404.015	1095.535	341.637	334.861	628.734	2066.5	893.056	320.467	10313.391	192.21	172.977	172.566	1592.882	987.309	478.533	114.377	3132.064	7952.151	308.245	371.017	279.864	104.538	2123.931	287.62	6894.813	117	0.985	759.244	321.654
19262.914	20659.482	14036.641	22404.996	14944.968	25122.614	12676.701	20182.59	1436.209	401.755	359.924	640.928	1149.437	3215.804	330.398	10237.864	177.453	238.555	189.885	2309.015	532.145	476.095	156.49	3283.676	5278.433	285.617	513.546	288.755	2150.782	2191.982	266.476	7326.898	134	0.968	804.657	322.821
20783.292	22519.958	15166.119	25881.171	17154.966	30532.081	15715.158	25046.603	1400.901	504.377	354.796	595.673	1505.341	12225.37	375.381	8827.958	177.758	177.264	189.87	1247.338	588.455	352.954	139.587	3642.934	3791.702	294.735	351.201	279.717	108.004	2822.72	280.123	8595.412	187	0.942	821.238	324.019
16551.496	18497.398	11701.707	20814.575	13588.166	25097.652	12618.002	21936.053	950.633	492.5	445.453	460.948	1129.125	1070.931	327.263	8231.67	232.025	205.203	204.253	1124.077	207.451	537.415	163.863	4888.645	4029.629	322.413	811.2	261.026	1790.9	1452.971	270.037	9669.792	184	0.968	1142.353	323.457
17813.628	18941.805	12244.554	17571.429	10691.307	20111.749	8884.496	13602.768	1177.61	989.362	386.792	761.39	2364.227	1215.601	486.269	9101.575	203.698	182.123	187.437	3341.839	881.581	695.981	144.689	2916.744	10653.542	309.594	620.977	281.743	9938.213	3531.642	331.997	5998.897	116	0.909	523.017	323.362
14785.037	15991.273	10452.858	17466.904	11675.902	20491.876	10421.708	17422.666	1015.009	349.599	305.234	494.146	1220.577	873.784	304.725	9894.008	183.564	193.858	296.86	1385.254	370.292	510.932	159.653	3547.65	4306.505	311.096	703.33	269.548	198.939	1573.84	272.967	7693.536	107	0.958	869.556	323.435
17276.786	18430.874	12251.27	20638.676	12846.766	21967.91	10479.616	17127.021	1490.698	388.762	324.775	603.523	1262.765	2430.656	368.036	10375.497	182.805	206.464	205.18	1256.834	549.328	487.964	154.314	2550.979	4939.273	278.296	320.227	278.07	102.025	1626.14	270.664	5971.238	181	0.943	995.489	324.738
15320.822	16347.753	11083.093	16621.96	11091.014	18686.074	9087.365	14438.894	1045.363	436.18	324.808	632.667	1560.828	1998.102	352.727	10172.612	182.984	206.379	330.176	1545.061	605.494	574.642	196.706	2802.042	8861.527	285.686	494.327	293.622	8344.2	2755.967	274.066	6232.83	108	0.967	681.102	323.324
17675.222	19152.058	12800.329	20857.912	14029.03	25763.007	12686.876	20169.802	751.135	485.722	315.295	534.946	1325.639	4364.475	324.441	9321.798	186.109	166.881	210.428	1600.023	413.23	430.097	135.657	3529.961	6156.338	289.131	321.096	293.501	915.177	2451.572	299.271	7591.446	99	1	704.884	323.641
19421.79	21146.535	14394.626	23851.77	16105.491	28093.087	14257.678	22734.792	2211.636	406.453	370.124	678.904	1540.541	6054.666	392.892	9190.852	192.998	180.441	169.4	1285.051	710.764	373.541	135.034	3247.623	5582.199	290.648	511.043	300.778	107.064	3578.363	269.973	7644.518	175	0.903	792.237	326.969
18149.34	19590.332	13414.69	21688.817	14631.093	24613.66	12579.681	19886.795	1622.004	343.713	349.223	557.815	1299.992	3384.871	356.87	9413.013	167.21	189.558	169.236	1827.712	612.623	407.303	141.255	3469.64	3281.792	296.423	469.841	273.049	1388.975	2214.787	282.617	7854.125	108	0.98	811.306	324.667
15434.151	16680.625	11030.292	18126.782	12191.276	20162.074	10473.447	17470.856	896.735	346.354	341.884	495.044	928.033	1225.005	296.336	10545.426	168.329	187.272	222.583	1211.539	483.992	444.399	146.182	3803.955	4647.524	315.942	366.32	289.92	115.518	1532.358	278.191	7806.776	113	0.969	849.518	324.314
11942.855	13346.805	8632.689	14495.655	10302.225	17717.199	9473.002	15777.812	811.852	374.438	287.836	627.07	1858.443	1418.007	359.728	11530.399	138.858	169.148	164.323	1869.095	806.272	447.526	141.282	4022.233	1286.417	293.093	350.465	277.702	100.94	2454.865	284.13	8486.312	111	0.994	899.986	324.05
14373.116	15848.76	10353.353	17187.543	11095.404	19488.818	9985.759	17118.144	958.603	435.789	385.583	385.702	764.203	558.458	313.769	7588.337	239.839	238.132	336.785	1497.276	188.515	526.892	270.439	3619.939	6221.659	260.375	434.999	248.66	11989.969	1318.475	286.561	8237.89	99	0.99	1152.833	324.015
18812.752	20165.801	13587.356	21168.424	14197.434	25605.818	11990.803	19287.986	898.164	519.235	367.519	548.156	1315.941	3360.153	333.519	9230.197	184.268	155.95	189.885	1432.698	366.527	891.352	164.951	3573.168	5263.827	375.532	416.819	284.325	753.967	1805.963	290.461	7719.887	138	0.97	653.464	324.92
17351.863	18863.975	12327.133	21129.57	13265.916	22900.82	10901.266	18116.385	988.259	592.264	383.988	618.252	956.685	3068.846	379.201	10150.717	217.124	197.466	248.62	1092.333	686.317	495.267	154.382	3142.561	5403.12	313.602	442.743	256.7	513.485	1173.609	284.328	6948.132	116	0.977	1017.405	324.776
18209.835	19381.364	12228.701	20255.174	12631.279	21503.221	10189.796	17240.972	1086.84	434.973	414.406	638.411	1146.609	1070.111	396.761	10700.817	211.698	203.633	230.44	967.617	439.871	512.927	143.502	3025.601	4617.198	313.68	639.794	255.112	796.912	1462.426	284.56	6878.514	121	0.948	1028.335	325.442
14385.267	15839.472	10257.764	17826.299	11637.377	20403.854	10146.352	17168.766	1023.371	483.138	378.56	700.635	1117.339	3971.049	373.248	10064.514	185.752	187.71	237.457	1556.395	495.262	430.124	146.48	3281.846	3139.528	323.643	656.804	268.342	1184.491	2081.257	277.797	7523.061	188	0.856	1052.846	327.303
18194.434	19934.51	12899.32	22860.073	14881.023	26966.043	13739.218	23716.044	967.174	493.966	438.082	445.52	1357.418	1107.967	327.591	9170.772	238.246	207.565	225.603	1710.759	207.122	542.106	138.025	4765.076	4313.688	322.893	672.453	248.181	104.443	1455.029	274.918	9244.574	143	0.978	1108.388	325.857
16640.47	17981.789	11803.551	20220.156	12849.502	21930.013	10848.117	18237.457	875.85	427.947	388.912	514.804	1415.321	1197.497	315.75	10427.935	208.471	217.868	219.813	1344.91	492.3	448.664	147.246	3380.083	5190.707	332.632	839.217	257.451	99.932	1234.121	255.249	7187.349	153	0.945	1073.212	328.049
16569.102	17444.398	11392.417	16629.077	10415.276	19844.56	8622.54	13431.724	1486.209	569.172	372.15	596.825	1653.123	2727.261	367.743	9002.807	176.354	152.448	166.15	2510.025	590.505	666.229	147.067	3116.023	11626.13	316.068	2257.708	265.588	851.769	5356.046	335.157	6088.861	116	0.977	494.707	327.302
18606.923	20578.572	13865.435	23003.307	15661.575	28990.039	14243.266	22613.215	932.042	423.966	355.911	510.202	1633.148	1720.233	324.243	8400.89	203.637	151.678	169.293	1599.231	609.133	331.765	125.863	4086.684	4004.755	308.749	348.39	292.166	286.703	3187.624	284.2	9133.66	123	0.964	717.142	327.524
13988.681	15302.093	9992.299	16065.984	11006.24	19354.459	9705.526	15749.801	1772.538	399.728	324.727	564.906	1588.137	1442.861	339.776	9709.338	204.029	154.402	165.985	1605.082	865.878	419.718	115.249	3666.489	3743.695	289.362	326.004	292.496	100.92	2369.662	293.877	7787.618	104	0.974	725.788	325.74
15783.603	17071.05	11517.382	17593.686	11371.586	19698.107	9298.412	14582.362	945.85	390.628	328.275	974.281	2321.176	2349.603	509.848	9075.717	165.04	189.021	184.182	1561.158	726.134	578.102	129.967	3214.009	5590.945	307.614	413.415	279.354	403.091	2977.923	305.388	6830.867	122	0.956	566.525	328.828
15605.066	17203.555	11455.845	18572.546	12643.985	22544.036	11125.837	17786.725	834.255	479.85	328.642	622.957	1258.887	3290.522	325.34	10328.728	173.816	143.91	185.4	1615.159	417.95	369.556	138.208	3570.117	3678.062	276.726	387.083	284.56	2105.607	3296.57	291.884	7565.014	153	0.866	695.585	327.422
15133.665	16305.009	10823.491	17096.182	11387.362	18717.454	9258.754	14863.976	1022.718	317.2	281.39	530.648	1516.449	617.914	282.465	10124.206	190.442	163.529	171.181	1445.748	771.697	392.247	132.8	2684.932	5688.983	300.817	270.996	276.71	548.038	1544.747	292	6019.585	133	0.935	741.034	329.53
16528.538	18084.305	12147.525	20124.484	13466.115	23755.43	12170.121	19732.829	1230.222	466.742	292.288	570.147	1657.508	1555.118	336.073	9538.291	178.801	188.976	256.784	2607.19	405.691	414.689	161.109	3528.829	6318.135	321.324	657.398	264.303	7386.993	2579.08	266.849	7742.801	182	0.926	883.082	330.297
20401.68	21715.786	14550.322	22800.182	13782.448	23645.572	10841.377	16571.499	1457.765	429.609	332.569	828.474	2357.407	2751.56	481.548	9694.963	184.151	171.137	173.418	1698.573	504.494	520.092	131.75	2883.635	6792.114	326.505	351.766	267.034	486.204	2187.444	304.215	6098.186	119	0.921	546.576	330.004
16004.255	17336.272	12283.5	18533.241	13535.958	22435.184	12166.849	19308.453	1143.628	389.278	317.632	1074.223	2040.232	1161.525	585.824	8778.436	166.469	179.393	356.017	2243.495	600.444	465.118	157.103	3495.605	5118.411	264.409	1281.166	273.346	7115.07	3411.993	285.827	8429.859	124	1	607	329.5
14734.599	15880.473	10713.715	17908.8	11518.614	20098.873	9486.826	15543.11	820.107	322.118	296.107	656.656	1932.432	863.135	404.607	10190.821	134.665	202.542	199.707	1702.718	1311.926	408.701	158.429	2752.445	2264.121	257.134	465.211	275.334	474.981	2061.638	245.425	6339.645	145	0.965	971.99	330.176
16537.378	17753.271	11886.438	20249.306	12883.246	21989.923	10721.541	17718.782	834.046	399.464	354.674	547.703	1586.317	987.797	417.371	10348.098	184.433	193.694	199.587	1376.828	622.843	437.132	138.069	3154.54	3991.264	297.785	549.35	241.912	103.798	1663.724	257.402	6914.749	114	0.99	1080.421	329.632
19232.04	20893.621	13968.74	22254.318	13853.301	26604.1	11884.702	18293.433	1719.724	553.799	380.874	763.14	2231.126	1387.1	489.743	8234.418	206.25	158.461	178.239	2598.831	732.639	561.579	136.176	3157.926	8312.738	305.068	531.841	269.616	5049.855	3786.35	323.395	6799.672	146	0.972	527.199	331.507
18305.896	20051.29	13543.569	22090.686	15289.684	27979.01	14074.654	22589.139	838.696	432.756	345.625	545.398	1532.022	2268.538	347.006	8786.529	194.679	155.692	181.265	1569.191	471.061	432.563	133.173	3854.95	4787.762	306.988	369.413	283.292	838.837	2977.866	299.825	8689.196	177	0.941	709.201	331.641
18587.555	19841.31	13447.633	21989.572	14608.523	25019.59	12514.85	20045.77	1186.14	362.501	309.774	478.285	1328.097	5306.986	340.667	10396.721	162.686	174.924	214.321	1206.87	514.765	495.875	134.109	3327.315	4646.037	323.01	376.06	270.329	105.171	1813.907	277.428	7147.233	137	0.974	829.544	330.369
17403.526	19166.476	12612.087	20256.614	12550.434	23489.079	10196.65	15506.85	1282.981	411.067	379.557	693.431	2343.734	1176.214	459.146	9593.139	181.406	169.51	140.16	1905.962	709.391	579.629	124.981	3383.926	5335.287	289.451	523.487	274.529	417.538	3621.407	312.95	7058.583	105	0.984	514.224	331.176
15155.624	16324.657	10991.321	17418.906	12074.307	20432.654	10429.766	16709.531	2472.595	376.787	357.514	522.737	2580.514	858.621	322.137	10342.53	205.948	169.958	168.584	1537.371	1140.086	400.153	117.127	3419.748	4852.222	329.193	349.524	295.981	129.933	2309.464	294.948	7549.633	135	0.987	760.5	331.537
19496.118	21014.373	14316.167	23653.4	16064.998	27134.348	14159.312	22904.562	1358.984	424.53	349.058	587.915	1487.945	7406.403	393.225	9526.914	163.751	200.563	172.324	1283.4	615.693	345.208	136.619	3529.195	5221.153	291.72	358.429	280.179	116.818	3116.029	272.99	8178.89	130	0.951	816.938	331.354
17172.756	18768.596	12396.585	20828.955	14127.217	25012.518	12594.566	20599.586	892.027	346.011	317.089	450.305	1515.273	1621.065	294.12	9973.437	167.677	161.858	233.109	1405.556	455.626	464.306	140.241	3682.827	3559.532	307.745	411.328	268.472	112.095	2098.176	273.981	7998.479	146	0.961	864.342	332.247
17528.068	18702.707	12527.733	20800.593	13167.153	22909.981	11042.572	18078.564	992.052	464.729	367.488	674.607	1406.174	2639.028	403.889	9707.447	215.448	217.252	272.755	1193.301	620.003	540.757	152.264	2827.829	6620.542	311.469	513.122	261.35	2217.498	2033.848	283.81	6932.779	241	0.902	1017.143	333.861
17004.177	17561.866	12199.043	17851.386	11445.788	19021.489	9262.784	14186.935	1404.461	1226.664	282.51	348.271	489.015	2673.374	248.957	8759.711	186.443	195.45	362.485	2358.459	224.88	12807.54	196.064	2411.095	11681.783	321.625	588.281	285.898	20889.428	1064.847	297.948	5972.868	153	0.911	642.912	334.075
19080.128	20623.603	14192.904	23445.331	15997.52	27794.613	14195.937	22715.204	989.758	502.368	369.051	568.5	1176.918	8137.308	314.485	8778.967	177.064	176.518	176.087	1412.199	386.947	330.522	135.602	3639.291	4750.569	278.422	512.109	302.152	483.723	3140.578	270.373	8564.125	236	0.852	799.919	334.25
19820.291	21170.24	14271.983	23353.666	15049.126	26051.735	12989.068	20806.503	1834.116	1071.468	334.922	576.836	1974.963	2462.925	324.791	10114.139	221.788	174.289	237.373	2145.305	693.146	504.15	140.947	3969.264	10082.582	379.206	458.36	282.756	413.282	2367.209	267.422	8525.007	104	0.974	890.721	331.433
16016.852	16980.892	11140.583	18401.793	11689.106	19885.505	9854.688	16054.822	920.058	407.74	270.234	549.429	1818.034	2199.509	305.734	10203.456	173.229	214.232	181.358	2164.233	978.566	410.762	144.021	2670.635	4946.4	272.386	643.09	289.935	228.891	2360.946	257.797	6185.475	201	0.865	942.415	335.998
17471.662	19152.524	12645.478	22103.092	14358.6	26018.102	13242.833	22524.875	981.352	472.803	421.747	505.739	1517.098	920.758	363.672	8656.547	232.544	208.26	215.683	1468.599	307.392	501.274	145.026	4688.963	4719.698	395.568	949.942	259.8	217.221	1987.245	291.648	9159.307	113	0.981	1141.624	332.296
17219.334	19105.262	11740.703	20870.384	12134.036	22367.863	9625.924	17064.433	938.935	500.541	433.769	490.227	1600.786	832.153	347	12444.063	252.696	230.71	172.839	1762.911	357.111	575.021	184.265	3733.591	6106.286	458.714	347.436	310.342	133.72	1873.037	265.05	6996.23	134	0.98	1232	331.679
24030.181	25462.443	17052.591	26497.957	16050.658	27851.125	12638.619	19418.73	947.728	584.863	338.167	789.518	2235.886	4142.549	476.863	9317.627	182.912	176.707	158.19	1633.204	396.686	527.035	123.818	2875.528	9068.24	318.861	344.041	260.845	339.238	2596.088	302.799	6208.682	105	0.984	542.576	333.243
14970.603	16517.906	10941.823	17201.548	12002.711	21114.872	10609.147	17288.236	1156.081	434.295	343.934	563.425	1283.872	2040.573	327.172	10445.292	193.478	158.174	186.072	1351.517	300.596	424.954	137.895	3688.159	4751.827	325.498	403.249	279.036	334.587	2398.857	293.847	7745.574	175	0.89	691.403	334.649
15293.513	16584.714	11073.772	18865.499	12411.295	21673.566	10793.624	17510.363	854.402	309.317	287.012	516.589	1497.442	527.717	333.427	10181.896	133.133	171.257	304.842	2633.797	960.068	442.442	193.548	2609.246	2577.707	258.543	553.424	304.072	8842.65	1823.963	253.168	6226.21	98	0.993	965.724	332.622
16863.699	17940.391	11854.819	19734.409	12390.983	20996.808	10035.293	16591.997	1060.936	378.834	325.199	647.427	1503.846	3003.831	397.052	10160.054	193.493	219.481	203.111	1109.96	538.878	488.936	162.499	2793.529	4856.812	278.571	442.707	270.489	93.664	2089.852	273.451	6410.734	131	0.947	1001.531	334.134
19602.099	21277.693	14666.582	24153.833	16671.51	30535.931	15377.826	24035.695	934.467	400.03	355.466	560.265	1483.588	3568.389	336.592	8339.867	198.981	148.498	168.84	1230.932	496.174	424.403	124.592	3807.043	4455.797	308.503	367.183	291.192	99.206	2954.487	294.318	8920.985	145	0.954	717.314	334.321
10897.338	12492.474	8194.662	13760.709	9988.169	17703.64	9624.634	16240.105	963.419	318.74	343.61	551.969	1016.651	2552.01	307.729	10822.333	147	149.834	160.389	1482.615	767.325	274.393	135.905	3692.648	1847.387	305.148	516.263	285.955	101.783	2996.095	270.184	8246.669	100	0.967	784.64	334.15
24029.001	25382.155	17372.193	28430.915	18664.856	30830.351	15667.283	24729.46	1149.019	562.306	317.175	525.65	1432.017	12260.201	352.86	9652.077	175.809	208.015	207.021	1089.732	624.291	389.143	128.239	3067.74	7172.042	285.616	374.907	278.41	103.155	2229.929	270.426	7181.243	124	0.96	824.129	334.444
13613.471	15017.208	9988.661	16278.626	11454.132	18450.733	9894.586	16170.707	896.737	342.09	321.43	521.92	977.066	1313.204	329.261	10217.614	171.016	190.239	226.099	1324.301	488.719	400.177	142.032	3788.437	3627.503	308.625	465.784	282.285	193.23	2342.016	280.073	8199.975	112	0.973	844.25	334.714
13249.056	14397.714	9482.189	15769.459	10169.99	17046.091	8287.281	13960.524	1925.252	356.19	317.183	692.356	1267.639	1200.668	396.508	11757.715	173.966	184.203	201.634	1267.138	984.527	446.701	156.249	2921.711	2593.176	280.809	331.618	278.619	100.062	1546.504	278.373	6512.341	111	0.976	988.77	334.473
17318.256	18669.439	12286.585	20800.301	13147.978	22628.65	10787.312	18129.089	1618.585	541.034	387.02	643.438	1300.43	3465.117	384.137	9858.282	217.809	192.975	232.537	1661.482	541.264	512.245	146.902	3475.244	3917.948	383.651	443.998	261.705	105.621	2175.19	283.366	7590.406	142	0.971	1060.077	334.31
16260.452	18293.935	11805.476	21023.584	14396.74	25067.227	13105.826	22219.407	1069.821	548.043	455.788	482.583	1578.155	713.345	346.605	9683.706	210.313	201.426	196.725	1641.5	243.078	432.201	139.213	5313.398	1777.186	370.169	379.254	246.707	333.485	1860.628	259.975	10505.675	126	0.976	1126.548	334.516
16775.141	18595.506	11930.292	21333.906	13515.855	24614.746	12054.882	21105.498	2079.566	482.524	426.86	519.481	1507.507	2026.126	366.224	8576.857	295.556	212.635	200.998	1702.801	400.254	488.718	147.242	4416.14	4198.4	356.275	534.072	259.225	414.798	2051.669	265.537	8974.397	255	0.845	1155.124	336.873
14568.603	16499.44	10099.734	17604.42	10189.196	17341.189	7483.32	13469.576	951.727	455.503	402.677	541.875	2172.207	795.363	359.471	9980.623	195.657	204.235	154.702	2139.657	710.402	542.546	163.724	3290.862	3305.375	355.808	273.997	324.862	84.333	2175.876	264.426	6241.521	107	0.958	1252.304	333.706
13908.122	15159.348	9983.527	16613.962	10937.911	17717.266	8927.633	14826.038	739.452	336.144	259.825	608.47	2064.457	720.376	331.475	10468.602	176.583	200.284	182.273	1648.604	1263.221	342.962	144.712	3213.983	4798.447	319.195	279.116	280.568	105.395	2194.803	270.505	6902.189	128	0.974	908.969	335.203
15165.67	16469.471	10670.753	18737.604	12298.372	21846.735	11255.35	19206.353	787.955	434.335	385.398	460.178	1603.727	656.409	303.597	9761.477	214.55	192.318	221.187	1647.359	372.535	567.815	132.342	4041.174	4980.873	342.079	437.881	254.541	109.839	1571.69	282.735	8025.069	104	0.974	1110.154	334.029
20553.446	22640.206	14761.796	26213.538	17033.743	29934.919	15256.403	25712.325	1040.728	488.112	433.98	485.09	1313.982	995.247	354.5	7971.921	227.638	223.124	192.793	1490.842	286.613	435.575	143.779	4425.2	4471.158	319.634	621.012	256.724	698.97	1415.72	287.994	9880.256	130	0.99	1135.2	335.208
17582.628	19197.034	12782.335	19966.6	12832.702	22620.535	10534.639	16601.62	2203.736	436.879	351.766	719.168	2146.947	1573.058	490.63	8573.712	194.933	167.283	177.775	2104.843	550.567	494.916	145.43	3167.788	5797.551	299.843	445.816	283.773	3473.775	3481.049	305.377	6855.525	106	0.993	536	335.5
18182.11	19396.612	13326.629	20411.767	13317.556	22892.228	11194.664	17329.901	1979.61	584.931	329.677	726.653	2019.914	1768.422	465.939	9140.983	174.032	176.716	332.632	4881.589	496.047	597.347	229.582	3075.139	5275.303	327.689	658.316	260.338	12187.475	2071.928	302.924	6547.242	167	0.87	553.207	340.021
18747.677	20053.216	13371.403	21591.556	14581.343	25137.154	12782.889	20960.653	952.878	684.187	334.67	498.947	1767.253	1379.892	289.506	10734.923	177.779	184.424	187.113	2112.164	712.868	451.412	139.955	4091.603	5133.176	415.802	611.306	287.595	115.913	2176.515	274.106	8735.658	127	0.995	892.917	337.382
19013.977	20891.279	13996.427	22850.766	14370.197	27040.809	11932.116	18352.805	1123.524	403.438	367.445	731.854	2045.916	1270.733	475.187	8259.666	180.17	147.599	149.539	1912.162	501.7	504.789	129.058	3398.562	4813.782	285.785	385.699	269.039	141.721	3755.842	298.496	7500.883	113	0.952	514.854	338.5
14904.898	16407.509	10931.802	17459.171	11641.749	21250.198	9989.15	15798.28	1307.648	455.188	329.692	742.758	2069.946	4525.116	475.564	9147.596	154.434	192.123	158.768	1464.043	515.31	607.685	122.963	3351.971	3261.632	289.204	402.094	277.987	595.361	3070.271	299.126	7223.364	109	0.989	568.674	337.839
15206.791	16517.117	11304.983	18114.06	11981.785	20549.12	9854.58	15606.504	1203.321	896.749	286.351	749.818	1241	5537.127	410.276	9195.404	150.311	181.597	172.703	1115.242	463.435	516.242	120.986	3083.075	3987.858	299.74	347.823	284.072	131.7	1732.619	285.946	6663.437	131	0.947	596.141	339.103
16246.789	17450.571	11696.644	18446.758	14108.74	22163.963	11173.632	18304.123	949.971	320.529	298.335	542.926	2177.468	1007.253	328.492	9944.488	172.632	187.977	224.46	1505.925	549.496	489.493	128.874	3494.476	4055.829	294.828	316.308	292.304	123.514	2904.296	282.474	7675.527	109	0.976	868.041	338.05
13758.446	14634.009	9673.489	16456.224	10146.857	17437.066	8645.921	14222.043	961.403	358.386	341.202	835.805	1138.927	869.539	404.897	9275.876	183.054	194.913	425.045	1323.885	637.654	594.231	213.077	2518.816	7352.731	282.198	394.333	272.059	6119.33	1744.044	285.841	6164.075	112	0.973	1046.393	338.321
19867.619	21852.703	14738.943	24300.579	15623.991	29395.831	13558.019	21358.754	1070.667	402.731	372.726	716.295	2082.11	2347.839	484.968	8206.189	179.478	141.258	156.176	2022.83	536.181	462.471	125.655	3559.095	4706.653	297.718	532.022	270.056	3487.311	3751.416	302.475	7945.051	183	0.909	527.014	341.56
12012.626	13135.699	9218.871	14351.935	9934.403	17381.487	8635.109	13415.119	881.778	335.17	270.562	537.473	891.673	845.104	295.83	8741.552	145.227	169.469	215.396	2455.134	290.407	556.369	179.555	2398.149	7879.433	405.281	711.105	270.937	19816.579	1591.861	314.582	6124.686	123	0.964	652.508	339.289
15665.963	16857.715	11352.712	18607.087	12743.471	22326.533	11201.321	18217.721	1143.532	322.664	275.444	482.016	1576.951	1393.292	343.385	9233.483	154.038	179.76	211.281	1283.462	511.617	451.059	132	3352.292	3629.63	295.119	413.31	277.031	118.794	2119.637	272.908	7551.77	100	1	857.62	338.38
15656.425	16718.627	11118.572	18438.546	11899.356	20181.602	9825.592	16168.829	846.21	324.089	292.765	558.717	1680.811	853.474	362.855	9775.147	149.979	175.092	221.97	2016.026	769.535	433.88	173.469	2688.495	3911.186	273.396	512.741	301.112	2458.482	1915.067	256.419	6384.282	138	0.981	964.812	339.116
16465.166	18065.971	11462.414	20045.757	12692.043	22480.222	10851.251	19015.712	953.358	635.75	458.962	604.654	1684.096	1887.284	408.161	9045.218	236.316	246.427	201.058	1926.966	470.113	635.044	155.416	4424.728	3950.255	462.481	704.096	270.429	106.162	1854.428	269.091	8947.704	147	0.862	1175.697	340.371
18027.362	19768.348	12156.877	21404.689	12281.674	22678.652	10031.265	17660.792	1012.532	507.555	441.718	485.709	1262.734	787.961	355.115	11823.344	249.686	243.029	195.769	1756.341	303.521	616.925	181.37	3913.087	6151.734	516.848	334.91	311.502	86.199	1421.83	252.171	7124.027	131	0.997	1235.248	338.775
22178.966	23492.241	15960.912	24409.273	15064.397	26030.36	11766.401	18403.945	1050.591	658.588	338.286	796.049	2522.772	3348.86	518.542	8805.605	188.31	182.743	194.564	2549.854	574.636	543.157	140.099	3024.395	8903.183	340.068	477.917	261.49	2623.858	3427.795	294.598	6597.116	121	0.977	544.128	340.45
18366.928	19785.984	13290.899	21534.052	14650.312	24206.594	12534.19	20492.373	1436.794	428.863	347.757	538.249	1365.419	6768.409	346.632	9965.026	168.461	189.037	190.54	1241.725	661.133	351.689	125.582	3484.018	4994.141	288.367	469.438	289.792	108.871	1553.067	277.723	7963.657	151	0.968	821.48	340.791
12615.216	13844.947	9096.233	15204.893	10143.038	16308.752	8411.115	14466.786	827.383	418.83	371.328	480.474	1586.531	494.172	309.993	10452.132	203.812	207.296	238.676	1384.108	433.624	543.281	130.626	3540.847	5040.343	348.795	606.731	264.716	172.198	1268.689	258.683	7141.986	100	0.967	1091.3	340.18
13128.206	14692.929	9369.317	16442.904	11433.51	19161.285	10738.841	18794.535	861.719	477.725	416.854	438.185	1709.334	557.331	320.147	10313.025	211.661	188.339	229.596	2083.075	434.603	423.379	126.242	4776.76	3603.912	313.318	316.571	247.43	111.326	2020.971	277.933	9308.855	103	0.952	1123.665	340.675
19467.811	20929.949	14420.004	23127.288	15710.848	28195.391	13897.922	21828.122	1078.537	538.592	342.884	699.802	1465.546	7901.213	373.36	8754.436	193.645	166.461	181.863	1179.129	676.073	404.235	117.72	3460.252	4792.725	305.03	482.692	284.359	719.561	2891.724	289.467	8206.741	210	0.904	715.176	344.629
18946.516	19784.252	13183.651	21835.715	13708.596	22600.301	10945.603	17670.22	923.581	343.158	277.059	614.674	1924.061	955.625	298.672	10333.121	180.956	219.195	205.46	1627.594	937.595	375.715	151.361	2963.038	5790.94	278.363	383.445	294.131	208.909	2080.331	243.33	6777.766	139	0.925	931.939	341.493
15942.694	16710.015	10918.318	17439.673	10507.41	16278.505	7812.896	12912.39	783.992	330.112	278.808	820.199	1685.159	2099.176	381.352	11556.074	184.368	244.615	202.058	1084.251	548.409	415.597	160.881	2326.48	6790.353	291.741	417.569	290.811	115.456	2306.818	260.773	5372.017	139	0.95	979.025	342.205
18009.405	18795.519	12567.224	20813.183	13054.418	22488.277	10760.185	17610.352	778.401	377.789	324.973	729.881	1383.053	2567.941	412.684	9853.15	186.672	224.537	200.442	1100.714	442.775	502.101	159.637	2690.652	4625.783	300.144	457.494	271.301	118.775	1899.47	287.528	6483.186	120	0.941	1007.9	340.492
19636.71	20606.111	13566.054	22049.695	13939.181	23291.415	11392.044	18562.353	733.781	360.536	279.994	611.426	2015.522	900.245	258.632	10493.863	190.047	225.667	203.332	1281.878	703.079	424.102	142.753	3001.467	7827.32	319.38	441.001	297.085	153.818	1690.256	242.042	6672.833	120	0.969	925.625	342.875
13734.495	15125.285	9853.068	16905.523	11209.782	19129.789	9663.204	16445.266	1018.089	451.466	379.393	589.246	1703.379	1155.359	373.604	10245.382	183.368	203.84	211.056	1472.504	929.252	445.784	130.47	3616.785	3367.989	291.286	354.787	255.596	163.703	2582.758	294.611	7698.543	140	0.947	1073.979	342.979
15344.712	16466.35	10904.84	18619.588	11833.86	19985.441	10174.418	16974.648	970.7	391.173	340.574	454.257	1539.551	481.517	354.13	10429.545	195.422	206.784	244.134	1449.462	486.648	591.402	141.052	3120.739	4062.669	281.129	443.067	263.185	734.851	1633.443	285.052	6655.579	104	0.974	1106.269	341.394
16271.188	17927.836	11712.384	20641.348	13740.417	24375.822	12885.261	22052.491	973.231	462.096	409.022	485.287	1964.399	716.293	363.999	10209.821	203.32	214.41	185.026	1563.371	405.105	467.204	136.285	4492.072	2232.716	281.305	416.445	260.735	182.095	2006.534	297.857	9102.913	130	0.99	1135.462	341.915
16547.556	17898.12	12312.356	19597.327	13147.383	24029.453	11402.7	17688.824	1098.132	346.599	290.06	726.569	2128.524	5036.441	522.845	8320.847	154.343	171.507	158.079	1369.856	446.089	596.521	122.379	2968.425	4485.84	294.11	423.516	284.196	959.284	2935.513	289.386	7066.492	127	0.955	575.752	344.161
15771.622	16678.515	11188.578	17531.523	11741.55	18515.064	9699.166	15559.442	1190.309	345.273	278.705	440.309	1993.997	701.509	255.87	11702.52	170.218	212.468	202.952	1416.899	676.485	392.269	127.34	3347.994	4917.955	343.927	583.334	279.619	116.013	2113.029	260.24	6999.369	111	0.964	898.635	342.743
17981.11	19006.867	12529.698	21122.494	12757.972	21467.462	10243.247	17062.422	1903.859	947.244	377.727	610.74	1448.247	5448.336	402.545	9758.277	208.616	218.195	211.338	1291.338	715.617	462.913	135.82	2900.883	4974.033	300.039	345.023	251.71	88.635	1923.365	276.389	6557.917	199	0.849	1061.681	346.294
17162.095	18906.474	12895.65	21474.891	15128.882	25947.396	13924.469	22598.555	1091.333	397.099	396.287	589.263	1434.75	3710.385	344.859	8071.287	179.161	166.407	166.122	1447.225	515.03	319.925	130.752	4418.074	3274.646	285.652	719.485	302.594	969.598	3720.549	279.079	10178.342	155	0.933	804.719	344.842
14507.366	15733.67	10293.473	17261.322	11391.605	19476.064	9691.938	16117.4	2470.195	359.459	310.257	593.915	1768.448	1050.422	309.148	9367.082	193.847	212.632	185.477	2092.704	998.833	434.858	150.207	3178.059	3348.084	277.735	417.064	300.349	227.848	2276.097	265.566	7463.68	142	0.96	953.944	345.056
15924.869	17252.606	11432.408	19566.231	12638.738	22431.341	11009.123	18322.801	1202.773	350.253	314.797	685.601	1714.057	1687.962	390.359	10091.555	188.914	181.393	187.431	1183.052	665.143	423.336	163.186	2764.736	3577.007	313.556	352.943	265.016	113.827	3048.819	274.608	6538.36	143	0.941	1000.759	344.689
16069.496	17638.627	10561.544	18351.279	10605.012	19229.126	8575.212	15360.587	943.424	498.385	411.531	503.536	1882.032	1299.438	356.603	10006.341	220.002	241.379	184.291	1894.062	714.883	715.83	164.504	3773.466	5648.272	365.541	262.387	325.769	149.053	1700.062	260.251	6749.212	119	0.933	1256.013	345.307
17641.122	19109.354	11655.644	19860.195	11122.986	20176.41	8714.978	15620.895	919.76	476.725	414.306	452.107	1991.885	777.322	306.348	11037.217	199.717	215.415	192.272	1413.71	502.132	560.866	160.978	3669.691	4793.869	307.881	257.052	326.728	259.543	1263.455	262.066	6242.441	128	1	1264.125	344.641
17079.062	18431.593	12617.069	19768.655	13285.41	22920.215	10947.399	17498.058	2961.812	427.85	316.665	795.261	2083.31	4806.241	518.668	8833.13	188.877	169.536	162.531	1292.668	530.673	626.849	114.616	3153.556	5174.01	300.36	363.007	280.016	180.105	2814.291	306.654	7113.297	127	0.955	568.902	345.382
17435.633	18996.605	13057.778	20986.987	14404.848	25978.386	12449.384	19889.121	1210.945	482.473	315.469	835.23	1862.379	6140.404	510.46	8780.794	169.353	183.309	146.336	1277.085	633.354	644.43	122.717	3604.894	3822.413	284.222	631.624	273.76	152.349	3232.266	281.338	8191.394	287	0.817	600.11	350.061
17563.496	19572.377	12408.793	22051.95	14042.017	26043.35	12472.058	21643.133	971.863	541.576	489.04	551.23	1261.806	1169.307	393.334	8951.483	245.314	213.719	191.947	1768.368	337.621	569.628	156.009	4693.696	3571.646	499.246	892.372	296.953	108.855	1327.316	263.293	9540.049	193	0.937	1185.573	346.246
15967.291	17209.194	11846.592	18826.074	12608.152	22072.608	10443.965	16390.002	2009.863	375.207	285.297	768.325	1864.273	4627.596	546.083	9321.88	150.232	223.077	146.849	1267.371	552.981	568.764	122.81	3151.898	3805.147	289.015	594.707	280.24	115.756	2537.663	293.197	7008.51	120	0.941	582.792	345.725
18170.341	19689.98	13290.964	22110.901	15361.257	25487.879	12881.997	21084.979	896.723	402.269	312.459	528.163	1570.696	2439.065	317.218	9802.186	178.949	219.796	190.167	1393.233	510.24	457.353	130.768	3687.538	4755.441	302.781	540.556	292.526	103.193	2108.007	267.424	8328.617	282	0.824	870.493	351.613
14523.389	15612.873	10366.578	17694.086	11186.557	18102.664	9151.531	15419.868	1480.339	415.041	360.56	522.236	1815.905	1119.504	350.779	10406.117	215.945	236.765	235.307	1953.331	842.698	446.013	136.128	3250.101	6315.919	279.415	375.69	262.537	1962.453	1877.642	262.488	7014.479	100	1	1082.5	346
15532.979	17322.305	11007.708	19893.571	12717.992	23598.434	11689.627	20615.415	1046.676	492.067	449.503	584.712	1891.752	1658.147	408.447	8527.317	240.963	217.836	168.802	1514.633	637.562	559.967	141.208	4451.923	3675.821	356.555	448.106	273.984	104.168	2293.492	277.352	9227.391	132	0.993	1170.121	347.152
15565.045	17298.145	11597.794	19097.633	12757.016	23974.929	11412.993	17899.862	1398.044	394.016	359.952	746.882	2085.632	1715.483	460.417	8391.987	185.881	137.896	164.122	2208.18	680.278	546.327	125.485	3602.259	4322.494	298.849	602.06	283.277	7877.546	3867.831	304.393	8009.908	126	0.988	535.333	347.151
19635.64	21615.257	15161.902	25149.378	17896.966	30375.622	16806.485	26889.59	1712.15	426.184	372.748	621.131	1270.145	13207.787	349.33	8302.389	191.955	168.557	158.304	1273.522	482.232	335.097	128.141	4063.687	3668.174	294.827	676.388	307.716	489.343	3581.07	275.616	10102.302	392	0.791	798.038	355.63
18954.06	19877.231	13263.386	22157.679	13303.691	22208.945	10856.309	18088.361	935.786	380.71	358.266	400.282	1493.398	565.436	308.806	11199.834	232.924	216.683	243.769	1311.872	524.519	565.628	130.621	3207.302	6950.761	299.38	463.152	263.1	309.144	1308.789	285.943	6584.088	181	0.921	1110.749	347.693
15065.008	16554.812	11045.34	17748.245	11329.767	20588.567	9445.855	14971.407	1548.747	417.727	325.831	700.76	2347.87	963.216	460.055	9213.237	165.829	145.223	148.411	2017.488	969.058	566.96	121.07	3094.982	3640.358	276.252	336.287	274.147	487.126	4252.499	311.312	6370.48	104	1	511.154	347.365
14071.409	15113.834	10508.758	15933.041	10388.564	17438.161	8644.448	13330.238	1197.616	3418.951	271.691	960.405	1530.048	2432.846	386.693	8341.941	187.319	193.619	199.725	2066.962	538.08	777.272	142.778	2427.701	11731.152	286.391	565.872	273.249	20011.32	2270.131	329.052	6622.725	119	0.961	695.718	348.197
15309.771	16466.278	11233.056	17583.538	12571.207	20072.351	11494.948	18296.534	952.556	298.383	288.384	461.914	999.267	546.45	283.479	8464.083	150.509	183.024	288.648	1441.781	208.389	346.226	145.363	3251.529	5346.187	269.387	663.726	275.481	9309.422	2589.769	303.519	8319.841	124	0.972	843.855	348.484
15834.198	16623.835	11026.524	18152.16	11232.505	18441.742	8862.386	14670.372	721.908	394.72	289.746	672.069	1340.97	2964.16	354.756	11258.485	178.004	218.542	238.749	1132.105	702.98	412.701	172.6	2501.213	5405.135	296.22	465.387	287.213	89.272	1749.986	278.793	5811.214	130	0.951	984.892	349.062
15333.198	16857.421	11064.186	19573.869	12792.182	23155.893	11403.732	18742.077	2397.466	484.405	383.605	831.935	1950.086	5131.774	447.573	10010.835	199.068	194.589	206.236	1501.841	840.835	431.829	138.368	3082.12	2876.716	288.842	292.239	255.758	140.274	3056.77	280.524	7446.376	146	0.982	1051.685	348.603
15884.373	17324.461	10699.714	18160.271	10176.33	17884.34	7771.78	13893.714	880.226	425.293	386.49	517.527	1746.548	869.799	360.467	10170.092	179.919	208.246	179.654	1516.35	929.949	553.905	152.438	3118.158	5199.906	343.899	268.501	310.324	113.329	1721.834	271.421	5630.927	121	0.977	1272.781	348.517
12056.913	13137.961	8965.135	13553.112	9854.496	15690.088	8349.53	13484.713	3430.334	341.181	355.605	679.971	1629.17	650.804	318.238	12487.888	184.043	174.579	162.949	1383.06	1194.759	350.469	130.209	3658.606	2553.254	328.474	285.035	299.617	140.92	1759.279	311.624	7625.699	96	0.992	756.354	348.833
19261.83	20584.327	14982.803	22413.164	17027.434	25600.114	15581.269	23831.657	1122.481	807.495	344.189	634.288	1248.435	3998.608	230.185	9097.736	177.405	180.697	153.385	1566.659	456.882	338.667	124.529	3486.15	3345.643	292.766	2813.065	302.671	99.029	2713.575	270.886	8350.36	172	0.96	784.564	351
16613.111	18203.387	12400.91	20942.015	14331.915	25035.948	12986.472	21087.8	1001.085	440.478	314.114	553.686	1390.537	5437.127	353.315	10779.215	170.044	188.838	161.243	1691.962	500.757	402.837	132.078	3943.513	2407.826	340.831	569.76	271.786	102.725	2053.872	249.357	8800.089	180	0.895	881.789	350.961
15076.179	15939.125	10640.071	17767.179	11196.493	18556.679	9283.917	15440.286	1324.17	381.678	323.94	786.088	1258.722	2829.888	382.978	10684.095	198.832	228.722	206.929	1271.789	403.753	585.563	160.816	2659.846	5201.698	308.439	350.49	272.669	876.748	1959.28	280.373	6287.891	106	0.993	1011.33	348.726
16471.282	18159.274	12225.882	20219.649	14092.718	23915.274	12447.707	20409.35	1006.593	348.309	347.551	502.132	1382.285	1446.34	299.061	10388.616	174.725	179.391	200.088	1304.124	403.391	370.559	124.081	3926.529	4148.679	292.234	346.6	289.997	117.213	2299.133	268.506	8716.736	234	0.894	828.825	353.299
17768.861	19895.639	13070.521	23334.729	15913.539	27051.313	14347.224	24565.078	1143.395	572.855	515.043	491.511	1268.019	1034.64	370.109	8977.336	252.52	232.112	185.54	2056.42	177.147	569.234	155.617	5288.091	3115.238	340.06	410.547	266.225	1452.017	1160.006	288.854	10160.942	151	0.968	1153.447	351.434
13002.343	14671.708	9728.41	17122.776	11937.003	20971.325	11191.797	18994.43	1046.044	511.312	448.103	494.542	1581.29	723.8	375.004	9902.425	211.802	193.154	195.853	1790.566	369.57	523.238	149.505	4846.972	1107.649	307.62	518.11	284.485	1287.291	2006.428	294.575	9221.11	109	0.989	1161.417	350.124
15464.682	17276.404	10611.165	18520.331	11701.534	20858.217	10112.545	17634.875	998.012	587.093	492.277	604.345	1662.759	4054.462	390.348	9276.065	275.432	257.807	192.078	1973.945	517.149	702.32	162.425	4612.406	5995.129	510.937	1055.983	309.203	223.149	1988.77	257.17	9026.265	108	0.98	1197.056	350.139
14678.743	15708.825	11435.376	16421.717	12372.901	19501.977	10901.878	17034.834	1139.133	375.445	325.713	937.151	1793.198	1374.582	505.437	9098.765	165.652	159.075	274.985	1659.304	652.639	501.003	150.734	3022.739	3319.783	295.508	558.734	298.019	8019.012	2340.372	303.427	7083.013	122	0.985	677.033	351.5
14658.405	16343.205	11271.873	17637.6	12623.563	20616.073	10997.989	17860.967	1008.903	389.881	367.974	585.877	1670.974	1790.738	289.485	10069.703	157.152	214.29	171.025	1700.756	1061.162	392.927	143.888	3870.698	2549.49	338.167	885.18	292.972	94.88	2747.017	275.415	8265.094	134	0.98	775	352
13471.51	15375.866	9698.598	17120.139	10585.54	18766.668	8519.694	14943.171	1073.803	484.942	432.051	650.378	2249.952	1091.15	425.028	9399.006	186.185	230.051	161.617	2481.545	1010.711	636.223	176.868	3626.297	2035.563	380.378	279.359	337.801	3025.729	2662.329	264.985	7196.342	102	1	1247.52	350.549
13774.507	15241.704	10392.453	16544.588	11270.662	20347.315	9741.32	15225.253	2224.344	345.077	294.185	750.405	1777.983	3312.435	534.819	8963.813	150.863	179.355	168.034	2321.421	536.18	580.999	134.857	3059.63	2492.367	294.466	423.017	262.831	2303.797	2874.508	297.198	6829.614	112	0.932	556.768	351.786
14426.518	15988.924	10646.992	17595.802	12337.611	20641.908	10900.972	17626.42	870.268	348.123	312.517	510.764	1443.746	876.914	297.996	10138.148	174.352	181.357	185.437	1353.822	376.794	430.307	129.403	3646.625	2756.708	305.941	498.663	287.837	185.163	2014.513	283.734	8479.38	117	0.973	861.662	352.15
15848.619	17036.84	11734.214	19043.618	13084.551	21993.769	11614.476	18389.24	1186.864	341.179	282.444	758.223	1722.64	572.702	394.413	9908.791	175.453	194.697	223.452	1553.724	939.129	438.572	140.921	3207.031	4038.628	286.947	614.965	293.039	2759.899	2058.585	256.132	7349.077	158	0.904	929.854	354.589
15648.217	16768.106	11284.974	18952.915	12133.736	20766.4	10149.721	16611.566	886.088	345.417	279.386	664.024	2021.107	3723.012	388.258	10006.247	167.136	234.359	188.359	1805.557	897.739	402.359	183.916	2700.273	4695.087	280.402	567.937	292.79	470.402	2306.845	259.691	6522.783	231	0.815	969.898	357.379
15960.133	17203.455	11759.691	18116.511	11896.445	19680.007	9454.726	14663.108	3247.346	491.431	300.017	879.604	1991.066	6401.269	474.386	9067.974	191.128	164.825	171.257	1712.501	705.801	566.059	124.042	3002.092	4642.209	303.509	343.888	262.919	723.062	3213.687	300.545	6774.212	118	0.914	545.051	352.975
16002.018	17255.608	12053.476	19134.872	13254.314	23580.013	11614.431	18348.88	1762.051	482.754	339.275	657.046	1025.927	5519.26	397.905	9162.173	174.851	154.049	154.372	1411.251	555.84	983.815	177.373	3403.722	2737.087	294.106	903.769	285.008	2285.662	2465.863	303.994	7811.146	130	0.951	649.3	354.146
13973.96	15353.003	10261.504	16799.924	11612.969	19355.529	10275.047	16722.049	835.768	370.225	288.534	682.296	2030.656	543.344	362.948	10824.029	177.462	199.134	196.663	1797.935	859.199	476.495	145.092	3305.977	3414.453	308.463	499.081	289.975	1630.21	2195.827	257.343	7406.803	102	0.987	923.186	352.608
13296.736	14439.076	9656.257	16644.293	11422.996	21211.65	10852.482	18125.319	1084.341	369.862	310.417	698.227	2187.322	1487.415	396.955	8362.043	179.612	181.918	182.521	1851.858	740.52	380.057	163.904	3485.719	2885.547	274.714	481.346	304.235	131.389	3921.963	263.672	8481.618	140	0.984	960.443	354.064
14777.705	16391.962	10356.246	18220.555	10704.735	19024.925	8440.833	14877.026	886.184	464.285	412.74	494.216	1230.735	1160.855	373.747	11104.733	221.486	232.141	162.31	1546.241	311.604	570.154	160.95	3340.6	3368.411	374.799	332.812	305.329	731.238	1844.863	267.939	6734.229	141	0.964	1227.372	353.223
20033.42	21381.568	14993.834	23474.323	15720.28	26391.848	13108.262	20483.076	1108.02	506.413	316.247	720.193	1321.783	5446.517	322.516	9466.704	198.621	192.793	224.181	1087.967	727.918	432.949	119.837	2883.205	8755.136	324.278	737.996	276.723	1489.805	2115.306	295.192	6678.372	209	0.847	714.16	354.978
16258.271	17556.305	12097.006	19023.4	13015.281	22444.289	11091.211	17537.616	768.087	318.369	314.98	789.206	1736.154	2481.137	391.067	10031.886	161.726	155.805	186.496	1211.648	1439.727	353.088	133.161	3196.108	3881.294	311.752	406.408	299.835	133.143	2972.303	309.443	7353.029	133	0.973	730.214	354.951
17094.686	18271.866	12070.933	20186.282	12788.588	21792.273	10819.752	17771.385	2585.761	488.449	318.099	770.095	1703.035	4518.608	382.865	9700.114	227.426	212.838	176.552	1423.593	709.208	502.764	172.892	2672.991	5133.769	311.841	443.037	273.517	469.391	3142.126	278.061	6569.241	139	0.95	998.399	355.133
15455.336	16852.249	11441.085	18228.738	12278.273	22597.896	10599.707	16825.126	980.373	361.805	306.757	789.12	1472.136	4966.748	445.587	8386.888	163.176	125.87	175.667	1849.637	514.864	454.652	127.126	3244.658	3119.055	265.536	519.391	292.222	5285.833	2827.151	298.439	7477.239	111	0.976	535.959	354.365
13418.626	14993.53	9806.546	16887.707	11816.847	20799.886	11014.114	18483.234	2929.61	400.968	332.346	675.665	1893.942	2703.255	385.974	9333.183	190.689	184.06	195.408	2400.851	800.183	291.309	175.958	3956.523	1984.273	294.589	453.936	308.554	1798.515	3795.255	254.092	9426.721	122	0.985	952.426	354.77
18813.348	20507.666	14233.207	23088.449	15572.516	28436.789	13543.225	21289.164	1813.027	441.656	320.3	769.639	1956.169	10241.705	557.078	9173.073	173.121	180.3	147.933	1203.918	508.452	512.398	118.68	3442.307	4536.712	293.533	500.357	289.574	159.374	3709.17	285.502	8120.114	388	0.783	578.25	359.624
13220.05	14307.262	9784.806	15993.385	10999.984	17356.026	9146.858	14840.725	763.04	320.874	250.044	388.111	863.436	706.021	217.166	12973.416	130.981	189.218	180.002	1353.523	321.149	374.672	128.436	3357.471	3128.13	395.926	563.139	277.98	131.234	1210.397	246.241	6796.99	121	0.989	892.351	355.442
17346.855	18444.95	12248.174	20429.412	12833.345	21888.555	10521.692	17449.153	1148.075	595.556	380.112	735.806	1756.102	4273.276	414.114	9845.832	184.931	217.056	220.529	1498.891	847.649	486.718	142.965	3001.575	4020.505	282.814	284.2	251.462	662.521	2677.787	275.868	7088.837	132	0.965	1053.129	356.227
14460.753	15491.037	10161.875	17157.201	10781.072	17891.513	8809.154	14837.007	2356.076	385.638	347.566	463.332	1722.486	853.207	286.473	10291.021	205.886	221.753	240.451	1425.525	1131.735	484.829	129.461	2841.975	5582.351	319.904	302.534	246.667	93.88	1365.646	273.822	6271.376	127	0.995	1081.594	355.894
15340.972	16729.842	10871.689	18822.032	12463.204	20812.674	10810.466	18420.48	941.844	457.554	395.649	483.889	2054.977	604.198	349.492	10616.298	189.005	229.536	172.332	1561.809	381.901	439.207	140.499	4275.031	2206.479	272.249	314.81	255.356	1087.491	1596.048	282.381	8777.342	119	1	1131.979	355.752
19185.224	20594.801	14500.636	23189.475	16011.339	28697.49	14318.384	22273.198	920.481	627.126	318.932	587.371	1012.293	10858.098	362.068	9184.02	167.094	154.811	143.945	1210.77	501.38	533.108	155.722	3202.172	4631.654	310.205	821.323	288.51	429.856	1673.933	308.062	7480.577	171	0.913	642.588	358.827
14818.339	16032.762	11235.126	17771.655	12272.691	21124.282	10443.739	16045.022	1238.925	463.222	307.786	703.97	1481.096	5418.101	443.952	10708.38	160.272	205.415	177.046	1206.569	598.574	436.752	125.972	2912.499	3284.268	324.505	551.68	283.464	284.402	1835.124	292.957	6732.648	136	0.941	685.316	358.515
15373.099	16730.712	11258.241	18809.28	12954.951	22677.326	12068.869	19769.682	905.119	314.693	304.514	541.48	1425.129	1196.954	346.007	9177.167	173.683	174.088	204.207	1359.577	361.336	363.1	124.521	3722.882	3369.096	287.844	369.695	291.321	168.845	3411.005	285.46	8676.253	135	0.934	843.804	358.485
15002.736	16056.318	10808.117	18324.658	11785.235	20460.203	10064.267	16774.705	1880.471	393.302	379.57	787.719	1546.87	2685.214	412.712	9031.954	217.672	200.823	191.744	1472.231	730.23	462.704	140.514	3149.83	4132.183	311.066	337.213	266.134	118.326	3476.739	269.813	7548.881	123	0.964	1035.378	356.825
17344.443	18603.386	12168.358	20674.272	12878.817	20693.213	10077.966	16994.9	921.195	418.777	372.332	455.951	1941.081	612.68	323.107	10418.449	211.766	259.442	213.671	1287.833	687.601	508.769	127.73	3182.906	6180.071	306.303	323.513	262.086	1392.262	1722.444	263.362	6917.873	133	0.973	1097.011	357.726
15050.5	16604.324	11024.092	18825.37	12717.385	21368.97	11311.376	18871.995	936.468	496.039	429.476	489.463	1768.674	648.491	359.815	11244.973	193.426	201.833	182.679	1688.449	271.605	543.698	130.071	4692.271	951.469	317.805	406.87	272.725	142.625	1760.336	297.044	9313.48	123	0.993	1140.516	357.045
16061.165	17410.315	11691.199	18586.883	12295.097	21896.524	10185.982	16050.494	1138.544	407.702	337.009	904.005	2318.331	3116.622	496.455	9451.57	167.365	157.906	158.028	1726.369	836.922	500.296	121.734	3390.265	2879.538	271.086	766.132	279.042	2312.825	2572.138	305.8	7188.849	99	1	529.571	357.641
17701.748	19262.297	13423.886	21174.187	14526.421	25393.268	12461.128	19486.602	1838.496	546.261	322.122	737.92	1713.899	5187.038	516.41	8769.533	176.809	159.695	211.422	2885.219	489.372	580.002	158.916	3445.931	4684.054	295.361	737.385	278.892	11216.229	3388.105	283.895	8085.542	236	0.739	561.987	363.864
13726.872	15185.659	10356.331	16305.265	11732.69	20859.874	10439.387	16712.739	1133.012	390.793	324.949	506.849	984.116	2671.026	351.131	10717.04	164.276	163.302	171.299	1396.406	318.382	474.859	150.209	3624.025	2771.551	368.21	1466.054	293.365	224.504	1559.854	299.784	7948.518	112	0.973	633.179	358.286
15541.513	16866.784	10514.54	17964.935	10088.997	17751.229	7889.732	13714.23	892.64	413.42	387.099	646.124	2664.507	769.427	409.34	9573.574	194.525	214.724	184.902	1705.796	805.412	561.822	151.973	3031.124	5595.022	285.682	259.396	323.752	327.303	2759.697	285.991	5963.498	104	1	1257.846	357.635
11877.163	13170.839	8989.971	13948.14	9854.844	17203.4	8739.99	13939.901	906.081	338.825	304.571	986.169	2327.52	1345.974	539.467	8684.85	164.096	159.169	327.296	1228.875	706.573	864.577	209.664	3414.647	5756.602	268.915	1026.027	289.936	1900.145	3392.186	290.675	8267.12	96	1	611.521	358.448
18055.98	19089.005	12982.262	21742.351	13913.992	24171.425	11819.777	19214.622	958.314	402.276	331.056	916.131	1751.953	3140.611	476.078	9337.447	205.28	208.158	197.226	1465.002	628.81	457.17	172.673	2827.105	5641.792	302.077	458.599	258.397	421.536	3540.918	289.186	7203.721	117	0.985	1003.474	359.167
14631.122	15965.667	10665.621	18494.921	12244.048	22218.978	11078.808	18945.629	984.756	425.76	401.911	718.612	1274.948	4553.02	415.47	8521.701	205.788	188.29	185.072	1308.855	599.924	440.892	143.652	3564.891	2759.424	331.307	367.279	257.217	113.303	3251.45	283.03	8681.173	166	0.926	1027.277	361.837
15914.147	17651.834	11351.529	20314.064	14118.85	24178.995	12908.009	22018.691	1024.125	551.842	480.439	510.192	1643.317	915.888	378.38	9403.85	215.572	211.6	178.247	2099.08	340.454	514.493	132.622	5119.669	1224.098	368.695	541.775	273.185	290.202	1812.573	287.419	10239.72	135	0.987	1149.767	359.493
16518.474	18193.651	11582.635	20130.744	13108.544	22476.903	11404.484	19947.352	902.571	506.227	462.316	470.234	1789.444	709.861	327.042	9880.308	238.037	227.089	209	1193.879	305.813	581.11	137.469	4945.007	3963.733	352.26	344.059	281.32	130.665	1432.865	269.598	9235.958	143	0.978	1169.668	360.143
15181.783	16658.295	11474.392	18290.132	12941.356	22993.798	11640.576	18349.311	1027.903	607.243	347.856	675.713	1468.729	7336.797	446.467	10474.841	158.977	164.564	176.344	1898.826	784.352	534.485	164.767	3596.273	2234.217	310.304	403.656	288.798	306.993	2412.372	315.808	8010.417	165	0.978	663.342	361.106
13978.201	15401.266	10546.676	17018.707	12237.745	21066.162	11298.734	18350.297	2120.654	374.551	331.063	652.75	1464.796	3349.642	309.89	9186.548	185.035	179.114	142.609	1561.798	801.668	314.905	123.25	3558.435	3285.041	310.883	840.178	292.549	101.034	3983.018	275.354	8424.289	148	0.9	780.818	361.061
11487.76	12600.5	8063.477	14018.217	9368.39	16179.688	8455.012	14890.132	961.319	395.124	356.8	442.894	2030.408	590.395	343.847	11057.137	201.346	215.717	184.847	2021.992	657.335	435.635	123.842	3538.491	2176.942	289.848	371.616	247.443	115.936	2697.174	292.082	7888.849	102	0.987	1122.186	359.569
16235.563	18069.198	11507.344	20608.609	12466.839	23500.438	10607.356	18511	1005.478	482.119	431.746	577.606	1453.83	1308.737	367.09	9090.871	241.108	223.694	177.39	1643.045	438.193	574.89	153.608	3497.631	5068.864	343.319	298.934	327.851	86.896	2478.373	280.332	7362.879	190	0.935	1236.621	361.989
15272.067	16779.563	11609.126	18517.569	13285.035	23731.49	12050.496	18817.103	862.973	412.369	347.66	751.81	1552.281	5331.21	445.021	10210.651	165.847	166.377	178.85	1415.123	613.709	839.219	145.295	3376.06	1913.151	315.626	762.544	289.997	1282.537	2461.685	313.665	7893.56	142	0.945	678.155	362.197
14499.122	15704.543	10750.12	16757.473	11761.863	19894.327	10174.053	16124.952	811.382	311.532	327.814	831.44	1766.961	1707.571	380.139	11166.636	141.682	202.806	172.645	1323.72	1363.857	361.839	123.034	3329.003	3355.271	315.532	447.781	294.816	141.698	2478.607	298.923	7560.347	108	1	737	360.5
15480.834	16424.045	11311.757	18030.234	12250.478	20444.347	10381.132	16336.232	1161.987	316.008	316.235	669.35	2304.746	2264.965	354.558	10823.775	160.371	153.04	186.699	1805.728	1180.919	377.182	138.886	3123.672	3771.093	309.427	290.867	294.966	131.764	3953.969	287.859	7319.365	114	0.977	762.342	361.184
13507.218	14812.421	10108.557	16444.13	11713.773	19673.263	10546.191	17135.53	1120.521	355.475	355.879	627.962	2544.645	1038.506	372.664	9913.074	173.728	195.698	167.851	1825.973	1037.272	396.711	121.323	3961.8	3245.486	297.742	310.461	293.395	177.923	4198.137	286.267	8894.277	134	0.942	817.172	362.709
15524.152	16803.741	11371.149	19704.537	13049.93	23589.049	11871.892	19773.746	968.584	372.413	368.021	791.593	1288.75	3390.405	481.645	8822.417	199.318	193.172	168.898	1309.526	544.479	470.872	154.217	3204.475	2895.242	308.838	370.486	258.504	107.547	3020.079	292.518	8139.59	154	0.961	1018.377	362.299
18884.821	20168.385	14215.221	22220.088	15138.785	25999.197	12799.331	20052.755	1249.751	796.375	305.222	668.475	1381.75	6166.035	346.115	10136.452	178.701	193.817	167.525	1162.442	778.473	340.478	117.43	2872.35	5958.539	338.403	679.132	275.046	121.559	2276.127	308.807	6693.126	219	0.909	717.482	364.409
16415.52	17353.766	11254.454	19204.992	11686.321	18735.184	9342.999	15888.039	1700.888	396.977	353.478	431.561	1762.962	692.514	337.546	10310.062	227.488	238.74	209.327	1427.377	588.778	541.704	128.788	3174.571	5936.275	301.18	317.963	261.698	343.24	2108.735	304.316	7032.443	121	0.965	1112.351	362.715
13991.689	15399.946	10514.159	16551.806	11592.743	21389.694	10446.638	16588.186	1973.532	426.812	322.699	965.763	2495.602	6695.358	531.05	8121.228	197.731	150.804	189.498	2737.206	729.332	524.416	134.436	3338.432	5221.324	287.344	505.89	273.051	3634.528	4609.251	288.208	8183.314	107	0.989	554.369	363.332
14360.529	15541.141	10487.956	17330.591	11813.645	20151.911	10516.787	17048.109	811.391	373.339	295.113	551.266	2010.881	871.772	305.072	10143.722	183.315	181.76	188.187	1940.712	813.025	465.318	136.615	3555.978	4470.197	339.272	944.338	280.433	229.531	3313.677	250.846	8363.791	129	0.97	920.391	363.36
15073.592	16544.445	11399.521	17821.763	12891.664	21919.829	11198.951	18103.601	881.656	477.573	362.481	747.576	1505.664	5345.136	459.155	9942.439	169.281	168.47	164.665	1621.565	773.393	617.453	153.805	3756.064	3160.248	307.73	636.991	298.997	402.289	2542.555	325.749	8420.995	142	0.971	671.211	364.824
13364.161	14733.154	9986.442	16642.704	11881.529	20749.841	11150.98	18112.515	977.826	306.275	311.68	593.434	1489.119	2955.104	352.4	10002.033	168.949	163.494	188.374	1324.038	344.374	369.609	117.625	3634.215	2715.693	281.653	302.826	291.323	104.746	3057.553	290.514	8601.74	145	0.965	835.362	364.176
14008.206	15041.625	10252.051	17072.569	10329.881	16410.141	8357.655	13798.029	800.818	539.296	293.687	733.906	1246.45	5017.657	368.427	10306.924	198.321	212.247	195.908	1455.396	800.392	382.615	185.267	2753.542	5836.512	282.589	564.517	282.507	88.381	1757.651	281.258	6607.403	110	0.985	981	364.282
16299.257	17585.03	11940.647	18513.12	12347.993	20144.886	9485.164	14945.706	1106.938	508.177	312.185	778.222	2386.403	6786.118	489.604	8950.037	176.893	149.751	154.26	1558.769	691.632	511.393	114.633	2920.086	4623.765	281.634	500.107	266.851	772.615	2603.192	283.487	6438.522	152	0.915	531.118	366.059
15431.004	16761.215	11323.266	18343.889	12123.929	20113.631	10298	16658.864	740.668	340.828	256.412	516.799	2048.606	1040.485	336.74	10583.843	169.463	209.261	169.376	1563.569	719.792	432.439	140.091	3133.191	5172.52	288.167	643.491	288.358	126.888	2253.361	252.5	7195.481	149	0.955	912.144	366.903
24244.346	25731.614	18806.249	28585.777	20696.992	33961.94	18161.276	28014.698	1207.144	645.94	347.09	618.69	1396.202	6251.628	412.3	9043.239	187.17	173.355	187.449	1406.808	525.102	471.515	156.639	3544.85	6667.575	299.295	999.379	288.875	364.313	2257.42	308.772	8178.588	379	0.727	641.529	370.173
17464.862	18569.948	13082.623	20345.198	13863.738	22985.215	11399.884	17804.302	1446.356	1150.082	307.261	650.986	1301.939	8444.4	378.444	10771.545	172.84	185.146	189.396	1089.089	620.847	454.567	122.148	2882.758	5252.56	325.546	743.145	282.674	127.188	1725.395	300.739	6442.821	265	0.794	691.794	366.949
18202.861	19329.127	13340.045	20801.999	14179.544	23276.776	12126.445	18964.842	1158.805	323.034	326.423	622.286	2498.348	1271.244	368.021	11023.057	173.78	183.708	210.073	1939.919	1301.962	418.123	144.734	3103.86	5897.252	327.548	325.141	286.206	1307.446	2972.491	278.458	7193.674	136	0.994	757.544	366.485
17390.679	18486.397	12724.599	21228.354	13616.236	23328.046	11610.651	19019.644	920.205	383.197	344.117	849.847	1584.689	3438.138	488.305	9681.445	195.801	266.709	184.998	1260.374	566.283	458.523	165.666	2989.65	5840.739	304.441	426.718	258.486	621.772	2694.176	293.858	7266.985	140	0.942	1008.343	365.15
15563.001	16573.172	11296.612	19041.567	11862.198	20127.515	9936.78	16444.104	942.107	480.705	367.554	713.376	1599.706	2859.811	449.119	9695.721	195.744	201.525	210.598	1554.773	868.296	396.426	162.871	2976.286	3607.361	285.156	318.426	254.648	1210.194	2539.86	286.258	7064.827	125	0.968	1043.5	366.5
16644.622	18044.128	11842.111	20720.205	13428.036	23626.473	12055.686	20573.369	1001.931	514.926	445.474	516.313	1806.667	1226.289	385.584	8084.369	237.148	227.326	185.849	2426.787	421.145	451.483	146.143	4157.286	4287.976	315.701	349.055	283.687	6087.988	2832.127	286.759	9400.694	193	0.879	1157.039	368.49
17587.354	19030.941	13399.848	21478.882	15092.749	26771.203	13494.012	21210.145	1434.373	431.198	308.322	605.968	1350.274	9032.582	440.972	9039.486	174.108	149.563	183.581	1168.582	468.736	445.99	146.712	3386.514	4059.627	298.529	1070.747	281.429	164.268	2188.234	298.387	7871.726	214	0.913	625.435	368.986
20125.034	21501.403	15203.588	24092.55	17041.354	29545.796	15195.749	23797.812	1025.576	469.371	364.624	610.846	1217.194	5112.816	465.654	9310.796	180.866	163.795	255.762	1402.754	561.295	470.382	186.202	3897.581	3538.416	308.58	543.584	280.58	961.479	2817.965	312.553	9135.851	187	0.899	655.81	369.949
14953.82	16501.73	10643.626	18316.836	11103.001	19334.594	9074.542	15592.907	1889.63	559.216	409.118	770.265	1692.185	2125.696	480.244	10158.237	245.999	304.339	176.144	1591.038	606.275	552.599	139.506	3318.803	4801.083	318.887	301.068	309.075	238.61	2687.75	281.498	7259.421	147	0.871	1193.194	366.439
16759.555	18268.58	12478.239	19858.834	14014.745	24947.568	12270.629	19543.088	1568.387	490.476	315.189	751.233	1953.072	7647.823	508.851	9146.486	161.809	215.553	144.546	1366.132	418.324	586.59	121.484	3582.51	3665.513	291.133	443.531	281.967	174.123	3091.916	300.824	8178.929	103	0.965	587.325	367.617
14085.092	15265.803	10452.285	15861.616	11314.746	18242.538	9595.094	15346.619	779.848	308.105	315.477	884.131	1726.719	2099.213	379.808	10695.513	161.279	189.789	197.509	1637.441	1460.116	390.519	120.036	3013.301	4292.377	334.415	380.943	297.114	212.218	2753.856	298.121	7006.62	131	0.947	734.599	368.477
16195.286	17482.611	11599.353	19506.682	12256.746	20408.303	9732.749	16408.512	729.613	420.515	357.972	455.383	1499.634	526.809	310.672	11608.315	193.469	214.363	222.118	1334.037	921.595	419.157	133.769	3327.012	3974.033	284.734	354.498	262.51	98.357	1927.843	281.445	7109.109	130	0.94	1091.346	368.177
19111.61	20613.726	14624.417	23467.484	16562.427	27783.747	14929.645	23669.574	1447.392	498.331	340.307	690.601	1520.981	12247.382	385.347	9895.65	187.731	187.916	162.473	1457.388	742.547	366.208	120.911	3533.574	4475.771	328.227	510.821	290.462	106.345	3357.71	282.888	8411.959	200	0.911	783.155	372.33
21790.915	22905.284	15677.813	25409.965	15668.638	25782.346	12723.275	20677.825	836.32	476.687	335.622	814.806	1674.146	3718.067	484.497	9879.596	226.88	284.878	239.473	1300.897	679.234	504.298	188.974	2823.045	9180.16	303.671	474.299	268.798	2376.128	2240.043	294.261	6951.262	156	0.984	999.981	369.692
15836.331	17286.554	12117.59	18896.84	13388.409	23427.795	12092.63	18651.354	926.513	354.889	291.499	984.356	2569.171	1306.29	608.033	10136.155	167.419	188.942	330.121	1315.999	808.368	654.558	222.926	3334.592	7826.18	301.52	507.154	305.775	5239.313	4794.143	293.516	7959.033	109	0.989	603.298	370.087
14984.821	16476.77	11510.417	18618.915	13441.275	22342.53	12147.244	19338.257	864.96	549.786	325.644	733.132	1740.891	5129.091	383.524	9490.089	178.049	183.089	160.276	1574.396	868.196	385.552	121.924	3488.164	5089.102	315.762	357.751	294.722	128.275	3232.501	276.119	7985.377	111	0.964	775.896	370.221
14869.111	16048.183	11123.795	17782.676	12567.032	19019.932	10273.039	16627.934	1587.349	440.121	326.746	667.31	1930.604	3457.294	291.258	9936.28	185.117	200.981	172.975	1484.998	733.82	453.798	116.51	3371.365	4433.672	307.704	438.272	295.858	1476.803	3885.766	271.21	7934.611	105	0.971	801.9	369.9
11212.045	12467.045	8321.775	13812.732	9754.854	16490.277	8751.903	14294.843	1276.626	340.341	255.218	475.457	1848.436	776.328	286.98	12306.529	142.493	201.086	172.043	1580.032	927.07	361.608	135.202	3425.03	1363.833	323.313	1302.998	283.96	99.654	1999.925	281.04	7396.42	121	0.977	894.55	370.368
13665.908	14996.49	10127.799	16631.354	11951.391	20207.064	11028.258	17866.081	1023.76	371.769	360.41	674.77	1757.591	4522.446	361.257	11304.116	197.864	187.16	171.485	1486.918	685.139	387.152	122.398	3985.416	2890.59	315.552	392.367	309.196	113.975	3464.84	280.177	9444.31	100	1	793	370.5
13170.156	14390.974	9831.746	16307.914	11193.681	19032.464	10060.938	16553.182	803.046	330.778	297.547	655.219	1822.64	791.02	392.666	9358.8	184.199	209.967	212.118	2799.708	852.454	460.996	188.331	3463.558	3747.244	300.91	626.878	286.293	401.823	2582.593	254.161	7968.779	99	1	959.672	370.359
15209.39	15965.538	10573.884	17639.116	11018.727	17486.245	8778.788	14971.824	1640.135	386.817	345.629	432.717	2078.213	530.497	338.053	10590.813	214.984	222.97	225.987	1490.999	946.453	452.011	134.77	3100.067	3789.603	286.18	363.662	267.031	103.302	2379.262	291.63	6894.499	107	0.989	1114.098	370.874
13012.545	14672.019	9163.515	16280.467	10346.884	18963.829	8838.087	15706.098	1109.495	498.876	457.171	746.942	2097.669	1037.077	390.025	8856.139	229.669	231.913	161.178	2347.448	882.736	544.307	163.021	3875.047	2684.164	305.571	263.196	331.645	80.652	3608.741	279.917	7885.707	107	0.971	1242.192	370.294
12699.234	14214.306	9123.497	15757.941	10005.294	17325.632	8033.95	13930.135	958.187	458.182	415.67	604.566	2031.259	684.104	386.436	10309.295	165.736	198.704	164.154	1789.955	874.269	556.746	154.947	3493.105	1370.764	353.859	272.055	318.203	113.507	2342.06	274.903	6865.095	105	0.984	1258.195	371.348
16232.707	17914.328	12409.308	19515.206	13675.99	23948.791	11664.121	18779.677	1845.888	439.284	332.933	783.857	1538.406	8001.01	521.812	9643.754	192.455	200.63	333.718	1966.316	272.122	487.301	183.299	3769.085	6714.933	301.201	556.32	279.906	2208.355	4184.321	280.05	8990.032	159	0.953	574.972	373.142
16096.966	17534.722	12102.334	18960.143	13316.65	23221.912	11389.659	18207.566	1199.641	544.755	327.177	730.915	2062.449	6546.82	525.617	9636.502	166.618	180.068	181.479	2782.979	547.696	650.103	134.458	3643.626	3550.32	311.108	757.879	286.967	5541.151	2854.548	281.427	8586.577	220	0.876	591.686	375.6
16031.603	17584.147	12086.839	19900.849	13679.608	22470.585	11788.889	19082.524	938.775	356.77	332.136	593.19	1788.486	1242.926	341.867	11292.957	182.569	204.596	177.119	1568.69	500.793	433.877	118.366	4101.289	5139.964	298.435	396.927	286.641	110.877	2663.817	302.844	8669.529	132	0.965	842.515	373.553
20944.244	22097.388	15226.612	25332.376	16093.604	27094.929	13557.28	22039.705	856.575	361.133	356.243	712.458	1147.716	1722.089	458.635	9983.636	220.814	212.753	192.235	1227.876	681.229	461.774	145.082	2948.655	5650.067	316.509	313.732	261.343	95.35	2775.881	288.986	7248.848	172	0.95	1021.5	374.651
16204.305	17205.374	11787.993	19800.683	12739.249	21660.92	10686.679	17441.921	820.785	366.824	373.608	706.381	2068.464	1713.641	427.738	10150.511	201.677	212.1	204.295	1460.58	815.463	483.638	155.708	2907.906	4244.452	313.984	474.185	252.797	2361.476	2996.053	275.927	7108.371	138	0.97	1035.746	373.065
15257.652	17010.154	10455.564	18235.779	9994.751	18522.855	7716.663	14086.922	955.759	378.785	351.485	479.712	1287.794	828.339	342.712	9299.012	200.171	187.413	209.756	1213.701	438.744	532.695	148.917	2809.312	5993.982	392.993	494.882	276.11	97.061	1278.036	304.99	5046.395	111	0.964	1336.068	371.878
16674.487	17516.727	12873.15	19172.684	13849.32	22708.162	12034.095	18739.886	1945.299	311.403	269.213	898.825	1812.683	1426.027	539.932	8437.665	161.022	163.518	354.091	1415.427	482.141	393.713	222.684	2775.404	4814.303	282.914	378.094	300.804	7897.098	3214.643	303.282	7285.219	118	0.994	608.907	373
16158.729	17457.024	12250.564	19206.802	13698.758	23072.83	12124.792	18896.382	1443.815	350.082	326.15	656.325	1683.938	1804.36	313.678	10024.098	195.166	160.754	182.87	1725.631	853.521	371.741	133.766	3335.923	5409.109	331.534	443.337	286.335	359.826	2500.101	292.61	8003.181	152	0.974	742.171	374.171
14315.364	15805.772	10306.985	18055.285	11744.928	19473.24	10209.25	17814.377	977.396	467.703	427.447	437.744	1413.112	647.09	338.137	10141.671	251.428	244.659	225.798	1716.506	321.917	554.306	146.363	4392.205	5621.672	309.741	381.708	281.522	2023.78	1963.595	286.107	8664.493	157	0.867	1145.57	375.283
17828.751	19833.175	12127.054	21603.403	12474.371	23700.579	9938.825	18128.05	1024.566	427.776	410.867	482.792	1534.287	920.679	349.46	8349.378	212.255	197.448	173.114	1631.784	527.881	522.565	151.087	3373.976	5729.191	383.339	376.025	269.971	96.747	2269.578	289.681	6572.313	234	0.886	1326.316	376.064
17817.935	18836.546	13083.869	19819.121	13322.273	21645.413	10729.83	16597.945	710.981	321.622	306.65	489.894	1313.211	1782.812	294.092	12029.847	168.753	208.547	186.25	1036.783	1169.979	411.763	124.256	2928.109	5546.627	345.399	539.203	267.438	203.237	1563.972	300.182	6471.18	145	0.965	707.286	374.755
16035.349	16657.826	11596.963	17335.668	12143.339	19383.798	10432.258	16427.205	998.77	357.803	338.35	765.511	2410.899	607.785	397.266	11299.889	187.54	192.963	243.05	3553.009	1173.715	576.02	190.415	3236.757	7059.137	317.143	376.436	292.28	10709.43	3329.594	291.927	7347.071	102	0.987	760.186	373.392
14340.003	15937.904	11000.731	18943.377	13074.064	22891.752	12266.56	19448.345	936.639	348.167	299.668	685.992	1532.005	942.629	406.598	10098.742	159.419	202.876	154.73	1920.006	862.765	379.903	164.861	3751.457	1904.426	289.832	1009.913	288.457	581.556	2963.395	259.916	8896.29	177	0.931	945.562	376.065
19640.007	20699.901	14133.053	23238.795	15001.076	24934.491	13091.841	20954.14	826.909	412.349	356.914	549.227	1530.708	2313.415	380.349	11379.28	192.624	234.92	331.43	1460.242	670.939	457.822	250.353	2769.743	4343.101	299.962	491.901	235.906	4035.124	2445.052	284.067	6499.486	115	0.999	1045.813	374.152
16211.856	17290.71	11790.999	19706.846	12440.209	21763.28	10789.365	17332.87	779.558	433.992	340.038	558.711	1508.15	3344.31	369.175	11965.816	202.47	228.757	240.754	1502.98	716.671	425.867	163.695	2848.417	4415.278	292.851	394.124	252.154	1632.584	2142.66	284.648	6669.479	132	0.903	1051.902	375.417
16551.976	17481.869	11535.882	19433.723	11789.701	19463.363	9311.89	15730.349	880.953	357.285	312.478	413.493	1465.615	527.314	326.272	10448.828	194.987	284.69	217.809	1115.512	804.336	409.452	131.651	2522.003	5505.378	269.314	397.56	274.82	96.941	1734.212	296.993	5774.627	180	0.895	1089.006	376.533
17464.024	18524.601	12879.083	19627.386	13301.067	21637.023	10734.869	17172.819	2337.666	1066.727	338.117	637.969	1082.756	7475.648	331.555	11501.575	184.61	200.282	188.02	1063.075	632.843	470.671	130.432	3047.134	5051.357	335.603	649.37	278.291	157.459	1394.237	307.272	6451.392	144	0.985	685.771	375.646
18020.058	19403.492	12840.089	21614.754	13705.118	22605.024	11285.575	18678.342	827.488	397.401	353.754	722.428	1292.302	1263.966	477.055	11000.19	213.998	268.972	193.208	1065.574	723.018	430.461	140.569	3013.307	5355.387	356.701	307.314	266.012	105.34	2386.314	302.592	7029.018	107	1	1014.276	374.743
16832.159	18368.743	12747.254	20265.666	13929.025	25153.842	12133.849	19022.164	1802.794	678.996	324.635	852.908	1809.46	6363.86	572.039	8826.015	179.117	164.368	164.002	1514.709	530.899	547.449	119.348	3496.009	4715.379	286.992	529.668	286.089	2152.356	3494.463	295.006	8284.563	288	0.806	558.851	379.378
16840.028	17908.602	12350.934	19830.786	13346.511	20232.12	10504.723	16801.25	4348.313	1089.472	338.123	689.793	1860.923	6129.425	369.722	11264.663	238.331	219.15	216.23	1782.103	698.295	436.806	122.776	3418.535	5163.346	308.681	306.305	309.997	137.428	3084.719	287.372	7797.872	121	0.989	818.822	375.632
15095.539	16224.749	11104.129	18614.376	12347.681	20326.491	10564.97	17301.674	1388.878	326.875	288.308	692.534	2041.262	868.578	362.186	10812.322	199.039	240.34	171.93	1908.381	1039.047	385.159	167.526	3279.627	3708.429	314.111	682.988	281.063	156.938	2470.831	248.649	7609.206	123	0.964	967.939	376.313
10814.081	12425.64	7740.921	13767.863	9069.776	16228.765	7986.279	13987.223	977.797	477.08	422.558	666.5	2321.918	1122.774	412.965	11074.446	207.006	210.654	198.401	1625.299	757.974	552.771	144.529	3697.708	1416.222	368.49	342.602	324.056	478.995	3545.706	290.904	7496.682	100	1	1203	375.22
17248.201	18962.438	12145.742	21082.949	12450.781	22284.4	9781.824	16993.416	1204.197	456.326	408.063	539.662	1480.877	1492.231	346.252	9611.773	187.529	243.03	184.882	1778.162	723.17	637.484	163.244	3242.926	3512.409	358.464	297.983	310.286	1758.062	1837.976	276.558	6501.581	103	0.996	1250.898	375.617
20206.511	21478.747	14072.706	23127.53	12375.208	22214.538	9411.032	16640.044	2341.496	365.692	375.679	426.6	1077.468	1787.364	288.834	10448.768	218.469	178.56	217.508	1371.7	542.766	474.814	143.872	2643.356	10482.167	355.274	568.849	301.448	126.275	1194.481	290.615	4968.294	163	0.932	1288.42	376.046
14276.877	15229.984	10397.049	16168.117	11272.523	19106.279	9644.219	15756.582	2555.336	393.335	288.354	608.129	1550.749	4363.971	426.631	9886.094	172.946	161.121	154.879	1016.785	615.816	459.234	127.85	2979.187	3584.291	293.47	645.42	281.892	545.83	1912.778	289.716	6748.398	129	0.97	620.12	378.074
21784.565	23103.529	16930.612	25512.982	18790.307	30578.218	16593.086	25947.388	1354.916	525.229	344.85	643.982	1659.655	5385.691	467.028	9144.453	179.342	187.405	240.946	1774.257	619.512	526.122	171.24	3630.743	4707.855	310.574	499.171	288.814	674.225	2211.772	315.902	8510.525	193	0.969	647.153	378.692
14880.709	16290.09	11269.803	17470.877	12756.555	21946.772	11287.019	17774.129	2563.233	507.169	332.436	684.057	1091.636	5912.84	444.361	11214.569	166.98	208.325	149.403	1574.816	673.868	510.364	142.871	3453.511	4096.737	305.937	406.94	283.015	139.946	1899.348	325.943	7755.339	106	0.98	661.642	377.311
18834.153	20027.343	14190.874	21581.138	14843.882	24817.444	12436.888	19253.561	1091.767	449.246	329.985	619.198	1326.607	3799.771	381.962	11969.488	173.029	192.409	216.52	1337.057	598.557	3136.147	155.432	3161.927	5567.158	329.156	929.308	285.161	3858.37	1509.315	330.227	7085.955	291	0.888	673.452	380.284
12522.465	13847.186	9562.712	15700.301	11085.626	17869.358	9780.43	15699.817	2219.043	376.941	310.887	538.73	1110.17	651.241	311.101	10507.874	229.237	189.615	172.28	1756.683	579.048	577.925	146.023	3452.087	5113.036	316.833	685.2	272.158	2577.189	2398.058	261.933	8366.759	107	0.989	930.369	377.668
15174.726	16887.468	10873.93	19160.914	12173.877	20587.222	10089.532	17448.915	1659.664	543.077	418.106	548.513	2254.143	2423.846	369.188	9957.237	224.199	260.426	182.547	2154.7	479.971	530.706	133.025	3957.119	4178.115	380.804	284.602	307.634	86.01	2553.008	289.632	7981.086	116	0.965	1186.345	376.776
15714.268	16937.022	11545.044	17624.695	11274.5	18122.444	8374.364	12916.127	754.713	456.92	300.888	845.381	2084.27	5295.049	467.11	8678.924	145.69	143.419	141.651	2301.576	1145.315	471.759	123.597	2707.992	4819.942	274.772	442.595	266.266	555.193	2854.061	284.405	5955.226	126	0.932	502.714	379.214
14414.402	15324.875	10456.266	17924.498	11105.434	17270.584	9002.468	14950.613	871.483	330.959	314.956	709.074	1852.951	821.959	373.401	12072.444	205.181	240.741	186.661	2065.928	1077.365	404.309	167.211	3212.881	5289.415	313.415	861.761	291.445	130.508	2052.679	274.386	7360.831	111	0.994	978.05	378.014
17841.34	18500.295	12733.651	21009.302	13304.916	21814.348	11038.597	17995.253	780.146	377.254	373.928	735.797	1662.925	2467.734	434.297	10249.369	223.092	222.416	185.045	1235.437	725.534	489.419	139.278	2930.541	5144.865	310.305	341.658	264.559	121.317	3005.752	278.65	7148.114	122	0.985	1029.598	377.984
15492.835	16478.643	10831.442	17755.646	11047.24	17861.471	8830.77	14942.403	1017.458	370.241	350.232	499.387	1336.355	947.217	352.973	10893.577	206.165	225.738	226.291	1364.929	939.725	358.855	144.555	2921.405	4338.157	295.529	420.718	275.542	307.449	1794.809	285.775	6572.797	124	0.972	1070.815	378.669
14942.364	16270.22	10641.338	18552.865	11969.364	20500.912	10533.675	18445.646	789.796	445.434	410.686	450.845	1847.122	583.962	328.199	10947.702	250.58	229.251	218.748	1439.144	396.267	476.44	124.983	4545.521	5446.041	342.743	292.308	279.527	96.992	1885.801	262.685	7811.479	110	0.998	1173.373	378.173
18529.061	20057.429	12891.89	22664.686	13135.989	23640.178	10605.488	18406.843	926.902	452.728	409.355	558.251	1502.739	1812.292	349.565	9112.899	208.193	247.236	156.653	1731.124	791.24	599.385	153.873	3283.886	5648.065	331.989	311.09	317.968	157.778	2640.185	273.014	6664.602	96	0.992	1244.833	377.354
18700.068	19884.931	13641.164	20920.849	13441.429	22874.918	10600.643	16451.308	1105.886	442.106	314.991	984.514	2486.083	2574.581	504.54	9313.416	177.129	153.01	193.957	1942.864	662.947	604.478	127.12	2873.322	8268.061	277.446	424.912	273.261	4007.427	2659.464	284.611	6324.642	209	0.857	521.778	382.792
13730.688	14823.776	10302.675	15433.469	11068.453	17865.802	9204.661	14612.795	1656.712	357.291	321.708	875.561	1430.328	3430.835	364.765	11199.048	157.53	179.847	194.244	2122.529	1125.632	423.583	135.683	3177.883	2466.398	346.996	433.904	279.007	4671.348	2181.655	298.76	7301.727	117	0.985	720.756	378.654
13179.194	14519.762	9951.318	16060.1	11731.239	19590.551	10648.31	17365.308	844.773	381.773	322	634.451	1586.425	11920.07	404.575	10260.973	183.728	159.522	168.262	1475.56	715.189	451.457	127.29	3601.988	3518.019	331.48	403.755	303.491	111.693	3477.138	267.225	8576.809	129	0.97	793.461	379.795
15919.501	17129.551	11875.735	19087.173	12932.323	18791.564	9967.814	15860.878	1873.151	1276.776	308.726	630.831	1524.304	4952.902	299.993	12475.486	197.375	214.576	199.809	1575.133	687.001	409.173	117.048	3122.882	5102.311	328.255	324.097	304.078	122.698	1865.656	272.11	6727.327	145	0.954	809.645	379.679
12793.482	14439.615	9846.249	16269.824	11872.644	20447.184	11155.554	18430.608	983.365	367.066	360.48	615.883	2649.893	1843.301	385.851	8942.669	191.499	162.29	176.151	1809.957	660.562	251.322	115.415	4198.824	2141.407	317.6	443.035	302.842	113.065	3732.289	276.656	10202.561	151	0.957	830.513	380.427
15193.81	16763.852	10777.632	19217.683	11789.512	21541.085	9780.999	16815.712	2064.352	442.314	413.879	627.166	1048.018	1301.403	357.765	9371.091	257.029	252.542	159.101	1620.209	446.579	478.339	157.92	3163.815	5858.141	323.536	496.476	338.108	1456.999	2101.52	283.747	7336.099	147	0.952	1233.425	379.976
17087.734	18151.719	12729.017	19652.023	13618.07	20984.222	11027.434	17395.726	1734.757	357.32	339.758	798.829	1581.522	1422.186	348.971	12462.914	190.778	195.099	210.17	1370.959	976.078	377.663	132.809	3424.2	5270.137	365.239	430.241	284.07	1391.608	2299.777	280.849	7559.858	150	0.936	764.707	381.833
13502.499	14939.9	10003.511	17186.687	12049.565	21330.229	11530.284	19321.758	880.437	400.022	328.579	597.042	1723.941	2145.313	379.195	8443.317	197.88	206.928	145.307	2086.765	545.78	336.666	172.602	4223.782	2509.967	318.788	461.752	293.31	106.253	3024.302	259.529	10100.297	139	0.977	958.277	380.709
16443.927	17581.522	12002.743	19705.68	12668.155	20221.692	10483.57	17024.978	833.608	340.493	329.715	716.965	1536.439	1632.519	433.148	10454.133	216.373	250.78	207.059	1728.145	868.828	429.613	162.592	2934.702	6357.654	321.996	760.809	266.275	914.442	1909.227	299.779	7210.733	132	0.954	995.538	380.833
16437.937	17436.654	11729.011	19386.491	12532.609	21064.2	10798.165	17887.232	1618.078	387.525	373.934	754.755	1476.845	1183.131	478.852	10659.437	223.605	220.413	251.126	1389.164	722.131	416.547	176.762	3149.196	4054.023	341.554	524.047	271.412	1041.116	3648.716	323.772	7718.178	118	0.981	1008.72	379.847
16144.498	17118.068	11561.824	18915.09	11897.982	19532.579	9771.273	16257.943	1026.353	354.01	338.399	568.33	1893.311	418.055	390.917	9878.767	199.938	217.297	308.859	1268.659	912.827	395.117	185.748	2643.807	6220.081	262.605	386.733	273.979	1157.568	3588.594	275.288	6230.406	118	0.994	1079.525	379.72
16105.651	17661.649	11472.815	20644.742	13098.013	22843.63	11669.101	20122.837	836.338	435.66	415.341	433.424	1880.932	706.954	315.607	10035.724	247.238	230.523	208.662	1575.475	397.786	522.117	128.626	4157.821	5835.627	314.494	337.49	292.652	266.937	2197.379	270.035	8193.37	122	0.985	1165.18	379.68
20338.056	21539.475	13704.126	21455.853	12449.869	22878.518	9512.628	14528.601	888.959	840.518	343.647	632.202	1390.425	6138.632	419.7	8966.445	168.512	163.981	171.444	1344.877	647.073	625.037	151.067	2651.408	6937.852	307.226	588.26	295.797	423.107	4063.943	292.253	5465.37	126	0.959	456.063	380.341
17048.419	18508.962	12921.118	21002.918	14394.988	23604.869	12329.203	19513.281	1803.264	361.73	324.586	485.847	1379.159	1143.738	320.913	11455.504	197.138	221.607	178.716	1273.358	359.741	411.408	130.111	3516.933	5533.566	306.83	401.716	303.634	845.763	1925.823	291.998	8152.78	425	0.705	862.606	392.695
15726.923	17157.242	11806.137	19850.599	13715.192	23739.313	12344.368	19794.349	1112.644	365.24	297.117	423.31	1424.347	1075.916	310.373	11245.997	167.171	198.27	184.703	1423.444	656.12	462.435	137.255	3483.782	2453.847	357.105	409.669	285.63	119.2	1514.292	269.379	7913.294	209	0.911	888.112	381.955
16715.554	17571.879	11838.091	19270.323	12113.008	19351.107	9907.948	16196.855	1313.255	357.74	368.117	553.871	1859.101	1172.436	327.309	10837.552	229.611	241.373	250.728	1511.383	742.951	466.646	162.151	2767.139	5735.625	322.739	657.426	249.264	1154.875	2262.942	267.803	6555.852	138	0.981	1043.138	381.855
15980.365	17206.174	10720.025	18418.553	10543.72	18666.754	8349.545	14681.71	997.487	414.217	399.813	559.766	2006.756	787.629	384.522	9464.405	190.841	230.403	195.112	1415.346	745.072	615.149	145.376	3145.511	5455.015	304.082	366.466	305.405	116.066	2044.978	293.47	6377.481	118	0.981	1265.653	380.534
19349.312	20009.457	14150.609	21326.953	14649.231	24357.737	12027.684	18561.746	829.826	319.828	329.166	685.393	1573.191	2558.353	340.593	11366.751	178.533	205.288	213.088	1720.286	1462.825	367.438	127.596	2846.231	6022.55	339.192	427.682	287.107	2769.729	2018.697	300.145	6736.451	135	0.987	711.211	382.27
13957.621	15467.306	10508.195	17434.149	12433.531	20794.695	11284.461	18823.24	1487.322	389.584	352.596	554.02	1378.04	1844.414	316.525	10339.554	195.856	181.63	184.365	1463.795	527.722	351.956	119.778	4373.372	3153.662	301.691	284.069	305.219	115.69	2936.96	289.799	9607.556	197	0.87	848.799	385.642
17439.303	18869.922	13239.015	21770.385	14673.695	24069.174	12003.546	18840.008	761.35	348.824	280.796	524.833	2476.74	715.68	382.714	11086.846	174.385	220.277	219.127	1338.173	729.718	502.114	156.526	3301.78	4588.815	354.54	425.493	291.167	383.855	2003.9	258.942	7438.418	112	1	899.286	382
19317.727	20459.341	13112.752	22327.482	12968.054	22853.963	10270.032	17689.186	1298.25	450.999	423.162	633.607	1686.396	1773.186	384.321	9707.928	222.639	272.014	179.796	1692.078	691.166	596.769	151.033	3185.114	6094.308	357.637	397.238	326.246	106.535	2707.197	283.393	6527.509	107	0.958	1241.042	382.556
16206.03	17342.142	12157.249	18736.787	13224.032	21267.855	11131.179	17312.675	1375.831	363.062	321.403	748.105	1839.623	3418.456	313.318	10931.669	177.906	168.02	202.814	1909.748	1089.241	439.588	128.378	3010.447	4585.435	329.565	586.317	278.055	2209.544	2054.995	284.271	7126.687	152	0.974	741.053	383.711
15683.881	16870.516	11794.262	18405.104	12996.957	20351.445	10636.486	16728.337	1153.578	323.516	329.332	561.532	1952.444	828.533	326.539	11618.264	174.242	182.102	215.459	1644.355	1542.972	405.534	140.709	2997.861	5663.733	326.674	501.829	287.826	2315.839	2029.064	290.314	6709.134	134	0.98	752.06	384.269
16814.226	17926.926	12662.635	20121.118	14009.474	22340.478	12473.076	19685.07	835.289	329.453	281.236	507.934	1541.557	532.915	365.296	10840.919	178.773	210.619	305.592	2006.367	617.744	458.466	244.089	3261.207	4877.536	310.38	665.803	279.419	2570.591	2388.947	243.247	7493.814	183	0.869	921.025	386.697
18617.644	19644.535	14024.899	21025.325	14549.168	22951.673	11823.421	18013.34	801.61	465.862	308.929	730.65	1452.319	3153.054	370.139	12353.312	172.82	180.787	257.858	2707.615	921.64	488.163	162.137	2682.459	7945.588	320.298	615.056	278.317	7125.6	2071.948	303.861	6074.854	167	0.922	700.955	385.027
18090.568	18986.279	13125.87	21528.887	13729.654	22562.933	11430.616	18416.181	830.951	340.187	343.169	628.562	1639.454	1606.091	429.389	10504.015	213.871	241.096	206.761	1752.899	759.29	488.031	165.339	2921.496	5789.311	304.706	758.065	259.054	861.96	2422.881	295.687	7223.203	174	0.885	1001.793	385.908
16095.943	17509.14	11662.133	20206.932	12890.716	21534.298	10449.503	17927.181	877.024	422.879	375.789	414.907	2067.82	660.587	339.161	11089.939	195.43	231.182	186.359	1349.825	804.24	420.59	135.487	3462.14	3457.762	300.124	350.976	272.242	120.37	2281.357	276.894	7444.54	135	0.96	1122.219	383.589
19261.809	20195.992	14152.132	20140.487	12782.359	20355.799	9622.41	14911.726	862.029	988.475	318.902	926.575	1932.993	3548.771	465.055	8976.175	164.018	134.206	179.121	2632.557	809.299	632.807	112.988	2666.187	12912.537	271.817	741.701	270.763	1533.085	2664.071	278.934	5755.455	122	0.985	511.459	384.738
13289.02	14518.275	9903.789	16310.245	11360.587	18096.745	9953.726	16240.973	970.671	347.828	310.152	445.549	1403.024	702.655	307.585	11541.969	188.179	201.121	176.518	1587.392	694.55	435.86	154.986	3802.204	4660.23	350.903	847.455	277.526	234.074	1636.097	263.112	8322.095	114	0.96	934.781	385.544
16222.435	17639.086	12246.322	20666.983	14121.656	24224.866	13089.355	21067.483	906.826	370.632	326.711	608.759	1576.783	807.29	420.648	8928.641	173.671	218.651	208.682	1980.194	716.512	433.84	193.549	3930.259	2461.003	312.957	707.698	281.969	366.863	2443.187	265.473	9451.446	160	0.915	949.531	385.65
12590.314	13655.151	9406.02	15443.309	10362.765	17039.279	9041.364	14721.497	1757.529	313.082	318.914	745.133	1833.59	584.089	415.139	11659.43	188.813	210.911	190.436	1976.516	1293.126	374.127	154.936	3157.753	2315.598	304.32	761.044	281.417	131.528	2243.44	268.38	7293.934	110	0.998	984.409	385.173
18028.717	19327.145	13313.21	21208.032	14454.628	26566.614	12745.178	20026.108	1632.55	598.869	329.488	851.705	1532.9	6848.423	635.666	9045.138	192.64	179.312	156.117	1187.701	394.654	556.43	117.818	3649.058	5505.667	279.577	487.028	289.54	267.855	3683.995	296.302	8686.627	213	0.807	569.655	388.932
15591.588	16980.794	11811.491	18668.754	13495.613	24118.628	12366.945	19475.197	900.111	410.51	338.95	716.361	1280.781	5010.757	505.757	9323.45	166.12	149.665	146.928	1082.157	501.574	453.593	130.198	3659.326	3174.113	301.119	856.787	286.849	295.049	3471.566	302.198	8638.531	157	0.921	628.392	386.258
14339.695	15655.043	10957.189	17479.15	12435.791	20833.719	11182.077	17860.396	874.944	338.47	322.565	646.634	1449.893	1761.127	362.24	11214.644	175.044	171.736	189.402	1526.173	615.947	414.399	119.175	3499.317	3437.018	362.247	572.828	289.457	104.158	2743.588	281.192	7971.989	200	0.864	781.01	387.57
13410.079	15090.504	9824.881	17243.752	11426.707	18988.669	10149.426	17814.915	882.43	492.928	439.502	498.124	1521.826	760.207	321.469	10531.69	242.961	215.822	176.701	1321.916	405.696	480.851	138.561	4589.293	4390.957	329.147	286.613	303.623	123.465	1863.097	297.221	9083.81	110	0.985	1136	385.964
16664.042	19004.269	11291.689	19836.045	10934.945	19059.886	8401.67	15472.132	879.333	470.939	404.098	404.61	1145.459	508.67	315.072	9592.151	272.437	238.909	183.874	1536.861	132.567	617.687	151.623	3982.047	7491.511	391.292	464.473	275.469	107.808	1163.49	258.583	7057.078	112	0.973	1387.625	385.955
15423.735	16788.263	11564.46	17773.599	12143.241	20721.706	9859.804	15637.501	4038.364	396.42	312.986	1123.667	2324.453	2690.406	539.71	9925.253	196.626	161.232	159.601	1498.461	730.109	525.139	118.832	3068.956	3998.4	285.923	501.742	267.128	1435.103	2564.412	290.397	6746.059	106	0.993	535	386.302
15122.039	16044.692	11241.693	17287.53	11857.972	19907.073	10186.294	16828.158	760.39	400.484	285.23	748.522	1279.257	2167.771	472.837	10148.749	155.919	178.791	306.691	1197.488	668.581	429.109	157.865	2946.353	7054.035	302.868	686.772	279.504	8330.937	2320.305	301.453	6933.027	113	0.981	618.403	387.314
17056.559	18029.02	12762.315	19469.317	13749.662	22000.777	11421.065	18133.08	751.599	329.209	327.757	580.766	1621.155	999.264	305.76	12524.099	178.868	189.887	191.362	1631.175	980.616	407.99	127.565	3287.066	5786.822	348.127	364.062	286.408	273.703	2134.774	267.394	7301.9	130	0.99	758.731	387.462
16114.595	17999.137	11541.141	20881.766	13468.982	24035.542	12057.925	20976.943	997.114	505.79	437.196	639.498	1673.894	5174.64	353.485	7943.767	255.463	218.086	159.118	1521.92	450.82	436.504	133.726	4180.082	3927.58	299.334	341.799	286.595	116.777	3147.775	283.349	9432.725	128	0.991	1146.453	387.516
15718.396	17221.633	11126.392	20002.86	12741.477	22908.332	11677.85	20326.958	876.677	434.552	414.597	428.346	1413.202	783.999	289.846	10137.032	244.959	204.553	189.185	1661.838	404.468	385.153	135.186	4325.946	3827.73	322.302	315.156	297.674	91.703	1784.776	290.771	8765.63	120	0.998	1161.867	387.65
16151.473	17556.882	11091.835	18873.664	10333.1	18921.756	8023.05	14296.511	892.245	522.079	365.771	578.177	1360.244	1850.532	364.168	9244.277	201.545	230.642	300.864	1793.039	720.649	614.629	207.999	2784.935	6478.534	325.419	305.74	297.745	3178.922	1895.284	270.15	5656.106	155	0.878	1307.635	389.971
16977.807	18740.754	11626.936	20931.472	11652.814	22559.041	9425.727	17172.583	1295.132	402.268	386.548	515.197	1301.691	1543.783	362.478	8789.652	195.424	178.546	174.912	1405.814	490.945	532.338	137.698	3168.105	4214.561	362.045	479.508	284.501	122.259	2166.678	274.085	6465.372	164	0.928	1324.268	388.335
17159.847	18263.163	12898.796	19943.713	14064.81	23196.316	12148.604	18945.399	1113.031	609.808	322.115	620.417	977.203	4460.612	407.683	11282.759	162.461	170.327	228.622	1224.728	550.919	484.025	158.71	3175.752	5504.734	301.92	372.826	289.645	121.795	1645.707	306.841	6856.529	127	0.955	660.618	388.39
15790.033	16928.129	12170.921	18459.012	13216.474	21817.021	11368.027	17470.34	848.565	328.672	338.195	913.733	2387.452	1673.631	395.972	11512.649	157.595	181.73	322.953	3539.209	1334.304	351.098	149.55	3075.568	3397.717	337.16	411.559	281.258	5808.99	3473.534	292.403	7400.811	104	1	716.365	388.154
14616.886	15761.408	11044.333	17770.296	12326.191	20363.212	10682.932	17076.539	740.547	289.99	290.556	497.187	1735.226	1677.485	328.603	11790.207	169.322	180.815	187.36	1339.906	739.624	351.755	113.943	3152.448	3713.372	322.459	360.205	284.384	113.634	2471.814	268.774	7044.851	124	0.933	805.363	389.331
15599.747	16674.098	11457.079	19654.311	12540.344	21851.308	10937.791	17712.608	1061.807	332.934	350.628	688.935	1740.187	1393.746	413.215	10359.277	215.392	212.129	162.756	1440.527	675.338	398.309	135.594	2736.916	3786.435	312.928	464.418	263.338	90.015	2715.674	280.605	7002.877	241	0.892	1028.376	389.591
15025.144	16262.552	11386.158	17634.016	12897.645	22340	11587.904	18383.196	1250.749	493.844	341.907	663.073	1294.967	6112.928	491.281	8924.425	176.654	156.856	150.951	1225.98	541.366	439.136	129.058	4054.48	3263.971	279.544	977.098	285.094	109.334	3492.807	285.204	9019.094	105	0.984	635.014	389.557
15883.1	17207.129	12207.963	19199.627	13913.841	24104.501	12523.937	19913.17	1003.639	594.546	332.719	764.916	1271.566	7000.964	510.727	10700.925	172.978	157.149	197.502	1409.484	510.4	457.078	139.474	3745.183	3952.384	301.572	492.138	287.008	100.374	2344.84	305.391	8511.753	232	0.858	646.931	393.379
14067.268	15063.384	10643.2	16084.536	11551.311	18962.537	9781.302	15526.522	1160.621	348.094	345.569	682.498	1501.221	2311.207	434.342	12444.273	167.218	167.24	185.232	1351.401	1188.261	436.474	130.896	3188.516	3596.297	311.701	400.632	259.032	459.908	2311.493	300.559	7093.905	132	0.993	687.848	389.121
17174.913	18259.707	12628.274	20302.673	13598.152	21246.941	10972.278	17546.513	761.078	317.164	280.374	448.48	1751.993	818.764	337.355	11401.919	181.089	212.453	327.414	1414.069	572.831	532.986	195.86	3111.763	6912.856	315.4	533.489	283.805	1534.767	1487.484	261.997	7047.058	188	0.884	901.782	390.25
14737.947	16144.906	10412.064	17659.434	11230.154	18790.775	9437.872	16202.529	1020.407	510.454	430.985	451.432	1643.06	1399.05	326.864	10815.565	303.018	256.697	204.861	1640.953	493.42	559.838	136.407	4040.016	9778.433	481.984	554.241	326.651	95.738	1454.807	271.012	7800.827	142	0.877	1190.373	391.359
14171.659	15208.283	10277.434	17044.562	10798.721	16679.269	8411.368	14023.485	708.306	327.977	339.075	563.646	1814.705	1103.332	317.226	10955.62	203.347	212.739	205.478	1538.592	933.151	373.806	122.484	2819.209	4843.988	283.214	412.727	265.229	619.466	2490.732	296.883	6403.219	107	1	1069.051	389.481
20188.161	21216.101	15080.61	22300.842	15285.385	25830.462	12792.33	19686.997	2424.252	1192.917	325.646	1137.303	2651.89	4476.544	493.037	8822.523	171.413	133.341	137.763	2596.524	1024.628	553.046	115.922	3097.198	7105.27	273.286	518.329	273.426	134.714	3487.408	269.768	6716.5	177	0.954	501.664	391.72
18014.009	19343.497	13735.364	21120.792	14796.462	22555.249	11797.636	18761.879	1237.75	622.422	342.683	777.42	1522.795	7519.172	373.569	11540.622	190.287	221.808	180.17	1338.772	803.168	474.933	131.649	3423.083	5873.18	373.428	477.948	289.231	916.603	2863.007	288.846	7737.376	161	0.944	771.531	391.866
16713.43	17663.884	12180.597	19647.169	13121.549	20659.19	10771.706	17379.005	3180.066	353.701	297.371	440.54	1463.402	886.581	318.891	13088.582	209.656	223.977	177.798	1086.671	488.944	499.231	142.998	3421.879	4836.26	343.013	400.949	289.448	115.606	1450.98	268.923	7335.472	137	0.947	888.383	392.609
15989.508	17124.116	11734.973	19955.99	12887.783	20990.903	10643.009	17373.075	806.11	572.077	343.197	688.468	1214.366	3965.093	396.302	10932.708	219.642	232.937	180.138	1787.405	659.662	381.472	140.35	2836.232	5662.768	304.713	714.861	261.798	106.748	2482.744	295.162	6736.357	105	0.971	1012.024	391.119
13711.537	14721.368	9946.927	16579.382	10603.844	17575.979	8936.716	14481.136	834.216	334.626	321.965	588.232	1532.063	1169.248	352.524	11298.409	195.128	210.151	186.266	1619.37	802.662	462.355	121.405	2691.215	3434.427	308.773	364.438	260.668	330.991	2422.63	294.22	6255.519	173	0.901	1054.795	392.436
18013.155	18992.444	14457.939	20499.743	15673.451	25242.946	14182.831	21454.288	1274.931	480.27	314.047	591.743	1657.759	4241.453	364.574	8786.837	160.664	128.501	154.355	2025.825	577.417	475.597	132.948	3296.297	7546.248	271.595	2437.783	288.427	1761.11	2985.354	287.353	6890.238	200	0.949	489.015	393.975
13025.104	14061.453	9757.989	15104.781	10846.189	19609.857	9854.663	14966.578	1699.512	322.6	280.743	566.562	720.879	1426.611	449.006	7950.595	176.566	197.019	201.561	2532.431	199.207	510.301	134.937	3004.518	6782.995	299.889	604.388	287.289	20699.181	1630.996	310.984	8223.8	169	0.893	587.553	393.346
18354.401	19371.937	13901.178	20953.569	14925.664	24781.355	12869.528	19978.221	1124.236	403.332	331.013	652.28	1303.599	2635.228	455.451	11814.007	167.671	179.873	243.138	1215.41	661.178	709.876	169.52	3217.763	4958.25	292.739	499.67	279.217	191.272	2210.451	318.132	7211.77	265	0.902	665.787	396.225
16598.256	17354.581	12554.436	18598.918	13617.32	22256.826	11989.671	18346.677	656.74	818.081	297.475	992.03	1318.218	5083.792	315.531	14057.645	147.668	148.115	191.229	2377.437	703.161	446.823	135.637	2716.666	5379.899	305.884	1091.892	267.247	4787.481	2091.981	293.063	6006.776	115	0.969	701.039	392.048
18263.682	19334.992	13856.986	21210.021	14776.397	22034.186	11376.583	17666.154	2676.881	332.134	320.061	811.727	1496.934	1235.029	308.777	11933.106	205.483	182.518	220.089	1517.22	1219.012	375.524	125.911	3022.818	6887.331	337.457	347.346	260.947	265.553	1523.647	284.636	6876.88	144	0.985	740.319	393.076
17647.322	18861.77	12318.554	21321.753	13117.779	23083.881	11451.596	19734.967	1033.647	648.551	415.689	523.207	1756.445	8614.247	355.536	9190.249	254.728	255.297	161.016	1423.186	727.244	514.227	131.366	3909.396	5213.893	290.329	392.543	291.456	92.505	2749.845	288.118	8598.331	140	0.932	1151.364	394.386
19632.249	21199.763	13933.308	22130.499	13339.677	25404.91	10757.664	16817.624	1004.035	449.854	331.123	618.021	1844.622	2743.943	420.225	8809.333	177.01	171.317	149.587	1487.548	691.471	530.281	149.448	2877.568	6169.4	289.003	358.194	302.787	141.745	4333.341	290.002	6085.095	163	0.9	456.046	396.138
19891.103	20981.44	13844.881	20888.303	12727.125	20562.884	9176.393	14231.323	843.529	407.693	322.818	536.563	2247.47	1436.724	352.786	9792.947	187.691	187.406	148.016	1588.43	779.645	488.352	135.011	2646.207	8565.595	270.137	689.559	282.705	2476.469	2137.136	295.386	5599.261	112	0.973	476.696	393.402
14259.443	15299.303	10510.814	15979.154	10849.094	18384.976	8847.887	13734.407	2276.439	351.475	310.046	1037.306	1971.17	1922.611	504.398	9509.933	177.278	148.564	165.205	1383.639	463.469	493.433	110.418	2945.965	4695.965	279.054	363.929	296.191	468.933	2989.028	294.9	6627.522	113	0.981	543.969	392.35
16953.151	18477.355	12769.927	21026.917	14741.944	24778.238	13671.875	22411.982	1018.034	506.439	380.36	581.35	1099.411	9002.435	365.329	9337.369	205.543	175.323	164.984	1559.242	374.557	377.987	123.374	4414.948	3873.513	305.133	362.625	325.033	138.029	2599.156	295.46	10281.56	181	0.952	841.909	395.329
14530.094	15681.91	10626.587	17517.008	11891.779	19460.88	10482.447	17182.301	741.007	338.555	321.449	453.976	1802.573	1526.699	334.114	10851.435	165.038	197.815	220.904	1565.574	806.062	415.131	160.709	3720.962	3202.96	316.492	446.273	288.803	196.486	1851.287	255.072	8760.011	141	0.964	940.94	393.571
15599.333	16801.424	11956.086	19527.027	13634.833	22967.944	13039.343	20729.078	1075.153	496.435	319.139	620.665	2422.382	3202.627	396.699	10194.81	184.871	211.33	268.14	2186.14	821.788	330.099	240.14	3220.828	2880.442	291.808	831.866	269.768	1082.503	4170.262	259.866	7693.197	124	0.96	969.573	393.766
14543.798	15872.339	11127.472	17145.764	12811.559	21909.875	11477.566	18434.996	1728.736	398.964	335.279	741.485	1290.988	3384.276	509.698	10956.942	163.94	160.414	150.034	1102.251	493.969	503.374	131.102	3763.002	2659.338	290.028	564.719	287.101	130.862	2947.371	294.302	8418.673	135	0.949	630.107	395.315
16287.16	17514.389	12371.496	20164.769	14167.708	22899.699	12271.909	19720.619	779.731	360.541	346.227	576.281	1528.115	2603.779	376.887	10420.887	182.836	160.766	180.411	1368.979	706.96	336.471	116.499	3988.304	3977.856	315.722	424.635	295.217	131.632	2328.151	287.121	9122.208	133	0.973	832.695	394.951
15696.199	17009.937	11862.068	19001.799	13766.304	21627.802	13340.921	21191.533	1114.135	390.151	347.865	617.37	1730.128	745.882	415.236	8925.099	188.459	212.003	302.996	2004.861	894.465	363.38	171.284	4148.414	3341.573	317.996	648.38	289.178	1978.242	2388.776	265.012	9642.577	141	0.938	953.252	394.351
17547.814	18180.286	11519.084	19277.694	10889.202	18470.598	8512.195	14722.259	1293.175	539.106	394.616	590.442	1727.862	1665.668	355.044	9687.056	228.956	274.975	215.085	1737.536	531.018	658.64	153.864	3006.716	7603.762	405.361	620.413	313.301	104.519	2418.034	287.863	6349.635	98	0.993	1241.337	393.837
17366.263	18400.731	11243.161	19717.288	10628.447	19034.799	8377.821	15174.392	1297.658	449.311	371.347	525.399	1398.851	2115.693	370.754	9682.16	208.193	224.592	189.4	1293.697	544.098	523.633	141.762	2953.004	6348.584	361.79	384.429	309.575	96.428	2368.181	274.52	5969.71	126	0.921	1319.452	393.611
16244.816	18848.096	11121.955	20519.903	11759.636	22061.801	9884.374	17948.636	998.369	531.389	432.096	446.537	1555.699	593.065	336.554	8594.668	258.705	229.622	221.545	1630.524	172.062	596.504	150.572	4708.73	4946.759	350.549	325.349	269.825	97.583	1995.441	261.669	7867.482	118	0.994	1393.703	394
15050.164	17886.551	9817.983	19063.074	10908.172	20263.22	8873.014	16288.028	1035.049	543.28	389.364	496.415	2009.794	550.944	361.791	8653.66	287.288	213.257	149.327	1873.773	300.141	643.444	154.784	4522.645	4527.847	367.047	295.205	282.244	114.666	2871.675	259.766	7613.222	130	0.935	1431.5	395
18928.612	20000.771	14509.189	22223.97	15757.046	25307.48	13287.926	20331.938	2059.927	362.555	351.071	1241.308	3127.831	4204.813	498.118	10828.722	195.612	208.009	217.32	2712.487	1535.676	446.014	138.899	3253.557	6229.694	335.677	438.561	269.071	728.122	3900.047	300.943	7704.973	153	0.98	717.101	396.016
11682.693	12838.516	8734.93	14062.078	10233.662	16603.786	9252.201	15342.436	1170.85	353.973	339.186	596.857	1874.056	1640.927	410.151	10437.975	186.333	160.705	170.468	1729.946	1096.829	308.381	119.338	3854.034	1732.033	320.804	554.67	307.666	125.81	3702.791	279.532	8747.702	100	1	813.38	394.62
18389.575	19411.257	13528.517	21677.865	14373.311	23325.402	11992.059	19159.486	2178.034	361.46	315.328	523.226	1769.654	1217.968	395.011	11461.219	206.834	213.557	192.293	1291.693	684.378	415.34	137.208	3311.951	4910.49	332.348	418.008	298.865	1096.366	1945.918	275.558	7334.47	220	0.93	877.764	398.241
15326.482	16347.052	11083.32	18174.14	11698.695	18980.1	9724.122	15912.578	723.509	329.334	339.222	574.657	2084.925	886.113	380.147	11148.423	211.087	240.889	199.777	1951.557	779.029	395.645	143.382	2721.537	6006.373	328.68	681.161	251.818	1537.519	2494.625	286.33	6482.989	150	0.893	1004.14	396.92
16480.705	17539.921	12616.529	19053.603	13666.184	22143.317	11433.841	17918.253	1624.055	346.182	346.19	1018.144	2753.405	1645.687	450.995	11573.234	194.888	174.796	221.526	3068.41	1072.712	471.142	143.148	3395.846	4554.667	333.947	782.483	286.775	2837.536	3427.178	290.341	7935.51	147	0.967	725.942	397.711
13944.342	14912.735	10361.43	17451.653	11472.007	19563.648	10170.098	16519.401	675.002	318.84	319.96	542.496	1492.629	1301.719	332.324	10976.697	211.809	195.106	215.43	1672.869	573.103	378.429	151.217	2669.718	4216.351	284.705	574.704	259.152	1805.758	2760.912	286.225	6562.635	130	0.978	1016.677	396.469
14854.558	16090.396	10890.962	18876.895	12267.224	21333.978	10801.036	18236.097	930.652	387.477	362.038	504.106	1429.028	1169.366	319.047	10775.68	212.33	202.613	191.729	1737.756	725.977	350.299	130.971	3416.129	2914.569	302.867	483.353	269.55	386.58	1982.918	301.25	8016.804	131	0.997	1077.042	396.477
15843.752	16987.518	11402.661	19336.139	11987.214	18692.541	8939.381	15008.38	1620.448	382.702	335.87	440.543	1768.113	680.211	304.549	12252.088	215.42	239.793	186.809	1241.981	741.568	475.037	125.261	2762.117	5515.338	294.493	395.139	284.805	90.092	2152.26	299.428	6005.963	114	0.99	1104.675	395.333
17489.069	19026.739	13507.837	21548.453	15368.08	28250.357	14091.524	22244.799	1045.689	432.235	343.391	751.861	1399.367	10770.434	567.417	9856.078	171.354	160.54	140.573	1273.763	435.236	508.736	126.503	3835.126	3024.383	303.197	971.691	294.065	2570.124	2979.632	297.614	9315.682	397	0.831	615.54	401.004
15046.633	15878.423	11212.887	17878.708	12028.079	18757.512	10336.226	16043.096	983.402	311.822	281.546	475.283	1424.942	414.147	388.68	11336.044	199.893	241.93	328.241	2896.184	639.396	603.835	216.483	2935.671	9147.823	333.59	644.117	294.183	10081.073	1994.06	255.705	6743.737	103	0.996	921.617	397.131
18015.452	19477.279	12274.762	21299.75	11666.039	20058.63	8586.919	15242.563	810.077	573.86	368.128	696.22	1463.547	1546.094	425.411	9735.307	189.531	244.123	188.64	1614.442	803.069	512.953	139.655	2563.26	6508.269	323.225	300.821	315.018	97.833	2167.346	264.373	5308.75	111	0.964	1297.752	397.518
15933.787	17670.153	10694.057	18890.535	10340.838	18198.908	7761.331	14405.316	820.594	460.263	375.512	494.79	1191.914	1148.149	328.264	9573.989	216.493	223.735	188.063	1439.322	264.297	596.866	141.898	3418.908	4330.667	503.948	415.157	261.292	92.64	984.788	268.667	6374.307	112	0.96	1354.634	397.812
16561.821	18083.093	12620.231	20186.147	14283.267	26497.06	12924.268	20650.288	2618.67	425.582	328.513	815.099	1632.42	6360.779	615.433	9092.828	198.899	160.489	161.717	1504.757	414.421	467.627	120.543	3523.988	3706.24	279.26	489.307	299.486	3183.716	4140.965	284.882	8798.217	294	0.865	573.241	400.667
21699.803	22820.529	16803.153	25423.525	18035.933	27831.783	14967.709	22723.955	1171.705	417.434	346.898	983.417	2145.484	5363.463	412.138	10489.455	186.572	202.38	205.25	1686.807	1141.931	450.382	122.144	3020.471	7259.195	315.506	482.393	260.3	408.834	2955.457	297.337	7141.272	167	0.969	708.165	398.847
17356.716	18817.561	13324.127	21619.446	15131.712	24670.51	13062.879	20856.815	889.872	363.684	349.522	598.433	1851.516	3909.102	381.091	9846.819	185.081	178.229	161.548	1540.464	844.389	356.208	112.802	3604.816	3760.378	305.993	530.433	305.986	139.791	2559.396	287.37	8589.069	220	0.894	826.264	400.7
17000.433	18026.274	12487.555	20000.726	13198.589	20927.847	10810.807	17177.662	1017.229	335.896	278.903	485.778	1646.114	1352.5	398.645	12470.792	166.794	220.878	246.9	1733.834	660.743	414.451	180.854	3069.93	4813.262	310.255	482.394	281.179	2356.652	1960.796	265.377	7016.296	295	0.773	906.249	401.564
16436.14	17842.807	12265.661	20799.204	14083.187	24650.01	13903.339	22167.725	1062.875	397.878	340.595	586.172	1844.702	3085.164	388.573	8278.934	189.659	207.668	209.031	1831.297	508.693	297.279	186.383	3870.556	3259.36	322.02	577.254	273.671	1287.925	3375.276	266.138	9801.574	164	0.962	963.311	399.177
16350.705	17339.171	12151.395	20060.851	13040.38	21638.887	11539.5	17983.584	1001.235	308.727	311.656	640.92	1672.162	1130.802	421.495	11263.104	196.401	245.507	247.433	2275.658	859.83	504.716	183.185	2728.265	5234.211	306.588	647.924	265.441	1352.824	2566.941	273.714	6901.222	166	0.848	980.711	400.127
13865.925	14858.737	10064.17	17019.002	10942.753	18720.504	9236.636	15841.732	1398.803	398.144	361.119	527.302	1368.367	1732.555	303.769	11447.816	214.221	215.691	191.853	1910.954	746.181	440.598	127.341	3334.158	3633.907	345.117	452.397	270.268	92.523	1835.661	296.528	7453.455	99	1	1084.359	397.328
15193.731	16880.164	11151.399	20136.367	13349.832	24061.037	12396.249	21195.288	920.561	499.852	439.584	451.084	1203.718	868.208	299.962	10116.114	230.752	209.941	193.299	2125.171	476.012	427.134	132.238	4577.419	1023.403	428.177	418.562	309.895	91.83	1471.153	275.547	9402.196	181	0.93	1166.566	398.246
13028.585	14555.506	9512.576	16788.775	11064.795	19705.682	10013.419	17479.279	862.391	449.278	392.049	439.523	1223.697	670.989	321.248	11044.466	243.27	203.687	213.594	1604.964	258.08	484.714	142.668	4308.216	3941.558	384.109	556.29	325.66	93.214	1555.818	304.915	7813.695	133	0.973	1196.756	398.019
15093.753	16431.319	10436.504	17533.192	9646.911	16010.096	7393.429	13009.892	1614.331	475.262	381.917	544.292	1917.614	1607.825	338.06	9717.26	205.369	254.644	235.813	2119.879	824.698	675.482	175.352	3004.788	6961.298	310.801	532.736	300.748	8523.802	2229.929	289.972	5879.454	100	0.967	1280.12	397.54
15848.522	17000.513	12040.973	18428.433	12175.763	20255.581	9473.08	14776.484	1397.298	430.265	287.661	796.023	1909.869	6256.275	540.668	9223.411	156.739	162.09	194.43	1452.141	756.555	561.296	113.769	2884.198	4365.266	276.319	507.159	270.92	1123.929	2135.234	273.87	6321.684	133	0.973	525.259	399.207
11825.444	13171.063	9789.13	14711.624	11403.633	21214.841	10649.204	15726.013	1417.004	409.343	314.924	496.439	773.673	4752.293	451.489	8756.328	156.299	200.717	177.788	1790.809	230.03	789.35	124.723	3229.169	2671.382	312.74	531.943	282.808	16011.544	1536.413	300.143	8923.621	102	0.987	602.539	398.882
16795.747	17786.548	12273.959	19998.575	12246.956	19818.079	9700.286	15798.054	1742.62	429.826	365.018	752.034	1705.138	2292.004	451.061	11967.056	242.167	239.288	219.863	1398.756	982.438	497.652	133.079	2621.867	7096.848	299.361	491.677	255.357	432.176	2105.407	276.218	6196.661	196	0.846	1030.464	402.245
13546.389	14268.628	9668.871	15765.305	10156.807	16932.643	8679.044	14086.778	740.583	329.038	313.644	549.351	1581.857	728.644	378.348	11371.845	202.417	194.065	201.259	1432.678	578.961	517.472	122.809	2706.141	4361.767	301.412	498.076	258.388	587.679	2103.809	280.615	6366.277	125	0.98	1060.716	398.772
17388.945	18499.611	12277.013	19056.603	12216.157	21146.842	9518.175	15022.111	824.915	396.391	328.305	648.978	2168.51	944.653	410.846	9334.76	165.045	171.698	162.544	1555.757	916.245	538.083	141.614	2714.23	6879.195	275.82	514.785	298.641	1229.292	2369.419	303.156	5741.104	106	0.993	473.925	399.755
15776.32	16666.06	12035.408	18125.622	12937.398	20291.02	10650.851	16185.284	1576.784	334.234	332.459	622.32	1311.627	1916.915	332.46	12532.05	172.765	163.002	169.258	1358.115	1008.83	392.179	133.102	3069.688	4090.444	305.617	334.894	259.757	449.664	1787.741	309.101	6855.687	127	0.995	688.657	399.831
16648.569	17701.193	12346.246	19744.564	12529.971	18864.112	10067.76	15894.94	762.124	326.021	307.541	484.108	1435.893	683.243	349.726	11635.943	187.065	217.191	221.971	1506.938	613.203	383.235	166.27	3262.004	6123.006	336.149	822.867	291.131	1751.634	1689.075	258.583	7471.767	122	0.985	930.59	399.705
15790.506	17202.762	11186.202	19345.965	11198.669	18869.245	8277.095	14505.371	1289.322	500.911	371.814	617.601	1579.982	2207.114	334.137	11550.996	233.592	292.438	196.794	1434.443	494.899	560.986	140.563	2641.938	5311.766	424.259	751.995	334.841	238.156	2140.03	278.267	5375.725	111	0.964	1219.986	399.527
18560.151	20196.183	13078.496	22749.924	13344.017	24377.251	10953.635	19080.649	1001.306	475.925	438.003	539.129	1625.28	979.87	326.555	10857.364	246.132	252.577	215.131	1566.687	477.41	653.304	150.506	3631.321	6885.044	320.46	306.736	306.079	93.246	1871.299	285.945	7217.015	131	0.986	1258.546	400.63
18056.685	19474.561	13225.931	20919.944	13003.161	23864.585	10548.114	16264.484	916.924	383.659	306.777	602.808	1986.377	1384.75	408.3	8880.714	156.72	179.622	153.447	1612.146	992.046	474.17	142.369	2635.979	5669.142	286.726	472.627	289.431	1875.206	3009.554	300.782	5709.606	110	0.985	465.9	400.991
15099.056	16279.059	11163.286	17000.033	11273.065	19210.936	9136.084	14220.395	1955.151	400.915	287.774	853.286	2377.441	4988.45	474.564	8780.388	164.9	162.278	146.772	2091.115	987.104	539.222	115.196	2837.388	4871.059	279.184	410.317	259.752	495.284	2469.505	274.524	6345.163	133	0.973	504.335	402.274
18614.271	19839.056	13695.381	20446.664	13602.523	23543.301	11211.428	17612.498	1234.763	400.898	309.987	890.588	2015.067	2958.539	505.564	9259.616	177.74	160.968	279.543	2003.986	638.82	578.671	127.196	3004.954	10108.934	278.144	479.061	273.132	2813.364	2588.586	271.55	6646.794	110	0.985	517.555	400.482
14798.755	15822.672	11406.396	16807.377	12441.753	18636.495	10186.778	16092.23	4081.868	352.366	331.996	967.198	1987.327	736.598	365.329	11104.947	214.34	182.243	196.64	1997.244	1217.174	398.334	131.736	3161.073	5529.102	348.45	351.774	260.994	317.074	2461.026	296.191	7400.979	100	0.967	738.61	400.77
19439.238	20196.242	14869.428	21479.991	15444.346	23412.608	12685.696	19671.823	865.793	372.12	324.145	747.326	2116.572	880.517	373.582	11019.459	189.792	193.89	258.971	2063.25	861.874	676.934	147.776	3086.421	8126.835	334.565	540.716	283.032	9243.744	2497.596	285.218	7107.034	237	0.869	749.129	403.259
15356.584	17302.334	10640.043	19243.158	10282.203	18278.697	8190.177	15022.123	787.996	410.842	377.139	403.902	1025.836	608.136	308.029	9022.34	205.772	227.415	202.731	1639.701	331.741	523.181	147.933	3598.75	4585.67	464.881	313.517	276.966	72.256	1084.449	264.228	6468.616	118	0.994	1367.958	401
17812.266	19007.652	13179.823	20362.678	13424.331	23202.384	10735.815	16803.266	1003.86	380.825	313.684	838.734	1813.73	2716.435	512.573	10097.736	161.703	154.784	155.997	1221.316	535.888	594.439	109.904	2949.569	5704.356	280.128	368.518	288.29	135.642	2480.245	276.77	6484.545	128	1	539.641	402.125
11318.072	12648.22	8968.367	13873.28	10494.991	17647.367	9430.791	14803.36	1664.944	356.956	309.816	720.956	1221.434	3286.606	497.02	12456.489	153.856	172.645	183.26	1275.028	560.344	503.161	152.181	3431.672	2387.783	294.075	712.287	292.82	102.225	1819.168	292.139	7428.119	99	1	637.571	401.641
16343.077	17624.013	11660.564	20231.693	12401.826	20680.641	10046.743	17371.716	1199.325	693.238	358.887	593.281	1411.746	5271.603	317.214	11238.737	256.017	245.428	226.865	1559.546	817.331	527.269	135.57	2979.792	6763.815	279.005	361.056	291.239	96.266	2085.27	290.275	6546.75	114	0.99	1092.588	402.07
13725.622	14980.209	9667.076	16672.493	10455.32	18092.332	8930.055	15427.677	926.106	425.235	359.997	420.482	1828.354	688.321	299.142	12386.286	217.989	226.551	170.143	1526.937	396.456	494.321	150.399	3612.788	4688.879	293.544	266.651	323.424	82.654	1921.348	310.024	6687.575	144	0.948	1206.333	403.382
15082.705	16574.656	10247.926	17825.436	10397.413	19113.09	8350.445	15193.946	853.083	398.893	374.292	510.522	1487.549	786.549	394.517	8664.448	209.076	199.629	216.599	1477.114	266.18	558.26	143.224	3428.231	3877.416	354.297	350.504	284.038	167.445	1453.381	260.067	7018.688	112	0.973	1337.67	402.714
18351.479	19289.961	13685.081	22144.996	14252.638	23503.241	11814.513	18487.809	1065.041	344.463	333.804	604.184	1560.637	1172.254	433.131	11281.907	185.195	246.725	187.197	2210.318	918.253	4197.046	164.707	3063.828	3509.263	315.017	527.745	260.463	509.662	2747.209	286.201	7650.583	134	0.98	986.455	403.224
14020.504	15476.575	10123.041	18029.637	11371.019	20916.434	9903.134	17152.005	2769.732	573.106	405.036	577.977	1814.933	1799.367	324.767	10177.298	200.502	185.834	193.722	2046.767	760.122	571.982	144.138	3335.812	2605.213	333.356	355.989	302.382	754.788	2034.23	292.554	6501.886	136	0.994	1271.515	403.544
12143.032	13274.39	9052.13	13899.828	9609.878	17567.679	8605.465	13486.874	802.383	365.714	275.761	752.988	2383.871	1329.506	459.554	8969.57	132.194	134.948	230.181	2286.383	1003.662	473.131	146.214	2788.053	3464.039	266.37	804.68	259.32	6533.153	2729.205	300.822	6017.184	101	0.977	493.797	403.074
14901.111	15819.205	10974.644	17504.672	11741.652	18291.546	9863.256	15946.569	756.996	343.116	275.752	462.507	1430.823	750.014	355.202	13970.896	171.773	198.626	273.762	1835.742	635.076	408.357	186.745	3302.125	4744.264	369.776	443.967	292.405	1640.543	1711.325	267.563	7280.48	117	0.985	916.5	404.269
17150.327	18974.274	12465.662	22443.204	14592.8	25767.653	13487.407	23017.872	937.085	557.897	449.609	552.149	1206.115	9186.481	342.759	10466.932	251.463	203.91	173.058	1817.553	596.636	427.509	133.455	4725.695	1794.134	340.736	524.293	311.619	97.877	2018.557	294.692	9839.73	170	0.962	1150.829	405.482
17472.998	18598.692	13468.352	20445.325	14769.684	24290.027	12719.493	19536.055	1396.104	352.441	343.005	595.99	1652.171	2216.413	319.676	12257.739	183.135	171.08	188.098	1312.667	979.408	515.349	132.367	3197.984	4726.989	322.949	364.059	275.332	166.803	1736.435	305.469	7261.825	123	0.964	684.313	405.085
16183.836	17314.556	12564.689	18709.617	13797.293	21251.908	11477.43	17984.955	1515.491	745.592	345.908	1282.722	3361.117	3937.704	467.908	10121.014	177.524	171.534	179.07	3459.486	1188.773	419.967	143.052	3584.596	4037.842	322.896	673.377	246.942	171.249	4513.331	286.402	8485.871	117	0.973	717.415	405.329
16444.85	17405.08	12361.211	18708.477	13042.49	19124.584	10660.406	16231.638	2588.666	376.907	339.077	964.463	1896.93	1367.463	449.333	11258.062	208.371	201.695	216.632	1622.746	987.781	361.186	130.378	3258.557	5919.455	305.817	399.269	269.149	135.773	3601.017	292.585	7613.864	112	0.973	765.17	405.884
18290.026	19718.4	14316.812	22434.831	15967.765	25723.815	13937.727	21896.403	928.123	392.793	344.668	704.317	1746.211	4588.406	415.903	9562.246	196.221	195.71	195.531	1555.903	731.984	407.482	129.17	3558.841	4964.015	317.345	510.028	285.638	119.781	3767.344	284.95	8450.919	241	0.843	784.72	408.691
14323.67	15809.379	10117.335	18292.409	11958.452	21264.269	11233.138	19889.447	988.237	518.75	439.831	525.863	1569.157	1316.884	308.455	8381.025	268.612	215.776	168.957	1758.229	475.236	400.162	132.651	4770.686	2527.279	376.819	511.107	314.752	84.815	2463.57	284.379	9870.145	127	0.967	1161.925	405.539
20094.945	21203.111	13647.954	23397.778	12992.485	21882.341	9859.066	17041.616	1570.702	1064.627	370.656	584.507	1514.486	5334.634	340.908	11206.279	260.457	326.45	190.775	1542.395	597.142	619.225	139.977	2693.24	9000.799	358.501	422.716	322.498	116.291	1983.595	286.215	5549.195	162	0.95	1218.92	406.506
19874.515	20728.406	14898.706	22250.827	15971.607	23587.31	12600.474	19806.389	1335.348	696.461	381.108	939.539	2475.987	3049.794	419.629	9713.367	203.869	199.901	179.979	2175.73	891.573	477.687	152.534	3515.604	7276.876	327.098	485.452	260.666	319.68	3656.274	299.053	8200.032	162	0.904	707.216	407.191
20492.408	22216.942	16139.65	26185.836	18186.766	30031.442	16139.506	25282.81	1255.659	446.733	367.52	566.393	1132.799	5770.14	406.964	10009.596	189.985	173.293	160.698	1202.46	491.69	342.066	126.889	3759.996	4216.862	310.645	511.524	301.6	117.304	2664.774	279.091	8778.014	321	0.868	805.101	411.385
13885.943	14685.087	10242.827	16290.409	10998.253	16670.496	8930.666	14460.519	1071.061	354.706	298.488	548.422	2072.521	1850.004	452.373	12040.076	180.362	199.167	210.664	1420.738	1028.798	400.293	147.858	3072.293	5209.659	320.256	540.347	286.496	317.175	1956.666	262.542	6755.462	111	1	885.878	406.392
19257.17	20046.53	13376.944	22454.946	13570.375	22846.437	10848.962	18433.517	776.037	503.416	368.434	532.997	1598.695	2087.317	316.93	11313.953	244.738	244.393	187.579	1317.805	756.218	507.831	135.088	2912.291	7235.288	300.817	391.949	277.32	101.769	2033.994	277.307	6581.934	121	0.977	1097.426	407.037
13265.619	14556.865	10740.95	16055.065	12175.649	21237.211	11282.552	17090.95	1183.446	400.065	327.112	680.934	1147.468	3155.927	499.223	10239.555	181.055	207.142	142.771	1862.308	295.331	845.551	124.307	3483.457	3300.398	319.162	973.194	296.309	12569.409	2929.817	340.555	9591.437	133	0.935	604.267	409.425
21213.565	22276.199	16465.184	24795.747	17575.037	26970.069	14093.132	21523.254	965.499	434.416	355.227	707.983	1484.764	2578.028	428.946	11462.323	189.348	223.497	155.845	1599.753	801.496	526.811	141.465	3189.995	6929.525	309.067	379.17	266.55	558.638	2505.129	301.681	7466.386	204	0.889	696.314	409.765
16339.326	17747.19	11568.915	20390.437	12434.309	22494.465	10550.089	18311.308	1657.921	433.882	393.849	444.973	1251.999	793.633	314.629	10254.148	225.046	249.626	199.601	1594.949	303.913	491.623	147.406	3661.152	4520.578	309.808	301.571	309.483	82.605	1765.953	293.901	6753.982	125	0.94	1259.564	408.044
18133.111	19285.998	13606.958	20920.12	13773.099	23097.48	10720.336	16590.542	2045.974	470.964	330.825	847.9	1726.747	4280.475	484.381	9512.629	160.889	215.636	135.956	1806.16	900.859	511.752	120.631	3007.212	4679.52	264.923	442.219	273.266	176.666	2122.147	277.764	6627.636	126	0.988	511.063	409.921
16184.75	17206.789	11779.566	17988.704	12109.825	20045.533	9499.201	15111.588	834.1	391.401	305.961	921.548	2106.297	2978.242	623.407	9911.01	160.593	158.325	160.568	1337.911	532.616	572.204	113.647	2824.6	5893.578	275.063	414.71	284.021	394.597	2881.193	276.137	6390.243	128	0.963	541.859	409.211
14909.652	16084.689	11555.861	17660.253	12934.099	20669.055	10802.191	16979.837	778.219	1175.835	318.763	798.091	1682.796	6338.102	482.658	11899.57	168.949	152.886	160.669	1652.305	846.001	532.192	137.069	3649.766	3062.313	305.272	512.613	276.451	108.211	2734.552	309.216	8041.529	140	0.984	651	409.5
16790.882	17978.76	12680.688	20852.387	13953.665	22514.366	12033.424	18899.92	1117.073	329.597	316.424	511.792	1365.521	1227.882	368.043	10855.132	186.127	205.57	189.483	1456.063	418.248	380.411	179.757	3375.806	4682.423	339.256	1168.701	286.893	570.81	1943.83	274.254	8010.484	186	0.886	932.441	412.134
16736.578	17852.856	12478.17	21104.068	13786.169	23136.859	12094.216	19146.363	713.994	280.614	314.836	572.923	1802.157	1207.505	352.479	10945.356	189.523	242.073	239.216	1787.998	737.086	466.033	160.739	2840.241	5355.732	323.265	527.912	266.533	1463.364	2074.626	263.827	6998.481	124	0.972	973.29	409.161
21869.507	23341.155	16201.457	26664.33	16741.269	26698.948	13429.013	21622.896	890.105	461.938	372.046	625.721	1571.585	3901.651	461.611	9552.259	214.595	248.225	177.155	2008.761	1060.283	456.043	154.583	3032.488	6583.203	295.6	498.207	260.566	424.328	2649.035	284.436	7457.549	137	0.974	996.347	409.522
15344.296	16079.685	10558.937	17372.923	10426.438	16222.705	8083.709	13782.893	672.84	365.094	340.884	381.064	1600.918	497.004	281.792	12855.024	240.868	217.282	216.544	1381.042	900.828	449.445	136.382	2946.579	6519.753	301.24	505.686	268.477	92.342	2051.938	254.706	6284.645	103	0.996	1116.684	409.17
16818.299	18325.332	11494.53	20403.992	11319.034	20261.056	8975.59	16318.191	1240.638	965.557	384.252	520.803	1530.101	2810.884	360.054	9169.497	231.474	241.235	191.274	1621.801	335.127	597.778	141.952	3508.378	5711.243	388.714	288.539	287.847	88.86	1636.938	252.901	6751.427	133	0.973	1327.477	409.41
15037.135	16373.382	11978.77	18324.084	13682.923	21599.878	11994.214	18616.049	3303.653	371.825	351.787	918.335	1885.593	838.302	393.65	9973.795	215.278	170.542	191.11	2261.908	930.328	407.027	138.748	3519.776	5061.222	313.698	316.15	271.786	148.348	2737.936	286.8	8389.936	147	0.952	735.228	410.813
17926.574	18996.948	13518.538	20712.488	14675.818	23274.645	12507.851	19544.701	2778.488	406.334	357.637	656.716	1812.771	1946.744	345.101	10496.195	242.76	198.8	175.255	1564.023	939.403	391.965	140.677	3506.101	4870.716	317.268	341.476	280.051	112.175	2812.601	286.754	8210.559	235	0.855	771.402	412.547
17371.127	18653.538	13239.942	21187.176	14851.712	23554.344	12627.225	20237.509	785.62	449.132	351.589	611.466	1201.853	11487.025	354.271	11747.814	187.861	164.126	154.594	1364.217	636.42	352.51	119.932	3716.284	3468.598	295.815	492.927	316.934	179.567	1992.409	278.375	8331.414	186	0.937	825.645	411.613
10092.154	11185.692	7970.145	12847.378	9312.921	15234.071	8646.799	13829.695	1024.642	320.938	291.434	684.533	1474.914	1142.136	377.023	8943.227	177.144	166.746	190.515	1820.156	429.382	255.389	136.687	3364.825	2909.4	284.862	522.971	331.968	9896.224	4124.351	295.524	9033.859	129	0.858	839.477	412.399
15528.927	17093.666	11358.635	20260.546	13086.241	22023.742	11218.849	19184.001	991.39	452.3	398.694	435.198	1627.944	874.456	327.15	10227.601	224.197	238.969	175.004	1745.148	514.51	486.845	136.426	4214.815	2690.386	368.203	432.422	295.45	154.468	2001.849	300.288	8731.654	120	0.969	1175.158	409.908
13867.035	16054.08	9681.625	17846.401	10143.165	18394.066	8545.908	15758.835	1766.612	471.266	379.884	445.039	1076.808	654.295	328.402	8756.17	247.968	202.543	219.145	1661.831	245.935	499.261	162.225	4006.436	4445.73	426.623	326.682	266.315	89.379	1203.89	257.169	7031.239	106	0.993	1386.755	409.67
13164.768	14475.814	9864.716	15324.04	10797.644	18996.427	9399.311	15063.714	2747.079	433.692	337.117	852.737	2213.48	6943.657	585.341	10632.503	183.487	148.072	157.456	1277.134	606.139	532.553	121.899	3484.245	2902.621	273.565	780.605	301.508	737.044	3572.245	284.107	7950.336	135	0.987	564.5	411.5
20432.102	21426.462	15831.844	23577.996	16794.073	26843.156	13893.575	21264.001	1035.005	348.135	339.393	767.126	1467.57	2250.042	408.71	12144.089	183.764	183.138	215.31	1385.755	818.162	3059.352	151.277	3106.143	7099.373	298.998	496.937	260.806	1718.114	2188.24	287.95	7078.781	159	0.91	687.154	412.544
18749.716	19962.827	14030.604	23711.726	15172.752	26408.545	13322.353	21496.101	790.998	351.936	363.458	507.95	1448.095	1662.738	362.556	9860.883	213.45	220.865	180.117	1558.966	675.034	376.059	142.24	2827.181	4956.872	317.279	524.361	250.695	863.207	2394.778	278.54	7136.909	153	0.991	1003.892	411.578
17019.768	18167.961	12129.145	20390.525	12803.04	20982.202	10228.217	17261.542	772.4	396.337	374.758	497.294	1071.716	1590.116	343.786	11063.894	225.19	213.405	195.898	1338.451	489.468	473.46	132.695	3196.976	4897.001	297.637	427.818	274.369	1665.183	1834.153	292.146	7516.088	112	0.96	1090.5	410.688
16382.351	17504.267	11032.315	19062.327	11054.792	19196.546	8659.838	15280.306	788.745	393.133	385.5	552.702	1439.048	5025.402	343.048	10972.707	193.604	263.041	218.464	1427.841	545.661	620.2	148.12	3209.137	4991.865	336.922	262.931	300.941	132.016	1197.779	264.518	6075.76	167	0.945	1284.536	412.716
14182.329	15593.03	10904.195	18348.365	12588.179	20610.104	11631.71	18268.033	1521.722	342.858	328.741	623.152	1639.261	997.689	402.056	10505.49	200.288	208.404	194.934	1864.917	994.339	378.944	149.841	3635.601	3710.628	344.636	459.544	283.757	295.552	2386.606	284.367	8587.461	141	0.964	957.514	411.876
14851.129	15448.137	10302.235	17118.348	10613.58	17084.7	8502.889	14152.176	971.495	301.1	329.878	534.134	1852.247	627.325	369.241	12411.935	230.226	235.295	268.202	1171.494	505.896	533.299	119.997	2586.376	5722.818	305.343	450.857	262.916	108.299	1824.083	277.82	6064.405	96	1	1059.448	411.521
16909.408	18297.659	12098.933	18766.639	11917.286	21237.284	9357.58	15173.987	1756.447	380.368	311.791	543.875	2257.368	1249.829	384.413	9011.277	174.482	179.98	168.865	1536.435	1053.86	480.753	138.608	2998.913	6857.272	293.555	389.961	267.588	111.301	3582.94	288.019	6212.63	146	0.95	460.774	413.76
17702.68	18817.324	13083.414	20048.381	13099.255	22559.295	10469.004	16386.838	1022.309	393.289	314.727	806.938	1903.281	2923.074	487.031	9304.672	166.398	168.205	178.39	2062.595	1050.685	578.264	127.012	2938.344	5783.043	265.957	371.822	269.738	3170.681	2674.672	279.393	6548.66	138	0.97	503.754	414.094
20474.325	22158.801	15844.598	25997.689	18135.435	29973.817	16349.02	25915.316	912.61	473.821	386.043	618.754	1039.965	11696.895	413.333	10170.438	191.005	164.129	158.032	1272.914	546.728	292.866	125.566	4290.087	3203.731	311.192	808.158	308.576	121.889	2548.469	276.605	9576.404	185	0.843	813.078	417.224
13038.159	14039.346	9751.809	16404.358	10874.364	19052.718	9886.865	15936.896	893.219	339.458	379.133	578.892	1435.103	710.992	358.723	11688.849	190.876	209.584	184.741	1738.25	972.249	378.619	139.786	2913.304	1527.742	302.003	519.195	254.482	351.354	2402.657	265.937	6748.433	107	1	1011.743	412.977
17122.817	18338.031	12423.633	21154.427	13327.26	23077.783	11491.302	18992.136	1040.436	429.679	383.423	655.369	1605.552	3784.158	434.534	10194.906	236.883	214.776	253.751	1446.503	804.863	394.763	154.874	3063.697	5149.978	304.795	489.543	268.75	626.728	2754.51	267.451	7677.078	187	0.974	1036.035	414.286
19090.506	20817.692	13166.45	21069.593	12300.853	23259.005	9604.079	15093.025	984.212	923.059	340.626	561.855	1460.158	6165.161	397.298	8955.572	194.593	175.047	161.04	1475.87	500.494	510.273	126.302	2833.707	8565.245	310.357	353.848	261.355	118.118	3407.764	304.077	5816.43	111	0.923	408.842	414.545
16511.923	17758.881	12594.898	20172.659	13408.727	21345.158	11545.694	18344.172	782.941	324.919	285.524	528.114	1693.972	992.065	389.615	11917.424	167.452	202.939	278.375	1504.826	593.67	390.15	213.245	3182.174	6154.918	356.672	877.843	282.537	2398.174	2150.572	267.913	7264.122	192	0.903	923.87	416.396
12971.262	14353.553	9484.935	16193.687	10949.222	18226.762	9798.297	17382.442	863.267	461.4	418.287	483.212	999.146	971.35	335.536	11140.63	258.65	183.954	190.412	2020.956	386.558	488.158	135.797	4099.441	5060.851	346.324	779.4	282.458	189.187	2008.374	298.559	9267.013	136	0.967	1077.235	414.191
10870.066	12582.343	8003.582	14158.656	10032.41	17016.878	9656.135	17283.7	1042.814	549.481	473.725	528.559	1410.557	874.769	316.36	11237.387	266	201.594	193.441	2411.246	320.87	355.387	140.154	5367.042	924.387	439.481	463.891	300.531	107.883	2053.939	305.009	10973.227	99	0.99	1161.449	414.025
15760.809	16853.085	11524.423	17640.631	11701.665	19849.409	9327.373	14825.818	1214.731	436.307	322.796	742.587	2387.913	1713.706	458.811	9352.916	171.329	173.773	194.094	2322.093	987.124	539.846	125.022	2906.271	6178.257	256.038	412.304	277.302	5733.187	2911.282	289.71	6380.944	132	0.954	495.811	416.508
15040.032	16592.139	11612.82	18591.537	13139.205	24495.41	11790.626	18707.433	957.357	410.865	332.564	858.927	1867.024	4741.877	611.73	10212.859	169.03	163.835	158.489	1579.779	495.998	499.827	138.803	3558.176	3115.364	283.734	721.422	302.805	2964.662	4206.693	276.814	8685.835	258	0.931	575.597	418.593
14688.157	16234.949	11565.463	18059.873	13233.312	22800.926	11942.751	18643.002	904.178	454.327	364.06	717.049	1270.009	5185.908	467.265	11149.793	168.114	176.212	160.087	1544.866	517.959	499.077	133.305	4241.391	2182.821	315.49	386.631	289.147	109.144	2349.727	287.593	9113.179	109	0.976	636.913	414.94
20289.546	21812.248	16367.105	24945.52	18553.505	29212.061	16867.12	25701.365	1119.629	418.653	398.115	685.667	1690.198	1296.652	340.909	9468.956	187.663	183.533	300.051	2486.139	697.823	396.329	201.412	4115.977	4425.449	315.604	414.334	276.714	1887.193	2943.072	280.789	9861.415	350	0.807	710.646	420.629
19752.284	20790.236	15226.644	23075.863	16156.555	25617.399	13602.441	20140.899	786.112	349.784	325.147	835.087	1599.286	1057.626	463.956	11140.129	182.194	196.03	180.283	1469.918	960.123	372.648	151.32	2940.653	5351.813	303.522	446.26	288.272	154.445	2707.854	280.365	7077.986	113	0.981	760.155	415.155
17415.78	18687.97	12985.556	21579.145	14214.22	23863.153	12812.763	20203.369	901.098	307.659	318.231	572.353	1499.07	1250.442	380.417	9859.667	193.885	226.817	290.2	1662.002	626.011	407.182	158.129	3074.659	5286.299	336.491	461.379	286.118	2070.292	2029.374	273.292	7845.815	153	0.931	967.709	416.212
15173.997	15794.985	10391.572	16942.609	10359.959	15385.683	7657.598	12680.861	718.202	354.49	320.161	609.086	1732.461	1831.953	392.97	11798.136	218.218	225.108	281.589	1202.041	518.444	665.225	147.587	2382.972	5675.599	296.074	407.453	270.947	297.118	2257.044	259.208	5821.017	127	0.94	1049.295	413.917
17293.507	18461.638	12213.111	20693.738	12185.246	21175.349	9745.119	16660.25	1583.205	487.348	379.041	682.14	2038.323	2255.032	378.058	11475.256	241.179	287.196	199.959	1929.779	921.516	562.658	147.817	3371.057	4079.736	383.84	302.087	317.141	84.581	3130.949	303.897	6973.99	118	0.953	1218.949	414.737
13331.43	14365.448	9868.84	14543.781	9676.494	17057.536	8123.253	12581.792	816.699	2007.658	281.963	661.38	2561.025	2796.458	382.55	8989.632	148.466	172.623	225.169	2766.11	894.596	582.04	131.284	2620.817	7369.581	244.592	836.007	264.243	11704.788	3032.359	307.766	5999.741	104	0.961	486.183	416.125
14642.455	15670.297	11309.15	17089.841	12628.099	18474.379	10062.091	15851.603	809.739	352.739	342.023	530.405	1215.748	1174.664	368.224	13030.71	186.674	175.38	193.804	1204.776	518.528	721.658	142.067	3598.809	5226.591	338.47	514.521	268.862	424.644	1994.898	298.221	7423.367	122	0.956	677.402	415.869
19838.071	20979.369	14776.863	24622.505	15785.36	26326.258	13404.712	21211.469	726.408	302.275	310.711	603.776	1842.448	2350.154	401.76	10008.326	202.133	241.654	193.798	1488.383	717.231	423.092	136.835	2757.116	5327.293	326.924	528.654	277.451	215.523	2094.886	281.936	7019.032	244	0.853	976.84	420.295
19917.464	20911.242	14557.511	24102.716	15321.807	25041.613	12577.206	20340.723	1730.007	431.661	354.13	572.291	1351.792	4949.868	437.961	10420.231	219.558	267.484	189.083	1766.521	855.709	408.511	128.768	2828.524	5304.528	310.542	468.256	270.964	97.95	2800.472	284.261	6875.777	135	0.949	993.841	417.463
17168.343	18561.323	12540.101	21303.601	13286.403	21714.815	10564.77	17868.124	2012.315	424.242	379.152	425.892	1078.442	762.948	250.044	12102.116	270.751	205.171	210.012	1232.282	337.282	465.884	134.314	3430.525	5108.684	372.125	476.474	294.16	104.033	1043.075	276.28	7437.252	197	0.897	1102.977	418.018
17397.998	18600.917	12488.34	21710.478	13449.837	22702.593	11354.019	19267.617	961.747	430.026	366.093	423.295	1549.298	841.493	292.025	10490.269	244.802	235.378	196.756	1545.911	404.872	439.556	130.234	3981.723	5660.343	423.15	371.102	294.914	92.023	2107.277	315.16	8115.893	130	0.951	1178.269	416.408
13452.356	14392.369	10545.726	15762.766	11493.124	18540.423	10090.233	15668.02	658.325	291.283	285.178	764.278	1555.094	530.532	404.802	10781.682	142.142	184.678	184.456	1447.942	895.942	362.614	148.963	2715.768	3741.378	292.025	463.256	269.487	549.52	3004.063	270.255	6374.879	122	0.918	753.107	417.811
16345.09	18036.352	13013.362	20890.695	15043.003	24478.843	13478.761	21240.758	1130.742	371.495	347.391	676.109	1800.356	3503.247	445.62	10938.415	163.978	174.419	177.945	1521.309	694.087	362.686	116.208	3807.584	2642.272	308.418	337.308	303.005	117.447	3791.263	308.48	8717.194	115	0.956	795.03	417.352
14801.916	15889.11	11052.134	17312.221	11553.369	17624.189	9163.828	14862.427	1014.24	325.598	290.536	539.601	1577.699	1362.905	374.321	14422.555	159.578	189.403	200.813	1203.585	805.97	418.993	147.184	3106.584	3767.323	329.788	372.629	284.557	121.307	1545.283	275.964	6692.292	145	0.954	895.81	417.948
14890.013	16109.102	11261.731	18544.821	12398.766	20265.073	11812.248	17740.64	968.378	325.252	307.614	508.562	1763.738	1062.047	432.553	10773.124	176.035	222.829	170.409	1546.867	918.892	338.902	159.695	3571.874	4011.479	342.688	359.833	278.875	386.999	1925.992	289.942	8248.558	151	0.968	943.5	417.785
16083.768	17237.843	11933.167	20156.174	13308.292	22480.058	11960.194	19178.85	809.629	347.523	328.429	581.125	1485.157	2705.809	408.678	10839.177	173.478	201.435	164.446	1810.917	775.61	352.27	134.202	3146.042	2518.385	304.824	447.9	264.847	101.251	2556.642	281.242	7868.953	153	0.945	985.853	418.245
14795.318	16605.281	10770.746	19017.8	12519.715	21621.33	11356.15	19887.614	952.318	515.5	429.17	515.42	1719.93	871.643	323.752	9425.816	254.807	222.47	196.14	1971.321	402.486	507.609	140.563	5045.195	3529.019	349.934	400.789	302.19	95.838	2172.734	324.293	10031.438	180	0.82	1191.278	421.239
15577.623	16940.759	11393.988	20175.472	12323.814	22611.632	10486.661	17897.272	957.166	408.714	367.568	594.38	1487.041	1386.739	365.199	9623.541	233.431	237.602	242.507	1618.182	424.588	708.672	147.688	3087.736	4235.37	360.591	505.366	305.314	549.25	3252.731	275.883	7359.726	208	0.835	1241.524	421.062
14978.233	16482.439	10536.564	19203.285	12085.128	22164.695	10922.87	19284.412	978.757	468.579	432.575	493.606	1483.934	806.657	313.109	10110.632	255.553	237.9	216.945	1746.681	276.927	616.203	147.098	4042.036	5794.242	354.269	396.319	287.138	96.634	1982.067	287.681	7888.985	151	0.968	1256.725	418.281
15489.924	16848.51	12126.049	18370.115	13520.51	21854.977	11725.096	18196.763	4319.427	395.868	368.883	591.673	1888.402	1001.586	451.911	13526.091	210.182	182.158	198.666	1575.182	714.769	467.646	141.014	4013.967	3355.95	353.244	355.339	276.58	119.079	2272.555	302.877	8616.036	125	0.968	667.252	418.564
19101.711	20781.654	15501.504	23993.672	18075.59	28690.975	16933.125	25887.894	958.697	414.052	393.803	603.308	1567.685	1718.454	356.679	8635.766	187.556	155.35	172.146	2113.651	541.302	302.983	155.76	4199.551	3187.971	293.938	493.15	274.073	1056.36	2585.028	280.955	10621.718	181	0.943	723.29	420.052
17462.659	18846.379	12217.94	21042.655	12594.36	20646.647	9943.984	17070.182	876.912	450.693	380.397	507.508	1710.641	862.65	301.785	11424.827	249.151	285.268	193.451	1359.421	622.819	497.283	148.396	3811.022	5589.734	355.991	245.558	325.636	86.417	1605.999	318.717	7331.208	134	0.942	1211.664	418.694
17951.526	20122.199	12750.146	20886.213	12550.299	24405.472	10087.378	16210.035	1288.274	591.506	344.998	592.319	1853.272	3077.868	351.008	8811.157	187.283	170.684	177.527	1555.886	518.1	482.331	140.215	3119.418	7093.144	322.533	347.09	269.054	745.319	3430.823	304.801	6389.283	248	0.828	399.133	420.153
12896.081	14109.781	9756.68	15122.906	10635.74	18212.241	8963.419	13920.57	1649.7	354.11	316.237	641.621	1961.592	2972.69	535.008	10898.825	147.692	156.02	174.928	1236.076	864.523	489.294	116.604	3083.348	2447.562	263.832	603.016	279.782	181.435	2185.25	263.21	6803.354	127	0.967	544.547	418.957
18005.101	19357.841	14206.128	21465.008	15737.458	24481.975	13534.958	21160.271	1511.862	395.651	367.734	818.149	2018.306	815.326	470.715	9722.729	195.279	186.125	168.702	2304.127	932.217	339.601	143.604	3540.943	5096.886	310.022	323.75	272.106	469.755	3243.242	283.801	8531	230	0.886	738.061	422.726
16584.477	17794.472	12497.357	20611.804	13792.793	22249.456	12108.779	19088.338	1589.017	322.276	321.173	630.168	1587.808	1561.43	413.17	10564.747	202.734	218.621	242.627	1706.576	592.508	448.687	147.367	3330.136	4245.701	334.256	459.423	285.468	448.045	1959.382	272.885	8034.465	151	0.968	958.5	419.785
16390.758	17982.7	11780.824	20935.59	12939.869	23855.22	11068.206	19274.903	1010.212	470.651	437.112	531.223	1874.41	928.48	341.692	9273.64	246.236	224.161	203.923	1987.607	555.901	656.763	146.6	3792.471	4535.652	329.645	412.862	278.02	91.328	2718.425	265.145	7768.722	138	0.981	1264.609	419.333
13754.006	15740.799	9765.86	17583.963	11035.139	19440.257	9181.388	16733.694	1039.927	473.05	375.114	416.954	1437.118	597.02	311.372	10134.108	193.895	202.972	192.281	1498.426	282.886	590.915	156.942	4397.513	1354.372	400.776	276.906	267.412	75.935	1236.269	264.08	7666.185	111	0.994	1360.752	419.5
16253.332	17308.807	12121.217	18412.924	12516.387	21859.81	10325.74	16256.747	2503.056	462.899	314.715	792.914	1889.536	5118.457	534.043	10787.593	159.725	219.106	173.357	2067.359	947.642	551.028	118.777	3164.793	4591.429	285.09	377.154	293.017	670.74	2025.242	280.186	6927.241	139	0.961	531.011	421.306
17299.98	19037.758	13506.899	21154.644	15490.209	26054.228	13686.957	21930.698	1009.467	623.71	375.073	831.099	1472.39	14648.897	532.206	9776.029	188.156	181.592	150.721	1597.794	620.591	455.965	136.564	4269.554	2512.358	316.853	632.296	300.685	116.267	2572.371	290.342	9916.925	266	0.805	633.526	423.635
13527.69	15073.565	10688.283	17114.744	12301.149	20131.442	11477.629	18236.59	1066.719	426.887	365.558	613.366	1310.506	964.524	405.989	10181.427	209.024	209.103	266.145	1454.148	475.394	504.265	177.516	3742.637	3258.831	292.836	537.743	308.472	14556.283	2449.767	270.646	8809.764	143	0.926	860.213	421.997
17694.376	18874.449	13219.33	19519.674	13255.469	23152.32	11458.903	18604.752	1011.242	716.391	332.767	577.071	1666.975	3568.94	300.783	9102.098	166.84	148.795	192.607	1962.38	704.066	480.52	133.583	3440.73	12982.404	276.295	779.875	262.947	328.806	3434.989	299.078	7047.558	154	0.927	472.156	422.364
17983.196	18848.36	13684.986	20361.943	14467.577	22826.224	12144.405	18859.88	865.996	367.421	326.489	778.399	1823.912	1032.813	423.456	12600.636	180.322	183.003	194.411	1392.568	934.67	346.989	146.743	3099.488	4715.55	312.56	408.396	294.333	478.901	2462.253	271.154	7138.382	135	0.96	761.404	422.189
10746.383	11781.673	8664.958	13351.606	9673.942	14987.103	8495.158	13107.099	1456.71	317.483	302.608	607.931	887.232	936.656	320.121	10146.73	204.513	185.779	287.961	1420.803	333.101	252.247	189.761	2829.206	7245.211	288.421	336.779	322.149	14025.975	1496.589	268.993	7616.713	105	0.941	834.729	422.033
12844.749	14337.948	10009.16	16658.762	11569.853	19392.355	10594.138	17362.624	1471.223	422.654	320.94	702.263	2733.224	3800.262	468.962	9741.412	166.639	156.808	171.656	1547.092	901.314	479.169	151.515	3497.443	2899.052	302.834	318.75	290.44	103.916	3758.742	267.289	8138.352	129	0.982	908.702	422.283
12428.997	13332.646	9183.057	14841.917	9653.747	15503.707	8265.719	13166.778	744.205	279.432	314.951	443.399	1032.878	612.172	352.316	12140.01	173.344	275.449	224.214	1460.272	551.607	360.506	128.713	2544.814	2146.799	310.778	451.142	270.621	110.097	2047.454	277.124	5745.836	101	0.977	1009.203	420.045
15821.37	17020.976	11873.616	19697.844	12408.199	20001.293	10172.344	16283.422	1993.107	335.718	340.29	659.086	1562.761	1765.93	509.027	11150.472	217.873	279.665	220.139	1327.574	978.057	453.326	131.367	2719.684	4301.745	309.036	535.308	270.877	347.085	2167.717	269.416	6539.755	196	0.943	1025.495	422.755
14813.765	16431.263	11525.11	18566.253	13108.001	24843.371	12050.856	19004.375	1146.207	468.668	335.96	697.799	1687.164	4883.143	571.102	10688.436	170.653	152.015	191.594	1292.927	421.916	511.172	137.129	3670.598	3928.631	274.982	466.524	305.714	1233.101	3576.616	274.593	8403.597	202	0.95	561.802	423.119
14148.674	15274.512	11194.54	16541.891	12990.407	20504.762	12084.256	19058.188	1214.817	388.128	371.487	962.186	2080.597	998.135	390.349	9757.591	155.589	163.458	177.814	2402.977	1091.203	348.172	166.367	3973.654	2613.992	296.589	397.195	262.645	2181.995	3869.01	298.969	9536.406	124	0.933	702.903	422.355
12953.265	14933.84	9657.103	17686.644	11914.288	21448.237	11300.982	19988.383	1006.941	496.064	436.529	573.617	1431.014	1280.333	337.097	9820.297	267.03	200.355	163.95	1887.601	500.551	445.126	140.392	4676.161	953.717	323.157	488.446	303.34	144.842	2148.789	260.445	10087.955	136	0.994	1138	422
17840.123	19418.312	14009.67	22001.132	15520.269	23267.407	12491.002	20230.916	919.206	449.047	367.956	772.269	2004.325	4323.091	434.511	10074.72	179.072	202.351	167.117	1697.386	937.767	455.665	132.014	3644.969	3647.241	310.977	339.067	303.377	171.076	3284.783	290.125	8386.515	158	0.951	791.31	424.076
15434.805	16580.938	11222.958	18696.763	11579.533	17802.998	8862.942	14693.585	940.626	345.077	342.44	583.859	1472.061	1101.115	392.326	11594.955	228.131	261.773	192.631	1203.255	609.803	443.122	127.108	2795.57	4450.158	303.975	868.738	285.668	144.103	2725.34	263.861	6713.387	201	0.876	1047.828	425.654
14789.496	16164.303	10276.235	18155.534	11321.246	20178.15	9568.101	17181.471	860.144	466.09	450.438	561.944	1518.79	1243.396	338.039	10412.666	212.685	190.261	203.221	1983.817	544.929	474.299	147.488	4134.348	2471.188	368.132	273.108	296.319	95.603	1799.809	268.839	8128.641	146	0.961	1284.89	423.815
22072.727	23347.75	17125.718	27436.222	18750.305	30204.695	15841.551	24515.921	1105.384	491.099	365.837	617.474	1143.891	7901.712	382.542	11168.974	209.004	207.374	154.511	1418.956	415.62	368.336	127.617	3435.374	5700.316	310.002	557.542	323.389	173.572	1676.53	265.53	7760.707	233	0.916	819.783	426.345
14839.779	15650.945	11084.026	17196.625	11329.513	16994.203	8821.776	13913.872	2735.839	311.707	280.503	409.126	1125.933	730.537	311.716	14300.53	200.683	220.11	276.732	854.764	341.591	429.719	173.582	2621.927	6309.746	307.073	433.779	292.101	361.449	802.627	268.323	5519.314	122	0.956	877.418	424.73
14120.294	15307.803	10677.588	16388.839	11300.36	20568.17	9855.939	15327.014	844.36	383.698	303.661	726.758	1788.292	1141.32	563.323	9702.015	149.55	161.65	194.89	2087.294	1031.168	525.408	135.538	3050.98	3932.99	236.888	615.52	271.896	6001.642	2330.63	285.243	6728.21	113	0.981	506.783	425.845
13861.88	14293.945	11170.258	15765.803	12097.516	21630.53	9750.68	14243.63	1264.837	300.879	266.15	389.491	458.441	1687.073	414.794	19626.902	183.534	207.719	373.628	2683.303	137.32	1371.776	163.006	2923.486	3490.086	284.797	303.743	313.638	5305.489	525.272	282.912	8167.057	119	1	597.979	425.752
18093.78	19489.791	14255.816	22025.912	15717.41	25104.704	13270.228	20480.174	934.87	706.075	349.031	713.186	1249.03	7541.556	533.047	10919.777	191.942	183.768	176.285	1545.14	542.866	431.634	149.682	3797.453	4617.91	296.774	366.043	285.876	1166.311	2659.839	290.741	8711.569	155	0.933	648.635	426.584
16633.734	17581.041	12762.938	19421.193	14058.86	22480.497	11653.309	18002.146	1453.376	649.405	339.861	708.868	1004.198	4654.799	516.814	12205.033	203.119	184.183	184.559	1891.413	487.465	455.632	160.91	3542.376	5331.038	311.739	381.49	270.047	3229.331	2212.952	303.122	8062.047	119	0.961	656.592	425.702
17055.299	18145.377	13106.198	19830.047	14524.425	22713.631	12125.046	19033.587	3488.898	393.428	384.4	583.584	1371.338	1708.721	414.649	12237.561	214.85	177.613	193.386	1682.758	758.56	490.067	161.348	3867.286	4424.427	305.52	513.936	294.606	857.478	1675.861	293.414	8470.238	133	0.961	669.53	426.147
16604.488	17831.558	13100.071	19641.331	14352.527	21917.311	12155.892	18615.26	1151.416	486.709	368.975	1183.357	2309.683	3843.627	507.149	10139.251	181.127	194.718	263.522	2098.771	1277.549	523.669	160.857	3447.435	5378.192	298.197	560.136	265.76	626.583	4210.068	277.606	8160.15	140	0.957	693.479	426.986
15865.445	17028.98	12122.479	17950.084	12493.655	18979.55	10074.515	16150.142	1017.494	380.291	354.425	829.243	2246.882	1115.521	467.634	11398.802	170.925	190.266	236.542	1890.752	1306.667	1777.484	155.572	3528.225	4163.827	314.038	601.548	261.07	5355.88	3230.444	290.555	7893.666	106	0.909	777.943	426.358
14350.148	15453.758	10546.285	17408.61	11128.278	18260.392	9239.281	15169.827	1199.299	452.537	361.538	755.427	1891.709	6301.407	513.967	11325.216	217.117	229.936	192.979	1539.378	900.345	397.101	122.414	3077.789	2606.233	292.553	433.946	286.999	101.867	2688.577	248.813	7235.969	124	0.972	1034.387	426.895
14413.343	16250.313	11087.806	17674.353	12670.389	23428.628	11466.188	18563.01	1828.413	453.941	363.946	658.911	1557.676	3256.872	574.117	11427.481	164.878	150.803	163.972	1646.432	784.947	440.308	130.752	4079.548	2853.169	279.316	538.975	287.438	1346.393	3208.377	255.134	8903.558	140	0.947	552.157	427.314
15766.695	17042.496	10814.519	18677.175	10746.411	18959.505	8575.613	15267.234	1578.719	406.954	389.382	536.993	1339.038	990.861	315.075	9537.408	211.683	210.458	210.243	1941.572	681.45	568.482	149.42	3331.908	4106.975	348.125	262.97	289.499	76.539	1728.867	263.923	6869.365	124	0.972	1300.065	427.637
13807.014	15246.35	10711.548	16287.656	11799.155	18900.701	9664.433	15679.938	912.32	429.154	357.892	865.941	1371.48	2183.207	595.718	10939.502	188.612	186.19	142.71	1510.463	662.177	581.368	138.398	3854.035	3019.644	290.772	717.089	319.124	230.404	2765.913	269.826	8933.051	119	0.99	618.634	428.181
22978.987	24630.006	18084.264	28715.101	20024.57	31631.757	17055.404	26608.984	961.709	642.608	405.729	677.715	1560.202	11878.179	401.833	9748.446	215.835	206.368	168.847	1406.731	741.463	389.024	126.579	3686.362	6488.62	309.761	729.656	327.326	119.519	2627.678	270.297	8408.122	281	0.873	809.621	432.628
15254.791	16198.037	11532.59	18902.764	12364.679	19728.057	10298.422	16180.112	1985.001	305.149	323.555	563.544	1547.021	1069.519	469.836	12299.647	208.044	236.717	182.432	1441.756	625.605	420.166	138.01	2864.239	3978.726	327.556	497.95	267.447	229.825	2597.036	295.866	6846.981	106	0.949	993.453	428.443
13704.721	15174.548	10206.599	17771.424	11328.491	18428.361	9414.854	16219.746	687.76	385.421	338.639	535.322	1399.794	808.335	343.058	10671.406	211.324	156.535	188.018	1575.595	496.727	380.033	135.936	3586	2101.544	330.781	365.435	301.948	701.629	2305.542	266.642	8145.673	129	0.932	1090.012	428.539
13809.088	16058.51	9565.821	17845.638	10764.578	19901.486	9092.391	17410.2	1015.413	591.385	429.437	478.358	1036.593	8109.643	368.375	8592.188	244.049	223.534	218.049	1746.089	212.37	523.77	167.753	4579.209	3648.792	353.919	266.792	272.253	441.666	1252.907	255.783	8048.459	130	0.99	1381	427.5
20928.688	22270.301	16788.376	25572.837	19120.383	30579.658	17669.736	26896.151	967.107	396.836	377.807	465.708	1884.135	1078.448	354.457	8074.745	202.839	184.688	242.237	2126.975	462.944	305.524	181.234	3569.16	5877.242	283.961	528.693	261.17	3541.609	2915.781	288.795	9314.107	197	0.926	721.14	431.043
18972.853	20003.904	14085.139	23096.91	14781.517	23012.203	11831.079	18881	726.047	286.559	316.972	599.949	1895.65	1420.626	450.757	10886.354	197.742	241.393	186.436	1414.523	720.403	358.294	137.547	2764.314	6059.635	305.092	379.336	277.622	107.279	2646.665	305.023	6884.113	136	0.956	986.801	429.5
14772.418	15750.538	10778.745	18254.24	10853.433	19329.546	9439.754	15496.932	802.314	338.705	304.548	419.059	751.505	929.319	286.454	10429.476	223.755	286.454	541.713	1707.052	266.485	4391.232	191.954	2292.318	6488.95	280.007	303.705	294.396	7958.856	1402.488	274.109	6175.229	130	0.94	1239.154	429.638
16126.315	17489.696	11082.778	19435.788	10343.511	18062.565	8319.177	15018.761	1059.049	388.726	377.094	449.118	1746.736	623.792	335.69	8971.479	218.976	224.762	202.187	1491.575	567.706	642.897	144.411	3353.67	7169.886	348.824	282.156	283.693	72.388	2200.039	253.192	6471.121	101	0.977	1338.411	428.926
17853.509	18788.237	14154.284	19744.953	14129.784	22995.954	11774.852	18340.909	2982.067	960.694	286.053	555.32	1380.281	2525.42	329.627	8955.189	180.488	158.899	184.127	1889.274	685.363	509.166	131.993	2760.494	14179.119	252.589	2446.532	274.664	643.445	2060.043	294.614	6164.542	166	0.95	496.518	432.108
17581.081	18747.266	13573.828	20271.399	14299.356	20876.933	11356.388	17782.715	3391.021	373.913	354.791	630.687	1558.743	1735.847	374.487	11939.897	211.917	224.897	191.86	1198.763	815.333	862.072	143.464	3152.413	6435.776	307.269	436.876	277.846	1585.09	2000.877	283.556	7055.936	136	0.967	770.051	430.353
16617.177	18080.993	13007.985	20188.949	14379.41	22181.726	12051.977	19244.842	1324.327	908.818	389.781	921.485	2614.74	5723.028	449.697	10466.246	185.748	196.112	164.147	1818.375	1031.444	425.033	129.466	3852.475	3768.684	304.789	344.69	307.549	115.23	3845.743	272.717	8488.918	116	0.977	797.302	430.759
14396.059	15666.729	11502.312	18010.26	12859.043	20704.958	11511.24	18139.479	992.764	400.227	341.379	942.635	1681.914	2976.155	543.553	9438.415	180.38	188.715	223.027	1893.558	673.112	366.008	212.701	3407.943	2816.125	300.007	668.611	327.267	10894.295	3182.099	269.893	8801.426	168	0.897	851.208	431.393
12681.968	14008.642	9692.957	16100.476	11181.168	18677.313	10250.801	16889.013	1691.504	411.392	352.769	701.891	2210.038	3728.801	446.426	10218.115	159.496	159.232	161.226	1698.629	899.167	367.583	140.738	3737.065	1714.527	277.509	341.951	304.806	263.346	3422.05	261.756	8752.316	107	0.989	911.164	429.799
11971.7	13326.377	9253.765	15444.413	10764.665	17820.584	10091.202	16314.894	3024.394	332.341	315.791	554.303	1283.134	1511.37	372.828	11477.101	198.908	176.208	178.876	1306.329	481.76	278.257	155.973	3586.259	1862.486	322.78	893.975	293.792	260.484	2350.564	276.273	8040.992	101	0.977	926.144	429.718
13975.645	15290.514	10359.652	16031.111	10962.786	19766.78	9266.062	14731.322	1027.076	377.712	298.356	610.832	2727.281	1271.723	362.86	8501.921	148.487	173.771	195.586	1991.083	1430.014	414.679	135.655	3179.538	4933.954	288.194	330.247	260.978	157.7	2909.872	312.997	6745.803	116	1	467.862	431.138
11936.166	12998.113	9401.327	14274.015	10059.903	17270.373	8496.014	12714.609	983.741	372.091	295.069	560.834	752.376	1663.748	439.059	15030.176	185.756	213.994	280.91	3679.482	198.693	547.796	182.913	2533.15	6408.772	278.409	481.171	311.23	15848.968	1612.648	305.343	6592.398	136	0.885	587.772	432.853
15797.756	17169.075	12636.408	19137.105	14465.215	22352.067	12727.961	19338.228	1056.04	478.427	355.294	807.576	1794.625	2076.282	475.611	10492.309	162.177	176.109	216.382	1634.781	1167.107	385.705	152.924	3671.146	2763.309	291.718	657.4	270.836	502.925	2779.099	279.442	8458.672	132	0.977	684.341	431.167
14475.13	15403.739	10841.081	17250.26	11284.368	17675.202	9344.936	14949.372	3539.24	315.286	305.079	598.656	1764.136	1108.802	412.905	13508.733	202.483	193.689	197.554	1099.684	627.589	371.731	155.13	2983.537	4376.384	283.568	538.158	304.621	108.05	1988.156	272.789	6524.249	135	0.96	888.878	430.9
17246.724	18470.284	12978.724	21383.984	13929.151	22324.618	11553.278	18379.475	1525.991	299.048	333	712.75	2003.411	1780.465	458.68	11242.135	208.51	250.676	211.401	1365.13	734.424	329.9	130.374	2846.775	4816.883	327.338	592.774	282.525	140.08	1937.459	299.72	7038.925	134	0.98	976.545	431.896
10376.255	11749.847	7800.614	13718.571	9367.915	16222.366	8633.325	15010.34	1040.464	381.099	345.229	622.13	1621.839	1187.102	432.657	9233.689	220.834	173.254	166.478	1591.964	683.197	326.525	140.463	3485.077	1282.817	299.689	442.362	294.648	531.49	2928.783	266.283	8915.247	144	0.958	1074.361	431.917
17666.463	18996.908	13418.113	20747.411	13964.125	24132.451	11457.844	17599.58	1296.655	440.847	320.233	782.755	1592.769	5808.353	592.43	11531.493	157.596	176.357	161.778	1807.625	857.897	604.025	122.176	3085.207	4925.831	258.032	384.371	279.031	1050.758	1940.103	279.597	6891.882	143	0.926	535.409	431.927
9116.383	10113.553	7402.752	11266.5	8365.192	13540.04	7115.416	11021.435	1024.208	321.021	289.402	422.801	502.672	1008.033	364.808	14236.456	190.728	202.501	179.808	2005.488	203.945	413.225	152.077	2461.581	4442.657	317.875	356.751	294.399	28320.795	1143.131	303.057	6856.4	106	0.949	607	432.943
17166.66	18152.288	13122.203	19494.783	14366.578	21750.751	11787.277	18605.129	1477.228	406.206	355.191	698.37	1398.995	3641.537	492.102	11407.977	193.253	188.419	188.937	2200.411	777.213	429.932	177.783	3545.322	5689.89	287.103	504.616	286.689	3559.525	1948.869	289.501	7925.997	122	0.997	664.91	432.156
19052.686	20147.905	14793.706	22282.444	15646.977	23491.795	12668.722	19262.284	4257.912	355.89	337.446	907.234	1868.993	866.764	455.33	10769.111	240.902	218.638	194.145	1706.426	866.971	381.502	135.234	2942.465	7842.384	296.66	502.619	287.59	322.628	3085.863	287.048	6945.093	121	0.989	752.888	432.153
19337.063	19908.378	14622.969	21832.525	15139.336	23143.088	12158.663	18370.433	1517.383	365.54	322.697	953.589	2035.658	803.238	470.163	11747.408	197.132	193.676	217.886	1564.278	1004.923	606.969	135.502	2987.503	6072.585	295.698	443.834	284.465	1101.471	3165.38	278.27	6980.762	123	0.936	758.703	432.955
15480.742	17310.085	11430.084	20295.387	13413.447	23862.398	12108.377	20424.863	1109.722	472.303	391.3	455.88	1265.67	632.996	330.18	10753.419	228.554	203.218	173.595	1415.392	235.119	447.272	158.706	4737.007	1175.133	296.926	383.742	293.553	91.147	1624.712	326.72	9398.553	132	0.954	1185.727	432.909
17411.791	18600.595	11788.552	19542.62	11394.37	19846.979	9075.167	16200.719	895.102	436.184	415.614	363.39	1440.043	514.211	272.096	10377.692	221.104	199.5	211.967	1055.927	169.947	518.523	154.239	4026.115	6196.197	355.067	248.979	269.274	73.597	811.43	245.53	7277.852	115	0.956	1346.691	432.03
20992.997	22060.476	16695.727	24208.745	18086.981	27066.823	15006.609	22573.895	1278.365	684.584	380.226	1031.657	2130.48	3396.124	478.068	10125.615	205.067	195.082	242.405	2177.18	1039.116	506.125	157.372	3679.628	7417.442	299.384	752.029	265.265	587	4392.927	277.957	8798.192	133	0.946	690.282	434.327
14706.799	16248.972	11558.663	18878.6	13313.947	22039.813	12085.213	19225.36	1094.461	422.024	375.834	670.565	1808.153	1702.502	439.316	12786.692	191.427	194.427	177.312	1537.902	908.011	406.246	151.54	3898.091	2799.434	306.593	457.697	310.301	225.318	2662.128	267.069	8787.547	209	0.805	869.557	432.888
15985.071	17364.588	12186.977	20204.057	13589.891	22134.372	12078.675	19423.713	2802.472	371.381	338.663	712.644	1497.923	3391.059	447.711	10495.53	223.033	208.31	163.51	1415.3	698.987	273.781	145.47	3855.17	2640.402	336.043	477.794	300.7	102.845	2859.269	256.883	8837.977	113	0.981	935.412	433.314
16497.488	17521.127	11947.516	19833.153	12463.247	18521.687	9648.425	14994.423	1152.154	314.703	355.46	692.122	1701.321	958.277	494.177	12766.35	210.03	243.676	213.988	1232.985	692.787	353.146	130.721	2734.219	4709.371	292.196	413.502	270.05	102.446	2561.331	271.469	6659.499	119	0.961	1012.517	434.055
18475.789	20354.401	13471.01	21402.026	13148.117	24440.246	10544.732	16597.285	1103.241	392.39	318.268	526.743	1739.637	1802.21	362.014	8900.762	172.868	171.991	170.804	1416.763	586.52	533.151	122.84	3057.526	6068.804	316.615	337.705	273.784	110.216	2975.212	289.093	6546.674	196	0.78	417.087	435.49
17739.965	19336.81	13882.414	21351.737	15531.144	25592.307	13428.651	21154.71	943.438	545.145	371.483	675.399	1650.313	6152.344	528.52	10249.592	199.83	192.979	155.326	1410.742	640.108	408.134	137.197	4032.426	4095.999	293.453	624.691	294.062	120.074	2562.191	273.017	9379.847	286	0.82	639.916	438.157
19389.714	20900.956	15954.136	24191.148	18144.13	28780.501	16961.842	25110.154	935.912	356.17	365.038	575.9	1838.71	1331.154	352.303	9480.167	189.929	172.666	314.469	2502.941	581.062	344.841	160.027	3496.281	4003.011	297.58	606.522	281.496	2094.289	4845.09	306.964	9094.893	141	0.964	710.103	434.5
16233.661	17595.315	11525.937	19830.552	12203.92	18878.681	9714.376	16713.857	805.648	390.734	340.889	483.4	1249.614	818.347	317.733	11391.188	246.614	179.397	184.199	1319.651	369.189	414.949	134.627	3559.359	4121.863	342.758	419.339	300.508	128.782	1399.533	270.986	7814.601	132	0.928	1084.485	435.295
13811.784	15206.79	9719.669	17090.193	9921.491	17598.632	8167.046	14891.343	802.448	418.406	387.284	475.981	1112.969	1105.231	334.916	10034.232	203.646	206.338	200.354	1664.038	359.05	492.111	140.603	3555.304	4279.468	447.818	271.048	287.566	80.592	1416.733	268.217	6919.873	111	0.964	1319.338	433.716
14074.586	16307.329	10403.31	15787.114	9683.173	18231.805	7779.063	12486.574	920.533	442.396	374.496	518.045	1260.618	1130.284	354.215	9304.356	179.163	160.096	158.981	1525.93	394.059	657.992	161.34	3262.423	6198.008	338.544	342.041	274.771	133.828	2354.938	336.671	6355.255	104	0.974	382.99	434.798
22585.769	24029.274	17671.24	27050.643	18836.149	30693.071	15576.712	24062.778	1067.743	797.274	367.13	824.582	1676.445	12570.094	565.174	10701.493	204.311	208.964	179.976	1817.766	805.092	390.922	160.961	3834.697	5395.536	283.049	426.583	279.821	2641.378	2625.559	282.976	8955.439	173	0.965	651.234	436.76
12780.464	14156.755	9909.742	16450.863	11397.872	18704.392	10386.629	16922.746	967.933	335.878	319.113	740.123	2226.107	4341.02	412.896	10307.292	171.207	176.347	190.112	1511.951	661.295	310.468	151.075	3457.949	3557.791	282.568	489.449	311.687	863.176	3570.651	274.253	8502.824	119	0.961	905.87	434.634
16234.576	17214.547	12130.134	19935.925	12798.48	21512.447	12294.151	17129.967	1868.345	296.188	331.47	655.985	1640.508	945.017	501.475	13369.945	192.361	289.118	263.865	1132.523	656.548	509.246	142.619	2608.146	4312.96	304.155	817.678	279.486	439.664	2305.676	279.04	6231.448	132	0.938	1006.121	436.621
14021.734	15089.229	10275.71	17278.077	10769.745	17680.51	8970.101	14766.141	1079.431	486.099	341.133	704.297	1596.784	3104.605	470.108	10740.45	191.093	251.306	222.216	1529.528	553.227	415.703	155.905	2746.919	2323.789	310.813	600.983	275.201	2276.092	2740.216	251.624	7119.419	128	0.947	1039.789	435.836
12509.295	14586.943	9323.96	16916.949	11498.071	20234.244	10812.93	19347.721	1018.399	528.755	449.05	476.897	1375.469	1091.282	311.935	8809.396	282.274	185.797	168.517	2062.38	426.176	345.52	154.416	4929.449	2469.298	460.316	803.622	297.078	138.093	1589.517	283.042	10489.096	150	0.961	1127.233	436.007
18937.332	20529.406	13697.556	20708.602	12495.732	21541.28	9314.663	14872.662	2540.091	948.708	293.274	565.004	1730.648	5623.798	338.256	9575.278	179.843	185.354	169.868	1714.153	364.638	484.526	117.85	2557.049	6909.987	296.23	320.847	287.128	114.764	1865.315	293.555	5426.657	115	0.956	433.596	436.535
16967.52	18528.135	13031.271	20858.76	14295.641	26988.002	12587.923	19547.098	999.409	424.428	367.155	774.232	1804.786	6297.019	657.837	11226.329	181.033	160.781	169.18	1320.502	766.215	588.252	137.051	3593.413	3845.559	289.08	502.662	311.217	153.259	4394.379	270.38	8444.21	166	0.95	566.843	436.657
14378.146	15244.033	12121.699	18061.059	13665.82	20332.705	12458.957	18234.881	1057.439	394.963	324.236	567.105	759.179	1476.384	347.471	9965.135	184.227	186.251	268.86	2513.088	259.836	378.115	199.698	2577.067	3446.524	290.252	894.557	356.205	9795.725	1425.905	303.035	7807.658	130	0.978	839.854	437.085
17760.373	19271.371	13610.709	22589.417	15176.007	24928.243	13421.752	21403.98	2668.658	356.273	343.994	685.078	1210.407	2026.753	412.518	10680.836	227.061	210.842	152.975	1322.288	450.78	326.455	137.61	3719.992	3707.725	344.779	819.124	296.012	576.107	1924.476	280.959	8914.6	162	0.94	927.272	438.284
11372.428	12239.954	8319.179	14136.341	8751.56	14394.609	7212.507	11688.931	949.011	259.602	262.833	293.87	409.178	440.632	204.105	9642.131	224.479	186.42	237.019	1509.626	174.64	341.759	218.433	2229.992	4027.888	247.768	529.432	270.582	15540.7	920.003	305.894	6374.016	140	0.887	1146.829	437.3
14740.288	16136.538	10555.025	18591.322	11535.354	17153.189	8394.962	14496.39	1178.665	371.502	347.419	435.264	1203.125	652.579	261.781	11943.279	266.448	208.314	185.472	1033.592	325.786	420.321	135.144	3267.709	3872.686	410.319	450.533	279.465	121.173	1138.558	311.631	6796.788	148	0.914	1161.824	437.23
17272.057	18733.572	13150.39	20138.964	14163.216	23651.529	11732.238	18407.796	1013.477	444.262	362.669	733.806	1237.462	3863.239	545.026	11882.827	200.295	190.127	217.853	2585.358	367.407	511.051	170.334	3148.632	5609.536	283.535	528.75	312.011	8061.829	2788.855	274.341	7572.398	169	0.933	581.24	437.411
19896.229	21019.026	14961.238	23764.225	15466.018	25483.141	15672.616	20544.834	955.104	363.927	322.49	643.83	1603.133	1320.635	685.07	12685.626	168.898	265.286	357.772	1451.269	567.918	520.844	169.699	2490.701	4567.286	284.32	789.901	282.85	3582.236	1934.679	293.702	6223.864	122	0.973	1000.189	437.836
16546.223	17767.533	11457.198	20073.639	11759.499	19047.436	8960.3	15790.424	860.714	368.263	376.363	448.679	1840.687	1268.84	356.429	8876.406	210.077	203.59	173.515	1821.485	657.852	595.651	145.616	3345.124	6788.507	359.724	313.067	290.137	81.313	2625.416	252.363	6585.621	120	0.969	1335.167	437.517
16155.54	17802.864	11053.882	19315.346	11217.234	20096.98	9023.518	16499.785	1264.659	499.001	365.768	445.772	1418.659	2789.26	339.6	9069.491	219.947	225.628	183.553	1551.141	220.054	578.312	160.229	3728.144	4123.204	414.238	293.814	258.046	86.886	1363.62	256.839	7055.984	129	0.97	1374.903	436.593
17252.631	18422.006	13238.264	20876.425	13792.018	24884.451	11802.733	17981.326	1831.573	369.952	297.396	757.194	1750.825	3016.045	542.769	10826.081	171.412	178.158	172.006	1698.298	655.514	525.497	122.818	2853.908	5368.829	263.733	377.254	268.429	815.91	2400.401	271.246	6639.908	125	0.98	527.66	437.86
17282.764	18603.507	12897.349	19694.044	13477.813	23310.88	11016.295	17430.798	2216.237	609.201	332.099	742.336	1596.996	11549.179	576.885	11712.49	166.885	182.242	169.902	1294.793	615.753	564.515	121.956	3224.211	4675.833	249.339	386.55	275.751	274.442	2297.041	278.85	7246.296	154	0.961	539.727	438.786
16861.834	17879.164	13506.831	19568.501	14249.414	21177.733	12066.38	17455.118	1668.982	370.943	342.313	353.289	1219.995	1113.652	289.008	10635.461	173.728	237.454	329.922	2280.59	457.277	435.246	249.685	2784.009	6153.357	282.111	1040.711	274.247	17608.23	2152.39	287.109	7198.753	152	0.934	730.211	438.638
16082.838	17678.314	12710.304	20084.855	14414.479	23428.609	12817.285	20799.103	1127.667	775.407	399.551	810.994	1843.806	4752.752	438.814	10672.579	198.377	199.819	173.815	1754.558	840.024	405.722	130.811	3914.473	4798.463	324.413	514.987	318.753	136.586	3069.715	266.163	8860.341	178	0.868	800.753	440.663
13823.616	14640.079	10351.861	16306.326	10944.033	17920.781	9645.763	15467.739	969.406	340.17	301.841	721.766	1716.171	2616.749	530.117	12792.272	159	225.401	218.946	1347.791	790.948	394.48	164.771	3004.34	4203.681	280.986	452.063	304.559	210.298	2280.248	273.546	6605.003	111	1	884.608	437.878
12955.106	14125.195	9761.29	16268.13	10713.557	17128.814	9207.919	14809.824	834.918	337.027	357.41	538.299	1160.472	1183.365	416.628	12484.549	222.344	204.208	261.941	1218.299	401.654	440.842	145.307	2979.949	6755.59	317.746	590.769	267.828	125.876	1421.374	260.232	6985.624	107	0.971	1024.734	438.472
13778.909	15466.754	10043.33	18380.335	11491.241	20551.606	9627.429	17158.323	832.655	427.489	403.97	601.123	1876.001	905.505	405.816	8637.765	194.931	206.508	198.102	1966.726	947.079	511.151	147.695	3632.402	2630.421	323.249	288.086	283.553	82.832	2754.203	251.796	7626.043	108	0.967	1292.843	437.454
13537.516	14692.892	9986.1	15455.066	10460.835	19030.438	8887.097	14085.736	3704.098	353.07	291.443	656.068	2062.266	1705.912	357.581	8792.318	160.94	192.547	242.207	1827.875	1121.411	504.373	132.809	2858.898	5297.032	269.541	344.735	264.989	927.614	2831.028	323.124	6568.344	117	0.973	473.372	439.115
14374.597	15288.908	11195.922	16783.851	12033.733	19087.159	10135.258	15659.674	1896.629	385.963	335.385	803.328	2229.673	2319.548	489.515	11960.841	165.59	228.904	186.993	1545.914	1235.874	428.694	131.152	2935.013	4119.734	300.68	392.762	294.009	870.176	3909.839	262.47	6768.894	102	0.987	777.461	438.882
14973.839	16450.239	11826.417	18520.799	13213.429	21276.182	12005.09	18971.469	1055.278	576.361	410.585	961.323	1759.849	5926.586	503.022	9590.784	189.628	239.146	195.591	1544.195	781.915	462.313	179.15	3904.649	3362.253	323.135	1532.175	335.501	771.39	2951.77	262.789	9215.602	113	0.981	850.35	439.686
16349.817	17950.959	12683.055	20738.921	14540.078	24893.396	13700.693	22121.756	1079.902	433.324	400.771	690.783	1887.346	2914.697	443.16	9194.887	200.142	188.468	151.569	1447.413	812.652	328.339	146.527	4134.234	2491.336	299.402	459.474	334.53	135.962	3186.018	260.499	10404.397	195	0.969	865.582	441.285
14682.369	15884.569	11214.478	18641.02	12372.347	19824.15	10822.392	17335.911	1880.338	329.509	327.013	630.813	1612.442	2081.611	428.59	11500.027	208.72	243.101	189.307	1334.051	765.761	369.175	121.571	3408.908	4683.499	322.464	616.218	286.682	136.799	2001.424	294.351	7879.578	125	0.98	963.38	439.268
16192.636	17740.93	11614.877	20130.499	13079.856	21929.966	11398.809	19483.146	1063.857	465.973	398.998	476.699	1191.307	585.407	326.363	10630.942	247.567	208.925	150.339	1426.288	283.375	356.149	154.024	4576.652	2249.063	303.741	326.472	282.345	94.343	1614.272	323.959	9436.356	114	0.99	1181.553	439.105
20276.675	21452.131	16445.947	23819.126	18261.949	27733.639	16901.381	25310.753	1022.277	340.545	356.009	430.727	1001.082	1118.347	347.998	10861.401	183.707	198.447	268.727	2208.658	315.332	310.034	201.105	3068.432	6552.993	277.72	934.418	265.816	5701.785	1700.065	296.282	8148.344	243	0.827	716.471	442.516
18787.785	20121.068	15235.509	22970.279	16727.846	25886.629	14377.264	21524.585	2055.204	392.632	367.573	871.271	1866.317	807.501	447.893	9681.086	210.819	219.701	177.289	2248.834	1023.701	403.87	134.041	3192.752	6772.015	293.305	464.754	272.249	432.48	3487.638	294.531	7837.992	266	0.905	743.083	442.15
17983.979	19953.171	13257.5	23340.872	15330.89	26163.077	14162.39	24389.615	1045.638	492.327	428.797	465.468	1212.836	669.705	297.683	9682.453	297.019	226.123	175.234	1712.355	181.953	533.514	140.048	4991.53	7674.412	308.884	297.381	294.619	101.449	1453.066	298.938	9586.975	188	0.97	1195.84	442.186
16176.148	17651.234	12317.919	18986.063	12971.226	23126.681	10891.293	16837.173	1740.035	761.349	363.273	727.072	1882.566	5840.141	541.863	12802.673	163.704	168.385	162.712	1404.488	841.125	510.127	120.509	3746.334	3497.634	257.174	348.891	305.561	149.746	4020.701	262.848	8040.371	105	0.984	550.243	440.424
19844.592	21216.961	16032.079	23947.459	17662.552	26334.687	15042.629	22443.436	1112.908	392.86	382.313	992.033	1846.441	1546.768	404.213	9121.994	207.464	198.084	158.89	1970.642	1166.638	364.279	125.902	3670.621	6926.195	289.547	518.24	265.102	371.065	4013.97	278.561	8680.09	130	0.962	700.746	441.638
20830.424	21654.55	15984.176	23346.8	16227.873	24741.043	13305.743	19933.785	2183.41	359.621	335.259	953.089	2057.568	985.662	474.223	10970.58	199.627	213.51	201.595	1978.527	1106.029	1806.109	144.478	2995.517	7619.878	300.314	566.873	286.119	7249.413	3048.059	300.866	7025.386	138	0.97	754.819	441.993
15643.9	16943.08	12117.644	19338.203	13522.351	21541.628	11708.829	18828.967	857.437	381.003	355.704	631.987	1521.195	2326.242	440.003	10908.592	187.244	160.322	181.937	1524.653	710.39	391.662	146.054	3541.334	3832.484	311.125	390.7	304.432	113.811	2149.274	267.434	8090.87	126	0.988	876.627	441.429
18445.34	19773.919	13904.354	21374.005	14450.555	25284.795	11804.309	18426.091	1327.69	478.932	328.518	850.207	2776.057	4540.875	562.854	10965.586	176.431	185.748	176.817	1828.689	858.409	910.09	122.105	3186.914	6781.107	266.473	340.132	274.836	700.061	3493.711	274.62	7443.842	273	0.728	527.152	447.273
16764.78	17898.676	13270.042	19227.618	14687.427	22266.565	12637.611	19728.994	2161.78	498.25	394.325	974.287	1741.784	2163.146	476.867	11458.456	211.326	193.632	139.57	2276.804	1098.78	396.831	135.014	3958.944	5416.373	317.913	555.766	271.527	116.377	3478.866	285.273	9273.607	109	0.989	691.592	441.326
12144.103	13475.97	9699.818	16285.581	11348.545	19231.83	10842.003	17277.893	960.281	279.491	292.458	765.429	1154.544	1249.109	463.889	9539.838	167.874	202.121	154.808	1873.525	374.842	278.034	146.593	3201.499	3134.765	297.692	612.473	287.977	10514.438	3057.414	303.2	8663.108	152	0.905	921.539	443.566
17948.078	18995.448	13062.641	21328.213	13163.711	21263.363	13754.657	17068.603	835.867	311.086	320.657	622.686	1824.556	1461.216	764.559	11806.538	197.681	273.396	278.775	1359.406	640.834	366.455	165.776	2569.763	5956.544	299.634	455.621	291.657	2485.068	2252.942	315.338	6394.41	139	0.95	995.737	443.068
13754.468	15189.548	10159.626	18001.951	11547.494	18350.928	9755.535	16708.158	1489.418	421.958	373.152	499.269	1868.988	645.728	327.207	11429.457	270.208	189.085	200.374	1972.811	1235.958	400.285	147.159	3709.961	5389.319	322.621	395.612	311.831	104.996	2019.698	275.625	7977.253	124	0.972	1104.613	442.379
16438.381	18029.233	11704.455	20451.846	12327.56	21086.723	9964.346	17806.586	1084.216	442.462	420.38	499.302	1353.967	774.393	344.26	10056.382	210.989	198.762	168.918	1415.805	241.015	474.554	141.816	4141.874	3855.918	403.606	358.614	281.803	104.448	1626.109	256.049	8073.064	149	0.965	1312.742	442.876
15807.324	17060.692	11658.579	17929.205	11653.561	20010.769	9128.711	14272.045	2172.807	329.406	271.687	627.176	3003.48	761.078	372.126	8970.4	150.949	183.183	195.102	1775.249	948.713	494.992	131.33	2840.768	5839.111	288.975	298.775	280.227	160.023	3369.062	306.277	6159.502	109	0.989	453.096	443.362
19613.242	20738.223	14812.378	22576.254	15059.958	26521.147	12587.464	19385.167	1086.005	514.651	278.155	718.023	2057.763	2841.982	474.216	9891.607	157.731	172.455	212.347	1413.553	606.599	519.957	165.197	2846.156	7320.077	248.873	456.589	279.214	1427.921	2112.64	282.562	6452.444	263	0.892	501.774	446.797
14247.349	15308.62	10485.988	17406.725	11407.163	17412.648	10033.862	14745.67	1112.331	324.058	359.025	701.374	1995.699	804.912	515.138	12313.338	207.872	228.333	213.946	1415.343	640.059	402.163	136.708	2887.616	4662.407	325.118	440.987	284.011	112.896	2506.103	260.505	6998.845	140	0.921	1012.629	443.679
13002.41	14210.592	9832.118	17246.452	11119.742	19695.066	10096.094	16199.591	798.389	268.273	292.591	514.777	732.686	1058.957	374.68	9367.093	196.505	199.644	206.144	1908.381	302.18	340.695	160.518	2391.946	4827.256	325.241	656.223	284.433	14554.469	1976.01	263.861	7289.9	177	0.851	1044.585	443.669
15782.345	17174.139	11870.606	18864.16	13325.667	23892.566	11814.534	19166.81	1061.31	503.294	369.655	682.869	1739.817	5392.647	556.385	12311.722	183.673	166.192	179.709	1484.8	742.551	576.826	135.514	3605.838	4724.719	308.244	734.655	308.351	151.324	3503.342	263.832	8127.672	140	0.968	567.529	443.314
14053.847	15302.996	11169.928	16527.028	12556.468	19732.484	10878.916	17196.587	1050.298	387.818	369.844	765.451	1803.946	1767.402	508.587	10747.066	174.894	158.59	156.531	1384.986	898.723	380.184	143.696	4030.504	2740.552	285.313	431.068	266.624	191.399	3068.954	279.853	9218.182	126	0.988	668.159	443.389
15631.741	16691.823	12186.977	18366.598	13170.015	20051.583	10845.039	16932.771	1020.06	398.838	361.166	610.211	1627.368	2049.985	428.833	12490.939	174.263	190.291	162.855	1196.018	821.457	403.153	128.085	3278.857	4566.824	302	502.117	307.046	208.203	2562.556	276.252	7389.784	202	0.865	774.035	447.693
12983.734	13955.149	10305.785	16366.155	11434.427	18867.333	10763.597	16409.159	1054.511	545.307	317.378	364.186	687.205	2474.698	270.087	9691.722	186.946	224.211	252.08	2119.802	172.826	293.805	197.554	2531.552	5233.342	306.455	929.305	329.279	11840.399	1196.135	288.674	7570.09	117	0.985	836.765	444.457
21853.702	23730.769	17034.633	28275.662	19320.758	31376.556	18079.486	28551.698	1020.469	547.318	373.973	641.044	1244.456	9828.429	482.036	8043.685	226.354	193.132	163.022	1476.139	482.083	306.64	136.971	4215.461	4847.97	305.832	700.914	317.113	139.043	3002.758	290.441	10525.925	146	0.972	939.24	445.473
16290.195	17671.034	12302.365	20122.126	13217.585	21163.802	11407.643	18664.65	1031.636	344.503	330.7	536.759	1437.837	3513.776	416.042	10278.298	217.113	241.335	164.105	1437.983	736.977	339.405	142.565	3678.04	4982.393	329.642	419.56	298.389	205.333	2141.805	291.683	8544.654	118	0.981	957.831	443.381
17766.184	18907.695	13052.711	21561.951	13490.904	21715.924	10927.766	17402.119	1210.556	540.086	354.135	570.688	1283.677	2976.506	393.684	11154.266	209.445	247.419	200.349	1161.634	430.852	420.211	147.61	2774.027	5380.022	306.355	505.779	275.722	2146.583	1332.44	264.907	6678.891	188	0.956	1028.117	445.479
10576.481	11856.86	7932.919	13773.555	9268.743	15896.413	8695.314	14221.404	731.926	340.924	290.246	531.975	1227.713	782.951	422.904	12333.715	205.26	170.896	143.5	1366.324	453.251	349.416	139.532	3270.499	2447.711	337.418	482.091	287.68	304.795	1885.291	286.188	7453.385	109	0.989	1073.876	443.39
14784.175	16107.552	10827.963	18827.935	12096.813	20217.02	10445.486	17697.511	849.201	423.364	361.005	555.191	1950.839	576.262	339.003	9410.618	257.846	189.918	154.187	1820.333	1339.012	374.976	157.447	3839.565	4612.307	297.9	319.285	294.481	100.527	2305.267	278.076	8584.86	119	1	1113.5	443.5
14304.991	15860.004	10613.434	18845.739	12114.767	21669.068	10590.631	18115.874	980.549	465.198	419.102	573.576	1326.063	971.807	362.977	8741.345	263.996	232.23	199.588	1540.396	288.214	487.206	144.627	3630.96	2932.055	319.985	398.415	286.749	3077.459	1983.494	302.333	9151.567	142	0.971	1239.148	444.521
19124.991	20716.203	13592.211	24503.081	14823.633	27726.002	12964.596	22427.326	1021.548	459.942	439.476	584.721	1339.485	1917.418	406.741	7960.354	241.974	229.482	172.097	1611.648	477.725	467.858	158.215	3974.619	4451.599	319.595	327.701	289.059	89.332	2199.647	260.167	9087.16	129	0.97	1291.136	445.159
15301.003	16755.157	11275.37	19599.443	12172.096	22782.625	10489.43	18290.724	1264.792	415.333	399.393	583.119	1046.466	1373.057	404.142	8613.724	236.2	214.403	179.831	1493.92	573.987	488.385	150.265	3586.67	4166.738	328.841	283.737	291.436	95.099	2048.347	246.959	7858.752	99	1	1297.328	443.359
16993.554	18203.272	12876.186	20254.57	13716.558	23702.265	11307.775	17542.876	3254.494	1221.84	342.67	629.553	1482.358	7525.098	530.057	12261.821	188.984	171.667	143.184	1208.196	545.058	551.953	127.722	3227.073	4540.704	272.804	340.963	298.058	119.118	2341.84	272.375	7007.627	119	1	557.5	444.5
15388.332	16592.589	11995.59	17924.457	13522.526	20600.153	11249.243	17947.137	1170.259	459.382	373.467	826.13	1509.552	4577.403	527.082	11487.294	188.025	172.337	150.229	1354.287	850.693	369.005	149.197	4072.732	3601.363	272.819	550.48	273.499	123.91	2679.573	276.503	9138.672	131	0.931	657.324	444.729
15887.742	17383.082	12461.278	19735.48	13942.16	22290.495	12326.1	20055.738	1116.356	508.064	428.094	846.401	1681.755	4250	505.561	8936.805	216.365	210.517	172.26	1575.049	711.667	392.872	150.367	4336.56	3714.626	337.552	1463.85	326.836	165.458	3322.009	257.898	10135.669	176	0.908	854.523	446.54
22508.339	24126.019	17493.115	27946.291	19692.029	30705.953	18519.519	29051.678	915.272	733.185	374.931	627.873	1144.586	8471.127	443.267	8457.494	216.419	183.503	148.444	1648.494	399.904	325.491	146.083	4179.59	4978.998	307.564	820.658	324.932	117.808	2314.797	295.863	10256.303	175	0.921	946.997	446.311
19157.162	20726.175	12953.375	22917.56	12858.364	23592.779	10043.129	18329.061	944.991	604.161	367.755	528.54	1277.213	3087.383	381.409	8338.727	242.344	230.906	174.535	1562.322	440.178	559.571	152.653	3280.628	5141.145	351.49	283.302	271.389	115.069	1548.322	252.15	6637.222	196	0.873	1384.628	446.5
13075.015	15043.379	9830.575	16046.375	10603.399	19523.599	8872.897	14291.336	1021.274	393.211	309.707	564.487	1818.638	937.428	366.611	9218.483	147.515	179.51	166.331	1537.337	783.448	504.077	127.451	3347.281	3247.065	330.389	408.269	277.105	116.257	2595.171	320.49	6871.911	117	0.985	405.5	446.269
13463.295	14778.061	10238.418	15739.077	10880.808	18960.458	8973.756	14387.78	1282.788	356.627	280.845	631.462	1799.922	1780.645	411.932	9473.992	143.44	166.599	162.142	1581.93	701.287	454.28	141.944	3097.88	4097.696	250.635	496.449	264.662	1329.81	1999.428	289.715	6861.373	150	0.961	489.54	447.22
16559.245	17898.823	12176.328	19297.582	12527.376	22740.154	10488.327	16348.58	843.762	327.741	265.842	701.744	2007.14	2145.614	399.594	8838.392	143.552	161.188	162.315	1539.849	1025.336	439.701	125.593	2881.144	4344.969	274.781	283.807	275.712	410.71	3368.617	316.161	6543.543	99	1	446.641	446.884
15874.247	17235.34	12017.938	19023.874	13139.245	23789.816	11357.109	17754.152	1569.717	460.689	342.212	698.573	1648.329	6927.216	541.574	12880.38	159.612	176.748	155.149	1409.021	809.857	600.003	122.234	3482.627	4739.231	257.847	485.979	302.775	123.649	2895.288	266.682	7461.357	115	0.999	545.883	447.187
15663.883	16940.778	12506.948	18722.768	13283.563	20556.874	11094.311	16906.113	1179.039	396.265	343.663	664.17	898.186	1431.577	548.496	10199.765	219.378	220.999	327.941	2701.564	302.138	434.992	255.016	3108.183	7606.907	280.575	499.279	332.985	12018.458	2231.239	283.539	8175.627	142	0.93	611.57	446.324
18862.448	20564.237	14970.903	23622.616	16781.293	29246.634	14858.331	22752.599	1694.229	485.902	389.513	636.781	1104.755	6869.613	551.79	10065.888	228.237	203.182	187.09	3248.974	376.806	488.83	177.592	4184.117	3344.206	315.832	1002.755	320.794	5320.256	2371.006	268.635	10179.554	169	0.967	622.607	448.098
11175.228	11728.806	8521.312	13114.607	8787.521	14906.644	7089.16	10598.34	1083.229	246.878	233.262	341.786	569.965	699.411	372.365	11047.244	158.254	200.483	150.495	1018.939	238.051	373.121	150.071	1610.631	7041.836	285.187	309.96	294.297	18098.96	863.649	274.893	4346.72	115	0.928	587.378	448.961
16914.006	18224.583	13653.306	20462.997	15318.977	24074.369	13275.892	20736.813	1820.659	1305.98	353.229	692.865	1011.74	6259.248	456.48	12316.081	192.45	183.462	249.073	1381.249	510.578	430.372	192.973	3732.039	3649.157	292.024	611.12	296.346	619.349	1629.293	275.528	8219.984	232	0.811	638.19	453.565
26477.087	27942.61	21325.163	31358.694	22976.541	34511.538	19346.277	28515.036	949.779	410.207	408.604	803.244	1797.497	1639.688	438.249	9028.986	211.115	206.927	154.1	2210.272	967.65	332.073	129.279	3746.238	7885.051	275.688	779.454	270.142	1300.496	3647.024	292.637	9188.457	158	0.895	701.873	448.62
16447.359	18090.69	13163.739	20974.186	14924.198	24550.681	13345.024	21145.155	1260.73	619.053	417.669	754.295	1438.037	5161.093	489.629	10105.502	208.432	200.184	151.015	1810.072	650.223	450.888	131.816	3902.252	3866.98	339.291	593.571	304.726	137.277	2650.862	262.836	8934.244	218	0.902	808.362	451.472
17251.489	18789.03	13406.393	22178.076	15022.466	24895.518	13510.566	21624.313	896.701	528.638	336.696	820.193	1843.512	10940.052	467.717	9880.682	184.807	188.826	168.111	1407.854	569.915	299.556	138.949	3472.387	3493.583	279.96	505.138	306.863	726.539	3058.554	286.782	8746.269	401	0.761	907.627	453.911
11715.371	13080.388	8945.964	15347.15	10231.241	17654.667	9066.036	15235.639	864.284	322.68	329.618	688.405	1444.251	1050.459	403.754	9015.847	220.276	179.699	144.946	1640.461	551.437	311.66	142.172	3060.119	2800.428	289.036	742.678	278.134	5766.327	2979.669	265.492	8318.125	98	0.993	1052.194	446.908
19291.978	21014.22	13682.321	24451.676	14774.198	27786.745	13032.1	23021.059	995.907	537.564	448.828	574.983	1227.234	9195.722	397.051	8151.794	262.015	225.421	193.823	1553.054	389.466	496.646	157.671	4334.694	4574.817	344.583	367.199	280.156	89.705	2029.395	277.917	9325.701	154	0.961	1284.37	449.617
14123.519	15297.834	10486.662	16070.207	10897.654	19178.309	8968.564	14308.942	1676.132	358.156	269.867	681.74	1778.856	1600.601	423.187	9403.069	161.359	185.144	199.895	2266.894	1119.675	504.864	145.099	2963.436	5004.303	264.934	332.541	270.211	663.201	3179.29	322.133	6753.276	135	0.96	471.678	449.374
17677.177	18760.942	14197.335	20485.091	15389.686	21414.86	12640.018	19643.701	2418.128	1358.697	403.638	760.409	1391.996	3590.24	434.404	12199.865	203.15	164.839	159.016	1996.929	562.157	431.75	131.608	3423.761	6798.542	314.421	981.528	299.374	132.132	2330.327	272.464	7391.331	169	0.911	794.672	452.37
17709.143	18901.947	13811.136	22281.586	14912.13	24623.443	12970.57	19960.65	2159.576	790.424	331.944	851.071	2530.267	5740.283	497.894	11643.437	222.185	204.738	214.893	1780.984	795.193	418.799	155.482	3063.85	7110.424	295.694	361.849	302.829	345.593	3248.688	283.673	7382.888	171	0.978	887.061	450.336
13921.698	15921.735	10662.175	19259.787	12883.439	23054.277	12097.049	20637.846	945.025	456.9	388.915	528.782	1373.337	1460.239	322.484	8721.366	252.768	176.018	168.199	1800.973	401.595	294.706	158.728	4063.356	2239.48	349.461	489.784	282.067	892.858	2245.518	284.73	9993.118	188	0.947	1129.303	451.133
12904.749	14001.143	9128.321	15945.11	10036.903	16881.861	8410.209	14402.286	701.583	358.3	321.944	374.192	953.757	1004.467	247.125	12010.726	246.212	168.072	160.812	1051.563	306.161	338.179	141.908	3089.706	3424.274	348.36	662.073	284.954	262.526	1423.617	292.968	6751.532	153	0.955	1152.873	449.807
13603.14	14951.471	10246.481	15893.312	11033.093	19910.699	9255.962	14758.762	1587.226	354.852	304.51	653.371	2875.635	815.929	367.368	9107.057	154.654	174.023	187.889	2049.797	1082.804	486.119	132.965	3168.006	4365.94	295.454	339.274	278.535	200.361	3098.293	314.423	6923.038	126	0.976	459.198	450.802
16353.77	17441.215	13147.428	19358.182	14480.824	22422.823	12441.387	18847.355	1053.5	382.537	355.217	918.069	1710.602	2438.869	516.829	10768.601	174.355	155.816	150.636	1454.055	960.539	603.441	129.373	3664.366	3785.929	286.139	583.859	242.738	96.761	2890.098	284.864	8589.935	137	0.974	684.434	450.682
20417.487	21386.136	16983.84	24074.204	18357.865	27134.385	16189.272	23168.754	939.214	768.356	364.818	492.87	1036.498	1500.15	369.146	10675.688	191.787	204.503	357.412	2144.505	465.551	1044.875	183.294	2999.609	7349.702	276.08	744.29	279.028	7244.116	2215.374	284.995	7847.168	263	0.811	711.96	454.785
15137.641	16686.679	10672.588	18834.541	11705.424	20580.194	9771.371	17674.801	848.254	454.176	423.695	395.153	1196.226	710.146	311.966	9742.657	220.836	188.455	185.045	1688.583	159.274	602.422	155.879	4306.201	4433.242	345.609	276.925	277.681	85.286	976.318	255.697	7952.185	134	0.968	1339.396	451.119
16693.214	18034.077	12731.043	19651.58	13495.683	22225.686	10474.328	16840.586	1468.68	953.137	338.38	585.909	1333.892	7243.199	484.068	11969.752	176.262	176.103	148.842	1331.487	563.455	522.372	129.076	3154.493	4451.934	271.888	319.92	301.891	126.143	1751.87	270.345	6743.768	114	0.96	554.754	450.43
18187.21	19382.009	12970.429	22076.968	13518.026	22027.41	10820.338	18275.145	981.466	394.077	346.146	540.355	2084.753	660.356	396.857	9410.701	261.68	213.161	166.551	1968.946	1207.394	417.256	156.462	3454.09	5846.614	272.063	438.584	292.481	118.953	3237.612	283.381	7812.494	120	0.969	1112.55	452.075
18779.36	20225.837	12832.252	21690.707	12187.281	21968.81	9373.129	16923.679	986.789	466.556	354.846	594.827	1515.33	1316.141	384.111	8165.288	247.184	229.647	193.754	1721.846	773.479	550.349	156.035	2938.276	4956.116	300.348	282.646	271.326	108.744	2333.327	265.166	6114.264	162	0.873	1392.858	452.84
18216.618	19534.33	13053.325	20487.843	12879.43	23757.176	10458.052	16464.503	1105.993	694.854	286.137	714.683	1949.012	5744.337	369.9	8995.581	157.602	188.157	153.803	1622.289	908.525	404.664	119.146	2876.264	5810.242	280.558	281.851	292.56	122.879	2698.616	329.022	6434.741	103	1	432.5	451.733
12538.698	13916.869	9733.066	14838.195	10743.565	18718.775	9305.617	14826.953	2212.919	399.153	326.498	695.317	2161.86	2621.621	494.124	10668.54	168.538	159.884	154.229	1615.874	977.996	498.695	122.251	3636.808	3847.647	265.807	342.996	266.293	146.772	2794.876	262.08	8069.517	106	0.993	518.472	451.67
14643.59	15906.518	10987.008	16784.183	11670.045	18239.457	9061.272	14595.52	1329.363	1033.956	368.887	635.362	1959.605	4311.741	526.483	11910.674	189.849	192.442	183.002	1530.794	770.271	480.596	142.438	3425.512	4842.159	312.693	483.932	306.893	1251.203	2981.408	276.38	7428.217	117	0.956	569.321	451.697
15639.903	17203.016	12999.648	20044.466	15390.962	24602.279	14899.369	22760.534	1049.834	433.555	409.5	637.827	2507.783	833.68	411.309	10870.265	183.283	162.24	188.246	2632.82	687.567	325.788	134.338	3815.791	2230.026	283.035	501.031	285.293	3027.24	4513.96	292.73	9668.28	226	0.927	735.553	455.602
19498.916	20995.511	13567.962	24290.267	14571.195	25490.995	12372.1	21589.778	1001.525	525.463	458.628	600.599	1282.791	4588.062	411.066	8449.872	274.016	253.502	189.871	1502.85	312.264	520.62	153.362	4190.361	5360.309	408.443	410.95	271.476	99.589	1476.593	274.948	9179.067	125	0.968	1277.372	451.716
17632.864	19153.627	13348.591	20805.505	13446.356	23269.597	10510.572	16821.443	1901.545	370.444	257.276	676.303	1762.449	3368.306	340.706	8644.471	146.891	188.203	174.812	1809.478	771.921	432.107	127.993	2673.829	5765.476	254.553	289.269	263.752	2791.221	2775.409	319.677	6275.281	100	0.967	447.12	453.32
16946.858	17940.273	13331.952	19704.363	13726.86	20592.252	11850.905	17953.837	908.455	438.196	379.154	635.932	1182.45	1569.248	402.298	9378.545	206.572	225.486	420.064	2818.904	397.952	412.57	286.468	2983.368	7628.651	311.605	572.955	338.342	9099.874	1740.53	284.834	8108.023	109	0.976	840.041	452.95
14813.387	16026.006	10997.926	18252.689	11317.259	16470.589	16737.531	13776.017	1052.072	330.88	349.685	624.603	1301.554	2334.997	768.87	11800.439	202.195	239.463	223.694	1241.664	506.867	400.205	152.276	2886.948	5560.473	291.352	376.598	275.507	105.061	1656.578	281.265	6836.146	103	0.996	1008.209	452.354
14434.826	16455.807	10944.557	19205.487	13147.717	22402.684	12113.453	20614.879	1029.576	546.584	459.953	572.016	1139.382	646.012	370.987	9974.28	271.036	223.475	208.465	1442.697	200.071	442.645	164.215	5325.824	1491.259	319.826	373.292	292.45	1048.685	1235.108	361.212	10892.274	135	0.987	1209.041	453.73
12401.61	14309.995	9269.949	16727.267	11473.967	20323.894	10789.068	19490.272	1084.875	562.208	457.67	613.141	1464.623	893.942	402.863	8439.364	265.145	222.704	193.748	2220.132	560.734	425.869	147.087	5201.458	1333.034	386.626	306.895	292.605	132.33	2109.459	298.359	10584.836	118	0.994	1225.525	452.542
14219.635	15370.413	10621.779	16385.882	11458.71	19481.15	9266.234	14764.57	775.266	452.306	324.471	598.456	1201.522	10222.71	484.915	12317.476	148.43	159.788	177.247	1163.121	604.182	642.472	123.617	3077.991	3729.143	257.714	806.911	301.672	175.13	1750.25	269.914	6917.189	141	0.938	543.067	454.954
13905.027	15108.142	11003.747	15924.336	12393.115	19035.631	11101.716	17364.693	1970.591	408.326	367.978	1240.8	1771.197	2403.361	581.394	11852.016	180.887	162.059	127.805	1206.974	883.58	368.246	126.536	3853.729	2828.665	298.807	529.816	261.33	103.765	2548.448	287.041	8896.594	100	1	678.38	453.62
14517.173	15715.665	11240.852	18060.449	12417.901	19858.169	11002.296	17344.218	1024.214	377.903	332.943	711.51	1666.168	4458.897	456.689	11604.051	189.071	188.814	167.636	1350.243	723.926	404.501	125.536	3307.518	4186.801	299.587	411.232	312.264	109.68	2370.878	267.993	7608.878	127	0.995	878.169	454.657
14802.008	15973.374	11102.653	17996.817	11476.296	18483.069	13063.423	15548.313	987.019	281.438	332.105	715.426	1801.454	1051.078	796.231	11649.782	181.591	284.89	197.764	1072.458	754.58	420.898	152.037	2790.821	3685.472	299.876	568.853	287.277	703.033	2228.287	312.44	6801.502	114	0.99	988.711	453.395
15691.203	17232.983	11491.435	20182.1	12669.515	20981.605	10692.673	17972.406	1151.02	427.982	361.494	421.369	1317.988	1643.599	303.388	10740.949	255.342	199.039	199.31	1975.381	612.077	439.275	176.562	3550.276	4407.262	350.76	604.455	287.671	293.672	1514.979	281.491	8072.083	142	0.971	1104.866	455.373
18588.533	19867.995	13561	21043.243	13585.647	23769.203	10830.003	17180.569	894.212	430.149	262.871	610.474	1469.026	3767.956	308.612	9047.244	143.737	191.088	161.818	1635.372	892.193	405.083	133.165	2686.63	5797.261	282.542	263.426	287.147	1631.127	1816.739	318.061	6070.974	158	0.927	439.677	456.133
21988.344	23369.328	17596.448	25418.332	19342.333	28157.023	16712.86	25244.273	1515.561	421.981	404.053	733.637	1676.171	1791.984	457.411	10102.8	199.199	190.303	151.543	2191.62	701.081	345.498	121.713	3912.468	5898.634	289.4	684.602	279.701	3169.796	3521.83	294.868	9641.426	148	0.959	697.284	455.392
16818.038	17956.919	13170.001	19734.955	13921.14	21630.832	11782.445	17765.003	1687.722	677.654	384.407	724.498	1583.371	3239.524	446.536	12556.353	194.892	180.346	187.27	1502.057	808.27	529.898	126.969	3377.198	4611.038	288.926	619.515	288.083	436.067	2510.758	281.551	7632.478	222	0.858	765.707	459.459
13171.86	14589.013	10033.044	16832.331	11754.959	19739.501	11736.603	19057.3	836.053	420.756	366.198	685.896	1253.304	4535.102	423.157	10349.765	199.381	186.429	168.995	1590.424	679.848	413.97	141.644	4234.188	2557.393	294.962	622.654	311.843	482.949	2726.818	285.691	10010.801	132	0.965	944.72	455.03
13844.376	15222.769	9965.058	17654.353	11155.425	20128.888	9663.599	16907.825	853.964	426.357	398.417	550.132	1453.547	1165.215	385.173	8168.983	205.509	186.234	160.552	1529.13	316.893	477.087	151.721	3639.065	2761.92	382.599	307.894	284.395	420.889	2241.46	239.91	8678.139	150	0.936	1296.573	456.593
17168.899	18273.839	12750.55	19356.963	12947.988	22642.362	10711.842	17121.794	1425.025	338.545	277.532	662.522	1743.668	1796.259	479.969	10051.772	152.719	169.499	188.821	1192.485	731.635	524.458	149.418	2934.022	5691.186	246.539	438.01	289.328	707.723	1758.069	289.634	6646.022	154	0.961	495.63	457.377
17921.246	19634.583	14241.299	22333.411	16183.906	27584.453	14324.652	22657.021	2248.579	709.488	401.752	753.449	1090.698	6812.442	556.124	10581.286	236.92	227.054	159.26	2383.186	373.891	502.217	160.069	3980.828	4158.055	307.326	1014.462	311.386	3690.99	2645.441	275.859	9540.628	230	0.886	621.996	456.804
13886.933	15071.654	10137.787	17085.801	10815.212	17329.528	9159.614	14831.636	771.299	684.786	334.742	683.304	1565.191	3943.064	395.365	11530.074	194.354	202.976	206.877	1175.526	550.004	455.491	155.883	2965.337	3951.253	283.386	644.83	277.645	997.726	2271.676	264.379	7389.42	120	0.969	1031.35	456.525
14653.58	15836.629	11621.964	17407.93	13181.325	19563.537	10775.776	16994.53	2600.534	445.953	363.163	905.853	1711.398	5772.594	507.316	11877.811	190.835	191.002	159.865	1903.166	804.2	451.335	140.261	3753.195	4288.697	279.309	414.012	283.509	782.01	2328.675	266.348	8481.949	127	0.967	659.492	458.287
14528.283	15700.823	11436.804	17331.898	12961.955	20652.842	11513.825	17824.285	2189.339	403.61	361.423	811.772	1299.445	5828.469	483.169	12076.38	196.355	150.912	153.919	1285.341	601.499	412.763	132.262	3957.136	3856.634	262.447	398.495	284.578	109.852	2067.299	278.842	8853.208	115	0.999	667.091	456.839
15147.201	16475.7	11838.571	19102.842	12385.277	19877.629	11255.687	17325.273	837.657	282.703	298.954	682.69	1003.067	1855.796	401.814	9527.979	202.706	224.509	208.212	3073.159	312.339	511.166	155.658	3019.867	8792.616	337.766	821.89	314.973	18211.198	2417.565	303.833	8167.529	167	0.879	926.853	457.165
16475.799	17912.064	11461.291	20365.147	12288.412	21905.459	10045.918	18209.261	938.164	409.467	387.134	377.686	1490.212	1331.636	284.272	8899.928	211.961	204.06	152.323	1215.273	232.698	566.753	147.835	3799.484	4217.795	324.435	277.978	272.246	93.866	777.808	251.678	7634.002	179	0.965	1359.187	458.439
14764.534	15973.968	9777.711	17137.381	9526.287	16855.284	7103.508	13102.01	991.174	400.116	323.889	583.842	1517.51	815.171	336.926	8678.224	247.543	220.881	211.978	1207.636	737.54	499.624	145.627	2701.034	5491.84	314.044	320.226	267.724	101.021	1550.019	271.145	5438.452	121	0.977	1408.483	457.045
14631.989	16018.088	11652.629	18459.526	13077.586	20959.444	11763.101	18909.812	1035.847	753.487	393.703	829.735	1823.723	6395.584	504.209	10479.931	189.677	189.503	180.699	1439.044	956.218	390.319	131.123	3921.882	4814.13	314.012	337.73	331.676	127.169	3541.635	274.882	9157.704	119	0.99	866.147	458.298
12807.212	13952.342	9439.83	16117.156	10410.541	17955.019	9560.474	15482.026	1068.969	309.272	326.642	607.085	1213.049	1141.176	439.649	10286.541	206.921	173.655	250.858	1387.235	333.565	497.473	170.793	2819.511	4368.823	295.038	646.611	286.555	7002.213	2133.846	260.488	7737.095	120	0.969	1040.608	458.867
11418.75	12823.187	8418.934	14956.902	9717.588	16798.59	8611.659	14898.568	911.293	414.318	360.055	445.632	1084.699	643.334	280.24	12229.479	230.021	166.387	181.708	1699.655	565.484	429.839	151.486	3567.475	1865.5	314.201	652.532	288.041	105.649	2534.338	308.406	7528.295	121	0.977	1166.368	458.773
16154.776	17936.617	12071.156	21667.352	13805.449	24841.78	11970.798	20865.918	1038.316	476.284	416.893	642.502	1469.683	2692.053	430.043	8664.599	262.233	231.824	204.397	1704.298	581.175	479.736	153.024	4036.164	2703.565	352.293	342	287.239	840.546	2799.583	285.828	8931.718	148	0.948	1234.689	458.689
17012.778	18224.349	11894.979	18602.82	11869.526	22163.015	9819.274	15817.488	1041.27	674.336	278.26	661.309	2305.399	4991.877	368.812	9206.196	145.15	176.689	165.987	1604.455	964.048	429.051	124.476	2908.517	5437.9	291.109	277.895	285.102	134.681	2770.607	304.675	6384.172	107	0.958	429.986	458.921
18830.726	20041.087	14167.043	21765.316	14668.708	25291.715	11798.548	18480.508	2090.539	395.458	340.715	689.159	2224.531	1924.532	538.001	11857.536	168.184	180.929	199.521	1649.982	857.763	1931.264	133.853	3204.018	5782.128	260.965	424.498	283.858	2482.262	2651.208	284.651	7288.978	238	0.849	530.681	462.643
18722.932	19933.939	14417.81	22904.462	15616.976	24910.667	13718.944	21237.075	907.013	440.765	391.597	740.901	1569.93	5372.226	450.9	10071.707	199.268	187.553	257.398	1544.073	550.847	665.343	168.478	3453.659	4997.688	325.357	596.052	337.517	1032.714	2157.466	271.248	8415.682	118	0.953	845.297	458.847
15041.461	16949.33	11233.57	18086.053	11891.408	22142.548	10145.7	16381.301	1108.02	410.663	327.29	569.823	1929.69	1254.517	369.631	8865.868	161.46	156.458	181.381	1923.732	655.499	423.862	123.594	3824.263	3863.229	322.771	371.165	292.73	124.692	3220.186	317.703	8134.069	111	0.964	413.842	459.563
21604.054	23055.868	17623.023	26101.224	19680.247	30300.112	17623.008	26453.052	1248.086	398.22	387.461	658.898	1629.083	1192.519	429.789	10625.98	188.911	175.492	189.876	2489.651	637.174	368.689	135.153	3628.999	5310.301	287.39	596.763	281.974	3667.606	3341.1	298.997	9297.802	389	0.74	701.515	468.585
18140.586	19555.642	14232.802	22229.023	15606.555	25372.437	13511.08	21587.052	1101.531	548.149	447.745	761.43	1400.164	5761.022	517.673	10926.052	228.668	213.013	170.191	1867.472	499.018	505.217	136.474	3893.797	4852.313	335.114	350.297	319.929	188.155	3053.331	265.981	8695.697	158	0.917	810.69	461.367
15906.713	16938.555	12242.173	19653.97	13301.022	21682.777	11636.488	18264.367	1102.811	383.094	325.269	849.556	1339.782	4032.982	470.476	12603.126	169.38	210.895	173.97	1453.521	632.815	413.593	126.48	3291.447	3634.923	282.607	483.981	305.713	104.562	2281.394	275.103	7443.054	114	0.99	884.632	459.605
11649.242	12929.998	8786.11	14787.583	9967.082	16954.519	19441.624	15392.728	865.629	274.868	327.531	683.341	1610.838	878.693	688.057	12167.96	153.966	201.098	212.56	1162.66	660.224	301.092	141.511	3082.445	1655.708	301.997	724.998	297.04	115.503	2321.978	308.219	7415.086	110	0.998	992.627	460.145
14603.259	16086.879	10378.477	18416.531	11399.943	19106.226	9468.137	16737.11	1053.62	499.852	440.435	576.484	1085.138	999.496	386.277	10408.827	287.748	276.899	190.349	1613.948	353.533	492.067	150.821	4301.73	4122.202	500.192	442.984	280.26	211.647	1123.299	279.734	8885.185	125	0.98	1274.14	460.732
16441.5	17639.687	11425.322	19601.441	11353.711	19497.421	9158.929	15971.64	854.411	434.56	397.338	526.307	1169.894	1522.452	343.957	8988.239	218.787	210.647	192.915	1581.01	271.346	587.367	128.586	3439.653	5089.757	389.247	315.175	275.322	468.616	1633.132	256.656	7420.179	116	0.965	1329.19	460.276
19900.319	21188.758	16413.73	23453.103	17038.173	26953.069	14629.339	21587.492	1301.544	481.509	424.002	800.249	887.4	2105.061	588.104	11504.724	213.784	241.762	333.011	3808.647	295.268	567.49	238.693	3627.525	5608.09	294.374	801.602	317.804	10886.468	1998.236	286.159	9002.393	214	0.824	611.145	465.598
13472.209	14697.751	10954.019	16405.186	12234.279	18638.309	10502.707	16066.654	1498.858	388.142	363.962	698.153	2535.765	681.314	438.548	11058.795	182.067	166.848	166.322	2500.185	1251.698	401.31	127.962	3297.848	3675.118	270.171	383.587	278.31	672.979	4135.746	295.981	7637.688	118	0.981	746.314	461.195
15255.642	16867.651	11815.932	20358.999	13546.44	23234.685	12541.377	19933.82	923.768	320.961	366.98	613.734	1964.331	2891.396	493.489	9806.798	185.613	207.834	220.226	1476.536	633.968	308.25	142.521	3404.534	3216.281	308.17	380.338	310.643	107.017	4096.212	285.081	8737.657	149	0.992	960.721	462.044
12666.849	14153.353	9299.716	16625.291	10717.236	18848.529	9358.603	16257.29	969.878	404.697	349.185	553.566	1333.506	1687.302	288.907	9457.569	273.16	176.599	180.419	1673.254	662.203	366.708	153.279	3322.53	3137.23	294.431	432.991	271.183	205.145	2574.575	290.628	8140.401	152	0.949	1148.717	462.888
17362.147	18641.408	11912.435	20509.606	12407.89	22002.683	10125.068	17991.859	945.348	459.63	415.672	505.753	1740.181	597.47	402.101	8299.219	227.957	204.743	194.495	1535.598	425.636	622.366	184.475	3742.268	3310.794	302.886	288.261	274.034	2534.945	1596.68	263.249	7553.024	176	0.895	1373.784	464.17
15281.256	16783.211	10678.321	18861.855	11689.508	19930.248	9174.762	16228.582	960.794	476.497	390.333	524.359	1310.993	744.979	393.272	8916.953	207.193	201.8	170.891	1284.314	620.099	582.16	161.712	3583.382	1950.339	304.476	306.451	265.119	296.451	1955.116	261.785	7167.36	115	0.999	1382.117	461.117
15045.783	16156.619	11324.793	17298.547	11741.588	21032.855	10123.419	15795.07	841.344	319.571	266.653	568.56	2089.409	956.203	385.289	9118.31	140.338	186.137	426.675	2769.845	1085.26	766.39	229.789	2953.829	5861.701	270.941	494.12	267.741	9083.271	3251.486	328.073	6579.972	158	0.843	466.69	462.297
14862.293	16192.402	11263.373	17308.636	11941.973	21589.056	10158.927	16104.697	1100.08	348.485	300.634	625.574	2379.574	930.334	425.969	9254.249	148.146	158.515	169.164	1560.049	1167.772	582.021	137.894	3151.14	3949.081	246.314	547.454	268.851	1066.298	3512.696	309.262	7110.242	136	0.956	478.243	463.324
20119.822	21699.989	15950.169	25990.711	17809.81	29303.379	15544.479	24178.142	1237.583	463.679	403.81	701.743	1772.351	6205.251	437.423	9779.235	201.745	192.405	179.643	1383.092	742.822	454.838	136.113	3817.013	4237.836	324.525	432.275	319.703	147.782	3183.946	253.777	8998.679	150	0.972	854.287	462.153
15127.353	16660.295	11302.745	19192.086	12129.233	19402.469	10626.118	15989.674	722.28	354.383	344.705	609.531	1756.415	3940.093	524.963	11426.289	185.108	216.971	196.284	1034.401	684.696	413.123	150.768	2996.937	3734.518	301.402	446.134	281.17	136.242	2207.196	278.585	7175.755	143	0.941	1024.36	463.689
17282.067	18373.589	13730.899	20221.701	14749.463	22586.094	12173.729	18649.927	1803.938	346.904	341.285	928.004	1841.145	1921.061	481.037	12430.15	180.372	183.663	163.995	1304.018	727.545	428.664	123.716	3356.652	5245.256	277.955	492.029	280.415	131.158	2273.165	276.005	7798.826	164	0.972	674.128	463.409
19931.42	21001.964	15847.793	23478.468	16937.517	25898.876	14295.754	21304.954	1520.363	421.621	392.952	716.24	2001.623	1809.597	421.857	12232.121	198.552	188.139	140.42	1790.667	723.343	341.889	122.391	3762.757	5330.656	282.119	532.611	270.631	119.805	2787.058	279.027	8791.03	137	0.974	688.974	463.106
10185.27	10895.003	8273.314	12709.194	8770.071	14448.366	7646.166	11293.028	559.26	285.727	300.604	381.664	450.543	675.403	273.638	8976.783	167.711	194.105	319.35	1272.604	180.493	456.621	204.45	1562.286	7803.814	310.126	465.937	312.347	7777.052	973.764	291.042	4100.123	108	1	823.5	463
15564.037	16775.655	11938.295	19159.467	12900.816	20731.849	11187.198	18212.958	1846.322	935.69	359.483	917.809	2004.859	8360.169	457.128	10984.652	185.519	193.715	178.166	1598.027	872.338	338.51	132.342	3498.613	3396.49	299.692	613.49	322.265	300.636	2802.902	279.009	8063.687	144	0.985	895.139	463.069
10791.87	12229.457	8211.753	14116.462	9616.324	16456.754	15618.479	15143.537	1256.882	327.824	372.182	712.395	1924.004	1595.98	835.494	10103.105	167.373	198.044	224.765	1340.977	681.115	350.139	155.757	3237.757	1158.822	313.824	892.168	301.358	138.433	3547.525	281.181	8453.114	117	0.985	1008.261	463.269
17567.948	19220.7	12621.73	22752.453	14081.67	23698.028	11591.396	20217.228	989.392	507.351	411.358	620.618	1245.811	3415.669	386.548	8914.12	276.856	241.637	203.036	1676.196	609.437	473.277	147.773	4105.844	4713.457	350.258	301.067	296.153	196.425	1688.59	278.962	8872.769	110	0.967	1227.982	463.391
14920.524	16079.927	10239.374	17687.745	10389.006	17905.198	7945.059	14416.687	833.414	405.228	352.244	425.1	1206.05	813.411	355.424	8663.77	234.374	202.341	186.044	1029.553	490.87	605.655	160.454	2997.973	3328.327	346.979	308.7	269.279	77.451	1482.872	263.135	5966.42	114	0.99	1390.368	463.711
16040.499	17513.363	11394.951	17821.171	11722.23	20965.007	9598.912	15725.578	1143.259	375.627	307.041	640.532	3294.385	949.381	413.745	8502.832	157.792	162.312	176.173	1602.465	1036.103	449.175	120.496	3170.456	5285.288	311.05	294.931	291.449	119.168	3096.674	321.297	6935.118	116	0.977	408.293	463.638
15767.446	16942.169	11781.992	18074.843	12314.709	21634.105	10409.1	16378.563	1235.854	689.608	301.576	794.443	2007.617	4717.185	537.639	10537.368	147.728	159.744	182.132	1482.044	1020.638	453.536	142.915	3077.923	4608.014	237.629	449.363	274.664	308.231	2639.658	312.749	6987.121	129	0.97	488.136	464.795
19692.402	21156.644	14540.897	24760.597	15172.863	25378.375	12124.697	20160.319	1148.939	448.043	341.244	453.613	1428.071	4313.968	349.678	11438.541	239.781	219.272	192.624	1753.348	645.628	423.293	186.649	3244.276	5226.213	308.816	518.385	290.061	1087.327	1729.563	279.1	7419.185	132	0.965	1104.841	464.659
16084.031	17465.138	11868.01	20636.517	12577.159	21006.486	10223.758	17134.44	818.692	388.203	308.81	495.586	1053.164	1338.399	287.186	11545.218	261.161	258.093	198.517	1205.729	556.622	418.063	168.889	2737.218	5656.335	307.252	428.016	288.003	805.308	2030.634	281.317	6520.772	125	0.952	1135.18	465.468
15058.457	16624.716	11098.66	19754.837	12490.376	22655.383	10744.619	18308.666	931.579	764.202	433.333	508.816	1009.526	3497.214	339.335	8420.649	250.649	230.683	222.539	1421.679	316.887	442.436	180.372	3372.603	4705.203	399.535	396.335	269.439	5696.803	1383.047	272.829	8057.304	241	0.85	1248.699	466.55
13044.423	14183.501	10610.708	14819.935	7650.157	12420.453	6353.954	11270.387	1099.389	318.215	252.907	462.306	2082.926	381.186	205.756	7308.89	233.795	196.927	166.845	1526.034	672.004	397.093	119.366	1936.604	4226.774	306.525	347.416	246.338	76.596	2111.927	274.724	4375.484	128	0.936	1449.5	464.25
12957.955	14196.29	10333.047	15598.513	11467.655	17606.838	9917.613	15912.4	1353.15	744.43	408.126	649.215	1349.773	5501.474	419.767	12343.136	198.754	169.679	184.483	1736.142	875.655	418.885	123.434	3837.43	2897.376	338.623	324.936	284.391	112.112	2615.777	257.258	8379.009	118	0.981	787.559	465.169
17335.436	18667.608	13473.327	21353.16	14796.586	24769.89	13555.24	21734.89	1319.761	521.651	435.061	823.11	1368.557	8314.504	475.329	10139.199	217.651	197.961	196.492	1385.106	579.27	695.389	149.773	3793.163	4321.174	354.561	562.758	343.891	479.287	2766.899	274.583	9224.377	227	0.826	844.883	469.029
14180.421	15600.008	10987.523	18225.906	12578.969	20811.113	12430.24	18816.279	888.13	388.117	360.113	893.451	1577.54	6713.942	514.254	9527.432	197.479	169.464	158.589	1557.124	696.857	310.767	136.291	3630.634	3565.623	295.539	367.332	317.681	207.542	3607.218	301.906	9208.951	126	0.976	917.69	466.349
20922.218	22285.297	15906.515	26109.166	17170.197	28857.224	15807.205	24098.845	1017.428	416.329	348.163	575.576	1283.084	7080.73	416.504	9878.937	202.618	204.618	150.265	1378.846	503.02	346.5	124.084	3384.522	5111.27	287.658	489.571	305.368	412.071	2615.719	281.513	8541.819	332	0.87	928.31	471.551
15155.561	16433.402	10918.568	19151.056	11613.878	19188.328	9249.251	15613.513	764.012	341.987	289.4	383.08	1098.825	1021.723	240.489	12247.415	249.579	285.229	193.961	945.189	598.636	438.091	160.798	2492.845	5874.666	298.271	414.007	285.959	137.432	1467.766	281.938	5842.633	138	0.97	1128.478	465.913
16517.681	18313.002	12053.79	21348.211	13330.519	22225.095	10820.693	18806.62	1007.54	496.887	395.825	512.112	1223.434	1444.892	334.667	10878.718	249.792	193.139	180.173	1319.667	350.636	546.78	148.203	4012.901	3946.005	315.58	424.352	289.459	92.64	2135.956	319.411	8248.675	155	0.887	1191.977	467.887
14844.811	16732.091	11149.235	20097.693	13216.244	23233.489	12152.369	21102.194	878.133	485.932	405.834	428.395	1001.181	721.396	316.776	10131.346	223.491	181.505	218.216	1637.067	228.918	457.447	154.446	4722.679	1420.417	346.272	326.532	295.026	260.693	1364.754	306.06	9715.27	156	0.974	1205.032	465.846
18646.751	20105.829	13595.27	21228.166	13671.077	24848.823	11041.659	17384.332	1615.08	510.472	296.363	561.178	2310.688	2247.488	342.114	9404.623	154.221	178.144	161.675	1559.688	920.973	527.696	132.658	2946.9	6114.9	304.637	291.056	284.844	176.633	2407.688	314.419	6427.851	118	0.994	431.932	466.263
15129.588	16379.983	11536.201	17099.64	11755.277	18470.326	9210.803	14264.667	2349.542	665.776	356.766	817.979	1851.565	4898.792	469.143	13757.816	180.652	176.147	171.798	1870.855	760.965	523.436	135.421	3360.044	4673.683	338.48	485.145	325.947	212.335	2855.079	256.129	6953.327	108	0.967	562.12	466.093
18184.985	19691.941	14487.421	22622.57	15929.11	26099.59	14002.056	22037.381	1145.441	519.607	426.339	654.303	1240.347	5198.386	427.129	11341.106	209.825	206.934	163.602	1945.085	522.89	460.223	133.907	3782.741	3914.738	320.175	349.225	309.045	209.271	2805.01	266.747	8669.664	337	0.88	800.177	469.951
18341.984	19558.198	13972.987	22147.794	14652.252	23044.815	12345.573	19714.367	1050.898	713.477	362.583	664.626	1508.229	10876.384	417.908	11355.398	197.924	220.086	183.64	1434.006	759.908	390.258	129.253	3461.857	5865.07	294.63	613.396	307.376	113.907	2011.079	271.975	8040.738	167	0.969	880.835	466.847
16367.176	17677.639	12672.979	21183.536	14147.261	23580.996	12896.274	20064.392	847.159	337.94	331.97	547.548	1345.848	5691.383	434.843	10213.218	183.126	178.593	229.88	2088.289	473.154	1261.242	157.036	3468.609	3198.302	282.567	612.437	316.192	4431.548	3419.042	295.11	8960.895	159	0.957	940.965	467.619
14136.289	15180.62	10439.787	16978.582	11147.921	18373.761	10538.667	15760.161	1379.39	274.753	358.034	528.437	2065.305	1124.482	485.185	11674.081	175.323	214.87	217.796	1232.817	787.55	295.729	148.351	3201.333	3364.813	296.009	306.82	305.279	108.899	2260.808	287.413	7750.82	163	0.981	971.347	467.138
15271.983	16752.117	11408.478	19920.995	12416.746	20810.403	10282.582	16743.93	844.208	327.355	281.306	544.333	1256.09	1936.445	403.082	11832.833	202.292	184.122	172.461	1072.122	616.9	384.815	162.343	2507.934	4835.874	300.298	844.864	278.278	118.114	1822.639	264.449	6270.858	129	0.982	1057.523	466.229
20867.314	22644.818	15336.465	26753.028	16632.256	27720.057	13738.74	22962.901	1108.697	473.182	370.724	555.214	1889.326	8943.4	344.011	10049.209	264.563	190.713	180.105	1529.792	557.509	451.069	153.487	3414.069	6806.175	306.858	600.187	284.753	106.565	3361.466	263.097	8053.219	176	0.93	1097.028	468.557
18841.619	19999.834	14036.659	21431.934	14426.008	23977.775	11308.761	17661.684	2244.076	403.019	328.683	609.424	1810.411	3403.208	429.144	13882.138	168.183	164.607	158.306	1599.995	735.131	482.355	122.855	3245.347	5428.843	266.907	392.238	295.97	126.715	2278.657	288.282	7151.455	125	0.968	523.684	467.948
19697.185	20820.352	15545.555	23478.789	16425.61	26106.925	14047.791	20849.054	987.198	412.139	394.711	669.216	2108.906	956.125	443.947	11690.849	212.083	207.074	245.453	1813.262	1175.813	4792.972	158.749	3341.477	8476.91	302.134	674.998	304.284	3580.275	2593.309	278.67	7547.653	198	0.914	755	469.682
14656.516	15894.285	11149.535	17937.87	11941.494	18877.191	10366.963	16591.473	812.684	323.888	326.018	645.05	1672.112	2973.617	492.276	10706.778	171.807	198.132	207.164	1699.733	750.761	891.793	126.416	3386.542	3558.939	297.768	427.993	303.197	416.637	2859.587	276.577	8294.292	129	0.97	951.616	467.733
14401.646	15710.817	10792.149	18036.593	11739.755	18980.783	13232.819	16109.554	720.824	285.008	341.818	580.757	1955.165	2053.839	667.003	12124.966	169.845	232.484	202.77	1074.971	989.432	359.469	142.268	3233.109	2587.445	300.055	349.459	288.763	110.306	2131.961	294.984	7589.445	149	0.955	982.95	467.5
13763.675	14984.574	10357.51	17099.364	10959.106	17126.449	15932.007	14199.866	830.852	261.103	323.932	548.411	1371.705	767.937	669.179	11988.802	149.871	256.674	247.37	929.677	383.337	373.888	145.09	2837.464	2488.64	334.745	634.851	288.672	324.361	1814.191	292.589	6947.146	127	0.995	997.657	466.831
19781.277	21441.897	15811.572	25460.549	17727.991	29515.073	16149.862	25334.715	1152.234	467.059	412.231	780.956	1707.976	5535.195	514.52	10110.306	194.94	201.663	162.666	1334.026	684.429	413.592	135.949	3840.234	3992.991	315.283	431.263	316.295	149.77	3074.258	254.296	9327.949	283	0.879	858.726	471.016
15556.561	16895.175	11314.126	19793.995	12278.54	21040.096	10243.924	17278.308	823.883	377.818	310.039	505.807	1229.542	2011.529	302.892	10449.74	256.789	185.465	170.748	1277.859	652.725	417.69	162.657	2909.562	4013.533	274.614	645.345	285.045	155.336	2497.901	282.8	7018.955	142	0.971	1141.824	468.937
16728.529	17851.34	12329.246	19050.071	12561.881	23043.573	10518.885	16481.713	1392.529	331.527	278.657	673.611	1921.506	1523.322	400.446	8830.29	154.031	183.017	186.527	1946.525	790.522	467.677	152.671	2868.683	6490.942	271.503	395.355	292.763	4188.236	3706.922	318.952	6687.251	129	0.97	452.198	469.795
16863.888	17632.139	12284.907	18167.592	12318.3	21427.488	10095.417	16151.152	795.179	351.02	281.711	527.343	1695.149	1608.106	322.417	9088.083	147.533	185.276	267.651	3161.221	718.512	776.077	192.275	2933.073	6260.187	272.244	526.979	282.343	19344.305	2228.45	330.192	6553.039	119	0.973	464.088	469.861
16650.889	18263.545	13329.756	20345.931	14798.823	23730.575	12472.715	19559.795	1246.352	465.756	401.217	774.679	1410.122	5839.64	599.49	11480.94	189.721	196.953	210.633	1528.94	824.971	524.079	150.337	4052.312	4032.981	312.372	776.263	292.98	534.397	2538.805	276.355	8958.438	145	0.965	634.459	469.114
18760.304	19973.487	14930.894	22141.774	16399.558	25226.17	14274.982	21749.46	1719.857	472.188	376.558	877.643	2107.417	3611.766	471.713	11183.013	191.578	192.962	130.22	2135.628	1032.945	385.122	125.057	3475.599	4538.347	282.292	580.061	284.604	138.316	3492.574	282.592	8321.962	122	0.985	684.5	469
14745.618	15660.438	12100.185	17453.395	12315.94	18500.17	10403.397	14803.11	1027.774	360.557	342.924	263.121	455.996	1472.478	194.468	13189.764	195.396	203.797	383.549	1965.885	227.542	363.789	240.125	2199.224	10871.236	280.764	1267.799	283.945	26232.612	681.649	285.211	5619.895	186	0.895	716.435	471.409
16505.546	17216.299	13223.216	18892.241	13611.199	20841.833	11954.97	17087.872	1329.004	348.384	396.303	324.904	615.209	653.463	285.819	12154.49	203.072	216.799	377.388	2177.291	313.364	456.94	214.058	2567.596	10528.949	288.554	1129.505	285.984	27266.415	1170.92	295.442	6677.92	98	0.993	724.663	468.837
17608.975	18796.397	14032.47	20988.098	15244.605	23806.33	13236.717	20306.342	1343.77	398.405	382.733	693.042	2527.307	1000.996	483.562	10102.916	206.057	172.74	190.21	2357.117	1374.144	2168.148	127.733	3324.931	6023.529	279.146	588.943	299.023	2268.002	3363.832	291.381	7730.031	124	0.972	744.306	470.194
18219.814	19250.711	14065.122	20812.223	14721.151	23214.02	12864.33	19141.39	942.358	546.968	372.5	676.066	1533.578	3046.221	407.309	12205.764	189.197	186.009	165.463	1382.122	675.699	431.305	131.027	3366.83	4905.763	277.526	731.825	298.056	141.403	2178.258	280.589	7552.791	134	0.98	767.007	470.097
12712.548	13786.605	9424.339	15985.089	10275.05	16662.728	8778.396	14155.136	721.849	307.123	281.985	539.35	1059.531	1331.31	475.698	11075.237	200.078	199.29	197.83	1188.557	577.007	381.261	153.129	2610.37	5171.786	296.802	599.362	269.097	156.022	1534.022	258.494	6601.138	99	0.99	1049.237	468.944
14564.009	15705.636	10745.102	18058.783	11342.454	19239.998	9625.32	15817.199	696.019	313.28	282.62	483.052	1128.525	1217.011	389.037	12911.69	191.579	188.145	199.798	1143.778	593.665	422.467	166.652	2833.073	4327.914	320.816	637.447	275.889	177.135	1757.236	268.411	6705.532	104	1	1064.365	469.154
15244.093	16822.123	11141.002	20045.263	12564.885	21836.204	10523.763	18610.85	878.216	450.187	425.436	572.432	1599.413	2373.782	375.925	9540.685	240.441	222.656	197.06	1342.479	467.341	626.563	145.682	3987.503	3717.522	377.824	318.183	296.08	110.116	1805.489	255.033	8343.093	101	0.977	1292.589	469.074
16639.005	17761.508	12509.938	19462.61	13209.858	23318.578	11022.76	17331.962	2528.744	351.751	285.689	693.408	1698.473	1514.637	414.705	11619.577	167.808	177.728	179.587	1510.161	983.596	467.816	128.843	3088.361	6165.327	242.772	281.805	283.814	956.119	2430.497	299.995	7018.536	132	0.965	503.098	470.689
18148.798	19424.965	14430.262	22054.915	15787.303	25550.914	13951.03	21129.624	1952.675	569.596	388.575	790.098	1533.047	6528.03	581.343	10593.553	207.231	197.319	257.937	1428.129	802.71	461.627	184.751	3702.358	6224.424	275.851	588.663	295.033	1708.767	2640.563	265.388	8569.951	225	0.781	647.056	474.793
13370.657	14913.227	9964.764	17811.937	11615.27	20366.747	10532.586	17824.65	874.586	358.481	314.675	434.359	1316.805	1339.213	321.754	11033.284	211.923	148.767	167.084	1217.337	310.393	333.374	150.65	3604.131	2267.739	398.967	581.096	286.018	96.168	2295.473	270.596	8509.352	145	0.98	1082.5	471.5
17697.998	19169.317	12659.859	22387.233	13796.278	24967.152	11992.698	20580.767	866.359	461.423	398.34	561.139	1352.249	1955.417	360.492	10185.345	231.528	211.51	183.931	1631.751	664.466	483.964	144.64	3707.426	3839.157	328.055	323.708	279.131	262.796	1937.178	279.522	8110.24	180	0.947	1231.633	471.594
17545.092	18402.059	11830.391	20521.863	11209.149	18995.174	8982.776	15875.447	892.827	411.336	378.137	557.011	1355.551	1304.646	358.733	8872.44	236.856	249.775	217.865	1177.955	457.919	653.756	130.618	2841.653	6873.296	390.364	324.316	276.133	544.43	2080.663	250.866	6366.743	114	1	1330.5	469.763
14757.796	16105.948	11177.294	17133.742	11802.313	19438.692	9704.811	15222.245	876.66	443.737	372.06	733.148	2323.999	1466.082	480.742	11615.113	161.623	163.373	214.97	1805.224	1247.544	441.779	139.272	3671.877	4021.208	316.55	394.834	305.098	150.839	2823.26	259.334	7681.778	103	1	550.267	470.5
15369.137	16689.077	11832.034	19900.835	13209.384	22116.023	12125.222	18631.054	1044.209	356.8	327.709	660.188	1848.903	8643.348	502.523	10924.175	174.37	219.718	199.889	1511.693	754.737	392.42	129.604	3253.754	3447.868	280.751	462.218	297.253	107.714	2475.838	299.428	7906.784	127	0.995	962.169	471.343
13622.788	14494.46	10360.373	17278.082	10249.642	17222.329	7905.23	12545.073	598.657	2919.71	507.172	328.065	380.204	3166.162	237.059	6291.112	203.046	231.601	179.447	733.607	158.881	393.837	130.791	1365.513	6442.801	335.348	332.505	256.066	9851.996	480.245	275.724	3623.61	146	0.936	1258.671	473.068
15570.889	16697.573	10487.902	18110.237	10171.562	17313.353	7514.748	13791.938	945.417	382.366	325.292	435.842	1096.441	662.377	298.475	8810.028	229.01	208.816	201.797	1106.955	372.222	477.823	173.591	2733.331	5068.486	325.01	304.249	253.329	81.039	910.508	285.859	5359.009	144	0.958	1399.896	472.257
14165.391	15818.127	11175.718	16578.515	12582.414	20009.367	10938.591	17813.901	1227.395	488.584	413.105	765.225	1106.373	4860.716	620.853	11345.331	186.035	220.843	137.08	1561.415	695.766	486.765	139.196	4259.561	2802.447	312.889	909.936	292.582	147.804	2602.811	276.575	9468.324	101	0.977	628.292	471.906
18570.515	19653.864	14192.189	22425.287	14769.83	23757.487	12675.911	19725.387	1572.243	371.791	331.579	664.671	1842.812	4341.46	444.747	11071.602	192.364	199.351	165.773	1331.63	783.202	361.93	129.021	3188.746	4554.842	305.105	429.537	302.758	98.173	2526.737	280.357	7770.638	194	0.872	903.191	475.866
14176.518	15301.481	10336.103	17398.793	11042.902	18207.544	9623.849	15512.083	763.6	328.337	326.454	652.323	1843.163	5325.055	447.392	11659.252	180.265	200.714	179.513	1094.944	799.534	365.51	150.042	2971.434	3215.847	275.683	355.931	291.825	113.422	1885.204	265.839	7194.56	141	0.964	1026.606	472.755
15989.099	17633.85	11720.35	21233.679	13262.73	23569.63	11278.16	19759.455	991.259	486.387	431.585	621.398	1375.914	1773.015	410.577	9185.012	225.987	256.203	177.58	1422.631	493.052	581.178	144.617	4113.83	2580.679	368.947	306.292	283.532	105.811	1898.372	251.937	8658.396	110	0.973	1285.791	472.664
17123.562	18310.264	12228.525	21142.078	12519.392	21552.27	10067.757	17491.809	852.387	611.358	390.781	702.363	1564.412	6201.515	449.837	9271.961	220.303	243.263	161.719	1577.284	597.454	523.237	144.766	3335.089	4342.603	321.132	427.97	297.2	117.04	3036.924	259.924	7377.904	139	0.961	1307.881	473.054
14281.383	15438.04	9481.698	17451.357	9703.776	16545.848	6825.727	12718.928	1101.34	371.792	266.744	512.895	1371.805	1217.369	306.331	7832.239	262.63	228.117	144.547	1529.73	575.731	410.32	149.702	2327.554	4542.133	276.259	315.987	269.074	77.507	1912.404	260.88	5124.208	117	0.973	1421.816	472.372
16685.367	18229.998	12149.069	19151.074	12116.939	20967.013	9356.545	14893.278	1046.136	401.756	306.004	370.071	2134.672	847.923	258.843	9228.499	155.551	161.645	173.119	836.207	471.36	422.859	112.574	2787.312	5741.683	420.267	290.252	310.584	131.279	657.582	317.583	6005.837	111	0.976	400.149	472.527
19890.704	21353.18	14707.436	23231.511	14949.992	27060.862	12145.05	19158.997	1388.177	638.744	284.714	545.251	2184.374	5889.345	336.708	8987.883	148.513	186.259	167.115	1434.786	711.672	443.962	130.944	2785.337	6745.612	295.752	296.647	295.147	967.977	2759.149	312.925	6566.534	215	0.838	429.714	475.272
13834.963	15133.774	10470.998	16364.212	11430.544	20795.869	9853.571	15982.415	772.303	320.264	293.919	571.039	2063.875	1089.962	404.045	9557.158	137.249	155.294	161.815	1451.088	1085.46	388.28	138.472	3109.932	3379.372	245.143	631.385	280.823	1367.827	2773.279	311.151	7196.64	148	0.985	481.581	473.993
18444.399	19409.142	15379.94	20254.362	15177.733	23673.01	13251.911	20323.272	1163.876	528.094	601.619	765.31	722.135	2143.691	543.933	13315.999	221.383	244.499	573.966	4329.044	227.722	604.052	266.306	3236.186	7133.064	320.869	869.95	309.585	11124.558	1468.439	266.205	8277.404	121	0.977	606.988	473.202
19448.757	20672.452	15478.384	22616.954	16772.693	25806.484	14339.383	22104.654	1344.062	422.648	416.176	768.701	1842.583	1784.423	443.696	10355.419	190.83	201.245	140.617	2050.367	866.904	337.216	126.281	3863.441	5422.349	291.677	545.37	288.22	1651.362	2796.499	302.439	9202.198	133	0.973	691.929	473.981
17606.422	18947.478	14529.317	21946.963	16065.28	25677.028	14223.546	21086.894	1502.413	376.304	398.183	538.1	1608.695	794.218	433.169	10841.887	180.958	179.817	230.909	2825.387	671.344	375.794	148.803	2981.02	4726.137	270.923	609.405	294.728	9072.393	3476.069	298.655	7855.626	118	0.994	729.034	473.297
18824.078	20155.76	14506.302	23064.295	15319.648	25247.329	13685.934	21331.932	1859.741	737.94	360.926	687.363	1672.399	9383.082	414.363	10941.396	199.846	161.48	164.84	1330.755	676.767	421.559	128.719	3342.998	6051.204	300.363	943.617	318.36	109.204	2014.115	276.7	7904.604	190	0.967	894.637	474.879
15377.274	16477.433	10883.291	18662.612	11182.253	19871.063	9054.23	16054.387	814.466	394.054	376.159	606.293	1664.319	1549.688	392.335	8902.621	223.461	217.379	175.673	1298.218	859.408	565.305	135.769	3023.585	3696.704	319.426	293.711	277.096	194.766	2320.055	261.864	6700.184	127	0.983	1319.752	473.5
13045.599	14308.941	9252.917	16333.1	10063.827	17707.335	8253.83	14804.292	843.748	402.554	368.961	610.916	1700.043	1050.765	424.142	7788.183	238.97	183.144	193.591	1450.488	590.634	520.477	151.197	3053.07	4404.545	316.323	316.685	272.659	83.963	2419.89	267.632	6502.208	123	0.952	1381.72	473.89
15869.716	17339.65	11926.438	18347.765	12783.064	21436.003	10750.669	17156.633	985.858	437.637	378.011	551.639	2282.039	1222.928	462.34	12390.119	163.741	164.247	190.011	1698.543	821.107	438	124.455	3975.399	3768.523	278.988	378.982	314.495	146.826	2506.617	273.986	8452.011	146	0.925	544.418	475.589
16741.238	17818.237	13257.573	20116.45	14511.795	22982.969	12212.056	18628.954	1253.356	428.429	366.061	929.347	1560.915	4245.387	612.384	10843.152	170.911	194.359	150.971	1647.891	906.248	437.48	138.736	3481.471	3282.603	278.129	476.239	284.741	540.587	2795.823	268.579	8167.289	129	0.97	654.578	474.36
13054.78	14173.027	9438.023	16234.847	10355.977	16742.754	8744.398	14683.56	780.049	326.675	304.981	487.71	882.708	1174.253	382.12	13032.83	217.332	190.239	178.782	1215.57	727.683	365.501	148.452	2991.97	5877.236	338.184	355.99	273.229	119.805	1382.651	264.845	6867.263	103	0.965	1057.18	473.908
16329.247	17547.574	11725.3	19880.98	11882.324	18392.39	8904.148	15039.462	1857.377	391.304	307.529	559.217	2222.927	1157.027	362.26	12921.505	239.49	223.534	178.262	1453.307	958.294	384.803	169.093	2697.37	6040.127	270.885	334.589	290.159	1021.051	2840.404	272.655	6087.195	185	0.881	1121.386	476.041
15752.151	17433.605	11756.713	18564.123	12200.096	21745.385	9673.203	15635.96	2106.285	412.929	311.46	470.794	1777.383	1952.081	285.615	10247.49	145.658	181.829	180.155	1460.554	520.585	424.435	122.568	3206.499	3916.845	350.364	286.616	291.409	135.025	2262.832	328.007	6832.83	111	0.952	418.437	475.104
15232.765	16435.069	11559.939	18329.806	12260.922	19271.214	11306.408	16950.985	792.698	481.383	319.982	640.533	1763.836	5507.056	424.35	11154.238	174.922	183.521	172.171	1568.722	807.571	312.651	122.847	3348.815	3383.513	290.16	279.858	300.568	107.283	3510.262	307.806	7989.213	113	0.981	912.093	474.845
19178.103	20268.938	14438.333	23711.567	15405.948	25839.389	14002.16	21647.451	1495.514	448.979	327.737	566.491	1288.725	5013.993	425.062	10800.151	193.057	219.694	180.43	1476.535	515.37	402.308	123.336	3230.184	5229.884	285.959	388.573	302.3	183.135	2665.186	281.122	8038.797	156	0.949	939.763	476.795
13014.39	14374.392	9558.394	17017.52	11129.174	19450.339	10314.425	17097.313	961.428	367.675	303.954	569.949	1418.991	2520.33	410.671	10499.105	182.081	154.78	163.248	1409.525	745.49	377.806	167.895	3248.109	1862.85	317.912	387.934	279.715	955.876	2465.158	273.738	7894.239	121	0.965	1076.69	475.69
20100.178	21809.666	14856.858	26433.787	16305.082	30228.878	13926.766	23796.88	980.485	479.37	423.773	572.204	1385.239	5501.168	396.307	8540.426	244.687	210.977	160.183	1406.226	455.715	518.166	145.359	3780.57	3106.192	343.021	331.04	296.016	105.427	2444.85	253.402	8476.965	213	0.892	1294.913	476.796
14607.495	16444.771	10635.768	19324.245	12454.84	22981.683	10862.551	19560.367	1022.916	514.153	461.634	587.272	1276.92	1154.156	395.791	8219.079	242.565	192.835	150.905	1919.075	510.072	501.472	161.296	4240.449	1467.345	355.902	368.075	271.238	89.045	1625.087	265.94	8928.169	182	0.948	1367.33	477.088
15991.943	17536.972	12779.044	18946.426	13733.686	22047.997	11714.794	18405.519	1633.012	627.083	510.996	867.108	1110.951	3110.769	589.607	11128.201	232.607	219.137	289.178	2520.552	476.657	609.825	214.792	4329.317	7113.957	300.107	1681.587	307.168	6142.554	2084.501	290.961	9621.492	150	0.961	616.813	476.74
16725.432	17620.629	12891.059	18943.324	13677.874	21376.418	11955.249	18130.274	1063.737	448.624	395.846	815.502	1859.643	1700.503	423.891	13208.625	184.962	178.958	144.993	1698.557	901.788	1221.592	126.724	3606.905	3669.921	288.124	395.499	293.29	332.725	3506.525	278.383	8131.986	100	0.967	762.22	475.43
16897.367	18144.199	13279.872	21183.147	14439.149	23867.422	12974.008	20150.051	1151.611	384.035	366.222	721.518	1871.09	3541.605	452.31	11262.855	188.315	195.107	155.696	1482.693	853.809	420.184	137.096	3415.602	4760.737	294.999	406.083	330.346	345.975	2450.176	256.552	8033.67	282	0.845	866.83	481.812
19440.852	20844.183	13834.776	24290.673	14384.234	24216.172	11653.957	19968.439	2615.321	723.559	378.82	578.318	1599.412	3949.891	330.271	10683.992	279.558	238.27	175.427	1274.757	366.397	531.091	148.658	3312.554	7133.089	276.189	340.715	301.869	109.722	2924.43	323.437	7345.317	154	0.927	1189.279	476.61
13748.081	15281.646	10221.198	18066.052	11554.296	21109.437	9928.757	17289.177	940.355	460.361	403.945	544.286	1280.069	1088.024	372.612	7679.34	230.001	218.61	174.33	1410.919	292.76	453.793	159.932	3547.116	2638.94	332.236	385.028	269.994	3070.048	1983.65	252.266	8357.907	175	0.861	1347.569	476.883
17070.626	18354.897	13752.666	20158.777	15207.435	23137.799	13261.123	20577.374	1541.01	459.622	412.566	800.405	1850.953	1847.824	442.893	10552.82	186.433	181.702	158.256	2028.151	992.248	391.62	139.302	3938.687	3594.534	289.244	736.477	293.376	2563.991	2963.168	281.461	9121.437	181	0.891	683.378	479.29
13221.334	14559.765	10469.053	16877.785	11829.047	19016.041	10583.224	16775.327	1213.432	405.937	372.952	659.57	1369.972	8684.836	398.682	11865.725	164.822	194.957	173.014	1373.511	1152.669	434.813	126.444	3561.133	2201.182	303.135	449.229	293.358	137.432	1916.169	264.513	8094.254	122	0.985	878.533	477.32
15214.611	16640.198	11466.315	19511.971	12676.149	21969.658	13595.264	18306.759	828.856	306.038	358.471	622.325	1477.157	2824.873	617.624	10891.681	172.967	210.813	216.045	1135.032	834.541	397.774	137.977	3111.714	4128.315	293.832	374.256	292.478	137.181	2801.42	299.164	7861.618	157	0.955	983.239	477.424
11839.764	13209.267	8269.834	14687.689	9570.578	16090.24	8830.387	15759.273	954.335	494.912	378.747	593.902	1649.438	4193.486	385.408	9487.354	239.569	179.861	170.252	1858.563	728.53	387.716	151.655	3843.67	4159.587	305.417	471.95	289.446	94.292	4046.453	267.432	9049.722	98	0.98	1092.316	476.398
15698.635	17087.419	11450.918	19625.81	11653.654	17675.535	8269.725	14034.884	2228.759	389.381	330.908	528.742	1081.276	2328.672	287.969	13157.272	266.717	228.929	164.713	1007.238	401.729	480.641	169.563	2878.724	4648.54	277.424	440.312	283.668	104.875	1876.288	293.288	6208.769	121	0.948	1158.368	476.855
12261.143	13688.67	8852.435	16092.853	10388.625	18415.77	9505.376	16724.781	999.421	435.923	387.218	539.703	1650.826	1284.788	344.687	9276.267	247.161	186.687	163.172	1708.201	610.8	395.536	151.052	3895.657	3102.831	336.269	333.25	287.738	117.713	4128.044	302.405	8794.336	120	0.969	1201	477.567
17847.023	19068.472	12665.962	22022.041	12857.181	22589.367	10316.173	18086.547	1023.988	917.088	386.827	605.751	1285.222	4590.95	354.982	8975.462	225.149	211.968	170.185	1268.767	551.1	566.512	143.461	3232.046	3338.227	347.409	794.803	275.64	121.841	1909.049	251.664	7044.56	125	0.98	1335.612	477.172
22677.671	23965.688	18087.977	27347.421	19189.93	31255.165	16370.202	24792.606	1073.801	431.028	386.896	743.13	2009.325	1344.444	475.137	10359.064	194.233	217.171	169.836	1924.953	1131.634	3684.015	130.708	3378.755	6840.124	289.863	626.68	326.036	4302.784	3088.229	284.542	8066.964	132	0.965	753.25	478.492
16952.425	17815.065	13382.033	19876.435	14034.48	20821.296	11944.412	19116.754	3526.284	865.431	358.977	679.741	1452.557	3880.795	457.803	10622.168	220.508	169.708	182.604	1328.596	493.168	403.084	164.62	2905.778	6937.364	297.57	620.955	276.207	788.467	2829.277	264.35	7465.088	155	0.943	1047.642	480.048
12977.249	14347.475	9566.717	16691.185	10681.667	17890.832	8929.099	15162.837	832.158	438.769	387.898	566.042	1387.18	860.268	371.576	11916.773	244.407	196.318	187.883	1583.086	541.591	511.775	138.516	3441.23	3130.567	443.113	314.347	265.961	264.572	2147.422	262.076	7332.781	136	0.994	1247.294	478
16587.46	17641.082	13291.559	19612.66	14405.124	22089.923	12032.302	18528.619	1318.93	383.871	362.034	849.323	1623.001	3108.751	554.92	10251.415	184.105	179.836	232.479	2499.672	817.466	425.61	167.301	3415.14	5014.422	283.487	474.902	291.633	3070.979	2439.477	274.864	8008.051	128	0.974	671.742	478.258
15555.4	16808.228	12629.151	18544.772	13868.234	21577.774	12626.816	18846.129	2255.11	420.028	412.341	787.266	2209.121	1216.678	488.437	10692.374	191.698	197.751	198.83	2966.164	1377.233	1214.583	133.122	3510.583	4921.31	308.504	778.465	305.456	13601.433	3289.853	283.623	8255.798	123	0.964	739.923	479.581
18454.67	19755.201	14761.951	21936.612	16019.275	25262.605	14293.344	21460.827	1155.131	428.074	398.215	823.783	2505.941	1338.589	501.677	10772.637	177.199	225.739	163.939	2404.096	1167.01	2945.572	134.037	3533.671	6067.215	292.173	802.592	309.996	3778.187	3584.794	296.022	8332.783	109	0.946	747.096	479.849
18258.493	20130.125	14921.151	23939.315	17143.85	28363.219	16002.443	24550.434	1261.178	514.221	435.169	636.274	1221.824	7488.218	427.755	9973.25	215.998	183.07	184.522	2211.917	399.361	386.712	136.676	3940.251	4153.456	303.961	520.477	310.139	216.336	2759.059	262.163	9771.287	151	0.978	789.864	479.858
16366.738	17225.414	12214.671	19203.566	12677.078	20098.228	12125.739	17570.325	754.65	409.72	309.478	601.745	1365.759	5031.501	383.253	12014.889	165.054	194.878	150.1	1357.862	617.121	303.4	125.641	3318.006	3402.043	302.731	318.891	301.35	112.403	2675.878	280.186	7702.164	111	0.994	919.05	478.698
14341.415	15529.277	11029.873	18035.262	12095.687	19652.898	10844.1	16813.72	749.682	414.982	330.185	736.182	2103.952	5572.376	509.42	12149.026	166.555	202.186	185.943	1906.038	1088.623	358.593	127.729	3297.48	3650.777	289.49	336.539	295.523	117.68	2713.971	284.521	7968.586	121	0.977	962.277	479.847
21189.861	22908.445	15372.171	27531.754	16737.434	30709.062	14276.91	24301.381	992.515	485.449	435.921	598.009	1277.02	2834.638	388.919	9656.718	274.576	248.532	164.323	1341.135	386.161	544.129	146.055	3733.366	4111.454	372.269	303.233	282.418	114.52	1756.447	270.654	8288.784	291	0.835	1284.105	484.167
15064.97	16136.512	11328.323	17363.235	11816.968	20421.687	9628.983	15317.868	1359.257	312.841	272.861	729.071	1633.489	1191.384	427.242	12222.447	154.048	184.34	158.372	1694.451	1261.385	467.651	122.4	2957.561	6156.115	250.646	243.269	265.974	108.496	2629.711	303.443	6709.266	110	0.998	503.627	479.827
14924.705	16138.531	11365.289	17414.67	11948.059	20511.733	9878.706	15204.892	1001.855	343.631	314.768	693.637	2930.679	1355.689	502.912	13350.228	145.323	166.973	165.989	1749.907	1053.838	433.082	123.473	3192.276	4517.451	245.746	299.844	289.268	165.754	3226.822	300.393	7280.106	128	0.925	520.086	480.906
14368.728	16238.189	11388.04	18000.109	12927.222	22464.82	11498.291	18416.08	1599.007	505.377	429.539	695.181	1871.824	4592.672	519.798	10947.761	183.453	176.823	178.655	1965.181	784.265	498.273	131.012	4350.475	3917.096	334.22	534.155	311.499	179.893	3481.004	273.729	9612.156	249	0.888	559.472	483.805
16368.778	17764.168	13535.639	20201.48	14997.735	24155.508	13428.267	20534.393	1962.869	366.73	377.855	560.459	1961.854	937.568	449.996	10823.793	186.802	175.769	183.951	2842.825	1008.838	391.539	136.247	2981.726	4734.709	278.275	601.392	299.632	9071.025	2831.303	292.368	7468.058	167	0.965	730.207	480.237
14619.858	16171.813	11256.288	19517.907	12660.087	21790.791	11398.453	18210.343	1042.939	354.767	341.166	569.742	1091.327	2927.282	431.994	9674.729	173.414	220.407	227.924	1661.042	365.268	362.261	163.913	2846.483	4574.889	290.48	552.644	289.3	4806.857	2514.104	302.117	8140.598	233	0.89	1013.29	481.964
14651.39	16095.494	10727.982	18949.156	11731.646	20307.454	9847.673	16767.255	929.838	377.53	324.528	592.431	1153.707	2366.212	314.455	10513.771	243.993	199.582	159.463	1317.64	720.592	404.622	162.387	2921.607	3501.943	268.627	465.224	288.599	91.981	3161.761	292.793	7038.707	242	0.808	1142.252	484.752
16370.262	17739.038	10813.71	19588.851	10955.563	20605.931	8492.509	15587.435	958.327	419.384	245.755	472.627	1079.089	1175.135	261.708	7973.556	262.31	242.009	109.315	1400.565	359.399	403.791	154.351	2993.583	4163.112	285.855	283.138	271.257	91.54	1295.997	290.792	6020.171	129	0.943	1429.64	480.919
13139.353	14637.191	9722.746	17444.421	11412.924	20449.007	10238.651	17446.218	914.826	425.615	374.314	588.552	1375.823	979.493	360.79	10357.848	207.813	191.13	158.749	1774.959	580.773	579.938	159.677	3576.223	1269.081	322.905	318.823	277.412	849.154	2594.318	295.967	7883.593	135	0.976	1231.863	481.322
17911.838	18899.604	12677.176	21901.347	12926.708	23308.055	10698.25	18277.015	1071.117	417.771	386.034	577.081	1595.88	1574.657	384.621	8388.966	246.129	233.608	158.491	1505.493	746.698	477.335	141.829	3255.721	4484.532	317.304	299.807	302.72	98.606	2690.751	251.85	7243.115	105	0.971	1301.938	480.833
15760.321	16752.94	11097.745	19265.575	11745.917	20404.509	9724.591	16794.921	1303.121	426.108	395.911	666.407	2410.693	973.19	441.036	8607.494	243.744	228.904	153.471	1606.402	1015.489	517.629	135.44	3248.554	4253.434	300.867	290.914	272.336	159.405	3027.761	255.311	7237.671	116	0.977	1320.19	481.776
17865.195	19149.287	12257.872	21492.618	12103.67	21664.196	9010.842	16413.148	2404.548	426.186	300.465	468.841	1265.866	1156.845	282.785	8546.477	251.46	203.374	141.441	1031.68	428.531	477.855	156.19	2563.77	4123.335	308.759	306.056	265.332	86.169	1229.522	281.105	5328.124	127	0.967	1410.012	481.547
15787.843	17472.638	12140.514	18988.593	13297.503	22467.02	11039.509	17364.687	1898.785	451.822	370.9	603.286	1920.989	2968.82	487.407	11784.062	168.54	177.063	171.42	2101.331	841.062	408.815	124.855	3800.844	4192.879	303.545	286.669	288.275	127.722	2515.185	285.844	8548.737	123	0.993	538.451	481.728
12641.522	14175.237	9545.983	16744.571	10842.674	18450.103	9538.248	16253.709	1191.446	349.273	332.099	571.923	1385.035	2930.072	437.182	11747.388	179.505	173.819	133.244	1219.641	768.471	347.31	157.533	3386.551	2631.791	308.603	409.068	290.982	103.76	2689.341	273.743	8036.078	158	0.917	1060.19	483.532
15378.666	16896.016	11586.682	18247.548	12568.774	23360.45	10827.489	17561.763	885.219	459.078	290.745	604.101	2114.741	4008.437	339.151	8390.27	134.801	168.699	186.307	2063.044	568.014	314.017	150.318	3148.394	3781.666	274.492	402.547	299.431	2241.21	3806.901	309.798	7648.201	127	0.967	431.28	483.571
13677.838	14888.916	10317.922	16116.312	10785.88	18959.806	8872.273	14241.446	747.267	327.124	260.246	515.706	1418.6	1845.804	282.573	9483.225	129.393	160.836	156.456	1139.476	498.117	402.901	131.285	2818.264	3398.612	286.334	325.361	281.213	186.161	1993.431	307.425	6485.587	117	0.973	445.679	482.756
16295.45	17685.202	12626.78	19337.658	13441.569	24335.447	11772.552	18715.267	2156.283	389.356	314.258	537.283	1220.79	5782.237	296.355	9349.221	155.141	142.363	176.444	2682.998	635.939	379.285	167.709	3513.979	6418.762	249.28	1027.802	274.12	2742.059	1765.885	312.845	8462.005	120	0.969	468.817	482.392
19533.529	21276.999	15782.36	24694.534	18085.085	30479.258	16471.228	25689.428	1054.692	511.154	405.067	844.576	1535.45	18378.774	586.757	9867.858	194.254	185.307	147.044	1576.61	746.379	388.805	141.465	4216.271	4108.707	270.06	668.155	303.296	1149.521	3131.637	283.113	10293.719	200	0.94	643.04	484.155
15640.56	16821.78	12468.39	18736.548	14059.584	22621.786	12778.697	19745.582	1037.621	432.299	399.779	784.242	1225.48	2763.328	538.887	10151.622	176.246	167.642	163.9	1529.968	676.338	446.82	150.504	3895.961	3451.766	281.767	480.387	296.022	2478.589	2373.069	266.505	9353.149	141	0.964	664.791	483.379
20269.51	21665.943	16171.12	24757.017	17092.818	27124.955	14711.264	21568.02	1184.614	726.745	411.326	677.851	1485.266	11860.522	414.24	11277.658	218.413	217.547	188.715	1412.847	686.047	446.606	133.245	3471.401	8659.571	290.713	597.32	311.406	557.438	3190.175	293.349	8402.636	181	0.93	777.666	484.622
13312.544	14949.67	10764.26	16772.752	11692.432	18141.843	10432.899	16729.218	1159.753	514.054	455.851	841.178	1384.813	2168.091	421.993	10525.721	238.702	205.836	434.644	2377.864	437.152	417.085	252.255	4208.911	6691.194	318.431	1334.238	320.326	2935.335	4011.155	282.843	10123.995	131	0.896	826.691	484.737
10840.613	12168.117	7861.008	13973.235	9022.533	15515.783	8032.192	13794.969	1798.777	383.444	310.233	575.094	1117.461	1567.743	296.89	12846.706	222.663	184.28	141.047	1556.516	924.442	403.799	169.359	2992.41	2075.835	289.519	434.256	305.596	94.405	3459.194	288.459	6738.766	101	0.977	1134.866	483.381
20775.022	22471.489	15098.633	26815.319	16192.805	28419.862	13621.483	23020.767	1369.165	554.33	388.709	510.529	1425.138	4505.254	328.676	9942.147	266.435	230.532	148.243	1479.103	426.517	435.282	147.87	3508.291	6043.143	340.821	300.121	291.237	104.123	2436.421	316.256	8020.209	219	0.917	1194.678	485.514
16800.869	18198.284	12026.956	20664.354	11797.675	20439.863	8671.911	15647.92	1065.296	532.043	350.316	540.078	1631.973	1534.871	345.475	9054.038	261.9	233.409	172.618	1528.23	501.356	524.059	160.055	2802.577	5744.133	325.571	270.47	267.046	76.996	1808.791	296.889	5711.873	118	0.981	1388.949	483.102
18197.898	18978.83	11717.261	20696.063	11113.07	19143.364	8168.9	14868.372	2024.011	409.052	315.63	480.792	1355.205	1026.529	310.481	8705.856	270.294	240.346	174.056	1039.894	390.747	505.247	175.296	2513.763	6419.486	306.027	280.485	274.548	80.18	1324.87	282.305	5143.842	124	0.972	1403.355	483.387
15190.021	16785.843	11407.98	19837.279	10975.125	20782.188	9085.074	16329.955	755.101	351.261	221.892	405.297	1541.444	1350.996	218.67	7209.665	225.287	200.288	162.668	1335.178	396.443	340.615	134.036	2447.634	3193.077	354.821	280.973	269.261	78.505	1929.684	295.587	5375.171	139	0.988	1445.622	483.91
17790.161	19678.321	14362.702	22459.612	16733.938	27222.771	15392.24	24276.064	1138.852	537.114	421.286	794.055	1168.341	14583.876	583.281	9980.366	204.542	190.854	178.471	1935.755	590.057	401.1	138.156	4580.699	4180.58	283.634	738.988	303.981	126.434	3112.517	284.651	10636.241	142	0.971	633.648	485.085
19826.213	23362.193	16420.208	24278.093	17960.022	27843.519	15669.081	22986.744	1532.776	484.849	385.408	1004.806	2425.53	1028.488	607.233	11602.141	189.224	234.374	179.947	3126.313	1269.325	484.735	129.695	3622.332	6422.431	298.795	437.075	283.387	1790.983	4882.631	291.536	8793.918	126	0.988	698.643	484.127
15747.287	16957.241	12837.825	19467.531	14036.813	22161.346	12438.65	18460.191	2055.511	594.669	372.976	721.204	1586.466	3953.5	419.373	11069.143	199.703	171.892	146.297	1744.955	751.841	382.966	126.046	3352.821	5218.834	278.486	278.297	299.794	184.517	3583.67	291.068	8057.455	176	0.827	762.472	487.75
16073.076	17625.383	12898.266	20677.223	14539.927	24359.571	13346.372	21224.801	1274.553	479.837	427.625	745.355	1672.274	2638.981	474.357	10390.912	218.779	199.625	226.46	2160.809	569.437	454.69	169.557	4020.433	4732.471	313.703	484.367	310.672	4628.071	3820.771	274.395	9524.104	210	0.939	835.743	487.314
17054.029	18257.396	13320.119	21221.338	14390.629	23354.159	12533.253	19753.724	3735.125	372.315	358.726	693.199	1692.208	5327.077	465.257	11396.364	232.066	229.786	165.087	1621.675	896.44	385.059	136.964	3355.197	4923.712	321.311	588.083	305.638	2274.243	2355.865	267.673	7967.527	144	0.985	879.382	484.799
13056.489	14191.944	9903.207	16302.052	10744.049	18531.825	10774.438	16086.424	742.096	262.445	312.135	702.393	1609.76	2010.386	528.118	12249.88	138.269	275.463	175.367	1225.194	796.112	350.216	127.466	2827.978	3349.568	288.766	417.5	304.501	118.889	2887.435	278.244	7014.166	112	0.96	979.839	484.036
12222.391	13749.052	9388.544	16365.744	10933.783	18699.498	10335.011	16287.236	865.5	325.573	348.001	560.665	1149.512	1571.8	416.969	11743.175	154.086	190.517	155.596	1060.893	662.079	381.241	154.84	3386.569	2247.329	288.088	563.41	294.276	138.111	1706.083	277.162	7883.334	122	0.985	1030.467	483.68
17799.823	19123.237	13058.884	22502.781	13884.864	23767.394	11479.094	18821.754	1512.299	593.511	293.434	551.057	1838.772	4232.061	368.759	11338.871	204.888	206.95	156.142	1387.666	1091.924	380.178	146.06	2857.789	4418.426	304.67	308.019	275.315	143.258	2851.955	262.085	6749.168	161	0.944	1074.612	485.724
18789.14	19846.624	13206.75	22430.55	12902.229	24884.991	10266.962	17920.303	1079.913	932.948	401.386	654.957	1474.092	5165.563	374.242	8721.396	236.611	207.753	141.961	1400.845	588.627	562.224	146.236	3242.668	4398.748	316.457	903.194	289.372	235.77	2102.757	252.478	7072.763	118	0.994	1336.22	483.72
15659.496	16884.589	12151.859	18277.233	12754.121	23020.16	10820.517	16937.241	763.863	466.576	291.297	632.203	2012.943	1661.419	441.798	10809.537	136.203	173.21	149.43	1776.108	1180.643	438.596	131.646	3125.064	5181.478	250.699	338.243	278.826	814.917	2749.046	309.664	7069.609	126	0.948	491.198	485.254
20569.062	21956.256	16434.275	24936.675	17607.45	28471.364	15131.256	23089.799	1027.945	428.395	378.639	785.237	2192.561	1517.251	469.204	10827.513	185.345	206.885	155.45	2063.611	986.393	469.261	127.477	3465.658	6076.124	289.133	510.256	316.454	359.568	3127.939	287.164	8344.928	107	1	751.257	485.023
16446.775	17683.758	12830.459	20151.479	13764.178	22310.724	12233.984	19435.257	2300.669	472.176	359.158	659.033	1539.661	3166.729	460.429	11962.752	191.447	241.792	187.17	2022.065	676.004	401.548	158.726	3651.461	3676.293	302.472	997.929	304.393	5860.828	2286.892	284.054	8362.893	190	0.885	890.032	486.247
15190.684	16528.913	11797.91	19048.128	12746.564	20694.662	11842.865	18152.625	1319.483	289.11	322.589	550.39	1326.964	2424.569	415.926	11935.38	175.357	209.291	250.91	1371.365	559.203	366.335	121.991	3264.498	4271.143	296.97	605.337	304.994	1231.445	2169.178	274.4	7816.269	198	0.847	939.652	486.889
15503.215	16644.509	11122.199	18437.629	11432.69	19107.261	9368.421	15762.482	1430.526	421.704	327.584	597.572	2148.672	1119.587	340.491	14099.652	222.48	219.019	157.361	1749.295	1186.272	420.958	175.033	3135.414	3166.436	296.597	479.906	285.484	1340.353	2982.835	277.241	6960.277	129	0.97	1121.609	485.702
21806.598	22932.007	14976.473	26027.885	14453.053	27370.942	11554.8	20725.297	2343.799	858.64	281.266	558.415	996.915	3590.782	284.35	7787.017	265.607	190.238	159.523	1031.325	399.976	642.158	162.239	2296.129	7404.133	291.124	752.868	276.129	393.657	1532.694	297.244	5039.239	185	0.964	1416.543	487.1
14019.448	15181.745	10354.128	16133.952	11119.051	19729.563	9488.348	15265.003	878.331	337.755	276.321	673.384	2571.75	1043.733	380.233	9812.421	139.239	148.865	154.306	1530.286	913.655	360.174	150.634	3134.357	3985.16	270.911	306.766	297.492	433.459	3042.311	312.416	7280.016	120	0.941	456.75	486.825
16581.162	17931.342	12523.686	20570.616	12804.106	20697.934	11028.168	16831.102	1035.229	278.351	333.91	701.17	1947.148	2244.618	541.41	11446.677	177.773	295.543	211.544	985.301	446.551	406.102	136.563	2731.639	6550.273	289.955	363.086	303.602	515.436	2197.869	283.602	7156.924	146	0.982	989.637	486.87
10460.119	11586.302	7769.697	13293.977	8537.014	14254.315	7298.62	12360.015	2579.025	347.267	286.168	381.142	1016.782	531.309	254.026	13148.319	197.554	198.865	167.847	1611.961	965.132	348.446	149.351	2692.995	1498.491	274.432	287.058	294.68	121.358	1672.087	254.87	5761.529	105	0.984	1102.776	486.376
14020.436	15414.319	10115.706	17589.162	11176.024	18538.837	9299.034	16285.451	888.335	446.049	380.317	534.986	1273.734	1780.127	327.258	9489.636	237.256	196.525	150.669	1478.955	662.62	433.023	146.682	3792.989	2757.876	412.931	360.805	274.257	250.795	1985.982	309.378	8469.617	118	0.994	1207.22	485.517
11161.664	12299.945	8373.178	14483.532	8731.122	15555.712	6985.957	12046.472	629.824	271.862	290.292	361.123	589.933	471.628	277.677	6341.886	188.366	194.445	146.466	1121.2	192.878	463.404	137.154	1896.851	4371.741	258.631	258.116	278.683	3017.244	1079.836	275.489	6009.866	153	0.782	1356.663	488.899
19948.542	21252.911	15137.965	23323.325	15857.295	27436.602	13081.441	20874.667	2734.33	338.866	307.132	669.274	1945.386	3018.954	361.364	9023.412	176.307	175.774	153.152	1852.823	879.121	375.736	143.522	3042.51	7735.443	264.624	481.064	291.512	299.624	2827.09	316.125	7516.703	129	0.97	464.911	487.694
16057.42	17320.418	12207.976	18671.515	12628.41	22276.451	10835.059	16838.236	844.505	1784.835	275.014	630.943	1856.421	2152.118	393.806	10457.348	142.946	173.145	159.617	2334.4	1305.061	375.34	146.495	3235.937	6645.029	270.17	549.933	272.526	5734.465	2742.159	303.504	7119.534	96	1	482.771	486.521
15297.058	16516.408	11683.757	17450.065	12341.169	20862.316	9961.607	15903.298	1162.616	382.372	344.284	666.516	3041.936	1092.13	512.234	13283.754	140.015	177.391	147.69	1880.622	1001.748	438.773	119.946	3451.027	3991.967	272.072	313.029	301.297	173.901	3382.393	291.605	7611.787	105	0.984	523.062	486.167
13657.425	15188.567	10817.408	16814.48	12806.212	21136.833	12033.562	19389.338	960.581	554.136	406.548	768.987	914.825	6422.727	529.79	11187.198	197.483	184.426	147.243	1284.5	471.921	446.174	129.969	4468.321	3916.997	279.171	979.913	292.5	193.068	2556.924	291.422	9938.483	112	0.973	626.679	487.107
18402.147	20005.781	14907.531	23385.904	16849.085	28360.341	15595.743	24242.25	1069.928	498.462	413.462	641.609	1472.862	6768.737	449.508	9536.382	213.423	176.084	186.188	1567.812	470.285	377.176	130.462	3906.453	4348.105	291.963	559.314	303.53	580.799	3654.417	274.866	9699.126	179	0.942	790.17	487.444
18075.266	19000.802	12455.31	21551.487	12290.792	21126.692	9776.614	16969.687	921.087	418.794	387.377	581.036	1655.004	995.242	370.889	9562.32	250.555	253.249	154.065	1535.422	760.515	562.632	133.772	3167.351	5535.649	321.114	250.47	298.434	96.568	1845.865	255.561	6763.355	123	0.993	1300.012	487.841
14887.118	16039.88	10082.259	18146.203	9776.075	17615.326	8067.404	14496.414	689.487	315.503	257.134	321.906	1396.448	642.987	178.214	7443.928	230.622	211.119	181.504	827.103	212.755	354.348	130.742	2427.636	4606.477	370.598	315.058	257.249	76.922	1012.613	292.622	5172.172	134	0.882	1449.075	488.843
17911.242	20000.154	12812.184	20343.032	12238.073	22598.95	9619.758	15202.75	1024.456	643.651	368.944	677.279	2412.309	1739.918	365.045	9990.384	210.213	175.269	153.595	1524.034	877.615	526.549	114.709	2799.329	8142.295	299.982	300.035	319.856	465.516	2896.632	287.715	5924.253	126	0.976	355.524	488.802
16495.794	17873.861	12153.401	18915.45	11802.513	20481.494	9003.666	14158.667	767.393	845.729	289.022	442.947	1695.536	5456.818	290.283	9342.238	142.546	193.414	168.94	1306.154	633.103	411.019	104.64	2595.838	5848.971	316.131	327.44	303.938	134.826	1486.719	306.258	5593.112	109	0.989	398.61	488.124
14678.817	15892.819	10900.15	16848.426	11425.321	20151.813	9271.581	15055.205	729.092	322.588	263.337	529.854	1341.946	1901.879	268.898	9260.398	133.096	164.104	157.822	1426.386	540.345	468.634	142.154	2766.603	4572.864	257.751	337.35	290.646	2161.125	1952.04	308.853	6337.21	110	0.998	440.627	488.145
17171.558	18333.589	13551.513	20059.143	14874.881	23602.594	13053.131	20315.483	2113.003	749.807	390.009	806.945	1658.834	5457.76	478.795	10580.729	185.949	189.591	184.524	1985.507	715.949	474.293	159.281	3888.796	4304.717	287.792	527.01	285.931	4221.109	3014.197	260.385	9053.632	191	0.881	657.38	490.353
17977.006	19266.308	13536.628	22134.73	13517.374	22520.54	11180.667	17513.826	1988.495	315.982	348.189	626.495	1785.789	3115.437	483.809	10366.999	211.415	275.909	234.944	1278.725	417.154	348.884	147.794	2653.823	6368.145	304.144	493.133	299.252	2321.35	2030.674	280.077	7389.29	143	0.989	997.29	488.227
15262.216	16374.539	11533.633	17808.552	12015.631	20172.228	9614.522	14979.431	1036.835	335.703	281.518	725.214	2039.533	1567.143	460.578	11971.932	149.785	159.727	147.596	1766.73	1062.525	495.565	118.445	2981.853	5847.201	251.185	276.19	262.907	116.003	3352.321	309.049	6664.092	99	1	502.399	488.328
16009.154	17688.563	12492.691	19428.443	13564.242	22973.485	11205.242	17668.04	1586.23	426.976	371.871	675.713	2923.641	2448.013	517.95	11950.39	169.473	169.422	166.183	2304.314	1033.121	434.652	129.987	3731.612	3696.736	294.557	307.354	302.95	128.839	3965.3	295.391	8461.412	201	0.915	538.455	491.873
19670.631	22904.538	15899.029	23732.876	17479.215	27677.131	15533.709	23360.723	1661.021	465.367	404.884	819.739	2309.877	1163.527	554.189	10039.597	209.911	216.678	191.08	3199.662	837.414	380.902	151.866	3335.802	6247.81	280.763	558.228	287.887	1379.374	4943.32	296.754	8648.011	164	0.906	703.177	489.988
13383.248	14653.748	10448.395	16411.494	11375.512	18083.303	10086.7	16033.244	3721.094	446.398	391.04	816.377	1682.404	4358.326	491.079	11982.676	198.536	239.68	187.31	1627.968	802.71	400.551	144.834	3535.018	3563.005	322.008	627.306	310.574	1919.745	2468.251	259.637	8106.541	100	0.967	857.88	488.64
11362.347	12476.706	8583.47	14732.871	9676.823	16918.15	9149.515	14711.696	733.05	283.456	303.739	502.761	1412.13	822.045	426.568	11790.782	144.718	171.214	196.426	1040.981	715.072	386.854	171.932	2948.081	1442.691	279.26	606.136	283.711	1840.933	1632.333	270.506	6843.643	103	0.996	1038.617	488.791
16001.6	17570.596	11706.563	20636.158	12790.069	22117.551	10648.136	18352.954	1406.82	435.718	386.214	624.622	1200.646	1885.252	373.232	9483.709	258.158	227.514	193.897	1763.306	691.406	549.124	154.12	3435.042	3758.962	336.683	314.177	276.819	659.788	1979.164	284.007	7884.911	287	0.776	1226.577	491.977
13224.822	14490.94	9585.452	16363.759	9754.978	15107.071	7263.772	12533.045	1409.312	454.762	382.141	655.951	2646.356	1144.049	402.693	11809.133	252.979	231.023	262.22	1882.803	859.713	555.44	137.946	3015.822	4817.565	379.676	275.596	277.216	160.852	4201.277	267.286	6366.919	98	0.993	1246.592	488.378
15635.241	17598.326	12576.642	19863.989	14634.56	24850.242	13730.035	21528.603	1271.145	593.16	466.713	838.511	982.711	3932.809	549.054	9899.718	229.072	208.971	188.74	1895.55	418.802	720.624	154.288	4787.444	3471.306	310.806	1124.818	304.241	4092.26	1759.719	281.405	11190.817	173	0.946	616.835	492.656
14727.375	15884.693	10518.016	17946.9	11188.17	19890.395	9285.279	16453.583	1164.558	443.652	415.066	499.407	1883.726	729.254	370.55	8673.237	229.534	209.194	172.86	1422.387	1128.898	1004.268	140.968	3398.687	2540.149	293.15	324.77	293.707	262.535	2227.213	269.011	7432.372	131	0.986	1323.729	490.363
16951.641	18347.073	13554.528	20228.454	14816.553	22737.73	12896.282	19936.307	1870.502	510.119	408.208	789.319	1464.818	6246.689	506.447	10950.813	180.33	173.867	170.354	1570.09	713.597	424.38	133.224	3841.209	4068.099	277.291	525.028	308.429	760.516	2634.25	270.317	9086.942	140	0.957	672.207	492.321
20761.801	22229.98	17029.025	25400.571	18609.989	28249.945	15949.101	23576.451	948.141	496.38	416.086	900.548	2150.308	2028.912	525.529	9979.391	190.031	190.567	183.76	2095.667	999.901	415.166	139.594	3928.854	4676.909	275.827	1143.253	285.338	1963.574	3882.961	281.992	9511.347	106	0.993	692.5	490.774
20359.475	21683.091	16256.754	24259.959	17367.873	27839.929	15045.716	22772.125	847.72	406.766	392.601	781.573	2302.368	1908.97	487.189	10656.679	178.578	183.438	150.932	1988.29	1155.203	404.675	130.156	3391.477	5043.698	328.689	556.398	318.163	195.064	3004.124	285.56	8063.211	134	0.98	747.015	492.097
17822.917	19038.071	14379.196	21753.035	15741.255	25365.579	13712.761	21185.339	1813.294	417.456	380.018	697.906	1529.584	1747.545	470.868	10687.617	189.336	161.619	173.562	1887.007	800.259	441.772	134.598	3352.071	4426.171	278.404	396.97	320.237	259.452	3036.234	299.418	8424.832	143	0.952	755.052	491.626
22709.657	23994.757	17884.018	27374.388	18979.807	29039.003	15741.889	23603.665	1317.27	771.53	389.881	760.276	1746.041	13712.673	443.592	10675.78	203.327	210.059	147.347	1375.232	762.173	405.803	126.18	3454.883	5993.113	279.833	338.8	307.738	111.612	2604.432	301.845	8337.398	168	0.961	772.512	492.268
14007.622	15516.215	10529.22	18140.693	12027.524	20918.618	12320.35	18636.096	1008.843	344.704	353.737	574.308	1289.51	1648.411	496.89	11520.241	157.133	182.64	174.679	1279.366	705.847	370.99	166.604	3540.527	1921.316	293.703	502.093	297.254	1137.301	2163.312	271.595	8423.159	144	0.948	1032.681	492.306
15682.879	17003.567	11048.559	19872.979	12185.405	21499.111	10305.006	18202.736	1331.711	459.486	422.602	613.757	1842.166	1004.584	387.201	8499.443	252.532	193.783	168.385	1836.497	764.897	1692.467	146.815	3433.844	3414.852	320.137	271.327	304.63	91.666	2548.594	266.674	7574.012	141	0.964	1314.188	491.571
12839.335	16265.713	10712.153	18564.151	10172.173	16472.88	7421.521	14433.044	746.537	434.928	412.883	467.383	1155.897	968.198	301.091	9023.653	199.428	186.977	144.487	1358.191	441.389	497.924	139.243	3155.248	4044.986	367.023	310.796	285.219	144.423	1772.239	301.794	6317.136	108	0.967	1515.491	490.426
20586.97	22084.745	16814.32	25150.604	18122.891	29259.975	16179.551	23726.947	955.25	432.82	399.378	821.391	2170.696	1214.703	430.74	11429.661	191.909	202.186	158.844	1899.786	1080.032	451.45	151.722	3612.818	4843.16	355.786	400.224	320.033	2287.385	2804.726	293.982	8225.027	125	0.968	740.356	492.964
18610.858	19851.479	14734.682	22529.858	16107.207	26024.03	14267.903	22104.947	2488.664	517.039	398.92	798.3	1920.518	7918.879	484.351	10884.69	216.565	184.894	167.461	1549.186	755.277	377.069	121.941	3800.844	4344.826	302.437	518.235	292.399	129.27	3723.833	292.663	8972.651	178	0.915	782.809	493.848
14494.921	15606.761	10411.826	17805.491	10804.593	17840.28	8728	14706.181	1590.925	970.359	297.532	624.962	845.757	3774.17	278.925	13130.556	263.341	165.126	198.676	1898.418	723.097	419.714	163.728	2421.685	9771.476	262.627	678.606	307.969	809.295	2191.047	294.726	5733.853	145	0.965	1130.252	493.307
12988.774	14647.142	9649.75	17617.713	11395.68	20510.036	10550.277	18224.885	949.462	423.478	361.287	535.862	1711.672	1181.472	316.842	9025.649	248.361	177.966	146.647	1426.049	811.172	338.454	159.638	3494.498	2560.234	281.51	439.312	298.716	101.513	5275.138	290.948	8306.758	147	0.967	1150.207	492.956
19589.27	21734.221	14219.192	22435.442	13424.463	24794.688	10449.821	16484.487	1062.654	1964.553	378.004	778.023	2608.891	2776.787	375.517	9549.136	213.292	167.925	166.981	1921.024	1138.467	511.543	120.265	3019.939	9818.788	297.095	346.317	329.921	173.055	4024.116	286.499	6422.093	133	0.973	361.462	493.53
17504.254	18861.135	13395.785	20548.105	13995.235	25133.932	11659.475	18534.989	764.53	598.05	280.929	673.885	2365.08	1496.352	455.479	10110.213	143.712	170.552	189.8	1657.204	1142.338	471.406	141.042	2897.574	5978.32	251.752	403.557	272.248	3077.062	3366.112	297.599	6745.522	157	0.945	481.615	494.99
13917.283	15399.615	11068.336	16151.059	11539.09	18715.527	9613.636	14504.334	1100.244	471.998	418.134	635.898	1090.612	1154.765	454.584	13175.041	189.323	213.286	367.772	4726.506	366.74	2232.142	228.651	3324.728	5262.208	300.735	411.164	299.218	18025.134	1529.377	273.356	8081.955	130	0.924	571.931	494.315
19389.8	20651.168	15720.359	23708.919	17090.969	27060.593	14563.359	21962.516	1519.242	590.88	371.588	805.371	1318.905	12364.399	539.711	10047.099	170.784	182.629	214.344	1458.287	899.395	335.758	162.093	3413.823	4813.757	276.061	958.075	298.062	1541.254	2782.573	276.903	8451.909	124	0.972	679.121	493.476
16959.934	18233.035	14251.625	20407.551	15607.125	23720.99	14201.91	21138.336	1782.178	374.343	373.42	432.169	1399.589	843.437	337.611	10396.521	181.059	181.617	268.271	2379.295	388.702	340.94	177.71	3092.354	5091.856	296.523	766.879	299.155	7776.264	2646.559	321.312	8404.202	236	0.883	724.542	497.61
14706.485	16145.708	11013.379	18752.873	11883.785	19295.82	9784.873	16319.186	739.433	316.545	323.576	579.309	1361.42	1535.898	432.913	12183.794	168.786	197.807	170.591	1047.791	891.227	440.892	154.93	3150.661	3574.993	271.73	324.313	288.608	145.088	2004.209	269.238	7328.505	149	0.965	1049.574	494.077
17014.61	18346.244	12300.368	20957.411	12995.941	21635.314	10903.273	18159.464	2101.462	425.533	325.633	569.204	2022.842	3416.084	406.706	11495.831	189.016	274.24	150.963	1653.129	990.634	392.355	147.309	2967.621	4520.878	308.993	305.791	283.486	94.461	3230.477	272.668	6929.978	134	0.98	1070.709	493.209
13651.898	15002.078	10021.659	17785.521	11073.011	18637.577	9571.535	15919.841	2674.709	383.676	311.568	482.907	1588.661	1591.984	330.166	11585.164	226.904	187.613	168.808	1527.603	858.272	440.536	148.489	2941.437	4601.004	316.519	473.627	294.142	96.571	3672.533	281.883	6746.977	133	0.935	1084.658	493.568
15300.398	16578.065	10643.092	18605.431	11408.609	19564.102	9038.073	16282.683	1500.759	481.496	424.523	620.681	1036.092	1014.401	358.233	9449.467	256.226	229.491	171.962	1681.914	483.695	591.005	154.48	3558.328	3824.639	387.073	655.161	283.275	95.927	1581.476	287.78	6954.609	118	0.981	1378.619	492.568
13364.237	14767.301	10052.052	15869.659	10637.655	20705.26	9255.791	14744.153	776.411	340.153	280.943	520.133	2056.618	1045.336	336.444	9896.182	143.727	157.658	192.467	1176.187	774.66	439.523	113.798	2814.281	4796.531	292.628	300.285	308.046	121.293	2920.108	311.367	6193.22	106	0.993	414.434	493.708
17434.448	18649.229	13123.258	20063.019	13463.028	23149.6	10718.256	16792.59	890.398	373.055	294.049	741.657	2119.795	2237.117	427.721	11573.453	151.238	170.983	172.437	1526.149	971.239	482.32	123.036	2850.863	6099.611	256.866	343.774	277.594	227.919	2808.44	291.201	6404.358	125	0.968	500.012	495.052
13645.127	14791.637	10707.126	16651.697	11067.7	17699.231	10144.012	15907.705	1103.647	382.18	353.56	717.811	1807.246	1306.04	443.876	11221.271	180.326	217.976	230.523	3286.949	762.674	401.331	148.71	3307.868	6601.819	315.724	558.151	295.247	16340.424	3149.196	258.784	7806.054	109	0.935	854.959	494.821
14065.513	15254.972	11074.231	17363.362	12032.071	19614.032	10750.465	17015.412	2159.769	441.236	343.096	836.531	2378.491	4044.765	489.849	13313.958	166.849	227.2	163.003	1885.484	1299.879	371.212	130.566	3389.205	3088.943	285.757	326.805	290.927	419.162	3219.403	266.033	7499.899	126	0.988	874.389	494.841
18139.267	19734.351	12986.869	22945.199	14045.227	24285.874	11963.93	20684.607	888.145	526.713	392.908	495.137	1637.677	4313.488	327.445	9995.301	245.621	191.425	170.009	1655.858	698.472	396.231	148.423	3651.824	3912.713	363.451	298.966	281.987	103.308	2849.717	304.178	7970.333	150	0.972	1198.847	494.38
17583.091	18980.098	13005.104	20453.82	12957.606	22585.625	10014.117	16041.026	733.559	1388.669	293.515	543.187	2094.94	4691.278	349.216	9219.704	165.514	179.865	196.002	1321.135	687.062	464.086	108.198	2433.174	8421.168	302.091	345.578	300.01	130.443	2176.417	305.019	5506.85	106	0.993	401.528	494.67
16478.805	17520.923	12238.29	18696.719	12866.426	22411.396	10565.795	17160.858	800.606	322.194	276.93	639.507	2001.08	2045.656	378.632	9507.786	154.226	176.667	154.065	1610.173	888.216	417.815	135.417	2823.429	5020.333	271.089	283.023	287.64	156.071	2617.717	299.154	6833.901	139	0.988	466.119	495.665
18926.226	20318.043	15364.134	22458.058	16583.816	26479.683	14697.085	22039.631	931.897	391.851	388.459	623.261	1982.943	1041.491	462.032	10131.178	200.892	203.121	170.919	2152.235	926.932	489.409	149.341	3397.758	6511.651	313.475	494.941	310.852	2702.141	2646.39	310.515	8239.965	133	0.946	734.658	496.192
13886.591	15186.84	11265.258	17215.697	12640.595	20070.428	11414.447	18195.245	906.559	511.591	391.586	775.699	1800.561	3126.242	467.88	11454.212	191.202	188.678	202.792	1514.39	604.012	460.823	130.893	3972.67	3261.667	298.318	553.516	305.97	334.74	3335.304	263.658	8967.721	142	0.91	796.627	496.479
17560.677	19095.923	14123.917	22668.927	15891.741	26852.02	14601.654	22935.019	881.021	493.148	398.664	679.11	1076.653	5379.793	431.77	11021.29	202.622	168.915	208.908	1415.591	291.479	472.768	144.162	3629.285	4041.237	297.667	539.645	302.881	579.605	3294.637	268.076	8836.52	203	0.925	821.362	496.298
13042.93	14197.611	9356.467	16213.076	10041.042	17316.687	8819.254	15133.622	1028.263	364.485	298.001	426.982	1250.095	1718.802	318.784	12680.269	207.74	165.194	245.56	1289.374	609.114	452.192	149.496	2771.188	4794.977	297.693	519.563	290.433	107.876	3364.449	263.048	6164.173	137	0.963	1097.58	496.033
17301.133	18895.259	12405.54	21959.388	13497.884	23754.705	11051.404	19506.775	915.531	479.663	436.339	585.103	1626.439	1059.921	363.687	8715.363	265.162	211.109	182.327	1423.705	426.31	945.888	149.485	3731.439	4117.581	360.26	399.334	290.418	97.515	1942.224	273.861	7849.136	311	0.886	1342.677	499.783
12639.573	13597.959	9614.264	15950.196	9206.415	16898.178	6808.621	13556.318	560.137	347.216	349.657	391.702	930.342	1081.874	282.652	8560.68	157.195	171.621	178.544	1120.416	342.034	523.721	139.226	2514.007	1897.521	305.335	319.447	306.309	95.932	1909.873	282.128	5126.252	144	0.899	1498.118	497.201
13273.368	14826.279	10653.97	16135.343	12235.982	20102.078	11621.864	18259.015	1096.836	462.097	416.747	675.336	943.8	2206.729	469.98	10967.064	191.994	206.263	288.944	2250.726	456.062	3159.323	192.249	4206.592	3486.717	290.229	1336.977	289.642	9874.236	2696.273	267.474	9614.301	103	0.996	624.684	496.131
11462.282	12820.308	8373.699	14766.918	9414.502	15705.122	8050.763	13955.348	1044.025	414.543	339.493	435.258	1250.913	1153.512	252.569	12098.672	258.497	218.079	203.84	1556.334	679.025	389.195	163.854	3074.64	3462.186	328.984	400.16	307.669	159.561	1712.957	264.155	7341.219	144	0.923	1113	497.715
19057.166	20422.241	13543.695	23586.153	13932.156	23357.694	10966.585	18956.524	888.342	479.39	425.951	636.315	1216.443	1647.034	384.103	10810.804	259.323	276.662	166.466	1329.708	424.829	621.704	142.354	3314.999	4998.954	361.571	269.119	277.166	124.743	1375.576	268.999	7101.175	152	0.974	1280.164	496.796
14206.39	15231.718	14244.812	16908.564	9104.015	15901.582	6553.936	12509.803	769.779	602.158	200.033	496.804	1073.034	3004.762	287.915	7717.532	246.111	277.768	145.647	1304.472	329.632	572.298	155.597	2492.493	4255.895	361.301	454.109	274.311	354.947	1292.972	300.881	5449.784	106	0.949	1434.255	495.972
13178.236	14502.221	10394.618	16089.664	11358.587	18711.982	9105.279	14377.031	899.378	367.269	312.156	517.045	1855.559	1877.709	402.854	12872.727	150.647	152.92	207.937	1736.226	801.282	494.873	123.275	3070.095	4627.666	330.92	309.442	271.723	106.492	2369.997	305.133	6762.262	149	0.897	514.574	497.044
20235.648	21703.927	16478.241	24933.604	18429.519	28266.001	16280.539	24544.137	1361.259	508.59	402.578	868.203	1680.251	3847.598	509.538	10502.478	183.609	193.153	226.673	1554.665	983.839	387.76	158.859	3679.224	5031.56	267.953	1549.913	279.953	2130.647	2787.684	281.698	8754.934	130	0.978	688.9	497.369
15422.706	17201.098	12463.598	19738.125	14043.548	22833.786	12979.03	20692.451	1017.537	540.628	449.88	660.903	1329.959	2231.778	519.625	10471.613	207.324	180.575	233.703	1425.634	544.581	464.765	126.661	4477.958	2198.607	298.084	612.91	297.996	1079.478	2798.791	247.369	10385.397	168	0.961	807.119	498.06
16963.286	18572.899	13469.847	21763.054	14991.363	25066.862	14007.679	21978.961	1259.185	465.701	416.489	663.21	1897.402	2481.068	399.437	9949.482	200.573	195.054	179.678	1852.959	541.261	349.046	140.248	4001.067	4639.472	330.582	444.951	302.443	3749.501	3326.586	263.171	9705.976	168	0.951	848.185	498.851
14955.532	16182.69	11597.191	18082.84	12261.188	19849.348	10880.141	17403.269	1497.834	379.767	369.39	881.252	2383.152	1700.99	442.163	12266.328	168.715	203.816	172.926	1894.762	1097.809	430.005	134.421	3498.863	3355.462	301.103	372.75	326.261	786.135	3336.322	252.369	7835.746	120	0.981	866.317	497.375
16881.194	18331.564	13001.183	20577.409	12893.412	20538.003	10854.721	17238.74	1171.729	903.545	338.437	672.374	1958.732	4478.127	459.511	11892.81	186.996	229.907	193.074	1894.86	907.492	393.387	121.432	3360.224	5167.651	325.732	519.271	300.676	271.493	2783.777	289.021	7990.314	148	0.948	953.507	498.804
20774.89	21431.457	14449.057	23198.458	13494.011	23480.667	10667.526	19128.363	1278.043	921.23	289.565	678.442	948.676	4001.637	319.426	7579.497	230.867	197.578	153.879	1224.928	461.238	558.5	163.455	2455.576	7007.834	307.737	744.899	283.894	88.326	1841.026	279.871	5382.676	161	0.944	1414.761	497.773
14276.881	16003.824	10643.473	17287.31	11036.139	20422.386	9011.971	14386.516	787.3	398.186	339.977	568.354	2933.733	886.331	412.761	8279.425	178.218	146.779	181.368	1437.977	1084.478	416.844	112.634	2949.389	4259.209	271.802	404.016	330.063	131	3217.02	304.498	6508.18	121	0.977	378.988	498.616
26400.905	27958.726	21332.367	31822.781	23013.898	36078.874	19880.141	29928.643	1368.7	496.606	416.609	739.572	2060.421	1995.652	511.914	9151.327	218.401	207.545	188.687	2018.396	792.954	398.597	144.172	3549.187	8476.307	281.858	1034.256	301.506	2359.297	3166.898	291.308	8776.493	316	0.897	698.424	502.339
13884.725	15086.59	10809.485	17195.19	11613.715	18450.474	10230.906	15797.237	786.508	298.879	302.888	759.572	2098.892	3721.644	482.596	12793.315	166.408	192.848	196.317	1718.481	862.902	416.748	129.659	3193.437	3241.465	295.194	430.807	294.558	880.43	2469.158	292.167	7581.292	135	0.987	914.233	498.463
17114.654	18837.158	14063.766	21818.938	16044.814	26765.577	14916.034	23144.129	1212.568	523.593	405.068	866.98	2082.932	7896.296	586.21	9768.619	192.311	187.163	150.876	1522.636	950.221	498.914	130.544	4203.319	3990.442	283.053	388.808	303.734	128.311	3889.404	281.311	10004.003	254	0.906	646.197	501.654
18347.953	19507.13	15048.428	22624.142	16753.52	27457.333	14979.81	22970.615	1344.683	362.673	370.269	708.19	1528.564	1048.176	474.801	10764.1	185.412	181.117	185.795	2373.212	615.186	333.605	138.006	3153.813	5392.499	273.1	600.04	296.816	516.993	2827.073	306.697	8146.021	134	0.98	706.769	499.776
9102.397	10367.393	6989.171	11965.734	8190.84	13755.292	7713.84	12820.72	1023.159	315.242	335.967	683.966	2074.561	912.11	590.084	10722.985	175.475	202.295	276.602	1551.332	695.202	345.446	146.42	3015.175	3300.906	303.615	572.54	302.529	128.873	4041.199	281.313	8261.736	104	0.974	1007.26	499.548
14947.95	16506.078	11040.342	19552.233	12410.921	21401.842	10652.633	18414.628	895.765	448.174	377.51	527.768	1563.162	1850.177	355.825	10092.563	230.581	174.449	198.375	1606.821	685.023	448.497	153.32	3676.069	3080.107	338.626	466.452	285.086	266.781	3673.409	325.94	7872.331	196	0.913	1208.995	501.204
18033.668	19549.428	12964.747	22651.935	13306.529	22136.431	10053.571	17567.74	887.828	440.089	388.035	549.259	1701.209	1007.398	352.55	9437.149	261.148	228.889	172.486	1824.158	548.48	505.741	152.878	3070.25	5355.715	327.657	235.967	313.579	225.116	2168.499	260.201	6601.754	120	0.929	1307.308	499.692
17416.972	18793.971	13245.105	20909.516	13566.726	25174.329	11640.615	17863.176	760.992	412.536	290.96	616.729	1526.635	4227.401	317.467	9744.331	140.356	169.543	170.769	1879.508	643.226	432.709	150.944	2830.332	5293.118	278.168	430.027	293.483	6162.005	2678.49	278.615	6519.302	105	0.984	438.757	499.452
14090.984	15836.715	10908.056	16942.882	12206.906	21028.688	10724.034	17498.356	1038.347	436.771	391.196	680.233	2855.636	3911.126	498.713	11993.209	161.52	161.709	183.361	2286.925	914.54	404.018	128.709	3947.566	2619.256	314.141	299.175	289.005	128.372	3732.194	302.378	8897.986	143	0.978	533.605	500.724
21109.39	22094.259	16477.96	24394.388	17717.669	28381.578	15659.218	24004.137	1349.793	875.242	383.173	739.324	1490.388	9236.097	445.224	10462.69	187.189	177.889	202.679	1597.277	467.69	391.405	158.254	3548.503	5861.868	275.378	563.057	290.559	508.691	3010.394	275.808	8492.893	148	0.985	677	501.203
19275.803	20469.004	15202.34	22703.381	16037.621	24105.252	12941.822	20395.7	2485.428	500.048	394.914	801.592	2247.24	5547.913	468.105	11463.557	206.408	191.099	201.802	1490.646	829.155	402.996	128.82	3547.413	5305.876	289.316	420.428	294.882	225.419	3067.969	292.327	8465.607	133	0.973	774.553	500.267
15647.386	17168.444	12548.255	19713.193	13604.505	21898.434	12186.806	19098.83	1525.166	471.877	413.043	825.264	2413.432	1315.069	508.516	10388.916	206.559	226.565	262.77	2047.066	999.895	484.039	185.89	3934.507	5675.008	306.13	329.905	316.935	1315.158	3925.477	267.819	9103.319	108	0.967	839.944	500
15187.307	16458.157	12012.357	19261.383	12969.517	20812.909	11578.347	18205.423	1002.746	357.985	363.94	743.403	1931.294	1725.195	538.534	12565.216	181.102	204.478	186.868	1263.979	782.812	374.215	133.761	3708.543	4256.006	299.234	483.546	302.139	424.658	2559.686	262.955	8766.24	151	0.942	890.56	502.209
17735.901	19119.621	12829.562	22129.888	13598.701	23551.347	11808.944	19609.429	1080.641	493.639	326.058	634.906	1663.296	8464.38	428.824	11390.537	194.841	225.343	178.478	1560.606	798.557	390.703	152.53	3030.867	4227.868	311.419	336.603	295.661	102.727	3238.559	281.461	7281.06	201	0.915	1076.321	501.59
12873.75	14287.168	9359.253	16476.716	10145.704	16393.148	8233.792	14293.461	1553.798	443.301	358.991	676.909	1232.286	3789.346	328.886	11039.24	257.35	218.639	225.453	1159.211	412.567	508.6	172.923	3051.15	4447.336	300.375	670.743	316.78	674.451	1675.513	326.713	6614.131	121	0.91	1169.401	501.368
17645.276	18916.558	12738.211	21509.559	12319.088	21329.157	9902.842	17231.642	1910.306	437.616	399.4	549.892	1471.324	1227.221	380.043	9267.621	280.385	249.669	184.863	1548.162	494.829	645.216	147.87	3133.269	6334.081	368.242	248.039	285.274	228.048	1830.062	254.183	6550.178	114	0.99	1314.333	500.632
16243.832	17480.07	11553.59	17824.014	11388.863	20822.044	9186.888	15109.743	793.314	715.474	308.689	646.817	2310.329	2339.727	404.042	9515.141	165.099	183.924	195.726	1312.99	793.492	462.288	109.08	2628.017	6884.419	308.622	297.956	283.63	147.371	3848.475	292.893	5947.08	102	0.987	400.059	501.118
14485.805	16631.751	11657.113	18416.62	13326.307	22876.096	12014.064	19469.349	1152.802	541.129	460.008	750.379	2545.59	5190.926	558.671	10084.708	174.051	162.154	176.985	2326.356	712.451	454.513	129.613	4715.563	2103.146	384.399	343.026	297.231	166.125	4435.128	287.551	10416.138	168	0.961	554.149	501.679
18555.33	19943.838	14646.628	21666.293	15705.991	24311.407	13764.455	21278.895	3631.302	976.452	408.641	792.57	2048.786	7884.474	449.725	11062.037	214.756	176.137	164.29	1855.423	579.077	423.115	135.201	3968.69	5414.701	292.586	333.655	302.013	122.088	3600.687	287.81	9352.15	151	0.978	667.381	501.07
16881.905	18083.89	11732.85	20281.195	11933.028	19691.974	9573.357	16406.328	1301.833	519.045	330.901	604.461	1698.453	2473.298	343.29	11400.603	238.398	235.294	181.617	1143.138	437.466	509.274	153.265	2960.725	5881.021	307.075	341.982	282.733	239.845	2021.161	321.686	6240.976	132	0.977	1190.576	502.174
15696.949	16881	11021.416	19115.555	11438.71	18861.778	8831.577	15491.214	1028.481	433.386	401.784	545.482	1498.098	1688.276	331.302	10006.983	251.26	235.841	182.67	1767.186	733.467	561.238	146.331	3097.243	4379.975	354.55	234.371	300.791	105.321	1638.335	263.184	6607.471	144	0.867	1297.299	503.924
8753.293	15429.3	9636.953	15347.533	8630.003	13740.089	6983.298	13597.655	568.981	331.586	305.563	279.868	1299.002	864.137	246.896	7753.126	150.257	190.342	171.157	1035.042	612.1	459.872	136.007	2326.123	1642.425	290.707	306.063	248.125	113.288	2491.696	290.091	5001.059	123	0.925	1477.589	501.337
18287.044	19849.628	12687.269	19339.359	11582.962	21261.862	9038.696	14679.452	1860.342	1908.166	339.018	871.602	2933.637	3812.797	372.241	9550.281	211.868	167.374	172.235	1693.515	1148.196	471.593	121.219	2554.197	10076.008	305.078	339.697	312.961	161.827	3718.179	293.148	5606.088	115	0.999	360.187	502.117
14206.352	15135.079	11305.351	16517.614	12217.884	19124.187	10705.605	16782.548	832.469	380.448	361.045	867.901	1816.155	1412.146	477.832	11881.785	179.039	170.928	203.903	1875.56	1390.475	467.013	139.854	3369.616	5588.508	310.27	683.248	319.893	2030.136	2473.022	305.729	7728.317	148	0.9	740.946	504.041
18764.078	20170.106	15161.845	23322.97	16193.864	26751.932	14482.535	22598.886	965.074	461.697	358.171	604.516	1153.49	3089.454	385.635	11374.016	187.412	203.481	316.353	2264.365	372.49	531.899	167.401	3271.936	5898.563	280.746	471.917	294.763	6181.692	2146.075	262.474	7787.892	304	0.845	813.697	507.809
19529.781	20804.715	13806.611	23577.117	13143.83	21102.824	9577.94	16537.613	882.51	798.236	389.215	726.322	2556.957	4614.026	464.999	11455.014	269.934	278.545	212.605	1689.294	950.889	626.92	155.008	2829.854	7406.071	368.984	315.312	270.127	460.335	3774.222	299.441	6278.396	173	0.852	1244.61	502.009
18099.211	19335.275	13611.194	20377.65	13612.818	22906.925	10676.873	16838.438	1369.575	414.972	333.753	742.343	2376.295	2439.703	401.205	11048.986	153.543	170	177.786	1953.102	876.104	537.655	136.383	2951.882	6095.947	290.024	579.076	274.4	2853.546	3007.842	286.313	6797.283	145	0.954	499.659	504.321
16197.036	17555.719	13065.942	20548.619	14438.946	23654.063	13048.344	20185.328	847.004	448.279	352.29	730.155	2337.506	3934.899	454.511	11378.83	179.398	180.73	180.111	1604.943	990.576	464.701	113.737	3479.827	4020.169	294.595	433.979	295.408	137.014	3530.885	274.428	8280.376	135	0.923	787.715	502.441
15508.996	16730.842	11613.999	18883.736	11907.341	19546.389	10143.671	16556.379	951.179	331.56	338.502	541.291	2093.987	3336.672	421.175	12637.582	176.087	233.726	250.165	1466.587	658.008	444.57	125.137	3213.52	5691.041	332.924	431.187	308.453	207.319	3050.741	283.977	7553.343	154	0.927	976.052	505.597
15136.996	16445.429	10910.33	18729.188	11499.592	20032.848	9201.504	16447.31	849.85	456.332	408.99	522.359	1230.323	908.677	294.707	9601.842	267.258	199.286	178.61	1370.952	379.581	565.031	147.196	3193.178	3881.226	344.742	681.893	287.709	850.206	1578.322	286.837	6769.286	147	0.942	1354.997	504.044
14509.669	15709.835	10907.463	17047.151	11496.441	20285.5	9701.412	15451.652	1913.361	484.729	291.25	565.225	2056.163	3497.668	354.754	9906.885	146.033	169.281	157.292	1531.389	986.668	396.688	131.161	2831.772	5322.471	258.626	317.744	295.539	322.577	3000.349	291.397	6542.059	103	0.996	452.646	504.209
18902.672	20682.499	15342.017	23909.302	17006.928	29023.171	15312.751	23780.722	1176.188	595.512	455.974	847.815	1138.035	10903.292	605.29	10060.646	217.581	196.494	246.277	2376.134	449.488	803.72	182.519	4165.571	3981.602	320.924	934.225	302.408	6846.843	2303.324	271.458	10157.775	215	0.889	613.509	504.947
16666.223	18085.292	13285.66	21193.952	14990.638	25247.565	14150.12	22157.453	1006.247	460.177	399.447	683.999	1835.946	3020.605	412.009	10084.14	183.203	154.962	196.485	2153.105	564.126	400.254	148.378	3809.284	3420.695	291.833	569.502	299.039	7590.592	3234.3	262.919	9513.156	165	0.934	854.627	506.045
13163.068	14469.186	10253.927	16688.995	11275.746	18120.26	9944.209	16220.194	1191.739	329.386	334.426	517.048	1939.64	1857.843	377.852	12152.418	179.165	222.746	201.605	1669.561	951.066	425.975	128.504	3643.078	3860.855	347.468	366.26	305.297	127.912	2986.972	299.753	8311.419	126	0.988	923.095	504.286
14995.15	16197.894	10800.95	18788.942	11679.057	19993.156	10094.344	17067.833	748.901	372.364	324.493	520.873	1200.04	2536.953	350.318	12056.897	202.407	193.388	194.063	1383.187	558.607	426.56	153.231	2989.885	4414.76	331.181	357.58	316.939	102.745	2843.151	255.32	6879.635	139	0.961	1087.291	503.637
15747.307	16755.464	11055.252	18464.488	10646.496	17526.131	8374.021	14059.508	1256.813	415.589	310.571	666.641	1642.892	2603.02	311.538	12113.513	259.14	288.163	198.236	1492.051	924.206	399.562	160.772	2449.332	6452.057	270.133	349.751	314.131	1246.244	2591.634	277.281	5810.419	136	0.967	1119.941	504.853
18103.204	19435.565	13150.292	22389.254	13458.543	22557.793	10638.134	17960.244	723.617	519.096	340.794	501.499	1401.612	2460.923	320.799	11301.319	232.569	222.739	173.506	1232.371	428.921	506.659	146.892	3158.303	5432.367	308.246	287.873	270.355	99.5	2084.289	299.788	6499.657	112	0.973	1197.054	503.393
21513.496	23042.417	17733.98	26766.126	19811.544	30591.992	17973.48	27037.083	1547.757	417.252	407.927	829.328	1574.176	4931.249	515.172	9597.575	198.824	163.26	208.629	1511.939	740.775	343.598	153.187	3758.092	4967.425	288.66	675.106	292.69	748.887	3172.941	280.986	9372.553	207	0.902	687.297	507.012
13327.269	14530.15	10473.074	16349.998	11471.033	18589.632	10518.167	16646.551	2047.737	379.797	367.71	710.616	1663.721	1867.22	431.898	12501.274	164.686	171.723	207.614	2251.493	751.223	359.231	146.948	3523.193	2043.209	285.872	442.022	313.427	1901.663	2311.566	271.465	8071.023	121	0.937	865.36	505.855
14379.056	15726.811	10891.195	18095.293	11728.096	19336.487	10048.476	15921.465	1285.605	285.942	337.417	506.667	1411.796	2428.35	493.384	12940.801	184.859	220.06	244.625	1240.528	732.497	443.648	153.754	2981.534	4589.687	304.814	478.671	313.891	111.238	2042.415	290.06	7134.319	208	0.879	998.351	507.317
14792.113	15978.965	11046.13	18785.624	11944.608	20014.408	10339.683	16602.716	1007.896	282.569	297.433	514.114	1541.271	1174.111	467.93	13195.206	175.857	204.658	254.531	1059.539	703.302	448.01	152.776	2859.018	5389.449	280.96	411.281	292	111.51	2290.079	287.282	6553.444	138	0.981	1023.377	505.391
18972.772	20751.36	14496.599	23287.142	15648.733	29274.974	13483.896	21756.238	889.226	387.184	303.6	542.012	1420.494	5884.495	329.368	8565.091	154.524	153.56	146.113	1218.691	564.021	385.955	127.08	3118.707	5054.304	269.907	276.96	283.526	131.612	3155.49	286.829	7388.157	126	0.948	429.159	507.254
20193.672	21774.089	15346.741	24172.866	16128.711	29489.703	13554.556	21609.429	785.196	369.052	298.122	549.184	1279.038	4349.752	307.858	9337.255	137.753	159.189	144.463	1233.164	613.799	441.068	124.619	2974.966	5770.71	276.259	308.767	281.779	152.526	3188.006	269.314	7096.147	107	0.989	435.631	506.332
18923.113	20328.071	14330.822	22401.517	14962.377	26586.651	12521.661	19875.438	1175.842	356.698	283.048	513.468	1237.565	3832.897	299.172	9715.758	147.552	157.729	164.781	1109.56	663.514	443.996	127.972	2746.33	6227.722	287.761	376.064	291.132	320.939	2937.89	285.036	6493.436	122	0.956	442.557	505.533
11657.33	12790.291	9482.289	14588.353	10654.327	17325.406	9871.088	15538.345	957.393	384.224	360.127	789.001	2316.924	3997.306	462.874	10443.66	176.199	152.038	211.217	1630.429	937.132	365.487	125.594	3449.4	3128.164	316.282	356.605	297.367	111.775	4159.384	306.9	8251.921	109	0.946	760.317	505.142
15261.712	16441.348	12063.052	18527.843	12645.009	20245.894	10856.317	16966.16	2965.325	950.254	356.541	805.14	1697.79	4278.443	445.381	11544.64	225.053	188.269	352.909	2054.823	718.313	521.669	201.588	3236.023	6793.208	286.889	354.357	296.434	1446.04	2871.589	271.314	7639.514	198	0.863	832.869	507.848
14598.843	15757.264	11591.785	17807.763	12862.711	21094.475	11794.334	18832.533	1325.357	441.104	402.744	863.848	2662.66	1209.151	465.936	10164.432	196.362	181.828	246.319	2070.45	1064.366	411.605	172.304	3857.851	3819.238	280.592	335.557	307.913	855.039	3605.975	270.966	8802.68	109	0.989	842.775	505.39
17878.032	19010.027	12822.331	21468.573	13156.051	21084.808	9916.722	17187.898	871.656	462.345	415.738	505.698	1493.98	729.901	308.068	10685.254	243.506	210.025	184.234	1554.021	447.284	571.249	157.834	3303.349	4290.27	305.661	228.637	295.487	233.917	1408.302	252.677	6830.666	134	0.98	1305.993	507.299
15230.149	17332.982	11482.606	19046.951	12465.375	24855.13	11082.026	18210.708	994.201	435.715	371.493	523.223	1806.704	1743.363	382.871	8315.306	186.089	138.873	160.581	1662.914	637.174	391.533	118.399	3437.104	3067.842	297.323	302.532	298.827	130.287	3463.838	315.415	7945.939	159	0.967	387.513	507.475
15253.976	16492.213	11511.291	17808.295	12194.843	21841.704	10422.894	16592.925	776.805	343.062	321.083	550.068	2118.056	1092.843	389.9	10922.548	147.7	157.893	171.089	1387.521	921.295	418.189	127.996	3007.882	4951.211	263.619	380.119	266.28	259.353	2803.734	274	6870.412	142	0.971	481.296	508.254
12460.241	13495.536	10156.438	15217.676	11305.262	18816.633	10510.831	16438.938	944.491	386.921	357.571	608.845	752.875	1556.684	481.744	12730.468	171.096	176.922	308.087	2382.156	444.902	440.243	205.514	2784.736	2153.468	316.777	532.134	292.312	24761.335	1678.334	264.397	6728.751	111	0.994	602.95	507.266
15594.573	16774.324	12366.587	18286.35	13804.384	22300.927	12704.004	20501.116	1508.981	533.437	377.545	714.245	2006.601	4067.642	451.414	9660.595	185.219	155.72	271.702	1655.86	495.677	380.182	190.749	3791.577	4706.047	286.949	574.541	287.692	4260.542	3490.833	274.574	9210.878	141	0.953	672.074	508.082
18795.495	20416.387	15087.713	23601.54	16544.324	27876.339	14874.609	23362.288	902.786	443.882	362.954	783.781	2174.988	3740.221	497.628	10632.076	189.192	189.231	172.01	1390.036	817.836	379.579	110.059	3516.719	4755.3	291.444	462.166	300.719	193.824	3424.07	296.769	8653.742	131	0.958	792.653	507.485
15024.801	16205.839	11882.077	18699.119	12750.671	20727.025	11444.172	17841.309	1302.332	342.033	356.205	671.804	1909.003	1447.582	476.48	14116.037	187.639	209.066	207.128	1533.831	647.56	412.662	136.105	3250.032	5910.145	293.222	651.456	305.005	127.732	2833.144	267.677	7850.807	203	0.896	879.732	509.032
12453.662	13881.219	9725.918	15880.137	10669.747	17438.539	9464.656	15494.015	1769.057	301.591	335.921	631.965	2278.629	1087.421	443.261	12103.163	172.619	216.481	200.364	1824.944	975.47	451.03	126.58	3431.821	2750.185	308.982	526.732	310.967	293.971	3190.822	282.063	8029.489	122	0.985	964.746	507.279
9049.169	10244.791	6988.202	11914.634	8203.885	13849.966	7590.555	12529.49	859.751	270.04	304.803	579.807	1454.901	936.444	509.556	11929.235	161.311	195.851	267.396	1255.611	540.169	924.972	167.912	2891.549	3122.601	267.606	765.531	293.574	653.272	2561.3	287.27	7333.392	111	0.907	1011.14	508.185
13228.235	14480.046	9529.701	16404.755	10299.077	17419.546	9024.528	15667.169	720.269	389.87	334.95	431.461	1143.611	1108.997	325.684	12153.906	209.158	180.247	203.945	1193.944	315.773	426.537	152.705	3256.329	3855.567	363.794	466.643	320.024	124.48	2231.042	260.187	7487.619	146	0.961	1095.671	508.425
15650.206	17618.982	11439.932	18229.5	11707.773	21489.075	9470.915	15764.085	887.498	806.669	358.516	684.103	3126.15	3651.098	410.881	8453.924	201.569	161.839	165.01	1760.499	987.055	455.656	120.083	3243.713	5362.825	296.943	326.836	308.073	756.193	4890.347	289.408	7300.654	132	0.965	375.894	508.674
14648.13	16399.542	11487.076	17737.593	12466.251	20706.172	10601.042	16753.161	2627.957	466.289	425.897	680.724	1640.583	1975.775	446.482	11696.072	180.276	166.352	193.844	1675.664	655.178	477.81	129.767	4099.016	3439.953	375.114	308.921	292.523	132.747	2094.826	301.138	8530.996	109	0.989	542.638	507.096
16623.556	18069.896	13645.939	21291.297	14791.418	24320.358	13072.718	20376.173	822.051	407.858	346.877	535.099	1400.129	2722.199	376.713	12394.145	172.616	171.528	329.22	1449.591	754.26	450.707	160.742	3352.039	5630.286	313.942	794.38	301.391	2747.212	2209.588	274.751	7857.295	135	0.949	783.544	509.019
19427.784	20904.886	15488.793	23918.972	16572.785	27530.392	14449.85	22510.036	905.499	444.332	375.354	744.391	1911.09	2893.686	495.039	10699.022	188.24	211.046	260.032	1616.569	917.996	417.347	143.45	3518.304	5448.582	283.778	459.765	289.196	6524.046	2886.93	277.906	8479.057	129	0.97	798.787	508.795
12902.28	14039.501	9450.148	15654.125	9949.772	16024.23	8436.604	14036.12	743.442	307.433	328.833	527.511	2329.628	1338.363	446.032	10694.447	182.507	204.606	192.904	1486.06	986.15	359.947	146.398	2989.257	4433.743	282.099	362.865	280.413	102.415	3356.796	291.492	7267.726	119	0.99	1059.819	508.332
16771.075	17800.672	11706.5	19503.232	11371.714	18609.286	8635.677	14287.175	2395.982	461.382	309.419	633.997	1541.896	1573.576	295.876	11939.323	295.598	291.338	233.403	2591.933	1347.836	391.251	177.594	2221.967	8656.353	282.069	387.524	303.044	968.697	2096.845	274.965	5233.154	136	0.994	1129.235	509
12659.061	13884.355	9016.955	15807.274	9396.645	15287.864	7550.117	13148.45	4035.629	768.482	334.039	717.413	1306.185	3189.377	341.095	12595.123	282.899	194.159	224.085	1103.894	557.135	452.731	156.95	2902.736	4753.152	302.053	445.952	299.011	122.646	3021.003	315.341	5990.949	106	0.932	1182.5	509
11946.49	12800.865	9730.004	14654.967	9444.936	13555.656	6370.427	10087.433	1017.609	405.951	356.688	505.647	851.606	827.778	323.449	8768.203	240.201	241.795	236.822	989.051	263.027	503.377	142.023	1491.546	5644.16	318.191	272.232	268.751	6712.387	1165.647	260.147	3996.898	110	0.955	1258.809	509.218
16428.736	17123.72	10527.161	19000.44	10657.625	18205.088	8209.205	15074.664	800.045	435.756	285.49	481.754	1758.642	1096.872	297.718	8051.746	247.441	241.701	208.141	1280.392	573.89	625.091	173.019	2817.634	5701.954	329.727	357.683	278.117	83.15	2366.025	297.303	5989.717	119	0.949	1414.66	509.273
17082.304	18069.87	11508.822	20498.023	11490.337	21505.223	9083.746	16562.869	861.277	422.845	263.353	505.5	1214.666	2130.547	315.292	7866.185	240.181	241.497	187.597	1256.545	523.621	511.306	171.173	2481.756	4475.624	342.809	387.14	281.577	293.766	1735.437	287.38	5682.694	126	0.988	1422.683	507.794
14473.733	15545.869	10782.297	16550.801	11224.9	20232.882	9470.909	15436.262	931.662	316.345	280.698	622.57	2434.128	896.936	385.318	9965.037	145.025	172.263	187.1	1688.089	1080.989	440.076	148.441	2776.454	5744.626	249.231	299.467	276.333	626.232	3482.029	278.671	6663.462	130	0.951	463.923	510.608
17151.604	18274.262	13108.24	20117.706	13268.921	23277.535	10690.849	16389.846	1000.354	377.514	309.359	801.168	1937.91	2505.923	439.635	10574.783	149.684	161.612	166.951	1507.466	1153.233	494.848	131.479	2853.472	6071.052	262.21	384.161	269.464	757.816	3711.628	271.9	6662.115	96	1	488.552	508.479
14167.464	15478.592	11013.338	18043.18	12091.161	20359.41	10926.518	17514.686	748.77	318.736	315.82	605.312	2098.149	5208.236	436.636	11410.346	172.649	200.549	235.595	2016.19	794.107	478.227	147.718	3384.437	4361.815	304.784	598.88	303.667	2562.521	2603.885	277.561	8223.359	211	0.911	942.936	511.107
12444.958	13820.274	9201.689	15889.015	10373.838	16993.832	8772.573	14718.335	981.089	436.168	380.356	445.791	1299.036	627.294	346.665	12470.053	218.759	201.192	212.155	2059.434	442.467	524.501	175.85	3655.272	2156.218	338.022	285.427	259.68	1323.487	2080.004	331.337	7627.487	111	0.994	1223.5	509.5
13486.011	14401.841	9723.629	16501.175	9793.826	16691.607	8011.057	13727.862	794.427	368.869	337.936	579.819	2081.078	519.506	484.419	8881.665	232.985	228.346	209.738	1298.485	791.163	529.546	145.58	2619.496	4509.249	308.945	317.817	275.464	257.939	2795.748	276.581	5809.684	107	0.989	1318.126	509.098
11646.209	12889.076	8593.616	14850.757	9510.025	16895.564	7637.806	13543.74	954.058	407.039	369.029	542.381	1028.953	847.854	270.371	10764.499	222.879	200.293	152.408	1096.273	342.032	470.96	137.747	2784.286	1120.205	319.667	630.963	276.101	2356.159	1230.851	293.2	5957.918	118	0.914	1362.729	509.703
13043.91	14155.519	10153.646	16106.071	11213.216	18308.554	10560.424	16621.108	794.516	338.502	336.079	559.971	1672.05	998.359	389.375	12592.398	159.877	188.639	197.732	1515.877	667.932	324	135.555	3545.777	2879.37	301.169	563.515	308.885	173.367	2821.928	265.718	8310.674	96	1	894.771	509.771
12428.961	13664.299	9147.057	15781.053	10237.818	17630.572	8690.398	15304.958	1235.606	446.619	414.516	564.159	1994.174	607.382	433.859	8150.459	291.204	223.544	206.611	1541.759	532.625	588.778	147.62	3574.139	4378.228	315.941	258.882	283.092	88.169	2879.897	284.648	7758.061	107	1	1327.519	509.724
13257.08	14339.097	10140.121	15318.503	10566.917	18456.077	8794.885	14110.265	1744.15	332.035	292.439	641.919	1851.915	733.052	394.629	11224.288	151.808	160.457	180.934	1582.158	856.284	387.935	132.416	3046.637	5022.938	257.595	315.077	268.378	399.512	3187.789	284.441	6965.051	98	0.993	471.347	510.939
18769.926	20902.742	15296.482	24193.77	17396.727	30226.943	15969.042	25053.733	1081.239	620.185	468.015	848.175	1668.655	11554.318	613.53	9146.484	206.882	174.093	148.107	1641.393	687.898	488.534	132.294	4621.113	3260.312	332.185	820.679	306.329	174.939	3019.814	271.622	10892.058	150	0.972	620.38	512.68
15030.728	16371.383	12099.61	18299.132	13098.759	20619.996	11378.514	17910.087	899.979	416.318	365.028	898.281	2134.846	1890.676	641.521	11075.431	175.72	163.587	207.079	1542.19	1247.415	444.667	132.375	3558.769	4184.91	303.695	469.859	321.314	131.231	2965.092	297.197	8288.272	134	0.968	751.284	511.53
16676.283	18115	13679.617	20856.359	14339.696	23537.355	12775.869	19411.039	1126.367	460.109	354.386	661.145	2136.382	2379.782	400.573	13863.921	198.277	219.353	581.217	1850.214	824.787	446.456	234.283	3431.86	11170.414	371.951	703.062	307.965	9338.799	3167.946	291.698	7915.886	120	0.929	777.508	512.042
17910.675	19257.565	13863.774	22377.558	14989.746	25061.222	13370.66	21068.813	1402.892	346.387	343.18	521.246	1702.208	1275.839	391.85	11444.755	204.786	199.496	191.342	1730.313	669.938	395.201	131.456	3672.619	6206.272	301.293	502.4	314.349	150.338	2399.199	276.631	8798.698	207	0.902	905.722	512.017
15149.977	16649.255	11382.667	19122.414	11973.649	19555.291	10147.588	16839.892	1528.466	347.581	364.573	573.555	1553.742	1255.209	497.053	12108.207	190.192	219.321	207.434	1339.001	768.566	650.186	146.148	3384.692	4769.944	275.628	359.692	286.945	161.283	2435.96	281.173	8140.467	134	0.98	1039.164	511.455
17288.844	18581.126	12109.996	18882.983	11099.647	19528.815	8199.193	13277.426	2483.511	1860.978	312.552	736.444	2182.695	3092.679	338.944	8963.964	208.899	194.461	162.783	1301.624	1113.752	410.171	116.786	2199.816	9353.645	298.499	282.143	315.42	209.826	2928.189	286.374	4999.455	100	0.967	362.3	512.12
18341.551	19548.663	13917.358	21046.706	13808.345	22699.123	10536.412	16375.212	2586.901	383.457	340.72	570.238	1799.386	2459.464	368.037	12427.133	166.721	186.112	174.12	1509.656	652.841	473.226	128.247	2729.727	6838.769	305.783	287.46	280.447	119.528	1856.235	297.63	6250.972	235	0.932	516.113	515.245
16070.787	17482.101	13128.788	20006.22	14612.352	23709.366	12819.29	19866.12	1030.936	497.854	385.743	804.825	1837.308	8723.104	558.01	11801.962	166.904	187.782	151.919	1586.45	1058.958	577.392	127.574	3810.788	3661.798	305.376	618.434	305.28	109.985	2306.647	280.255	8448.671	149	0.992	645.044	512.52
15247.141	16764.021	12937.338	19231.8	14649.561	22429.92	13655.566	20684.52	1153.07	427.381	395.1	604.901	1780.212	755.42	472.573	11297.392	177.021	155.782	214.36	2604.161	577.443	394.105	139.778	3823.225	2759.195	305.438	350.72	313.438	344.104	3146.539	296.925	9252.534	141	0.975	719.5	512.5
18516.835	19728.639	14465.576	22547.877	15555.997	25470.708	13932.926	21682.516	1063.537	497.978	371.684	696.146	2022.163	5466.411	448.454	11668.11	175.495	202.99	259.544	2164.09	875.445	788.176	165.739	3580.811	5089.683	294.405	392.231	303.046	5886.861	2837.519	258.003	8466.307	234	0.812	861.718	516.175
16551.38	17834.672	11754.554	20431.167	12453.988	21048.841	9951.464	17161.159	1244.725	427.197	397.983	574.8	2567.735	734.168	402.211	11053.633	259.322	230.553	204.101	1887.6	1271.733	525.63	172.711	3256.155	4823.11	322.267	286.982	270.642	238.487	2924.041	321.557	7043.57	137	0.974	1235.653	512.369
13112.222	14946.599	10366.691	17236.121	9984.224	17389.792	7465.17	14782.017	592.143	382.534	395.314	383.537	1762.303	521.925	286.516	8775.249	185.41	182.777	175.85	1126.536	518.156	510.913	144.481	3074.874	3799.023	306.75	277.679	301.812	109.132	1119.797	297.606	5979.992	104	0.974	1504.673	511.856
17606	18913.964	13157.804	20630.443	13865.807	25392.717	11791.588	19014.961	1126.39	341.216	287.233	689.336	1603.829	2813.087	389.673	9883.215	142.027	153.639	147.96	1386.055	925.057	401.965	131.832	2909.472	5100.214	267.631	308.02	281.444	136.299	2935.549	278.333	6760.367	161	0.921	445.624	515.134
14130.32	16025.502	11206.227	17341.427	12569.022	21607.987	11091.74	17844.233	968.041	479.158	427.822	682.727	1712.934	3177.713	527.749	10999.715	169.392	146.984	184.581	1767.025	760.682	530.213	131.359	4232.385	3467.62	374.447	359.027	287.802	146.287	2911.881	288.408	9324.791	137	0.963	548.529	512.551
16221.932	17654.341	12818.774	19530.082	13120.689	21572.518	10794.905	16320.891	1143.062	425.73	401.182	553.163	762.443	1144.302	398.083	12708.901	210.112	226.029	327.695	2452.778	305.581	643.13	209.884	3069.039	13583.816	330.37	843.711	290.536	23865.751	1069.729	309.919	7318.95	203	0.904	569.549	515.323
16662.39	17840.334	13341.347	20577.283	14475.844	24402.654	12931.578	20372.061	835.273	408.194	335.882	661.567	1196.618	3276.458	393.212	12216.806	181.35	164.501	287.219	1626.508	555.814	392.863	166.201	3270.808	4976.475	270.136	417.254	293.229	8230.345	2094.384	266.827	7657.228	127	0.995	804.138	513.311
16211.597	17561.617	12113.088	20728.185	12562.529	20668.271	10333.106	16492.409	1113.152	352.928	323.747	515.901	1444.906	2370.559	427.42	12528	197.189	230.295	216.196	1374.84	780.274	398.879	146.273	2830.684	5231.269	288.365	401.167	287.733	102.048	2055.866	291.58	6634.584	121	0.977	1068.541	513.649
14187.876	15646.669	10271.663	18024.381	11181.397	18916.78	9214.722	15962.464	921.695	417.978	371.753	567.879	1546.488	735.076	362.339	12043.713	217.023	230.595	185.652	1368.785	636.319	493.078	159.582	3485.315	3246.803	324.626	363.654	274.006	488.991	2600.834	332.689	7335.525	120	0.969	1199.917	513.5
13411.322	15105.1	9942.397	16197.768	10820.788	20888.912	9532.641	16100.314	858.02	406.215	335.202	540.429	1485.17	2196.304	377.433	8322.9	178.66	150.378	153.031	1724.4	563.257	415.877	115.209	3109.882	3522.223	300.581	300.154	298.091	135.681	2741.211	313.886	7377.598	131	0.921	386.66	514.5
19624.239	21282.053	14721.59	23386.517	15611.627	28774.005	13256.125	21754.087	1425.626	383.773	315.259	572.338	1490.338	3594.698	328.834	8898.641	156.791	166.846	136.299	1231.959	663.953	411.094	127.943	3219.74	5788.285	269.248	269.495	284.196	130.105	3086.404	265.544	7614.527	110	0.926	433.409	514.818
23475.283	24558.464	20183.335	26825.686	20957.996	29760.455	18429.145	26314.414	3774.258	1164.482	387.927	628.769	1686.303	3727.778	369.133	13075.442	240.57	168.453	248.337	1769.201	791.561	490.527	132.15	3451.134	12158.488	321.425	429.811	307.983	2060.106	2520.615	291.274	7849.044	208	0.969	768.822	515.981
13688.878	14690.527	9788.997	16382.828	9847.673	16294.889	7990.476	13454.696	705.371	369.017	295.969	508.499	1727.702	663.584	294.088	12955.625	248.905	234.889	169.721	1537.091	1140.862	411.722	150.542	2453.013	6049.542	323.265	280.955	291.297	312.928	2503.052	282.744	5355.412	129	0.943	1116.314	514.043
14069.285	15648.283	10442.449	17886.932	11770.834	20031.253	9528.752	16782.592	1113.934	520.209	449.484	533.699	1298.054	670.631	330.283	9911.89	259.314	198.857	188.354	1406.079	488.318	578.851	157.132	4203.88	2145.268	335.722	239.485	290.75	93.824	1308.076	271.488	8275.986	138	0.918	1336.928	516.014
17870.666	18916.82	13375.304	20182.77	13433.588	21698.656	10254.561	16235.913	1653.142	387.823	307.785	767.629	2250.153	3116.337	380.017	11461.052	160.874	175.579	164.887	1410.576	1008.888	452.461	127.32	2639.992	7002.314	259.712	356.188	278.33	803.71	3799.03	276.788	5990.112	125	0.968	491.524	515.124
15379.052	16717.385	11978.972	18346.21	12519.816	20644.469	9772.018	15351.564	1232.616	359.99	299.491	702.072	1913.111	1715.258	387.433	14091.298	139.173	157.258	159.409	1694.047	878.323	406.21	129.797	2952.721	4027.08	276.12	409.171	267.314	1864.654	3412.346	284.899	6724.2	164	0.875	501.793	516.53
16587.068	18177.424	13592.64	20564.283	15062.459	24318.888	13893.539	21204.969	906.664	1726.081	429.473	930.871	1710.525	7788.416	532.03	11944.958	179.985	145.074	158.371	1944.583	891.23	591.031	123.26	4133.237	6057.624	308.268	1430.002	306.454	111.521	2361.615	254.91	9362.657	136	0.956	632.551	515.941
17965.958	19357.222	14712.919	21241.511	16498.565	24403.84	15565.481	23849.471	999.579	427.903	409.715	866.209	1913.657	2033.83	532.105	9800.309	173.966	165.494	326.154	1566.861	1036.739	330.129	222.014	4078.707	3399.189	294.568	583.919	295.914	1650.372	3332.167	282.211	9608.873	123	0.993	682.955	515.516
21156.195	22446.636	16867.805	25547.127	18777.767	29273.855	17304.763	26651.094	1404.693	443.882	426.186	820.363	2004.965	5583.004	538.715	8406.185	196.845	155.911	181.513	1562.768	904.477	315.237	154.437	4078.444	4167.669	283.082	659.889	305.284	1216.238	3783.51	291.566	10166.668	112	0.973	690.804	514.491
23169.485	24656.486	19442.287	28025.119	21491.505	31933.923	19435.852	28620.917	1588.917	425.778	390.362	705.735	1865.224	1760.082	477.11	8855.234	204.816	196.187	226.422	2338.298	665.542	397.063	188.717	3795.178	5873.886	291.542	615.099	303.794	3871.878	2911.658	283.135	9702.237	411	0.767	701.004	523.464
17727.459	18818.726	13885.218	21498.851	14572.028	23833.336	12826.049	19837.546	842.629	359.373	350.705	645.12	1971.722	1386.399	461.373	12716.464	185.711	203.553	177.316	1800.908	718.577	462.825	135.531	3433.451	6223.825	289.231	800.776	305.356	116.656	2832.507	256.668	8209.44	166	0.917	886.235	516.127
16944.162	18466.955	12372.85	21916.723	13367.51	23646.121	11061.413	19223.004	999.766	447.364	402.439	598.787	1061.757	1468.557	372.972	9842.787	258.142	235.94	182.765	1261.479	432.574	519.147	146.768	3393.049	4064.426	356.709	455.097	273.807	448.151	1919.638	271.552	7591.495	257	0.805	1275.146	520.718
15697.208	16811.305	10687.109	18955.326	11247.047	20337.96	8945.296	16390.105	1026.323	460.152	343.824	428.312	1572.864	783.963	266.119	8452.757	248.715	233.73	212.621	1258.514	527.669	502.864	160.985	3278	3413.405	373.007	285.629	278.398	87.987	1367.814	286.522	6907.117	178	0.983	1401.365	516.416
18569.047	20195.101	14208.419	22939.179	15059.119	28172.676	13081.102	20383.022	753.391	351.066	291.31	475.12	1266.642	4728.072	321.343	9686.699	140.601	147.856	145.311	1387.758	504.553	385.879	123.236	3026.783	4666.197	282.177	272.903	278.688	136.797	2816.559	300.012	7081.727	117	0.985	421.244	515.979
13758.962	15096.282	11125.073	16424.565	12457.243	18784.972	10800.842	17119.486	1222.237	457.819	385.256	868.376	2204.333	3564.509	574.283	10997.8	181.984	158.487	181.887	1747.393	1114.815	412.095	128.1	4234.982	3864.48	304.908	428.827	309.556	115.969	3382.01	271.339	9327.004	113	0.981	657.367	515.845
15317.637	16554.214	11587.934	18811.463	11929.421	18736.257	9690.444	15504.084	1219.066	296.046	333.995	550.796	1825.952	2352.489	517.881	13117.499	161.231	266.447	245.152	1684.46	788.737	471.023	156.699	3052.563	6326.571	323.353	486.828	322.922	942.048	2796.364	278.951	7226.253	141	0.964	980.869	516.45
13911.678	15314.544	11221.208	17036.318	12217.275	19497.411	10716.538	16988.419	796.537	429.479	348.469	671.352	2138.643	2359.971	415.439	12227.37	166.043	185.238	183.769	1584.737	1146.553	335.571	113.827	3712.284	3730.88	303.258	625.794	288.643	157.08	3062.44	269.799	8365.458	186	0.866	791.548	520.79
14064.94	15383.706	11273.115	17847.065	12425.124	21037.03	11236.952	17674.619	2004.673	412.618	331.759	737.239	1828.552	1990.838	483.815	12616.487	188.99	187.105	184.558	1710.52	614.402	400.933	130.406	3067.995	3417.474	288.75	433.235	284.541	426.522	2493.756	272.498	7365.309	162	0.975	823.358	517.605
14515.997	15691.375	11305.82	17735.508	12314.052	20345.313	11548.825	18232.88	801.414	505.421	322.228	664.626	1504.535	3477.163	482.085	12167.883	192.413	195.563	199.898	2031.428	883.126	428.39	136.96	3548.993	5758.246	289.559	606.087	303.883	159.908	2118.245	278.077	8319.884	98	0.993	897.122	517.439
18033.39	18937.86	12542.779	19682.49	11226.118	18282.557	8069.898	13357.198	1686.711	1120.129	287.616	682.55	2172.918	1833.847	305.043	13353.532	298.476	299.233	271.62	1793.532	1234.954	393.64	159.297	2058.159	11915.948	296.475	373.04	289.422	1791.049	3436.697	277.39	4705.339	132	0.965	1128.78	518.053
16421.667	17874.39	11830.477	20221.975	12152.085	19594.217	9121.544	15727.948	928.366	438.079	412.531	592.518	1641.956	706.105	374.839	12861.408	238.222	247.456	209.785	1569.049	555.169	590.047	155.891	3133.591	2757.737	361.576	312.957	267.461	1773.106	2031.748	269.868	6484.865	134	0.916	1249.336	516.851
14030.078	15214.835	9887.727	16797.851	10170.052	17101.817	7595.259	13631.61	899.444	442.892	373.278	501.389	994.867	864.478	303.476	9909.286	269.153	227.866	197.493	1500.948	260.401	448.62	158.715	3126.638	4544.05	331.596	293.631	267.694	578.868	1307.785	305.075	6561.08	136	0.93	1385.191	516.875
13576.148	14402.232	9476.99	15568.532	8856.629	13483.837	6163.872	10321.458	1631.218	341.715	278.969	662.992	1391.192	830.606	465.612	12571.254	235.889	329.538	233.918	1190.989	686.945	419.255	160.996	2109.56	4390.426	260.462	447.51	290.302	110.655	3347.806	304.755	4971.944	98	0.98	1154.786	518.041
14300.989	15557.135	10179.278	17583.159	9912.69	15938.967	7652.838	13389.349	1851.682	634.456	321.71	642.378	745.604	3311.82	294.275	13533.059	270.174	252.423	196.836	926.611	569.216	458.139	155.529	2809.074	7395.089	270.114	407.736	295.911	97.8	1960.149	295.205	5368.791	109	0.976	1178.693	517.693
14292.756	15691.72	10269.725	18286.07	11428.679	20254.342	9085.67	16288.712	827.44	438.93	416.445	522.584	1073.215	2051.077	293.274	10162.244	257.435	202.809	193.924	1339.205	352.838	501.06	149.458	3096.147	3300.708	346.149	432.54	278.178	1630.476	1475.41	301.835	6574.35	146	0.936	1364.432	518.486
17874.226	19511.112	13436.231	21464.438	14516.425	26901.99	12610.008	20403.875	803.331	368.665	295.654	555.712	1643.938	3693.377	346.266	9470.909	149.974	129.9	149.7	1302.383	681.566	353.116	129.759	3104.461	4808.744	287.376	277.989	274.521	127.834	3184.796	290.889	7228.334	113	0.981	427.004	518.898
16241.92	17419.065	12144.232	18814.915	12548.232	21642.501	10285.381	16258.366	3808.118	353.637	323.658	458.508	1339.432	1242.682	322.751	11552.84	177.627	157.632	177.026	1239.481	765.85	379.309	119.903	2952.669	4366.685	280.243	373.144	265.461	937.567	1499.16	253.095	6498.728	125	0.968	481.764	520.02
17356.974	18891.88	14235.509	21883.038	15899.275	25558.478	14049.972	21766.388	1391.034	429.743	379.548	696.336	1669.511	4634.189	533.736	10453.456	170.524	166.474	178.569	1480.4	870.276	441.52	167.207	4035.404	2550.881	286.63	549.966	314.581	1835.578	2901.49	279.35	9404.23	144	0.948	671.535	520.056
20005.032	21589.633	16285.211	24548.286	18354.561	28910.253	16750.133	25802.773	1121.128	437.997	410.085	774.332	2166.364	2816.869	500.742	8929.041	195.505	168.385	167.308	1602.763	974.442	336.622	159.005	4122.031	4959.86	264.526	733.296	307.129	317.736	3156.056	283.347	9949.849	120	0.969	693.975	519.208
13777.918	14992.202	9702.698	16720.945	10133.329	16420.063	8134.986	14064.05	1986.956	423.145	368.776	552.536	1675.615	949.457	355.744	11748.333	249.877	228.161	216.497	1164.234	852.934	436.903	155.164	3051.022	4338.687	350.538	315.071	285.435	513.906	1963.523	324.817	6630.599	144	0.948	1195.688	520.674
15277.616	16367.146	10847.007	18705.333	11163.091	16415.595	7827.281	13495.152	782.487	396.9	362.759	490.529	1331.004	537.041	283.154	10955.993	241.316	216.386	181.959	1306.616	515.03	495.824	154.009	3083.395	4626.643	342.295	240.702	288.731	131.816	1225.852	273.215	6203.741	117	0.985	1300.474	519.397
14534.402	15829.618	10416.385	17857.391	10841.914	17686.278	8201.075	14772.46	1612.78	434.931	402.176	588.989	1626.751	1062.101	361.671	9866.851	250.847	207.656	195.836	1552.39	638.319	557.159	156.306	3356.813	2518.37	317.234	306.843	287.303	91.572	2148.481	280.675	6592.677	126	0.937	1349.048	519.46
15979.699	17664.157	12478.902	19308.547	13196.537	22382.466	11027.376	17194.227	2735.259	409.531	394.236	525.935	1734.65	2252.412	448.841	12104.538	166.036	168.017	170.463	1502.287	694.733	496.372	129.704	3780.5	4123.237	329.354	368.922	280.462	119.731	1947.353	307.305	8048.219	139	0.915	537.068	520.306
16658.344	18642.01	13594.295	21129.66	15605.907	26559.513	14377.742	23349.392	1073.229	638.315	452.657	939.557	1872.758	9053.543	577.283	9908.312	210.199	171.99	145.804	2028.699	1096.25	498.403	134.57	4693.642	2839.439	330.743	821.721	309.052	133.091	3199.507	265.671	10552.927	177	0.941	623.088	521.144
14686.846	15860.155	11751.952	18233.911	13515.656	22459.497	12596.414	19287.432	992.465	489.201	359.399	753.527	1573.412	11187.938	481.96	13566.374	168.303	177.964	157.001	1674.241	986.816	469.072	124.675	3737.536	3335.134	288.66	916.739	313.078	108.402	1946.753	277.73	8314.084	114	0.977	646.5	519.412
16360.929	17699.064	13590.634	19985.136	14964.553	23597.691	13602.152	20728.081	1047.402	430.684	383.64	824.017	2469.06	847.829	608.782	10830.954	181.896	172.284	208.062	2893.765	908.971	510.19	146.139	3741.562	5141.314	298.985	642.822	297.476	5327.551	4348.133	282.874	9216.037	197	0.926	719.693	521.51
14222.752	15526.409	11174.647	17645.781	12513.116	20521.565	11749.465	19012.201	1166.004	383.517	358.076	624.122	1673.772	973.134	393.946	12068.804	189.766	183.495	182.961	2271.971	818.572	381.188	132.637	4004.598	3998.529	307.815	630.951	295.314	206.217	2956.576	274.706	9289.475	161	0.931	904.63	522.5
9471.302	10901.789	7618.443	12472.951	8761.117	14166.604	8037.514	13251.445	838.354	290.613	337.526	635.053	1588.475	808.615	400.479	13507.445	137.304	183.802	195.985	2091.283	841.826	297.99	139.697	3539.41	1412.05	297.703	720.038	318.403	129.218	2464.325	281.19	8249.351	103	0.965	966.286	519.248
13556.515	14783.729	9682.269	16679.7	10224.005	16353.487	7927.434	14122.365	996.751	434.158	384.194	589.76	1427.541	911.451	358.61	9855.638	244.479	235.576	179.664	1503.307	628.876	514.734	143.711	3428.42	3794.397	338.977	283.601	270.954	93.561	2523.269	258.562	7056.526	96	1	1285.771	519.521
17441.143	19205.436	13268.843	21128.113	14204.966	26958.566	12434.947	20139.321	1297.636	398.286	343.022	576.532	1673.864	1637.469	370.995	9873.73	156.748	177.381	143.494	1337.215	732.069	437.049	119.993	3328.221	4857.325	293.852	294.593	285.919	332.316	2676.065	286.314	7639.394	331	0.853	414.693	525.947
16646.521	18293.676	12912.111	19745.91	13586.404	22637.447	11435.479	17783.745	1859.668	522.399	426.99	613.931	1602.851	2587.55	484.927	13578.678	183.138	178.774	210.038	1738.892	598.48	580.838	128.395	3876.724	5304.19	390.531	443.309	283.818	1000.926	2534.892	270.866	8049.692	261	0.826	556.5	524.416
22209.112	23053.266	19115.53	25410.652	20752.673	29191.262	19400.547	27376.966	904.566	728.96	371.494	672.764	1263.876	6264.449	388.73	12058.485	204.723	147.989	155.374	1673.279	774.574	509.095	124.089	3513.641	12505.698	297.91	2801.292	310.505	124.698	1863.658	265.593	7853.591	229	0.912	639.662	524.662
16199.824	17298.241	12788.389	19724.875	14049.958	22739.415	12746.201	19482.69	1599	475.449	360.519	822.809	2537.53	2690.59	538.508	11843.936	171.825	166.09	187.868	1748.294	1012.974	437.914	126.616	3659.279	4046.978	306.687	467.005	297.029	166.821	2969.416	286.64	8601.138	137	0.937	760.493	521.12
14941.843	16225.858	11262.21	18765.837	11854.088	19096.991	9891.399	15768.723	719.26	323.326	330.268	614.939	1457.948	2629.654	550.518	12136.471	178.801	214.144	227.912	1426.236	709.4	429.124	152.915	3001.476	5760.833	271.46	585.831	304.113	286.518	2008.907	305.713	7119.27	177	0.868	1011.268	523.862
14194.844	15445.869	10466.707	18117.031	11422.001	19357.145	10156.02	16881.033	2584.223	353.834	326.682	580.253	1555.774	1415.324	455.761	11059.899	213.017	230.849	208.228	1330.66	584.217	350.697	152.46	3200.439	3546.346	318.403	878.763	292.362	167.741	2408.333	292.469	7746.592	122	0.956	1077.295	522.197
13110.4	17191.992	11273.13	19399.888	9799.074	16437.702	7806.458	15304.689	741.576	354.721	378.887	350.906	2170.603	589.185	288.862	8099.399	176.496	206.634	171.839	1064.346	705.739	490.03	141.306	2380.011	3611.988	307.454	286.599	293.879	99.023	2404.083	289.701	5239.072	101	0.99	1503.223	521.054
14373.46	15529.637	10793.303	16546.655	11057.029	18597.687	8818.554	14153.396	2589.763	329.426	272.369	590.117	1699.093	2855.314	337.559	11624.926	153.976	180.092	150.09	1259.345	411.266	375.597	134.108	2636.489	5205.794	263.072	261.752	265.947	232.69	2348.38	280.963	6163.458	129	0.943	468.213	523.601
15003.643	16539.928	11883.774	19655.971	13454.007	22405.83	12603.168	19818.667	1414.629	350.293	347.292	637.586	2676.564	1237.777	451.344	11303	149	168.378	187.31	2484.127	968.776	428.223	150.12	3872.059	2272.862	312.403	544.082	315.368	186.551	3103.705	264.529	9242.985	123	0.964	932.329	522.159
16065.58	17571.858	12459.362	20538.175	13611.997	23178.248	12106.005	19422.501	1605.028	318.281	338.722	590.429	1892.628	1336.559	441.01	12839.761	190.242	210.393	209.772	2148.957	893.522	502.568	138.015	3519.957	5179.502	304.656	682.754	314.755	378.857	2634.575	291.114	8443.119	241	0.921	952.969	524.724
15341.948	16909.959	11650.117	19351.306	12003.397	19362.521	9842.71	16038.36	1339.775	341.476	371.837	600.097	1986.704	2417.845	573.79	11464.728	191.157	227.449	202.073	1366.871	866.657	388.007	156.932	3352.324	5249.984	261.268	500.448	328.64	104.122	2934.524	301.873	8061.235	128	0.974	999.703	522.531
13005.806	14373.968	9663.345	16226.226	10400.946	16707.406	8843	14873.02	2146.774	356.562	370.428	383.573	1399.063	1687.624	303.264	13017.639	205.745	231.049	234.591	1690.745	817.841	403.79	153.644	3281.639	3924.548	302.084	402.314	296.608	107.299	1210.534	299.502	7351.617	120	0.981	1049.625	521.575
17049.921	18367.597	12446.957	21320.766	13158.296	22443.161	11390.232	18794.731	3070.834	490.854	332.844	547.699	1599.685	3689.777	402.164	12286.901	198.516	221.295	201.425	1656.258	889.598	427.285	154.336	2994.342	3390.041	292.432	481.889	290.441	101.936	2168.042	297.355	7005.87	121	0.989	1069.351	521.814
12514.55	13857.989	9135.879	15926.441	9930.873	16883.657	8706.78	14982.411	804.192	381.944	306.679	323.952	846.852	715.329	284.099	12548.752	243.237	196.737	226.7	1116.595	297.34	383.057	151.895	3037.634	4083.425	469.919	518.64	294.262	165.653	1266.779	283.463	6493.336	160	0.973	1109.069	522.925
12421.83	13589.924	8901.445	15480.323	9840.429	16858.811	8099.45	14493.047	2603.451	455.739	391.155	497.303	1082.198	774.06	316.034	10892.396	237.052	185.41	202.619	1177.773	657.542	549.233	153.536	3369.969	1616.571	380.161	260.927	280.571	85.903	1093.268	274.85	6871.875	111	0.994	1330.986	522.05
16411.326	18029.417	12101.738	19044.725	12095.593	21202.405	9393.064	15395.354	2356.315	1097.271	325.588	593.152	1876.694	3288.313	356.399	9972.912	199.499	194.653	157.264	1497.838	662.055	427.382	111.355	2834.217	5869.771	398.958	445.327	299.601	127.303	2343.364	275.159	6169.149	131	0.906	375.683	523.767
18768.412	19920.468	14208.48	21777.396	14038.749	22800.814	10389.45	16397.228	1827.255	617.266	302.934	636.273	1519.408	8220.81	329.765	12085.949	169.526	180.081	174.571	1268.852	784.449	451.677	128.201	2628.516	7689.28	249.225	292.254	264.302	153.708	2797.973	276.443	5991.664	127	0.967	496.295	523.925
16459.702	18152.402	12910.709	20013.274	13786.668	23204.081	11437.146	17914.79	1180.919	415.73	363.316	668.919	2186.843	1862.478	468.841	11800.027	145.393	176.532	171.329	1926.845	915.218	455.595	126.472	3549.336	3575.185	295.947	342.723	278.192	118.279	2566.266	281.269	7962.104	128	0.952	530.758	523.172
19110.429	20794.575	15759.261	24701.708	17842.574	29799.455	16514.707	25422.588	1088.162	430.472	365.71	684.594	1298.706	8103.935	520.621	10680.062	174.375	160.419	206.275	1234.127	673.888	456.202	161.307	3843.84	3805.789	300.023	485.024	308.352	458.733	2405.683	268.497	9111.948	138	0.954	665.899	523.478
19446.264	20702.482	15815.859	23105.027	17182.061	25989.592	14778.542	22850.545	2264.186	447.846	409.76	1003.942	2323.568	2780.304	648.908	10142.727	199.048	183.218	198.281	1566.736	1241.191	420.162	168.204	3926.825	4733.232	303.435	667.95	304.135	722.219	3123.618	278.361	9124.794	136	0.994	685.522	523.721
13887.655	15324.184	11250.56	17444.961	12252.689	19558.26	10981.072	17029.18	2317.421	477.317	354.401	955.108	2569.283	3731.964	618.747	11820.266	160.573	170.877	199.867	2103.965	1511.313	387.603	136.483	3588.83	2894.439	290.422	386.195	313.292	234.104	3209.515	301.097	8290.805	103	1	751.5	522.5
12065.436	13243.574	8783.525	14664.082	9004.951	15183.523	7200.667	12090.893	3770.528	352.082	300.401	688.474	1528.398	555.658	437.198	11701.015	263.734	348.976	224.8	1242.681	1124.589	457.592	167.707	2464.098	3535.117	276.334	450.374	289.998	103.751	3364.217	318.156	5499.645	100	1	1166	522.5
10958.747	12177.975	7484.266	14382.197	8810.997	15548.929	7187.044	13452.284	809.725	433.248	260.23	600.192	855.497	1395.507	335.797	7585.289	211.397	221.234	156.276	1466.836	274.222	457.386	182.294	3160.522	1888.062	371.992	942.382	271.016	226.213	987.071	287.005	6808.68	106	0.949	1428.283	522.972
8419.616	12786.65	9186.257	11828.599	7143.658	13944.221	5626.15	10579.916	696.467	224.404	265.105	552.197	617.13	2204.792	199.792	4429.144	173.294	142.208	316.809	1492.336	337.309	451.239	147.611	1105.033	1329.467	199.63	379.26	253.073	8436.694	1245.449	327.951	4123.334	114	0.932	1465.895	523.789
13938.227	15184.626	10505.457	16526.609	11357.029	20409.701	9643.582	15673.851	1906.548	329.885	272.717	882.457	2269.499	1647.61	445.657	11353.83	132.72	177.587	138.713	1634.02	1166.657	368.189	128.762	2774.192	3029.364	265.017	268.322	277.21	178.137	4653.77	278.4	6624.263	125	0.929	446.692	525.364
14810.784	15968.584	11124.344	17099.463	11520.249	19476.647	9066.117	14558.383	2961.618	334.878	300.323	624.789	2228.099	2059.766	395.689	11425.759	157.698	170.727	159.939	1448.839	861.952	372.505	124.258	2759.997	4697.185	264.336	296.153	269.258	341.644	2794.958	278.26	6355.672	109	0.976	475.014	524.271
9912.809	10748.643	8251.475	12138.355	8780.462	14245.478	6999.311	10204.076	799.013	353.316	332.823	385.291	438.339	579.293	288.149	9598.02	175.076	186.883	217.572	2026.464	191.534	459.494	138.633	1624.531	6672.137	320.189	319.269	281.274	11831.472	705.29	290.977	4306.387	135	0.821	575.048	525.952
13315.306	14826.824	10040.383	17521.553	11445.473	19991.472	10523.82	17521.259	791.509	372.592	323.86	515.785	771.401	3055.953	427.383	9871.177	188.798	191.668	196.009	1397.496	393.104	377.02	156.042	3412.66	1811.529	308.774	942.13	286.156	3792.919	2225.074	287.009	8815.9	133	0.973	1083.959	525.026
15197.253	16700.221	10984.583	19333.712	12033.666	19526.063	9445.337	16139.448	798.147	447.716	389.238	452.253	1121.041	742.636	320.2	12217.054	249.867	182.628	191.282	1668.27	439.694	487.366	150.768	3401.745	4314.757	355.258	256.614	264.226	177.656	1541.047	302.941	6885.744	137	0.974	1236.215	523.916
16019.676	17435.581	12899.198	19265.268	13938.515	22170.822	13018.565	18804.9	1142.237	415.433	360.85	750.478	2062.647	1929.259	493.931	10855.437	174.06	170.282	187.014	1928.344	1670.913	347.917	153.894	3678.818	4892.307	319.771	842.628	291.847	127.788	2613.143	291.059	8604.7	201	0.824	739.998	529.654
16384.483	17955.703	13082.144	20858.409	14582.025	23528.353	13710.434	21583.914	1572.818	353.563	355.466	651.014	2479.334	916.786	457.192	10628.35	159.637	204.234	310.807	2748.273	628.034	488.474	229.76	3804.564	3106.551	332.922	884.088	306.496	3261.721	3184.887	267.432	9317.48	181	0.891	921.909	527.075
17586.016	19093.985	14084.832	23161.078	15628.617	26865.888	14300.09	22049.507	903.023	299.587	315.267	673.234	2263.017	902.465	522.057	11232.179	159.934	177.275	185.609	3248.86	1087.783	409.325	144.911	3441.206	4597.096	294.571	385.706	312.133	340.486	3859.618	277.358	8562.433	141	0.964	938.805	525.514
14224.042	15694.612	10543.942	18155.559	11453.6	19001.414	9462.866	16355.447	846.953	432.582	368.146	488.719	1800.767	779.993	392.915	11469.864	245.892	195.744	251.445	1627.237	672.522	517.076	172.467	3666.17	4951.574	368.9	350.149	261.9	221.853	2364.653	332.439	7377.126	130	0.951	1218.115	525.385
14990.625	16030.116	10974.707	18270.106	11239.631	19692.367	9136.854	15304.387	883.86	353.486	346.991	546.841	1106.433	510.686	352.348	12964.823	203.22	257.074	247.714	1796.621	375.596	496.614	158.611	2347.451	4379.451	315.817	356.952	260.006	7421.788	1979.502	275.882	5166.491	173	0.91	1251.685	525.413
16540.546	17924.08	11838.171	20506.803	12383.102	21864.706	9600.874	17086.266	946.799	508.564	417.358	552.539	1187.188	6079.986	312.293	9978.011	282.659	222.789	174.519	1678.803	452.424	531.903	139.102	3143.519	3587.389	337.455	282.511	273.87	456.442	2015.061	324.514	6869.884	153	0.991	1365.892	525.833
14229.419	15848.303	10985.973	17660.905	12335.133	23164.508	11097.817	18183.206	1155.551	358.249	312.402	618.08	2407.088	1342.578	365.201	10094.061	144.853	157.941	132.584	1872.055	1087.314	325.835	129.524	3318.297	2649.976	280.466	295.338	269.248	199.485	4776.208	270.753	8060.149	158	0.976	457.335	527.835
9295.274	10080.667	7567.484	11150.385	7844.292	12819.225	6732.327	9792.358	747.268	387.457	318.811	527.394	540.415	1368.488	407.69	13020.037	165.382	154.471	319.573	1910.618	261.395	3142.58	163.423	2337.578	5002.058	347.976	382.539	295.177	20822.926	1494.857	273.693	5676.04	96	1	601.552	525.521
12321.262	13473.924	9940.494	15193.064	10724.219	17250.283	9447.083	14617.371	1987.369	418.789	321.599	650.856	1960.943	1722.442	450.279	13402.775	171.988	164.014	235.901	1650.507	1159.477	374.823	121.129	3309.886	3676.594	282.816	454.395	287.411	815.555	2402.309	269.293	7463.101	149	0.944	811.037	526.956
16033.897	17738.003	11536.48	16918.557	9557.396	17024.146	7128.931	11554.074	2124.214	1364.372	320.639	535.857	2054.806	2249.04	358.234	10241.555	223.468	211.607	196.232	1357.924	715.273	502.162	122.141	2250.471	9543.742	400.506	321.351	293.191	3544.071	2533.452	293.662	4831.446	111	0.964	336.851	525.905
[truncated: 4,842 more rows]
