# Supplementary material for: Highly multiplexed immunofluorescence imaging of human tissues and tumors using t-CyCIF and conventional optical microscopes
Source: eLife. 2018 Jul 11;7:e31657. doi: 10.7554/eLife.31657 (PMC6075866; doi:10.7554/eLife.31657)
Supplement: Figure 10—source data 1. [file elife-31657-fig10-data1.zip › TMA17n.csv]

Hoechst2	Hoechst3	Hoechst4	Hoechst5	Hoechst6	Hoechst7	Hoechst8	Hoechst9	pAKT	Ki67	pERK	EGFR	E_Cadherin	PCNA	MET	MitoTacker	A555	pCTD2	CD45	VEGFR	Keratin	PD_L1_PE	CD4	ActinRed	hmC	p21	pS6_235	HER2	Vimentin	Catenin	NGFR	HCSred	Area	Circ	X	Y
18607.269	19447.374	11644.569	21094.107	13904.526	24934.897	11215.412	16864	979.107	503.403	436.141	547.187	2390.363	2387.177	375.015	12939.153	317.857	270.149	165.948	844.494	400.781	659.311	193.305	3883.372	16700.755	334.903	1390.032	297.332	155.851	2317.253	279.257	6533.466	119	1	762.248	133.021
22417.952	24656.965	16600.384	25803.011	15414.507	27303.019	11281.81	18122.768	856.071	466.992	400.61	449.565	2638.831	1834.054	302.854	9814.352	210.182	265.149	149.781	680.108	596.188	732.827	133.275	2715.468	15763.811	352.712	1203.114	279.004	360.706	1527.051	341.129	5039.671	107	0.971	980.902	138.36
21339.228	24363.137	16311.865	25237.167	15968.758	27630.277	12107.164	18596.572	862.061	402.498	366.396	533.507	3962.006	1261.715	322.721	10047.574	202.695	256.738	145.403	940.674	1168.508	637.073	137.778	2816.678	12999.595	279.907	616.37	262.412	321.354	2557.967	353.294	5647.841	124	0.838	955.444	145.565
20922.954	21650.324	15287.699	25045.362	15849.213	28726.698	12126.003	19059.465	766.252	409.672	361.243	435.152	2707.603	2196.126	288.596	10717.89	210.433	255.767	181.871	762.359	632.519	694.472	133.844	2849.625	13744.615	318.233	866.878	281.275	285.354	1760.806	290.909	5392.584	114	0.893	934.158	146.254
21886.672	22995.082	15629.792	26044.201	16877.947	29706.681	12334.284	19318.035	850.049	406.475	372.682	458.979	2853.639	1686.552	294.104	9084.266	204.854	239.222	154.181	881.373	791.593	639.99	133.275	2992.728	12342.651	308.946	1171.179	274.955	141.093	1943.161	342.28	6081.609	112	0.932	948.491	148.688
22956.644	26798.33	17928.094	27952.551	17394.336	31721.949	14326.551	21035.454	963.619	609.293	436.757	593.395	3156.434	3581.423	350.232	9018.235	183.175	251.959	141.119	1109.136	639.374	729.024	128.031	3324.489	10308.071	311.952	880.508	304.344	1153.101	2191.721	297.128	6704.685	123	0.936	1078.972	153.833
15547.909	17762.679	12505.267	18812.144	12492.606	20984.974	9946.771	15763.378	703.646	394.612	341.866	431.504	1765.716	1058.64	280.508	9276.178	201.646	214.378	175.663	1052.884	554.302	588.348	136.15	2925.059	8125.851	293.812	1223.545	284.934	1104.369	1487.894	273.057	5706.439	102	1	920	155
19744.114	21756.774	15321.769	22824.343	14356.815	25593.548	11228.635	17931.583	976.642	481.847	441.596	727.814	2417.757	1386.074	342.337	10897.317	195.441	230.791	211.312	1358.018	418.824	768.832	129.251	3283.172	13209.632	300.535	984.472	293.492	1244.491	1710.786	292.845	6299.469	124	0.896	1092.734	154.927
20126.996	23856.581	15846.12	24168.589	15077.781	25467.861	12209.974	18806.235	756.798	490.682	403.376	660.327	3646.462	1199.796	319.538	10980.456	198.75	225.335	166.201	840.016	518.649	658.577	120.92	3558.436	10595.35	296.029	1133.813	270.531	166.737	2409.272	359.202	6111.702	96	1	1032.479	160.552
16753.782	18309.063	13476.959	20909.94	14341.428	24154.667	11018.181	18111.712	812.089	376.16	345.741	543.644	2826.095	1209.074	392.267	7699.827	210.203	264.926	164.817	1162.201	914.597	581.825	126.816	2855.498	8176.092	277.288	551.445	254.265	1996.832	2107.224	266.221	6161.47	134	0.827	877.821	163.164
19359.298	22297.038	15119.574	24300.271	15912.09	27295.408	13146.894	19449.794	1007.183	521.815	430.905	596.27	2278.875	1421.143	324.179	9585.122	168.472	203.41	138.526	1133.064	481.825	649.196	116.731	3535.701	8044.056	297.719	1047.647	275.495	2274.402	1872.867	332.32	6962.129	116	0.936	1062.69	163.983
25951.047	28336.912	19927.88	32311.128	20883.818	35411.697	16420.885	24438.862	821.479	856.74	451.135	548.059	2905.452	5487.779	316.328	8833.843	194.058	206.349	149.846	851.296	474.48	616.205	113.606	3472.954	11568.875	301.154	1110.311	280.976	285.897	2215.107	298.132	6820.541	102	1	1052.245	164.245
19761.471	21223.754	14619.373	24219.002	15132.328	28715.438	11828.068	19369.373	1071.835	508.612	464.867	729.463	3220.746	3135.018	375.424	10742.406	194.757	230.115	158.836	1063.864	853.572	681.124	119.652	3993.429	9005.432	361.084	1002.723	301.278	292.389	2774.594	313.37	7390.945	125	0.98	1187.404	166.548
16644.986	17948.83	12965.142	20228.026	14059.452	23323.336	10716.718	17257.903	727.46	420.242	352.042	490.102	2308.05	4159.859	298.787	8790.2	218.549	238.902	166.124	962.551	725.354	547.777	124.651	3018.685	7258.631	272.998	918.45	274.947	210.578	2067.685	266.03	6007.763	129	0.943	895.275	167.221
13791.727	16353.907	10732.397	17833.404	12315.78	22853.494	11200.44	17582.795	967.978	493.824	426.563	792.506	2456.076	1868.823	380.815	8834.897	168.423	157.886	137.188	1159.663	616.526	757.831	123.651	4489.487	5241.705	303.738	992.779	275.932	239.772	2274.569	362.853	8209.702	102	0.987	1143.608	166.814
13902.051	15780.283	10498.659	18046.256	12246.51	19880.239	9356.903	17126.627	743.962	419.12	354.395	572.612	1583.758	1129.765	321.144	8331.749	203.018	232.142	160.932	874.028	251.209	440.166	156.832	3038.251	4424.052	309.732	1272.116	291.792	119.588	1510.533	251.059	5927.391	111	0.994	734.014	168.95
21403.155	25062.361	16087.264	26456.365	15865.31	30178.776	13366.617	19792.454	1085.303	515.344	451.594	724.561	3064.587	2315.759	374.271	10857.344	195.245	219.379	148.284	962.756	785.683	731.677	123.844	3922.039	9167.156	325.133	1151.435	285.566	191.23	2749.781	286.005	7118.359	107	0.958	1192.182	170.304
14529.984	16957.903	11243.059	19480.02	12959.137	21625.457	9674.466	18015.811	922.188	428.725	495.918	449.522	1711.503	1087.503	298.542	7677.041	215.608	282.245	185.595	2033.229	335.043	433.229	164.328	2597.205	6022.805	274.807	1139.066	296.324	4720.588	1775.149	319.55	5615.502	117	0.906	759.62	171.568
15121.714	19404.566	13512.268	22022.817	15451.357	25160.045	12110.345	18473.956	732.994	419.974	338.604	479.975	2108.071	2781.971	345.591	7365.654	166.047	252.866	183.44	856.34	500.533	516.878	178.856	3115.274	5475.527	273.992	518.781	250.371	278.573	1622.054	275.054	6786.297	119	0.961	849.181	174.609
24347.969	24152.647	15411.484	26622.009	18977.102	28634.85	14960.811	20182.039	960.409	557.938	386.262	597.52	2303.337	1858.679	356.303	7368.003	290.274	345.238	198.246	1290.874	485.604	429.137	167.644	3345.308	13307.812	274.974	1495.978	296.168	3392.842	2152.65	295.774	6453.108	106	0.993	749.972	174.764
17085.578	18679.599	12252.278	21008.282	15616.909	24424.141	12833.693	17957.839	898.865	461.711	345.498	463.697	1799.85	1364.692	323.155	8068.126	196.652	248.356	163.823	779.2	397.797	497.212	161.386	3156.333	3652.649	318.84	1348.528	283.303	133.288	1527.554	262.931	6027.005	110	0.998	730.9	180.345
14609.099	16553.75	12190.391	18065.525	13135.334	20833.545	10801.389	17380.528	727.998	385.722	307.605	519.321	1794.362	3855.183	364.12	7110.095	164.279	240.627	174.323	882.299	464.71	457.065	176.523	3184.771	4420.056	269.375	834.123	247.849	1123.273	1482.163	309.247	6973.321	105	0.984	855.548	182.014
17153.221	17272.476	12139.754	19202.228	14034.044	20729.385	10973.431	18815.327	870.617	1003.14	344.582	561.715	2095.588	6027.119	293.015	7079.449	243.535	263.185	165.735	939.82	412.027	478.997	166.146	3142.523	6482.395	260.238	971.169	276.216	100.656	2200.124	313.702	6249.305	104	0.961	771.135	182.712
14760.098	16544.77	12002.332	18315.94	13318.718	21706.909	11363.961	17928.443	830.178	438.849	378.426	764.098	2862.635	1489.832	353.932	8959.514	146.388	183.821	149.478	1216.147	510.678	540.147	119.518	3993.828	3477.876	302.087	815.034	258.924	2654.785	2194.054	383.556	7524.772	102	0.987	1092.735	183.147
15360.61	17698.021	11794.435	19641.269	15058.909	22003.987	12567.791	16528.634	714.283	462.078	360.099	546.983	2172.169	1558.109	343.143	7674.681	210.167	249.038	188.671	925.644	377.19	529.978	157.475	3310.209	7182.036	291.149	1622.949	276.387	90.22	2511.585	281.072	6379.774	98	0.98	723.184	183.714
17027.888	18089.586	12438.3	21040.319	15903.246	25110.47	12814.694	18816.8	902.245	427.454	319.563	442.754	2361.726	1044.634	275.688	7225.541	244.897	268.127	135.959	870.064	403.808	416.578	154.144	2906.154	5617.288	281.73	1050.788	286.827	98.225	2317.841	264.337	6142.511	169	0.911	781.163	186.956
18474.88	21391.634	16168.751	21877.802	15486.829	23851.588	13075.116	20754.073	747.359	365.867	313.963	511.95	2322.473	2578.922	288.363	8481.283	168.344	192.692	157.321	891.048	443.806	518.119	111.265	3241.995	6429.749	284.092	893.398	268.154	164.692	1867.577	301.717	6658.701	102	0.987	944.157	183.373
19509.894	21567.592	15294.086	23325.587	15424.951	25347.112	12399.082	18906.059	915.517	469.759	390.275	729.349	2684.21	1495.446	317.458	9810.424	188.912	254.077	150.062	1194.453	966.04	643.382	126.433	3540.563	9674.885	299.087	1361.387	268.682	947.177	1944.818	284.228	6847.814	141	0.904	1145.011	184.989
19793.04	19594.955	13579.991	21393.03	16327.101	23770.739	13031.665	18236.614	883.383	447.462	390.216	565.334	1814.597	2260.074	307.022	8369.027	245.266	353.432	160.615	803.839	368.357	459.609	157.997	3285.965	9551.394	293.613	1640.352	266.21	209.834	1304.259	340.733	6105.994	136	0.895	748.971	188.279
18546.296	17107.591	14205.964	22642.204	17322.418	27563.598	12945.212	21224.413	696.484	359.596	300.87	465.483	1843.727	2899.692	276.743	7766.547	155.504	168.974	162.784	820.125	433.675	476.044	115.074	2854.562	5625.757	281.212	791.187	278.378	351.242	1616.429	300.452	6542.819	99	0.99	939.449	186.015
18985.603	20127.599	12776.104	21605.222	15331.778	23309.133	11752.677	17491.203	929.15	502.694	410.261	544.227	3013.677	1882.976	377.349	9152.358	271.245	348.156	161.986	1152.292	691.806	574.903	150.824	3513.19	9855.12	310.038	1163.537	294.562	145.676	2752.836	320.485	6723.109	111	0.994	670.95	189.014
15461.759	16433.095	11232.874	18336.627	13654.112	21790.832	10550.122	15819.59	874.193	460.817	246.097	547.366	2451.905	1557.182	323.717	7488.698	261.586	290.284	160.233	957.517	443.329	487.324	153.151	2936.182	5031.972	291.145	692.122	276.083	77.987	2110.962	284.71	5864.357	110	0.985	800.718	188.745
19170.533	21343.124	16501.079	23668.654	17429.892	27183.019	14015.465	22515.761	687.47	343.419	302.822	434.492	2380.049	1928.071	283.373	7943.877	195.836	230.959	167.874	782.682	508.696	535.832	121.779	3034.188	9058.233	263.052	1098.866	287.473	119.388	2167.557	267.503	6241.632	126	0.948	920.738	188.69
18811.992	19580.592	15030.748	23134.987	17133.363	26681.075	13311.535	20879.102	743.778	349.349	324.637	491.882	3018.243	2893.316	309.495	8265.845	212.846	245.89	165.233	942.35	653.979	493.346	118.86	3023.746	8839.002	263.48	926.431	287.389	339.014	2252.712	301.124	6625.059	166	0.95	910.259	190.958
19060.81	21139.455	15531.192	23724.537	17165.612	28016.958	14771.93	22166.563	980.641	492.382	390.368	585.779	3119.019	1720.788	314.81	8053.144	189.563	205.571	149.056	1062.297	587.098	577.376	112.688	3752.934	8055.418	322.509	1287.247	256.479	135.573	2400.1	312.246	7424.687	103	0.965	1035.956	190.471
17373.532	19955.763	14636.277	21747.342	15632.111	24904.312	13146.118	20019.789	737.962	418.875	325.261	472.912	2338.143	1889.359	356.534	7293.373	172.586	206.703	180.819	882.198	566.975	518.512	155.375	3248.82	5680.075	294.848	909.656	234.846	120.567	2088.166	249.862	6664.15	101	0.99	855.955	192.292
15597.488	17580.593	12630.532	19155.252	14014.51	22338.242	11848.86	18121.571	791.14	454.176	378.228	608.292	2053.547	1408.669	302.565	9463.35	160.83	173.815	138.595	1015.973	335.457	497.593	117.436	3845.346	4826.856	304.713	1065.459	263.147	188.473	1409.268	377.584	7209.295	120	0.903	1087.167	191.917
21902.161	21361.923	15074.985	24043.423	17990.469	26822.804	14424.968	22536.147	893.244	443.167	335.168	461.159	1549.016	2621.379	290.423	7382.166	243.049	291.469	158.809	622.529	252.801	418.519	148.269	3171.291	7205.041	282.781	1244.811	253.539	77.098	1678.053	278.316	6484.069	149	0.883	755.641	195.909
15612.015	17871.697	13155.707	19517.996	14237.273	22531.294	12327.693	18605.658	694.394	351.735	317.251	525.36	2080.049	2820.844	305.122	8612.595	173.83	215.954	159.523	927.853	661.235	562.525	122.905	3209.565	5501.917	286.746	1623.979	266.382	121.538	1911.105	323.545	6444.505	105	0.953	893.186	193.69
20220.004	23006.832	16731.013	25263.701	18179.516	28998.88	15819.758	22572.611	670.965	350.445	303.265	369.317	1716.856	2090.897	261.267	7818.514	174.495	191.827	166.607	787.132	435.075	437.428	117.458	2998.97	7764.389	279.885	1190.025	279.057	193.63	1675.78	278.201	6502.88	159	0.91	925.475	195.135
18159.434	19612.826	14717.745	22499.919	16438.172	25709.845	13775.855	20095.135	732.218	514.621	323.532	530.055	2556.268	5253.023	297.784	7443.93	164.092	193.456	161.742	960.158	519.841	541.863	115.832	3080.336	6352.815	277.81	1136.538	290.386	201.357	2348.148	309.877	6779.019	101	0.977	941.49	192.886
17863.211	20593.759	14731.519	21798.5	15774.563	24705.27	13398.987	20430.816	757.559	427.766	381.545	648.992	2252.446	1640.782	310.363	8864.731	176.721	203.346	153.593	989.791	452.255	499.266	118.924	3753.999	7071.35	305.522	1179.948	254.754	102.613	1522.047	325.72	7420.939	102	0.943	1077.627	193.667
16527.677	17556.408	12820.265	20553.397	15021.295	24941.03	12833.742	19508.636	789.847	495.549	385.955	556.232	1940.456	2256.93	315.529	9101.157	168.325	169.843	126.196	1027.549	525.739	420.206	120.785	3952.796	6245.806	327.834	1087.447	249.781	401.048	1954.374	337.809	7992.932	119	0.933	1101.181	192.458
22394.378	25970.914	18193.216	27156.459	17064.967	28766.774	13927.752	21096.03	919.105	840.777	401.673	809.682	3051.491	3057.342	324.134	9880.749	209.996	272.068	144.454	1040.411	756.276	766.383	118.913	3421.313	9569.286	289.343	1175.613	277.035	108.203	2259.66	267.984	6751.885	112	0.943	1177.866	193.518
10969.505	14525.354	9241.396	16227.402	12060.421	19399.152	9801.786	15156.276	656.511	442.415	341.035	453.196	1461.357	1640.13	326.703	9065.655	155.032	208.917	147.82	889.706	264.983	466.361	150.932	3257.691	1663.764	320.577	1819.326	286.88	152.835	1292.077	313.908	6136.644	101	0.977	698.104	193.619
13065.326	14250.207	11120.273	16103.027	12226.53	19602.696	10658.236	16672.594	801.52	351.409	452.686	498.877	960.622	752.751	283.184	8281.754	135.041	139.017	138.744	1727.437	308.882	428.351	142.491	2556.536	3447.34	276.704	564.396	268.442	13278.8	1548.321	419.185	6406.77	108	0.98	978.333	193.056
22334.214	23020.005	17638.751	27917.221	20217.227	33247.33	16204.804	24834.006	913.349	467.725	364.864	532.888	2174.045	2093.432	286.176	8836.198	180.186	222.642	152.976	779.129	342.74	557.096	110.204	3490.509	8132.613	306.935	1177.416	260.029	100.856	1869.373	333.896	6952.52	98	0.993	1030.806	193.878
15108.384	21294.72	14984.797	24248.817	17798.878	27290.145	13779.455	22382.293	702.585	480.341	368.461	567.388	2513.086	2243.208	382.216	7296.705	179.44	322.931	156.124	1078.839	515.863	487.163	166.139	3551.772	5563.606	307.81	1607.972	285.158	294.062	2215.264	362.776	7226.292	161	0.921	712.214	196.512
18442.836	19656.322	14502.963	21507.175	15138.045	23905.075	12137.793	19666.279	1015.963	756.036	394.9	810.877	2111.074	3705.586	316.516	9068.813	180.318	211.237	152.416	1088.238	442.165	630.753	127.865	3845.804	8139.499	275.181	1325.815	269.35	376.445	1734.206	294.875	7538.565	120	0.914	1148.933	195.358
20443.699	22416.998	15979.641	25187.123	17627.957	28480.636	14605.268	21034.93	770.47	2005.692	436.697	724.516	2490.417	7919.341	328.691	8695.83	160.534	211.449	127.456	1249.383	746.368	518.694	123.128	3300.876	6704.118	298.319	873.971	253.736	222.966	2492.371	289.732	7023.371	111	0.994	1118.05	196.734
19561.839	21150.603	14554.14	24011.408	17776.167	27835.587	14038.202	23031.303	874.688	500.842	330.99	466.003	2147.072	1914.168	303.784	6583.015	279.148	371.682	166.967	1145.17	540.119	529.666	159.918	3225.993	8931.165	311.395	2100.214	278.911	94.418	1891.1	275.709	6434.055	132	0.928	766.886	199.273
19195.602	17580.282	12791.887	18864.041	14063.846	21879.82	11326.451	17762.176	822.916	443.824	340.042	480.079	2157.908	1964.474	380.14	8081.686	182.776	214.734	188.515	820.344	699.405	547.285	161.086	3453.063	5872.649	322.286	1122.933	242.317	375.312	1717.042	232.928	6824.029	98	0.993	848.878	198.194
14529.076	15785.526	12488.519	17798.684	13901.048	21829.8	12205.957	18681.386	864.1	332.384	956.879	460.096	1048.769	1110.862	309.831	7160.448	151.134	151.529	148.453	1172.66	323.025	409.715	119.434	2757.714	5639.708	272.508	1208.537	280.865	5958.23	1456.33	317.973	7125.38	135	0.856	951.567	199.833
15438.309	16019.585	12268.091	18375.466	14104.005	21892.917	11478.275	18291.611	732.281	394.384	349.071	599.838	2472.704	3285.446	299.285	8796.495	160.136	178.88	151.303	938.465	490.992	509.946	127.268	3501.092	4905.201	312.856	1138.32	274.032	484.096	1992.635	360.586	6940.159	112	0.96	994.027	199.5
20576.351	19519.868	13370.887	21364.918	17176.625	24405.293	15232.612	18840.697	844.702	438.394	319.11	521.958	1730.953	2393.632	315.766	7915.498	244.854	292.754	159.473	772.046	242.717	384.958	151.148	3678.002	8673.81	279.378	1459.63	261.683	81.756	1825.779	273.293	6852.4	106	0.993	747.792	200
16883.251	18625.108	13921.131	20503.316	15578.195	25040.468	13190.329	20457.01	716.923	413.323	378.83	537.774	1412.908	2772.511	316.668	8307.048	175.252	217.208	146.88	965.446	423.223	547.253	124.721	3364.568	7785.291	304.999	987.637	274.328	1967.408	1202.462	371.821	7070.291	105	0.971	1002.833	200.157
17842.605	19784.874	14301.169	21897.991	15908.74	25659.807	13840.399	19987.393	835.681	440.352	368.561	511.616	1802.368	1710.533	299.844	8981.487	186.587	212.023	159.461	979.595	409.915	554.568	117.714	3501.597	8132.753	321.503	1387.276	252.501	185.34	1391.827	376.114	6921.049	147	0.908	1032.861	201.507
22945.314	23016.914	17124.741	27666.828	18906.404	30931.676	14162.739	21735.915	948.361	1533.844	399.905	932.987	3039.31	9048.767	331.504	9223.119	199.623	235.92	148.434	1077.324	653.513	659.487	122.71	3710.979	9143.98	282.982	1028.148	279.556	102.534	2270.343	322.973	7290.001	119	0.895	1174.441	201.248
20972.861	23455.868	14888.335	24786.707	15706.745	25500.997	11034.404	18673.812	976.39	528.868	472.497	629.021	2703.632	1987.397	401.14	9483.995	269.504	354.342	172.537	1037.233	679.918	569.508	144.161	3089.821	13594.036	412.865	1189.359	284.382	711.348	2192.152	349.364	6198.05	162	0.904	618.364	201.34
19024.599	20514.69	17086.714	23359.509	17926.604	28415.618	15073.216	24551.865	773.181	402.827	359.05	459.4	2500.405	1517.682	339.001	8244.702	151.973	204.84	159.405	1057.635	784.271	480.803	134.51	2973.243	6189.955	310.951	597.551	277.257	1285.621	2086.263	348.592	6739.91	105	0.984	970.281	201.252
19089.045	19320.58	12525.212	19859.347	14468.608	20981.594	11005.953	15834.014	862.084	468.982	410.739	605.322	1613.187	2035.096	372.173	10433.608	261.326	311.457	165.38	907.392	371.101	608.646	135.383	3387.646	13072.14	350.355	1613.371	281.641	172.271	1091.027	285.89	6254.548	107	1	643.276	202.519
19930.451	26648.095	19024.315	30454.599	22468.068	34614.474	18047.291	28416.25	700.943	473.126	354.005	514.612	2861.897	2394.891	371.484	7171.304	216.814	360.726	163.221	1038.725	482.738	566.555	170.419	3553.701	8369.38	299.637	1485.368	286.76	80.325	2352.978	275.883	7226.189	193	0.868	716.676	206.339
17950.228	18359.975	13758.965	22106.409	16053.83	26252.54	13251.402	19886.176	911.571	732.825	401.82	862.084	2766.264	6836.057	333.691	9193.684	170.834	191.285	157.262	1074.856	650.249	607.087	134.304	3734.14	5863.294	283.866	1664.792	262.736	119.851	2281.017	283.685	7385.08	116	0.898	1145.44	203.897
9769.024	13686.885	10251.288	10790.546	12265.232	20016.689	9445.457	14663.35	967.836	353.479	374.305	479.273	2588.237	2455.073	370.051	8008.687	205.664	222.856	178.175	1550.544	510.564	538.725	161.4	2676.172	3399.147	333.729	881.097	280.43	713.133	1979.048	325.801	5620.777	106	0.98	829.113	203.783
19227.75	19986.035	15617.911	23652.726	18262.853	29066.576	15179.659	22872.644	730.618	388.777	336.005	468.488	3342.215	1780.878	337.441	7848.037	165.145	193.029	174.821	949.525	864.263	547.733	130.284	3194.928	7231.853	300.811	612.943	284.836	393.908	2776.349	346.016	6773.357	185	0.824	968.262	205.678
14969.987	15442.252	11809.901	18023.374	13745.652	21649.685	11204.234	17294.602	731.014	404.441	344.116	654.164	2031.966	1160.753	287.228	9083.284	162.597	170.709	160.295	1060.766	548.949	518.386	104.696	3600.324	5314.286	303.85	1369.542	256.756	645.537	1456.232	339.897	6986.676	114	0.92	1059.325	204.816
18723.037	19325.924	13124.389	21845.558	17081.72	25833.826	14005.347	19891.211	838.947	437.829	305.438	541.785	2422.317	1976.113	299.222	7427.426	240.018	309.169	171.627	1007.264	483.848	503.145	156.886	2992.969	6491.607	296.416	1276.916	272.393	97.089	2279.059	238.457	6041.144	152	0.861	764.322	207.625
18488.3	20412.397	15314.527	22545.75	16754.448	26470.353	14029.348	20935.988	756.885	413.029	304.592	468.516	2280.407	3070.261	333.436	7791.624	181.297	236.152	156.739	776.346	511.222	661.111	141.108	2777.518	7396.05	295.226	830.096	254.241	424.442	1820.472	274.585	6131.548	189	0.824	867.854	208.325
18546.661	20425.851	15498.725	22364.908	17016.979	26892.938	15068.932	22342.609	647.945	352.889	343.201	400.57	2464.273	1685.162	300.96	8301.105	175.561	207.828	176.864	810.742	568.446	620.416	127.328	2990.857	9470.728	306.492	791.074	274.036	597.207	2159.872	346.327	6584.074	116	0.977	957.009	206.095
17106.123	18997.076	14138.487	21021.371	15987.697	25258.485	14167.291	20766.295	719.987	406.221	341.439	552.841	2574.823	1688.009	299.515	8507.795	166.145	196.054	166.761	880.773	453.786	585.483	133.829	3466.924	7232.093	288.092	1039.717	273.252	151.218	2091.203	348.472	6712.324	113	0.981	978.597	207.314
20336.274	22447.784	15859.002	24294.191	16732.714	26880.286	13972.513	20775.77	859.229	895.271	387.387	749.333	2158.826	4386.148	311.975	9160.091	189.667	226.627	142.787	1133.505	409.641	562.077	122.555	4058.423	7880.939	281.078	1238.872	273.094	372.062	1716.232	342.452	7845.781	139	0.901	1176.788	208.486
19121.101	23474.4	17265.558	27286.58	20093.137	30744.672	15980.674	27745.995	664.264	440.213	349.895	520.323	2338.948	2246.99	330.516	6940.321	215.004	385.682	177.842	968.512	348.734	526.918	162.156	3289.638	8021.14	313.551	1634.693	284.461	88.087	1766.232	305.296	6920.521	121	0.965	726.55	208.69
15523.184	15402.651	12323.088	18601.996	14387.311	22344.145	11519.12	18051.802	662.307	384.834	291.647	404.393	1588.876	2377.525	282.136	9369.747	163.015	185.657	162.885	883.446	380.474	678.236	123.922	3078.248	6627.888	273.944	1125.264	260.077	98.496	1485.799	267.748	6113.982	105	0.984	888.481	209.31
20315.428	20369.044	16851.913	24754.662	19356.45	30556.866	16157.849	25390.786	746.437	344.62	315.648	520.121	2395.09	3120.619	286.273	7809.673	163.987	210.986	160.17	669.379	464.566	443.671	121.804	3084.515	8576.611	296.304	1174.935	276.299	438.724	1909.594	340.84	6788.442	184	0.868	947.429	211.348
19140.613	20178.547	14633.503	22312.696	15583.663	25007.548	12485.577	19739.866	1063.638	487.122	375.851	776.893	3371.077	1881.746	327.439	9511.646	195.567	227.403	154.77	1202.805	468.392	606.591	112.89	3814.446	9166.571	295.079	1304.654	282.948	477.669	2570.879	270.337	7475.663	115	0.928	1192.404	209.943
18609.521	19893.474	14596.524	22461.527	15554.308	25508.828	12489.609	19521.213	869.05	465.7	384.737	800.156	3560.607	1501.486	359.859	11012.377	167.384	202.171	135.402	1326.402	928.587	655.013	114.303	3828.861	5743.061	365.796	1534.288	276.586	320.03	2651.115	295.264	7235.201	158	0.843	1222.709	210.766
20991.223	22664.754	15381.553	24558.427	15241.009	28230.99	12128.511	18219.247	953.216	515.579	419.16	926.295	4913.447	1670.917	418.504	11295.815	214.866	250.57	176.904	989.671	976.511	803.725	115.452	3767.678	13900.116	367.345	1510.418	282.168	145.177	2589.904	277.098	6745.801	134	0.815	1267.522	208.776
23326.757	27191.961	19384.715	31565.684	23899.401	36515.63	20130.961	28882.958	775.815	449.774	355.748	481.326	3182.693	2469.939	347.753	6877.845	254.083	448.101	184.682	970.742	492.389	525.915	168.761	3381.271	11711.549	312.023	1315.733	288.637	109.695	2381.18	285.26	7216.575	167	0.803	721.195	213.386
22413.185	22925.244	15671.228	25572.248	18544.082	28719.147	14900.306	22605.856	921.326	477.041	403.909	531.873	2274.384	2544.98	357.006	8601.486	258.556	346.847	158.96	947.649	263.903	583.11	145.904	3500.939	10328.387	343.945	1005.129	272.648	107.5	1938.897	263.62	7074.777	126	0.959	665.048	210.254
17480.258	20536.043	14723.636	24286.505	18118.098	28289.433	14422.417	24882.141	826.321	457.837	321.649	476.683	2002.142	2142.911	299.582	7726.193	203.533	326.662	169.464	886.055	520.9	459.478	161.311	3374.551	4731.469	316.063	1636.182	279.83	131.406	1745.334	296.951	6576.082	114	0.99	733.289	210.395
14888.262	15383.326	10875.333	17291.564	14010.579	20663.452	11668.419	18626.022	914.469	482.69	352.996	580.1	2265.731	1673.046	290.703	7730.884	200.541	234.438	172.545	1033.776	491.513	324.138	166.397	3425.459	3277.409	317.88	1587.876	272.929	1508.185	2263.601	273.864	6810.733	105	0.984	740.157	211.014
19555.14	18212.68	14245.695	23742.52	18172.848	28899.187	13426.729	20877.17	711.834	415.1	307.976	489.034	1793.303	3938.449	336.221	8236.007	182.057	219.501	170.944	766.226	491.452	695.2	139.529	2700.066	7905.609	294.912	677.543	242.54	955.098	1325.029	291.806	6118.627	109	0.976	862.463	210.784
20094.894	22930.182	15596.247	24482.189	16302.537	27847.654	14147.941	20388.164	943.828	480.058	397.704	901.951	5735.985	1557.256	396.354	10443.9	206.651	231.891	165.192	1379.995	1173.741	679.717	113.143	3984.889	9044.324	339.674	1435.762	273.997	159.076	3721.898	264.02	7312.184	107	0.989	1230.136	212.201
12096.88	14192.711	10072.864	16638.658	12782.315	19995.774	9941.443	17051.344	836.747	371.956	558.887	470.135	1335.21	2883.803	259.507	6980.926	193.072	241.561	190.257	1343.558	227.04	392.883	170.854	2371.81	4148.61	312.237	947.793	264.995	3252.684	1590.416	243.928	5809.369	160	0.814	748.756	215.806
12992.218	14153.486	9674.418	15968.226	12827.501	19616.004	10437.613	17716.633	838.752	454.763	298.344	504.176	1699.299	845.113	266.339	8401.437	220.862	204.455	139.761	1376.582	375.026	496.473	174.658	3423.318	1421.552	292.195	746.133	270.213	1002.913	1626.099	310.662	6904.442	117	0.985	781.748	214.073
15486.175	17307.653	13122.206	18180.855	13751.459	21318.378	12057.802	18224.181	676.333	2146.075	290.753	546.136	2120.508	7428.785	296.917	8241.699	160.653	213.168	166.83	720.814	656.662	585.339	117.468	2864.099	7323.589	266.933	965.286	269.425	407.655	1808.73	251.828	6269.758	102	0.974	899.725	214
22443.288	21769.745	14997.44	24156.308	18302	27099.846	15423.299	20048.863	926.066	472.186	401.956	634.129	2786.558	1866.936	387.696	9172.818	270.025	327.943	163.656	861.165	418.087	541.169	143.221	3683.99	11081.111	312.839	1026.603	281.246	104.008	2272.766	268.226	6799.423	108	0.955	657.63	215.148
20851.866	24812.921	18441.999	25818.43	19117.057	30635.144	18408.861	25243.226	709.202	322.383	293.881	484.326	3320.234	1577.446	281.346	7387.095	163.741	225.667	147.518	737.554	570.973	408.863	114.133	2862.935	8075.256	262.312	552.642	288.262	131.029	2709.106	357.065	6460.079	101	0.977	951.955	214.827
19001.647	20055.281	15739.563	23539.657	18197.843	29547.549	16061.676	23509.5	729.184	363.453	340.738	523.924	2559.477	2691.058	321.658	7700.373	182.913	204.964	162.79	752.965	660.877	523.463	135.129	3128.598	7355.32	282.892	565.376	284.434	357.795	1885.311	363.26	6972.044	182	0.826	984.731	218.418
16033.602	17806.995	11767.459	19760.561	14032.711	22172.269	10922.316	18943.983	1092.566	495.806	430.54	678.685	2649.309	1631.681	412.795	7674.495	240.804	308.015	169.998	1184.191	643.815	485.085	140.773	3328.11	7660.633	344.997	1630.013	275.593	245.782	1831.178	356.136	7230.431	156	0.902	641.75	217.731
14838.226	15675.09	10583.916	17379.277	13992.38	20786.623	11626.355	16451.582	1261.407	455.594	359.32	536.183	1964.569	1252.176	326.747	8227.214	229.753	321.431	171.528	1087.834	346.641	605.372	168.784	3370.503	5457.092	326.059	1516.667	283.856	126.629	1519.788	274.604	7035.598	110	0.985	702.682	218.036
16821.453	19928.592	13490.116	23051.744	17210.482	26837.196	13952.17	23292.093	746.076	404.648	319.813	436.56	2241.719	1548.574	307.72	7518.023	220.179	382.337	184.411	995.364	453.346	519.806	158.268	3211.281	6813.384	298.4	1528.382	275.906	400.55	2062.917	276.719	6550.534	115	0.999	729.343	217.378
19396.581	22202.226	16562.992	23953.801	17915.838	29325.499	16717.202	23624.519	654.106	337.691	332.655	463.597	1870.485	1995.446	299.162	8304.438	185.916	203.791	167.453	714.62	518.595	517.46	138.555	2931.769	8256.593	289.651	983.572	269.171	441.337	1388.959	393.071	6636.267	113	0.981	990.633	217.81
15013.173	16275.929	11049.158	18583.798	13755.903	22857.829	11374.414	17562.196	958.928	493.758	468.59	449.65	1429.429	1145.141	407.79	10871.086	182.572	168.675	149.434	1026.057	241.257	559.931	143.464	3336.527	1666.318	362.568	1598.291	265.987	192.091	1490.435	277.674	6617.217	117	0.985	612.5	219.5
17526.809	20288.79	13149.125	22629.676	16544.576	26233.564	13127.692	20291.827	791.319	421.724	364.414	526.352	2307.215	2019.499	334.367	8543.238	221.761	279.878	169.345	912.028	395.077	556.946	153.474	3447.602	7255.672	327.901	1668.716	289.412	165.471	2141.826	241.106	6469.899	117	0.985	674.5	219.5
19218.265	19843.546	14719.757	23285.608	17070.876	26716.27	13737.25	20027.72	1019.56	464.754	364.012	672.071	3425.375	1560.931	307.976	8272.306	191.078	230.025	143.531	1108.737	687.863	550.745	120.507	3639.25	8293.099	275.536	850.962	261.987	514.856	2373.148	283.559	7626.397	118	0.964	1168.831	219.254
19496.945	19694.075	13113.92	22020.722	16504.58	25743.801	14049.439	22041.367	930.58	446.304	395.352	548.173	3438.838	1963.095	394.755	7673.178	236.04	261.856	132.951	1056.477	421.475	470.359	153.09	3578.317	7311.927	314.909	951.519	284.516	129.084	2929.537	327.231	7278.641	115	0.999	664.117	219.909
19020.353	18908.893	15362.081	23262.02	18246.434	29131.197	15575.932	23359.433	943.054	338.377	283.159	505.869	2437.234	3293.065	282.114	8122.542	151.052	186.781	156.502	909.922	546.78	476.198	121.643	3009.871	6052.398	311.066	905.053	275.736	142.138	2047.724	332.638	6378.943	142	0.877	944.106	221.81
14879.495	14810.13	12325.998	18238.347	15241.557	23864.578	12927.871	20542.134	753.287	378.088	316.662	587.744	2979.689	2220.426	302.667	7908.056	154.121	150.338	154.944	835.593	600.84	413.534	129.223	3453.792	3919.483	280.982	965.348	278.44	203.78	2455.093	383.485	7173.928	147	0.918	974.997	220.065
19740.505	20388.82	13496.635	21768.04	14964.012	24654.648	11628.183	17304.291	1030.504	520.483	552.196	592.222	1529.563	1185.144	413.666	9335.707	292.206	275.397	223.399	1735.942	330.587	524.739	189.821	3297.825	16268.534	390.799	1719.545	290.316	3623.88	1130.48	354.426	7242.062	109	0.946	574.344	220.289
17633.443	18895.607	15126.023	21292.035	16838.234	25098.624	14753.667	22455.396	759.842	886.027	276.142	553.91	2684.531	4117.239	312.77	8054.321	155.22	168.393	174.618	923.161	627.447	523.022	130.943	2855.241	5904.242	266.699	761.984	258.528	511.226	2430.494	336.455	6451.551	122	0.945	883.074	220.689
18855.944	18369.018	14251.065	21975.945	16135.526	26192.018	12814.325	20937.595	875.57	438.407	389.604	740.28	3788.031	1320.249	370.2	9367.862	186.54	201.675	139.589	1133.381	1217.001	559.953	112.86	3826.289	8865.536	351.926	1151.904	282.906	200.484	2610.779	261.981	7449.929	103	0.983	1226.015	221.053
16920.205	17013.539	13342.991	20414.562	16227.526	25810.838	13645.318	20675.804	710.615	352.323	369.346	740.279	2776.522	4614.437	288.134	8745.209	169.16	166.69	163.809	948.303	620.113	541.229	124.963	3184.801	5281.824	288.094	953.434	285.102	608.705	2154.915	379.424	6720.913	121	0.937	1003.5	222.5
18377.841	18830.108	12241.874	20966.634	15747.471	23573.309	12928.654	18710.424	951.944	504.896	444.511	748.521	2053.815	2840.283	418.007	8961.036	239.707	285.202	168.638	976.492	604.384	550.244	140.468	3803.692	8672.44	316.598	2116.378	294.008	242.069	1306.841	277.28	7150.775	111	0.994	633.05	223.266
19623.417	18411.238	12951.552	20242.184	16670.967	23310.972	13941.408	17914.493	963.837	439.023	284.234	550.786	2810.262	1843.413	327.792	6303.747	260.138	385.942	135.422	871.36	722.192	498.097	164.093	2952.772	5333.32	273.09	727.724	284.753	230.603	1863.754	249.425	6503.503	116	0.948	788.328	224.198
18607.423	20173.14	15368.584	22175.986	17312.179	26429.728	15049.924	22568.607	774.883	1195.127	270.34	671.654	2728.687	7823.469	309.641	7305.087	165.065	169.881	151.876	852.274	690.39	557.95	119.349	2867.899	7008.288	267.532	627.456	263.846	109.491	2517.787	309.905	6357.265	105	0.984	892.014	223.043
15559.291	17147.229	13185.092	18458.012	14767.709	22840.523	13186.322	20008.683	797.126	367.103	309.474	449.869	1911.766	3248.591	278.179	7966.696	170.227	181.686	148.514	1014.726	412.329	601.942	111.875	3516.245	5718.467	283.548	663.294	271.882	215.026	1523.469	291.559	7383.626	134	0.98	926.604	223.194
16262.693	17426.75	13498.425	19192.949	14033.743	23348.461	12702.158	19864.725	800.551	344.423	306.462	632.999	1723.892	1411.058	249.949	10532.836	159.776	192.391	158.784	932.502	427.007	575.629	106.171	3058.711	8495.263	306.254	1340.962	257.947	136.473	1410.494	293.624	6000.428	131	0.921	1081.111	222.66
18669.004	19635.998	14732.82	22184.767	16032.55	23985.128	12996.484	19386.419	827.721	476.635	349.585	698.291	3826.167	2745.694	282.002	9154.89	169.748	257.983	157.572	1048.732	725.2	603.937	124.188	3276.49	7374.703	303.362	895.066	273.744	2611.854	2667.014	364.724	7225.393	106	0.98	1158.689	222.679
20667.211	23235.641	16184.495	24220.56	16111.548	25953.838	13014.197	19653.348	953.833	494.455	431.849	803.831	2682.648	2222.975	400.684	10072.885	200.723	248.937	204.208	1353.463	636.553	650.378	114.57	3719.624	10454.054	335.649	637.038	275.749	1636.73	1795.319	353.144	7541.598	175	0.882	1264.626	224.969
16787.27	18457.571	12028.059	20627.121	14378.437	24007.967	11555.768	19455.604	978.269	570.823	504.631	712.044	2793.31	5480.38	438.674	10174.633	223.255	258.741	154.247	1003.521	480.355	630.215	160.869	3856.732	5593.881	368.818	1699.587	284.229	286.083	2406.13	300.355	7109.834	167	0.922	585.087	226.153
19180.874	20880.389	15456.505	22484.942	16361.191	25698.825	13940.363	21460.573	871.154	429.843	354.415	659.852	3207.867	1310.623	313.642	8745.751	169.414	233.774	142.259	1261.161	770.096	605.668	129.255	3574.463	7407.089	296.014	1554.697	279.627	124.076	2128.985	354.893	7369.07	149	0.955	1184.117	226.111
21078.505	21932.684	15997.432	25721.591	18273.014	29784.19	15034.826	21352.65	873.076	460.319	386.854	769.67	4557.852	2532.878	367.893	10119.017	202.918	263.806	158.717	1129.26	1174.673	667.499	117.908	3777.28	14107.317	402.487	1390.248	293.158	209.325	2904.765	249.207	7258.795	130	0.94	1230.477	225.769
13514.596	13799.459	11941.54	17637.818	13815.923	22139.526	10303.501	16054.356	772.215	1058.932	695.061	255.209	345.659	3438.022	273.034	7374.103	160	198.46	163.149	797.141	176.352	418.118	133.893	1471.689	5818.515	298.527	473.413	235.312	4961.922	812.752	336.585	4128.471	101	0.99	849.47	225.47
13874.819	15159.425	11395.251	16791.706	12851.967	20663.467	11766.194	16984.337	660.678	373.698	304.415	619.121	1862.589	1552.436	286.47	8853.669	147.132	172.205	161.203	884.534	397.652	516.712	103.554	3109.395	4479.404	298.239	1278.44	264.521	128.497	1506.571	262.05	6484.105	129	0.954	1061.725	226.554
15452.019	15005.661	11842.264	18599.563	14672.965	23935.021	12214.48	19559.63	1008.179	490.74	394.201	673.364	2257.379	889.016	292.104	8939.01	171.129	156.419	142.84	1074.609	527.282	583.767	119.065	4418.34	3414.818	320.283	1348.063	269.848	384.927	1721.279	304.898	8533.022	106	0.993	1207.557	225.5
13160.848	15277.459	10156.347	16984.396	11838.547	18212.223	8677.188	15451.947	782.148	476.751	451.927	530.738	1780.895	1600.19	385.725	10273.349	193.256	191.435	173.028	993.299	346.87	587.4	148.613	3232.123	5148.36	335.478	1377.879	294.634	1021.327	2078.338	264.351	6159.709	110	0.955	597.609	226.673
13130.03	16328.755	12377.522	16279.912	12150.237	19420.753	11385.717	15912.244	703.79	645.357	481.962	310.911	452.336	1460.898	276.971	7442.154	164.459	196.001	163.868	967.382	179.872	345.69	131.481	1866.675	4712.03	291.406	572.617	241.786	5346.626	882.219	333.914	4912.643	127	0.955	855.87	227.476
15051.154	15363.291	12242.61	18089.433	14730.173	22799.039	12562.256	18764.56	783.022	358.085	277.197	408.875	2228.708	1956.564	281.172	8264.24	143.848	183.997	157.915	930.782	542.957	478.905	112.129	3164.434	4711.169	284.198	592.408	263.18	183.584	1878.107	319.932	6847.046	162	0.886	919.34	229.759
21324.397	21083.147	11295.914	24745.437	19051.297	29037.762	15979.56	25273.092	1165.045	410.696	228.946	472.389	2919.049	1712.433	275.326	6577.771	308.11	429.864	154.515	1010.185	615.089	557.042	155.273	2466.677	10260.711	286.57	465.662	277.435	681.214	2151.77	265.381	5702.259	254	0.881	799.839	230.539
18894.583	19573.968	14919.477	23239.715	18340.461	28721.936	16039.604	22974.599	734.015	499.302	294.026	491.554	2065.431	3612.684	330.663	8114.877	181.394	205.94	173.638	968.884	488.421	538.861	118.909	3213.35	8682.265	312.318	979.035	262.894	134.764	2066.221	302.963	6779.408	148	0.877	884.419	229.622
20662.069	21727.387	15358.23	24089.589	16095.863	28050.774	13105.993	20094.067	1122.26	565.42	455.574	1017.816	4548.072	2183.709	435.686	11235.436	223.354	267.043	165.208	1126.303	611.96	860.859	132.273	4723.451	14434.921	467.032	1746.65	265.795	136.78	2346.501	411.923	8246.747	112	0.973	1290.562	228.089
17884.897	17406.183	14217.105	21692.922	16959.028	26917.068	14259.647	21337.388	619.638	355.165	295.463	398.683	1722.781	1942.886	267.694	9232.85	156.003	191.343	155.646	839.728	450.254	639.671	120.346	3074.26	6502.052	274.267	1106.769	281.401	254.231	1510.196	422.858	6373.165	107	0.989	944.164	230.201
15387.767	16014.353	12859.023	18520.032	14942.919	23424.076	13338.362	20085.938	644.092	360.126	320.181	535.65	2592.574	1561.283	293.693	8550.114	177.21	168.169	176.83	811.701	517.722	527.135	145.374	3529.47	6831.029	285.098	1163.15	292.759	339.57	2174.773	363.032	7001.569	165	0.934	975.306	231.361
13882.279	13935.478	11055.738	16602.223	13462.78	21819.832	11701.689	18096.993	801.487	429.07	347.388	706.438	2385.235	1562.082	315.169	8671.695	155.602	193.629	143.479	1146.311	568.565	554.455	112.806	3655.518	5297.773	327.264	1840.419	267.139	397.219	1859.21	287.234	7698.956	101	0.977	1116.658	230.173
13353.736	14400.28	10288.279	16455.525	12577.675	19619.733	9725.797	16564.74	921.512	444.165	576.276	411.336	742.056	2927.321	267.906	7925.023	217.763	239.517	159.139	2189.04	138.337	571.246	187.733	2872.971	5340.487	297.265	1306.572	280.329	8291.311	1053.462	495.571	6899.007	118	0.941	692.805	231.059
17174.046	18675.324	13413.339	20206.819	14858.4	23367.486	12101.248	18507.853	914.894	676.709	424.119	886.44	2954.662	1697.368	372.27	9333.821	171.515	204.329	128.48	1252.579	541.181	657.23	128.248	4191.681	5792.253	323.529	1311.732	274.1	1020.863	2258.614	301.754	8368.979	102	1	1247.52	230.549
20060.423	22403.71	13855.458	23863.773	16453.096	26088.719	12486.979	19612.009	941.688	543.158	495.471	655.539	3015.906	2577.884	424.112	9500.172	264.112	342.599	163.365	1166.717	460.815	648.159	153.617	3940.642	12026.234	381.884	1794.194	282.051	352.141	2438.403	319.964	7193.938	114	0.977	574	232.5
16879.936	18548.148	13035.997	20623.841	14450.582	21677.025	10276.934	19104.671	805.156	483.298	442.133	640.228	2232.759	2508.096	401.576	7796.066	210.134	304.716	187.618	788.056	363.756	535.044	134.789	3417.014	6296.127	318.458	1387.476	279.528	115.417	1710.379	504.809	6555.492	102	1	618.735	231
20980.683	20682.956	15884.925	25430.353	18848.873	29623.605	14990.033	21678.973	845.256	461.419	343.091	545.321	2683.446	1826.442	287.648	9398.279	169.736	245.205	143.574	1010.866	618.622	688.925	124.438	3409.811	8519.569	306.974	1303.127	279.902	213.46	1881.609	419.347	7075.981	103	1	1178.5	231.5
15072.77	15318.997	11615.291	17542.443	14083.349	20630.702	11110.776	17708.214	945.186	358.574	303.183	420.038	766.205	1124.033	241.711	6330.978	200.523	281.802	234.966	1397.089	194.329	450.375	203.259	2468.284	3933.902	265.864	1150.057	276.666	5989.161	735.561	342.714	6111.776	128	0.952	749.805	234.039
18339.209	19827.181	13870.397	22215.76	16148.716	26530.895	14072.817	20144.83	963.384	524.444	422.007	846.661	3321.748	1805.345	374.995	9625.214	176.06	186.115	117.489	1276.835	792.697	666.308	113.631	4500.141	4349.234	314.929	860.422	276.203	460.116	2199.864	315.178	8680.889	124	0.96	1255.847	233.605
17603.567	17463.297	12610.791	19799.67	16314.621	23141.374	13536.65	20689.703	895.438	422.477	288.306	513.718	2978.022	1443.033	309.481	6282.725	250.891	350.871	140.801	1080.926	791.576	467.142	166.957	3243.446	5824.845	270.018	327.893	278.074	609.352	2748.978	284.183	6543.966	124	0.972	774.573	234.121
13905.765	16807.407	16470.765	15169.88	14257.218	25399.425	15143.164	21704.346	984.76	327.644	313.113	501.301	2715.484	1583.209	323.357	5811.107	246.065	280.734	160.871	1255.452	535.161	512.663	140.871	1775.82	4484.2	276.498	555.069	260.689	902.153	2104.596	249.733	4516.276	228	0.889	819.127	236.272
17609.214	19487.055	14891.474	21613.075	16808.482	26295.831	15547.359	21806.242	1169.584	421.535	289.338	526.152	1608.818	2496.273	311.674	8887.129	169.181	225.302	163.563	1201.513	403.218	617.303	115.348	3153.348	7306.123	346.431	956.266	257.81	120.171	1283.951	290.472	6443.1	182	0.848	894.467	234.214
21971.335	23522.565	17868.739	26042.643	18956.227	29723.085	16849.562	25355.021	900.557	446.685	370.366	653.974	2878.64	2121.537	326.087	9295.447	182.566	244.826	135.662	1047.66	733.362	598.995	118.009	3779.415	8669.42	315.033	1408.637	270.414	269.056	2026.628	268.841	7637.346	194	0.912	1217.933	236.938
20158.301	22302.822	15473.556	24182.354	16027.195	28799.296	14035.938	21111.592	1044.963	622.389	433.411	839.8	4702.661	2583.298	419.586	9991.332	203.539	246.237	148.426	1061.384	716.481	631	138.822	4622.54	9705.67	364.009	1531.177	259.278	986.732	2839.397	328.831	8249.525	188	0.819	1309.83	237.702
21952.114	23610.827	16403.797	26010.632	17638.943	27879.214	12770.642	20401.318	1078.102	524.302	470.831	693.838	3968.309	1703.796	433.098	9737.363	257.612	376.153	158.36	1275.023	1049.237	593.816	148.782	3222.117	9922.828	335.381	992.361	274.265	394.911	3150.993	386.424	6745.078	101	0.977	552.381	234.767
14414.314	13777.953	11800.628	18278.803	15076.695	24616.362	12427.029	18855.773	750.305	289.759	392.506	496.959	1056.656	1288.753	251.097	7956.356	183.041	160.975	144.247	1712.579	339.863	453.98	122.072	2447.484	10054.933	266.255	671.692	288.638	8525.945	1439.931	601.909	6686.566	98	0.993	1003.306	234.408
15425.994	14610.155	11589.237	18174.782	14738.446	23032.61	12200.075	18957.115	809.668	471.696	379.402	709.714	2964.821	1439.686	320.826	9090.165	166.714	162.8	136.808	1050.097	494.576	685.443	122.472	4285.658	4856.23	297.305	985.044	271.038	155.452	2326.178	272.141	7877.127	114	0.92	1208.509	235.491
16851.982	16569.657	12513.067	18922.837	15121.66	21716.628	12845.304	19419.804	861.906	414.297	414.555	594.431	2224.798	1120.694	383.753	7931.91	190.671	225.317	229.648	794.338	384.225	446.437	185.998	3343.457	4364.09	300.613	1536.039	274.076	1250.983	1799.052	254.822	6772.771	111	1	651.392	235.878
22584.991	22400.452	10015.844	25977.455	19809.813	29688.64	16088.717	25350.116	944.035	426.742	260.15	526.531	2525.146	2217.3	262.193	6054.826	348.053	464.102	162.032	926.948	522.392	611.682	151.747	2434.072	14946.252	285.563	538.555	280.179	105.23	1986.415	231.998	5501.948	123	0.964	806.02	235.915
15554.077	16876.648	13632.296	18205.669	14618.541	22460.482	13002.502	19891.962	660.401	327.23	322.493	504.548	1076.498	695.635	286.637	7551.516	168.521	157.623	186.317	1121.853	329.885	440.372	140.77	3049.272	5203.231	261.961	977.834	281.511	5520.804	968.436	407.031	6865.418	113	0.94	985.553	235.845
20611.757	21418.578	13954.506	23181.79	16100.741	26610.886	12694.941	19001.411	1048.248	569.232	480.097	681.343	2660.054	1513.605	429.422	12029.252	272.619	320.134	160.279	1289.665	612.192	721.494	148.962	3729.111	9943.339	389.014	1645.439	271.883	1195.224	2188.408	385.094	7050.136	181	0.817	533.649	238.638
16064.067	18931.325	12110.645	20924.681	14842.942	23894.734	11425.892	20386.23	912.279	513.503	449.56	578.908	1742.327	2659.846	383.39	8368.393	211.09	271.436	159.505	903.267	317.881	542.216	152.563	3776.883	3699.824	337.391	2830.63	280.453	174.26	1334.628	494.479	6984.12	157	0.876	620.71	238.717
18103.477	17602.612	13066.362	20190.435	16372.927	24335.925	13714.508	20325.069	789.775	378.162	286.007	408.609	1872.141	1906.262	281.151	7023.466	227.616	283.945	175.063	623.663	356.284	468.811	162.07	2897.751	6513.91	281.613	1373.167	285.63	161.659	1974.282	299.348	5982.093	216	0.925	728.861	239.319
18343.358	19535.686	16431.013	22384.578	18029.006	27650.385	15481.838	24094.198	826.669	466.064	334.013	508.274	2734.074	1727.789	352.393	7172.756	196.675	327.646	167.376	999.448	589.209	496.357	118.983	2919.752	6726.456	350.554	491.893	263.119	1048.441	2624.94	300.271	7027.58	227	0.833	866.297	238.941
16364.01	18432.108	13918.339	19324.381	15049.122	23275.783	13965.576	19887.991	653.595	370.462	305.484	506.641	2172.928	1296.116	277.009	8409.064	177.794	215.673	147.99	927.101	531.296	545.195	126.116	3308.877	6071.13	282.029	768.679	292.977	210.376	2135.188	366.538	7068.161	105	0.971	942.11	238.376
23230.276	22737.73	17046.443	26364.411	21593.204	30681.348	17987.206	25936.245	1015.844	430.832	312.099	455.985	2821.356	1578.841	298.918	6079.948	251.198	388.74	147.363	870.876	604.715	445.902	172.511	2993.524	6436	281.719	625.153	274.154	108.028	2440.467	318.401	6319.38	195	0.842	771.997	242.71
13682.039	14145.117	10969.98	16347.534	13109.3	21107.887	11588.24	17087.247	710.546	356.517	330.082	619.437	2555.375	2124.438	280.337	8533.307	144.649	195.002	158.021	889.273	522.271	520.55	111.232	3183.086	3683.276	306.391	1417.293	263.173	181.172	2036.611	270.953	6687.438	105	0.984	1032.957	240.471
13011.876	13160.065	10749.272	15422.75	12140.122	19530.831	10830.73	17075.379	812.742	342.728	468.984	699.269	1400.495	837.664	282.058	7866.642	140.383	154.618	130.581	1440.731	450.047	443.483	119.021	2841.944	4337.143	302.744	917.415	267.945	6275.443	1551.046	366.43	7246.994	116	0.883	1105.534	239.147
17713.653	16593.767	13615.617	21173.703	16653.333	26789.646	13571.051	20623.731	786.835	643.533	339.498	643.76	4228.633	3054.776	293.774	8885.201	164.026	206.937	152.421	1026.503	508.364	708.193	122.139	3364.635	7319.031	375.362	1444.398	271.787	2735.538	2100.059	402.575	7019.914	113	0.981	1132.553	239.35
16838.245	17439.024	12683.248	19798.602	14816.672	23259.653	12161.834	21604.234	890.097	428.926	381.892	615.277	3062.347	1994.813	372.227	7304.045	228.531	289.1	154.367	889.945	489.215	493.446	146.994	3430.427	7596.986	315.404	1380.247	282.604	108.964	2651.341	303.32	6946.446	122	0.985	658.328	240.5
17270.76	18184.655	14414.196	20970.205	15990.034	24950.562	14049.258	19012.853	866.524	373.148	491.47	419.32	892.325	887.387	235.563	8630.235	186.511	210.224	167.288	1413.947	295.993	644.233	130.164	2518.213	10442.346	275.207	741.71	271.557	10115.421	1214.657	468.499	7058.905	137	0.855	1174.682	241.836
16671.685	15760.827	12167.174	18122.483	15509.596	22172.287	13321.088	18474.497	931.38	379.987	314.318	454.044	1235.968	2388.825	272.611	6931.861	246.776	309.933	184.917	921.373	341.7	393.022	171.896	2978.222	6360.899	271.678	1617.473	268.822	2573.255	1072.156	328.113	6478.641	109	0.976	739.812	242.537
20011.416	22197.123	17499.644	19491.344	17691.249	27709.087	15945.753	22500.526	1022.06	297.563	330.116	617.996	2692.135	2020.77	363.471	5819.99	261.879	248.259	165.127	1302.781	603.97	593.818	142.648	2074.043	8134.921	244.623	432.412	266.323	133.722	2043.775	255.992	4903.48	103	0.996	824.791	241.617
18922.551	16387.601	13272.135	19936.245	16321.197	25422.164	13167.209	19862.859	932.68	409.721	321.082	568.483	2829.452	1420.591	377.762	7920.724	206.87	217.574	167.217	1097.11	708.082	523.71	128.076	2587.52	7240.303	280.851	523.555	239.783	366.239	2510.423	264.687	5959.568	181	0.832	848.671	245.323
16666.19	17481.113	13105.483	19720.59	14521.966	23400.352	12466.316	19325.654	1027.861	615.208	450.113	899.655	3788.786	5289.273	392	9644.408	191.233	235.831	134.079	1065.485	540.07	832.04	135.269	5071.054	6224.015	346.624	1638.935	259.652	306.368	2794.994	457.002	9178.641	105	0.984	1274.081	242.452
20575.31	18544.68	13346.219	21089.066	17305.432	26224.86	16195.054	19103.116	923.468	415.213	366.525	531.271	2774.775	1969.947	368.969	7700.38	214.325	306.102	142.165	885.909	678.346	488.262	141.935	2909.625	8188.314	291.127	955.594	289.747	112.37	2425.538	303.585	6000.012	108	0.967	651.935	244.602
24817.39	23006.177	17620.747	26712.922	22352.16	31323.509	19519.513	26392.129	915.511	398.647	300.381	412.831	2819.247	1825.423	290.618	6066.356	261.226	419.311	173.484	803.242	519.677	431.345	170.532	2784.67	9077.302	301.06	685.992	272.347	163.954	2565.078	366.59	6360.658	154	0.941	764.182	244.799
17191.558	18203.767	13378.312	21082.616	16171.088	25431.954	13357.536	22334.013	809.599	418.226	339.072	522.87	1622.64	2276.599	330.407	7008.046	197.839	239.195	153.354	693.613	248.83	496.66	151.796	3194.087	4296.656	281.585	1004.639	284.457	663.955	1513.614	260.279	6648.314	228	0.889	679.171	248.105
20674.364	21327.696	17190.466	25222.505	20134.341	31610.039	17044.027	24420.899	858.699	506.163	341.725	502.343	3169.932	1899.159	373.215	7767.466	210.316	397.296	180.163	980.8	601.449	575.846	119.226	2670.929	8498.461	355.729	409.675	254.609	515.171	2773.502	274.551	6261.737	173	0.901	856.939	247.321
15547.778	17064.661	12575.661	18399.889	14449.56	21594.962	13172.258	18526.921	913.115	460.433	364.386	660.094	1919.829	1083.727	306.687	8303.534	185.663	226.113	129.794	1114.163	324.414	583.125	119.131	3842.069	8571.599	324.191	1369.97	266.898	1621.783	1841.405	339.959	8284.308	109	0.976	1194.702	245.014
20789.373	22420.514	13828.07	23929.501	16647.922	27720.847	13639.303	19261.876	1086.497	556.288	484.282	767.247	3978.47	2032.171	412.977	10138.509	285.678	364.841	166.649	1177.627	608.813	669.122	149.504	4018.452	10614.522	377.616	2051.648	284.426	383.085	2567.361	341.747	7942.411	111	0.976	524.527	244.77
14863.615	16399.402	11226.939	18910.026	14322.086	23388.545	12159.645	20475.134	907.176	434.02	368.033	586.286	2666.244	2014.731	355.556	6947.202	201.465	217.693	153.459	1001.03	485.237	507.568	145.014	3321.596	4662.594	313.301	1811.214	272.595	178.441	2857.085	271.255	6797.211	163	0.87	660.733	247.15
21988.322	20019.748	15419.58	23262.078	19373.891	26047.843	16343.828	22066.349	987.432	373.037	279.876	526.321	3338.126	1439.473	291.533	5548.176	251.628	388.683	110.023	1057.625	737.119	416.251	163.2	2459.967	7517.112	278.722	458.001	274.421	1330.989	2556.501	285.367	5791.485	107	1	781.743	246.276
20843.142	23110.111	17685.349	25691.465	20244.652	31703.152	18195.103	24584.396	832.02	446.081	330.892	498.654	3374.045	1439.597	377.833	7463.888	207.134	327.961	178.206	997.837	731.331	520.429	118.336	2743.41	7630.966	317.259	350.585	271.281	538.352	2877.285	294.484	6605.079	194	0.856	867.258	247.979
21996.011	19767.749	16985.543	25885.429	20383.715	31401.36	16012.659	25155.727	972.513	441.013	366.147	616.016	3271.273	2890.968	308.163	9472.699	172.496	224.038	140.033	947.53	544.344	631.857	118.191	3570.599	7741.315	327.138	1331.944	279.153	190.962	2351.785	310.754	7386.633	142	0.845	1213.204	247.43
24268.739	25412.528	19881.879	28363.538	21264.656	32238.327	18560.008	27420.147	804.46	481.303	361.074	590.265	2848.091	2705.104	311.858	8929.783	185.342	259.685	131.238	912.217	566.938	589.519	117.089	3435.321	9835.787	340.33	1386.482	272.441	911.224	2027.15	334.55	7716.309	240	0.81	1229.95	249.433
24929.821	23364.653	18062.873	27255.852	22253.041	32218.438	19500.898	28940.971	879.889	393.576	295.816	436.559	2671.393	2197.91	278.281	6454.578	262.883	423.904	157.434	752.526	499.411	441.517	171.48	2826.023	9407.897	289.292	674.798	256.926	95.94	2336.422	316.128	6368.34	103	0.996	756.898	246.655
14959.813	14460.37	12308.5	17600.203	14617.792	22012.183	11934.277	19401.009	678.101	406.058	273.661	550.6	2325.269	2132.098	309.128	8539.008	157.777	188.964	168.438	862.347	464.805	509.904	118.505	3082.821	6811.245	319.097	1030.904	273.658	156.914	2099.643	259.131	6348.02	107	1	891.977	246.453
25962.578	26254.096	20710.009	31546.556	23669.377	37158.468	20322.149	29321.036	977.224	557.728	360.943	625.064	3213.873	5450.832	319.08	9528.519	177.632	240.055	124.588	964.347	589.367	617.27	119.184	3475.748	8349.383	319.526	1393.735	270.051	179.532	2228.567	308.54	7503.355	123	0.925	1220.427	247.671
17440.629	17189.122	13115.213	20574.592	16027.003	23809.873	13260.996	23477.263	844.844	392.131	237.998	576.008	2304.872	3804.855	258.931	6159.687	272.04	357.533	117.477	917.829	443.98	448.286	153.41	2474.206	7909.925	273.995	848.376	268.341	249.46	1828.218	267.854	5626.003	153	0.931	789.559	248.284
18029.533	19810.765	16878.614	21810.55	17433.33	26141.341	15320.807	24257.796	736.36	458.914	305.121	554.575	1855.923	6446.939	301.441	7451.051	162.085	221.608	152.52	811.792	446.737	606.534	122.268	3136.311	5187.943	309.171	1057.968	288.947	496.992	1599.69	306.228	7089.832	110	0.985	920.291	247.991
13859.189	14102.478	11298.723	16479.73	13296.981	21570.801	11874.269	17407.087	831.26	385.038	1006.672	543.22	947.346	1110.005	267.163	8289.916	145.965	172.286	135.493	1274.445	314.044	554.134	127.573	2856.12	4538.179	267.487	839.606	299.673	6347.087	1186.982	470.968	8245.232	99	1	1155.106	248.136
25652.669	25445.605	18456.451	29066.635	17687.772	30493.961	12812.124	20807.814	975.38	553.621	437.776	676.419	3440.226	1670.154	373.379	11713.242	230.739	278.232	156.394	928.346	1066.795	744.494	143.338	3750.115	13456.592	406.896	2106.996	267.395	695.811	1706.532	314.788	6796.605	100	1	1337.5	248
20054.885	21706.576	17321.915	24383.311	19285.048	29679.823	17491.869	25035.593	728.496	407.011	303.048	462.914	2546.713	2147.959	330.358	7606.065	174.855	208.576	161.74	863.62	463.971	600.193	128.303	3150.294	7392.516	304.396	834.138	275.646	145.64	2328.732	294.447	6894.526	270	0.861	901.096	252.393
13404.048	13396.023	11290.061	16475.731	13878.338	22141.574	12113.509	18021.069	812.523	1604.414	422.057	512.264	1059.375	6497.711	286.735	6572.402	165.186	144.684	147.186	1087.979	312.124	369.14	135.113	2700.17	4703.314	272.036	847.742	284.88	3965.877	1428.27	508.44	7065.164	102	0.987	993.461	248.667
20044.505	21537.798	16628.635	23204.839	17916.267	27024.932	16257.717	24839.971	844.322	462.17	367.503	741.51	2629.228	2265.048	339.053	8799.562	179.369	216.924	135.052	1026.244	526.22	528.443	128.188	4082.437	8408.023	308.898	1202.511	256.504	703.039	2025.151	341.601	8380.933	103	0.996	1243.209	248.646
27488.924	24106.82	18461.786	27341.874	23926.475	32843.036	21561.949	23889.161	912.36	404.653	305.881	460.631	1945.039	2412.023	302.979	6278.287	281.218	468.225	161.85	667.47	487.474	547.98	161.547	2841.449	10501.605	280.076	555.148	278.77	123.462	1341.617	287.195	6468.341	98	0.993	751.592	249.694
14100.018	14961.005	11892.506	17124.5	13867.348	21518.312	12098.233	17370.212	696.504	414.652	353.04	549.472	2114.94	2299.322	276.884	12498.581	168.014	205.839	133.298	1122.358	798.059	644.925	120.3	3244.886	5813.723	335.07	1700.552	288.552	615.274	1675.698	337.19	7372.83	98	0.98	1113.459	249.959
18180.824	18094.398	14250.026	21567.958	16231.529	24736.996	13262.149	20996.964	1072.549	559.06	425.108	891.301	4518.403	1163.957	399.857	9302.043	189.1	202.267	155.833	1190.958	774.668	628.857	132.116	4611.654	8072.64	355.037	1603.653	241.686	1443.031	2772.641	389.322	8663.096	111	0.935	1286.473	249.671
14901.827	15327.732	10592.451	16986.765	13262.82	20142.455	11431.495	17386.943	999.489	455.339	536.909	537.531	1356.012	2060.901	357.889	7621.62	178.49	256.037	148.003	1020.675	340.881	482.34	150.704	3151.262	2888.785	325.28	1715.914	265.016	2880.742	1349.269	281.016	6876.483	112	0.973	619.964	250.795
23322.29	25120.668	19324.134	28220.715	21137.096	31915.804	18815.89	28153.999	867.286	480.471	385.426	683.233	3106.066	2209.763	359.403	9265.512	173.461	241.829	136.685	990.763	602.249	560.622	120.218	4251.898	7760.386	296.734	1048.273	260.968	1122.11	2292.602	350.494	8417.898	182	0.875	1254.275	251.687
15331.931	15207.08	11430.808	17339.481	14010.212	20582.733	11500.22	17792.017	941.234	613.941	286.504	478.087	1389.47	6751.761	281.389	7383.339	206.628	280.385	159.004	963.711	257.402	435.208	150.287	2820.06	3750.537	376.308	1208.003	294.495	653.876	1164.609	284.23	5835.451	142	0.956	720.401	252.5
18211.074	16630.445	14386.555	21938.47	18420.308	27981.735	14707.29	23112.097	746.355	434.359	298.912	481.925	2001.258	4840.95	308.535	7499.425	165.785	201.362	152.265	896.348	507.176	567.773	122.304	3326.827	5743.837	338.653	1322.744	280.024	132.806	1811.537	276.153	7258.977	103	0.983	914.675	251.675
17725.661	18396.623	15644.369	21483.395	17915.532	27353.87	15099.058	23750.347	732.345	358.357	286.757	513.417	2356.925	4677.863	312.787	7101.237	175.093	205.342	153.204	888.551	501.682	473.288	137.77	2922.15	4865.438	282.376	511.392	284.06	825.434	2293.859	378.595	7149.824	121	0.977	930.236	252.45
19682.493	21982.557	17265.724	24414.502	19351.098	30513.602	18418.946	26083.036	777.916	370.448	313.338	513.096	2286.312	3561.399	315.827	7208.921	183.303	221.117	153.085	876.101	508.223	491.433	136.467	3301.983	5706.563	287.406	1012.6	287.306	609.109	1998.616	316.451	7431.791	215	0.917	938.63	254.784
13655.29	15155.296	11605.712	16224.89	12887.862	20383.509	12125.157	17676.009	619.76	383.705	295.472	458.412	1263.482	11125.114	278.124	10790.074	147.417	204.202	161.937	924.952	176.02	643.244	113.983	3096.122	5670.558	368.229	1538.709	298.628	324.17	800.32	421.099	6380.75	113	0.994	1128.978	251.243
15165.485	15824.775	12811.309	17806.399	14524.902	21953.018	13412.095	20047.464	869.652	438.908	480.609	749.14	2228.463	1683.797	302.714	8114.197	166.371	218.926	141.782	1223.421	628.606	558.005	121.544	3558.255	5932.691	285.453	1751.359	277.119	2279.272	1660.741	350.558	8262.893	109	0.976	1181.986	251.665
16457.759	17893.071	12651.595	20970.005	14918.639	24071.839	11876.695	22026.412	828.364	441.371	424.682	562.685	2609.418	3123.665	369.287	7870.373	228.572	308.302	180.562	922.381	489.004	526.75	161.81	3321.268	6708.303	375.466	1564.997	280.13	95.633	2129.935	299.269	6939.835	155	0.847	606.01	255.629
23127.168	23135.199	16869.498	27234.229	22309.44	32942.98	19151.311	26764.288	901.234	435.864	277.17	554.877	2652.354	2998.587	316.004	5786.858	253.464	383.539	155.197	938.212	567.405	432.227	156.575	2786.572	7637.146	289.297	497.705	282.404	648.871	2397.047	337.346	6557.728	158	0.927	758.956	253.475
20853.863	20206.406	14997.316	23881.349	19635.244	28119.467	16876.097	24184.728	924.043	415.263	260.577	532.251	3485.351	1880.916	337.267	5268.756	259.571	337.456	136.097	1122.758	592.5	492.35	164.197	2760.938	6463.137	304.352	930.678	277.103	81.634	2968.184	269.285	6081.984	166	0.886	778.566	254.259
16627.873	18734.728	15696.656	20189.165	16145.997	24797.187	14761.118	23254.189	613.599	362.393	332.7	512.797	1737.629	3750.175	276.728	7483.049	161.693	186.148	164.007	773.253	465.355	418.485	135.497	3198.212	4159.769	277.018	764.254	294.347	986.686	1507.121	363.715	7035.976	110	0.998	984.627	253.073
14770.613	16057.029	12437.716	17919.093	14605.674	23255.104	13563.002	19309.243	636.952	528.135	317.5	587.301	2063.95	4843.628	280.677	7727.936	168.945	186.722	138.825	746.235	391.91	484.487	123.073	3211.639	4686.779	271.577	1161.702	294.171	260.641	1993.636	349.836	7098.901	103	0.965	1000.451	252.985
13982.007	14367.77	11492.587	16342.016	13460.853	21103.471	12134.225	18615.545	790.757	439.46	339.6	512.613	2430.678	1655.005	270.939	8959.916	148.517	190.971	136.587	934.501	897.726	623.373	114.39	3631.234	4179.434	323.528	1518.41	279.717	1036.202	1785.561	272.891	7555.682	150	0.926	1168.5	254
20336.156	21720.288	15098.338	24822.979	17800.735	28681.507	14518.279	22979.894	982.479	489.004	472.73	681.437	1975.84	2112.707	397.513	8653.007	243.98	267.005	168.52	953.794	297.403	583.132	153.944	3443.851	9494.008	289.327	1268.085	263.564	104.391	1947.451	321.894	7242.936	209	0.903	555.227	256.964
17866.025	18778.964	13002.582	22349.448	17870.237	26509.034	14798.556	20859.273	809.609	382.58	240.337	545.741	2729.433	4155.795	257.681	5674.735	253	374.403	128.806	966.055	464.963	488.019	158.826	2344.094	6804.148	285.88	1154.089	279.04	443.489	2164.347	265.758	5492.69	104	0.932	788.471	253.413
24660.16	27438.876	19931.258	29293.715	20004.138	32213.823	17499.994	26012.513	960.313	505.924	417.992	704.942	3965.304	1619.451	378.379	9845.672	206.926	271.095	150.207	1099.029	972.661	638.931	145.022	3986.904	10981.571	371.095	833.463	261.221	1523.218	2779.838	368.097	8012.588	165	0.88	1308.894	256.009
17909.194	17716.313	13154.63	20137.725	16223.907	23987.731	13376.844	20982.893	835.187	850.713	297.643	461.997	1765.267	2257.718	305.355	6870.817	242.262	237.409	164.456	787.272	478.751	458.425	151.009	2901.181	8055.28	277.893	911.694	289.551	105.891	1649.44	281.912	5815.231	299	0.75	695.072	256.901
17192.614	17228.875	16485.533	20583.104	15778.211	23936.251	17799.004	22517.339	993.67	402.575	237.734	510.384	1733.827	2335.284	220.268	5578.194	286.277	369.471	146.968	995.239	358.514	525.118	142.457	2474.797	6932.891	390.465	609.93	253.606	105.629	1424.185	242.259	5480.127	131	0.958	807.027	255.309
20661.1	22846.347	17642.16	25201.845	20186.132	30924.092	18389.718	25421.285	718.668	420.191	285.301	476.919	1879.897	5562.009	302.503	7177.608	171.841	238.664	150.834	800.65	487.392	487.291	123.734	3035.779	6085.413	294.623	520.04	286.939	406.985	1831.537	287.924	7332.947	107	1	922.276	254.481
26803.275	27197.379	21802.368	32258.03	24348.252	38277.576	21746.27	31308.551	845.122	441.08	364.938	658.064	3288.66	3261.531	340.239	8644.631	188.504	258.413	137.194	849.495	537.806	574.869	112.568	3654.619	10631.286	318.339	1323.773	265.792	205.188	2276.547	360.743	8258.794	115	0.969	1241.048	255.013
17427.791	18950.081	14083.016	20898.25	15331.41	24326.552	14484.623	20713.001	947.277	475.797	400.363	772.467	2027.023	913.613	378.647	8757.503	172.5	163.327	146.167	1545.768	472.879	526.137	141.113	3669.77	6970.412	312.708	976.498	244.978	6542.452	1618.78	542.399	8253.502	121	0.937	1291.029	255.178
25923.364	25948.697	20618.691	31359.796	24274.483	37791.313	20980.667	30040.717	906.871	439.564	363.439	658.637	3197.123	2094.087	336.058	8654.48	176.905	225.306	135.686	1013.957	611.032	559.121	122.032	3757.334	7969.212	290.401	1174.288	265.647	1887.809	2304.756	406.208	8138.627	166	0.926	1248.566	258.006
15243.511	15984.47	10940.937	17978.641	14231.236	22324.272	12653.939	17317.715	890.946	389.696	415.137	490.625	1366.519	2183.799	345.471	7946.818	187.913	182.924	160.527	713.364	282.828	413.817	161.423	2909.626	2716.672	290.757	1409.388	263.992	1625.048	1394.243	291.973	6218.229	118	0.981	615.898	257.653
15233.562	15025.03	12204.644	18036.041	14722.314	23632.996	12682.231	19229.986	664.537	398.569	327.503	468.257	1603.402	4800.612	286.007	11207.541	168.837	215.387	162.767	985.435	354.596	671.138	114.267	3010.719	7369.062	324.435	1662.415	290.939	742.442	1085.246	295.578	6860.147	106	0.993	1122	256.208
13572.942	13964.634	11040.564	15784.036	13096.415	19896.929	11992.863	18769.148	760.395	449.678	347.206	796.318	3007.758	1495.174	332.271	8739.196	164.253	188.168	145.12	1079.737	648.108	599.902	111.147	4072.526	6717.723	314.47	2130.994	273.338	334.469	2074.321	315.117	8370.878	98	0.993	1193.163	256.122
21098.408	18651.71	14960.054	21229.675	17930.3	24306.901	15471.714	17691.432	865.358	371.347	191.922	496.107	1671.985	2372.966	226.114	5968.784	290.256	419.609	123.384	909.765	387.236	555.019	169.691	2465.36	9433.922	381.433	587.87	258.052	103.603	1207.227	252.596	5372.212	100	1	799.62	257.62
17852.607	18513.769	14921.322	22580.027	18351.643	29567.774	16714.175	23916.589	712.869	333.548	317.487	490.558	2023.418	3216.787	286.208	7935.296	173.743	191.089	159.381	667.498	541.666	485.381	138.065	3251.293	5388.93	266.711	1155.03	296.003	151.155	1703.805	309.805	6874.17	201	0.868	984.192	259.132
18842.986	20258.78	15651.317	23421.137	18391.138	30045.645	17350.51	23917.268	802.797	392.908	329.34	484.873	2363.496	3299.589	282.37	8302.545	167.534	209.356	136.568	851.103	485.213	601.324	110.309	3100.523	6274.135	310.765	1240.362	282.74	143.919	2085.145	295.157	7066.984	203	0.843	1109.855	261.776
25859.037	26707.734	20180.729	31042.448	21626.722	34617.07	17629.188	25929.318	971.775	920.391	421.779	683.105	3904.87	5416.299	366.554	9871.473	223.261	287.878	158.581	1033.174	724.849	700.547	147.187	3986.782	13980.347	303.836	1123.895	270.682	1310.959	2927.906	297.004	7706.056	305	0.813	1326.707	262.333
21049.829	22632.78	15970.997	22764.379	14608.489	23998.254	11806.014	19508.398	881.559	481.762	409.504	725.125	2018.988	1461.808	354.783	10712.479	212.306	241.331	158.827	1134.652	589.225	618.636	145.506	3688.33	11130.832	339.982	1040.957	269.478	1563.643	1637.987	316.892	6966.548	101	0.977	1347.827	257.074
18168.401	19391.438	12910.335	21282.643	15006.117	24013.338	12123.648	19017.255	1010.374	473.671	443.733	617.512	2474.452	2683.771	384.512	8546.222	259.672	301.528	157.207	1207.136	581.488	525.693	145.705	3291.866	8453.356	348.647	1799.588	274.862	1166.836	1954.361	333.411	7060.368	136	0.919	523.632	260.434
16738.813	16740.872	12866.572	19302.381	15205.25	22891.154	12392.783	21411.611	872.303	368.961	292.019	422.978	2421.866	1135.874	305.902	6828.502	234.145	276.076	153.928	983.854	450.345	386.489	148.653	2879.691	5580.556	297.47	812.367	287.626	2396.467	2175.475	344.14	5906.22	150	0.972	727.047	259.913
19726.769	18772.661	15219.435	22942.011	18007.853	27067.351	14991.401	21995.277	761.087	409.676	354.324	578.68	2456.34	1641.14	313.717	8754.859	170.523	220.765	144.002	1000.086	542.198	567.418	112.119	3489.532	8657.713	310.346	1190.595	274.103	1116.539	1775.454	462.334	7616.743	116	0.977	1213.293	259.362
20168.122	18952.545	15009.96	22401.977	16672.361	26359.469	13179.671	21079.483	864.584	485.147	386.235	625.921	3201.622	1637.18	362.914	10050.239	191.951	245.69	136.395	1156.302	880.515	699.373	141.661	3797.851	11118.478	337.953	1009.016	254.823	1110.177	2400.596	343.607	7612.691	105	0.984	1300.014	258.386
15070.042	16997.59	11360.513	18916.871	13883.788	22191.709	11361.27	19509.112	908.384	492.102	466.136	753.164	3308.317	1836.521	388.415	9151.239	236.548	257.467	167.119	1245.656	536.102	605.511	135.288	4518.804	6109.239	334.977	2487.799	263.497	104.288	2568.162	343.619	8081.556	128	0.991	533.484	260.797
20704.125	21178.42	14694.69	24134.492	18123.492	28616.366	15272.667	22718.302	967.286	486.265	442.155	541.935	2578.578	4540.95	385.07	7845.764	241.77	340.037	163.167	935.182	531.931	581.455	161.332	3459.488	7447.355	350.492	1975.954	277.901	125.81	2281.434	312.78	7260.326	191	0.825	595.134	260.107
21178.307	20794.772	15164.866	23123.507	17983.269	27071.467	14819.729	21724.831	796.034	410.087	339.296	474.784	1734.374	2020.937	334.844	7207.876	220.517	281.965	165.755	769.804	427.912	447.259	146.559	3096.949	6274.282	282.148	940.928	274.052	706.179	1602.124	264.63	6303.11	119	1	679.979	259.752
17374.825	16368.608	13705.215	21328.286	17979.937	27960.202	15229.174	22148.149	762.241	427.581	299.238	491.206	2349.314	4830.093	310.065	7601.5	159.083	201.429	161.934	811.838	539.565	574.373	131.497	3250.442	5524.921	301.995	913.849	281.561	161.451	2006.983	290.276	7332.074	128	0.936	916.242	260.453
24893.03	25876.415	19956.584	29966.066	22501.819	34694.019	20723.898	28574.213	1071.496	472.719	403.105	531.432	2401.188	1368.055	328.914	8348.037	187.78	228.4	129.489	1115.124	495.104	503.399	119.741	3873.231	8387.325	298.101	913.532	261.802	3363.856	1865.04	452.741	8895.762	122	0.956	1256.303	260.041
18732.074	19936.198	15461.95	22337.175	17012.641	26542.202	15357.514	23282.789	1112.633	561.8	381.109	789.163	2846.701	8361.337	388.005	8823.701	174.943	212.747	135.836	1291.206	544.002	635.276	125.198	4341.194	6416.685	304.65	1110.282	246.678	4180.009	2093.83	387.597	8835.955	125	0.94	1276.052	259.836
18255.63	19116.577	15433.786	22355.518	18226.796	28101.164	16083.557	23094.544	802.612	413.077	359.188	492.888	2458.7	2530.147	306.622	7609.141	184.271	217.435	171.85	852.745	461.953	541.186	125.193	3032.585	7000.711	315.95	825.402	279.535	816.362	2095.885	290.455	7141.767	164	0.938	897.311	261.933
18880.209	20335.944	15821.909	23641.167	18871.043	29877.533	17368.698	23429.288	723.314	448.252	289.031	461.612	1799.3	11380.893	296.445	7501.493	171.94	244.452	158.123	788.584	448.956	506.923	130.628	2873.285	6630.4	310.331	713.363	284.105	687.004	1781.506	249.352	7069.88	115	0.956	924.274	261.03
16658.232	17906.258	13510.403	20600.938	16891.949	26668.169	15512.296	21179.388	691.973	382.261	302.221	492.284	2117.582	6852.456	297.066	7959.255	186.228	235.714	163.498	852.395	543.349	480.401	130.382	3088.389	6156.926	321.258	1075.044	292.928	498.777	2048.699	263.986	6956.843	110	0.998	931.627	260.855
12346.154	13113.858	11010.305	15554.007	12909.659	20670.576	12075.289	17818.424	646.665	277.696	378.936	450.143	639.83	1008.946	218.677	6630.533	141.672	156.259	156.906	1651.615	268.393	294.167	134.249	2434.409	4035.7	308.736	745.498	291.113	5428.956	1180.185	511.491	6801.027	139	0.925	1007.27	262.594
16482.563	17023.049	13531.085	19178.013	15104.254	23845.845	13415.49	20209.008	684.063	400.718	324.699	596.361	1869.1	5698.088	273.782	8452.535	158.618	223.14	152.106	988.761	419.816	595.085	124.437	3089.851	6183.095	288.773	997.767	308.589	829.017	1406.487	374.389	6962.865	118	0.994	1144	260.703
12664.52	14078.1	10090.004	16347.389	12525.727	19773.946	9846.395	18110.317	679.465	303.311	261.103	405.694	1285.292	1169.835	250.52	7033.478	195.978	220.033	148.487	679.683	236.853	371.407	141.922	2422.736	4368.573	263.103	805.943	301.819	88.194	1153.055	240.954	4783.688	118	0.994	707.025	262.271
23124.131	21423.78	16655.089	25630.98	21812.402	30238.333	19374.121	25181.202	961.399	412.257	270.756	582.469	3086.689	3165.881	316.471	5462.05	259.886	371.274	143.21	982.247	616.463	520.542	163.133	2739.386	7936.988	280.634	883.855	281.703	99.13	3067.516	269.023	5793.581	192	0.844	777.125	265.031
19866.447	19232.94	15688.796	23002.767	18750.673	28296.282	16568.82	24587.715	796.733	421.517	362.437	575.674	1867.618	2328.345	311.085	8443.348	174.865	186.506	129.08	887.896	444.765	494.186	119.707	3909.785	7720.973	302.309	1108.295	252.073	697.373	1783.04	396.984	8451.726	139	0.95	1238.147	262.313
23765.637	24108.152	15726.287	25428.999	18761.721	28732.142	14963.463	18722.641	988.004	464.279	418.45	553.183	2339.744	3175.618	356.602	9713.472	286.149	403.633	170.656	1196.698	594.987	551.507	138.055	3106.839	16758.659	487.741	1124.009	277.034	1303.846	1908.863	325.806	6679.704	106	0.949	518.142	262.66
17438.235	17569.021	14396.018	20941.449	16812.386	25915.402	14099.561	20349.208	804.845	373.31	390.478	538.451	2243.057	1397.78	329.019	8256.528	215.145	234.038	182.426	1115.353	518.773	576.264	122.59	2474.996	8832.319	276.436	486.772	285.818	2521.477	2337.804	324.245	6244.177	262	0.721	881.344	268.714
17587.633	17084.741	13915.267	21265.752	17248.17	27957.569	14801.195	21961.982	634.999	365.124	315.46	441.37	1887.51	8249.73	273.683	8645.839	150.624	187.122	136.644	852.402	478.388	563.737	112.703	2881.193	5336.426	294.895	1132.978	278.237	202.785	1688.551	329.776	6741.847	117	0.985	1101.167	262.5
19196.676	19818.25	15878.206	22787.095	18169.802	28650.053	16507.706	24151.502	684.335	710.478	314.195	641.343	2479.649	7309.613	290.053	8638.648	157.729	230.647	147.533	792.229	488.656	537.32	114.505	3383.478	6035.296	313.981	1545.803	294.887	470.917	1978.344	320.49	7368.424	174	0.947	1170.586	265.155
25046.676	26293.209	19311.882	30157.082	21285.038	34365.338	19022.987	25938.448	868.559	478.066	399.278	586.527	2934.791	2243.222	350.96	10656.256	196.987	266.579	142.641	1130.372	630.343	630.034	147.336	3850.156	11000.643	358.882	1098.895	260.209	1699.902	1979.85	320.555	7998.006	191	0.854	1303.61	265.893
23110.122	25225.382	17339.687	26995.622	17226.839	29470.357	14414.513	20779.906	947.468	540.086	431.827	721.237	3999.851	1582.289	389.286	11542.416	230.947	271.419	195.867	1156.334	911.693	724.044	149.888	4315.372	13031.798	368.001	1601.874	266.688	214.165	2503.334	313.671	7385.046	135	0.898	1348.53	262.537
17674.906	16706.51	12836.584	19248.799	16464.86	23064.935	14104.144	20349.87	835.179	378.061	280.758	447.218	1928.402	2837.317	297.58	6056.506	238.492	366.847	167.16	648.886	473.126	465.907	153.634	2831.578	6318.006	292.222	1089.846	257.288	336.188	1281.166	283.954	5850.062	120	0.969	750.525	263.708
11064.178	11745.17	8272.963	13246.608	10813.755	15932.918	8970.197	17881.048	847.567	394.697	301.183	518.057	1882.723	2334.162	287.369	6281.915	212.33	276.81	160.45	799.679	457.814	399.913	167.7	3318.374	3255.477	289.784	1383.405	257.792	748.784	1354.262	339.389	6565.053	102	1	756.794	264
14978.348	15542.898	12272.687	17443.619	13521.487	21481.684	12204.588	17993.486	643.716	327.109	379.325	427.304	1576.674	2076.563	262.92	8975.341	142.815	188.943	140.927	986.663	537.655	477.457	118.017	2517.956	5507.959	311.566	1480.363	286.053	2003.101	1389.788	277.952	6363.183	117	0.973	1090.372	264.09
13171.633	13929.835	10889.077	16565.843	13275.936	21381.53	12553.182	16730.545	887.871	306.434	378.531	480.307	1125.236	1554.711	260.779	8171.025	138.963	205.732	145.54	1305.779	279.933	418.597	118.415	2189.979	4401.638	354.106	846.742	315.942	4762.181	1346.159	368.785	6139.288	101	0.977	1123.53	263.282
14347.454	14157.286	11413.215	17166.189	14156.239	21775.614	12640.384	18080.436	716.692	384.096	336.627	653.739	2932.558	1633.559	319.795	8344.052	154.95	200.996	135.461	1146.205	871.011	502.57	107.566	3422.607	6794.053	297.569	1539.022	274.518	1590.225	2248.705	353.271	7670.788	105	0.984	1190.3	263.843
25690.785	27881.45	19657.114	31068.639	20191.529	34370.908	17000.044	23703.264	967.007	546.758	418.041	655.826	4399.216	3023.184	384.068	10961.009	223.181	314.549	181.684	1106.014	891.038	691.062	148.451	4138.538	13099.299	343.304	1143.327	268.991	711.339	2738.159	306.93	7625.706	112	0.973	1339.893	264.143
16877.956	17299.031	12320.704	19778.662	15118.482	24127.041	12964.435	20608.236	860.809	421.78	363.583	521.446	1848.382	5690.442	369.562	7157.946	236.314	263.194	173.268	821.495	657.487	564.483	147.342	2683.645	7328.421	299.136	906.952	264.085	156.525	2067.519	302.161	5699.18	132	0.903	640.129	267.22
23252.119	20640.827	15888.323	23902.477	21194.153	27941.338	18956.761	22355.083	998.884	415.898	284.761	521.338	2341.38	4669.043	294.381	6221.157	231.234	361.131	144.122	805.217	470.764	488.339	156.141	2923.684	6210.985	284.071	1538.248	279.083	127.493	2127.704	273.65	5932.627	152	0.939	769.789	266.803
17426.309	17585.527	13995.67	21271.132	16772.285	24671.935	13766.18	25665.803	876.591	404.565	286.155	579.637	2982.073	2199.018	308.661	5193.813	268.246	340.389	162.996	1216.319	537.841	509.77	169.421	2712.195	6961.77	360.671	1512.618	282.384	171.142	2947.946	288.185	6123.845	99	0.99	783.056	264.237
10127.913	10195.576	8840.75	12963.889	10994.995	18140.853	9780.697	14409.394	784.278	290.574	719.011	379.164	453.856	2154.463	231.142	8721.812	176.167	183.628	166.183	1541.595	180.588	422.288	140.239	1937.033	4258.94	295.171	492.373	287.303	7624.353	851.221	352.237	5750.896	142	0.854	964.669	267.585
17247.044	18124.523	13715.866	20323.44	15557.251	24449.068	14487.722	20791.439	1055.815	584.866	363.232	718.295	3535.905	7065.359	363.29	8925.654	168.81	225.538	147.596	975.992	684.186	692	135.031	4382.311	5341.437	284.098	1193.967	252.34	274.24	2288.709	370.183	8253.27	186	0.847	1282.188	266.597
19730.747	19887.238	14853.358	23283.234	18588.864	28780.186	16173.762	23084.973	790.302	369.318	319.301	437.267	1966.546	1765.889	315.37	6918.35	217.376	222.796	167.382	749.94	267.886	450.482	146.609	2937.253	6286.498	275.33	897.217	271.722	91.334	2094.92	293.607	6052.389	147	0.885	682.847	268.112
14659.064	15052.515	12548.105	18210.981	15124.498	24134.522	13575.103	19822.483	702.189	342.418	315.707	587.029	1851.277	1859.421	267.511	7393.473	168.194	175.859	149.939	983.392	398.899	468.154	127.942	3011.788	4679.296	279.049	927.386	290.359	1907.766	1674.549	320.41	7185.489	148	0.924	1024.662	267.439
18713.526	19628.283	13552.798	21820.516	16038.166	24983.522	12741.511	19956.265	782.185	421.681	395.429	628.281	2344.483	4046.482	369.968	9038.149	232.108	271.659	172.218	777.364	540.22	545.155	154.544	3011.695	9069.201	301.289	1586.4	278.618	254.606	2563.415	312.779	6097.94	120	0.969	567.167	267.008
16041.602	15122.879	10941.811	17112.082	14194.224	21141.145	13203.67	18378.987	718.187	362.366	325.437	479.55	1326.699	1577.394	324.844	7152.06	194.362	218.581	147.7	721.226	274.046	418.913	148.667	3115.936	4408.141	309.984	1585.174	269.554	106.535	1112.72	291.412	6290.626	124	0.972	671.669	267.097
17869.546	18351.136	13275.685	21213.625	16655.72	25887.427	13805.335	21791.462	920.958	350.084	311.084	427.547	1989.455	1127.117	279.412	6386.939	259.456	342.271	153.918	1009.551	518.431	355.396	148.603	2571.317	7679.675	286.71	793.76	293.899	3456.856	2094.618	385.097	5658.219	188	0.856	727.218	267.739
13720.156	14934.589	11816.455	16878.572	13923.906	22130.261	12858.813	18583.045	705.96	344.101	358.226	547.618	1430.048	1897.459	273.749	7448.829	152.945	178.744	142.435	917.104	335.735	417.97	123.511	3004.323	3857.764	313.297	1178.621	257.534	1570.299	1206.663	295.962	7407.76	145	0.829	1037.783	267.176
15880.729	15578.261	13051.458	18629.538	15013.096	23679.643	13020.333	19929.982	765.53	388.937	311.599	504.178	1758.474	3284.378	264.103	9447.704	161.637	215.685	154.99	858.403	542.181	602.628	114.696	2907.603	4788.155	336.244	1090.499	306.527	270.699	1287.015	324.609	6400.584	173	0.91	1133.147	268.026
20195.547	18812.856	15362.625	22781.504	17644.107	27039.048	13995.343	22249.582	1037.132	503.745	385.513	581.849	3275.163	2199.937	379.332	9798.154	189.901	235.085	146.43	1122.137	710.468	690.026	140.478	4065.471	9504.964	343.569	1207.107	262.541	470.988	2136.284	282.795	8035.916	110	0.985	1295.282	267.036
16382.784	16068.589	11943.051	17871.817	13896.811	21029.984	11506.893	18253.955	1416.471	422.74	381.17	552.088	2083.985	4882.77	359.611	8467.208	224.502	250.739	155.423	788.943	574.574	509.565	151.869	3036.742	4408.916	383.558	1783.675	259.843	152.936	1618.243	283.092	6092.037	118	0.981	619.076	268.28
19069.872	20095.749	16834.985	21235.407	17878.24	24430.885	16761.767	25307.159	812.58	379.397	357.833	632.657	1349.973	905.417	288.137	8048.55	149.286	166.083	143.225	1311.203	294.363	463.281	121.045	3383.808	4851.587	294.22	719.119	260.061	3977.511	1413.102	8041.638	8432.625	113	0.981	1208.181	268.19
18690.825	18765.798	15088.408	22555.45	18435.181	28129.072	17258.945	25122.018	989.697	440.446	351.87	655.645	4141.475	1639.284	385.664	8704.605	155.903	190.309	129.983	980.057	1011.734	564.312	124.525	4175.105	4189.425	324.914	1104.624	252.048	321.449	2829.967	324.673	8755.213	124	1	1267.79	268
19843.817	20911.652	15717.725	22958.825	16843.175	26099.538	13879.703	21410.665	925.034	507.309	407.912	698.778	4548.686	1739.785	364.795	9777.343	200.918	235.118	157.624	1154.913	821.793	602.28	148.069	4340.128	9478.844	316.795	1142.707	269.047	660.207	3383.806	292.471	8363.107	122	0.956	1318.623	268.959
13415.814	14927.954	11940.18	18310.686	13792.311	22462.789	11007.5	22474.962	691.035	300.587	293.483	321.958	1113.369	1264.269	252.543	5693.325	180.952	166.548	163.932	588.187	158.545	372.837	145.737	2285.955	3887.639	283.186	710.061	276.627	85.175	1489.866	393.683	5489.114	122	0.997	689.869	269.131
19024.841	17987.523	13647.939	20989.784	18247.816	24729.261	16349.518	21171.411	806.894	326.882	280.912	359.2	1408.648	879.197	244.696	6036.112	211.025	261.87	156.299	629.058	320.062	397.116	149.598	2351.296	5187.34	281.629	624.782	274.148	697.207	890.292	278.78	5037.228	121	0.989	744.145	268.798
18657.484	19201.653	12961.126	21176.911	15894.186	24567.41	13260.726	19099.798	813.965	467.838	418.641	651.822	1881.488	2681.869	338.195	9255.737	259.175	324.616	178.486	860.096	397.626	654.58	148.71	3507.098	11324.021	363.793	1787.283	269.139	179.043	1475.156	318.389	6651.186	112	0.973	559.768	270.08
21476.654	22431.266	17667.246	25699.56	20851.947	32388.122	19997.115	28171.001	872.609	463.677	380.07	605.011	2989.627	2442.229	318.07	7848.1	183.243	178.875	131.319	1024.972	440.57	490.084	124.539	4156.668	6034.717	311.816	1106.99	262.138	542.676	3000.521	349.737	9029.12	146	0.901	1243.925	270.918
21044.253	20509.726	14575.008	22949.342	18253.281	28017.896	15954.694	19961.616	810.18	455.99	352.527	480.869	1942.71	8242.096	343.716	7256.435	225.407	309.784	171.827	836.854	585.592	592.458	151.881	2705.714	7547.307	302.565	1145.386	277.079	112.178	2269.179	331.935	5939.574	105	0.984	634.729	270.843
15402.691	15459.456	11382.087	18747.899	14962.43	22216.906	12865.418	21650.645	801.295	367.66	263.151	535.376	1922.782	2935.982	252.68	5599.67	215.904	261.802	147.631	1025.455	502.474	411.871	164.077	2557.254	3336.627	305.177	1715.98	277.241	1091.866	1674.406	300.568	5615.092	161	0.935	785.866	272.307
14645.139	15255.745	12394.358	18813.163	15498.55	24413.253	14102.526	19525.468	805.876	399.01	686.401	437.873	826.983	2817.321	288.464	7228.197	179.442	165.465	174.507	980.603	280.062	472.567	132.841	2502.946	4025.26	297.412	787.199	283.005	3427.621	1118	344.175	6527.58	130	0.951	897.169	272.485
15521.115	17190.686	13128.604	19069.559	14935.43	23910.823	14172.05	19418.482	669.678	339.996	359.3	626.24	2592.377	1248.391	301.995	7740.966	170.596	215.722	136.153	914.478	689.499	357.019	118.479	2791.176	6654.289	346.046	673.99	273.73	1212.179	2253.199	261.869	6932.072	147	0.885	1058.881	272.126
17324.952	18250.527	14670.284	20930.96	16690.506	26326.191	15204.275	21782.589	730.736	380.791	337.988	421.228	2536.469	1685.073	288.41	8329.204	167.897	211.644	143.849	773.179	633.798	501.118	123.72	2872.732	7668.764	302.207	1239.492	275.053	737.971	1662.184	297.796	6895.181	185	0.911	1079.911	273.846
19081.795	19548.406	15944.581	22454.128	18094.996	28751.498	16228.146	24014.776	639.162	345.79	322.646	484.936	2290.077	2813.664	269.576	8457.326	158.759	241.216	144.483	843.616	552.884	530.224	118.757	3111.906	7165.898	294.781	1205.196	304.821	114.19	1711.751	329.457	7259.419	271	0.848	1162.426	276.205
19668.551	20627.971	16546.168	22828.017	18304.957	27032.804	16681.347	24041.944	712.004	421.114	358.714	650.824	2951.956	2225.682	316.689	9428.714	173.973	241.895	134.069	946.789	513.761	617.502	114.413	3624.816	7402.711	300.328	1461.515	267.453	552.619	2055.519	1183.53	7772.466	234	0.92	1220.962	274.308
14331.865	14995.6	12080.752	16947.431	13807.474	21420.346	12395.335	18278.555	716.216	384.751	311.346	702.091	1743.869	3297.14	319.427	8803.791	187.452	180.129	160.767	659.206	341.773	515.048	130.664	3369.668	4925.729	286.134	1000.677	318.358	111.844	1549.617	248.466	6735.915	107	1	938.481	272.724
16311.859	17398.588	13387.251	19205.789	15103.383	23575.307	14044.979	19581.714	636.33	397.952	325.056	489.971	1345.777	2539.502	256.216	8754.616	163.534	215.169	149.934	858.736	322.284	591.653	112.026	2982.523	5453.274	307.762	1049.07	319.275	995.644	1158.181	334.453	6654.793	122	0.985	1139.434	272.975
12913.973	12888.478	10128.712	15927.895	13079.058	20198.698	11787.285	19245.84	990.322	275.261	553.373	309.287	380.652	1078.722	210.469	4652.941	207.102	257.394	156.094	1440.117	125.532	380.273	164.233	1824.514	4943.497	291.11	979.844	294.897	9339.632	896.832	311.614	5389.678	128	0.963	736.57	275.695
13928	13835.737	12088.42	17503.764	14571.687	23248.008	12898.312	19671.819	587.794	304.027	291.084	469.084	2596.382	1225.564	290.038	7935.327	175.327	168.644	164.464	920.134	696.531	467.188	132.887	3071.654	4564.733	259.322	844.425	286.495	243.605	2576.074	309.497	6621.349	99	0.99	994.975	273.449
21440.611	19906.302	16462.871	25586.577	21261.515	33196.285	18095.891	26529.647	711.387	385.807	341.583	589.77	2122.525	3060.953	272.579	8838.594	172.794	216.432	223.965	934.461	462.255	549.458	128.189	3654.462	7749.083	341.505	788.253	266.429	2306.49	1481.768	16443.177	8249.674	119	0.99	1203.399	274.147
20370.523	19536.714	15833.939	24190.577	18273.357	29209.9	15155.827	23165.728	916.325	496.153	377.051	607.913	3633.453	1675.473	371.99	10160.891	180.132	227.389	156.903	957.879	877.579	649.113	152.411	4139.767	8963.139	322.398	1188.756	271.349	620.739	2738.092	282.57	8111.104	163	0.942	1312.169	275.187
16504.78	18450.894	12664.352	19775.506	13021.823	22290.237	11303.905	17220.046	997.842	546.441	445.628	735.414	3362.067	1084.276	370.601	9873.441	214.244	205.392	159.149	982.458	580.26	593.868	144.237	4517.109	9878.843	300.043	1016.999	288.562	763.453	2156.457	347.543	7957.838	127	0.893	1368.154	274.272
14605.603	15330.734	10967.814	17689.301	13630.795	21768.31	11693.496	20058.248	892.249	551.743	340.934	634.788	2531.818	4953.213	332.578	7133.225	206.993	251.285	168.942	1227.693	519.483	471.206	153.785	3078.976	4084.493	308.945	1276.477	258.54	2983.758	2064.986	314.803	6337.689	134	0.942	657.731	275.978
12293.296	12803.923	10372.074	14809.877	12460.374	19487.365	11216.635	16760.33	589.125	370.171	311.472	652.609	2587.534	974.913	291.644	8200.081	153.067	170.947	153.157	883.162	652.647	425.157	122.467	3046.051	4478.399	311.787	1088.261	278.779	303.021	1997.065	325.097	6692.03	136	0.93	1045.721	275.301
13279.595	13867.491	11453.752	16530.076	13673.335	22142.204	12874.105	18300.369	736.056	303.919	450.916	460.195	1207.708	1642.621	258.75	7644.43	164.17	163.752	133.359	1158.521	379.255	465.027	124.969	2371.681	4545.496	327.913	1034.488	276.805	4122.271	1261.109	346.598	6833.661	159	0.91	1117.274	276.959
22674.028	24422.367	19247.672	27111.618	21603.07	32742.288	21364.801	29327.731	750.051	404.946	364.455	704.722	2001.087	2229.046	282.131	8768.633	150.979	218.223	135.964	1018.942	367.371	612.607	146.014	3647.392	5100.151	330.85	1540.033	256.856	1292.296	1669.536	34502.212	8044.921	110	0.998	1210.855	274.655
18143.955	18372.415	12725.681	20700.264	16660.597	25384.598	14420.883	18997.209	861.938	428.448	388.545	530.445	2025.289	7481.638	358.573	7702.674	215.822	309.686	160.45	802.962	519.81	570.174	162.429	3174.359	4088.722	358.952	2190.265	257.904	692.841	1439.755	302.267	6285.769	106	0.98	615.849	276.113
13672.975	15100.339	10837.054	17838.952	13997.646	22821.134	11861.542	19948.316	669.313	346.087	295.558	401.918	1309.716	1831.781	292.301	6863.798	204.041	219.517	165.055	763.938	288.563	411.971	151.113	2658.266	5046.441	289.395	1310.232	285.248	693.176	1710.401	393.981	5392.713	128	0.963	692.383	276.359
17697.628	17483.611	13414.246	20457.384	17009.466	25462.74	14573.964	19645.661	735.972	353.966	310.594	449.317	1928.368	4957.816	322.22	7285.681	200.255	205.682	145.541	781.591	309.77	406.659	149.854	2634.101	4776.597	310.464	1093.855	280.308	97.437	2066.822	290.835	5625.367	117	0.985	677.474	277.397
14482.842	15014.242	10584.677	17041.035	13817.599	21063.815	11808.292	17173.054	776.935	359.628	276.367	499.074	2062.506	1533.176	299.815	7188.636	253.839	299.824	174.771	783.908	511.646	500.743	149.585	2714.766	6024.819	298.183	1266.527	295.891	272.346	1521.501	348.161	5255.206	103	0.996	721.131	276.383
16849.736	15918.192	11645.868	17902.495	15032.981	22587.012	13622.757	18001.34	800.567	400.85	457.21	489.909	2402.217	3509.326	376.88	6522.158	227.712	217.988	170.166	882.4	665.793	462.158	157.867	3070.687	6119.857	374.903	1648.313	249.23	91.654	2372.941	321.759	6340.762	99	1	642.328	277.641
19974.76	18527.563	13897.622	21161.777	17920.87	26155.041	16212.136	19304.196	784.565	494.517	331.008	475.685	2301.903	4520.363	321.156	6896.798	231.165	325.74	187.711	876.654	601.688	524.452	148.388	2871.736	6692.804	354.611	1389.931	251.819	122.724	1893.842	326.526	5764.338	102	1	650.52	277.216
20401.752	18508.267	11036.875	22446.198	18388.179	26013.888	15223.278	22426.368	936.141	339.636	207.9	556.516	2509.82	1570.208	227.089	4853.289	252.902	316.218	144.377	870.201	600.039	417.878	156.826	2018.516	7365.975	270.047	1247.643	269.584	272.718	2193.706	221.85	5008.888	136	0.93	801.103	279.449
13281.558	13414.536	11386.878	16473.395	13650.925	21953.254	12188.233	18066.199	506.37	304.801	268.787	548.239	2587.349	1242.234	275.738	8340.455	159.783	162.81	160.206	757.82	637.462	515.056	140.838	2442.477	6048.403	279.717	867.013	288.579	142.57	2254.221	324.786	5582.357	178	0.829	1019.022	280.725
12390.535	12798.713	10463.705	14910.169	12635.473	19860.306	11937.804	17436.193	712.821	465.949	340.939	609.609	1818.754	5343.863	293.669	7996.693	165.255	204.625	133.058	944.639	445.088	475.571	116.31	3090.469	5091.699	291.474	1036.518	288.591	1681.664	1710.503	318.11	7742.295	135	0.913	1105.315	280.448
14465.126	15512.745	12261.523	16613.326	13361.503	20532.637	12243.537	17815.158	614.052	380.067	304.135	510.63	2077.882	7395.309	257.782	8686.752	152.486	246.069	122.129	973.568	549.81	529.801	113.144	2918.464	5427.544	282.576	1214.195	268.868	2323.179	1777.456	509.486	7319.35	118	0.994	1187	279.093
20055.501	19510.065	16302.376	23091.508	19598.45	28084.812	16818.833	24742.099	716.631	736.892	360.194	701.02	3092.636	2222.104	324.215	8731.044	182.645	201.216	155.104	1021.541	646.997	522.717	121.947	3873.856	7512.428	295.624	930.796	256.232	291.859	2674.988	388.859	7994.295	105	0.984	1237.938	278.167
16734.989	18407.374	14758.74	21260.854	16761.274	26525.925	15777.14	21940.073	849.144	778.653	308.129	492.72	999.894	5656.509	240.957	7310.555	167.03	205.065	138.047	995.013	321.224	419.985	120.747	2496.949	6325.329	302.158	686.065	266.132	4358.506	1133.917	380.658	6756.332	162	0.895	1092.815	282.71
19066.502	19648.192	15789.658	21261.051	16818.999	24129.257	14407.683	22743.361	858.293	456.902	364.983	534.485	2548.382	7107.031	336.96	8369.047	190.512	268.989	143.544	944.796	721.699	528.63	144.411	3877.048	7885.191	278.688	1088.128	260.654	720.976	2115.27	300.578	8736.115	106	0.993	1284	279.208
17412.588	15442.977	12834.364	18576.118	16282.779	22617.074	14050.1	18328.644	963.244	357.723	447.864	404.999	641.825	1379.884	227.003	5799.141	234.205	349.54	178.837	1822.365	169.301	465.552	164.136	1858.991	7188.108	293.647	554.653	289.05	5462.8	725.589	328.278	5085.638	131	0.921	754.469	280.958
18119.39	15803.541	12888.329	19136.715	15438.215	20926.068	13210.828	22051.226	808.842	324.126	242.515	548.535	2187.607	2134.276	242.047	4803.489	232.347	265.3	126.373	786.012	499.874	358.018	157.637	2216.859	5061.959	257.346	448.154	273.948	617.494	1927.237	230.756	5159.525	96	0.992	790.646	280.833
14581.006	14414.257	11967.792	16420.247	13688.675	20968.499	11668.84	17863.534	673.033	339.2	305.725	536.425	2096.097	2433.75	242.729	7876.983	147.501	204.468	135.464	902.903	531.163	404.937	111.442	3032.317	5165.627	365.218	888.281	283.367	1187.356	2086.197	393.554	7247.365	117	0.973	1177.637	280.85
18319.205	18478.317	14781.873	22142.194	18295.518	29003.261	17218.194	23409.292	766.181	363.495	348.716	591.675	3845.215	1768.18	296.743	8642.392	165.035	220.896	132.253	923.387	861.643	559.161	126.964	3436.386	5662.7	291.749	1103.708	254.862	341.763	2915.286	15430.685	7773.714	169	0.889	1210.831	282.731
18427.476	19285.356	14499.678	21224.551	16449.713	25034.948	15191.475	21191.443	882.799	455.976	371.462	453.635	2496.64	2251.207	311.311	8791.159	177.295	234.022	142.089	972.177	522.321	463.198	159.517	3836.6	7117.468	327.701	869.798	261.131	1933.189	2235.544	321.196	9447.895	137	0.878	1289.989	282.88
19273.653	20005.73	13539.425	21929.711	16430.606	25242.644	13437.175	18309.337	926.658	460.351	415.706	522.356	2787.297	1696.127	355.809	8917.401	228.733	350.958	193.159	1126.331	589.725	606.377	128.929	3418.187	10693.068	327.091	1705.184	273.125	568.349	2594.311	253.568	7351.401	142	0.91	498.338	284.127
18096.986	18725.874	13869.698	21617.193	16413.414	25500.704	13399.829	21884.178	804.352	430.909	390.208	546.325	2185.703	2135.398	337.533	7761.268	232.348	308.256	166.875	1308.494	399.762	554.862	170.926	2979.323	8493.277	334.697	1814.745	282.339	385.525	1939.551	287.917	6406.038	216	0.913	584.431	284.495
15919.515	15880.781	11176.39	17662.788	14502.583	21718.36	12857.828	17250.587	934.649	475.683	386.75	566.773	1687.221	5640.176	364.419	8151.624	206.518	284.852	155.122	916.549	423.206	613.033	179.188	3279.012	3907.417	300.949	2604.76	259.75	717.529	1269.929	262.016	6529.735	96	1	609.771	281.229
13808.569	14045.649	10646.497	17116.686	14478.132	22396.875	13092.523	17823.726	875.674	289.834	551.682	331.482	428.643	1365.513	209.508	4679.264	190.241	239.543	162.448	1687.732	143.669	322.87	167.88	1925.945	3030.769	302.723	930.084	282.77	9988.059	1189.693	318.161	5716.575	141	0.904	735.805	283.663
25823.52	21667.764	18255.43	25262.248	21988.927	27325.774	19278.064	23041.917	759.957	322.651	238.643	457.616	975.89	1984.533	202.829	4303.577	259.354	310.937	187.433	674.997	338.497	355.821	167.798	1962.166	7318.415	271.858	691.167	265.502	2403.755	867.835	318.695	5198.619	100	0.967	781.27	281.2
19308.146	18758.218	12190.943	23612.255	17985.219	26900.28	12729.013	19370.97	790.861	291.144	252.931	430.772	1588.981	2176.423	225.25	4575.015	281.461	388.403	175.31	918.159	315.051	495.295	120.638	1432.645	8556.496	316.922	550.793	252.36	1267.659	1218.476	245.971	4241.338	172	0.756	810.82	286.721
19711.346	20684.75	16776.869	23214.987	18261.31	28431.626	16741.2	24362.708	654.053	362.952	341.967	498.971	2017.722	2873.264	271.01	8752.998	178.058	239.123	142.437	860.991	353.343	500.776	121.508	3020.763	6370.34	319.973	1426.344	321.104	750.732	1953.2	300.698	7181.732	180	0.886	1139.522	283.933
16749.767	16708.886	14164.124	19712.71	16303.003	25521.739	14954.159	22983.096	652.257	391.487	396.671	557.853	2300.795	8077.938	292.346	8680.579	162.746	214.199	131.405	857.455	423.872	541.652	126.058	3003.585	5701.689	280.041	1110.428	319.596	1301.474	2341.179	349.352	7510.862	115	0.999	1150.091	281.839
23404.648	22874.052	18996.296	27785.412	22113.091	32370.515	19446.484	27105.547	672.7	393.82	329.046	602.353	3484.509	2361.279	338.225	8324.242	193.427	227.869	149.125	919.79	1069.178	548.933	116.08	3258.243	8585.859	279.655	834.575	261.536	121.429	2807.411	402.149	7240.509	106	0.993	1242	282.208
14222.265	13919.092	11921.718	17074.437	14339.717	21510.897	12794.069	17576.745	759.349	417.579	574.858	475.622	725.841	1614.236	254.115	7935.18	162.834	175.081	179.157	1712.638	203.186	454.023	149.031	2254.072	6593.242	254.636	550.77	254.349	8973.492	1274.832	618.36	6984.71	144	0.923	1227.299	285.521
24189.261	25745.05	19207.646	29467.875	19859.672	33525	17926.004	27304.871	1073.604	516.834	443.388	687.447	3899.289	1864.366	390.038	9270.693	215.667	270.036	178.377	889.494	552.768	632.459	143.843	4520.45	11558.886	305.562	1337.185	309.065	755.112	2613.697	338.013	8350.67	185	0.919	1360.689	287.446
17570.381	19285.129	12261.607	19815.031	13281.736	21794.438	9990.149	15264.894	979.095	506.875	404.944	625.627	3432.375	2709.219	362.38	12221.013	248.678	318.016	170.084	1018.602	746.182	654.496	156.019	3303.404	13473.81	324.703	1645.304	276.341	477.033	3520.716	442.753	6367.951	116	0.909	464.241	285.388
16689.787	16907.719	14476.607	20354.293	16914.623	26051.866	14407.646	21650.741	1004.926	434.262	502.336	585.19	2479.902	1094.415	375.471	7344.053	217.468	195.363	177.903	1189.852	560.25	517.057	132.848	2665.795	7482.391	274.949	524.562	302.657	1746.233	2257.354	317.574	6667.482	211	0.855	887.784	285.391
17867.385	19146.865	15447.889	22286.563	17799.098	28347.33	16249.566	22398.745	805.891	428.211	366.543	476.198	2323.117	1662.229	331.262	7406.56	216.4	232.517	185.913	911.208	652.821	579.954	133.201	2515.187	7977.204	279.239	590.295	309.653	840.17	1926.726	276.885	6389.917	277	0.83	897.597	289.8
12985.903	13259.883	11383.149	15205.935	13282.83	18270.905	12141.516	17321.49	564.684	285.774	304.552	444.221	1030.089	471.22	250.293	7426.774	132.263	141.054	203.512	929.286	272.988	338.805	150.131	2352.956	2514.147	296.763	932.011	263.736	2458.679	884.569	327.457	6852.029	99	0.99	1063.944	284.763
22324.436	22245.984	18302.318	26203.484	21133.245	31543.043	19117.852	28014.794	930.368	489.627	369.505	583.837	2719.579	4398.635	343.287	8562.676	190.413	249.025	149.952	836.349	596.257	539.392	145.067	3996.857	8131.13	332.478	1182.259	262.412	876.284	2025.228	316.683	8719.788	249	0.825	1277.653	288.251
14620.023	13130.176	13977.471	14754.305	11488.231	23396.623	13599.017	20983.096	812.922	255.94	280.307	420.967	2385.759	1227.265	275.919	4640.782	313.928	198.685	160.56	917.224	639.687	362.631	139.185	1745.012	10582.14	256.413	579.116	239.502	279.107	1962.203	231.595	4169.285	120	0.981	820.333	285.658
14909.87	14950.304	12922.001	17764.373	14851.7	23295.111	13200.57	20443.872	563.393	334.236	299.694	383.333	1504.545	3007.383	270.542	8726.062	163.04	173.484	152.096	931.235	472.947	510.944	105.931	2650.267	5065.745	311.214	1227.135	283.517	206.802	1369.374	336.332	6521.796	110	0.985	1126.2	285.545
14928.032	15621.583	12126.038	17676.533	14538.744	23158.795	13828.584	18841.008	510.06	340.695	300.679	429.438	2220.036	2292.177	254.205	9272.074	151.347	205.781	174.255	810.256	371.398	596.889	112.506	3199.288	5760.883	302.972	1300.96	298.975	131.248	1600.212	363.874	6852.115	118	0.981	1168.161	286.347
20948.871	21230.553	16282.527	25211.6	18226.638	30972.076	16145.484	24710.487	1020.667	502.841	417.043	659.292	3393.889	1930.171	378.867	10387.939	189.529	238.079	172.279	895.889	640.657	654.659	142.871	4500.106	8431.439	313.855	1155.338	287.82	740.571	2328.947	335.373	8703.783	182	0.887	1351.451	287.808
11368.849	12478.174	8907.982	14084.328	11267.773	17665.262	9585.129	15644.231	750.133	362.772	317.124	427.193	1123.545	1783.832	327.693	6981.451	167.661	193.539	172.151	785.582	224.717	424.596	146.766	2956.262	1574.692	291.465	1901.175	245.951	123.531	1124.605	407.494	5630.265	105	0.971	647.833	286.843
21438.984	20063.709	16490.781	24015.687	20101.603	28444.988	16992.059	25220.158	797.988	337.378	260.413	423.938	2163.536	1715.31	251.956	4488.753	274.71	473.347	154.824	1131.952	493.597	489.174	155.626	2084.537	9687.654	285.661	345.722	287.778	1688.988	2115.484	330.417	5207.921	121	0.977	761.054	286.517
26286.041	24989.451	20649.982	29240.549	24317.039	32868.671	20621.337	28699.439	797.605	351.229	296.901	362.845	1702.28	1536.609	228.931	4214.744	268.928	438.411	636.309	534.86	474.273	386.35	160.524	1813.528	8726.736	306.453	432.35	271.137	794.046	1475.69	307.841	4732.157	145	0.905	778.231	287.507
15594.293	14191.877	12395.536	19958.274	17248.628	27718.671	14276.707	20883.616	656.436	420.925	322.493	507.656	1452.601	5886.477	262.939	7522.516	161.987	187.787	143.638	801.473	362.418	518.644	120.367	2725.877	6511.01	298.221	833.019	253.216	2792.087	1611.783	387.363	6539.591	107	1	1086.724	286.481
14041.751	17701.992	14793.927	12278.709	15389.38	24120.238	13890.828	20157.945	874.254	287.84	312.371	438.49	1963.148	2199.742	299.607	6247.56	304.661	271.383	159.765	1347.518	486.41	593.293	150.936	1816.317	11729.494	283.826	968.702	218.836	649.959	1526.36	258.005	4449.985	113	0.994	831.27	287.739
13300.957	14122.702	11718.191	16745.988	14130.528	22273.299	13015.245	19161.882	703.683	432.105	351.955	473.922	1768.235	1803.272	305.816	8418.289	188.317	173.064	153.736	1017.787	380.078	455.75	133.178	3401.732	2989.466	305.289	1657.753	307.576	861.292	1798.953	309.06	7232.301	139	0.95	926.853	288.752
14825.233	14202.338	11021.218	16658.859	14245.53	21612.583	12776.606	18891.008	733.916	351.875	286.58	383.178	1363.987	3221.706	275.839	5236.482	204.225	205.424	142.166	757.805	268.878	323.509	139.891	2817.853	2907.011	298.782	1295.748	283.741	770.636	1301.076	337.918	6208.906	164	0.884	707.402	291.287
15872.141	12902.118	10489.953	15165.406	13564.916	18887.26	13030.3	17677.007	864.11	359.193	266.916	415.797	2317.204	1157.264	269.155	5153.565	217.213	262.355	139.946	1122.872	724.121	301.106	151.393	2337.825	4563.196	267.477	490.843	276.804	1085.503	2843.707	275.227	5700.994	116	1	749.862	289.138
25934.098	23557.129	19352.682	28042.381	24128.019	32538.34	21050.743	28066.766	887.131	333.529	243.711	390.606	1991.115	2246.828	230.609	4899.327	278.617	513.886	150.189	585.355	438.048	485.682	156.107	1880.414	10894.211	270.491	600.871	281.057	161.687	1638.798	307.574	4565.558	180	0.895	770.272	291.789
14048.892	14732.315	11721.114	17246.454	14044.194	22780.146	13101.934	18357.871	713.112	415.636	298.948	409.938	2434.291	1369.893	285.466	8320.328	188.141	184.026	149.639	957.719	456.82	603.304	139.157	3036.629	6149.065	295.583	1273.777	287.53	198.481	2022.818	284.036	6690.085	113	0.994	950.261	288.544
18706.581	17234.333	14497.316	21338.882	17282.346	25041.34	13883.897	22404.081	907.258	444.511	372.379	547.218	3495.905	1593.307	358.569	8649.6	187.189	213.701	153.14	1218.143	806.938	571.982	161.383	3920.57	8503.319	297.537	1134.275	267.101	965.711	2814.006	394.557	9074.91	117	0.985	1306.859	288.962
16824.176	20659.347	13733.096	20691.4	13907.473	22980.788	13474.719	19096.867	1029.995	536.439	442.649	784.925	3752.604	1467.237	408.282	10405.458	192.899	249.596	176.836	910.772	691.135	606.967	146.11	4788.492	6586.655	377.177	1979.724	302.868	412.237	2091.408	345.769	8486.494	115	0.94	1368.891	288.248
20680.72	20230.813	15442.397	22979.186	17533.772	25311.103	13625.088	19876.019	846.44	432.062	380.341	603.106	2664.167	2695.544	354.865	9991.348	258.783	350.649	202.093	844.813	472.134	701.468	135.432	3395.47	13508.015	328.52	2103.071	283.446	115.305	2175.939	394.861	6280.915	96	1	524.448	289.479
21005.871	19273.277	19485.639	23552.875	19362.078	27732.547	16806.392	24432.142	776.606	324.26	285.215	476.69	2441.195	1605.975	245.433	4342.273	289.106	357.193	356.406	892.087	459.7	428.14	157.804	1838.531	9909.893	279.897	448.539	268.844	944.091	2237.747	316.214	4926.776	176	0.895	802.057	291.562
12801.319	13349.561	10627.781	15102.518	13042.343	20217.33	12377.701	17274.617	589.557	707.968	316.385	667.33	2307.557	9566.649	290.663	8950.372	139.225	177.498	136.565	953.397	458.191	607.001	111.479	3473.558	1961.474	300.252	1262.422	284.691	274.834	1933.553	359.052	7610.022	98	0.993	1177.622	289.276
23253.387	25658.592	20378.822	26393.948	20743.09	30042.857	20086.221	28177.609	691.319	387.463	474.989	604.823	3538.699	2264.58	321.576	8508.288	181.667	274.247	305.363	896.936	736.869	538.418	124.728	3322.034	8404.601	287.094	1445.203	272.34	491.365	2636.221	312.002	7766.072	177	0.901	1249.822	291.732
18020.73	19314.637	14344.546	21151.223	15603.277	24520.679	13852.627	21141.003	904.77	452.945	375.298	713.388	3391.641	1366.076	352.963	9154.355	162.573	228.956	168.064	985.837	1128.614	527.624	142.344	3979.274	6512.355	300.502	691.708	278.261	826.947	2440.378	326.178	8071.354	119	0.961	1340.5	289.769
16034.731	16385.76	12428.646	18892.393	13968.062	21960.324	11361.843	20874.327	737.875	380.025	378.722	462.738	2102.497	2644.275	331.727	8255.912	217.095	217.937	168.026	816.203	616.7	570.857	142.993	2826.226	7415.27	334.915	1003.286	258.701	390.34	2302.157	346.101	6191.551	117	0.985	553.158	291.286
15758.424	15709.094	12522.498	18846.286	15273.833	23768.311	13030.329	21509.168	763.673	329.671	311.688	412.589	1153.025	3452.191	235.616	4549.244	213.314	289.861	159.182	1205.204	297.847	352.957	182.309	2226.024	4881.978	311.402	729.053	282.064	5034.488	1383.126	400.394	5745.339	247	0.825	721.391	291.512
14384.959	15948.041	13117.391	18319.595	14979.683	23932.335	14510.729	19682.272	718.811	362.931	423.582	352.701	481.848	2072.378	229.481	6669.23	164.888	162.716	150.89	851.038	187.928	363.677	141.759	2098.198	5969.376	252.946	640.524	296.537	5412.259	946.086	321.28	6566.094	150	0.936	995.68	292.14
12923.161	13927.738	11705.963	15959.138	13217.976	20811.219	12361.349	18042.997	638.691	312.291	287.509	483.269	2412.177	1154.535	274.931	8225.432	161.392	185.449	135.098	821.057	794.44	469.408	137.924	2585.819	5429.49	283.783	758.434	285.368	134.679	1953.37	304.434	6152.682	123	0.899	1015.866	290.671
12153.397	12166.501	10213.568	14022.061	12297.559	18704.046	10942.2	15986.789	641.708	437.54	313.447	661.029	1812.242	5511.956	236.641	9259.23	139.454	190.347	129.743	1498.671	634.684	509.948	111.875	2937.797	2542.085	309.051	1785.714	264.533	3738.615	1530.99	608.467	7508.53	97	1	1196.5	290.5
23060.015	20101.915	18200.951	26558.002	22440.753	33157.661	18543.637	27876.789	667.453	355.253	327.727	557.34	3513.242	2025.358	308.415	8799.642	189.391	262.129	155.309	937.859	833.372	543.699	121.203	3090.006	9110.366	267.452	1561.01	258.182	183.002	2603.418	358.726	7251.523	183	0.94	1241.97	293.265
20375.196	22564.144	16771.281	23753.554	17820.633	27179.748	16927.295	24230.126	896.671	475.434	379.986	696.474	4297.208	1646.149	382.61	8480.802	185.222	253.451	161.004	1118.659	1051.759	560.449	162.144	3990.917	8722.599	286.206	769.699	255.706	1248.839	3319.195	332.078	8929.02	167	0.9	1313.081	291.925
22055.115	22173.074	16806.141	25210.85	18719.634	28403.179	15004.269	23226.888	808.54	391.576	383.952	580.634	2710.247	2478.452	327.874	7957.618	226.977	300.758	164.19	847.394	513.331	536.796	133.881	3145.074	8231.296	339.677	1491.357	269.079	104.274	2560.16	389.884	6668.754	122	0.956	530.68	292.262
20761.197	18693.08	13899.789	20126.13	16251.307	23846.345	14382.929	16595.302	773.467	407.66	359.964	468.659	1692.436	3848.608	321.042	8751.189	245.47	316.073	161.032	753.344	449.583	592.344	139.331	2818.317	12590.852	329.751	1458.821	262.674	141.33	1626.17	334.333	5916.662	105	0.984	545.805	291.91
14959.416	17470.351	13620.869	18099.947	14202.752	22298.041	13443.256	18646.459	759.566	437.302	340.522	500.609	1271.702	4940.202	253.986	7376.466	153.508	219.76	139.324	1101.46	364.345	387.102	120.6	2072.853	4997.963	309.58	1007.364	260.302	3664.992	1308.015	338.354	6315.58	107	1	1054.519	292.276
16936.489	16369.507	13705.857	21015.195	17367.862	28085.361	15582.138	21312.331	672.388	335.502	302.155	484.254	2692.004	2782.776	292.576	8471.036	155.045	192.774	158.81	1068.734	551.16	556.958	106.501	2759.988	3668.364	305.805	1133.317	288.476	102.125	2452.788	322.043	6757.446	109	0.976	1126.913	292.289
18053.88	17242.765	14382.078	22272.448	18360.805	29296.155	15913.066	22172.894	581.559	378.865	314.879	417.343	1860.007	3527.091	246.666	9487.835	174.469	224.521	159.137	745.894	332.569	522.334	112.971	2952.818	7556.193	324.32	1176.051	301.907	116.414	1676.526	312.239	6675.649	117	0.973	1136.885	292.603
15960.973	14360.502	12700.74	18286.27	16106.138	24265.076	13958.885	21599.879	805.499	433.801	341.058	728.153	2868.56	7132.766	373.965	8165.692	187.777	205.638	135.516	1055.061	856.016	567.867	132.262	3509.341	8258.947	278.483	993.769	263.331	1037.978	2103.216	350.117	8276.26	102	0.987	1261.843	291.333
14326.697	15251.359	11876.427	17188.787	13236.383	20417.667	12749.459	16774.932	836.659	448.893	386.277	443.629	658.708	2063.95	263.014	7984.458	165.959	196.481	166.834	1851.866	229.719	503.05	165.611	2423.572	10285.368	280.142	429.83	258.207	12359.741	1237.085	737.163	7481.935	114	0.909	1291.184	292.158
24017.341	21250.196	16735.795	25125.265	22070.436	30429.619	20100.392	24822.761	987.173	355.546	257.94	417.845	2628.711	1611.058	254.378	4523.222	281.998	425.425	156.224	783.064	725.802	495.07	167.962	2292.307	9966.98	281.033	409.89	278.711	142.268	2695.451	339.395	5471.278	126	0.959	760.611	292.77
20778.741	20690.006	16860.21	25106.255	19177.706	30978.753	16839.462	26086.784	951.077	453.138	389.823	655.207	3305.891	2285.27	343.74	9848.27	169.648	236.036	165.056	974.38	820.98	596.42	147.858	4027.529	7304.726	315.16	1496.762	282.336	1283.379	2469.791	385.519	8224.954	146	0.925	1334.11	293.432
20729.94	21400.356	15305.533	24718.664	18754.888	29822.819	16010.37	25046.529	839.401	386.236	379.635	492.581	2273.914	3158.937	335.494	6699.576	207.114	222.005	145.168	979.699	473.151	467.921	172.48	2912.592	4479.7	292.497	1163.5	275.54	95.09	2814.151	263.809	6439.646	110	0.985	583.518	294.773
13180.958	14671.351	10765.581	16902.339	13266.078	21139.728	10940.959	19195.941	739.129	419.79	377.895	544.246	1309.842	1904.759	350.576	7219.271	214.025	199.199	184.879	834.251	237.17	599.469	184.563	3195.953	5276.316	290.301	2040.337	276.113	232.94	1443.052	275.67	6154.734	154	0.859	600.175	296.39
15569.605	16042.444	13118.684	19499.543	15837.625	25790.204	14222.882	19832.691	871.599	321.716	317.685	434.903	1980.15	2559.212	261.113	7680.092	162.231	202.392	155.904	1131.789	517.861	478.533	141.804	1922.071	5640.141	318.167	609.159	269.655	3344.95	1667.224	375.294	6051.414	209	0.857	1045.495	297.347
21587.356	22135.961	17682.774	25524.589	19781.604	30334.815	18415.172	27245.964	850.615	509.695	376.507	679.072	3418.039	6840.563	347.792	8629.314	183.024	243.906	157.433	905.602	893.667	595.834	150.719	4042.286	8199.902	298.521	842.911	266.715	327.823	2805.662	307.237	8567.216	241	0.877	1321.172	298.081
16661.845	16476.938	12914.453	20628.91	14062.782	24286.842	11700.791	17732.559	916.901	347.682	414.222	517.978	1327.832	702.163	339.454	8922.206	186.787	160.703	147.257	1448.783	310.155	391.731	144.097	2894.075	9522.931	249.426	659.443	307.413	9486.441	1247.827	528.756	7118.839	142	0.877	1378.444	294.655
16603.409	17983.98	12768.946	21026.672	15327.782	25569.785	12780.037	22210.234	795.278	328.352	344.064	492.257	1639.167	1790.433	301.693	7668.012	207.457	221.761	158.71	820.73	374.003	512.961	131.392	2645.274	6473.999	291.256	1241.032	270.115	610.535	1876.499	360.539	5800.787	241	0.836	534.417	299.795
23011.354	22562.917	16123.158	25734.764	20703.403	31839.364	18467.97	24267.954	850.391	401.404	384.575	525.227	1876.872	5378.468	351.016	7123.231	220.26	315.308	149.423	827.828	422.215	526.785	172.768	3125.166	6364.119	280.887	1894.543	273.887	91.487	2031.403	282.281	6494.913	114	1	577.5	295.237
16194.397	15092.895	11602.224	17655.669	14516.811	21565.196	13419.102	20090.593	962.821	422.294	375.802	494.005	1683.344	2586.613	352.334	7423.646	227.344	189.902	175.624	902.142	320.255	530.692	181.045	3032.482	6710.444	299.313	1856.051	277.857	96.266	2070.168	259.83	6080.754	111	0.994	591.239	294.977
23969	22498.954	18450.402	26514.677	22347.156	30733.776	20072.431	28988.089	790.752	403.918	326.117	371.797	2251.536	1900.995	231.34	4923.178	228.464	464.901	645.004	589.372	548.629	406.912	162.208	1882.791	7321.053	300.227	756.635	275.294	89.234	1963.938	327.48	4472.654	112	0.985	777.411	294.723
21653.551	20199.211	17546.816	24407.611	20243.136	28053.176	17400.945	26154.157	813.157	332.895	245.355	454.168	2598.756	1278.42	250.768	3673.036	283.209	358.315	128.642	900.519	581.09	442.071	168.075	1964.689	8846.036	284.869	553.558	288.712	91.477	2797.837	382.107	4942.029	108	0.98	791.935	294.815
12039.724	19777.724	15498.798	12275.917	16943.451	26742.861	16344.83	21707.57	768.556	264.753	330.954	454.202	2006.999	2015.655	313.961	5755.863	276.286	255.355	161.596	939.497	425.415	623.262	144.845	1768.417	8064.588	251.149	565.682	238.251	767.187	1688.426	275.739	4377.67	108	0.98	829.12	294.37
16269.689	18298.2	13106.953	20588.363	14093.264	22154.728	10439.462	20493.894	1100.949	438.623	407.035	572.155	1957.103	1110.296	339.558	9494.025	264.327	337.367	188.318	1525.887	481.183	721.809	152.098	3305.698	9584.913	274.504	1276.677	269.453	5798.431	2171.065	361.137	6776.791	109	0.976	490.307	295.94
12727.443	14800.287	10312.976	16740.841	12343.428	20041.639	9734.676	16888.798	1071.675	371.111	925.104	584.604	1052.148	1321.263	344.263	8018.843	183.386	310.508	168.403	2144.177	298.102	567.579	154.609	2906.543	4283.884	277.344	1380.3	263.114	11032.344	1648.761	338.198	7770.274	125	0.903	503.22	297.66
17828.037	18257.661	12380.9	20067.504	15621.684	23873.773	13345.028	18246.686	856.728	363.742	367.598	515.65	2562.486	2240.26	340.841	8716.96	230.114	294.896	185.995	966.434	589.248	698.914	145.853	3264.849	9900.479	274.584	1427.432	275.056	117.317	2576.705	496.464	6437.845	108	0.98	519.083	296.306
14172.574	17869.37	14803.181	17312.78	16951.202	27836.513	15665.031	21558.535	735.955	223.918	299.285	422.792	1963.947	1524.198	291.733	4245.425	271.974	282.778	154.738	928.21	439.863	415.149	143.417	1718.047	6800.636	274.284	551.322	222.425	328.113	1843.832	311.552	4187.065	165	0.88	820.239	297.53
14979.744	16043.884	13597.057	18492.145	15389.896	24326.369	14036.03	21113.601	854.313	452.013	350.33	514.18	2392.148	1352.359	320.132	7256.057	211.644	193.754	166.686	945.385	626.313	559.244	137.053	3013.326	5647.191	271.948	714.521	322.463	1222.009	2484.617	281.326	7186.601	138	0.918	909.739	296.725
13422.435	13996.091	11901.51	16642.71	14326.298	22792.257	12721.69	19981.245	740.223	423.779	344.04	625.563	2387.336	1729.818	316.229	8188.779	195.971	177.185	158.698	886.812	452.445	579.243	133.883	3392.369	4570.505	283.459	1280.23	318.973	426.726	2223.287	255.887	6956.158	103	0.996	920.587	295.82
16030.003	17591.093	14585.594	20035.131	16357.132	26250.873	15213.368	21784.102	741.01	307.432	288.69	606.029	2882.751	1680.526	303.036	7017.865	150.097	183.571	140.577	1006.451	944.303	441.225	136.568	2264.506	3872.466	302.513	411.96	278.106	867.855	2452.677	314.419	6202.8	160	0.929	1032.669	296.962
14144.197	15673.634	12638.621	16960.563	14100.668	22024.792	13524.995	19490.594	636.016	385.727	313.978	523.757	1700.989	3920.209	280.291	8623.17	168.589	208.472	157.483	860.87	469.349	554.275	119.138	2698.368	6107.618	316.591	960.865	267.536	851.13	1504.947	290.027	6317.977	109	0.989	1081.362	295.555
10250.083	10650.045	9181.092	12522.234	10744.99	16763.9	10120.23	15192.936	670.942	333.018	301.771	474.43	1248.69	1757.72	248.845	7348.517	154.349	157.628	140.565	1162.488	388.221	560.374	123.553	2399.967	5504.976	296.447	1205.28	278.336	3740.71	1388.175	376.983	6633.604	105	0.953	1100.729	295.233
13796.77	13684.944	11575.145	17052.011	14482.145	23375.888	13826.773	19149.174	715.251	273.908	387.694	491.351	1352.02	957.428	229.37	7332.36	161.209	172.407	135.318	1335.765	316.257	352.654	125.416	2412.677	5675.262	301.558	1179.162	305.523	7505.832	1875.815	456.576	7491.468	145	0.882	1155.031	295.955
23636.312	22847.615	15951.555	24376.326	18086.192	25413.558	13889.917	19362.849	890.994	445.872	403.854	575.182	3053.003	1718.714	344.39	11041.956	287.463	385.638	188.397	1174.434	634.088	651.235	146.816	3653.869	17178.174	333.762	1213.858	273.722	735.385	2797.474	326.292	7066.803	103	0.996	482.442	296.617
12135.526	12876.157	9568.542	14970.055	11754.741	18803.738	9877.738	17526.927	774.046	353.56	320.647	373.348	1102.107	1065.576	275.376	7960.675	217.807	229.474	162.684	866.845	173.201	578.454	159.451	2818.219	5888.079	273.791	891.056	246.178	95.866	1498.02	277.26	5162.095	123	0.993	633.695	297.516
22756.614	21898.61	17466.173	24355.436	20735.09	28229.994	18303.885	24755.036	847.994	426.732	316.773	365.164	2347.662	1886.899	222.677	4557.844	257.819	447.971	350.86	781.346	545.242	467.449	169.968	1750.219	9332.352	299.186	628.451	278.951	92.654	2541.983	374.154	4401.626	142	0.854	783.613	299.746
18660.739	20296.536	16632.648	20849.792	16990.43	25012.121	15858.579	23452.23	616.045	346.096	301.247	568.002	2913.477	2093.98	295.377	9434.207	175.145	236.101	160.27	1099.48	734.899	526.935	114.599	2860.923	8032.191	342.966	1267.158	257.885	419.11	1906.96	389.816	6697.44	123	0.993	1229.768	297.24
20606.691	19612.384	16332.682	24285.899	20311.812	30583.712	18143.475	25376.94	760.521	415.119	348.348	628.603	3685.352	3024.699	355.726	8818.661	194.753	243.668	156.463	890.367	682.683	626.533	142.22	3955.416	9168.269	324.327	1003.678	272.324	136.028	2778.059	327.591	8297.369	111	0.964	1273.266	296.365
21946.033	23226.577	17177.179	26961.017	18662.071	30825.899	16897.418	24292.229	1264.282	469.526	423.485	775.549	3516.077	2166.45	391.602	9860.118	214.791	286.378	168.904	777.808	643.92	634.458	142.963	4455.594	10289.656	317.648	1790.313	313.342	202.376	2047.526	303.762	8409.299	178	0.918	1359.697	298.618
17731.947	18342.905	12781.27	20724.661	15575.244	25356.068	13144.895	21022.571	804.333	354.022	349.67	445.127	2542.365	2157.098	320.851	8170.649	240.155	258.943	176.85	958.972	599.764	584.822	140.919	2916.049	9185.441	300.495	1185.103	258.418	171.242	2860.298	370.383	6049.992	121	0.977	553.136	298.475
13011.438	13974.782	11168.952	16251.086	12924.147	20508.71	11087.218	15397.003	701.607	371.997	324.021	415.211	1740.794	1562.695	307.962	7999.69	183.173	233.17	179.582	981.943	664.149	606.051	153.936	1900.803	8443.238	269.928	444.048	278.514	1935.197	1236.782	285.194	4830.349	108	0.98	855.398	297.954
14147.012	13612.852	12308.143	16813.059	14928.421	22001.375	13151.825	17849.139	817.909	310.178	565.949	436.989	1518.345	1052.509	265.373	8042.525	168.52	183.429	152.674	1493.464	469.803	471.666	113.07	2352.105	6012.341	258.688	550.002	251.831	5484.513	1794.586	630.933	7729.76	137	0.912	1210.369	299.142
18323.436	17537.187	15102.403	21086.495	17817.935	26929.593	15273.81	22024.145	627.823	337.032	315.706	545.532	2749.747	2435.242	288.928	8753.898	179.558	225.637	156.142	1097.555	866.438	588.242	106.92	2803.69	7783.1	329.433	1080.1	259.946	570.435	1972.921	413.387	7060.227	170	0.898	1221.547	299.329
19537.352	20031.039	16040.131	22563.164	18422.994	27441.606	17456.615	24355.384	748.329	399.198	355.721	653.373	3645.618	2385.147	344.909	8989.255	179.795	237.039	153.368	1021.48	899.203	572.46	141.358	3867.985	7213.175	357.449	1091.857	254.824	720.71	2767.84	373.335	8367.455	185	0.843	1277.77	300.965
14280.279	13476.138	12522.039	17005.387	14965.799	22149.856	13420.775	17780.444	983.193	416.002	371.282	556.182	1482.046	966.908	333.87	9000.513	194.333	161.616	204.723	1325.669	543.814	690.307	172.053	2960.987	6679.966	287.962	661.411	258.096	6409.328	1650.133	385.862	8532.291	122	0.945	1305.115	299.131
11861.909	12899.203	9681.376	14658.153	11747.642	18130.577	9422.166	15734.103	563.561	304.543	276.017	486.373	1452.343	1874.948	276.831	7033.679	202.812	216.162	161.497	551.57	225.603	407.099	144.955	2309.751	3421.879	299.596	1422.368	255.885	88.033	1428.654	269.019	4404.776	113	0.981	679.606	298.783
13639.378	13016.084	11368.767	16870.721	14659.491	22946.941	12519.043	18964.928	667.111	333.411	293.673	555.996	4485.181	1549.863	316.814	7371.527	151.595	165.752	146.226	987.448	894.173	413.721	132.781	2561.527	4140.379	294.303	425.422	289.25	169.612	3259.728	316.454	6274.846	105	0.984	1024.995	299.319
16230.447	14414.688	10818.936	16760.861	14500.481	21334.632	14115.727	15492.617	743.996	312.831	299.509	398.41	1107.4	1762.18	292.251	8912.04	199.063	201.305	165.775	733.789	157.37	463.294	161.022	2321.676	6497.719	268.47	1217.572	263.957	83.1	1198.804	271.718	4283.584	98	0.98	626.041	299.816
21657.318	19356.003	14797.624	22614.542	19969.177	27324.018	18474.477	21974.448	713.201	429.872	259.836	397.04	1497.249	14003.405	242.189	5223.929	280.495	520.667	169.891	632.189	295.21	506.503	158.684	2082.409	10267.023	296.025	2031.692	278.449	119.283	1264.624	347.201	4599.091	102	0.987	768.667	300.255
14222.29	15485.747	12437.465	13840.425	13748.604	21343.859	12531.804	17861.702	683.96	313.06	512.169	356.786	1095.256	1242.022	306.168	5427.69	260.041	204.979	170.093	640.824	393.3	539.006	143.331	1844.401	7152.278	246.829	695.19	203.866	1328.12	1188.223	325.091	4600.597	121	0.948	835.45	301.55
21464.269	21193.153	17968.756	25190.735	21151.843	32140.748	20025.36	27534.91	746.904	384.188	412.46	627.72	3339.926	2094.633	323.329	8703.135	187.467	233.969	261.481	872.383	656.868	585.92	127.461	3649.542	7487.203	261.1	1339.839	278.863	335.355	2363.317	340.611	8335.684	251	0.854	1251.349	300.958
19559.214	19214.283	15155.705	24316.035	18294.728	30254.564	16404.132	22867.258	872.188	370.687	359.692	575.697	1907.007	1705.611	318.527	8460.145	179.648	203.227	158.458	915.13	474.943	506.128	142.941	3524.432	9898.675	276.623	1009.178	280.559	6116.58	1507.932	378.237	8168.408	158	0.843	1336.019	299.677
17212.192	17920.508	12617.273	20050.043	15637.193	24271.19	13399.854	20773.675	910.373	379.294	374.475	516.264	1940.436	2661.129	329.109	7994.817	236.743	295.001	175.183	786.74	428.806	590.422	157.912	3067.38	7637.822	304.168	2007.618	279.73	92.54	1906.99	280.991	5859.382	114	1	570.5	301.237
21277.766	19407.546	15270.128	23592.437	19799.717	27987.433	17289.313	24430.878	752.255	292.939	223.341	421.295	2299.638	1324.85	236.971	3676.734	271.444	333.956	134.146	738.157	629.245	396.475	173.389	1792.348	8268.196	272.559	657.993	255.308	113.938	2396.478	343.559	4589.341	247	0.825	797.395	304.917
17740.587	17670.024	15738.757	21892.681	18406.966	29336.665	16119.53	24939.173	693.432	392.904	315.3	440.363	2275.793	2840.42	295.865	7700.898	190.342	225.177	155.8	822.443	655.161	531.202	118.81	2443.212	8115.925	279.486	436.766	259.401	274.474	1944.643	298.069	6427.165	112	0.973	1076.071	300.857
14778.43	15077.584	12501.823	17339.879	14448.971	22710.396	13453.735	18732.535	786.358	748.751	368.041	538.109	1657.605	12104.43	246.872	9006.13	172.388	230.075	160.525	1449.214	486.103	521.907	107.462	2486.12	7254.354	286.832	496.584	277.331	2427.223	1273.532	543.811	6724.134	116	1	1193.862	300.862
12205.395	12141.763	9778.598	14571.198	11867.896	18351.926	9918.211	15298.665	786.36	284.204	677.667	401.852	298.852	1241.397	192.744	4684.307	194.915	259.009	158.595	1450.529	108.127	359.19	161.672	1439.403	3363.953	284.906	617.809	289.756	8214.418	950.153	437.396	4579.742	106	0.949	725.962	300.689
14947.43	17754.885	13901.912	18782.217	15148.831	23842.027	14908.849	20289.059	728.868	414.975	345.689	533	2397.229	1739.84	312.953	7855.933	204.585	190.452	153.643	920.114	432.847	518.718	132.756	3127.654	4566.65	276.188	1049.286	319.155	911.903	2183.493	257.487	6831.237	108	1	925.5	302
21253.635	20620.139	15627.261	23384.128	18994.761	28369.06	16220.59	21958.504	968.368	450.341	377.484	463.741	1864.476	4465.379	308.267	6481.126	255.352	331.847	170.676	728.566	407.102	492.804	188.746	3010.409	8345.149	369.246	1349.855	272.501	134.315	1937.777	279.73	6345.608	111	0.981	589.32	303.158
17786.123	17201.409	13529.559	20396.531	16240.002	25225.323	14297.21	21803.144	713.426	306.771	271.38	419.138	1946.909	1835.04	272.631	7153.424	245.566	213.332	159.619	552.035	306.153	498.427	147.793	2315.778	8641.053	270.182	1408.204	256.474	83.784	1651.074	293.749	4490.201	185	0.911	668.289	304.192
19517.724	16822.022	16199.62	20767.318	17233.251	23748.646	15368.892	20559.723	675.102	269.916	307.749	417.306	1664.023	1539.729	200.529	4095.462	253.88	315.679	246.518	608.072	573.6	391.94	132.797	1569.402	6704.871	287.981	493.764	247.083	344.161	1547.57	295.618	4219.388	139	0.868	807.054	304.335
15829.632	16935.201	14219.133	19709.447	16680.988	26159.666	15567.85	22989.389	686.853	387.231	349.323	493.977	1948.165	2640.236	269.424	7522.302	157.063	193.028	142.413	859.329	481.174	479.413	119.064	2738.593	5562.827	279.354	622.068	277.829	4161.062	1978.69	328.313	7263.529	125	0.94	1093.068	303.86
13846.86	16187.251	12444.888	17248.46	14598.748	22558.505	15547.423	21801.47	611.482	347.009	322.216	450.682	1794.697	1530.456	246.992	8043.824	148.315	132.408	135.084	606.867	433.496	420.728	114.062	3394.683	1720.762	284.65	915.905	264.636	1165.866	1721.631	293.037	8479.057	122	0.997	1102.09	303.156
15436.784	15141.751	13144.021	17698.683	14738.219	22714.818	13611.073	21266.188	586.763	358.783	347.283	437.252	1650.292	1601.299	309.196	8994.068	169.255	203.275	168.858	1287.924	1156.734	606.759	165.872	2876.302	8250.319	313.278	1061.547	257.828	3507.008	2067.966	315.577	7090.917	125	0.914	1291.644	302.212
17136.224	18261.397	12196.771	19895.172	14501.527	23064.131	12029.552	18478.201	863.729	400.792	357.458	536.472	1959.802	1703.667	327.675	10743.369	223.693	285.794	190.545	1044.802	452.037	642.652	137.343	3502.371	8809.554	302.956	1873.895	255.975	362.107	1687.656	363.426	6382.415	115	0.969	490.883	303.352
19606.668	18643.751	13905.029	21081.396	17265.742	25758.712	15070.957	20046.797	743.627	393.914	383.361	472.646	1968.852	2694.219	332.313	7640.454	249.593	272.243	150.862	1015.123	384.867	641.58	152.3	2960.217	9151.993	296.36	1545.317	268.68	590.33	1999.514	326.04	6153.862	119	1	561.979	303.954
15942.465	16334.027	13417.69	18659.157	15745.808	23976.052	15316.733	20022.426	607.65	311.445	276.848	459.922	2627.67	1991.074	279.318	10229.13	164.859	186.481	169.21	1027.733	524.602	568.598	107.022	2907.673	4944.499	280.492	1290.196	255.781	171.546	1933.756	367.213	6542.005	152	0.915	1232.211	305.697
19280.835	19896.675	14163.587	22425.383	16681.161	25934.822	13252.291	20611.304	941.796	421.238	385.672	597.942	3229.868	2053.292	356.151	9918.563	238.723	262.946	178.028	952.876	560.146	582.109	140.771	3600.508	10434.748	281.688	1619.518	267.928	133.552	2761.55	350.291	6870.534	103	1	471.5	304.5
12663.768	11950.911	14645.971	13128.124	12101.602	22551.591	15531.959	21554.237	647.249	229.191	275.542	377.842	1758.999	1300.348	247.077	3727.875	237.374	203.476	164.371	752.893	525.527	345.597	132.635	1526.292	4780.985	288.302	479.775	231.458	859.632	1791.919	325.948	3823.883	262	0.814	815.21	310.16
15930.533	15368.029	13063.964	20161.146	16878.294	27217.776	15222.263	21375.339	636.477	330.355	289.478	430.256	2679.856	2350.116	293.539	6664.357	170.58	185.145	146.124	916.731	511.361	498.883	127.722	2192.374	7095.004	312.214	445.082	280.537	1853.204	2187.07	356.692	6351.92	100	0.954	1029.95	304.77
15179.578	14310.918	12302.732	18695.902	16267.456	26305.044	13754.459	20323.573	691.128	370.673	326.337	493.281	3157.26	1958.223	287.73	7804.073	178.983	200.936	140.979	1080.819	718.161	546.42	118.35	2391.858	6139.619	287.879	514.306	263.854	1043.984	2754.28	288.804	6397.212	126	0.988	1071.119	305.952
12384.512	12756.804	11007.976	14828.428	12830.409	20002.317	12210.875	18501.983	538.815	313.493	285.68	675.889	1578.375	11367.866	297.065	8434.751	138.812	144.583	137.956	800.913	436.877	508.088	111.247	2844.023	2298.561	286.436	1361.799	280.088	206.087	1700.907	308.637	6764.075	113	0.994	1123.022	304.544
13765.167	12645.873	10367.417	15190.415	13342.642	19373.31	11721.536	15574.385	889.173	308.405	1309.791	414.964	448.456	1114.288	205.442	3597.034	225.335	279.52	196.042	1674.802	168.551	402.029	205.463	1535.466	5660.213	278.808	1563.887	276.498	9452.61	1185.372	406.435	5506.969	105	0.984	751.271	305.519
18095.493	20759.989	15655.194	22424.63	18245.521	28701.072	17555.785	22612.081	660.802	393.49	328.055	478.522	1940.631	2738.103	299.586	7771.542	175.423	241.422	151.606	837.652	423.492	460.617	113.407	2618.591	6174.198	281.901	462.935	260.545	493.733	1816.824	296.498	6741.499	98	0.993	1079.408	305.724
12924.083	13045.785	11241.947	15444.175	13414.569	20791.074	12837.577	18892.56	535.547	287.711	305.609	429.909	1988.396	3077.602	235.605	8861.205	160.385	207.765	141.472	1044.202	513.739	508.825	118.539	2830.341	5329.304	319.855	842.21	307.853	1035.3	2410.153	391.8	6886.772	123	0.964	1156.565	306.386
20877.083	21730.552	16765.717	24591.525	18777.025	29120.24	18133.78	25036.591	860.317	434.619	373.234	560.687	3049.507	1982.85	322.166	8469.767	184.364	236.922	146.105	800.682	777.962	565.218	144.684	4072.722	8437.08	287.646	1076.544	270.586	394.172	2208.765	313.018	8723.811	168	0.906	1325.196	306.97
15118.499	16405.638	10971.847	17805.274	13525.393	21298.273	11462.981	18517.77	963.625	432.339	426.543	660.218	1671.547	1659.32	324.395	9398.916	207.307	272.329	184.793	1206.441	338.739	527.17	144.775	3745.912	6615.594	315.184	2260.233	250.636	4026.703	1870.932	412.132	7350.334	114	0.99	499.421	307.316
14354.137	16145.583	11137.46	18007.293	13961.644	22228.902	11533.723	19683.613	813.162	465.298	370.187	597.224	1848.89	3181.626	332.475	6039.363	229.859	275.334	155.712	829.422	432.52	547.499	186.973	3100.472	4136.523	291.631	2035.216	274.434	731.723	1704.999	278.079	6769.881	109	0.976	594.748	307.5
13969.345	14674.202	11731.663	17058.064	13862.456	21581.629	13567.805	17475.571	567.657	298.591	426.469	537.661	1298.894	1245.308	315.438	7903.262	138.924	173.098	150.361	1188.957	510.804	638.69	171.974	2530.298	5873.979	265.191	592.084	249.75	5192.557	1601.192	417.835	7356.984	140	0.801	1294.1	307.143
15209.804	15775.666	12628.705	18798.625	16099.993	25195.502	15142.541	20936.6	683.329	414.776	339.61	570.727	1910.758	3850.496	307.314	7999.579	167.324	181.54	144.87	829.181	559.739	444.985	119.236	2941.613	4953.852	280.813	797.519	265.018	708.941	1982.818	287.17	7359.634	117	0.973	1086.44	309.004
21312.081	21611.717	17122.066	24980.601	19147.616	29250.689	16924.588	26130.861	819.828	593.145	406.26	763.529	3227.462	3147.896	367.1	8536.669	203.832	263.444	173.066	801.245	719.777	673.461	150.274	4225.913	8826.242	335.494	1543.821	299.054	773.318	2157.476	283.228	8714.251	169	0.924	1353.76	309.624
13839.488	14645.033	12122.478	17448.421	14445.2	23088.318	13341.443	18666.676	698.187	567.699	495.635	600.435	1434.206	5179.939	296.237	7670.837	193.46	192.774	156.004	979.28	336.266	502.228	135.739	2782.331	5598.315	256.86	963.075	299.694	2036.578	1546.937	307.261	6595.434	171	0.891	949.132	310.57
14453.536	13996.573	11747.479	16933.232	14293.134	22773.576	13189.801	18461.627	1045.624	310.573	294.768	483.38	3176.808	1789.377	262.646	8646.057	158.602	233.483	145.784	816.126	1155.948	500.789	110.109	2979.467	4710.365	279.566	953.542	290.256	216.512	2313.558	449.587	7249.337	115	0.969	1179.97	308.039
14288.878	15642.044	11330.454	17779.275	13700.834	21787.555	11238.46	18442.054	661.432	301.136	374.832	382.039	1592.308	2887.282	305.511	7515.007	212.588	266.668	168.169	768.074	296.556	582.159	155.737	2425.677	4928.749	292.617	1208.882	275.077	226.101	1528.328	286.491	5132.254	150	0.936	571.04	310.68
16303.157	16447.33	12909.023	18964.376	15148.281	23374.444	12157.559	20198.311	822.308	380.541	330.864	426.612	1842.565	3409.774	307.205	6889.393	227.132	308.482	127.485	833.998	431.46	434.46	161.159	2475.259	5073.956	295.636	1995.011	256.4	1122.95	1484.759	301.552	5182.821	170	0.886	637.541	312.129
9337.676	9933.335	7636.103	11369.874	9198.756	14356.87	7198.945	12859.324	571.919	280.559	261.685	416.216	1320.219	2062.753	250.09	6922.733	191.274	285.155	174.411	731.54	401.106	407.907	140.441	2078.626	3649.378	349.516	1248.77	256.913	747.192	1143.394	300.595	4337.204	103	0.965	685.073	309.189
13482.865	16811.649	13291.165	13211.95	14184.641	21938.249	13538.45	18213.388	625.169	273.917	301.159	389.135	1336.954	1247.744	293.24	5287.321	252.104	204.174	171.124	619.743	477.822	522.731	138.949	1908.855	7035.856	250.524	910.791	195.896	195.16	1393.929	319.036	4228.586	107	1	832.276	309.519
15967.418	15907.681	13133.093	18838.943	16304.142	23952.55	15865.43	20586.428	658.622	320.729	380.134	647.129	1467.623	1439.111	321.124	7804.897	169.053	158.644	151.733	1288.953	437.369	475.412	136.256	2857.192	4713.189	240.789	692.086	253.829	6549.083	1880.136	364.357	8059.352	120	0.877	1254.883	309.592
17467.195	18496.608	12158.734	20596.332	15318.2	23999.451	12727.768	19428.614	909.612	405.848	386.048	569.123	3278.57	2013.41	328.097	9043.871	226.956	252.609	161.558	1044.85	691.769	541.798	132.678	3549.917	7865.982	271.024	1594.175	269.213	142.686	2536.731	282.007	7393.257	103	0.996	471.888	311.131
13860.834	15533.466	10685.29	17449.75	13081.53	20871.044	10762.317	18081.629	768.031	360.265	363.174	466.764	1589.111	2485.819	318.484	9172.602	206.871	206.636	175.209	975.465	265.664	525.384	142.746	3445.834	7062.297	267.035	1537.751	256.557	125.494	1766.854	298.539	6701.18	106	0.993	481.075	310.755
14331.726	14551.009	11632.691	17897.652	14945.885	24157.578	13241.205	18455.741	731.376	462.727	363.485	591.131	2279.945	2016.521	312.191	9034.283	202.345	205.559	164.941	953.503	497.58	672.206	132.586	2950.222	6072.965	270.396	1122.056	312.401	769.674	1873.078	323.598	6818.228	100	1	914.38	310.38
13804.303	16302.029	13010.424	17168.148	14246.427	22574.41	14719.023	19529.387	609.92	310.705	279.944	303.56	1231.536	1533.402	290.874	6915.539	171.319	205.585	146.984	1003.317	318.307	508.654	124.28	2134.847	6184.541	274.755	784.092	290.784	1735.166	1334.601	349.896	6347.258	129	0.907	1017.066	310.802
17182.967	18769.937	15281.346	21759.896	17952.409	28792.267	17892.141	23911.448	706.634	382.75	368.145	463.791	1917.605	4246.271	300.878	7266.046	157.882	193.518	136.822	760.093	428.461	397.972	117.959	2699.903	4354.477	282.315	778.674	247.151	1578.418	1883.848	335.597	7346.902	202	0.929	1096.901	313.812
11520.926	12046.926	10002.021	13986.395	12244.894	18601.53	11773.474	16542.516	658.044	325.806	274.983	512.003	1350.802	3728.818	264.412	7631.1	125.481	133.481	125.428	824.576	413.471	334.011	117.578	2455.519	1183.249	283.848	1331.936	258.864	1542.676	1299.332	331.775	6920.185	106	0.98	1108.783	310.83
16101.819	14183.932	12676.754	18664.331	16217.874	24798.631	13732.109	21655.497	807.965	399.536	336.814	508.329	2362.966	2179.463	327.589	8782.942	155.435	154.819	153.566	905.077	894.72	472.103	147.57	4043.16	4860.723	296.316	1252.024	256.284	882.218	1849.876	341.898	8494.209	108	0.967	1317.472	310.833
13865.561	14568.696	10663.694	16538.201	12767.048	20321.554	10633.502	17354.939	839.662	494.756	353.393	497.398	1070.23	7035.154	308.876	7062.472	201.055	197.921	356.392	4606.739	283.496	984.829	187.637	2439.979	2391.062	268.483	769.97	289.75	12393.078	1083.561	416.759	6257.821	142	0.956	549.085	311.958
22961.864	21508.424	16679.812	25174.007	21362.221	32365.471	19599.356	23267.9	728.962	352.494	297.807	443.572	2208.034	3001.775	282.945	6497.913	285.901	355.292	158.287	546.445	365.209	559.866	154.25	2600.387	11993.073	306.947	1307.127	259.378	84.386	1745.303	291.851	5136.999	106	1	662.613	311.613
12379.137	15485.393	11750.101	14723.044	12778.954	20131.659	12396.845	16789.617	584.349	672.426	353.641	483.334	1880.37	3817.909	320.328	7342.806	172.947	276.806	185.328	695.233	475.84	643.528	136.992	2533.311	5502.278	291.189	1052.77	276.418	924.294	1194.987	331.617	5741.448	105	0.984	860.548	312.014
11211.853	11174.039	9555.517	13568.349	11773.303	18881.562	10706.902	15508.903	599.327	335.643	307.807	421.373	1838.238	1098.067	255.671	9285.161	184.742	188.132	163.322	1063.179	595.276	495.325	122.885	2224.803	5843.313	281.169	1325.988	273.076	2006.277	1523.856	277.616	5942.253	108	1	1064	311.5
16327.616	16383.137	13692.082	19866.681	16800.144	26800.187	15790.61	22086.005	596.889	374.671	295.151	518.589	1674.445	2933.698	275.273	8070.849	171.157	208.032	164.115	705.556	430.663	698.488	117.803	2877.541	7688.055	311.722	1261.36	266.587	109.076	1521.749	429.296	6946.964	112	0.973	1127.946	312.232
19694.005	19999.239	15996.184	22606.995	17841.009	27231.327	16161.711	25148.259	902.418	455.32	404.389	642.146	3652.008	1755.778	361.939	8292.696	177.799	216.757	155.862	874.607	786.451	557.406	138.991	4515.112	6392.503	294.138	717.57	286.557	151.433	2683.064	283.446	9108.15	124	0.972	1344.597	312.129
18899.713	20793.391	15478.73	22079.806	15740.462	25052.276	14572.049	22711.575	909.477	453.926	433.342	671.504	3441.892	1208.08	380.968	8887.093	186.298	268.731	157.515	756.66	1009.207	617.645	144.375	4676.782	6991.139	302.369	778.373	332.964	224.539	2538.628	284.332	8991.303	121	0.965	1369.822	311.764
13211.922	13760.462	10301.068	15750.721	12877.247	20014.426	11109.643	16235.011	738.593	324.825	308.599	399.817	1793.769	2370.408	286.029	7094.447	204.104	206.333	167.618	776.278	396.671	415.43	161.191	2101.85	4128.859	258.155	1246.641	253.41	116.665	2360.528	272.074	4576.241	147	0.942	615.337	314.759
16669.223	15576.567	12744.702	18446.877	15698.379	23005.991	13791.99	21169.58	649.447	641.664	306.038	441.958	1929.303	4154.995	246.121	3647.605	214.68	321.732	144.384	697.143	595.882	385.673	156.773	1705.452	4922.764	264.907	575.155	269.117	1407.464	1891.114	290.034	4482.892	155	0.865	762.758	314.945
11405.389	12920.139	10728.272	13775.841	12033.343	19123.566	11119.557	15874.391	629.051	308.947	352.337	316.168	470.853	580.649	253.809	5796.569	171.637	167.222	198.109	903.332	226.802	396.032	154.384	1734.95	4260.637	254.145	622.752	293.494	6741.9	776.196	567.073	5550.73	161	0.819	871.14	313.792
16969.892	17458.088	14833.107	21548.862	18136.643	28925.97	16911.479	23270.412	648.554	341.518	300.775	381.82	1855.906	3553.72	313.7	6753.747	172.253	200.52	144.789	705.915	444.648	505.25	125.943	2287.48	7090.502	262.847	536.26	279.385	945.987	1711.437	331.541	6640.65	247	0.925	1007.751	315.812
14424.797	14249.924	12247.582	16372.127	14244.735	22014.493	13127.38	19823.508	464.903	327.422	285.039	458.858	1887.246	1822.062	254.426	9451.112	153.011	181.284	153.046	798.046	442.979	501.689	105.19	2865.521	4810.763	285.335	796.607	285.635	207.116	1842.397	358.739	6990.575	119	0.961	1167.601	313.13
13445.263	15354.621	11287.577	18090.705	13646.005	23172.107	11214.62	21256.263	632.854	335.853	282.697	560.21	2014.61	1995.609	282.261	5900.308	237.726	289.66	154.525	597.83	405.442	507.022	142.443	2319.515	6669.488	287.01	1113.856	256.145	74.736	1663.025	270.607	4720.407	114	0.96	668.132	313.895
22327.277	19341.471	16248.939	22768.426	20285.797	28288.104	18237.821	22762.327	712.384	1180.963	274.375	448.384	1752.712	8529.576	251.391	3642.022	228.308	374.055	154.935	523.754	567.226	335.434	163.255	1793.12	6044.722	283.621	652.316	281.144	1059.198	1527.219	278.615	4724.609	125	0.98	756.804	314.404
11898.898	11358.918	9803.823	14630.512	13023.625	20698.833	12047.401	16537.314	603.879	380.218	273.175	467.066	1135.939	1867.284	241.398	7706.783	152.87	165.998	177.52	1286.74	360.134	480.469	129.4	2443.92	5089.647	288.003	820.979	298.252	3455.188	1084.471	551.144	6855.519	105	0.941	1156.11	313.614
20334.989	18740.423	14535.799	22223.099	19214.316	29025.481	17940.978	19866.543	711.898	304.83	280.712	340.284	2235.738	2918.516	302.218	6840.655	229.598	305.269	153.404	518.298	456.881	348.921	162.451	1840.343	8183.268	294.051	1178.129	251.334	95.555	2291.572	267.401	3975.643	138	0.97	630.536	315.674
12897.213	14452.314	12238.66	15591.925	13032.323	20485.429	12583.291	18201.164	783.717	479.274	317.297	506.312	1984.337	1919.171	286.657	7933.421	170.62	177.716	149.526	1077.671	529.235	502.782	136.885	2553.833	3678.698	271.429	1346.312	272.165	2207.082	1785.219	272.989	6451.842	114	0.99	1053.711	315.605
11441.416	11660.371	8994.757	13403.513	10921.461	16632.591	9240.41	14015.917	1030.235	329.178	1178.274	430.659	1191.562	853.569	307.332	6414.846	221.713	220.467	171.802	1636.494	314.622	392.717	172.919	1946.701	4413.136	265.018	1429.841	255.171	5323.03	1611.296	275.694	5541.866	102	0.943	604.912	316.853
14261.771	12251.758	10362.782	14219.113	12512.636	17628.428	11032.286	15829.952	607.928	337.986	237.864	465.604	1364.726	3991.642	218.762	4652.297	226.12	361.595	151.359	755.191	325.469	397.841	156.457	1901.295	6274.616	299.32	786.273	296.18	755.563	1395.026	357.508	4528.163	103	0.996	744.898	316.655
12135.915	12152.381	10110.803	14642.13	11934.393	18291.251	9689.14	18962.161	540.717	313.294	291.8	387.525	1563.449	1597.926	221.577	3680.478	223.932	313.25	145.432	799.382	394.81	431.01	157.453	1671.897	5081.359	270.887	755.63	263.592	1112.002	1597.488	318.839	4152.068	98	0.98	768.439	316.929
17417.147	12887.955	7671.794	16719.9	15039.488	20827.851	11373.116	16926.6	661.622	191.728	269.429	349.056	1863.883	1666.173	182.383	3730.641	232.798	171.261	166.399	655.157	532.704	280.683	128.552	1324.096	4911.918	290.159	734.178	238.08	112.818	2094.223	243.396	3928.035	114	0.99	808.149	317.632
17155.465	18882.88	15282.425	21226.118	17673.48	27703.072	18058.783	24364.861	565.601	328.464	285.655	470.147	1569.238	6304.969	249.101	7582.296	155.345	179.646	147.797	716.958	448.369	532.373	116.121	2826.993	4475.361	274.291	1093.978	274.46	303.845	1600.67	389.901	7399.189	236	0.835	1140.004	320.564
14152.102	14593.092	12406.565	15628.657	14220.176	20266.82	14015.561	20642.897	661.929	314.075	311.353	641.052	2787.917	1305.644	320.499	8140.281	162.451	134.442	152.038	854.311	1111.305	387.944	134.337	3615.963	1315.141	271.27	564.695	254.142	983.287	2527.036	346.999	8688.295	107	0.971	1245.986	316.808
21104.469	21347.023	18494.185	24544.785	21315.1	30615.184	21238.961	29913.651	695.216	321.83	321	664.065	3209.821	1423.69	315.526	7722.461	200.893	206.877	169.691	949.93	1278.246	598.011	136.631	3340.857	7528.373	263.464	353.269	273.172	2135.122	2847.124	330.213	8590.705	140	0.995	1255.65	317.586
14672.14	14511.648	12404.704	16296.552	14481.917	21256.399	13563.378	21031.703	800.254	400.678	340.668	622.66	3555.036	1856.999	332.681	10124.038	137.026	168.864	144.929	1080.051	899.279	651.786	163.437	4177.764	2301.183	311.536	1915.166	252.138	276.297	2639.356	324.682	8418.941	110	0.985	1296.745	316.718
16576.113	15605.41	13606.137	18244.257	15477.694	23397.103	13471.014	19366.945	566.517	587.917	831.453	460.905	2946.973	3325.493	261.36	5361.444	233.123	354.71	653.546	663.655	566.585	469.54	139.383	2001.312	7338.918	352.068	944.541	290.499	96.276	2673.702	281.68	4375.794	133	0.973	711.229	318.462
12162.142	12060.143	10931.754	15599.895	13608.171	21664.404	12663.659	18162.161	821.282	344.323	498.108	416.499	537.648	1245.71	248.089	8105.743	143.768	139.129	143.747	1050.715	226.286	365.279	132.073	1883.412	1342.69	254.582	738.479	268.586	4934.414	742.99	325.793	6022.492	119	0.961	1077.777	318.239
15097.098	16880.674	14043.782	17851.2	15287.884	23634.029	15387.62	22582.923	488.383	293.303	285.807	391.983	2441.542	2838.429	256.852	8329.349	141.909	171.601	138.62	777.85	592.412	487.984	111.973	3032.007	2920.812	255.537	802.328	289.479	112.773	2103.373	360.346	7619.762	111	0.964	1176.653	317.293
12155.076	12795.498	10940.328	13705.814	12608.078	18377.761	12127.205	17630.069	605.795	339.974	301.425	670.733	1854.766	1738.922	241.836	8191.871	145	139.814	152.731	868.208	339.285	491.87	119.65	3317.381	1314.213	250.726	1228.627	242.097	821.651	1607.788	339.039	7737.67	98	0.98	1213.531	318.102
16580.175	16824.003	14420.743	18460.357	15589.368	23473.371	14757.282	23056.858	842.102	309.931	316.336	466.682	1683.895	2058.899	273.86	8537.025	149.73	179.992	150.251	1197.816	655.677	577.213	151.204	3555.251	5087.217	265.39	1015.293	255.305	3231.502	1916.763	431.075	8428.997	113	0.981	1309.615	318.659
20891.52	21919.189	16512.165	25866.359	18760.259	31683.14	17751.944	24713.09	915.737	452.461	447.906	716.791	3931.724	1662.183	374.022	8744.493	181.479	243.586	143.631	825.554	1095.053	536.703	139.27	4318.992	8310.415	284.871	524.095	335.244	342.949	3182.156	278.167	9030.997	100	1	1366.38	317.38
12167.672	13547.062	9540.113	15143.337	11567.792	18548.583	9498.051	16484.044	923.739	315.071	404.971	495.85	1565.834	1093.858	306.358	7784.28	167.672	266.526	169.318	1300.471	390.792	494.107	151.962	3047.156	4069.516	266.327	568.533	266.127	3067.214	1787.489	375.516	7607.924	100	1	501.62	318.62
17415.061	15483.431	14286.838	18272.879	15747.214	23193.638	13938.575	19454.67	555.948	315.7	1143.712	461.099	2568.19	4538.161	269.581	5378.441	225.779	354.171	833.183	541.935	498.418	407.514	153.621	2012.443	7229.297	375.38	1357.469	300.692	95.402	2343.247	315.904	4439.431	107	1	718.977	318.547
13860.038	13334.946	10854.203	15619.298	12376.456	18493.076	10051.671	17998.106	485.701	319.645	262.049	354.132	1724.398	2941.186	223.607	3974.631	233.111	302.919	152.512	748.805	300.828	462.086	170.381	1418.523	6000.777	288.496	669.089	257.697	118.879	1798.394	285.753	3471.141	108	0.967	788	318.972
13895.309	14185.301	12020.109	17212.349	14690.035	23914.369	13323.977	19212.212	631.992	339.918	293.453	403.202	2234.969	2384.496	305.535	7550.213	164.93	184.708	147.632	831.545	604.714	542.201	123.602	2454.68	4915.556	262.323	998.178	260.116	235.145	1755.852	292.72	6267.797	173	0.88	1046.026	321.483
17317.718	18247.394	15497.583	19619.644	17026.672	25367.867	17184.469	25266.32	699.276	348.211	302.16	467.659	2283.464	1725.835	289.826	8029.403	181.56	209.603	146.729	704.669	652.255	521.751	152.069	3807.132	7260.112	280.867	1422.603	256.097	675.747	1756.973	422.621	9092.1	131	0.921	1273.134	319.088
22780.804	20831.008	19001.035	26701.177	21774.366	32317.824	20508.484	29158.414	686.717	495.003	344.463	586.309	2233.626	5714.798	333.463	8110.588	172.393	217.089	149.68	671.785	711.988	508.514	135.309	3965.264	7137.121	257.292	946.92	268.425	909.319	1691.176	283.251	8810.73	523	0.676	1333.035	326.51
20084.402	19475.24	15688.007	25332.782	19886.392	31680.638	18123.131	25455.242	829.182	447.256	386.227	880.146	3909.466	3472.346	332.568	8847.267	184.976	230.057	154.602	798.784	531.01	720.85	138.729	4322.882	8022.114	312.596	1370.382	304.045	927.933	2768.494	290.426	8726.03	101	0.977	1354.134	318.589
14147.552	14633.367	11436.585	17203.916	13713.722	21476.283	11325.154	18849.255	718.882	312.252	298.42	395.325	1424.228	5172.738	297.376	5212.169	221.769	272.027	127.611	708.381	359.603	324.616	159.272	2148.985	4852.356	259.865	1339.452	264.483	1673.13	1583.528	333.2	5059.367	162	0.95	646.191	321.191
11934.95	12035.977	9455.869	13605.023	11014.677	17084.827	9169.554	15536.22	591.949	316.957	260.6	406.067	1891.227	1551.448	267.087	5555.047	193.047	215.421	168.608	651.068	363.188	401.759	142.355	2026.294	4404.101	322.972	1152.13	254.501	122.593	1989.564	299.604	4154.813	118	0.994	681.551	319.517
16086.902	15247.544	13841.133	18394.437	14909.41	22971.268	12757.946	22299.289	623.017	333.475	926.325	506.766	1749.861	6698.8	259.031	5286.684	219.393	344.12	667.152	488.576	418.492	526.922	155.748	2015.088	5612.669	317.932	1846.582	310.538	104.492	1528.575	293.682	4321.586	113	0.994	726.261	319.73
18292.335	16499.141	14972.377	22205.837	19767.769	31446.986	17548.186	25053.093	576.485	327.247	293.944	475.105	2549.998	3275.017	264.22	8018.975	154.284	180.352	143.454	750.915	522.996	474.857	112.362	3074.932	3984.449	233.649	1051.945	286.84	126.171	2258.443	384.774	7852.798	141	0.88	1170.046	321.777
20363.452	21144.868	16558.318	24860.861	19391.934	30638.914	18967.686	26079.141	952.552	410.542	384.387	670.399	3808.43	1522.771	337.064	9043.087	163.93	204.533	151.012	874.22	717.045	647.586	141.239	4507.547	4870.376	266.343	1079.076	286.667	631.802	2772.717	296.267	8968.08	106	0.993	1346.962	319.594
16233.275	17247.461	12460.322	19648.01	14240.522	23520.059	12977.385	19094.763	928.937	398.002	419.381	793.124	3724.065	1248.92	394.394	9888.168	190.947	176.529	143.301	952.005	799.859	2469.254	136.705	4716.222	6714.789	337	1357.953	326.478	881.381	2239.745	282.505	8636.617	104	0.961	1387.644	319.385
18374.212	17367.936	13908.788	20255.268	16611.882	25818.21	14813.09	22892.554	678.005	358.43	299.978	478.823	2213.314	1564.018	303.249	5138.127	249.271	305.039	146.886	634.639	533.773	490.273	153.268	2351.939	8413.649	288.341	635.556	271.67	87.663	1913.962	265.955	5070.895	140	0.957	671.886	322.443
15913.373	16639.6	14334.261	18878.434	16457.003	24996.82	15371.137	23042.323	570.143	337.399	287.025	644.132	2385.258	1920.916	290.376	7466.296	155.544	183.977	145.221	747.337	632.312	435.172	117.923	2657.61	4162.818	275.608	680.044	265.909	103.854	2248.285	399.029	6841.96	101	0.977	1130.906	320.688
17366.382	16985.387	14092.497	20106.966	17179.656	26414.444	16155.971	22160.612	831.938	333.655	325.287	463.863	1895.727	1625.275	278.422	9329.665	162.861	179.29	150.45	996.209	598.917	577.938	150.07	3822.163	5948.482	281.061	1453.535	267.264	3204.913	1572.443	389.814	8596.436	111	0.952	1302.446	320.878
20796.678	16179.993	14674.458	19814.489	17167.703	23592.743	14890.125	19528.164	546.388	268.618	273.264	369.561	2129.199	1608.116	225.491	3685.35	280.03	350.532	150.117	662.929	473.119	413.724	162.682	1266.015	10758.463	277.625	512.013	254.498	262.483	1980.445	290.912	3494.05	155	0.919	781.997	323.745
14252.516	15506.308	12230.262	19704.086	14419.207	23279.321	13833.716	18880.305	689.815	398.572	357.426	584.798	1925.648	1592.53	277.73	9431.211	196.729	172.649	175.007	888.552	331.57	562.446	130.497	2918.968	5889.27	233.437	847.188	287.179	192.766	1656.413	273.654	5942.947	138	0.875	938.674	323.297
12146.331	13209.858	10910.425	15429.618	12953.534	20405.51	12622.42	17216.099	668.908	351.993	308.015	459.685	2082.068	1430.695	306.477	8038.499	169.923	165.878	162.958	949.051	615.857	427.668	130.203	2591.49	2877.58	220.582	912.529	272.186	505.223	2167.148	311.656	6504.208	171	0.85	963.208	324.781
15528.839	15192.592	13496.136	18461.927	16723.014	25792.388	16063.715	24317.768	723.792	273.937	284.276	426.019	1824.349	3242.945	241.297	6963.709	155.889	124.878	141.495	443.536	349.852	374.492	113.476	3572.205	3265.072	230.122	1236.3	269.36	182.494	1617.181	354.276	8981.072	126	0.976	1190.175	322.175
15387.78	14645.103	13277.807	17802.53	15989.561	23679.614	14320.418	20701.484	472.223	269.605	279.398	418.499	2053.059	1901.88	264.219	9263.94	182.176	168.903	189.039	821.665	486.388	742.992	118.673	3167.583	5704.162	254.024	1397.196	253.586	255.045	1713.003	358.47	7083.4	118	0.994	1227.703	322
15904.487	16783.873	13908.216	18174.791	16007.179	23750.078	15926.703	21711.83	525.334	310.621	302.43	435.609	1941.752	1977.88	272.056	9143.664	199.464	199.672	181.868	847.887	359.107	642.651	120.397	3752.175	5698.258	258.228	1589.056	254.994	569.661	1412.016	345.604	7999.337	120	0.969	1235.475	322.267
12942.117	13766.469	11968.106	16333.627	14209.42	21741.73	13246.243	18690.893	676.913	331.61	315.784	455.689	2367.168	1194.75	323.317	6621.209	175.226	181.812	144.02	873.212	552.764	427.739	124.863	2215.527	4411.683	218.629	315.971	282.274	1072.795	2286.541	297.17	6628.809	149	0.944	997.648	324.151
18371.376	19130.21	16482.143	21104.935	18247.992	27622.606	17341.334	24554.302	541.56	268.248	289.75	489.897	2298.086	3103.99	243.299	7994.39	161.132	204.956	162.691	839.145	531.268	580.721	121.47	3016.907	5019.897	246.232	1489.748	262.008	126.916	1963.517	320.413	7321.623	116	1	1205.862	322.862
24151.606	20225.094	20704.243	27488.334	25760.021	37631.783	24614.767	34488.599	687.023	266.709	309.941	579.793	2908.707	2648.982	294.955	7757.154	183.798	173.393	172.501	726.305	903.414	558.618	137.464	3710.49	6280.579	267.384	733.221	253.569	258.618	2430.072	366.963	9014.368	224	0.907	1254.04	326.366
16848.62	16315.203	13780.158	19065.585	17104.617	24311.116	16141.55	23209.765	667.438	315.979	328.251	883.38	3126.737	2923.128	358.406	8652.249	169.959	188.466	148.815	885.316	722.947	561.405	155.622	4524.08	5307.502	356.755	1340.836	258.704	148.895	2177.327	291.824	9400.136	132	0.965	1290.742	323.939
18135.847	19445.473	15543.393	20709.606	16422.39	24474.037	16722.199	22410.424	633.457	297.512	301.428	424.833	2164.039	1613.946	272.194	8633.197	168.001	209.301	148.829	863.97	698.774	519.298	145.592	3549.475	7171.802	250.204	1191.154	258.495	1482.013	2246.312	283.874	8388.178	120	0.981	1314.225	324.15
16622.834	16879.731	13279.049	19793.97	14939.593	23276.22	12892.556	19932.088	769.889	341.395	390.853	624.588	2921.629	3745.15	351.336	9442.252	169.616	207.158	156.583	832.141	866.422	656.743	132.518	4155.357	6391.263	284.81	1249.922	343.92	733.341	2032.731	320.692	8522.659	114	0.99	1376.105	324.211
21215.528	19387.429	15194.186	21886.024	19302.175	28094.951	17677.039	18945.769	727.228	302.092	282.114	307.771	1997.319	1808.918	276.882	4663.93	256.512	322.363	133.283	598.152	461.237	402.484	154.185	1895.466	8830.107	269.199	618.24	259.514	85.801	1987.96	261.559	4935.46	111	0.964	665.626	325.626
16857.673	15373.439	13069.504	18524.306	15969.521	24406.258	13971.692	19329.499	662.428	1357.737	415.286	591.298	2724.775	16041.221	294.721	4682.062	228.994	334.112	280.806	762.42	689.224	445.756	147.214	2024.9	6376.482	298.029	801.362	284.979	100.227	2436.246	278.668	4676.793	149	0.981	704.883	325.822
11603.41	16751.681	15601.418	14639.757	17028.18	27205.842	16041.344	23929.097	305.733	263.753	306.101	255.833	2234.966	1631.346	313.81	4434.295	194.764	160.753	164.897	509.921	502.566	419.414	130.531	2152.286	5468.567	209.589	596.85	204.462	111.35	2091.166	279.916	5007.227	129	0.932	843.988	326.756
11753.686	15336.858	13004.559	12842.777	13146.374	20903.883	13196.118	19386.751	357.17	293.604	333.562	338.822	2325.764	1517.857	321.854	5175.318	152.09	169.64	182.21	770.326	567.581	441.227	123.153	2378.743	5565.411	238.441	873.808	261.42	321.199	2305.568	275.137	5310.42	103	0.996	852.131	324.316
15815.134	15040.588	13433.318	19503.33	17372.11	26912.611	15535.251	23007.054	495.183	251.051	277.731	506.899	810.836	4143.983	239.896	8148.551	159.034	153.841	152.467	623.761	242.456	477.928	114.463	2637.02	5663.206	306.418	948.25	250.04	235.156	899.609	412.431	6242.503	119	1	1122.248	325.021
23947.127	23350.175	20759.968	27819.457	24238.937	34844.198	24087.471	33204.44	679.286	287.872	298.979	434.725	3153.578	2231.772	278.963	7231.728	187.371	209.946	171.73	665.22	876.032	453.659	139.3	3374.428	8707.508	252.024	361.119	256.129	535.316	2801.394	362.684	9050.52	116	0.977	1262.431	325.034
10503.79	12049.023	8761.839	13796.505	10665.457	17413.354	8801.1	16313.714	912.929	283.956	465.791	330.572	606.257	812.085	262.792	6434.209	192.217	157.601	192.915	1478.795	208.041	490.817	161.518	2743.128	5726.373	222.8	905.845	207.144	7520.663	1039.757	525.54	8119.905	108	0.967	477.472	325.713
16159.329	13819.136	12634.518	16465.361	14469.126	22149.495	12097.886	20705.89	653.311	290.556	332.891	420.695	2661.291	1489.637	265.966	7494.416	225.868	242.044	175.881	1202.327	792.512	570.449	148.042	2787.941	7516.314	258.932	1113.867	237.527	379.53	2274.65	305.248	5439.333	169	0.851	552.24	328.169
16633.333	15941.175	13167.76	18728.553	15966.757	24876.775	14682.637	20005.737	634.623	307.408	814.745	506.197	1872.131	6712.43	249.886	4656.464	195.158	281.611	525.722	395.105	448.016	456.62	152.326	1971.217	4105.672	299.458	1601.704	295.453	88.405	1684.761	289	4385.216	113	0.981	726.659	325.376
13809.475	13114.819	12403.812	16797.669	14473.354	22964.112	12849.992	19054.54	602.214	301.568	287.397	351.932	2408.735	1996.272	316.856	6707.958	159.219	173.935	160.856	857.573	627.814	478.098	121.79	2208.278	6083.338	238.118	602.629	274.578	842.842	2342.489	320.084	6445.084	142	0.945	1034.732	326.12
19580.716	21185.994	16742.113	24690.06	20379.192	32496.827	19828.22	25875.554	545.209	290.375	282.418	469.534	1833.351	3604.316	270.792	7878.34	164.77	205.154	143.564	614.925	410.87	479.717	111.751	2619.301	5826.959	260.524	821.152	246.104	159.927	1565.625	340.955	6707.972	114	0.99	1128.395	326.711
20143.378	22628.197	17038.077	24525.576	21297.907	33256.355	19838.752	27065.983	585.471	277.391	301.041	383.036	2251.459	2893.658	229.199	7310.535	148.258	245.528	135.711	647.494	625.381	455.267	118.426	2839.293	4394.839	232.365	788.023	263.03	275.852	1925.139	414.929	7871.492	126	0.988	1174.849	326.667
22147.437	22831.796	20027.11	25746.6	22010.227	32293.679	22426.102	31210.91	730.949	255.938	320.141	341.661	2798.105	2335.521	284.503	7981.796	190.312	218.768	152.59	554.51	567.085	528.853	156.84	3782.555	8031.585	256.185	766.427	260.028	144.761	2159.943	334.712	9278.262	111	0.994	1272.977	326.05
14877.428	15321.002	11538.626	16723.841	13418.656	20804.89	11725.556	19229.471	666.218	255.444	307.563	254.32	1682.472	2005.32	262.445	8154.929	204.691	141.519	146.629	680.481	416.277	323.413	148.121	2662.213	3572.101	245.242	864.092	237.46	119.188	1701.289	324.063	5529.036	118	0.981	565.61	326.602
17001.951	14058.603	12639.834	18130.111	16611.723	25528.869	14843.523	18957.636	679.078	257.742	323.44	362.602	1819.073	4383.843	297.062	5205.873	232.561	260.37	149.394	771.372	362.339	391.578	161.283	2308.733	5891.101	244.342	1512.495	247.067	253.016	1868.857	286.461	4910.997	135	0.888	641.707	327.87
12689.036	10685.084	9710.901	12624.322	12181.866	19163.734	10970.613	17424.539	565.001	239.36	302.713	335.567	1608.88	1800.57	272.07	4500.777	194.3	216.342	162.867	570.905	325.598	498.765	155.936	2419.563	4348.244	277.654	1334.286	260.23	101.832	1448.752	272.766	4865.498	171	0.853	676.19	329.933
17504.455	12371.852	12312.566	16618.211	15627.642	22031.592	14502.87	17775.999	580.245	245.112	255.986	315.781	1696.844	1115.106	266.07	3827.133	217.05	238.878	154.802	629.709	473.695	360.861	164.553	1765.437	4438.089	268.559	1217.912	261.699	119.179	1598.761	331.89	4028.328	124	0.972	768.121	327.718
20015.573	14182.138	13287.239	17838.221	16854.653	22344.676	15605.104	17983.628	558.133	278.841	268.26	402.072	2143.003	1225.679	273.851	4508.992	235.188	263.381	155.891	664.422	612.098	394.387	158.957	1760.335	8083.782	259.889	578.075	257.191	112.671	1728.953	316.623	3552.702	101	0.977	775.589	326.787
15606.856	12350.047	14981.587	16514.697	16197.145	24863.583	15717.357	21382.77	596.639	291.321	320.508	360.719	1963.241	3007.992	265.188	7617.018	168.198	181.36	161.104	732.434	533.576	472.52	130.992	2157.59	5272.907	254.873	443.947	272.133	880.446	1940.112	286.051	6133.414	199	0.936	987.842	330.736
16864.699	14587.433	14758.031	18463.418	17377.686	26607.174	17575.548	22464.31	445.366	215.731	270.73	411.603	2505.602	5085.447	245.635	8522.351	153.034	194.298	166.763	777.848	560.14	553.058	111.195	2823.637	5085.857	246.795	919.74	241.537	226.14	2088.518	352.503	7028.493	168	0.897	1209.81	329.405
10633.689	11720.54	9884.474	14649.234	11452.129	18090.045	10115.304	15465.127	433.536	305.809	326.453	308.897	1807.163	1716.549	329.96	6730.968	154.952	171.43	170.95	699.481	604.342	606.354	126.206	2641.149	5059.363	275.798	1521.738	277.619	147.03	1282.042	291.655	5134.334	110	0.985	863.282	329.355
15268.687	12294.31	13624.677	17436.576	16959.207	25953.492	14566.427	21803.456	652.767	407.279	368.993	401.988	1644.998	2102.144	259.513	7341.617	164.192	179.273	158.535	950.597	541.937	451.649	129.055	2273.98	4927.67	235.395	658.697	257.64	2749.361	1819.712	391.186	6210.58	144	0.923	979.681	330.639
18170.259	18343.426	16067.767	22047.375	18903.482	29029.734	19253.435	24290.91	589.129	243.406	282.8	338.359	1699.794	2011.5	225.585	7113.637	145.624	207.678	131.34	540.711	506.376	379.889	116.443	2511.072	5127.728	247.204	424.676	258.122	1711.433	1699.52	401.573	7745.637	113	0.981	1181.217	328.872
25661.599	18817.476	22916.75	27431.142	25978.454	37191.398	25952.676	35903.293	638.492	212.487	289.236	283.92	2451.098	3387.732	276.66	7501.603	192.106	191.455	155.977	658.714	533.774	507.644	142.673	3334.739	10981.687	267.545	603.866	239.701	284.867	2072.803	313.719	8937.252	114	0.96	1267.184	329.526
15048.263	18508.962	11474.133	21530.207	14745.832	23809.282	13214.091	18352.569	997.448	273.269	385.469	272.207	347.292	884.166	246.341	6433.269	217.427	185.174	189.964	1368.321	133.875	531.793	168.267	2848.776	9377.435	225.817	1201.274	221.384	11482.167	847.608	687.542	8813.675	128	0.91	470.211	329.578
16768.054	10478.525	12731.419	16730.596	15204.868	22430.032	13655.565	20295.548	532.453	350.918	248.542	440.662	3081.933	6484.723	261.494	3525.915	231.507	250.462	161.075	735.13	863.88	408.213	149.461	1698.07	6994.499	260.294	667.338	272.77	95.906	3107.821	267.901	4061.069	148	0.914	737.054	331.115
13529.07	10183.769	10821.434	16642.55	13524.414	21816.144	11692.405	19735.549	695.707	271.506	325.382	440.482	1772.866	7204.073	297.902	6552.124	172.95	175.769	158.473	1357.664	360.105	380.229	152.725	3210.783	1864.895	233.15	1696.769	242.488	1275.197	1851.852	309.452	6795.426	171	0.922	524.079	332.915
15825.005	9114.337	12004.427	11436.418	13857.934	19211.897	12225.527	15469.99	806.085	305.842	373.516	328.049	1088.854	11700.681	260.093	5820.303	268.462	203.833	165.753	1070.632	453.668	587.665	156.116	2367.39	12761.71	221.012	1341.845	233.508	227.231	893.028	338.088	5286.073	100	0.967	586.06	331.12
20668.121	17978.753	17718.753	24382.749	18837.626	27119.775	18028.863	23463.947	524.335	371.421	301.901	406.924	2134.504	1760.195	276.843	8482.836	164.087	173.779	137.807	662.585	611.549	476.752	139.411	3297.333	7798.729	285.116	1051.1	261.166	1435.862	1817.494	303.025	8143.203	117	0.973	1312.885	331.628
11548.828	10993.702	9381.222	11617.089	11306.819	17824.443	9500.137	15174.817	823.435	283.976	1811.028	327.439	696.169	1166.905	217.487	6698.332	176.892	166.863	209.661	1266.517	220.443	6017.264	153.367	2416.27	5071.855	257.967	1771.942	224.945	8404.629	1421.586	383.323	7186.64	105	0.941	486.471	331.338
14527.806	12465.105	13554.088	14783.418	15069.713	23875.789	14498.215	21155.008	943.767	328.497	331.073	418.757	2058.001	14427.423	351.842	8245.804	175.31	145.093	147.501	681.675	481.921	484.797	116.182	2520.192	6156.468	296.124	928.838	235.52	146.115	1748.122	292.37	6308.802	123	0.993	1079.785	332.476
12578.602	16196.724	11317.469	19983.132	13410.899	20975.098	23966.792	18601.228	1096.605	279.418	324.414	461.766	1990.725	2265.881	353.522	7644.992	162.737	150.791	147.887	701.026	415.805	516.838	138.648	2842.496	4645.55	282.349	1105.795	235.596	138.612	1780.275	322.762	7016.65	111	0.964	1089.851	331.905
18157.494	16214.04	14461.854	15314.182	17198.826	25448.245	15310.222	22640.718	416.009	777.013	245.897	296.229	2286.017	2035.344	236.387	3456.282	221.823	300.547	163.166	590.338	406.199	369.018	152.043	1584.173	7421.788	260.288	958.157	263.236	96.33	2280.301	272.114	4079.985	198	0.931	748.692	336.788
15615.619	10102.419	12254.494	12637.386	14566.38	22734.856	12432.031	19154.878	476.931	324.189	239.295	238.344	1803.349	3946.541	218.597	3439.97	220.926	218.867	141.829	601.746	436.836	428.776	175.503	1218.429	6464.522	252.522	991.549	234.173	1229.18	1543.663	328.551	3140.187	180	0.866	788.428	333.028
20128.802	15710.801	17734.555	21446.105	20519.714	30712.492	22783.453	26974.314	573.635	231.745	287.095	278.578	1778.845	4921.521	243.877	7636.843	175.837	166.687	152.754	823.916	480.453	461.361	143.213	3339.859	7630.24	284.785	686.129	240.763	593.045	1433.067	293.376	8758.741	96	1	1272.479	332.448
11465.445	10819.934	11040.359	10534.344	12308.821	20012.034	11368.466	16896.122	463.297	283.723	487.18	325.355	1608.713	1724.045	322.71	6296.71	156.034	194.228	166.981	1017.553	595.442	497.763	127.114	2330.48	5530.008	254.213	954.732	263.567	1100.137	1181.536	245.868	5137.239	105	0.984	871.195	333.652
24258.441	19219.886	21203.527	22702.831	25534.57	34831.555	24121.808	33526.255	564.23	258.603	279.89	619.642	2163.218	3022.983	256.496	7127.825	161.366	175.835	164.677	827.614	893.088	544.274	126.756	3424.492	6174.064	295.406	559.544	238.023	479.678	1729.958	346.808	8979.423	166	0.908	1249.524	335.066
13730.145	17523.067	13208.099	19341.206	14093.868	21152.561	14876.438	20410.14	501.452	270.613	268.876	345.204	2457.986	5479.488	288.051	7195.701	153.45	135.787	143.946	648.142	380.832	527.561	113.462	2757.157	4291.821	309.721	749.639	256.043	201.532	2604.449	307.646	6987.03	99	1	1136.359	335.672
13063.72	12244.792	10643.368	16258.479	12649.054	20150.431	11025.181	19114.255	301.462	293.175	237.011	267.814	1496.865	1935.615	225.306	3181.324	190.034	284.365	138.68	838.012	258.517	346.136	166.161	1292.463	5053.04	255.631	1078.688	252.794	94.876	1481.578	278.422	3221.27	131	0.921	778.202	338.309
16430.024	18150.793	14581.538	21370.096	17560.265	25313.119	15506.446	23498.298	490.619	311.076	259.206	416.555	1465.734	5421.856	259.528	6942.01	135.125	180.721	151.272	625.294	287.763	460.791	111.715	2478.287	4067.968	323.384	726.467	281.023	595.988	1847.408	371.894	6652.752	110	0.985	1129.745	337.1
14261.14	13685.73	11931.319	9104.228	13620.951	20633.343	11459.525	18333.281	555.094	272.838	302.241	428.93	1854.899	1870.823	243.492	5541.395	155.682	307.531	154.75	760.389	242.946	395.47	161.508	2321.838	4013.746	244.819	1340.11	271.538	130.329	1890.285	269.706	4732.627	103	0.996	654.131	337.684
12766.708	10219.912	11360.257	11342.111	13781.364	21466.787	13405.005	19345.613	432	378.299	271.717	498.051	2055.567	4070.772	257.368	8068.932	136.108	138.453	150.619	1053.418	352.885	673.47	115.963	2818.552	4490.202	340.964	1024.019	273.12	144.108	1941.905	311.679	6836.583	109	0.976	1153.335	337.885
21760.15	14917.253	19744.277	17905.326	22069.73	33237.702	24540.666	30839.952	448.955	309.848	264.848	435.921	2047.803	2306.644	290.141	7388.525	172.015	177.572	160.615	776.73	596.48	593.2	146.542	3387.136	8266.94	333.138	1216.956	243.613	654.804	1569.287	287.345	8232.659	99	0.99	1266.52	337.732
9587.131	12309.568	8692.098	14243.874	10505.901	16036.833	9852.477	13728.234	568.922	361.168	279.038	438.862	796.675	450.737	233.976	4700.494	155.33	143.455	155.775	664.5	242.065	432.766	135.969	1877.786	3409.151	267.974	327.585	248.028	5276.743	1122.061	440.418	6448.775	120	0.941	958.367	338.758
14617.36	12364.226	13504.027	14768.789	16341.498	25585.154	14892.403	22060.215	525.91	1037.87	314.184	567.034	1805.457	14808.909	304.62	6381.963	168.176	205.92	162.488	921.804	509.135	522.977	131.769	2572.215	6824.714	289.634	1096.446	270.587	157.894	1658.305	302.977	6130.992	134	0.98	973.545	340.075
14981.659	20443.335	12673.965	24676.798	13802.82	21185.042	14259.034	20092.52	444.846	326.698	251.729	372.49	2291.182	2859.762	253.768	7539.501	119.219	187.529	147.606	705.638	481.19	537.577	113.997	2712.17	2705.025	320.302	1229.403	271.536	550.964	2473.743	349.08	6823.149	126	0.948	1165.151	339.825
18435.207	15293.788	14977.049	17895.918	17304.538	26668.411	16909.468	24352.648	459.945	313.33	266.341	516.672	2621.974	2874.503	243.104	7479.44	129.453	194.616	166.712	759.262	367.241	663.174	112.828	2939.997	6948.933	322.242	1823.05	248.079	117.427	1775.308	313.692	7103.858	171	0.944	1200.751	341.12
19043.503	13408.403	16619.233	14437.747	20323.402	29279.66	19338.43	26249.994	499.589	310.776	270.434	546.682	2784.494	2865.173	270.011	7017.301	132.217	198.407	147.31	924.619	597.903	587.413	116.852	2887.735	6123.08	301.256	1052.084	240.497	221.964	2157.135	326.952	7538.849	220	0.833	1210.932	342.259
20505.686	13831.739	19584.01	15711.526	21475.182	29929.859	21493.432	30168.221	474.118	323.05	262.929	421.43	2203.524	1874.159	252.839	6744.209	142.732	180.128	167.172	844.346	826.261	451.886	127.971	2854.94	7584.827	363.512	488.674	243.37	2878.456	2015.664	421.122	7659.898	154	0.937	1231.831	340.325
16132.729	15520.101	12397.974	16790.809	12573.625	21919.909	11476.554	17896.836	830.037	506.271	367.892	706.669	1933.334	739.705	336.775	9276.713	190.63	203.938	152.151	1177.25	443.865	519.48	145.86	4118.065	8783.108	355.043	521.611	258.671	2491.278	1586.853	324.01	8067.004	120	0.903	1422.775	338.125
16134.738	13380.468	13421.794	17351.941	16789.493	24176.822	15183.435	22633.568	455.335	303.678	271.478	416.948	2730.14	1936.59	248.275	3337.292	222.536	271.856	150.867	745.911	660.115	382.238	140.309	1501.725	7977.117	266.561	500.557	272.251	85.145	2473.255	290.606	3830.588	208	0.835	734.519	343.51
10935.092	16116.492	11810.888	19297.056	13906.939	21761.789	12253.834	18233.617	524.895	306.604	295.009	325.813	1899.845	1361.982	267.428	7271.453	143.243	207.387	156.304	715.019	403.028	591.435	121.398	2143.265	4373.622	281.47	1312.093	293.466	109.992	1454.949	288.916	5258.243	168	0.819	1003.19	341.887
14903.38	13928.661	13310.563	16732.13	15944.816	26261.104	17356.954	20767.766	455.999	295.378	278.428	423.512	1741.255	6453.372	363.428	7932.192	132.165	134.372	144.597	700.813	364.171	515.038	117.728	2190.782	6059.102	329.793	817.277	301.177	173.262	1414.631	294.651	5577.646	122	0.985	1077.508	339.91
19859.865	16158.699	15460.012	18430.222	16536.83	28918.802	15279.241	22736.692	951.843	557.376	380.681	796.434	2856.182	951.735	326.53	9147.592	166.979	209.818	150.551	1391.078	637.163	514.146	132.315	4457.613	7041.151	339.376	631.429	256.941	1218.826	2012.124	289.408	8361.864	129	0.982	1414.298	340.717
12282.937	15413.679	9130.886	17697.648	10837.325	17139.117	9196.952	16995.191	284.917	288.208	242.357	326.996	1581.976	1601.238	211.856	4788.03	192.167	303.523	161.996	733.588	302.256	361.354	158.949	1781.829	5179.981	254.495	1346.641	269.66	102.653	1386.426	282.57	3825.387	113	0.981	757.845	340.633
19833.079	16484.839	14435.029	20746.579	18582.872	28198.265	17028.664	24354.955	803.417	377.617	301.855	575.299	2881.727	2563.714	298.232	7878.573	149.269	204.933	135.866	750.571	637.897	501.427	124.503	4075.664	6558.939	289.867	864.621	263.582	163.28	2077.966	260.45	9258.627	144	0.958	1322.576	340.521
20820.612	15563.745	15562.053	18661.223	17963.058	29259.492	16470.149	25225.819	692.322	412.11	409.786	820.683	657.683	783.508	280.356	8037.676	156.682	201.587	155.024	891.8	217.382	354.194	120.417	3036.887	12430.992	298.003	622.97	246.373	11204.113	1445.269	504.446	7778.37	171	0.891	1373.652	341.857
20396.348	18411.899	17378.328	20584.979	18187.746	28710.012	17109.759	26557.484	742.948	414.44	437.223	756.708	1065.772	836.066	313.521	7687.106	165.075	218.061	154.747	927.427	415.909	321.622	133.982	3165.07	11799.057	318.934	510.76	255.374	9531.609	2222.788	493.903	8384.675	111	0.976	1383.797	339.959
16962.058	17853.586	12247.372	21529.593	14406.204	21306.285	13342.681	18875.776	672.003	303.603	273.947	462.501	1469.622	6747.019	233.129	7863.214	119.291	140.262	161.708	594.797	299.05	601.201	109.185	3041.17	4578.907	330.214	1476.675	241.841	1492.589	1082.22	338.103	7175.556	117	0.973	1188.466	342.175
22900.658	23393.649	17976.317	29092.161	22303.402	30865.837	20885.316	28713.741	453.61	338.598	284.185	622.27	2911.377	5026.613	271.48	6694.25	135.068	217.037	165.414	717.575	778.367	528.339	129.894	3434.054	5614.174	305.593	526.39	258.026	1205.326	2329.72	347.896	8990.964	167	0.879	1246.296	342.494
24757.996	20978.089	18580.742	24625.23	23286.047	34089.743	22744.432	29584.839	556.036	371.732	285.503	494.832	2575.028	2480.274	284.809	7506.735	163.514	212.338	161.025	737.483	833.188	578.476	138.699	3779.096	9003.24	321.616	1280.89	250.918	711.445	1890.123	303.441	8676.544	139	0.977	1261.018	342.737
19300.098	13943.044	15525.739	15095.164	17078.037	27819.778	15828.397	23127.027	731.802	465.973	331.66	627.269	736.253	851.631	289.889	7205.187	152.884	206.474	159.904	1331.522	219.579	360.928	122.352	3298.572	7932.227	298.885	474.477	243.186	7151.463	1213.788	463.813	8189.125	219	0.827	1395.596	343.075
16224.067	17486.679	10239.91	13936.116	12103.092	20991.383	10234.132	19001.441	488.383	262.185	295.078	404.649	1931.161	1551.68	235.015	5138.862	180.048	342.097	155.668	591.883	306.166	378.761	159.429	1857.109	6626.824	251.745	1227.007	271.095	203.212	1766.909	309.145	4152.527	140	0.897	657.186	343.786
15184.937	10692.291	12960.104	14251.44	15552.765	21805.345	15055.452	19163.114	440.104	261.661	265.643	442.119	2399.959	2199.26	248.559	3963.24	227.524	253.03	161.963	556.718	432.194	455.57	153.843	1815.595	9908.699	243.322	812.834	291.728	82.619	2000.575	289.451	4159.401	104	1	726.154	342.635
17627.629	19573.321	16722.607	23836.908	20129.427	30637.993	17110.059	26106.138	455.478	315.615	254.064	554.963	1530.24	10069.987	271.341	6741.841	128.301	211.628	140.568	697.682	242.756	589.812	109.803	2166.014	5445.741	317.995	1024.719	294.024	152.609	1428.01	396.787	5776.78	110	0.998	1126.627	344.173
16184.196	18137.263	14668.717	20891.826	15992.861	24246.356	15351.873	22597.818	482.386	289.52	261.852	347.965	1877.612	4814.851	227.773	7001.424	109.502	154.451	145.947	606.821	334.295	528.598	102.318	2553.49	3702.6	311.715	1023.785	242.648	830.228	1552.648	286.991	6664.872	163	0.9	1178.15	345.009
19479.714	14551.343	15137.722	17011.453	18734.129	28744.16	18342.742	25784.977	535.42	371.566	270.667	966.591	3177.532	2524.568	308.329	7616.703	133.136	180.668	143.968	899.05	601.711	514.106	128.632	3761.398	5059.516	376.532	1333.703	277.347	770.392	2110.684	285.172	8329.282	146	0.936	1281.473	344.733
10002.528	11702.349	12330.579	8757.864	14552.293	20451.138	12640.144	15805.153	643.634	813.141	328.83	470.129	296.51	727.459	179.562	4126.57	181.752	302.927	289.457	981.141	115.461	18027.171	208.434	1159.828	3952.011	244.056	420.123	291.647	3842.667	457.772	315.592	3815.978	130	0.924	689.646	344.646
15547.408	18804.864	17493.902	22017.215	18764.183	29135.548	18836.633	25779.182	466.568	361.232	238.296	496.993	2328.078	4452.027	249.192	6348.959	121.133	203.185	145.956	789.239	381.931	546.627	105.803	2060.442	5350.654	312.764	728.416	280.053	120.304	2171.23	267.66	5890.032	142	0.92	1134.831	344.958
15534.487	16522.872	16175.208	18516.417	20311.079	29655.773	19617.885	27200.015	563.676	382.608	283.865	689.77	2506.92	2347.021	291.762	7501.348	141.507	174.172	135.748	946.435	835.192	442.408	126.103	3507.031	5880.654	345.68	1272.643	268.836	486.836	1785.305	320.44	8599.861	196	0.881	1295.214	346.378
14116.656	18462.374	14334.569	20418.834	13323.047	22677.305	15974.17	22774.336	638.357	385.525	296.631	662.097	1905.416	1693.681	297.65	7529.216	152.044	216.403	131.842	660.923	474.424	447.745	117.164	4150.522	5260.457	262.736	1257.496	239.734	1596.737	1628.046	339.963	9213.337	179	0.911	1337.377	348.707
16376.485	17231.5	15734.745	19007.049	17135.155	29821.41	17426.683	24285.122	888.361	502.473	346.08	798.433	1856.455	1760.076	240.61	7890.672	169.457	209.103	146.846	947.917	304.359	380.863	109.492	3801.914	5303.884	328.142	631.912	244.196	4462.877	1319.227	447.276	8667.553	243	0.79	1385.665	349.257
14928.38	15274.211	10203.857	19969.088	13207.251	18655.386	10743.713	17423.676	432.372	516.58	251.401	341.191	1971.801	3176.989	225.446	3145.769	192.284	342.783	143.876	705.173	371.773	353.209	147.649	1590.212	6530.633	289.006	1103.229	270.031	651.219	1549.283	274.36	3540.032	207	0.875	780.49	350.128
10844.696	11092.088	11579.007	13394.864	17224.411	22655.75	15061.836	18201.182	682.601	353.581	241.002	606.345	2026.996	12204.962	353.735	8017.699	125.602	156.447	127.149	1045.614	347.197	339.48	114.577	1945.912	3770.414	330.553	834.505	280.025	138.932	2332.337	302.159	5293.163	125	0.98	1082.14	348.308
18891.512	19640.39	14561.79	23834.33	13474.941	26102.642	14867.497	22371.902	540.808	311.327	249.617	518.627	993.758	3684.897	256.626	6199.491	135.57	211.627	143.662	680.557	199.063	632.521	101.658	2235.096	6794.619	388.353	1192.308	281.972	329.936	1290.079	401.867	5652.258	124	0.972	1119.871	349.581
10930.413	11844.773	11523.263	14172.203	10863.249	20462.502	11949.86	19289.192	765.821	287.744	295.081	316.037	1266.115	1485.334	235.455	7662.605	160.328	198.169	163.966	1757.523	384.479	3411.795	127.731	3149.025	5869.158	316.386	1691.02	311.509	5471.347	1312.959	294.973	6453.246	165	0.978	473.894	351.179
13580.712	15848.342	9131.618	15377.339	12938.357	18202.384	9310.373	17407.532	563.55	264.936	293.511	442.014	2270.981	2252.67	245.015	6739.365	151.181	165.752	173.753	675.767	523.031	373.802	132.978	2583.17	3020.005	268.279	1378.94	264.446	465.168	1469.891	257.638	5581.208	102	0.987	551.539	349.098
11164.199	10012.739	9804.741	16809.444	9504.429	17597.58	9916.446	16216.196	493.044	258.346	298.613	452.385	2108.294	3149.334	195.832	4686.483	191.698	211.168	164.453	531.649	381.962	364.02	164.504	1711.948	3241.607	272.217	795.323	256.738	702.612	2109.915	223.322	4024.831	118	0.981	639.347	349.771
21809.963	22161.028	11935.878	27767.808	15400.634	22512.734	14404.536	20234.693	592.894	340.357	249.105	362.648	2199.217	1823.822	234.036	6143.19	126.232	235.61	145.596	743.902	551.131	458.847	96.248	2541.517	4933.47	327.444	740.218	248.536	97.729	2256.175	252.977	6648.979	106	0.993	1169.5	349
23446.998	24882.705	16923.014	25306.651	17065.929	24525.111	17196.73	24827.889	667.518	815.915	283.299	715.496	1854.129	2078.601	246.126	7653.158	183.432	265.664	135.954	681.373	560.832	445.889	105.318	3814.308	7129.409	268.988	1379.331	254.092	1835.305	1518.637	309.419	8550.433	185	0.85	1330.759	352.786
14448.121	14729.548	16123.364	18088.233	14931.822	22136.738	14153.18	20764.012	641.218	285.015	236.987	353.278	985.116	2603.896	189.572	5633.902	126.669	181.627	137.719	986.105	253.313	480.28	94.624	2161.876	4826.925	302.522	737.784	240.4	4414.672	1427.414	308.816	6289.562	166	0.856	1175.91	353.982
31524.292	31516.551	16355.86	38991.756	23005.107	32595.578	18562.072	27025.025	708.613	1376.283	280.879	668.513	2160.69	2292.629	256.498	7382.744	206.666	304.279	131.44	539.483	543.813	535.785	105.916	3943.428	9562.972	284.772	1388.529	256.578	162.612	1182.467	253.508	8507.696	126	0.988	1323.643	352.127
14041.77	16066.074	13852.375	16943.417	10359.558	20376.006	11833.304	19936.659	965.19	594.239	335.922	917.774	2239.681	989.587	265.819	8551.594	217.581	224.407	137.17	1413.832	455.305	465.755	105.487	4270.751	6675.818	329.138	484.783	265.216	2189.485	1819.671	312.971	8314.655	147	0.918	1422.731	353.861
17408.199	17790.265	10834.066	22986.761	16443.18	23128.425	12990.563	18502.504	724.056	362.201	289.262	571.318	2288.115	1802.423	255.885	4864.623	164.859	187.714	127.646	999.743	580.109	376.712	105.033	2123.419	4853.691	296.808	693.348	272.457	1649.157	2127.273	272.601	5186.691	107	0.958	972.949	352.995
12240.966	12922.39	16665.907	14285.34	12095.909	22163.788	15619.295	23589.161	703.468	379.953	367.222	1222.992	3674.777	954.173	291.006	7074.133	149.6	187.887	125.608	945.471	758.887	411.425	107.753	3482.838	3849.456	312.23	786.101	243.691	3067.774	2217.684	300.186	8350.887	244	0.86	1354.303	353.811
14691.143	15968.844	18543.273	18162.216	12963.452	25633.265	15092.943	25119.678	1043.436	518.145	337.102	745.022	2033.894	1317.766	253.357	8431.893	189.855	215.848	142.301	1226.647	324.994	563.871	102.59	4378.566	5339.583	304.495	1215.945	253.792	994.154	1517.041	322.14	8671.65	194	0.884	1398.454	355.948
10344.776	11491.212	8754.147	11756.247	8301.945	13369.063	6962.213	13534.732	580.194	309.037	1061.529	522.483	2304.438	1159.778	172.983	4069.58	228.833	231.944	176.959	1167.369	403.24	447.053	130.963	1217.28	4923.802	284.123	653.55	279.66	545.983	1192.171	268.161	3742.515	127	0.955	664.508	354.642
15109.451	16884.537	16883.056	18789.327	12697.524	28213.118	17319.309	26676.987	1040.139	522.163	355.192	785.265	2428.076	1518.386	287.482	8835.473	195.996	226.73	144.613	1171.385	368.121	525.407	100.978	4495.024	5583.682	312.924	1189.75	254.265	1400.637	1872.118	243.856	8481.868	137	0.937	1405.573	354.763
16409.838	16432.227	12854.111	21692.439	15990.624	21454.589	14390.476	22496.839	627.614	424.288	252.221	526.468	3052.63	3225.115	211.208	2998.673	216.533	347.867	148.447	1022.753	910.572	322.185	101.385	1283.044	6784.645	270.416	453.927	304.6	78.07	2524.661	253.616	3256.664	120	0.929	729.317	355.642
23902.202	23859.54	12277.048	28682.262	23327.854	30383.545	17661.214	21524.928	609.132	379.565	222.596	544.854	2625.059	1167.509	186.101	6223.683	186.621	244.857	119.499	856.934	813.211	390.514	111.937	2383.729	8786.659	314.661	726.434	259.171	224.298	982.651	376.489	7543.539	120	0.914	1295.608	354.558
10372.385	11190.651	14849.818	11884.279	8854.36	15543.839	10937.431	17868.828	1154.4	280.604	262.437	583.948	1860.226	1081.946	169.521	3305.717	231.117	264.556	147.977	1033.92	474.905	565.637	117.701	1160.526	5170.207	275.264	1111.473	283.828	2131.551	1172.065	293.424	3509.82	131	0.931	699.393	355.714
22261.372	22171.297	14422.678	26298.644	22118.83	28146.397	19266.698	26055.324	558.732	367.277	248.473	556.153	2057.465	2097.393	225.317	6387.104	186.348	236.958	115.543	810.705	648.117	440.851	118.634	3185.072	9380.689	328.186	772.35	268.293	693.736	1761.951	277.297	7938.185	278	0.873	1257.46	361.05
8877.198	9205.094	12425.19	10003.574	8968.098	15095.382	11210.659	18097.54	572.86	332.886	203.084	464.136	1266.033	974.376	219.527	6012.383	129.148	135.198	135	1104.367	349.776	402.511	87.476	2213.78	1867.092	310.768	614.564	256.77	2699.68	1613.775	348.454	5982.537	105	0.997	1165.129	356.1
13172.421	13896.217	10030.774	16592.635	12742.394	18870.477	10167.951	17062.322	594.659	276.51	221.093	395.827	1842.893	1355.957	183.984	4489.312	215.707	249.014	151.629	918.432	299.496	380.007	125.519	1632.352	4306.291	268.231	1728.675	271.026	328.471	1668.366	328.204	3674.167	212	0.851	648.462	361.646
18925.327	19856.629	8474.699	23717.837	19079.513	25133.624	14084.204	19323.93	623.052	307.35	271.91	432.382	1932.139	2262.158	233.693	5295.893	171.713	230.628	138.099	663.419	385.229	485.426	101.516	1778.042	7181.784	315.306	736.783	292.691	127.129	1508.212	267.365	4680.639	183	0.909	1009.549	360.003
14893.035	15535.456	13002.657	18370.846	15227.083	24438.263	15771.83	20169.083	628.275	409.24	226.707	479.793	1569.645	4762.085	224.652	5166.895	128.577	179.416	144.174	837.308	274.607	379.417	93.734	2086.528	3839.871	295.663	981.55	285.556	1079.061	2100.685	334.744	5677.57	191	0.736	1125.254	358.437
18062.011	18670.237	13526.766	23585.568	18165.705	30427.511	13784.516	17928.281	801.395	371.446	226.086	558.238	3017.363	3249.068	247.882	5957.093	157.644	224.814	138.016	737.539	713.731	469.252	99.074	1991.242	6025.952	314.459	727.513	292.748	145.653	1955.744	313.766	4976.987	113	0.912	1065.305	359.243
22537.383	22736.379	15148.105	26477.79	21786.152	31894.824	20500.655	28648.99	615.985	392.393	244.675	561.254	1998.609	1653.227	235.019	6695.675	185.615	228.506	105.26	715.229	500.191	362.439	115.833	3207.91	6653.308	312.217	855.858	275.931	2374.048	1405.737	296.088	8125.293	206	0.898	1285.883	361.034
18249.744	21163.537	9152.592	19918.805	15711.081	22407.566	14660.736	23129.351	729.55	357.429	252.292	535.198	3008.385	1545.459	237.997	7337.761	219.154	346.132	146.719	1006.14	547.471	604.608	157.871	2869.177	8348.643	352.843	1443.81	297.07	380.255	2112.031	247.247	5777.913	155	0.923	492.003	361.958
11038.405	11559.947	14855.608	14704.376	12253.192	18745.17	11859.898	15013.736	790.581	320.788	227.04	464.075	706.174	519.031	197.173	2384.807	164.823	177.137	118.957	1339.456	246.444	335.738	108.218	1673.268	3982.196	273.019	364.477	258.234	5988.224	1051.953	359.182	5407.657	104	0.974	953.096	359.971
15028.874	15271.459	10679.353	19114.082	14786.884	23371.585	13164.102	18912.048	732.897	323.298	232.216	440.392	1892.817	1432.808	231.268	5137.024	187.844	219.447	137.42	830.271	430.426	552.684	113.347	1943.064	6707.224	330.724	984.681	299.818	160.201	1440.356	307.791	4722.22	162	0.824	997.747	363.068
16493.624	17480.347	14021.578	19998.932	16607.639	25481.411	16621.25	19409.653	667.829	449.328	201.911	512.619	1739.139	6271.976	248.229	6269.964	155.301	240.82	128.493	705.469	404.788	450.275	96.959	1947.598	7159.837	292.475	709.509	304.187	135.64	1294.528	248.952	4870.684	123	0.993	1072.516	361.045
14356.174	15022.483	11450.724	17990.685	14910.238	23330.664	13985.951	19737.892	546.399	372.915	223.034	510.553	2119.053	4282.162	228.568	6005.763	140.588	208.727	118.828	892.806	316.037	593.597	90.681	2502.72	5108.949	320.143	1192.942	265.693	176.705	1853.057	250.221	6221.864	102	0.987	1147.882	360.059
14893.629	16080.915	9570.022	17504.888	15599.788	22458.115	15071.601	20371.284	500.782	370.859	180.927	426.488	2279.494	2775.944	235.267	6326.74	134.462	186.366	121.767	898.351	457.23	481.547	97.252	2448.096	3266.399	313.655	1161.884	282.05	382.558	2330.468	295.268	6073.842	123	0.952	1159.817	361.606
17030.161	17447.671	11995.633	20598.61	17369.56	26376.843	16369.091	22784.674	579.671	380.185	211.783	535.58	2429.554	2822.152	227.688	6260.445	158.094	223.731	116.388	852.017	365.285	558.773	114.162	2629.554	5739.106	319.96	1554.392	263.384	167.348	1609.168	256.903	6579.366	205	0.885	1194.451	362.578
19932.494	20043.341	10174.42	24072.513	20394.422	29423.22	18938.225	25773.224	571.562	380.971	215.989	551.705	2798.545	2661.909	252.481	5942.673	166.443	227.624	127.59	904.075	587.179	491.29	119.084	2703.162	6238.832	308.387	1167.771	266.865	224.592	2142.233	270.055	7025.933	233	0.855	1205.491	364.341
23432.372	23732.773	10456.903	28343.528	24191.395	33860.952	23242.128	30674.02	578.981	365.557	217.471	546.655	2400.476	2842.022	233.801	5514.179	169.526	246.301	118.607	784.39	661.673	434.718	112.279	2458.052	7170.345	386.63	778.824	253.968	309.979	1955.412	295.298	7259.812	257	0.829	1216.056	364.27
21079.653	21195.978	12717.783	25339.602	21872.141	30508.588	21046.344	28751.386	714.116	383.59	237.188	554.435	2534.72	2140.732	236.615	5872.942	156.71	216.527	125.913	749.289	735.28	365.258	111.207	2992.39	5591.247	330.459	963.166	254.011	1661.04	2020.383	313.312	7589.557	233	0.778	1225.564	365.792
24347.069	24173.579	14205.863	27926.094	24038.791	32080.91	21625.007	27393.287	591.312	404.146	245.358	533.829	2645.193	4092.213	227.459	5799.208	171.956	216.997	110.201	748.038	744.831	477.775	109.465	3220.497	7545.325	303.757	676.081	271.766	1240.262	2058.626	268.113	8276.912	260	0.92	1242.865	363.273
20658.536	20729.612	10870.962	24589.507	19834.232	28944.804	18116.714	25645.414	779.202	436.799	249.071	701.998	2530.82	2537.189	237.949	7144.363	204.192	236.763	111.511	667.494	638.257	475.089	103.093	3851.225	6384.169	311.095	1044.739	266.206	243.526	1711.917	242.752	8525.125	218	0.823	1320.284	361.638
13316.375	13838.702	9227.829	17165.073	13445.64	19625.139	10973.56	16992.537	1003.34	241.794	250.695	376.99	508.716	1345.216	188.093	4289.739	218.852	245.2	145.936	1387.562	232.238	351.684	123.582	1000.464	5817.505	313.859	1477.293	252.918	8165.597	924.375	427.257	3423.122	128	0.875	615.281	361.883
18417.389	19249.472	10484.943	23093.563	17673.631	25984.368	15588.36	23635.641	586.414	280.552	190.586	421.155	2842.018	1810.527	200.094	2482.499	248.04	385.532	127.759	781.295	683.395	432.538	118.426	1246.855	8744.076	246.34	642.994	290.088	82.796	2634.925	299.984	2927.464	150	0.903	727.333	362.733
15743.991	16299.426	9865.456	18546.704	14266.881	21341.239	13437.596	20276.647	706.527	453.683	256.265	1250.88	3387.376	1047.312	403.131	7539.769	178.262	205.376	103.723	900.167	719.683	549.247	97.965	4211.656	3730.449	316.67	853.989	246.523	551.876	2119.757	249.53	8527.274	119	0.961	1345.534	361.954
20396.767	22295.908	11350.538	25161.756	16983.232	28331.691	15144.728	22608.502	1140.74	583.307	310.034	724.312	3052.902	959.389	289.916	8918.648	214.498	270.576	109.744	1077.314	619.263	493.535	111.548	4495.505	7608.505	317.062	624.165	285.616	884.872	1923.672	247.002	8157.263	129	0.943	1409.066	363.229
22492.034	23726.025	12270.301	28063.951	19562.295	30874.983	18080.162	26183.001	785.398	364.672	319.842	508.633	819.653	863.712	279.731	7141.195	210.083	191.676	135.188	1650.951	333.836	300.732	107.241	3160.289	11616.62	281.408	569.733	243.038	9456.598	2032.667	408.701	7936.002	139	0.901	1380.14	362.716
15232.538	15578.661	15273.769	17813.374	15181.894	21834.783	13732.843	19146.042	621.947	760.851	193.892	686.69	1477.281	6562.424	237.795	6543.65	139.205	192.108	120.262	1014.787	298.239	562.158	106.164	2770.564	3514.925	353.639	953.446	254.826	1934.596	1057.125	305.117	6679.938	119	0.99	1183.298	364.122
20595.501	21400.271	16787.361	27254.709	18845.856	31431.865	17724.673	26067.493	769.951	324.212	343.101	511.85	739.228	822.804	252.365	7753.008	208.016	199.229	147.249	1733.537	218.252	326.887	103.841	2951.534	12379.852	268.447	567.903	259.756	10925.924	1397.323	468.918	7417.969	174	0.885	1368.351	364.31
19927.604	21052.975	14793.51	25067.084	17259.243	28094.165	15719.163	23216.023	852.13	375.101	263.435	510.936	688.188	872.358	271.326	7092.64	183.001	190.577	126.761	1218.263	203.686	332.795	118.261	3280.885	7492.401	280.017	863.365	257.525	7368.355	1117.094	423.692	7874.568	189	0.939	1391.463	365.532
20555.315	22867.954	10400.203	22570.196	18011.007	24604.967	15330.983	21863.576	671.971	282.277	249.864	382.068	2584.901	1165.47	290.027	4523.3	219.022	327.133	111.111	844.616	792.903	459.261	129.045	1644.949	6635.252	289.627	998.865	261.116	86.403	1623.301	334.974	4321.048	124	0.933	579.274	366.177
14246.506	15917.226	12508.481	15364.392	13214.363	17206.896	11182.866	14697.963	717.054	349.755	227.177	382.197	355.988	701.894	163.312	3436.002	214.24	217.287	210.018	1099.015	134.807	10078.459	170.429	903.043	3343.532	244.372	690.432	279.112	3558.387	453.549	331.911	3082.278	132	0.913	681.773	365.515
17545.767	17706.977	9306.174	23060.583	17221.576	25670.432	14328.037	21288.836	698.766	365.367	357.347	410.623	2306.695	1600.041	209.813	2544.247	220.883	293.391	137.572	843.479	509.845	392.588	133.59	1747.547	4524.245	272.495	1272.302	291.986	107.631	2265.057	316.415	3765.44	127	0.955	740.413	366.839
12311.23	13383.461	10192.476	14579.747	12680.84	18469.642	12802.447	15753.667	588.069	330.052	183.667	587.836	2377.074	1984.708	267.698	6559.958	127.66	163.814	113.784	953.997	439.23	450.223	108.261	2116.424	2143.095	315.905	987.464	281.215	125.755	1920.605	397.315	5484.843	104	1	1084.635	366.154
22183.697	22454.64	19702.595	28889.66	22109.715	34913.722	20111.446	27973.552	573.915	512.373	229.092	501.119	1548.427	10080.797	242.784	5468.271	154.104	272.319	131.339	568.143	256.904	510.402	110.44	1911.749	6773.297	306.032	938.454	281.27	234.953	1383.959	375.834	5549.357	116	1	1121.862	366.138
18571.039	19245.593	16675.338	21859.752	18353.753	26768.909	17244.409	23598.826	514.105	371.738	190.201	554.55	1950.03	4936.843	237.086	6064.169	142.875	226.913	104.526	907.101	393.227	514.211	109.537	2404.088	4940.004	314.016	817.021	267.066	754.207	1497.774	283.109	6414.685	158	0.895	1172.785	366.886
19760.602	19514.456	15033.204	23742.369	19813.004	29839.515	19005.622	26996.016	718.321	426.331	269.731	634.942	3231.824	2474.523	244.666	7015.821	160.326	194.409	111.419	785.779	624.779	462.174	121.135	3558.896	3844.373	306.764	1034.605	264.86	955.572	2050.945	280.885	7936.002	147	0.942	1276.432	366.718
17227.8	18961.487	11037.304	20736.959	15706.669	23836.415	12766.858	20371.334	701.371	326.106	270.342	569.27	2829.399	2830.275	237.697	6834.248	236.835	373.999	131.872	1011.127	540.954	529.271	175.279	2928.656	9165.715	403.183	1436.831	283.41	661.136	1846.754	293.892	6368.299	115	0.999	504.117	366.604
14630.786	14270.569	9365.957	18240.344	13870.019	20213.137	11901.896	17224.036	543.426	327.917	202.605	468.104	2021.594	3195.006	216.126	2596.719	213.751	310.725	138.739	767.779	429.801	419.503	133.203	1630.927	4827.547	298.277	1000.636	287.25	239.188	1674.372	304.909	2840.095	202	0.892	772.663	370.114
20075.29	21528.342	16907.789	24124.343	20645.142	29851.242	19280.148	25551.929	591.366	460.426	197.876	478.314	2325.755	3915.39	241.419	5188.573	151.221	257.123	114.506	728.357	403.056	459.765	103.062	1912.333	6772.902	284.321	777.325	276.995	109.149	2236.34	262.352	5740.21	138	0.929	1130.007	366.71
20184.212	22161.506	13107.225	24434.216	19290.148	28140.695	16442.633	24215.34	704.169	326.567	233.23	461.66	2351.443	2402.757	253.722	4408.955	238.17	315.324	127.893	925.899	746.952	417.286	134.98	2015.927	6802.662	311.466	741.667	265.667	1216.402	2378.66	448.716	4663.052	178	0.927	614.017	369.966
16626.191	16805.901	15997.187	22497.653	17651.941	28393.197	16023.914	22845.089	479.086	375.164	194.356	407.01	2114.065	3317.34	226.69	5875.239	145.305	196.21	105.704	951.115	396.479	526.82	105.204	2238.749	5587.194	310.965	602.595	273.69	497.335	2404.104	244.754	5944.216	117	0.985	1154.013	367.654
23944.836	24531.009	18880.877	27542.18	24880.091	33158.73	23868.582	31819.423	771.534	446.737	257.98	561.097	3070.778	4436.433	257.401	5922.394	165.138	227.88	123.955	756.819	773.074	406.269	114.933	3217.092	5398.293	297.526	751.23	264.373	574.878	2505.632	305.736	8093.274	252	0.899	1233.405	371.766
20843.726	20737.288	17380.896	25074.182	20998.529	31532.909	20375.71	28617.894	727.494	398.806	277.824	558.339	2304.927	2414.602	240.658	7017.153	193.67	241.972	112.65	722.139	757.949	431.731	122.779	3466.925	6479.641	350.813	1098.94	268.492	826.163	1793.063	323.586	8298.045	206	0.878	1289.466	368.68
21721.991	22496.158	15052.412	26948.955	19540.474	30438.925	17912.912	26188.649	866.697	743.601	333.332	580.887	1059.217	1890.38	267.241	7950.411	200.937	204.168	133.456	945.195	275.732	387.133	119.138	3822.776	8931.676	273.776	586.789	251.68	5414.975	1249.207	423.082	8559.534	236	0.803	1380.212	371.568
18414.392	20993.311	12077.572	21354.769	15351.744	23165.635	12459.881	19973.282	849.039	382.425	368.155	501.793	2629.202	1734.084	291.609	7674.523	217.354	361.854	126.875	1338.468	559.284	619.939	144.954	3060.213	9019.151	317.955	723.591	283.933	2797.658	2191.664	360.81	6993.819	131	0.886	434.034	370.935
14267.248	15155.316	11906.672	18058.24	15145.64	23340.006	15052.262	18873.125	584.299	339.125	202.124	646.92	1959.132	12301.562	280.204	7215.472	129.015	176.236	104.883	774.571	465.518	346.11	106.945	1814.505	2903.757	292.123	779.874	289.135	325.292	2228.967	333.568	5137.442	130	0.978	1076.746	369.685
18561.5	19544.873	13992.009	21281.35	17634.542	25448.228	17307.432	24488.408	850.705	497.492	304.729	769.847	2247.772	1613.469	319.756	7551.039	202.478	217.565	123.602	673.827	545.987	443.825	108.601	4453.573	4626.8	294.473	1496.264	271.933	424.95	1716.514	277.789	9042.401	121	0.977	1331.475	368.864
17681.444	18077.801	14458.853	21763.763	17285.082	26204.835	16644.365	24304.271	815.308	483.479	312.964	732.2	2347.885	1533.661	314.735	7861.038	179.668	204.005	113.784	780.99	672.538	419.537	121.861	4673.64	2452.484	317.239	995.42	251.854	834.307	1644.152	255.114	9045.254	114	1	1343	368.711
21353.596	23554.246	16356.02	26453.622	16130.142	27962.829	13851.552	20684.12	1057.618	626.012	360.751	861.277	3925.818	1686.837	351.191	9799.652	264.602	300.678	116.468	990.373	645.067	570.927	134.886	4588.742	11830.852	444.37	1105.203	294.434	250.474	2302.285	319.625	7792.66	101	0.977	1431.104	368.411
19793.374	21941.096	13720.005	22592.352	18155.989	25272.398	15457.857	22931.595	747.067	336.321	308.022	401.127	2007.186	2024.417	261.344	5650.567	219.838	330.578	149.404	809.287	410.728	393.465	151.416	2303.626	7674.986	302.083	1475.553	267.303	196.959	1668.871	348.44	5289.42	238	0.866	562.836	372.353
11118.833	11489.7	9589.581	14503.264	11755.713	17673.31	10224.313	13914.95	765.483	261.575	320.66	362.821	525.956	1288.877	214.372	3119.436	171.884	167.289	124.368	1114.047	285.628	288.824	130.713	1350.491	5211.39	307.403	561.014	276.181	6112.717	730.261	357.255	4761.119	116	0.936	984.5	369.905
13807.312	14549.257	9393.696	17267.972	13077.288	19392.431	10203.381	15884.24	537.411	547.269	190.158	449.714	1533.712	3156.241	213.917	4390.793	210.704	253.08	135.759	634.915	467.578	391.079	134.991	1751.911	4585.67	262.918	702.55	257.459	137.858	1603.7	258.911	3747.131	121	0.977	631.475	370.864
13154.862	13446.997	10409.122	17463.427	13410.651	22406.286	11987.297	17613.563	622.336	353.632	231.945	423.041	1722.127	1880.523	337.702	6417.104	160.255	211.283	120.008	904.91	528.836	600.909	120.558	2117.234	6544.804	302.867	890.391	317.905	183.318	1214.479	274.108	4952.599	150	0.926	1038.447	372.153
18956.321	19346.366	15678.781	24835.724	19391.368	30369.962	17366.168	24060.822	590.629	366.689	229.126	469.533	1568.51	3839.499	248.224	5568.924	143.891	216.822	110.876	677.759	282.462	623.438	117.734	2116.891	6080.509	302.456	1127.847	269.13	203.017	1278.84	417.967	5612.284	123	0.952	1114.573	371.394
16240.616	18295.631	11062.589	19603.762	14741.639	22462.651	12399.289	20145.91	709.281	381.819	284.564	681.76	2881.744	1564.325	254.609	7620.982	209.162	270.628	143.827	944.806	941.131	623.386	155.299	3279.449	6102.306	351.81	1551.964	314.013	127.099	1703.892	303.264	6337.974	158	0.986	466.127	373.101
13421.378	14042.55	9566.262	17154.711	13583.869	19980.577	10729.839	17324.276	574.872	336.795	291.524	416.951	1604.328	2291.388	266.045	6472.519	214.806	242.689	172.689	859.227	366.182	452.165	159.377	2551.607	7864.754	328.47	1333.628	267.222	378.697	1327.679	273.385	5248.137	100	0.981	543.65	370.77
22889.271	24560.511	16079.817	28278.165	21938.38	32014.027	18401.537	27454.486	887.406	317.306	282.909	490.508	2480.306	1505.992	260.861	6250.912	232.982	321.022	142.07	627.334	522.387	433.939	123.353	2205.349	6852.877	322.781	1265.285	253.106	101.505	1997.899	225.526	4620.148	135	0.96	593.352	372.485
20323.291	20603.144	15879.29	24464.121	19625.574	29318.517	18923.869	26711.362	789.229	426.383	297.169	737.432	2103.317	2010.027	259.482	7672.62	194.846	224.249	139.329	765.935	514.077	494.813	122.607	3893.336	5475.246	297.005	1333.178	268.792	2062.494	1517.573	311.83	8474.876	292	0.803	1323.541	376.11
19710.791	22617.271	12459.862	20620.176	16467.514	23787.067	14792.454	22383.177	723.625	371.412	276.007	581.02	2280.113	1826.753	244.726	8188.045	225.584	354.668	162.893	929.709	403.782	576.876	145.815	3079.048	9212.036	362.763	1527.43	301.546	116.883	1650.519	265.216	5711.492	154	0.937	477.942	375.052
19238.893	19813.539	12962.713	23114.781	17941.865	25579.781	15806.155	22696.417	597.187	310.751	201.556	458.497	2196.391	1848.402	267.04	2717.449	238.762	354.534	141.38	733.944	567.158	349.622	145.126	1540.827	7058.393	267.582	775.423	288.356	459.757	2103.506	339.238	3753.578	164	0.915	733.683	373.53
12431.895	13144.473	9825.865	15985.467	13120.198	20946.876	11743.285	15763.689	802.689	346.972	516.189	522.404	983.701	904.813	294.855	3513.017	213.938	191.563	142.466	1212.303	359.557	337.352	148.892	1833.542	4470.693	302.107	671.208	266.258	7105.848	1590.94	332.199	4784.844	133	0.818	912.229	376.38
12006.875	12542.131	9231.486	15145.249	12541.072	19173.185	11276.989	15604.849	711.736	364.485	271.474	441.297	789.297	2117.111	245.757	3161.382	162.31	175.06	138.957	1007.436	263.472	330.077	160.747	1817.685	3591.646	296.923	867.107	275.403	4270.952	852.659	368.22	4999.755	104	0.974	944.663	373.298
21133.427	21854.702	17498.671	26970.964	21884.039	33859.482	19965.814	27739.872	633.485	467.493	235.668	478.884	2006.609	7962.556	258.817	5616.035	161.276	252.128	122.306	592.522	371.741	507.137	113.817	2069.809	8082.587	298.354	978.008	262.012	116.423	1539.407	335.269	5977.114	108	1	1122	372.5
18067.074	19192.306	14658.168	22052.402	18976.379	27437.187	17535.823	23652.013	606.303	680.579	225.716	512.661	1813.865	5897.036	255.681	5413.364	160.435	239.784	109.938	794.155	360.654	468.636	107.232	1967.059	7673.254	299.427	796.237	257.496	1582.641	1514.885	318.755	5864.572	188	0.837	1130.16	374.277
13309.605	14176.384	10476.924	16300.989	14011.737	19933.343	12530.357	17214.111	689.572	350.946	292.144	394.302	1836.534	1149.297	288.937	3988.938	173.601	188.346	121.526	866.097	488.135	342.015	143.343	2197.133	3564.294	307.959	546.019	268.455	2207.251	1549.793	319.274	5516.208	162	0.873	969.858	373.938
20463.578	21310.988	16378.173	24096.694	21062.992	30010.185	19637.674	26549.536	588.769	388.323	220.743	460.816	2328.919	4201.579	245.589	5902.017	160.554	246.909	124.714	898.342	539.312	508.07	105.798	2336.833	6457.044	307.952	842.681	285.22	302.275	1970.095	284.34	6518.006	102	0.974	1172.314	373.961
18815.164	19228.262	13924.816	25422.177	18251.791	29925.838	14007.418	22828.868	785.669	356.803	272.948	512.301	3421.64	1601.655	271.802	7739.028	221.537	308.146	179.509	1002.385	527.853	639.739	147.998	2848.074	8274.247	344.101	1095.689	287.28	108.536	2628.668	276.579	5614.132	122	0.997	484.598	375.623
12097.316	12551.069	8431.811	15324.317	12012.1	17393.145	9648.656	14016.691	785.149	277.209	1015.692	382.464	491.35	1145.871	184.796	3801.604	233.926	241.305	163.824	1149.939	110.347	429.604	151.04	957.993	6074.025	248.492	737.337	258.787	6736.283	848.338	328.964	3670.636	130	0.951	656.685	375.985
16590.586	18032.769	11150.546	19482.682	15597.838	22357.792	13695.063	19474.354	570.44	301.933	230.218	348.639	1324.99	1420.291	233.794	3997.769	235.036	321.646	170.646	666.876	422.684	679.698	146.802	1579.93	6558.203	248.604	875.918	284.049	657.561	1324.417	417.734	3714.744	220	0.891	692.214	378.568
15096.09	15860.66	12086.477	18891.39	15501.066	23569.402	13915.887	19414.531	778.397	335.049	258.773	460.625	1447.155	1402.355	288.703	5180.763	191.919	238.661	137.616	878.013	461.773	545.176	134.577	2113.848	7599.905	352.978	858.277	290.31	417.351	1255.345	325.579	5117.043	108	1	997.5	375
16924.766	17721.589	13987.781	22155.944	18008.843	27907.584	16362.667	22594.395	572.918	360.049	243.238	443.266	1529.842	2129.827	259.784	5792.148	134.777	195.654	121.998	787.68	281.846	521.093	111.693	2160.711	5499.716	283.043	722.628	257.406	148.603	1461.197	309.463	5323.471	158	0.917	1105.703	376.494
19887.73	20681.888	15089.396	21981.136	19267.795	26464.827	18617.256	25217.117	920.904	472.421	313.439	635.884	1777.037	2091.399	301.109	7234.485	191.848	215.652	132.493	919.274	579.561	457.121	122.801	4045.057	3516.965	286.285	1179.687	264.542	2083.289	1773.019	362	8948.357	105	0.984	1333.052	374.224
21312.711	22296.181	16642.192	25695.44	20586.581	30587.25	19982.719	27492.333	795.027	429.001	397.039	653.616	1634.35	1136.902	296.608	7204.398	202.752	212.537	136.906	1086.089	485.183	403.079	130.715	3650.754	5484.634	284.168	869.963	254.857	3394.419	2244.935	319.814	8385.257	213	0.821	1349.589	375.378
23072.011	25201.523	16587.826	27439.105	19941.007	30301.432	18740.899	27292.01	1074.179	598.784	361.83	810.751	2952.278	2353.883	365.516	8768.213	231.907	306.394	145.658	733.086	611.476	519.208	132.842	4618.95	8747.009	317.449	1172.586	269.339	623.79	1934.023	273.608	8756.475	158	0.927	1399.304	375.905
18521.605	20614.775	11951.704	20742.087	15924.428	22809.531	13429.871	20408.549	644.579	320.121	323.051	484.876	2968.412	1555.895	274.762	6149.745	233.177	302.086	169.168	828.864	680.074	516.275	136.169	2282.049	6896.246	329.58	1325.374	257.754	143.922	2256.43	279.725	4819.068	128	0.936	586.016	376.938
15823.903	16602.861	11305.002	20086.127	15602.638	23057.437	12890.626	19905.096	634.713	308.574	287.299	525.141	2373.477	1707.922	244.749	4324.348	242.053	286.206	151.689	933.208	691.558	435.108	137.875	2117.58	6596.229	330.492	1349.901	255.608	106.495	2186.373	341.811	4586.158	191	0.825	623.113	380.202
16486.707	17070.187	11237.827	20627.512	15404.518	23476.572	13350.386	20032.762	524.939	315.014	221.412	369.753	1692.759	5328.8	250.937	3521.077	246.269	380.412	159.334	606.906	523.241	402.389	142.237	1534.41	7785.983	256.013	620.153	293.756	161.353	1509.926	317.688	3200.409	159	0.91	720.953	377.777
19492.156	19404.245	15664.859	22891.35	19648.352	28568.719	18678.254	26033.284	671.971	415.695	296.51	715.479	3479.077	1861.58	288.47	6851.034	189.414	217.824	147.963	816.646	1125.891	545.415	132.5	3792.685	6148.489	310.252	832.102	269.133	313.968	2277.217	273.976	8250.326	194	0.912	1271.871	378.335
23149.424	23833.263	17548.965	29509.097	20425.628	33470.791	18649.909	28101.382	1070.594	581.665	379.468	796.4	2749.416	4686.83	350.758	8151.929	217.201	271.097	149.953	682.739	550.625	474.698	138.915	4753.245	7492.893	313.13	1219.572	277.435	617.051	2139.021	307.832	9146.646	263	0.817	1392.158	381.751
12186.067	12911.665	9800.84	15917.595	13625.522	20130.631	12337.312	17312.395	858.712	373.039	307.312	522.218	2847.452	1535.646	298.491	4156.239	165.463	191.636	129.554	1014.583	688.83	391.025	149.83	2481.379	2074.399	312.625	667.537	268.302	697.087	2519.122	357.516	5965.565	101	0.977	958.797	376.718
13377.737	13457.853	10889.007	15828.98	14389.606	20157.231	13484.498	18434.282	631.782	301.986	240.792	634.772	1236.805	748.417	237.936	5354.035	161.553	161.906	132.549	1051.032	296.554	291.414	125.219	2206.916	7044.56	300.55	520.073	260.214	7143.978	1519.344	596.648	7510.679	103	0.965	1214.908	377.063
17940.459	19787.803	12369.032	22698.072	13188.339	24964.599	11907.884	17847.178	1081.79	456.808	465.381	393.129	361.063	676.669	362.688	7759.754	228.736	187.16	137.298	1907.578	160.953	213.781	158.604	3248.755	7581.751	303.225	355.586	280.4	8197.794	886.718	430.661	7275.998	145	0.863	1453.128	379.466
16020.451	15605.641	12895.921	19430.784	15998.844	23864.758	14659.019	20707.224	618.784	283.71	264.963	374.181	597.839	642.704	173.063	6222.708	188.321	175.68	122.597	1024.766	272.618	352.717	128.007	2480.374	9430.59	271.803	829.478	272.707	5782.172	1012.462	549.638	7771.408	125	0.925	1290.412	376.828
18155.893	20542.125	12047.397	20543.59	16433.563	22831.549	13903.953	21048.767	670.833	364.9	335.001	462.632	2852.111	1492.285	276.138	5698.451	226.345	281.146	161.536	1028.523	544.432	465.548	144.627	2526.005	5708.118	323.269	1364.056	271.119	126.166	2406.041	373.296	4957.259	103	1	577.5	378.5
17883.973	11833.059	11041.305	19804.218	12191.425	21216.361	11879.496	16591.299	539.491	320.547	301.739	307.58	399.999	3692.437	199.899	2191.996	212.653	231.865	229.895	1578.341	235.713	574.378	188.5	1349.32	6136.5	322.411	476.319	251.424	6730.112	918.848	437.462	3781.199	156	0.939	837.295	379.622
17980.065	18905.785	14508.695	22273.517	18803.789	28374.546	17361.977	23647.948	617.659	363.656	274.142	397.48	1934.716	2269.217	249.335	5238.949	145.967	219.096	131.702	678.229	339.082	544.622	121.672	1942.525	7057.474	291.389	953.224	259.691	111.776	1731.349	431.037	5395.462	117	0.985	1114.474	379.756
17351.276	17561.323	14137.82	22190.505	18188.456	28444.051	17252.627	24060.072	587.605	387.473	209.795	441.063	2267.834	5205.323	267.323	5924.424	121.954	184.532	120.326	842.956	475.009	442.711	107.898	2378.676	3075.658	290.121	580.751	261.824	104.736	2076.682	278.759	6164.414	107	1	1159.977	378.453
20284.671	20953.931	16203.625	24369.874	21019.305	30254.115	19754.259	26882.312	594.647	404.96	238.519	441.271	2553.733	5273.667	274.744	5874.595	166.596	231.735	137.38	896.954	467.51	538.543	106.312	2524.13	7011.337	294.949	574.931	268.946	121.438	2420.885	300.841	6638.442	118	0.981	1167.924	379.678
19686.184	19358.376	15395.165	23418.519	18931.76	28552.718	17854.349	26075.532	776.345	458.118	313.131	800.908	2725.382	2265.902	309.593	7545.406	199.288	234.469	141.875	705.422	649.21	586.241	127.796	4523.991	5186.256	297.93	1295.531	278.084	147.859	1729.939	262.51	8891.479	122	0.973	1312.803	379.811
12424.433	13109.094	8801.102	15191.873	11920.098	17657.673	9566.314	14673.578	678.24	261.32	279.008	377.386	367.006	863.356	221.863	5031.949	199.282	204.308	190.097	1692.757	121.358	623.861	184.633	1691.435	8464.97	274.057	598.895	259.167	8600.137	993.427	637.009	5576.818	118	0.953	515.017	380.619
13790.956	14275.254	10500.227	17797.934	14048.699	21354.993	11288.435	17180.718	667.803	277.732	320.243	339.532	822.494	800.138	277.042	4433.872	195.025	220.666	274.978	1245.178	258.832	301.398	194.159	1917.368	4999.491	298.772	887.827	262.62	5979.938	1380.052	492.781	5740.171	123	0.925	547.313	382.028
15288.243	16316.116	10618.269	18729.801	15110.537	21562.682	12599.018	19601.449	658.919	336.615	303.685	468.332	2511.305	2298.762	223.553	5314.925	224.086	273.084	161.06	885.123	582.436	440.834	129.238	2299.495	5353.926	331.724	1106.288	259.532	103.499	2157.698	308.586	4947.612	112	0.973	607.348	380.312
16771.329	18482.994	10910.215	19021.184	14914.424	21695.891	13029.923	19304.182	642.27	324.114	272.209	437.916	1866.43	1457.632	243.688	4441.475	280.353	381.339	174.545	763.5	582.417	515.14	142.514	1979.825	8726.462	263.419	1091.944	265.365	127.73	1819.39	245.119	4039.863	148	0.974	674.709	382.297
12868.851	13612.104	10308.992	16126.107	13762.73	20361.291	12619.144	17652.315	788.752	385.006	296.924	532.332	2206.474	1659.711	349.585	4958.029	178.858	190.716	146.108	1104.638	575.144	476.502	138.277	2485.518	3599.018	356.056	1371.132	269.333	435.419	1743.986	319.548	5658.643	155	0.9	987.881	381.061
21884.315	21465.099	17782.698	27671.04	21106.78	33038.468	19856.879	28644.224	861.965	485.384	409.298	729.308	1856.84	1337.155	285.493	7788.771	222.128	227.99	147.75	1035.491	399.028	524.698	138.404	4165.809	7526.043	272.304	837.574	260.103	1815.276	1952.759	359.636	8877.462	145	0.929	1346.266	381.417
16153.411	16694.548	13260.537	21062.845	16953.988	25842.758	15136.503	21178.758	739.439	608.461	290.942	581.761	2462.601	7300.179	316.86	5608.013	166.863	237.554	160.46	971.28	653.717	444.488	162.345	2282.893	6365.898	296.376	719.439	264.981	726.369	1990.703	318.688	4976.714	207	0.807	943.737	383.659
15647.263	16131.496	12825.888	20662.045	16206.789	26343.564	14545.013	20334.269	603.678	353.781	253.403	477.753	1907.162	2040.514	322.539	6751.236	149.231	231.398	128.323	749.986	328.377	551.392	118.278	1934.704	6183.104	303.62	912.746	269.601	134.857	1671.427	471.909	4772.887	143	0.926	1059.759	383.724
17621.78	18948.959	14011.908	21391.914	18008.034	27076.254	16587.416	21946.382	667.337	370.633	260.44	596.17	2554.608	2484.11	369.704	6268.03	146.397	248.199	129.397	799.333	409.714	517.735	115.543	2077.341	5873.454	298.17	916.111	273.615	127.991	1885.296	314.773	4975.734	159	0.9	1067.041	383.619
15297.478	16030.366	12423.727	19296.34	16540.426	24221.392	14907.681	20723.819	628.452	385.314	227.905	563.714	2548.81	2135.045	289.171	6105.359	145.525	212.2	124.089	857.401	569.479	508.868	110.003	2520.64	3877.898	317.27	948.422	264.375	746.42	1777.594	295.735	6271.37	102	0.987	1133.853	381.059
19528.406	19836.925	15556.101	22432.343	20452.718	28304.696	19821.336	27182.391	658.868	402.008	271.945	672.29	3240.649	2767.685	286.168	6354.828	169.288	223.611	140.349	829.799	774.181	516.024	120.458	3456.85	5702.205	289.574	733.974	285.401	299.132	2570.546	260.248	8057.956	133	0.973	1231.853	382.432
20176.93	21126.539	15127.014	23760.43	19122.027	28611.05	18657.312	26407.454	1013.135	474.869	322.039	556.114	2476.609	1306.034	275.172	8613.165	204.324	251.243	170.163	1156.648	572.362	473.87	130.487	3989.787	6305.384	288.455	682.068	266.698	638.597	2055.699	264.464	8330.365	144	0.889	1357.264	382.444
14970.287	15669.995	12414.367	19913.733	15777.62	25776.401	14253.509	20385.149	779.322	445.208	339.413	592.023	1825.639	2877.586	290.801	5259.696	203.315	205.567	165.492	901.828	471.539	456.811	140.181	2509.437	3972.461	301.774	786.744	274.846	1251.298	1828.644	316.397	5127.311	265	0.808	896.779	385.255
15278.303	16886.262	12030.421	17722.736	16084.705	22302.359	14918.005	19787.089	792.162	438.741	324.205	510.168	3356.312	1776.965	301.367	4279.642	169.98	201.58	144.226	1068.473	949.806	438.532	168.554	2519.522	3292.532	309.829	476.682	264.679	502.292	3165.622	338.995	5757.73	111	1	951.878	382.392
17459.123	18911.903	14219.262	21566.822	19171.976	27072.927	18124.272	23984.181	721.137	359.139	311.299	448.758	2469.661	1949.187	315.384	5088.879	193.887	217.336	143.187	1111.057	838.132	479.1	146.011	2249.24	5696.168	320.424	451.767	267.513	470.25	2593.016	328.086	5672.078	143	0.952	976.262	384.304
14514.795	15360.326	11899.666	17818.525	15526.605	22920.322	14581.526	19978.427	641.673	387.612	253.398	517.65	2595.196	1775.843	284.848	5538.484	150.027	200.933	124.802	983.467	610.27	472.477	111.313	2518.008	4613.279	306.175	1153.864	249.803	140.482	1835.444	323.123	6504.021	135	0.888	1124.285	383.507
17781.932	18574.898	13123.709	20752.066	15489.666	22603.003	13880.484	20108.308	832.82	480.915	333.849	668.795	1299.251	1301.016	261.609	8026.276	188.096	225.845	146.651	842.01	348.123	454.328	135.152	4133.311	4471.124	301.943	1022.627	245.631	1552.8	1162.821	433.591	8725.507	114	0.948	1380.553	383
17657.282	19050.462	11639.266	19921.824	15887.92	22385.513	13761.404	20157.323	610.332	311.088	272.123	496.716	2104.089	1846.939	245.003	5047.896	264.167	293.893	156.482	839.521	521.742	442.532	134.181	1837.753	8951.286	276.529	1629.934	263.941	113.124	2181.933	262.948	3909.919	123	0.993	639.02	384.256
14397.116	15229.529	11700.699	18161.168	14963.309	23305.988	13472.011	19264.316	642.826	364.18	277.896	480.498	1551.188	2887.065	350.77	7091.93	158.686	238.741	137.086	877.453	336.952	621.121	119.403	2214.668	6896.066	309.602	1022.054	299.486	139.268	1280.274	462.996	5338.588	114	0.99	1050.325	383.333
17812.378	17541.863	14897.78	21087.297	18764.698	27712.399	18171.167	24885.088	667.638	404.546	280.607	646.343	2674.466	2423.727	282.776	6525.465	163.655	195.827	135.408	832.622	747.438	465.197	127.175	3207.123	5276.929	313.419	688.311	276.031	802.413	2317.957	294.34	8168.947	203	0.885	1249.948	385.406
17166.476	18969.844	12357.062	21225.69	14442.492	23987.386	12907.115	19839.333	1005.194	597.935	390.585	788.272	3351.198	1284.24	361.177	10203.375	221.038	264.288	146.52	953.875	680.512	433.959	146.277	4808.109	5213.235	374.921	1109.029	276.31	817.888	2183.102	412.323	8994.471	119	0.973	1426.332	384.718
18674.337	20130.824	13703.871	24915.145	14598.015	28321.371	12983.076	20023.938	947.596	446.449	436.069	437.58	380.585	631.282	402.857	7340.452	259.119	220.406	146.445	1929.439	177.382	283.746	159.584	3392.963	12225.881	302.051	349.355	291.001	13835.136	1152.723	602.566	7715.582	119	0.921	1445.887	384.87
17418.052	17259.557	14495.162	23950.768	18702.522	30036.362	17086.851	24158.194	743.342	387.486	302.354	425.828	1572.316	4647.389	319.526	4373.181	183.447	227.299	142.227	964.383	607.505	476.691	151.366	2149.128	6370.419	321.71	456.311	259.499	914.444	1701.434	346.851	5684.958	125	0.968	968.772	385.284
15634.294	16552.819	12494.151	18801.876	16344.28	23950.006	15503.219	21199.517	535.216	355.886	226.171	438.621	2174.371	2041.522	252.665	6286.119	137.157	188.265	120.997	889.988	555.873	511.132	110.417	2462.469	3878.346	296.188	1341.656	259.776	131.503	1930.939	276.786	6041.028	146	0.911	1144.493	385.596
21852.443	22486.87	18360.03	27106.476	23276.3	33625.368	21889.054	29705.087	673.062	440.634	267.659	499.134	1708.6	4716.446	259.095	6696.445	167.462	243.984	147.787	747.211	354.448	545.384	120.865	2674.6	5966.246	307.563	947.495	261.202	692.9	1353.117	297.23	6778.53	287	0.832	1175.023	390.138
14055.924	14544.915	12264.696	19183.664	14756.013	25008.796	13488.686	20169.784	435.442	422.388	288.795	436.177	2210.672	2147.27	296.676	4465.608	194.954	233.842	188.23	890.319	601.532	507.977	176.245	2285.717	6428.772	308.995	710.949	276.348	184.375	2278.348	274.35	4373.606	118	0.981	854.898	386.051
18275.837	19914.244	16025.388	23805.471	19524.596	31260.726	18261.307	25844.742	673.577	460.426	300.632	538.532	2697.671	3074.422	300.857	3330.307	235.831	262.596	179.969	705.667	753.197	470.515	169.561	2360.59	6996.958	311.881	574.687	264.215	134.972	2300.48	294.847	4862.521	301	0.828	865.304	389.699
15454.225	16628.216	12425.274	19139.545	16482.902	24421.571	15291.47	20725.986	726.664	324.133	289.096	476.168	1591.701	1956.424	271.367	5088.989	176.535	211.96	144.841	879.189	361.008	461.891	127.324	2108.465	5981.399	346.181	1148.794	264.834	1034.329	1361.463	358.758	5296.964	178	0.885	1007.466	387.14
16838.027	16922.071	13880.289	19671.698	17715.921	25341.907	16969.714	22978.637	711.505	365.233	355.413	555.517	2017.552	1619.706	230.715	6659.457	175.666	187.91	144.804	879.113	495.012	437.394	136.193	3262.716	5653.183	279.531	796.511	273.203	2967.58	1998.339	391.075	8608.886	182	0.811	1276.945	388.742
13994.954	14874.832	10193.959	18870.288	11316.982	21793.537	10752.311	16791.068	744.787	424.379	323.488	359.323	369.668	461.107	269.515	6104.258	224.038	177.914	124.739	1007.526	150.66	242.921	140.483	3179.023	9938.108	297.777	303.469	291.227	6206.527	456.037	563.938	8358.121	118	0.853	1437.314	386.136
13104.933	14208.696	8830.65	16154.846	12203.905	18483.781	10170.162	15487.732	548.083	299.126	291.642	347.807	1886.7	1604.346	218.431	5774.319	238.202	345.942	166.371	873.389	449.806	584.828	147.775	1759.901	6267.996	285.956	2037.085	264.823	130.255	1918.679	412.085	3507.306	113	0.994	682.978	386.456
17133.379	16949.113	12137.406	21232.453	15902.298	23671.862	13872.622	19873.619	600.111	281.53	223.636	460.635	1799.05	1904.857	256.68	2745.647	234.478	351.677	135.795	667.108	472.511	403.474	130.415	1341.409	6816.374	296.816	773.9	284.301	294.451	1631.425	285.481	2676.457	256	0.832	787.367	390.156
16393.837	16960.367	13825.403	20843.86	17407.321	27217.613	16105.053	22416.853	599.984	359.715	309.136	451.096	1869.33	2174.228	284.093	5813.648	146.929	211.575	156.738	813.396	398.729	488.971	119.844	2227.665	6561.538	303.935	1341.05	254.724	116.039	1502.898	302.459	5940.834	98	0.993	1114.806	385.878
19402.408	19997.224	15652.953	22801.946	20192.217	29317.101	19104.35	25651.26	641.972	414.115	253.379	599.775	2432.1	2263.131	262.975	6762.064	159.221	230.365	147.755	1000.068	598.953	567.613	120.766	2764.699	4697.955	308.73	1514.999	258.716	148.687	1901.593	332.598	6669.031	183	0.841	1188.609	387.276
21114.974	21184.519	16342.128	25741.443	19466.429	30618.922	18241.212	26869.561	908.582	557.151	346.888	573.05	1795.514	2107.381	281.222	8680.964	210.979	276.193	156.408	886.259	420.27	517.099	131.566	4593.339	6936.014	296.797	968.263	263.642	405.575	1664.789	297.63	9040.65	150	0.889	1353.9	389.02
17682.478	19412.615	12706.995	21639.748	15417.172	23297.662	11410.794	18455.615	1016.831	463.632	341.104	652.729	4148.726	1324.286	362.471	10903.803	229.098	388.995	160.562	1621.316	823.597	718.679	143.264	3353.084	10056.543	304.65	695.383	273.912	1622.939	2612.67	346.37	6894.837	125	0.94	385.508	389.516
13812.04	14737.128	8919.76	15162.768	12311.347	16803.117	11681.561	16438.514	639.717	315.536	362.395	467.028	1535.611	2019.922	266.275	3273.608	235.918	352.682	157.624	756.662	531.195	347.274	141.839	1689.432	5626.822	277.315	997.627	283.291	1745.366	1273.952	349.441	4466.37	127	0.944	740.272	388.736
17378.388	17346.924	14702.745	22531.73	18748.46	29164.655	17596.099	25038.844	549.998	410.202	259.866	559.628	1966.891	5311.832	264.958	6352.77	163.983	176.013	139.964	776.559	437.424	474.896	116.637	2846.254	4883.633	312.637	889.764	258.93	345.618	1883.184	303.829	6757.77	99	1	1165.884	387.641
15125.391	15142.919	11946.868	17256.815	15225.178	22044.9	14471.63	20447.442	604.42	402.571	251.601	688.267	2723.784	1987.183	267.106	6639.428	155.277	207.821	146.742	857.993	509.886	508.179	125.755	3311.788	5047.549	315.937	1407.013	264.918	291.518	1893.963	266.135	7331.666	119	0.99	1215.366	388.181
19372.072	20031.152	14843.704	22004.102	19265.278	27430.072	19013.535	26639.325	943.443	486.188	320.2	847.268	3219.076	1940.543	289.885	7654.122	179.178	208.599	150.429	846.006	677.879	572.742	138.087	4504.396	3159.723	307.797	1100.354	278.042	125.039	2094.87	269.74	9018.306	125	0.98	1314.5	388.116
16502.614	16903.895	12491.181	18961.612	15583.697	22861.961	15244.093	21745.155	728.326	450.908	301.381	906.374	2277.614	2259.808	297.926	7947.986	194.593	208.841	148.218	983.801	560.103	576.769	134.235	4216.037	5842.735	365.68	1049.709	257.113	1518.287	1598.301	341.881	8705.143	110	0.985	1339.8	387.545
18537.618	19898.128	13819.23	23100.511	16553.871	26048.835	15545.017	23120.635	1087.046	554.737	377.138	669.575	2293.069	1026.041	319.515	9200.726	200.304	248.622	132.066	764.768	803.624	416.464	140.046	4518.608	5156.083	274.654	551.507	279.108	1446.61	2200.616	359.304	9224.155	129	0.943	1405.345	388.275
13568.589	13990.421	11067.725	19687.814	15022.888	23850.178	11919.66	18920.764	685.851	279.578	426.76	366.423	441.76	894.409	324.124	4292.005	199.153	188.638	171.895	2201.232	156.463	300.921	162.828	2065.55	4210.343	286.929	777.833	263.077	10815.796	1707.546	717.154	6676.753	134	0.882	560.866	388.791
17752.794	18594.417	14876.208	23507.768	18880.878	30107.069	17296.191	23940.269	632.885	460.959	278.488	510.453	2438.672	4046.108	305.297	5853.021	141.276	217.333	130.193	913.632	501.637	473.12	116.355	2075.585	5932.25	303.892	1031.509	261.453	317.066	1933.793	329.905	5697.162	155	0.933	1090.487	389.719
18510.039	18843.067	15102.066	21227.214	19381.563	27234.826	18733.932	25383.199	679.049	415.292	280.671	762.145	2978.118	2119.199	294.327	6630.16	168.033	228.598	151.416	859.857	826.839	500.063	125.291	3412.341	6034.036	305.496	989.301	273.988	447.92	2220.58	251.199	7766.069	198	0.89	1236.222	390.439
16658.994	16890.965	13093.285	18682.699	16308.851	21874.891	14995.029	20924.041	664.973	421.088	297.758	833.032	2778.562	1783.542	308.6	8368.757	179.519	220.908	147.84	876.625	983.838	463.325	131.857	3770.37	4623.614	301.113	1311.173	289.983	1016.562	2186.282	325.912	8655.547	127	0.995	1292.894	389.311
14842.645	17005.378	10040.542	16501.696	13311.32	18954.085	11573.143	18444.464	831.505	401.234	305.684	778.181	4865.943	1752.401	349.382	8684.77	206.442	288.435	160.619	1277.118	841.9	570.349	140.253	3750.787	6553.164	314.003	1150.613	305.332	131.015	3466.343	263.381	7296.464	107	0.929	450.706	389.21
17724.21	19979.971	12200.807	20056.015	16595.217	24010.95	14723.284	22823.4	806.408	395.771	295.202	548.601	3100.016	1478.758	286.701	7903.309	226.079	323.929	164.128	987.358	722.42	486.741	158.033	3512.156	7431.398	332.578	1429.751	270.782	188.144	2219.726	321.243	7100.911	180	0.795	483.483	393.728
15470.065	16684.234	11064.644	19321.623	14944.792	22506.803	12354.836	18940.467	598.921	310.665	283.366	512.793	2054.625	2088.478	242.305	5770.761	238.632	286.47	171.192	916.338	524.313	456.888	136.517	2008.451	7365.342	308.653	1290.617	266.111	101.859	1941.905	278.276	4280.099	211	0.865	631.908	393.073
13729.599	14629.069	11191.056	17464.09	14401.863	22846.77	12916.355	18048.762	738.23	363.573	459.009	480.902	678.493	1188.133	257.463	3697.324	196.689	205.625	186.792	1209.185	284.997	377.543	135.106	1916.083	5777.101	291.119	747.777	275.758	5885.674	612.116	403.063	5054.531	141	0.928	907.457	390.621
13622.881	13579.318	11455.918	19172.734	14735.556	24590.033	13260.666	19385.851	760.879	354.997	292.338	443.792	2169.027	2016.554	271.148	4956.3	175.843	180.422	137.02	907.046	389.436	469.653	126.279	2271.25	4183.713	343.035	1007.645	264.859	1229.379	2012.27	349.179	5639.318	121	0.948	997.872	390.45
17397.69	17247.925	14297.18	21403.772	18330.948	27512.627	17755.271	24992.481	669.747	421.769	266.554	635.14	3480.305	2615.621	292.173	6448.085	160.2	203.999	159.102	866.856	819.816	536.31	130.057	3542.974	5114.614	286.353	1005.587	272.084	103.109	2337.42	250.023	7697.761	105	0.984	1225.814	389.014
18145.024	19848.867	13099.484	21867.689	15504.661	24876.299	14551.835	22110.903	1087.375	661.232	411.891	924.723	2468.889	1602.711	365.378	9580.936	250.401	283.367	154.795	857.351	494.107	622.996	142.519	5624.485	7747.155	322.897	1695.846	282.585	185.748	1671.592	369.883	9546.836	109	0.976	1415.335	389.94
18811.041	21106.242	13063.073	22188.307	16149.303	25084.447	13368.235	21163.128	922.886	510.415	358.11	640.761	3177.416	1441.244	318.948	9263.345	274.708	315.474	180.38	1106.468	831.972	596.168	139.785	3625.484	14177.533	336.729	1361.77	282.431	1144.367	1821.708	253.846	7512.568	134	0.892	400	392.537
23711.632	25315.368	17196.722	29416.616	21214.726	33212.814	16951.328	26727.095	938.816	421.959	339.114	543.176	3467.854	2061.507	308.222	7968.694	270.873	371.948	162.294	1147.341	722.618	689.537	146.386	3247.124	13975.901	309.234	977.488	300.721	3026.871	2543.745	326.805	7109.858	286	0.82	420.126	393.336
14117.242	14092.931	11920.977	19103.637	15190.844	23989.597	13644.521	19484.743	819.616	383.322	295.859	397.007	1581.352	2954.575	301.844	4538.162	163.754	194.115	154.073	1078.638	586.599	470.46	155.397	2289.827	4087.195	333.329	614.208	266.874	663.997	1631.974	325.267	5678.524	105	0.984	963.576	391.081
17400.347	18445.269	14636.246	22013.443	19055.134	27215.832	17556.424	24141.614	786.688	385.105	303.931	528.895	2221.146	3970.402	324.358	4865.501	184.098	208.25	147.278	1067.045	669.466	447.633	144.251	2374.226	5314.905	329.257	551.434	258.773	348.719	2166.689	335.614	6093.012	136	0.956	972.522	392.169
15841.675	16188.098	12529.116	17758.994	16032.727	22986.774	15322.964	20917.832	559.666	390.412	239.986	954.11	2893.439	2618.163	283.41	6932.598	160.147	211.172	160.805	1212.114	565	598.554	121.5	2957.361	7685.172	411.161	1368.096	283.568	435.396	1886.482	266.477	6858.153	122	0.985	1203.533	390.967
20823.175	20418.429	16663.997	25253.465	19910.696	30270.927	19137.205	27409.929	765.228	453.732	307.314	838.643	2637.702	3728.699	320.873	7443.432	195.557	246.745	171.556	804.85	769.792	619.065	131.162	4335.046	6632.233	420.354	1396.21	284.166	147.792	1808.213	284.513	8816.391	118	0.953	1305.5	391
19962.276	19662.649	15976.77	24661.568	19059.617	29885.303	18272.135	26547.566	791.74	474.425	317.745	819.188	2801.029	1793.869	292.427	7889.806	187.311	249.897	149.995	686.236	1021.153	523.807	130.44	4159.766	6501.537	327.296	1483.325	266.892	820.174	2060.227	269.53	8884.466	166	0.926	1327.97	392.572
15564.606	16794.246	12292.907	22162.857	15258.099	25929.801	11153.82	18477.093	1018.549	385.084	489.272	425.831	473.372	916.087	399.588	9259.495	228.717	201.321	164.988	3430.202	220.76	453.394	165.486	3042.004	6396.931	278.646	611.612	270.718	20346.645	2559.755	622.341	8844.027	157	0.762	374.653	395.182
12932.922	12696.794	9960.578	17634.062	13625.154	20860.978	11214.504	17078.998	602.5	319.357	304.239	423.902	1566.308	1740.551	247.59	4118.064	188.656	226.204	161.479	827.282	566.71	347.952	152.934	1651.052	2166.08	258.716	606.723	267.799	1018.744	1739.246	360.459	3978.977	121	0.965	703.326	392.062
16949.301	17569.607	12807.497	20019.891	16252.767	24928.342	15872.625	22423.858	776.574	405.362	326.415	463.433	863.685	886.593	234.168	8170.011	194.35	207.638	154.791	968.353	322.386	297.936	129.175	3268.055	10237.107	272.792	601.516	265.526	4594.817	1139.572	465.11	8274.768	119	0.973	1361.13	392.324
18886.185	19493.422	14477.18	23630.817	17005.525	26321.155	15322.685	22871.218	957.733	536.919	358.529	737.589	4214.662	1321.537	317.629	9299.866	227.313	288.521	154.58	1185.012	757.487	606.141	142.387	4479.772	8661.27	291.989	780.923	276.788	2263.552	3393.884	365.989	8854.433	101	0.977	1374.312	392.173
16365.527	17379.395	11702.575	22427.303	15012.588	23306.366	12078.668	19945.483	825.451	401.404	328.788	840.157	2977.575	4102.451	307.795	8700.372	203.372	265.414	153.222	2379.661	655.561	554.349	137.122	3504.971	5401.98	345.328	1190.688	304.333	1193.102	2345.502	282.243	7293.178	99	0.99	440.167	392.985
17216.12	17557.671	12533.941	21842.172	16740.04	24844.018	14559.975	21340.223	578.153	332.146	325.22	445.26	1412.91	4045.809	283.901	3352.625	216.955	362.114	157.595	580.898	436.56	408.55	139.179	1700.009	4994.597	280.66	1321.128	285.766	133.415	1083.209	308.864	4091.968	190	0.914	745.242	395.095
14267.671	15137.523	11799.035	18068.637	15237.457	23630.585	14149.39	19519.426	615.838	346.132	281.259	556.586	2703.622	3565.792	356.661	5844.087	149.918	197.468	139.014	907.526	493.415	429.659	121.654	2102.807	5208.936	300.358	978.099	270.44	164.294	2362.584	319.724	5610.967	162	0.927	1071.864	394.333
14583.457	15370.711	10796.12	18500.489	14247.85	21530.839	11325.07	18837.341	744.778	385.746	295.973	648.394	2435.277	5523.573	276.787	8594.017	187.241	305.255	149.698	924.973	599.388	607.937	141.896	3430.472	3687.231	371.055	1111.531	300.594	472.102	1535.161	238.207	6801.537	116	0.965	457.776	394.448
19420.43	21463.722	13120.642	22107.334	17135.72	25582.537	14734.252	22934.018	760.717	340.222	357.238	363.584	1678.483	1372.631	273.499	4913.609	240.93	230.277	183.623	1070.189	318.033	271.605	158.857	2704.819	6627.664	291.133	739.264	256.15	3376.983	2422.82	329.707	7410.31	113	0.969	557.81	394.084
13399.497	13567.82	11090.392	18060.675	14455.401	22548.376	12906.927	18014.024	690.963	279.382	392.207	442.746	970.121	1521.819	250.529	3794.724	151.257	184.869	156.564	1037.325	351.967	336.451	163.328	1827.444	3683.999	282.699	535.078	262.531	2989.377	1108.8	375.631	5296.926	162	0.816	946.494	395.691
12193.09	13097.726	10178.593	15652.215	13707.487	20262.17	12968.826	17632.342	801.182	300.094	519.647	427.53	961.342	2886.204	293.624	4102.348	172.724	178.846	135.196	1050.342	430.674	379.045	149.239	2005.092	4835.472	381.914	720.218	272.264	3581.808	1365.791	356.166	5907.857	117	0.973	981.705	394.107
13611.169	15203.255	11212.759	16715.493	14898.99	21263.901	13784.957	18622.965	647.962	301.084	296.864	453.187	1670.436	1354.048	272.19	6787.965	164.309	209.232	150.559	871.863	539.623	484.167	130.143	2311.226	3808.128	329.506	1174.21	266.645	236.993	1417.559	329.028	5083.365	143	0.883	1011.052	394.934
21286.136	21636.825	16603.369	24420.262	20580.081	29532.401	19789.722	27556.338	795.901	516.349	327.955	679.12	2621.497	2074.526	280.605	7725.163	203.764	259.637	153.365	806.037	798.646	475.149	133.302	4200.172	8079.249	307.679	813.934	263.168	812.133	2032.62	322.548	9112.156	139	0.925	1335.45	395.104
21065.348	21972.651	15889.34	25052.004	19047.594	28602.205	17393.475	25811.209	1071.641	619.962	408.419	676.748	2491.81	1943.366	340.56	8609.952	228.625	264.319	153.945	963.376	510.563	485.009	148.992	5186.037	7349.225	279.731	1198.293	283.712	808.248	2553.434	311.877	9578.481	127	0.955	1389.138	395.24
16802.67	17360.097	12770.832	22336.507	14514.338	25780.114	14074.459	22261.658	876.412	464.881	411.683	404.197	592.066	563.213	305.125	6865.509	231.91	187.703	128.934	882.027	214.475	229.675	142.867	3867.208	11220.012	286.428	348.805	274.429	6437.902	701.044	624.686	9586.873	117	0.944	1427.739	394.021
18636.031	18471.521	15027.806	26546.714	20075.528	32348.963	15682.217	25629.752	673.747	409.873	304.083	509.211	2436.916	3371.844	307.372	7756.382	229.341	302.652	188.112	857.326	448.188	579.176	172.53	3260.444	6751.126	348.817	1648.367	282.898	121.51	1678.52	367.609	6412.532	162	0.864	508.16	398.006
16051.777	18250.293	11058.542	17967.327	14660.639	20733.89	12485.429	18860.781	649.793	400.873	327.325	522.855	2455.231	6884.704	288.533	7617.369	237.027	353.119	229.977	1108.035	523.21	469.899	159.969	2652.023	7807.64	317.493	718.265	261.427	384.65	2717.844	324.593	5618.818	117	0.973	543.406	395.671
16742.699	17957.596	12991.658	21797.494	17304.581	25809.87	14365.854	21334.679	971.478	373.974	486.377	431.808	348.098	2535.423	348.441	4159.921	250.033	254.626	180.291	2484.673	147.625	539.879	169.222	1751.801	8604.112	309.217	857.419	262.039	13895.601	2227.143	768.449	6356.917	273	0.682	585.28	399.09
19595.019	20303.748	13754.918	23296.565	18248.232	26199.322	16988.73	23386.726	645.529	329.103	272.988	399.404	1554.445	2212.361	275.835	2946.173	242.103	370.595	141.455	772.455	358.201	448.175	140.043	1498.339	8312.258	288.445	1009.727	295.469	869.19	1714.561	340.914	3150.822	169	0.933	777.648	396.518
13546.699	14055.093	11128.913	16518.369	14542.45	21748.061	13781.187	19155.048	627.039	372.023	247.728	430.578	1431.207	1790.224	253.391	6614.357	141.846	190.859	120.159	904.804	395.426	422.65	111.195	2382.959	3972.338	309.129	1292.762	247.374	655.03	1268.019	312.974	6290.39	130	0.951	1144.885	394.385
22535.373	22519.365	18172.027	26617.007	22543.952	32751.97	21930.548	30434.767	923.025	515.123	320.978	684.724	2452.087	2905.089	286.303	7433.761	187.811	270.332	156.188	704.954	537.161	585.779	141.919	4130.66	7167.634	312.159	1216.943	283.245	348.678	1849.054	272.009	9176.651	300	0.846	1311.003	398.083
19661.155	21275.909	14325.961	23805.814	16969.066	27607.752	16751.689	25168.012	927.943	460.398	514.065	376.753	362.985	628.888	345.939	6822.791	220.948	186.635	115.787	1090.891	150.275	245.063	146.264	3952.902	8670.279	280.473	304.251	276	7802.942	864.4	532.534	9494.029	159	0.967	1435.28	395.984
12411.799	13361.783	9267.822	15330.259	12874.178	18041.625	11171.861	15445.743	654.459	315.303	714.004	345.798	489.663	1422.862	205.235	3065.995	221.398	214.847	162.117	1171.88	212.587	272.736	164.626	1394.865	2714.443	281.303	854.137	273.435	5739.037	973.497	724.296	4977.817	113	0.981	688.403	396.447
14214.701	14657.829	11737.208	18092.657	14623.45	23013.666	13226.917	19038.475	600.839	349.49	264.669	502.787	2024.868	2365.725	271.208	6242.036	150.794	201.216	138.014	889.011	508.652	418.791	111.987	2461.682	5437.884	302.05	1327.489	249.799	166.932	1732.045	301.893	6125.424	134	0.927	1112.888	395.769
17418.962	17503.282	14100.147	20264.559	17661.226	25642.482	16409.986	22718.473	617.872	428.421	263.318	610.07	2423.112	1937.033	280.573	6802.028	166.065	218.768	157.949	962.168	491.466	604.337	123.097	2925.951	6579.311	304.751	1419.036	260.687	253.294	1919.98	348.942	7035.838	125	0.98	1186.62	396.268
15077.51	14960.908	12561.522	17708.601	16201.683	23477.931	15549.877	21875.032	802.539	477.892	262.59	772.874	3050.69	1643.455	288.001	7218.516	147.464	192.764	149.195	908.109	679.68	568.55	127.512	3660.558	3804.104	297.792	1425.261	247.858	120.546	2280.752	249.846	7838.71	113	0.981	1223.385	395.65
17424.474	18418.001	14796.802	22755.592	18911.335	29174.536	17487.178	24187.649	864.253	346.886	300.656	434.452	2251.883	2883.846	286.487	5679.731	172.183	216.07	138.491	763.856	425.084	454.991	134.886	2357.554	5306.842	332.423	1005.613	260.646	143.583	2044.035	368.522	5498.292	109	0.989	1002.876	396.39
18060.318	19253.463	15089.187	22245.086	18886.254	28318.714	17217.336	23401.01	611.5	948.106	286.256	542.491	1633.89	7400.656	292.318	6055.056	157.077	235.022	138.931	729.651	355.715	515.967	119.515	2310.43	6649.856	336.618	1058.737	265.997	495.824	1222.442	304.437	5943.973	194	0.875	1089.376	399.242
15698.735	15840.299	13494.946	18637.463	17353.047	24364.036	17158.94	22763.293	860.032	410.725	301.25	791.083	1758.031	1162.961	285.517	6878.052	178.438	194.339	205.012	1109.754	597.164	507.245	148.095	3303.463	5450.739	292.402	1290.823	269.068	3795.498	1262.464	289.135	8146.007	125	0.952	1241.884	397.836
18828.005	18902.195	15757.683	22560.814	19967.436	28813.071	19692.504	26953.338	853.137	454.161	304.493	689.199	2820.454	1833.11	253.581	7591.964	167.252	200.482	148.568	762.205	498.552	576.101	126.183	3940.938	4827.224	297.525	1122.719	278.298	342.3	2156.938	258.479	8504.937	290	0.847	1258.31	401.083
16882.786	16778.499	13219.694	21141.12	15571.865	25105.369	14401.8	21570.661	893.958	540.559	364.258	611.307	3139.263	1664.352	292.35	9697.193	214.391	230.607	157.113	1146.093	627.181	492.347	137.72	4351.812	8490.357	280.83	825.203	276.36	2265.913	3190.298	414.528	9338.969	139	0.845	1368.14	398.939
25914.384	29419.136	16910.001	27073.169	20524.575	29802.853	17391.298	25915.041	998.293	417.895	335.537	484.914	3573.149	2556.642	317.088	8103.773	285.526	489.507	166.272	1111.935	797.326	689.869	152.824	3171.265	18169.94	279.018	680.62	283.108	1491.48	2759.45	273.011	7102.338	129	0.959	412.981	398.601
21204.507	24323.955	14839.463	23421.198	19388.09	27803.693	17448.864	25600.103	738.84	426.737	310.133	477.311	2610.732	2274.974	292.331	7102.748	250.425	423.765	187.615	1000.272	518.698	577.647	169.831	3289.904	9419.092	393.382	2041.293	289.316	98.991	1974.729	342.311	6807.893	109	0.976	501.472	397.445
16290.975	19497.11	10794.89	18070.795	14719.572	21377.346	13358.944	20237.349	722.578	347.355	327.116	391.446	2214.235	1872.307	285.562	6604.884	216.1	212.42	195.834	854.262	485.977	381.029	155.695	2845.482	4455.907	296.461	889.297	233.527	275.191	2870.121	298.474	6445.502	99	0.99	552.015	397.167
13988.564	13166.266	17931.283	17117.841	12226.216	18338.631	15965.835	16382.375	521.877	265.904	208.461	390.345	1377.761	1446.422	187.568	3074.349	188.976	247.188	196.132	781.841	434.568	422.056	127.37	1093.611	3938.971	326.246	558.087	254.234	471.806	1257.414	280.739	1641.201	105	0.971	807.9	397.9
21289.347	21976.669	16042.04	24383.363	19413.329	27933.409	18437.8	26615.726	1311.144	661.365	373.001	571.236	1788.299	1611.062	287.523	8752.962	202.302	242.42	171.305	858.982	305.299	490.242	131.817	5427.84	5724.517	291.473	577.721	261.135	695.239	1793.559	307.903	9708.946	123	0.964	1351.053	398.313
16641.607	18266.174	13830.277	20436.908	18159.984	25917.256	16968.47	22731.939	738.647	363.424	313.054	547.387	2231.003	2664.118	301.646	4835.181	194.184	259.306	153.936	941.619	555.135	485.227	164.638	2395.656	6698.631	298.326	863.915	255.12	495.96	1893.577	340.047	5658.175	238	0.801	952.366	403.887
16692.763	19569.821	10907.961	17768.756	13369.553	19782.801	11389.994	18188.124	889.386	426.966	354.39	599.782	2327.723	1569.988	345.057	9649.043	240.707	336.513	164.263	1124.89	823.966	513.911	140.803	3553.637	11236.613	312.413	1468.061	287.481	240.068	1481.826	295.859	7590.567	103	0.996	393.131	399.383
12106.224	11997.376	10162.036	18002.667	13876.307	22051.106	10730.945	16713.295	718.35	237.649	331.39	377.436	206.798	1148.238	223.823	3780.149	187.918	169.242	167.713	1776.576	114.736	243.263	155.926	1314.373	4142.899	301.417	473.851	265.925	8781.788	1427.128	660.531	5153.859	176	0.794	601.54	402.682
14121.067	15061.239	10002.004	17212.041	13330.407	19326.312	11079.094	16671.402	663.23	307.8	284.202	421.081	1607.482	1506.036	227.366	5334.997	210.569	270.492	175.742	641.544	256.477	428.771	136.511	1806.177	4318.971	269.394	1148.681	272.066	98.288	1533.768	267.98	3881.076	123	0.952	650.549	400.476
16203.176	17410.53	11065.895	18219.6	14934.063	20285.833	13629.015	19071.709	629.393	433.72	341.901	486.059	1603.533	9430.83	304.71	3282.702	244.585	454.234	168.543	800.436	465.548	422.638	149.103	1751.608	7932.957	265.573	562.212	290.911	596.562	1681.856	298.151	4764.386	187	0.891	729.735	402.709
17292.536	16347.179	13644.911	23936.931	17741.41	27205.564	14636.816	21745.945	552.6	354.16	337.552	439.71	1746.033	3278.444	296.317	5191.424	230.663	312.879	191.29	732.286	401.334	407.404	131.612	1656.955	5965.763	307.931	1299.654	294.844	412.717	1606.807	290.339	3970.022	217	0.909	751.532	402.551
15046.742	16452.453	13317.442	19734.159	16292.311	26307.896	15317.342	22678.113	602.522	426.021	312.155	427.822	1745.756	1875.119	297.502	3915.412	243.043	254.354	180.887	560.276	533.747	414.058	167.153	2662.437	6531.267	337.546	1147.685	256.86	226.601	1492.124	278.89	5523.011	114	0.99	863.395	399.395
14689.838	14864.196	12088.117	17778.842	15175.048	22603.492	14195.789	20282.307	635.358	568.272	280.403	539.843	2027.526	7665.261	249.225	6778.354	150.623	237.362	148.997	791.107	487.489	551.6	114.932	3040.03	3695.215	283.089	804.557	256.6	211.991	1581.509	314.861	7313.326	116	0.977	1166.224	399.517
12250.342	13522.864	9494.663	17016.824	10480.036	19997.237	9262.261	13939.132	918.225	403.049	367.287	380.742	433.727	668.815	283.196	9592.25	194.69	206.355	163.41	1698.933	180.069	415.952	160.906	2271.796	1649.933	298.373	319.076	271.609	17454.092	1518.966	511.565	5774.31	137	0.846	1458.726	401.223
18510.489	21643.215	12689.49	20492.971	16744.151	24047.294	15434.581	22146.53	1142.586	366.365	441.147	638.419	3144.209	3962.568	276.061	5134.008	242.94	331.274	161.7	1379.86	631.474	509.22	151.639	2148.604	8149.11	306.353	920.01	253.106	3145.282	3049.575	409.457	5884.019	132	0.954	574.78	401.386
16462.254	15929.233	13417.291	23061.948	17754.542	27535.074	14246.07	21816.693	592.96	291.145	274.441	432.504	1570.72	2172.627	230.444	4616.721	240.659	224.632	181.194	663.659	451.616	400.023	151.831	1806.114	5984.432	278.414	1597.653	292.945	133.703	1696.544	365.356	3961.375	150	0.926	665.147	402.32
17845.105	18594.431	13358.983	20510.875	16804.649	24992.986	16059.245	22974.04	920.404	577.16	389.763	640.525	3082.027	2146.238	305.466	8531.718	226.921	244.92	161.081	1065.189	575.887	492.945	134.017	4524.436	7173.639	290.417	992.478	274.391	507.713	2576.275	394.396	9724.105	96	1	1373.521	400.771
13471.852	13232.213	10420.83	18130.518	14128.988	21329.319	11904.229	17483.199	580.726	687.453	392.15	372.02	592.662	1427.233	219.846	3074.068	233.742	177.013	196.377	904.342	213.808	484.245	175.514	1346.238	7107.773	253.286	863.454	281.613	3668.35	1097.481	381.912	4598.192	135	0.923	706.048	401.952
18182.543	18408.247	15079.528	22080.664	19416.017	28563.298	19317.175	26536.476	718.096	474.31	316.748	759.807	2378.392	1701.037	288.068	7350.345	157.948	162.487	152.424	787.265	656.784	531.735	129.282	3728.792	3268.051	262.295	1434.455	282.279	1222.264	1874.082	291.46	8540.488	146	0.911	1276.753	402.514
21690.31	21289.094	17445.966	27617.905	20304.028	32683	18922.059	28338.946	1051.095	648.183	367.636	610.257	2169.767	2154.675	300.802	8244.977	202.793	277.804	177.843	830.404	357.104	551.514	141.473	5148.898	7576.135	304.624	525.043	271.924	674.211	2076.392	358.063	9618.871	98	0.98	1345.929	401.439
16602.656	19232.953	12977.413	20319.764	16710.943	23719.61	13841.416	19821.699	1480.333	449.443	521.478	455.373	453.535	994.344	469.755	8748.494	251.804	229.304	182.751	3614.345	180.755	542.107	189.763	3702.709	4503.377	266.744	574.821	293.388	20416.506	2243.426	640.135	11198.526	211	0.686	373.78	408.609
19323.059	22185.123	13212.929	20030.696	17250.548	22880.686	15636.767	22515.338	624.598	712.875	329.585	421.488	2238.135	3181.756	271.537	7063.034	238.674	282.115	184.643	846.981	556.972	496.511	160.464	2524.539	7151.376	313.426	1148.003	257.426	170.423	2536.703	268.505	5356.576	115	0.956	558.883	403.63
14802.67	15437.168	11849.351	17794.646	15330.77	22968.043	14610.083	20212.62	591.84	396.092	251.695	494.7	1313.487	1410.9	260.306	7315.348	155.088	212.301	142.941	834.019	326.102	546.085	117.02	2630.628	4296.459	321.019	1468.598	246.103	421.317	923.858	391.623	6325.613	122	0.985	1137.82	402.77
19742.213	22793.705	12694.069	20348.54	16924.107	22712.388	16022.233	21843.191	695.658	339.343	303.029	493.854	2317.779	1711.955	264.532	4496.363	272.933	333.845	171.115	854.143	580.815	375.272	146.903	1928.837	9083.011	262.642	802.869	277.112	443.175	2613.441	308.472	4616.15	120	0.969	659.65	404.875
17902.165	18674.807	12540.039	21674.695	15586.146	21570.638	14456.524	19872.3	597.921	344.384	316.718	461.894	1990.078	1670.106	307.861	3687.611	254.467	371.346	202.893	897.69	457.83	533.323	142.245	1637.384	9812.631	318.184	889.518	296.822	1425.959	1728.951	409.037	3417.835	99	0.99	771.985	403.449
17839.236	18497.52	15516.315	23696.448	19247.238	29694.739	17468.333	24530.591	725.7	363.729	360.254	537.959	2110.513	3836.042	298.028	4774.592	192.378	249.366	163.089	889.834	550.04	484.524	164.885	2426.297	6943.975	323.714	755.806	268.682	963.364	1979.367	350.201	5847.054	268	0.755	945.25	410.388
14451.2	15284.861	12339.727	18859.085	15980.445	24003.648	14914.695	20590.639	769.455	312.607	360.783	500.506	1649.247	2645.154	291.195	5406.714	182.662	199.957	147.862	917.977	482.119	386.466	152.405	2223.248	5027.275	322.774	424.194	255.725	1537.264	1798.573	386.752	5664.403	275	0.87	968.98	406.285
15258.69	15638.104	12561.688	18735.631	16383.632	25180.525	16310.043	22639.213	632.96	430.577	289.035	647.636	2345.572	1900.249	286.086	6450.32	146.145	155.233	151.573	946.82	659.646	429.038	121.98	3351.482	3077.259	284.65	973.475	260.834	925.899	2398.171	257.746	8113.686	143	0.916	1200.563	404.283
16830.429	17648.966	13166.084	21105.438	16247.658	25401.732	15642.136	22470.943	881.378	510.138	675.992	654.369	1295.922	1410.298	290.708	8463.496	216.759	221.849	151.089	1284.224	329.639	487.142	142.04	3787.654	7460.83	280.599	967.974	256.47	4538.298	1569.566	487.285	8888.404	102	0.987	1380.402	403.843
16887.275	17690.031	12112.849	20017.392	15202.965	22646.837	12114.474	19812.832	780.188	389.149	309.823	653.499	2590.521	6642.565	291.4	9695.015	198.374	347.234	165.129	915.177	706.419	688.306	137.506	3346.163	6735.323	350.289	1782.005	289.197	538.812	1671.812	291.155	6565.244	116	0.965	433.052	405.103
21097.149	22995.91	14850.235	24026.151	19525.67	28371.371	17420.228	26058.3	743.069	443.226	333.448	565.311	2739.741	3570.056	328.15	6947.682	241.617	287.134	172.014	1334.416	492.199	512.875	172.533	3249.389	6172.746	314.471	1078.925	280.457	415.374	2609.588	312.222	6961.429	119	0.961	502.845	405.794
20341.897	22348.303	14913.166	25025.001	19404.145	29215.861	16882.131	24733.507	956.643	485.256	396.344	619.337	2324.612	3141.958	262.266	4922.535	276.105	340.029	175.388	1379.047	592.868	500.415	152.418	2064.228	11303.674	323.287	768.055	268.834	3818.565	2450.728	620.498	6105.138	111	0.994	581.95	404.734
8847.06	11753.119	9856.619	13014.322	11417.658	17822.061	11236.438	14724.424	449.417	314.23	689.022	272.006	317.204	2260.356	204.846	3745.787	178.447	217.409	214.639	2104.391	265.956	487.227	188.128	1313.54	2549.778	301.991	638.884	240.806	14079.873	993.369	486.435	3791.847	161	0.774	844.612	409.158
14594.856	15398.673	12189.763	18359.886	15552.601	23658.561	14689.442	20222.836	669.65	419.877	250.244	623.732	2372.896	2254.137	297.561	6688.028	147.768	176.824	132.439	886.965	497.524	519.901	120.904	2498.18	3809.895	284.537	1378.219	258.512	136.133	1816.258	305.542	6222.995	110	0.985	1128.155	404.236
19494.935	19689.306	16279.99	23128.111	20557.799	29478.45	20280.678	27719.009	752.9	436.713	280.739	850.424	2418.322	2616.709	297.057	7265.779	167.195	205.344	184.895	901.564	773.825	490.606	141.378	3642.158	6515.172	326.228	1008.712	271.599	1299.134	2025.339	269.705	8179.87	137	0.974	1242.201	405.602
15995.775	16355.567	13133.182	19312.908	16739.332	24145.368	16805.845	22660.179	770.369	370.176	281.127	722.381	1386.417	1075.737	269.148	7155.173	148.281	165.263	153.544	1147.185	452.51	440.891	130.763	3019.795	4011.502	272.876	888.842	271.581	5373.516	1381.359	468.006	8166.214	142	0.934	1293.134	406.521
17344.339	18292.957	13095.256	19339.004	16577.826	23941.043	16363.388	22780.44	1235.998	551.183	344.24	679.801	3232.23	1204.358	333.726	9362.032	197.93	247.843	165.952	1028.222	580.541	509.838	127.561	4298.266	5922.459	313.099	702.681	262.663	949.681	2622.019	327.987	8946.083	145	0.929	1356.459	406.107
18049.605	19770.847	13104.371	21117.813	17360.459	25312.25	15090.458	23365.36	723.826	363.231	309.272	643.419	3288.479	1871.645	334.961	7682.956	205.706	281.13	164.682	890.667	805.168	485.976	164.805	3520.735	4817.01	321.108	889.634	271.396	122.667	2533.236	264.751	7153.103	226	0.863	482.823	408.128
13480.803	12092.528	13145.033	20041.529	14206.139	23004.96	11694.181	17184.385	783.456	684.617	658.789	330.455	247.181	6601.997	211.749	2566.249	200.892	255.165	138.761	1698.887	107.241	366.989	145.672	690.343	5405.182	284.94	764.986	279.672	8257.225	824.291	411.497	2492.843	134	0.953	792.313	405.134
18799.85	20396.704	15798.779	23441.333	20325.337	29799.449	19029.463	25678.324	733.247	376.152	311.622	441.775	1969.882	2667.086	282.699	5616.761	193.491	245.869	160.163	906.844	426.091	482.01	141.469	2424.766	7768.604	325.554	950.02	268.431	132.187	1503.91	387.002	5749.753	193	0.868	1002.567	408.826
16622.441	16652.905	14260.812	20915.821	17935.304	27159.834	17090.645	23814.923	701.98	412.367	274.235	709.392	2540.908	1825.485	273.419	7111.225	158.143	215.423	133.365	893.556	569.86	505.154	126.466	3328.445	5870.391	282.928	1527.954	275.896	729.018	1983.734	289.335	7848.121	117	0.973	1217.338	406.15
16486.755	17063.469	13437.917	18687.098	17271.74	24109.055	17007.812	22776.84	632.821	387.667	248.308	834.892	2751.454	2730.356	278.841	7799.458	152.903	213.67	153.293	935.91	583.587	528.766	127.293	3298.81	6459.217	280.028	1119.949	268.731	179.141	1898.004	299.673	7826.919	113	0.994	1231.049	405.518
18576.017	18908.444	14848.124	22757.229	18136.845	27985.979	17463.089	24724.659	931.501	533.12	399.831	771.2	1823.027	1637.386	295.204	8465.547	192.339	246.469	175.935	1300.542	432.158	535.034	148.489	4001.358	6273.973	268.871	546.209	273.297	3824.402	1927.795	436.797	8678.494	133	0.946	1336.267	406.861
12498.484	13276.402	9248.66	15946.148	9859.172	18249.781	8616.534	12836.869	851.684	336.564	380.409	300.508	371.491	592.342	261.344	9081.22	170.483	193.637	152.522	1810.147	158.957	368.715	147.014	2068.052	2006.827	291.366	303.549	258.804	15676.828	1787.759	396.159	5243.833	116	0.925	1446.138	405.836
18888.932	19768.929	14353.911	23837.774	18806.443	27771.612	15243.998	23543.063	657.15	935.946	356.982	503.061	2355.765	8311.499	275.911	6988.333	219.904	266.19	186.145	782.439	643.923	551.108	160.451	2446.28	6036.21	318.348	1321.834	251.681	171.833	2447.056	280.828	5227.316	149	0.93	563.594	407.574
15913.996	17904.711	11216.875	18538.947	15039.017	20984.653	12981.366	19366.415	615.75	338.135	308.746	498.53	2044.503	1660.905	262.87	5705.167	223.497	292.036	170.22	808.741	344.872	435.201	149.483	2426.293	5404.577	318.397	1636.874	264.963	105.261	1500.773	279.951	4731.884	114	0.99	642.588	406.825
12599.477	12626.797	9923.633	17091.361	13454.416	20320.271	11274.547	16369.707	679.609	366.619	318.61	502.781	927.569	8516.327	263.292	3231.27	198.623	200.122	173.182	2018.362	233.086	337.574	167.06	1635.447	1789.022	260.23	909.294	295.997	5459.928	1058.747	371.264	4930.238	155	0.933	715.706	408.752
12284.454	13398.225	10433.249	15653.374	13021.953	20695.349	12125.235	17827.183	621.83	404.324	322.614	523.538	1665.439	2091.581	299.048	4489.886	201.544	189.992	172.013	843.156	507.351	424.698	155.54	2817.936	3934.861	361.21	1490.802	251.942	1148.173	1345.005	304.438	5710.788	122	0.985	872.566	407.057
16412.307	17230.055	13475.67	20931.891	16931.011	26869.433	15500.752	21639.32	667.759	441.402	282.692	535.608	2466.991	2655.94	352.629	5553.796	168.338	216.854	140.236	906.514	420.018	537.36	125.741	2342.379	6446.798	316.369	1382.606	265.513	182.828	1845.181	378.15	5661.839	128	0.974	1057.461	407.086
21371.056	21854.671	17667.416	25923.496	22715.991	32581.505	23117.015	31412.635	807.791	478.306	329.89	808.594	2995.906	2660.674	310.909	7777.277	188.019	261.994	151.818	826.247	814.798	652.053	126.486	3989.344	6863.061	300.165	1432.037	274.394	144.042	2119.401	271.748	8737.451	112	0.973	1282.804	406.679
20398.658	20392.296	16230.005	24561.812	19498.774	30121.328	18426.462	26694.791	1443.528	621.539	359.97	716.292	2764.361	1678.441	322.658	9617.998	201.401	261.97	176.985	917.278	421.348	610.154	137.674	4996.949	7034.352	307.105	857.511	269.749	231.446	2404.783	305.165	9397.442	106	0.993	1349.028	406.236
12842.752	14089.875	9701.436	17860.335	12177.365	21525.293	9820.934	16330.172	893.708	376.163	945.219	408.239	454.743	1147.418	284.291	8064.299	173.459	196.23	268.213	2976.44	143.605	403.971	220.61	2687.836	2988.04	258.296	488.744	292.165	12465.654	931.789	1264.562	7601.92	102	0.987	380.637	407.853
16875.075	19060.081	11732.46	19067.409	14607.079	21411.971	12077.602	19239.542	892.485	392.279	339.427	692.134	3854.804	1669.03	367.184	9124.359	222.639	323.922	171.789	1336.541	702.104	539.207	144.365	3471.972	7846.661	285.965	1311.884	300.392	1082.979	2525.701	285.986	7266.507	149	0.865	404.997	409.748
13165.132	14421.511	11016.446	16009.113	14087.898	20479.688	12886.892	17477.43	742.829	374.656	308.745	535.089	2235.567	3594.833	274.526	5400.266	181.13	249.555	175.147	757.681	526.993	415.927	160.733	2388.54	5450.049	304.677	642.568	261.577	185.893	1796.555	353.741	5841.019	160	0.788	933.088	411.056
19189.04	20636.259	16212.441	24166.245	20241.594	30946.637	18706.925	25232.705	622.517	319.859	270.23	449.752	1658.493	2566.263	287.805	6176.576	168.349	243.761	146.943	782.025	383.851	518.58	123.522	1991.263	7142.241	305.486	1288.588	264.048	154.3	1191.761	287.379	5084.2	286	0.893	1033.378	410.871
20506.502	20670.825	16910.359	25119.594	21355.806	31171.241	21372.772	29455.085	858.108	480.028	337.696	682.825	2056.577	1803.47	301.378	7396.185	175.997	209.017	155.374	730.341	572.716	477.729	139.045	3791.865	7539.587	285.586	939.282	277.24	2798.928	1645.221	371.666	9073.327	257	0.74	1307.605	411.037
16506.745	16549.235	12608.967	22097.932	16620.284	24911.842	13506.301	20219.847	639.594	379.475	324.494	441.395	2056.551	1708.904	307.782	3674.209	217.528	291.151	165.258	756.35	524.71	418.334	150.512	1839.224	4650.717	261.523	803.457	283.341	87.434	2051.271	351.02	4640.949	124	1	735.742	409.5
9485.287	8483.162	9567.065	11341.782	7602.004	12722.666	11115.297	12153.97	627.38	287.092	686.467	483.931	940.511	3682.322	165.487	2190.002	190.36	166.491	224.437	1098.243	225.842	408.897	186.268	854.416	2668.165	285.049	710.461	267.619	3048.344	911.63	353.202	1896.677	133	0.875	813.718	410.109
20133.817	20330.631	17382.804	27461.608	21014.476	34728.515	18560.655	26323.306	660.324	321.197	281.715	508.612	1945.816	3936.357	287.032	6494.06	161.099	232.304	135.049	788.014	430.579	500.409	127.275	2126.77	6053.772	298.181	1235.224	267.012	138.91	1329.527	282.889	5300.533	124	0.907	1024.992	410.444
11750.74	11994.58	10295.847	13998.984	13505.62	18913.12	13059.495	17438.833	812.783	506.724	301.068	548.824	2148.687	2383.178	284.122	6330.703	138.491	153.571	155.96	922.307	450.946	411.996	125.009	3383.611	838.026	283.934	1314.104	279.301	853.344	1910.52	276.079	8573.374	101	0.99	1181.292	407.777
18541.691	19636.657	13951.995	21902.092	16903.216	25420.896	15909.147	23106.119	980.604	634.388	493.377	820.951	2316.341	1387.332	342.117	9036.619	222.555	258.732	159.715	1189.977	433.455	610.797	148.835	4637.144	7191.4	299.821	1156.673	269.407	3135.043	2067.833	407.677	9117.786	124	0.907	1384.984	408.29
14710.033	15599.118	10987.608	17932.954	14364.055	21128.306	12190.631	19836.358	798.161	408.489	308.714	742.958	3270.68	2492.841	317.857	8878.16	198.745	241.187	156.466	1103.428	857.714	494.712	145.916	3930.912	4517.284	347.828	1384.553	286.263	411.182	2864.553	266.884	7513.408	107	0.958	445.051	410.201
16301.44	18684.187	11255.684	18314.037	15226.141	21664.182	14016.563	20898.428	752.255	360.306	377.324	565.487	2679.661	1924.615	277.374	6156.504	244.815	355.07	178.903	961.989	669.792	509.898	157.234	2553.784	8451.681	381.538	1462.381	264.701	176.994	2518.013	425.001	6032.055	167	0.913	577.925	411.464
17833.539	19309.92	11608.119	19788.459	15462.997	21826.752	14622.693	20174.949	762.066	399.38	319.849	408.658	1352.795	1710.62	306.681	3476.929	245.343	268.23	165.992	601.077	263.817	354.173	136.633	1614.985	6620.931	301.551	1043.121	291.049	213.676	1436.478	380.997	4046.683	140	0.936	745.393	411.25
13117.312	12724.543	11502.693	18823.01	13961.233	24006.679	12174.42	17947.785	689.284	348.004	308.485	437.476	1256.571	4159.617	256.509	5099.64	171.834	253.077	173.785	601.316	376.46	434.583	152.097	2222.415	6186.65	294.684	850.039	262.484	228.974	1101.058	358.368	5752.178	113	0.952	928.217	410.863
16702.054	16702.259	14326.02	23019.357	17568.304	28689.387	15521.988	22685.101	686.966	367.409	303.172	393.309	1660.78	2074.199	281.296	5701.535	181.329	212.553	158.348	999.782	650.055	478.105	137.968	2266.244	6952.476	320.156	773.823	264.031	278.873	1579.888	320.253	5539.829	117	0.985	994.756	409.235
15487.432	16846.929	12560.531	18308.258	15997.34	23723.983	14873.206	20129.693	721.115	353.573	290.755	471.407	2377.828	1759.662	301.744	6039.173	163.919	210.874	136.637	964.11	439.732	453.962	118.108	2267.097	5612.108	309.82	1001.447	260.678	127.607	1860.3	305.337	5701.05	121	0.977	1065.161	410.103
18078.283	18953.168	15492.9	23421.781	19613.372	30602.093	18664.697	25485.286	617.387	370.897	258.593	483.107	2110.462	4691.144	292.403	6669.802	160.609	234.679	135.969	750.159	409.899	500.859	122.136	2282.723	6820.989	307.198	1347.874	253.753	152.309	1660.064	293.838	5964.068	315	0.858	1118.516	412.617
13337.808	13267.456	11456.544	17325.127	14717.362	23683.198	14182.305	20861.545	635.544	415.984	281.553	630.623	3280.338	1501.107	322.4	6621.069	161.226	180.195	154.675	940.774	1135.333	455.769	119.149	3378.267	5632.145	286.58	1227.465	260.931	137.663	2274.576	239.602	7693.354	96	1	1194.771	409.521
14939.16	16277.316	10954.031	17413.476	14399.101	20305.338	12176.206	19783.512	813.428	437.777	328.261	529.961	2457.609	2248.499	311.225	9080.657	210.128	284.397	187.282	1130.121	502.96	687.582	145.528	4253.172	5220.847	373.328	2137.222	284.064	191.886	1851.006	258.771	7778.068	125	0.98	455.916	411.34
15812.516	18180.264	10358.26	16855.648	14171.743	19111.675	13426.176	18423.203	732.771	394.237	320.465	505.144	2589.081	901.965	295.699	3756.37	227.581	337.915	147.567	862.275	561.359	398.664	153.477	1890.883	6291.696	269.381	892.13	287.99	553.097	2494.071	307.535	4602.306	98	0.98	700.214	410.531
16959.033	17487.022	14607.243	21900.907	18449.511	29087.082	17446.561	24208.644	667.999	399.629	302.952	597.726	1931.302	2552.244	279.533	7458.178	150.698	198.937	131.442	1112.481	408.51	529.403	121.356	2655.183	4884.981	330.215	1288.009	258.653	1092.499	1570.602	425.037	6654.308	152	0.949	1137.23	411.217
17267.65	18061.59	14303.074	20076.979	18905.996	27153.973	18748.327	25422.727	726.484	470.617	289.455	653.646	2805.127	1642.805	282.525	7196.714	141.835	191.212	143.839	940.555	720.79	527.554	124.197	3735.488	3304.376	269.535	800.817	269.475	188.625	2049.257	252.708	8095.627	109	0.976	1202.023	411.243
23383.018	24291.231	19056.66	27104.142	24432.316	34095.461	25022.088	33092.308	903.222	458.868	338.58	671.511	2397.814	2161.433	299.087	7439.992	191.622	292.608	155.438	824.17	548.085	515.328	132.731	3613.708	8108.022	293.795	1150.828	274.902	1731.766	1783.949	310.986	8932.272	115	0.956	1285.987	411.152
17873.935	19448.476	13080.544	21505.415	17161.659	25798.029	14791.516	22561.782	738.71	390.2	321.975	522.481	1087.021	1199.37	289.493	6947.173	217.138	240.056	196.024	2694.036	321.915	589.054	192.354	2806.388	4765.004	303.089	692.191	258.791	3832.443	916.299	373.262	6327.462	154	0.927	507.013	412.682
16066.078	17154.655	12045.378	20644.044	16051.803	24222.816	13991.349	20239.944	651.378	380.531	296.476	397.081	1585.33	1618.426	264.28	4098.256	213.877	286.55	162.901	677.244	305.849	441.563	152.156	1828.671	4785.711	258.918	844.622	291.572	375.415	1508.667	301.771	4254.948	179	0.965	707.478	414.522
18737.332	19933.229	13970.33	22041.524	16925.046	25169.928	15530.486	23063.181	1149.791	677.785	438.239	962.8	3020.995	1416.292	428.441	10067.158	245.476	253.809	174.122	858.984	791.915	567.968	143.042	5791.988	6917.816	364.65	1146.172	278.603	219.71	2227.379	316.379	10472.052	105	0.984	1401.51	412.052
16228.768	17405.399	12254.986	20201.525	15855.016	23786.299	13175.918	21325.984	912.314	408.025	324.858	868.656	4451.286	3482.155	365.674	9191.075	195.973	301.928	150.024	1280.199	1053.284	565.233	150.907	3760.486	4852.433	287.93	1322.492	282.527	517.956	3130.718	281.489	7919.825	159	0.91	422.657	413.664
13341.561	12718.835	9022.98	17030.985	12458	18137.331	11123.61	15795.067	955.898	256.289	209.343	410.791	617.753	1110.685	218.948	2190.199	190.424	203.325	204.383	1085.916	193.344	258.79	231.673	1002.357	3873.075	265.372	399.172	269.856	7615.853	747.593	507.73	3194.706	106	0.993	787.792	413.038
18034.692	18407.649	14692.117	19674.575	18830.819	25357.634	18459.356	25069.956	1118.476	493.876	329.144	777.81	2787.714	2093.798	304.861	6924.113	177.946	194.151	135.449	687.643	538.692	512.172	123.623	4208.935	5845.837	298.003	834.514	263.408	122.483	2365.521	284.841	9272.173	102	0.987	1241.637	413.049
18889.615	21031.937	13562.488	23584.575	17064.451	27231.691	14240.481	23426.77	1160.136	512.694	418.263	475.928	2202.93	1921.333	374.962	9572.294	270.076	243.941	184.606	1143.98	414.802	694.735	156.633	4236.111	11066.866	290.937	536.421	289.44	3124.174	1865.739	455.473	9408.299	181	0.921	356.649	416.699
17142.767	18187.042	12797.247	21630.799	16733.184	25960.817	13686.457	21498.922	894.441	346.785	339.596	489.862	1840.233	4154.775	268.907	7656.464	214.039	337.679	174.376	888.343	418.805	440.978	173.709	3000.78	6440.017	300.886	820.352	270.389	607.318	1829.451	363.525	7011.646	118	0.953	490.619	413.492
17733.624	18896.374	11617.738	19232.174	15172.459	20702.82	14087.624	19191.378	571.984	356.882	298.49	480.761	1681.274	1848.551	345.578	3884.518	250.561	358.397	166.836	779.342	465.448	467.668	135.255	1649.762	7537.553	309.447	1257.5	283.135	215.29	1447.218	291.028	3383.116	168	0.906	767.125	415.625
16931.539	17591.442	14451.807	22277.385	17808.807	28749.443	16293.776	23062.023	624.96	1166.562	298.523	549.896	1857.126	11774.85	333.994	6113.824	153.478	193.469	142.079	912.114	362.275	453.114	120.591	2302.787	4313.427	318.591	1106.146	263.001	107.092	1761.042	300.273	5811.755	222	0.866	1054.946	416.694
18305.243	18221.021	15258.732	21958.158	18951.653	27920.404	18402.771	25793.513	803.091	446.344	319.113	703.017	1942.65	1998.215	272.594	7324.094	170.866	196.396	162.881	820.965	333.902	474.979	125.14	3886.252	6010.413	300.773	1171.403	286.979	1602.195	1701.932	340.922	8975.825	151	0.968	1253.811	415.851
17946.63	18303.39	14189.538	23509.858	17135.877	28959.589	16531.411	25408.921	1064.244	758.189	446.833	674.266	3099.465	1824.408	369.773	8749.788	218.061	232.367	159.494	1046.399	544.982	605.313	140.352	5534.108	6355.192	288.911	1101.541	272.465	397.926	3111.878	322.567	10480.264	96	1	1377.521	413.552
19026.373	20397.302	14076.421	22796.872	18101.344	27000.588	15700.196	24591.855	752.69	399.145	316.353	546.061	3063.057	1324.439	319.143	8202.686	229.428	282.037	173.51	1009.347	731.71	536.135	154.948	3811.502	6864.206	323.241	992.426	277.09	98.06	2013.906	257.941	7284.198	111	0.994	469.95	414.698
14793.1	15739.189	10575.715	17685.699	14602.177	20743.361	12963.631	18798.643	798.722	371.47	1239.274	479.598	873.983	3977.817	243.187	3919.789	250.122	284.889	162.095	964.7	220.761	331.189	161.151	1733.603	6986.772	276.668	1282.685	282.571	3259.75	1118.933	273.43	5072.568	174	0.845	666.046	414.897
18145.764	20560.765	12952.33	20739.651	16636.359	24487.927	14840.646	23375.107	1141.035	435.264	360.71	675.526	3763.896	2113.615	411.617	8570.502	204.026	297.928	143.118	1236.758	833.596	506.031	146.473	3948.868	5947.325	297.574	1182.773	305.408	1054.459	2877.331	271.556	8084.065	187	0.844	412.842	418.976
15254.851	17192.361	11242.989	17772.331	14884.566	21013.452	13192.247	18960.558	893.853	338.554	374.281	515.481	558.196	1304.706	338.953	5552.89	209.434	232.115	213.296	2684.518	185.785	325.381	185.959	2063.733	4655.425	313.459	1054.691	250.347	13693.957	2618.274	468.834	5833.526	156	0.915	553.833	416.705
17065.796	15812.887	13522.935	24131.559	17314.878	26723.998	13720.51	20506.61	588.902	332.315	255.35	530.057	2440.747	1886.875	306.687	3200.826	209.925	290.416	154.96	803.892	733.534	409.38	138.071	1519.343	4024.793	270.415	736.802	289.386	341.634	2067.944	333.689	3218.041	163	0.923	776.34	417.488
19909.804	21356.937	17002.891	25112.11	21173.389	31780.53	19397.585	26246.022	786.617	340.988	278.242	527.113	1859.737	2884.09	282.689	6882.892	171.556	260.611	156.783	752.218	319.232	451.875	134.336	2240.6	6808.384	294.608	1104.801	255.567	117.011	1323.015	272.22	5339.949	212	0.888	1019.594	419.599
16205.695	16591.976	13931.133	20946.654	17497.57	25133.598	15940.658	22563.534	659.81	460.731	313.304	524.338	1921.043	5008.373	289.798	7041.341	151.378	201.955	154.84	856.482	296.876	479.213	121.508	3266.348	3872.462	295.071	1004.075	257.483	998.686	1619.981	287.604	8086.44	122	0.973	1172.303	416.303
21918.215	22110.968	19146.199	27994.979	24067.044	34889.957	23871.435	32226.661	676.706	450.918	276.778	584.495	2163.275	4210.7	276.614	7763.898	171.6	254.402	141.224	767.276	584.254	490.712	128.224	3295.901	8853.716	286.463	581.268	265.647	436.571	1780.826	293.644	8323.143	105	0.984	1226.643	415.957
21986.701	22446.083	18689.38	26010.091	23495.671	32162.884	23152.235	30743.597	924.532	451.689	307.22	619.377	2255.583	2415.864	279.626	7668.482	165.99	224.526	136.96	816.032	585.983	564.918	124.215	3621.135	6429.388	277.452	806.78	272.434	524.019	1944.657	331.735	8939.009	174	0.916	1234.506	417.264
22575.281	23126.814	19044.578	27352.548	24216.97	34022.145	24494.921	32508.399	852.365	412.067	314.673	594.54	2236.55	2147.114	283.142	7245.393	178.498	228.454	155.089	992.321	438.314	488.926	132.544	3389.984	8643.943	275.221	569.767	284.612	2807.993	2049.377	374.855	8933.865	188	0.876	1282.968	418.277
14775.282	17130.422	10601.654	17486.624	14181.196	20780.381	12562.027	19080.828	803.323	370.124	342.005	564.577	2618.978	1865.215	241.242	5157.274	247.252	333.324	169.16	893.49	469.332	510.125	142.892	2448.101	6947.703	295.098	968.294	277.073	390.307	2245.347	326.925	5737.985	101	0.977	624.906	416.589
15944.41	15410.452	9212.765	20012.011	14478.31	21752.98	14249.678	17691.614	721.779	856.359	209.881	626.909	1882.66	9239.864	228.394	2939.762	225.562	322.402	219.187	687.022	424.269	374.163	138.349	1539.727	4571.796	287.504	533.053	264.186	153.436	1807.944	301.997	2741.172	253	0.831	802.895	421.429
18269.271	19579.484	15696.684	24118.04	20307.78	30778.967	18908.996	25336.953	627.396	330.479	288.899	458.601	1545.338	2285.084	281.886	6683.535	173.656	239.441	163.108	756.177	326.308	475.404	141.92	2155.68	6889.664	295.7	1060.335	252.784	498.67	1191.395	323.977	5300.314	113	0.981	1011.783	417.367
14850.505	15552.967	12303.768	18035.782	15760.337	23310.778	15165.123	20484.983	642.238	447.761	280.958	662.909	2016.039	4926.493	291.094	7163.66	147.443	203.141	137.543	890.403	407.098	604.264	120.855	2702.671	4823.48	295.136	1322.116	251.883	564.969	1818.072	324.631	6770.912	127	0.983	1158.524	417.594
15872.488	15943.405	14062.705	19781.622	17733.188	26452.562	16995.232	23179.35	821.524	463.376	304.226	637.01	2327.479	2049.711	318.215	7002.047	173.257	210.244	146.58	963.597	886.086	580.27	122.032	3259.405	5338.482	292.162	963.496	291.951	570.648	1739.327	328.415	8288.896	120	0.969	1198.8	417.258
17215.33	18015.286	13433.801	19619.889	17332.159	24551.694	17630.089	24103.992	873.882	521.452	384.812	788.495	2421.167	1676.232	334.958	8306.484	160.487	171.113	147.925	871.297	710.85	388.472	133.043	4391.677	3282.723	284.181	768.999	271.775	1439.464	2201.764	354.029	9455.429	123	0.899	1322.614	418.484
20598.862	21962.385	16106.093	26848.344	20929.853	32338.022	18318.242	28710.444	796.218	383.182	340.44	411.362	2067.742	3816.429	306.778	7293.185	198.338	222.643	147.729	1008.056	357.424	550.888	142.79	3829.087	6012.312	319.545	1161.066	278.81	109.803	2245.833	257.499	8338.6	178	0.906	445.781	420.994
15579.019	18000.321	11255.533	18215.073	15114.483	21578.525	13249.01	19865.078	812.474	364.548	368.909	490.46	2253.458	2848.759	264.365	6238.71	208.824	301.094	161.554	697.126	530.344	365.782	159.351	2346.017	5164.486	408.173	920.131	270.637	176.156	2030.339	344.898	5831.443	108	0.98	586.167	417.25
14077.164	14162.85	11700.603	20045.511	15577.368	24286.344	11738.517	19561.303	693.004	334.88	350.443	384.693	2849.56	2211.174	235.905	6220.923	218.531	275.717	166.729	787.389	566.439	412.261	163.979	2373.73	4894.429	350.366	926.835	272.815	202.44	2138.767	461.35	5248.029	120	0.969	592.533	419.033
18727.08	20706.475	14516.028	24341.624	19323.78	28556.409	16696.979	24776.767	841.886	388.489	386.033	513.987	2947.978	3416.488	284.821	5119.545	234.291	294.67	179.098	982.726	449.859	428.418	148.492	2361.378	6012.805	333.624	688.973	278.561	223.438	2415.101	304.069	5689.118	188	0.904	632.33	420.622
15056.457	15486.114	11272.041	19123.079	15023.823	22342.166	13315.834	19445.189	676.918	415.885	352.707	499.854	1807.232	1468.313	328.09	4132.211	227.632	270.504	169.048	911.168	492.043	420.523	147.537	2072.914	5125.595	287.005	992.289	302.943	302.902	1861.369	335.054	4431.988	176	0.917	729.858	419.295
15686.071	16979.093	13175.119	19712.708	17227.24	25206.274	15926.428	21946.359	685.065	377.476	311.163	496.887	2534.83	1829.471	282.281	5930.227	193.485	211.097	158.987	947.601	576.332	453.632	141.991	2591.905	6807.915	316.88	672.324	264.097	111.323	1833.058	340.325	5666.11	101	0.99	996.163	417.5
22161.618	22442.892	19105.158	27885.904	23781.605	35730.104	23291.107	31638.953	771.81	444.188	306.259	691.001	2846.46	3984.856	322.579	7570.811	178.801	271.701	149.256	740.734	859.503	509.083	124.829	3445.189	8780.573	317.594	823.816	285.662	140.48	2043.858	252.864	8112.733	118	0.994	1220.737	417.703
21587.764	23424.146	15847.11	25478.824	20212.343	29450.409	17335.225	26536.16	856.295	383.48	332.192	477.687	2680.392	2226.418	331.012	7460.887	252.039	363.814	174.484	1239.594	640.956	872.041	154.276	3617.271	9350.351	294.215	889.475	276.491	1284.361	2266.723	274.319	8094.024	251	0.78	462.747	424.683
17548.978	18343.966	13160.738	21955.923	17058.514	26394.46	14289.188	22865.174	809.055	397.517	307.433	542.713	2650.228	1338.324	316.816	7833.406	237.509	325.42	168.792	970.415	742.901	567.302	159.493	3417.326	9009.729	307.066	1066.231	265.43	337.924	1951.287	288.643	6844.059	129	0.982	475.043	419.523
13712.296	14375.255	10471.972	17727.116	13945.942	21692.951	11754.207	18633.272	714.681	309.376	294.149	351.932	1092.054	2168.494	265.589	8360.475	158.922	208.363	192.309	1202.37	318.952	401.094	168.132	2643.829	3272.5	295.039	817.154	249.811	1075.899	1143.303	453.148	5905.257	107	1	496.481	419.051
11027.755	11987.348	9173.73	13598.078	11553.869	17233.931	10453.217	14316.299	701.416	304.742	288.698	421.979	1644.316	652.056	244.602	6727.109	156.053	204.441	194.612	900.345	463.789	339.711	155.981	2076.741	3747.912	294.274	592.294	253.938	1481.722	1609.922	321.177	5073.151	105	0.984	918.576	419.281
15056.203	16080.238	12988.37	19706.88	16388.479	25249.665	15035.94	21076.846	691.089	338.787	303.837	499.588	2290.087	2206.533	284.681	6510.292	173.254	210.111	162.359	843.096	588.035	473.071	140.53	2458.902	5731.681	319.115	767.771	247.24	161.137	1920.854	360.271	5349.506	122	0.929	990.926	419.943
18607.203	19553.013	16237.688	24579.374	19982.657	30927.179	17993.131	25174.753	739.225	374.923	311.772	483.695	2058.64	2401.96	290.733	6102.941	209.135	256.305	162.796	820.767	380.55	507.451	140.243	2565.575	8602.177	312.972	1064.137	253.628	128.628	1439.963	326.998	5853.192	113	0.969	1004.447	418.677
17028.793	16726.592	15038.722	21999.663	18529.9	28293.405	17927.678	24780.238	800.877	449.136	336.909	667.255	1926.455	3013.803	286.896	7119.62	163.7	230.004	155.889	822.701	577.948	445.705	128.753	3293.268	6914.477	328.58	837.357	289.497	1593.604	1884.932	347.298	8495.375	113	0.981	1214.429	419.155
17969.04	18858.479	14376.488	20099.15	19260.881	26201.263	19666.457	26195.612	827.52	490.481	339.664	897.022	2409.509	3183.644	302.089	8043.995	146.602	180.469	130.919	910.898	416.423	463.278	123.509	4172.091	2511.817	296.394	1268.951	275.533	1324.781	2126.368	291.671	9196.187	105	0.984	1260.548	418.948
21835.945	21110.817	18445.496	26763.264	22416.263	32813.167	21743.074	30106.111	819.573	465.601	342.052	636.588	2619.009	2590.903	322.657	7978.356	175.742	251.8	149.775	836.212	502.911	556.117	127.118	3846.189	8557.47	291.138	783.023	289.412	1712.627	2503.311	294.597	9052.517	157	0.889	1275.322	420.417
17846.763	19129.568	13475.142	21929.051	17828.504	26895.81	15320.194	23316.862	746.056	355.394	321.875	457.722	2466.687	1885.418	301.822	7889.26	244.448	235.294	195.352	869.298	488.689	468.971	154.18	3038.557	7725.582	334.767	1158.407	254.833	108.871	2267.248	300.035	6130.585	120	0.981	519.125	420.45
18427.384	20016.345	13863.251	22381.725	17893.336	26006.774	15839.929	22966.365	693.828	338.51	306.662	368.999	1671.306	1951.266	276.585	4933.588	234.608	314.919	161.493	856.211	449.393	445.331	152.335	1975.849	7179.742	270.243	784.208	277.499	446.387	1562.084	284.37	4986.991	119	0.961	645.517	419.651
16952.357	17879.576	14423.715	22006.475	18245.125	28792.131	17152.019	23698.868	986.823	402.947	308.477	453.541	2282.75	2068.638	296.924	6273.653	176.96	235.446	154.032	789.866	447.483	474.101	124.173	2555.556	6361.42	305.468	891.136	249.636	113.212	1577.165	281.42	6217.505	103	1	1065.733	419.5
17440.964	18439.569	14142.381	23597.402	18754.106	28949.639	15892.862	23675.853	1033.904	284.731	508.618	460.624	479.407	1115.86	412.772	5927.176	246.427	268.746	198.596	3178.497	174.14	453.034	197.573	1979.855	7709.193	326.174	1252.962	258.905	15797.995	2275.729	573.37	5789.416	341	0.736	566.509	426.911
14920.916	15587.057	12831.179	19907.563	16124.119	25467.236	14707.727	20649.996	664.25	294.667	276.378	437.354	1773.541	3138.109	252.138	6506.368	145.677	216.241	150.755	709.402	452.583	398.499	135.91	2230.207	5435.357	315.085	933.893	253.504	958.47	1531.213	356.041	5231.684	118	0.994	984.966	420.907
16401.346	16349.197	14252.332	21797.597	17287.718	28168.372	15684.964	22792.299	656.423	402.124	293.848	548.185	1890.953	4142.636	284.768	6840.307	156.711	214.872	133.557	770.115	344.379	480.478	125.292	2560.015	6259.426	322.928	1155.895	253.853	190.28	1516.486	383.838	6497.28	117	0.985	1111.457	420.235
18967.646	20449.515	15951.591	22402.627	20800.546	27657.658	19858.855	26112.781	683.264	451.082	298.554	544.107	2350.698	3517.971	275.303	7350.186	164.165	237.594	144.837	848.745	368.462	470.548	125.108	3006.646	6163.432	329.03	1125.46	258.248	850.605	1908.378	315.637	7672.215	133	0.935	1177.786	421.635
16905.639	17206.541	14009.335	19741.164	17996.571	24208.828	18084.614	24724.623	834.024	480.561	331.896	827.975	2794.381	1559.589	317.014	8772.035	171.976	178.858	331.606	1399.009	468.861	618.113	125.433	4264.86	4353.927	303.936	1047.862	275.047	3943.733	2749.884	335.184	9274.594	117	0.985	1293.218	421.321
21281.815	21323.276	17624.279	26203.651	21582.335	32125.278	20929.032	29293.104	879.504	508.692	343.812	713.741	2847.771	2254.751	321.234	8238.936	187.841	256.736	157.203	778.557	661.887	503.704	130.217	4122.586	8299.941	284.302	858.111	279.62	603.442	2519.197	361.119	9082.419	207	0.849	1313.79	423.341
18462.7	19120.517	15035.328	23014.618	17985.398	27849.324	17492.71	24959.321	1116.885	657.382	532.958	755.443	1685.767	1734.83	370.337	8547.874	227.142	256.213	168.929	946.505	400.774	479.276	144.839	5188.909	7682.626	300.67	713.84	275.835	1732.337	2150.628	390.431	10881.048	189	0.921	1370.479	423.214
19018.855	19804.03	14703.806	23948.683	17602.262	29122.195	17117.401	25530.155	1058.873	621.908	435.246	898.575	3576.347	1567.221	413.833	9317.236	221.325	242.74	167.851	956.218	634.589	582.3	147.892	5237.457	6525.639	330.517	1242.158	288.774	555.691	3030.977	417.299	10310.951	145	0.905	1388.548	421.617
16427.849	18522.248	11921.367	20071.046	16113.117	25600.879	14710.585	22932.05	776.429	370.086	355.86	582.622	2493.824	1656.485	293.171	6529.663	208.682	249.202	156.73	828.657	636.431	417.648	162.841	3307.819	4894	317.122	990.031	263.631	2601.816	1972.482	617.139	7478.978	98	0.993	537.724	421.347
19789.921	22079.741	14267.29	23057.848	18822.899	26753.323	15451.09	24004.358	774.639	373.945	337.456	676.443	2390.475	5252.796	220.793	5914.191	250.746	368.752	180.106	741.655	452.18	603.383	146.265	2191.378	7663.314	398.575	936.452	277.571	138.261	1782.238	345.771	4965.701	224	0.919	621.228	425.527
19532.663	21216.251	14833.016	25300.225	19432.328	29434.948	16047.206	23979.711	731.613	338.922	364.171	460.012	1870.009	3004.653	281.14	5562.864	252.943	357.325	173.489	1116.687	472.108	445.157	145.611	2236.089	7967.976	362.276	890.912	286.857	275.156	1661.599	301.766	5004.547	99	1	639.116	421.359
16536.526	16539.342	14055.626	24634.941	18780.715	30120.736	15276.247	23756.067	704.046	364.116	308.677	460.039	2526.086	2163.27	303.334	5410.673	225.678	256.915	176.556	969.297	561.546	452.054	145.493	2194.369	5410.474	278.799	767.775	289.653	162.676	2429.339	280.125	4837.607	159	0.967	653.777	422.374
13180.43	13593.75	10129.893	17064.681	13460.095	19263.711	11601.25	17177.808	690.27	344.085	269.92	371.917	1397.653	589.514	240.537	4757.447	160.931	193.045	169.47	768.221	375.612	431.725	153.26	1912.858	2448.255	270.684	855.229	290.054	113.301	1438.537	332.692	4213.538	111	0.994	686.05	422.014
11697.889	12055.221	7912.048	13387.891	10682.986	14634.365	9434.603	13773.966	631.073	440.289	335.761	555.736	2013.85	1567.195	337.481	4647.78	203.245	204.708	172.065	829.294	522.983	436.573	139.793	2021.294	849.947	305.793	1895.954	292.023	344.628	1565.536	361.775	3953.956	100	1	747	421.5
16389.441	17823.136	13912.037	20575.376	17725.726	26405.282	16420.609	22202.853	714.736	400.074	301.738	473.657	1976.469	2346.011	282.43	6897.813	164.597	237.505	151.908	858.051	469.801	514.043	127.869	2551.338	5574.849	308.687	880.69	265.63	120.323	1712.974	291.423	5861.53	111	1	1071.392	421.878
13172.4	13608.581	9999.221	16674.702	11098.332	18552.302	9356.566	13359.209	774.5	281.779	1447.351	278.52	292.41	813.861	264.256	9620.169	159.499	171.866	150.166	3289.337	162.966	307.775	132.134	1673.965	3911.402	271.46	276.404	248.677	15186.395	2666.54	476.583	4926.778	114	0.883	1420	421.982
16463.791	17874.433	12382.861	20494.525	15529.46	24238.893	12853.948	21027.656	1124.121	449.874	371.039	600.067	2452.678	1824	371.087	9815.482	228.463	239.571	183.147	1459.232	656.844	653.084	159.028	3787.812	7336.903	317.087	1895.811	297.256	425.108	1650.836	294.674	7596.476	117	0.985	389.278	423.278
17075.309	19052.924	12594.393	21516.946	16278.892	25755.24	13960.985	23097.697	921.95	404.648	341.895	628.907	4090.908	2040.978	362.769	8893.161	218.849	301.637	148.163	1050.308	811.94	545.516	150.13	3948.72	7059.47	297.871	1347.214	300.397	601.803	3289.128	285.901	8497.724	125	0.94	420.012	424.212
21149.469	20963.544	17497.961	24195.168	22172.183	30005.75	22119.927	29559.724	886.816	569.07	356.737	791.523	2002.178	5738.592	315.79	7720.398	169.164	229.87	136.211	823.478	414.606	426.953	123.84	4113.728	5869.548	289.268	1194.909	267.323	1309.862	2089.452	279.295	9577.632	154	0.927	1266.571	423.987
18203.317	19130.921	16162.889	23622.382	19899.527	30176.902	17865.224	24362.916	805.711	355.531	298.539	471.827	1292.916	2807.559	262.469	5974.205	188.511	229.342	164.994	786.839	286.873	445.396	141.707	2258.252	7430.413	296.911	1014.505	254.723	216.002	1006.682	304.273	6022.41	114	1	1010	423.289
14079.655	13828.174	12131.192	17182.639	15242.272	22285.151	14782.575	21233.378	1030.437	477.08	322.681	737.938	2463.074	2852.813	281.749	7935.436	152.233	162.38	127.882	1154.795	599.899	476.439	119.411	3888.46	2747.566	356.244	1218.539	282.942	215.796	2385.818	275.642	8730.193	97	1	1250.5	423.5
20279.541	20225.652	16557.555	23726.813	20571.008	28496.533	19942.257	27629.426	891.339	553.011	348.644	703.843	2793.712	1839.116	324.88	7802.592	187.508	241.867	173.554	738.846	755.554	598.119	132.043	4304.519	7672.645	297.981	901.153	293.457	914.411	2236.011	349.093	9483.232	121	0.977	1301.773	423.988
19443.574	20866.252	14781.989	24942.643	19279.864	30247.578	16780.392	26761.655	842.957	417.462	349.076	453.968	2258.927	3115.415	366.428	7528.577	218.323	334.713	153.532	985.479	462.604	465.593	145.875	4007.689	6359.121	298.347	1480.883	275.214	263.246	2147.798	252.081	8512.646	124	0.972	451.79	425.363
14878.783	15772.069	10125.571	16704.117	13350.301	18799.264	12134.144	17328.831	659.022	395.398	327.089	454.727	1285.148	2159.831	317.448	4479.47	227.661	265.45	178.932	1042.148	438.292	438.871	147.166	1952.719	5436.325	335.24	1427.913	298.548	425.076	1280.949	315.711	4106.619	181	0.879	722.157	425.395
12910.315	12977.497	11509.281	15620.655	14496.179	19795.443	13648.793	17670.764	1054.804	400.071	1014.554	551.934	1201.798	1407.919	283.102	6334.643	156.975	177.977	140.601	1368.663	343.895	449.811	132.218	2513.001	4768.083	262.097	497.741	282.594	8356.51	2333.07	556.598	8538.251	107	0.929	1205.864	424.182
15358.453	15773.88	13097.624	17939.945	17162.463	23433.213	16954.855	22341.718	808.242	326.855	533.454	601.631	1330.52	1778.202	249.658	7885.987	138.155	156.267	134.641	1631.597	360.459	731.18	130.551	2806.48	3112.694	272.962	685.116	284.422	7685.936	1607.641	528.644	7849.903	102	1	1238.451	424.52
18116.386	17446.879	15697.804	23242.393	19632.57	29936.052	19378.919	27784.545	1057.693	508.45	349.154	816.746	3025.103	4113.986	313.959	7779.589	164.839	204.335	147.165	977.733	641.752	483.051	124.643	4122.978	5600.643	307.068	1096.71	275.056	544.843	2667.994	245.961	9503.42	103	0.996	1258.684	425.17
16495.7	16981.764	13364.994	20682.479	16355.988	26336.575	16134.051	23660.855	989.199	667.486	426.571	800.68	2021.331	2072.626	346.428	10116.525	175.985	221.082	150.961	1016.76	477.02	526.373	132.575	5229.424	4716.68	479.563	1250.123	266.968	1039.258	2309.937	324.782	10121.236	128	0.936	1356.242	426.023
18896.052	20115.901	14035.834	21187.35	16835.103	25294.06	16224.176	22692.204	1044.974	558.59	408.035	745.08	2881.426	1079.62	378.202	9680.327	214.856	263.911	166.561	995.523	509.936	609.017	147.552	4341.245	7300.036	302.314	856.425	288.941	1843.152	2207.481	373.576	9379.561	141	0.871	1392.635	426.649
22869.944	24958.381	16667.624	26248.767	21547.733	30229.25	19148.608	29434.014	886.707	422.18	370.845	513.327	3098.888	1941.059	389.531	8377.987	243.688	346.404	161.928	1125.552	623.67	662.145	141.3	4008.935	9521.542	281.406	918.205	281.882	520.385	2438.319	291.721	8546.566	246	0.83	439.35	429.476
13389.98	14705.162	11201.439	16390.31	14502.518	21501.246	13423.855	18375.033	648.789	375.214	291.602	441.969	2259.261	2490.62	271.471	6989.986	173.17	225.971	152.199	947.841	584.926	460.169	126.111	2328.429	6343.029	324.236	1218.996	262.726	335.836	1812.647	338.126	5975.846	114	0.99	1078.947	425.395
14198.509	14947.604	11723.549	20933.528	15056.206	24967.834	11699.286	18837.503	1887.677	471.755	461.751	395.25	460.081	1149.249	523.902	9020.795	319.219	386.96	174.222	4007.565	165.106	665.433	165.28	3440.576	6155.067	282.447	678.556	315.969	17970.48	2849.355	358.741	11989.895	120	0.877	365.925	428.967
16182.465	17212.864	11816.765	19134.478	15755.308	23176.158	13402.017	20951.632	696.638	378.048	337.722	546.359	2845.512	1572.497	335.158	8038.27	257.188	318.677	185.4	1077.986	505.782	604.724	154.38	3149.952	9355.773	322.522	1433.743	259.082	129.845	2409.074	295.459	6326.446	96	1	521.229	426.771
17466.35	20187.861	11789.335	18895.998	16134.443	21886.525	15502.024	21382.27	729.689	316.897	304.182	321.692	1657.317	1727.008	246.409	4709.851	209.207	252.209	183.871	570.324	315.546	326.143	144.96	1811.813	5329.632	268.447	442.416	296.001	133.101	1607.974	292.253	5044.722	103	0.996	647.898	426.655
13968.885	14970.091	10036.757	16396.222	13454.242	19113.626	11980.311	17340.034	648.634	468.863	302.066	440.377	1233.541	10167.288	267.897	5034.453	194.23	272.889	156.237	608.975	230.202	375.265	151.945	1962.935	3521.039	258.789	798.994	297.816	112.625	1284.12	260.374	4476.126	181	0.871	676.854	427.887
12807.638	13663.565	11066.652	16480.727	14024.47	21871.583	13090.709	18595.321	643.452	429.801	280.96	412.845	1794.456	2928.69	294.324	6783.422	154.915	163.322	141.45	697.261	460.531	408.327	111.352	2514.189	4845.235	313.15	999.84	242.178	102.443	1868.84	277.199	5881.799	113	0.981	1058.996	427.128
21950.843	23270.74	15759.888	26055.374	16521.513	27723.543	13553.681	20407.618	1378.796	570.423	488.241	718.063	5247.627	1040.46	391.803	11450.038	269.898	368.009	179.915	1603.664	1102.891	650.312	133.257	3446.367	12368.439	346.515	756.596	284.857	1314.247	3465.291	288.941	6605.045	126	0.948	1454.254	427.611
13975.891	15250.687	10097.158	15958.576	13431.166	18705.262	10955.046	17124.379	674.886	338.974	347.962	393.095	2519.225	947.287	252.929	6452.372	248.455	321.295	168.41	728.205	551.926	438.455	170.446	2285.302	6571.269	351.402	999.409	264.482	216.633	1621.091	591.024	5086.909	131	0.986	590.332	428.668
13967.639	16044.509	9882.17	15759.679	12982.379	18016.109	9935.526	16307.7	687.834	343.346	339.888	768.44	2276.951	4969.499	215.124	6795.066	242.237	332.788	189.218	948.991	664.623	467.571	151.034	2198.791	6117.704	480.22	1911.116	253.727	119.805	1505.066	496.887	4634.825	119	0.99	610.181	428.366
12363.969	11510.992	8215.207	15151.587	10702.327	15442.211	8707.583	12858.24	582.422	296.875	205.884	546.774	2064.775	5318.551	262.542	4239.244	206.287	316.049	187.975	663.996	390.619	505.377	123.764	1497.438	4320.185	291.23	1116.879	273.047	267.277	2015.589	292.98	2388.274	100	1	785.38	427.62
16819.417	17256.921	15304.561	21823.4	19157.995	27389.853	18193.344	24101.412	754.861	369.254	289.327	564.759	1194.202	1761.092	251.912	6549.605	149.824	200.358	157.68	1083.026	282.313	367.516	137.473	2200.119	6224.633	307.75	426.084	256.592	5494.407	1297.116	542.14	7230.602	195	0.877	1175.044	431.613
16735.075	16953.797	14054.545	20510.103	17826.784	25933.283	17563.702	24028.708	824.34	370.463	1098.277	552.125	1021.994	1178.572	261.132	6970.643	157.223	165.227	146.677	1367.003	316.584	622.511	126.454	2979.913	5149.904	247.399	674.7	274.295	6422.157	1072.599	389.541	7893.507	140	0.883	1227.964	426.936
14245.262	15751.288	10888.073	19189.468	13557.707	22723.166	10931.093	17719.516	962.127	440.249	473.068	700.759	1707.173	898.668	341.465	10627.756	249.765	213.512	189.892	2198.685	523.661	642.248	162.914	3198.516	9581.853	320.491	1099.114	292.463	9884.355	1731.561	567.723	8057.436	120	0.952	344.05	428.075
16694.826	17909.004	12297.746	19451.143	16009.332	22871.195	13422.913	20682.815	763.28	354.033	352.292	499.193	2583.346	1884.244	325.661	7632.266	242.957	328.019	178.501	970.036	653.308	528.311	151.45	2832.151	7001.348	376.317	1136.126	258.901	1672.334	2316.89	412.583	6155.178	154	0.927	550	430.214
20088.04	21070.885	17489.951	26235.395	21799.558	32381.547	20687.667	28166.124	785.992	539.204	368.238	471.117	1612.355	4922.625	279.031	6352.523	179.126	214.689	129.834	1075.677	365.556	476.151	139.91	2300.334	6688.887	305.66	376.137	262.464	1901.247	1943.917	471.388	6957.132	299	0.77	1097.881	435.349
19673.432	19932.113	16225.479	23766.112	19867.082	29259.281	19587.993	27518.239	858.053	540.881	361.143	760.39	2994.657	2802.899	350.962	9469.594	189.23	278.239	168.726	973.507	600.976	634.888	129.895	4456.146	8641.763	351.351	1096.669	279.789	234.75	2144.429	382.716	8919.605	151	0.953	1320.129	430.52
18402.063	19561.778	14619.447	20977.416	18288.618	26123.081	18005.57	24489.979	1107.734	642.569	468.754	775.875	2015.79	1772.288	348.707	9597.18	192.489	255.214	152.276	951.687	484.469	513.452	133.083	4994.127	4781.607	386.912	999.399	261.344	970.44	2534.303	312.344	10701.468	102	0.987	1361.814	428.333
19200.348	21637.976	13291.355	20845.912	16020.596	23649.088	14109	20986.117	1174.78	462.184	410.491	437.098	645.194	1522.804	401.28	8398.975	286.272	296.23	281.412	2565.134	206.872	594.934	174.782	3138.61	14080.625	349.069	922.107	302.726	17689.288	1969.152	772.89	9605.373	136	0.871	359.89	430.287
20988.477	23744.16	14793.441	23456.339	18750.282	28237.387	17282.841	26855.822	1020.641	488.689	381.268	550.451	4006.009	1862.385	400.977	9917.863	250.057	333.312	195.68	1600.097	701.214	662.815	160.482	4081.792	9740.039	315.066	1279.445	311.267	264.896	2777.764	289.068	8165.83	109	0.976	387.216	429.784
11993.381	12452.497	9157.736	14937.652	12292.235	17268.388	10399.778	15325.167	587.599	293.344	295.195	437.695	1126.32	817.06	223.799	4578.614	208.739	187.695	266.607	1242.796	224.979	387.068	139.055	1670.834	4609.559	276.702	759.908	275.303	4109.101	1332.847	451.57	4568.655	116	0.936	661.647	431.026
17284.275	17794.74	14743.661	23035.742	18242.563	29453.656	16998.875	23970.397	635.761	840.13	323.247	523.689	1864.243	13389.117	285.937	6776.547	172.336	205.23	129.937	974.269	469.289	506.764	133.404	2220.849	5851.193	315.182	464.316	282.57	518.11	1896.321	491.29	6172.09	117	0.973	1090.825	431.064
16938.34	18333.98	13218.208	21063.669	16550.823	24200.163	13745.303	21107.231	1214.607	1114.794	464.202	445.173	640.512	3406.291	414.806	8249.82	257.808	270.799	233.985	3502.452	161.212	693.264	187.502	3188.452	9885.021	273.108	732.57	323.474	15563.712	1847.389	638.59	9648.825	196	0.811	374.357	437.036
10249.938	9940.094	7704.655	13494.281	10091.253	15148.119	8848.756	12826.535	613.591	317.282	264.967	415.946	597.333	862.351	280.775	4090.287	154.08	216.719	280.379	1001.136	172.453	318.646	174.389	1030.411	1760.043	264.856	350.058	279.594	10079.733	849.031	511.485	2998.544	100	0.967	750.37	431.15
11451.339	12638.632	10050.22	14714.084	13141.917	19567.448	12592.145	17322.975	781.133	286.938	353.595	397.166	793.961	1215.787	267.094	5659.973	176.134	161.028	151.743	1188.165	280.701	421	140.506	2131.99	4071.709	322.495	555.895	247.241	4314.484	1028.369	437.74	5980.088	124	0.907	962.419	431.177
18291.816	19241.271	15656.299	22730.1	19759.868	28284.07	18865.53	25436.855	761.272	435.606	296.31	552.287	2107.632	2441.632	294.121	7359.282	159.316	215.42	141.661	847.44	367.31	527.821	129.636	2595.756	5843.979	282.635	798.543	261.414	145.9	1757.472	316.677	6575.606	217	0.937	1141.906	434.085
17981.258	18655.181	15132.586	21912.383	18911.666	26562.852	18052.188	24078.141	862.982	417.284	292.965	682	3793.411	1727.728	307.044	8149.803	164.171	256.429	165.32	1063.213	701.846	566.953	124.13	2537.231	7230.23	305.804	1001.612	272.759	1533.207	2408.219	307.504	6722.911	176	0.908	1190.915	433.222
14497.242	14490.138	12384.615	17388.507	15301.509	21727.058	14745.138	20191.311	802.82	328.068	528.29	620.769	1100.04	1318.059	270.218	7668.151	145.116	180.705	173.281	1415.624	365.493	710.727	134.046	2842.811	5831.982	272.688	816.252	270.126	6469.108	1679.974	417.911	8023.464	168	0.755	1254.649	431.815
19257.63	19711.818	15441.833	27187.921	19790.595	32620.87	15509.42	26021.834	955.449	456.047	366.394	651.626	4013.067	2335.833	341.162	9413.028	249.3	282.308	159.82	1140.248	1049.772	657.807	164.24	3955.944	6933.935	262.433	1199.956	305.389	170.606	3295.452	281.522	8046.393	115	0.969	400.309	433.396
14725.928	16027.417	10700.486	16589.891	13523.972	19214.38	11484.252	18035.37	912.502	335.023	342.561	411.253	1557.574	2564.321	312.804	8114.656	247.674	362.711	164.082	1234.544	608.423	430.257	150.927	3125.107	11090.316	343.952	616.993	291.94	2303.346	1859.528	346.747	7807.982	103	0.996	425.316	433.17
16883.054	17358.872	14570.851	21318.647	18662.027	27698.605	18422.061	25389.133	820.174	426.391	319.324	616.804	2193.317	2337.661	303.437	7564.541	167.674	223.111	153.502	1012.349	523.42	499.523	127.146	3274.957	7238.808	287.141	690.038	277.13	3219.759	2298.054	468.063	8244.752	161	0.912	1214.264	433.811
20556.946	21381.572	16730.62	23507.691	21743.664	29162.301	21516.237	28886.99	773.692	417.958	528.939	560.436	2205.988	1416.298	273.334	7773.081	158.84	193.678	141.457	1180.191	505.1	421.076	124.712	3624.043	5323.206	266.212	484.672	279.224	3928.305	2140.593	300.14	8190.202	128	0.974	1233.453	432.828
19783.02	20190.597	16659.901	22857.439	20852.066	27098.114	20607.666	26890.676	787.197	449.467	332.943	768.674	2445.486	2409.201	347.311	8249.117	164.507	231.443	144.677	1120.723	661.376	551.766	126.259	3487.978	6928.697	280.239	1004.295	291.855	2914.093	2199.122	292.234	8635.836	291	0.865	1272.349	436.284
20337.43	21329.79	15049.39	24830.793	15454.814	26157.842	12519.312	18981.542	1219.438	547.529	471.044	793.473	4295.93	844.145	354.816	11068.097	240.91	389.081	180.624	1442.335	723.575	674.699	127.797	3258.207	9557.309	336.47	843.394	271.139	917.076	2160.056	281.344	6834.115	125	0.94	1445.58	433.356
19683.005	21474.914	14974.132	24434.027	19357.116	29260.566	16687.483	26369.74	866.608	413.514	360.915	552.418	2813.268	2266.803	343.718	7554.125	233.877	335.897	158.208	1048.815	518.522	582.451	146.197	3838.282	7194.28	322.721	1311.872	274.986	1005.843	2300.491	292.01	8605.991	216	0.913	454.421	437.134
11368.7	11010.328	7825.663	13912.845	10140.387	14867.21	8746.396	12511.794	707.601	2051.525	482.072	432.845	790.916	7896.901	289.892	3594.972	225.442	269.393	186.72	1218.259	274.041	398.335	139.641	1169.868	6431.638	275.198	1301.17	275.222	6380.114	1098.6	384.484	2851.894	105	0.984	773.814	433.214
13034.237	13954.696	10930.168	16039.658	13873.108	20381.54	12752.557	17817.494	613.586	319.872	269.095	532.986	1776.692	1293.103	233.387	7400.031	174.208	192.904	162.092	872.713	273.248	512.492	134.07	2483.221	5632.452	302.015	756.822	255.977	533.202	1400.145	316.686	5345.71	117	0.985	986.833	433.295
14264.929	15840.314	11797.496	16907.997	15734.13	22045.146	15494.126	20676.448	724.959	401.032	289.669	460.172	1485.564	2277.657	298.961	7309.82	156.618	214.264	128.845	999.398	334.516	535.445	134.754	2582.13	5732.876	302.875	1449.63	257.466	899.824	1333.399	405.934	6588.144	112	0.96	1114.759	434.5
19334.962	19652.628	16105.409	22935.973	20478.23	28430.451	20000.567	27235.045	862.936	457.411	384.053	635.764	2527.614	2130.417	309.859	8094.66	164.462	224.503	143.253	945.594	553.628	544.084	122.484	3614.394	6750.218	261.123	636.037	274.466	1374.45	2408.312	301.793	8334.824	129	0.97	1223.578	434.368
20059.559	20667.808	16008.352	24026.42	19409.784	29760.813	19294.838	26856.684	866.01	521.563	374.656	709.74	2487.837	1506.281	315.244	10726.697	177.198	249.992	183.833	1148.809	562.454	646.791	129.926	4350.406	6818.803	307.461	959.892	290	196.5	1716.561	303.013	8758.79	137	0.937	1330.055	434.77
15624.725	16971.172	11940.852	19905.59	13403.942	22951.135	12272.933	17514.318	1106.41	406.283	400.705	450.072	387.6	913.577	275.379	12736.506	189.527	221.634	167.27	5669.758	198.149	788.978	151.772	2340.239	2726.051	256.447	300.431	253.692	26271.215	2847.71	649.538	6107.92	108	0.998	1417.852	435.148
23931.754	26660.871	17045.166	27308.601	21643.864	31887.619	18867.153	29446.044	1017.024	480.55	391.159	553.411	3678.377	2145.078	367.001	9158.689	265.076	369.39	169.998	1396.073	707.939	634.346	158.851	4268.11	10484.109	287.537	1022.946	310.327	335.764	2833.054	327.597	8960.41	212	0.877	390.184	436.509
17162.76	19097.561	12444.677	19125.838	16372.086	23579.364	14637.653	22671.612	776.35	468.338	368.552	610.765	2202.814	9403.591	319.43	7537.288	228.409	309.113	160.802	992.596	457.019	522.471	146.654	3657.982	4549.515	273.492	1487.489	252.325	2663.522	1791.13	278.309	7865.932	136	0.967	486.346	436.39
12088.453	12895.539	8616.022	14577.229	11420.308	16847.378	10351.937	14093.759	926.609	374.015	1395.065	457.458	616.42	1494.845	291.395	4098.697	203.782	280.629	182.735	1778.804	168.98	419.236	155.082	1243.894	5710.414	316.467	1620.437	303.608	10666.708	842.325	615.282	3983.114	101	0.977	737.866	435.649
15892.283	17126.363	13732.202	20610.746	17385.447	26947.949	16450.345	22801.434	750.697	382.859	306.202	455.414	2048.314	2143.125	247.242	6436.235	205.277	250.078	182.299	780.701	545.543	503.192	149.229	2450.687	9504.031	324.531	460.438	270.732	539.122	1642.351	329.554	5621.213	105	0.984	922.576	436.243
13050.551	13708.183	11592.313	18104.361	14843.784	23671.623	13787.66	19921.852	652.78	367.012	350.779	526.388	1490.204	3991.009	277.316	6741.272	201.766	191.969	158.052	833.745	429.056	396.228	135.519	2743.628	4645.999	344.565	1066.354	260.196	788.566	1405.255	396.695	6173.45	146	0.901	939.63	436.027
14627.723	15813.67	12509.678	18338.453	15395.397	23451.02	14056.53	19315.691	659.239	438.365	275.995	495.785	1719.852	2613.407	286.114	7693.143	179.916	238.802	156.503	836.632	374.006	527.65	122.305	2222.618	8384.639	314.442	1148.684	275.964	306.379	1210.679	279.121	5111.666	175	0.89	1044.883	436.751
15123.781	15579.7	13317.113	19914.049	16581.19	26181.022	15709.206	22069.818	623.857	412.173	278.872	497.358	1897.873	3140.279	311.662	8055.6	161.654	194.946	146.882	774.95	315.771	635.242	127.676	2588.581	6550.728	297.584	1255.682	268.713	157.471	1851.348	378.324	6126.928	172	0.918	1126.035	438.25
18098.692	18587.349	14367.407	22041.25	17590.888	27648.671	17225.608	25085.024	945.184	602.398	423.663	792.382	2559.561	1573.768	364.722	9987.622	194.492	224.777	172.573	1152.968	455.335	634.364	144.191	5139.542	5674.249	316.09	817.228	272.188	1360.502	2135.686	362.108	9821.546	202	0.821	1358.861	438.911
18182.167	21344.443	12457.807	18469.837	16202.89	21699.881	15741.087	21246.612	845.413	308.236	425.84	480.785	804.165	750.265	372.328	5865.534	259.795	319.444	207.454	3633.153	194.039	494.57	196.519	2009.691	8562.573	315.932	869.475	270.495	18294.925	2097.998	717.185	5758.71	96	1	563.521	436.448
14018.33	14577.833	10578.479	17602.317	14098.442	20422.106	12490.606	17400.58	768.523	381.861	982.557	464.183	628.48	2278.563	303.476	4131.106	238.782	308.676	183.382	1431.378	173.32	466.549	153.249	1313.311	8604.067	324.103	1230.522	314.599	7681.4	790.05	404.661	3979.586	134	0.953	726.53	436.806
17670.586	18593.397	15610.475	23778.098	19373.065	31075.569	18044.948	25305.493	800.851	397	333.6	474.383	2257.353	3385.038	287.521	6569.563	183.043	247.646	184.168	838.2	506.883	505.475	153.32	2718.665	5780.856	341.834	679.626	271.643	722.673	1708.358	346.872	5882.408	107	0.989	916.799	436.864
16410.058	17253.193	14392.419	21564.191	17749.287	27485.505	16421.698	22838.668	635.621	340.051	309.826	514.819	1847.597	2371.461	278.69	6294.351	173.264	215.659	163.278	706.375	339.504	573.306	132.147	2487.156	6943.007	337.075	982.815	254.799	543.92	1360.53	376.619	5634.92	178	0.937	969.371	439.618
13685.913	13842.421	12299.746	18958.247	15063.463	24759.18	13648.056	20128.301	672.073	531.327	293.088	465.099	1792.942	6118.892	262.389	8231.083	158.444	166.53	137.626	964.813	402.66	548.828	142.387	2732.717	2710.223	351.918	665.763	279.768	125.696	1865.178	420.682	6134.168	99	0.99	1087.449	437.338
20671.131	22024.279	17572.533	25994.078	22351.966	32012.674	21689.559	28879.97	864.195	442.908	300.315	456.321	1354.273	5631.725	311.594	6857.364	179.509	257.324	128.948	885.206	325.276	417.037	137.964	2436.479	7832.583	314.027	1025.882	254.815	1181.915	1251.35	319.088	7038.909	120	0.969	1108.275	436.908
16506.319	17234.589	13769.698	19869.853	17507.093	25315.427	16579.726	22408.497	882.966	394.36	305.309	684.28	3112.637	2891.031	325.041	7937.098	146.214	197.37	153.596	997.387	807.651	497.013	124.645	2686.968	4266.188	341.512	975.375	277.36	837.848	2535.527	302.956	6703.63	186	0.916	1182.312	439.425
19674.061	20482.971	15973.557	23428.407	20123.548	29278.131	20595.405	28468.15	971.728	580.601	376.825	809.311	2345.614	2259.112	352.354	9823.443	199.019	270.209	151.258	626.547	599.263	566.516	132.67	4947.665	7482.438	333.951	1438.205	295.013	635.604	1712.967	356.612	10108.262	109	0.976	1310.959	436.729
17599.007	18399.298	13272.045	22278.523	14463.651	23649.831	12005.62	17885.872	1197.069	488.94	909.802	713.191	1289.422	845.766	332.997	8758.082	264.427	241.248	151.132	2015.562	365.933	465.381	145.548	2933.123	11742.154	325.661	965.528	274.371	11879.368	2022.447	462.837	7316.159	128	0.936	1457.875	436.641
19403.528	21467.186	14728.006	23761.735	19569.509	28914.474	17716.334	25086.636	958.78	531.24	597.768	486.038	347.068	1710.713	425.937	5839.15	275.358	310.601	180.503	3116.587	141.225	418.883	198.166	1976.31	10156.151	309.449	1424.988	262.372	17567.747	2830.712	556.552	6068.591	161	0.921	570.91	439.134
17631.803	19413.077	12694.489	20115.738	16578.481	22897.832	15171.868	21538.941	770.636	1654.306	309.707	586.386	2047.513	4309.156	255.862	5273.037	226.866	243.011	160.557	703.422	473.228	359.029	163.934	2195.872	8258.725	259.546	439.668	296.692	139.062	2028.988	310.416	4754.437	135	0.999	677.9	438.611
13645.935	13971.43	11178.817	19424.579	14455.91	22849.415	11654.56	17518.94	576.264	345.622	297	428.091	1562.1	2951.902	259.754	5301.799	172.326	245.314	157.381	665.829	395.393	399.283	167.037	1720.206	3414.302	261.76	801.35	308.41	114.312	1568.807	290.668	3890.066	182	0.926	687.077	440.198
20755.004	21549.911	16089.71	24979.502	19021.278	30097.407	18047.505	26014.444	1038.429	652.475	448.145	824.262	2862.654	1478.145	405.357	10480.907	202.638	272.26	153.948	1021.076	474.092	610.121	146.76	4857.096	6850.138	347.363	1053.903	266.981	855.537	2042.807	361.698	10141.115	228	0.889	1372.798	440.408
13447.455	13516.498	10151.562	17649.87	13280.227	19989.498	11233.538	15850.446	753.729	445.578	1488.736	363.295	353.912	3209.708	288.218	3813.739	209.162	301.043	210.463	1928.664	144.436	321.96	165.717	1090.512	5881.752	335.544	1142.557	281.08	15012.151	932.466	625.736	3675.067	148	0.959	747.351	438.757
13264.795	14287.163	11220.076	16920.438	14811.076	21999.177	13963.572	19272.519	616.77	325.214	287.898	586.555	1807.995	2199.676	251.271	6633.523	163.23	174.858	168.199	721.723	245.622	456.877	127.251	2325.529	5264.017	328.912	941.764	250.995	137.878	1783.579	339.989	5242.621	110	0.985	979.036	439.091
28311.25	28813.33	24914.098	35112.278	30847.86	41603.334	30175.73	39782.638	865.404	517.065	361.132	707.046	3035.473	2276.971	318.791	7191.747	182.478	258.052	138.104	879.593	674.846	526.371	122.221	3738.758	8121.111	282.139	544.649	290.618	153.163	2827.373	273.562	8886.324	155	0.919	1234.694	440.571
21732.876	22196.24	17761.482	25099.892	22504.322	31183.142	22939.116	31603.69	1013.335	635.578	397.83	619.066	1692.677	4384.466	367.957	8509.575	220.751	249.932	150.23	553.367	488.466	459.914	128.032	5189.152	9407.14	297.502	671.293	270.947	1308.202	1551.258	262.651	11023.327	148	0.948	1293.142	439.946
15347.393	16176.734	12047.651	20464.722	14803.071	23825.546	11182.848	18453.553	830.259	446.301	380.969	413.571	2217.54	1803.694	319.563	12046.061	219.285	205.68	177.64	1046.479	478.293	697.994	136.205	3410.02	6877.973	299.709	1651.087	313.237	321.284	2854.209	315.154	7366.117	104	0.974	349.058	440.163
15621.987	18070.464	11388.503	17445.564	14716.136	20883.715	13805.749	20918.501	841.145	390.44	602.805	416.065	1321.479	1437.376	313.751	7455.39	211.552	237.791	141.195	1475.946	356.772	328.822	140.77	3385.409	5793.973	332.79	1095.36	271.357	5787.86	1543.364	394.924	8626.623	121	0.86	443.806	439.616
13966.25	14249.582	11391.305	18998.449	14886.106	22734.423	10508.942	18056.652	658.232	351.768	314.885	468.223	1953.025	2416.657	216.07	7250.65	218.944	216.78	198.285	777.914	556.632	479.419	149.497	2158.484	5078.049	362.708	1603.575	278.594	116.08	1567.381	388.667	4264.949	132	0.993	612.348	440.682
18847.97	19579.13	16528.413	23932.243	20696.425	30300.218	19858.241	26749.071	800.486	459.158	325.268	614.53	2185.161	3781.231	299.414	7208.155	158.37	245.921	131.313	915.276	484.991	461.655	128.16	2860.444	5638.429	304.061	899.967	258.418	1826.643	1769.928	311.302	7692.244	303	0.878	1160.21	443.074
25097.931	26840.147	21167.102	28684.217	27291.915	34081.17	27829.818	35284.168	876.402	552.469	363.286	741.312	2803.585	2621.421	363.117	7628.744	176.347	257.4	136.023	828.26	779.198	563.08	122.903	3973.022	5696.505	293.692	912.703	283.393	153.258	2385.71	261.011	9042.587	180	0.97	1242.006	441.711
16896.24	16647.67	14715.571	20977.269	18381.785	25563.074	18628.566	24969.819	1088.128	626.161	461.111	578.835	1134.799	4320.478	338.631	8078.958	259.208	217.617	168.7	1171.058	307.212	466.845	130.178	3907.817	11720.951	294.159	694.163	285.782	5616.688	1425.378	324.229	10231.775	125	0.968	1284.5	440.5
17645.46	18869.794	15686.33	23282.844	19436.262	29720.913	17989.06	25306.309	685.57	661.584	323.396	544.027	2216.502	8824.231	294.412	5617.073	203.155	232.993	150.233	648.089	568.947	382.557	134.063	2641.803	6139.701	340.415	756.693	263.943	339.944	2007.608	381.557	6493.95	136	0.956	944.324	441.243
20567.761	19956.245	18088.731	26037.827	21983.24	31642.613	20722.345	29218.163	811.011	491.739	341.539	652.895	2057.162	3053.996	316.175	7709.752	164.414	230.887	133.917	879.026	471.161	522.639	127.227	3787.119	6247.033	285.718	949.935	282.258	769.025	2172.53	289.809	8707.705	120	1	1228	441
18729.843	19211.738	15241.311	22434.022	18794.105	28221.514	18743.353	25969.074	895.604	478.765	376.635	624.944	1502.357	1378.527	305.959	8604.251	191.344	224.866	154.454	804.037	369.853	352.943	136.504	4104.992	8807.462	296.987	687.632	277.057	2213.565	1432.209	367.306	9483.803	198	0.866	1323.247	443.636
19125.624	19776.826	15137.837	21965.039	18574.265	27791.33	18157.416	25564.627	931.711	560.149	391.781	782.205	2382.911	1473.749	378.659	9799.415	188.575	236.131	179.119	1276.035	439.23	583.25	152.898	4808.828	6437.369	302.065	605.403	281.967	292.434	1703.368	306.328	9401.872	111	0.935	1335.5	440.743
17671.764	18550.707	13608.259	21638.411	17570.89	26539.789	14630.937	22699.889	728.706	400.501	339.684	562.979	1486.968	3086.734	291.733	7955.106	238.762	270.715	167.472	1113.674	440.492	607.597	147.212	3461.587	6750.004	323.805	1931.15	248.703	95.404	1235.056	269.705	6630.245	132	0.965	512.311	442.932
16486.387	17306.77	11252.799	18859.971	14854.277	21100.696	14198.593	19424.879	679.005	465.177	274.474	458.852	1542.343	1842.811	286.499	4630.062	229.456	348.304	184.13	814.632	256.964	471.499	130.007	1721.542	6404.222	276.459	1320.58	269.248	771.053	1341.65	309.121	3127.848	126	0.976	770.46	442.476
17116.072	17695.172	15355.99	23709.117	18871.446	31072.05	17510.252	25349.248	724.831	381.102	321.018	441.435	2489.13	2526.768	292.571	6128.379	193.303	258.746	185.814	880.223	569.738	513.966	149.824	2809.496	7053.063	334.224	1059.233	275.48	137.69	1972.941	345.46	6185.51	172	0.927	913.523	444.465
19341.666	20542.388	16740.301	23120.594	21185.544	29003.255	20753.002	26716.018	911.481	409.617	338.742	572.793	2013.181	1035.661	278.136	9635.569	162.724	255.125	238.088	1412.824	470.726	666.971	157.996	2466.216	6258.116	286.202	770.125	274.96	21632.686	1414.459	551.197	6824.43	201	0.857	1195.112	445.002
16630.61	16994.115	14404.777	20206.305	18156.076	26281.509	17507.721	24374.005	840.446	504.97	355.368	827.369	2337.763	9519.246	361.692	8356.226	173.805	235.037	142.777	932.391	604.054	525.616	123.336	3809.468	5421.053	313.979	1608.628	290.089	775.394	1897.291	314.647	8853.128	224	0.838	1210.174	443.897
22529.368	22677.214	18983.212	27648.912	23384.264	34181.139	23484.382	32618.807	938.953	575.951	384.98	724.241	2170.867	3163.982	342.827	8510.499	190.664	263.667	165.531	554.187	519.768	528.309	128.272	5031.875	8446.192	326.864	1013.332	288.299	393.616	1511.827	275.896	10503.576	191	0.91	1307.081	444.343
19346.802	20397.636	17230.973	24853.673	21742.882	30656.072	20947.223	28457.852	787.19	439.95	301.76	478.747	2001.008	5148.239	308.145	7099.333	185.205	241.675	130.865	841.217	413.86	477.776	140.664	2680.354	7684.082	320.176	632.187	264.471	234.599	1924.292	442.059	7059.25	148	0.974	1105.142	443.777
17605.503	17963.094	15033.749	21762.014	19164.815	26925.319	19323.572	26597.083	935.418	540.418	359.274	753.211	2504.804	3257.517	339.116	8253.831	182.382	233.395	145.906	1022.343	339.964	605.14	122.806	4240.458	6461.097	284.198	1495.764	292.483	326.428	2437.758	304.289	9535.037	123	0.964	1254.085	443.427
18112.069	21686.938	12255.402	18612.424	16416.658	23213.796	15891.182	23862.921	882.723	475.798	364.653	640.238	3308.827	2926.686	345.36	8109.875	245.961	327.135	169.769	1195.521	736.318	564.904	140.714	3956.92	5878.039	292.165	1005.498	257.601	142.349	2543.963	256.934	7904.208	99	1	484.328	443.601
16341.4	18785.154	12098.335	19417.988	15863.666	23338.107	12432.125	19611.607	675.203	376.783	317.77	496.255	2410.816	2303.203	228.674	6989.002	261.596	352.071	186.725	961.534	615.018	444.415	157.643	2156.884	9640.882	344.227	1222.393	283.38	114.335	2070.685	347.369	4537.63	113	0.981	605.562	444.35
13025.912	13778.358	10963.532	19437.54	14477.463	24301.335	11954.43	18087.886	731.387	276.618	330.092	442.503	361.085	2349.909	276.689	4301.577	168.069	182.698	191.911	2294.77	119.461	249.968	167.09	1406.99	2538.357	243.895	1036.909	292.405	14892.186	1704.516	809.402	5083.987	142	0.886	652.613	443.648
10873.533	11897.643	9920.979	14563.508	12436.921	20006.109	12024.809	17214.541	708.761	390.014	339.101	469.426	1378.603	1768.805	276.099	6303.238	190.044	178.193	182.02	692.735	387.046	339.394	146.051	2799.8	2846.902	324.329	844.227	262.18	1670.914	1419.438	406.142	6472.728	122	0.997	879.131	444.066
13764.755	15372.698	11931.405	17135.671	15560.552	22663.397	14908.078	20482.768	724.105	377.672	290.811	571.19	1873.719	1954.458	260.988	7672.855	160.527	189.782	162.256	905.085	280.09	552.339	122.03	2780.344	4288.88	329.355	1118.411	261.505	167.62	1523.984	303.527	5944.611	167	0.9	985.59	444.68
14436.954	15976.933	12464.253	18145.947	15958.283	23489.2	14832.916	20354.777	754.67	546.148	344.273	545.531	1531.514	14647.833	307.374	7564.232	180.173	203.967	150.678	904.971	360.748	492.369	126.019	2690.234	5050.216	302.67	1178.051	240.088	1251.686	1269.99	310.192	6290.489	109	0.976	1010.665	444.307
15394.904	17467.881	11372.736	17739.157	14790.72	21635.443	13688.984	21261.963	951.633	924.948	502.411	444.53	783.867	3154.388	311.303	7393.127	244.788	240.218	161.598	1538.683	216.443	369.747	184.311	3575.067	7232.033	252.357	720.574	294.076	4291.318	1343.529	594.593	9805.361	124	0.907	400.798	444.492
18120.159	18081.439	16171.445	24177.216	19735.597	31124.642	18843.017	26007.079	883.421	441.544	345.944	660.14	2251.368	1854.289	341.62	9924.757	170.134	229.391	236.209	1148.559	732.054	737.305	150.602	2702.27	5911.308	319.003	939.68	285.814	15803.123	1633.455	329.551	6724.078	158	0.913	1188.975	446.943
19883.296	22110.058	13987.296	23897.594	14733.231	24854.264	12084.75	17810.054	1064.809	580.713	461.765	933.395	5379.593	888.352	438.16	11256.973	253.57	307.94	155.591	1217.401	1420.791	553.373	142.393	3706.581	10098.79	400.477	486.103	266.929	805.617	2705.358	317.155	7226.266	132	0.965	1497.492	445.803
14142.803	14522.432	11653.096	18995.74	15262.474	23264.736	12736.33	20309.276	846.522	329.501	387.954	380.341	531.748	1891.105	263.149	8251.071	192.34	161.287	163.186	1436.701	171.821	437.542	156.407	2972.851	4288.652	250.53	478.398	283.266	5791.64	894.451	588.919	8406.794	141	0.894	412.145	447.287
18929.314	19925.984	14627.297	23614.607	18947.712	28460.231	16374.567	25895.864	793.496	390.987	340.964	443.978	2514.356	1433.368	312.224	9126.319	245.488	305.773	171.946	1079.097	428.777	530.053	140.91	3732.191	8840.46	320.829	1426.754	264.25	590.062	2138.042	283.315	7507.122	240	0.795	447.288	449.238
15704.131	17389.026	11324.845	18094.203	15019.281	21384.254	13201.908	19011.265	866.732	776.739	385.576	603.293	494.986	2205.89	235.158	5716.548	261.161	271.822	222.126	2154.47	171.434	337.412	198.572	1913.459	9183.012	301.633	772.609	267.972	15143.887	1452.37	636.994	5685.157	109	0.946	575.069	446.849
11848.908	13041.393	8916.163	13967.263	12156.012	17142.806	11195.996	16113.621	749.381	284.627	503.831	620.151	951.354	885.179	255.393	4322.39	198.643	197.234	172.148	1604.076	273.757	338.083	168.008	1788.593	4101.134	275.897	1130.787	293.247	8592.377	1871.589	582.554	5482.962	110	0.926	632.955	444.927
17487.184	19087.417	12785.531	20193.895	16848.703	23361.997	15191.581	21072.633	668.229	266.414	333.69	456.619	556.849	868.615	230.679	4117.548	230.021	236.895	296.477	1511.414	163.598	376.849	202.756	1449.098	8143.831	275.65	755.431	296.925	9796.322	1217.452	702.584	4946.382	139	0.915	646.435	447.371
15832.02	16412.798	12139.891	20096.861	15733.84	23606.316	13676.326	20024.252	673.163	409.353	309.39	404.102	1201.64	2330.857	281.778	5449.471	196.428	308.872	166.179	772.125	332.674	425.879	162.071	2032.922	5241.884	300.374	1296.532	298.805	263.293	1087.9	296.013	4314.293	257	0.842	703.302	449.317
18050.008	18543.283	12748.823	22816.106	17076.865	26263.937	15428.673	21724.077	769.475	448.468	266.885	495.347	2080.094	2340.984	289.103	3800.822	257.063	346.803	199.075	738.934	338.458	457.171	131.899	1850.13	7939.784	271.9	1146.184	272.186	134.047	2215.745	285.156	3406.116	128	0.963	775.18	447.445
20611.321	21727.263	17508.499	23886.158	22755.466	29531.75	23263.952	30281.015	955.947	529.533	359.121	775.056	1866.497	6178.941	346.543	8604.135	163.211	234.112	132.696	1008.723	347.158	475.08	125.651	4167.138	5185.565	306.022	1335.846	289.377	755.101	1903.994	329.299	9816.729	218	0.843	1258.321	449.619
17017.355	18874.406	12335.662	20137.625	15455.562	24026.318	13243.416	20743.034	886.063	413.15	390.949	415.923	2132.644	1508.859	297.584	11071.919	217.009	198.909	195.864	886.643	345.023	720.569	143.431	3273.058	6987.824	260.877	1570.477	325.321	207.174	2341.004	309.025	7558.112	145	0.976	346.121	448.203
16098.375	17472.742	14220.668	21562.807	18487.255	28490.825	17219.202	24050.802	622.845	354.505	298.43	556.585	2627.653	2256.954	276.132	6426.403	170.015	211.783	167.137	764.71	341.41	533.462	128.018	2449.218	6433.925	340.271	943.242	245.405	127.844	2000.733	343.296	5626.579	112	0.985	974.339	446.5
14024.883	15040.376	12082.069	18003.332	15938.804	23604.002	15586.357	21592.041	726.884	445.571	319.604	515.002	2058.269	2084.69	320.492	7310.069	157.812	198.633	132.117	909.355	628.132	477.662	130.015	2975.506	4324.077	335.35	1118.38	261.426	136.963	1773.456	356.633	7084.501	146	0.879	1113.507	448.007
24985.297	26423.024	19577.684	30505.752	25172.071	35962.853	21909.255	33264.72	1040.451	404.75	376.124	456.869	3051.976	2370.223	348.387	7909.084	262.563	350.649	166.218	1170.606	549.424	534.424	146.096	3820.989	9838.795	293.098	985.215	277.543	853.491	2874.827	310.794	8482.387	385	0.818	432.77	454.368
12643.542	13715.038	9705.964	15143.787	13095.842	19076.833	11536.199	18378.837	670.845	415.307	353.238	766.121	2286.945	2333.849	342.11	8048.814	232.083	244.407	197.327	1021.145	454.159	583.999	155.836	3707.008	4784.548	412.682	1995.727	236.108	95.384	1859.821	261.215	6684.291	104	0.974	527.673	447.202
16182.763	18392.726	11201.078	16835.346	14617.129	19887.076	13060.081	18815.392	653.684	343.439	325.259	475.286	1898.911	2526.92	240.271	6662.426	250.483	322.762	176.526	681.897	551.239	403.354	164.698	2042.881	8714.61	314.025	1330.046	277.503	128.127	1696.806	308.611	4583.57	130	0.99	598.592	448
11877.186	13098.462	10225.737	15007.162	12958.722	19478.683	12101.994	16854.578	701.855	385.249	273.259	490.706	1486.51	2096.613	300.988	7841.018	170.864	182.773	154.101	832.77	349.91	473.267	129.97	2407.235	5384.249	311.056	995.878	255.924	890.284	1280.728	505.767	5685.531	120	0.981	1020.45	448.125
17337.305	18122.099	14764.658	20994.803	18504.552	26074.502	17366.945	23970.041	813.51	473.522	340.412	607.199	2384.069	2580.356	307.059	7917.905	147.821	235.261	144.834	775.811	405.359	522.594	125.257	3495.733	5273.636	306.664	1279.051	266.874	883.306	1647.056	292.471	7977.963	123	1	1174.89	448.11
15821.354	18013.274	11062.81	17677.329	13250.757	19702.192	10749.185	17570.696	833.915	478.49	398.504	577.17	3116.82	1776.037	352.22	11695.161	241.794	264.005	159.102	1378.32	846.967	685.151	157.974	3729.499	8314.298	350.826	1988.636	326.219	1407.886	3274.369	276.261	7377.479	111	1	333.392	449.122
12653.139	13556.118	8572.886	14493.664	11542.698	16246.285	11204.545	15864.367	663.385	407.46	284.158	578.706	1665.286	2540.887	339.305	4599.958	232.846	339.491	210.186	680.274	476.111	516.718	122.216	2020.915	5673.527	296.336	1900.792	296.236	163.658	1448.61	339.54	3824.343	121	0.948	757.343	449.624
22377.528	22670.384	19409.676	26106.253	24082.507	31573.24	23524.329	31319.237	876.528	520.253	370.375	748.855	2438.956	2811.929	326.914	7751.584	186.247	242.924	149.294	814.056	451.07	484.059	125.882	4087.23	8269.391	321.278	957.761	282.64	334	2070.157	282.287	9299.106	153	0.945	1236.487	449.631
17808.17	20034.339	13334.409	20016.151	17037.751	24594.15	15548.364	23477.325	847.77	410.009	410.038	509.72	2625.352	2497.638	354.478	8584.901	253.299	346.285	182.994	944.016	504.08	547.618	149.017	3772.111	7849.767	308.992	986.951	263.851	1163.814	1825.637	272.095	7978.734	188	0.864	475.91	453.5
20051.62	23696.868	13385.647	19376.845	17634.192	23804.657	17386.331	24599.075	630.637	393.677	328.105	545.424	1285.991	4264.533	294.078	8175.798	236.793	353.979	185.231	829.626	371.099	593.504	141.409	3131.871	8405.545	310.608	1710.624	255.594	131.765	1227.891	264.578	6132.406	127	0.995	510.106	450.311
16950.118	18171.507	15154.754	22276.914	18700.614	28852.565	17576.8	24472.212	690.922	370.676	305.126	465.258	1984.75	1894.903	265.843	6138.752	207.481	265.158	158.919	816.938	529.966	500.895	143.039	2587.666	7368.817	309.126	952.544	261.866	721.54	1791.88	334.331	6039.353	112	0.973	919.893	450.205
11473.708	12319.1	10064.066	14908.355	12804.045	19794.253	11989.373	17267.586	747.751	353.694	316.422	456.134	1795.416	3366.106	248.766	6301.025	184.654	175.925	139.357	767.367	601.721	397.701	134.899	2398.321	2294.64	380.727	700.074	241.251	449.225	1530.401	352.22	6138.773	107	1	942.023	449.547
18786.552	19286.554	15748.603	22830.633	19937.163	27214.612	19913.041	27779.105	1108.62	579.97	442.41	763.174	2397.097	2722.761	357.54	9231.204	250.335	258.613	170.302	1024.65	531.784	580.616	127.587	4916.013	11989.128	307.718	1401.643	312.23	1613.178	2028.294	275.725	10358.287	112	0.985	1282.312	449.741
13691.863	14784.833	10659.814	17050.071	14106.782	21155.051	12259.025	18607.829	706.718	342.538	328.745	400.462	1861.387	2322.021	269.486	7790.793	198.519	175.589	176.441	715.864	435.973	457.757	147.818	2549.362	4939.415	329.277	1161.808	260.055	104.773	1846.935	239.546	5409.576	121	0.977	545.161	450.988
16066.798	17203.034	12063.363	19236.747	15941.675	22635.179	13703.394	20289.183	729.806	348.457	381.906	537.181	1710.139	2000.237	258.901	6033.668	225.396	320.514	199.657	848.974	417.147	471.277	156.545	2309.64	6740.55	294.677	1635.663	287.201	1964.668	1758.085	386.064	4933.148	131	0.997	633.019	451.752
13406.916	13424.869	10330.645	15841.855	11914.979	17265.111	11348.823	15504.429	864.21	295.097	228.172	458.463	1249.145	1448.445	214.866	3764.302	228.128	253.573	196.854	1088.328	282.751	336.621	130.029	1839.075	3664.861	265.746	747.62	254.935	1885.813	1372.157	289.19	3448.419	117	0.944	805.491	451.244
17412.577	17104.772	15621.504	22943.064	19668.571	28928.228	19680.858	27990.463	957.308	576.067	384.382	761.371	2419.539	3608.764	355.43	8065.935	183.402	226.789	144.911	765.384	459.337	582.393	133.062	4638.133	6288.584	320.465	1820.657	295.893	88.549	2580.174	320.874	10061.699	108	0.967	1249.157	450.657
17141.639	17047.338	14634.152	21352.037	18071.944	26886.107	17798.541	25705.544	928.214	582.864	381.03	840.784	2457.531	2213.763	350.367	8725.843	175.148	227.999	141.331	575.607	632.667	533.909	123.605	5179.676	5551.492	285.236	1027.724	284.43	334.847	2013.469	285.214	10496.232	118	0.953	1301.839	451.576
13823.535	14657.586	11722.797	19283.365	15100.991	23690.941	12845.412	19083.11	1673.376	524.53	421.53	371.456	400.855	1253.257	447.052	9380.572	307.285	353.452	212.605	3333.107	159.305	695.748	173.59	3289.215	5236.99	290.143	791.796	323.457	18396.34	1575.002	404.909	10961.883	131	0.882	363.576	454.698
17021.926	17108.569	13612.943	22978.787	17425.481	28116.621	13768.989	22744.68	781.655	396.32	353.527	710.872	1785.323	5701.23	325.113	7689.998	226.45	300.981	195.407	852.444	437.11	576.491	138.187	3596.456	5641.396	313.616	1891.506	265.725	97.568	1580.658	260.236	6775.429	114	0.99	516.763	451.868
15805.54	17533.174	13707.055	19408.61	17385.609	25427.217	16383.739	22438.966	705.275	425.535	295.785	440.736	1470.694	4244.917	288.225	7641.955	175.622	190.604	152.468	916.043	332.18	587.454	131.706	2887.388	5382.957	321.194	1277.143	253.43	132.056	1075.15	418.543	6432.46	129	0.982	1010.585	452.283
14202.963	15883.845	12233.934	18051.733	15982.283	24154.62	15647.308	21376.32	759.289	420.259	300.648	515.936	1838.821	2634.113	304.203	7284.65	188.166	211.607	144.026	849.969	400.333	494.925	120.578	2778.235	5885.017	332.989	1195.222	280.327	859.123	1329.193	342.18	6351.74	107	1	1046.519	452.276
22901.767	24603.595	16760.671	27124.516	18373.119	28529.494	16135.462	22565.208	1100.866	469.594	1249.552	695.379	1615.472	847.023	363.851	9251.003	232.241	250.391	149.337	1748.955	404.698	486.086	137.284	2883.439	10580.381	323.801	944.829	256.612	17178.124	2032.986	526.276	7136.295	166	0.798	1454.343	455.723
16081.865	17756.8	11665.555	18780.631	15512.291	21620.32	14754.7	20459.352	696.886	410.722	311.834	854.206	2351.642	2721.136	357.505	4112.608	214.836	325.962	172.939	842.172	564.284	468.895	143.318	2158.46	4427.93	291.897	1280.146	296.367	107.149	2485.661	311.666	4705.937	220	0.769	726.109	458.718
13419.863	12420.59	10493.292	19270.648	13917.201	22304.553	11225.259	17186.673	794.473	397.021	270.401	624.388	1926.579	4349.818	333.764	3833	216.467	336.558	191.745	579.554	375.423	486.116	121.983	1758.949	4640.845	290.203	1091.225	277.799	109.161	1790.937	336.192	3612.749	100	0.981	762.69	452.09
13808.806	15164.304	12460.351	18197.291	15873.899	24028.749	14897.693	21086.262	642.453	392.041	324.776	494.061	1978.761	2078.806	281.574	7587.252	171.597	198.17	168.887	901.346	273.47	593.244	124.348	2778.077	6231.321	349.402	1239.042	238.863	147.572	1329.879	338.74	5973.123	102	1	976.245	452.245
13704.253	14335.511	12557.571	19106.475	15616.279	25536.651	14769.611	21350.434	658.009	386.811	281.153	489.017	1307.846	2318.923	289.697	7138.237	166.032	162.288	150.713	1000.457	367.589	579.144	121.677	2910.798	4372.839	325.901	1061.48	250.465	205.901	1148.013	312.032	6291.87	129	0.943	1001.578	453.167
14382.538	15478.296	12773.711	19782.974	16287.768	26717.152	15585.13	22045.581	690.182	401.296	285.02	434.561	1583.188	3300.586	307.275	7657.146	188.116	199.221	162.067	825.943	356.974	504.202	115.36	2505.138	6276.314	319.029	1150.571	264.878	241.576	1257.577	341.579	5912.4	116	0.965	1038.733	452.966
16861.318	18470.001	14715.719	20683.621	19112.792	27292.849	18954.521	25526.645	794.816	460.38	333.262	643.869	2334.969	4918.444	333.336	7431.757	165.069	200.036	137.121	824.105	525.217	546.687	128.953	3208.859	4421.957	280.031	1399.778	264.127	141.033	1964.6	311.036	7417.909	206	0.803	1115.971	457.092
17543.42	17968.76	15659.882	22302.336	19250.573	28342.081	18040.412	24968.329	818.942	468.647	320.64	612.997	1864.895	2003.423	297.212	7663.416	155.083	225.576	143.835	957.9	465.31	553.286	126.622	3259.512	5546.449	283.12	1041.691	256.032	2150.831	1593.462	336.757	7977.122	117	0.985	1160.808	452.474
16580.601	16878.476	14546.012	21213.16	18348.247	27525.672	18275.271	25321.474	816.027	442.369	332.305	867.233	1983.197	3504.433	344.99	8376.58	157.217	191.123	145.504	959.154	378.128	521.422	123.112	3709.772	4581.035	282.654	1351.393	282.572	868.899	1796.181	313.073	8511.737	164	0.884	1226	453.274
14298.866	15590.733	10934.807	18242.569	14505.864	22395.865	12585.493	22305.463	1067.847	524.734	424.409	620.185	2702.88	1741.361	393.742	9278.239	214.857	205.03	172.347	1152.335	525.999	561.67	158.458	5739.64	1972.213	280.778	1995.734	314.418	266.436	2164.253	314.233	10866.049	107	0.989	388.136	453.799
15288.413	17351.483	11162.369	16526.291	14536.046	20314.096	13335.501	19748.734	732.754	439.115	334.781	463.935	1907.948	1364.01	330.404	8531.549	206.253	262.621	175.475	1011.193	434.203	438.69	146.771	3178.583	5124.256	284.808	1253.252	262.065	2653.264	2117.352	272.293	7164.398	120	0.998	461.867	454.65
16958.177	19508.636	11843.073	17459.843	15392.598	20973.439	14314.86	21511.877	734.522	431.438	367.408	685.036	2060.757	1302.273	316.665	7653.209	236.466	310.312	176.313	856.309	603.303	606.442	136.223	3889.622	6986.665	342.86	1797.179	244.737	140.909	1782.685	259.049	7354.892	125	0.94	526.868	455.204
11565.553	11178.465	9437.883	16682.557	12389.352	19581.77	10375.699	16034.741	673.561	398.651	306.676	632.3	2643.765	2236.576	354.293	5072.214	149.992	209.53	203.349	905.728	938.079	481.055	144.806	1963.68	759.438	256.577	1578.818	290.648	149.319	2227.209	293.12	3970.861	105	0.971	734.452	454.167
13561.64	14561.779	12187.575	17915.437	15014.422	23537.812	14034.756	19781.617	683.137	379.683	298.225	564.53	2824.271	1079.079	280.528	6579.54	186.194	248.605	203.123	949.063	803.342	393.071	157.917	2469.507	5040.679	308.981	550.11	296.49	882.191	2361.873	365.47	5846.736	194	0.924	881.582	456.175
21227.617	21996.966	18114.237	26084.11	22718.213	31848.152	23111.978	31264.676	891.652	489.175	411.341	804.545	2883.214	3495.788	370.354	8406.768	185.43	271.403	157.501	1001.687	596.714	584.988	127.157	4129.847	8859.721	323.091	1252.703	305.786	1658.513	2653.786	291.554	9828.512	197	0.886	1269.652	455.926
19634.419	20499.283	15947.754	23618.406	19241.677	29316.309	18570.989	26080.877	947.019	568.607	415.418	818.402	3340.556	1485.183	385.596	10647.875	197.73	244.64	175.151	1312.48	847.202	600.827	155.912	4594.413	7322.183	297.734	914.285	279.788	1242.316	2361.727	318.56	9220.13	244	0.758	1335.254	457.135
14081.918	16820.105	10204.686	16009.286	13742.285	20012.106	13173.485	21142.359	1131.451	521.459	392.286	604.137	1978.598	2474.556	356.269	9492.07	211.583	203.354	172.368	1332.992	358.976	588.01	154.892	5029.083	2268.793	309.756	1619.654	330.004	1620.195	1573.039	337.626	10219.758	112	0.985	379	454.75
14512.022	15805.423	11831.763	20141.473	15670.218	25622.505	13035.688	21234.869	710.555	427.422	356.534	552.474	2762.472	1577.399	331.101	7825.764	250.518	278.035	175.537	1061.183	538.067	566.133	144.403	3658.168	6984.21	374.964	2101.459	250.785	99.204	2122.417	253.769	6927.034	110	0.955	532.973	454.455
15940.432	16985.062	12600.941	20624.887	16432.068	25311.728	13997.213	21578.545	658.629	341.955	338.44	608.365	1641.73	4975.449	264.424	6924.618	221.503	205.55	160.411	720.164	437.473	487.464	159.869	2719.358	4289.783	319.793	1970.594	261.546	646.677	1737.864	338.159	5815.549	135	0.949	569.122	456.211
14300.805	15607.351	12747.74	18366	15900.286	23768.834	15039.226	21242.048	678.676	365.766	304.511	530.292	2395.32	1721.197	303.926	6210.073	192.48	248.323	184.829	915.167	730.424	868.4	158.052	2643.28	4632.224	319.529	951.628	272.091	826.683	1860.797	354.026	6097.717	136	0.967	909.699	455.699
13520.301	14860.665	11841.36	17313.53	15063.915	22631.199	14318.437	19837.466	830.661	402.556	299.902	512.048	1120.931	1060.159	291.777	7140.265	200.197	201.166	146.851	1046.655	327.291	394.865	136.052	2817.855	4750.087	327.261	1483.119	271.463	2869.73	803.782	411.177	6685.662	105	0.941	1055.11	455.548
15220.764	16041.3	12041.879	19399.52	14186.759	23206.953	13192.246	19175.921	1043.49	501.539	512.162	786.941	1199.413	1267.322	334.221	9676.901	195.559	219.181	162.63	2484.022	302.173	609.509	158.478	3366.407	5737.584	316.81	1003.538	267.921	11598.751	1355.35	956.574	8823.527	123	0.952	1417.484	455.508
15488.843	19065.169	10908.22	16766.597	13605.968	19914.082	13110.684	18916.945	970.021	424.758	362.942	486.335	800.176	997.962	293.69	9601.78	242.169	283.641	300.587	3218.162	193.95	622.29	200.822	3213.764	9643.031	273.628	840.952	331.275	12405.273	1168.201	666.889	8865.056	135	0.865	355.589	456.693
24456.149	24979.955	20686.072	29955.934	25332.711	35517.602	24855.821	33766.19	946.706	578.752	385.899	672.137	2628.214	3702.632	346.006	8607.889	182.392	284.869	136.588	861.247	463.66	638.659	133.608	4406.896	7600.694	306.707	1249.686	303.183	362.679	2118.433	293.813	9960.914	128	0.974	1282.992	456.172
19812.514	21816.641	14243.706	24400.604	16420.187	26028.077	12311.488	20324.442	996.05	496.291	430.811	652.666	4011.555	2166.638	378.068	13820.641	259.071	359.05	167.211	1344.113	920.76	647.655	167.491	3554.651	10138.255	340.956	1601.106	331.297	1620.258	3007.991	375.237	6876.204	170	0.886	316.718	459.518
14627.315	16727.577	10694.204	16850.078	14288.585	20618.078	12915.222	19173.297	856.869	375.17	355.72	461.992	2090.508	780.961	237.451	7009.925	249.776	285.86	169.714	841.61	561.387	445.203	159.109	2678.314	5775.01	305.216	987.782	300.389	105.968	2029.205	289.029	5534.479	122	0.985	596.254	457.598
13864.726	14629.463	12286.588	18360.888	15196.094	23801.502	14184.64	20134.541	545.411	315.89	295.58	491.042	1713.071	1552.668	237.786	8445.555	181.126	210.898	162.25	640.315	350.293	552.951	123.347	2534.478	6051.503	352.027	1105.934	250.109	174.911	1116.97	377.563	5321.764	172	0.855	955.605	458.355
10697.307	11666.73	10529.098	14453.552	13199.465	18345.493	12168.19	15792.837	865.814	374.999	376.604	385.844	494.878	1779.731	207.984	5964.282	175.161	163.324	136.175	1084.253	186.269	340.427	122.915	2119.814	3239.959	349.967	595.987	249.938	5302.67	832.659	401.378	7006.832	120	0.903	990.575	457.275
16010.843	16823.881	14451.9	21264.997	17718.395	26198.494	16538.029	22785.119	724.256	380.424	329.198	572.922	1524.771	3263.861	302.245	6373.861	162.885	200.398	134.15	911.452	416.449	451.031	140.955	2402.716	5886.537	302.857	289.546	270.412	1516.847	1500.403	524.193	6816	112	1	1102.714	457
18050.578	19014.434	16226.85	24274.942	20293.316	32101.114	19599.868	27214.786	821.504	461.181	335.405	679.025	2764.674	5113.542	336.695	7030.196	163.113	204.925	132.802	813.697	588.258	543.621	134.814	3015.624	4916.61	295.076	738.628	265.191	136.601	2619.293	414.957	7312.41	109	0.946	1110.05	456.463
20919.858	22111.484	14904.271	24765.058	15905.283	25774.371	12742.551	19342.056	1075.203	575.179	453.87	789.374	5039.223	869.084	393.115	9739.015	312.059	342.349	167.038	1425.198	974.525	483.846	146.031	3576.633	18044.659	366.498	674.823	272.637	1155.995	3134.56	296.625	7424.97	104	0.932	1491.442	456.029
10673.566	11205.668	8400.706	14084.878	11204.408	16716.726	9728.711	14789.51	719.508	364.593	321.315	393.003	1651.582	946.891	299.199	6485.682	165.637	183.706	163.303	955.335	344.324	384.709	170.028	2368.609	1027.336	294.873	1412.126	290.803	291.183	1500.719	333.357	4964.695	99	0.99	682.298	457.237
16546.41	17024.756	9034.649	18356.931	14091.368	19900.201	11433.176	18462.773	822.054	284.332	223.873	513.286	1297.147	1166.443	183.357	3388.247	256.681	327.536	184.532	767.365	281.093	320.016	127.856	1895.119	5605.01	246.441	761.99	249.444	1657.086	1376.562	305.136	3517.204	99	1	805.894	457.864
16424.019	16765.428	14826.361	21907.432	18649.864	27898.679	17949.933	25168.166	958.046	506.055	377.593	669.438	1616.144	1995.479	320.743	7721.608	159.478	210.57	150.034	901.957	327.505	419.298	117.767	3582.751	5059.995	298.155	1122.502	271.318	2324.959	1796.357	299.544	8779.214	143	0.916	1176.437	458.087
20900.435	21143.989	17815.572	25555.321	21696.012	29868.551	21303.241	28775.457	1051.004	513.162	374.588	784.147	2401.896	2053.217	332.809	8179.187	172.818	275.647	140.087	736.461	643.587	521.463	130.447	4104.004	6092.801	285.861	850.815	282.868	1290.909	2047.985	332.194	10026.636	115	0.999	1291.117	457.883
18430.17	19541.997	14862.43	20729.375	18695.655	26396.339	18663.097	25149.013	1201.476	569	388.541	642.768	1795.371	1950.527	302.26	8527.453	208.927	206.103	154.374	809.248	305.962	391.601	129.688	4339.179	7625.571	281.857	845.378	284.421	2330.849	2100.147	338.466	10081.584	112	0.932	1313.821	458.688
19660.387	22785.475	13563.126	20377.309	17323.616	24209.861	15812.602	22953.916	726.748	386.248	350.938	579.498	3122.945	1570.06	304.436	7618.534	237.399	338.126	182.722	1093.481	730.406	544.169	147.375	3149.064	8279.279	372.46	1617.46	262.285	107.118	2467.419	232.023	6359.11	114	1	541.5	458.763
17178.362	19366.515	13519.038	22325.096	17643.744	27450.907	15225.568	23130.794	749.975	378.481	347.514	591.963	2927.635	1439.799	293.536	6936.334	233.333	313.699	157.97	983.986	649.631	542.992	160.362	2968.977	6237.811	330.932	1692.175	260.918	124.02	2649.437	238.436	6062.132	123	0.936	560.776	459.939
13602.933	14267.966	10458.404	17083.817	13895.864	20348.199	11435.863	17815.14	733.552	386.284	326.94	516.797	2282.142	1960.125	285.232	6919.556	214.693	304.868	175.616	823.53	482.326	526.235	145.575	2636.435	5647.585	318.605	1659.707	301.502	151.217	1841.644	397.854	5018.395	123	0.964	636.207	459.305
13777.225	14820.813	12465.441	18916.321	15642.135	25009.368	14720.461	21087.023	699.292	403.142	283.287	516.691	1729.174	2482.588	318.899	7618.648	184.053	197.946	167.372	844.376	419.113	562.894	116.588	2660.687	5821.509	303.179	1184.829	251.501	499.683	1333.554	371.503	6022.77	138	0.908	1033.594	458.79
17568.506	19544.701	12666.13	21741.083	14123.019	23926.538	12174.732	18072.569	1016.285	547.933	431.789	621.489	3061.795	797.352	362.549	10608.296	254.684	279.333	162.223	995.014	736.825	430.501	149.436	3549.668	8909.041	368.975	764	284.812	1233.78	3028.504	301.998	7786.356	127	0.929	1500.783	460.398
11661.659	13182.654	9298.607	15196.795	12358.454	18829.224	10818.461	16816.116	1345.601	431.385	344.08	326.926	350.944	1855.152	360.994	8142.648	216.841	217.507	181.711	3678.603	173.929	567.115	159.094	3353.757	2432.43	255.764	609.844	324.65	18984.29	1907.642	694.867	10823.555	115	0.928	370.648	461.222
26092.979	29419.489	19035.106	28850.49	24511.265	33418.477	22862.965	33976.61	1178.426	439.657	377.722	468.477	3669.056	2203.208	368.29	8409.058	279.1	369.689	171.323	1118.849	596.67	627.316	145.797	4205.063	10237.318	280.317	823.021	279.374	258.364	3396.265	293.275	9168.524	270	0.871	420.485	465.378
15128.901	17608.431	11121.91	17220.816	14421.05	21649.682	13498.28	20143.802	917.643	353.793	695.346	435.649	1046.586	1184.544	280.187	7431.59	214.619	256.87	164.118	1556.098	276.208	382.441	146.389	3111.456	5213.898	265.29	959.462	253.502	6097.886	1438.823	304.443	7888.455	134	0.827	479.575	461.104
18669.2	20656.067	14422.847	22946.874	18836.309	27450.133	16897.636	25149.314	784.599	381.065	410.301	387.9	1500.648	1763.423	279.422	7231.141	228.821	286.537	166.066	1011.31	264.833	489.573	128.362	2895.24	7488.602	289.399	646.182	247.913	578.731	1394.336	267.962	7227.587	193	0.899	488.308	462.909
14214.379	15258.356	11105.555	18012.037	14608.15	21719.034	12470.579	18544.6	617.743	340.208	321.067	540.153	2294.19	2245.055	257.602	6572.387	209.051	300.493	205.569	838.792	510.891	488.191	152.078	2147.677	6827.25	281.266	1197.897	326.048	137.483	1895.903	354.872	4377.055	134	0.98	653.321	460.97
10326.221	10250.671	7788.879	13351.25	10311.063	15311.303	9125.97	13532.005	781.488	354.188	422.102	436.332	755.551	793.693	289.241	3565.25	197.284	212.716	194.941	1293.907	202.714	276.849	149.426	1439.129	4801.431	264.126	1335.74	277.452	5185.52	1288.921	434.856	3945.217	110	0.926	747.018	458.918
18997.285	19499.298	16597.936	24302.661	20281.171	30614.905	19829.604	27503.031	912.283	449.848	360.56	900.605	2716.848	2390.95	399.471	8004.353	171.965	235.876	148.741	858.516	502.696	591.948	118.29	3702.769	5627.537	296.781	849.833	273.451	230.432	2281.706	295.161	8428.733	126	0.988	1218.333	460.341
23430.449	23841.248	19658.823	27847.88	24255.788	33161.836	24074.243	32137.338	1037.263	623.552	403.18	801.283	3113.042	2009.147	343.257	8631.661	181.855	339.679	155.084	881.506	885.328	449.012	124.014	4296.559	7074.582	310.848	513.87	284.858	1679.864	2759.666	283.637	9969.94	207	0.883	1296.273	463.684
20044.53	22058.516	15142.54	23843.096	19508.901	28822.462	16842.443	24953.355	812.341	401.211	347.906	556.593	2532.172	2666.849	298.714	7338.62	254.814	357.3	160.782	969.614	600.236	531.613	147.8	3125.237	7827.411	391.088	1557.123	265.193	102.448	1870.978	230.54	6359.465	125	0.98	548.636	460.892
16269.05	16335.254	13806.445	23678.075	18076.95	29357.055	15130.684	23283.198	687.229	441.804	363.363	471.52	1787.868	2145.282	327.669	5251.256	217.173	310.356	176.538	901.956	427.003	468.076	174.613	2380.145	7036.816	289.678	1236.754	307.997	228.153	1636.286	312.213	4878.267	116	0.977	696.638	460.94
16287.95	16841.29	14826.277	23054.601	18374.381	29791.672	16907.495	24043.756	665.376	438.738	277.15	480.173	1787.397	2616.564	285.974	8706.24	185.937	211.091	163.275	810.414	411.058	503.316	143.858	2582.559	5392.475	344.19	517.624	299.093	1025.184	1470.993	371.901	6104.394	113	0.981	1077.721	460.845
16486.406	17654.444	14527.614	21289.219	18642.323	27616.312	18701.154	25594.495	909.633	497.927	348.58	728.606	2509.245	2955.728	316.98	7896.88	165.621	225.17	132.511	912.887	470.483	563.97	114.567	3569.803	5526.025	323.788	1614.739	267.42	595.193	1796.471	274.844	8030.924	127	0.967	1139.295	461.264
17892.444	18859.904	16063.208	23006.333	20404.827	29629.727	19990.959	26658.925	885.233	479.257	357.539	695.305	2074.202	3095.397	309.161	7306.075	150.504	209.036	133.038	952.708	356.958	784.864	126.104	3308.204	4428.349	321.399	1279.132	254.372	3176.837	1846.26	350.413	8352.314	215	0.897	1158.653	462.965
15740.63	16446.95	13880.394	19583.399	17551.225	24192.154	17297.811	23121.765	977.803	732.129	900.573	685.473	994.76	4550.446	313.062	8252.44	145.276	189.633	140.106	1352.913	278.901	442.121	129.092	3146.681	4678.925	289.319	933.037	269.276	6371.177	1531.175	428.501	8720.971	170	0.886	1236.335	462.147
17737.433	18012.596	13779.236	23094.909	15074.579	26048.191	13371.397	20829.382	1445.292	660.809	468.302	786.887	3357.589	1210.722	381.484	11256.495	229.715	288.176	162.459	1193.262	448.293	758.108	136.491	4531.442	7249.047	340.014	667.035	263.152	1567.218	2300.699	395.27	8926.586	104	0.974	1428.442	460.702
16776.904	17834.349	13248.315	21700.975	17171.785	27109.271	14413.236	22973.565	762.05	399.039	329.21	479.335	2070.281	2255.581	286.168	8280.391	225.568	284.864	180.549	981.288	336.939	512.955	134.016	3568.947	6830.828	332.969	1403.623	249.539	457.752	1619.284	290.206	7193.977	190	0.914	502.753	463.237
13435.272	13985.044	11065.883	17903.923	14459.675	21931.593	12259.624	18134.811	576.114	302.585	299.998	334.868	1426.845	2480.197	230.427	6060.366	193.237	193.407	182.893	666.834	307.769	378.951	159.337	1889.98	5655.658	308.768	1151.736	307.136	123.161	1373.232	354.073	3851.332	122	0.985	663.967	462.139
18188.052	19312.82	16128.637	23426.007	19821.996	29424.654	18208.541	25079.945	745.267	490.777	291.222	596.789	2421.191	3233.732	304.906	7198.008	183.602	224.039	143.968	840.538	569.784	461.766	147.718	2673.254	5507.434	364.328	679.785	286.649	790.34	2311.558	349.461	6670.532	198	0.829	1082.833	464.793
16237.728	17704.549	13932.966	20116.42	17676.375	24979.516	16744.699	22790.268	743.127	441.85	317.807	548.844	2194.222	2407.517	306.387	7600.198	175.767	226.285	133.502	914.119	493.494	511.807	150.439	2879.176	4514.989	347.027	836.382	266.443	1526.228	1750.711	371.588	7080.761	135	0.923	1093.056	462.537
22601.894	23926.813	19633.677	27549.486	24844.359	35142.884	24214.669	31761.266	854.033	458.84	345.902	777.265	2246.136	2532.362	303.815	7674.483	168.058	257.038	168.974	1056.84	430.643	592.771	121.28	3365.474	8123.405	295.513	1136.099	273.525	1174.19	2130.706	295.315	8185.294	119	0.961	1182.097	461.887
12041.485	12774.222	10102.84	14122.004	13072.109	18460.008	12996.28	17266.749	1088.415	397.803	528.644	774.085	1138.757	2345.591	350.076	9547.605	140.131	193.449	136.271	1807.235	285.745	547.23	125.386	2913.277	3190.802	278.761	990.483	278.937	7300.865	1646.41	436.061	8014.947	103	0.965	1203.976	461.539
22896.768	24125.512	18978.878	26425.083	23965.502	32530.355	23750.585	31397.993	895.792	569.35	380.754	654.275	2891.184	2950.003	357.946	8501.177	184.798	275.12	148.503	860.29	622.329	617.343	125.477	4309.413	8044.952	310.875	1072.4	295.102	519.37	2235.242	290.022	9895.849	148	0.914	1279.797	463.182
13004.578	14241.286	9799.58	15618.159	12573.412	17962.11	10731.778	15853.986	719.115	353.757	309.24	451.608	2089.849	3892.3	288.316	6515.027	203.108	272.827	195.457	756.236	464.202	482.863	173.317	2138.149	4652.181	299.193	1224.198	294.761	158.803	1730.103	355.491	4141.399	120	0.969	674.483	463.133
17510.431	21217.916	11371.903	16751.578	15312.823	19731.86	16614.568	21260.139	819.515	391.815	591.145	414.886	883.535	1952.56	290.045	4474.267	204.787	342.939	153.051	1092.546	291.309	329.072	193.493	2074.375	6722.66	273.067	1335.896	297.314	3174.169	1141.446	405.275	5611.961	104	0.987	689.856	462.846
18700.69	20063.284	16681.706	24879.693	20559.705	32098.743	19415.712	26693.652	781.583	417.777	279.462	493.711	1828.407	3773.523	314.236	7563.138	189.628	218.491	143.441	752.922	373.651	487.517	130.754	2622.659	6234.87	309.226	1051.868	284.812	572.726	1438.72	346.473	6473.45	125	0.98	1054.372	463.196
25593.695	25778.806	22686.33	32966.513	27823.389	39423.136	27728.109	37370.136	1174.865	539.46	399.336	818.547	4404.197	3518.201	417.194	8169.337	197.646	293.44	158.72	822.952	724.518	586.468	126.976	4373.933	9707.299	294.188	849.277	309.96	167.035	3557.695	299.761	10556.667	150	0.946	1271.667	462.887
17376.831	17716.334	14430.961	21704.374	17310.614	27983.91	16905.547	23927.416	928.873	500.352	382.734	640.496	2718.675	1274.392	340.659	9925.24	181.841	215.729	148.118	1042.411	669.387	451.154	129.096	4076.736	5506.289	295.203	817.357	275.874	2055.394	2473.428	454.664	9480.57	224	0.822	1326.147	464.884
12816.898	13175.183	10672.541	17275.179	12741.037	21871.291	12651.891	17597.575	792.093	321.005	322.906	291.73	306.476	803.94	221.804	8477.815	133.665	167.553	142.904	1010.204	141.48	244.852	132.166	1902.269	3977.544	281.97	261.795	259.31	5540.62	1041.414	421.118	6582.812	166	0.848	1362.47	465.102
22371.461	23317.464	18177.772	30205.182	23558.424	36396.622	19956.557	32089.011	969.095	403.264	350.666	528.818	3470.372	2415.929	376.339	9048.699	227.588	267.754	167.971	1023.291	708.914	489.367	142.765	4135.048	5634.918	281.743	806.441	293.02	107.185	3032.886	280.715	8356.236	99	0.99	429.49	464.056
19508.266	22555.755	13737.997	20792.978	17691.649	24651.399	16582.504	23541.856	796.649	378.755	346.822	638.783	3212.903	1523.113	300.978	7089.418	242.745	359.288	154.63	883.262	585.184	554.541	158.095	2893.683	7788.27	329.38	1254.143	263.952	101.792	2678.993	237.082	5905.211	109	0.946	556.206	464.261
14951.264	15979.687	11590.842	18142.735	15026.404	21784.932	12980.88	18975.596	672.728	348.631	327.652	483.875	1511.06	2035.166	266.874	6450.26	209.289	228.54	193.117	786.36	469.802	525.555	148.138	2333.425	4728.561	307.135	1570.135	313.863	124.266	1478.87	354.349	4513.61	188	0.917	622.606	466.33
9040.687	14021.898	12413.822	13724.948	14087.19	22794.159	14064.328	19324.441	732.719	318.768	252.248	470.724	1833.957	1585.801	280.541	4913.7	220.344	216.501	174.106	1013.216	596.011	394.203	160.478	1970.952	3596.157	287.939	631.83	235.7	698.202	1761.547	319.774	3891.926	270	0.824	833.5	468.011
15887.437	17074.177	14466.326	21140.348	17576.457	27513.108	16477.382	23315.975	700.472	400.625	320.037	547.092	3338.084	2546.119	289.498	7306.241	199.924	291.394	212.043	831.049	746.05	457.292	178.305	2847.198	7008.816	322.703	706.548	293.065	176.862	2464.053	313.571	6071.264	180	0.929	877.022	466.767
12447.719	12735.763	11516.261	17361.389	13892.232	22255.22	12837.608	18846.665	687.677	393.571	308.071	522.761	2297.639	2866.849	268.102	6911.098	192.593	268.246	200.041	811.589	550.622	526.847	173.972	2929.575	5859.217	303.111	469.236	287.287	427.553	2371.276	377.917	6695.416	100	0.967	898.78	463.36
14677.447	15904.48	13073.752	19176.699	16638.08	24724.04	15915.124	22146.47	584.844	389.878	276.883	494.08	2002.33	2103.868	267.774	6838.58	197.117	221.47	179.685	922.168	452.929	553.585	140.966	2840.925	4408.071	346.65	1258.468	278.135	167.47	1689.775	351.312	5826.248	120	0.969	916.233	464.867
14392.639	15647.042	12989.015	18621.339	16085.204	24277.124	14997.625	20982.137	588.421	393.931	321.925	487.547	1564.606	1755.908	250.995	8091.898	170.904	195.855	153.09	734.775	332.475	557.759	122.274	2662.1	4129.866	371.092	1151.808	266.064	207.269	1177.337	396.167	5602.346	100	1	959.62	463.62
18867.719	19334.566	16083.47	23694.62	19946.676	30401.387	20040.1	27689.166	976.948	520.76	471.535	504.883	1105.192	1431.787	310.32	8508.723	185.998	190.806	153.312	990.724	321.664	478.389	138.572	3978.766	7305.668	267.369	531.212	296.636	4464.418	1172.902	325.815	9761.702	129	0.917	1306.159	463.74
13313.195	13591.652	10980.015	16521.374	12226.795	20090.415	10884.114	14625.112	691.593	290.411	468.313	261.138	436.822	580.693	195.04	9993.243	163.172	207.21	186.966	1646.583	196.455	277.3	137.51	1520.159	8405.518	270.354	317.757	254.479	9475.623	947.568	432.456	5104.801	128	0.842	1348.625	464.461
18855.773	21139.713	14331.292	22512.798	18453.009	27438.051	17185.089	25113.096	752.22	404.75	351.524	462.449	1795.073	2340.943	286.314	6644.233	258.103	287.289	172.602	790.656	383.075	517.158	157.505	2762.801	7902.611	300.798	1038.554	303.188	160.303	1639.223	261.1	5649.26	339	0.82	595.423	469.019
21699.814	22260.011	16160.262	26580.595	17448.147	28483.653	15402.339	22305.506	1022.101	567.43	658.037	797.155	3934.246	1220.922	380.265	10940.214	256.078	334.94	180.036	1300.183	685.272	615.615	134.107	3472.609	11796.206	377.609	899.076	277.756	4441.388	2209.009	366.111	7196.716	150	0.912	1452.373	465.287
17162.237	18234.359	13576.323	21933.673	17759.916	27033.054	15302.17	23259.945	653.509	350.702	321.404	498.935	1644.072	2812.627	282.661	7369.33	221.179	243.99	162.753	791.121	360.684	713.65	154.916	2700.05	5749.262	329.177	1222.276	281.975	141.376	1795.83	232.556	5396.594	278	0.833	564.953	469.91
19295.278	20434.382	16807.007	24795.1	21041.075	31468.851	20297.26	27739.265	786.815	473.274	314.945	547.81	2494.334	2421.226	293.543	7342.162	175.717	229.034	144.245	812.798	638.209	604.493	120.809	3289.791	7200.698	321.398	1426.299	257.244	129.488	1895.319	286.771	7569.444	118	0.994	1127.068	466.263
17726.875	19376.809	14908.445	20601.686	19447.76	25839.454	19149.48	25123.865	800.672	494.55	336.346	826.271	2347.619	2201.579	328.855	8716.63	146.575	243.437	135.45	932.064	363.915	577.499	116.854	3623.641	5265.723	297.127	1355.839	285.699	850.98	1655.817	285.405	8031.363	122	0.997	1167.869	465.869
24501.917	26133.859	19087.252	30450.905	24763.404	35928.31	21853.32	34280.904	927.971	619.826	419.388	486.054	2099.787	11613.433	337.958	8158.336	245.355	290.46	165.272	827.512	385.758	434.968	142.524	4404.89	8095.714	291.277	1421.534	300.153	804.669	1777.779	307.662	10081.558	243	0.91	395.632	470.698
15819.954	15459.86	13512.557	22880.233	17272.429	27060.547	14396.866	21491.164	648.08	411.099	291.675	486.651	1941.154	3147.166	323.686	4698.647	214.205	323.107	192.453	885.622	533.972	494.614	142.86	1957.791	5365.373	277.564	1052.221	281.653	115.7	1937.643	345.73	4086.922	115	0.999	733.396	466.883
16972.043	17924.782	12063.154	19819.1	15593.94	22489.509	14136.988	20341.151	782.576	472.887	319.443	492.816	1542.918	4293.739	296.792	4240.005	225.547	344.555	189.354	1038.189	383.098	462.858	149.204	2133.086	6654.396	272.823	1550.862	263.247	2256.599	1560.854	337.484	4660.645	118	0.994	746.297	467.229
14093.566	14705.495	12811.815	18915.586	16347.472	25763.194	16180.248	23363.173	819.237	511.239	358.031	698.138	2404.027	3235.458	322.202	7374.085	172.408	209.442	150.717	984.191	356.608	717.577	114.364	3935.515	5916.622	383.672	1665.375	252.376	575.094	1908.375	276.648	8391.712	104	1	1149.635	466.846
17902.836	17703.509	16644.258	24851.161	20234.85	32394.512	18928.302	27456.322	836.494	449.266	344.241	810.087	2583.123	3263.998	329.924	8631.671	148.72	200.751	142.549	882.518	368.201	568.994	108.395	3722.694	4477.71	313.527	1465.413	277.905	286.682	1612.498	263.047	8279.005	102	0.987	1177.696	467.225
15343.666	15569.621	12984.165	18777.027	15930.616	23863.655	15156.765	21579.89	925.213	491.285	366.732	834.155	2254.044	2563.849	345.678	9279.326	158.061	228.305	159.689	1113.957	407.803	707.275	108.718	3621.143	4338.725	311.723	1729.898	279.913	1219.12	1698.793	275.349	7872.944	126	0.988	1198.262	466.857
17315.137	17794.586	15344.636	21455.277	19063.15	27795.078	18452.141	25526.992	876.31	496.649	360.802	739.582	2747.671	2254.745	399.321	8990.986	153.864	230.546	134.249	980.886	536.941	549.039	115.516	3696.105	4730.491	337.683	1045.883	257.601	545.994	2348.889	303.579	8647.531	118	0.994	1218.475	466.28
15643.682	16303.149	13662.115	19743.073	17372.089	24703.154	17464.376	24208.621	957.522	571.509	361.605	745.109	1503.458	3569.439	365.367	8894.881	144.888	183.924	140.66	826.414	313.74	510.876	115.414	4335.543	2122.269	356.203	1189.402	302.322	805.388	1387.745	388.298	9833.143	118	0.953	1256.5	467.237
20794.045	21851.503	15625.398	24717.865	17562.87	27291.526	15770.316	23520.853	1066.673	556.372	576.342	780.117	2221.013	899.804	326.267	11530.958	227.157	250.417	247.791	1190.316	331.907	587.678	139.382	4022.134	7358.659	350.698	852.489	272.256	4365.766	1973.929	442.738	7698.824	153	0.888	1440.265	468.67
21621.806	22775.238	15552.32	25635.387	16194.483	25138.231	13150.252	19342.527	1056.834	610.401	461.267	1011.171	5584.396	936.041	396.392	12656.508	303.384	377.583	201.257	1042.909	1227.64	652.287	144.673	3447.083	14627.654	418.038	1109.386	269.193	575.757	2461.783	307.764	6721.629	136	0.919	1469.368	468.478
23515.451	26201.261	17036.413	27809.147	20189.285	30931.055	16592.655	26404.123	1137.409	516.593	550.953	642.434	3117.663	1639.473	371.133	10033.973	267.385	332.244	165.804	1453.824	761.226	650.671	161.556	3919.563	10888.793	361.285	1929.005	322.889	2136.541	1936.219	378.372	8659.41	121	0.965	325.624	469.136
19065.04	20657.424	14362.728	23027.429	18668.954	28415.268	16555.729	25483.585	848.628	409.17	353.509	557.35	2745.478	1857.089	318.547	8197.041	232.056	338.613	181.312	941.854	541.426	515.19	127.722	3555.605	7982.399	329.279	1419.936	245.351	146.299	2107.997	263.524	7222.619	179	0.933	494.975	470.282
16792.916	17210.166	13778.748	23024.918	18059.531	27747.692	15392.41	22964.828	717.248	407.475	369.987	485.408	1611.438	3771.596	299.946	4949.43	220.691	343.511	173.827	663.966	355.228	447.234	184.408	2327.836	7007.154	327.285	1331.94	300.042	412.541	1366.029	376.252	5180.348	208	0.828	693.293	470.442
14046.327	13747.036	10015.565	18297.934	13994.404	20651.459	12799.355	18194.695	766.243	340.216	230.523	676.507	1697.473	2588.135	286.489	2909.347	232.01	292.098	200.563	878.038	475.989	414.321	165.959	1896.82	5161.094	256.205	1045.31	265.357	855.608	1737.827	374.858	4198.96	205	0.885	784.724	469.32
14251.976	16743.059	12243.932	16546.711	16376.444	22117.083	16517.402	21604.21	913.132	427.408	279.111	493.412	2341.788	2152.773	294.313	8145.202	190.497	230.472	154.199	958.43	486.23	574.69	124.932	2954.48	5598.139	327.099	1341.356	293.843	159.052	1676.659	311.631	6477.588	101	0.977	1060.173	467.045
17519.163	19183.234	15301.991	21194.627	19957.141	28230.973	19968.549	26862.577	1101.732	515.014	373.645	766.263	2457.684	3107.081	311.892	7684.664	175.78	232.512	142.992	885.025	412.659	563.057	108.42	3962.55	6333.541	332.986	1591.142	250.944	395.409	1804.541	285.147	8425.364	110	0.998	1141.173	467.373
21177.133	22947.203	15505.763	23570.18	20049.881	28126.615	17808.82	27149.367	884.198	399.038	348.602	493.991	3536.673	2255.453	326.172	8788.289	264.864	338.483	165.848	1120.673	629.665	559.404	141.417	3764.74	10254.187	296.238	679.101	278.763	164.245	2767.705	263.812	7861.867	133	0.973	442.981	469.996
13847.151	15244.494	10308.133	16435.806	13575.88	19619.275	11909.805	18019.572	665.869	380.416	333.585	700.718	2367.347	2224.345	313.065	6583.96	216.639	296.731	206.814	976.74	616.624	534.776	153.688	2603.551	5658.034	282.781	1509.099	317.736	111.914	1818.476	415.523	4995.227	144	0.996	648.542	469.479
13712.463	14637.48	10093.535	15866.76	13620.417	19097.618	12509.544	18127.715	606.388	325.91	300.525	419.062	1532.488	2061.004	262.743	6333.213	199.95	225.945	213.673	640.921	420.588	504.31	162.135	2055.305	6534.019	288.889	1635.888	292.896	111.321	1529.834	390.559	3908.54	109	0.976	661.665	468.986
14593.811	14622.75	11333.758	19693.603	14912.114	22713.442	12854.167	19005.833	811.603	467.533	283.857	575.707	2048.621	6135.621	310.289	4305.849	221.696	374.715	194.484	669.555	419.734	469.969	141.833	2193.466	5234.008	279.886	1731.16	270.187	117.973	1720.368	311.057	4106.512	167	0.922	756.692	469.572
15661.334	16354.67	14416.625	21735.967	17724.958	28113.772	16478.509	23576.204	680.566	405.698	293.914	594.799	2300.171	3186.07	278.819	6756.641	198.264	236.295	173.179	883.465	503.319	536.022	146.373	2848.648	5010.638	314.688	1023.64	284.278	129.888	2168.351	308.776	6127.765	122	0.929	909.672	470
14374.359	15462.013	13069.125	18951.805	16319.883	24954.584	15621.958	21866.838	705.332	358.158	281.993	566.076	1552.527	1890.013	261.056	6962.012	190.229	205.984	157.126	863.237	366.93	555.347	131.765	2663.602	4256.852	342.046	1204.634	252.319	649.119	1353.428	364.879	5915.799	189	0.93	932.828	470.897
21804.609	21848.95	19508.963	28463.601	23693.373	34481.905	22777.651	31830.177	1204.252	579.207	389.898	799.055	2964.148	3225.036	359.87	8437.562	191.472	276.255	154.483	725.846	579.546	623.086	121.024	4265.747	7920.785	281.649	635.774	299.523	276.251	2747.631	279.438	10202.496	121	0.937	1273.847	469.946
19431.283	20350.78	14727.932	22354.343	17283.421	27135.017	16227.67	23324.956	1204.044	636.248	458.272	1093.568	3945.083	1693.974	392.538	10256.046	225.222	342.069	169.843	1314.667	693.482	636.362	146.749	4723.666	8961.32	349.824	1108.463	282.52	247.001	2768.892	330.541	9714.813	100	1	1393.38	468.62
21509.468	22704.349	16939.022	28253.159	21225.965	33303.574	17305.119	28308.407	1017.812	489.724	393.689	517.068	3506.744	1786.152	368.953	10516.197	260.19	336.816	185.147	1252.172	913.188	797.063	152.198	4242.285	8731.285	332.127	2271.332	327.34	359.379	2286.631	305.596	8747.698	179	0.878	339.69	469.953
20896.951	22793.751	19020.101	27556.24	23616.805	35842.587	22497.257	30372.402	859.665	453.898	286.944	464.154	2187.25	3261.767	307.807	7655.559	198.558	233.375	151.621	750.166	449.718	542.835	127.386	2698.754	6660.655	317.486	865.47	279.241	143.169	1817.718	303.133	6637.978	122	0.956	1053.352	469.508
15895.723	16846.902	14179.206	20607.603	18066.01	27458.255	17518.56	24379.652	1113.754	525.16	334.035	587.503	2824.177	2169.752	292.424	7530.777	162.841	211.885	140.324	1020.191	664.687	558.325	120.715	3419.706	5378.288	291.452	1152.789	270.353	253.464	2520.591	289.731	7864.21	101	0.977	1135.104	469.351
20366.21	21701.297	17534.858	25092.729	22441.574	32263.065	22122.03	29704.907	929.536	432.09	321.895	812.151	3133.072	2698.344	317.901	8323.44	157.31	265.319	146.73	952.477	543.767	545.693	106.69	3360.292	6479.14	313.688	1346.052	277.969	629.488	2302.824	265.892	7679.925	127	0.967	1183.264	470.043
18620.21	19224.017	14830.839	24379.582	19210.536	29497.1	16465.033	27068.49	1173.349	408.821	377.296	489.096	2873.982	1869.604	331.614	8592.976	233.726	269.926	162.817	825.343	530.171	390.462	138.991	4202.846	5743.228	294.408	1011.859	276.837	365.692	2273.717	289.109	9354.765	111	1	427.878	470.392
14276.304	15469.604	10830.493	16894.579	14053.79	20587.233	12015.154	19487.247	734.684	433.865	318.973	546.915	1659.964	1474.889	274.072	9746.224	217.046	273.592	186.773	940.269	291.595	551.616	133.445	3883.936	4762.033	406.279	1656.4	250.597	116.751	1357.99	246.536	6754.609	127	0.983	510.469	471.5
15774.839	16648.711	13802.521	19404.156	17526.998	24089.832	17441.51	23965.144	907.052	520.287	402.624	858.457	2667.405	1874.025	379.081	8990.02	164.966	208.212	150.895	992.473	418.406	590.552	119.17	4403.332	3926.167	304.78	1667.221	283.633	454.211	2523.899	399.832	9391.294	149	0.955	1241.513	471.003
13231.782	15000.931	9988.002	15460.864	12822.393	18774.715	11204.307	16483.838	741.071	320.189	370.394	496.759	1035.922	675.192	258.655	6817.858	221.419	265.962	190.736	1926.106	260.74	531.282	171.096	2567.539	5629.691	295.758	1142.634	264.045	8018.777	1652.979	376.721	6448.053	103	0.952	535.655	471.393
17225.122	19622.607	12818.416	19960.37	16242.796	24542.427	15628.428	22399.001	654.989	358.309	324.263	493.731	1150.828	2798.808	279.033	6937.455	212.267	204.287	179.12	604.586	290.034	436.346	141.443	2461.264	4818.908	287.373	1514.342	323.145	168.087	1481.618	291.806	4813.371	126	0.988	610.897	472.571
14831.137	16230.265	11649.412	18400.739	15425.428	21857.789	14664.535	20511.177	673.545	400.101	330.094	470.011	1468.826	1226.607	299.957	4510.125	211.332	238.843	169.2	838.432	210.546	402.693	152.739	2246.546	4594.443	265.937	1300.702	292.606	83.643	1822.318	336.59	4762.777	129	0.882	717.678	471.624
18567.273	19482	14231.788	23014.411	18244.68	26586.639	16630.506	23431.523	636.994	418.499	302.442	613.054	1620.095	5019.959	315.651	4310.32	211.686	354.17	188.358	723.882	407.334	450.669	148.455	2001.578	6339.826	276.718	1408.501	279.915	80.526	1854.546	352.514	4313.838	115	0.999	728.909	472.161
17201.431	18385.973	15146.775	21293.973	19467.545	27852.376	19326.504	26129.564	758.846	555.644	346.679	705.295	2959.341	2398.529	354.069	8353.8	153.444	209.559	161.734	1061.694	491.859	731.853	109.819	3521.802	5085.056	289.974	1650.922	282.07	225.232	2486.14	275.299	7822.977	126	0.988	1162.119	472.738
13217.031	13698.909	10939.837	15899.675	13307.021	21160.601	12825.455	17266.323	816.275	336.344	413.911	369.07	825.015	946.435	221.908	9991.853	167.514	205.39	160.798	3172.252	298.571	369.217	132.852	2059.451	6010.498	268.751	510.252	273.578	11212.617	2143.866	770.66	6701.581	112	0.904	1333.973	471.25
17566.805	18436.883	13877.287	21278.806	16981.859	27346.602	16455.509	23752.482	1131.934	574.504	424.275	975.884	2899.484	2384.688	409.361	9518.781	186.034	226.499	143.892	1227.575	674.472	434.687	139.081	4329.526	6845.705	316.382	645.294	267.088	1396.301	2334.221	459.968	10284.875	122	0.973	1372.336	472.566
13868.992	14654.878	12846.418	18680.594	15180.024	24114.108	14086.556	20294.889	997.017	362.88	286.38	562.031	2629.566	1270.712	260.809	7882.41	197.312	272.687	250.765	571.279	561.649	529.451	172.981	2501.464	7915.191	322.929	780.279	282.07	314.383	1774.691	333.881	5022.57	169	0.88	872.352	474.873
13213.262	13739.893	12491.372	19353.769	15610.375	25479.13	14486.466	21147.368	601.642	363.799	318.317	534.371	1642.502	2847.89	293.411	8589.384	169.937	211.093	146.892	703.819	275.822	655.414	118.683	2728.606	4709.183	413.18	1142.762	247.173	199.387	1361.921	359.021	5564.842	108	0.98	969.759	472.343
20170.049	21443.674	17820.72	25923.49	22628.868	32846.856	21763.085	29415.978	829.432	500.267	333.41	516.61	2392.32	3382.733	328.391	7587.128	173.145	244.503	133.503	886.622	547.983	491.883	116.194	3121.756	6381.792	310.236	1138.558	251.147	160.519	1969.746	279.617	7702.95	166	0.886	1125.217	474.398
14706.559	15049.44	13668.279	20288.921	17215.76	27369.725	16731.546	23971.734	737.553	525.5	345.542	618.014	2607.031	2483.841	342.506	7865.967	148.592	199.901	159.804	1056.509	441.89	743.493	110.786	3488.4	4687.888	288.446	1771.927	264.78	142.477	2178.954	282.349	7696.776	99	1	1155.672	472.601
19253.319	20244.022	16567.628	23451.332	21208.479	29320.921	21799.097	29215.058	972.891	572.416	396.046	661.887	1703.634	2960.137	361.822	9480.161	173.478	204.525	144.949	845.025	354.381	536.982	121.002	4569.279	3969.149	311.362	1003.503	293.993	1661.947	1479.773	308.228	9962.862	187	0.929	1261.382	474.719
19467.705	20282.645	16638.874	23992.444	20560.041	30403.272	20261.162	27330.402	989.23	561.597	381.426	625.704	2578.392	1565.564	350.927	8822.128	186.853	251.775	159.687	918.054	547.774	437.223	123.042	3803.346	7696.957	286.372	867.987	293.868	1874.433	3072.629	314.285	9897.45	243	0.902	1299.323	476.858
20177.558	20741.778	15264.24	25421.053	16225.051	26144.103	13187.813	20205.164	1330.653	607.642	446.052	1025.985	4662.036	1039.48	388.491	12139.701	270.614	353.77	173.49	1590.323	1001.613	660.8	142.284	3536.029	12837.211	356.863	1119.741	272.029	2744.991	2988.529	422.012	7431.617	190	0.923	1461.611	474.989
16094.29	16913.245	12172.102	19984.18	13424.238	22574.848	11682.87	17333.456	870.963	411.374	328.443	381.244	483.435	593.096	238.512	9504.681	200.075	233.994	233.879	1260.107	179.923	285.879	147.204	2081.357	5255.939	324.678	341.906	273.101	9139.067	1199.354	602.259	6507.624	128	0.963	1488.477	472.555
14697.047	15944.533	11896.942	18925.864	15773.539	23424.868	13261.077	19943.857	817.383	398.412	346.344	610.943	1683.374	2178.161	279.941	5481.059	227.216	293.151	229.105	985.702	524.658	436.68	168.094	2638.271	4978.398	329.266	1823.521	320.498	1996.407	1271.099	352.674	5719.042	156	0.939	639.25	476.09
15951.524	17485.159	14252.085	19994.271	17477.365	25156.512	16321.557	22477.54	647.417	352.153	306.348	520.746	2226.955	2804.288	285.385	6392.544	204.533	257.978	167.251	836.291	526.285	451.74	144.826	2565.533	5929.147	299.693	949.24	280.86	452.697	1927.84	319.257	6150.97	117	0.985	914.953	473.987
14586.929	15817.064	13027.932	19102.514	16218.341	24712.567	15008.366	21092.841	642.547	360.79	292.231	440.829	2485.257	2271.659	257.991	7490.7	177.168	198.333	138.368	789.466	472.027	517.06	108.998	2472.411	5984.733	345.457	990.191	251.745	124.351	1904.335	347.941	5856.2	123	0.964	984.622	474.085
13564.813	15215.318	12269.54	18196.359	15800.659	24066.85	14998.719	20817.727	721.525	379.734	300.524	514.1	2075.32	2226.848	295.944	7695.096	175.443	211.409	137.111	810.165	376.732	472.264	117.297	2701.874	6184.888	335.241	1067.833	251.733	283.117	1549.728	388.416	6276.624	101	0.977	992.441	473.282
20214.331	22031.733	17644.285	25727.603	22568.281	31575.513	21882.153	29165.07	748.341	609.56	300.907	630.852	1726.458	7509.888	311.801	7514.443	179.795	236.248	139.376	733.858	324.001	462.985	141.427	2847.977	7011.54	313.943	792.452	268.76	293.7	1522.337	335.489	7131.871	185	0.89	1093.43	474.246
14725.655	16137.455	12443.526	17361.722	16582.682	23117.922	16830.446	22195.547	851.468	471.276	335.781	925.958	3187.323	2234.276	347.894	8759.28	168.808	226.055	164.333	1160.988	549.112	609.324	114.503	3380.568	6046.809	301.645	1536.096	266.441	421.592	2635.011	289.604	7837.19	98	0.993	1189.878	474.194
18780.056	20088.359	15760.245	21758.977	20241.099	26789.979	20247.659	27247.12	1017.422	628.116	388.485	761.046	2308.888	2496.88	348.122	8918.973	188.042	272.912	148.484	663.137	478.979	527.285	119.425	4469.914	6220.446	302.431	1092.448	288.095	783.181	2131.368	272.065	10317.313	126	0.988	1278.595	474.635
26851.542	30310.634	19136.287	30064.887	22966.168	33652.938	20078.666	30623.847	962.128	479.892	418.585	541.07	3608.314	2502.078	379.601	10026.313	275.492	394.519	155.196	1307.592	885.288	700.18	157.132	4025.303	12630.984	347.309	1425.047	325.149	686.532	2801.369	307.747	8856.148	114	0.99	330.105	474.553
16293.416	17786.293	12976.001	20313.628	16522.006	25017.767	13920.895	21332.176	640.565	385.74	319.805	561.55	1695.22	2312.359	289.201	9871.065	199.616	217.821	185.145	709.599	556.952	584.784	135.065	3132.408	6300.145	289.117	1595.603	250.352	665.739	1831.35	256.473	5883.92	129	0.97	527.663	475.578
12662.304	13993.931	10396.299	16655.645	13753.756	20939.909	11761.8	17682.056	752.212	338.637	677.351	561.574	860.093	1279.331	271.295	6862.277	196.072	214.763	181.162	1767.755	241.047	400.283	157.531	2499.282	4625.823	330.081	1246.747	265.11	9403.373	1300.672	364.958	6225.623	128	0.936	546.516	474.461
12253.13	13165.19	9768.478	15366.799	12983.464	18341.655	11657.921	17142.402	743.857	384.743	323.24	532.071	1722.953	797.947	273.756	4696.992	195.807	223.959	175.994	1917.563	407.286	359.91	189.301	2329.793	4225.045	260.301	665.593	309.22	3381.668	1402.033	458.955	5369.224	128	0.9	673.062	476.445
14385.416	16274.427	10498.03	16337.012	13990.382	19541.615	13694.99	19050.879	789.126	544.313	325.334	448.586	1074.472	6481.323	285.388	4664.284	178.527	283.629	159.646	879.552	194.559	267.077	190.002	2401.218	3411.263	329.849	1114.121	288.519	1131.938	975.328	424.702	5745.908	141	0.964	683.649	475.869
17213.995	18011.422	15943.394	23867.35	19775.431	30648.622	18545.061	26495.776	808.314	469.745	290.118	685.563	2223.046	3763.487	315.766	7883.394	188.749	206.231	139.41	828.717	333.537	579.525	141.502	3179.728	6439.863	298.994	815.492	275.482	110.135	1886.027	312.415	7017.285	188	0.917	1084.856	477.511
17477.453	18638.943	14780.362	20664.032	18895.197	25655.957	18602.418	25003.076	850.58	508.416	349.59	1005.888	3405.158	2511.392	375.419	8801.801	179.562	249.722	157.77	1030.445	510.462	665.196	114.654	3628.852	7161.471	307.014	1408.159	261.145	179.402	2434.913	289.362	8136.028	126	0.988	1198.611	475.151
21021.927	23420.99	14866.024	25997.475	15998.181	27587.558	13821.756	20721.448	1038.438	524.955	446.665	569.541	3330.307	715.046	337.721	10622.285	252.407	256.675	190.992	1535.855	596.331	454.255	131.272	2977.893	10804.467	365.326	472.467	288.248	5992.193	3965.465	397.566	6785.594	98	0.98	1509.969	474.745
21360.736	22198.455	15702.217	26896.841	17770.656	27577.656	12050.633	20347.735	1031.421	542.306	398.543	593.452	4311.002	1611.622	381.44	13954.848	290.03	378.29	175.298	1413.363	1108.837	677.861	175.416	3787.336	14605.136	369.983	1196.245	315.771	347.305	2797.264	357.177	7636.574	128	0.936	300.055	475.758
22631.062	23058.103	18355.277	31219.688	23204.531	36651.885	18639.018	30793.834	986.287	452.366	397.537	543.876	3905.175	2023.511	372.108	9839.158	253.71	309.803	177.636	1344.129	774.166	651.663	156.378	4105.919	9696.335	276.76	1244.456	321.627	1502.833	2774.213	378.731	9173.346	222	0.848	349.288	479.626
20684.334	22016.994	16102.995	26667.962	20916.083	32724.387	18033.26	29327.307	923.361	457.387	377.501	462.431	2827.248	1974.924	369.361	8149.068	282.719	320.26	180.907	1222.811	607.134	611.907	134.463	4440.288	9567.029	275.61	625.188	292.953	203.463	2597.747	297.289	9783.725	98	0.98	415.531	476
14515.291	16234.832	13222.482	18990.82	16470.204	22848.755	15238.986	20826.343	757.581	349.433	300.627	497.303	1733.738	2526.327	277.336	7133.075	182.223	215.057	131.445	754.329	415.33	398.776	122.468	2563.512	4619.735	307.581	688.512	256.958	553.621	1495.326	357.016	6715.85	118	0.994	999.737	476.297
17935.23	19656.526	16072.808	23279.108	20018.501	29969.537	19000.143	25849.576	741.381	388.726	279.331	576.658	1922.817	2582.243	328.052	7719.836	190.271	230.865	145.693	743.545	467.403	521.006	114.404	2723.315	6685.134	299.983	937.501	272.2	568.167	1570.961	348.345	6357.041	241	0.902	1040.139	478.815
16858.66	18622.852	15167.133	21635.459	19149.312	28242.675	18359.913	24696.062	709.132	370.911	258.286	481.774	1839.225	2351.724	313.376	8596.294	193.375	227.289	157.894	860.771	391.137	484.688	119.546	2537.112	6954.22	302.634	717.893	276.949	714.121	1652.037	389.985	6543.352	110	0.985	1050.555	475.482
18728.944	20134.772	16740	23683.258	21116.752	28916.775	20640.248	27763.914	895.906	539.532	397.474	939.997	2281.466	2637.312	369.15	9540.128	169.931	220.93	149.344	934.64	439.48	607.412	122.776	4281.823	4465.369	307.163	1297.049	262.936	1464.699	1943.417	279.087	9153.823	117	0.973	1213.97	476.662
17873.985	18766.636	13367.852	24045.949	14471.057	26542.057	12282.828	19519.35	990.545	518.086	452.883	549.283	2410.367	767.332	331.34	10221.125	243.981	230.819	179.539	1146.458	554.635	411.744	134.955	3252.698	8518.803	349.504	567.971	291.215	3800.99	3886.645	355.033	7568.845	151	0.909	1506.096	477.897
23066.656	25677.712	17303.136	26011.715	22415.533	30835.516	21032.191	31602.51	937.205	440.205	434.996	394.701	2171.763	2019.284	338.333	8201.154	282.512	368.617	178.514	1146.196	497.701	480.747	138.221	4058.498	12361.38	290.331	944.203	295.611	687.784	1924.107	319.883	9156.439	113	0.994	408.022	476.757
13889.423	15101.902	10299.622	16425.923	13330.063	18685.847	12530.099	17859.584	608.692	405.395	309.251	506.517	1593.144	2183.085	323.651	5919.338	202.847	304.656	180.807	843.182	333.128	483.041	159.703	2212.272	5307.925	282.478	1390.146	288.141	95.33	1644.978	326.335	4398.042	125	0.98	709.756	477.164
16771.37	17931.392	15348.718	22730.288	19033.181	29279.462	17473.496	24331.74	615.741	366.26	322.233	517.294	1859.77	2996.456	274.536	7993.03	175.819	215.199	133.294	698.853	336.552	576.518	114.833	2478.323	6606.485	359.337	980.296	258.799	148.011	1640.126	356.276	5586.445	117	0.961	974.132	477.406
18134.479	19357.828	16828.828	25363.146	20777.376	31390.328	19558.87	27388.241	870.98	392.32	295.13	619.481	2617.237	3625.908	338.023	7203.849	186.844	224.976	144.655	752.815	466.013	472.74	117.709	2880.741	5434.503	300.362	961.104	260.654	589.203	2097.434	343.79	6835.862	276	0.836	1028.529	481.605
15909.282	16693.732	14316.511	20562.778	18213.793	27378.368	17913.136	24055.085	866.134	401.526	323.234	556.791	1230.52	1709.133	277.766	7486.976	146.998	222.209	192.935	1274.387	251.074	1046.017	117.338	2767.154	5374.588	284.903	1724.747	267.022	7116.423	1155.943	404.959	7454.921	114	0.948	1182.658	476.982
16655.859	17529.101	13735.738	22879.285	17301.165	28262.671	15029.915	22714.395	739.986	402.046	331.281	617.583	1990.064	6091.271	279.787	7228.969	220.022	319.611	204.297	806.973	501.241	461.396	154.247	2531.142	6146.176	315.631	1550.343	323.594	175.242	1995.83	301.42	4807.06	124	0.96	620.887	479.323
19353.702	20510.263	14912.827	23826.833	19353.437	27471.323	17647.06	24751.2	669.172	402.642	320.855	513.272	1965.175	2459.055	308.788	4022.12	238.38	336.901	171.799	834.512	384.008	470.669	160.819	2137.263	7254.445	280.78	1408.738	286.083	76.954	1946.289	366.534	4790.921	146	0.946	723.315	477.795
13496.053	15303.025	12336.969	17117.693	15630.804	22793.541	15523.292	21168.58	604.922	352.149	264.437	612.429	1503.753	2025.131	260.993	7855.935	184.127	222.539	155.743	673.256	261.543	571.881	118.565	2656.824	4939.783	329.072	1090.729	265.393	137.2	1106.935	316.937	5442.654	102	1	937.48	477.451
14263.407	15059.533	12919.975	18686.755	16221.931	24087.696	15168.13	21355.618	779.696	431.622	330.616	656.452	1960.325	3637.423	308.032	7909.641	156.86	227.356	134.285	823.175	480.194	419.814	112.781	3182.287	3883.541	272.133	679.712	250.341	631.121	1998.312	271.646	7369.469	99	1	1113.864	477.106
24423.346	26952.828	18125.584	28457.267	22408.078	32893.798	19152.724	29956.795	965.719	492.53	394.515	543.166	3877.7	2340.811	394.118	10291.546	270.618	328.025	167.339	1370.309	817.847	652.343	155.356	4193.582	10072.548	323.338	1744.358	326.589	187.631	3461.287	305.054	9024.228	126	0.932	335.119	478.738
16372.53	17547.593	13866.776	19884.652	17669.878	26305.738	17647.529	24429.579	892.854	574.614	375.853	893.953	2576.324	1846.979	394.73	9465.153	181.245	252.109	145.291	1027.118	441.081	733.755	120.094	4369.678	5993.813	328.777	1126.676	281.897	370.805	2120.119	340.62	9261.376	118	0.994	1234.797	479
16951.443	17720.786	13542.251	20799.745	16064.514	26312.126	15497.697	22275.291	1003.528	538.458	400.615	780.8	3605.042	1230.817	401.381	10286.055	191.553	258.789	149.796	1262.43	820.767	702.832	137.228	4085.724	8107.154	308.576	628.883	266.084	1542.501	2604.398	433.318	9537.298	152	0.901	1364.237	478.507
14907.77	15983.997	12710.903	19423.432	16627.117	23447.045	14522.736	20888.335	1345.368	685.742	540.512	453.262	510.111	1591.968	392.776	8349.641	295.941	291.665	191.556	2479.807	161.124	581.565	163.935	3663.917	7188.926	254.446	1081.257	303.73	12982.471	1833.315	744.012	11872.417	245	0.71	363.129	485.427
22101.074	25171.892	16183.58	24661.382	20673.737	29271.434	19136.58	29029.952	954.68	502.456	359.544	508.707	3934.062	2383.8	355.337	10494.154	254.89	324.108	190.638	1298.792	689.424	630.091	140.757	4111.07	8925.692	322.794	1011.858	305.661	133.268	3204.264	285.453	9045.055	194	0.912	387.572	482.67
20691.122	20683.447	16692.745	27260.514	21597.417	32268.41	18250.662	29339.943	885.722	601.429	379.878	473.087	3041.452	6254.292	332.404	8968.887	230.883	475.115	164.327	1371.209	627.613	494.804	140.436	4161.298	6957.627	366.692	883.067	300.345	1097.104	2860.951	282.826	9554.156	168	0.884	396.696	482.298
13389.219	13916.216	10630.517	17936.018	14071.067	20867.398	12563.57	18521.098	875.471	402.521	303.782	596.888	2185.695	3087.558	351.746	4804.616	214.039	261.453	168.69	841.041	497.125	551.468	146.457	2281.677	4465.717	317.758	1426.162	252.991	88.941	1849.684	349.306	4388.52	118	0.994	733.771	480.025
17270.856	17534.921	16200.87	24134.378	19822.39	31109.522	19226.446	27485.72	932.292	530.408	372.916	966.313	2827.616	4022	372.874	9299.333	150.059	168.253	131.929	964.988	608.659	638.473	122.011	4176.078	2422.532	305.99	1335.006	272.457	216.932	2267.061	272.896	9153.478	143	0.916	1207.507	481.486
19920.365	20902.751	17037.517	24736.88	21090.258	30490.172	21026.168	28282.035	1079.589	565.271	393.409	675.214	3155.478	2066.712	369.005	9177.691	184.732	246.335	152.531	1018.525	677.561	498.043	128.591	4024.048	7072.316	299.418	1247.535	280.645	1187.192	3486.02	286.882	10259.218	188	0.896	1289.074	481.553
16442.929	18185.789	12332.621	19865.806	14873.264	22660.567	12097.029	18867.637	1187.219	373.641	486.76	403.897	585.952	882.342	298.639	8833.409	266.531	263.262	201.556	2317.979	176.241	461.12	180.328	2804.83	12269.438	274.711	633.526	323.473	10987.206	1207.639	471.35	8418.451	147	0.885	317.119	483.003
12380.958	12960.203	10544.191	17760.819	14068.643	22553.653	11665.789	19008.737	794.798	325.161	781.244	385.56	873.648	1496.244	259.092	7357.887	196.081	194.702	157.072	1452.263	315.645	357.665	150.241	2977.048	5860.67	312.054	1169.581	276.31	8605.392	1285.336	465.254	8816.384	106	0.993	436.528	481.302
14106.278	15969.226	10690.547	16013.786	13792.609	19896.023	12380.865	18466.221	760.385	362.806	309.553	429.047	1007.16	978.859	241.997	8328.512	204.597	222.922	197.439	1692.63	242.006	524.13	152.061	2854.065	6722.267	270.779	679.02	272.31	6592.744	846.89	526.861	7316.771	119	0.961	449.996	480.66
18549.006	21189.979	13802.977	20556.421	16838.696	24776.152	16173.596	22467.855	666.573	355.334	330.071	559.185	1773.183	2647.44	279.7	8199.561	258.681	334.276	189.634	663.027	320.381	552.805	145.559	2337.594	7930.024	340	1600.444	324.748	159.617	1787.643	281.585	4494.255	150	0.903	605.98	482.8
19132.028	20634.386	17267.374	25248.315	21114.528	32342.37	19672.122	27238.328	677.144	360.998	309.618	451.559	2199.153	3673.37	249.652	7383.345	192.77	243.593	143.356	699.02	456.906	524.822	116.58	2432.958	8495.318	333.075	1186.213	263.734	121.472	1522.836	326.21	5858.013	140	0.932	979.086	481.621
17556.209	18326.341	13375.617	21113	15859.816	26060.34	15190.931	22688.432	1120.892	608.146	423.432	1086.22	4098.754	1222.714	386.967	11343.937	203.424	298.986	175.368	1228.682	635.189	785.235	134.729	4615.936	6349.591	333.167	1192.183	289.25	217.432	2775.957	328.064	8937.634	143	0.902	1413.472	482.997
27075.206	30036.83	20184.85	32339.146	25102.002	37828.085	21369.61	33345.504	1005.457	458.127	373.839	572.663	4373.73	2380.551	407.061	9598.266	261.08	366.903	159.355	1280.889	723.906	640.981	156.369	4141.329	9696.073	292.439	1542.327	318.432	165.639	3285.377	303.167	9166.289	118	0.953	341.576	481.873
23000.988	25480.853	17069.692	25886.38	22174.966	31047.564	20821.576	31527.766	866.196	446.561	372.148	451.299	2849.791	2760.997	337.026	9234.413	263.026	388.519	189.37	1062.202	628.619	532.101	138.875	4052.538	10990.042	311.082	1020.178	291.815	128.589	2258.26	278.147	8778.163	157	0.945	410.067	483.01
18026.176	19697.717	12937.4	19571.207	16683.389	23418.362	14751.557	22178.181	763.038	578.348	497.789	694.366	1806.142	1636.529	303.353	9600.438	221.657	470.218	265.609	780.173	401.438	545.796	133.059	3439.881	7306.802	390.126	1602.264	274.642	140.761	1643.753	264.869	6260.186	136	0.994	524.779	482.544
18007.938	20729.46	13436.906	21146.899	16585.982	25738.195	15779.237	22752.272	741.408	425.788	340.595	622.647	1835.971	2263.138	302.624	7802.94	270.662	383.089	195.389	797.139	375.482	515.886	152.23	2663.429	7988.261	341.914	2270.207	339.424	166.635	1874.756	306.158	4963.933	98	0.98	614.245	481.224
12922.966	14191.554	12086.762	17816.772	15349.955	23783.839	15150.449	21747.931	666.277	379.394	300.577	460.253	2065.871	2101.232	289.485	6482.997	177.133	200.675	191.249	787.697	568.909	374.05	187.795	3192.265	1948.976	311.307	962.441	287.467	220.033	1414.202	341.67	7155.163	135	0.913	885.944	483.189
14275.894	14917.394	12851.199	19233.119	15879.125	24681.876	14585.361	20834.421	638.929	358.644	311.987	395.456	1862.738	2453.46	255.278	6611.289	195.111	257.062	171.678	729.451	561.992	455.601	167.189	2519.337	5553.172	289.185	1048.491	271.783	777.495	1475.011	350.231	5900.278	111	0.994	896.5	481.752
13174.813	14719.924	11907.953	16806.846	15368.337	22086.224	15077.769	20742.53	627.756	373.398	294.126	545.322	1654.844	1726.902	283.258	6632.632	192.689	250.277	163.536	739.407	512.674	507.822	145.196	2756.769	5473.096	317.853	1412.97	267.971	202.546	1242.613	385.229	6537.931	100	1	908.32	481.5
16227.09	17762.547	14414.253	20713.691	18972.937	27025.211	18480.918	25081.357	688.884	427.669	293.515	592.766	1776.548	3787.805	311.46	8224.099	161.76	220.523	143.052	711.956	284.584	463.228	130.735	3063.584	4667.586	351.94	1051.385	255.216	175.618	1349.63	329.616	6894.531	115	0.999	1096.117	482.187
22172.034	23434.676	19573.968	28235.623	24123.871	34364.107	23821.086	32089.77	966.202	602.036	388.976	794.485	2889.548	2839.539	368.428	8888.361	200.557	266.016	144.119	945.64	439.069	714.312	123.203	4349.472	8431.724	324.945	1404.186	284.847	98.666	2446.799	332.688	9471.605	152	0.949	1226.73	483.553
18788.876	19378.296	16474.982	24627.303	20447.089	30419.807	20338.795	28457.708	1027.656	535.796	410.826	718.422	2060.694	2853.722	353.39	8609.47	194.281	261.061	141.403	751.044	610.643	438.788	122.235	4206.613	7307.41	288.286	587.897	294.904	2285.824	1861.638	313.911	10270.752	181	0.943	1267.351	484.483
18783.628	20075.132	14450.359	23832.664	17045.831	28493.812	16409.603	24463.97	1276.811	639.058	461.759	1034.293	5267.994	1225.744	421.654	11200.383	238.495	273.247	172.904	1616.286	657.138	769.301	140.97	4907.94	7970.485	373.472	1227.463	272.597	609.52	4308.505	268.839	9345.653	114	0.948	1432.842	482.5
15065.864	16418.449	11870.49	18744.015	15416.963	23148.303	13077.663	20389.542	765.201	400.777	342.151	474.316	2538.67	1801.86	291.634	7578.753	232.581	305.717	147.823	1148.105	732.32	533.157	139.135	3273.655	5587.004	360.907	685.284	257.138	998.611	2419.457	309.602	7255.941	152	0.939	538.079	483.842
13204.892	14594.906	10639.783	16255.582	13917.905	19506.49	12268.712	17493.933	686.924	428.831	894.508	412.971	656.032	3475.78	225.524	6819.673	206.088	219.11	167.06	1536.089	160.448	1359.084	180.137	2035.918	4362.653	321.129	965.097	299.152	4059.688	1250.609	318.907	5393.985	139	0.94	578.86	484.543
10611.435	11757.874	9583.632	13810.671	12405.104	18547.169	12023.946	17394.146	740.88	473.967	328.619	512.145	1780.604	1685.588	281.352	7992.148	183.497	170.851	152.639	945.219	283.019	651.537	134.557	3447.374	4667.126	306.905	1078.636	266.314	154.418	1408.522	289.977	6975.686	96	1	1074.771	482.771
18879.069	19751.041	17157.023	24776.579	21100.32	30607.718	19730.79	27175.088	769.842	477.489	326.815	566.389	2171.237	2679.945	341.716	8263.605	160.46	239.167	138.031	906.339	539.423	585.244	114.882	2981.772	5751.061	299.016	1098.603	259.684	144.344	1632.413	321.056	7243.278	210	0.907	1122.09	485.305
14602.565	15796.644	13092.937	18714.425	16792.273	25098.792	16809.269	22916.172	944.943	494.213	368.67	662.185	3331.163	1572.312	361.882	8223.323	171.184	188.735	153.904	1168.65	834.711	625.788	111.687	3579.277	4840.854	282.885	1079.038	284.01	2190.99	2612.039	325.18	8363.513	283	0.806	1166.32	486.624
17510.186	18349.472	16264.453	22113.161	20391.66	27531.304	20498.044	26122.306	882.32	426.944	494.141	676.364	1141.08	1326.635	304.344	8377.506	163.982	181.892	166.956	1520.566	305.818	534.446	122.658	3033.845	6475.522	279.523	987.253	259.299	8801.636	1557.997	419.865	8131.962	213	0.912	1191.664	484.585
20498.712	21427.209	17794.985	25615.42	22023.77	32000.746	21550.923	29104.672	1051.418	537.636	402.423	697.205	2720.564	1864.848	356.11	9005.173	186.062	262.93	153.674	874.811	742.024	455.084	121.189	3922.465	8252.906	279.542	595.023	293.563	1003.449	2960.573	303.226	10072.765	234	0.876	1277.786	485.632
14743.133	15486.398	12446.138	18662.681	14509.581	23943.827	13734.949	18451.089	936.503	326.906	412.514	387.713	362.523	867.826	223.1	8965.82	165.128	209.398	175.413	3536.678	158.336	441.991	131.661	1918.584	6495.224	271.767	343.872	280.834	20390.73	2389.62	739.703	6493.614	206	0.882	1315.563	486.218
18979.263	19651.955	14746.953	23427.161	17702.434	29389.878	17081.386	25749.064	1245.052	651.418	465.713	1114.567	4017.981	1850.371	417.631	11177.427	203.381	235.484	169.963	1071.623	561.633	790.999	135.587	5328.795	4607.142	333.449	779.687	272.328	127.905	2862.463	272.695	10244.411	168	0.8	1404.72	486.25
17294.005	18446.184	13339.359	20332.595	17121.059	24744.518	14832.921	23332.979	826.719	423.67	350.453	538.973	2487.842	5453.827	316.383	9421.815	230.407	302.336	191.446	957.478	576.18	511.425	129.274	4490.14	6219.764	307.724	1157.135	256.827	121.791	1967.813	270.808	8443.68	134	0.98	475.455	484.627
13050.016	14123.533	10597.934	16545.624	14122.774	20234.226	12487.748	19131.886	868.531	359.352	511.653	522.703	896.025	850.33	260.636	7445.61	218.194	229.422	184.962	1769.285	221.733	396.389	137.316	2979.945	5935.647	330.701	1321.399	237.887	7104.003	1298.439	329.774	7606.974	116	0.977	511.828	483.724
17404.009	18337.558	13713.398	20545.183	16591.22	26688.528	16140.471	22791.993	1365.988	558.377	413.22	867.158	6904.122	1031.057	453.314	11191.667	202.775	257.632	158.97	1562.121	1319.331	779.619	144.026	4115.326	8958.222	338.496	631.42	273.311	1556.496	4331.111	401.148	9014.47	104	0.974	1357.5	483
15415.675	17496.761	11438.098	16994.368	14915.799	20544.664	14210.893	19996.387	683.858	390.244	317.325	459.907	2066.04	2332.201	293.783	6547.711	207.021	318.218	196.085	975.169	519.094	474.883	157.112	2518.583	5716.925	308.232	1051.688	299.641	115.319	1661.142	306.918	4647.399	109	0.976	662.693	485.014
17137.504	18607.915	12447.724	18907.203	16331.127	20993.066	15559.549	21146.408	711.492	420.492	341.485	533.53	1399.439	5189.984	317.093	4825.144	226.552	350.266	162.858	707.433	308.674	409.458	164.775	2150.117	6691.927	272.137	1174.576	279.317	117.431	1462.566	293.483	4870.566	108	0.98	714.398	485.046
16102.644	15843.335	13199.977	21822.125	17043.41	25007.382	14413.627	21479.839	676.046	410.409	314.203	455.392	2092.05	3982.595	302.517	4572.7	212.449	290.298	177.949	837.392	393.105	430.046	162.922	2149.509	5573.771	273.227	1204.348	296.83	164.032	2021.069	374.513	4855.421	113	0.981	720.606	485.119
14824.235	14608.481	10614.196	18800.52	14440.753	21218.808	12783.349	18113.158	783.776	316.252	244.752	509.89	2039.986	1592.47	270.69	3711.351	256.239	331.714	173.974	900.157	461.253	475.152	153.105	1773.068	7034.177	314.551	856.618	273.345	151.776	1822.62	292.976	3512.585	197	0.851	781.784	487.85
12420.383	13543.669	12018.81	16573.687	14332.448	22725.13	14167.687	19768.057	448.864	327.867	461.672	461.34	1484.818	1264.17	259.331	4750.664	164.22	219.848	192.953	763.997	445.33	336.861	161.805	2143.249	5456.528	299.167	742.36	261.163	3261.57	1614.536	368.139	5420.04	183	0.892	850.238	488.003
16868.972	18444.794	15489.792	22013.509	19252.958	28695.292	18270.387	25110.069	747.161	428.349	307.097	440.541	2163.779	2680.699	255.03	6770.556	195.582	257.814	160.943	797.758	580.266	489.428	161.601	2735.7	5182.512	307.06	1195.428	269.384	190.317	1779.858	472.798	6237.921	102	0.974	903.029	485
14167.222	15418.65	12693.155	18366.535	15630.353	23299.204	14406.26	20210.856	611.626	399.574	306.751	578.06	1725.142	3925.876	261.035	7512.073	181.453	213.123	163.172	682.958	351.24	514.771	132.804	2630.85	5196.498	370.075	1259.136	269.125	201.276	1179.501	296.386	5692.922	111	1	946.878	484.608
12734.075	13169.008	11042.058	16301.93	12591.687	19931.915	12019.066	16334.503	914.892	316.591	260.945	280.039	259.093	559.138	200.22	9928.767	154.453	196.747	215.539	1569.968	136.964	9506.947	143.306	1766.374	7223.55	257.473	530.472	278.499	8694.874	699.922	738.326	6187.047	113	0.981	1330.252	485.181
17542.971	18642.557	13941.297	21628.647	17174.933	27849.918	17155.054	24871.029	1029.595	635.829	434.504	910.97	3887.193	1302.319	450.926	10725.625	181.943	260.613	157.087	1195.294	867.379	628.247	134.084	5077.324	5190.327	344.082	1053.944	272.75	491.857	2735.049	337.849	10204.404	129	0.97	1372.128	485.624
18287.052	19267.709	14779.774	22553.458	17618.075	26344.899	17010.43	23096.587	1088.698	524.897	474.944	426.327	433.582	692.165	306.917	7812.206	234.024	207.925	164.895	1483.314	174.167	448.287	142.874	3017.431	7536.096	300.43	361.689	286.222	9678.704	1034.575	860.613	10007.062	261	0.73	1445.787	491.278
14115.285	13969.555	11904.061	19756.6	15332.969	23823.261	12206.719	19203.229	1029.067	400.107	312.899	498.444	2448.024	2154.443	305.99	6032.214	200.413	262.576	184.468	780.172	664.987	481.552	152.295	2498.795	3689.478	290.459	775.884	311.559	131.429	1940.941	288.091	4968.162	110	0.955	668.209	487.264
12319.652	12538.483	8980.626	15430.77	12018.298	17222.446	10400.648	15063.966	729.651	350.32	264.949	539.352	1834.755	2053.456	311.753	3878.434	207.61	296.037	168.888	890.632	433.94	461.124	151.279	1997.429	4015.737	278.917	1339.881	266.824	694.185	1522.854	301.652	3740.969	134	0.942	768.545	486.843
19485.059	20868.161	14677.879	25390.836	16642.026	28517.002	14765.953	23075.772	1080.538	577.904	751.35	523.377	1393.348	1141.095	359.694	9449.634	259.721	223.546	172.881	988.571	319.823	430.682	145.471	4056.706	7201.841	366.544	1570.514	277.054	4010.425	2485.13	317.491	8664.634	142	0.91	1514.993	488.394
19430.167	20978.57	14018.667	24204.926	15151.74	27444.882	13884.605	21176.89	1096.562	580.35	439.7	840.602	3569.379	1506.761	373.042	11145.548	266.946	258.782	172.295	900.309	681.438	627.314	141.673	4168.988	8793.63	415.438	2075.528	278.276	459.048	2622.645	292.983	7687.59	131	0.921	1523.553	486.996
23117.865	26680	16468.522	24284.121	20712.394	28782.471	19500.334	29410.434	955.812	455.42	380.186	586.233	3426.113	2050.699	407.13	10403.348	264.932	347.938	164.431	1360.479	704.019	578.462	152.897	4170.056	9814.548	329.421	1639.488	318.726	347.001	2696.892	299.308	9091.064	137	0.963	340.974	488.434
17787.33	18636.202	13985.904	21933.492	18271.855	27055.226	16075.677	25796.871	850.286	440.314	360.897	524.625	3949.092	2417.27	338.314	8980.279	232.838	261.524	188.502	1180.816	907.856	534.265	145.726	4174.449	6190.685	308.55	583.426	282.872	178.243	3123.724	289.469	8652.347	100	0.967	414.42	487.7
14361.05	15573.06	13007.534	18131.494	15863.241	23183.658	15026.144	20418.49	607.585	518.914	295.044	528.527	1463.939	4916.775	244.661	7429.765	162.796	201.321	157.243	691.613	332.289	487.977	135.149	2394.306	3619.775	325.567	1092.092	255.409	239.892	1225.585	429.758	5530.218	218	0.793	937.55	491.716
14053.879	15292.094	12842.06	18865.583	16011.475	24352.436	14986.848	21193.691	637.737	383.28	312.203	473.728	2011.067	2459.257	275.133	7766.805	180.965	208.786	136.946	791.032	417.792	506.968	128.709	2765.786	6267.971	363.688	1645.143	268.175	201.098	1613.923	338.221	6176.066	111	1	960.608	487.878
17811.643	19959.513	15329.138	22142.432	19577.02	27739.189	18701.844	24681.423	777.073	526.26	279.511	605.973	1999.791	8510.238	333.183	7667.654	177.762	217.071	131.713	842.509	430.529	565.55	119.993	2835.278	4691.725	309.216	1075.103	269.173	268.212	2027.403	318.229	6770.385	109	0.989	1062.161	487.894
17255.775	17410.49	14313.015	21576.303	16813.563	26749.287	15766.755	22701.347	1230.765	527.689	401.826	998.085	5806.079	1167.05	416.366	11147.864	205.197	263.568	178.594	1539.445	1172.829	679.447	136.776	3777.153	10712.632	352.782	442.655	281.733	2344.638	3622.471	464.751	9199.157	128	0.974	1351.562	488.242
19148.022	20668.133	14510.505	24255.777	18008.867	28309.529	14874.732	24364.397	970.593	434.558	362.324	523.069	2501.922	1344.026	338.604	11549.5	254.708	259.96	162.793	1028.886	600.455	574.149	151.706	3882.897	8284.089	308.298	1325.384	319.34	785.65	1973.536	383.054	8823.876	171	0.891	309.605	490.465
13062.023	11524.275	10614.038	19160.871	13877.693	21686.428	12092.962	17346.895	724.91	285.003	213.507	513.511	2202.322	1032.917	226.719	3922.867	249.279	280.746	180.141	659.164	341.295	404.946	117.285	2318.285	3889.709	270.172	772.251	246.499	200.139	1921.027	274.415	3222.128	123	0.993	804.785	489.524
14942.474	15895.946	13702.355	20162.89	16855.123	26266.426	15858.093	22407.292	614.658	337.781	271.457	386.757	2242.967	1951.501	286.029	6287.719	192.536	279.133	176.921	827.742	648.112	458.611	178.204	2454.586	6439.902	299.063	755.816	283.698	120.176	1488.468	342.182	5813.556	108	1	893.5	489
16755.831	18353.932	15592.558	23045.616	19472.992	29768.483	18440.576	25487.786	630.874	368.622	312.389	444.456	2061.174	2677.831	261.428	7670.57	181.865	226.078	125.841	795.429	629.344	532.812	121.671	2549.018	6543.214	368.752	1640.16	245.701	150.311	1501.667	332.817	6033.593	146	0.972	967.986	489.342
16968.366	19318.091	15302.079	21382.142	19103.336	27198.834	17852.583	24137.844	620.194	361.565	295.654	428.231	1897.27	2590.061	262.046	7979.087	178.967	256.291	130.232	761.497	499.348	477.546	118.523	2314.282	7608.775	345.09	1203.1	267.256	392.744	1319.509	335.026	5751.405	111	1	978.878	488.608
13859.628	14758.707	12802.481	18618.014	16217.99	25277.849	15941.86	22165.532	897.973	366.281	368.105	600.392	1249.401	2115.708	312.698	7350.955	171.798	189.906	134.021	952.02	298.714	404.427	131.635	2936.495	5258.873	277.259	1063.953	265.285	3398.387	1449.689	358.09	7555.105	172	0.867	1095.738	491.669
18030.891	19224.831	16204.389	23670.332	20260.616	30120.33	19605.663	26601.805	779.748	488.239	324.471	666.771	2390.12	2683.746	347.566	8683.349	161.96	240.733	145.427	796.154	700.09	616.945	114.934	3206.4	5779.474	280.534	1034.55	262.286	331.259	1859.211	303.372	7300.582	138	0.954	1132.543	490.058
16742.626	17673.542	14880.667	21277.369	18823.957	27987.253	18708.315	26113.573	882.974	512.864	381.536	842.424	2457.947	3661.482	379.345	9208.814	169.776	215.466	136.692	1091.551	556.146	701.359	116.763	4179.58	4434.106	301.103	1443.194	269.435	119.387	2222.497	287.549	9207.123	117	0.985	1209.987	488.654
13810.9	14526.039	12203.39	18176.3	15153.86	24079.06	14792.534	20997.872	1400.338	561.902	384.718	869.91	3362.864	1917.493	404.213	9579.116	160.001	227.54	153.855	1037.917	846.085	526.579	122.74	3862.084	2995.181	310.548	976.354	295.978	1096.801	2302.478	284.553	8759.128	112	0.973	1252.821	488.866
20339.02	23001.304	14988.547	24234.651	18195.306	26531.052	15189.407	23727.85	1093.498	504.195	398.335	609.156	4320.935	1235.756	383.811	12653.838	282.633	379.033	164.42	1475.653	973.847	696.072	157.638	3997.446	12176.365	313.405	1482.762	322.523	187.534	2651.363	308.789	8220.554	117	0.944	302.423	489.517
22860.563	24213.089	17929.34	28978.598	22729.276	34954.325	19353.299	31090.009	973.503	461.395	382.662	602.39	3883.654	1706.741	391.452	9993.569	263.38	300.727	163.902	1405.055	709.206	705.066	150.029	4281.723	10975.44	291.398	1506.005	313.219	1590.143	3138.241	485.968	9628.46	109	0.976	348.922	489.739
17013.004	18136.076	13926.833	22358.486	18470.781	27891.521	16234.802	25310.618	669.983	355.057	348.796	438.941	1774.487	2553.753	276.911	8841.556	230.678	239.26	207.027	890.19	276.443	468.002	126.502	3713.948	8405.794	308.29	1057.359	253.012	227.129	1777.467	254.637	7275.042	200	0.872	485.265	493.825
16895.996	17473.021	13391.358	21206.218	16264.799	25515.041	14097.019	21207.821	663.065	353.753	327.752	462.613	1939.116	2213.648	249.008	8519.183	232.237	297.712	212.683	727.466	439.052	498.928	143.868	2316.139	6527.448	329.702	1626.145	317.323	160.726	1934.799	257.434	4252.043	125	0.992	606.764	489.956
17445.998	18516.346	16157.638	24059.863	20034.02	31284.72	19107.47	26259.585	818.426	408.113	298.06	514.092	1626.146	5212.167	317.105	7632.682	174.259	201.391	130.349	690.755	407.203	469.707	122.684	2418.084	4808.283	293.105	651.103	270.807	1032.565	1437.797	354.472	6099.419	171	0.954	1054.991	492.149
20219.601	21810.598	17405.488	24418.702	22015.918	30419.964	21859.458	29505.261	998.123	631.856	408.766	869.418	2964.644	2434.758	385.501	9117.478	202.535	252.737	152.553	1096.486	744.419	806.576	125.522	4597.813	7278.936	376.202	1742.612	279.284	122.959	2380.994	344.392	9521.631	170	0.898	1230.588	492.535
18013.595	20912.459	12752.067	22200.483	15208.655	25377.559	14415.642	21704.499	1059.869	578.639	414.411	868.542	4569.509	1004.83	409.287	10534.332	228.105	244.845	169.868	1034.356	919.134	483.312	144.819	4079.416	3977.614	336.68	943.928	279.018	475.186	3266.132	243.961	8192.181	98	0.993	1504.592	489.092
16218.338	17435.851	12794.903	20641.892	16505.868	26034.497	14206.507	21885.607	893.644	354.8	465.103	428.953	1133.46	2296.139	230.688	7101.798	235.374	275.276	192.44	1806.734	410.583	509.885	141.621	2806.611	7902.287	295.368	681.034	248	4821.487	1170.739	385.748	7247.99	207	0.883	507.123	492.645
14540.585	16951.272	10959.826	16337.547	14494.329	19694.561	13528.854	19107.973	745.845	434.14	339.823	624.055	2026.905	1677.769	291.773	7000.024	214.55	352.264	202.293	947.885	475.59	483.133	149.098	2928.712	6004.19	347.088	1857.651	312.221	113.887	1388.527	315.958	5385.531	123	0.993	651.549	490.98
14775.426	15993.155	13894.148	20056.503	16706.6	25729.539	15435.266	22014.126	614.568	364.073	288.794	569.381	2306.465	1425.799	270.772	6594.207	166.378	256.115	206.281	664.942	475.88	428.906	168.708	2607.93	5817.835	305.687	988.58	276.298	205.703	1824.218	351.059	5504.389	142	0.886	860.669	493.155
15923.425	17521.532	14600.523	20338.232	17834.434	26139.248	16897.076	23004.195	693.956	381.401	284.766	406.62	2036.824	3460.944	242.717	6829.665	187.334	278.124	164.389	787.912	534.077	469.332	167.369	2450.069	6233.521	316.091	769.448	264.207	140.427	1596.304	357.362	5907.462	114	0.99	900.158	491.237
10178.392	11427.058	9215.989	13023.224	11838.413	17171.718	11167.537	15616.895	791.721	394.279	298.891	639.19	1520.679	9911.834	340.878	7429.331	153.297	168.936	125.607	975.173	544.408	461.366	123.066	2383.884	1860.899	281.989	1128.952	262.572	1746.085	1553.098	426.243	6283.754	101	0.977	1041.876	490.312
13515.778	14741.556	11914.549	17037.888	15277.78	22751.39	15143.637	20923.735	814.021	497.302	324.853	810.331	2090.691	2568.636	331.655	9143.718	159.385	214.706	165.073	997.077	569.745	735.695	108.118	3344.082	5402.568	270.558	1385.795	265.071	585.388	1388.568	318.427	7087.838	163	0.923	1142.776	493.285
11358.822	11955.313	9834.423	14262.953	11463.513	18236.89	10819.683	14194.144	750.531	317.237	320.074	424.175	330.201	908.089	206.597	7642.496	158.069	183.217	170.321	2216.521	151.973	402.313	124.301	1722.567	7507.412	279.754	328.1	286.69	9825.777	876.42	733.937	6573.282	125	0.914	1297.196	491.956
19826.651	20999.774	15551.919	24138.477	19000.881	29427.379	18657.191	27179.763	1101.17	659.251	477.072	931.23	3271.4	2676.886	413.563	9488.877	200.787	271.745	159.132	981.075	603.417	650.113	140.007	5162.017	6286.217	329.114	931.632	282.453	276.129	2702.143	307.602	10750.833	200	0.845	1392.27	493.405
20057.484	21719.496	15319.383	23399.619	19763.327	28191.014	17617.451	27804.14	873.118	445.211	362.722	501.469	2875.154	1863.169	342.201	10625.678	249.03	335.913	176.661	1191.049	605.588	612.616	139.971	4339.602	8781.819	321.784	1273.869	305.728	488.599	2453.686	307.407	9238.954	242	0.924	385.897	494.607
19369.737	21756.578	14395.444	21746.063	18567.686	26514.192	16812.865	25838.308	823.638	430.352	363.754	526.633	2881.864	1882.536	320.269	8327.627	232.938	286.382	186.132	1060.43	780.771	541.377	139.695	3992.479	7839.142	288	723.053	276.741	504.441	2285.517	339.614	8742.748	177	0.931	419.975	493.014
19077.309	21743.895	13744.022	19680.268	17603.827	24063.445	16663.995	24294.751	772.164	408.299	351.573	419.989	2263.514	1623.909	288.01	10249.104	229.353	323.832	180.775	1079.579	414.984	593.002	143.186	3560.762	9411.218	330.639	1633.177	270.449	286.991	1750.436	287.98	7208.528	135	0.96	447.233	492.211
12219.364	13501.742	9353.67	13987.098	11981.287	17253.498	10411.026	16640.827	844.805	395.515	328.458	603.525	2070.159	931.422	320.857	10308.758	209.422	242.988	204.385	911.772	323.897	541.273	132.306	3427.304	4795.794	305.916	1502.688	269.556	321.958	1595.262	299.433	6716.71	121	0.977	464.492	491.756
15971.105	17834.415	12363.476	19133.149	16039.425	23670.978	14126.074	21425.4	699.608	424.758	348.67	460.497	1744.467	5424.702	270.674	8668.79	213.927	272.648	188.067	931.484	613.111	525.772	142.758	3133.12	5202.633	399.836	1480.736	264.596	138.969	1718.481	266.607	6171.731	197	0.909	533.434	494.571
14067.411	15321.59	10544.722	20862.536	16698.166	23954.515	11302.864	16853.309	853.628	402.333	253.411	517.024	1385.461	915.405	259.85	4342.468	235.327	287.257	156.523	789.526	341.551	343.569	149.547	1794.881	4989.787	238.795	813.614	261.817	624.503	1420.783	292.781	2925.08	125	0.94	818.98	492.756
21286.74	22439.122	16869.276	26051.358	20324.627	32414.527	20227.139	29117.131	1031.178	640.869	433.186	927.028	3767.544	1825.771	426.692	10217.103	193.777	282.94	159.004	1140.658	618.3	638.863	135.745	5087.397	7416.481	309.806	1097.139	279.011	648.039	2913.656	316.285	10351.043	160	0.929	1373.688	493.281
23379.888	25564.696	16757.363	27325.527	19134.028	27482.317	13412.916	21371.382	1118.907	520.988	400.091	500.93	5363.743	1337.683	371.89	13202.461	322.063	399.714	176.666	1505.562	1197.881	614.95	144.696	3486.797	18890.364	332.18	858.853	298.351	297.409	4028.99	305.734	7398.01	119	0.961	294.466	492.693
17697.191	17657.829	14662.751	23607.863	18736.044	28748.226	15043.056	24283.394	682.936	398.909	344.964	411.733	1788.928	2257.97	301.232	9555.868	196.443	201.834	197.429	1129.49	574.028	508.697	137.846	3512.853	5207.428	318.68	1525.7	276.97	512.656	1717.526	308.892	7443.269	133	1	429.365	493.635
15109.245	15997.012	12100.963	19545.213	15901.084	23943.928	13699.777	20662.786	716.199	392.221	321.512	572.942	2511.003	2131.603	309.055	6579.516	224.749	332.908	187.736	915.199	602.301	449.69	153.484	2504.887	7367.829	299.228	1335.563	320.884	126.134	1882.715	286.698	5002.682	117	0.985	659.474	492.526
15755.435	16387.507	12975.704	20680.381	16816.377	24506.357	15583.675	22005.948	733.827	367.861	300.662	498.069	2413.122	2538.417	300.1	4063.368	214.283	315.11	147.612	849.143	566.59	398.866	164.459	2058.033	4384.344	258.656	739.11	275.679	147.979	2390.455	365.892	4528.166	110	0.967	732.964	492.318
16659.322	18813.544	15590.669	22084.165	19733.147	28662.283	18934.67	25548.187	588.068	350.957	286.377	464.634	2019.121	2172.256	282.116	8402.301	177.936	225.433	137.407	779.157	504.873	516.963	116.534	2389.073	6255.718	348.096	1407.892	243.616	139.137	1486.954	368.036	5693.188	112	0.96	972.527	493.339
19828.487	21209.44	16020.69	24729.431	18967.833	29835.963	18826.745	25715.419	1230.387	572.313	672.572	583.606	1229.081	930.301	364.71	8582.389	260.254	225.666	158.638	1420.979	290.59	567.751	136.675	3843.139	9150.402	335.478	813.517	298.323	8433.128	1756.971	489.007	10785.786	126	0.896	1433.563	494.635
27950.096	29604.099	19713.606	32001.874	22302.577	32665.127	15653.725	24936.304	1064.842	479.788	455.398	560.771	4917.149	1391.993	350.562	13650.126	329.821	471.756	156.947	1397.129	1005.028	678.852	146.056	3187.548	24332.592	330.584	1147.207	301.856	749.976	3191.097	333.803	6739.165	288	0.841	284.986	500.139
18747.519	20079.03	15002.959	25833.621	19083.91	30330.956	15803.342	25542.129	876.384	343.712	350.191	457.426	1098.221	1098.823	291.735	9044.369	224.199	217.133	171.948	2043.539	280.34	653.243	154.676	3413.977	8581.954	263.561	694.664	303.337	13323.828	1236.323	1119.281	9465.172	126	0.921	352.056	495.968
18665.053	19484.314	15302.378	24591.58	19940.862	30961.397	17106.145	26678.635	784.108	405.211	366.094	471.537	2228.984	2957.76	303.668	9416.617	195.493	243.054	178.809	896.991	364.776	511.447	137.16	3576.569	5844.872	301.503	1548.288	269.592	120.922	1971.926	283.295	7268.539	221	0.804	452.844	498.726
13784.48	13955.282	10071.264	16923.541	13608.706	19521.029	12296.67	17743.076	870.482	371.007	297.795	498.887	2333.177	1931.785	299.838	4134.149	300.845	323.184	184.528	965.186	495.962	549.786	157.713	2168.157	12399.563	284.444	1118.029	271.078	380.062	1944.777	356.215	4523.949	193	0.887	763.137	495.79
16100.171	11177.712	10282.454	19886.271	11791.76	18774.252	11545.156	16088.591	670.443	345.469	279.407	368.311	990.484	3292.149	267.161	4555.47	218.51	210.872	185.883	790.89	415.541	367.898	151.931	1832.797	5450.815	306.246	917.181	223.465	2837.599	1177.849	301.669	4208.178	121	0.921	837.715	495.045
17522.488	19853.033	15819.969	21760.619	20231.14	28756.209	19826.563	26008.928	805.245	455.471	286.682	546.966	1810.507	5816.259	307.85	8082.193	176.477	199.384	124.138	845.644	329.84	535.835	125.883	2822.196	4997.49	329.34	976.274	272.44	197.306	1678.299	334.044	6618.165	151	0.978	1063.334	494.142
17259.815	18439.155	14738.819	21049.618	18129.279	26711.877	17422.769	23788.084	1271.3	568.758	409.062	840.837	3512.227	1756.125	395.027	10093.421	199.081	271.633	149.632	991.569	760.289	648.937	126.114	4023.901	5576.208	319.737	1755.192	291.465	598.956	2371.282	285.707	8957.508	205	0.885	1254.315	496.807
22424.399	23091.064	18513.082	29455.046	21657.829	35632.457	20832.282	30818.644	1089.2	663.542	447.281	993.112	4454.932	3231.625	443.507	9816.901	206.06	302.245	161.643	1044.678	638.725	786.523	130.395	5026.791	8239.844	326.897	911.63	272.65	727.634	3400.864	303.638	10294.712	160	0.939	1383.956	494.562
23444.555	24947.993	17326.705	30109.231	19403.835	33353.843	17474.796	26895.784	1139.392	594.34	436.618	794.132	4894.533	1186.679	374.653	10349.673	270.632	301.946	171.567	1450.907	1172.972	663.386	141.645	3745.211	8955.453	341.249	597.058	282.827	466.094	3539.766	244.561	8229.481	253	0.851	1497.615	495.54
23126.548	26669.85	16684.551	25682.55	21233.308	30828.329	20009.389	30319.256	1010.634	434.89	354.575	562.8	3506.209	1587.111	385.081	11201.5	256.669	318.641	177.533	1259.739	638.622	596.744	149.23	4008.038	10588.035	301.839	1432.711	310.535	1061.375	2703.789	563.654	9218.167	137	0.963	344.055	495.77
15411.502	17624.15	11587.831	17450.393	15273.904	22437.047	14727.098	22324.822	814.084	419.978	369.435	656.783	2354.313	1956.66	311.955	8154.045	239.496	309.668	196.785	1141.265	530.83	510.304	128.987	3760.593	7732.428	319.521	1264.314	255.784	2280.538	2038.697	291.823	8030.18	108	1	475.5	495
[truncated: 7,563 more rows]
