# Supplementary material for: Highly multiplexed immunofluorescence imaging of human tissues and tumors using t-CyCIF and conventional optical microscopes
Source: eLife. 2018 Jul 11;7:e31657. doi: 10.7554/eLife.31657 (PMC6075866; doi:10.7554/eLife.31657)
Supplement: Figure 10—source data 1. [file elife-31657-fig10-data1.zip › TMA18n.csv]

Hoechst2	Hoechst3	Hoechst4	Hoechst5	Hoechst6	Hoechst7	Hoechst8	Hoechst9	pAKT	Ki67	pERK	EGFR	E_Cadherin	PCNA	MET	MitoTacker	A555	pCTD2	CD45	VEGFR	Keratin	PD_L1_PE	CD4	ActinRed	hmC	p21	pS6_235	HER2	Vimentin	Catenin	NGFR	HCSred	Area	Circ	X	Y
12194.88	13624.717	8712.884	16485.353	9989.623	20458.321	9356.085	15878.834	910.559	490.635	439.25	611.033	1134.235	377.214	374.94	11810.675	257.616	210.1	245.036	1699.61	1734.872	658.697	185.82	1797.758	2531.705	443.691	641.577	340.481	13419.591	789.901	335.126	3063.374	169	0.88	946.536	180.393
11734.199	13211.835	8922.036	15608.915	10238.49	19529.575	9497.686	14863.403	1218.285	622.045	614.194	458.648	537.044	539.164	411.311	14858.791	343.693	245.643	288.166	628.233	318.39	519.214	185.765	3851.449	9147.835	314.378	324.441	289.467	3914.637	463.445	364.761	8676.62	167	0.9	823.398	184.464
16466.53	18278.269	12324.039	18856.714	10084.546	14598.631	7489.8	11941.418	1523.048	602.769	1580.734	467.788	532.98	363.126	322.073	17726.676	344.43	332.402	270.901	4838.525	300.306	9973.765	147.257	3211.935	11997.157	380.732	414.345	287.501	18985.356	614.983	312.45	4413.515	111	0.964	868.932	184.302
16686.319	18968.349	12408.356	21991.185	14352.35	24545.299	13089.082	21541.39	1202.832	652.703	620.507	811.08	3106.03	591.577	459.357	19423.512	345.276	256.617	256.293	3869.934	6730.092	934.201	188.735	3071.261	8785.177	443.419	728.961	368.251	5508.842	1932.616	354.388	4884.253	230	0.905	970.078	185.974
14922.824	17106.797	11129.61	20179.439	12821.971	25588.839	12454.368	20053.295	1344.304	721.434	778.666	1050.459	2381.455	755.731	528.289	15910.851	354.157	271.238	276.192	4695.693	5287.892	899.254	198.98	3988.921	11056.466	443.197	1179.406	352.542	4381.1	1447.707	413.227	7701.889	142	0.971	923.556	185.106
17474.659	19789.016	12665.541	23180.988	14832.496	27760.858	14702.705	23023.838	1695.96	905.715	816.466	1050.379	3665.349	746.888	538.249	15062.504	522.491	341.814	384.869	7845.63	4537.956	5596.075	222.505	3598.707	13507.773	540.113	1413.256	397.831	18700.867	2283.681	382.528	5158.279	241	0.867	945.766	193.11
11666.776	13902.191	9674.727	16278.573	10146.737	16864.856	8333.498	12757.207	1989.669	1077.255	1095.831	754.111	718.126	615.579	583.157	14221.825	506.477	359.465	384.124	4631.53	313.317	530.174	226.984	5934.79	12437.335	361.17	397.392	348.289	2490.235	357.836	354.983	5302.022	122	0.918	735.574	189.598
10224.678	12082.588	8555.631	14660.062	9703.118	17670.055	9621.851	13843.061	1667.555	853.018	972.104	840.311	639.989	634.087	550.035	16838.242	422.36	301.698	307.858	5302.933	260.081	569.047	208.489	4955.844	6823.177	433.686	442.189	328.433	4576.201	554.044	378.865	8112.664	106	0.993	899.566	190.292
15233.857	16955.195	11330.395	20552.827	13383.623	21213.965	11106.329	16873.312	1770.346	928.075	816.133	726.511	1339.034	594.57	490.549	12946.478	565.284	358.996	444.171	4392.337	3366.615	11792.766	219.417	2076.897	5839.144	652.019	869.781	382.429	37630.138	1016.224	330.702	2795.881	149	0.965	936.064	195.715
12231.522	14689.608	9609.242	16485.189	11540.186	22304.715	11436.998	18063.511	1581.247	879.394	1012.433	817.037	725.745	729.724	567.57	14905.042	383.068	261.788	366.58	6483.037	249.827	421.347	197.443	5989.975	4450.598	447.679	418.192	329.967	3167.036	845.283	333.578	9766.513	149	0.965	909.292	195.621
12108.524	13667.444	9127.797	16976.546	11243.71	21336.268	12105.163	17929.448	1159.507	643.223	699.042	686.478	1221.106	525.682	434.429	16643.838	328.953	273.975	298.01	3231.173	3842.622	2017.84	196.579	3096.737	5410.713	467.696	515.792	387.935	6329.266	1646.494	330.319	4856.295	135	0.949	966.959	197.204
10389.532	11347.167	8147.838	13495.297	13244.263	17767.688	10521.33	15761.333	1953.911	842.966	816.664	706.416	971.964	766.744	546.695	22851.971	482.919	283.794	370.796	11629.699	889.988	764.853	211.062	7077.745	9846.828	373.585	380.386	298.649	5387.317	471.69	379.275	9113.775	128	0.974	860.305	199.555
15444.435	17535.219	13022.296	21824.048	15032.159	25128.722	15409.817	22940.712	1344.539	797.74	762.642	759.739	689.732	730.595	499.578	15055.175	338.872	248.71	258.978	1257.045	718.889	614.522	182.329	4752.377	6608.414	452.444	595.763	306.107	10532.399	1317.238	344.878	9574.403	139	0.95	900.558	206.155
12601.066	13833.456	8905.033	14111.1	9572.508	17503.416	8915.461	13790.09	1660.611	856.737	760.497	775.455	1590.821	835.663	461.366	17281.877	472.287	353.207	405.297	2903.725	2219.927	35630.553	199.113	2793.344	10237.772	562.252	533.668	397.379	21159.649	2065.073	369.989	5011.952	129	0.907	957.516	206.864
9783.14	11723.453	8450.734	14051.714	10077.909	18355.813	10310.168	16086.513	1711.759	865.547	814.749	624.164	695.946	624.326	474.005	14637.75	377.882	287.617	304.554	1028.677	662.689	474.298	178.617	5235.165	1975.694	359.826	421.769	282.85	1944.919	578.858	318.145	11402.43	135	0.949	833.596	207.885
12965.791	13509.57	10624.799	16301.905	13290.77	20903.168	13200.094	18519.307	2878.948	1351.173	1672.231	1012.867	965.101	972.099	711.963	13993.729	700.868	472.542	391.831	7630.141	383.098	1106.441	253.332	10040.786	11125.493	424.303	483.026	323.356	9331.58	954.25	434.999	11619.37	201	0.824	849.54	212.226
12077.337	14488.23	9748.5	17282.776	11185.729	20362.633	10654.273	16339.127	1440.307	747.719	684.41	623.951	1210.548	567.503	435.831	14883.666	363.908	263.919	265.388	1027.087	2550.63	899.628	187.36	3678.493	11056.685	342.299	382.659	308.677	4304.679	1120.487	335.88	4599.61	233	0.793	724.805	211.371
16744.2	19435.14	13535.89	23002.22	16275.074	17802.722	16304.168	24372.619	1898.399	1089.155	1089.253	1260.132	2566.189	537.099	698.627	23064.598	447.462	343.536	399.093	4007.874	4336.776	560.607	238.851	6855.283	9112.953	515.721	1407.589	358.13	9495.466	1371.962	345.641	9284.975	290	0.878	919.69	213.314
18358.219	20912.023	14826.109	21219.351	16956.108	30072.268	15073.735	25587.719	2339.239	1334.431	1269.909	1313.792	1648.989	1126.112	676.088	20346.34	565.38	388.183	398.391	3302.936	2734.271	845.282	251.677	7653.928	5972.543	527.783	972.484	346.94	14218.962	2451.22	415	13298.576	129	0.982	907.453	209.748
13658.699	15340.907	11013.832	18190.572	12418.917	20596.297	12094.994	19076.166	1601.398	909.309	783.595	866.025	1690.852	642.9	476.124	14430.82	450.19	322.187	362.713	3103.412	2743.784	4182.633	198.479	3572.531	10856.035	526.88	714.95	400.861	6978.405	1445.311	326.648	5352.771	139	0.95	945.687	211.838
13218.519	15276.582	10283.514	20049.265	11838.039	20914.418	11870.948	19343.446	1558.618	862.852	971.561	970.485	2534.073	622.303	543.737	14387.312	440.884	324.379	346.825	3475.763	4975.276	1073.513	223.955	4132.497	6713.537	523.701	1152.318	407.322	17117.384	1559.97	388.012	6450.698	125	0.98	969.348	214.18
15019.02	16846.045	11160.659	20301.497	13219.451	24897.652	13494.971	20850.274	1513.643	833.563	755.642	875.659	2355.805	609.629	503.527	16170.525	426.767	313.264	325.904	2455.759	2933.091	826.133	224.206	3751.261	7905.171	506.658	812.177	417.856	17866.582	1526.904	334.38	5867.304	282	0.854	976.39	218.067
10903.09	13146.538	8512.876	15934.205	10091.265	18949.071	10101.2	16158.092	1165.144	636.003	592.647	532.51	948.751	500.425	384.051	13339.339	293.489	245.17	268.199	964.204	1578.681	540.536	188.381	3108.552	7190.66	340.159	485.227	299.977	5714.837	1228.238	334.601	4322.713	135	0.96	700.863	215.019
16312.118	19107.716	12583.218	25857.417	15058.339	26853.761	14347.962	21663.891	1659.806	976.736	989.881	1151.83	2386.522	878.163	605.576	14763.449	404.716	269.686	304.412	3287.542	4151.636	611.595	201.215	6705.032	7688.107	482.209	1315.215	319.05	9148.96	2176.348	340.915	12817.148	132	0.965	900.614	214.955
12986.899	15582.85	10137.835	19058.376	11681.707	21781.047	11326.961	17842.388	1308.666	702.64	626.535	631.652	1035.687	589.592	413.015	15156.678	311.304	248.139	272.728	2097.239	1400.409	2803.542	185.537	3609.999	6933.146	319.741	495.233	310.629	6580.21	1491.564	311.497	5658.176	245	0.867	691.071	220.757
9875.135	12021.44	8378.295	14200.501	10253.773	18152.309	10110.486	14701.601	1780.247	866.405	847.846	727.536	1281.317	691.86	518.613	12231.177	392.455	298.896	262.806	1464.355	2220.941	580.855	182.935	5187.92	3887.2	363.062	500.148	299.034	1795.441	1124.802	328.302	11877.5	135	0.888	827.67	216.885
15171.066	16699.364	12136.113	19052.432	14114.006	23088.878	14444.082	20905.69	1913.444	992.45	851.731	764.301	990.721	686.061	519.807	14531.378	461.2	378.736	348.432	2840.263	1544.267	8418.493	210.815	4172.73	6213.609	538.755	532.121	406.015	8442.324	1685.964	370.844	6609.555	161	0.898	953.065	216.295
14693.354	17613.775	11092.748	20932.848	12571.051	18034.794	8317.747	12687.561	2021.305	928.66	1159.646	668.35	911.304	579.661	551.186	17016.787	635.692	483.28	464.527	1119.809	1548.084	603.121	281.178	3220.351	14676.819	371.934	518.101	349.216	10890.081	685.405	356.417	5071.853	106	0.993	1186	216.5
16969.078	19195.155	13808.525	20236.682	16028.106	25748.526	18699.204	27112.26	1853.494	1067.358	1032.98	1045.987	1516.727	739.934	671.213	16467.725	415.434	305.625	326.003	2766.872	2230.254	778.936	242.124	7208.119	5127.476	512.209	1074.268	329.736	20278.323	1191.452	339.831	12999.676	159	0.957	907.431	218.84
14691.291	16895.741	11675.208	19984.903	13546.581	22848.415	13350.426	20004.926	1623.183	883.844	761.956	649.316	1043.761	603.85	475.126	15384.444	383.742	301.298	342.03	1006.341	3183.805	1025.559	212.609	3779.212	4752.261	336.098	502.83	320.06	7662.419	952.935	322.573	4698.927	178	0.937	710.854	221.758
12277.554	13672.805	9439.162	17241.129	10542.317	20038.624	10417.515	16892.829	1679.164	957.785	854.87	922.341	2352.771	626.652	471.694	13815.628	511.56	327.423	424.438	2840.432	3248.305	8978.829	186.901	3040.341	10408.302	606.857	893.812	368.968	20899.34	1331.092	309.8	3954.93	130	0.978	939.254	220.315
13851.726	16037.391	12031.854	19211.887	15239.408	24272.586	15547.1	23383.607	2250.765	1191.927	1587.651	893.7	833.778	919.194	681.59	12069.076	487.103	345.667	304.584	4373.526	312.785	2735.258	215.7	8990.899	5907.251	438.316	586.021	317.794	8966.497	1004.581	346.093	12698.151	274	0.918	867.562	225.361
10792.289	12223.836	9362.315	14580.266	11284.534	17590.302	11491.945	17133.975	1839.259	1123.578	1047.576	912.437	1046.118	700.166	622.917	8877.232	464.197	304.96	312.936	1002.333	892.384	737.085	215.878	6193.348	4536.201	464.121	515.827	307.678	8227.695	602.858	355.15	9300.084	122	0.985	887.91	222.508
19811.532	21703.237	14923.181	24582.302	17335.486	28465.431	18359.613	27658.743	1822.386	1065.574	954.893	1014.997	1602.707	764.948	571.184	12617.943	503.602	348.962	356.473	2796.5	2744.114	980.979	224.015	4965.389	10816.85	562.659	899.626	416.965	4815.242	1323.448	395.634	7153.8	174	0.907	952.54	225.408
16270.965	18190.581	12277.182	21386.454	16699.18	24986.452	14921.119	22246.813	1631.108	977.876	929.264	774.987	777.907	781.312	558.945	8912.64	378.859	260.589	282.707	1114.269	451.924	583.783	191.636	5352.238	7669.58	481.646	631.717	325.388	13026.607	525.505	340.787	11856.498	198	0.91	900.47	226.025
14714.208	17714.681	12972.606	21085.048	15505.882	24997.978	16603.086	24079.084	2126.101	1147.712	1932.515	862.345	781.232	921.876	644.772	10130.24	446.79	397.283	293.082	4883.673	302.611	2735.129	213.355	8251.147	5158.317	408.362	557.92	321.361	9467.367	1374.776	364.218	10544.247	377	0.789	836.41	233.805
17383.815	19064.184	13186.612	23989.616	15922.875	28578.863	16770.958	25102.697	1575.983	968.582	872.397	1006.402	1921.081	737.813	556.032	12845.151	452.303	309.332	371.321	3146.795	3228.23	861.696	213.479	4870.477	10570.333	577.991	989.966	389.181	6735.606	1346.25	322.7	7079.264	243	0.884	943.833	230.204
14998.539	16892.495	11677.511	20870.677	13731.829	23228.818	14079.87	20818.179	1797.555	1059.545	950.823	1121.49	2267.066	755.482	601.225	14206.312	475.204	357.366	353.843	3896.513	3494.382	4901.619	259.126	5064.924	6294.898	563.562	1065.8	411.177	8881.312	1697.774	393.709	8038.904	247	0.864	971.484	234.387
11032.331	12613.021	8542.37	18424.253	9867.154	18555.206	9829.393	16383.372	1234.838	747.884	696.299	1077.272	1884.745	593.231	453.192	16186.579	363.592	291.864	295.186	2177	3241.807	7600.438	197.324	3520.499	8531.96	509.777	590.131	442.88	5838.226	1339.354	336.849	5714.703	100	1	979.32	230.5
16966.897	19225.889	15173.24	23029.535	19228.469	28916.094	20459.739	28382.342	2341.116	1289.556	1544.236	902.574	879.134	1112.899	715.258	12972.213	490.575	335.208	294.199	2771.017	309.534	17891.651	215.847	9412.685	3721.088	437.679	513.787	321.131	7108.53	742.088	336.883	16128.814	443	0.85	862.385	240.435
15333.917	16552.509	11714.623	18799.691	14155.9	22841.17	15297.084	21624.596	1721.123	1062.024	951.355	922.322	960.014	664.91	565.713	11464.195	428.454	309.999	321.063	1480.711	767.393	526.577	220.693	4886.998	1829.321	576.901	634.347	404.083	3729.022	738.088	365.076	8282.691	153	0.931	955.925	235.042
13816.233	16474.628	11712.45	18746.991	13243.696	23594.899	12880.082	19410.954	1798.873	968.142	810.589	714.681	945.637	860.285	500.289	15349.752	430.582	316.865	320.879	1216.36	1750.672	26299.846	212.709	4188.245	6613.942	329.312	467.297	331.338	5395.742	1172.051	329.621	6896.842	261	0.711	687.787	242.983
15399.488	17753.206	12035.911	22654.798	13909.064	24878.364	13165.117	20114.938	1169.715	585.56	759.151	601.331	1245.515	565.923	382.674	13905.991	304.543	227.437	273.637	1361.847	2157.779	10860.09	181.083	2996.893	9184.085	321.522	593.843	296.118	10837.267	1290.793	286.705	4406.984	306	0.848	619.199	240.523
12576.359	15238.828	9856.437	16702.055	11155.395	19640.205	9838.878	15408.799	1554.75	815.361	991.406	881.35	3219.811	660.888	546.816	17216.664	361.572	270.86	294.271	2315.757	5241.51	10839.693	223.655	4182.007	5594.401	324.258	884.752	314.454	6852.083	2195.272	323.413	5529.848	110	0.998	629.373	239.173
11192.258	13577.881	8962.268	16053.746	9139.93	18836.702	8338.848	14949.322	1250.787	700.738	611.701	801.451	2606.832	663.52	385.325	18573.228	335.503	243.303	290.172	2169.186	7297.522	17845.817	179.172	3179.241	11873.858	329.606	1046.276	313.921	6443.805	2279.676	311.685	4607.794	105	0.997	706.871	238.9
13623.48	15364.277	10512.433	19476.018	13006.523	23895.426	14043.393	22317.779	1512.657	963.099	867.681	1226.148	2984.86	768.062	600.435	12318.945	383.729	271.405	304.985	4231.222	4432.688	708.596	205.09	5235.606	5975.197	571.039	1271.543	371.12	6164.652	2562.488	345.598	7788.56	183	0.918	945.352	242.298
11667.205	13552.208	8886.533	14465.968	11058.176	18236.658	11451.422	20441.547	1259.674	907.901	886.815	699.349	629.365	646.003	512.443	7966.632	264.485	192.573	171.534	3780.636	177.876	260.925	167.553	6715.454	573.025	521.854	429.455	324.077	1042.114	489.248	331.955	10724.13	114	0.96	915.974	241.649
10836.184	13188.536	8991.632	19420.888	10119.012	20428.744	10250.637	17528.973	1654.171	919.421	861.235	973.242	2026.818	820.578	520.544	14051.615	450.884	342.535	354.976	1755.634	2490.43	19730.447	231.288	3887.147	7122.525	354.504	629.739	336.434	6860.336	1916.555	313.966	5643.32	119	0.961	679.408	243.298
14375.067	16001.507	12594.306	18174.49	15389.383	23083.107	15761.478	23471.467	2576.66	1593.235	1442.38	1063.139	1011.914	971.306	822.607	8934.887	613.414	394.353	391.817	2160.345	342.051	569.265	275.283	10654.383	5832.081	537.845	471.724	345.91	2370.367	438.622	403.639	10665.709	173	0.932	896.818	245.072
9259.925	12222.936	7238.873	14081.789	8206.217	16459.886	6959.331	11139.325	1000.279	536.349	569.798	389.566	402.078	394.549	384.993	12248.014	458.586	287.468	426.731	882.855	278.122	1141.723	198.099	2145.837	14295.665	301.961	364.765	308.806	2653.757	372.36	288.567	2942.108	118	0.953	1284.449	244.975
14304.855	16442.764	11331.444	18724.204	13328.594	23630.696	12721.929	18504.221	1497.342	823.454	689.035	681.586	1633.078	1031.845	431.674	18865.39	354.28	280.811	299.279	1343.539	2737.244	44859.792	191.122	3251.21	5909.563	340.374	689.633	325.424	6964.068	1401.931	315.216	4833.515	147	0.978	707.806	245.656
15962.45	18257.499	14571.655	20720.027	17564.845	24244.749	21074.923	25032.741	2348.571	1357.045	1359.341	914.926	845.807	884.921	741.964	12903.951	497.982	404.822	324.023	2795.263	297.052	1706.939	233.547	9052.321	4823.326	418.617	457.158	325.852	3957.971	694.981	372.496	14462.75	223	0.895	846.536	246.365
12635.589	15133.94	9434.947	17694.594	11020.396	20165.408	11031.074	17598.524	1008.891	538.608	606.539	504.176	682.794	437.424	357.033	18529.059	264.486	208.398	267.538	611.69	12667.911	783.441	161.333	3889.305	4843.359	320.408	435.371	302.412	2057.72	564.434	296.278	4943.137	144	0.985	598.861	247.403
11034.241	12767.534	8672.525	16572.653	11268.721	19141.804	11991.133	19389.823	1321.439	950.571	904.064	710.959	638.234	647.517	523.656	7702.436	286.851	203.345	177.724	2986.752	180.274	248.223	178.3	6625.388	563.859	520.519	439.787	323.159	1282.495	409.346	344.148	10912.636	132	0.928	913.5	249
13435.379	15167.273	10256.183	17411.664	12489.935	21480.502	12867.765	22448.443	1252.537	874.784	822.132	714.094	600.765	609.168	475.335	8604.831	282.929	194.708	173.766	4015.732	184.542	249.877	172.992	5845.981	1765.279	557.433	517.439	343.468	3003.117	558.932	364.638	10034.556	101	0.977	925.649	247.163
14692.325	15918.603	11219.598	19054.704	13741.729	23887.776	14861.434	23222.447	1284.01	843.25	854.048	688.564	575.404	639.116	445.145	9604.62	318.963	226.105	232.709	4679.634	260.865	455.978	173.254	4642.558	5868.271	582.944	611.661	348.871	13851.614	664.608	359.42	8297.323	231	0.872	931.777	250.604
16204.848	17052.305	12728.532	19499.764	14938.708	24646.231	18614.244	28010.192	1448.383	903.882	797.326	751.38	829.096	623.463	563.108	13198.169	407.102	274.105	349.899	773.134	505.935	660.123	223.416	4876.643	7310.798	531.196	532.624	342.7	8394.058	859.02	361.343	9476.113	218	0.913	950.835	250.78
14262.224	16207.341	10973.407	19985.647	12853.131	24530.105	13330.834	22358.41	1429.633	860.006	893.819	1152.403	3629.484	835.115	541.296	14921.199	349.933	292.062	297.495	9683.875	6794.275	1024.405	193.682	4155.637	5883.26	537.82	2169.339	372.98	4146.102	2677.587	343.26	7065.047	136	0.945	969.074	249.919
16794.619	19480.072	13605.74	25016.06	16451.531	28145.555	16640.603	23327.465	1615.692	889.856	786.131	776.624	1147.694	653.944	494.694	14514.778	399.232	310.14	309.854	1074.802	1517.659	4614.77	219.435	3895.743	4624.183	326.217	425.202	333.022	6290.944	1297.558	323.979	6536.351	171	0.944	678.968	251.278
11821.655	13435.866	9187.277	16990.46	11789.763	20078.975	12564.475	20239.693	1297.443	928.634	869.464	789.842	631.75	666.501	512.172	7981.103	283.364	204.478	179.7	3983.88	176.957	294.095	170.865	6365.852	1876.964	554.248	483.42	350.47	2347.421	510.232	338.512	10367.176	142	0.945	921.232	253.042
15661.838	17611.161	13672.39	20308.869	17356.701	24740.62	18641.097	25531.366	1807.887	972.414	1480.474	737.284	669.362	869.325	558.86	8765.185	339.695	233.565	190.914	2821.505	214.24	2670.789	154.558	7356.043	3862.595	454.669	515.551	310.484	4639.93	1238.007	290.085	15036.637	304	0.802	882.977	255.832
18000.98	19936.269	13665.459	24275.127	15510.221	26360.331	17272.597	26389.512	1323.821	799.724	822.706	976.661	2339.061	745.63	515.048	17477.443	339.112	272.055	234.582	5146.769	3817.382	654.009	198.634	4168.815	7691.466	515.751	1435.474	364.577	9046.841	1603.234	369.322	7925.509	514	0.767	976.981	261.115
12453.587	13870.368	9467.933	16799.832	11512.314	19965.283	13952.782	20950.821	1521.841	963.432	965.292	1192.755	2710.113	768.524	673.194	15145.429	385.112	279.103	286.373	3299.459	3866.352	1278.356	235.878	5886.956	5906.372	567.778	1319.548	368.061	6784.984	2630.457	379.99	10039.52	220	0.902	960.35	257.25
10204.056	12740.922	12776.602	12825.288	17559.229	14805.552	18258.909	18185.81	2852.376	1676.697	1205.92	912.046	900.407	789.532	672.038	20579.824	549.764	321.165	215.336	300.458	245.95	1667.485	173.974	10464.905	488.519	416.385	362.958	294.926	130.071	299.883	340.544	26433.632	129	0.932	853.826	256.329
13780.688	16135.569	9649.225	17736.947	11144.916	20769.441	9970.448	16376.102	1966.027	1000.606	1016.955	825.66	2844.179	685.316	608.91	19417.331	657.816	407.537	403.964	2555.305	7205.852	1065.628	284.147	4712.2	17307.069	355.618	999.659	318.905	5381.426	1234.356	336.294	5760.16	158	0.951	1294.563	256.494
16373.64	17448.135	12937.274	21347.757	15543.746	27901.006	18485.526	26034.11	1421.147	907.634	1035.163	670.498	580.693	751.571	503.787	9687.896	364.877	259.92	287.097	2770.409	246.09	692.156	194.899	5043.294	7056.001	560.202	525.905	345.748	9477.49	798.992	369.813	9087.756	169	0.967	943.618	258.814
10773.882	12944.891	8672.443	16165.353	10191.432	20415.498	10023.421	15379.148	1075.147	586.673	553.13	605.208	1053.853	457.275	349.512	15024.493	269.483	226.557	210.84	1215.455	2749.773	3337.792	168.067	2542.832	4081.418	301.269	419.307	295.602	4146.356	1562.372	294.71	4596.462	162	0.927	682.494	260.691
10798.402	12699.996	8130.13	16129.107	9621.474	19567.352	9239.976	14292.619	1051.886	601.729	536.646	802.06	2605.247	501.331	368.371	20393.164	295.009	235.041	241.69	1970.885	3792.346	2456.24	166.075	2537.804	8435.343	319.996	727.377	309.455	8990.993	2100.851	310.923	3855.579	139	0.925	699.896	262.392
13741.538	15283.057	10835.054	18077.741	13454.488	25286.255	14938.965	23425.748	1562.026	1095.059	1003.91	801.496	698.822	804.971	610.328	9650.024	353.62	253.196	215.392	1711.923	222.566	395.67	203.297	7526.209	2254.881	575.242	490.07	354.076	1763.997	976.846	367.1	12956.861	285	0.824	937.121	268.342
15230.286	18281.034	10494.775	25972.717	12839.151	24215.428	10558.24	16145.507	1799.258	875.996	959.466	1213.948	4956.675	727.07	603.746	23025.663	641.013	394.708	388.826	5735.499	16148.434	979.896	278.953	4054.34	20842.158	437.44	1231.856	352.926	3161.968	2074.783	347.256	5067.245	110	0.985	1289.255	262.282
14025.527	16303.585	13370.018	20128.111	13601.238	20936.362	14304.244	20405.193	2662.937	1340.062	1857.685	1066.557	869.808	864.281	655.606	16938.91	577.512	490.082	457.864	11381.082	387.966	7672.175	236.443	7462.428	3547.592	423.462	653.619	362.015	14885.588	1105.589	411.711	9698.201	172	0.96	817.709	264.331
10668.852	12713.527	9566.151	14517.747	9953.715	16584.058	8160.374	12593.23	969.079	580.56	661.063	437.182	764.533	373.43	305.033	14279.447	250.405	245.8	257.61	330.573	975.295	1942.011	153.671	1774.457	7511.284	340.736	387.552	314.513	2412.823	770.577	273.325	3142.341	113	0.94	576.659	265.792
11550.059	14059.318	8023.752	16991.782	9917.34	19870.611	9492.172	14608.882	1426.013	732.978	726.617	712.582	2315.431	541.718	488.708	17248.44	464.947	360.219	294.758	1579.877	5657.551	1254.729	234.455	2979.465	8152.239	330.765	745.667	323.48	22358.312	1035.735	317.818	4538.736	162	0.852	1297.957	266.179
11473.818	12656.873	10638.546	14922.054	13088.876	19291.958	13601.57	19849.335	2680.957	1706.935	1483.293	1212.402	1060.456	1009.204	881.135	8440.547	623.326	427.012	405.507	2883.653	357.863	678.712	282.606	9993.748	5606.803	582.851	518.065	373.633	3621.629	616.142	401.536	10875.406	203	0.84	905.022	268.283
17917.415	19879.584	17435.883	22664.62	13182.671	25447.136	20013.155	24984.567	3498.164	1304.031	1629.104	843.127	523.091	1164.626	572.084	19900.781	569.384	615.025	457.97	6089.887	254.27	48808.146	197.024	6210.596	4615.361	421.215	526.231	357.512	13626.139	864.603	325.676	14437.645	137	1	827.5	268.237
9959.261	11717.432	11781.038	13658.181	14610.443	21809.021	21381.182	24624.365	2709.708	1263.223	1008.193	742.327	607.77	784.664	595.948	16142.818	497	350.546	396.651	2402.633	228.087	13369.939	181.226	7613.064	1378.318	372.372	359.195	332.607	1407.492	334	404.483	21097.177	174	0.961	836.782	269.69
10666.339	13055.899	8162.137	16225.811	9674.82	18156.007	8477.745	13010.25	1731.648	753.896	1592.447	513.905	520.75	540.13	409.844	15071.792	523.104	382.413	316.977	1283.351	306.218	3113.887	198.974	2931.423	15250.268	379.061	1248.448	335.152	14436.496	561.489	290.05	5705.821	111	0.952	1309.482	268.545
10127.012	11430.171	9540.682	13044.656	12439.965	18251.282	13339.07	17988.387	1863.191	994.742	1098.273	793.156	667.201	711.807	554.185	9768.688	334.714	245.264	208.496	5096.087	205.843	1506.385	163.456	7417.99	3125.661	475.563	460.745	318.143	4388.611	617.099	311.546	13970.81	161	0.898	892.208	273.028
10985.609	12928.025	8447.207	14469.296	8964.564	16646.127	7304.944	11177.004	1134.117	553.769	604.935	593.597	1690.855	476.954	371.311	16021.522	301.501	206.263	276.879	2290.853	2446.256	1437.101	161.139	1999.855	11254.073	301.182	639.908	336.087	1936.682	1100.04	278.375	3237.248	98	0.993	564.122	275.163
18478.988	22454.547	17677.811	23839.767	20341.291	28088.919	19896.374	27153.544	3178.809	1245.199	1807.93	859.107	672.33	937.517	545.102	18044.082	516.379	536.608	382.142	8089.455	285.36	26500.7	169.316	6251.062	4861.471	432.282	510.07	355.865	12055.862	1066.2	390.902	15060.055	244	0.877	829.643	279.602
14067.032	15240.937	10631.891	16924.783	12945.929	19954.56	13582.557	21219.424	1453.835	940.782	823.16	685.786	918.068	548.025	572.27	18202.942	398.497	283.02	289.37	1298.267	641.954	366.16	228.021	5062.903	6443.387	475.627	533.741	341.564	11750.045	435.58	407.961	10702.164	344	0.793	980.727	282.061
9825.341	10770.082	9403.247	12070.109	11323.089	16697.216	12281.157	17590.744	2707.22	1727.217	1488.67	1256.137	1069.939	1030.348	986.25	10733.694	649.53	437.668	418.505	2909.505	375.342	768.683	337.998	9878.948	7825.734	628.336	569.181	409.138	6188.591	593.25	435.37	14091.705	108	0.967	922.935	278.731
12090.87	14255.471	8678.631	18497.44	10384.962	19008.987	8858.945	13021.33	1629.458	766.522	1015.59	586.535	794.144	488.73	426.881	15489.683	622.101	364.708	423.199	696.962	851.627	1074.57	235.263	3231.746	20372.074	376.157	715.752	375.369	13313.736	802.633	297.772	5203.964	124	0.933	1323.371	280.137
12713.693	14504.02	9627.984	18096.099	10606.853	23464.011	10109.484	16564.941	988.118	506.101	522.163	488.293	655.615	422.169	333.891	15702.945	300.772	208.199	316.485	631.627	6430.625	616.776	155.553	1880.998	13427.229	300.691	589.547	294.003	3505.055	767.37	320.529	3081.123	149	0.965	693.923	281.406
13032.133	14357.368	11570.007	17762.329	14567.77	21635.186	16052.16	22889.089	2588.111	1693.551	1441.155	1244.954	1061.911	1034.669	920.895	9889.964	593.164	409.266	378.343	3853.135	343.706	652.102	295.357	10775.578	4812.091	609.05	516.594	406.228	2148.199	563.388	394.219	11753.234	173	0.91	915.806	281.055
12917.686	14877.004	9900.007	18602.194	11274.099	23245.538	11137.128	17642.728	1074.458	595.236	655.239	724.771	2782.287	544.656	408.787	15415.235	311.308	229.406	286.738	3860.993	4894.017	663.404	174.366	2597.218	10538.132	323.32	780.504	307.192	3184.758	1676.462	292.702	3971.94	243	0.827	658.422	284.685
9573.642	11623.424	12612.442	12656.776	18185.084	16487.773	18436.702	17633.589	2631.626	1540.669	1279.958	942.184	930.989	871.886	667.548	11469.375	473.894	299.294	249.397	336.901	274.243	4897.506	159.314	9774.115	476.529	479.263	377.377	341.142	110.98	304.184	307.788	24800.785	153	0.743	880.422	286.899
12209.857	14253.951	8804.604	17751.455	10452.114	19980.906	9499.498	14862.159	1704.021	886.146	937.832	667.828	1102.473	526.816	461.653	13331.02	637.026	395.305	437.838	870.092	4086.749	1142.377	272.559	2959.546	18020.924	388.826	844.234	370.689	6199.692	683.844	292.875	4489.753	146	0.936	1332.582	284.048
16212.603	17415.891	13848.644	20294.55	16658.248	28318.749	20541.052	28249.788	2469.569	1574.672	1361.755	1047.364	990.084	1187.859	962.092	11036.561	568.254	412.328	369.628	1525.835	364.364	1806.182	323.573	10224.713	3771.109	610.362	506.686	374.615	9966.95	527.274	461.882	18148.321	271	0.948	932.876	287.625
15012.195	16670.197	12379.085	19998.818	15680.888	24987.662	17049.826	25345.491	1566.306	898.854	2113.582	807.44	623.069	886.968	533.674	8277.734	264.322	218.67	185.716	3273.095	204.81	692.526	149.524	6739.852	4963.999	563.33	846.124	343.526	6216.22	1714.605	325.217	14642.256	167	0.945	902.368	286.674
14709.609	16712.879	11034.069	20816.684	12360.249	26735.389	12638.653	19784.178	1323.17	714.697	718.964	617.048	1038.751	537.548	428.575	18805.733	387.99	269.009	350.532	692.267	3720.012	640.695	189.655	2859.233	13718.018	341.835	561.033	300.914	6437.77	1262.775	327.642	4183.385	114	1	696.5	288.763
8035.394	9161.102	6726.22	10140.74	8819.163	13804.843	11563.636	17828.785	1579.522	1077.814	1307.195	947.396	699.648	732.287	676.409	14665.03	311.069	243.211	191.568	2866.365	223.974	408.224	207.536	9658.509	2776.901	540.097	557.443	372.404	4374.346	1132.233	400.347	15602.592	103	0.996	916.617	289.558
15237.596	17453.421	13449.56	19803.692	18959.994	25511.021	17321.807	23212.768	2897.714	1098.464	2469.459	810.333	855.722	990.619	586.21	14932.318	448.049	497.15	268.587	6676.349	343.863	8303.421	176.122	8096.572	5460.892	465.83	521.071	353.273	6220.166	950.202	362.339	20513.113	141	0.975	831.713	292.018
14175.786	15936.205	11456.29	18443.633	15114.798	26401.842	17136.038	25141.375	1553.949	903.401	2201.893	879.453	619.351	870.515	537.976	9659.794	249.108	316.233	158.588	3866.945	242.06	1185.939	157.55	6558.792	4003.473	576.013	949.319	350.922	14828.129	2402.316	309.945	14555.455	208	0.861	907.476	294.774
8859.733	10717.667	10514.049	10116.755	15907.738	11055.145	16716.122	18360.392	2517.53	1432.065	1148.406	814.625	864.282	702.126	618.123	13295.888	465.33	302.629	228.68	420.145	275.191	4841.958	166.989	8145.04	516.461	433.498	354.091	323.495	135.993	305.566	361.389	23084.563	128	1	847.641	295.125
14065.732	15911.515	10414.472	19736.387	12252.61	24397.886	11812.849	17224.498	1449.606	786.877	972.416	756.204	1504.096	674.567	486.598	20835.122	390.613	275.665	389.542	1046.12	3005.792	11831.318	198.201	3459.523	8088.705	356.188	619.955	316.879	6387.051	1292.814	350.638	5557.78	131	0.986	696.836	296.866
14916.72	16811.782	12796.732	20257.799	18461.048	28083.534	18093.058	24600.416	2517.013	983.124	1435.182	770.394	803.902	1247.614	554.1	13859.301	405.983	368.121	238.638	4533.698	333.526	30123.727	174.522	7081.534	4637.893	438.238	511.299	370.681	4104.407	855.701	395.836	17373.576	234	0.901	835.585	302.735
9005.959	10803.623	11198.716	11106.692	15013.787	14706.421	19964.414	19038.026	2555.863	1439.34	1232.845	892.779	849.207	911.561	821.58	14603.877	440.537	306.46	245.451	430.981	275.773	5514.292	227.639	11005.666	576.706	467.675	374.592	357.837	118.133	342.223	436.405	28509.13	669	0.621	868.138	311.883
14663.381	16108.433	11900.438	19994.592	14394.433	24560.207	14889.041	21920.65	2034.162	1192.592	1220.043	918.93	877.261	861.783	671.261	10502.484	496.312	361.418	328.08	2079.708	437.418	1464.319	234.383	6604.174	6126.271	442.07	452.526	374.83	6532.322	514.651	376.694	7926.01	209	0.822	816.294	309.285
11510.989	13648.933	9805.265	17165.457	11663.638	20631.832	11475.685	17757.279	1966.116	1129.933	1475.577	814.955	810.755	819.74	661.589	9644.6	486.74	334.515	361.028	2178.127	350.497	611.973	236.134	4939.239	7062.788	395.382	638.613	332.98	2384.318	586.861	344.715	7191.385	171	0.87	642.541	309.278
10581.753	11834.31	8858.879	18294.482	10543.569	19448.707	10821.298	16945.511	1440.795	849.171	939.033	743.635	845.706	691.955	506.484	12673.973	398.791	291.953	326.882	1304.884	1438.58	881.689	198.478	4007.871	6731.611	399.292	458.684	362.541	7910.145	493.417	403.185	5879.628	108	0.967	809.935	305.676
13536.772	15574.424	11118.156	17575.78	11404.423	17006.362	14725.177	21829.168	1541.577	1016.326	945.803	793.599	669.061	788.197	686.736	15392.715	359.748	269.447	223.584	6728.798	217.129	303.493	258.475	7521.059	2930.142	468.615	484.636	345.952	1358.514	521.44	467.968	14502.201	218	0.921	980.587	307.532
9294.142	11186.954	11697.543	11464.277	16158.979	18949.489	19434.55	18607.338	2516.66	1499.353	1266.465	915.119	863.369	1855.944	1625.584	11284.463	434.713	305.711	219.907	276.881	259.913	3398.944	559.929	12973.69	452.227	501.066	391.073	350.614	103.51	498.253	588.474	24512.599	152	0.831	888.145	308.059
11128.812	12987.206	9013.384	15287.063	10367.231	18785.149	10039.447	15744.266	2172.712	1191.744	2060.391	1029.762	1682.315	784.191	660.603	14771.323	612.191	394.986	471.365	1355.558	1608.856	755.241	272.173	4200.902	12596.528	463.123	1102.308	362.073	6212.05	1336.88	408.015	6219.697	104	1	700.635	309.154
10763.765	12503.452	8648.34	15585.303	9951.686	19445.096	9819.508	15788.446	1360.013	725.648	1016.256	835.439	3077.636	601.993	468.736	14121.08	366.186	258.262	302.716	3991.677	3775.163	996.473	179.767	3111.805	7102.846	353.584	1046.831	320.389	3685.285	1909.019	357.426	4748.646	118	0.994	687.797	312.271
12990.828	14450.401	11305.684	17231.6	13594.992	21222.223	14202.499	20825.365	2416.919	1369.592	1342.004	987.652	926.209	929.381	732.083	8836.186	520.697	474.152	299.315	3979.557	321.798	1241.29	236.02	8782.499	4889.212	467.391	424.811	406.943	1254.98	406.607	371.15	9131.808	220	0.791	824.545	316.914
11012.484	12706.918	8831.479	16393.532	10239.841	20672.523	10330.527	17089.431	1158.036	699.009	877.091	700.723	1305.559	558.741	460.843	11611.563	311.193	231.736	273.096	1884.817	2742.462	435.04	171.298	3067.313	4930.244	318.94	773.759	329.656	1590.099	833.354	308.646	4860.164	183	0.953	619.74	315.648
14298.434	15927.367	11440.033	19982.353	13314.768	22997.942	13304.055	19188.732	2337.802	1330.289	1500.47	918.812	1121.71	815.464	706.342	12255.043	666.569	436.659	511.188	1525.981	732.385	612.868	272.221	4162.35	13820.007	429.594	568.263	357.768	4820.295	617.424	416.989	5692.601	183	0.88	697.145	317.708
10895.211	22691.858	14150.061	14532.352	11961.615	27629.615	18344.5	24413.034	1971.528	1831.312	1372.014	930.491	857.118	1865.914	1458.312	12638.278	438.415	647.883	328.146	2456.702	316.491	1083.678	536.442	12355.14	4065.35	580.384	469.302	379.304	1768.203	696.779	546.752	14795.311	216	0.962	939.954	320.75
11126.244	12842.254	8835.747	16734.323	10610.252	19465.024	10669.756	16305.097	1581.231	876.462	898.488	790.237	1215.089	651.478	540.616	13116.976	424.515	302.746	352.683	1652.441	2094.682	1080.26	217.068	3267.394	6236.565	513.602	501.72	325.98	5436.001	1120.909	358.994	4562.307	147	0.908	678.378	320.888
9408.783	11243.417	8090.108	14022.322	9216.025	13868.061	11677.266	17264.692	1826.106	1204.11	1109.321	842.525	814.072	686.999	888.121	16611.681	478.485	338.68	290.207	2679.724	322.117	376.337	346.894	7167.591	3558.688	464.733	507.534	336.176	3410.777	394.072	469.15	11935.431	139	0.961	983.054	319.133
13139.846	15055.265	10999.364	18548.425	12813.805	22640.677	12996.972	19951.277	2214.877	1316.34	1331.051	999.56	1955.513	859.435	758.965	11245.321	585.27	404.23	445.695	2272.493	3670.408	607.817	275.572	4976.414	5807.305	409.763	937.208	329.447	2545.715	1005.275	364.948	5899.272	224	0.899	647.969	322.196
11560.736	19264.346	14201.111	14124.007	12206.184	19948.346	14603.731	20055.424	1840.119	1745.27	1915.739	766.466	592.83	1010.046	831.531	11860.913	290.621	541.679	273.453	4630.334	268.156	2486.898	282.939	7605.906	4425.761	627.477	561.982	369.661	11735.816	1798.545	441.014	15937.464	120	0.981	925.317	321.375
14100.875	15778.566	10866.822	19977.1	14413.153	24758.558	13542.236	21505.991	1375.601	735.472	897.498	968.68	2185.047	766.057	534.725	14686.475	303.99	247.563	254.336	3769.101	4487.717	663.541	163.34	4349.268	7022.717	452.433	1056.524	404.86	7355.598	1541.404	367.533	8106.83	488	0.61	808.859	339.092
16576.867	13546.966	9582.788	16611.737	11668.308	22394.74	12632.596	20466.489	2874.211	682.047	1437.322	648.295	562.782	716.912	456.423	11494.315	457.694	301.651	208.316	4828.759	236.258	2581.937	138.753	4611.211	6014.006	443.217	533.159	395.021	5316.81	613.266	330.886	7655.269	212	0.877	831.632	331.382
17951.411	19943.808	15059.695	24494.183	17659.142	28444.966	18122.573	25533.224	3174.103	1848.237	1860.928	1247.544	1933.514	1168.837	1033.832	10005.214	833.497	551.091	625.071	1655.336	1751.926	993.47	383.085	5612.588	5646.71	473.141	931.322	371.913	16797.393	927.01	407.987	6023.684	429	0.828	645.188	338.314
14482.645	16701.216	11558.754	22094.844	13198.475	25637.617	13232.248	21612.397	1409.271	812.927	959.097	816.993	1940.718	676.987	545.028	11333.573	383.864	278.901	304.402	1803.58	3136.563	481.021	208.92	3511.166	7229.872	380.718	841.799	321.1	3789.012	1242.553	375.032	4727.917	216	0.867	696.264	336.574
13117.031	21097.628	17930.762	15593.174	8858.105	18223.11	13271.564	19044.644	2417.12	1898.459	2615.213	807.957	454.664	1045.997	978.125	10882.314	420.771	608.057	412.034	6221.847	250.246	1570.825	350.574	6499.378	6205.558	660.995	543.639	375.68	15630.142	1779.881	456.043	13515.712	138	0.981	927.833	331.913
8789.809	13361.077	9562.229	12778.129	8600.607	20542.381	13034.987	18743.164	1347.807	1202.996	1483.043	847.139	607.019	1537.041	1325.792	12521.621	263.289	353.776	205.581	3293.662	232.004	1048.34	495.697	9999.058	2286.682	492.23	454.442	348.727	4708.372	1318.391	611.232	14112.879	119	0.949	941.861	333.139
7909.261	9460.586	6777.932	12254.989	7944.759	15503.061	7927.873	12216.392	1408.657	823.91	873.996	806.367	980.263	650.036	527.608	11390.514	374.785	281.686	313.298	1075.996	1717.349	523.363	206.382	3270.162	6210.704	375.208	480.886	316.701	4721.603	649.387	368.335	4811.451	96	1	678.521	332.229
15670.404	17523.964	13099.079	21305.636	15266.284	25904.426	15214.352	23683.863	2459.115	1397.206	1475.177	1020.319	1003.228	1024.034	764.066	9336.591	536.239	393.23	309.947	2306.671	349.464	709.549	238.593	8576.691	4509.979	485.685	509.409	411.999	1985.947	450.775	373.231	8554.846	108	0.967	823.63	333.111
10655.266	12244.255	8418.881	15758.504	9856.23	19397.274	9779.078	15775.697	1332.589	734.911	1199.021	684.576	1442.291	613.471	476.452	12689.859	367.108	252.861	299.939	2128.183	1886.639	583.42	187.727	3213.068	7956.952	366.046	667.815	325.755	4522.06	1105.349	327.503	5254.068	154	0.937	601.643	334.935
10976.257	12721.335	8847.882	16176.46	10136.172	19156.116	10004.5	16714.509	986.31	521.911	621.056	440.997	794.819	506.032	353.683	12762.658	262.087	205.997	254.609	1554.931	1886.581	3615.898	141.073	2666.411	4468.562	331.957	770.437	278.987	10953.203	1435.882	310.267	4175.58	121	0.977	659.459	335.021
11944.324	13406.163	9825.274	18450.373	12099.2	22037.843	12820.836	19339.491	1685.817	1008.434	1095.398	870.706	790.447	852.876	643.083	8935.283	376.997	303.734	288.384	1381.013	316.087	586.727	204.313	5669.971	4358.571	473.687	498.369	404.347	4784.782	478.717	379.062	8974.553	145	0.873	818.755	337.341
10942.274	13072.266	9003.395	14599.083	10084.118	16445.677	13422.196	20047.797	1459.936	969.046	953.426	690.026	625.823	620.585	717.696	19448.272	362.992	271.884	268.561	2310.249	235.77	320.928	264.983	6963.791	1591.525	411.217	408.392	334.748	2055.434	424.434	412.336	13550.524	337	0.848	988.604	341.34
11505.022	12652.969	9128.729	18076.601	11177.688	22535.438	14051.884	21463.699	1307.655	891.187	868.607	765.747	602.71	1072.51	845.243	10273.643	262.548	252.323	169.552	2725.44	228.758	639.292	296.003	8767.845	1934.812	429.112	371.093	350.343	2198.357	516.12	475.888	16366.415	153	0.921	952.402	339.755
17111.388	19553.154	19703.675	25707.92	15481.891	24705.762	17497.729	22875.662	2376.317	1394.907	1889.368	957.188	722.391	1455.616	624.284	10955.028	430.738	406.419	389.582	2843.183	267.405	30519.237	188.193	6833.328	4049.772	563.374	690.336	408.257	6535.757	844.107	415.64	15067.848	120	0.969	891.35	339.825
19384.894	18299.842	21547.752	20744.319	12541.333	29098.928	16672.279	23726.674	3308.437	1261.256	1908.107	918.246	549.843	2020.226	768.716	13265.325	561.759	389.989	456.414	3185.01	232.955	41422.983	275.324	5677.108	4578.164	545.712	618.089	393.472	11359.205	1324.105	442.064	11046.408	139	0.961	899.025	341.363
18705.241	14114.591	10189.298	23500.592	12705.601	24597.701	17110.75	24290.415	2438.701	664.733	1792.012	917.345	536.698	1263.145	1127.823	11862.408	419.982	239.023	201.986	4712.847	260.745	2149.441	437.109	7310.328	5502.894	449.636	661.491	383.66	18181.501	2474.416	537.125	13232.537	226	0.881	940.916	343.673
11731.155	13774.865	11691.094	15640.791	15803.665	19844.653	14267.451	19057.671	2059.105	1200.285	1293.779	847.064	816.41	857.083	575.642	9361.007	342.902	284.694	170.565	1511.85	303.713	2396.179	154.021	6890.577	1979.991	520.985	471.1	391.313	2476.518	788.701	362.233	15168.276	107	1	876.724	341.481
13081.939	15244.895	10314.32	21704.529	12692.521	24551.108	13079.502	19989.497	1412.667	822.902	968.834	936.125	2847.604	729.048	542.661	13237.221	386.245	288.989	335.535	3106.353	5993.282	926.218	192.351	3849.184	7341.721	362.048	1232.712	317.673	3963.398	1847.922	344.925	5258.4	161	0.921	662.438	345.196
14473.847	16394.489	10835.729	19902.675	13353.354	28220.143	13843.786	21465.765	1073.244	614.049	771.633	824.121	2360.442	615.716	443.158	12145.928	301.78	225.13	259.902	2077.238	4360.674	524.393	179.642	2884.415	10000.352	352.997	1162.726	318.434	2099.394	1451.409	355.848	3963.209	189	0.952	701.775	345.257
10212.146	11779.829	8126.915	14621.86	9770.951	17817.078	10248.555	15764.525	1028.696	570.538	975.007	568.038	490.211	472.066	372.482	12052.862	246.642	207.274	237.926	2930.9	326.127	625.332	152.001	3017.91	4125.039	310.557	518.211	291.31	8910.481	788.863	315.56	5402.321	118	0.964	602.873	345.11
13524.149	15431.079	10988.607	18519.252	12586.92	23915.571	12827.068	20596.981	1905.095	1159.777	1195.15	1033.91	2548.43	878.446	675.969	12706.416	539.293	383.278	428.014	3138.221	5305.47	555.769	246.907	4144.396	4999.555	406.158	1079.295	349.623	4646.542	1293.572	366.041	5066.663	126	0.988	669.389	345.159
15976.714	17561.602	13821.381	19229.105	17513.615	22709.564	15260.416	21509.526	2337.361	1244.46	1226.351	819.372	766.94	1036.812	504.101	15318.916	386.959	332.326	261.332	2261.882	270.321	19492.119	146.849	4864.821	2898.59	533.691	605.008	409.908	5041.939	698.194	354.811	10940.186	168	0.961	861.976	346.363
13115.658	14946.721	11784.665	20430.818	13918.39	21937.185	14263.159	20389.442	3017.323	1814.911	1760.772	1254.821	1272.709	1056.926	1008.609	8204.712	800.592	517.641	593.005	1069.729	548.513	1700.405	373.004	5527.625	2253.723	425.692	724.371	358.089	3663.251	458.496	411.328	6629.949	140	0.957	618.4	347.421
11923.129	13417.418	9782.867	17205.355	12268.447	19573.301	12998.984	19329.597	1400.296	856.671	1099.461	780.687	656.177	742.569	535.936	8143.999	236.276	227.679	147.25	2735.438	219.614	2053.517	162.67	6225.57	3498.12	493.858	484.407	376.312	3894.376	723.536	360.229	10483.885	112	0.985	884.339	345.527
12274.48	12815.073	9641.166	14869.103	11013.756	18825.183	10922.953	15086.868	3754.249	1491.376	1358.88	1197.26	1331.892	965.622	1010.743	16933.668	955.108	457.887	539.47	1155.908	915.286	1755.035	385.397	3315.572	4615.956	408.027	510.871	384.933	4505.949	823.917	406.776	4715.559	128	0.963	554.148	348.117
16740.837	15480.467	16750.358	19710.776	11030.548	22184.34	13738.397	20071.237	1822.109	815.294	1652.052	938.918	606.527	858.765	529.522	8716.139	312.286	234.227	295.038	6761.991	240.148	13645.399	183.378	5662.081	3650.993	505.048	546.068	406.069	13868.965	1116.537	382.578	8867.117	111	0.964	897.392	347.752
16528.017	16492.567	11070.615	17097.997	13570.402	22938.316	11972.931	18248.662	1515.614	881.628	1050.272	755.358	670.969	781.3	557.039	8694.365	262.879	231.785	180.227	2023.929	228.333	1346.57	158.95	6160.737	3589.225	508.563	510.253	384.248	4193.565	665.608	383.141	9742.797	120	0.941	871.333	348.708
10348.727	11569.835	9777.62	13789.423	10891.018	17152.646	10426.433	14009.856	3664.05	2168.124	2197.994	1399.81	1585.844	1212.544	1186.896	9039.839	991.281	640.818	750.268	964.757	720.029	1081.591	438.246	5699.438	7368.56	501.539	974.584	399.374	8127.677	562.023	429.353	6043.538	137	0.855	636.449	353.186
13443.393	14547.272	9961.563	17391.086	12542.001	21590.574	12696.452	20014.712	2053.185	958.813	1053.554	882.751	846.925	970.961	616.49	11603.602	388.07	283.187	231.568	4258.325	524.042	764.91	181.494	5945.022	5260.19	526.76	785.419	446.045	7491.578	522.12	391.619	9188.547	173	0.923	819.54	353.072
17043.587	11607.603	7835.539	14271.166	9859.743	19796.18	10631.107	17088.217	3037.864	584.077	1870.27	587.746	540.909	847.382	461.471	12200.856	527.989	232.102	225.782	3072.969	219.382	8198.761	124.603	3183.688	3674.69	484.691	785.675	434.274	10486.768	853.334	359.206	5679.327	208	0.85	830.933	355.639
12608.132	13612.889	9928.398	16554.759	12295.295	20251.564	12751.602	19221.355	1365.771	802.08	1010.062	788.24	687.867	705.538	542.67	8406.215	231.516	216.889	150.41	5054.433	269.006	1045.338	182.833	5682.859	2534.847	492.153	426.762	408.16	7466.009	483.967	407.516	8250.445	125	0.968	901.092	356.628
11697.426	13366.429	9566.168	16883.345	11422.087	21474.303	11158.361	16261.327	2066.589	1190.116	1445.617	925.87	1090.16	861.471	748.548	12149.312	582.352	384.553	428.239	1753.345	1281.748	533.807	291.154	3949.657	9502.057	429.987	631.699	346.466	5537.433	631.273	382.243	5622.665	223	0.802	694.078	358.509
9961.96	11487.954	9891.914	14251.384	11130.515	19535.591	10792.275	14692.459	3963.689	2405.409	2648.676	1461.345	1801.654	1350.582	1171.706	12307.157	1075.912	694.654	790.011	1128.802	875.861	657.494	440.334	4760.221	3403.656	503.258	619.937	406.033	4046.099	482.009	451.665	5213.205	144	0.876	567.715	360.889
12986.501	14499.821	10448.634	18767.837	15908.009	22453.615	13769.238	20926.104	1845.397	1018.371	1169.001	945.218	2016.165	865.145	657.536	11678.089	379.499	310.284	282.648	1219.202	1878.792	3820.411	209.292	5351.214	2201.142	530.972	882.267	466.134	17662.546	780.539	410.777	8520.861	147	0.942	811.33	359.119
16736.266	17725.201	12112.006	20506.893	13834.095	25613.064	14765.91	23825.278	1897.001	782.187	2801.995	766.557	564.217	872.718	556.98	11177.955	313.658	283.291	185.727	5462.204	271.76	4153.543	182.843	5361.425	4916.124	424.329	789.559	347.624	18922.631	2919.945	388.209	10924.871	255	0.875	949.343	360.563
14128.367	16057.805	10332.013	17649.138	16099.385	13391.623	13591.171	15510.233	856.3	479.53	506.191	567.38	2155.778	360.084	671.529	19262.141	269.719	186.823	244.668	2563.208	4984.12	365.7	280.162	1856.881	10240.079	355.933	923.59	312.534	10699.757	752.865	410.322	3459.184	130	0.951	1005.215	358.715
11419.612	14203.38	10592.974	16571.347	12251.213	20625.943	11553.13	17277.499	1900.983	982.616	891.653	781.003	1175.213	1017.405	531.126	19367.876	423.811	315.995	346.941	2303.606	3621.207	47140.567	215.979	4621.54	2358.299	336.084	663.161	309.669	5334.544	935.408	319.468	7228.232	139	0.988	486.845	361.119
11432.075	13250.022	9924.031	18029.327	11401.418	21891.468	11641.42	18807.705	2050.869	1200.434	1369.094	966.301	1320.141	844.661	691.048	10763.031	529.092	375.558	408.494	1734.723	1240.957	702.191	265.445	4179.83	5181.058	397.62	812.09	333.622	10373.849	1609.187	368.344	5910.707	179	0.911	599.668	362.662
12959.44	12168.797	9242.803	18443.801	11771.563	22132.708	13761.985	20830.634	2929.872	624.646	855.345	567.074	512.525	1905.932	621.224	18624.583	451.063	326.843	284.861	2347.96	236.425	46647.6	242.513	4088.031	6037.428	437.736	555.966	358.903	9241.307	631.019	447.092	8998.498	132	0.954	936.121	361.712
18711.13	21127.783	13884.807	26691.586	19067.108	18327.081	10528.612	22524.333	1320.346	649.711	648.034	850.415	1608.246	562.639	654.626	24655.498	326.49	252.567	287.376	2489.953	2248.704	5495.046	274.478	3504.231	7358.055	389.989	989.445	312.713	21108.848	521.296	360.657	7517.356	145	0.965	997.617	361.424
10120.016	11412.249	8013.225	16051.283	10967.786	19534.736	10011.281	15557.936	1497.233	776.731	1025.421	951.628	2789.843	795.089	563.195	15059.59	328.822	272.379	266.228	3367.902	4851.381	8372.081	181.297	3085.935	4060.119	508.847	1035.056	455.767	18106.509	1118.662	401.79	5444.386	160	0.925	802.531	364.469
13279.374	12116.974	9575.436	15709.418	12168.255	17166.845	9667.044	15242.691	2368.834	795.391	1901.038	805.413	687.847	634.777	475.112	11735.387	412.943	232.659	272.47	2823.659	252.338	654.244	132.923	3314.038	5263.31	554.541	644.781	452.139	9703.227	703.118	366.101	4940.53	160	0.884	854.962	365.962
9530.858	10528.768	9013.393	12571.051	10834.41	16078.738	11003.982	15598.982	2711.242	1637.79	1575.662	1197.864	1086.7	1045.621	899.009	9909.627	623.738	458.211	419.198	2904.135	362.782	874.216	278.898	7567.193	7490.556	600.117	546.408	471.691	2629.361	431.605	406.965	7968.988	99	1	873.672	362.399
10186.752	9804.356	6879.146	12179.199	8574.412	16698.778	9094.719	14622.635	1959.272	470.068	1366.058	484.985	436.214	640.443	386.329	11104.715	292.213	237.612	186.014	2178.525	189.064	12822.239	134.72	2563.023	5993.784	462.503	449.225	368.394	11211.398	1614.854	401.914	5496.772	153	0.854	909.879	366.461
11675.406	12466.793	9305.52	14592.122	12939.958	18685.397	12364.057	17635.682	1689.723	1004.597	1108.778	871.462	1013.97	825.659	658.519	9763.465	346.387	284.07	271.113	2096.753	531.149	1097.501	217.622	5674.539	1668.375	525.29	597.02	456.472	9272.262	527.412	426.345	8786.064	99	1	816.894	364.136
12388.541	14198.557	11427.256	19176.719	13488.523	21197.938	13459.89	18768.153	3640.562	2173.746	2151.07	1320.298	1471.057	1167.935	1161.538	8304.495	961.729	629.267	697.937	754.65	626.834	596.287	418.132	6227.868	4414.479	459.785	641.866	381.876	4326.902	442.055	441.226	6437.916	103	0.965	628.481	366.519
11228.284	12859.457	9320.166	15215.116	11386.162	19415.919	12034.841	18575.579	1674.14	1060.336	1032.749	695.297	686.043	747.614	578.625	7979.763	413.945	338.402	266.667	1387.449	259.654	512.635	209.845	6481.733	2738.695	440.045	369.477	331.245	1421.696	401.207	350.264	8347.09	109	0.976	958.784	366.784
11391.563	12937.214	10351.845	15751.86	12049.12	19984.329	11910.165	17447.467	2842.174	1731.804	1580.656	1066.969	1163.335	1066.524	882.404	13361.533	793.544	546.46	567.219	2470.053	470.862	659.072	348.762	6174.857	5250.326	477.871	468.305	376.664	1978.463	419.25	440.221	7145.805	180	0.827	980.706	372.417
16180.596	18406.117	13084.622	23132.304	15457.173	29949.349	16287.333	25225.111	1994.579	1137.038	1174.93	1063.249	2244.374	996.233	701.244	10378.489	509.378	347.711	366.476	3193.718	1918.356	633.504	250.306	4529.71	7909.362	373.198	1427.971	311.569	6917.977	1593.964	357.768	6676.363	363	0.864	604.109	374.842
13536.09	15090.725	11487.759	18455.307	13969.096	22934.713	14758.364	20897.128	2609.625	1592.132	1673.232	1041.055	1132.768	1030.668	917.809	8095.683	669.898	455.055	477.287	1690.812	533.12	461.747	329.068	5562.355	2992.681	414.029	586.836	344.24	2598.396	456.127	392.236	6856.211	157	0.921	634.029	372.296
11313.917	12151.203	9524.791	14276.643	11279.477	16898.024	11740.522	17007.415	1763.121	1135.818	1216.303	946.893	977.88	914.091	747.782	9241.589	390.489	314.979	274.904	624.655	1010.261	667.049	234.216	5174.022	3174.619	571.086	542.935	469.011	1372.186	523.074	420.201	10174.817	107	1	882.743	372.023
15943.1	17781.868	11900.365	20116.84	13620.755	23769.259	8386.482	16049.692	1459.164	784.835	855.747	842.641	1952.587	726.985	986.221	22314.478	428	308.159	372.926	3218.664	2956.903	821.058	396.094	4839.57	7825.223	362.564	940.748	339.596	12348.419	1093.536	515.865	9484.493	123	0.952	1002.646	373.037
12861.101	13505.488	10522.499	17828.455	17000.626	20420.173	13520.446	19388.754	2716.672	1269.74	1381.377	1002.301	2151.104	960.7	784.094	12912.871	527.328	337.392	319.6	2267.624	2285.387	1392.415	230.247	6925.02	2996.105	568.068	621.062	513.481	16218.603	473.893	459.656	7575.399	122	0.985	816.057	377.566
17771.679	13222.043	9355.538	15734.9	11389.181	20513.397	12082.001	19331.549	3694.922	860.422	2627.496	768.053	753.015	1117.88	608.062	14342.824	624.169	319.929	231.195	4425.759	310.882	31675.007	161.892	4375.576	7677.28	586.684	1065.324	508.483	15891.494	1369.028	427.575	8074	140	0.932	824.429	379.057
12966.089	15034.762	13832.148	26387.485	12738.696	22867.577	13598.344	20975.443	1828.834	1136.028	1246.459	1132.77	949.974	836.962	619.01	9657.937	457.675	322.814	420.8	2994.878	626.699	461.806	240.731	4240.3	1406.584	347.577	682.582	324.42	7218.852	751.523	326.161	6620.289	131	0.947	554.95	379.752
14425.818	19513.588	12979.829	24332.688	13634.878	27680.472	14202.692	22713.927	1692.261	1256.721	987.356	938.552	1819.726	763.801	555.858	11259.44	457.687	375.389	337.167	3026.996	3293.992	2610.553	211.692	3514.788	4988.528	412.136	1071.671	306.572	14848.519	1673.05	314.407	5343.476	291	0.844	586.751	380.469
10462.708	11705.685	9668.324	14103.493	11206.928	17446.212	11538.549	15890.806	3381.731	2124.503	2133.3	1353.733	1358.176	1126.993	1028.644	8313.551	918.372	627.931	687.285	1212.097	619.741	518.4	378.856	5952.822	1751.416	494.311	619.466	391.202	2923.224	439.777	428.825	6381.515	101	0.977	640.104	378.144
18759.671	16734.329	11639.954	20919.96	14191.861	26636.299	15200.238	24844.605	2402.659	647.904	1543.794	649.388	567.467	928.839	466.431	11822.475	405.496	310.633	192.204	3766.469	256.087	22113.666	158.841	4239.786	6843.929	430.203	560.309	365.791	16292.593	1480.293	401.332	8437.992	309	0.844	930.125	383.293
11367.062	12845.461	10033.155	15787.905	12009.808	20090.073	12316.495	17459.163	2193.339	1359.547	1268.948	955.319	892.947	854.476	774.701	8480.901	616.321	439.393	392.168	1609.397	361.24	658.127	291.874	5867.308	6454.784	448.832	419.512	376.303	533.152	331.211	442.861	6787.71	131	0.931	969.385	380.416
9237.413	10495.967	8988.792	13086.277	10488.322	17074.273	10611.757	14773.955	3646.008	2166.227	2556.789	1368.584	1484.26	1227.724	1172.11	8514.648	956.322	624.537	679.276	1286.125	671.911	633.618	432.689	5694.186	5901.019	466.74	827.331	379.708	3051.721	595.631	466.636	6323.375	110	0.985	624.455	380.518
18253.266	14738.263	10066.974	20693.605	12244.953	27637.035	13019.131	21351.447	1853.833	672.619	1344.973	718.803	577.239	732.486	460.105	10786.861	336.917	279.649	182.859	6058.409	231.621	4513.055	153.757	4783.231	8138.946	449.892	553.907	386.624	17669.866	1191.55	441.489	7895.258	127	0.995	920.083	381.382
12354.941	14403.079	10370.391	16353.552	11368.46	19849.879	10861.753	17401.023	1222.309	680.819	670.212	510.526	1062.668	499.361	422.115	12880.945	291.841	238.139	264.647	814.715	1284.696	1233.358	220.562	2857.877	1860.441	310.709	449.217	281.848	6500.528	605.817	316.094	4413.676	157	0.911	450.162	384.481
14344.027	15341.072	11255.842	21339.218	16579.316	24991.043	14805.71	21451.829	2821.226	1334.051	1586.191	1088.859	2266.099	1053.763	814.424	11344.778	542.067	350.987	305.282	2534.123	1942.014	2614.735	230.328	7414.361	6970.87	624.609	666.55	548.298	11024.208	618.937	475.114	7827.073	191	0.89	817.725	387.589
16907.952	15432.201	11029.346	18712.948	13599.817	25609.353	14349.543	22214.218	3088.485	948.624	1741.9	851.607	801.778	1287.981	650.775	14773.051	551.104	319.914	274.074	4232.075	277.051	35333.485	170.858	4851.704	8264.135	620.431	848.755	542.061	11782.381	980.646	454.509	8225.58	247	0.874	828.455	388.84
14966.649	12529.757	8612.626	15281.215	10582.939	19800.063	11106.081	17855.232	1811.175	819.686	959.49	796.462	637.77	672.718	549.72	8222.989	411.906	284.03	223.913	2559.74	251.817	708.362	203.204	5164.828	6239.448	415.941	404.507	385.75	3591.927	478.322	452.066	7117.874	140	0.907	942.429	386.757
11130.698	11276.481	8348.144	12965.477	9957.991	17207.628	10187.406	16237.252	2479.561	1064.882	1806.659	1038.834	825.863	859.315	689.033	10934.364	435.973	290.713	260.456	3536.943	277.434	779.007	182.575	6460.716	3773.168	605.81	769.916	531.803	10762.869	1328.1	450.246	7841.537	116	0.936	852.664	387.845
10199.695	11192.051	10098.755	12800.453	11626.659	18516.482	11391.159	14934.505	4623.129	2821.424	2694.643	1789.209	1857.276	1443.506	1475.779	9652.035	1242.003	817.588	900.254	865.811	813.161	1025.002	560.674	6517.387	3641.676	548.672	726.669	430.901	2848.491	465.773	513.751	6328.364	112	0.932	640.58	388.295
10830.837	12274.639	9590.485	15555.568	11347.771	19020.78	11972.991	16947.825	2714.815	1621.776	1803.012	1082.744	1119.252	961.095	919.863	8397.73	701.807	482.842	513.695	1271.941	617.546	579.649	331.696	4810.133	4848.085	404.486	678.992	355.935	11966.425	510.652	389.716	6086.777	111	1	622.608	389.122
12693.85	14616.82	11066.228	19867.919	13344.4	23488.946	13788.436	19813.565	2712.461	1621.231	1928.877	1179.18	1119.895	1026.731	887.373	9105.868	693.446	481.17	508.117	1081.871	488.983	798.09	329.785	5088.592	3616.368	443.348	698.845	348.598	4382.715	438.514	399.162	6828.615	177	0.871	633.042	392.234
8832.271	10410.146	7630.616	12723.974	9381.401	17927.553	9708.312	15868.337	1559.112	995.424	1053.646	811.449	723.465	766.187	609.205	10045.117	349.398	285.705	238.228	1931.589	231.52	436.719	178.549	6741.931	1806.29	490.379	429.728	418.528	900.122	346.395	369.013	8312.966	140	0.897	908.3	388.421
10933.714	12089.082	9130.34	14360.96	10794.042	17350.185	11334.029	17673.093	1829.591	999.325	1209.367	880.568	919.484	874.81	673.713	10245.155	357.898	318.845	252.92	2428.884	595.746	580.455	189.441	5071.487	3740.364	569.232	682.559	482.902	4525.124	674.49	411.714	8744.108	117	0.985	874.5	390.944
9365.082	10575.68	8070.527	12861.108	9840.813	16379.045	10226.953	15331.34	1983.372	1143.416	1264.458	960.21	1310.353	905.881	746.759	10345.565	450.054	344.435	314	1695.023	856.482	2716.279	231.778	4519.029	2836.843	590.373	727.955	458.721	12454.06	786.916	447.969	7628.554	123	0.964	887.573	392.232
15626.94	16779.391	12246.114	20507.809	14448.61	23576.616	15116.375	22484.541	1780.152	1040.911	1215.829	861.277	841.036	962.523	702.86	9641.08	369.351	298.981	243.425	1821.213	269.129	641.841	203.104	4767.71	6702.033	775.057	613.54	505.267	5963.952	496.48	445.006	8124.613	226	0.863	863.416	395.876
14491.495	16519.126	12961.791	19673.65	14579.363	23066.724	12074.796	17535.569	2948.651	1751.65	1731.497	1263.976	1271.432	1070.487	1010.703	18620.519	884.546	602.61	635.741	3365.253	690.241	679.9	405.551	6315.835	6911.13	524.883	670.18	433.023	10409.696	480.228	539.886	8305.18	140	0.957	960.736	394.779
15614.299	17423.507	12240.666	21312.886	14886.667	24860.98	15925.141	24466.625	1377.2	790.459	890.446	730.238	640.645	724.245	549.689	8228.341	318.291	249.376	197.749	2283.814	222.298	533.363	181.409	5887.1	6402.099	424.657	402.337	379.339	4292.939	398.095	401.245	8032.672	261	0.839	930.056	398.308
11653.698	13366.633	9656.736	17612.476	11387.538	22071.538	11752.678	18045.374	1510.779	865.128	832.556	687.667	1360.842	723.692	528.363	10591.65	379.069	272.812	285.892	1048.137	4054.501	746.904	197.241	3433.396	6328.222	300.462	726.618	286.75	3869.933	795.306	311.008	5712.326	132	0.928	606	399.455
15654.573	16879.923	12059.851	20214.675	14010.527	25154.288	15042.248	23995.178	1570.909	932.207	1048.645	1076.784	1980.314	954.069	661.536	10384.25	337.074	263.553	241.701	3082.493	2647.348	1372.393	170.623	4701.974	7027.92	569.562	1329.662	498.99	3570.912	1724.579	420.171	7669.405	185	0.941	875.246	400.386
13835.778	15144.785	12106.856	17480.838	13751.929	15884.732	8514.485	15876.561	2855.278	1620.008	1561.107	1059.193	1094.941	1183.854	858.689	19083.528	819.661	531.309	611.824	2433.149	473.866	909.869	344.912	5142.933	6032.212	462.691	533.422	394.283	8266.606	727.078	460.1	5575.299	157	0.945	973.869	402.475
9548.951	10635.6	7855.51	13398.305	10548.324	17053.071	9272.64	13749.771	1409.888	918.852	1045.409	903.042	1575.639	799.562	663.654	14247.306	325.929	254.223	343.496	548.886	1625.292	471.55	204.5	3361.286	4075.751	649.965	588.672	555.673	9221.592	484.201	485.947	5858.775	108	0.998	811.148	402.852
12809.695	14496.472	10537.01	18645.134	12804.37	23180.408	13571.69	21573.307	1532.109	938.841	1048.502	953.677	1212.202	1011.891	650.944	11296.223	341.679	259.638	277.606	1138.382	2349.4	15417.263	186.545	4617.259	4239.097	539.286	956.739	470.675	3435.212	1048.149	410.615	7859.083	253	0.78	887.567	407.35
11835.985	12282.992	9070.659	14938.417	11036.446	18445.712	11516.5	17281.685	1762.154	1105.549	1216.774	978.785	888.728	1056.493	766.311	9999.571	355.356	259.368	308.055	526.331	241.661	562.062	189.729	4920.425	4006.539	664.464	622.244	594.126	2347.669	465.016	500.615	9370.906	125	0.968	830.22	405.78
9299.282	11184.058	7490.047	14216.081	8758.364	18142.851	8279.531	13131.888	1236.234	544.435	588.155	611.156	2406.834	516.149	402.844	16221.918	260.848	218.501	250.554	6650.597	5361.558	518.088	176.92	2346.987	2712.18	293.577	749.33	280.368	2203.892	1314.052	290.539	3583.069	114	0.99	448.421	406.368
13649.689	15596.112	10946.22	19689.953	12896.4	27759.195	13445.267	20818.062	1578.409	915.402	878.685	891.252	2407.64	767.36	560.907	12359.169	433.611	292.676	315.88	4049.062	4233.599	677.94	210.602	3444.685	5930.621	322.03	947.311	297.957	3516.511	1831.706	325.807	4834.819	268	0.878	582.526	411.657
12067.222	13149.804	8938.21	17094.429	11669.406	24239.38	13112.566	19422.06	1487.738	889.078	1023.853	974.367	1488.677	912.892	664.027	11796.927	308.294	241.416	238.92	1198.373	2235.394	6695.788	170.794	4078.119	3786.339	567.409	1062.544	500.601	4568.491	1542.453	423.608	6749.13	101	0.964	876.767	408.025
12067.676	13594.404	10108.641	16169.975	12267.433	22029.788	12718.367	19314.368	1599.92	912.93	1014.721	845.553	1290.884	839.893	638.925	10900.283	356.848	286.223	259.799	1058.757	1560.238	1323.841	192.857	4204.821	4462.373	498.247	665.939	445.885	1462.96	980.83	401.303	8413.05	182	0.856	900.665	408.654
9394.238	10460.074	8132.736	12568.361	9757.218	17470.933	9729.493	13829.868	2276.051	1385.381	1420.491	1032.58	1613.655	1035.487	937.829	11762.078	649.735	466.559	497.961	1504.732	1147.914	1536.415	377.847	3943.417	2508.523	458.29	502.738	404.531	7070.766	696.51	449.676	4710.64	119	0.961	949.517	408.122
10949.62	12281.294	10071.635	15293.118	11663.914	20808.112	11464.057	15746.162	3407.794	2055.572	2013.093	1284.263	1394.587	1050.537	1044.184	9744.082	915.736	595.269	705.656	1185.307	649.431	616.016	382.136	4933.269	5743.665	466.49	812.758	350.188	5020.215	537.702	410.043	6229.214	104	1	614.365	411.154
12942.369	14178.483	10860.646	16177.548	12395.008	19027.092	12699.743	19180.345	2021.59	1221.628	1375.934	1002.006	944.004	997.541	747.471	11716.104	432.58	320.053	351.129	649.8	280.066	503.538	183.306	4967.797	2453.81	699.604	711.132	605.429	3795.647	469.774	505.314	8513.673	129	0.97	839.733	413.965
9987.423	10875.638	8360.462	14148.506	9348.317	17559.442	8889.9	12801.631	2724.362	1541.835	2143.302	999.528	1090.409	886.563	808.486	12027.742	732.27	483.604	547.912	1789.903	519.441	621.214	306.492	3899.862	10620.076	444.682	729.188	332.131	2780.159	477.209	369.619	5034.127	143	0.83	632.066	416.262
12172.318	13080.031	10053.611	16564.542	12037.14	18851.373	11900.532	16403.33	1566.552	979.18	995.325	792.841	900.828	769.839	738.397	9894.914	433.239	328.411	327.154	913.441	671.996	893.261	308.299	2959.252	3336.693	419.899	417.131	376.774	6346.574	416.592	397.622	4648.832	107	1	942.276	414.519
6992.299	8432.206	5954.741	10243.828	6935.731	14289.653	6781.358	10376.601	1030.24	518.488	552.66	483.457	1315.768	455.718	333.857	14749.99	250.867	218.786	241.462	1392.316	2709.56	864.33	166.974	2297.844	2348.267	277.447	394.231	264.676	3625.317	1243.374	274.393	3735.089	101	0.977	449.837	416.302
10262.671	11526.622	8849.224	14529.248	10630.258	18137.697	10590.106	14643.84	2406.03	1469.106	1481.388	1178.84	1312.924	1063.248	981.408	11035.56	668.305	471.726	499.49	1180.218	955.733	612.252	363.377	4571.951	5767.36	516.551	577.606	455.243	4175.972	675.327	467.381	5551.655	141	0.938	927.394	417.252
13719.426	14956.204	11270.82	17142.137	13060.7	25925.769	12148.008	14669.201	2948.707	1752.089	1652.041	1185.656	1262.012	989.234	932.524	11821.648	825.752	531.83	643.428	1201.835	596.106	720.399	360.366	4384.816	9088.494	426.56	651.746	344.578	9876.224	682.041	391.493	5850.962	134	0.882	613.112	421.09
8886.835	9877.632	6740.974	12180.116	7428.983	16980.705	7397.092	13341.31	681.475	332.295	339.01	367.8	777.299	387.651	245.199	9482.561	210.865	157.078	147.668	3796.635	4242.034	416.139	128.488	1518.719	5351.568	284.409	695.033	275.775	2016.462	1177.258	284.494	2387.667	109	0.976	522.729	419.729
15979.849	17796.165	12753.795	22271.082	15299.241	26573.743	16512.814	24987.84	1673.866	1032.035	1179.31	1058.019	1523.632	1045.219	774.871	11148.063	362.894	274.382	299.532	1143.409	2178.018	672.738	195.068	4393.642	6099.28	662.121	998.136	589.967	5797.199	1202.36	505.676	7466.048	285	0.818	845.742	422.735
8471.304	9733.277	6722.426	13009.326	8133.133	15912.288	8127.547	12876.293	1146.88	755.299	912.595	1006.533	1861.349	781.561	584.39	13103.877	256.659	202.918	221.83	2028.222	5056.532	1007.326	152.916	3110.887	1461.379	538.739	1299.067	493.672	3431.524	1350.188	423.401	5041.013	103	0.996	880.354	420.791
12638.595	12040.267	6406.063	12324.765	8030.432	14858.133	9911.904	17598.464	1258.823	644.734	602.85	639.278	1496.227	438.706	584.558	16535.422	533.308	281.502	245.475	1360.595	3591.883	488.492	331.751	3398.26	13788.029	485.188	810.804	334.764	12307.676	900.151	331.883	5217.241	193	0.907	1404.267	421.536
8468.651	10189.276	7330.774	12508.861	7806.864	16699.103	7529.057	12122.488	1012.967	566.889	557.506	480.323	1137.223	419.727	359.794	13755.414	293.662	243.817	246.235	1431.307	1807.762	604.152	156.58	2246.67	5487.237	281.607	571.982	261.791	3704.818	1106.024	266.48	3035.273	149	0.897	416.198	423.44
11299.67	12805.023	9149.199	16012.542	10660.689	20676.902	11172.888	17429.586	947.688	529.549	504.626	473.812	731.171	478.525	316.619	11125.251	262.85	187.137	194.544	762.246	5364.55	672.702	142.728	2131.976	5121.684	282.294	454.153	286.719	2953.205	1090.925	274.678	3207.665	175	0.921	558.449	424.409
14405.9	16792.213	11300.39	23349.051	13292.829	26560.726	13404.169	22079.088	1319.769	720.778	731.652	870.531	2691.655	734.124	456.046	11429.458	353.601	251.867	242.858	5134.147	3869.282	1076.36	173.801	3612.834	9439.075	315.836	1140.691	308.854	4069.901	2467.7	298.226	5279.652	257	0.778	520.033	428.71
16936.97	18780.999	13704.456	22481.093	21398.364	27518.627	16753.567	25506.637	1969.119	1122.624	1232.535	1110.003	2805.29	1177.451	727.663	13072.858	476.654	338.794	349.428	1597.247	4385.234	16506.253	224.138	5250.125	8512.96	542.098	1249.242	455.693	6601.89	1959.745	415.264	7961.94	294	0.829	900.418	427.997
8865.591	9894.082	6730.207	12343.989	8083.175	17167.163	7691.143	11300.385	780.917	491.625	539.822	421.099	1197.422	486.64	436.888	10756.352	249.328	203.978	221.649	876.378	3516.181	488.806	186.414	1983.576	7873.241	293.274	407.875	275.273	798.28	537.77	321.301	2999.114	115	0.928	636.9	425.143
10815.691	11470.445	8073.945	13676.065	10429.378	13666.142	12309.626	19405.821	1950.962	1115.251	1360.801	1073.93	2410.278	887.157	719.405	14478.699	655.313	432.32	425.058	3038.883	4771.561	5816.517	359.68	4934.657	3576.763	506.894	1316.913	370.742	4212.915	1375.153	330.404	8355.206	242	0.84	1419.248	431.752
18496.47	20114.019	14593.113	27037.155	24682.273	29053.943	18233.922	26190.183	1525.535	857.46	1011.166	940.977	2557.697	928.753	636.1	14396.857	379.862	292.289	337.169	1363.155	4018.207	8768.358	192.491	3484.249	11333.996	536.608	946.194	472.623	20234.147	1515.466	429.368	5710.828	272	0.908	889.849	432.89
13745.742	15431.192	11338.898	20420.98	15150.153	23893.172	12913.235	22764.711	1673.783	936.147	1050.841	908.776	1881.168	775.496	597.358	11714.873	424.654	293.632	324.626	922.98	2290.345	871.652	207.537	4568.943	6221.111	487.475	953.671	430.734	15133.007	1585.128	365.386	6393.747	106	0.937	915.613	428.594
13634.683	14605.399	10001.36	17244.228	11768.988	20143.946	15971.782	24914.375	1604.449	990.214	1227.696	847.272	1251.293	707.334	712.464	14322.11	563.357	376.171	360.321	1545.543	1692.074	842.33	370.878	4581.13	5382.539	526.415	887.885	358.476	8676.543	1021.057	351.039	7509.184	291	0.795	1407.27	433.424
13805.595	14977.638	10019.808	18305.079	11196.465	20106.182	10844.254	18163.103	2149.583	1080.723	1143.042	881.907	2358.579	697.525	781.107	14813.939	820.757	498.158	618.932	1780.767	3201.642	7626.402	440.348	6017.721	10033.653	455.703	984.489	355.22	11200.131	968.765	358.096	38831.986	155	0.943	1478.706	430.035
15043.629	16686.67	12006.946	20768.647	14298.14	26195.24	14999.795	23087.928	1852.04	1089.154	1223.073	1063.533	1531.893	992.596	751.544	12203.348	441.585	320.117	357.738	1228.049	2379.494	1393.663	212.244	4216.725	9975.059	649.458	862.214	568.272	5114.26	1159.426	497.878	6588.75	251	0.822	853.516	435.153
11285.759	12721.629	8687.448	16774.911	13200.956	20746.464	10279.756	16096.754	1436.072	898.121	1158.615	1403.284	3792.016	958.469	704.869	15089.329	337.974	254.099	337.097	4277.478	6453.251	4416.948	166.376	2501.115	7674.331	699.275	1461.385	625.298	12702.102	2015.345	526.523	4337.65	123	0.993	834.524	431.785
16761.143	18636.482	13258.761	21687.345	15892.647	29061.41	16260.153	25739.498	2245.588	1213.903	1313.985	1028.96	1853.647	892.619	695.618	12476.647	631.411	415.522	446.613	1428.1	1944.324	2953.095	253.497	4628.348	10807.964	532.275	1272.488	430.306	27433.946	1764.942	2200.885	5798.727	194	0.924	921.103	435.232
11289.933	12737.852	8859.883	16321.359	11187.616	20066.234	10801.571	17379.682	1056.404	667.399	877.849	814.107	2099.576	703.578	543.066	16228.963	252.884	190.692	250.725	1170.513	4777.806	747.453	148.344	2411.68	4158.672	551.704	801.55	514.969	6299.164	2002.907	429.987	3701.894	138	0.97	866.833	433.464
16754.409	19347.068	13239.019	26397.164	19891	30231.838	16019.301	25429.88	1951.978	1105.091	1200.317	1172.155	3082.734	937.567	710.674	11524.487	488.865	327.901	325.825	1701.127	3429.553	991.563	227.751	5466.566	8947.763	512.463	1625.817	427.807	10326.591	2165.658	683.318	8037.602	264	0.827	912.598	437.644
9932.809	11479.396	8410.368	15920.942	10239.593	17653.361	10152.745	14780.136	2133.576	1198.051	1339.537	1516.855	3691.806	1035.013	822.178	13476.98	485.749	341.188	401.935	2440.161	3907.936	4392.331	197.563	4235.024	7668.856	723.589	1766.475	603.703	12332.477	2558.817	523	7447.733	106	0.993	844	434.5
12268.848	13336.233	8989.112	18093.078	11087.91	19384.458	15856.243	25411.012	1455.986	917.452	1575.02	719.244	816.766	641.605	758.883	17539.291	552.729	381.562	372.309	954.535	652.198	746.806	393.674	4891.5	6420.996	525.041	955.971	359.569	12846.284	554.873	367.296	5997.796	242	0.873	1397.471	437.839
10805.234	12624.532	10322.579	14824.722	12184.476	19147.443	11936.557	17181.843	2473.56	1395.701	1318.027	1048.071	1623.452	892.845	743.165	11500.032	566.242	366.027	372.699	1060.077	2331.869	1777.151	256.959	5488.139	3219.052	360.658	640.581	353.659	3376.143	1519.259	351.809	7431.52	108	1	535	435.5
9629.541	11279.174	7877.029	13800.396	9455.844	18664.364	9746.468	15123.793	1645.881	861.164	781.507	562.409	1219.503	691.14	499.167	12258.37	417.555	287.583	312.036	1534.982	10072.546	5283.532	197.486	3880.307	5679.42	450.551	502.741	296.859	22888.717	610.231	299.143	4502.535	124	0.972	555.363	436.065
9694.07	11854.883	8360.205	15112.275	9837.335	19177.611	9439.439	14496.081	1500.885	801.799	755.512	670.137	866.904	643.941	513.339	14455.202	411.613	303.363	329.159	1041.263	2004.764	659.582	209.096	3172.488	9488.302	356.245	708.387	306.152	5090.662	965.148	332.716	4584.559	133	0.935	379.387	438.184
12778.639	14758.156	10042.1	18297.452	12434.602	24584.488	12768.754	19764.866	1456.226	774.13	749.914	855.937	2289.519	708.453	490.331	11720.364	365.222	252.352	248.431	2400.415	4461.942	1075.92	175.418	4042.722	9413.161	306.41	829.971	308.036	6350.135	2954.186	311.824	6508.263	141	0.964	526.734	439.167
10915.65	12114.879	8462.389	15550.305	9640.448	16556.919	9338.881	14260.015	2042.646	1031.082	1066.607	776.185	1064.06	620.128	717.383	11373.272	764.095	505.821	537.522	1694.334	913.628	1763.709	399.699	4068.167	11340.958	690.765	972.842	340.531	10327.028	1422.375	344.874	7302.723	112	0.932	1471.812	438.241
13896.977	15777.955	10475.07	21172.094	12539.186	26629.975	13047.847	21117.941	961.759	505.83	519.136	814.392	2599.528	560.188	386.242	12706.341	310.83	214.444	213.468	3286.401	3491.724	620.184	148.819	2649.136	13240.943	301.146	825.415	278.083	8552.149	2197.652	298.974	4865.437	158	0.904	598.937	442.563
12104.986	13429.159	9699.144	14577.184	10236.031	15110.573	10278.7	15481.835	4226.955	1534.817	1532.012	1137.685	3689.69	1619.688	1160.114	17180.142	1106.711	605.729	675.696	1488.535	3000.467	9525.783	604.911	3868.131	8540.178	553.023	1731.379	351.839	10910.116	1740.647	391.308	4050.575	110	0.985	1439.518	440.445
15145.149	16487.191	12004.65	20831.649	14349.324	24056.993	13103.785	19704.929	2906.078	1666.609	2310.22	1298.988	1928.554	1518.998	882.181	10142.385	1122.711	673.67	695.047	2141.781	1420.745	3728.404	445.092	4871.292	13896.832	576.475	1653.706	423.267	4874.77	1347.214	356.436	6403.013	249	0.788	1428.592	445.524
12324.728	13948.086	9649.408	15794.601	11484.972	24440.404	11587.055	17653.267	1789.746	1071.083	1084.779	1240.976	2842.195	852.042	691.549	12389.151	538.91	361.714	390.1	3407.166	4000.009	624.814	255.88	3324.001	9028.613	377.456	1069.087	337.481	5224.86	1792.21	346.287	4759.396	130	0.951	606.6	441.869
13754.67	15705.394	10678.363	19918.794	12476.158	23150.875	12495.675	19964.128	1537.935	912.962	1211.415	1067.232	2192.776	961.587	690.844	12812.837	346.193	262.263	275.399	2522.659	3731.359	1711.365	183.132	3502	9747.021	632.499	1293.766	544.881	4945.59	1829.649	454.636	5830.466	246	0.844	808.419	448.28
16904.633	18246.36	12257.513	21990.082	14874.252	25099.696	15778.05	23426.717	2301.278	1440.024	2207.21	1029.558	1008.825	875.555	767.383	8455.112	778.959	529.673	478.203	1397.66	421.961	1856.174	394.803	4742.9	3639.155	576.043	1261.31	390.229	15733.136	688.683	347.083	5921.768	128	1	1404.125	444.641
13429.836	14814.254	10883.696	18176.571	12979.907	21759.882	13621.564	18348.744	2152.068	1250.836	1428.29	924.231	848.346	851.269	637.166	9419.109	676.607	465.136	389.567	1637.644	379.989	5535.566	330.645	3777.07	4974.752	572.176	624.907	382.92	10613.737	772.344	318.998	6526.593	144	0.889	1413.778	445.229
11433.321	14639.098	9916.289	15473.179	9751.506	19632.363	9616.804	15094.672	1741.925	863.883	839.599	719.878	1765.617	574.589	453.375	15023.183	393.713	296.791	275.022	1592.454	2467.693	1046.863	177.201	3115.758	3963.543	321.896	715.605	295.623	3327.704	1768.501	279.546	4264.678	173	0.932	412.968	448.396
11518.391	13482.468	9268.012	18077.645	13680.896	21597.566	11691.924	17198.903	1785.701	1043.169	1192.992	1250.754	3381.843	1061.946	747.275	13588.391	398.031	302.336	318.906	2417.843	4679.748	17382.417	208.663	4253.879	6096.513	615.502	1305.513	556.511	10245.903	2721.084	480.821	6905.226	111	1	851.608	446.878
11315.694	12164.635	8804.657	15657.459	10348.096	18053.783	11020.967	18088.504	2063.614	1231.414	1424.894	915.065	926.687	681.681	787.237	18049.231	793.307	501.896	526.606	1829.594	698.117	1245.753	443.96	5866.298	5858.302	539.605	636.484	387.681	12751.347	451.832	376.342	6492.36	133	0.973	1388.485	447.327
11880.064	13852.242	9550.894	19618.009	11636.833	21844.449	11725.092	18326.338	1011.824	545.408	1071.134	629.662	1172.663	511.145	361.742	11613.263	259.99	188.768	211.205	1191.993	1569.247	830.27	150.358	2467.401	4046.988	308.732	525.986	304.158	4285.319	1342.514	290.951	4245.654	126	0.988	504.389	449.159
12738.901	13920.128	9699.168	16340.333	11487.349	19708.493	11389.258	18661.043	2700.799	1391.625	1490.403	1166.618	4194.374	2157.421	820.576	11620.881	1052.626	573.213	639.256	2440.21	4663.099	7010.53	407.34	3751.679	8956.387	563.199	2878.73	381.141	15253.623	2124.677	325.229	4456.938	140	0.957	1439.979	448.807
18435.735	20541.247	12504.344	26473.134	14505.481	28027.36	12758.549	20679.408	1339.155	655.583	977.52	578.825	774.568	489.303	401.814	12810.939	539.658	349.096	458.237	709.271	2261.5	557.695	243.302	2506.276	14824.266	350.325	829.017	311.296	11581.297	508.394	317.108	5725.588	174	0.938	1499.736	450.19
9723.309	8959.389	6095.67	11260.683	7675.458	16018.679	7879.166	12060.425	783.51	457.399	409.757	490.731	2138.103	752.248	336.928	12186.268	220.559	169.848	188.015	2685.604	4961.597	45929.731	137.259	2031.739	3189.354	271.712	462.467	279.782	8906.887	1896.512	259.873	3422.317	104	0.974	544.202	449.01
7980.095	9712.325	7111.577	14547.731	8127.872	16998.05	8012.934	12910.767	843.68	473.222	481.778	436.975	617.243	410.35	322.7	12179.259	245.136	206.41	229.637	1341.671	853.975	1330.03	138.837	2168.259	4011.149	287.021	366.385	260.449	2078.242	706.379	282.152	3261.126	143	0.952	393.549	449.969
11472.076	12212.964	9026.036	16805.443	10624.812	18103.76	10899.778	15791.462	2862.267	1590.715	2065.767	1080.786	1133.371	824.196	786.762	8753.516	1077.281	618.052	617.099	1299.508	482.9	4788.369	416.545	4324.453	3538.414	610.87	776.2	405.729	24443.022	477.947	371.333	4729.25	133	0.899	1396.094	450.726
12410.784	13308.881	10560.903	18872.287	12067.175	20497.41	11693.18	19681.485	1815.704	963.363	1074.454	750.801	684.678	800.297	497.148	9158.749	562.843	415.804	308.764	2126.291	249.537	19824.15	251.683	3439.917	7308.573	541.245	639.689	375.909	11619.863	1195.312	311.363	6595.558	98	0.98	1407.439	452.929
9821.071	11726.809	7813.597	16685.648	9331.676	20180.523	9528.839	15750.417	1279.656	740.146	1061.409	1049.192	4772.125	845.503	613.19	15071.191	308.23	233.806	227.663	3856.218	6646.71	934.781	171.86	3200.922	9392.714	549.742	1645.427	469.355	2014.608	2296.525	373.628	4820.866	148	0.974	779.162	454.838
11672.492	13463.01	10312.885	16247.422	11787.213	19929.292	11950.834	19283.908	2351.219	1433.761	1801.933	1420.036	1855.795	1125.844	953.835	16179.535	590.582	404.995	531.117	1636.672	3255.152	711.804	292.229	5143.772	5969.745	670.736	1066.468	594.239	5014.202	1414.968	500.036	7448.303	133	0.973	828.62	454.207
10374.596	11558.057	8238.386	13114.404	9831.582	16285.367	9624.461	14590.97	2432.746	1453.359	1864.485	1106.444	1220.82	821.943	768.042	7993.899	896.419	575.673	637.593	1407.469	1013.731	1702.872	408.023	3723.891	4910.104	520.122	941.501	374.605	11375.062	1408.561	352.132	5098.733	98	0.993	1447.112	453.153
11601.263	13624.58	10107.484	16760.597	12231.753	21533.674	12633.669	18979.203	1702.054	970.631	950.916	887.323	1698.508	814.687	557.63	12514.354	408.546	280.61	301.627	1224.93	2755.594	18246.76	198.705	4492.73	2289.37	331.167	684.118	331.944	4964.034	1682.969	301.259	6486.04	224	0.831	518.259	457.723
12664.882	14130.154	9490.865	16955.043	11011.264	24501.73	11324.407	18381.128	1026.069	567.716	632.615	767.88	2864.069	587.013	414.823	14783.801	306.43	218.6	225.103	3112.298	5815.789	562.14	161.836	2440.354	8539.961	299.724	952.567	282.075	4771.053	1750.097	329.097	3784.596	180	0.938	597.1	457.85
11431.498	12704.274	9151.839	15351.53	10614.122	18144.892	10741.178	16264.189	1598.58	961.925	1180.67	865.213	1083.913	882.624	661.164	12183.485	391.302	284.258	324.015	1202.991	2318.566	5187.087	186.072	3093.971	7833.482	644.443	763.748	529.993	13524.438	1059.356	438.914	4614.924	154	0.903	815.422	458.292
15355.491	16722.839	12481.549	19838.859	15029.334	25150.967	14806.189	22800.773	2407.133	1357.925	1862.799	998.837	948.632	932.649	703.329	8449.057	848.108	557.073	484.295	1809.088	353.459	5156.05	362.133	4551.123	10176.442	594.308	721.493	405.866	7635.074	1135.57	354.982	6288.174	226	0.863	1412.752	458.642
20067.412	21432.292	14950.138	27476.364	17813.363	29458.546	17770.304	30015.107	1879.821	1126.417	1666.973	1058.569	2143.167	1085.001	672.501	8028.502	620.338	411.042	398.355	2345.628	2160.867	1067.08	321.739	4368.881	5358.633	527.668	2087.994	350.344	12180.631	1645.15	316.524	6185.337	152	0.949	1431.388	456.954
11382.711	13255.14	9124.728	16323.028	10763.886	22207.134	10900.953	17720.963	1772.271	1038.714	1504.826	1279.736	3909.099	1015.607	749.223	14623.365	424.932	317.471	353.632	2847.368	4955.008	822.032	221.546	4183.042	8318.87	610.333	1304.47	500.928	6808.767	2504.154	419.826	6358.427	158	0.927	787.215	457.994
11754.685	13507.644	9402.802	17515.623	10661.766	21564.557	11630.531	13997.791	2119.418	1049.961	1074.485	716.367	1446.366	813.635	567.579	24821.191	601.532	394.526	396.825	1575.839	1634.002	7016.847	229.85	2387.373	6801.19	653.168	915.527	368.485	49930.765	937.978	349.266	2931.605	122	0.985	930.262	457.541
17325.515	18645.195	12606.938	22694.342	14921.547	26169.876	15115.727	26451.213	2057.668	1224.831	1518.497	1064.634	2765.247	1275.166	696.995	8232.288	698.478	464.078	463.837	2615.261	3018.912	1871.433	331.459	4352.805	3901.025	558.176	2194.709	362.782	5605.697	2035.832	333.979	5958.522	126	0.959	1438.23	457.905
12103.113	13728.712	9730.436	16399.663	11812.999	19037.465	11745.814	17685.052	1975.445	1141.197	1433.854	1194.934	2032.934	1001.099	776.228	14608.067	471.487	344.618	387.065	1862.982	3765.729	6155.69	238.949	4360.419	6655.23	630.013	966.013	535.909	8099.347	1872.576	463.734	7041.688	126	0.988	846.635	457.595
8553.374	10005.435	7202.746	12487.331	7590.83	15867.466	7317.945	12614.685	989.668	508.865	525.271	454.548	1206.676	412.581	337.714	13044.687	259.499	198.487	247.099	1397.053	6545.919	1819.539	162.524	2335.35	3586.452	295.703	669.408	282.457	2461.415	914.521	280.263	3292.901	101	0.99	456.748	459.025
9923.653	11523.419	8208.049	16132.9	9603.956	18421.734	9844.853	15676.778	1071.377	614.197	564.518	686.273	1280.428	595.324	393.108	9782.272	273.741	202.84	220.056	1704.348	2052.226	6600.602	151.619	2762.177	1461.411	285.74	450.411	300.485	6747.654	2128.184	278.253	4470.61	149	0.897	554.117	461.413
17626.171	17748.26	13274.888	20358.375	15132.832	23798.865	14774.013	24359.752	2574.072	1508.463	1633.072	1044.706	1092.596	777.745	734.428	9297.441	962.925	591.483	627.936	769.605	493.454	3949.854	419.147	4106.839	4182.879	524.004	616.075	400.907	23198.571	380.202	364.935	4862.618	142	0.96	1389.331	459.606
9805.32	11854.969	8556.204	15138.961	10085.198	20036.192	10079.544	16040.475	1454.769	804.278	746.067	603.312	843.635	621.5	497.294	11457.157	384.144	289.554	300.114	869.257	1550.5	1240.699	196.989	3407.8	6906.019	323.024	454.726	293.471	3622.312	1144.245	313.219	4236.14	217	0.882	396.694	463.394
20085.885	22300.397	15448.235	27691.714	18438.29	31485.678	19038.944	27829.913	1854.139	1062.733	1384.148	1246.948	2746.498	1165.909	769.865	14081.792	447.568	316.72	343.74	3326.29	3470.465	2443.847	212.851	4262.63	10451.961	576.799	1391.946	524.854	5205.927	2376.384	439.4	6557.39	523	0.787	833.94	467.871
9904.408	11305.721	8007.988	14579.754	9216.357	18619.42	9314.177	14819.354	956.774	512.792	486.901	630.953	1553.114	508.232	340.149	14544.055	264.012	204.527	202	1241.993	4570.184	1144.244	141.689	2478.364	5802.563	288.818	659.677	294.751	4297.477	2110.957	276.443	4215.839	192	0.829	574.552	465.745
9041.23	9888.284	7802.655	14932.162	9474.165	15913.964	11540.834	18782.299	2356.735	1408.002	1964.326	1068.422	1332.09	928.941	895.338	17825.592	822.302	546.411	545.787	1890.117	3409.185	14302.62	472.582	6075.875	7582.787	541.392	1026.785	431.41	4331.842	1014.368	410.192	7738.208	137	0.937	1376.493	464.113
12162.501	13402.11	9253.187	20099.055	11557.319	19927.508	11173.483	16629.113	1549.19	934.018	995.206	758.044	712.255	650.67	537.207	7974.63	578.428	362.929	331.703	1516.763	237.393	1423.739	267.791	3472.217	13115.674	543.6	669.23	423.948	6292.529	1043.613	350.969	4963.105	98	0.993	1402.837	462.061
18050.769	19677.853	13357.655	26348.554	16147.934	28154.841	15996	24798.558	2221.49	1257.457	1501.182	1114.421	1854.1	990.81	692.192	8663.677	842.938	496.893	492.483	1757.664	1796.129	4045.308	328.414	4044.87	8091.605	554.04	1496.534	388.869	16898.351	1520.565	305.957	5679.864	285	0.832	1428.03	468.244
8981.956	10149.418	6863.84	12576.261	8178.899	18026.477	8570.112	14005.445	785.755	454.596	508.838	645.296	2825.651	601.969	337.217	12805.644	245.183	181.959	173.982	3270.751	5140.315	7049.466	121.235	2262.479	4426.66	267.123	797.336	274.704	3950.95	2076.754	266.378	3361.12	118	0.981	562.28	464.169
12834.456	14746.233	10024.935	17700.391	12007.827	22564.358	12471.076	20362.571	1359.311	838.731	1093.528	978.047	2423.75	936.703	674.514	12794.274	299.663	240.195	278.466	3803.709	3988.905	682.005	182.646	3462.757	3604.228	553.054	1303.381	483.485	6609.649	1973.041	400.103	5176.875	158	0.927	797.791	464.918
16915.789	18147.544	12020.393	26316.041	14997.712	28004.722	15592.002	25212.671	1826.789	1015.842	1510.667	914.973	1522.042	729.813	556.75	12653.862	621.717	415.584	416.306	2226.223	4137.106	2303.688	294.187	3963.572	8947.311	478.523	1339.065	381.437	3870.236	1177.527	352.056	5658.722	206	0.918	1384.932	466.583
13035.95	14377.466	9980.446	16058.395	12141.114	21942.644	12622.361	19974.653	2090.559	1320.615	1397.013	923.976	1452.027	1108.1	741.847	6965.824	739.76	473.678	480.082	937.688	970.853	18627.958	370.259	4001.373	1980.248	494.412	875.726	342.786	9482.636	1489.782	330.197	5756.785	118	0.953	1440.271	464.508
8302.938	9887.864	8066.199	15730.22	10981.739	19031.086	10934.287	15089.371	2337.29	1585.622	1786.895	1762.614	2601.781	1401.217	1336.73	15666.024	719.239	519.51	637.452	3242.203	3500.734	759.37	489.659	4875.284	4158.148	625.808	844.484	564.504	2118.48	892.655	520.254	4679.856	135	0.949	758.759	465.944
14085.295	16668.268	12182.247	21263.287	13706.481	24395.182	13411.978	20601.936	1925.98	1044.518	995.531	960.684	2111.649	831.71	604.595	15863.896	456.918	326.387	374.85	2616.804	2962.327	779.282	236.831	4581.434	6990.25	377.685	817.766	316.455	4194.425	2021.454	336.649	5758.536	537	0.814	377.265	474.204
10773.471	12393.396	8569.45	15218.187	10027.051	21443.894	9687.277	14754.637	937.968	496.658	712.032	532.819	2064.333	484.668	347.4	13313.289	247.456	194.394	301.538	2689.767	6055.428	1520.402	157.666	2346.918	4604.2	276.863	743.326	277.291	1479.719	1288.071	280.039	3413.442	122	0.985	457.59	466.295
16623.98	18649.006	13886.717	24459.83	16212.907	28252.565	16492.201	24549.408	3181.578	1859.028	1977.898	1380.598	1739.753	1211.151	1067.058	11611.093	801.068	544.84	622.552	2107.662	1220.085	1109.645	354.082	5508.513	5006.559	646.938	1107.854	524.197	16741.658	1114.481	455.842	6866.632	218	0.875	789.303	469.257
13917.374	14905.77	10149.385	19986.115	15874.998	20181.575	10297.21	15718.144	2475.187	1417.133	1585.706	1113.781	3013.091	775.652	772.106	11524.628	979.248	599.859	659.3	2481.579	3678.277	1636.432	416.304	3114.428	7244.686	532.556	1552.61	356.89	27266.011	1077.41	345.032	3640.413	169	0.911	1452.849	468.689
16341.123	18109.776	12450.051	24918.315	15014.926	28271.1	13796.561	22579.907	2141.494	1095.132	1352.723	1136.314	2006.293	788.68	643.923	17196.345	740.248	475.373	486.18	2341.333	2875.806	1187.277	341.751	4379.486	15342.129	542.77	1614.046	418.251	15916.75	1706.702	382.1	7004.998	225	0.849	1360.753	471.784
8817.657	10079.307	7810.426	12410.366	8696.741	16462.993	8403.114	12754.313	1898.244	995.22	890.805	669.585	811.258	660.086	535.212	13920.332	486.035	338.938	354.846	1172.449	1063.435	1590.677	205.975	3300.204	7142.796	326.324	460.944	293.544	5914.399	1488.77	317.116	4776.617	115	0.928	583.117	469.552
12810.424	14302.948	9705.631	17649.547	11424.644	22790.17	11608.344	18458.069	1272.053	751.946	976.265	814.218	1283.894	870.213	587.577	14965.027	299.202	233.837	261.283	1041.11	1685.66	5919.421	173.289	2429.234	6984.614	544.403	668.81	475.008	9221.337	1386.767	394.825	3879.179	183	0.892	851.189	470.467
14442.815	16599.346	12535.646	21309.44	14186.107	25270.104	14385.802	22412.55	3829.796	907.434	840.999	739.62	1255.593	838.061	509.493	11983.848	462.052	281.362	296.636	1617.411	1633.208	22006.943	182.382	4308.811	3866.072	330.837	498.801	322.034	7409.32	1327.48	302.515	6987.824	361	0.789	529.993	472.672
11611.202	12555.419	9630.015	15368.994	11490.884	18295.594	11083.052	15922.953	2775.192	1643.46	2044.397	1188.937	1194.162	965.969	887.393	7833.678	1077.712	640.753	661.832	1101.787	537.907	1361.212	449.688	4722.074	14311.452	553.279	956.064	443.178	10966.346	604.393	406.905	5591.28	108	0.98	1415.694	470.333
23627.206	25224.106	16148.319	26332.001	17940.458	30121.017	15861.841	26240.988	1758.664	976.804	1274.883	1092.162	1769.995	749.778	743.539	12691.958	587.218	392.195	414.536	1535.728	1737.806	1063.882	404.856	4403.029	9918.861	562.652	1584.006	416.835	25599.774	1046.229	431.416	6719.649	119	0.973	1367.13	471.282
14879.243	16327.675	11025.095	18487.697	12996.417	22746.03	17621.073	27439.932	2172.598	1230.304	1254.395	1072.048	1785.853	752.666	807.917	15969.974	758.329	483.757	470.714	2330.437	2313.33	3631.889	399.93	5494.104	8033.96	502.839	1374.36	411.074	9452.026	1419.088	394.465	8073.978	450	0.757	1371.667	482.293
9165.818	11243.257	7900.881	13595.1	9223.301	16909.123	9647.323	15714.308	1358.273	787.449	744.652	704.603	1170.851	593.317	510.676	12475.936	335.132	269.971	297.858	1261.334	2627.161	476.118	202.994	3971.412	2071.196	337.782	610.411	284.447	4667.834	1267.79	298.472	5160.69	103	0.996	398.209	474.383
10994.94	12354.74	8951.171	14947.75	10483.117	19812.918	10634.149	16967.046	1938.89	1154.265	1281.561	1099.005	2710.191	1030.473	785.99	13134.438	467.757	339.11	394.541	3392.55	4078.854	1725.496	235.628	3723.061	3525.412	554.426	1355.935	477.989	12628.139	1512.323	424.453	4797.952	134	0.942	804.097	476.597
16660.398	18535.2	13592.015	22971.082	16293.399	26886.066	16583.573	23135.163	3177.77	1826.299	1908.694	1297.644	1436.776	1294.755	1076.947	11297.088	786.085	550.519	622.554	1973.942	795.69	3483.556	360.233	5428.99	3741.842	635.971	946.498	514.602	37128.012	698.789	438.421	6884.103	134	0.968	795.604	476.948
12576.679	14224.707	10730.404	17882.982	12260.548	23245.46	13096.862	20536.826	1456.981	765.641	721.415	713.489	2166.01	723.409	459.623	13138.961	349.096	241.63	258.172	3742.204	3385.625	6175.446	159.689	3754.151	3597.831	320.965	865.106	304.405	5392.49	2069.527	292.107	6052.887	216	0.886	538.907	481.593
13438.456	15081.242	10144.103	17925.187	12023.387	22018.072	11230.335	18173.212	2090.72	1049.719	1501.184	897.278	1717.037	709.779	583.202	11050.027	723.982	480.534	484.189	1639.305	2698.994	3250.031	310.984	3137.124	10233.387	418.73	1150.395	309.408	9966.354	1599.386	315.089	5017.478	262	0.814	1487.615	482.584
11011.735	13260.675	9025.907	19902.231	10796.073	22153.345	11378.738	18623.739	1221.264	678.16	645.125	747.946	2485.269	595.566	458.001	11765.752	291.008	240.584	243.594	2755.784	4041.588	544.644	184.959	3205.313	2453.528	319.715	771.359	279.863	4939.831	1743.537	297.47	4651.051	153	0.897	393.997	482.67
10533.011	12268.003	9552.144	13805.396	10524.03	18270.472	10211.564	16601.047	1288.212	681.082	1064.833	572.426	992.687	501.24	390.818	13187.314	314.969	222.421	241.102	828.332	1582.343	2589.512	148.45	3026.595	1803.611	374.507	767.989	298.423	3536.415	1584.39	285.442	4985.488	104	0.974	504.26	483.212
12885.656	14857.524	11028.028	19410.312	13068.979	24073.455	13560.405	20835.069	2187.528	1194.194	1167.456	1000.028	1271.204	928.886	719.944	9781.532	541.127	374.265	403.994	1559.643	1121.805	4531.416	249.667	4844.09	4544.274	379.648	833.258	332.947	15586.514	1412.353	344.329	6399.019	337	0.77	570.776	491.693
7523.202	8792.417	6759.651	10587.037	7888.095	14531.209	7906.667	11666.972	1856.971	1068.271	1020.559	782.52	2008.141	693.608	639.812	9819.934	483.656	340.318	396.11	1254.778	2405.716	956.769	231.517	3832.134	5029.896	333.668	498.642	307.502	4506.451	1482.018	355.595	5555.815	137	0.912	581.668	485.215
11805.562	13775.816	10313.991	16851.27	12102.53	19737.459	12145.848	18162.802	2560.939	1565.114	1929.86	1236.111	1148.831	1092.97	944.54	9396.558	684.044	459.785	508.733	1771.897	416.457	520.515	310.622	5415.362	7344.069	589.12	758.81	504.82	1182.744	513.469	427.508	7892.461	128	0.963	786.391	484.438
11894.88	13831.611	9597.66	16412.917	11311.895	22449.302	11464.385	18007.966	1230.555	692.754	750.32	679.616	2201.88	628.945	473.912	11461.846	317.483	247.743	269.622	2761.689	3829.631	479.695	209.946	3291.851	3660.573	319.943	758.209	270.371	3035.354	1388.345	291.618	4308.877	186	0.875	400.962	486.801
13500.124	15662.295	11603.337	21697.344	13969.919	25126.564	14009.204	19931.644	2945.126	1707.207	1790.863	1357.064	2206.952	1237.261	1043.855	11916.519	785.411	533.086	564.79	2526.191	1778.4	3369.085	344.834	5471.291	8487.147	574.174	1060.712	480.511	23440.272	1194.233	454.673	7285.167	197	0.815	805.82	490.353
16285.751	18460.203	12987.582	23526.888	15310.448	27810.793	16082.168	25889.993	1607.076	901.416	1119.664	1017.221	3329.032	1043.398	650.071	13072.811	387.881	292.58	322.717	3851.221	4578.547	7502.442	189.179	3803.317	5908.312	507.257	1406.419	445.084	8723.121	2112.606	390.068	5965.477	236	0.902	816.453	489.326
15139.88	15958.096	11918.587	18238.851	13852.604	23759.015	11938.485	17979	2389.709	1395.268	1386.13	961.291	1549.923	851.546	690.537	9666.927	940.491	574.494	574.579	1006.432	914.95	4570.38	367.011	3214.17	12527.348	533.214	774.983	377.012	7813.268	1011.252	366.375	4167.88	208	0.853	1416.394	489.048
9950.698	11710.559	8283.253	16083.394	10768.324	20420.548	10869.228	15288.684	1209.095	615.257	944.004	581.206	837.385	602.701	394.881	13375.209	291.624	216.909	227.973	1301.378	1690.413	3520.514	153.096	2791.86	2957.468	332.31	963.473	287.253	6520.719	1847.287	287.165	4691.389	96	0.992	500.833	488.646
13161.284	14676.979	10988.852	18061.195	12748.978	20915.837	12052.096	16984.454	2103.869	1136.594	1021.883	798.693	870.924	879.873	602.423	10482.336	516.638	332.292	370.788	1234.86	1248.163	33633.84	208.191	5182.51	3503.506	346.541	435.176	345.799	6822.418	1305.132	330.913	7554.888	117	0.985	530.244	488.526
12434.849	14089.293	10563.314	17668.048	12682.05	22208.314	13424.801	19908.025	1517.967	830.306	813.519	751.815	1423.9	719.549	540.983	10680.894	390.685	268.735	300.158	1469.67	3607.096	1399.397	187.627	3855.668	7315.226	333.838	701.035	304.794	4571.66	1672.811	302.191	5388.241	204	0.881	543.093	492.392
11954.291	14101.985	9053.553	17956.034	11725.35	20054.853	12439.017	19233.835	1182.571	613.456	578.225	543.81	939.848	536.012	415.109	11370.369	357.793	227.678	231.292	704.215	3257.033	11656.186	152.903	5333.661	13986.032	299.398	325.701	319.309	1814.899	736.541	275.695	5697.451	144	0.985	522.347	492.201
9338.079	10687.345	7860.564	13824.005	9012.1	16951.905	9239.866	14857.422	1359.706	765.18	879.368	648.381	923.572	588.789	501.017	8348.594	383.881	254.731	279.567	787.301	1692.026	1177.083	177.01	3464.46	7500.953	330.635	643.965	316.699	4483.657	967.629	309.252	5080.477	141	0.871	553.493	494.152
16129.369	18156.695	12453.483	24367.291	14327.848	28876.53	14505.677	23893.419	1710.894	963.118	1133.855	993.918	1739.425	935.684	659.905	13505.427	451.282	335.751	371.755	2208.263	2979.993	6598.785	211.72	3459.501	6802.582	508.446	957.93	472.661	9674.485	1179.975	409.635	5704.049	203	0.808	829.165	494.352
12411.96	13999.138	9756.745	16500.423	10802.233	22348.544	10649.202	18224.198	1348.311	759.456	954.275	1021.695	2754.355	789.855	572.56	18555.038	351.956	277.447	322.894	2682.251	7417.466	1078.808	189.577	2571.976	5581.878	500.897	1015.501	437.232	2429.715	1251.254	398.583	3735.805	127	0.983	839.335	492.736
9662.242	10462.05	6974.966	15733.413	8501.982	17409.986	8173.275	12789.477	1315.82	689.589	876.409	520.973	560.817	483.855	434.217	9107.876	551.751	349.047	417.482	662.584	404.092	587.022	273.822	1829.437	5422.178	328.295	438.192	286.156	25358.773	395.714	335.602	2368.561	107	1	1479.519	495.724
10095.035	10975.681	8304.246	12930.502	9355.205	15869.207	9298.654	14261.872	928.495	530.821	533.058	366.878	488.951	463.699	358.181	9518.336	267.831	218.572	254.498	495.567	944.826	11446.197	193.546	2220.868	1965.082	296.393	368.033	247.741	6215.484	464.119	293.046	3014.056	109	0.976	414.408	499.821
8893.793	10410.161	7377.622	14047.518	8495.453	15975.961	7955.846	12029.861	1515.737	942.522	871.718	879.27	1713.156	629.251	509.006	11215.583	424.905	310.901	359.747	1392.939	2094.558	4010.816	213.879	2962.327	3039.494	334.61	589.81	330.079	839.105	900.295	355.236	3185.796	106	0.993	347.038	499.208
18975.489	20828.577	14370.193	26485.477	17018.625	31465.581	17096.175	24322.922	2560.687	1396.539	1531.62	1100.501	1310.108	1025.661	850.439	13563.754	721.936	486.669	568.529	1045.953	1103.764	1167.159	292.917	4248.493	9498.574	548.844	825.344	503.808	24879.308	666.995	448.705	6953.446	144	0.948	828.583	500.806
8354.171	9563.886	7759.332	11766.229	8610.503	15112.555	8183.197	11706.877	2445.028	1387.845	1284.316	828.624	1482.989	807.245	753.182	8855.608	654.452	427.469	524.13	696.415	2013.702	933.97	317.814	3442.039	14785.967	438.532	513.53	328.949	2862.624	570.392	362	3686.585	102	0.987	391.147	501.569
11074.482	12734.606	9814.739	14353.309	11050.904	20652.567	11055.786	17374.506	1341.823	731.404	1217.916	652.732	1348.64	564.848	455.298	9761.264	370.701	251.405	253.827	1240.838	2325.26	1216.726	179.616	3347.664	4047.233	331.854	878.78	290.353	3082.555	1839.118	287.912	4804.387	166	0.825	506.367	506.554
12074.062	13557.762	10077.379	17542.172	11853.583	21733.005	12264.896	18454.338	1812.475	1024.404	1020.82	829.919	1639.375	692.408	614.396	8698.972	485.758	317.749	373.115	2028.73	3058.168	3726.144	232.486	3802.303	3932.948	360.189	807.352	311.724	10810.749	1183.447	317.275	4593.414	180	0.947	552.95	504.05
10584.614	11853.968	8378.978	13351.698	9844.172	17901.042	9752.245	14839.209	884.28	389.448	413.672	402.268	1365.327	368.452	311.835	12165.905	231.207	184.44	193.699	1140.446	2436.617	523.965	143.055	2166.919	4871.285	277.187	400.51	236.118	2623.776	1079.876	280.582	3979.176	109	0.976	462.849	506.5
10812.195	12121.781	9582.68	13745.973	11016.575	20656.34	10794.226	16309.845	2988.779	1647.031	1771.929	985.66	1116.027	978.187	894.967	11816.819	870.753	565.473	650.725	1173.226	519.06	8889.489	349.453	4325.135	7893.829	487.472	625.66	392.769	11599.907	417.03	383.279	5522.175	126	0.948	810.365	506.651
10543.772	12158.07	9348.933	14485.834	10298.32	20640.794	10264.318	16489.654	2281.329	1192.151	1176.682	1030.581	2944.504	870.038	698.318	12448.741	610.005	381.688	467.969	4862.567	3400.612	17939.45	232.824	3393.044	3283.753	528.385	1042.877	332.892	31775.472	1560.103	351.485	3800.074	112	0.973	568.107	508.821
14306.39	16030.293	12022.807	21608.222	14576.512	24148.229	14162.053	19645.705	2722.406	1576.472	1661.862	1141.678	1622.094	1200.18	1005.067	15362.491	803.363	528.124	597.314	4336.843	1281.271	8976.227	356.651	4488.583	12967.745	586.516	857.926	454.544	9615.831	927.494	421.522	5230.377	110	0.998	803.373	507.855
12190.61	13814.402	9809.892	18169.529	10694.353	19087.795	10399.204	15262.637	1565.799	765.449	723.525	534.588	616.515	521.3	429.414	12965.791	396.736	287.416	376.82	704.043	607.921	750.012	213.031	1862.232	5419.957	303.069	523.733	294.578	17271.478	510.037	477.484	2690.475	111	0.994	362.239	508.977
12232.257	13964.876	10130.599	18142.289	11824.453	21677.175	11816.798	17937.765	1990.75	1142.065	1117.754	748.999	956.029	715.677	645.87	8473.48	532.483	368.644	449.8	861.313	981.381	1121.692	283.969	3713.262	7739.454	405.49	527.615	298.942	4715.168	824.414	356.156	4626.221	140	0.921	399.193	510.621
10858.56	12741.132	9477.252	18174.982	11642.186	20865.298	11698.69	17091.169	1590.362	823.565	1525.635	735.058	1173.081	650.852	545.959	9797.998	381.726	259.437	266.9	1415.343	2141.709	1495.24	199.03	3815.933	2627.623	349.481	901.184	282.705	3425.647	1711.649	303.809	5897.48	110	0.985	500.355	510.718
12460.788	14295.187	10705.061	18641.697	12510.471	23063.987	12581.986	18751.07	2709.577	1477.669	1405.062	1030.258	2109.217	947.818	813.818	8105.65	697.919	452.74	510.265	1816.438	2099.475	4539.746	323.441	3888.477	6046.836	419.656	838.632	326.883	14073.379	1133.392	379.858	4401.448	279	0.821	391.962	516.683
11653.008	13207.162	10207.685	17977.891	11412.784	20589.036	11258.182	16759.78	2144.906	1104.887	1067.174	741.233	1272.231	711.138	567.953	9676.245	558.345	344.608	383.887	1682.214	1317.068	12536.156	204.386	3394.447	4890.072	504.402	636.76	321.49	30416.058	1016.472	281.377	4499.774	123	0.964	559.402	512.841
11622.759	13497.473	9959.463	19344.103	11249.445	11186.466	10673.02	17773.243	2064.259	1159.168	1155.304	1136.996	2473.458	404.325	397.07	19121.29	562.477	393.841	453.704	2656.98	5642.214	286.669	155.941	2836.043	8551.91	438.241	959.784	350.951	3584.878	1071.864	346.805	4895.472	160	0.973	680.206	513.775
11374.862	12818.275	9394.23	16121.996	11264.951	23156.864	11463.551	16628.591	2030.05	987.637	940.188	668.56	1782.711	729.439	535.877	11774.219	545.696	341.307	380.335	2781.252	1713.62	11518.133	186.13	2563.556	4594.961	618.311	769.994	317.495	36993.49	923.808	326.256	3147.323	121	0.937	565.789	515.103
9496.873	10769.92	8152.054	12565.571	9457.488	15830.397	11694.308	14147.996	2374.636	1211.018	1111.803	725.709	946.139	674.637	639.681	13766.402	598.799	393.078	473.512	1660.261	748.464	6806.826	316.342	2923.751	2846.797	374.92	617.486	310.227	26299.669	541.243	657.825	3323.597	106	0.993	367.925	515.245
10842.007	12352.273	9831.068	14869.172	11415.66	18968.562	11199.989	16213.179	2287.769	1276.434	1569.7	896.432	1025.42	736.152	721.051	10145.382	608.971	388.509	404.385	935.29	591.386	892.358	262.879	4301.471	5684.588	408.342	820.02	303.733	13698.974	1061.539	329.184	5273.88	133	0.973	510.071	520.906
10000.286	11359.213	8034.796	15798.975	11537.626	17719.556	11455.667	17369.33	978.093	582.548	644.53	660.739	1743.856	540.454	534.809	16166.851	294.849	247.785	289.954	1342.344	2663.247	411.547	207.447	3173.333	6669.724	401.748	573.733	320.343	7042.121	1012.929	429.148	5311.93	220	0.81	674.241	524.518
8288.858	9896.395	6930.345	12423.309	8028.089	16793.62	7546.928	12274.691	915.176	500.488	462.168	469.08	1846.467	482.926	360.302	15939.523	264.381	209.234	213.689	1601.762	3161.813	502.181	152.908	1973.574	5506.901	281.976	625.866	255.986	3295.716	981.09	340.399	2938.731	121	0.937	346.5	521.938
13120.051	15084.318	10926.275	19588.877	13068.54	24014.449	13693.295	21198.948	1378.081	715.629	903.816	714.965	1866.976	645.163	473.415	10260.035	348.708	247.548	277.496	1633.573	3583.449	1037.974	178.095	3961.946	5070.127	318.401	762.885	302.377	3908.805	1558.957	275.604	5075.558	300	0.792	551.153	527.893
9893.628	11101.172	9253.412	14348.747	10360.916	18796.154	10403.191	15002.426	2585.171	1604.449	1821.722	994.06	1446.961	938.2	955.518	12778.073	789.125	538.721	719.632	928.5	1370.951	544.146	384.63	3956.464	3561.413	522.762	668.165	387.538	5783.183	568.135	525.833	4536.415	141	0.928	712.954	523.855
12858.636	14730.791	11137.494	18266.706	13263.323	22357.532	13613.406	19993.586	1605.8	821.548	971.476	681.316	1032.853	693.406	499.603	9540.539	369.342	260.982	281.156	1203.95	1816.994	10737.633	196.42	4345.574	3303.191	371.026	687.77	263.802	3987.936	1266.653	307.579	6042.7	239	0.813	488.617	527.454
10464.965	10823.397	7917.728	14413.554	9027.653	17241.139	8736.61	14345.613	1518.154	875.515	975.93	664.634	1281.85	545.388	535.091	9006.921	610.556	397.041	492.553	881.46	1574.569	658.194	315.699	2324.812	1760.595	349.958	752.834	278.28	5784.394	782.639	380.467	2903.122	102	1	1449	525
10018.608	11567.546	8323.538	14308.549	9689.002	18472.603	9767.076	15413.181	1180.66	605.504	904.589	657.275	2943.964	556.289	417.881	11189.706	284.728	212.102	245.544	3472.97	5316.148	865.239	152.269	2870.421	2728.976	306.827	1044.984	287.532	2345.167	2038.923	295.343	3959.888	118	0.994	563.475	528.542
11491.463	13065.396	9880.233	16951.188	11196.416	21444.666	11068.868	17186.691	2107.231	1257.254	1445.251	903.927	1782.163	845.183	780.601	12538.299	624.074	418.303	513.433	1804.949	2427.821	529.318	310.736	4028.432	4789.879	471.863	913.111	351.906	2425.958	1012.895	382.903	5034.54	211	0.884	725.538	534.59
15455.285	16516.778	11166.471	20776.694	13377.309	27865.048	11831.53	19866.734	1726.513	940.118	1111.53	848.53	1682.133	639.605	534.559	11251.672	639.958	418.876	430.58	1466.149	1708.181	1553.216	303.873	2726.939	6943.692	352.734	1246.274	294.252	17607.801	1544.756	313.675	4089.135	212	0.844	1429.033	538.123
12379.761	13130.573	8923.805	16728.46	10130.487	18269.713	8601.621	13640.677	1485.165	797.634	956.04	618.034	856.692	464.725	460.305	10412.693	653.178	389.116	414.523	850.282	1018.146	1230.847	338.198	2410.362	11891.145	336.8	641.794	303.935	16584.165	883.052	294.5	3173.486	138	0.908	1530.384	534.58
13065.643	14625.774	11273.393	18534.216	13223.916	23394.478	13750.222	20241.838	1578.757	872.614	1058.676	666.749	1098.099	594.677	523.112	9810.743	420.855	273.903	330.92	1213.03	1038.327	1519.148	205.673	3299.896	4628.582	384.219	719.79	270.211	15655.428	817.848	291.761	4391.241	279	0.809	502.392	540.425
6905.558	7872.811	5600.159	9373.787	6874.287	13629.962	7121.278	10107.868	1253.611	701.49	1514.539	678.3	1638.801	471.805	465.498	10532.044	331.21	237.811	281.834	1049.314	3292.246	433.172	177.992	2892.633	843.244	316.616	971.276	298.482	3355.329	1355.302	308.078	3634.25	98	0.98	564.531	536.684
12318.024	14167.572	10021.169	20676.862	10978.408	22038.259	9025.881	14815.606	991.039	572.022	605.058	905.923	3312.384	526.962	463.462	14781.384	301.727	221.553	271.182	3775.144	5036.281	576.021	166.248	2300.105	13141.975	393.415	1154.605	337.89	4427.423	1957.36	425.9	3685.407	100	0.967	678.09	538.88
13773.337	14638.563	9831.42	16856.226	10483.805	22127.827	10889.421	17443.714	1381.825	704.13	716.809	771.194	1948.802	535.384	498.313	16364.222	417.669	256.28	346.989	1952.13	1998.193	703.611	192.13	3110.331	17007.067	400.86	822.926	320.806	19243.108	1138.125	373.475	5107.027	139	0.95	683.874	540.601
13294.949	14197.875	8783.329	18385.262	10812.397	19274.829	8876.953	14983.446	1179.255	566.303	648.083	443.705	1396.411	376.799	328.949	10655.043	533.216	301.015	265.338	612.673	1968.733	596.843	268.532	1597.318	12326.089	322.205	684.884	311.882	17014.998	865.681	277.629	2424.039	130	0.951	1539.892	539.762
10592.477	12107.881	9159.331	14246.846	10727.23	17775.692	10548.689	15230.256	1388.413	758.83	685.45	514.005	1178.413	558.627	457.645	10052.035	350.125	250.715	258.434	829.578	1624.887	765.193	196.379	3386.649	4341.351	317.783	384.721	249.253	1703.765	1002.614	316.795	5333.713	104	0.987	454.144	539.846
10137.958	11814.097	9714.189	14617.394	11406.142	19351.241	11718.57	16063.737	3602.852	2132.692	2179.55	1352.543	1670.732	1171.712	1188.36	8676.743	1051.719	650.013	770.525	1667.6	909.267	573.185	455.775	5804.194	4070.561	511.324	732.598	396.478	1869.836	700.168	444.323	6695.02	135	0.923	724.293	546.781
12305.515	10996.887	10736.323	18275.582	12178.757	23242.541	12494.087	20727.826	1596.924	772.022	859.376	677.236	1338.983	731.685	553.038	10507.705	373.1	249.489	298.738	2825.328	1746.316	1933.943	220.856	4327.042	5716.412	288.317	923.696	265.167	5014.375	1264.052	361.452	7857.992	266	0.881	391.703	549.865
11484.539	12994.78	9649.888	15164.608	11095.974	20864.527	11733.49	19158.413	1380.13	704.523	1164.472	764.022	1808.666	654.618	492.626	10328.954	340.637	226.065	278.729	2535.331	3626.184	1026.383	181.527	3808.725	3436.104	291.902	938.023	279.896	6521.271	2090.039	279.561	5030.125	115	0.969	556.013	547.317
9982.283	10463.626	7222.871	13614.497	8259.772	16747.738	7535.162	12760.656	1520.999	635.895	831.654	470.883	737.703	508.515	356.435	9280.084	613.645	392.182	359.851	1236.527	1944.328	11946.058	239.439	1823.151	14766.838	357.24	793.03	287.173	8170.005	953.277	324.999	2615.255	160	0.915	1514.406	546.619
11542.836	12951.306	8582.536	17698.598	10135.533	15382.786	8216.674	12678.058	792.396	448.309	536.12	825.64	2775.693	421.266	354.988	13254.314	242.62	173.529	232.853	4942.83	3691.274	394.93	123.703	2084.793	9130.914	360.234	1212.672	298.956	1529.849	1277.665	299.943	3647.4	109	0.946	676.647	546.381
13662.595	15703.827	11682.733	22237.137	13305.622	23658.813	13668.872	21756.761	1499.676	773.457	1308.634	743.759	1150.955	663.951	511.876	9878.068	382.544	245.996	299.919	1863.953	3231.462	542.897	190.411	3905.323	5244.404	294.743	1026.476	276.811	3887.595	1305.075	270.704	5364.149	155	0.896	547.945	547.99
11513.995	11847.606	9126.27	15823.79	10567.874	19773.316	14048.731	21351.732	1252.663	959.099	712.403	602.187	622.226	502.646	546.166	13726.088	316.782	281.321	333.783	1174.083	476.149	557.262	221.823	3978.132	3671.103	382.862	676.831	275.331	15430.348	619.328	357.727	6999.976	267	0.891	688.867	550.826
10463.965	10323.162	8954.927	13563.376	10067.368	17821.522	11401.271	17097.319	962.205	417.128	1298.474	477.102	1076.191	466.228	490.972	10702.164	241.887	148.124	201.871	950.553	2253.708	450.291	186.216	3550.405	1339.499	257.608	558.228	238.614	6676.595	1944.938	252.616	5027.158	126	0.948	564.571	550.595
12576.707	13514.832	11238.004	15523.658	12433.454	19903.64	12609.603	19240.863	2439.172	1617.635	1455.801	917.725	998.6	965.067	840.952	7069.302	652.552	472.865	493.194	948.058	463.046	453.923	309.172	4920.032	4503.909	440.769	549.773	355.842	1697.194	483.855	372.006	7144.796	121	0.965	709.417	549.682
12254.328	10161.807	9494.496	14237.851	11786.467	22479.132	15776.109	22374.897	1307.115	674.967	1139.652	674.697	1505.692	650.215	566.216	10764.591	346.668	209.316	277.613	1582.558	2667.667	965.389	208.976	4201.676	5709.778	307.462	853.268	246.682	6980.029	1465.741	301.845	6077.713	270	0.845	552.7	558.411
7648.048	10710.752	5842.086	11706.212	7168.107	14705.123	6921.385	11051.649	958.793	737.597	719.157	504.083	675.412	369.584	360.803	8278.547	318.569	393.653	256.882	1052.834	1601.459	1016.32	206.442	1419.955	817.704	359.88	360.368	230.896	2787.987	807.342	260.947	1947.052	99	1	1430.894	554.136
11543.906	12016.991	10990.132	11652.896	12299.146	21588.291	12742.369	19652.813	2396.295	2256.41	1198.246	1410.637	889.408	775.605	739.254	8760.796	663.822	672.167	456.667	1290.117	461.992	570.166	307.851	3873.444	7328.82	523.402	605.297	378.609	7764.236	450.442	608.44	5904.352	192	0.848	713.943	562.521
10343.018	10922.194	10634.946	15325.786	12593.94	24573.752	12785.404	19712.686	1261.862	746.877	977.867	631.979	1002.966	569.945	467.867	10486.249	342.384	236.737	298.559	829.41	1563.427	5244.365	189.799	3003.369	4691.529	338.315	860.515	286.408	23593.072	872.162	269.797	4582.455	217	0.853	504.915	564.2
13689.861	19699.033	8986.296	25070.668	11598.109	19652.895	10863.705	17334.387	1197.058	589.579	745.585	754.755	1485.551	675.261	531.846	15485.383	280.966	248.351	290.811	3056.016	2798.757	2492.06	171.233	4137.447	4825.75	398.502	927.957	351.77	4203.434	1063.883	345.564	6663.122	173	0.932	677.772	567.46
9731.189	7631.28	9014.037	7373.003	10778.279	18419.019	10292.355	13253.845	2727.906	913.003	1661.668	599.168	2402.49	998.509	921.243	11810.461	747.798	276.012	562.122	1703.227	5112.671	2480.807	345.143	4504.457	16780.58	451.643	1106.99	306.823	4185.856	1180.442	362.542	4934.674	101	0.977	490.688	566.153
12338.264	9691.842	10882.331	12264.106	11951.466	23802.343	11162.788	17652.731	1478.61	720.287	1176.994	693.3	1289.765	584.019	454.304	10599.714	502.717	381.539	420.22	2004.777	2012.359	2073.52	284.508	2805.19	7504.212	381.396	1350.936	328.584	18838.359	1781.579	326.229	4406.92	191	0.881	1494.102	569.06
10109.08	11075.765	11430.728	15183.001	12087.917	20029.116	11775.555	16725.566	2952.385	2167.248	1826.785	1362.06	1100.872	946.871	894.52	9748.716	809.777	656.709	635.211	1573.457	512.766	571.716	348.107	4091.92	4911.177	533.21	816.507	432.356	4388.473	538.03	424.65	5775.42	123	0.936	722.378	568.963
12802.561	14163.048	10500.295	18621.751	11572.445	26098.314	13559.553	21433.324	1344.339	764.121	521.319	586.904	720.813	531.623	398.684	11037.143	302.671	269.964	219.307	1090.107	731.143	603.419	141.332	3534.263	3301.774	503.02	862.342	376.186	19421.127	1236.362	315.785	5867.414	174	0.907	688.167	574.236
11935.56	15179.411	6542.087	16811.018	10328.135	15902.56	7293.086	11971.236	1415.489	820.771	562.709	630.309	1585.789	420.424	326.818	11569.352	552.67	396.394	302.511	1176.703	5749.928	850.772	201.384	1773.523	8126.132	440.139	1262.275	343.523	4209.512	1550.252	269.185	2155.412	115	0.986	1506.013	572.552
8173.299	9569.787	10168.522	12321.167	7862.322	17507.959	11836.115	16527.113	921.91	537.568	878.889	548.439	1060.991	456.516	588.969	10849.887	265.751	199.989	342.957	1156.64	1183.064	2769.93	208.192	4436.903	3360.527	321.788	550.945	295.394	4738.473	1295.044	263.556	6628.527	117	0.956	559.218	579.782
18259.053	20834.877	9526.782	25152.688	16948.999	18182.515	9151.571	16345.824	1509.102	784.401	842.201	804.226	1592.805	741.604	684.099	8650.157	387.308	254.029	293.353	2167.741	2693.123	523.72	249.646	4226.487	11087.546	369.856	1065.313	317.148	7719.602	1195.099	305.628	5779.161	100	0.981	544.65	580.03
13459.727	15670.062	10222.749	20074.229	13065.564	24998.257	13565.335	20327.028	1991.149	1180.22	1020.857	781.858	802.117	707.713	600.411	9382.693	557.26	397.943	477.912	1350.756	393.403	519.849	256.953	3350.596	8437.87	436.161	609.95	402.461	6396.307	450.554	573.055	4943.565	175	0.934	708.837	584.414
8632.148	10124.003	9621.897	11937.319	8362.35	15118.366	11655.098	17173	1365.249	805.956	647.705	808.147	1743.982	564.096	625.036	11531.315	362.049	247.653	220.965	2261.452	2803.45	768.313	222.483	4504.03	3466.947	352.069	661.149	312.257	4386.147	1438.788	301.207	6646.92	151	0.942	551.844	583.99
9829.842	11026.228	3975.52	13393.275	10085.757	16635.812	8739.198	11313.543	2910.547	1650.655	732.21	1256.165	2307.089	931.748	786.691	10756.175	802.212	516.431	269.272	1576.136	4355.449	2451.026	285.706	3851.929	16173.49	455.232	516.332	375.088	6087.436	1117.792	334.28	4375.9	146	0.879	486.644	586.041
11461.907	13593.546	10775.629	17341.009	11072.281	20561.84	11442.627	18849.758	1227.385	760.404	651.425	758.779	1746.076	695.797	475.281	15547.623	320.535	268.101	229.252	4937.065	3148.085	2312.002	180.15	4003.468	3770.837	464.242	1140.906	407.391	2550.974	1100.523	311.559	6500.501	171	0.944	672.635	589.64
9363.391	11023.273	6343.029	13737.45	9372.422	17156.496	9564.103	14692.685	1617.512	900.79	605.108	989.783	2120.307	681.338	559.402	12950.875	418.021	301.312	229.271	3958.98	4344.408	1141.882	184.908	4143.034	6126.665	358.512	949.658	316.073	2389.814	2187.376	328.751	5480.292	148	0.859	544.432	592.75
14709.691	16896.973	10626.82	18848.448	13088.301	22102.999	12259.757	18095.996	3045.972	1852.243	1824.376	1207.209	1106.772	973.614	865.142	9653.467	872.724	569.136	648.241	1682.771	546.444	560.656	344.716	4054.757	8056.016	502.373	711.945	448.179	4679.68	548.614	470.089	5615.465	122	0.956	717.221	591.148
9849.319	11522.406	7622.389	16874.044	10499.473	19910.817	11259.272	15729.195	3045.967	1822.954	1873.884	1279.315	1239.555	1017.906	995.173	11740.616	865.227	571.489	686.598	1475.484	948.28	602.919	393.155	4023.109	5665.734	490.069	724.913	443.585	2795.547	671.362	457.402	4943.85	127	0.903	723.272	591.815
12795.764	14603.747	10194.994	19899.711	10941.404	23052.835	11162.222	18754.849	911.179	517.711	450.427	436.283	483.479	446.185	300.648	10592.494	250.401	210.833	218.777	788.864	385.589	1453.459	167.142	2513.034	5088.833	467.048	681.553	380.316	32271.82	595.845	297.586	4462.687	158	0.873	690.291	593.994
16913.434	18999.914	14087.731	25813.801	15142.625	27693.211	15706.326	24255.003	2023.211	1223.476	932.99	785.148	887.913	736.054	606.575	10679.948	571.176	397.13	390.119	939.597	443.696	568.135	268.476	3348.236	3247.898	437.686	509.244	391.632	10873.092	623.289	559.378	4724.061	174	0.894	705.339	594.46
11618.327	13179.922	7072.845	15515.455	9336.742	18321.22	8217.608	13326.959	1571.477	759.262	962.717	632.171	695.345	481.427	432.972	11370.598	663.816	431.659	470.533	1132.152	1069.333	1999.505	280.994	2058.69	13050.611	409.052	598.501	398.808	16345.924	903.136	345.994	2919.778	138	0.933	1414.21	591.725
10455.952	12047.674	8067.635	15410.343	9825.909	19569.565	10700.015	16875.345	1254.1	723.8	574.362	691.86	1436.913	534.363	481.348	11496.067	341.287	243.268	204.387	2136.828	2640.23	534.115	178.756	3159.558	5325.498	317.084	665.093	301.523	4129.54	1322.963	285.04	4147.176	240	0.792	389.658	593.692
12587.517	14165.014	8865.682	19104.661	11639.827	23429.458	11857.57	18597.606	1557.234	899.93	953.513	766.118	1270.157	654.575	492.284	9148.189	457.172	311.647	299.466	1092.34	1726.056	8041.705	206.492	2813.356	9976.308	354.087	766.549	318.904	4608.504	846.897	300.562	4067.115	168	0.884	501.423	594.756
14633.242	16534.064	11074.634	20238.409	14379.852	28074.818	14060.042	23515.91	1326.885	762.116	608.141	562.884	653.065	578.256	438.906	11424.581	369.374	273.191	282.653	1077.14	569.743	1581.366	236.589	2863.996	3525.041	416.254	630.584	387.618	30225.309	780.79	345.853	4318.541	187	0.888	698.372	595.249
9358.263	11031.668	6116.789	14697.566	7726.907	15633.454	7135.199	12152.157	944.933	519.134	471.036	850.008	2397.332	429.379	340.238	11367.74	374.998	264.52	256.986	971.177	8304.543	834.079	194.257	1821.726	7362.203	355.751	1094.162	334.824	2373.897	1450.453	282.06	2129.251	113	0.981	1500.996	592.845
14215.087	16470.499	11221.756	19730.157	12853.755	24808.653	13487.189	22214.205	959.338	567.95	541.924	587.468	1360.447	546.249	398.789	11290.02	268.652	210.095	199.691	2107.41	2260.995	631.471	158.71	3581.378	5910.594	412.374	783.953	378.713	12094.871	1532.873	344.836	5861.106	180	0.916	682.85	596.317
10213.277	11719.665	8338.761	14825.983	10175.495	16219.579	13843.801	20059.033	1311.249	687.278	575.547	666.72	1168.32	478.133	547.406	11666.138	319.337	239.61	219.522	1438.674	2192.852	1819.182	180.224	4116.304	5783.751	325.487	487.47	294.949	4511.687	1468.968	285.584	5995.249	218	0.894	561.33	598.335
10618.125	12349.69	7473.731	14502.904	9252.534	17404.976	8287.133	13056.154	1789.277	966.565	906.219	678.26	827.202	549.905	541.065	11941.338	753.283	477.633	472.236	836.763	662.987	1535.974	343.078	2654.814	7352.173	463.515	672.456	407.72	24061.481	631.976	324.741	3510.77	111	0.964	1411.068	599.788
12962.104	14406.939	6390.488	17459.437	9673.701	18278.422	7878.744	12625.2	1726.127	841.348	843.752	679.513	1746.093	470.544	405.15	9690.185	759.598	459.227	258.037	799.374	2647.775	4970.955	309.527	1810.434	19053.183	422.823	788.429	379.632	12392.769	1126.176	281.389	2432.1	154	0.885	1544.052	601.773
11566.164	12994.419	9786.11	14875.77	11102.96	17812.444	12291.428	17387.221	2069.245	1054.954	896.891	852.071	2014.647	678	573.109	11351.199	527.311	335.643	351.493	1643.02	1994.605	11515.588	192.296	4289.388	6144.86	484.742	577.178	318.711	27214.779	1823.754	271.323	7080.598	129	0.982	554.539	601.973
11832.198	13484.019	9571.51	15747.497	11796.753	22112.07	12005.237	18173.912	1519.184	887.181	780.063	871.777	1659.997	639.625	535.587	8615.862	392.043	296.945	304.1	1371.806	2387.188	1420.581	190.814	3339.968	2026.148	354.885	1018.607	293.586	4982.068	1868.925	323.806	4830.694	129	0.97	539.903	602.601
9233.636	10622.427	7430.256	12618.914	9229.999	16510.59	9280.335	14023.181	1239.274	783.491	825.473	602.432	727.804	553.633	484.991	10253.209	348.309	285.277	338.159	1360.028	845.854	409.793	214.444	3118.165	4569.321	414.339	612.375	382.747	8939.166	547.586	336.676	4511.011	99	1	660.894	602.136
14007.554	15509.388	10947.555	17537.019	13019.889	26046.363	12400.054	19363.844	1462.598	869.224	939.088	708.095	1179.783	604.081	505.021	9766.171	456.316	307.272	329.831	768.431	2129.414	641.342	223.664	2686.421	11130.533	350.18	787.704	291.67	10514.551	675.015	331.992	3859.47	111	1	499.608	603.122
10408.384	11791.25	7866.69	15286.052	9472.333	18142.174	9284.63	14640.136	1164.321	672.387	837.226	678.574	2400.933	612.168	413.629	10718.069	312.956	231.766	235.358	2068.76	7605.178	524.835	145.042	2811.522	6393.378	342.622	1041.953	322.267	1977.614	1693.674	279.617	4063.466	138	0.954	617.536	605.522
14203.718	16270.299	10928.488	20403.52	13250.22	26546.008	13855.175	21628.098	1496.26	872.436	822.21	851.792	2085.028	841.452	597.614	12107.873	382.217	290.405	311.751	2235.455	2621.828	781.634	229.22	4609.181	4203.999	404.583	1083.655	385.061	8296.67	2248.588	371.089	6486.517	266	0.871	669.008	607.842
15076.469	17006.667	11067.211	21691.305	13274.61	26839.211	13149.785	19785.767	1352.705	763.759	716.201	716.897	2219.968	644.59	454.51	16439.301	401.18	289.476	347.64	3830.497	3742.933	556.419	199.439	2752.7	7021.802	405.122	813.433	365.691	12059.192	1097.591	349.794	3893.647	361	0.772	702.633	611.832
11607.544	13239.959	9744.057	15621.666	11285.258	20047.819	12200.33	18323.837	1748.555	899.004	753.354	778.67	1522.416	671.554	496.342	12240.328	409.763	299.963	283.091	1511.834	1836.62	15432.235	169.908	4389.869	2488.493	396.323	638.886	300.206	14413.229	1858.906	303.184	7452.303	156	0.915	547.962	606.173
8068.615	9240.781	6419.619	12047.746	7931.282	14542.756	9390.945	13902.453	1263.217	720.992	596.033	586.914	1060.377	434.349	697.593	12016.211	320.044	226.16	258.898	812.185	3220.264	480.325	235.663	5041.767	4631.337	307.436	483.668	290.559	1469.493	763.808	326.983	5882.647	103	0.996	570.209	604.646
12619.69	14618.747	9694.257	19424.442	11653.38	24251.875	12055.836	19649.379	1171.452	678.839	638.883	706.561	1156.826	598.697	435.115	10512.833	332.22	244.766	269.756	1193.388	3031.929	486.494	185.159	3158.145	9476.21	381.923	767.133	366.452	4279.125	1305.444	363.197	4759.98	210	0.907	678.886	611.029
10644.943	12162.402	8434.313	15649.141	10060.805	20492.94	10087.089	16097.652	889.356	536.84	554.397	702.385	1795.984	501.714	339.554	9917.293	247.902	207.418	184.383	1738.225	4252.646	715.532	152.527	2228.186	2062.715	301.555	827.493	267.312	5138.751	1385.846	269.993	3316.132	195	0.888	485.331	616.269
11817.266	13257.91	9440.273	16725.536	16398.553	20215.048	11100.942	16811.105	1674.99	977.677	893.395	847.297	2418.653	618.673	562.95	10125.208	470.081	317.588	335.557	1798.7	4901.457	699.404	221.649	2890.586	7684.284	355.158	637.411	293.771	3715.456	730.031	339.26	4163.845	186	0.921	514.839	613.806
14052.417	15885.625	11161.704	20016.895	17493.336	24248.185	15456.083	22736.875	1641.365	924.052	846.414	811.378	2589.948	755.769	633.529	9227.025	409.82	293.05	309.346	1617.127	3569.83	1609.506	222.296	4480.119	6364.61	374.528	873.629	320.244	16814.071	1562.879	325.966	5630.816	375	0.795	621.497	621.804
14667.823	16501.682	9941.739	19295.881	12472.247	24228.406	11559.702	20005.551	1583.354	844.41	1186.89	748.995	1056.051	564.754	508.308	14473.631	799.623	445.055	464.152	1145.972	3119.019	1508.473	310.424	4037.398	15878.576	398.883	1083.665	387.798	11157.501	962.49	302.767	4561.239	226	0.8	1475.885	621.942
10079.634	11259.39	6770.419	13345.701	8175.297	15228.305	7634.784	12259.131	1561.919	812.66	1148.906	702.08	952.452	510.531	464.036	9182.128	779.454	449.558	422.061	1138.589	1580.9	4831.241	286.881	2624.805	16637.478	393.364	822.653	358.053	7059.801	646.427	308.114	3689.233	108	0.91	1489.852	621.074
9224.187	10329.534	7666.612	14974.067	9193.964	16880.712	10072.594	14733.66	1725.131	1065.152	966.905	707.559	737.577	670.711	635.124	7315.35	433.412	323.988	361.151	666.211	381.621	472.729	228.698	4117.109	3035.508	371.977	519.684	344.345	3440.65	539.993	387.409	5308.49	110	0.985	632.255	622.1
11827.287	13376.512	9298.664	18470.067	11308.045	21390.233	11692.424	18036.506	1866.35	1053.614	1115.362	859.476	861.492	752.602	614.75	8778.768	464.289	332.187	346.095	1260.897	746.099	643.689	244.284	4000.211	8001.222	414.257	958.919	346.285	11034.739	1457.79	370.564	4863.137	152	0.915	648.039	623.204
13703.1	15438.794	8947.782	18782.967	11827.015	22116.935	10944.175	17810.016	1723.345	860.412	999.177	661.942	715.318	482.305	389.878	8806.601	723.884	424.824	294.076	581.491	513.156	10700.427	266.434	1976.319	6307.774	349.466	430.104	355.485	13879.513	721.26	271.553	3104.527	179	0.873	1542.204	626.567
10873.777	12006.901	8428.022	15434.599	9802.182	17937.395	9520.226	14357.023	1330.116	720.11	984.588	669.174	1031.705	498.605	395.669	9915.79	360.725	263.432	255.94	1097.285	1220.4	811.345	177.304	2786.569	9110.183	317.482	457.23	294.22	5492.192	1188.861	295.353	3161.915	130	0.94	470.315	626.177
17773.339	20130.89	13796.756	24945.581	16657.479	30691.216	18984.815	27231.874	1538.918	875.947	911.613	842.58	1520.457	797.751	694.797	8390.716	389.031	281.569	279.736	2625.167	1786.568	570.508	247.37	4176.836	7749.75	388.484	1249.151	332.714	7045.22	2014.006	394.952	5771.343	313	0.891	642.011	631.596
15791.903	17990.811	10805.028	23510.709	13153.668	25958.503	12505.257	21391.517	1552.865	844.929	1391.399	834.726	1209.278	551.697	498.903	9770.968	678.221	433.188	422.765	1191.896	2110.679	1062.448	294.623	3116.241	12207.499	356.578	895.708	383.28	19736.161	884.816	324.604	4041.26	166	0.926	1480.572	628.699
17265.312	19693.011	13446.659	25399.554	16253.143	29537.524	17582.328	26955.285	1697.798	996.105	929.914	944.05	2182.188	865.495	621.195	8658.096	427.925	303.964	311.128	1914.405	2377.123	954.556	232.245	4426.497	5704.441	378.759	1159.567	339.365	5985.763	2396.441	410.716	6164.843	363	0.716	651.175	639.979
9308.065	10545.169	7288.076	15411.502	8730.049	17717.481	9203.294	14484.241	731.605	453.112	456.808	457.449	485.609	777.413	316.255	10036.379	232.903	188.43	188.163	665.839	635.1	50391.84	149.373	2254.25	2664.692	252.152	384.958	268.17	5321.655	692.098	273.042	3660.34	107	1	493.547	631.023
14641.78	16453.728	10192.917	18712.539	13166.512	22106.355	11624.779	18110.872	2518.184	1408.373	1598.728	1046.03	1155.081	1005.164	734.697	12359.418	1057.82	650.211	700.268	1119.77	1074.593	28808.901	436.903	3778.446	10041.178	443.542	911.677	472.455	11118.952	1266.176	439.458	5322.871	144	0.948	1413.562	632.674
17748.315	19855.311	14014.154	24652.853	16965.763	29358.547	17602.687	26689.684	1678.704	886.639	804.324	832.377	1707.494	672.157	487.897	8882.903	421.391	296.474	274.588	1488.957	1800.904	1741.338	197.898	4231.353	8676.403	321.387	861.893	311.379	10232.878	1491.604	287.998	5303.624	246	0.921	449.28	636.801
13966.863	15465.398	10580.543	18565.232	12636.528	24159.694	12443.475	19446.146	1003.104	553.56	549.022	485.424	756.728	603.55	348.559	9988.194	303.931	214.885	243.572	847.671	1116.339	15819.001	171.26	2576.305	7518.613	290.321	526.535	269.304	7095.725	1037.278	279.006	4421.499	157	0.931	485.939	635.143
9108.617	10431.935	7719.428	12455.42	8993.979	16397.235	8667.267	13271.446	1222.561	694.068	650.17	713.376	1845.827	544.475	411.986	9926.706	307.305	240.158	232.452	1727.275	3275.452	1012.785	173.113	3131.348	2558.228	295.642	796.04	296.901	3141.796	1816.935	290.64	3960.106	102	1	470.216	634.52
13480.599	15321.623	8859.001	19372.287	11083.227	20876.6	9560.67	15204.428	1654.773	823.527	1236.356	747.407	1551.095	478.552	400.826	9030.502	688.184	412.598	394.1	606.55	1118.254	5780.406	280.939	2386.091	9689.518	347.184	457.711	399.199	12099.718	818.044	306.239	3324.629	108	0.967	1537.38	635.481
9196.316	10840.792	8798.508	13229.449	14290.606	22000.814	14436.084	16523.293	1949.063	1065.128	939.291	760.15	1834.115	1187.4	999.564	9894.411	426.411	295.655	309.995	1694.109	1560.638	2947.069	339.084	8210.666	2541.177	317.909	510.36	288.041	8763.497	1357.173	380.581	10364.184	129	0.97	583.004	637.213
9266.198	10559.799	6887.245	13364.153	8564.214	16118.355	8171.36	12192.264	1784.897	985.789	865.828	863.364	1588.669	621.535	645.628	12195.364	641.569	494.062	393.622	1738.126	4034.794	2022.205	344.219	2520.877	8043.165	384.285	575.919	434.295	10195.443	646.077	406.423	2970.804	106	0.949	1383.434	637.16
12101.313	13980.686	8486.368	16887.431	10400.321	20093.098	9244.463	15952.063	1870.037	984.337	1136.45	998.262	2047.437	625.815	512.384	13273.951	728.231	451.624	460.747	1812.251	3912.044	2433.254	278.841	3371.365	8651.102	395.077	2086.629	361.888	10441.587	1761.301	332.564	4069.271	189	0.88	1474.685	639.696
10284.951	11956.212	8247.591	14412.159	10250.186	16783.66	9540.797	14281.591	2636.954	1527.215	1479.573	1076.296	1141.811	847.979	817.719	8982.094	1045.727	669.984	677.925	1040.226	655.521	1652.641	448.077	3819.223	8936.317	451.83	578.675	477.826	5140.283	839.641	445.32	4824.821	108	0.98	1372.139	639.611
15686.388	17925.795	12412.656	21663.373	15339.982	28907.184	16966.169	24556.724	1347.917	726.594	710.631	735.36	2460.264	880.572	708.037	11526.434	344.704	252.755	257.888	1756.466	3798.813	787.722	252.568	3827.196	7260.825	387.798	967.384	316.672	5436.835	2636.02	446.242	6185.563	290	0.832	639.593	645.383
15549.363	17857.162	12440.906	22812.703	18071.9	28153.788	19168.526	24584.709	1860.777	1092.086	990.724	1094.167	2741.42	923.168	927.953	11136.853	486.312	335.699	338.022	2208.417	3161.676	971.32	331.256	4669.562	7708.677	415.883	1307.893	343.715	15123.463	2107.538	456.259	6252.794	286	0.895	662.066	644.969
11317.908	13072.219	9463.236	15732.398	11994.977	19776.414	12460.237	17879.871	1700.481	961.482	889.699	974.33	1654.377	899.156	611.48	8473.061	391.082	281.966	273.654	2360.028	2299.433	768.831	196.771	5177.428	4258.759	328.968	922.324	297.135	2493.47	1644.2	342.589	5726.076	133	0.961	570.32	643.169
10398.759	11734.719	8943.586	14279.915	10538.861	18001.023	10146.835	15120.807	1681.78	919.458	811.126	758.778	1680.182	685.053	488.941	9633.407	456.567	299.816	298.2	1605.054	1525.857	4215.699	207.49	3389.146	4594.713	318.663	705.728	299.336	10081.111	1520.358	284.796	4557.965	136	0.967	435.853	642.397
12518.809	13954.106	10135.612	16651.311	11739.101	22025.474	11528.333	17599.056	1906.679	1078.058	980.958	711.417	1129.571	710.504	555.712	12618.873	503.914	346.352	388.073	1072.159	1109.232	1054.966	245.095	3486.957	5535.484	388.508	823.886	299.349	16003.021	901.601	305.267	5044.607	125	0.992	486.308	643.5
14107.303	16382.853	10475.81	20387.062	13019.084	24487.707	12437.026	20198.025	2097.26	1140.106	1191.348	958.198	2435.073	812.523	684.194	10474.731	845.472	547.242	543.356	1743.259	4475.791	1754.985	371.988	3471.591	13678.514	410.509	1406.542	451.916	9655.237	1390.443	446.833	4404.466	230	0.897	1405.052	646.096
16409.209	18680.869	13846.07	21276.351	16780.356	28538.602	16849.977	25644.293	2044.367	1096.635	970.769	885.111	1415.63	844.465	567.716	8887.499	472.171	334.06	311.379	1724.624	1545.647	3506.897	220.911	4766.714	4328.552	349.601	1079.602	311.175	8744.371	1421.834	292.524	5840.29	139	0.988	450.378	646.284
10390.85	12099.401	8863.827	15883.99	10785.426	18285.683	11341.693	17604.518	1711.154	981.561	846.918	767.844	829.372	725.41	528.067	9242.755	389.946	305.306	282.876	1153.269	713.462	676.099	208.093	5325.966	2123.743	322.212	958.445	301.424	3338.017	682.196	289.295	5894.14	134	0.892	456.925	648.455
10831.517	12375.552	9080.761	15590.233	10938.631	18974.264	11094.016	16888.531	1347.086	755.486	741.358	654.154	879.308	584.061	410.558	9183.469	315.298	235.952	218.759	1305.977	3129.221	856.642	175.248	3898.555	4632.022	286.393	766.58	271.73	4148.83	833.438	264.333	4951.848	156	0.939	471.429	648.321
12587.154	14671.931	9440.378	18536.737	11795.744	21499.79	11097.492	18000.62	1655.714	927.546	963.723	787.537	933.421	614.842	563.016	9833.029	611.21	425.093	439.902	1111.833	1523.012	911.047	298.569	2817.95	7324.325	392.923	618.772	404.592	7520.947	1150.978	363.234	3869.179	219	0.775	1376.021	653.034
12043.054	14230.482	9084.33	19317.691	11270.235	22269.325	10839.978	17727.245	2025.718	1063.547	1340.206	1013.494	2158.944	725.622	628.631	11409.042	812.857	486.047	470.224	1915.016	4651.827	1167.688	309.243	3458.467	12059.164	418.863	1271.399	407.299	6063.238	1667.784	358.572	4627.07	242	0.823	1359.959	653.55
9816.105	11391.39	7279.805	14142.512	8958.444	17319.179	8546.998	13720.302	1646.402	927.192	918.564	790.789	2155.428	592.861	533.184	9469.419	707.137	465.584	470.465	1412.597	3406.201	2333.861	299.694	2628.198	12362.294	384.789	754.403	432.336	5973.813	1113.225	368.818	3301.633	142	0.945	1393.549	651.437
12011.537	13141.059	8055.962	15949.23	9419.983	17429.472	8239.063	13206.844	1732.418	895.028	1156.292	848.091	1978.496	468.773	426.721	8077.013	801.654	445.402	488.808	866.957	2022.63	2029.859	276.529	2257.961	17472.608	403.063	874.715	414.921	11458.13	1220.307	306.977	2962.603	117	0.973	1516.611	651.645
11209.904	12866.95	9405.711	16464.489	15306.858	21067.539	10967.698	18894.044	1987.523	1109.442	1315.509	909.405	2799.163	1149.306	801.629	26459.117	476.991	331.974	358.139	4372.96	2600.694	1187.232	292.58	8545.621	8338.535	429.727	1030.545	347.854	10423.655	1677.499	454.768	9358.283	184	0.865	626.772	656.418
14970.06	17025.26	10621.288	20820.163	12891.486	25757.247	12214.921	20073.951	2010.144	1070.426	1115.014	965.685	1953.795	725.302	599.929	11175.405	761.797	482.344	498.413	1312.584	4081.843	3023.968	340.481	3300.119	10863.682	385.588	1471.052	412.218	9115.344	1248.319	409.101	3932.188	271	0.874	1425.541	658.902
11954.533	14024.787	11747.303	15902.035	14210.179	19608.883	13614.051	18324.225	1848.833	1068.135	830.877	738.777	1008.031	693.358	515.918	9278.758	413.589	285.892	259.115	1176.636	812.996	8325.775	203.655	5368.819	1357.485	305.483	462.912	299.926	1527.106	930.813	288.55	8156.314	148	0.948	436.041	657.777
13234.613	15132.049	11112.978	19182.946	13789.271	24822.791	14798.145	22499.204	1676.332	840.135	716.447	631.41	668.205	689.345	483.441	10372.521	353.58	295.064	247.699	2348.517	514.973	5040.291	184.193	5261.642	4187.742	311.878	496.417	293.041	3672.178	805.941	279.742	8489.373	282	0.817	452.238	663.248
13074.328	14928.951	11148.791	18376.651	13544.011	22779.724	14030.788	20876.8	1450.989	860.347	733.568	717.361	992.028	849.122	482.825	10169.262	376.77	263.199	270.479	944.368	1891.577	32063.737	183.257	4091.061	4680.119	322.688	549.898	301.35	4751.742	1413.887	286.775	6243.232	257	0.829	484.858	665.337
11959.952	13812.239	8799.248	16946.041	11078.213	21695.389	10206.571	16262.559	2071.28	1106.638	1057.41	912.339	2183.125	715.52	600.752	10170.481	846.873	545.28	547.407	1079.283	4076.647	6292.707	348.653	2847.073	11216.542	377.253	1124.128	404.822	3662.961	1216.31	419.756	3293.305	129	0.982	1414.686	661.453
12642.571	15151.94	9049.212	19038.804	14042.128	22990.862	10889.75	18174.953	1699.67	875.994	1324.703	856.202	3323.868	702.407	551.577	12133.439	563.763	383.111	388.181	3109.023	5858.482	1237.531	271.611	3116.874	7419.93	395.135	1840.992	351.723	14403.876	1757.878	323.166	4285.692	167	0.922	1361.769	665.362
10289.193	11580.234	7514.586	14588.101	9329.058	17830.692	8774.038	14105.177	1597.231	855.187	920.851	684.737	757.08	572.583	518.013	8621.606	707.723	405.303	463.145	1107.805	752.844	2254.173	292.994	2508.049	10604.636	355.717	676.631	363.089	6694.865	523.64	343.648	2796.773	105	0.971	1447.662	663.595
7465.706	8951.095	7090.806	11368.577	13180.349	17082.884	10953.63	14602.585	1768.773	676.752	616.293	509.459	1096.749	1046.075	747.823	15236.618	308.471	274.139	197.719	3177.867	620.206	32690.578	266.905	6470.748	2358.098	322.956	651.211	292.31	20229.838	1875.783	405.824	11024.675	116	0.965	606.586	666.491
16520.692	18626.155	11665.479	23186.698	14140.987	25503.212	12489.109	20371.685	2129.504	1095.844	1109.127	922.949	1225.352	693.87	580.607	9479.62	904.505	526.716	540.523	1292.987	1837.262	6945.742	316.32	3221.051	18492.534	411.957	798.297	401.76	11997.224	1358.905	401.431	4209.316	189	0.975	1435.828	668.119
13208.926	14868.366	8716.418	16286.063	9987.246	17902.945	8608.685	13681.884	1920.192	891.911	1721.528	981.234	2190.286	545.331	442.777	11300.727	912.225	467.427	530.426	1120.031	2915.342	6695.072	266.932	3275.948	24597.314	406.116	1165.825	455.178	9788.922	1242.544	300.537	4514.283	128	0.885	1528.203	668.375
11773.304	13766.397	10299.272	17227.124	12418.337	20916.816	13265.595	19211.519	1247.712	714.7	632.281	758.755	1480.913	595.984	432.352	11745.194	306.872	232.96	232.658	1562.183	2478.143	1805.574	178.82	3754.024	2190.766	327.684	550.515	276.662	3415.818	1894.205	284.365	6085.983	231	0.815	495.968	672.115
11189.002	13804.511	8731.517	17250.961	13341.97	22752.965	10611.969	16423.142	1885.902	1040.769	2187.252	812.136	1437.515	692.779	633.231	11104.116	673.752	460.847	465.091	1219.323	2094.198	1271.852	361.87	3224.656	5069.426	416.323	1377.326	358.294	23124.519	1242.865	349.983	4705.565	137	0.937	1353.157	667.157
12058.516	13799.413	10145.081	16147.492	12257.673	19873.964	12502.536	18950.88	1732.758	1041.396	882.141	883.363	1348.099	795.994	575.232	9103.296	423.831	284.97	290.843	1517.304	2478.646	1215.949	199.711	5244.705	4763.028	326.113	859.344	299.455	3177.241	1264.409	285.394	6072.801	124	1	474.742	668.5
9890.584	10997.197	8294.138	13658.743	9577.464	16376.15	8939.935	12978.116	2495.834	1299.827	1138.021	820.426	1605.738	803.792	587.726	12645.445	651.376	385.6	442.787	1686.914	1408.035	15830.112	247.391	3412.593	4257.413	438.456	972.863	302.909	55427.288	991.596	284.119	4037.07	104	0.944	430.192	669.702
11469.028	13005.191	7873.061	15557.685	9448.039	18204.285	8165.514	13112.237	1382.872	698.562	752.071	787.795	1864.668	537.633	400.538	9706.73	564.253	346.498	361.752	1161.521	4046.107	1035.555	237.375	2262.513	11177.643	368.12	1175.256	361.542	6547.431	1171.176	321.307	2954.33	226	0.763	1479.212	674.128
14534.928	16426.595	12175.199	20071.969	14804.525	25308.604	15424.618	23434.132	1746.321	1043.968	891.172	755.395	1155.58	784.979	570.457	9187.475	429.186	309.992	326.106	1187.264	1171.126	3579.637	221.579	4877.382	4317.86	327.155	702.855	298.423	5537.248	1131.995	302.321	6188.672	314	0.782	437.229	680.322
11751.832	13916.446	9152.25	17264.026	16854.864	20662.798	9988.401	15379.605	2446.648	1374.896	2091.757	931.711	1672.251	846.447	806.329	10814.409	956.498	603.947	621.625	792.991	1326.75	846.947	435.7	3256.768	11733.363	478.369	1238.637	387.381	16561.819	465.751	397.513	4103.95	126	0.921	1352.516	673.81
12578.522	14509.495	10776.653	18159.245	14375.506	22738.97	14044.539	21574.733	1873.071	1116.677	924.994	830.817	1197.094	798.751	623.962	11415.213	428.201	317.324	305.642	1268.553	1061.051	1009.216	224.213	6378.827	3983.296	333.031	677.871	294.099	5634.673	990.142	307.314	8529.843	222	0.792	447.622	677.64
9871.527	11242.18	8592.288	13315.227	12209.819	18253.437	11779.129	15905.63	2046.222	1160.642	997.615	858.6	1100.169	872.525	725.637	17880.066	469.436	322.932	301.618	1553.087	1193.892	2408.155	262.938	6166.911	3279.628	388.527	582.241	288.92	8419.822	906.078	372.624	8721.064	147	0.908	593.024	675.813
12187.003	13993.101	10541.11	17508.069	12767.147	20349.307	13470.957	20039.702	1806.183	1084.19	922.107	779.787	785.357	730.674	575.771	7692.414	431.854	298.493	298.902	963.658	712.198	649.916	206.071	5452.422	2897.681	339.312	466.174	296.502	2737.776	721.977	297.7	6749.468	139	0.961	473.55	681.478
18619.231	21350.929	12771.148	22345.287	17251.731	34081.358	17651.379	22133.243	1690.575	920.819	774.692	909.084	2168.659	752.735	593.783	13188.728	663.75	448.35	401.399	7585.514	1947.989	1022.454	336.516	4181.736	2423.089	385.932	864.959	334.661	4534.794	1631.507	298.845	4970.585	143	0.989	250.794	683.024
9713.746	10871.801	8288.536	13209.228	9675.452	17910.191	9318.215	13874.418	1447.215	834.348	795.482	556.633	651.337	592.174	440.889	12815.695	382.301	277.438	327.063	640.719	415.264	5553.517	197.96	3011.844	4225.502	316.631	439.292	275.147	12600.009	877.279	275.596	3916.793	138	0.894	421.957	685.413
16470.191	18690.195	13165.776	23232.618	18423.381	27675.649	16777.325	25706.268	1252.237	739.644	682.235	836.407	2360.891	695.086	478.613	10307.064	323.54	230.648	235.347	5930.567	3238.928	722.026	164.594	3793.885	4726.835	314.806	1060.05	278.578	5117.897	1953.286	280.518	5808.121	363	0.85	485.183	688.357
9887.654	11521.281	6727.738	13777.503	8645.097	17228.736	7833.12	13126.943	1287.118	568.471	1296.416	832.062	1863.194	424.898	339.011	9433.923	584.208	313.737	298.117	1007.874	3652.102	845.814	210.271	2510.014	18677.711	404.438	1041.62	433.421	5698.252	1260.203	299.264	3299.284	153	0.808	1537.951	687.095
10175.712	12108.504	7514.906	15994.789	9269.964	17326.21	8288.412	13557.163	1016.488	526.506	1190.893	586.66	1509.227	426.326	354.873	11253.975	341.839	255.961	271.253	1016.905	2281.695	1282.55	204.846	1893.762	3838.286	338.384	1106.419	318.196	3403.997	1566.742	337.38	2688.273	98	0.993	1441.878	685.837
10438.382	11758.919	8821.798	14655.952	10606.24	18267.299	10865.88	16655.722	1829.079	1093.572	948.685	805.887	1227.358	732.245	595.623	9525.979	449.852	307.711	313.878	2693.081	1351.524	2020.954	207.114	5470.862	4364.143	387.298	639.077	294.721	13427.719	849.859	279.936	5808.339	103	0.965	467.956	687.481
16997.46	19784.492	11957.982	23434.945	15697.466	29823.307	16472.005	24102.698	1950.49	950.704	776.399	1012.914	2163.878	775.79	660.25	13809.985	814.614	477.685	422.425	4546.775	2725.901	1776.192	380.009	4566.562	4609.436	390.319	945.868	364.854	2973.25	1548.068	333.148	5221.7	317	0.851	243.169	693.257
9848.935	10978.986	6596.4	13943.234	6735.615	15837.803	7350.175	13625.508	987.819	462.634	639.386	470.328	703.477	319.551	261.732	13466.246	457.827	272.758	289.512	782.79	813.518	854.565	189.878	2212.3	5004.95	300.573	515.685	288.904	1394.772	925.413	250.131	3260.358	110	0.985	276.9	688.009
9506.243	11009.889	8575.068	13353.042	10439.016	18743.235	10740.516	16034.529	1588.687	925.729	814.772	633.722	872.334	925.154	494.915	10798.305	393.47	302.679	315.087	1040.874	589.046	41815.921	213.199	4056.218	2941.533	309.335	521.08	274.103	7889.354	976.734	282.609	5709.031	110	0.985	430.255	691.682
13266.955	15203.18	9907.093	18062.516	11432.302	21654.696	9716.242	15074.876	2119.988	1057.482	2223.554	760.524	877.581	642.559	585.77	13745.614	864.19	556.668	552.939	1190.553	2839.124	2335.677	329.103	2805.749	18432.69	416.525	844.406	379.812	9715.089	1206.597	408.792	3843.278	128	0.936	1422.82	694.438
14865.832	16884.043	12232.343	20258.336	14943.894	24877.761	15366.475	23028.543	1606.171	927.671	824.156	872.319	2281.296	805.2	543.05	10185.35	391.849	276.351	289.339	5286.381	2172.94	1526.109	182.377	4876.588	6574.025	352.709	1221.963	289.099	7721.737	1911.981	278.09	6076.574	270	0.783	464.078	697.619
11424.494	12952.999	7782.655	16124.435	9054.336	18356.755	7592.347	12200.637	1177.566	470.386	954.891	870.582	1695.317	394.203	284.083	13627.055	578.109	298.296	265.496	1003.288	2819.712	810.724	191.393	1725.651	20567.846	449.601	928.696	482.511	6074.431	916.192	358.989	2554.263	176	0.753	1543.227	703
10877	12450.824	8852.876	16227.968	10713.363	19454.559	11370.882	18185.524	1198.419	692.397	660.817	617.022	1367.458	566.846	446.06	9511.056	302.768	236.007	256.115	1969.409	1476.054	489.09	173.738	3455.811	2028.389	331.301	566.201	278.697	3309.397	1550.976	272.415	5146.68	122	0.918	475.836	699.746
19981.403	21443.808	11952.34	19346.391	16502.699	31636.763	16731.883	21099.386	1495.583	739.894	654.337	879.795	1751.329	684.833	496.027	11323.042	639.485	376.821	328.511	2426.157	2523.712	5808.917	286.278	4025.429	8400.676	387.727	816.365	362.41	3924.255	1646.554	310.777	5602.03	134	0.916	237.597	706.313
19591.254	21651.85	15922.313	26823.854	17334.029	29517.382	20199.122	25356.056	2504.411	1472.043	1276.393	960.611	1190.136	927.08	736.566	11780.56	614.379	412.917	431.239	1174.67	1423.734	1182.116	247.563	4404.853	6326.255	415.762	602.946	315.58	3520.488	988.166	338.601	5716.885	148	0.924	498.473	710.655
16208.426	16942.416	10269.292	25231.534	14226.385	28364.509	16772.969	25937.352	1190.403	624.213	553.365	735.777	1023.959	641.88	492.324	12201.076	487.704	317.165	318.838	1525.579	1823.41	3908.091	289.995	3760.727	4322.901	329.715	556.082	315.359	4422.03	1103.176	328.149	5415.422	356	0.79	225.975	722.306
14745.744	16637.413	11812.627	21853.914	14685.913	29557.879	17184.65	24213.418	1500.972	897.316	812.958	706.247	1357.08	1198.763	598.076	12941.779	400.678	293.887	310.953	1130.028	2235.294	28280.617	211.201	3374.303	4482.327	363.909	491.115	282.823	5304.72	1579.57	329.579	4477.322	204	0.929	504.029	719.539
10658.213	12259.388	9385.117	13965.584	11732.7	20220.896	11544.499	16954.127	1683.508	852.534	758.275	617.83	782.184	636.427	479.182	10198.255	377.179	292.837	307.321	1465.336	479.443	625.783	184.673	4013.038	6653.885	363.197	491.68	285.117	3416.483	701.546	311.989	5609.585	113	0.952	447.04	718.022
14178.081	15478.52	11390.87	19361.932	13060.786	20987.934	13542.004	20178.487	1668.153	962.875	994.278	695.155	686.042	655.138	531.558	8839.911	397.6	285.989	345.549	1101.277	389.466	487.807	197.379	4827.03	4230.62	349.423	474.906	291.725	7163.149	520.482	312.865	5506.152	106	0.993	452.472	717.255
14758.088	16610.181	11907.259	20931.487	14394.619	23688.51	15069.52	22620.114	1493.064	849.296	876.412	733.68	1122.027	713.102	502.808	9490.017	367.741	268.303	290.505	1843.486	1185.084	475.757	180.751	4436.372	6622.995	341.981	711.913	290.347	2740.843	1063.139	295.48	5316.219	206	0.898	461.869	720.447
16856.441	18735.446	14523.027	21054.478	17055.075	38359.332	22721.815	25068.73	1741.752	1026.309	911.85	767.848	1569.48	1149.376	733.255	11467.51	428.33	306.634	324.79	749.805	2718.934	10147.062	246.543	4152.981	5267.01	371.82	502.783	287.253	5294.88	1456.372	343.835	5648.326	152	0.974	495.428	719.434
11352.499	12978.22	9643.325	17840.646	11400.717	20749.509	11780.882	16662.027	1189.087	716.943	597.84	624.607	815.927	855.755	401.031	13394.587	324.109	242.315	270.201	1609.213	1662.978	50567.816	179.296	3470.101	2978.815	313.84	440.898	268.213	5398.097	912.427	303.362	5814.173	108	0.967	422.389	718.87
10893.505	12439.05	9078.138	15178.979	10861.548	20955.963	10885.048	16647.071	950.817	575.877	533.453	641.82	1482.589	652.056	381.985	12395.587	297.13	226.407	251.242	2400.018	3327.289	20983.105	180.684	2738.79	5355.563	311.394	653.15	266.735	2499.305	1264.433	293.283	3779.866	120	0.969	420.25	724.35
16586.439	18563.268	13318.147	23571.586	16013.463	28957.504	16763.45	25564.384	1650.665	877.505	815.759	788.89	1179.765	734.486	505.291	10537.407	407.584	284.371	306.904	1700.995	1219.145	4050.651	189.392	3826.782	7972.727	373.795	783.184	298.481	12176.121	1048.395	303.308	4698.181	339	0.859	458.078	732.721
15914.381	20842.731	13726.11	17503.257	17065.874	26492.841	14223.125	18625.376	1183.542	718.088	687.577	474.869	840.094	527.278	413.714	12608.888	412.403	358.531	389.613	970.519	4580.818	441.77	239.002	2540.208	3889.221	343.672	686.689	294.878	6770.147	1490.319	294.044	4307.055	114	0.99	236.395	730.605
13987.331	15154.554	9760.196	17497.464	11143.964	20202.558	10511.972	16863.285	1726.597	942.382	1034.229	728.042	1337.604	585.338	547.368	9943.065	638.621	409.03	419.117	982.369	3322.679	2446.515	282.696	2687.143	8111.742	396.973	948.453	307.634	6612.033	784.673	343.89	4338.031	186	0.866	1270.102	734.64
10842.938	12081.881	8710.474	15032.691	10532.879	18078.848	10880.787	16393.047	1509.585	750.275	708.008	674.605	1456.835	587.865	457.928	12807.238	382.254	275.934	278.5	2141.214	2300.577	1530.813	172.545	2846.807	4752.231	363.566	608.387	302.027	18991.812	1697.477	302.957	4295.694	114	0.99	474.237	734.132
10572.413	12769.276	8693.295	15874.563	21968.281	18375.157	10741.148	15142.341	2546.453	1502.021	2053.373	922.656	1748.632	1016.355	1064.641	15195.124	791.522	504.42	570.178	2010.118	1278.175	551.599	452.414	5374.592	8707.65	454.427	978.193	342.903	14367.829	574.501	434.282	7569.88	124	0.944	881.927	735.556
15580.488	19920.824	13615.169	19284.631	16862.725	27213.503	14309.372	20025.698	1856.862	1093.561	975.446	774.659	1731.335	767.87	621.791	11275.537	717.995	510.928	498.077	1572.438	3200.455	523.503	346.341	4200.502	5140.423	387.06	1057.326	308.699	6957.98	1321.973	351.95	5683.33	130	0.978	227.677	736.377
14990.952	17021.215	12571.628	20650.682	15275.206	26400.769	15718.894	23698.623	1745.443	945.883	952.288	843.234	1570.517	840.627	531.187	10366.169	412.314	292.383	300.811	1905.931	2023.01	5604.657	188.922	4341.01	5282.784	453.081	982.823	292.951	16658.143	1611.995	332.895	5835.383	278	0.864	446.234	741.176
18687.753	22451.693	13615.522	21177.288	17710.433	32153.116	16336.841	20663.555	1466.82	881.486	838.687	581.581	988.021	599.22	463.048	11835.815	532.285	424.833	392.934	1044.274	2790.523	469.584	264.314	2889.345	7417.986	400.35	920.83	292.407	4848.755	1525.915	330.644	4404.208	133	0.946	236.35	740.703
10809.464	12544.805	9170.522	14427.633	10762.279	16772.563	9788.794	14313.797	3411.152	2067.725	2194.272	1267.691	1241.416	1014.117	981.474	10736.569	1330.892	813.948	812.313	1939.241	564.095	585.757	495.193	4579.446	7674.995	552.362	725.608	413.074	1507.965	495.745	423.067	6343.922	98	0.98	1283.816	738.714
7834.996	9409.611	5778.705	11743.161	15449.176	14462.665	6865.958	11365.601	1194.827	681.362	870.691	635.513	2127.258	481.218	498.557	12172.091	436.482	309.36	322.802	1065.559	3251.14	444.858	267.12	2330.639	5110.802	396.148	936.319	319.461	10161.193	1063.508	367.691	4071.844	106	0.993	1325.038	738.406
12972.689	15223.024	9341.052	20199.621	11154.088	24345.331	11138.582	18335.396	1224.503	696.766	1069.193	613.277	961.517	567.413	414.666	15462.574	372.218	247.873	262.943	908.568	1447.356	485.974	189.051	3027.597	6141.469	393.8	687.5	299.317	6736.182	1212.635	291.925	5035.119	138	0.944	907.833	741.37
12009.992	13280.16	9020.883	16152.281	10775.38	19035.114	9868.752	14803.043	2285.59	1344.837	1778.272	924.443	974.131	708.916	795.483	12778.475	998.707	617.041	691.927	618.092	553.287	530.997	453.6	2541.489	8341.728	429.658	590.094	380.792	9495.676	438.845	376.591	3165.252	120	0.969	1388.217	741.675
12693.938	14486.825	10570.973	18941.873	12720.059	24360.401	13166.641	20430.19	1888.255	1024.039	963.84	884.915	1701.204	721.694	570.901	10410.231	468.389	312.081	337.152	2471.558	2264.766	1120.498	198.588	4221.724	8523.1	390.692	981.303	303.455	20430.689	1418.72	323.915	4863.475	220	0.823	477.7	744.955
12058.629	13961.963	9487.811	16935.425	11527.891	18993.629	11283.637	17679.977	2309.472	1411.34	1467.12	956.456	970.891	820.52	781.499	9295.996	846.699	560.814	537.86	1503.694	466.443	501.64	404.584	4013.902	3642.063	466.394	684.822	362.319	2933.843	495.164	444.499	6179.178	122	0.985	1276.746	743.541
13597.835	15793.283	10367.85	19692.441	12969.038	23736.176	12275.785	19328.498	2558.83	1476.188	1706.481	1122.325	1247.106	891.681	953.513	11146.384	985.736	610.16	643.128	981.673	1416.807	638.052	496.143	3622.169	8684.014	457.887	671.518	376.366	7135.759	978.033	469.83	5839.381	161	0.954	1308.065	743.972
11454.124	12823.364	10178.543	15829.283	11884.58	18954.334	12005.476	17539.861	2478.089	1339.523	1200.483	974.588	1355.826	886.649	671.94	9332.144	605.837	377.246	428.527	890.346	1445.748	7852.334	228.839	4705.122	7295.135	434.664	731.57	312.921	23560.682	818.921	335.756	4777.871	99	1	460.894	744.136
10056.258	12214.483	8437.742	15946.271	10953.359	22245.079	10014.124	14962.654	1863.051	1063.217	2167.726	806.081	1278.224	1105	706.482	18931.456	596.369	394.671	447.078	1178.284	1179.553	841.721	322.473	3963.898	12338.791	436.896	962.116	323.91	4659.513	883.468	434.425	6932.734	131	0.986	874.134	745.103
18584.631	21080.506	13037.35	20136.75	17250.354	32170.895	17025.386	22055.761	1758.546	1041.304	1104.591	719.232	1079.474	640.629	561.173	10877.403	724.068	465.21	426.986	785.428	1339.419	726.382	314.205	3808.142	11844.702	407.234	732.974	328.119	3714.268	1248.776	345.51	5039.055	124	0.972	235.363	748.944
15760.429	17949.85	12743.728	22973.476	14970.986	32232.221	15379.894	24000.826	1691.96	909.142	885.496	821.849	1521.465	923.987	515.339	10580.478	409.402	287.87	303.572	2321.67	2482.832	1034.714	187.146	4021.227	6642.849	382.363	701.395	291.783	6834.437	1826.371	340.898	5449.84	258	0.781	487.833	754.411
12234.568	14067.639	10234.346	17928.835	12321.711	23935.018	12848.993	20510.073	1790.251	983.142	920.864	902.451	2205.382	727.821	561.238	10924.103	431.155	299.026	326.65	4416.867	2838.687	790.161	200.486	4426.31	6509.465	366.417	1056.61	297.436	12044.865	1752.072	328.381	5182.65	112	0.932	481.196	749.661
17651.612	20103.699	13132.386	24690.565	16298.625	29179.098	16305.819	26188.019	2299.087	1299.829	1357.261	1079.87	2069.876	855.577	764.987	10593.303	869.592	555.54	543.81	1903.664	5781.412	1315.366	394.551	4106.665	11948.248	470.15	1408.635	358.913	5017.721	1329.255	445.55	5968.718	391	0.823	1272.275	758.569
9585.575	11548.561	8226.475	15420.16	8888.987	19068.802	8827.072	14302.25	1325.596	735.882	1997.463	724.695	835.834	547.586	474.169	14373.431	389.799	267.683	286.385	1237.861	1506.796	461.543	211.174	2884.738	5256.971	363.372	1455.728	302.334	7264.444	1940.859	295.03	4340.852	103	0.996	912.617	751.209
17976.736	20187.466	14916.515	23769.89	17892.604	28887.299	18570.889	27140.826	1633.774	896.361	855.893	819.578	1438.189	794.174	511.777	9944.849	383.573	270.429	282.922	2937.25	1875.672	2568.957	175.921	4612.596	5300.764	368.829	913.493	297.761	10939.741	1602.241	340.628	6117.711	326	0.82	449.629	757.939
18350.15	20102.116	14837.079	24651.979	17288.554	26512.52	18595.352	26541.14	1633.405	912.562	835.769	829.056	907.952	769.515	528.022	8315.3	367.885	257.889	256.813	1270.659	1130.651	1094.041	184.112	5099.303	5859.803	333.536	629.327	299.904	3808.629	1300.047	328.134	6519.587	172	0.95	461.477	755.064
16354.176	17956.339	12488.55	19927.951	14806.188	24359.081	14791.389	22714.184	3067.467	1797.069	1890.577	1217.134	1292.943	1030.41	1008.801	11919.048	1121.017	724.572	726.565	1248.407	680.913	787.797	549.459	4915.269	5412.58	519.616	826.78	408.21	14809.451	707.312	438.618	6951.638	135	0.987	1258.559	754.826
11509.369	13260.815	8400.438	16210.949	10205.064	19713.261	9339.157	14473.585	2233.548	1183.444	1639.122	834.286	1113.469	748.671	717.339	12271.921	983.756	595.24	643.959	1224.69	827.39	5723.173	434.509	2764.805	14449.134	469.396	833.971	376.175	16172.746	966.328	372.483	4524.773	160	0.948	1355.731	754.5
11443.98	12073.097	6649.217	13601.009	7018.874	15280.489	6401.125	9803.728	1127.191	462.184	506.692	498.397	408.209	323.551	261.646	10169.095	481.48	367.891	221.822	558.979	2254.477	772.963	191.68	1067.246	16480.967	353.227	411.038	381.858	10222.177	403.832	308.916	2355.405	100	0.954	1537.7	753.66
16714.93	20229.506	12774.607	19934.164	16744.059	28924.7	16308.607	21279.924	1374.295	769.956	703.01	651.399	1277.235	596.186	497.48	10897.174	516.844	367.526	359.227	1988.79	1939.163	407.023	283.76	3231.386	4601.506	307.06	736.639	280.061	1631.518	687.37	291.862	4522.744	198	0.898	200.54	757.515
9955.994	11656.297	8546.748	14436.893	10413.858	19147.222	10786.854	16894.202	1417.478	748.936	683.449	848.638	1773.493	645.299	480.756	9496.329	313.443	241.156	222.716	3237.6	3176.751	872.668	159.534	4232.597	3408.526	316.587	842.16	285.173	8941.516	2032.283	324.59	5657.246	128	0.9	473.75	756.484
12847.638	15058.923	8763.005	18828.967	10963.64	21644.789	10687.679	18637.115	899.651	511.621	431.893	464.808	464.87	377.794	346.811	15524.074	352.218	277.915	290.196	391.127	9044.474	1153.137	215.908	3340.472	6604.587	330.109	288.985	306.641	250.483	325.806	375.001	3743.152	233	0.89	1485.882	759.856
11060.033	12321.487	8581.059	17628.519	17182.182	19042.857	10553.998	18601.891	552.915	377.963	391.021	369.607	1049.108	692.332	399.559	13596.286	229.251	192.772	192.959	632.661	1246.178	18319.826	175.542	2696.765	5944.456	305.457	365.095	281.811	5633.324	944.73	311.425	4237.935	146	0.936	385.925	756.349
14546.303	16832.182	11159.07	21588.163	14001.126	25791.679	13918.893	22017.823	2430.721	1403.908	1477.305	1099.962	2151.516	849.913	879.621	13274.871	988.541	632.087	664.019	1142.257	19824.303	2206.44	462.442	3536.665	7913.269	468.071	1044.392	366.202	8022.128	1047.825	422.742	4789.28	192	0.883	1286.115	756.312
15979.486	16764.681	10275.337	25931.944	14071.095	26609.643	17253.055	27382.345	1462.581	802.92	743.882	738.378	1103.456	696.624	526.87	9945.903	528.581	349.558	315.149	2430.555	1357.254	457.349	282.832	4565.544	5191.24	307.724	981.794	297.058	2267.221	705.704	280.425	6717.847	169	0.943	192.997	759.672
13689.934	16025.758	9668.382	19275.94	12168.878	23469.959	11291.166	18740.993	1329.594	696.903	840.292	675.118	1307.409	567.837	507.247	11736.728	494.535	334.039	316.028	1131.82	3912.78	1505.737	249.263	2865.708	10209.316	356.305	972.491	314.34	8743.412	1301.977	365.799	4648.106	160	0.915	1313.694	760.262
11720.767	13223.97	9471.108	17390.387	13175.077	25579.024	14788.991	22562.276	937.189	573.493	605.911	569.512	1015.591	661.366	555.577	15388.936	304.269	219.832	249.69	1489.047	1391.587	4574.286	211.56	3637.3	5893.279	326.353	665.245	300.931	5168.328	976.386	331.225	5670.708	293	0.82	380.029	765.026
13089.143	15315.121	10546.829	18168.724	12879.321	22677.446	11821.24	18026.616	2380.454	1375.454	1600.633	1035.769	1677.852	875.538	819.756	12256.464	904.686	593.862	637.171	1175.23	4478.115	1825.664	436.16	3659.778	8496.579	505.044	1056.131	376.633	10908.845	899.742	411.071	4767.25	130	0.951	1252.162	761.038
11289.109	13070.796	7637.331	16444.943	9664.328	20872.317	9029.092	15347.163	1180.242	528.547	572.384	625.058	2443.853	564.575	471.684	11907.065	548.699	319.782	291.451	1236.242	11545.688	7200.768	227.216	2356.378	20909.024	373.251	1249.809	331.428	2009.233	1266.277	332.423	3299.239	125	0.94	1328.628	759.26
19145.869	21321.17	13561.123	25563.806	16675.157	29650.321	17323.86	27650.927	2339.712	1295.605	1562.972	1071.42	1761.671	875.576	785.43	11994.871	811.261	551.881	509.779	1588.293	1422.053	962.632	406.378	4286.924	8655.964	450.026	1377.031	358.333	29330.895	1390.198	372.753	6629.455	126	1	1259.786	762
15029.048	16617.459	11345.24	20677.693	15216.312	25078.943	16488.855	22915.681	1838.673	1044.339	995.788	863.27	1157.285	774.758	662.478	9568.363	645.112	419.093	408.661	1554.289	1273.157	491.247	340.78	5586.39	3484.021	350.199	541.67	316.754	3518.468	497.972	317.369	6177.14	188	0.904	174.957	764.691
14498.174	18040.716	12833.206	19846.006	15952.089	22700.633	15071.29	22251.065	1916.255	1259.345	1124.84	702.442	857.416	741.53	652.217	9174.443	642.256	470.603	437.414	2873.248	644.304	456.703	352.992	5245.238	1352.556	353.178	755.415	291.14	4267.614	456.135	302.789	7507.807	155	0.878	187.797	766.287
12182.304	14224.345	10319.814	17732.49	12499.236	22634.41	13025.289	19896.002	1444.853	738.974	710.756	790.241	1998.343	719.669	464.625	10335.85	318.953	240.553	228.847	4125.647	3933.286	7256.606	158.425	4203.094	3987.346	325.931	1024.086	292.497	3206.313	1941.079	326.404	6488.974	156	0.949	477.308	766.365
17024.603	19471.273	14102.733	24292.698	14582.817	27185.329	14478.941	23217.937	2095.322	1156.617	1212.802	1020.972	1806.141	708.996	449.544	12115.332	509.425	353.426	372.665	3379.19	3683.354	1373.563	167.535	3297.564	5374.753	402.234	1144.367	330.485	2943.519	1788.17	332.686	4899.764	203	0.877	486.264	768.461
10499.738	12235.153	8014.685	13050.062	11042.065	21020.957	11146.985	14242.365	1087.125	662.68	671.736	601.12	715.572	771.263	490.802	10185.326	380.575	283.013	288.728	540.867	1647.64	24027.344	250.705	3991.736	1011.397	314.855	463.867	264.144	1789.668	618.942	310.128	5236.471	98	0.98	155.684	766.847
13291.417	15043.32	8311.603	18652.835	9836.002	20620.465	8849.973	14401.301	1294.397	547.137	530.59	688.38	2538.141	498.055	409.756	14160.583	601.029	337.359	334.875	1443.736	17020.281	962.75	216.651	1959.533	24573.168	366.129	1527.495	333.726	1768.931	1066.191	353.787	2459.811	111	0.994	1334.05	766.977
9581.509	11128.325	7381.319	16459.815	8861.714	18353.484	8120.918	12304.134	1221.171	536.112	542.39	581.734	386.661	366.35	289.812	15426.52	445.92	338.763	212.589	788.552	722.682	798.175	209.862	2309.442	12625.054	358.377	426.817	391.077	8563.231	381.53	335.451	3882.729	104	0.974	1549.173	767.5
10102.675	11338.169	8303.893	15272.687	11087.628	17945.335	11868.905	18103.028	2161.2	1328.195	1206.402	946.98	1322.291	817.463	767.951	8780.596	739.587	501.583	461.394	840.778	1428.179	991.36	371.075	6632.07	1803.641	360.4	604.093	324.303	2461.171	659.401	320.539	6474.154	141	0.918	165.691	769.954
19624.029	22443.916	15263.949	22587.962	19319.346	31581.425	19648.058	25531.163	1772.465	1149.012	1032.826	677.657	937.163	746.213	618.816	9162.928	650.536	465.052	449.805	1056.928	730.995	519.445	322.012	4514.93	4841.925	355.183	603.56	278.624	3705.811	546.367	301.54	6555.621	372	0.844	198.43	775.113
9826.621	11510.847	9024.856	13970.177	10779.644	18714.253	10820.998	16131.394	1713.447	959.406	820.691	838.594	925.274	680.922	528.409	9584.296	380.226	269.327	266.413	942.438	717.467	3393.938	184.312	5106.362	2563.476	337.821	431.534	302.25	3589.857	700.355	332.596	6122.597	96	1	468.229	767.479
19062.986	22263.817	13767.21	27773.782	17015.124	32643.521	16920.385	28560.532	1988.329	1086.333	1329.787	1098.599	2687.133	899.767	661.622	11006.125	692.686	455.209	419.89	2700.741	3314.827	1434.363	323.904	4134.091	10814.555	441.168	2220.647	345.473	8329.04	2335.135	360.51	6322.171	283	0.879	1261.712	771.387
10425.34	12194.626	7652.414	15232.038	9234.151	17878.025	8263.292	13207.774	1815.983	926.833	1018.556	918.543	1869.751	628.467	590.445	13189.459	620.958	424.535	416.425	1230.521	6860.018	4913.398	286.82	2637.759	8314.413	393.283	1881.333	324.385	5104.943	1123.791	402.631	3628.184	121	0.948	1306.748	767.194
13017.657	14923.658	10759.945	19020.855	12471.3	25335.055	12993.856	20077.415	1094.995	643.392	615.77	579.829	913.799	625.266	386.856	11481.775	290.849	223.54	262.815	1185.206	1438.711	914.255	162.39	2938.719	4864.587	331.382	692.692	282.412	10096.457	992.584	318.922	4840.222	309	0.728	403.144	779.474
11934.424	13980.698	8687.982	17834.344	10634.19	20917.173	9969.717	16658.366	1596.016	835.032	926.415	849.146	1667.423	621.554	513.47	12370.659	623.017	389.914	437.116	1906.156	3833.878	8455.519	244.857	2650.204	7525.167	394.033	1991.689	315.265	9753.196	1346.217	354.818	3688.047	159	0.967	1285.519	773.814
9373.869	10946.424	8335.381	13913.066	9923.268	17053.493	13272.903	19917.583	1885.437	1085.42	1022.702	825.908	1246.762	707.753	610.073	14451.258	465.623	309.201	361.69	1136.74	1578.804	2622.802	216.436	4783.377	3661.307	357.279	696.818	310.605	14974.462	1086.129	362.043	5735.315	290	0.812	418.759	775.031
14500.175	16380.968	11995.744	20069.308	14399.509	24319.894	14841.906	22132.456	1643.176	909.053	822.267	769.604	1220.738	704.085	513.808	9447.541	394.215	262.717	282.683	1735.795	1925.948	533.852	181.151	4565.234	6712.94	357.814	624.769	312.482	3391.808	1152.497	350.607	5676.069	325	0.837	459.054	779.451
14618.436	15086.602	7829.879	18888.11	11189.793	22279.676	9650.465	15893.442	1743.57	687.799	1076.547	807.549	550.009	458.625	369.141	14987.021	784.558	401.46	348.769	1560.478	408.554	2839.818	214.841	2387.846	23294.39	415.781	988.818	398.85	21464.69	789.951	325.4	4690.379	175	0.787	1525.089	777.757
11662.908	13587.732	10396.837	20607.96	13115.288	17764.668	13553.035	22234.033	2509.624	1577.668	1294.662	965.122	976.997	858.202	801.158	7613.526	883.618	590.487	503.923	934.449	367.514	703.137	415.834	6753.594	2122.96	376.917	439.109	328.667	491.031	339.942	327.617	7174.274	107	1	188.257	775.023
17392.886	20348.266	12825.102	25046.069	15750.224	29175.125	15088.406	24731.529	2215.241	1231.671	1549.62	1062.387	2430.676	905.552	698.206	11687.342	762.754	499.562	460.647	1992.402	2346.03	6174.309	346.689	4188.814	8871.03	464.222	1778.566	344.621	9875.702	1771.245	345.069	6662.3	327	0.828	1254.723	782.243
9840.884	11223.254	7932.883	14292.769	9655.39	18099.646	10004.885	15619.936	1055.494	517.966	494.784	554.972	692.205	504.843	343.785	10098.871	280.987	191.323	230.119	1569.423	2440.191	481.296	133.461	2444.396	8438.597	311.785	635.335	280.524	4089.237	696.445	330.932	4269.27	134	0.98	444.769	777.657
11748.495	13460.728	8151.119	16419.435	9622.039	19607.488	8741.381	13993.703	1245.196	584.669	759.971	694.274	2048.076	516.15	409.618	16780.147	413.809	280.48	257.971	1901.345	3735.097	4387.485	216.984	2197.208	13117.106	377.627	728.521	323.463	4654.012	1203.75	348.741	3373.244	176	0.827	1082.852	781.46
18233.864	22215.697	16085.818	25110.323	21310.674	29561.552	21706.748	28511.513	1715.553	1084.803	1025.301	699.054	827.407	846.395	682.92	6886.62	562.924	384.99	337.061	614.404	270.308	17501.205	309.048	7510.353	2852.728	340.646	408.172	293.925	903.326	351.261	317.133	11639.141	324	0.867	176.981	781.691
10217.001	11386.132	7736.293	14744.253	9840.769	19069.188	10302.421	14873.957	1667.816	974.628	926.114	771.618	949.663	652.954	537.223	10425.332	652.384	451.76	425.365	1167.785	1558.78	640.439	326.556	3414.134	6019.847	373.228	723.627	315.44	6183.414	771.108	314.591	3638.322	131	0.986	243.828	781.134
10264.216	11994.778	8304.209	14511.525	10041.929	17763.421	9144.507	13836.096	2288.914	1310.002	1417.514	849.508	1182.185	766.331	727.094	9637.048	883.976	580.775	568.066	887.166	740.82	1322.044	393.023	3097.884	9504.416	501.494	784.421	363.79	5668.102	975.591	370.998	4531.854	107	0.989	1243.136	781.201
14020.801	15674.83	9578.172	19768.579	11622.65	24451.922	10800.267	17915.282	1492.615	723.128	816.239	634.993	687.587	428.315	399.925	15519.224	597.366	358.003	387.328	528.731	679.415	926.175	233.378	2805.454	15209.908	356.746	535.879	337.676	11444.022	483.734	351.263	3841.606	167	0.922	1494.751	783.159
9036.353	10516.995	7367.915	14228.045	9035.767	17216.927	9518.247	14931.695	1252.958	695.945	792.881	741.624	1296.572	540.028	420.114	10141.787	323.834	214.349	245.853	1436.286	2136.422	1889.937	154.912	3517.626	5427.143	303.594	911.256	287.408	5333.601	1552.043	362.755	4813.978	116	0.909	431.138	781.422
13956.084	16370.077	10816.936	20066.704	13481.343	23163.801	12769.318	20138.296	2152.025	1086.363	1529.083	826.987	902.459	1109.145	633.446	14284.344	716.051	530.071	456.905	2086.023	651.833	36378.486	317.153	3894.027	8597.39	435.457	999.274	338.692	14307.695	1018.537	362.474	6889.318	196	0.93	1273.204	783.515
13803.677	16689.437	10134.659	20173.563	12358.781	24273.111	11914.017	19461.826	1501.503	804.581	1100.326	1099.47	3106.854	728.681	534.724	16029.55	442.525	287.92	307.053	3114.25	5387.828	926.243	212.214	3946.699	9489.262	324.233	1389.742	311.667	4719.367	2271.423	338.289	6448.624	135	0.987	915.233	784.493
8915.919	10909.898	7785.755	14405.022	8768.026	17590.719	6677.705	13162.781	1286.283	722.315	664.511	615.936	639.202	508.749	437.082	14649.984	301.641	260.042	287.694	1356.386	770.201	4304.542	181.68	2668.247	1678.673	366.901	719.243	303.54	7039.978	1066.032	341.395	4754.568	144	0.899	636.319	787.285
14997.966	16095.997	10516.598	18894.443	14094.569	24075.103	13744.041	20346.096	1562.916	906.875	881.082	687.242	908.242	692.108	459.757	9660.02	654.603	447.537	483.307	1218.827	804.216	13309.578	277.631	3863.584	7846.079	502.408	1002.783	303.495	19317.272	897.663	290.197	5260.628	152	0.974	227.461	789.809
16112.103	18384.651	13044.594	22715.101	15781.981	26797.671	16486.179	25014.898	1529.633	846.337	834.243	804.922	1422.735	761.476	505.085	9466.261	348.392	242.415	265.122	2083.774	2616.327	755.808	162.916	4448.78	3960.37	339.644	1065.635	277.923	4589.791	1498.459	369.467	5889.042	266	0.858	431.019	792.222
18542.066	21082.71	13588.923	25577.727	14298.739	28122.016	13554.563	21950.979	1609.225	770.359	939.035	753.168	1592.323	631.285	495.607	16679.424	432.877	282.074	312.473	2293.026	1867.663	766.557	204.438	2809.259	7810.455	393.19	1592.396	287.284	26669.57	1568.351	371.792	5206.599	172	0.918	798.43	790.663
13673.755	13959.656	10165.605	19772.769	12163.618	19362.568	17657.531	22212.623	2086.517	1357.81	1177.714	736.743	891.908	750.692	1013.926	13538.492	772.36	535.299	528.89	549.516	451.184	928.657	506.501	5762.643	3917.583	372.89	589.684	309.194	2544.658	389.222	355.838	8116.926	254	0.864	198.327	794.555
15763.963	17989.054	10769.157	23074.88	12945.833	27589.234	12043.561	20050.39	1499.291	768.8	1437.663	618.08	754.374	470.883	396.913	15339.032	641.846	394.862	416.327	645.924	1181.165	1602.275	264.76	2314.335	22038.458	383.996	802.842	356.291	14833.854	714.758	332.773	4019.677	179	0.933	1492.131	792.802
12373.8	14140.993	9950.041	21532.089	11394.116	20684.67	10306.308	14426.406	4194.822	2306.128	2346.461	1623.924	3108.251	1224.098	1108.778	13374.043	1568.41	931.03	988.686	1511.027	4033.267	8728.647	563.046	4230.108	10345.227	608.909	1231.901	419.827	9896.228	1592.753	437.168	5294.794	109	0.976	1245.362	790.693
11242.685	12907.547	8239.62	15350.052	9860.166	18775.528	9120.915	14572.046	1269.267	618.443	747.249	591.65	1056.896	773.633	414.611	16438.227	397.226	309.215	262.472	1515.674	1271.775	29421.736	207.635	2197.532	10460.293	385.447	769.364	319.567	6997.183	997.185	347.124	3728.2	114	1	1076.5	792
8566.22	9739.599	6430.777	13461.117	7583.356	16574.402	7661.191	12325.025	923.721	484.226	506.66	619.256	1678.287	428.986	344.868	12617.359	250.679	178.241	205.224	2710.634	3523.484	1596.29	139.057	1868.097	2926.731	328.242	674.513	285.379	1779.104	1227.268	314.794	2737.339	110	0.985	479.545	793.482
20008.38	22999.371	10733.149	20478.467	12421.82	23462.801	11551.446	18892.916	1876.466	983.668	1054.372	899.882	1888.571	618.983	541.204	19245.886	569.098	375.225	368.217	1749.685	3566.003	896.382	240.428	3224.496	11335.27	406.663	966.968	335.962	6004.168	1721.434	347.355	4806.71	113	0.994	929.456	793.022
15652.15	17887.562	11272.649	20390.157	13127.19	24905.103	11918.042	18991.937	2077.011	1184.626	1394.16	827.358	874.25	1015.751	631.458	11818.153	778.166	504.864	465.791	1383.908	383.414	33640.495	331.551	3744.606	12385.711	463.177	1117.87	334.993	9543.449	637.677	353.983	6604.529	111	0.964	1259.122	793.068
16449.348	19304.281	11953.626	26408.881	13142.497	29322.324	12725.358	22003.052	970.392	469.902	618.761	731.403	2474.564	652.961	407.071	20703.37	298.98	200.073	208.33	10685.85	5631.677	640.469	165.249	2348.721	8407.311	330.258	1827.186	291.077	3652.785	1459.071	345.672	3690.394	127	0.955	807.421	794.39
11531.655	13697.606	8876.186	18056.956	10886.051	20086.41	11139.948	18261.945	1482.495	778.488	1145.662	623.557	699.81	667.706	518.525	13804.146	540.208	450.517	399.611	2040.621	478.226	15167.997	263.937	3193.035	11928.245	409.67	1063.216	331.819	9004.538	990.159	307.876	6258.682	118	0.994	1266	793.703
7644.246	9639.632	7575.487	7267.45	9847.635	16653.558	12707.401	15918.129	890.36	736.183	761.653	361.063	591.416	606.686	627.181	13461.848	361.746	323.523	324.675	825.842	629.416	5419.603	345.026	3483.077	2141.401	336.441	428.862	287.616	4236.977	508.577	296.946	4665.659	108	0.955	209.102	795.583
9959.168	10023.993	7651.408	17611.052	10660.871	18479.041	12857.085	19971.864	2577.041	1471.593	1293.08	1040.097	1000.798	870.285	690.416	8142.369	889.173	531.963	507.256	913.231	477.762	1320.693	322.303	7524.798	1148.46	364.689	443.917	329.234	707.016	414.257	341.121	12526.989	139	0.95	138.227	797.327
11573.646	13453.175	8092.242	15517.221	9984.959	19916.682	8903.932	14040.636	1440.216	774.276	2232.904	647.437	609.591	957.971	417.328	13968.105	638.497	395.73	379.561	873.892	808.751	25364.868	255.674	2515.685	19198.923	461.823	831.744	343.679	14770.017	819.335	304.398	4626.262	123	0.925	1482.419	797.524
11097.222	11923.011	6906.506	15215.902	8544.763	18266.153	7603.106	13031.199	1095.262	520.649	489.813	419.467	324.742	282.201	277.148	9364.949	405.023	243.104	216.797	532.641	170.397	582.399	184.193	1321.101	9550.369	350.377	420.915	314.908	6141.889	369.238	326.45	2258.528	113	0.981	1531.376	797.659
12880.73	12874.894	7853.066	19937.351	11337.717	21062.509	13013.634	21622.783	1918.122	973.831	890.171	1093.558	1359.778	824.399	644.914	9402.879	746.063	488.646	436.695	2839.931	1602.469	767.932	355.01	4967.415	3712.814	412.267	1420.742	336.845	3205.834	1609.425	304.037	5859.549	132	0.965	235.652	798.735
18816.621	20878.496	13700.342	25154.294	14248.506	27248.549	13395.698	21884.783	1581.514	803.129	1169.396	651.834	728.844	636.915	537.298	16790.53	445.553	295.022	341.056	1593.944	573.698	568.464	234.687	3084.942	5954.604	353.777	1042.903	277.15	22491.805	767.886	402.425	6580.084	129	0.982	794.702	798.717
16374.195	18630.674	11825.04	24746.512	11420.789	25028.998	11157.011	18643.347	1595.428	831.515	1020.304	814.833	2617.634	704.124	510.23	17436.234	457.814	289.943	329.834	3721.228	4854.822	1219.793	213.266	3133.734	7768.977	371.834	1714.688	298.691	9310.951	1736.026	364.306	5491.687	236	0.767	803.64	804.398
12035.351	13149.18	8277.711	16517.414	10652.966	20632.057	10722.706	17134.63	1401.061	826.134	856.369	730.488	1607.13	648.345	445.823	9976.048	561.761	415.387	397.6	2692.595	4256.974	10979.54	263.591	3662.45	8332.229	388.618	1435.746	324.65	15470.91	1930.548	284.12	5081.408	116	0.965	250.379	799.069
12888.793	14905.759	9806.829	18720.999	10273.849	18383.218	9223.808	14010.791	2579.435	1337.849	1786.366	1084.623	1801.342	887.55	688.68	17283.934	986.307	610.008	656.722	1141.185	2290.194	14108.463	391.157	3613.373	19394.03	511.849	1402.573	389.32	9241.475	792.376	387.952	5572.845	118	0.953	1253.415	800.017
11765.846	13197.105	10570.874	15516.774	12494.56	19426.414	13251.216	18321.56	2064.544	1219.7	1059.216	946.478	1236.33	765.779	653.46	10174.299	462.008	317.62	371.853	1084.921	1304.698	563.97	215.145	5461.743	3315.264	363.667	516.855	315.273	8131.68	888.184	383.163	6020.43	122	0.985	446.5	800.254
12128.74	13859.734	9825.722	17351.49	11597.728	21161.056	11945.625	18602.718	1365.505	707.756	663.053	607.477	1149.965	761.333	410.344	14450.551	327.412	223.348	307.5	1496.475	1927.908	4321.702	173.051	2841.384	1876.654	353.102	624.397	305.89	18845.255	1190.671	329.084	4667.743	133	0.973	476.124	801.996
11697.469	13673.377	8674.43	16450.491	10163.029	19823.848	9463.628	14972.082	1392.629	700.706	741.869	675.708	1245.929	676.863	460.287	16621.122	386.217	297.288	327.968	1819.79	1640.517	16788.186	208.558	2794.379	7783.803	342.443	570.827	331.441	5559.983	1241.25	325.473	4024.665	107	1	952.949	801.519
14630.792	16681.653	12305.621	20268.544	14599.83	25607.614	14533.01	22149.56	2135.478	1118.946	1042.556	895.206	1741.898	769.856	563.194	10821.961	503.441	318.031	345.812	2725.957	3409.271	4427.313	187.492	4048.571	4842.963	404.554	1303.066	322.302	17826.366	1743.231	367.333	5333.544	143	0.952	430.297	803.703
11672.454	13464.062	9864.744	16129.819	12096.78	22256.127	12195.48	18608.259	1454.041	769.629	724.273	724.688	994.309	599.658	463.031	9049.878	368.196	250.965	264.528	1272.075	1021.085	606.324	177.074	4017.741	9412.207	351.548	640.422	303.012	7479.975	1307.242	339.458	5346.567	109	0.976	453.922	803.381
11575.01	13330.809	9522.693	17007.201	11522.841	20593.239	12180.334	18679.407	1541.823	791.516	770.525	640.805	759.214	607.994	441.657	9617.97	367.413	250.984	272.357	1360.255	722.557	2032.48	173.354	3677.744	5078.53	382.648	648.37	322.494	13775.095	1063.79	324.208	5342.618	132	0.965	461.076	804.144
13890.44	14928.465	9399.832	18347.454	13095.342	24923.643	14101.67	20904.033	1493.072	800.687	792.013	763.749	1158.263	1043.781	523.546	9262.652	555.93	364.341	287.556	1275.605	2694.758	36517.801	284.239	4925.245	3007.071	361.935	1035.801	345.698	5293.893	1488.526	312.24	6845.663	140	0.995	254.329	805.607
17545.264	20224.848	13591.494	24348.219	10875.86	21296.456	11794.997	19066.891	1417.927	730.78	966.294	713.44	748.076	479.085	394.9	14849.504	385.49	260.124	290.31	1344.155	2039.858	394.94	168.918	2508.594	7029.093	418.375	850.725	284.18	8077.846	775.718	396.294	5937.631	136	0.956	791.412	806.015
11469.747	13404.904	7831.28	16271.564	9740.431	18964.191	9487.04	15456.192	1377.154	717.67	771.789	700.525	1936.024	899.178	480.825	19658.313	381.656	295.799	294.156	1619.541	3474.167	40876.613	211.439	3045.972	5311.908	327.804	756.756	337.698	7336.793	1849.884	338.78	4498.643	109	0.989	960.583	804.876
9734.667	11948.071	6930.848	15078.508	8701.933	17233.876	8479.154	14293.275	1181.939	697.414	1016.537	829.768	2951.466	451.292	414.421	17652.015	388.52	280.898	253.631	1622.6	9778.117	1371.774	230.672	2577.403	4155.979	351.784	1601.806	308.448	12589.573	1487.183	333.026	4006.921	100	1	1491.5	806.68
18905.385	21011.018	8564.954	26049.752	15927.809	28430.449	14343.48	21733.54	2175.381	1051.742	806.58	1200.962	1461.03	817.503	645.705	12675.866	883.52	492.076	252.31	3698.748	2032.557	966.953	314.586	6346.343	4971.481	360.368	618.828	369.466	4397.206	1806.822	295.595	7386.578	193	0.907	278.225	810.992
13473.279	15360.619	11085.899	20639.003	13273.636	25398.265	14045.221	22079.971	1498.944	876.642	791.859	746.939	1070.44	644.159	498.58	8811.876	360.836	259.621	260.395	1310.24	1681.49	3538.704	163.802	4191.913	5459.842	357.778	678.175	296.368	4923.595	1317.123	355.75	5544.401	186	0.916	441.091	811.812
15796.776	18240.405	12984.545	22242.508	15332.226	32334.499	15461.949	22937.599	1637.74	894.187	908.156	788.79	1856.734	891.341	564.086	12539.336	405.637	307.571	303.514	1426.983	2953.786	2631.669	208.965	3525.627	4951.28	446.193	860.179	317.722	9133.549	2942.197	408.126	5371.474	309	0.871	611.021	812.688
17049.825	19521.75	13911.664	24790.776	15581.541	29578.056	15899.585	25370.58	1742.155	934.951	916.796	916.76	2275.583	727.103	505.578	10209.837	393.323	276.352	267.112	2912.856	3798.692	2308.861	163.341	4244.505	5312.064	353.627	1431.677	305.657	9529.44	2393.395	338.135	5998.62	216	0.839	433.301	812.824
17726.758	18980.202	8488.005	25265.348	16726.277	28614.036	17745.154	25488.767	1970.733	1017.206	751.644	857.363	924.63	713.871	634.742	9084.573	751.249	457.601	241.375	1832.831	1290.762	897.638	346.589	5915.451	6798.896	383.337	795.202	345.778	4576.197	716.311	314.698	6414.492	220	0.891	267.7	813.636
11027.317	12849.304	8329.125	17557.158	9654.508	20613.101	8991.626	14373.892	1793.828	980.173	1072.184	1019.694	3961.608	718.313	640.201	16167.158	566.632	337.41	371.459	3943.385	6090.18	612.055	259.354	2987.842	9847.812	390.829	1415.543	327.382	1606.587	1775.825	371.116	4241.313	147	0.908	812.595	813.874
17935.722	16212.035	12190.706	19188.087	13748.497	24469.495	14038.033	21930.742	2583.356	1172.756	1184.612	757.143	1886.06	786.768	600.43	14431.403	958.041	354.636	391.921	1972.327	2548.343	1334.209	241.652	5669.181	6340.784	343.857	1363.895	304.589	4703.507	1609.163	321.649	6588.162	251	0.864	301.743	817.42
20030.362	23049.592	16627.91	27547.447	18120.229	32502.539	17653.669	27577.933	2213.984	1135.82	1802.846	1018.985	2144.829	819.122	634.369	15707.103	671.115	464.423	709.898	2991.186	2780.724	2754.805	338.825	4504.884	10038.496	420.264	1334.116	342.639	17575.952	1401.266	346.954	6120.11	246	0.87	1057.467	818
15880.016	17885.386	14165.333	23744.591	13197.319	26191.524	13438.578	22294.379	1601.947	832.57	1859.468	795.68	1515.796	618.118	494.327	14335.149	473.234	346.624	821.368	1492.299	2812.71	979.025	267.685	3113.36	6931.745	363.989	971.127	303.283	5937.835	863.542	338.811	4021.648	122	0.985	1063.525	812.648
13485.333	17479.94	12990.486	17072.42	15968.202	30182.387	15798.781	23594.676	3008.827	1403.894	827.004	867.207	1289.107	708.564	519.98	8886.432	1114.292	513.82	303.766	1041.48	1309.923	697.124	214.658	4849.992	2793.809	344.38	898.867	334.418	6173.003	627.533	293.739	5747.772	199	0.906	290.013	818.651
11107.728	13329.889	8772.62	15391.711	10359.535	20872.292	8834.203	13581.697	2154.715	1137.624	1164.981	1170.279	3467.18	807.077	703.278	21920.212	696.993	457.286	469.641	2599.464	5371.35	5960.128	313.373	4105.818	15570.331	373.417	1196.545	381.224	4841.867	2177.612	347.64	5267.815	102	0.987	975.637	817.196
13061.717	14899.961	10823.106	17775.732	12856.405	22773.237	13166.554	20009.929	1495.079	865.148	1035.891	766.932	1195.696	630.256	442.34	12597.471	331.465	256.507	273.615	1450.497	2535.747	927.474	150.323	3774.794	3109.535	326.842	972.155	283.189	4160.236	1637.477	319.53	5423.807	139	0.988	425.903	818.809
20250.005	21582.295	16071.989	27743.149	18487.029	34142.814	15529.482	23647.059	2265.667	1168.853	1185.766	976.951	1912.069	1293.274	702.097	12611.585	598.284	386.775	442.018	1885.226	2961.33	4255.794	269.154	4183.005	10091.798	418.823	926.055	345.616	18366.282	2499.285	397.594	5212.038	173	0.932	621.841	823.431
18989.527	20002.732	14220.342	27869.598	15929.592	30502.041	12470.474	20838.43	1897.541	928.21	945.044	786.3	1671.27	844.784	476.326	11297.539	506.661	322.104	389.347	1568.204	3443.326	4936.797	203.481	2260.515	9855.623	380.585	758.151	326.432	15772.035	1395.874	337.605	2875.376	173	0.901	629.084	822.783
9596.07	11421.972	7459.155	14953.415	8344.353	17490.899	8336.098	13818.252	1502.876	720.822	765.35	766.797	1925.615	601.697	484.107	20384.066	388.683	310.642	300.352	1923.755	3259.427	16047.272	229.714	2925.334	5980.654	325.507	703.003	348.699	8721.299	1837.524	310.993	4126.415	104	0.974	980.433	821.5
16738.409	19749.548	13223.464	23364.676	14834.012	29239.713	14530.429	23639.23	2238.524	1186.463	1860.455	1240.711	1834.485	819.159	676.698	14648.991	642.558	461.309	471.291	4595.94	2968.237	769.997	331.768	5104.664	8157.853	408.407	2001.564	367.639	14387.788	2384.02	346.43	7457.905	122	0.956	1050.91	821.484
12912.214	14292.253	10359.482	18522.715	12517.036	22870.705	11605.171	18080.402	2655.577	766.535	718.715	605.609	1035.908	899.033	449.947	17301.12	739.818	295.299	276.49	1669.351	1666.53	3268.648	206.333	3888.279	6918.456	323.948	1183.315	304.394	6576.694	1773.042	321.391	6791.957	175	0.93	324.551	821.706
13557.323	15563.272	11523.646	19607.19	13714.69	25976.521	12803.927	20412.985	1973.79	1088.215	1180.922	985.474	2472.27	1045.534	687.9	11312.242	471.583	341.09	363.288	2426.404	3540.745	917.64	248.751	4666.271	3833.627	434.534	1219.653	337.176	7171.039	2740.981	400.081	6377.495	106	0.993	614.302	824
16696.975	19599.74	12559.169	23666.597	15189.762	28172.091	14561.429	23285.132	1982.412	1003.338	1282.552	887.288	1677.196	787.349	572.281	17144.031	622.119	424.214	424.346	3439.932	2452.509	1503.062	279.013	3795.678	13430.465	380.554	1386.835	365.934	24475.117	1419.623	344.182	5510.583	265	0.823	1042.47	825.704
9803.585	11775.338	7996.786	15666.338	9155.966	19221.751	8765.617	13707.128	1501.375	820.415	740.006	877.117	2257.294	637.337	491.894	15908.959	341.566	268.088	295.767	1645.837	5041.367	490.464	186.349	2843.218	2601.361	386.266	832.75	339.283	2608.376	1821.607	327.451	3835.212	113	0.969	548.42	825.35
15088.372	12742.832	10114.952	12926.147	11725.591	19004.753	11639.031	17327.969	1803.584	1316.422	1172.433	826.159	957.157	760.234	670.189	11161.831	687.077	383.907	432.433	1681.366	598.359	745.684	273.164	6208.88	5359.476	356.067	722.097	289.434	5370.776	489.447	345.972	6395.036	161	0.8	306.022	829.842
9370.613	10771.35	13789.889	11012.427	9641.991	13138.177	14442.272	23137.93	3067.725	1359.597	885.164	1009.272	863.197	707.943	542.512	8586.073	1204.706	563.568	280.644	847.734	424.859	1865.107	222.84	5199.653	2211.367	356.547	1173.656	350.177	2109.543	486.091	277.799	6532.288	142	0.956	283.437	830.704
16171.459	17788.908	13379.447	20670.471	15661.688	25316.88	16527.346	23472.996	1608.099	870.023	811.697	779.624	1532.781	722.197	495.32	9723.446	355.264	274.449	274.168	2440.512	2076.279	9331.664	168.439	4131.237	4351.497	348.894	929.063	295.191	13031.803	1375.013	310.632	6124.929	206	0.909	438.476	830.942
10733.599	15260.531	11104.155	19106.679	11679.311	23123.16	12717.858	20090.46	1475.348	805.415	789.904	855.342	1970.305	837.124	540.994	17687.192	376.994	295.478	307.729	2977.878	2900.49	18394.085	214.198	4805.641	4460.777	324.18	1083.951	295.363	4086.305	2058.269	309.475	7372.707	241	0.796	324.218	835.471
11674.285	13263.358	9485.465	17985.286	11385.889	21921.395	12020.073	18899.598	1888.803	1035.156	936.891	744.717	1050.138	701.674	538.807	10014.959	435.602	302.864	321.827	2261.733	1223.612	3982.771	177.9	3755.028	5087.1	435.655	879.502	304.987	30224.396	719.108	321.609	5514.833	165	0.944	448.124	831.094
9748.366	10781.031	7715.462	14267.31	9193.808	16859.306	8413.053	11823.302	2768.8	1556.7	1810.72	1114.263	1375.494	805.718	834.839	16040.233	1051.62	675.042	688.766	932.955	1487.571	667.204	484.743	2957.253	7170.144	483.675	587.644	361.07	6078.306	526.228	402.715	3639.333	108	0.967	1229.222	830.972
10787.218	12627.225	9080.913	16512.447	11175.484	22426.43	11434.339	17746.12	1344.085	708.125	650.753	816.688	1604.739	644.787	426.961	10759.902	340.222	236.44	277.555	2175.367	4182.811	4650.975	157.033	2929.069	6641.913	332.398	865.664	300.939	13754.857	1244.903	296.751	4220.322	133	1	460.635	832.365
11736.234	14004.263	9900.051	18725.541	11621.325	22685.253	11665.319	18079.459	2326.06	1372.913	1249.907	1069.087	1765.268	845.122	799.971	14557.49	577.97	416.166	482.718	1212.142	2395.43	716.172	287.899	4323.775	3030.33	426.73	708.85	383.9	3925.3	1318.681	388.417	5539.786	160	0.929	551.606	833.094
8441.075	10097.685	7413.535	13994.734	9088.651	18133.193	9538.699	15049.053	1544.826	826.811	760.738	640.051	911.289	642.762	469.819	10293.975	389.961	256.199	294.74	1688.621	2463.578	5713.545	161.375	3049.971	4945.202	358.515	599.927	321.27	13022.631	1008.042	300.453	4617.58	99	1	467.672	832.399
25368.429	28217.389	20247.494	31557.394	21744.966	33577.253	14566.393	30349.222	2401.756	1331.858	1305.728	1000.765	980.037	1422.197	521.822	16061	860.396	544.234	472.124	890.807	918.906	1903.763	299.442	5357.273	4735.062	400.441	1007.288	353.959	11873.327	803.666	342.307	8602.228	292	0.875	136.483	836.082
11489.33	13282.847	9995.402	15411.605	12246.903	20820.755	12194.629	18594.954	1879.065	1056.164	934.535	786.507	1441.463	937.444	550.124	10461.183	418.727	322.831	309.369	2522.61	2025.145	31066.627	179.47	4500.22	3029.602	358.786	878.928	297.174	13362.409	1448.851	318.068	5738.637	107	1	431.519	834.276
13253.135	14353.376	11214.672	18945.975	13060.157	25532.971	13819.93	22895.964	2736.232	1071.119	852.119	892.475	854.016	708.279	496.719	8819.93	1006.02	394.998	330.349	1353.122	848.389	2389.351	208.961	4440.643	2487.115	335.744	643.37	321.154	2034.191	588.212	295.445	5775.785	483	0.699	289.129	842.833
11672.052	13753.78	9283.563	16147.96	10960.463	20075.92	9573.705	14517.674	2857.346	1382.981	1414.006	1015.284	2578.066	981.229	678.73	22742.803	918.474	555.538	604.8	2960.681	3132.574	26104.451	320.34	3683.835	14006.519	750.962	1472.107	420.256	45928.773	1230.944	325.812	4351.68	106	0.949	983.198	838.462
15884.117	18560.729	12228.105	25369.331	14348.094	28281.955	13784.298	21642.28	1583.744	834.984	777.273	837.53	2072.971	677.631	519.101	15529.919	420.918	282.318	325.776	1828.687	4206.783	1416.373	184.277	3254.21	12058.548	390.765	944.953	338.439	3763.347	1695.289	330.037	5220.628	213	0.845	565.509	842.223
15285.965	17936.031	11968.603	22624.91	14344.878	26534.356	14199.02	21894.706	1565.707	837.741	804.868	787.981	938.15	764.941	534.959	14502.294	394.514	282.268	307.545	1271.125	5125.15	855.864	205.559	3320.701	9454.45	374.992	910.041	321.284	6532.165	1414.264	354.219	5225.933	175	0.912	582.397	840.814
10864.439	12929.015	8396.676	15643.568	10595.531	19084.446	10330.42	16511.584	1388.811	787.892	814.161	722.567	1153.113	814.038	513.47	14395.282	409.085	335.042	345.498	1247.754	2019.257	31189.711	251.304	3230.895	1712.221	350.249	575.673	337	6652.961	1363.027	309.479	5149.539	134	0.942	1012	839.41
11733.342	13586.222	8753.057	16166.641	11316.958	19237.668	8368.912	16301.256	1272.613	682.357	731.833	669.968	1991.898	568.394	419.653	17824.848	406.174	314.458	335.696	1616.917	2903.75	4547.257	216.487	3124.183	7393.765	366.514	709.14	313.812	3958.395	1396.623	312.053	3962.85	178	0.885	1071.522	842.034
12589.023	14639.073	10585.102	17163.087	12209.142	22063.795	11771.925	17183.93	2381.793	1363.668	1285.934	979.906	1451.366	989.819	731.232	14730.446	611.596	413.634	510.301	1504.762	1857.275	2717.067	288.351	3973.755	4145.651	435.745	777.097	354.218	16246.853	1873.364	404.383	5479.877	127	0.955	601.224	841.146
14147.78	16766.717	12455.832	21028.206	13379.49	23344.563	11941.318	16849.023	2310.205	1266.728	1163.525	990.829	2091.549	790.683	692.904	18601.343	565.996	380.283	425.633	1434.674	3116.726	2775.331	250.205	4287.331	8468.08	420.497	724.293	367.784	5484.455	1791.497	380.354	6573.708	149	0.883	554.466	843.044
17709.701	20201.204	13132.711	23288.462	15686.959	26488.896	15022.699	23436.266	2297.063	1184.294	1299.088	1191.727	3209.275	891.775	691.102	16783.686	666.328	465.805	483.726	5888.076	4663.859	3024.056	350.379	4247.906	8335.378	463.151	1735.759	390.383	10594.713	2125.307	324.888	5895.249	236	0.891	988.403	845.695
10397.507	11975.963	9183.39	16236.729	11054.703	20051.343	11464.048	16985.39	1940.493	1140.153	1150.709	779.257	845.529	726.237	616.859	9496.216	418.027	318.796	307.599	992.981	531.408	654.278	199.281	5188.255	4963.475	350.914	611.357	302.452	4077.792	484.133	314.684	6233.806	127	0.955	442.043	843.531
15864.031	17945.875	11463.6	21886.558	13867.212	26925.146	12928.228	20670.562	2195.489	1074.821	1074.948	997.175	2791.114	762.908	585.506	16077.236	673.558	458.627	455.436	1867.22	5017.648	14026.3	308.256	2970.913	7724.499	412.741	1087.17	333.545	8513.292	1334.538	342.341	3927.538	167	0.965	1184.56	844.254
12127.715	13949.041	10805.804	18368.054	12389.489	21362.547	12721.176	18969.493	1706.222	998.8	898.499	708.775	800.857	716.355	549.758	9958.126	355.521	300.982	279.388	1157.923	1045.39	915.526	177.552	4804.433	1591.697	314.988	480.831	285.851	3486.125	811.111	310.369	6107.639	202	0.88	415.282	845.911
7842.521	12915.227	9852.725	16311.239	11705.802	20769.714	12385.55	19205.985	1357.338	1001.115	973.258	875.099	1733.591	810.132	524.147	16700.64	347.973	337.854	406.375	2072.529	2627.277	11915.124	205.27	4259.866	2349.497	324.074	713.366	302.666	2860.758	1349.575	313.356	5730.155	137	0.974	323.186	848.164
13302.116	15095.281	11659.208	18639.075	13994.345	22128.078	14641.107	20246.167	2181.383	1293.608	1200.909	1064.36	1694.509	794.967	696.141	12509.035	465.466	352.756	395.987	1681.134	2483.263	647.464	219.932	6072.722	4427.056	363.27	840.808	314.973	6611.623	1158.816	331.655	6249.64	192	0.932	449.854	852.443
15188.405	17626.034	11625.612	22678.453	13630.123	27204.141	13712.178	22439.064	1290.892	750.879	680.975	793.152	2232.19	618.875	506.043	14627.73	333.957	250.097	263.419	3546.311	3709.89	714.366	185.744	2809.657	3966.503	345.148	1016.626	323.462	1915.967	1467.442	375.677	4102.555	197	0.918	577.434	850.734
13964.168	16990.117	11469.911	20030.09	14034.387	23672.495	13551.142	21164.66	2345.085	1280.818	1296.811	1121.297	1565.294	925.432	739.783	13061.136	683.743	491.663	503.485	2310.631	3131.808	9457.213	483.089	5214.397	4713.745	408.867	1029.396	397.197	7131.156	1506.03	356.908	7463.397	250	0.835	1004.472	851.668
17880.645	19840.394	14906.215	25407.814	17603.679	30416.449	19163.596	28201.81	1992.733	1180.966	1112.474	777.354	842.201	771.312	645.577	9396.623	437.462	345.575	337.809	1064.181	434.224	581.323	230.493	5813.73	4112.795	339.951	605.518	302.157	8188.127	476.304	329.55	6461.023	221	0.906	439.319	854.256
18887.671	21971.43	14854.978	27410.71	16807.755	32650.099	15533.981	25477.131	1779.52	950.316	840.252	1060.795	3137.439	767.484	549.168	16928.965	459.654	305.787	330.378	2281.855	3977.893	1350.537	193.432	3454.99	12979.463	392.141	1022.601	352.957	4186.789	2101.397	334.359	5847.35	156	0.949	566.224	850.359
14223.196	16199.926	11754.37	21124.922	14693.774	26789.861	15272.726	22574.036	1417.718	820.123	761.536	577.968	586.427	571.602	477.294	9664.428	324.324	280.12	278.379	803.435	338.665	586.24	206.796	4059.501	3711.805	300.886	591.045	274.634	11541.459	466.229	294.166	5019.115	120	0.981	431.95	851.625
20050.729	22484.788	14754.494	27145.245	17682.617	31206.322	16666.029	26356.174	3119.929	1630.709	1529.8	1136.878	2002.017	922.544	767.508	14959.44	1066.515	618.619	632.019	1889.506	2588.19	11273.749	384.877	3940.637	6801.48	521.193	1115.953	365.571	24599.966	1245.68	363.097	5313.433	218	0.921	1186.839	853.917
13625.601	14941.842	9231.106	18308.522	10654.589	20566.35	9342.675	14507.638	1566.825	764.789	980.138	592.239	808.45	508.445	405.818	13655.028	556.934	371.842	390.783	1198.954	686.918	2703.339	226.416	1926.086	11919.572	408.72	855.267	309.512	9282.16	1594.597	300.274	3215.745	118	0.994	1204.203	852
10909.471	12514.761	10032.019	15295.43	12087.352	20151.837	12095.007	18211.826	2129.781	1250.692	1117.631	859.27	895.283	853.918	664.318	9659.545	442.424	352.064	337.049	896.951	781.524	548.944	219.299	6199.734	2207.786	354.867	596.158	293.744	4742.499	589.649	308.253	6344.351	120	0.952	417.625	853.825
11956.981	13855.775	9453.858	18108.799	11723.381	21802.545	11645.292	18196.962	2171.975	1206.285	1151.668	1031.253	1105.714	786.324	760.258	12793.262	692.803	485.559	539.814	1134.644	1822.587	2726.238	369.476	3989.519	5547.6	404.545	635.751	389.578	2839.17	964.678	348.284	4766.895	155	0.978	1017.513	854.513
12989.883	15745.345	11403.36	9320.794	13593.277	22195.002	13636.607	20872.755	2071.629	1225.227	1242.83	1035.756	950.524	752.608	677.282	9930.775	750.297	344.863	464.319	1949.458	903.439	708.531	265.137	5458.291	1597.714	371.023	578.226	304.63	2376.769	528.41	329.478	6237.343	110	0.985	296.518	855.773
10023.251	11531.921	7728.805	13963.79	8969.868	16861.66	8342.7	13170.397	1280.307	758.896	827.855	653.879	1232.688	571.813	554.752	9617.952	466.748	342.637	407.63	932.281	2940.554	1458.014	409.133	2519.269	8008.661	360.047	820.218	372.693	4368.535	1375.99	322.926	3319.679	114	0.948	984.772	856.342
12767.165	14711.65	9781.621	21106.326	11639.953	23945.111	12247.584	19624.392	1401.067	804.536	778.7	812.204	1834.486	653.879	491.465	12968.366	365.602	262.074	298.387	2004.08	3117.355	594.838	167.961	3569.214	9185.592	349.933	886.272	308.424	3398.429	1493.318	304.106	4906.256	142	0.934	467.359	859.859
14021.253	16190.136	11113.039	18765.167	13222.689	22495.468	13241.916	20286.384	2864.741	1742.009	1642.975	1196.112	1467.494	917.489	882.9	12268.209	962.915	610.963	653.026	876.541	1707.757	897.948	418.919	4980.183	2673.075	430.331	836.863	382.409	7000.427	1249.093	387.343	7216.267	123	0.952	1177.549	858.841
16310.707	18480.284	12975.138	21642.039	15504.593	24146.532	20007.206	29201.883	1957.372	1007.75	1561.189	845.722	760.565	831.432	739.562	15289.795	538.567	385.186	388.079	2554.304	1179.181	10659.362	2504.874	5419.569	8082.397	380.253	531.495	361.495	8709.16	917.383	339.851	9585.935	603	0.799	1002.522	870.852
10194.59	11794.055	8709.459	15271.812	10607.722	18141.583	10799.15	16455.759	1511.4	798.657	784.099	596.892	585.917	560.816	439.332	10269.95	334.171	283.337	244.186	2951.561	330.924	740.714	174.358	3991.863	4919.5	293.116	425.733	282.616	10021.497	972.186	286.418	5287.694	116	0.936	410.595	862.121
17016.283	18798.767	12874.649	22526.153	16028.905	27871.793	17503.633	25410.929	2494.542	1498.91	1428.932	1183.16	1838.564	873.106	971.294	13947.325	819.852	557.039	645.219	2013.722	3240.001	791.113	447.961	4309.469	2459.415	428.25	1060.232	364.718	11607.23	1057.731	395.42	5656.705	179	0.873	1168.103	864.578
17534.635	19763.315	14030.066	22415.064	16483.157	25493.904	15821.693	23321.899	4175.909	2492.738	2335.097	1562.598	2086.631	1250.326	1224.03	9764.072	1505.799	932.6	937.52	1208.94	1342.086	1338.324	614.337	5792.525	6476.995	574.344	1034.374	450.157	11458.441	1056.854	446.384	6610.688	161	0.912	1183.301	864.531
14105.406	16131.63	11596.583	19008.407	13975.289	25023.759	14688.871	23124.02	1137.768	668.073	630.726	492.576	542.39	577.076	428.047	7527.985	244.42	226.97	168.533	1277.32	312.451	609.519	146.671	4088.139	1227.821	287.253	324.83	277.037	5066.544	531.989	279.646	7138.783	145	0.965	431.528	863.176
13043.714	14959.93	11597.109	18148.828	13939.331	22945.766	14263.389	21237.479	2196.227	1286.104	1168.677	816.204	951.695	821.255	700.243	11927.306	483.5	371.994	408.591	1228.279	517.648	602.94	253.602	5913.57	2974.092	350.776	476.706	323.241	10431.591	483.031	320.194	6132.093	180	0.929	444.806	865.072
12415.565	21535.369	10025.529	16810.761	11957.206	19382.184	11099.906	16830.315	1957.516	1357.252	1090.237	807.691	1167.694	1005.464	572.863	15348.388	624.93	503.455	425.321	881.376	1757.985	29469.699	248.045	3763.365	6493.745	392.219	562.327	344.822	7121.035	1238.023	319.874	5270.645	137	0.963	1093.763	866.522
11797.367	13476.02	9452.113	18427.929	11346.859	19515.109	11259.457	17401.084	1776.843	925.648	1011.388	727.197	785.615	591.547	509.466	12991.389	551.502	361.787	340.099	1222.488	1507.447	4449.478	251.597	2908.58	5468.188	345.607	719.322	331.056	7236.451	771.402	300.526	4974.26	114	0.948	1195.377	867.123
14691.784	16885.301	11595.344	19686.002	13420.263	25030.882	13064.213	20959.772	1224.365	671.873	647.1	702.137	1814.437	627.921	415.282	13949.543	296.407	226.287	245.881	1556.5	3731.239	990.687	139.309	3209.012	7494.633	316.031	938.201	308.972	3361.404	1931.74	287.646	5606.216	132	0.965	464.076	868.295
12617.457	14504.087	10252.118	18646.642	12702.607	25832.834	12456.849	19936.503	1345.467	609.03	616.203	517.222	483.904	703.167	369.061	10557.919	275.764	261.327	200.665	3414.027	278.602	1128.76	148.771	3155.659	5807.503	353.25	421.052	288.797	10227.362	1045.287	273.006	5282.18	156	0.915	405.365	869.686
16334.838	18597.198	12848.426	21311.426	16007.082	25058.646	21252.875	27058.308	2401.746	1269.399	1217.28	1033.197	2778.1	1001.895	1748.62	16294.816	717.804	505.33	473.211	5327.932	5962.062	3766.549	787.313	7426.369	3234.1	419.482	2028.274	351.344	17544.079	1685.976	533.026	8439.36	164	0.938	1159.555	870.177
14366.078	16514.392	12018.194	19761.34	14115.929	22531.004	13118.522	19083.84	3004.757	1709.537	1663.431	1234.825	1390.792	947.23	923.05	11280.655	1009.016	613.673	587.467	1088.808	926.48	2338.998	432.412	4311.266	6917.849	428.319	714.187	400.219	6009.328	832.525	369.899	5983.007	122	0.956	1190.418	870.164
6092.819	15049.278	11921.359	18309.682	14415.193	22598.826	14878.33	21356.628	743.805	995.744	905.738	503.945	761.371	875.746	576.097	9142.791	352.332	298.018	298.235	527.323	462.088	29369.677	214.074	5485.007	4904.241	337.062	414.104	264.977	2800.918	452.235	291.507	8028.141	179	0.89	308.098	872.304
12431.017	15720.518	10426.427	19739.946	10324.909	19665.637	7055.03	12963.142	1545.212	837.659	1819.969	599.681	571.772	895.259	298.047	13934.147	328.284	244.67	200.24	1254.946	257.708	47167.242	125.076	1158.285	12117.619	616.39	872.863	399.81	14903.549	591.447	295.032	2621.68	121	0.989	1760.913	872.112
10662.273	12059.384	9367.41	14606.56	11057.523	21501.288	11123.659	16311.203	2114.991	1243.344	1118.673	893.545	848.654	948.543	631.913	9841.211	446.981	342.747	326.471	1881.041	503.947	1897.472	224.402	5612.77	2924.312	397.288	544.016	300.226	8068.874	816.359	323.255	6288.27	118	0.964	399.127	876.831
10445.368	11548.3	9090.87	14255.11	10400.855	17017.522	10468.105	15351.445	1795.066	1048.85	893.084	714.727	754.311	558.21	546.959	12859.005	447.449	310.366	354.199	570.291	935.923	1203.379	199.18	3122.428	2905.527	328.129	436.956	335.612	7259.473	595.188	314.484	4337.736	112	0.985	471	876.768
17464.628	19856.04	13351.882	24260.071	14363.962	24311.726	17600.325	26383.137	1903.714	1025.323	1382.865	1008.701	1426.918	821.708	1097.648	15769.022	574.333	403.475	442.219	2665.342	2074.495	2535.195	485.988	6975.102	10100.729	397.744	1273.624	360.199	5275.073	1073.383	419.935	13005.976	450	0.719	988.996	887.544
10054.859	12372.182	8083.902	15448.939	8288.309	16781.158	6738.018	13510.191	1601.801	807.523	1096.137	568.756	498.182	366.255	317.31	19329.249	280.361	285.931	244.635	773.566	222.156	1136.096	130.051	3761.962	10391.38	407.664	452.3	356.774	6572.899	342.862	305.362	5243.587	124	0.96	1773.669	879.411
13069.374	18922.585	10738.198	17154.864	13060.276	19734.588	15656.811	22380.688	3040.524	2717.298	1746.489	1406.558	2598.717	1187.712	1157.064	13673.818	986.918	1015.604	708.215	2071.529	2928.992	11912.054	501.77	6275.497	4015.801	616.346	1435.783	389.516	12690.544	1694.079	423.973	6946.918	163	0.932	1110.04	881.488
7658.482	9112.323	6600.423	12441.388	8448.331	16639.686	8859.027	13379.215	939.703	587.337	577.601	593.446	776.886	532.537	448.736	9762.712	311.769	234.447	266.241	920.887	1453.457	455.522	183.856	2963.301	5912.088	314.713	554.492	283.467	5838.027	761.435	291.826	3961.52	137	0.974	329.741	881.15
12517.704	14092.094	10859.975	17737.232	12770.806	22685.787	12599.849	18588.802	2349.733	1269.983	1175.614	834.787	994.425	801.958	597.187	10477.29	570.388	374.514	415.41	1245.791	1157.308	7831.317	229.929	3807.56	6569.122	401.878	648.951	329.56	10830.911	582.077	315.858	5153.944	207	0.807	392.867	884.746
10184.537	11999.081	8822.502	15557.058	10495.837	20114.04	9804.28	14219.792	2293.977	1370.638	1237.164	958.463	1388.32	805.489	772.543	16568.351	622.229	429.648	485.217	1004.171	1326.613	524.933	315.791	4551.662	3880.483	413.865	501.712	351.567	4680.529	1178.073	406.246	4497.325	154	0.903	675.156	883.682
10545.185	13877.372	11016.21	15682.802	12755.526	19352.995	12890.037	18761.545	2308.958	1248.663	1103.994	731.537	949.879	738.348	696.198	10002.266	861.114	354.718	396.576	770.229	1090.494	958.263	241.936	5836.04	4117.487	372.804	541.8	285.189	2972.065	556.235	307.44	6027.002	107	1	311.051	881.519
10848.775	12167.679	9342.748	14091.927	10970.421	19032.403	10472.486	15698.069	1635.192	930.002	833.065	681.247	835.176	615.903	488.103	9973.021	378.832	283.635	311.189	961.304	1397.113	2167.502	195.008	3417.824	2426.843	331.482	446.727	296.776	5225.149	642.531	291.544	4571.714	121	0.977	385.194	884.698
11882.277	13495.727	10441.452	17277.222	12297.816	21043.032	12789.284	18992.068	2229.899	1289.465	1339.221	847.567	891.271	796.669	654.845	8810.784	515.814	340.776	366.369	1134.527	497.904	954.826	235.532	5285.046	4651.725	362.495	689.696	316.088	5430.562	584.122	329.27	5913.008	136	0.905	401.61	886.735
15339.518	17579.754	13091.648	20127.297	14222.751	17941.182	17790.874	24123.254	2482.642	1269.547	1436.279	815.172	691.556	746.591	931.564	12200.27	571.307	397.047	333.645	2031.498	282.69	5185.215	397.585	7622.158	5199.809	363.935	501.867	349.636	3130.618	612.085	398.224	17369.936	132	0.965	998.371	889.212
19390.43	21569.637	14698.948	25948.357	17765.773	30261.51	17919.101	27722.55	2366.56	1292.338	1500.428	1111.414	1959.838	1025.872	757.139	12572.643	730.374	502.49	561.625	2480.122	2778.299	8970.267	348.456	4472.49	8899.192	451.704	1284.828	366.304	12917.694	1594.612	349.953	5953.36	506	0.74	1013.336	902.611
9911.546	13047.587	9481.286	15508.019	11194.274	19822.952	11481.113	18102.254	1712.69	1018.788	959.028	802.768	1522.656	756.085	620.494	9823.369	507.403	299.515	325.957	1289.006	2049.957	1985.598	221.651	5861.355	1612.809	340.933	820.798	302.92	2057.536	1104.331	294.202	8088.124	128	0.963	319.688	891.656
9482.351	10803.288	7408.553	16390.795	9396.053	19533.798	10106.407	16119.149	1726.469	879.085	825.237	675.256	952.785	601.081	434.733	14772.827	548.457	366.628	458.928	1279.666	910.205	11643.494	224.138	1884.771	4705.251	403.772	656.126	319.893	25598.227	514.895	291.558	2142.444	106	0.993	1018.208	891
10006.272	12062.3	9380.19	15890.282	11279.386	20517.704	11899.614	18655.979	2119.699	1205.224	1153.69	916.489	1571.825	802.343	635.337	15246.937	509.065	348.917	385.971	1656.568	1995.292	578.938	232.696	5776.308	2797.156	386.441	825.847	311.286	5755.478	1526.754	322.315	7671.016	131	0.958	334.576	893.492
10225.24	11863.46	8814.52	13006.965	10626.543	16781.214	10928.834	15144.428	2907.631	1585.807	1811.04	1096.322	1820.322	967.563	912.263	14373.394	954.334	581.633	630.965	1842.804	1484.904	16532.596	450.109	5114.116	9139.33	425.182	762.69	358.422	29720.193	1149.562	362.881	6032.187	100	0.967	1103.38	891.92
15674.15	18465.003	13537.779	22059.95	15545.982	27259.598	15032.655	23966.712	2185.273	1254.927	1218.468	1109.72	2149.859	1034.328	722.022	11862.598	475.631	366.08	386.814	2536.173	2611.973	723.261	248.736	6694.059	4072.071	390.742	1386.869	323.832	4335.357	2222.98	315.682	8997.054	165	0.934	327.409	894.979
11033.123	12533.656	9212.257	16129.409	9930.616	18166.036	13292.036	19492.203	1813.803	964.002	841.208	740.484	987.085	594.588	645.786	16863.729	435.842	301.618	343.32	1608.954	1773.959	4402.39	249.27	4894.751	5214.838	438.297	652.761	315.492	26260.92	755.844	325.33	7015.04	201	0.904	380.236	895.674
11790.63	13515.374	9366.096	18021.447	11588.546	21140.026	12415.561	19768.624	1437.034	589.804	543.031	521.905	487.177	527.816	383.829	10066.505	258.949	253.505	179.139	3905.973	277.912	998.157	153.034	3693.458	6361.651	302.405	433.867	303.114	7083.274	783.348	279.331	7012.054	178	0.837	419.551	896.225
21656.808	23591.301	18482.905	27568.801	21449.369	31639.079	22375.903	30031.568	1942.405	1090.092	1378.899	805.119	936.237	859.88	594.025	9346.317	426.922	303.737	340.577	2293.613	757.071	674.621	231.95	5565.312	7322.888	348.403	799.738	328.057	10619.654	692.488	309.646	6623.031	426	0.845	407.38	900.345
13566.197	16245.281	12994.742	17294.845	14427.333	15870.437	16125.787	23092.986	2405.546	1251.294	1324.239	759.536	762.204	748.071	1013.523	11540.423	569.024	402.785	335.694	1588.202	309.669	2734.841	419.44	8014.392	3848.77	374.174	439.114	342.841	3109.119	616.817	416.037	17144.657	188	0.934	1000.383	896.931
12453.132	14426.922	10256.508	18362.754	12578.393	22487.748	13411.679	20456.13	1861.629	773.896	684.096	576.533	607.447	696.454	484.485	9918.838	317.46	287.162	210.519	3151.671	303.939	1419.862	165.04	4242.402	5439.876	323.791	535.878	306.622	9087.59	934.478	313.858	8139.21	178	0.897	427.348	903.118
17086.637	21185.948	16137.246	25396.353	19025.66	30648.165	20030.921	29056.996	2248.397	1345.458	1272.098	954.007	1288.672	1010.779	746.525	9590.012	573.475	377.564	409.024	1150.115	1689.26	967.579	262.412	6361.132	2449.099	400.064	821.798	330.282	3382.942	1235.583	325.683	7813.251	410	0.869	323.544	909.649
10380.505	11635.184	8780.859	14143.317	10514.22	17752.151	10539.884	15878.863	1158.819	706.415	616.616	574.37	725.255	509.569	376.432	8098.421	292.364	217.516	263.69	1288.765	1078.874	804.345	183.017	2386.94	2215.647	304.201	407.165	308.52	8264.065	696.982	289.814	3149.25	119	0.99	393.887	902.601
15711.421	17390.544	12568.161	21755.512	14957.175	24662.638	16000.126	22992.241	1623.451	925.44	857.283	694.648	983.998	652.838	553.454	10488.493	371.7	265.183	294.355	1188.779	1235.237	820.518	215.17	4598.642	5889.409	331.116	574.102	317.251	10855.436	646.783	316.787	5958.488	145	0.929	436.714	903.203
11851.239	13699.289	9294.736	18898.929	11306.543	23185.229	12019.29	19390.497	958.412	571.594	495.104	567.992	1506.103	543.164	401.587	11001.533	244.68	183.677	212.158	1327.413	4204.369	1924.224	148.658	2626.809	4126.389	314.38	639.177	300.768	5220.394	1057.026	283.885	3802.161	294	0.803	446.925	908.384
17436.043	19199.218	14530.388	22419.115	16903.605	27892.136	18024.525	26145.718	1663.109	988.052	883.263	771.295	1311.49	683.407	587.263	9358.482	369.766	258.362	299.248	1304.142	1579.814	570.554	210.136	5144.647	3043.942	327.523	814.452	315.334	7275.06	1094.205	328.279	6147.181	102	0.987	433.098	910.186
11974.542	13633.774	10139.397	16154.96	12118.713	21968.225	12818.619	20466.793	1575.359	939.306	987.661	886.976	1653.361	787.896	531.389	11782.105	373.657	274.666	323.481	4793.6	2770.59	582.502	216.27	4290.752	5285.969	330.331	939.837	324.804	6893.861	1300.97	300.65	5148.56	127	0.983	403.461	913.248
12172.338	14119.348	10604.311	16763.337	12691.22	20173.258	12939.334	19213.424	1928.388	872.32	754.005	610.074	658.457	740.665	509.841	10155.103	359.485	296.484	239.046	2415.291	310.119	1512.732	166.949	4811.865	5529.306	326.318	497.314	321.845	4973.688	985.478	307.647	9103.58	127	0.955	425.469	914.665
16116.866	18700.952	12646.975	21930.333	15695.652	25621.471	17548.604	27825.166	2134.959	1207.331	1523.9	1129.433	2094.621	995.664	935.846	13130.877	621.167	447.462	461.76	3123.87	2883.27	1162.054	402.445	6279.23	6825.132	427.635	1265.11	358.515	4687.457	1859.436	416.915	9465.375	420	0.736	1003.993	917.34
19858.153	25559.697	15798.489	26102.851	19881.955	30797.725	19929.099	31238.947	3660.916	2366.502	2096.59	1789.764	2796.99	1513.776	1168.555	13309.113	1083.734	836.666	745.786	3492.621	2785.037	1156.615	489.227	9469.423	8632.816	553.975	1766.14	409.7	6252.446	2199.809	433.632	10447.947	563	0.753	1039.802	924.544
14975.614	17353.4	12512.379	21166.77	14882.093	26222.99	15553.693	24608.905	1290.174	759.948	658.368	676.191	1403.27	755.86	460.681	9817.248	283.017	206.031	220.659	1426.687	2413.274	9117.713	155.143	4104.761	3656.839	310.586	984.81	321.111	6093.033	1735.488	305.957	6537.911	139	0.988	438.601	915.306
9852.167	11371.936	7212.381	14300.365	8624.763	17218.406	7828.634	12039.969	1612.131	825.77	1004.236	759.76	1206.952	551.978	504.639	20153.843	614.587	392.767	392.548	1392.638	1428.848	828.168	263.814	2516.476	16180.201	452.61	737.716	336.128	9305.38	1264.191	313.558	4041.373	125	0.94	1244.66	916.34
10362.251	11917.761	7738.56	15787.785	9185.092	18715.01	8916.521	14439.408	766.105	387.32	386.009	561.809	1429.914	375.665	314.225	14062.322	196.829	172.174	253.178	1100.165	2752.517	2636.227	123.58	1641.166	5811.312	319.734	457.394	312.875	4845.108	1347.324	296.686	2483.433	114	0.99	485.105	916.447
11819.368	16780.398	8966.181	16889.466	11315.613	21123.567	11321.873	18228.005	1591.291	1095.84	1020.775	936.486	2250.952	933.289	554.571	17279.996	482.319	461.388	434.811	5209.317	5328.682	17309.052	244.914	3715.132	7146.139	444.221	1207.755	325.95	8488.365	1837.856	357.197	4636.532	144	0.985	1024.681	917.167
11741.916	13590.108	9769.593	17682.461	11533.016	22403.726	11638.274	17997.216	1395.687	827.663	812.226	880.251	2545.302	692.025	514.424	13539.943	363.96	275.589	311.124	3152.076	3786.369	656.242	213.867	3805.102	4441.037	352.848	1016.601	307.123	2425.627	1804.61	302.224	4930.701	268	0.861	344.828	923.041
10802.532	12241.585	8813.148	15525.834	10450.067	19617.866	10400.567	15661.495	1593.828	958.928	891.556	724.935	900.291	635.957	566.304	9833.477	392.186	283.2	349.473	833.125	1850.133	543.342	195.083	2754.726	4718.391	376.106	549.116	361.367	4804.012	1008.502	324.301	3776.964	139	0.925	456.378	921.608
11967.255	13532.076	9718.255	15640.185	11076.87	18494.991	10466.342	15496.015	1255.897	639.513	538.211	544.739	881.824	442.834	391.004	17849.267	326.941	236.976	440.822	1821.731	873.189	1146.982	170.808	2756.941	3868.963	300.58	373.629	304.733	8115.589	840.355	360.616	4140.844	123	0.993	685.451	920.012
20782.612	23296.015	15843.095	27175.274	19562.675	31642.654	20024.589	31405.742	2785.819	1535.81	1498.869	1503.23	3051.079	1318.408	913.239	13896.511	790.645	542.347	543.022	4656.366	4369.954	1194.242	389.224	7143.269	8126.095	449.822	1901.74	374.002	4886.788	2054.783	391.912	9060.247	369	0.832	1055.08	927.622
10312.519	11666.163	8803.295	13327.159	10085.014	15015.284	11884.565	20008.994	2197.284	1365.792	1421.721	904.282	903.695	826.95	1055.74	12375.762	656.454	448.392	388.84	1042.234	316.12	552.564	440.079	9492.714	3357.668	357.909	454.088	332.221	2121.755	415.394	406.496	13440.56	126	0.948	1137.19	921.881
9825.353	11261.591	7564.798	13073.158	11543.39	18917.898	9699.526	12729.048	1974.073	1016.961	974.3	743.963	1887.519	683.46	604.477	18183.477	719.97	500.376	477.84	800.195	2186.984	4597.933	311.429	4082.775	5604.762	398.821	671.62	335.343	10255.189	1816.665	331.55	5175.798	129	0.907	154.593	924.957
9138.01	10421.646	7542.401	12633.007	8132.671	15762.241	7891.806	12399.603	752.83	499.845	472.476	402.51	468.434	451.153	418.845	9715.035	215.524	198.278	202.714	739.376	879.629	2373.187	181.231	2491.186	3331.18	299.603	370.945	278.774	5665.496	481.737	283.313	3186.732	112	0.932	327.339	924.071
18533.418	21042.783	14442.325	26254.224	17056.244	29754.2	17557.915	26579.814	1766.285	986.191	1024.976	872.527	1685.711	778.877	598.016	12772.612	429.604	312.905	381.857	1307.348	2811.461	595.492	212.831	3692.183	7232.173	385.778	876.268	353.37	7568.701	1564.023	330.179	4776.212	433	0.761	471.613	929.488
14574.396	22415.888	10808.471	20301.882	13628.607	25912.025	13961	23131.561	1992.611	1180.916	1034.663	841.977	1108.8	780.356	567.821	10311.803	597.849	461.607	372.938	2524.021	2631.916	6175.683	258.449	4436.119	6008.173	465.057	1159.58	327.361	4691.486	1312.778	361.913	6344.996	214	0.824	1015.416	929.07
9955.579	11733.747	8732.358	14702.405	10300.767	18117.821	10351.669	15678.846	1751.948	978.727	866.688	872.985	942.821	744.064	540.753	10987.478	405.658	269.947	307.893	1747.631	4678.842	900.066	186.299	4831.045	6493.264	353.351	873.026	341.386	4906.784	1081.085	324.278	6105.538	118	0.981	433.102	925.424
17142.144	19141.168	12533.375	23703.114	15703.24	27886.033	16437.61	28052.844	1498.124	824.253	858.754	975.75	2440.452	888.21	581.498	16212.376	441.271	314.536	343.35	6724.853	4474.382	983.165	249.797	5043.714	6711.262	353.724	1405.205	325.144	3190.249	1617.439	293.018	6788.889	190	0.914	1067.232	926.795
7751.899	9071.982	6679.675	11541.389	8538.573	15412.086	8995.792	13324.771	1336.985	563.102	514.742	473.693	465.715	552.288	400.402	9932.786	258.583	258.475	213.062	2558.347	263.204	4034.757	152.272	3305.652	4478.277	321.64	354.788	323.865	6391.923	938.054	293.57	7064.219	99	1	413.106	926.136
16234.227	24598.942	12928.782	22153.288	16395.91	27024.337	16441.225	26883.119	3291.809	2248.475	2040.625	1686.273	2602.072	1227.51	1096.239	11769.536	982.276	784.487	647.254	3302.915	2554.093	1083.912	452.075	9099.986	7385.23	572.907	1802.629	394.663	4620.809	2306.613	442.118	10162.266	247	0.857	1029.2	931.719
13358.02	15458.951	11218.15	19487.381	14066.837	24836.096	14807.846	22052.839	1778.06	827.287	727.77	653.688	624.897	705.403	502.115	9223.642	371	310.981	242.654	3074.237	311.876	1424.996	165.681	4414.088	11691.74	355.029	480.962	332.257	7733.744	1039.556	302.948	8018.59	157	0.889	419.5	930.207
9747.92	12266.966	6902.823	14426.376	8521.133	17329.27	7837.562	13901.796	1406.823	899.641	736.293	761.38	4322.031	654.881	514.327	17655.455	489.845	373.683	302.618	2226.97	11189.365	877.928	254.981	3582.253	5480.658	413.181	1502.174	301.315	4217.834	2084.163	333.691	4251.391	122	0.956	1360.475	927.852
10452.116	12125.169	8464.766	16065.598	10035.229	18174.632	10494.811	16367.461	1146.424	708.55	634.458	640.238	1315.411	607.258	449.589	10928.119	294.582	205.841	263.721	1324.804	2015.81	1019.534	161.991	2887.619	1966.988	336.749	451.218	321.061	4425.16	1528.443	297.721	4242.869	106	0.993	442	930.5
15870.541	17530.642	13481.413	20687.667	16419.216	27341.729	17231.507	25368.567	3202.832	1979.988	1740.147	1248.759	1191.093	1363.882	1026.896	14900.08	968.521	657.027	605.866	923.968	432.428	1245.787	468.978	8907.507	1368.5	424.815	585.821	351.106	7406.873	690.65	393.568	10490.316	152	0.974	1144.717	932.454
14029.703	15569.113	10456.855	18623.313	12547.031	21217.899	12377.196	18946.721	1884.722	1106.986	1035.921	854.619	1943.358	669.019	605.023	15456.4	670.483	486.109	457.038	1063.853	4265.569	4812.945	313.914	3518.906	6746.732	486.677	1484.168	348.884	9598.058	1406.082	341.844	4650.86	114	0.99	1292.667	933.675
13757.787	16155.516	9523.598	19479.618	11486.589	22592.669	10749.27	17501.461	1966.599	1095.565	926.108	825.967	2647.985	638.527	555.273	15014.253	841.873	511.059	432.767	1656.897	4528.661	1334.199	279.128	3472.644	21107.8	538.001	1328.33	367.494	10294.33	1733.048	317.249	4940.441	158	0.971	1350.639	932.728
20032.175	22400.375	16004.782	28675.594	18810.698	32537.757	19598.401	29660.154	2339.241	1344.077	1207.634	1024.493	1344.078	951.486	721.034	8843.35	551.029	369.968	374.246	1912.153	1117.299	699.699	234.035	6257.366	12451.364	394.253	885.18	356.187	5935.814	1059.446	362.255	6759.503	175	0.925	424.294	935.957
13971.067	16271.645	11156.189	21230.508	13502.966	25480.121	13902.726	21930.505	1435.691	836.699	793.763	943.594	2909.304	784.466	526.46	11883.272	339.901	241.383	270.611	3157.066	4992.267	672.806	168.805	4425.234	5526.269	332.261	1366.99	322.561	2780.346	2536.161	304.79	5564.316	166	0.936	434.277	935.482
15546.817	17866.04	12227.91	19781.962	14215.589	26277.714	13637.164	21250.543	1648.008	896.598	1010.776	898.184	2338.739	685.236	547.758	13097.276	402.986	297.843	323.893	2245.728	3487.002	1429.591	192.908	3295.242	8104.186	372.971	1020.415	348.036	8159.823	2862.161	316.223	4533.111	129	0.97	465.112	937.081
15150.521	17952.62	11513.876	22600.642	13288.016	25345.527	13093.079	20989.795	1503.979	795.108	734.187	989.628	2410.003	631.287	506.831	14832.847	359.629	267.139	269.007	3044.515	3353.918	783.299	197.932	4023.675	5616.733	333.6	1180.117	356.085	4064.054	2211.018	419.401	5489.117	195	0.908	691.505	939.044
18715.112	26375.766	14211.293	25514.419	17691.684	29720.261	17779.858	28381.757	2532.395	1690.459	1435.698	1295.879	2862.153	1159.482	860.496	14314.463	813.055	660.57	558.176	6886.751	4318.703	1233.688	384.672	5193.837	9601.999	515.88	2324.407	392.699	2571.65	2213.178	440.404	6952.299	265	0.861	1020.542	939.549
14030.098	16399.512	12198.779	19437.689	15345.188	25331.973	15550.45	23000.266	2578.604	1356.602	1334.707	930.469	944.296	1214.806	755.131	12236.51	652.363	488.854	376.921	2333.774	322.537	3479.59	313.9	7820.264	5067.122	404.154	490.473	316.732	5383.707	1039.523	357.545	13751.964	179	0.92	1133.534	936.439
21163.714	13971.427	8725.988	18442.964	10965.829	22294.147	10408.285	17149.934	1903.892	626.763	646.807	733.594	2491.336	510.111	504.1	15980.088	718.272	293.098	342.905	1050.997	3493.681	914.166	275.973	2668.567	14923.336	328.693	949.324	301.731	11383.573	1290.264	334.755	4345.554	182	0.896	1412.995	938.385
8361.637	9863.024	6546.53	12400.473	7869.836	15246.582	7213.696	10997.206	1720.06	990.039	896.839	704.696	1397.926	601.439	558.845	17974.41	613.521	459.343	451.889	1021.137	2047.315	3519.655	300.168	2921.93	5483.132	439.926	576.446	335.653	13467.569	1503.874	359.343	4760.367	96	1	1265.521	936.771
12995.898	14728.411	10531.394	17903.166	12849.547	20377.307	12515.794	19747.751	2687.002	1568.54	1508.335	1515.151	3223.701	1077.08	1003.425	13858.813	825.146	543.059	577.033	4024.849	3935.322	882.167	447.458	5737.108	6425.069	424.435	1627.571	393.693	1998.504	2025.243	467.435	6397.589	149	0.955	1052.111	938.909
16392.217	18714.956	12037.14	22369.897	14553.094	25857.403	13437.382	20484.112	1994.863	1121.704	1087.674	772.492	947.323	781.84	615.992	16267.1	775.256	528.417	489.411	962.177	908.719	17861.218	340.855	3347.577	14374.874	485.084	1000.88	369.823	11953.55	910.116	346.897	5309.514	255	0.804	1283.767	939.767
9874.962	11504.255	9195.486	14518.224	12181.316	17516.544	12727.434	19425.023	3059.369	1781.89	1659.496	1269.661	945.407	868.925	798.326	28011.199	933.295	638.825	582.772	3298.872	587.686	22799.152	372.125	7895.21	2085.714	405.77	587.748	349.535	4020.574	484.248	357.696	10534.722	133	0.973	1170.049	940.019
16095.892	18260.647	11938.82	22662.499	14534.793	26309.943	14254.307	22388.295	2249.307	1250.885	1202.694	935.91	2508.487	739.466	670.353	12870.75	807.68	531.737	501.456	1561.559	4161.093	3650.584	346.529	3558.875	6359.433	450.355	1409.243	348.755	10369.337	1707.955	351.837	4824.626	276	0.855	1363.283	945.391
11425.108	13522.87	9811.842	16737.523	11953.246	19539.368	11326.08	16488.181	2987.909	1723.681	1523.258	1082.484	1341.912	917.391	897.501	12719.809	1115.92	713.185	748	1027.646	1483.391	11911.099	477.838	4609.05	3921.825	460.388	757.032	371.432	5386.213	843.466	381.99	5724.367	105	0.984	1374.014	940.557
16593.61	18441.485	13565.293	22414.2	16764.969	26172.345	16874.448	25441.979	3143.435	1895.464	1926.578	1500.928	2309.865	1242.86	1111.443	13947.094	1018.067	692.676	739.275	2437.139	2654.443	3159.925	516.815	6047.401	5311.735	502.744	1297.053	423.47	5440.387	1422.851	452.419	7255.092	394	0.882	1039.662	946.368
12837.225	15610.241	11317.822	20008.304	13383.568	25372.159	13488.61	20244.125	1956.505	1090.94	1040.197	894.441	1347.247	840.815	613.073	13751.37	440.365	326.916	364.011	1455.384	2493.32	966.701	224.924	5116.742	5307.706	352.143	738.537	317.22	5189.847	1705.021	332.272	7762.162	178	0.856	328.938	944.921
22543.856	24625.469	18655.446	29331.127	21553.199	34279.576	20152.031	28061.895	2729.813	1474.681	1317.35	968.379	1178.226	1049.676	665.946	9981.511	649.735	416.762	474.438	1318.035	998.487	6534.381	230.814	4884.126	8476.13	435.049	655.632	348.866	17135.023	767.465	344.369	5198.846	299	0.889	420.099	946.938
17200.858	15504.876	9313.761	20061.603	11628.103	24236.505	10876.144	18015.796	1670.53	830.169	830.529	779.696	2103.914	607.7	494.133	13841.168	602.703	360.694	364.918	1405.919	5390.2	2755.417	272.572	2680.893	11400.917	408.747	1717.537	305.36	11932.244	1625.145	378.828	4366.9	248	0.828	1403.895	945.258
12381.271	14560.874	10564.493	17506.229	12663.676	21853.041	13010.129	20366.981	2037.338	1124.72	1032.149	1175.775	3301.94	871.111	645.978	11510.833	454.859	299.795	333.23	2838.626	3541.034	930.86	198.448	5149.074	3452.833	352.836	1416.983	337.831	12620.959	2435.707	331.814	5973.697	119	0.961	432.895	943.105
22890.548	26179.003	18093.16	33413.103	15873.593	30544.354	12947.563	20229.323	2673.09	1354.823	1446.361	1030.864	814.721	1175.496	545.139	23703.945	708.23	565.92	459.399	4583.453	330.925	18120.31	234.428	6437.129	8145.491	427.187	737.162	329.321	20747.692	1363.364	319.354	12563.595	159	0.933	1157.519	943.544
10102.138	12292.768	8843.308	15122.294	10806.034	18574.362	11425.814	17236.967	1382.719	895.971	795.633	679.422	987.766	793.001	543.418	10809.88	332.796	280.521	310.016	1214.249	1944.341	2874.408	215.001	4481.286	800.851	346.312	617.973	301.646	5822.682	934.264	305.174	6315.962	115	0.999	346.909	944.117
9819.333	11258.479	8656.269	14307.127	9933.539	17502.367	9608.97	13814.719	2206.502	1237.115	1210.484	903.307	1150.241	739.054	657.496	11621.236	545.919	355.167	426.447	1133.945	2055.967	737.77	228.811	4618.234	9757.455	399.877	633.62	340.435	13182.669	799.194	338.579	4113.87	142	0.934	442.613	945.113
19744.446	23157.06	15414.874	26766.597	18224.986	31603.23	17519.468	26480.474	2040.181	1050.335	1297.709	1256.405	2749.148	883.492	623.893	18154.11	504.578	345.271	379.376	3964.599	4466.075	1076.961	235.372	5350.657	12988.035	421.776	1718.366	385.995	6173.066	2605.891	417.639	7166.266	290	0.812	686.803	952.421
17934.343	20235.135	13655.119	24516.385	15966.086	28342.04	14549.653	22096.278	2333.934	1178.176	1273.9	1018.772	2628.754	854.583	650.719	16020.617	667.644	426.45	518.194	2895.389	3387.385	3653.148	273.107	3919.286	14261.682	527.207	1282.111	350.187	13171.099	1734.168	350.48	5169.154	370	0.725	796.751	949.005
9693.79	11008.263	8092.273	13776.029	9674.989	17555.295	9438.561	14167.994	1601.363	977.562	931.049	865.185	2040.764	699.011	549.932	12565.837	409.226	303.183	318.865	2145.67	3904.352	768.423	213.905	3674.785	7611.249	350.264	984.275	333.743	9786.865	1359.677	322.655	3667.56	119	0.961	402.744	945.693
11047.093	12558.049	9008.578	15366.799	9882.384	17975.58	8443.507	12037.86	2162.294	1069.667	990.627	684.686	1320.666	664.196	495.722	18587.262	553.431	347.312	426.109	1176.669	888.865	10998.818	187.103	2247.227	9239.715	644.438	713.283	342.062	43458.434	718.569	302.941	2658.468	115	0.956	461.561	946.43
16449.507	17330.182	11546.284	26033.645	15273.44	30410.789	17715.179	25332.404	2204.472	1045.091	950.555	1041.553	1632.235	1017.719	732.686	13591.416	875.02	503.064	479.538	2886.951	1551.605	17286.214	395.774	4371.968	4049.812	411.732	988.946	373.997	7516.733	1858.451	339.367	5098.512	311	0.847	158.304	952.121
12206.166	14694.86	11098.175	19426.182	12766.298	23162.452	12864.992	19010.538	2655.304	1583.832	1488.932	1122.502	1549.138	981.465	807.285	12803.918	637.916	443.3	510.859	1416.086	2280.607	771.885	292.908	6324.982	6573.25	407.707	783.645	334.764	3768.85	1313.464	359.308	7843.964	137	0.974	337.653	948.799
14154.673	17654.904	11603.856	18436.377	13382.911	28640.808	15762.204	23283.717	3897.49	2579.812	2298.532	1636.083	2149.044	1733.018	1116.579	14237.95	1271.377	928.536	884.301	1940.63	2760.939	1097.675	517.571	5368.59	6761.224	641.301	986.213	451.142	6220.839	1386.4	461.015	6665.545	246	0.94	993.512	950.837
20382.69	18003.206	11828.034	27694.743	25078.524	26197.108	12554.756	19839.257	2600.436	1010.775	1171.866	2563.392	6189.45	839.967	532.936	16912.821	725.605	375.907	406.947	5746.898	9295.645	5434.092	211.781	3161.924	9621.355	443.166	1725.017	570.035	27021.602	1989.608	388.101	4493.37	188	0.904	928.814	951.25
14610.846	16772.56	12138.019	21017.939	14728.817	30907.099	14475.745	21577.412	3323.584	1773.704	1852.419	1349.852	1867.704	1396.99	1022.189	18857.684	915.551	637.427	716.055	2760.964	3473.954	21582.949	433.852	5794.143	8107.922	489.106	1097.978	399.77	12963.78	1236.223	439.419	6127.283	203	0.913	809.195	954.589
24053.837	27901.682	19296.58	34224.676	23491.128	28648.094	12676.381	20764.631	2682.6	1335.396	1488.927	917.085	868.289	1438.055	450.796	24874.017	718.951	551.114	471.706	3074.527	328.839	44133.457	207.324	4779.488	7721.1	431.662	818.987	314.97	15894.75	894.928	329.578	12502.967	131	0.997	1157.477	951.042
12637.448	14094.018	10438.093	17378.925	12660.809	21027.239	12235.436	17903.911	2555.33	1426.212	1275.273	977.362	1369.206	854.492	702.764	10652.781	605.914	422.514	427.874	1634.255	955.62	2833.672	253.893	4618.153	5730.978	465.728	678.485	347.975	17832.465	1677.714	361.583	4859.255	127	0.929	408.343	952.091
11435.174	13729.845	8071.022	17353.512	9727.828	19031.775	8663.203	14724.266	1950.814	1054.706	1108.443	1272.66	4500.452	658.789	558.199	16705.437	697.967	461.165	475.876	2627.717	10342.118	3005.576	282.567	3213.543	10293.991	434.96	3211.854	334.492	18955.184	3034.67	308.095	4238.001	99	0.99	1386.944	951.51
11320.346	13315.36	8501.865	15648.535	10269.29	19819.224	9517.46	14840.277	2147.075	1038.723	1196.076	792.977	813.237	680.698	598.488	16413.792	805.18	491.564	515.744	1253.367	1333.181	881.882	349.563	5640.325	14354.644	402.915	712.313	337.714	10252.367	708.398	418.757	11222.06	112	0.904	1456.259	953.482
17518.52	19668.266	12144.189	24745.526	14944.013	28310.675	14655.465	23853.246	1882.698	1012.081	1023.052	796.23	2016.668	637.83	547.437	13437.277	729.112	468.014	456.508	1949.639	3884.378	4273.325	299.542	2922.685	14412.045	422.693	1416.721	336.624	27916.778	1753.358	366.33	4468.391	343	0.796	1377.022	959.716
11557.737	12756.135	7443.122	16823.168	9101.027	19469.21	8421.71	14311.151	1142.995	659.333	602.109	815.713	3173.374	533.022	416.992	15341.91	410.171	322.92	280.015	2406.777	10543.042	2638.763	212.791	2128.356	8753.329	391.499	2165.62	286.948	3074.29	1711.689	330.244	2991.293	141	0.964	1398.273	954.124
15370.773	18116.218	13212.308	21269.457	15680.451	27752.86	15914.709	23938.756	2016.966	1191.808	1103.803	903.155	1352.653	882.313	686.279	13111.312	479.968	347.289	421.73	1152.481	2247.164	634.72	255.835	5527.446	4611.838	352.961	772.953	312.486	2804.581	1505.95	350.947	7267.363	274	0.842	329.956	958.27
8620.246	10564.083	7177.454	13262.016	8951.94	16150.4	8345.743	12863.365	2517.53	1337.316	1237.301	1014.366	3037.419	737.704	661.733	13064.269	911.527	558.052	519.862	2014.13	5216.599	3599.34	335.788	3661.776	4316.212	451.934	1933.016	350.606	13167.809	2047.921	359.623	4620.389	96	1	1354.479	953.448
9050.587	10943.168	7718.709	14433.417	9374.985	17468.926	9823.588	15282.132	1272.472	747.759	687.238	644.886	1267.156	576.329	470.04	12580.99	315.878	281.582	311.632	1215.428	2380.773	554.193	208.536	3660.65	3426.041	329.788	592.677	261.88	13536.544	1578.315	309.212	4974.134	110	0.985	345.973	955.745
17121.97	19522.633	13553.488	24339.182	16257.967	27883.256	16245.441	23604.377	2149.406	1149.659	1033.27	1023.006	1719.934	861.28	651.636	17861.492	526.241	367.555	413.238	2793.494	2133.396	10999.949	258.8	4909.12	5040.7	390.773	520.605	401.797	5649.661	1797.214	418.182	6470.667	124	0.972	695.597	956.702
11176.5	12598.788	9165.624	15188.761	11675.415	19966.059	10513.845	15931.287	2073.066	1099.953	1009.781	828.139	1097.245	736.268	581.228	11915.621	505.636	357.736	359.878	2038.517	1349.01	2321.25	219.86	3630.947	7076.593	391.806	544.052	326.612	16702.216	1531.389	357.265	5003.523	133	0.899	404.59	960.402
9682.665	11970.145	8745.969	15126.246	10316.38	18789.325	10360.049	15879.267	2129.225	1254.48	1112.858	1067.84	2146.04	871.377	754.72	14560.178	507.75	375.139	439.446	2258.82	4637.578	875.693	273.761	6007.117	5713.647	366.262	1189.175	312.968	3585.187	1919.356	365.59	7140.826	102	0.987	337.157	960.539
12619.503	14776.567	9838.094	19482.101	11968.536	24218.625	12892.28	18949.494	1344.667	725.759	681.588	711.019	1338.834	840.859	444.963	16021.102	348.653	269.112	300.326	1604.448	1800.717	29778.193	196.286	3244.483	5319.52	354.366	401.978	363.706	6868.381	1421.027	383.7	4986.431	155	0.9	698.984	962.758
16157.624	18388.721	11550.971	23394.822	14026.515	26678.144	13858.619	22461.17	1654.875	851.879	860.077	658.137	910.974	543.422	501	12221.687	569.316	371.671	431.046	823.474	1250.062	1206.144	278.852	3905.697	9154.008	354.263	555.112	302.3	13787.654	525.58	382.881	6002.015	251	0.888	1460.329	964.751
14980.748	17730.148	12610.099	21045.038	15017.305	26162.498	13828.674	18278.026	2703.336	1941.137	1867.846	858.927	2572.069	930.611	829.19	11995.641	981.366	786.037	761.089	4152.996	2104.062	707.728	413.912	3042.51	6128.024	492.041	1195.471	336.849	2443.43	1444.635	339.977	3100.24	117	0.985	169.722	961.987
13298.182	15434.247	10197.547	19215.783	12203.932	21904.908	11351.741	17467.224	2550.307	1369.783	1238.582	1248.039	2081.438	822.105	691.674	21299.167	896.769	604.809	537.882	1795.134	3600.861	3107.904	355.083	3117.352	10661.687	509.649	950.646	359.549	10731.083	1543.623	369.913	4932.812	151	0.909	1233.381	966.182
12809.655	15165.009	8929.364	18966.952	11435.699	23647.499	10821.813	18032.553	1593.267	886.802	810.394	862.581	3858.293	640.033	462.927	17259.531	629.508	421.941	344.136	2674.766	8121.685	5284.15	244.497	2697.655	14038.283	412.845	2569.567	319.32	15147.331	1970.66	335.255	3474.439	108	1	1367	964.5
9519.651	10749.05	8340.771	13016.706	10534.163	16353.931	9176.765	13523.692	2169.664	1227.788	1161.782	860.123	1384.625	773.295	657.201	10346.586	577.011	368.873	447.308	1087.603	1461.457	7610.39	245.833	3626.772	3710.22	422.43	545.829	320.84	22219.125	881.18	370.03	4027.348	110	0.943	410.036	966.464
11953.457	13866.037	9291.595	17207.499	10735.589	20261.802	9969.366	15373.612	1791.386	1045.411	1036.691	788.441	1718.51	629.096	581.312	15223.415	517.192	373.504	402.369	1050.15	2232.545	620.953	238.281	2790.243	5722.591	362.042	560.05	318.75	2995.257	1135.066	453.19	3643.83	140	0.932	646.721	966.864
11304.852	12268.677	8537.778	14711.644	10365.074	18298.096	10754.206	19463.405	1075.106	467.906	524.941	521.052	1745.842	476.834	364.23	30574.26	274.087	300.326	231.803	3059.825	2143.002	3811.687	175.601	4764.72	6267.142	339.387	379.108	304.617	1861.333	864.305	444.707	6805.235	123	0.964	812.183	967.492
14996.643	17108.575	11740.86	21051.43	14083.928	27709.481	13276.555	20532.173	3267.763	2046.418	2239.965	1353.805	1343.421	1354.52	957.844	12984.031	1027.529	706.41	702.843	1340.028	991.985	926.376	434.196	5253.72	2023.847	532.283	1077.252	407.252	9260.961	2489.927	457.068	7123.205	117	0.985	997.979	967.244
14975.725	17286.977	10573.758	20510.006	13106.604	23610.156	12433.203	20421.408	1789.954	1041.57	1003.789	1078.864	4545.55	673.282	568.568	13249.201	577.83	421.865	376.11	2598.233	7071.182	1869.347	294.894	3699.706	4359.76	409.03	2759.12	325.07	6450.085	2807.082	344.744	4648.502	152	0.915	1359.309	967.974
24235.584	29097.907	19840.086	29318.89	24530.589	37439.505	22516.371	29542.443	3162.506	1991.715	1894.083	1170.726	1823.577	1185.496	1055.034	10540.924	1226.143	814.513	776.418	1147.544	1228.028	8124.463	548.381	6084.537	6225.056	539.359	968.091	383.539	2423.227	1013.572	392.997	6500.045	345	0.895	169.338	974.248
18887.066	21101.085	14410.397	26001.364	16615.925	30919.813	17167.176	26359.12	1258.744	661.083	697.343	747.078	1810.662	573.72	430.334	13882.803	324.092	219.557	283.012	1121.706	3325.339	1729.525	174.285	2985.036	7980.373	337.495	671.409	313.442	16887.695	1577.079	304.164	4516.228	302	0.851	481.361	970.745
10818.552	12739.892	8759.421	16283.448	10070.214	20391.452	9530.569	15337.974	1306.776	703.103	656.438	681.037	960.201	542.304	411.135	16561.651	358.291	268.776	285.004	1419.826	1964.974	4093.363	189.252	3114.159	8280.973	374.638	427.864	347.588	4533.426	1155.033	409.703	4150.091	156	0.883	706.468	969.256
11507.986	13274.43	8740.232	17062.613	10426.016	19564.223	9853.354	15598.713	2074.071	1230.685	1354.534	808.833	1243.772	738.436	644.673	12666.249	765.6	502.063	486.391	1745.91	999.434	5104.049	354.673	4156.425	10165.181	440.974	955.545	361.019	15681.815	1539.516	389.52	4930.085	135	0.913	1349.73	970.07
14144.112	16165.364	9437.7	18636.842	10532.943	21876.272	9909.012	16546.899	1657.953	839.54	898.601	620.155	659.148	558.434	474.269	11662.651	648.07	389.853	426.139	1297.685	473.606	1260.869	279.274	3205.392	15882.507	391.609	616.182	320.258	28155.823	900.317	359.409	6302.244	113	0.94	1451.173	970.243
11326.049	13763.888	10324.851	16782.983	12252.509	21937.04	12333.782	18902.528	2102.215	1214.531	1088.281	823.154	1179.744	788.612	651.889	12756.894	492.661	350.399	434.906	1125.621	1450.107	679.437	257.884	5543.957	2896.778	373.886	627.073	299.815	2965.067	958.367	357.357	7973.222	143	0.952	332.962	971.43
10397.928	11934.155	7558.744	15154.601	9368.969	17118.709	9121.598	14527.716	1059.156	528.55	496.049	618.354	874.901	464.2	349.977	14420.955	254.468	218.292	242.14	1798.1	2492.777	497.809	166.505	2443.741	1277.882	351.293	373.275	316.869	3045.793	976.127	442.94	3610.297	109	0.976	717.5	969.472
12028.82	13899.762	8315.044	18255.979	9780.035	20118.592	8777.396	14293.145	1311.38	704.871	676.524	756.522	3144.939	535.224	406.186	17426.99	544.263	379.199	337.059	2893.544	8457.965	1862.787	216.336	2329.818	17871.843	348.819	2253.981	317.346	6383.359	1662.504	329.239	3485.693	96	1	1372.521	971.229
9731.086	11154.118	7524.458	14047.845	8752.554	16988.275	8082.995	12305.625	1384.391	703.783	660.117	955.377	2774.817	555.394	418.423	15041.644	377.607	258.656	271.32	2141.779	5776.825	745.302	152.778	2547.87	11858.617	360.26	980.066	310.338	4139.063	2460.307	316.958	3188.312	103	0.996	430.83	972.684
24765.049	27089.025	17392.567	33819.81	19805.589	45177.035	18837.711	28298.592	2296.67	1348.855	1409.956	1225.657	2746.622	1424.213	795.558	14843.879	661.517	466.145	446.453	3522.438	5171.874	1374.841	309.982	5428.451	8242.639	454.38	1424.321	391.744	4012.223	2803.158	448.231	7710.021	179	0.933	924.757	973.858
19444.433	21371.821	14901.502	32564.42	18334.953	32068.407	18435.386	27743.658	2872.615	1646.964	1979.986	1711.518	2188.994	1261.73	922.418	16881.21	878.427	606.118	599.9	4010.809	2649.169	9104.114	423.764	4968.879	8142.743	490.343	1366.395	428.165	9189.15	1498.363	464.459	6687.081	376	0.834	999.737	978.194
8971.523	10691.127	6481.528	13595.166	7984.53	15780.85	7653.144	12892.869	1594.799	931.44	893.52	929.492	1872.259	545.959	510.539	14664.667	556.653	382.411	399.221	1622.3	3861.511	896.839	281.923	3228.83	6283.003	447.7	1746.131	302.794	15440.709	1326.362	337.063	4642.44	102	1	1383	971.794
10804.768	12736.186	8314.31	15769.203	10168.179	19217.544	9724.795	15517.689	1448.937	739.03	754.996	769.404	1120.414	580.54	469.337	14463.228	407.206	306.327	327.07	1743.575	2912.841	4293.723	187.228	3087.604	9606.648	366.545	518.521	319.388	9317.388	2000.041	310.199	4824.953	144	0.923	772.986	974.833
14608.664	17021.67	11520.846	21451.646	13312.553	25923.775	13080.304	20484.072	1832.356	979.88	995.255	861.464	2357.327	752.053	565.261	13970.852	455.779	294.453	358.96	2529.086	4541.619	5626.489	196.274	3582.362	8202.699	393.77	1047.754	322.618	15374.48	1967.827	328.55	4681.908	363	0.742	468.687	979.238
11965.757	13476.359	8393.15	17835.307	10171.549	21232.435	9438.861	14870.574	1513.849	695.805	738.409	573.983	952.554	459.8	418.933	10785.496	663.879	357.198	384.36	839.034	3242.224	3044.486	230.873	1911.207	15608.335	338.733	615.096	323.072	14902.971	612.675	455.514	3004.179	143	0.952	1464.913	977.052
11905.836	13719.875	9252.711	16826.116	10933.254	20124.415	10240.03	16036.778	1494.342	848.746	778.657	732.832	976.955	602.211	474.346	15221.224	400.447	298.903	344.842	937.064	3187.105	754.93	208.188	3414.358	5466.047	406.34	491.505	332.507	3217.822	1199.769	400.505	3820.08	133	0.973	734.695	977.515
9396.222	11304.944	6633.23	14805.568	8169.637	17239.509	7755.29	13348.651	1049.355	646.271	715.608	863.57	3057.239	505.146	402.352	16220.051	364.413	290.08	299.909	2473.766	6697.221	919.73	213.435	2277.795	6033.023	383.009	2039.901	309.04	2003.356	1780.872	324.661	2964.065	99	1	1361.136	976.106
14052.61	16357.37	9759.2	21265.577	12023.836	24744.938	11222.722	18655.099	1518.742	725.949	870.622	777.736	1865.017	579.675	445.307	12899.815	521.757	335.226	350.848	1430.909	9961.296	967.186	259.423	2824.518	12563.126	385.835	1200.172	326.571	11906.259	1360.687	387.055	5826.349	172	0.927	1449.756	979.738
9703.699	11244.705	7783.67	14712.628	9462.245	18792.69	9493.878	14490.316	1456.072	801.218	705.366	641.12	892.899	680.95	429.637	13428.176	398.748	300.913	308.284	1282.948	4264.396	8922.97	190.696	2613.98	7628.392	356.838	748.361	302.673	24428.024	742.572	347.478	3632.103	126	1	393.786	980
11917.354	13279.91	8953.956	16414.019	10139.27	18789.432	8334.269	12534.832	2204.035	1046.181	987.186	708.865	1325.848	728.362	503.413	20322.12	691.461	425.215	507.463	1230.228	1012.929	27818.218	217.338	2097.418	12300.811	664.126	715.895	344.6	52664.581	491.144	436.706	2324.679	115	0.956	782.1	980.848
13192.41	13345.065	8549.893	20831.935	11789.416	23910.135	13799.006	22222.649	2030.521	1061.964	957.236	1170.839	1714.105	811.857	824.663	10770.671	819.956	471.998	465.067	1011.546	1601.235	741.26	443.644	6620.441	3941.108	414.253	707.105	384.237	1907.582	1119.881	366.072	7617.835	257	0.899	156.866	984.963
9175.804	11036.123	6870.754	13314.488	6581.328	14252.158	5298.891	10519.432	1078.999	496.174	855.322	331.583	314.517	365.78	264.814	17038.823	264.646	237.176	218.897	459.176	221.66	1060.693	139.264	2002.202	18501.797	299.111	359.419	311.103	5478.626	339.48	288.649	3556.582	96	1	1795.479	983.552
18940.461	21373.224	14887.29	26408.671	17907.68	30197.929	18605.108	27152.408	1960.522	1043.539	980.798	771.838	1020.438	796.578	578.39	11541.31	470.632	325.488	352.572	1244.118	861.475	2617.772	206.851	3902.472	5490.662	476.5	622.318	308.985	29014.033	1000.273	348.008	5319.53	357	0.869	443.492	989.794
10737.394	12135.914	7710.335	15090.353	8983.675	18869.538	7978.999	12608.597	1110.298	562.69	538.865	519.707	948.274	402.934	369.42	17419.877	310.448	273.908	227.65	901.965	1051.948	624.451	168.119	1928.389	8857.204	319.462	396.285	278.261	4494.475	998.228	333.321	2916.055	111	0.964	640.149	987.203
15643.019	18102.492	12105.104	22530.408	14899.357	26656.76	14701.648	22497.209	2014.674	1054.451	1048.749	1031.816	2860.571	801.972	616.895	15212.591	531.113	384.092	394.633	3340.297	4739.28	4847.522	234.397	4590.81	9250.257	408.881	1130.167	342.353	13102.002	2822.912	463.339	5772.633	362	0.829	759.481	990.442
11046.672	12580.935	7772.143	15240.067	9940.215	19498.747	7950.427	12678.097	1389.381	986.506	1031.631	599.126	716.037	520.923	406.079	12695.722	502.963	352.553	358.574	1042.857	4836.281	928.581	233.176	2551.455	13307.486	368.191	742.434	314.308	17007.747	791.083	370.366	5438.035	98	0.98	1438.786	985.959
20827.35	23003.326	16601.377	28475.232	20726.459	30937.248	21944.533	28543.24	3499.434	2116.211	1937.116	1216.224	1706.002	1186.847	1151.292	10542.854	1390.854	878.997	860.471	681.402	1111.68	4224.403	632.655	5745.673	3938.402	560.175	873.491	384.113	5176.134	884.318	417.911	6192.527	294	0.829	174.085	992.888
12979.825	14971.071	10374.907	18758.078	12272.563	22381.8	12712.9	19631.511	1543.132	835.082	835.384	783.522	2552.031	696.776	521.998	11480.33	364.994	255.202	312.512	2232.703	3872.49	4275.058	184.453	3258.368	4010.557	355.491	957.095	305.8	9574.109	1716.712	323.227	4297.311	193	0.86	468.313	989.593
15951.069	17613.418	10901.541	21656.197	12217.069	23651.199	9580.463	14474.068	2090.936	1067.915	1014.863	636.691	891.645	546.987	471.272	15038.477	898.834	549.226	618.051	1208.787	2212.467	6052.947	283.596	2010.389	22102.72	454.984	928.977	359.579	17748.138	527.583	374.16	2470.784	186	0.903	1370.511	988.661
14526.799	15945.753	10825.771	22138.983	14234.131	24967.742	16164.502	23981.151	2914.44	1603.378	1399.754	1381.663	1890.391	1031.141	1036.946	9828.25	1160.289	675.347	652.246	965.586	1675.107	616.58	570.56	6943.145	3442.462	479.114	946.714	418.815	2378.506	1018.775	413.791	7572.89	251	0.864	158.863	996.847
12219.257	14340.412	9789.676	19292.049	11730.701	23147.972	11953.237	18826.121	1804.605	988.226	985.841	946.979	2602.21	868.027	559.764	13530.183	448.197	291.933	372.815	2329.714	4187.819	11965.637	200.568	3591.972	5448.689	448.537	1277.608	322.612	19055.779	1550.266	326.04	4197.206	123	1	458.89	993.11
18319.176	20278.475	14685.719	24249.811	17603.917	27623.448	17789.66	25174.992	2513.154	1377.335	1554.149	1155.173	2121.11	970.252	773.05	12753.752	672.109	458.146	472.984	3146.597	2437.455	1720.113	313.228	5662.047	10116.844	422.298	989.352	374.507	12965.732	1298.766	636.618	5924.858	297	0.825	771.493	999.032
10395.65	11904.967	7562.767	15675.771	9083.114	17978.569	8361.182	12980.729	1440.787	801.511	820.253	648.619	709.576	481.971	451.446	16265.068	581.09	361.554	435.165	925.6	1149.071	675.43	279.228	2461.379	14554.327	421.71	679.277	334.867	11475.922	912.062	360.285	3495.37	98	0.98	1382.684	994.531
13731.047	16152.36	11663.504	20129.508	13897.702	24617.205	14343.534	21620.027	1986.155	1155.671	1074.622	814.508	1025.88	783.168	618.526	11799.098	492.763	395.758	402.526	988.975	1505.039	688.508	274.324	4971.003	5069.997	370.651	613.743	296.685	2443.311	907.27	353.551	6107.956	226	0.846	343.425	998.15
14132.809	16146.42	11728.812	19292.343	13575.175	25042.138	13649.749	21195.569	2515.251	1382.6	1253.856	958.542	1649.258	889.416	694.118	13735.519	605.428	385.497	461.876	1425.309	1375.812	3507.198	241.928	4164.19	4813.451	555.505	773.594	343.298	42379.95	816.201	365.796	4587.247	138	0.981	450.877	996.094
9597.219	11319.787	8282.714	14262.525	9406.759	16840.895	8814.555	13709.263	1118.587	558.213	582.876	504.274	806.363	487.122	335.928	17347.826	265.743	194.273	234.665	835.687	1405.78	11365.118	145.85	2030.935	4474.708	341.781	408.68	288.645	5938.5	903.943	290.364	3290.667	112	0.973	478.58	998.679
9240.493	10789.28	7182.515	13892.452	8446.202	17216.952	7942.249	12126.022	939.544	509.937	490.353	686.551	2120.137	465.715	337.986	14233.766	290.23	231.685	244.45	2264.85	4704.495	763.146	162.079	2193.336	7069.175	325.003	871.842	288.567	4020.124	1663.145	313.875	3369.217	102	1	365.784	1002.48
11989.896	14173.195	9776.653	17911.788	11538.661	21535.634	11159.693	17069.017	2155.081	1145.77	1119.18	931.06	2171.883	740.111	589.494	13472.05	509.424	338.755	418.286	2169.231	3694.778	4880.355	213.172	3632.074	6412.321	419.081	1012.295	320.678	22929.155	1382.078	333.754	4188.533	163	0.923	459.218	1005.433
15770.55	17122.823	12072.502	23897.788	15449.153	26779.38	16590.835	24538.907	3343.181	2116.452	1961.564	1060.884	1571.958	1195.223	1107.065	10164.336	1344.392	875.388	895.828	800.152	1081.738	5132.894	603.327	5426.714	2730.626	541.66	771.272	374.164	4420.608	668.542	414.09	6384.5	155	0.909	173.068	1004.506
9548.761	11108.927	7010.819	14087.396	8660.148	16425.604	8479.41	13657.492	913.686	525.92	469.888	547.222	1520.94	430.011	339.886	15038.387	228.688	217.155	196.893	890.838	2519.867	497.642	161.659	2057.004	1992.538	313.584	390.338	289.35	3076.102	1227.35	350.119	2995.276	105	0.984	640.843	1005.014
12684.294	14584.663	9940.222	17631.778	12068.252	21141.366	12075.645	18293.301	1974.536	995.748	1035.432	850.664	871.67	690.185	593.157	12211.888	513.642	377.294	344.294	2949.663	723.889	643.668	226.776	4832.056	11540.94	383.857	410.619	350.425	5492.574	980.993	554.989	7245.004	198	0.837	779.798	1006.793
12337.516	13746.88	8605.877	16441.696	10596.639	19853.878	9667.917	14879.554	1472.485	737.92	750.795	583.275	855.048	490.373	458.977	12359.095	583.372	343.554	408.413	488.57	1397.187	957.659	277.601	2788.105	11980.105	344.767	443.882	323.911	4103.092	473.203	385.167	4978.864	117	0.973	1471.885	1008.372
15468.345	15532.08	9974.902	24122.609	13728.646	26248.176	16565.513	24842.338	2163.884	1082.069	1085.022	1024.586	985.019	902.012	800.908	12139.611	878.044	491.084	495.057	1116.444	899.826	3910.254	463.193	5767.155	6091.957	448.159	684.985	366.707	4329.388	878.107	376.743	7128.248	318	0.811	157.289	1016.94
13575.405	16065.091	11585.715	19019.476	13790.58	22538.337	13981.485	20483.185	2202.956	1280.085	1135.511	870.58	1122.722	869.529	655.233	9714.814	526.228	425.204	398.896	869.853	1297.798	650.433	278.916	5659.541	5062.893	398.117	552.917	321.42	2294.739	920.309	354.617	7005.167	158	0.917	344.228	1010.861
15151.007	16056.569	11078.619	25092.378	14461.206	27164.153	16335.449	24027.126	3055.951	1903.95	1738.118	1182.988	1779.188	1043.188	1007.402	9970.202	1219.916	778.296	795.201	820.545	1899.642	608.359	560.106	5169.643	2828.518	514.056	802.956	389.392	10410.92	754.6	404.057	6524.228	181	0.921	171.776	1012.517
16956.467	22552.264	15180.846	16517.021	18580.573	30467.635	15069.68	16244.639	2401.251	1405.887	1337.475	950.679	1127.424	867.094	725.751	10846.32	1010.373	596.575	590.62	779.402	799.502	3555.221	419.413	3218.213	3335.175	462.722	601.841	362.607	12517.695	687.741	361.565	4316.227	151	0.864	180.493	1012.328
13556.75	15485.177	10707.345	19709.271	12913.434	23887.647	13291.312	20137.931	1468.092	817.675	745.132	760.356	1292.281	639.577	425.993	12317.281	426.952	298.399	309.061	1374.041	1837.498	1544.921	199.359	3008.343	5465.166	381.621	890.54	296.172	25393.926	1138.771	320.771	4201.985	273	0.839	372.119	1014.262
14328.187	15912.847	10933.136	20313.672	13599.957	24230.909	14274.204	22576.84	1384.232	749.3	729.931	676.492	731.416	583.103	511.609	10642.378	363.224	293.513	294.541	1158.791	723.142	629.656	220.667	3662.576	5096.001	349.667	366.221	333.28	11154.515	664.27	440.233	5300.902	283	0.792	781.383	1018.903
11325.246	12727.189	8802.373	15781.597	10966.221	18498.064	10834.678	16070.184	1135.182	637.367	585.676	532.234	1021.981	729.78	380.9	17341.821	273.858	242.791	237.252	1266.448	1038.299	38738.775	181.339	2728.784	1300.877	311.985	400.336	285.74	8009.786	1211.198	347.184	4276.774	128	0.963	640.398	1018.852
11071.257	12877.132	8121.607	16711.016	9834.212	20791.709	9290.744	14846.09	1181.03	667.454	590.331	631.137	1655.583	497.996	387.4	16138.095	332.702	248.577	269.56	2311.652	2943.518	1693.651	176.784	2200.531	8969.346	354.514	496.513	294.024	11586.948	1522.766	349.416	3135.598	184	0.877	670.712	1019.114
17324.484	18770.313	11921.67	19785.663	11941.107	22628.07	10118.872	15318.791	2551.356	1279.299	1122.885	637.838	750.657	624.92	485.379	10283.497	1160.63	577.277	730.553	508.094	1456.195	6497.883	308.811	2611.424	29546.339	428.962	736.324	355.475	3562.443	454.314	393.536	3993.43	117	0.973	1470.081	1019.705
15159.141	18224.266	12296.928	24159.053	15369.705	25244.587	14903.015	23774.601	2764.888	1468.247	1397.703	1093.064	1685.338	973.114	890.44	12238.529	1114.456	642.985	669.61	1218.066	2068.662	2703.423	510.356	4500.407	4290.109	510.702	1012.034	373.224	5269.101	1037.969	387.727	6264.431	276	0.792	172.486	1025.047
12720.453	15308.409	10182.972	17665.184	12151.527	20459.788	12245.593	18608.777	1652.89	987.078	871.258	725.019	1404.958	707.226	508.358	9376.893	420.426	358.804	311.109	968.596	1815.766	854.418	235.545	5143.495	2627.48	364.555	799.571	301.205	2903.371	1245.363	322.954	7809.392	124	0.96	346.395	1023.355
19585.205	22199.448	15076.444	25573.923	18179.682	30197.808	17836.343	26522.926	2137.944	1128.711	1088.845	929.852	1349.002	820.126	646.556	14184.543	560.829	412.804	405.995	2561.717	1265.725	1316.088	259.468	5134.676	13229.418	412.566	621.365	368.785	12855.444	1418.345	465.299	7216.227	284	0.889	769.011	1025.384
7254.843	8828.299	6397.56	10819.307	8265.537	15015.262	6736.032	11242.883	1883.619	1108.525	1091.714	801.83	2150.952	804.143	593.528	21468.655	580.094	394.956	495.612	1650.421	2772.993	18985.32	237.615	3074.329	3695.622	532.823	1083.555	347.646	31861.133	1645.702	403.794	4060.664	111	0.923	822.563	1021.941
10784.282	12403.541	7667.749	16280.523	9073.256	20000.915	8453.992	13771.506	745.898	449.938	473.841	492.693	2280.859	415.484	342.24	14972.155	257.389	175.005	236.942	1568.343	4137.807	502.585	159.668	1520.896	8079.285	293.994	548.274	276.322	5314.846	977.685	313.334	2039.04	167	0.913	601.847	1027.979
21364.194	26610.228	17127.599	19094.714	21196.737	34619.579	18509.247	19931.325	2369.615	1277.921	1201.998	1091.669	1271.797	868.137	769.195	12334.082	1033.513	589.542	637.834	1006.203	1725.529	781.961	454.336	3178.368	7932.21	527.414	1055.414	397.386	4697.06	972.349	382.754	4627.843	128	0.936	179.789	1027.25
18357.306	21180.336	14833.858	25458.79	19341.725	30965.097	17282.021	24694.23	3567.471	2193.8	2108.229	1681.029	4525.476	1895.266	1176.893	15599.752	1068.786	742.78	856.556	3930.273	5326.63	8210.713	486.954	4476.965	6172.763	570.322	1455.905	454.837	16003.933	2429.847	522.415	5196.265	140	0.957	830.771	1029.114
12222.894	14467.491	9138.591	18398.984	10981.791	22081.804	10415.009	16538.54	1596.385	814.254	756.366	870.318	3406.121	666.476	471.91	18699.847	425.747	298.079	317.2	3607.733	4348.252	3651.423	197.38	3145.834	12319.81	361.362	781.92	311.894	14047.65	2842.981	370.545	4870.228	142	0.945	671.211	1030.324
21743.558	23983.143	16420.917	29951.637	26627.441	43539.427	19591.395	26993.404	3606.718	2157.242	2069.422	1642.942	5176.059	2038.247	1203.878	17526.786	1082.405	724.866	835.025	3653.398	4811.323	10569.294	491.507	5076.604	10336.956	547.871	1271.251	449.202	23465.481	3225.49	524.047	5932.335	194	0.912	838.474	1031.536
17438.702	19826.557	14177.17	25017.275	16720.381	30400.539	17440.831	25652.127	2207.965	1162.346	1125.878	792.675	1402.794	763.673	551.691	11810.965	625.546	406.979	454.317	1742.604	1527.899	10841.949	237.182	3481.147	8908.666	456.349	836.155	328.056	30833.147	1314.558	315.556	4850.674	191	0.919	366.39	1032.945
15586.165	17542.423	11764.646	22521.975	13318.143	24925.594	13393.274	21222.465	1628.445	946.872	921.418	655.258	889.863	656.733	545.31	9123.31	463.42	322.619	339.651	1193.331	726.2	726.583	227.617	3877.052	5524.849	352.331	516.165	312.629	4980.381	1106.511	319.251	5812.022	123	0.964	374.028	1031.354
19694.591	22406.108	16162.841	27198.081	19433.67	31744.108	19221.486	27257.884	3017.764	1698.803	1579.357	1424.715	2116.002	1125.841	947.996	14377.439	798.532	551.904	572.849	2536.653	2809.098	3261.379	359.29	6161.411	9593.124	504.235	1308.113	400.323	13671.914	1709.014	465.944	6736.097	430	0.791	797.663	1037.126
11248.651	13503.795	9711.081	16911.808	11925.985	20603.743	12198.466	18236.153	1615.728	928.6	875.266	791.276	1160.635	746.872	555.798	9969.614	405.798	292.621	308.719	966.259	1420.853	819.913	236.029	4417.734	1885.864	334.871	646.261	308.443	2621.944	1335.512	330.548	6771.493	183	0.841	385.79	1035.145
21195.637	23464.932	17067.656	28699.961	20293.875	33930.532	20687.063	30177.593	3286.869	1885.438	1754.347	1525.399	2564.997	1390.357	1050.929	12819.097	854.084	581.537	614.283	2764.936	4498.44	1179.402	376.436	6766.602	5758.558	503.042	1526.136	418.21	8673.973	2402.167	488.429	7750.06	334	0.813	808.105	1040.937
10228.1	11761.444	7776.159	15248.728	9270.972	18550.197	8659.493	13036.094	2134.233	1242.814	1115.548	939.658	1466.477	742.154	659.361	14060.188	611.135	423.486	493.558	1178.922	4324.222	744.723	290.256	2759.213	8150.99	394.349	507.687	347.833	28134.341	914.769	441.607	3374.166	111	0.935	653.797	1035.014
17359.184	21008.917	14347.91	26707.571	16969.608	33466.772	17607.476	24581.778	2794.758	1707.566	1648.23	1317.191	2355.272	1154.545	977.712	14041.354	869.327	604.59	683.451	3076.875	3872.173	1497.015	410.457	4565.637	8046.478	528.579	1173.105	391.349	14936.512	2142.42	466.579	5830.04	132	0.954	824.712	1035.962
12962.829	15367.812	9902.388	19897.992	11977.429	23451.399	12063.801	18821.176	1388.787	747.717	763.01	912.902	3227.615	653.086	479.153	13597.53	346.716	264.328	270.711	2401.268	4287.269	931.969	175.823	3267.489	7594.027	320.185	1278.075	282.14	3027.174	2144.908	337.393	4455.069	167	0.945	434.524	1037.548
16955.569	19894.652	13222.61	25276.926	15913.318	29866.293	16591.631	25210.816	1690.989	895.676	1009.025	816.482	1879.621	718.107	539.605	12030.226	403.134	299.007	306.307	1735.081	2546.957	754.428	193.353	4172.446	10150.996	353.136	1217.684	293.519	15653.595	1437.176	346.164	5947.094	440	0.779	441.664	1046.707
10819.235	12968.6	8830.148	16213.096	10614.994	18166.33	10825.708	16276.848	2256.653	1158.062	1235.336	943.829	2771.459	754.186	634.206	14445.811	515.556	355.191	387.131	2474.068	3795.207	3580.087	216.43	4578.357	4303.118	385.284	1089.107	306.039	18198.35	1706.878	348.431	5297.655	113	0.981	451.35	1037.42
14199.379	16211.342	10385.291	19814.118	12770.652	22604.083	12886.965	20599.109	1695.379	909.372	835.021	1139.794	4069.956	768.878	577.994	17450.974	422.541	331.688	333.715	5547.15	5369.791	654.411	224.322	4051.827	6255.839	356.483	1445.356	354.812	2603.587	2233.452	471.072	5106.675	143	0.978	768.444	1038.122
16115.938	18783.376	12021.974	23699.291	14795.329	27592.111	14932.745	23507.753	1348.463	701.567	671.476	678.629	1747.001	615.407	438.656	15262.27	356.788	257.353	271.209	1876.661	3162.607	2689.802	185.756	3049.4	9048.57	336.526	634.893	305.295	8822.517	1813.112	343.95	5082.209	301	0.794	635.746	1045.208
16094.356	18001.846	11898.242	23113.574	17104.824	29637.298	15262.929	23418.654	1835.835	1108.334	980.935	965.784	2806.996	907.742	648.217	18483.403	499.333	374.163	414.765	2283.305	3796.319	3705.755	263.084	3853.312	5317.447	408.7	1003.531	354.904	27518.823	1529.737	392.13	5126.802	130	0.966	841.5	1039.662
10271.465	12016.568	8979.925	15183.728	10966.56	20794.108	11329.377	17166.868	1846.266	1004.854	985.787	693.988	1189.299	679.886	521.446	9902.356	538.356	365.189	414.976	1377.159	1481.692	6762.006	232.391	3263.479	6819.545	388.645	728.041	315.674	28546.51	1300.023	295.636	4490.241	104	0.974	362.942	1040.837
20218.807	23503.757	15490.906	30036.911	16884.228	33048.785	16510.654	24994.321	2550.194	1441.665	1398.268	1367.811	4000.13	1047.532	745.287	20960.568	710.468	489.164	536.208	6750.694	5652.807	1533.856	287.28	4285.345	10803.865	515.291	2049.491	386.637	10411.188	2595.542	389.915	5628.714	425	0.737	832.9	1048.267
15946.327	18544.658	12880.897	23619.119	15509.238	28423.04	15944.79	24473.819	1836.762	1037.978	981.761	907.216	1586.814	844.849	616.869	13191.499	455.713	324.756	380.123	1396.289	1865.513	3013.336	251.285	4153.341	4446.81	348.114	885.873	316.091	6715.622	1434.549	335.6	6150.152	262	0.899	394.878	1044.019
11666.295	14157.729	10278.251	17520.923	11810.302	22949.145	12340.236	18764.754	2559.602	1585.896	1514.411	1266.77	2088.498	1176.183	907.374	12069.676	758.361	526.982	566.926	1757.25	3057.59	1224.034	342.068	5311.311	7650.711	463.207	1051.605	392.67	4975.236	2397.142	443.143	6687.884	106	0.993	819.028	1040.764
13758.436	15883.567	10290.837	20310.123	12742.328	24024.463	12553.336	19623.496	1156.702	642.442	605.173	681.211	1167.067	539.642	407.005	14306.736	316.121	241.027	266.068	1638.869	4487.745	565.025	194.824	2617.21	7144.118	349.306	645.098	330.423	4464.636	1235.357	327.033	3700.376	242	0.84	688.351	1047.132
10972.104	12830.067	8614.077	17152.222	10650.555	20707.92	11822.205	18723.623	1215.559	719.68	705.601	746.862	1632.866	633.632	493.063	12695.004	333.833	257.915	302.969	1275.279	2166.077	11230.254	213.208	2965.374	3266.451	310.394	680.392	305.276	8263.063	1260.626	312.369	4336.643	159	0.878	405.305	1046.217
11694.863	14008.999	9093.015	18486.92	10992.691	22730.668	10586.485	16822.765	1904.613	1005.834	918.14	983.724	2267	741.45	589.525	17571.001	502.131	351.292	378.026	3438.464	4649.082	819.415	254.752	3755.356	8724.692	362.614	878.857	313.276	9828.59	2319.512	369.382	5550.456	226	0.822	656.159	1049.982
14104.578	16552.49	10950.191	21027.898	13507.058	24971.56	13353.403	20775.292	2018.219	1109.624	1032.433	1208.068	3581.2	811.331	645.495	15950.849	541.01	397.596	417.78	3349.294	4888.952	809.348	270.074	4041.004	10285.782	440.941	910.726	380.351	3950.775	1816.21	535.154	5319.928	166	0.95	762.681	1047.054
15253.432	15809.25	10162.206	22154.241	13481.068	24350.001	14954.601	21411.34	1892.032	1099.91	1008.295	777.074	946.578	876.043	627.659	14884.084	787.559	515.88	556.926	912.023	1177.086	17231.342	365.628	3252.296	5138.029	449.74	562.978	358.824	6054.404	645.866	370.606	5533.036	216	0.886	167.278	1048.611
8121.03	9773.741	7354.398	12215.874	8671.69	15894.084	8096.916	11779.666	1249.976	753.077	744.26	638.434	1163.305	743.496	456.075	13042.194	367.81	336.294	347.725	1298	1580.994	24965.591	245.076	3056.139	5294.545	317.078	702.46	289.366	4891.7	1164.483	311.188	4373.589	118	0.863	346.398	1051.331
13723.632	16722.493	10614.067	20439.749	12709.679	22372.651	12283.354	18922.962	2213.231	1258.89	1132.83	1126.689	2087.174	866.787	710.222	14232.133	562.015	391.839	432.318	3203.957	4901.234	958.08	284.974	4463.802	3438.859	375.162	973.852	337.328	4563.343	1990.739	381.424	6052.18	121	0.977	645.897	1050.459
18861.624	16961.366	8340.774	17713.715	10306.852	21366.833	9759.663	16026.557	2030.23	832.992	704.909	638.033	1119.342	442.017	408.17	11798.008	1045.435	419.13	449.078	830.886	1641.369	1362.529	281.167	1985.953	33774.745	473.955	655.739	334.213	8458.712	923.893	314.854	3297.859	158	0.927	1421.487	1052.12
8793.847	10340.954	7756.388	13266.847	9334.845	17051.758	9342.901	14078.328	1949.13	1098.872	1077.984	740.978	1248.107	733.128	597.07	9904.698	541.854	368.854	395.253	1353.535	2250.93	9163.303	267.443	3683.355	1295.629	330.201	688.051	309.067	2122.317	939.642	325.481	4697.656	111	0.994	373.014	1052.95
10791.625	12516.371	8532.107	16968.075	10247.879	21354.055	10965.445	17973.752	1263.171	741.857	847.726	628.075	969.449	557.662	471.556	11749.688	323.489	255.829	295.408	1026.888	1880.395	498.231	170.741	3154.98	4099.089	321.824	694.555	286.568	7765.952	862.762	341.25	4395.218	141	0.938	450.514	1054.479
12954.561	15182.215	9918.855	19921.943	12138.915	24844.298	11844.716	18873.719	1789.533	966.626	883.664	1046.461	2848.904	688.529	547.384	16569.026	488.586	367.324	363.217	3449.707	5894.231	925.276	225.34	3772.592	10870.045	359.002	1009.477	368.692	3680.214	1911.157	417.071	5217.145	253	0.854	764.555	1060.069
11543.33	13612.5	9284.919	17865.875	11291.841	22281.92	11834.204	18655.591	1484.713	778.735	865.98	676.437	993.234	634.2	482.703	12148.625	401.298	335.919	316.073	2199.964	1621.612	2017.78	228.986	3781.967	5105.484	304.389	927.577	308.116	4553.633	1193.002	301.129	5498.489	220	0.876	360.355	1061.282
12343.815	14646.51	9616.287	18523.319	11586.315	23060.382	11707.693	18754.271	1625.104	913.799	938.329	887.513	2180.263	693.572	575.913	14346.132	445.397	319.01	351.101	2682.376	3835.742	828.153	240.372	3325.138	5635.753	335.926	694.387	315.44	5352.683	1719.043	391.557	4647.382	132	0.993	644.121	1058.848
19725.861	22445.941	16136.678	27556.921	19426.508	36046.564	17671.707	26128.657	4378.453	2604.079	3207.187	1825.504	2979.442	1998.288	1691.696	21135.525	1345.576	882.925	973.845	2981.932	4733.431	13538.239	703.895	7131.381	13915.822	611.003	1930.336	473.696	9068.157	2428.669	578.773	7909.901	210	0.944	827.981	1060.714
12430.861	14626.028	10429.16	18864.991	12573.799	22508.978	12886.787	19322.188	2154.134	1272.957	1194.018	996.538	1731.115	838.413	727.21	10792.6	538.952	389.078	420.706	1169.148	1768.175	4567.658	259.806	4056.263	4426.017	399.716	840.948	316.721	5813.656	1485.041	369.853	4913.588	191	0.898	437.662	1064.636
13354.891	15693.159	10118.858	18624.589	11594.814	22074.155	10743.731	16550.882	2311.087	1219.9	1216.939	1008.793	2405.97	811.459	664.592	16396.593	630.953	410.629	453.453	2025.807	2659.294	8445.083	263.67	3919.025	9846.186	440.825	788.393	343.777	17630.669	2536.975	369.512	5319.887	185	0.87	630.446	1065.684
13512.846	15963.863	11067.015	19547.231	13442.281	23615.671	13397.162	20632.938	1566.757	924.427	899.603	875.383	1788.873	751.882	546.882	14321.181	423.612	369.262	366.564	2678.848	2999.477	826.135	258.769	4160.35	5418.995	334.997	1056.609	310.529	3497.349	1473.974	304.282	5787.877	191	0.949	350.531	1065.17
14367.407	16424.406	11424.564	20901.033	13633.453	25165.464	13923.666	20983.532	1978.421	1121.235	1047.937	851.447	1364.292	788.536	661.705	12817.136	513.018	369.374	425.898	1348.468	2562.37	706.836	259.617	3472.781	6987.947	361.129	930.255	331.641	6398.562	794.814	338.529	5078.805	488	0.628	411.738	1073.566
8848.537	10643.126	6723.067	13870.673	8264.737	17848.684	8492.349	13602.311	1518.887	788.505	773.198	956.3	4004.376	607.275	534.335	21947.537	424.839	271.456	304.889	7534.774	7127.853	804.788	207.715	3270.71	8979.363	345.543	1179.219	279.573	5900.004	1795.975	341.581	4277.726	104	0.961	585.183	1067.875
12115.151	14316.356	9562.285	16953.666	11439.948	19876.357	10925.661	16930.757	1947.623	1045.347	971.181	1094.415	3684.105	882.197	591.657	18932.121	503.244	368.398	353.329	4385.907	5736.432	9932.521	237.658	4188.626	7514.094	373.547	1435.498	372.139	5187.492	3454.749	428.609	5884.123	160	0.884	762.662	1072.044
10231.174	11733.585	7511.037	15665.145	9056.945	19466.604	8475.531	13438.082	1051.361	574.094	543.382	541.782	656.615	487.861	379.499	14974.006	314.554	227.997	269.18	1143.361	5290.929	3869.963	198.126	2048.219	8352.775	325.018	508.069	322.814	3765.307	972.979	318.112	2845.307	152	0.892	699.961	1074.428
9992.254	11465.235	7268.119	14894.365	8540.719	16610.827	8506.245	13212.259	1819.825	804.126	736.499	754.465	2576.288	556.699	486.207	13878.879	434.385	297.285	278.455	2253.147	3767.283	2198.448	186.712	2798.563	11815.908	350.287	987.726	312.085	6855.055	1378.079	318.139	3656.799	99	1	455.359	1072.359
12233.214	13479.435	8990.233	17419.753	10086.69	20603.504	9037.695	13751.451	1930.699	978.519	963.276	684.133	1543.764	629.709	558.963	15235.171	547.878	354.821	434.256	1489.442	921.863	6596.601	240.785	2396.154	7547.881	530.216	583.021	334.465	27509.96	825.97	366.768	2645.936	113	0.994	637.022	1072.243
14439.356	16467.898	11413.806	19767.252	12448.242	21829.154	10780.751	15438.024	4609.557	1259.332	1193.235	845.849	1453.316	769.956	665.094	14672.092	675.155	421.361	483.855	1220.795	1911.447	15728.071	240.443	3228.342	9907.35	416.9	903.107	326.571	31870.174	945.859	334.234	4183.552	124	0.944	449.218	1078.556
10474.456	11446.891	7411.68	14711.218	8811.98	17243.056	8014.826	12602.186	1475.555	867.061	863.172	627.989	738.07	494.982	485.079	10893.908	608.338	386.038	429.709	741.852	578.231	965.634	279.76	2998.845	15204.493	358.251	556.279	373.01	8973.036	899.521	378.121	3844.604	113	0.923	1420.615	1078.376
12680.538	13312.201	8596.547	16517.063	10485.422	21508.953	9575.942	15170.235	1918.347	939.707	1358.001	727.712	2049.878	537.294	455.52	12563.812	737.379	398.979	412.551	1675.488	4135.821	2873.961	252.894	2414.637	15682.405	522.023	1124.037	357.274	17769.291	1547.713	351.239	3350.661	105	0.971	1440.167	1076.9
10742.563	12830.633	9102.743	15853.603	11010.744	19432.12	11282.949	17144.669	1796.525	1108.515	1093.952	1031.268	1624.554	788.737	656.77	12998.757	475.345	393.481	395.143	2492.923	2205.265	700.161	292.528	4887.044	2404.766	341.085	1022.045	304.744	4435.281	1364.757	323.971	5975.914	184	0.897	343.723	1080.565
10012.31	11963.81	8764.446	14720.172	9750.983	21192.737	10493.377	13879.484	2563.965	1392.466	1374.086	915.456	943.33	645.802	692.463	15993.916	717.233	441.671	564.696	1064.914	933.708	2712.898	258.817	3075.254	14406.483	406.962	687.023	343.292	28744.205	815.763	370.519	3776.389	103	0.996	557.131	1077.587
19092.235	21743.348	14635.139	25478.454	16125.065	8096.768	15048.183	23391.685	3971.56	2355.578	2240.389	1981.07	4848.001	404.367	419.111	18952.757	1148.783	739.768	897.993	6279.615	5534.796	8206.788	163.539	2949.906	5974.507	564.857	2478.417	465.242	5953.717	547.469	349.827	4972.641	132	0.977	805.833	1078.621
11214.76	13055.798	9620.567	14983.561	10485.931	18012.431	9344.512	12850.85	2734.406	1386.611	1295.253	865.369	1279.241	839.474	700.761	11469.003	681.722	428.004	497.599	755.594	1508.936	12315.951	246.55	3762.29	8590.809	430.547	814.35	341.762	25975.101	850.691	345.1	5562.855	113	0.94	440.73	1079.642
16935.866	18719.526	11676.023	22841.925	14532.348	27313.952	13971.535	22362.303	1780.806	1022.663	1170.371	822.241	1633.694	620.854	532.268	10712.492	644.11	408.817	396.614	1200.248	3312.616	1964.486	298.66	3454.331	13350.521	419.005	1088.912	359.531	11526.281	1344.81	392.492	4801.669	225	0.874	1432.424	1083.536
10184.153	11524.26	7761.77	15496.752	9312.779	20268.166	8596.147	13263.421	1550.616	801.431	797.317	611.009	1161.195	609.786	475.189	13712.803	439.355	275.701	318.452	974.115	2254.048	8790.101	203.103	2232.639	8073.222	333.533	572.231	283.834	12674.118	1166.715	325.404	2896.8	107	1	579.481	1082.724
15218.668	17968.459	12329.415	23776.535	14946.224	27990.325	15758.145	24247.694	1480.048	936.872	888.305	790.179	1362.342	816.552	579.64	11228.596	389.556	334.204	343.857	1739.167	2235.888	17017.787	274.619	4221.842	4650.581	344.441	894.756	313.795	3632.931	1262.866	311.899	5891.985	246	0.87	331.886	1087.967
16278.539	18791.918	12843.051	23155.873	15599.716	27180.969	15111.337	22616.162	2238.931	1259.843	1196.043	926.206	1243.06	823.799	726.613	14537.656	645.763	425.685	488.919	1722.966	3163.019	841.843	331.889	3789.438	11898.004	444.139	829.866	356.18	5267.654	1268.4	426.014	4846.39	250	0.81	704.548	1092.064
10261.521	11541.124	9673.348	14996.605	11063.087	18665.143	10990.44	14817.083	3946.481	2442.953	2180.591	1421.892	1593.743	1269.611	1232.421	8218.108	1011.556	686.553	752.477	721.759	771.487	728.902	434.375	4540.39	5316.565	476.456	705.027	400.995	2270.13	505.127	448.185	5404.004	139	0.891	420.975	1088.068
9958.946	11763.964	9045.969	15413.956	10754.176	18741.704	10577.879	14977.993	2377.871	1327.707	1365.194	930.389	1056.488	897.441	737.987	12449.035	576.482	415.841	467.721	1935.948	1976.601	3179.523	282.709	3876.609	5676.62	376.707	742.443	373.393	4723.397	780.857	344.575	4610.172	126	0.959	398.365	1088.968
9767.078	11820.809	8025.344	15340.003	9748.074	20192.754	9366.002	14690.292	1024.516	562.272	604.053	469.399	576.745	455.192	374.559	12883.351	299.729	207.334	219.258	780.235	1211.125	1155.775	161.855	2143.573	5513.844	299.929	443.864	275.906	5452.442	1637.315	310.899	3653.465	102	0.987	592.667	1088.118
9491.057	10957.09	9741.505	14325.19	11441.716	17407.121	11580.83	14849.94	4701.569	2748.097	2536.947	1692.789	1830.355	1435.367	1467.575	10397.065	1180.956	814.894	894.919	1455.459	881.393	915.483	518.659	5007.278	2182.242	523.974	788.343	435.84	7216.929	643.642	502.693	5941.55	103	0.996	428.383	1091.131
9844.077	11615.575	8056.052	15045.873	9533.271	18691.339	9167.46	13779.947	1840.711	949.591	940.826	831.868	1328.842	697.138	579.285	16423.472	484.059	342.445	373.037	2380.718	2065.236	9171.246	218.247	3257.417	9480.801	386.19	851.707	344.505	15971.505	1321.756	344.309	4335.855	152	0.852	459.138	1091.941
14821.277	16540.061	11290.602	21112.742	13365.812	25149.757	12957.012	20126.193	1453.892	774.864	797.729	649.887	1552.278	535.45	483.366	12949.542	393.124	272.31	288.411	1926.567	2217.25	900.898	211.946	2733.864	7203.224	319	567.071	282.031	8215.502	1064.07	327.217	3830.222	282	0.886	603.113	1094.904
17762.667	19544.433	13537.759	24683.601	16398.589	30118.605	16883.026	26119.454	1427.485	794.875	850.232	667.443	1628.609	754.904	501.451	9656.406	379.789	293.134	317.889	1716.493	2422.489	12364.148	253.05	3482.089	4976.757	329.011	786.253	296.719	3007.275	1411.368	293.199	4969.866	172	0.94	324.529	1095.047
12418.2	14537.501	9924.313	18254.034	11846.722	22221.43	11474.054	17677.301	2123.719	1096.218	1015.916	882.08	1491.066	652.731	586.846	18622.426	564.682	389.65	436.63	2249.157	6276.418	1982.981	278.903	3446.257	9725.099	385.649	528.815	386.833	3524.17	1173.47	410.552	4903.241	176	0.904	721.943	1097.102
10829.402	11963.255	8001.153	15982.506	9711.489	19322.518	9242.868	14155.805	1412.928	793.733	879.5	600.693	614.315	467.183	423.166	10094.561	547.866	353.699	416.748	632.945	348.586	927.373	282.49	2766.956	14494.424	360.103	577.016	345.94	11118.052	466.351	356.192	3790.946	111	0.935	1433.662	1095.158
8132.101	9727.213	6880.284	12606.329	8203.507	15671.717	7951.467	12071.74	1883.617	994.124	952.963	749.071	1403.109	843.689	534.279	12906.383	458.293	301.625	397.982	1166.334	2303.728	33786.644	206.485	3079.399	2091.209	349.582	682.108	295.796	8460.347	1128.247	322.958	4076.388	110	0.926	550.845	1096.982
8711.945	10754.12	7768.784	13796.369	9542.413	17293.447	10014.885	15813.066	1440.431	875.951	913.159	660.485	784.526	597.699	554.502	10616.795	356.157	336.955	314.349	1611.684	1143.686	810.075	270.704	4718.667	1329.239	317.299	422.831	313.509	2334.316	538.561	299.413	6782.58	101	0.99	338.045	1097.025
11489.723	13210.355	8655.82	14982.437	9592.554	20884.327	7941.412	13447.525	1220.344	634.691	599.72	626.945	2681.014	511.91	356.191	18409.587	404.425	280.606	326.142	1677.245	4263.804	10882.327	161.708	1774.881	15744.731	358.093	783.026	348.925	14168.949	1273.978	403.079	2260.167	124	0.972	770.532	1098.887
15599.249	18029.31	11999.147	23882.543	14362.177	28567.611	13786.985	21837.096	2611.006	1349.192	1294.283	1080.772	2596.427	844.24	751	16888.309	714.242	450.656	493.782	3097.628	5073.738	1859.748	340.223	4328.601	12325.199	413.261	1407.319	352.464	12182.474	1818.358	403.507	5673.458	184	0.923	712.038	1101.136
14287.428	16787.206	12493.158	21134.051	14716.606	25792.756	15255.228	22599.368	1761.094	1002.417	1070.259	683.135	893.971	1149.866	577.907	13146.974	463.131	325.494	340.01	1050.626	1752.532	48265.529	232.15	4142.638	2174.217	326.371	512.524	333.983	11041.893	968.743	314.241	6429.819	285	0.76	392.83	1104.819
14831.602	17433.605	11273.486	22257.74	13252.83	24655.895	12482.696	18633.245	2246.447	1265.956	1186.253	929.49	1683.416	779.625	691.227	13697.859	563.67	376.51	426.614	1634.288	1813.041	3124.243	275.667	4128.133	6570.839	381.156	758.053	339.195	7531.905	1207.409	399.866	4530.311	117	0.985	542.756	1102.346
9697.716	12611.776	8889.928	16153.117	10611.016	21654.486	10787.653	17316.766	1370.964	594.985	768.282	482.036	673.925	509.921	399.086	12465.349	431.094	258.384	311.788	1593.629	1845.651	2805.206	227.509	2623.707	4047.649	305.695	802.94	283.721	7742.305	1239.081	277.266	3986.337	125	0.98	321.14	1103.684
10837.406	13294.511	9342.394	16991.038	11260.956	21034.201	11045.54	16515.329	2230.586	1208.755	1235.959	861.857	1175.335	776.174	674.523	14153.464	554.806	398.115	399.215	1238.907	1384.896	1455.67	258.065	4258.93	7912.065	375.286	634.409	351.709	4629.704	1080.751	367.363	5963.818	107	0.929	469.986	1103.715
11735.557	14284.213	10515.925	18669.619	12699.276	22770.199	12930.122	18919.919	2056.626	1086.665	1290.909	890.543	1588.93	848.747	621.918	11550.011	522.315	353.617	337.108	2810.364	1452.69	14367.642	242.563	4379.519	3552.746	341.576	825.873	338.376	6067.281	1245.971	299.414	6605.21	181	0.851	379.655	1105.472
8228.042	9889.226	7103.047	12787.279	8425.5	16287.592	8241.931	12465.33	1538.523	909.729	1289.381	637.177	1081.185	705.935	560.227	10129.105	409.343	312.978	340.48	1561.564	928.155	588.581	231.529	2900.122	4387.633	327.555	603.273	336.594	2171.239	613.184	319.419	4223.312	110	0.955	413.255	1105.264
14985.162	17242.588	13099.84	20456.281	15412.15	24759.393	14627.251	21294.197	2562.829	1784.964	1262.871	931.604	1182.13	1169.558	696.187	21168.536	701.162	466.986	547.461	1625.531	1098.351	4113.702	317.565	3639.144	7655.931	469.27	552.104	400.943	9367.975	1456.822	466.333	5588.872	247	0.864	731.358	1109.063
12376.826	14073.434	9850.216	19765.722	11410.64	23011.833	11176.206	16965.004	2419.761	1163.201	1100.22	648.421	1206.417	755.531	492.241	15498.075	673.704	383.754	584.488	786.356	699.672	43906.903	205.741	1743.282	8058.419	455.2	542.474	298.006	57252.224	425.179	330.904	2103.256	129	0.943	557.911	1108.159
12078.763	14108.992	9999.359	16479.467	11515.757	19325.704	11417.306	16559.37	2125.235	1103.606	1018.569	887.798	1097.495	691.48	614.036	16137.851	527.389	383.965	380.025	1764.93	2735.683	834.927	264.876	4179.421	4563.905	373.298	625.466	347.891	10248.2	1337.22	322.193	6172.392	107	1	632.519	1108.276
9953.215	12253.518	8656.907	15978.766	9927.116	18339.784	10383.987	16058.039	1472.499	872.686	983.423	738.82	1455.639	643.236	577.414	10722.895	371.83	341.464	359.279	1725.071	2285.577	2369.985	289.609	3684.613	4478.515	352.271	833.184	301.751	6408.465	1159.469	317.656	4874.754	135	0.913	330.544	1109.263
8777.262	10063.62	8326.414	13611.283	10433.494	18718.179	10003.808	13829.129	3035.039	1680.39	1634.455	1149.124	1445.557	990.374	1040.551	14444.085	760.38	648.664	647.549	4171.757	1328.264	813.675	416.723	3997.087	7691.476	414.527	644.444	374.092	2653.91	742.948	391.193	4433.379	111	0.952	351.986	1108.851
19340.332	22047.588	14798.636	26322.241	16900.498	31048.182	16145.099	24710.261	1728.808	917.61	878.9	766.906	1907.303	628.971	527.117	13013.816	448.184	306.515	371.026	1498.56	6505.519	2461.715	222	3248.782	8497.764	350.158	647.544	323.278	7419.615	1241.644	382.414	3856.984	172	0.946	543.808	1109.192
17910.445	19789.142	13966.329	26427.07	16414.601	30695.375	17384.926	26057.076	2015.897	951.775	898.889	682.351	2287.616	702.459	471.451	14336.968	522.839	322.341	470.558	1221.638	7027.789	28197.56	191.467	2376.432	4955.972	346.595	465.577	306.395	27537.388	875.909	331.577	2979.455	134	0.953	551.493	1109.866
11675.376	13514.592	9266.899	17048.371	10764.93	20188.431	9770.776	14740.369	2087.651	1162.038	1073.105	909.402	1872.769	710.297	663.032	16401.058	641.375	412.443	502.454	1692.792	2595.873	1073.066	306.097	2754.961	9689.689	398.245	617.881	412.353	6088.722	1085.642	487.399	3968.355	150	0.912	746.64	1110.12
9700.211	11583.497	7609.153	15132.708	9026.008	19431.863	8745.737	14002.733	1718.594	921.564	899.518	945.118	3375.201	667.004	579.209	18475.683	479.477	333.385	376.789	3381.225	6430.244	3267.976	266.314	2938.282	8038.58	395.418	1087.946	334.631	13286.984	1935.22	376.829	4062.205	110	0.926	714.427	1109.209
7897.933	9166.644	6223.787	12569.905	7628.677	16051.824	8190.113	12719.901	660.09	386.652	391.036	322.94	539.941	386.36	317.202	11316.931	236.165	185.175	194.964	336.816	24408.62	4893.279	162.065	1447.05	1505.908	266.447	351.84	292.849	3932.098	422.15	261.772	1697.887	112	0.973	400.562	1110.339
9778.995	11504.111	7551.387	15143.636	8939.732	18644.758	8560.525	13343.287	1354.504	747.304	772.265	733.058	1993.861	510.07	456.503	12687.906	394.751	286.284	314.996	1697.641	2638.281	585.868	204.121	2300.745	9339.81	313.063	596.521	286.783	3685.771	1015.678	307.516	2722.455	207	0.753	578.389	1115.534
11340.347	13619.303	9457.26	17595.112	11236.91	21705.173	11149.122	17111.469	2070.828	1099.168	1164.719	860.921	1523.376	831.289	654.22	14289.288	507.096	383.782	403.811	1808.108	1871.314	6940.882	250.276	4084.223	5974.447	432.136	955.748	348.078	10939.802	1257.235	347.677	5106.181	156	0.915	475.865	1112.891
15517.826	18613.678	12146.568	23780.734	14511.754	28912.696	14175.877	22438.342	1527.867	789.878	798.458	818.436	2541.272	673.058	487.153	14065.241	425.571	282.307	315.536	2906.234	3718.623	1159.649	203.757	3256.135	17252.066	431.523	1083.561	320.124	5971.029	1760.75	476.774	4368.654	307	0.83	512.138	1115.611
13964.543	16448.066	10700.611	21876.89	12490.026	25092.768	12456.462	20259.442	1484.491	791.695	786.386	735.635	2188.674	596.525	461.696	14727.069	400.558	262.852	289.249	1682.377	3915.307	1605.735	201.108	2995.646	10059.883	368.385	918.54	327.457	3526.376	1676.048	496.808	4026.48	144	0.958	524.278	1115.167
12081.729	14664.735	10132.904	18948.936	12118.676	26373.939	11725.553	16904.107	2860.538	1574.143	1474.986	1159.92	1828.839	975.565	870.105	18226.897	790.995	500.631	550.688	1986.637	2128.529	850.157	346.756	4809.374	11240.798	430.515	672.889	385.904	6187.621	1361.171	398.313	6166.703	175	0.85	639.483	1119.289
14173.797	16562.474	10965.998	21709.738	12869.163	27574.602	12841.062	20633.538	1429.599	699.687	688.017	599.226	1539.158	509.677	405.373	14488.099	383.615	265.538	317.413	760.351	21346.656	7335.945	167.414	2527.373	9872.201	340.233	407.797	310.822	10055.259	888.234	320.782	3192.787	174	0.961	547.184	1119.086
14500.629	17490.363	12072.813	21957.512	14387.375	25444.344	15011.389	22837.63	1790.721	1091.542	1081.107	904.374	1948.997	815.891	651.911	10841.031	439.148	388.733	419.931	2233.586	2709.274	779.019	305.219	4197.069	4273.689	346.901	1104.245	311.427	4371.461	1511.863	326.238	5374.873	257	0.784	329.329	1123.916
12396.538	14553.66	10324.698	17963.063	12018.578	20911.815	12201.015	18217.864	2488.092	1461.223	1374.392	1061.661	2080.552	915.549	800.295	11234.403	691.445	458.804	461.675	2930.108	2666.992	864.474	291.908	4522.013	6266.813	384.104	885.774	370.586	3029.666	1218.178	350.365	6181.8	121	0.977	370.012	1119.227
13520.484	16395.182	11284.062	20110.746	13057.004	23894.113	12483.954	19032.16	1793.044	958.407	873.838	731.052	1672.8	617.423	502.106	13588.809	464.87	289.742	325.848	869.163	5950.659	2488.7	202.041	3643.25	10296.425	376.527	623.652	322.361	6561.493	1561.559	358.127	5289.582	187	0.879	537.516	1122.682
9772.45	10858.36	7269.719	12971.371	8804.945	16646.891	8371.796	13230.512	1504.286	890.229	1172.024	702.824	654.089	537.842	389.474	10150.877	408.373	295.921	208.908	962.851	234.85	2087.242	220.806	2407.746	6216.254	482.747	983.952	452.291	8391.095	408.477	391.465	6493.103	99	0.99	1539.056	1122.49
10175.947	12272.17	8097.379	16247.277	9594.05	19390.356	9332.029	14314.214	1537.776	809.155	854.615	663.545	786.347	586.152	500.457	12699.264	402.288	278.953	307.469	945.758	992.811	718.831	214.55	2899.993	9352.733	364.339	541.834	323.871	4299.397	847.393	930.829	4072.206	115	0.999	498.378	1128.657
11451.89	12010.753	6920.438	15690.501	9735.613	18993.106	10097.291	12334.904	1522.372	830.488	1139.922	678.591	638.464	503.163	318.762	8815.244	565.432	364.112	203.789	935.281	168.876	1447.25	157.618	1782.916	20961.345	503.78	804.721	515.115	2467.602	316.496	354.989	5513.87	109	0.989	1558.647	1129.876
14332.897	17149.09	11561.601	22075.501	14766.368	25977.27	15336.086	22957.433	1588.908	958.039	1772.971	829.282	1409.383	923.126	724.638	13825.494	443.127	374.941	343.089	1835.665	1525.41	5208.969	310.23	4594.508	3995.56	348.121	779.41	315.098	8349.218	1334.766	333.293	6355.333	218	0.883	351.532	1133.908
18823.974	21689.722	13934.912	26854.591	17805.2	29261.107	16551.414	24810.4	1534.971	780.629	753.061	698.372	2042.404	697.008	434.836	14203.536	395.502	259.659	284.12	1878.193	2674.063	9083.261	181.326	3170.921	8267.562	457.226	778.828	299.076	12650.003	2019.279	379.56	8356.572	157	0.945	548.003	1135.322
13220.921	15599.037	11471.433	19066.157	13635.824	23862.367	14265.991	20995.932	2018.807	1237.189	1292.081	922.819	1323.349	788.062	719.928	10013.698	485.524	420.851	479.553	1543.129	1763.877	679.145	333.374	4616.582	3791.198	369.692	808.22	323.682	6174.011	945.615	339.226	6027.049	270	0.761	327.326	1139.978
11592.801	12324.976	8837.826	15945.536	10968.202	21061.35	9452.98	13918.495	2409.632	1277.702	1158.11	810.795	879.827	635.623	448.885	11256.172	923.934	557.546	642.391	885.211	529.705	13866.615	261.515	1488.691	3817.625	546.107	477.843	425.198	27047.322	507.409	381.009	1757.874	166	0.917	1490.325	1139.693
14156.21	16447.663	11685.206	20943.379	13767.382	26078.253	14183.854	21418.972	2439.081	1446.683	1633.29	1015.405	1264.94	918.902	810.435	9583.98	676.004	472.809	481.991	1348.472	906.602	2966.718	322.278	4262.945	5616.916	396.323	912.036	348.878	6341.289	835.106	356.924	5985.712	291	0.775	360.613	1143.576
12031.682	13781.348	9357.097	17324.578	11432.642	20313.608	11174.347	17137.638	1739.209	1010.103	902.551	775.971	1488.696	634.981	583.32	12504.558	472.639	334.538	358.053	892.647	1697.074	595.204	242.562	2892.163	4422.314	377.715	475.722	342.456	7876.641	906.663	428.295	3981.245	137	0.974	504.15	1141.055
15599.327	18422.652	11802.759	22927.411	14223.574	26729.296	14079.161	23128.442	1643.872	850.887	811.366	939.792	2621.636	735.752	500.576	15284.375	411.582	290.647	284.964	3718.7	3691.027	5342.307	198.565	4105.324	10106.864	387.254	1130.012	310.912	8673.569	2484.112	431.312	16291.532	191	0.89	554.086	1142.83
11984.649	14272.455	9438.064	18341.128	11927.291	25049.983	12619.289	18500.068	1604.762	883.961	907.239	783.55	2311.585	710.857	613.056	18606.83	423.802	315.027	363.685	2442.948	4389.517	1026.599	253.351	3236.037	8682.904	351.687	987.321	327.122	7375.486	1535.593	351.203	4832.471	190	0.923	615.379	1143.489
17967.028	20087.307	12110.668	24974.925	13363.803	28834.707	12533.847	19387.324	2347.525	1213.584	1167.215	1233.594	4406.434	862.134	646.082	17181.568	624.859	413.516	446.019	1880.66	3265.152	1716.096	265.099	4077.607	16112.395	398.139	1007.397	344.681	9396.92	4605.898	358.364	6238.997	124	0.972	623.048	1141.79
11641.323	12607.486	7613.241	15178.353	9369.891	18953.996	8547.813	13124.787	1136.502	645.797	664.984	606.792	1732.611	388.229	340.689	11344.409	506.81	318.847	356.507	825.019	2193.862	1103.765	227.751	1641.372	15991.628	389.359	983.909	337.467	10411.053	954.478	348.137	2472.174	193	0.809	1399.142	1146.759
18661.113	19272.287	11704.024	23099.373	15976.58	29249.353	17244.674	23958.558	1863.537	1140.284	1177.913	816.334	1600.205	908.994	652.596	11000.302	689.25	516.988	476.141	1240.37	3086.609	1264.407	318.649	3503.378	5434.572	389.116	1255.88	351.382	5618.838	1490.56	348.979	4982.64	249	0.861	256.745	1151.62
15403.07	16325.855	10477.547	20037.878	12648.408	22851.64	7524.703	12987.267	1732.54	917.179	1069.564	1407.836	4296.46	658.649	405.115	15378.126	755.876	420.527	421.918	2723.226	9850.8	1868.818	186.272	2015.937	24378.8	618.584	2200.472	510.479	2616.284	2154.825	300.713	2342.863	126	0.911	1520.413	1148.849
13167.479	14088.382	11053.756	15424.457	11987.147	22135.533	11269.206	16780.091	1809.316	999.774	800.356	762.082	996.059	776.776	535.724	11291.717	745.1	484.237	302.23	1345.846	3629.936	4320.591	279.186	3318.484	5650.286	353.705	884.198	354.226	6424.992	982.553	306.936	3918.125	139	0.925	278.845	1150.788
8186.922	9836.064	7170.604	13047.489	8596.331	17256.387	9303.503	13756.114	1491.854	859.644	866.654	831.724	1487.237	760.821	643.976	12280.085	451.326	300.592	296.648	2162.898	2917.637	14950.851	252.184	3471.252	2531.631	331.735	805.925	312.777	1954.273	880.484	319.431	4658.231	105	0.984	373.719	1148.252
10894.097	14104.693	8760.148	18099.325	9230.516	20525.466	9084.033	17531.121	1254.589	792.537	2116.559	627.104	548.74	899.14	341.654	14561.142	298.901	277.378	237.435	2077.491	352.091	37515.083	168.551	1855.965	7762.891	538.035	868.959	412.593	17593.415	403.997	355.852	3775.798	202	0.892	1629.381	1151.748
6675.955	15363.788	10890.507	19227.487	12125.068	20697.937	11023.822	16063.1	1887.235	1341.98	1306.023	842.564	1064	849.265	717.115	11070.122	558.221	415.413	520.134	1104.612	782.095	2715.499	306.566	4130.999	2948.563	427.892	662.853	325.822	20521.102	465.701	346.699	4656.132	115	0.969	318.952	1150.978
11733.005	13484.81	8303.707	18276.59	10014.976	21887.724	10003.643	16603.39	1392.32	720.578	665.318	908.637	3133.228	549.647	443.221	18734.879	349.735	259.449	284.687	3120.902	5915.407	856.386	172.421	3217.949	7392.002	342.755	918.657	298.474	4838.437	2146.527	384.481	3928.413	123	0.964	562.402	1152.183
12977.056	15258.268	9501.656	20732.23	11864.607	22871.973	11936.581	18988.501	1926.667	1052.541	987.79	1072.956	2559.679	758.108	643.875	14958.911	757.757	487.928	542.499	1562.134	4141.117	562.978	366.662	4366.059	5139.213	411.338	1523.395	394.601	7059.868	1754.394	372.111	6338.69	263	0.788	191.435	1156.485
13568.263	16574.401	10894.84	20304.486	13136.806	24572.368	12640.226	19297.082	2073.258	1065.747	1013.697	1055.797	2725.27	809.858	601.952	16665.781	482.889	344.95	376.335	2602.18	6021.786	6138.676	235.534	4606.634	6435.575	412.378	1116.464	317.388	7819.495	2109.909	471.29	5491.904	118	0.994	556.28	1153.78
15496.752	10518.206	7514	18058.012	8778.737	16858.204	9283.027	14512.045	1885.989	723.004	781.951	696.664	917.907	644.177	462.97	10473.249	732.643	271.653	333.352	1385.303	2929.416	4297.297	213.888	3154.271	5073.52	297.353	666.428	286.268	10585.512	827.995	292.405	3982.604	123	0.936	301.37	1156.045
14588.385	15491.239	10370.847	18552.401	12647.643	22951.644	11196.473	17261.311	1681.052	881.253	891.765	803.847	1690.275	538.296	429.252	10261.335	748.281	423.252	439.504	1142.748	2547.096	1823.441	255.585	2312.194	23317.409	484.953	923.091	404.812	12340.389	1171.112	369.905	3158.142	295	0.73	1432.578	1162.293
12963.292	14270.231	10884.953	16863.275	12534.759	20079.639	12730.604	18844.876	2065.472	1422.945	1393.441	878.74	1049.541	854.749	796.589	7992.218	512.565	439.042	511.587	1011.754	756.472	946.131	345.969	5403.875	5754.012	384.905	553.048	321.508	6932.955	512.601	358.542	5852.159	108	1	323.5	1157
8692.524	10085.519	7446.975	12854.606	8707.146	16430.143	8660.22	12586.635	1643.098	1022.552	1054.716	728.066	915.429	680.015	660.967	9827.066	538.942	357.973	372.206	675.919	2544.1	9985.983	259.175	2877.886	6792.579	348.06	545.19	323.037	1310.917	495.389	331.422	3744.709	98	0.993	368.878	1157.194
20336.606	21012.679	14640.691	26017.432	18129.404	31245.941	18112.915	28471.698	1994.063	1132.275	1134.433	1188.829	2570.078	773.995	564.734	9482.466	748.42	480.09	521.325	1810.684	3287.106	9367.497	292.818	3716.399	20789.012	525.867	1750.819	490.582	11432.685	1781.548	365.948	4894.881	226	0.871	1489.942	1160.619
12256.413	12316.459	8171.549	16595.068	11104.249	22319.807	13044.103	19030.123	2124.589	1287.503	1197.615	1014.737	1278.38	895.15	871.892	10372.042	868.733	589.031	608.78	1223.651	2413.808	674.424	467.311	4872.677	2014.254	398.843	859.901	410.659	5405.504	867.7	389.259	5862.838	150	0.88	248.733	1159.313
24847.124	25850.467	18178.456	31372.864	22848.809	36195.244	22041.503	33109.447	1858.166	1058.518	1040.504	990.031	1941.291	710.755	524.063	9270.851	755.672	467.132	486.257	1511.209	2284.584	2757.554	282.837	3468.753	22994.193	500.776	1287.445	468.671	14025.006	1140.397	374.121	4647.848	701	0.8	1474.882	1164.928
10172.811	15482.19	11037.342	19789.701	13441.844	24267.884	14140.005	21597.438	1868.013	812.037	1232.086	577.408	662.26	621.532	512.904	8256.066	745.907	287.095	346.532	1095.376	648.382	734.74	227.005	4424.764	1384.926	316.342	569.672	281.383	7368.557	904.374	314.45	6723.419	163	0.887	311.758	1162.555
12609.881	13040.838	9479.697	16868.659	11939.979	24481.144	12093.261	19336.767	2113.493	1154.258	1221.625	1048.684	2693.772	752.785	520.165	10510.023	820.497	515.69	572.39	1850.396	2847.887	7323.903	297.306	3104.413	20601.467	522.139	1003.888	502.472	22517.842	1381.937	372.343	4125.331	128	0.9	1497.656	1159.93
12376.869	14845.576	10781.243	18295.524	10957.736	20132.487	12334.361	18529.818	1892.378	1080.857	2426.13	771.012	702.058	754.35	464.035	14567.954	460.702	329.831	314.987	2833.729	379.815	17538.843	157.522	4114.267	9524.384	576.686	992.55	445.256	14605.741	950.142	394.992	6934.941	131	0.958	1642.958	1160.011
14881.861	15954.793	10104.478	22260.243	13598.935	24999.235	14487.404	21504.914	1858.272	1250.44	1260.308	871.885	1171.058	752.696	693.789	10728.323	711.56	529.395	621.807	1018.655	1471.313	909.555	380.804	4501.748	3524.297	405.424	794.928	389.188	2553.237	757.364	368.151	5863.453	168	0.951	214.012	1162.083
14266.704	14949.288	6466.814	17989.641	12984.428	23928.429	12226.299	19559.624	1643.468	1020.873	762.462	833.416	797.327	679.261	399.274	8698.519	552.709	347.486	214.092	1980.713	218.97	14930.51	186.58	2088.617	18056.393	624.2	544.225	540.674	21700.928	877.025	311.806	4344.357	142	0.934	1553.289	1161.31
23625.078	25512.675	17001.576	31160.535	22217.594	33469.245	23373.24	33135.878	1859.112	976.146	943.61	993.558	1447.4	1102.247	731.558	10197.736	742.742	450.439	414.293	1372.856	1878.145	4592.842	377.713	5350.153	6670.691	402.295	1105.952	400.773	2379.168	1129.779	360.058	6710.842	589	0.838	230.41	1171.32
12355.561	12674.6	8307.321	14174.024	10738.838	19656.611	10417.772	16739.634	1577.617	864.379	1072.25	1193.96	2824.536	608.148	434.994	11020.148	564.64	373.58	374.328	2887.29	5396.858	1839.04	194.278	2211.368	19984.747	555.175	1904.229	495.991	11082.859	1601.668	326.114	3412.659	100	0.967	1523.11	1161.59
15823.888	16415.698	11480.417	20727.825	14544.275	25416.973	14339.871	22509.314	1736.454	1010.719	1240.732	927.898	1416.102	652.432	458.341	9732.593	587.153	417.406	404.841	2310.339	1617.207	2270.944	217.822	2560.98	16789.717	562.031	1063.407	522.748	13616.544	917.773	344.55	4106.825	492	0.759	1527.199	1168.358
12493.426	16278.791	10808.366	15988.822	14030.553	21156.897	11832.693	15973.078	3332.474	1792.896	1644.075	1276.394	2237.203	1094.97	1191.04	9959.548	1401.944	829.002	966.006	850.558	3158.951	562.79	693.903	5494.539	3320.052	504.039	1207.496	456.695	4185.132	756.877	478.424	5985.759	106	0.993	204.67	1161.528
13118.274	14840.369	8904.935	15571.626	12462.979	22258.076	11938.59	16557.846	1368.999	764.088	814.202	785.262	1338.149	758.896	518.102	8958.847	509.255	345.383	258.782	842.277	2211.798	7267.254	270.944	3523.41	2938.254	322.096	893.808	361.441	2153.434	1258.771	295.232	4549.767	159	0.919	265.613	1161.953
8311.675	10574.144	6410.269	13594.559	7963.254	17314.629	8467.459	14191.822	681.981	424.861	448.981	381.543	562.49	404.409	369.736	13455.787	258.287	271.864	249.296	604.535	6069.067	2162.733	227.691	4021.251	9157.628	298.828	284.732	282.163	427.856	369.955	276.339	3561.782	112	1	341	1163
15228.394	16312.176	10616.432	19564.817	12992.223	22993.089	11398.095	17648.431	1965.052	1062.781	1108.21	750.266	851.423	554.34	465.469	9878.859	904.341	510.372	504.549	1167.383	1885.276	6303.585	256.496	2478.518	26221.676	536.853	996.721	417.782	21203.702	1290.654	352.611	3572.794	150	0.912	1404.42	1165.54
12419.816	13197.588	8445.546	17136.136	11891.029	22785.94	11631.685	18209.634	1503.195	912.558	929.153	793.793	745.326	588.571	399.227	8525.015	495.684	347.326	349.479	1880.656	228.107	3007.132	189.809	2032.012	18891.051	590.913	705.286	536.361	18633.271	722.09	312.298	3641.51	161	0.944	1543.86	1165.152
13678.062	13221.221	8191.329	20596.105	11020.21	23200.671	13574.301	21381.999	1500.152	795.54	763.42	880.075	1963.626	661.252	558.705	12784.525	545.438	365.079	415.841	1207.884	3060.729	1977.473	315.37	4287.135	3830.446	357.423	870.09	372.456	8215.504	1333.308	348.795	5929.549	222	0.881	194.986	1169.293
10753.218	15974.575	10375.906	15744.435	15163.364	25276.074	11731.644	18053.515	1382.418	750.876	1632.154	700.237	609.584	475.28	295.5	8225.132	485.32	296.392	243.637	2025.569	267.536	9743.188	169.632	1857.478	15383.326	444.164	1038.019	467.823	18547.189	765.822	316.509	3995.02	144	0.948	1572.181	1167.215
13546.106	14011.906	9491.782	16963.308	11259.805	20063.513	10254.863	15758.619	1728.109	869.239	992.655	776.081	1106.249	536.546	407.09	11774.819	794.695	423.514	489.175	1211.494	1674.948	1356.636	248.727	2729.072	20968.139	494.133	690.122	427.019	11306.481	723.333	401.628	3357.785	179	0.797	1441.992	1170.606
11813.443	12701.343	9198.32	15833.397	5813.483	18934.158	11675.036	18047.636	1854.034	910.361	2521.102	731.385	588.624	947.983	457.004	15193.547	349.99	282.786	224.904	3719.992	305.569	31422.304	163.933	3209.542	7117.195	546.666	1048.5	451.543	11979.018	699.223	396.953	8014.669	248	0.821	1639.347	1170.944
10846.592	12673.618	9312.016	15817.484	11250.558	19015.745	12144.738	17625.31	1575.089	1014.271	1019.305	707.505	1206.982	655.374	631.671	10153.63	436.936	381.087	417.822	1206.74	1465.474	666.86	327.484	4023.717	1547.303	350.179	496.761	310.106	4091.991	681.074	338.139	5160.984	112	0.96	333.366	1168.866
12274.252	13312.016	8669.371	16099.485	10519.968	19095.65	8675.734	12982.213	1788.316	996.72	912.976	799.009	1516.613	934.365	451.482	12996.722	719.104	458.521	434.197	1629.329	3808.958	28107.282	254.175	2565.317	12527.127	470.22	1172.636	376.429	14636.811	909.317	362.753	3107.404	136	0.905	1389.059	1170.544
15358.911	16112.918	13184.339	20808.107	13605.832	25868.832	16035.719	21745.595	1563.797	952.83	884.112	817.63	809.507	717.289	451.923	8928.444	588.803	357.495	274.421	5586.061	224.147	2086.751	208.302	2336.384	18208.052	615.872	523.597	537.168	15178.42	400.489	290.878	4564.707	220	0.891	1552.864	1172.118
7755.776	8113.809	8786.647	10660.796	8107.908	14870.857	11004.852	14780.621	1409.009	810.837	1126.524	703.992	626.371	466.464	256.236	7669.637	517.093	337.274	304.518	1112.143	189.784	1741.684	159.106	1588.075	16321.835	456.739	693.766	472.673	6662.901	447.315	270.257	3743.442	129	0.943	1563.647	1170.492
14227.808	16629.082	11347.518	22546.961	14289.776	23965.025	14231.608	23954.002	1824.077	1078.694	1009.468	877.891	1314.131	970.988	687.59	12005.272	705.063	485.767	525.189	1481.447	2431.138	5270.085	371.265	4628.37	4573.891	411.586	870.326	387.68	2515.228	974.976	362.482	6471.399	319	0.856	211.882	1174.428
19930.191	21677.728	14424.272	22622.217	19112.063	29672.448	19007.061	24901.869	2172.089	1361.578	1304.399	911.97	1359.493	950.09	805.891	9212.956	878.204	602.439	575.186	888.95	1769.854	2379.657	428.771	4622.832	4287.49	429.523	1023.454	409.638	2778.233	823.06	367.101	5720.921	342	0.781	244.225	1179.596
7011.098	13019.352	9610.374	15944.237	11429.987	19744.165	12157.438	18881.651	1727.016	1185.585	1244.823	770.085	1044.198	743.973	658.654	8735.235	732.853	349.282	440.676	1750.044	1157.313	595.163	254.557	5141.515	2724.917	329.071	645.731	303.214	4033.295	1033.321	359.484	6349.577	127	0.967	306.461	1173.256
14911.703	16076.189	10719.616	19492.383	12574.202	21650.162	10836.195	16555.207	2403.074	1284.032	1207.478	870.735	1097.424	615.466	522.97	11640.07	990.555	602.164	627.105	1147.014	3599.158	12171.02	278.126	2707.909	18601.673	589.729	947.088	404.019	32390.292	686.84	409.128	3162.533	112	0.973	1397.089	1172.286
13421.795	13916.037	10201.879	16785.961	13046.994	19647.583	13028.348	19370.39	1466.193	858.294	919.111	771.889	1108.153	564.695	445.73	9509.595	515.533	340.949	342.077	1038.252	1416.55	993.331	252.702	3006.173	6672.185	474.06	813.922	404.441	13340.341	939.117	426.227	4847.077	145	0.965	1456.086	1173.459
13841.884	14718.584	10120.461	18546.8	12685.482	22204.698	12204.238	18687.412	1687.148	1020.248	885.93	837.821	826.464	729.142	427.427	9941.376	644.141	389.475	310.322	5234.48	204.538	2342.473	198.674	2682.037	21574.105	632.614	751.801	589.625	10719.816	426.442	295.735	4182.103	128	0.974	1543.336	1174
11077.795	12571.997	7850.293	16726.539	9066.355	18340.766	9388.058	15084.05	1223.61	618.425	598.553	541.418	1164.314	438.056	387.724	14373.028	347.656	240.949	288.85	951.726	1356.94	5418.054	167	1946.289	6991.078	368.695	468.035	264.141	16662.012	804.201	480.787	2670.132	116	1	562.138	1174.138
19910.938	21068.498	15796.685	26122.829	19762.932	29687.954	19183.241	28478.241	1856.433	1109.022	1050.631	840.09	878.435	725.681	529.815	7966.522	647.114	414.742	395.133	973.103	434.537	1301.359	296.72	4577.999	15681.587	495.476	706.428	447.694	10807.31	629.219	445.11	6137.909	251	0.801	1466.333	1177.285
12403.209	12553.237	8968.627	15061.006	10698.658	18381.615	10298.52	15105.664	1570.691	948.359	878.789	802.993	1488.013	558.181	395.585	11334.088	668.473	423.898	497.915	1936.205	1584.998	4296.192	197.692	1442.525	19360.284	544.861	876.294	464.13	28602.791	647.184	363.992	1570.459	109	0.946	1487.261	1176.628
12314.418	14763.589	10361.606	12726.16	12483.76	24779.836	13706.275	21798.088	2161.711	823.705	871.565	940.687	1187.662	657.925	527.547	8887.786	955.721	272.698	350.822	1776.846	2536.599	608.117	213.503	3976.27	4163.793	309.401	795.999	324.538	2709.596	1026.528	323.794	5304.334	126	0.948	301.159	1179.833
7704.315	9711.197	7036.974	11614.735	9127.128	15445.716	8778.689	13159.317	1706.289	901.322	1699.549	701.107	719.786	789.309	447.064	13747.563	357.041	265.482	217.822	3644.845	289.331	18289.914	143.192	2855.096	4639.67	574.461	798.11	453.838	11445.105	502.03	430.202	7510.602	115	0.969	1649.778	1179.396
11096.895	11963.035	8683.263	14699.919	10615.874	17311.305	9597.324	14319.719	2292.316	1233.203	1162.315	855.38	1437.613	588.923	550.134	11399.641	794.662	472.086	486.801	1135.039	861.605	2294.451	309.352	3630.787	3551.615	493.402	610.671	399.478	15124.74	957.374	379.053	3614.83	103	0.996	1413.684	1180.131
19643.136	19865.66	14006.184	23822.597	16372.125	31231.996	19159.084	24000.418	1484.662	793.731	958.181	632.807	975.147	796.219	521.009	9369.085	594.512	374.452	301.527	624.419	2183.538	12841.959	280.311	3023.826	4782.625	344.267	928.737	377.54	5239.401	864.633	301.923	3706.507	125	0.98	264.62	1181.388
9786.046	16480.397	11854.599	15576.304	13928.616	24664.078	14863.281	22713.511	2597.614	958.613	964.965	823.068	802.645	645.5	547.264	7863.777	1085.29	311.642	377.242	1417.514	851.484	768.954	215.801	4181.836	2895.198	312.336	537.126	328.433	6037.211	686.835	333.131	5523.878	319	0.724	302.506	1186.776
14481.028	15642.06	10696.422	19651.486	12932.257	22576.113	11661.101	18162.652	1828.337	976.475	957.66	981.188	2712.716	626.285	482.307	11148.08	732.927	430.885	417.355	3259.55	4802.766	2014.05	262.861	3412.467	20037.797	546.897	1887.11	435.59	4318.718	1243.988	417.703	3806.97	111	1	1436.608	1180.878
8564.127	9140.21	7071.329	11063.921	8705.427	12927.035	8426.031	13070.166	1502.635	991.981	977.859	842.426	1341.705	606.952	486.108	8453.097	530.325	349.694	397.92	1546.927	2172.553	1593.723	240.308	3630.249	6971.078	521.891	1415.232	448.008	10591.746	697.312	417.092	4385.334	113	0.896	1477.642	1182.588
19006.829	19018.922	13199.591	22580.019	16747.057	25945.534	15768.037	23834.582	1680.239	991.9	1234.816	1031.74	2108.084	637.728	436.109	10041.527	581.484	371.154	395.615	1882.614	3238.392	1493.377	205.798	2155.945	16920.465	570.964	1507.265	508.723	11836.853	1050.661	357.041	3620.104	247	0.803	1518.917	1185.577
18105.19	18189.22	12917.261	22947.75	16250.548	27549.81	15601.357	24240.665	1705.205	1001.334	1069.351	789.038	752.332	640.261	410.423	9414.812	694.451	407.718	488.812	2925.367	242.288	1893.924	213.472	2379.055	24270.516	531.963	817.051	517.52	13618.778	526.51	350.161	3986.771	296	0.794	1530.662	1185.49
10644.795	12782.8	7954.461	16227.322	9176.261	19873.129	8094.658	12565.025	1132.107	554.978	600.102	724.818	3961.524	484.39	373.635	18305.107	308.186	223.937	248.373	3060.185	5404.63	801.639	150.991	2100.238	12737.893	343.783	1029.934	285.885	5854.829	1794.36	440.913	3082.263	109	0.989	553.362	1182.197
17521.649	20053.586	12778.109	25742.158	15341.68	30146.528	14978.807	23845.032	1760.795	768.686	904.318	667.09	1488.23	634.242	439.891	18812.786	523.899	318.208	387.024	1382.907	2530.66	12526.496	172.999	2675.288	23150.301	387.511	991.027	307.893	26032.638	1106.759	399.222	3894.94	282	0.909	563.507	1187.5
11851.387	12341.837	8716.9	15642.639	10153.514	16861.084	15475.106	15604.172	1619.439	1005.513	620.013	797.475	728.545	578.724	477.96	11323.833	610.112	337.132	285.239	838.678	227.351	1338.643	240.973	2445.06	16253.319	562.283	345.386	529.444	11542.427	382.892	327.068	6023.869	111	0.935	1551.959	1184.878
25017.181	30756.624	10105.843	22983.127	23873.308	32768.384	13390.513	20673.134	2797.261	1363.899	728.113	1101.552	833.315	666.261	469.116	9054.321	1142.201	698.63	327.106	1008.251	431.934	8288.864	196.828	3338.522	4587.563	390.663	540.975	441.403	16390.892	482.987	309.303	4193.253	185	0.89	287.403	1190.041
17467.208	18121.277	12561.163	22583.858	15174.284	25521.316	14129.384	21903.031	2196.781	1197.865	1132.331	843.558	1104.047	628.236	533.304	11072.724	817.339	471.502	522.948	1234.034	1140.562	2239.194	294.529	3590.764	10079.628	516.983	757.768	427.447	22711.606	702.837	383.281	3756.895	243	0.884	1420.117	1189.15
22739.717	25957.553	16436.59	21290.517	22348.104	33217.712	20077.678	24937.433	2250.279	1317.486	1018.459	864.38	1056.516	993.221	733.542	10244.097	928.987	587.612	490.2	905.387	1322.434	19131.475	411.236	4365.234	5459.075	397.694	611.198	415.091	5160.309	729.821	352.223	5170.12	123	0.964	264.744	1187.524
15626.143	17833.311	12246.929	21451.694	16142.23	24454.486	15554.26	23894.853	1698.574	973.792	893.22	854.355	894.811	668.195	643.45	9847.679	671.827	440.244	454.319	673.088	2114.517	1176.659	364.79	4248.086	2186.919	355.014	543.792	423.646	3385.901	620.426	330.262	5285.61	199	0.966	255.344	1189.927
21527.487	22101.504	16371.212	27259.727	21027.771	31643.062	21257.905	31868.576	1791.967	1095.109	1104.119	816.303	804.802	738.961	533.24	9242.162	618.195	416.699	415.906	1574.039	328.209	1674.659	324.174	4196.065	11570.133	518.365	720.64	458.795	21761.83	755.69	397.905	5988.339	519	0.668	1457.685	1199.319
14803.346	15409.649	11119.627	20698.036	14229.242	24481.399	16744.355	23289.918	1563.499	954.912	938.467	777.987	686.508	624.361	400.815	9827.158	529.883	366.238	444.847	4228.622	248.098	1455.278	204.689	2195.979	15103.509	527.308	713.69	503.4	16205.193	429.698	308.239	3017.65	169	0.967	1537.293	1190.796
9596.134	10125.133	10831.141	12667.791	8822.531	13096.445	9991.267	17625.966	1625.855	988.01	899.01	805.678	736.251	612.909	303.476	13357.334	526.485	342.057	311.466	1625.659	209.924	1516.369	151.858	2789.094	16390.89	669.046	681.385	559.613	17796.054	447.861	275.909	5882.285	239	0.774	1558.893	1194.207
9997.825	11849.248	8854.756	15148.066	10721.476	18489.332	10705.136	15012.603	1668.477	871.198	3182.533	715.383	735.051	746.54	453.783	12098.064	445.882	261.994	230.776	2414.347	311.611	12917.841	136.329	2220.497	19829.481	718.255	984.335	495.743	15977.236	771.634	434.956	5397.569	133	0.946	1651.35	1190.297
11925.489	11948.661	8819.717	14167.018	10811.131	16775.704	9533.414	14035.993	2091.661	1184.964	1060.25	876.437	1648.522	676.557	475.802	12130.198	886.303	494.225	528.945	2439.422	3087.815	6142.87	244.52	1960.32	19179.712	632.879	1559.947	511.46	30335.462	966.583	373.532	2292.283	147	0.885	1485.459	1193.636
10803.26	13144.911	9662.035	16977.797	13745.656	21728.083	13845.469	19978.174	1429.122	913.886	2030.159	761.695	811.973	818.173	512.159	12576.295	316.983	292.274	248.401	1713.01	433.415	17856.299	179.328	3362.88	5179.525	613.477	848.412	507.995	22705.849	550.026	429.438	7702.227	336	0.767	1637.107	1198.497
22455.908	23940.62	16353.834	29641.003	20127.677	34213.023	18080.706	27894.757	2200.814	1227.14	1254.98	906.157	1133.376	739.823	616.565	10898.972	891.295	533.097	593.281	1993.38	998.259	2869.505	339.048	3817.228	21123.314	534.301	1076.419	477.827	25074.271	1350.336	396.99	5580.695	223	0.903	1404.258	1198.603
12346.029	12418.416	9153.42	14785.757	11905.049	18715.585	11845.779	18549.665	1704.547	1086.568	1379.865	889.456	1109.457	663.619	463.781	9470.034	565.353	373.407	411.335	1500.034	1296.706	1144.897	302.373	2768.495	6139.02	567.821	840.339	475.859	20032.854	821.012	415.253	4022.896	162	0.844	1503.642	1197.395
19899.297	21157.17	14583.826	27006.536	17521.619	31251.222	17561.007	27749.458	2431.384	1351.858	1344.828	987.222	1834.327	799.175	647.341	10149.313	959.01	568.009	594.679	1624.792	1339.114	3448.527	356.625	4432.492	15575.681	563.896	960.73	463.242	20246.436	1253.784	368.563	4925.375	195	0.917	1411.931	1199.162
23228.438	24177.439	17492.177	28992.587	22429.006	33052.968	21826.68	31793.642	2005.093	1190.624	1153.883	932.004	1450.145	815.178	574.812	9262.464	719.912	474.265	445.997	1596.789	1773.861	1645.567	380.121	4653.42	15713.389	566.787	930.936	467.083	19236.195	866.684	386.963	5543.369	290	0.832	1442.828	1201.617
15471.72	15807.76	11162.711	19599.716	13929.069	22435.533	13207.69	20934.394	1587.846	981.469	1380.899	1047.129	1895.137	663.182	433.139	9171.922	604.796	360.188	384.602	2369.24	2095.326	1153.88	187.479	2284.194	18332.185	607.861	1680.511	520.76	14277.734	1225.032	377.822	4166.453	307	0.76	1518.653	1201.018
10926.207	12674.732	8601.122	14936.869	9367.67	18160.389	8357.256	13322.203	1785.055	912.38	1858.338	658.176	696.66	683.868	428.916	18777.517	458.175	248.784	302.22	1074.019	438.416	14866.463	144.284	2115.7	21394.877	544.185	956.13	472.048	14001.475	651.087	427.828	5472.23	142	0.91	1663.563	1198.408
13191.175	14042.737	10101.644	17314.078	12533.331	20611.142	11704.318	17944.647	1920.389	1066.515	1013.946	1064.614	3511.498	627.587	530.143	12667.281	683.083	451.206	520.65	2138.001	5012.744	1536.126	303.19	3634.885	12021.182	520.549	1004.393	462.374	12153.781	1796.019	431.467	3842.55	165	0.911	1428.658	1201.536
21578.101	21911.317	16461.788	26727.837	21141.424	30494.406	21264.209	31279.18	1811.994	1145.467	1281.66	922.768	831.582	829.68	551.53	8705.87	620.028	414.663	411.524	1441.542	310.162	7369.699	324.403	3761.825	8849.621	561.619	1107.414	486.655	18989.393	1016.399	421.061	5904.978	361	0.796	1475.627	1207.425
20229.187	20470.552	15224.178	25304.163	19353.827	29243.497	18857.063	28767.88	2076.89	1260.122	1317.485	979.601	1345.755	784.918	544.766	8723.18	786.209	491.973	505.502	1557.59	1763.376	3286.784	361.506	3491.543	16988.915	586.118	1181.546	518.258	20797.656	846.883	426.437	5022.922	312	0.798	1487.295	1203.965
10485.086	12565.127	9670.396	16495.045	11383.361	19484.047	11385.689	16098.352	2660.412	1565.846	1440.389	1038.131	1082.005	905.135	838.765	10209.841	658.597	523.393	508.547	1395.592	1495.197	1032.303	372.127	4364.246	5203.251	433.731	556.558	349.104	3625.115	629.842	357.178	5298.929	189	0.813	346.971	1205.817
11221.034	11477.095	8433.566	14277.217	8087.719	13778.006	9493.938	16138.029	1585.309	1022.819	800.712	776.032	679.242	696.682	503.451	8333.538	618.202	350.156	453.917	506.275	165.687	5470.259	220.763	2948.22	20579.207	549.987	657.974	532.99	3073.638	408.395	318.224	4111.546	110	0.955	1540.727	1203.664
18470.502	18948.219	14151.813	23212.476	17731.466	26445.076	17680.232	26125.72	1834.57	1184.762	1270.304	1032.925	1752.466	794.35	534.472	10401.268	667.324	403.825	439.969	1599.591	3107.57	1108.351	361.069	3692.565	15013.786	602.764	1296.283	520.809	17648.711	1043.551	425.772	4537.132	347	0.877	1500.664	1211.601
8153.663	10140.718	6945.122	12501.609	8074.732	16169.229	8299.057	13576.655	1515.081	828.494	3329.169	706.579	687.101	910.059	453.601	12994.791	402.934	278.962	218.644	2077.153	363.7	24822.861	142.539	2248.838	17720.573	677.27	1319.78	520.124	25491.645	1048.987	396.41	5206.111	102	0.987	1645.186	1206.392
9626.533	9739.958	6683.433	12046.954	6777.702	9923.995	9025.838	13954.562	1369.543	915.576	794.845	798.428	549.516	414.296	264.257	11728.708	431.855	337.415	297.952	1561.851	209.369	1170.559	149.257	2009.436	11258.384	588.91	567.755	558.805	17269.48	353.96	324.029	4461.187	223	0.759	1567.392	1209.652
14104.598	15170.711	10819.446	18699.086	12487.265	25923.256	11758.275	16717.376	1890.488	873.379	2251.113	711.66	736.765	686.636	490.469	11368.59	516.573	266.246	287.223	1047.938	454.017	2931.392	148.797	1958.29	28930.088	629.079	1039.341	506.327	12028.795	630.444	466.057	4864.706	244	0.713	1654.336	1214.32
18432.623	19771.76	13551.314	25201.887	16859.523	29299.391	16479.66	25861.941	2246.289	1198.975	1305.267	950.665	1797.388	657.702	568.601	12042.463	876.141	530.919	566.403	1837.838	2539.919	1968.487	335.823	3757.625	12739.686	509.387	1234.867	455.556	15599.796	1464.57	387.154	4691.018	363	0.831	1406.88	1215.437
26053.092	26559.102	20066.142	32486.03	25300.007	34971.207	25592.844	35618.654	1672.707	1064.734	1073.779	900.512	964.472	755.53	514.466	10290.947	585.5	405.094	412.748	1669.408	762.748	1092.461	299.405	3572.786	11089.856	554.363	1318.986	482.902	25489.539	841.666	414.74	5566.091	282	0.86	1465.617	1215.241
11380.891	13449.252	10192.728	17592.979	12340.626	22187.787	12763.274	18094.525	2600.321	1598.45	1510.05	1092.453	1804.006	1054.216	941.743	9715.712	667.624	507.922	593.012	2166.136	3674.831	907.82	421.082	4191.276	3425.6	416.857	748.08	361.593	3066.363	814.739	384.009	4593.468	207	0.875	337.384	1212.717
19678.05	20742.986	15126.381	27140.08	18962.541	30506.582	18141.747	27558.98	1807.085	1106.576	1121.047	947.681	1679.348	746.511	503.816	12592.374	678.116	455.012	470.239	1718.865	2945.3	1765.949	339.339	3313.38	13982.004	696.582	1524.468	476.776	22912.271	1022.633	398.305	4422.288	342	0.783	1450.766	1215.108
13759.933	14530.229	10552.304	19482.82	14647.991	24641.137	14485.595	22561.891	1182.745	854.095	873.532	1066.862	2085.094	630.197	409.139	9243.861	431.57	278.526	391.875	1548.092	3551.232	786.988	168.607	1804.209	9770.795	539.765	1479.934	496.184	4967.877	1177.222	356.506	2773.462	203	0.904	1521.998	1211.239
15709.427	16666.19	11788.684	22202.436	12924.575	22430.189	13796.665	21240.172	1196.044	803.843	944.282	695.332	566.103	530.493	376.318	6541.075	455.932	271.332	390.692	728.553	186.57	642.094	164.141	1433.648	12145.182	525.404	861.114	487.003	8481.589	498.345	374.366	2828.502	164	0.952	1531.14	1212.348
10698.688	12840.867	8312.751	17102.825	9834.666	21150.539	9006.751	13534.176	1198.81	590.928	737.54	558.817	1222.63	465.386	366.551	18261.941	294.696	234.447	237.625	1071.178	2380.722	2408.039	152.798	2463.957	7092.89	317.944	635.169	288.408	5432.93	1599.23	293.029	3743.694	141	0.938	566.082	1212.379
15604.962	16796.868	10579.331	20493.177	12811.879	26076.127	12678.375	20898.192	1890.945	948.077	1825.939	754.867	1167.906	629.16	620.237	20332.481	817.456	474.55	497.755	1484.314	1929.438	1035.693	335.643	5119.304	21326.42	520.801	1038.98	452.381	16061.901	1470.303	452.692	7566.119	395	0.737	1380.859	1219.647
12984.362	13483.861	10654.647	17309.215	10047.016	17647.856	13852.331	19623.724	1117.007	786.6	504.516	628.404	489.979	532.954	417.901	12799.423	405.765	247.621	288.909	605.344	141.853	1022.868	174.386	2578.884	10128.213	498.846	393.841	462.045	3882.664	401.922	343.862	5694.462	169	0.967	1543.967	1214.423
15558.784	15232.476	9888.436	18709.979	17634.378	25459.618	14932.466	20866.553	1435.751	970.952	708.778	762.541	698.046	562.481	257.777	11910.448	552.011	355.378	222.733	739.971	210.23	2297.541	150.171	2107.312	20915.656	651.374	529.715	545.374	18982.759	352.383	336.695	4558.83	193	0.928	1562.028	1219.096
11899.708	13182.484	9605.06	16560.995	11657.451	19468.149	11541.646	17131.408	2422.328	1374.145	2158.432	1044.473	1201.864	772.865	865.368	13344.414	957.705	568.133	554.603	1251.101	1611.724	2039.884	459.221	5789.649	17284.538	592.62	1040.852	487.829	11685.057	1027.683	435.106	6388.386	101	0.99	1396.985	1217.946
20555.102	20440.227	15342.529	24576.77	18943.503	28235.247	18332.981	27045.546	1718.591	1102.422	1358.514	971.453	1531.623	739.896	473.063	9352.455	650.064	408.147	414.402	1355.228	3137.257	2228.002	274.264	3154.251	15942.127	561.307	862.801	512.584	14076.323	985.669	414.766	4450.179	309	0.871	1484.07	1225.063
13659.665	13264.354	13809.035	16266.698	11953.955	21985.482	9952.635	16416.232	1151.534	849.705	669.202	678.925	510.573	580.122	279.014	9380.575	463.281	265.264	251.422	811.993	173.161	1722.12	142.495	1724.523	16376.872	519.641	660.908	498.199	8631.824	410.385	271.064	3752.126	116	0.965	1553.198	1220.655
13228.878	12363.989	8782.157	15532.983	7988.692	12826.849	16323.273	17287.975	1517.853	989.345	919.866	811.598	618.125	613.569	597.779	14286.352	567.097	297.891	368.303	1151.817	214.606	1756.332	275.532	2664.121	17347.829	605.616	709.804	556.635	13597.964	466.258	352.007	5438.032	135	0.96	1536.878	1222.167
18863.227	18437.865	13467.723	21648.715	16089.74	25006.765	14337.977	21298.645	2424.809	1364.883	1230.61	918.371	932.961	676.199	510.697	10953.929	1128.584	609.311	633.318	986.886	618.254	2634.242	311.047	3398.838	20963.944	586.656	762.597	533.505	17814.146	498.098	402.517	4047.698	357	0.694	1469.254	1230.615
10563.14	9623.655	6856.849	11335.619	8540.675	13384.527	7617.589	10696.612	1578.088	973.306	956.922	935.57	2528.211	673.841	408.082	11374.078	598.234	315.715	368.004	1599.516	4654.3	7953.684	189.424	1430.583	15051.68	669.73	1082.249	530.775	7168.345	1383.81	349.038	2174.258	108	0.98	1523.306	1224.333
8396.391	10254.356	6635.236	13583.709	8075.854	16792.277	7689.855	11910.656	1340.347	624.15	633.776	577.363	824.386	958.305	390.711	20487.383	311.549	251.293	278.719	1194.881	2407.786	41943.085	159.31	2754.768	4905.288	281.444	490.557	288.807	9987.949	1512.065	363.518	4200.602	105	0.984	565.805	1225.09
16363.064	16935.243	7184.29	21986.654	21013.73	24564.904	11199.558	16700.426	1446.67	976.152	979.254	790.22	597.314	629.102	273.887	8590.592	695.899	380.067	233.945	768.088	195.24	2507.82	143.225	1345.762	24657.271	587.13	577.58	577.92	11877.026	412.781	280.38	2905.954	155	0.9	1556.7	1229.087
5902.208	12883.237	10824.735	15938.029	15731.609	16746.146	11644.629	18195.903	1139.247	686.831	748.911	544.826	592.646	524.589	410.05	10513.67	396.793	196.639	358.663	1137.984	270.615	1457.041	150.586	1864.718	8037.966	423.263	748.135	397.141	8240.57	360.73	475.772	4757.284	348	0.696	1592.739	1232.989
14636.845	15215.922	11177.322	19304.837	15001.799	21691.555	16763.536	26300.341	1420.644	1039.674	1096.916	897.958	819.899	728.614	506.147	14791.544	486.45	309.018	361.998	1602.727	580.898	7201.247	253.68	3113.119	9736.747	619.18	701.367	560.99	22732.831	883.167	364.162	5842.322	443	0.747	1534.755	1236.983
12491.131	14740.114	10573.272	19856.659	12634.365	23638.792	12764.16	18769.186	2462.353	1397.512	1588.421	912.825	1257.394	893.654	815.223	9067.072	618.501	496.233	475.328	1292.487	1475.539	758.737	356.808	4005.697	7676.712	402.325	652.923	326.261	8053.624	704.088	365.064	5303.563	137	0.963	352.755	1232.515
11637.068	13511.161	10551.089	12286.45	13236.251	22806.12	9300.046	16561.118	1244.437	649.117	728.354	603.488	448.161	456.742	295.75	7494.636	477.961	197.696	335.087	1077.883	233.164	2015.424	148.54	1188.877	16727.443	364.452	494.28	492.269	10144.159	275.794	388.479	2436.514	187	0.863	1576.676	1233.73
10277.555	12748.19	8922.273	16544.402	10702.613	19933.744	10566.903	14498.832	3388.584	1742.991	1799.644	1285.396	2459.315	1019.114	953.531	20418.21	824.95	562.436	596.497	3062.426	2987.352	842.133	344.635	5441.001	7221.152	430.298	1052.016	380.061	5951.318	1793.817	552.885	6925.266	103	0.996	544.383	1232.102
18590.516	18750.49	13973.337	23867.304	16763.749	26382.446	15983.762	24054.161	2113.255	1257.191	1167.562	979.92	1679.731	647.135	469.169	11149.026	872.164	527.961	552.647	1772.699	2022.334	1977.115	292.198	2711.269	20932.162	576.67	805.545	534.08	18801.833	874.898	393.47	3105.672	176	0.939	1479.545	1234.006
14298.379	14105.018	10318.159	18499.246	16740.046	24298.253	14088.036	23130.036	1327.033	992.688	959.778	862.386	676.933	668.564	381.639	8541.83	374.439	275.948	287.068	2277.57	248.084	1717.217	179.171	1779.819	5527.621	599.431	820.495	569.604	27593.486	574.176	322.235	3291.691	109	0.976	1546.5	1238.5
12492.659	14624.184	9942.509	18710.673	11981.234	22565.203	12670.307	19895.93	1193.995	638.464	737.421	627.073	1245.517	654.002	477.111	11304.386	311.432	303.484	274.076	1743.406	2693.881	596.625	234.389	2950.784	3858.052	308.158	741.86	279.958	6174.226	1000.177	294.785	4661.912	179	0.89	357.433	1241.036
13159.194	15649.258	10100.678	19519.627	11846.802	22736.75	11049.249	16715.617	1718.175	840.48	1248.687	692.242	934.273	614.26	510.271	18081.277	423.592	315.136	344.727	1363.151	2369.861	2119.927	211.621	3695.102	11858.371	321.494	834.453	317.819	10511.787	989.061	481.327	5655.297	131	0.986	549.08	1239.874
11771.687	12914.345	8538.055	16044.391	10337.106	20398.519	8964.555	13128.197	1694.508	877.578	1149.413	807.949	1985.261	601.148	494.152	19540.535	678.146	488.346	488.245	1974.554	5211.957	1022.65	270.509	3082.594	15014.476	475.626	1498.808	436.396	3329.267	1168.913	425.652	3803.531	148	0.881	1382.196	1241.601
10169.187	9541.997	11588.755	12312.002	11643.256	16730.303	10412.782	17499.466	1148.877	901.223	1014.562	816.803	690.034	567.739	321.078	8336.206	294.58	217.065	181.585	2162.689	219.409	850.444	166.161	1562.011	4940.844	618.077	653.015	578.069	24143.692	570.147	325.749	3585.045	99	1	1552.641	1240.328
15701.369	19874.357	13884.846	20281.584	17771.232	23301.204	14272.608	20680.874	2887.235	1820.727	1627.6	1057.867	1376.541	969.877	892.02	9303.241	1107.238	746.577	710.221	2403.884	1184.413	595.794	483.4	5391.052	5155.442	450.24	660.334	403.336	2788.083	719.209	367.29	5601.842	131	0.958	261.416	1243.469
12187.228	11707.274	11083.761	15066.898	13501.91	18170.098	12244.021	17630.083	1264.2	907.931	984.234	738.672	770.946	493.398	228.774	8692.909	572.892	310.424	230.178	2699.758	320.348	1397.234	134.802	1579.745	21206.862	604.002	584.207	558.612	31692.052	372.514	335.756	3422.136	139	0.95	1564.399	1243.716
13629.286	14124.305	11007.008	18153.799	12106.75	20206.981	11502.772	14740.936	3046.983	1730.025	1457.784	1008.16	994.628	584.878	455.756	12260.1	1316.6	753.073	890.998	636.951	432.249	7716.236	263.786	1272.788	9421.375	661.453	938.139	536.31	24135.047	400.634	381.166	1480.498	130	0.978	1470.185	1244.177
19188.304	20000.914	13343.354	26391.194	27753.813	30998.124	20038.112	30508.846	1155.872	905.951	745.472	780.205	852.092	630.384	375.439	9362.51	347.835	245.607	267.876	830.518	339.203	2130.181	209.237	1960.462	9152.224	619.342	613.179	584.402	38285.927	479.208	338.814	3841.017	291	0.911	1547.177	1248.229
8174.381	9463.05	7428.758	14408.018	13540.228	12382.385	7988.763	13499.519	1344.854	740.806	895.202	537.228	714.119	503.018	352.793	9902.62	502.193	196.25	311.849	3515.082	365.419	956.748	126.859	1502.596	15027.603	457.627	603.017	414.298	24753.355	351.972	350.584	4310.125	121	0.989	1584.384	1245.574
19023.532	21205.806	14970.274	20737.234	19849.766	29182.823	19207.609	24078.359	2616.182	1565.91	1344.79	1065.9	1365.471	964.818	835.023	9064.994	997.858	689.51	504.426	1764.727	2345.488	627.179	436.688	5945.29	5650.41	414.805	880.72	407.468	4772.432	699.062	335.479	6045.735	155	0.967	267.384	1248.274
11554.405	13650.457	10316.68	16800.76	12340.861	19136.51	12406.427	17161.686	2897.327	1706.686	1598.091	1224.229	2274.035	1112.497	996.08	11145.987	709.896	531.875	613.683	1844.654	3219.753	762.001	431.128	4777.468	2978.81	422.027	890.976	372.833	2921.032	989.729	366.054	5190.544	129	0.97	345.267	1247.36
9401.784	11535.178	7668.546	14798.018	9245.371	18759.918	7951.958	12307.217	1577.746	769.703	732.251	729.821	1048.932	525.268	433.426	17870.786	414.852	281.492	286.578	1219.535	3285.908	1110.731	178.047	3228.531	10882.659	298.851	696.048	309.031	6448.015	1046.791	429.026	4688.453	147	0.894	577.364	1249.541
22540.311	25705.283	10039.897	22732.741	23536.813	33414.173	14783.867	23420.346	2782.617	1693.879	990.741	923.451	1214.686	857.941	653.889	8745.251	1062.448	694.516	390.434	1123.943	1496.25	468.484	271.062	4874.471	4506.3	399.991	583.098	363.137	2472.18	610.048	259.477	5436.224	111	0.964	284.716	1248.581
15084.019	15147.172	10948.276	19004.579	21930.451	24451.105	20670.201	28796.617	1220.15	850.87	847.051	790.726	1711.279	613.739	557.547	16432.126	556.541	320.115	371.604	1200.472	3436.126	1219.523	323.976	3460.976	20254.142	599.836	854.971	583.61	21618.26	898.383	387.718	6340.334	613	0.736	1526.316	1259.657
17778.233	17568.991	13588.33	22967.032	22862.864	28031.135	16984.042	29117.772	1257.135	841.396	780.431	739.307	735.982	498.145	302.338	11128.691	461.994	257.553	238.522	994.437	327.932	1753.224	183.609	2001.954	17797.867	549.811	519.119	605.45	29729.745	392.305	343.292	4379.479	383	0.812	1563.897	1253.471
16628.283	13819.245	12341.085	26303.763	13099.971	23711.865	13997.275	26086.994	3353.94	1987.134	1235.383	1254.904	1339.715	1062.962	926.474	9304.952	1268.429	819.335	426.251	1162.733	1375.381	440.191	437.665	7447	1738.593	430.993	560.715	417.625	2240.821	538.549	303.437	7173.306	113	0.981	279.535	1250.341
27006.764	28897.534	19616.173	28577.772	25533.455	35812.639	23949.112	30460.108	2764.727	1670.46	1458.004	1074.599	1239.751	983.675	880.842	8307.356	1061.394	663.122	607.957	1000.816	872.725	5872.263	458.368	7255.717	3386.047	432.94	597.227	401.506	6187.421	563.78	354.478	7569.745	247	0.874	256.087	1257.269
16378.779	13599.64	11210.376	17370.929	14264.458	24312.599	14881.044	21567.424	2439.829	1476.223	959.639	776.142	1054.436	708.193	623.644	8623.827	926.71	552.833	360.991	1068.587	1188.798	407.556	221.727	5057.79	2259.019	357.397	596.555	337.75	2496.452	481.086	274.324	5486	148	0.985	290.236	1253.939
11383.233	13704.407	9463.997	17953.482	11306.224	21270.791	11152.19	16644.365	2127.167	1118.279	1066.908	1110.597	2686.796	822.302	706.625	14716.485	564.948	429.581	438.305	3494.027	4971.245	1103.248	277.147	3935.262	11407.746	359.202	1176.171	331.018	8293.686	1642.895	318.521	4767.66	130	0.99	367.8	1255
20997.584	13062.866	11873.221	27599.892	22754.04	24660.56	18066.874	24215.454	1407.838	657.612	833.581	671.042	691.709	466.442	416.078	13539.368	534.462	173.032	303.06	976.607	393.848	2327.328	183.639	2149.662	22801.578	369.14	502.103	559.088	35432.618	341.222	395.831	5593.584	183	0.953	1578.254	1256.844
14782.28	17045.653	14213.24	21341.954	16048.465	23146.71	15161.325	24170.414	1914.347	1065.916	1054.59	853.279	731.84	752.127	565.598	7534.006	652.007	370.175	344.46	1173.476	211.974	5947.276	218.559	7544.903	2348.803	321.918	531.77	363.74	2922.176	411.435	251.23	11215.847	498	0.655	275.637	1266.727
15496.797	14570.365	13649.064	15365.1	11867.828	22526.702	14396.952	21060.083	1479.638	905.556	1062.622	761.324	499.456	760.41	413.261	14436.125	594.898	319.409	209.351	1734.499	188.107	1321.148	239.371	2949.535	20666.74	606.091	709.727	602.837	13817.03	879.343	366.422	7407.786	332	0.822	1550.747	1265.054
9660.378	11837.543	8767.221	15545.866	10531.878	19294.772	10677.451	16003.815	2475.393	1438.144	1354.486	1177.485	2832.624	920.053	850.096	11292.904	637.951	451.695	541.31	2683.023	3462.452	720.142	370.003	4317.148	3431.007	399.005	1219.033	334.189	4181.748	1846.049	344.239	5085.992	176	0.926	344.864	1264.528
11330.139	13513.429	9070.739	17443.094	10890.195	19736.092	10818.024	16179.711	1727.231	922.387	897.301	723.423	1733.806	618.031	529.442	12585.372	454.679	354.466	369.746	1338.153	2443.955	1638.981	224.105	3110.571	5572.038	355.397	556.407	309.267	21553.453	1061.282	291.265	4189.305	102	1	375.549	1263.52
14329.207	18023.422	11543.366	22693.196	14042.624	26025.203	13490.04	20858.982	2063.36	1104.494	1127.747	1195.241	3067.259	875.052	684.37	13198.459	517.555	356.658	387.56	7628.489	4240.069	1170.596	251.054	5066.908	8999.909	366.106	1214.88	328.24	7365.923	2088.649	536.424	6574.331	123	0.964	586.321	1266.102
12139.605	15584.367	11398.2	24024.472	16896.892	26559.171	12022.625	18060.957	1241.091	698.224	743.892	544.337	474.446	491.578	450.594	15699.71	456.499	197.686	371.251	731.99	260.687	1017.603	172.459	2053.214	16976.269	427.12	464.526	442.426	10513.197	384.646	382.889	5110.718	160	0.963	1582.9	1266.094
12956.508	14675.884	11463.903	16307.428	13943.428	23509.944	15431.785	23675.597	2249.902	950.242	971.323	887.254	624.094	650.783	482.923	7307.995	929.132	323.525	226.808	2589.233	257.285	9989.927	176.539	6788.095	3751.628	280.349	487.963	306.853	2446.142	413.726	257.065	10863.497	303	0.807	296.279	1268.127
12416.684	14834.794	10548.284	18541.241	12020.842	21255.897	11526.844	18048.773	2085.24	1039.744	1081.593	823.903	1101.568	818.688	531.612	13848.553	465.52	327.975	323.843	2324.117	948.263	14294.95	220.737	4267.435	5349.817	351.218	528.648	329.637	13659.45	1562.77	573.413	6458.323	116	0.977	592	1267
15031.737	17609.681	10080.932	20711.283	12481.08	22903.374	14631.007	19120.908	1328.076	707.287	1430.974	668.647	394.091	538.05	327.623	13995.308	565.703	274.768	260.425	1058.508	176.378	890.483	162.852	2470.533	19896.611	462.84	716.211	569.357	8104.568	682.812	362.455	6622.075	326	0.82	1569.647	1270.656
10681.688	12942.65	9084.483	17356.747	10737.942	21146.078	10100.087	15095.935	1811.483	877.364	948.037	617.621	658.169	832.795	487.749	13570.259	446.291	308.695	341.089	1226.281	334.368	14897.149	202.225	3181.76	9856.276	341.023	484.495	295.078	8882.736	1219.047	538.058	5505.666	104	0.974	600.029	1267.788
27892.502	28195.338	20944.976	35062.622	31942.466	44892.479	20369.179	29817.898	1692.027	1046.75	1424.522	880.165	1041.375	785.28	458.755	14658.084	706.024	402.103	466.98	2187.437	1109.546	2030.28	292.699	3275.5	28079.496	622.704	884.527	645.365	31094.22	703.417	351.466	6480.023	491	0.826	1536.746	1275.296
21046.68	12759.099	9347.383	18528.184	11422.574	21533.952	12482.996	19164.179	2412.725	900.01	877.468	780.277	1420.701	766.56	613.002	10158.816	1088.284	294.772	362.784	4027.858	3221.113	542.33	232.497	4223.427	4508.448	298.535	990.6	277.678	1181.054	988.964	304.541	4777.965	121	0.948	317.326	1270.963
9783.5	11802.963	7991.584	15767.955	9627.076	19270.743	9419.183	13749.959	1923.073	1086.353	1049.602	1000.125	1956.855	706.538	650.179	18314.902	537.689	344.162	419.194	2136.512	4906.41	968.952	267.879	3311.087	3344.768	394.368	1032.778	348.471	3408.26	1539.693	369.589	4731.036	101	0.977	629.163	1273.649
15210.685	17546.013	13046.616	21862.786	15841.811	25668.402	16043.221	22550.41	2508.976	1481.559	1409.544	984.876	1688.765	934.966	814.328	8777.216	654.587	441.785	563.484	1281.148	1541.276	606.62	329.762	4150.472	4466.086	405.203	772.048	325.622	8577.184	1111.812	357.776	5191.599	210	0.935	335.876	1276.2
14829.092	16610.1	11359.993	20813.236	13538.837	23048.34	13316.884	19477.119	2934.871	1707.578	1653.865	1224.061	1758.022	914.756	925.777	15724.764	852.381	529.817	659.099	993.424	2099.894	672.025	382.683	3949.074	4407.967	475.307	819.195	386.634	4216.731	1167.595	402.434	5235.812	158	0.904	635.006	1276.684
14846.403	16509.08	9671.684	18616.394	14512.721	22213.834	14738.481	20400.129	2438.852	1326.165	1079.481	979.269	1283.972	833.635	835.504	8512.162	903.194	540.995	433.342	1115.13	1285.002	423.023	429.541	7647.135	2102.885	388.638	662.295	376.094	2919.411	706.759	317.704	9828.82	101	0.99	262.5	1274.837
13940.525	16671.35	11222.997	21455	13182.192	26187.026	12676.389	19942.917	1934.063	958.785	953.036	724.421	825.872	719.823	522.307	13052.406	493.78	327.287	352.642	1792.989	739.566	2651.959	217.654	3741.328	12895.176	364.178	483.056	315.418	8110.086	1157.368	566.572	6361.879	123	0.936	601.622	1276.037
13239.031	13654.722	9856.395	16253.132	11018.572	19385.451	9846.132	15019.519	2753.521	1482.3	1496.355	1037.772	2095.267	650.299	535.184	13556.656	1220.275	688.654	767.563	1682.47	2748.046	3484.348	284.975	3011.029	24579.551	619.765	2055.126	496.378	16264.414	1438.225	419.823	3743.993	178	0.818	1452.742	1278.331
17344.541	14622.373	11144.472	21396.289	13638.438	22111.834	14521.173	22153.853	1591.066	1124.418	1136.552	798.949	861.498	703.5	615.115	7132.595	633.979	289.507	327.223	1893.93	426.584	2239.534	233.186	6616.122	6276.547	293.227	504.786	267.282	2342.046	386.27	298.176	10814.051	223	0.825	302.37	1279.998
11521.527	16239.855	11908.193	19876.004	14359.581	23906.537	15479.929	23220.057	2701.663	944.774	988.78	818.806	1478.359	769.654	622.405	9631.221	1125.645	318.747	383.456	2194.22	2473.896	477.741	233.548	4307.329	2150.193	305.037	941.612	277.445	3273.662	1315.315	307.961	5604	150	0.983	319	1278
11400.577	13105.11	8864.429	16813.461	10591.759	20312.302	10556.498	16167.182	1643.781	875.749	935.847	736.133	1912.361	643.762	555.977	14080.543	424.231	337.788	406.831	1489.336	3458.966	675.887	282.198	2989.858	5602.176	386.237	760.547	316.697	4406.665	1587.117	298.909	3728.97	207	0.864	362.157	1281.606
10462.266	12804.188	8541.808	16899.128	10313.12	21755.204	9918.178	15046.911	1841.208	886.813	851.866	723.415	819.532	648.212	534.024	13759.467	435.848	310.719	317.047	1497.233	891.499	1233.123	214.666	3570.222	5998.108	338.789	514.694	296.678	6821.713	1546.648	480.772	4894.302	113	0.981	570.376	1277.606
14659.79	16756.667	11827.436	21088.323	14228.786	25147.986	15089.029	23091.209	1848.598	1059.845	1042.926	750.288	1395.974	770.195	650.127	9810.164	499.793	333.649	448.263	1493.43	2278.574	1286.733	299.738	3459.954	5297.083	360.694	648.634	297.935	2106.343	862.142	311.059	4329.304	228	0.871	345.412	1281.452
8817.608	10887.687	7672.553	14108.39	9057.473	18064.906	8864.937	13175.546	2395.009	1361.044	1316.223	1078.108	3045.194	878.748	830.435	16659.662	594.034	401.89	502.347	2715.331	3702.459	673.062	321.198	4279.544	2273.417	408.361	1215.437	329.032	2203.431	1606.801	358.333	4906.33	116	0.965	432.086	1278.448
19475.966	19902.894	14119.661	23319.368	14592.976	28037.649	12360.293	20458.406	1432.169	958.927	1053.533	833.604	1025.747	542.705	409.624	15211.516	566.188	363.445	467.469	1212.6	998.589	1119.095	264.975	3369.757	17932.111	574.503	850.729	586.069	18805.704	472.117	391.2	6823.271	138	0.97	1523.5	1278.739
18248.55	18317.252	21518.658	19030.816	9860.176	12829.392	15855.129	9966.96	1901.518	997.921	1396.385	778.748	420.739	473.758	233.1	8595.12	839.7	409.007	308.455	1007.486	296.544	821.395	134.974	1199.355	26567.272	625.899	770.162	660.573	5732.233	670.103	310.929	2886.493	173	0.821	1562.806	1281.604
10352.732	11720.846	9009.052	14945.454	10677.958	18312.245	11341.396	17438.925	2342.701	1299.272	1252.326	825.016	1620.046	820.213	752.34	8136.261	1037.335	361.739	426.94	1603.762	1989.668	509.354	278.046	4981.953	3658.913	335.212	744.369	269.461	1815.901	732.678	319.88	6278.435	155	0.887	310.281	1281.694
12577.013	15247.215	10428.046	19047.158	12747.991	23743.556	12493.336	18303.249	2051.988	1099.982	1067.852	883.93	1003.39	902.043	646.584	12235.129	523.824	352.679	385.259	1165.91	1161.652	1308.636	243.776	4560.768	10323.566	367.006	618.841	316.097	7377.994	1550.167	558.376	5835.125	148	0.948	587.865	1279.676
13486.807	16115.315	10777.942	21259.428	12862.574	24833.699	12546.351	19473.516	2055.594	1112.431	1073.335	930.989	2053.297	774.328	672.646	14259.616	535.164	344.715	410.857	1915.684	2571.432	2657.892	262.792	4260.093	9243.789	395.509	866.725	321.908	5200.765	1468.352	500.825	5939.322	180	0.925	608.467	1281.467
12235.101	12530.247	9176.305	15301.272	12370.978	15980.421	12490.965	19219.118	2880.736	1686.868	984.605	1111.772	1087.324	829.68	566.39	7989.168	1136.491	687.984	315.836	1013.051	373.775	409.152	184.825	6446.443	2123.373	407.977	486.339	376.568	2461.514	382.443	253.503	7867.375	103	0.996	285.131	1280.684
11887.702	14362.347	9945.273	18602.829	11728.426	23940.212	11535.376	18562.55	1634.585	820.378	901.633	670.934	823.857	673.794	497.225	11758.445	415.053	288.866	275.38	1254.486	798.019	3074.659	206.899	3362.571	9508.259	345.568	472.855	298.755	7290.946	1176.54	589.399	5523.23	112	0.973	596.205	1280.964
9849.741	11968.374	8120.196	15929.95	9984.406	19546.352	9815.371	15084.669	1971.517	1070.346	1085.006	854.419	1513.511	1006.777	657.039	15229.97	527.781	341.239	427.142	1041.584	2099.314	39919.076	264.786	3981.809	3352.699	373.67	750.441	318.36	6605.752	1198.116	378.339	5426.181	123	0.952	620.744	1282.061
10864.141	13020.289	9612.383	16630.683	11212.275	20714.077	10605.372	14922.215	3990.571	2288.547	2314.121	1567.519	2296.138	1221.838	1259.842	15288.597	1143.922	709.779	884.67	1476.239	2535.661	933.985	510.977	4779.154	6726.841	550.656	1126.069	437.298	7276.91	1216.191	452.78	5857.181	108	0.967	633.546	1287.519
14404.842	15302.482	11153.179	19538.439	13512.489	22637.197	14237.085	21117.879	2016.718	714.17	746.517	634.304	1400.263	662.469	487.104	9510.712	687.523	276.098	302.242	2325.831	2400.961	1559.353	184.776	3311.13	5340.912	316.961	592.728	260.628	2303.973	1081.469	276.941	5195.17	220	0.883	322.695	1290.991
17520.259	16922.883	11746.976	19051.309	15879.349	24200.109	13577.673	21347.32	1995.159	1182.428	1029.128	854.841	1151.44	764.305	444.097	14521.586	823.769	472.17	542.013	1245.674	2334.319	2792.246	256.315	2626.573	20621.695	562.339	623.147	565.782	27149.555	1047.774	353.207	4758.031	324	0.891	1503.895	1293.426
7741.352	9069.537	6900.995	12651.842	8380.039	16291.571	8356.558	12133.054	3062.81	1755.429	1658.544	1273.013	2394.682	961.54	984.916	16535.338	871.697	534.645	650.62	1787.064	2748.373	602.527	429.386	4493.437	1880.18	444.532	934.068	391.076	4237.91	885.053	398.234	4992.505	98	0.993	640.122	1288.837
17207.094	17919.92	12436.312	22002.633	14908.942	28103.532	13688.334	20782.916	2275.72	1218.439	1108.07	953.639	1902.722	633.477	521.722	13146.63	981.354	566.15	583.51	1755.82	3004.17	1585.003	271.391	3363.376	23873.856	531.261	1447.85	476.934	6560.868	1075.637	382.4	3977.298	232	0.905	1450.698	1291.336
11876.564	14235.221	10183.262	19752.383	12557.297	23435.456	13058.571	19721.276	2018.799	1173.706	1077.641	873.127	1568.339	817.147	740.06	9656.034	534.537	359.006	473.479	1008.957	2106.286	3224.779	312.414	3890.157	4087.652	391.291	757.133	315.045	2791.329	915.314	320.368	4661.417	213	0.831	344.599	1297.533
10328.704	12304.395	9915.644	15613.077	11900.677	18441.874	11617.874	16399.456	3053.798	1806.205	1621.135	1057.653	1243.488	1007.284	941.471	8514.845	758.581	512.499	624.363	980.323	1322.761	1635.239	338.662	4657.286	2513.973	437.242	623.92	332.341	2239.661	540.452	365.927	5779.583	163	0.802	334.647	1298.12
11279.457	13728.593	8628.269	17735.762	10443.627	21559.68	9775.882	15400.558	1230.555	684.066	687.774	756.517	1595.145	565.292	471.295	15827.028	340.297	230.92	307.417	1455.291	3944.379	431.481	195.974	2857.263	4084.569	345.563	859.041	319.08	1725.518	1095.809	310.13	4499.853	104	1	425.154	1295.365
16061.959	9558.701	7090.128	12551.559	8651.715	15673.508	9268.03	14172.446	3190.49	623.403	633.854	529.117	1162.143	581.968	494.263	9021.336	1327.967	225.202	256.82	1443.597	2165.387	473.531	207.374	3540.953	2968.921	267.623	482.034	235.085	1543.978	835.217	263.207	4891.566	107	1	311.547	1298.023
17038.655	16754.358	6198.773	20971.009	15755.207	24889.768	14273.438	21011.562	2428.33	1490.487	622.111	975.74	1579.023	738.68	696.706	7861.782	956.138	611.793	300.356	1068.834	1340.222	454.364	397.981	5117.177	4431.269	423.561	456.253	386.922	4669.687	546.88	309.007	6536.736	121	0.989	267.36	1300.401
11226.173	13345.167	10151.95	16662.43	12151.737	19439.89	12606.642	17962.911	2466.656	1485.058	1376.214	865.148	1054.113	921.062	803.577	8960.588	619.276	444.228	516.799	928.6	1273.749	11460.314	285.624	4250.651	2212.11	433.445	577.789	318.01	10578.147	586.576	331.898	5479.598	134	0.98	329.433	1305.537
10666.826	12443.817	8360.971	16351.745	10209.112	19787.818	10172.845	15787.877	990.971	509.187	512.485	441.644	537.889	707.946	369.87	12905.163	275.45	228.462	294.886	845.612	1247.218	35395.248	222.419	2522.616	5989.999	331.946	404.869	295.443	9100.585	843.196	258.031	3782.473	175	0.943	364.843	1307.889
15440.674	15449.961	10801.967	18688.408	12291.707	12593.285	6108.185	9508.841	1818.734	1036.13	983.183	807.776	651.207	361.183	218.504	3457.773	739.589	412.524	478.254	1178.601	302.581	1276.152	167.834	433.712	18809.975	560.453	885.242	587.822	22271.058	520.678	327.965	649.975	98	0.98	1518.745	1307.316
14492.024	16906.091	11946.298	21501.946	14526.323	25829.941	15273.63	23017.815	1761.93	1030.608	960.83	718.705	1444.131	761.716	656.176	8715.76	497.021	324.674	451.309	600.836	1385.29	722.271	289.028	3399.052	3559.085	384.94	545.958	303.504	3125.173	762.346	312.611	4260.747	217	0.917	348.403	1309.753
6173.961	10095.158	8441.169	7135.316	9038.979	10543.748	7823.344	13075.052	1674.369	837.311	700.779	833.139	1403.503	469.945	458.532	10605.631	692.471	393.064	286.474	2081.651	2007.388	362.475	192.449	3979.809	1408.045	348.067	535.743	345.752	2251.873	784.574	257.594	5325.017	128	0.889	281.18	1310.141
15739.77	16315.41	11233.622	19999.876	14111.773	24136.459	10219.23	16554.355	1897.529	1056.888	1067.694	1371.512	3374.619	617.807	388.183	14835.746	814.537	453.536	444.484	2853.143	7601.9	1334.462	231.181	2917.358	24824.629	583.185	1909.523	538.072	9941.293	1979.93	382.474	3728.901	142	0.945	1492.704	1309.775
12745.952	13610.501	9721.697	18337.457	10233.156	11270.579	7522.193	11809.106	1576.554	927.444	954.07	983.896	2414.739	407.01	350.995	16936.934	598.194	377.964	413.487	2670.978	7191.327	667.612	203.469	2007.245	15951.924	544.741	1289.153	535.523	6761.474	799.618	336.942	2416.881	98	0.98	1504.316	1310.531
13355.509	14917.998	10630.022	17981.272	11725.698	19782.903	11925.101	17676.84	2822.738	1645.407	1435.94	958.352	1199.878	840.406	801.187	10041.59	735.714	475.379	573.526	841.699	1458.52	949.617	289.007	4332.175	7521.221	454.266	544.844	352.435	4500.618	611.593	339.817	5433.542	99	1	336.894	1313.136
12136.246	13930.895	9297.139	17552.179	13363.81	20366.785	11692.37	17203.724	1405.435	761.434	740.712	646.26	1580.511	751.391	515.885	13991.822	339.333	254.803	303.011	860.622	3278.211	35647.359	202.758	3376.342	3793.937	323.49	596.572	285.137	12653.067	738.545	294.794	4470.493	129	0.982	587.539	1314.027
11259.892	13025.865	9209.201	16246.201	11311.109	20445.505	11778.862	17528.726	1229.071	747.645	715.666	498.63	722.045	570.855	484.81	9698.389	391.833	270.055	348.113	482.634	1045.068	4445.919	205.411	2297.787	7858.151	348.647	419.756	287.714	5909.018	510.807	282.888	3214.122	138	0.97	331.384	1317.703
13162.274	14166.946	10146.32	17945.049	12386.393	18812.176	9034.029	14761.896	1723.572	1013.115	1333.576	1068.141	2163.771	695.73	431.519	13660.253	607.477	392.008	348.42	2501.521	4691.743	10105.57	249.225	3428.342	14579.586	537.353	1108.242	508.7	10576.043	1684.785	395.25	4922.939	132	0.938	1499.265	1318.091
18529.071	18799.079	13123.106	23610.158	16123.275	28739.98	14914.439	23574.566	2073.28	1096.195	1390.281	856.187	1408.888	656.268	487.98	9275.572	829.772	467.865	474.099	2152.645	2057.092	1419.802	277.364	3483.317	21628.826	523.048	1266.179	497.784	20639.95	1448.604	397.811	4977.644	345	0.778	1476.239	1325.193
9960.709	12309.417	8485.558	15853.098	10272.21	18636.292	10120.591	15145.361	1811.766	1029.902	1002.215	766.98	1137.712	804.449	609.181	12678.63	460.788	340.644	426.624	1385.9	1597.409	16591.168	287.358	3841.718	2243.653	383.744	622.806	317.897	15294.172	1045.953	301.363	4504.361	122	0.985	368.992	1322.402
22495.627	23909.897	15944.357	28436.041	18842.321	40733.509	16799.907	24350.315	2472.2	1440.586	2344.887	1378.753	2000.392	1123.755	907.66	19260.526	884.145	526.697	621.303	2262.826	3644.714	3831.037	351.21	4801.499	17246.355	650.187	1202.974	716.422	8406.901	1913.392	497.759	7096.446	155	0.933	1189.803	1327.087
14167.197	13135.556	9128.256	16120.086	10978.449	19962.528	10445.598	16179.714	2061.706	991.134	917.328	756.571	1675.702	520.199	424.505	9750.868	951.11	430.729	479.221	1855.603	1183.441	1433.364	243.046	2439.457	20604.575	465.804	786.478	422.712	19705.964	1335.726	411.006	3439.971	126	0.988	1462.095	1326.548
13843.937	14629.292	10277.595	18589.663	12670.58	22449.562	11742.433	18849.744	1775.123	977.075	1638.365	775.491	690.48	608.908	448.288	10186.783	673.456	383.437	377.687	2874.295	410.477	3391.645	241.431	3047.534	16792.204	553.339	810.9	504.464	33736.379	1784.067	362.038	5259.517	227	0.85	1490.46	1328.183
12803.168	13902.895	8915.431	17651.42	12232.718	18304.402	12710.367	20577.245	1247.02	838.234	1609.538	930.639	938.46	582.027	758.131	15443.198	470.044	310.858	381.528	1151.716	1388.934	1464.915	268.234	3175.824	9752.69	572.05	732.931	673.089	4896.619	859.583	544.733	4332.822	125	0.98	1196.772	1327.316
11764.856	14079.648	9055.209	19455.406	11557.694	23375.822	10963.377	17409.659	1336.748	744.836	700.526	680.481	1554.918	552.952	479.766	13009.837	402.93	278.55	313.86	1515.445	2919.307	638.082	199.306	3018.35	6813.124	335.82	648.299	335.701	4655.111	1075.335	288.534	3952.072	277	0.824	415.576	1335.103
15224.573	15776.847	11284.563	19190.775	13509.564	23039.469	12375.971	18950.259	2534.86	1283.683	1154.508	1005.271	2268.636	611.471	540.229	11787.12	984.825	613.322	612.335	1913.46	3490.691	4609.29	325.108	3844.477	17966.236	483.057	1385.356	410.201	14299.011	1418.241	432.554	4306.918	242	0.786	1428.153	1334.645
10717.079	11170.06	7740.922	14170.409	10097.783	20049.722	10360.344	15566.022	1327.278	753.378	753.163	738.502	1119.313	459.085	387.812	12543.612	488.476	298.495	383.874	1514.355	3978.612	839.023	253.394	2579.645	11855.176	523.441	570.663	498.235	15379.02	844.235	530.007	5396.13	141	0.964	1509.883	1331.167
16967.426	18882.289	12400.236	24123.65	14744.882	26611.861	12657.635	19385.614	2261.207	1341.226	1477.315	1253.698	1296.026	782.688	791.672	15955.931	819.428	535.466	576.968	2958.682	2927.158	2149.649	280.001	3189.045	14883.594	684.723	1139.995	758.771	12480.588	1236.281	459.652	4560.217	175	0.89	1222.814	1334.786
17325.791	18177.243	12347.197	23002.467	15714.757	27221.012	15526.133	24694.784	1642.082	952.286	964.882	781.961	800.362	618.131	474.689	11330.939	538.071	352.546	381.191	9337.815	440.568	1119.504	282.421	3623.869	7625.364	534.407	499.777	493.528	30116.502	767.338	431.771	5789.431	232	0.854	1499.97	1336.845
20387.031	22962.421	14644.692	29154.596	17574.861	37109.735	16688.718	27051.15	2311.332	1377.245	1627.378	1353.231	2428.573	1149.525	817.229	15988.814	802.243	525.379	543.641	3820.022	4860.495	6912.723	290.592	4208.898	15813.311	641.315	1740.06	709.703	8646.159	2557.355	460.62	6267.35	356	0.887	1185.865	1340.157
17997.932	20771.796	13317.053	25475.043	15935.917	28076.902	13599.376	20809.949	2170.486	1058.625	983.598	805.91	2118.588	735.375	530.695	17646.493	584.67	356.423	461.046	2084.878	2567.493	14656.591	210.299	3677.768	20794.295	415.841	923.772	317.012	29654.472	1227.886	311.634	4584.16	198	0.882	595.202	1338.429
11133.468	12406.761	8032.22	16532.443	10125.956	20771.06	10196.19	16807.326	1638.941	1064.122	1666.015	1121.487	1296.717	901.099	801.629	12656.08	606.026	389.03	420.665	1963.255	2173.427	20506.406	267.603	3461.658	13007.054	593.681	882.57	709.172	10046.132	1269.792	496.752	5021.671	189	0.869	1197.325	1339.648
9465.01	9929.563	7188.283	12268.805	8902.443	15706.526	8414.384	13305.935	2140.276	1141.779	1007.494	962.449	2368.761	601.017	489.035	12881.655	805.37	489.874	525.283	2534.783	4264.257	3726.887	271.441	2810.525	5403.575	561.505	2424.82	402.556	27387.532	1269.532	410.402	3143.767	96	1	1438.771	1336.771
11739.453	11928.305	8465.411	14621.084	10468.686	18971.304	10243.449	16582.529	1766.105	1006.076	987.739	920.149	2051.099	644.233	480.145	9389.46	630.156	427.568	400.873	2560.031	4785.834	1034.787	267.891	3782.173	10433.086	456.016	1629.347	442.914	5974.183	1099.89	418.517	3872.877	117	0.973	1461.825	1339.568
13586.578	14146.125	10554.357	17596.197	12588.171	21608.77	12432.372	18377.881	2436.906	1351.597	1459.871	937.646	935.438	674.697	601.612	11147.439	867.468	541.357	551.944	2001.72	856.016	5545.27	371.246	4816.417	14647.04	532.491	778.157	509.031	19534.303	624.784	407.859	4582.652	144	0.985	1480.347	1338.889
13828.707	14229.351	8975.456	17679.935	11106.467	22589.917	10137.485	16461.146	1663.419	802.144	937.469	936.869	2454.29	530.462	394.477	16337.105	823.904	414.198	464.16	4991.015	5337.454	1250.349	263.908	2412.435	30911.265	594.657	1143.643	544.841	14825.015	1256.618	526.556	3752.19	109	0.976	1513.362	1338.885
17103.239	19485.763	12966.319	24656.281	15196.363	26833.707	13922.265	21800.909	2182.63	1389.925	1528.743	1280.338	1159.335	878.656	904.159	14556.944	763.128	511.529	563.23	2982.047	2187.237	1358.366	312.347	4464.034	13270.968	749.702	1252.012	782.061	11277.482	1387.532	501.55	6085.033	145	0.929	1222.486	1343.941
18435.05	19152.065	13281.43	24570.904	16500.88	30491.19	16051.087	25352.89	2137.037	1102.714	1205.716	992.635	2117.012	694.345	535.244	10168.994	878.686	514.818	506.175	2438.733	4062.285	2568.669	297.996	3365.185	22396.355	551.231	1757.366	483.802	20792.946	1691.199	462.516	4445.833	328	0.781	1457.979	1348.192
11450.549	13916.907	9229.004	18241.764	11066.666	22419.013	10917.489	17322.223	1792.783	1011.982	944.658	911.203	2789.405	645.326	562.865	15925.46	458.412	338.002	369.947	1938.428	3606.826	740.262	257.716	4321.65	3678.561	359.028	1097.957	325.522	5386.83	1765.696	300.241	5093.556	143	0.952	392.346	1344.556
13830.928	15158.682	9651.24	18881.062	11011.003	21920.39	9486.451	15470.079	1847.545	894.276	823.913	596.759	1158.594	597.721	439.109	14204.629	472.882	306.983	423.722	1290.797	1905.345	19895.62	177.833	2021.784	13442.062	440.017	603.331	297.264	39302.483	757.27	297.814	2622.915	136	0.84	601.647	1345.632
18272.153	19672.581	13197.588	26440.732	16744.233	31234.768	15998.36	25549.599	1791.495	931.461	899.233	791.869	693.87	592.788	467.701	14064.786	669.667	398.215	480.853	19521.325	506.171	1286.211	285.774	3346.882	16846.623	560.583	584.417	525.337	26257.497	415.029	418.848	4217.051	143	0.978	1506.612	1344.857
14404.34	15423.576	9976.923	20066.897	12277.351	24319.662	11909.018	19595.305	1476.851	769.813	804.25	821.267	1581.268	490.195	403.58	14563.125	596.65	341.325	360.503	7437	5256.719	977.003	258.59	2538.103	16470.982	502.077	1198.202	504.107	5351.53	802.704	392.003	3132.9	189	0.909	1515.696	1345.606
12734.879	14904.202	9464.857	19010.063	11570.328	23011.148	11560.705	18839.793	1178.268	615.812	575.12	552.863	791.487	614.728	397.855	14934.856	338.933	258.004	296.913	1080.303	2289.097	2081.672	162.568	2765.623	5297.911	333.803	566.377	316.077	7255.093	1186.065	284.746	3912.71	165	0.958	417.718	1349.27
16712.83	17275.549	11924.644	22078.645	14431.994	26524.568	14185.131	22924.39	1936.708	1020.065	1309.732	842.564	1169.124	609.369	518.482	9247.525	836.575	464.973	503.368	2226.623	1424.292	1098.865	294.286	3708.261	21951.894	499.644	842.457	486.062	30967.926	1780.121	439.705	4994.164	179	0.873	1467.874	1351.383
11947.237	13676.118	9754.85	17492.884	11438.222	20113.04	10442.009	15700.835	2549.42	1452.921	1322.001	981.841	1420.678	772.797	722.881	12676.57	635.809	427.438	542.956	1136.149	3910.785	1719.235	254.777	4608.542	8308.714	411.014	807.128	332.769	7189.939	651.666	348.167	5088.478	103	0.996	609.888	1348.869
13705.868	15917.662	11323.374	19841.907	13471.838	21290.997	13312.091	19377.168	2548.461	1397.731	1240.444	918.186	907.173	765.485	693.499	11982.806	594.55	387.341	486.736	1802.065	554.503	920.891	242.732	6739.501	3725.91	375.324	521.54	319.918	4118.829	472.735	329.072	7052.361	129	0.97	620.609	1349.911
13075.607	13499.933	9811.136	16854.722	11677.805	20638.764	10705.485	15807.06	2429.545	1142.344	1052.784	825.497	1488.312	672.001	516.353	9970.443	1041.896	586.825	566.417	2070.447	1835.683	3493.346	291.951	3060.003	27395.733	460.273	1102.352	460.999	18441.147	1106.483	472.452	4235.593	129	0.97	1437.368	1349.089
18972.441	19545.867	13799.034	24768.329	16922.871	28942.732	16155.522	24876.064	2131.099	1117.453	1182.343	969.805	2222.044	666.504	554.84	11322.107	812.479	505.821	559.267	2872.173	5713.407	2226.888	301.713	3707.092	17378.061	502.646	2149.784	459.218	11682.762	1652.447	431.703	4539.984	260	0.868	1449.238	1354.792
11472.68	12030.275	8826.78	15531.243	10724.216	18886.662	9788.388	14505.178	1968.325	1052.68	973.15	778.172	846.606	538.403	501.692	11980.405	822.747	454.249	613.962	1198.251	886.673	1573.412	335.934	3427.098	18088.507	472.272	729.593	492.597	24701.535	615.96	425.738	3888.835	141	0.949	1477.67	1355.628
9048.548	10553.612	7448.45	14174.661	9121.457	16817.047	9663.469	14860.2	1595.55	881.945	811.012	661.076	693.444	562.418	563.796	13459.75	392.086	283.217	382.419	656.349	492.029	1270.954	211.205	4915.646	4139.308	309.04	425.802	296.308	13101.045	422.396	309.41	5359.921	99	1	629.106	1355.136
22776.639	24941.04	17044.089	30941.847	20779.795	35685.599	20393.903	31356.6	2891.105	1788.869	1924.254	1596.315	2405.603	1332.744	1058.476	13258.601	1020.573	654.886	676.441	3358.051	2679.097	4080.981	399.784	5097.213	11705.264	729.916	1656.188	740.922	11772.789	1933.828	548.591	7024.303	592	0.699	1190.801	1363.551
12624.525	13699.773	10448.445	17958.481	12605.078	22875.765	11012.199	16235.516	3125.447	1501.835	1737.543	977.442	1752.676	847.296	609.58	11957.01	1255.297	714.867	753.237	2238.337	2499.122	10919.708	348.982	3165.77	16425.266	565.383	1564.847	454.53	19330.907	1196.663	449.847	4337.449	113	0.952	1435.279	1357.978
7584.302	10092.888	7483.356	13647.329	9988.228	12566.353	9207.474	13205.038	2751.872	1716.824	1643.561	1655.173	4305.957	1524.595	1065.225	20659.992	988.519	678.78	769.247	3484.094	4682.932	30740.419	430.035	4843.668	5039.574	609.817	2081.265	654.711	6618.142	1362.636	494.426	6189.31	106	0.98	1167.151	1359.151
14996.487	17970.009	11610.31	24462.722	14662.354	29515.894	16859.96	24846.698	1891.99	803.5	1089.525	667.289	632.814	1075.991	491.075	11367.007	361.071	309.293	289.881	3999.212	304.721	40656.677	170.538	5296.789	6411.055	343.942	564.689	316.731	13959.95	1238.477	300.141	9994.436	200	0.911	620.89	1362.58
14965.37	16180.63	11283.048	21241.356	13566.76	25371.984	13235.265	21091.236	1899.977	1004.933	1237.33	818.529	1005.059	608.607	525.618	9714.75	744.971	458.06	476.023	2421.448	1563.159	1678.392	291.247	3555.426	17242.45	482.034	944.832	482.228	32276.074	1801.632	396.755	4866.061	148	0.924	1465.02	1360.568
9292.154	11336.352	7478.14	15031.441	9155.428	17845.918	9103.404	14423.099	954.345	511.613	481.16	494.498	569.889	395.483	334.951	12467.043	262.996	239.199	226.185	829.933	1189.844	489.86	167.258	2642.061	4434.79	297.953	394.819	292.582	2396.682	838.072	266.913	4328.183	130	0.951	403.323	1362.469
13075.862	15240.448	10927.63	19605.7	13086.478	22881.78	12986.088	19904.929	2723.357	1520.726	1384.387	1018.334	1095.291	904.999	792.65	11408.39	646.714	443.438	507.661	1248.201	1211.061	1881.642	266.822	6880.86	8916.025	419.14	859.95	334.745	6044.461	688.672	350.9	7591.241	131	0.997	607.477	1361.042
13007.368	13561.699	10371.315	17674.961	12011.702	20660.766	11011.852	16632.52	3194.847	1579.133	1370.642	1085.936	2642.682	677.115	625.786	13466.993	1224.283	682.693	758.492	2365.133	4664.277	5570.84	326.929	3823.569	14143.621	625.1	1874.145	444.024	7679.239	1265.12	399.22	3515.394	114	0.96	1440.658	1361.526
11861.439	13529.745	8968.596	17382.855	11142.394	21181.446	10856.111	17349.282	1974.471	1246.101	1351.19	1409.144	2711.155	848.163	863.657	13824.697	708.951	464.434	516.887	3807.452	4571.285	1141.909	301.521	4326.3	12673.979	618.316	1462.519	708.716	10099.295	1966.373	474.399	5965.963	182	0.896	1225.731	1363.033
14206.382	18487.803	9062.751	14788.33	13665.704	23581.827	10322.851	12929.737	1362.519	758.704	610.403	515.024	1706.868	490.281	355.78	12599.998	466.921	362.69	316.404	1227.471	2460.437	559.714	194.111	2131.953	8158.42	344.414	776.154	326.518	2756.837	861.848	286.039	3403.212	103	0.996	262.791	1362.617
9668.035	11810.941	8049.528	16759.901	9752.802	20493.235	10101.147	15195.55	1319.948	696.796	660.182	535.12	951.576	752.018	488.148	11278.678	391.41	254.621	274.098	1097.77	1159	33607.434	220.501	2704.627	3050.185	330.286	447.255	287.804	4266.201	744.557	287.526	3818.29	126	0.948	332.976	1364.214
12277.073	14252.798	9513.246	18207.414	11604.387	21509.683	11549.087	17758.942	988.986	523.368	511.853	526.532	983.219	475.894	348.604	13958.385	283.619	231.524	215.542	1133.354	1936.717	4792.505	145.932	2489.442	7040.895	294.709	420.585	305.451	4354.305	1767.923	285.715	3739.89	156	0.939	424.199	1365.481
9415.187	11373.965	8125.478	16006.719	10135.817	18989.113	9926.552	14721.83	1895.607	1043.101	933.42	795.589	827.269	672.074	578.208	12689.04	457.9	340.892	429.64	1028.537	650.877	1061.56	222.697	4960.177	7435.346	387.294	774.429	311.517	6673.527	534.688	315.867	6546.224	111	0.935	592.5	1362.851
9052.888	9958.944	6823.053	13101.564	8340.121	16407.753	8246.957	12978.369	1559.957	1083.765	1055.938	1101.669	1917.417	691.219	784.094	11252.004	593.775	385.466	434.876	1653.593	3333.85	888.123	302.873	2865.471	8908.759	544.016	800.198	673.022	3624.93	972.204	441.661	3049.227	118	0.953	1237.915	1364.475
14109.638	14609.791	10846.133	18512.487	13519.069	22370.595	13312.687	20117.371	2336.558	1310.142	1473.535	888.663	977.805	1004.038	668.309	12874.08	915.093	571.289	540.813	1048.843	1529.257	28477.25	384.132	4513.769	9589.041	466.604	775.085	418.097	8577.034	907.461	452.041	4853.542	173	0.91	1406.737	1366.205
19195.086	21765.762	15362.442	27553.625	18901.295	31184.807	19703.863	29342.838	2376.08	1139.378	1534.788	813.111	798.334	842.623	632.232	11715.815	490.62	386.238	354.78	2375.931	372.921	10527.865	215.12	6434.391	7869.852	363.077	673.801	322.986	13028.568	992.752	321.842	9385.397	400	0.812	594.07	1375.37
11518.757	13860.462	8828.99	18835.078	10506.965	22383.531	10158.188	16306.883	1047.295	565.753	529.921	641.378	2355.179	548.147	372.63	13291.48	303.603	228.525	236.063	2498.754	3748.64	944.237	144.819	2525.889	7855	295.72	728.523	307.332	3415.075	2087.352	289.754	3499.427	120	0.969	431.475	1370
19377.516	22718.363	15680.179	29252.173	19404.335	34449.816	19872.641	30986.602	2386.896	1083.89	1318.237	718.209	783.668	1294.971	606.715	11536.982	472.251	377.174	336.855	2700.115	346.24	47444.24	197.824	6263.307	8200.382	358.393	544.916	312.743	11359.083	798.251	304.727	10657.15	306	0.833	610.712	1372.441
21461.779	23573.069	15918.926	29850.569	19931.959	33631.707	19909.055	31441.264	2902.778	1840.354	1830.689	1559.577	1854.935	1092.296	1089.235	12274.73	1023.981	636.593	664.455	2372.459	2535.487	1720.046	418.689	5365.327	7895.529	739.114	1171.552	734.976	11398.921	1735.851	556.369	7450.988	213	0.949	1203.176	1372.697
17415.756	20297.888	14007.653	25276.249	16975.071	29946.286	16685.39	25813.199	2204.371	897.52	883.609	628.329	651.893	1249.165	485.706	12173.228	390.206	346.824	273.129	3140.883	302.509	50148.903	162.864	5221.232	5289.485	320.143	384.355	313.993	9998.147	697.515	286.597	11563.14	160	0.973	623.506	1372.025
11680.078	14211.403	9400.96	17811.173	10973.816	21258.108	10166.748	15030.205	1814.699	975.058	1035.128	855.352	1590.381	651.246	580.121	14213.591	496.439	345.654	364.028	2249.129	2478.758	777.569	229.339	3231.8	8579.757	369.237	905.029	303.067	3439.104	1388.129	313.67	4558.848	123	0.952	325.793	1373.329
10318.872	12266.523	8149.016	15639.94	9543.049	21123.173	9680.408	15756.216	1135.817	605.715	605.234	568.041	1287.85	524.858	454.729	11074.454	371.545	249.412	248.283	1683.237	1867.199	3678.912	196.966	2448.671	6574.92	316.432	546.789	282.108	2089.542	1008.697	288.586	3334.558	142	0.92	332.901	1373.261
7835.209	9627.717	6578.416	13074.622	8027.589	15902.259	7992.903	12518.963	1129.618	614.229	564.796	549.339	636.811	419.456	362.971	12444.09	290.454	257.15	260.094	839.396	1059.073	510.055	172.101	2892.738	2911.62	294.946	369.003	296.519	3670.297	791.621	277.74	4358.037	137	0.922	409.843	1373.464
23542.403	26276.455	17060.635	33370.766	21117.326	37864.065	21090.17	33737.267	2586.366	1627.603	1739.146	1551.566	2477.828	1169.349	1049.224	12351.893	933.561	590.268	610.171	2598.848	2591.043	1228.544	396.663	5432.15	11564.033	708.15	1481.68	720.522	7554.906	2070.533	532.903	7973.901	231	0.916	1192.786	1374.128
13494.903	14785.703	9754.536	19346.423	12441.567	23320.949	12728.28	20307.728	1861.496	1149.928	1117.785	1098.94	2032.262	798.662	786.308	11303.406	631.252	430.228	419.548	2874.484	3172.582	4246.859	287.892	3541.086	8507.948	588.9	868.639	658.002	15589.643	1157.826	434.258	4157.576	177	0.901	1232.291	1375.042
14056.455	16510.883	11438.482	21703.252	14156.703	25700.688	14272.919	22460.864	1910.992	1044.768	1353.417	790.035	784.598	689.943	577.358	12668.629	428.189	337.176	340.863	1739.865	576.974	1977.406	220.491	5444.748	5874.462	346.943	524.298	333.554	12233.967	898.491	329.604	6860.235	152	0.915	582.5	1381.368
16477.916	18062.647	12561.391	21945.951	15343.874	25109.46	15203.352	23660.656	2638.951	1686.895	1598.096	1615.95	2938.353	1012.95	1028.433	12973.066	891.308	564.46	601.823	3630.561	4402.022	3222.823	370.377	5822.928	6570.818	660.714	1986.945	687.309	8313.077	2376.205	491.106	7690.125	215	0.909	1210.328	1381.249
16468.18	17496.641	11916.381	22958.351	13786.954	27073.754	12702.349	19381.197	2644.094	2071.782	1286.465	1058.837	1784.437	995.073	645.676	18654.485	1020.384	619.481	664.266	1773.048	4238.871	7524.985	322.985	2791.247	15720.822	554.858	1289.858	498.639	24331.326	893.477	389.917	3633.915	270	0.783	1301.674	1383.856
17341.275	20689.898	14261.166	26931.18	18262.376	31129.321	18701.38	29740.397	1875.744	809.145	1471.345	644.739	619.67	912.07	472.906	13235.166	359.295	328.531	249.612	3041.022	292.063	26586.575	157.158	5708.052	8983.153	327.46	490.604	313.587	12412.768	1189.549	292.855	10954.614	338	0.886	607.527	1384.148
12539.686	13411.49	8845.845	16234.625	9139.927	16251.685	7960.945	12659.509	1873.678	920.166	1015.317	1072.076	2965.504	514.757	481.039	14192.797	798.248	437.734	472.904	2163.357	5943.626	1102.73	277.504	3041.948	21318.486	508.816	2577.19	468.935	14403.45	2244.617	299.995	4274.849	106	0.937	1467.66	1381.34
12261.66	14940.392	9535.702	19177.931	11780.12	22029.084	11740.481	18965.183	1349.526	755.82	707.592	850.884	2329.734	667.865	490.345	11824.203	350.35	255.035	265.076	3397.973	3370.413	576.906	169.838	4074.52	5253.25	315.113	996.328	292.607	3905.174	2096.316	310.477	5813.407	158	0.951	443.873	1382.69
16403.5	18306.719	11997.623	23595.076	14588.786	27579.874	14453.273	22937.495	2116.652	1312.875	1353.579	1205.271	1139.71	923.486	839.411	11291.064	748.884	468.307	501.664	2424.666	2225.772	13036.582	325.885	4277.346	11127.544	612.356	1263.877	646.131	21717.624	1240.331	461.292	5599.149	205	0.856	1232.993	1382.924
13683.825	13804.566	10272.273	16992.312	12637.121	21961.388	11837.413	17557.62	2656.611	1312.381	1496.035	873.132	2009.277	596.012	535.519	10356.244	938.833	555.434	580.98	1811.297	932.54	5078.162	308.245	3078.168	10253.701	583.086	826.969	437.077	24507.38	1237.534	337.965	4245.193	109	0.989	1448.298	1382.087
14464.168	14644.71	10228.563	18269.293	12809.318	24083.46	12112.632	18709.505	1950.986	978.934	914.687	680.137	1095.106	653.192	504.462	11246.161	867.608	518.836	565.697	1438.299	1300.328	16357.564	330.874	2458.929	18918.656	441.703	738.489	412.489	19593.264	873.544	409.977	3403.886	161	0.921	1383.059	1383.45
12728.314	12768.428	9727.047	15818.208	11694.257	19796.358	11741.203	17623.086	2758.22	1430.872	1360.476	903.06	1329.809	712.555	653.448	11701.458	1008.059	640.656	561.348	5310.171	1566.325	2422.696	362.275	4169.096	10798.095	450.759	771.542	430.916	16816.87	708.623	324.192	4380.281	114	0.99	1399.368	1383.149
11931.643	14506.762	10469.942	19489.865	11645.297	21954.158	11819.615	18383.583	1117.221	623.231	747.853	567.113	657.496	620.08	381.482	12339.52	275.115	247.628	247.245	1013.485	1480.672	18236.626	177.819	2969.288	4410.555	303.098	469.093	311.556	4481.869	1050.287	298.542	4359.142	178	0.856	409.669	1387.685
12830.746	15262.47	10895.4	19685.869	13571.042	23110.879	14173.504	20417.104	1968.947	1097.008	1031.611	757.259	797.706	678.673	789.161	12390.2	465.736	344.632	343.442	1437.85	483.635	1301.289	271.046	5659.316	3380.223	321.88	403.562	325.789	4950.833	786.812	337.91	7151.045	252	0.825	625.452	1390.754
15271.949	15756.117	11473.549	19793.302	13849.654	23428.59	12993.241	20096.227	2590.702	1379.209	1559.461	1086.948	2556.087	771.69	639.878	11945.695	996.767	603.811	621.876	2611.745	3384.297	6990.649	345.381	3953.951	14753.176	600.507	2420.274	448.103	18685.12	2309.66	346.074	4147.299	197	0.886	1413.424	1387.302
11545.598	12240.099	9447.596	16727.094	12025.812	20874.018	12182.092	17949.639	2215.784	1379.407	1278.75	980.406	1086.379	777.469	796.897	10597.805	873.249	593.339	625.374	938.654	2501.501	1537.511	485.13	3975.207	6030.974	455.857	635.417	436.284	13561.321	619.173	494.891	5038.717	125	0.968	1375.012	1388.332
15950.17	16452.662	11770.242	21138.207	14106.132	25315.148	13434.654	21148.323	2363.216	1236.241	1192.484	957.107	2064.66	877.721	600.676	11118.374	910.695	551.962	554.497	3538.391	2768.995	13161.869	330.732	3687.905	13957.483	478.734	1777.179	429.998	19441.876	1645.396	359.063	4557.543	229	0.857	1391.347	1390.614
11334.801	12642.021	8249.341	15774.435	10087.913	19943.775	9762.879	15927.27	1824.815	1003.716	1139.679	1293.605	3977.34	681.471	594.409	14839.429	649.82	417.519	469.47	3106.551	7653.747	5514.616	267.798	3526.726	8474.716	481.469	2585.38	481.758	18050.353	2874.615	364.882	4611.425	105	0.971	1288.3	1388.31
19486.482	19838.678	14095.515	25759.34	16905.975	29289.543	16673.817	25952.324	2130.608	1158.421	1522.534	846.736	1907.728	634.823	582.605	9591.553	769.289	490.164	456.681	1990.356	1202.983	6833.257	341.762	3327.705	9484.627	529.88	1019.044	463.022	21422.195	1224.585	330.575	4775.047	103	0.996	1447.646	1388.791
17018.854	18972.636	12683.055	22977.323	15894.739	26359.22	15731.62	23851.025	3469.238	2194.908	2237.217	1902.284	2970.477	1658.39	1264.301	16987.627	1260.49	791.489	890.697	4085.845	4478.812	17942.759	525.351	5821.089	5636.882	708.031	1822.966	696.162	5500.734	1884.98	548.996	8058.152	203	0.946	1205.298	1392.869
14996.202	16455.985	11539.887	21587.455	13566.495	25079.709	12703.863	19541.031	2876.298	1555.042	1509.889	1197.559	1486.626	937.979	837.31	13794.669	1121.41	608.984	771.369	2142.831	1926.965	23280.48	349.488	3542.866	15386.206	767.366	1457.411	632.924	40953.37	873.012	479.16	4381.868	194	0.892	1236.655	1391.686
15907.951	17819.873	12330.801	24513.95	13699.621	25916.714	11608.689	17859.545	2676.68	1926.05	1522.076	1055.213	2805.221	867.383	618.424	19977.133	1017.526	592.296	701.445	2485.066	3081.327	14945.744	289.478	2732.725	11925.389	586.818	1849.298	488.113	42682.584	1303.768	362.402	3072.451	97	1	1295.5	1389.5
13318.02	14386.011	9425.788	17312.314	11715.644	21903.226	10835.045	17402.852	1868.328	953.194	1223.872	1108.189	2546.935	620.832	561.833	10646.91	810.062	450.593	458.407	2634.71	5716.868	1208.917	268.34	3623.369	25526.541	541.217	3242.631	504.745	9250.553	2244.714	313.921	5246.112	168	0.928	1469.583	1392.577
9910.439	12314.935	7949.428	16587.393	9942.739	20042.348	10376.76	16877.156	1422.332	791.403	728.679	771.807	2333.496	619.725	484.187	9721.852	337.415	247.646	257.834	2281.416	3492.671	481.342	166.799	4527.808	4385.059	318.87	1096.773	299.169	3067.072	1590.102	313.471	6505.303	124	0.972	452.065	1392.25
15971.817	17278.706	11108.37	22267.796	13610.994	26573.476	13545.47	22936.222	1719.335	929.479	1105.822	1213.831	2589.888	808.72	623.613	11455.246	550.556	355.285	359.036	3048.21	5816.451	1709.67	253.958	3785.185	8864.778	532.893	2295.227	503.693	14463.259	2893.695	403.988	5614.497	135	0.987	1279.278	1393.019
12594.445	14353.932	9287.94	18025.739	11522.847	21779.931	11125.689	17886.75	1902.42	1129.565	1371.851	1231.354	2076.482	790.583	751.772	15062.383	655.683	402.838	444.657	4413.541	3600.91	2310.571	272.404	4496.347	10605.116	580.351	1606.167	620.504	11543.895	1724.101	433.258	7019.474	203	0.916	1220.485	1395.362
16040.218	17800.086	11882.511	23691.666	14797.641	27641.769	14275.977	22888.487	1977.973	1085.914	1092.109	1138.379	2311.911	921.609	649.116	14195.845	699.885	426.669	489.955	3384.159	5508.288	5710.872	275.418	3329.898	10067.473	598.048	2191.614	535.793	21376.029	2026.121	411.111	4410.48	155	0.943	1268.887	1394.629
15086.067	15461.09	11671.07	19693.077	14136.423	23888.158	13555.945	20679.241	2841.396	1432.2	1368.814	943.387	1154.535	731.576	647.603	10772.507	1123.202	662.804	633.65	1741.38	806.549	2701.777	361.441	4361.266	17884.023	478.086	1672.643	457.873	24898.686	1074.392	297.001	4506.673	170	0.939	1400.453	1394.859
12252.211	12744.482	9605.483	16329.608	11888.834	19854.339	11628.297	17899.774	2372.548	1427.891	1398.198	1140.566	1728.14	1080.499	771.235	9549.672	888.923	582.415	553.966	1456.617	3074.695	27334.624	436.005	4205.282	9296.511	498.092	1536.397	437.706	10880.505	1623.583	409.163	5546.542	182	0.875	1381.511	1397.379
19809.368	20477.866	14807.163	26645.175	18191.604	31719.701	17378.196	26083.572	2256.507	1236.404	1649.794	879.075	1260.356	679.187	617.591	10667.144	930.146	565.363	540.172	2777.83	933.076	2652.569	341.622	4028.03	18793.101	551.088	1091.358	504.638	25110.962	1103.116	338.261	4731.359	112	0.96	1446	1394.5
15326.455	16550.251	11165.335	21593.515	13867.953	26033.478	14253.869	22962.84	1838.389	1000.947	1100.409	1056.059	1937.628	662.204	633.513	11872.599	656.455	443.547	458.493	2358.632	3798.367	1621.607	325.18	3805.938	10212.683	440.799	1249.825	459.827	13512.709	1778.66	399.532	5195.159	300	0.794	1290.72	1400.803
14156.098	15201.628	10641.818	19684.946	13030.035	24652.737	12284.762	18888.133	3116.414	1542.32	1370.771	1057.85	1771.681	823.138	678.673	17472.969	1094.478	633.536	678.186	2337.651	2489.503	21279.068	353.474	3378.129	7137.063	511.734	1394.874	463.455	48976.144	812.166	396.007	3939.053	129	0.943	1309.112	1395.593
10128.416	11075.446	8499.354	14248.287	10867.021	18660.321	10961.682	16305.947	2354.997	1262.774	1385.236	906.536	1132.564	1087.697	727.942	13281.843	781.864	563.884	520.624	2825.741	897.265	27506.606	378.073	4709.257	8216.101	429.012	613.112	427.974	10238.387	1105.926	447.433	7361.271	192	0.837	1341.495	1398.672
19296.047	20199.744	14288.096	26118.521	17669.244	31314.426	17849.428	27916.529	2085.927	1112.895	1630.825	816.289	775.424	659.776	598.037	8779.792	883.512	508.434	470.411	1998.582	333.48	2449.98	320.484	4486.049	20551.993	537.76	1247.729	490.869	13709.663	1189.445	319.357	5744.826	208	0.923	1453.788	1398.014
13995.008	14977.437	9793.162	18236.402	11188.57	22337.548	10500.999	16519.56	1767.644	816.429	953.657	783.425	2525.003	456.204	449.467	14802.761	808.513	439.567	497.722	1410.191	4834.995	794.269	270.173	2296.766	22014.856	555.929	1173.742	451.837	12008.957	1577.236	289.253	3076.227	123	0.964	1479.419	1396.02
9567.923	12035.692	9015.885	15018.065	11460.861	18007.684	11403.645	20581.407	1752.637	905.057	855.668	631.651	638.564	590.579	502.75	25211.076	354.832	269.895	217.728	2042.131	255.263	2073.909	157.755	8575.252	4466.472	285.64	351.016	336.828	3496.572	889.614	293.736	14512.511	273	0.797	607.723	1402.353
16220.636	16135.689	12191.191	19765.631	14289.834	22564.24	13835.491	20666.416	2526.77	1343.72	1874.947	928.322	2399.995	669.506	596.444	12341.639	912.961	544.948	587.449	1593.693	2194.134	9555.4	326.224	3908.294	12040.275	505.023	1494.28	455.223	18849.254	1817.565	327.838	3819.014	132	0.965	1423.682	1399.03
8767.445	9697.506	6291.979	12366.122	7848.04	15387.932	7221.951	11346.902	1551.507	825.673	914.176	941.93	2208.092	582.632	577.175	16125.048	600.193	341.214	348.276	3833.68	6539.854	960.74	231.86	2949.795	14164.009	476.723	944.382	529.622	7526.995	1237.165	350.268	3535.681	119	0.895	1257.811	1400.273
17638.528	19184.825	12483.566	24827.527	14752.109	26737.892	14574.372	24135.379	1528.307	903.302	958.177	1072.809	2560.013	705.069	613.707	11431.588	515.855	357.219	362.013	2101.831	6544.432	998.516	250.617	3303.146	7295.235	522.889	1930.993	505.893	6852.634	2020.89	411.714	4639.69	125	0.98	1272.348	1400.868
15011.977	14657.837	11219.925	17708.191	11699.678	19473.969	10782.943	15930.449	3346.841	1656.583	1591.887	966.786	1056.189	710.16	616.762	13574.837	1425.786	778.175	827.716	1196.916	1243.526	10364.341	362.66	3583.705	16831.368	566.783	905.49	462.555	35792.892	645.125	313.469	2974.878	148	0.838	1410.041	1400.284
15289.197	15985.142	11688.769	20686.426	13429.423	22651.645	12118.721	18107.818	2316.93	1197.048	1237.781	778.351	856.844	643.002	563.172	14500.72	950.994	605.317	576.428	4064.201	377.173	2214.089	303.85	3820.125	23391.234	576.811	640.48	504.505	32218.526	610.947	328.742	4177.443	111	0.964	1444.464	1400.374
16095.463	17252.768	11388.125	22688.662	13618.419	24902.872	13822.24	22767.064	1825.365	1059.253	1286.662	1152.415	2064.002	725.598	676.538	13291.752	608.715	423.172	467.179	1992.454	3710.613	1416.611	303.939	3894.203	5645.791	586.381	1501.097	496.272	11048.811	1592.376	473.687	5383.297	121	0.977	1279.277	1401.541
11850.272	11977.906	9039.262	14267.308	11147.696	18129.378	10646.231	16684.255	2261.848	1231.968	2529.831	914.34	2073.543	835.656	621.167	10591.826	854.312	528.044	526.469	2538.229	1889.869	17074.948	341.053	4251.168	16912.974	511.004	2132.878	468.841	14475.452	2160.003	327.217	4819.347	113	0.981	1432.19	1401.093
15753.264	18359.532	12508.568	23505.379	14962.921	26968.605	15496.401	24162.823	1274.148	697.819	883.229	639.329	822.016	668.009	424.467	11992.39	303.964	250.047	284.663	1059.748	1735.6	12935.187	195.197	3513.871	4734.179	298.985	604.166	306.782	9163.736	1047.137	316.945	5029.917	245	0.881	409.667	1404.863
11122.613	13962.751	9757.447	18122.278	12155.224	22036.718	12053.839	18368.248	1992.402	970.597	1243.921	670.749	661.231	701.704	529.545	8970.503	416.639	318.719	261.35	2497.05	342.245	1337.09	187.236	5612.363	6259.677	321.522	432.428	314.805	4043.307	824.364	336.261	8113.895	142	0.92	447.31	1402.746
17157.938	17923.848	12145.616	22977.468	14334.723	27427.592	13869.661	22342.051	2622.028	1397.183	1275.588	1046.267	1135.833	833.382	748.438	12378.455	944.326	585.941	586.792	1641.953	1881.357	5447.707	383.121	4614.708	14720.829	486.099	1453.61	478.519	25205.131	732.808	443.875	5149.606	122	0.956	1311.689	1402.041
13425.686	14475.987	9704.524	18822.058	12033.594	23713.752	11697.511	18577.331	1772.089	886.59	938.429	994.563	2497.389	608.743	534.642	12472.583	757.786	447.666	425.862	2948.796	7615.854	1173.008	259.871	3470.841	21260.799	509.621	2586.186	475.017	6567.559	1519.29	318.047	3912.269	116	0.965	1469.319	1401.802
14642.86	14837.009	10452.142	18651.078	12757.969	23397.511	12148.398	19359.356	2121.02	1031.717	1015.096	822.359	1155.091	584.217	526.134	9845.114	1074.444	523.593	551.807	1370.76	1706.497	1524.448	304.067	3971.784	30498.574	487.827	1492.703	491.907	17332.717	976.606	302.358	4906.863	108	0.98	1461.315	1402.954
10650.781	11579.512	8515.379	15329.592	10838.083	19855.357	11372.393	18107.67	1992.79	1146.206	1053.422	940.051	808.183	737.321	700.603	9953.774	642.297	468.453	429.204	2605.262	373.116	8063.322	360.283	4720.868	3547.26	417.364	545.253	424.881	13138.795	1107.476	393.593	5853.068	122	0.918	1320.836	1406.23
12715.579	13444.637	9268.45	15164.682	10057.128	19247.395	9662.962	14996.419	1890.874	933.032	898.648	742.274	1460.895	594.607	544.454	13013.874	755.072	504.283	521.524	2634.314	4245.221	970.747	306.342	3705.441	14982.478	467.666	1045.368	452.519	4445.459	862.647	320.795	4016.133	112	0.904	1473.366	1406.58
7232.42	13297.541	9167.876	10484.804	10627.527	20280.563	10395.876	15820.124	567.342	552.27	534.344	261.484	697.454	704.934	342.464	13993.514	256.418	270.422	267.447	340.274	1011.245	21092.13	206.413	4454	2106.571	310.664	485.371	213.955	2887.938	758.664	294.667	6025.216	208	0.835	304.591	1409.606
16859.853	18440.914	13224.351	24023.409	16243.029	27828.149	16186.507	23841.456	2397.514	1372.765	1335.489	1011.709	998.815	874.973	785.994	11971.58	845.816	569.023	571.028	1411.979	914.914	1304.568	423.046	5311.819	10572.054	450.827	1236.61	454.057	19125.285	577.733	417.304	5820.955	174	0.907	1309.092	1408.782
17736.922	18344.384	13755.604	23221.464	17179.465	26982.226	17368.567	26084.728	2183.713	1252.465	1384.627	1016.92	1771.164	806.085	674.854	8329.76	806.175	519.67	479.043	1328.463	2735.652	5652.897	361.458	4993.602	10876.883	486.417	1430.395	437.375	10148.775	1738.442	324.663	5937.112	289	0.835	1391.375	1410.33
18098.151	17824.181	13415.551	22191.64	15103.271	25440.198	14267.249	22306.436	2965.356	1493.602	1540.581	999.21	1498.717	680.29	672.18	9721.048	1278.933	706.828	706.065	1150.17	1556.834	3544.406	361.804	4085.068	24624.379	505.404	1061.152	484.305	20014.34	1390.592	298.652	4194.995	129	0.954	1400.934	1405.748
16849.624	17391.805	12767.978	22305.989	15937.619	26299.766	16065.691	25111.093	2177.914	1132.965	1795.743	866.453	1843.511	861.594	575.848	10629.257	825.367	519.676	508.313	1993.068	2041.702	21219.086	313.377	3564.714	10616.081	487.066	1813.728	430.173	17576.964	1609.323	310.93	4616.23	221	0.869	1434.509	1408.722
16027.611	17320.83	12627.522	23129.313	15508.654	27889.693	15470.753	24092.367	2030.203	1095.827	1247.099	738.97	739.042	617.415	588.292	9617.172	842.293	483.099	491.078	1519.042	541.146	1246.718	325.335	4608.952	18647.055	490.518	643.352	465.072	17182.397	826.055	309.462	5568.873	149	0.955	1454.305	1407.668
13938.87	16561.354	11792.923	21399.2	14693.957	24683.654	15992.933	24043.186	2032.016	985.645	1366.504	653.627	791.443	740.494	567.674	12234.633	402.004	312.449	277.784	1807.043	479.375	963.725	188.426	5930.04	5544.553	321.542	400.352	296.755	3634.797	676.739	327.202	8859.318	179	0.942	467.031	1410.344
15534.659	17157.419	11207.343	22030.682	14234.791	26071.411	13600.657	21775.884	2216.459	1269.589	1313.709	1210.299	2406.187	912.324	785.34	14199.922	752.749	485.161	509.461	4366.571	5298.858	2042.762	339.978	4505.861	9934.52	554.655	1602.04	538.269	13542.692	1756.308	411.381	6121.06	160	0.915	1252.644	1410.925
15767.993	16001.96	11871.863	20741.103	11797.465	18863.534	11532.389	17278.736	2420.142	1142.426	1990.77	912.399	2011.146	523.157	486.957	10044.239	961.432	531.211	550.153	2185.005	2405.906	4922.535	279.76	2873.291	20151.595	540.224	2213.288	470.503	17276.797	2182.536	290.148	3652.279	118	0.981	1422.831	1408.72
13104.865	14430.039	9622.077	19365.402	12054.315	24205.895	11928.338	18796.502	1349.563	809.064	1101.01	861.703	942.517	570.943	564.367	16122.306	511.793	331.484	374.61	1991.346	2470.892	1317.881	225.445	2727.233	8543.491	523.492	1110.919	530.679	8127.806	1573.606	392.325	4527.671	220	0.833	1225.905	1413.009
14413.385	15408.6	10998.072	18811.836	11735.992	21371.105	10554.348	16322.989	1955.344	960.503	995.408	609.978	649.01	466.763	457.154	11799.546	885.32	497.585	606.528	1137.767	630.937	1707.069	316.094	2926.316	23099.428	465.08	609.957	462.904	19317.97	540.891	302.338	3190.208	153	0.921	1463.35	1410.657
12489.829	14568.728	9353.286	19758.679	11653.536	24527.971	13082.85	18210.069	1511.169	809.479	810.902	733.118	1915.159	628.058	682.718	13383.988	394.393	274.286	306.79	3062.202	2870.197	10121.927	234.488	2993.933	4835.132	362.33	956.89	310.966	12728.826	1432.727	337.087	3977.776	251	0.78	516.301	1415.954
14276.145	15455.555	10741.447	21212.133	13169.71	25403.525	13675.42	22079.586	1619.676	911.626	853.938	754.922	653.785	612.742	596.79	10189.403	559.642	381.594	400.073	2189.795	332.286	1722.955	337.795	4075.37	7493.478	389.924	486.299	416.38	17310.091	777.264	377.202	5521.317	110	0.985	1316.736	1411.2
9836.139	10220.99	7364.527	12952.64	8926.659	15555.067	8808.282	13601.49	1873.892	1108.516	1131.681	1073.852	2709.4	706.452	670.923	10250.293	787.184	533.921	557.292	2351.307	4121.223	1041.707	392.608	3205.907	10333.529	499.703	1027.714	407.819	12305.959	2166.092	420.596	3927.917	100	0.967	1368.12	1411.67
20291.749	20371.777	15225.858	25781.824	18011.427	28625.708	16845.158	25307.233	2808.868	1493.789	2160.477	952.891	1387.579	726.876	655.09	9901.091	1137.625	652.797	657.482	1306.59	2035.151	6973.309	375.794	4268.463	20508.266	565.587	1217.416	473.255	18842.013	965.626	316.218	4275.658	369	0.789	1405.093	1419.508
8967.718	11685.402	10079.407	14038.62	12749.549	15319.545	12174.298	17971.778	2176.48	1079.1	779.787	615.587	653.313	586.816	485.419	28131.097	369.397	277.681	195.742	770.988	238.706	6134.858	158.432	8382.199	1095.977	284.059	289.584	332.192	461.796	374.219	278.861	15004.359	99	0.99	600.551	1413.298
19576.858	20858.347	14047.702	25075.163	17107.429	28335.141	16536.753	24275.879	2521.096	1389.63	1319.675	1170.889	1167.456	738.846	768.432	14602.611	893.658	524.23	579.078	2366.216	2170.32	738.518	343.65	4521.227	8437.556	519.181	898.608	540.616	11023.1	987.344	421.471	7110.628	144	0.923	1237.507	1414.431
15054.251	15614.549	11535.414	19848.21	14390.008	23872.244	14376.91	22036.065	2018.69	1103.512	1372.649	770.623	772.062	626.672	574.085	11625.612	771.98	484.965	553.535	14350.647	336.061	1510.661	310.275	4636.172	14598.759	475.039	682.661	493.514	23963.199	811.763	324.717	5021.736	148	0.948	1446.858	1414.182
13698.782	16370.081	10505.907	22115.767	12937.749	25827.34	13294.645	21816.057	1135.185	614.027	676.725	658.399	1338.154	625.353	395.709	10972.4	282.212	237.82	216.392	2669.913	2887.423	808.238	175.712	3396.035	6605.463	310.369	1038.503	311.818	11881.978	1595.986	312.811	4784.088	275	0.901	418.34	1417.776
15535.642	15918.221	11406.216	20068.334	13966.834	23704.615	13899.995	20692.063	2702.651	1363.951	1234.08	1044.572	1741.365	761.519	665.112	10847.939	1006.82	589.481	580.412	2241.237	3242.772	9070.674	378.405	3119.795	9489.528	473.92	1214.906	418.856	24688.16	1171.869	403.451	3876.689	210	0.861	1359.233	1417.857
10498.827	13044.814	9134.329	18287.955	11513.781	21310.987	12325.026	18216.811	1884.69	872.05	1314.784	675.525	594.769	660.934	510.726	8990.284	405.141	311.755	216.49	2468.089	345.384	4336.632	188.491	5037.473	7301.287	318.499	426.549	296.621	5630.581	992.139	328.754	8153.491	96	1	446.479	1414.448
16996.126	17436.694	12499.929	22810.127	15627.332	28170.184	15717.722	25237.325	2208.136	1275.624	1446.142	1083.367	2357.97	901.501	702.6	9114.952	776.323	518.503	495.239	1932.655	4511.97	8477.458	372.708	3899.968	9315.043	468.12	1600.06	428.525	8637.453	1927.624	384.081	5051.3	198	0.919	1383.859	1416.293
22267.877	23038.149	17112.327	30290.97	21767.353	35508.08	22416.949	33866.657	2222.281	1168.276	1362.737	894.191	1498.593	651.529	593.209	10360.455	846.409	505.645	552.341	2986.134	1225.49	3936.016	340.299	4458.644	14938.221	469.32	1599.569	455.431	18467.626	1054.792	305.236	4898.278	282	0.845	1430.511	1421.28
15032.56	14652.625	11444.895	18214.969	13013.592	21494.902	12201.413	18252.916	3504.36	1696	1578.023	977.705	1821.111	619	588.815	11766.031	1313.922	692.174	793	1129.094	2052.296	8154.882	340.796	3357.354	9359.809	607.791	990.657	449.779	12235.508	925.254	299.246	3232.946	152	0.915	1416.947	1417.638
13355.514	14586.751	10606.031	19469.755	13412.254	24060.091	13389.281	19832.503	1978.667	1062.25	1006.79	820.846	794.948	839.179	640.7	11327.785	687.099	505.267	514.677	2805.067	550.794	14448.756	345.03	4241.898	7211.299	405.853	544.376	413.103	11412.05	939.105	359.217	5914.24	114	0.96	1327.474	1416.842
9615.327	10377.854	7580.652	13897.359	9724.215	17789.06	9860.766	15528.273	1715.512	997.488	954.236	938.489	2477.586	662.539	621.812	12403.567	624.441	449.59	476.13	1860.814	3137.302	5654.897	360.386	3478.19	5223.863	417.418	1127.414	379.874	16328.111	1220.151	425.575	3994.607	175	0.831	1344.529	1421.5
13845.109	15376.713	11105.619	20777.743	13779.028	26170.138	14937.93	23862.559	2959.05	1641.419	1444.087	1177.857	1143.889	798.767	847.862	15657.816	1077.753	638.587	659.979	2966.757	1464.025	910.633	393.138	4755.462	6279.723	547.257	801.436	544.268	12430.542	1078.508	413.026	6818.897	139	0.925	1243.018	1418.838
13463.142	13961.472	10212.243	18014.623	12747.329	20950.991	13114.924	20024.281	2144.202	1264.552	1122.446	936.006	913.609	705.341	721.235	9545.361	733.62	513.172	596.546	1557.092	893.282	1971.012	393.183	4427.798	3821.13	428.072	503.07	407.208	3437.196	608.404	435.502	5689.805	116	0.977	1333.75	1418.828
11584.421	14226.651	10560.066	17523.667	13209.718	20065.321	13631.407	26786.014	1894.051	955.018	934.549	632.132	638.025	620.027	533.925	30455.309	370.668	275.645	231.998	1412.365	258.964	4897.701	175.659	9303.017	2872.518	300.595	392.856	333.981	2451.646	654.517	306.43	18253.459	473	0.783	606.189	1424.64
10962.186	12786.944	9839.107	15945.921	11821.432	18796.385	15918.317	23808.294	2213.169	1216.542	1375.366	772.288	831.999	736.746	778.054	11381.686	515.581	355.31	331.707	1539.33	544.95	1835.937	270.603	6369.402	4006.779	361.949	498.88	316.101	3903.734	723.671	368.178	8687.523	282	0.86	453.202	1423.791
17313.172	18552.533	12155.609	23352.539	12459.412	24157.217	11358.804	18078.2	2090.669	1116.592	1128.847	1052.951	2124.984	823.582	708.565	17086.853	783.857	494.701	539.475	2743.765	4566.137	13294.221	330.783	3567.307	16814.966	499.231	1024.166	521.239	20389.427	1396.996	451.444	5283.683	163	0.923	1254.862	1420.5
15563.479	15957.058	11270.391	19429.733	14017.806	22625.87	13753.028	20922.118	2032.342	1162.839	1097.264	902.563	1104.584	696.928	674.374	8991.341	774.598	502.255	522.448	1512.236	6259.286	5374.646	358.207	4193.561	11120.121	432.725	722.721	394.982	6847.5	880.982	401.454	5020.465	109	0.989	1372.583	1420.225
20056.753	20794.664	14793.53	27201.565	17844.681	31074.529	18143.847	27950.286	2149.631	1100.851	1377.524	749.681	830.605	647.222	552.984	12979.759	829.912	543.244	580.443	12127.291	323.896	1789.246	313.492	3987.459	21406.635	491.895	935.061	501.661	24057.065	724.955	319.732	4848.874	296	0.834	1447.618	1427.713
12958.332	13351.612	9171.823	16302.765	11182.635	20709.169	11046.182	17450.734	1846.03	947.63	2379.422	676.975	656.783	570.176	495.896	12520.652	760.191	436.416	492.513	3377.93	308.221	1247.15	282.565	3580.519	18330.937	526.894	1352.076	432.763	24202.421	1198.814	330.177	5563.893	137	0.912	1458.412	1423.982
14239.237	14631.844	10416.549	19404.959	12771.515	23357.526	12863.308	20916.972	1999.648	1138.927	1114.267	967.742	2193.782	755.388	644.629	11030.553	736.8	494.138	489.802	2450.175	8147.338	6796.318	345.506	3872.3	9632.166	439.158	1479.369	408.024	6987.855	1354.872	379.93	4571.006	150	0.946	1377.84	1424.54
11324.178	13515.713	9056.829	19080.988	10935.54	23191.543	11362.752	18376.859	2003.516	1033.359	1020.011	717.44	2030.89	756.407	544.222	14056.578	512.543	342.85	415.434	2126.729	1735.034	8866.216	217.395	2987.504	5984.341	624.622	909.327	360.919	59208.016	974.955	321.94	3569.189	107	0.989	401.164	1423.836
10274.501	12177.372	8514.674	15638.576	10360.935	18917.831	11401.853	16481.616	1980.366	1177.529	1051.55	765.019	890.078	725.065	675.519	8304.034	489.126	352.865	381.252	774.041	977.875	643.486	248.257	4353.173	5532.827	365.659	647.061	326.577	2890.513	461.177	361.012	4541.683	104	0.974	443.76	1424.269
9380.259	10737.327	7308.025	14267.928	8988.414	18034.707	9422.844	15776.329	1082.119	623.697	639.17	510.161	690.745	527.999	399.152	9066.837	274.129	233.674	245.483	740.826	2419.049	678.626	176.277	2882.34	3388.907	299.598	512.634	287.669	3625.866	848.43	316.079	3693.889	117	0.973	425.603	1424.859
12721.135	13451.019	9671.778	18789.293	12089.485	22759.362	12908.12	21211.246	1275.8	688.394	866.771	725.266	2109.437	522.846	436.248	10508.705	406.114	306.403	325.047	1896.971	4583.547	1494.141	273.974	2461.655	3726.21	393.232	1034.169	382.048	12346.903	1196.047	369.499	3472.351	122	0.997	1386.91	1424.844
11466.192	12075.8	8314.757	16420.821	10286.396	18124.949	10555.144	16360.58	2017.401	1169.035	1181.623	953.553	969.932	805.049	811.547	14867.041	810.063	469.049	508.611	772.594	1853.298	8636.84	393.801	3381.709	9255.215	449.81	607.499	468.51	19974.971	573.215	429.737	4705.835	109	0.976	1264.986	1425.665
15992.019	17021.042	12153.235	22127.152	15112.205	26273.256	15416.857	22942.048	1852.313	993.406	1127.43	841.374	1053.926	636.197	589.642	12108.948	700.662	479.243	503.887	2645.01	1367.359	1472.926	335.993	3583.151	13547.652	433.213	950.299	395.253	10663.497	840.538	360.972	5245.137	291	0.795	1327.242	1432.033
24769.984	25478.035	18525.127	32638.192	22158.672	36374.945	22185.74	33451.065	2367.576	1216.276	1367.956	774.077	841.099	642.783	577.199	11299.695	939.839	539.929	600.637	13931.037	328.149	1576.039	339.902	4409.123	21249.843	488.935	730.258	491.088	17434.658	449.631	316.91	4755.172	159	0.933	1439.783	1427.204
14152.62	16908.909	11058.786	22243.098	13648.348	27067.049	13774.515	22197.841	1315.566	706.914	994.504	586.92	964.739	778.961	451.7	12196.755	340.1	263.33	289.62	1253.9	1131.415	21971.779	179.759	3203.1	4514.402	401.495	768.378	331.524	15214.8	1090.072	318.909	4947.806	258	0.848	394.95	1431.581
12424.775	12724.334	9388.981	17305.599	11728.327	21064.656	12053.763	19364.482	2225.144	1343.943	1223.145	1030.812	1171.728	702.57	745.209	8773.226	790.732	535.383	622.768	1514.872	1070.884	826.018	405.79	4173.843	2299.533	445.2	738.9	407.167	4539.234	697.841	540.288	5314.89	106	0.98	1334.783	1427.142
18037.824	18182.768	13318.445	22751.603	15850.234	25647.782	15863.586	24437.406	2150.912	1155.363	1333.959	959.051	2526.663	642.197	565.491	10407.785	740.647	490.709	461.911	3756.53	2902.45	1599.336	318.751	4523.939	15929.763	472.026	2017.167	447.918	16165.885	1468.617	301.646	5011.74	199	0.895	1420.068	1429.882
14960.648	14868.664	11202.957	19676.528	12759.797	22533.269	11574.717	17180.09	4171.612	1713.862	1467.248	918.243	1103.229	807.934	606.442	13844.575	1944.157	795.598	828.679	1122.233	838.291	26726.786	339.383	2265.02	20263.886	522.093	599.658	386.425	34124.662	551.592	370.658	2796.881	163	0.932	1360.782	1430.181
17731.327	18051.555	13252.167	22306.691	15580.815	25591.306	14884.365	22984.267	2243.501	1198.247	1666.066	961.336	2087.576	672.175	606.899	9270.292	915.53	527.214	502.736	2027.565	3035.529	1551.684	326.737	4492.174	23236.915	520.956	1727.933	466.428	12926.784	1670.605	300.596	5154.558	173	0.889	1412.777	1431.303
10152.278	12155.218	8480.701	15827.758	10558.134	19306.837	15179.665	16913.074	1882.189	1050.799	1100.253	706.104	729.75	642.072	902.44	8888.708	476.206	310.141	332.627	1524.67	356.239	480.1	299	5759.462	6321.233	352.806	474.119	310.212	5642.151	653.15	402.694	6006.029	127	0.955	482.61	1429.815
10378.684	12437.823	7995.478	17316.119	10087.611	20526.549	10727.619	17767.676	1168.202	676.75	681.954	676.543	1531.651	596.998	436.596	12028.765	306.622	263.076	258.204	3055.23	3891.931	617.471	184.319	3016.762	3201.186	308.075	808.441	309.219	3157.021	1089.073	325.088	4415.751	170	0.907	438.176	1432.418
20838.776	21532.972	15768.804	28038.054	18713.269	32303.608	18544.657	28684.974	2250.748	1183.228	1257.399	792.197	845.307	755.297	574.413	11788.892	878.966	548.814	532.651	12377.282	357.12	2609.734	309.829	5101.272	24230.155	476.996	2183.481	504.853	20797.873	793.301	312.843	5758.804	200	0.899	1428.775	1433.285
10645.147	13082.744	9524.025	16826.228	11713.168	19511.145	17707.473	19724.811	1901.299	925.414	925.565	630.88	640.537	665.462	856.703	23984.719	388.869	285.19	255.387	1819.895	403.267	10412.18	293.147	8270.094	4132.412	305.909	429.126	311.276	13029.436	694.484	403.526	14982.767	291	0.872	621.129	1436.07
15938.94	16187.246	11947.951	20992.588	13737.798	23952.643	13593.469	20759.119	2299.345	1178.659	2627.291	855.684	1085.306	633.599	557.426	11374.611	871.381	518.549	512.758	1783.136	1733.406	2328.226	338.779	3931.602	15655.426	505.92	1072.379	417.986	19131.997	1028.618	308.958	4323.864	224	0.806	1402.371	1437.33
10953.178	13155.913	8828.011	17548.952	10988.401	20831.749	11208.335	17935.776	1524.494	815.65	1199.454	666.139	1074.113	728.14	493.91	11982.604	373.929	297.773	306.373	1509.412	2925.271	16908.087	209.547	3431.826	6760.708	335.489	794.451	320.986	4184.125	1097.266	335.689	4744.226	177	0.871	417.624	1435.669
12152.656	13943.37	9834.238	17394.907	12248.638	20929.929	12690.072	19012.457	1918.453	1156.079	1083.699	785.881	1194.562	721.468	710.374	8870.853	491.337	345.832	376.279	1672.279	2038.103	626.251	259.797	4515.734	2783.672	353.774	606.381	316.764	4700.988	627.441	361.6	5517.632	197	0.897	458.109	1435.855
15831.052	16651.479	12173.517	21897.694	14447.171	25989.115	14566.698	22801.003	2105.6	1105.154	1157.13	742.773	759.594	664.389	559.347	12333.649	812.339	510.026	542.513	12650.025	326.791	2177.732	329.487	4577.641	16394.548	455.252	1654.222	468.44	17324.081	725.005	330.951	5437.225	197	0.859	1436.886	1437.338
12792.07	14845.027	9684.358	19490.726	11929.642	22912.613	11930.225	17940.018	1943.549	983.114	1040.441	743.096	1202.572	779.301	620.339	11747.614	512.84	328.292	389.616	1414.941	2644.5	7256.385	239.542	2947.898	9861.057	372.177	731.63	325.575	14948.517	1081.676	345.681	4076.956	183	0.889	521.768	1439.09
9970.153	12451.488	8087.056	16932.275	10188.175	20543.214	10254.59	16672.501	1241.589	664.275	751.359	607.663	894.598	725.665	396.8	12136.05	279.516	251.404	217.065	1970.123	2037.306	13558.602	186.251	3547.931	4834.49	311.678	692.427	308.01	8107.682	1437.683	315.785	5432.572	116	0.888	428.621	1439.276
16036.253	16880.496	12237.297	22062.353	14987.835	26289.814	14932.855	23274.237	2092.666	1059.665	1546.431	873.05	2075.474	606.047	516.669	10519.229	804.063	483.811	458.002	6240.499	2907.201	1544.007	294.386	3827.685	16335.192	465.006	1397.282	440.32	14200.678	1621.393	307.274	4658.515	192	0.932	1414.156	1441.484
10811.418	11480.749	8084.01	14732.166	9907.942	19935.95	8819.657	13249.238	1868.514	877.764	902.734	503.491	592.485	634.352	413.044	14479.989	857.15	545.423	700.412	923.252	274.139	3320.018	307.925	2340.151	24530.89	413.388	605.36	447.704	15135.622	849.68	307.472	2547.742	148	0.847	1447.318	1441.831
19244.643	20083.204	14335.831	26242.264	17685.815	29960.129	16210.942	25137.174	2174.577	1100.952	1161.83	737.147	1436.323	584.576	474.029	12168.151	820.305	482.377	515.845	3482.38	2193.344	3560.374	285.33	3498.424	17257.847	492.8	1034.512	405.243	17937.237	867.269	290.243	4662.913	435	0.675	1419.077	1451.944
7701.798	9414.416	6829.386	12334.251	8092.222	15753.734	7797.357	11543.385	1700.743	951.713	1122.961	713.919	825.924	973.214	570.393	16063.314	441.725	330.919	392.818	1020.079	650.998	51518.989	220.655	2945.83	1716.339	327.142	493.401	355.288	6713.603	1151.832	365.811	4268.562	104	0.974	385.087	1444.452
11577.483	13781.124	8818.756	18023.725	10965.154	21828.816	10890.571	17958.19	1047.704	580.386	749.728	625.73	1395.935	673.115	381.839	12474.048	249.246	228.114	221.002	2426.512	2626.718	4436.39	173.356	2916.508	3764.834	325.609	1003.498	310.954	14029.545	1616.985	296.202	4313.955	129	0.97	426.136	1446.516
11640.719	13818.296	9826.451	18470.833	12158.236	21730.564	16956.861	18156.202	2220.629	1282.076	1196.383	781.949	901.528	780.984	958.03	9029.067	546.821	350.024	378.249	910.5	560.081	549.688	317.317	6168.776	4773.161	365.786	574.319	307.148	9127.854	484.84	390.132	6444.373	117	0.944	485.363	1446.115
9604.91	9994.409	6787.191	12282.192	7512.173	14085.51	7024.062	10794.688	1554.138	784.326	801.075	754.393	2167.134	485.815	441.621	14476.251	607.611	367.899	388.691	1926.866	7481.808	946.781	259.244	1974.629	12292.968	387.333	1147.897	347.329	3473.717	816.92	351.681	2146.085	104	0.974	1379.856	1446.933
10022.877	10214.674	7648.165	12727.973	9004.526	15647.659	8257.717	11864.211	2702.878	1324.702	1210.275	811.894	1060.371	676.27	563.789	13895.309	1064.383	604.033	745.512	1323.098	1189.866	12780.169	340.175	2365.202	9086.579	574.351	631.045	388.134	44894.886	621.858	382.386	2836.548	101	0.977	1351.351	1447.827
11206.604	12036.9	8832.672	15697.497	10653.903	19399.766	10547.027	15858.689	1833.578	970.794	899.374	813.106	907.288	597.162	562.647	14312.884	702.552	459.479	515.855	1761.31	1304.853	1069.473	307.074	3506.831	13137.779	430.221	945.684	362.524	17800.409	1188.052	364.436	5225.723	132	0.954	1327.697	1449.818
15678.668	15647.471	10743.436	19066.919	15282.734	24103.91	11626.08	17670.459	1850.456	925.038	1111.963	633.176	983.293	645.506	480.091	12440.605	723.448	425.662	448.939	2911.343	581.041	6477.645	257.695	3796.209	18658.99	442.395	791.8	408.097	20416.276	1098.492	287.305	5521.621	210	0.899	1437.852	1453.71
11319.175	13037.39	9134.277	16111.885	11213.851	19994.131	14660.01	17697.757	1937.391	1115.373	1080.326	682.669	784.705	713.309	719.705	9892.958	498.769	306.358	351.685	1107.741	391.674	508.389	253.191	4954.521	6245.179	348.751	512.453	305.616	6218.007	507.091	343.86	6178.962	109	0.989	484.674	1452.592
12429.901	12580.861	9212.64	16210.664	10997.461	19487.366	11041.094	16754.62	2367.234	1248.724	1219.91	887.436	1408.66	668.899	664.154	11715.316	890.938	547.226	622.929	1717.872	3421.001	2963.18	367.21	3132.167	13491.794	459.136	790.699	383.15	13868.889	869.65	486.147	3998.183	135	0.934	1355.833	1454.678
15272.356	16001.579	11110.945	20445.559	14030.843	25684.216	14256.154	22639.489	2352.24	1256.861	1353.648	1098.176	2580.565	901.105	710.603	11703.85	904.013	561.38	586.46	2505.033	3719.468	8011.512	368.024	4376.828	16782.539	600.454	1897.271	409.122	13116.204	2299.558	355.078	5844.659	256	0.829	1340.41	1456.309
15930.872	16725.827	12645.321	22614.703	13668.658	24021.688	11278.816	16601.987	3471.647	1629.098	1462.584	855.251	1599.617	560.965	427.177	14493.986	1373.738	719.504	858.081	1661.1	3192.511	9252.932	265.377	1824.377	15557.97	512.726	1538.296	414.078	22189.441	717.934	285.223	2181.699	106	0.98	1408.849	1454.858
8583.374	9970.663	6735.662	13647.476	8253.029	16301.645	7896.903	12123.618	1377.58	734.736	971.363	602.489	779.24	488.116	468.117	14089.557	419.941	312.509	325.935	824.611	917.643	722.254	189.715	1996.162	7663.907	352.312	611.107	340.816	4268.207	738.704	318.534	2757.917	111	0.952	395.716	1459.554
14918.377	15290.272	11432.438	20193.998	12081.709	22140.387	11858.99	18106.142	2432.161	1301.848	1190.504	809.242	947.535	659.313	567.455	15484.795	901.952	537.405	619.703	988.694	673.995	939.312	330.793	5256.895	15139.269	635.221	688.662	399.408	11071.165	478.164	289.169	4528.152	143	0.916	1422.129	1460.437
20094.174	20711.32	14546.827	26884.556	17910.904	31882.389	18590.511	29039.625	2215.425	1185.518	1203.673	921.895	1691.064	764.952	660.603	11487.08	813.406	541.374	533.356	2707.319	2426.003	5464.016	355.078	3768.96	12603.406	434.261	1023.892	372.864	20858.403	1159.299	444.915	5006.663	259	0.906	1348.234	1465.129
8060.856	9562.149	6576.381	12883.673	10677.169	16015.854	7940.944	12135.721	1131.745	546.312	566.572	466.672	1204.389	841.225	360.115	11442.786	267.522	209.688	221.857	1149.598	1574.798	50906.043	152.811	2446.462	2871.403	279.839	450.253	321.634	10247.092	1149.932	296.897	4357.965	96	1	584.229	1463.771
18468.19	19714.381	14001.441	26747.062	17330.771	31163.957	17545.815	27424.927	2289.223	1121.211	1111.266	876.774	1664.811	985.402	601.498	12498.223	760.576	609.306	517.605	6386.231	2999.268	29738.85	302.106	3562.415	11026.923	427.442	1167.541	391.231	7644.181	1607.897	322.581	5577.077	131	0.931	1337.775	1464.256
11398.221	13115.032	9109.15	17011.673	10985.267	23593.495	10095.493	17177.116	2027.042	1110.264	1267.866	716.311	843.932	653.671	554.039	12779.134	555.559	350.712	431.429	1061.693	895.454	1933.458	216.877	3107.212	10607.121	392.447	722	336.881	8149.074	877.326	306.872	4688.79	187	0.899	520.666	1466.912
11718.177	13970.01	8453.391	18121.034	10636.476	20509.378	9609.593	15792.303	937.535	437.9	433.562	397.486	531.93	401.07	271.312	11163.922	248.786	202.507	216.506	1067.326	17898.842	6130.752	133.385	2141.253	5280.624	274.585	321.395	308.077	2905.592	659.131	296.727	2639.403	190	0.914	451.542	1469.584
9660.384	11380.027	7881.955	14546.46	9628.045	16942.162	9657.725	14655.255	1308.927	747.995	837.173	613.091	865.816	506.486	452.075	9730.777	337.569	253.361	272.237	750.088	1762.582	2232.765	179.259	2714.961	3937.114	335.388	691.779	319.981	4343.491	1028.071	294.363	4241.485	110	0.955	576.164	1469.855
13547.241	14351.584	10194.433	20017.591	12819.348	24002.297	12018.911	17929.315	2112.644	803.691	806.267	647.386	1025.805	649.767	480.224	12291.832	703.144	475.705	396.258	5058.843	4232.994	9015.515	275.034	2599.436	11359.942	429.237	839.909	345.602	6887.059	1018.608	371.524	4067.109	116	0.965	1332.043	1470.595
17365.101	17651.016	11801.837	22417.947	14153.233	25540.478	14303.839	22921.625	1805.808	908.324	925.792	730.26	1047.783	665.079	511.415	12423.25	563.52	432.895	338.212	4567.694	1746.299	4805.09	275.581	3543.627	7578.227	407.302	936.682	344.64	13366.701	1135.743	333.171	5834.294	104	0.974	1337.144	1473.327
16918.761	17626.641	12355.553	23192.109	14184.421	25051.606	13825.243	21994.582	2007.545	1082.882	1181.397	790.703	1064.668	642.435	598.254	9757.611	696.811	459.138	390.85	1579.344	930.489	1506.023	313.338	4033.27	10121.95	410.386	844.217	356.195	7961.033	1039.9	375.963	6019.931	103	1	1344.5	1473.267
7951.448	9401.736	5892.987	11998.835	7456.553	15638.938	7119.835	11160.775	1178.314	549.992	780.919	554.099	1391.364	431.642	382.621	11707.206	286.562	216.083	219.121	1362.898	1978.659	1574.373	160.479	2151.338	7436.583	298.644	901.606	306.948	5778.142	952.808	297.153	3497.939	102	0.955	590.931	1475.422
14940.597	15175.718	10615.678	19101.08	13120.399	24143.419	13457.726	21775.357	1942.63	1072.968	1136.791	776.356	1004.057	627.332	603.196	9670.014	693.853	437.662	418.419	1480.669	1509.45	1139.066	339.187	3955.844	8592.699	410.016	892.735	362.113	13007.128	925.564	378.748	5969.327	109	0.989	1350.39	1476.124
18208.382	18846.275	12975.421	23937.213	16361.698	29484.907	16429.696	24965.759	1937.638	1112.627	1227.146	799.268	796.819	691.008	640.432	10277.738	725.655	471.65	529.155	1810.853	465.848	729.637	348.787	3477.404	12682.275	466.086	939.362	362.991	10377.803	1163.959	411.455	5387.964	120	0.952	1361.792	1476.117
18541.964	19498.942	14007.177	23421.315	17405.005	25965.678	18686.434	25300.135	1051.679	612.316	613.764	432.624	643.961	510.229	424.547	15523.287	388.304	279.566	303.839	528.327	35431.332	1132.873	237.762	4504.448	2876.414	345.868	322.072	319.573	409.654	300.068	297.878	6311.654	177	0.978	1436.15	1479.879
19298.309	20518.954	13939.627	26614.185	17096.803	30162.485	17576.534	27362.69	1682.897	911.122	945.485	851.191	1854.754	625.607	557.952	12530.391	560.644	382.213	368.006	1878.281	3677.549	1152.307	312.183	3801.657	7119.859	400.422	1335.64	339.518	14611.501	1296.221	338.993	5898.408	288	0.792	1342.747	1483.125
24908.445	25555.859	17568.297	32845.631	21196.219	37273.646	22244.461	33540.816	1904.423	987.516	1052.219	770.284	1002.458	698.132	588.043	11078.754	698.355	431.393	446.468	1994.78	2031.865	3025.369	340.112	3844.384	14688.664	407.696	1082.447	354.209	14970.751	1141.679	406.168	6073.46	235	0.88	1359.611	1483.006
11526.706	12761.989	8927.039	15935.444	10942.273	18406.747	10708.756	15753.553	1491.684	856.104	935.922	636.807	1302.531	554.948	541.179	12545.821	434.865	300.242	368.616	942.664	1653.728	401.03	219.853	2262.714	1757.472	319.813	509.125	313.78	8586.507	545.108	331.701	3187.124	108	0.998	416.852	1486.852
15383.535	16244.857	10341.325	22092.702	12442.139	25352.027	12132.59	20341.379	1188.514	593.82	613.016	867.891	2617.308	537.112	411.774	15885.527	388.212	280.539	280.912	2801.412	6449.26	752.213	224.957	2674.196	9001.512	381.308	1862.306	316.609	6290.734	1996.176	304.589	3997.354	128	1	1332.125	1487.359
17318.699	18540.737	13017.74	24444.443	15649.879	29184.049	16198.367	25004.21	2077.63	1149.71	1121.024	844.394	918.765	643.412	633.058	15804.146	818.442	505.116	592.417	1595.749	1249.185	4056.203	360.939	3629.082	11154.441	404.268	853.238	349.994	16966.02	805.773	428.548	5257.774	342	0.801	1369.263	1494.465
17057.779	18535.922	13180.977	24877.807	16500.283	28877.584	17046.748	26480.076	1514.922	855.918	886.789	674.822	811.862	657.199	506.609	13715.857	545.65	360.848	383.278	1456.48	2064.298	8860.473	289.864	3418.849	9356.578	382.946	1012.283	316.475	17947.304	872.429	404.889	5767.879	216	0.867	1354.273	1491.213
17075.766	17255.8	11157.093	21872.823	12796.971	22138.058	9758.194	16146.645	1644.826	800.055	746.043	770.334	1224.676	441.409	371.792	13823.081	645.594	396.91	407.735	1645.817	2638.731	846.174	202.811	2127.176	23027.188	411.439	914.637	345.698	6041.046	988.927	272.506	3196.661	130	0.924	1323.262	1490.238
11474.884	12545.341	9477.166	15895.993	10395.375	17410.142	10174.876	14928.446	2169.696	1150.725	1091.658	758.551	670.364	705.195	574.413	15541.793	680.074	474.691	492.724	2122.375	336.572	2423.519	306.547	3134.11	6889.785	356.65	729.996	342.371	12022.908	1228.237	413.773	5392.918	108	1	1384.5	1493
10099.416	11494.04	8535.661	14538.661	11760.234	17319.826	9120.483	13076.7	2869.353	1605.004	1630.545	930.852	1770.35	763.109	812.318	13899.151	807.364	489.952	663.906	714.089	1505.084	714.975	333.101	2930.483	4331.273	416.17	569.157	366.272	6977.906	467.787	392.108	3943.631	105	0.984	455.69	1510.481
15294.282	17610.651	10669.385	23043.99	15668.435	22760.091	12397.612	19390.042	1227.373	598.344	588.698	598.378	1169.677	586.187	380.986	17891.659	381.619	272.094	266.737	2281.007	3678.921	765.962	161.456	2679.016	15900.849	342.447	706.492	305.448	6988.379	1293.281	284.118	4741.053	191	0.87	719.223	1528.846
[truncated: 18 more rows]
