# Supplementary material for: Highly multiplexed immunofluorescence imaging of human tissues and tumors using t-CyCIF and conventional optical microscopes
Source: eLife. 2018 Jul 11;7:e31657. doi: 10.7554/eLife.31657 (PMC6075866; doi:10.7554/eLife.31657)
Supplement: Figure 10—source data 1. [file elife-31657-fig10-data1.zip › TMA19n.csv]

Hoechst2	Hoechst3	Hoechst4	Hoechst5	Hoechst6	Hoechst7	Hoechst8	Hoechst9	pAKT	Ki67	pERK	EGFR	E_Cadherin	PCNA	MET	MitoTacker	A555	pCTD2	CD45	VEGFR	Keratin	PD_L1_PE	CD4	ActinRed	hmC	p21	pS6_235	HER2	Vimentin	Catenin	NGFR	HCSred	Area	Circ	X	Y
17758.891	18107.624	12200.008	18284.571	12081.932	18133.99	9227.702	12979.465	1406.53	593.094	507.679	429.698	666.755	813.98	295.364	15036.929	430.972	335.221	2697.234	1077.226	757.578	12005.551	226.208	4915.126	9861.701	295.949	427.15	280.224	9912.9	570.165	292.569	6627.406	99	1	797.864	168.894
29928.562	29850.174	20687.701	31282.853	18693.378	28407.168	13521.158	19833.613	1460.396	589.823	489.057	456.796	461.293	1060.816	304.707	14190.823	421.075	368.241	598.694	2267.889	386.851	784.04	266.24	2880.052	16705.833	299.956	336.007	280.666	12495.695	1098.006	334.077	4985.909	101	0.977	791.173	178.203
16094.019	16978.012	12419.927	16770.035	9940.563	16390.741	8144.975	12022.402	1499.53	687.75	683.484	561.184	559.974	872.458	436.72	9199.935	360.689	268.737	363.078	1480.692	431.643	544.892	204.324	2645.879	7793.951	327.706	330.451	302.385	4956.482	568.481	303.987	4899.006	108	0.98	1014.667	183.056
26070.852	28020.1	18173.416	30237.844	20283.128	30324.464	15194.947	20370.025	1380.393	767.876	490.264	455.486	528.263	2269.023	332.413	10893.943	378.48	317.776	334.989	1964.295	321.707	1461.248	303.376	3030.112	11795.122	338.842	609.151	299.193	22506.105	602.896	296.285	5616.296	171	0.823	741.05	187.81
15078.4	15528.722	13553.727	17983.869	11622.351	22785.75	12727.698	19365.224	1552.783	630.188	584.622	545.507	554.356	1142.842	338.931	11421.573	284.669	240.884	392.432	2413.088	448.638	5523.317	170.038	7612.571	6797.448	315.979	381.953	275.574	11492.444	812.428	317.671	11677.736	122	0.857	1047.943	188.443
21171.748	19997.815	17393.925	23446.279	13161.487	25617.238	12628.538	18148.179	1683.697	858.374	760.268	667.113	703.778	908.558	371.624	13996.62	373.442	318.549	413.413	10774.79	447.722	816.174	231.648	2902.281	11324.387	359.419	384.062	315.786	5383.752	610.513	288.401	4992.999	128	0.936	1030.453	189.805
27095.901	30245.217	19869.364	32103.61	23942.953	34235.716	18461.129	26127.948	1411.258	622.31	508.936	478.326	613.227	1676.908	364.133	8480.336	393.03	334.273	299.091	4870.795	535.169	2612.138	259.205	3867.642	13704.967	300.905	321.447	292.068	23825.354	768.253	288.985	7210.067	137	0.926	760.653	192.967
26505.661	29112.749	17670.612	27859.683	19628.882	28277.62	14824.364	20513.652	1777.108	886.072	668.295	678.816	863.851	1430.686	455.927	10506.543	532.825	415.177	417.589	1919.756	2194.387	848.868	278.531	4083.001	14215.458	320.335	377.092	300.103	7840.366	999.985	336.222	5586.032	105	0.953	784.462	191.852
20925.894	21368.655	14871.406	24101.819	13602.009	22586.895	10961.069	16222.888	1490.065	1996.515	397.926	4023.58	2526.854	7889.79	361.376	10965.338	348.121	364.686	194.536	1293.445	26217.608	882.747	171.084	3320.53	9172.165	314.816	300.014	282.123	128.272	1470.688	329.641	5172.469	102	0.987	882.333	191.539
13736.982	14282.475	11660.348	17455.249	11011.592	20117.254	10063.133	15329.555	1155.298	460	456.578	842.762	2998.485	1409.97	545.507	9591.342	290.991	205.265	219.936	1390.211	3414.315	696.526	231.845	3625.719	5797.482	308.012	284.708	286.333	3679.257	1512.482	336.013	5609.957	122	0.945	1008.057	194.172
24781.285	26148.709	18038.498	29819.694	19043.025	31163.682	16601.946	24333.373	1403.475	611.272	508.82	694.448	2408.814	1522.09	348.59	10062.337	375.64	326.161	288.526	6221.997	2284.632	999.296	298.352	4020.386	9312.597	310.779	300.385	292.02	19511.556	1431.227	286.454	6816.473	155	0.816	769.739	195.545
15033.202	15394.935	10866.04	18017.476	11111.653	18570.426	9026.295	13570.032	1016.277	1173.69	458.082	3653.089	4228.578	10224.705	354.867	10040.581	292.625	501.295	197.899	861.664	27792.301	820.081	176.399	3269.847	6249.356	697.266	312.864	272.649	101.976	2087.911	344.434	4956.817	99	0.99	846.025	195.732
19420.198	19859.744	10604.351	23693.345	14151.397	24420.96	11806.403	17602.635	1198.601	1031.407	332.643	3241.102	2812.027	20879.654	308.396	8447.622	330.472	320.993	190.5	1112.902	27410.496	767.269	156.872	2938.214	7712.896	295.915	284.8	293.917	164.039	1391.049	320.997	4594.904	155	0.947	895.661	198.932
16791.696	16663.489	11785.286	19455.658	12088.221	19570.619	9453.2	13610.708	1111.555	1397.345	434.138	2917.538	4954.285	8689.624	354.012	9989.195	309.294	541.728	188.774	905.58	23868.017	868.494	152.298	3043.593	7356.445	616.205	304.694	264.087	105.79	2681.823	322.537	4810.543	102	1	828	196.794
19895.83	20401.543	14847.517	24497.085	14831.848	25403.226	12578.115	17453.898	1148.247	704.112	478.208	3710.517	3929.942	13766.575	353.152	10199.594	320.283	287.721	217.129	841.937	22307.204	998.359	174.094	3030.309	8773.961	450.829	319.574	271.131	134.767	2342.457	292.446	4789.013	135	0.999	862.389	198.9
19545.593	22695.732	14183.772	24662.851	19149.731	27452.533	14749.795	21058.081	1539.798	637.19	523.905	1170.239	3525.636	1856.287	445.953	9333.557	357.257	320.885	178.166	2443.42	3542.967	1384.952	182.842	4326.317	5769.421	321.778	320.252	282.837	11425.494	2626.399	266.523	7494.532	116	0.909	754.776	200.672
13988.961	15182.613	11655.456	21038.106	12544.433	22595.338	12116.245	18581.899	1411.65	1396.458	415.677	4006.501	3816.731	6402.481	379.573	7987.869	309.269	197.262	214.788	822.826	20659.619	698.186	163.865	3382.395	5192.171	307.736	290.155	247.267	413.828	2771.896	266.184	5373.063	109	0.976	934.665	200.115
15036.81	15982.57	12669.082	18813.867	11781.515	21391.745	10276.539	15709.598	1244.149	731.899	421.411	2712.685	2933.833	20379.707	368.908	10425.51	266.564	240.418	183.573	1502.362	16266.055	1233.631	159.734	3025.968	5202.7	304.822	327.07	282.52	1573.754	1558.293	285.486	5182.902	120	0.903	988.675	200.692
16169.199	17596.243	11806.505	19495.208	13868.931	21356.657	11053.356	16710.199	1431.467	1754.345	461.381	3132.148	4667.57	14179.622	414.353	10323.41	313.438	484.319	164.564	1051.625	23459.116	825.567	160.394	3655.325	5831.022	556.094	296.108	271.961	115.336	2449.822	340.481	5827.988	168	0.875	812.196	204.905
13638.312	16348.47	15153.447	17158.944	11378.285	25389.677	11335.137	16234.401	1015.154	1040.453	383.571	4584.912	4159.059	21826.165	287.789	8043.228	291.923	228.395	196.111	1188.465	29112.889	690.037	151.323	2446.561	4437.364	272.696	304.984	282.248	519.759	1180.118	296.565	4003.131	137	0.937	910.953	204.339
25128.211	26368.933	22516.041	31173.417	21675.96	35109.568	20453.827	30253.438	1972.791	608.001	559.128	483.58	552.441	2286.901	356.027	8978.477	257.203	218.06	297.46	2451.577	356.448	14592.697	202.779	4200.373	11361.926	322.759	460.974	272.46	12867.668	716.597	298.17	8063.937	223	0.835	1047.303	204.074
18468.366	19002.721	15045.014	21802.433	13209.618	24991.622	12658.565	17965.702	1327.712	831.146	573.697	649.686	924.025	1679.677	357.372	10229.066	220.442	208.999	241.561	1776.406	793.663	718.913	142.442	2959.917	7023.379	401.54	514.595	307.809	7835.908	1039.862	331.136	6199.699	166	0.845	1099.187	205.386
20630.993	22055.607	16922.637	23998.083	16431.276	23184.38	11569.609	16416.472	1234.411	533.145	585.51	564.186	585.824	1000.994	331.25	9918.953	206.319	200.071	239.507	2351.247	359.15	658.336	149.555	2560.387	7896.073	422.952	438.407	301.097	18159.178	1599.925	331.531	5887.196	116	0.977	1112.172	203.75
11796.524	12972.959	11056.595	16005.818	11008.517	19397.734	10415.507	16139.106	1202.9	524.275	518.32	534.91	502.893	1853.564	315.751	9135.695	208.547	175.287	245.513	2099.115	278.47	5428.363	144.118	3421.403	3558.479	344.337	366.425	290.423	3681.776	1820.187	310.681	8133.413	112	0.973	1068.366	204.607
26670.299	28921.802	19905.073	31861.796	22846.74	33956.318	17873.231	25887.378	1514.399	667.234	522.179	1292.382	4697.998	1709.011	440.405	8942.005	400.76	306.144	248.138	2187.16	5350.205	819.559	194.63	4350.988	9282.239	318.417	336.763	280.439	1528.879	3547.878	271.928	7275.88	107	0.958	762.145	205.659
15892.639	16892.432	13546.856	20145.61	13006.377	24325.784	12232.324	19009.292	1301.623	598.113	454.362	2796.569	2809.058	9530.769	394.059	9819.063	298.284	211.021	187.917	1647.112	14008.734	874.626	159.34	3471.682	5330.425	348.287	332.089	285.387	1850.756	1911.683	271.219	5941.83	140	0.887	1002.714	207.764
16537.85	17554.727	14282.992	20762.218	13883.541	23212.693	11316.712	16264.652	1509.34	509.676	401.89	3897.601	3211.322	7012.455	359.866	9812.262	278.999	216.622	168.289	1003.213	19242.686	1175.534	150.539	2873.062	8101.689	487.118	294.351	286.434	1142.857	1733.533	270.112	4740.736	98	0.98	987.459	210.041
23581.808	26847.925	20496.038	28510.069	18929.717	25714.954	13618.479	18854.656	1204.058	472.596	512.481	446.554	509.184	1124.574	303.985	8770.276	209.145	191.083	273.516	1890.032	290.116	1562.62	143.832	2747.988	10222.681	344.588	403.154	285.045	4757.727	1436.038	307.405	6234.826	131	0.921	1072.729	211.447
24006.891	25417.923	17182.142	27551.577	19015.881	29114.147	15180.008	19963.696	1256.129	533.037	434.635	846.939	3906.044	1451.859	355.516	10191.421	366.092	294.986	249.979	2592.462	5302.81	868.379	168.121	3211.046	12395.82	322.737	296.892	267.487	3637.621	2863.096	258.925	5677.737	139	0.925	760.622	212.579
26367.846	28313.029	23930.913	33441.152	24223.164	33156.885	18746.292	25273.92	1417.049	738.407	706.336	594.225	679.453	1210.392	375.325	7810.616	302.419	258.776	316.426	3224.377	378.021	6392.224	178.78	3491.871	11449.75	363.003	388.063	295.686	8742.852	1234.354	326.287	7164.019	206	0.871	1062.752	216.364
13828.55	15731.655	10616.051	16855.211	12002.042	18618.671	9810.907	15578.241	1396.292	642.179	415.744	2905.225	4103.409	3017.416	369.222	10577.542	302.854	297.699	177.471	1753.199	22312.494	749.538	146.268	3389.27	3342.166	324.468	365.001	271.671	1326.59	2172.339	304.289	5774.931	103	0.952	793.073	215.617
16268.462	17997.726	12311.151	19792.677	14485.749	22368.535	11873.712	17829.199	1229.957	875.576	425.563	3946.935	5289.786	3087.924	368.883	9458.581	266.23	414.984	154.657	1059.803	28085.657	746.686	152.036	3256.678	6194.839	463.35	276.605	262.453	112.213	2997.559	341.063	5264.932	151	0.978	816.911	216.619
45098.54	45742.072	38489.176	46344.951	34349.581	45940.136	25549.104	34920.954	1389.618	613.592	596.9	754.741	725.418	1287.689	322.618	12208.531	300.758	239.811	421.027	2180.487	320.989	890.96	224.84	3376.453	23125.974	387.34	583.418	283.36	13019.948	616.344	307.035	6144.017	193	0.879	1190.438	223.345
34137.501	35767.475	28331.298	35512.896	26600.775	36335.828	19914.494	28971.09	1293.413	551.649	618.366	733.785	653.021	1155.037	314.03	11640.388	247.921	211.38	302.698	4919.917	317.04	858.548	216.773	3540.857	15015.563	413.498	510.259	306.239	11247.549	1146.584	321.833	6804.695	102	0.943	1175.284	222.382
16483.001	17955.728	12671.732	20292.24	13934.352	21501.366	11326.573	17209.946	1044.367	520.332	431.449	4695.391	4375.156	9485.86	367.183	9090.38	273.148	249.204	192.782	938.604	25718.189	775.008	168.645	3386.929	6737.406	398.273	292.413	260.667	110.493	2851.652	332.442	5461.198	189	0.824	859.78	227.124
17115.954	17211.087	14305.705	19104.016	11617.704	19427.498	9608.278	14530.884	1441.108	637.509	692.725	612.337	639.167	865.415	345.727	9471.497	234.413	205.453	186.27	1327.296	328.518	573.843	134.47	2872.335	8170.684	472.283	515.624	305.578	6531.142	786.801	303.719	6180.571	127	0.859	1132.634	223.626
41470.133	41861.535	35843.241	42507.796	32218.543	40824.74	22776.142	29267.886	1728.644	573.687	563.883	685.796	608.573	1101.617	296.2	14041.558	310.596	254.661	481.873	2081.959	288.324	926.813	270.583	3323.825	23434.722	365.942	613.991	273.186	15804.023	699.481	348.858	5863.276	129	0.907	1207.562	224.585
32317.379	32666.942	26852.195	31502.175	21599.151	30299.638	16035.653	27521.224	1526.453	1134.494	507.522	604.354	567.005	1788.837	292.581	14680.415	296.335	245.007	458.388	1549.12	288.55	719.552	176.911	6945.378	20616.896	352.574	505.057	262.189	18250.82	476.175	333.66	31564.087	115	0.865	1226.57	226.717
22421.787	22876.642	16417.528	26783.478	16488.814	28384.87	14562.418	22763.908	1283.916	628.532	436.584	1289.792	3193.659	6960.285	317.169	11430.314	359.46	258.704	257.007	1382.148	10856.583	1039.928	180.612	3763.854	11099.204	334.655	425.893	311.33	3249.115	1297.943	287.772	6000.602	140	0.957	690.643	227.693
16470.494	18010.937	12684.296	19849.29	14369.474	21011.193	10980.013	15374.138	1321.462	1379.191	393.572	583.239	1682.058	3292.814	293.924	9995.754	277.844	277.949	283.305	2955.632	1526.45	864.722	188.498	2859.376	6037.056	296.214	349.695	278.2	13027.059	1771.914	279.447	6022.249	124	0.933	774.694	225.476
17778.593	19501.969	16126.512	22239.583	15024.911	21852.947	12073.284	17477.645	1550.254	833.455	804.339	687.934	715.97	1249.747	444.118	8898.689	328.915	279.89	349.51	1794.705	387.253	12851.567	225.002	3390.927	7597.095	407.479	433.783	311.179	11527.382	1060.932	339.295	6102.819	116	0.936	1072.043	225.379
24604.824	25604.481	22094.606	29532.441	18850.67	31525.773	18276.712	26957.78	1228.58	532.475	488.254	943.306	3332.614	1955.184	382.524	8414.333	245.431	210.034	320.119	1803.666	2878.085	865.242	228.296	3650.896	11040.592	325.089	355.459	276.191	6118.355	1437.432	300.17	6976.926	167	0.922	1043.237	227.5
18250.452	16688.066	15765.893	20050.704	11206.244	21716.002	11275.691	16827.725	1388.393	471.294	585.599	583.716	514.891	991.295	323.661	10995.694	234.044	188.865	208.451	1716.254	300.615	1066.105	172.224	2810.944	11608.816	444.207	476.097	300.816	4024.443	628.94	318.69	5935.825	117	0.944	1159.927	227.731
15652.149	16033.251	12639.544	19482.491	11911.666	20722.38	10780.886	17040.751	1062.607	548.209	438.463	2707.135	2857.405	11144.637	316.519	9871.377	259.684	295.432	211.513	996.875	19009.76	799.204	177.542	3335.575	5527.32	383.752	554.869	258.778	8434.653	1693.61	356.876	5457.269	124	0.972	824.073	228.589
23291.523	25432.848	20318.446	26662.219	20036.069	28417.238	16356.781	24101.89	1251.047	559.576	636.384	703.339	718.501	1268.406	330.644	10655.526	217.231	187.11	264.005	7576.973	323.127	671.771	221.915	3687.587	6734.135	423.788	438.874	299.002	9022.98	748.416	308.674	7425.023	139	0.95	1170.406	228.838
20978.908	20624.041	16343.653	25715.432	14542.162	25218.764	13007.413	18914.988	1389.067	1999.81	421.661	454.631	526.138	4782.697	261.061	10739.921	331.955	284.498	320.23	2936.25	411.268	903.987	161.614	2593.031	9588.282	310.381	378.313	269.555	9663.142	588.77	262.812	5389.451	129	0.932	727.151	231.523
19420.267	21328.82	13983.924	21613.467	15593.575	21881.638	11609.047	15762.366	1481.026	716.696	443.341	379.413	422.012	1368.334	284.809	12223.014	396.406	374.36	265.717	4021.841	326.023	4167.799	170.406	3008.517	10989.611	334.54	319.907	277.767	16676.753	1047.009	277.604	5822.364	122	0.929	742	230.41
16889.171	19046.017	12840.929	20790.138	16086.422	23283.587	13059.296	18931.381	1234.28	540.258	439.376	649.825	2715.197	2535.367	335.479	6981.542	275.695	236.641	145.691	2607.361	3789.941	550.282	165.973	3610.635	5062.83	345.4	352.197	273.744	13319.272	2487.438	334.992	7463.64	139	0.915	787.45	232.709
44890.808	46090.308	39329.038	47662.265	37549.004	47277.183	28379.541	36982.304	1336.377	802.47	585.806	737.096	627.246	1337.107	337.737	12031.926	292.64	253.826	454.948	2336.157	292.754	1005.327	236.253	3577.189	22359.299	386.303	524.185	289.539	13653.774	657.454	314.218	6339.834	118	0.925	1192.085	231.839
14421.749	15103.176	12855.043	16891.29	11290.39	17716.526	9302.828	13541.284	1246.987	561.217	631.811	582.57	582.498	1101.204	376.717	9281.104	225.498	199.001	252.806	1652.513	300.621	943.311	162.076	3009.075	5047.653	407.982	440.532	309.977	7379.294	819.08	321.385	7054.522	102	0.987	1102.118	232.461
30740.41	33787.489	27916.349	36623.838	26613.618	32985.19	20333.31	26864.607	1284.492	601.38	590.653	649.796	1107.578	1635.343	464.434	8329.557	256.372	223.103	379.988	1729.494	631.715	797.939	289.568	3846.651	13165.769	332.894	399.288	296.552	7411.572	1037.443	332.178	6795.961	159	0.943	1051.311	234.173
25077.475	28190.271	16724.491	28916.387	21299.829	31018.376	16113.268	22751.734	1470.016	970.686	493.579	2779.323	5772.66	9784.709	370.658	10708.601	388.542	318.673	209.099	1203.274	17000.375	797.034	174.322	4274.539	10607.426	353.377	415.588	314.573	643.055	2975.941	298.874	7051.165	104	0.974	686.413	234.962
17548.537	18398.7	13491.309	21640.512	14356.863	23562.192	12733.711	18227.47	1096.903	503.507	440.569	3037.727	2777.537	10520.109	309.445	9339.762	274.383	269.342	226.507	1151.541	21066.318	6270.011	165.086	3392.961	6052.253	485.223	416.889	262.435	4997.86	1476.601	357.659	5665.183	114	0.96	823.061	235.333
19917.998	22812.22	18366.556	24618.12	19543.636	24290.52	15412.433	22104.999	1325.704	948.486	563.176	560.433	572.036	2170.63	362.705	9642.848	241.421	203.064	323.175	1961.304	354.437	2752.629	175.942	7166.996	7640.781	346.901	411.406	288.139	5777.945	1400.505	318.31	11228.47	144	0.969	1063.167	236.792
25352.744	25859.14	23436.546	29438.704	22884.605	31493.728	18675.132	25077.773	1252.272	618.953	643.162	638.621	666.536	1345.172	361.108	9064.893	252.784	203.948	289.025	1741.422	280.887	844.441	200.784	4083.169	13529.012	409.826	441.359	301.288	7325.627	755.474	300.877	7645.125	235	0.822	1168.487	241.517
19260.868	21070.827	14371.656	21907.225	16420.061	22385.218	12767.957	17962.45	1055.621	891.495	398.183	371.512	437.263	2637.634	252.662	7707.38	291.834	247.976	235.935	2300.48	324.367	493.466	197.02	2815.12	6915.595	301.334	301.573	274.856	14314.855	1886.098	279.569	6595.21	156	0.883	767.506	239.179
18764.192	20430.225	14044.784	22539.386	16652.282	24620.934	13409.297	18681.84	1060.451	556.851	421.389	3859.929	3672.739	10297.632	364.811	8775.722	257.984	283.969	180.967	696.582	25437.131	705.967	164.646	3424.618	6731.467	552.607	288.3	272.894	115.352	2208.242	304.532	5547.394	115	0.956	859.422	239.143
22035.945	23375.051	20357.31	27633.991	19151.961	28073.967	16353.311	23873.567	1390.357	471.329	490.026	732.653	1862.622	1837.156	336.048	8918.951	215.18	199.897	257.002	2334.823	933.174	740.066	218.287	3564.738	7778.449	329.751	350.711	280.555	10106.731	1114.371	309.032	6979.534	114	0.893	1041.789	238.868
39056.715	40407.009	36099.918	42145.209	34042.631	41106.558	26151.515	35708.133	1486.632	710.488	584.227	854.978	569.526	1541.891	329.946	10163.449	290.523	256.968	385.366	2318.289	275.99	939.577	204.905	4308.069	21130.702	362.042	517.495	270.739	16449.48	1057.088	313.917	6823.819	145	0.905	1206.355	239.259
18950.464	19162.013	15194.411	22429.853	14931.293	24214.69	13224.88	19069.138	1706.65	785.886	708.31	529.585	638.779	1024.313	441.919	10133.818	523.458	429.249	453.647	1617.424	401.422	1062.163	300.927	3326.767	7712.69	340.351	560.37	299.715	11416.737	661.758	293.708	5231.734	142	0.92	743.338	240.746
18706.771	20335.954	16315.6	23888.247	16387.598	25096.939	13386.022	18803.796	1793.012	584.482	440.131	2115.31	5203.278	2752.791	515.365	10999.323	303.557	220.408	199.661	2000.7	9400.988	943.544	152.626	3406.93	6264.076	313.4	286.697	277.409	140.654	3338.168	268.037	5780.158	103	0.996	995.18	238.587
18733.084	20210.496	16697.793	24140.457	15799.052	25991.123	13722.201	19626.569	1078.689	520.308	415.573	2430.278	2466.452	11017.943	389.68	8501.855	237.824	242.453	176.314	1184.627	16395.655	806.064	184.616	3354.23	6253.14	339.453	292.076	282.402	383.249	1528.675	273.822	5839.21	115	0.999	974.839	239.909
20623.667	20350.228	19181.87	24929.594	16315.303	28909.749	16377.482	25644.974	1079.339	401.879	409.538	832.767	2912.325	1278.777	310.18	10205.733	233.931	199.552	283.163	1569.442	3796.482	754.786	240.342	3020.198	9323.786	304.634	303.745	265.33	7188.612	1515.327	269.885	5570.361	119	0.933	1027.576	240.752
40537.18	41030.93	37424.296	44045.847	36050.19	46470.219	28929.824	41265.634	1312.717	607.774	519.81	661.059	662.506	1608.743	312.894	11447.821	257.515	250.954	605.877	1833.988	270.954	907.59	332.346	6572.952	18486.173	338.816	565.138	277.222	16802.211	674.899	348.437	6897.743	147	0.862	1220.452	240.827
13737.931	13905.697	11472.608	18184.914	10888.811	19528.017	10964.863	16752.656	984.553	528.605	412.439	4540.719	3916.496	8040.149	360.705	8381.878	240.61	246.956	190.928	791.208	31938.537	665.053	154.74	3167.404	4012.209	389.699	270.004	263.294	117.782	2307.359	228.788	5098.135	107	0.958	865.154	242.472
38335.206	38019.217	35181.522	40640.995	33683.436	42800.622	28901.283	37765.756	1428.812	650.725	568.802	610.486	700.061	1996.076	337.218	11269.08	262.254	253.912	448.42	2225.686	345.693	966.699	244.124	4061.04	16414.015	379.751	471.049	275.053	16437.824	578.345	306.73	7000.743	264	0.726	1196.034	249.337
16824.735	17651.924	15102.282	19975.067	14341.241	22169.574	12534.295	18066.338	947.497	459.613	576.724	507.245	497.896	1038.231	335.199	9506.423	170.213	167.323	177.398	1234.754	509.125	1188.119	147.223	3175.954	5803.724	412.92	411.584	322.958	7660.825	693.423	296.776	6655.745	151	0.942	1128.242	244.732
12112.633	13114.47	9439.388	15042.583	10307.316	16316.278	9229.268	15233.061	1263.662	526.009	428.605	2902.92	4315.071	1976.958	398.002	7309.691	266.478	227.008	149.896	1730.942	19182.439	587.27	149.963	3740.558	2750.315	431.955	308.889	278.716	941.227	2695.854	286.183	7059.529	133	0.909	801.124	243.876
15986.254	15747.829	15555.864	19395.898	14352.548	23196.557	14299.435	21532.961	1349.137	648.475	703.048	630.983	629.085	1429.762	380.374	9496.312	250.602	206.299	235.756	1649.111	315.162	2390.877	165.101	6352.124	7039.389	432.294	442.661	321.979	6144.737	860.115	305.782	11310.095	156	0.892	1157.16	246.237
16929.461	18032.392	15607.314	21703.332	15087.165	24141.36	13237.965	20329.559	1109.264	476.031	494.683	1657.694	5771.672	1794.479	422.085	9601.163	198.645	169.983	195.698	1963.417	5390.808	1355.461	130.436	3748.88	5688.481	352.861	361.012	277.558	3379.109	4248.04	310.466	6328.915	117	0.917	1078.603	246.218
12872.025	14108.923	11389.826	16262.519	12500.939	18845.439	10257.166	15767.36	1358.063	509.96	405.485	1884.823	7846.847	3227.71	699.417	10651.919	277.813	218.222	214.83	2010.899	11333.895	924.318	152.144	3376.279	4554.541	346.043	327.471	296.435	2030.017	4247.299	265.094	5837.556	124	0.922	987.306	246.774
17514.582	18805.807	14171.704	21678.814	15781.37	22541.281	14001.68	18064.813	2315.587	1378.871	1127.948	912.293	1062.097	2015.413	733.945	7796.389	813.201	659.495	688.905	2441.025	683.85	682.646	499.735	4744.086	6588.462	440.543	434.448	360.228	9674	1572.239	390.804	7007.919	98	0.993	783.653	246.939
24243.576	25263.581	22019.287	29590.987	19139.745	32308.16	18516.498	25877.271	1185.661	446.756	418.684	752.626	2521.931	1370.232	286.614	9136.253	250.01	211.715	347.039	2024.295	1714.034	936.847	220.505	2883.47	11389.457	294.459	310.704	272.725	11900.035	991.802	280.614	6122.515	138	0.884	1028.174	246.384
22707.06	23450.572	20564.712	26826.457	18538.149	26660.962	15103.81	21661.153	1216.805	465.12	465.746	574.971	550.621	1430.942	291.493	11295.576	197.451	208.223	281.307	5894.338	368.915	857.316	144.391	3444.31	10118.695	318.462	345.877	275.823	11604.036	796.394	298.515	6594.599	129	0.872	1057.012	249.128
48364.871	47483.676	44935.473	50318.076	42047.644	49058.767	33615.667	45763.562	1422.826	657.871	558.037	808.098	811.175	1701.833	324.617	10926.413	288.075	281.302	433.31	2357.778	292.704	1070.369	270.397	6981.385	21870.143	363.393	464.609	285.271	13984.987	986.259	327.478	7842.875	115	0.969	1209.709	247.448
21653.768	20717.657	17247.577	26061.439	15679.77	26451.787	14195.907	20103.872	1009.817	513.763	391.492	398.62	393.485	1232.388	237.736	7443.701	292.678	235.259	298.633	2382.1	308.197	1174.347	178.889	3145.374	8804.782	290.936	514.93	261.369	11691.734	1677.75	246.891	6280.771	134	0.892	746.231	248.679
20504.03	21829.289	15227.638	24098.099	18472.482	26597.001	14479.545	19620.443	1028.991	1635.395	400.315	3181.27	2556.946	11596.778	314.846	9224.707	257.995	252.696	151.386	874.628	14553.955	1016.459	144.429	3045.021	8376.64	484.577	291.794	276.592	270.787	1893.296	306.311	5225.319	126	0.988	820.873	249.365
19771.721	20350.713	17765.741	23175.319	16896.863	26295.276	16223.985	24013.068	1029.136	427.963	438.508	528.548	435.039	1417.785	280.393	7753.164	191.888	179.166	203.463	2020.743	629.445	662.803	152.594	3085.52	5713.24	289.83	312.355	258.359	4759.891	1292.98	303.772	7449.971	122	0.945	1040.508	249.262
15438.477	15246.404	13573.65	17836.991	11270.848	19120.001	9960.197	14533.597	966.162	409.153	510.851	559.632	450.336	1058.859	283.602	8353.978	175.203	167.728	178.473	2100.997	317.673	534.952	127.44	2673.912	8428.67	400.058	406.948	307.591	5192.422	1738.636	301.016	6841.228	124	0.944	1109.581	250.113
17054.662	19279.438	11509.203	18913.762	14463.31	20375.523	9837.29	14231.955	930.762	679.692	357.301	2678.315	7149.413	1760.282	312.818	11245.45	288.488	191.618	164.661	989.942	27026.106	778.424	142.665	3020.03	8840.502	329.918	296.852	308.056	112.361	4050.794	260.144	4802.982	107	1	661.547	250.023
25696.346	25785.867	23918.639	29262.744	22846.132	33464.488	20336.403	28294.663	1247.14	525.687	575.087	644.254	678.176	1567.684	333.573	10462.575	227.317	206.892	231.842	2776.512	324.698	856.296	151.761	3533.593	12231.569	398.907	413.241	295.839	9554.39	1015.787	311.912	7247.821	168	0.875	1176.815	251.268
15900.811	16871.907	12380.111	19841.584	12257.001	20000.835	10841.38	16205.964	1069.512	404.958	337.83	406.809	385.703	1310.009	224.764	9643.736	280.097	224.197	332.398	2756.702	360.586	857.457	238.013	2560.69	6921.455	312.426	299.28	252.607	7949.005	1518.989	276.645	5753.921	99	1	708.864	251.106
17612.831	18813.946	12871.553	21119.024	14510.277	22252.429	10995.016	15551.757	991.118	506.261	395.268	2337.513	4822.757	3739.296	303.61	10360.439	307.601	198.747	165.461	995.728	22725.937	901.543	144.17	3107.423	9163.998	391.027	340.075	306.335	2026.451	2393.241	274.234	5107.18	121	0.91	671.376	253.062
19563.238	19526.842	17425.208	22916.965	15105.695	24862.844	13977.144	20565.36	1147.336	430.558	388.207	816.361	3269.763	1216.73	273.663	9968.613	237.219	183.282	285.395	2215.063	3932.403	958.926	204.433	2566.501	7576.051	311.994	278.531	260.008	6514.019	1684.856	278.827	5161.358	98	0.993	1018.592	252.276
15651.442	18207.614	13951.34	19797.374	15509.124	21145.006	11585.777	16541.508	1224.492	751.867	422.004	2091.981	5388.816	2346.19	613.566	10577.722	255.267	248.404	171.97	1986.138	11180.868	722.497	174.263	2997.025	4948.588	281.599	287.592	296.9	326.7	3638.141	262.007	5287.973	110	0.998	976.373	253.855
22606.118	24069.06	20136.934	27692.145	19183.581	26736.038	15396.655	20331.796	1094.9	419.558	397.509	462.955	505.647	1224.608	261.534	8672.031	226.705	191.776	334.938	2074.389	455.067	616.951	185.095	2655.534	9131.122	289.943	299.295	264.634	9485.051	976.788	280.35	6306.559	139	0.828	1024.824	255.824
14396.433	14915.138	10917.954	17036.028	12270.287	18493.488	10274.948	14561.971	1015.931	595.788	400.665	3624.21	2942.717	25307.018	340.047	8985.916	251.912	264.972	179.561	1249.352	21620.185	610.861	165.845	3046.331	4169.407	277.828	278.119	289.662	1694.04	1392.229	284.536	5252.116	128	0.936	868.562	256.891
28831.04	31049.689	26517.51	35975.005	28191.465	38840.834	23780.365	32336.183	1160.296	555.266	456.138	624.522	518.194	1807.105	301.458	8687.993	207.78	207.034	260.783	1679.719	348.782	850.164	185.622	3684.56	9172.995	307.479	320.868	274.495	7540.517	898.111	298.445	7434.45	111	0.964	1044.653	255.374
18953.725	19037.955	17276.619	22736.805	17124.249	26841.634	16007.141	21591.709	1214.906	550.775	602.899	578.473	578.937	1295.393	351.367	9846.928	235.749	182.317	227.519	2195.454	329.952	1560.574	146.704	3990.869	10300.729	411.76	407.675	317.564	7366.444	1084.725	302.172	8261.159	116	0.948	1159.267	254.397
33319.772	33692.386	30948.823	37551.622	30951.946	40747.627	26737.477	34566.217	1206.566	519.57	544.772	577.266	675.894	1399.245	351.655	10305.211	248.351	242.187	307.632	2009.308	330.468	887.292	164.239	4105.335	16578.851	385.743	514.379	294.597	9034.528	720.652	315.023	6613.922	123	0.925	1186.313	254.663
15839.031	17798.756	11713.331	18191.832	14508.807	19954.193	11500.167	16035.218	1076.234	832.55	398.951	420.045	567.93	1972.78	287.116	7728.478	261.312	212.9	176.708	2264.595	383.727	472.187	178.705	3265.779	5548.405	318.19	282.261	267.709	9168.438	1715.441	285.023	7279.303	101	0.99	778.946	257.015
14647.127	16415.878	10885.831	17123.529	13912.591	19118.211	11256.977	18197.781	1552.056	852.708	459.378	4918.44	4259.504	6150.154	462.428	8320.56	262.898	232.969	154.914	1288.697	22469.138	727.335	169.963	4608.277	4638.539	380.772	357.505	278.307	1393.56	3001.051	305.701	7762.607	147	0.824	805.888	260.412
13415.001	13475.062	11047.745	16794.111	10676.137	17789.036	10082.781	15149.615	1259.938	397.908	338.834	2911.71	2060.048	2921.2	259.824	10239.541	212.177	224.707	270.86	1057.419	15407.025	6618.304	183.262	2728.906	4832.25	309.758	309.799	255.239	8157.102	1496.483	288.748	4635.492	115	0.956	827.37	259.378
12982.649	13133.865	10347.339	15933.864	10196.33	16991.216	9552.458	15031.779	934.317	926.144	391.855	3341.11	3025.341	7658.887	300.764	9206.943	239.669	260.297	281.235	1025.329	23369.688	756.393	207.361	3218.101	4126.622	324.858	305.272	281.096	5996.287	1848.219	333.667	5321.79	108	0.98	855.343	258.759
20242.968	21891.192	17819.973	24231.329	18697.914	25808.648	14277.44	19611.128	1083.953	541.373	377.6	551.589	815.683	1676.824	289.924	8905.522	241.259	176.466	236.926	1569.829	1886.491	2432.111	203.707	2791.49	6435.508	287.319	263.037	273.232	10682.673	1113.837	280.346	5607.31	99	0.99	1009.944	258.48
11191.149	11990.675	10644.688	15000.75	11323.852	18373.701	10249.828	15523.421	1630.219	394.953	442.096	453.575	425.802	1400.634	277.753	7273.323	149.247	136.802	153.799	1282.678	238.293	234.529	146.246	3037.52	2272.502	347.101	337.123	278.031	2714.888	819.5	291.386	8205.178	147	0.853	1095.493	259.942
18983.31	21313.063	13589.487	21502.133	18248.617	24759.479	14202.799	20606.633	1257.981	587.473	443.738	1325.369	5167.915	1700.475	373.894	9588.688	310.377	256.623	243.061	2395.62	7076.606	1085.985	141.904	4279.28	6064.813	355.308	266.819	264.948	1159.407	2886.814	273.553	7287.071	100	0.967	734.36	259.18
18101.651	19977.062	16283.198	23192.743	17421.699	25875.589	14071.605	18994.683	1179.309	562.224	414.949	1899.555	3919.54	5972.818	735.826	10555.229	235.304	277.687	169.354	1683.046	12129.017	852.665	189.432	3080.266	5761.925	302.297	281.552	300.157	655.837	3258.548	308.151	5383.785	141	0.894	965.947	260.656
20419.802	20950.799	19280.861	24053.914	19081.179	27794.561	18599.788	26856.663	1163.466	548.869	464.676	543.52	474.324	2544.469	313.578	8035.635	219.857	190.012	201.073	1807.875	504.673	1909.424	160.027	3848.366	8189.546	302.464	321.572	266.252	6824.219	1157.459	287.514	8483.362	207	0.831	1034.331	263.597
17046.442	17823.756	15821.035	20628.555	16047.947	22709.685	12904.704	17476.039	1259.577	539.046	580.968	544.419	531.791	1169.263	350.47	8587.919	219.954	180.44	217.349	1869.611	318.276	500.227	154.994	3424.267	7000.313	390.127	376.958	296.858	6517.78	997.118	307.322	6700.896	202	0.804	1154.282	262.975
23117.496	24263.551	21779.606	29694.117	23065.308	33892.767	20786.746	28725.13	1006.657	452.279	448.285	485.387	441.651	1521.787	309.36	7254.101	187.743	179.951	219.956	1419.008	326.441	589.537	165.905	3633.673	6240.77	303.818	304.042	254.876	5140.774	927.703	301.254	8403.237	164	0.764	1046.896	264.311
35570.659	35152.274	33947.416	37128.411	33763.901	40170.192	28218.147	37309.215	1455.411	653.581	568.905	658.172	609.156	1584.925	331.337	11722.013	284.449	250.357	571.317	1903.276	321.966	994.595	297.85	4622.913	16915.681	313.164	420.2	277.718	14609.011	475.752	348.694	6370.522	106	0.949	1227.481	260.387
39168.156	38355.017	34206.748	40913.576	32003.218	43875.995	24719.15	33002.885	1453.9	579.428	458.997	413.314	614.99	1137.528	277.782	15381.11	302.07	246.741	501.033	1395.879	236.947	996.939	197.359	3172.768	25863.473	356.246	541.475	295.532	13047.119	332.698	349.883	5371.862	140	0.897	1299.486	263.214
18282.37	20040.055	13663.914	21062.061	16952.814	23609.355	13656.867	20309.005	1206.108	565.546	391.659	1309.298	3258.517	2269.47	338.201	10111.459	291.222	255.26	343.249	2562.144	4101.371	992.368	158.902	3545.202	7288.413	342.804	286.741	276.594	3259.088	2243.792	263.119	6413.595	144	0.923	743.847	262.576
16150.291	16944.406	12438.885	18542.685	13805.145	20629.455	12427.791	18457.479	1491.375	539.69	423.084	1387.196	4418.584	1614.16	345.954	10492.691	318.219	259.518	357.202	2349.52	4166.26	1153.116	159.821	3432.323	5991.79	341.278	298.542	277.783	5790.753	2696.661	260.251	6432.08	161	0.868	752.643	265.233
16426.489	17898.258	12610.208	19313.377	15019.896	21136.221	12542.284	19624.226	1344.617	821.403	467.17	2826.891	5848.301	3258.781	492.647	7766.424	308.206	260.917	182.507	1742.635	10994.272	1034.031	188.278	4347.327	4388.036	343.089	354.219	291.304	794.771	3646.654	309.768	8071.116	165	0.872	792.906	265.064
43238.169	40527.841	42035.042	45404.795	33759.08	46895.242	32772.592	43914.993	1989.369	583.319	487.579	623.026	745.277	1528.989	288.74	11551.201	289.323	261.753	493.55	2788.984	224.763	932.984	200.057	3587.988	23838.56	337.375	481.984	283.724	13830.065	571.714	407.617	6385.308	122	0.848	1258.049	264.016
21973.042	23715.531	16566.742	26687.873	19225.728	29354.45	15961.75	22706.896	1217.895	586.798	464.157	4047.988	6272.751	6868.053	362.214	9704.841	318.351	240.263	189.936	1355.217	27747.458	908.914	157.643	4213.444	7940.909	367.883	372.201	283.376	1496.497	3684.114	273.45	7129.119	152	0.985	681.408	265.151
17175.588	14691.978	13357.333	20236.474	13000.386	22427.76	12416.77	18207.79	1102.368	1578.622	395.781	2637.721	2816.907	27170.758	384.086	7492.377	282.185	178.643	221.515	764.111	11610.004	659.665	173.994	3092.779	4772.181	283.544	311.381	250.634	438.956	1792.791	255.773	5499.291	162	0.975	934.642	264.605
23096.944	22995.784	21874.816	26175.701	21148.857	30189.649	18489.348	26110.451	966.331	467.303	498.03	503.482	507.948	1378.816	310.981	9656.566	207.258	168.474	278.277	1952.214	295.356	654.27	152.829	3355.766	10679.102	374.069	355.63	284.211	6897.917	1380.705	316.046	7261.781	101	0.977	1180.827	263.381
15411.197	18716.239	13704.755	19946.817	18795.896	20078.978	12464.753	17767.49	845.478	401.641	421.928	389.395	371.825	1109.559	280.43	7221.78	158.108	156.293	174.494	1296.367	328.71	338.355	128.149	3468.954	2976.479	303.948	310.007	250.721	3097.634	987.885	308.199	8469.846	135	0.934	1057.567	264.878
44879.606	43517.087	43574.577	47336.913	40724.369	49966.364	34346.698	45525.268	1504.189	677.799	490.925	657.531	650.56	1593.909	293.377	11688.296	296.486	272.228	587.562	2737.976	270.47	1136.716	165.456	3913.178	24840.689	336.067	628.735	303.798	12668.704	844.541	364.452	6871.446	130	0.924	1271.646	266.554
14492.134	15700.161	10866.724	16889.902	12597.617	18202.079	10334.436	14984.772	1457.782	680.924	603.377	1561.198	2901.198	2150.886	559.311	11254.398	402.686	279.392	292.312	2348.239	9093.445	938.755	267.266	3532.592	3877.504	350.549	325.827	305.526	1328.02	1813.44	312.461	5452.877	103	0.996	696.791	265.617
12062.4	13844.751	11184.759	15610.619	13508.857	18275.392	10693.042	16528.463	1040.299	411.138	444.552	426.046	396.352	1066.767	292.946	6919.299	168.756	150.975	160.949	1351.478	241.754	300.715	132.846	3524.271	2799.409	303.096	326.614	258.394	2821.658	1296.807	294.966	8413.105	116	0.977	1068.793	265.698
33497.581	32933.146	32017.865	37885.53	30959.758	41362.957	26534.441	35628.515	1154.635	577.504	542.447	595.163	634.01	1910.37	332.462	9046.301	235.353	205.983	233.163	1976.887	316.837	702.316	199.942	3910.337	13725.222	366.574	397.958	291.217	10264.051	808.79	336.405	7754.287	178	0.876	1188.882	267.961
42563.355	42668.92	38602.084	44241.989	37597.243	45532.766	28126.582	36392.158	1333.477	572.543	436.289	432.502	553.721	1485.756	274.402	12276.939	288.566	237.893	413.64	1700.668	227.359	1075.51	196.06	3308.844	23015.053	336.31	453.018	301.407	9799.925	307.682	354.7	5431.907	101	0.977	1288.649	266.173
35491.774	35769.152	33504.435	37646.521	33639.423	41423.51	27721.164	37680.206	1287.537	1078.913	541.094	626.806	688.725	2533.554	331.636	10281.495	255.869	228.029	300.149	1848.75	299.289	874.93	212.576	3586.092	17309.649	371.373	522.736	282.986	13148.507	625.313	327.781	7051.484	114	0.883	1196.868	267.947
10876.915	11199.727	8871.741	13818.748	9377.737	15537.417	9059.032	13879.566	942.346	407.722	363.964	4314.385	4915.703	4484.326	339.822	9279.096	210.403	227.195	177.974	924.912	26479.541	589.964	160.077	3122.72	3524.119	343.652	309.419	284.605	354.755	2906.71	379.465	5325.586	112	0.932	853.652	268.857
16751.821	18393.479	15625.762	20577.513	15648.859	23366.47	13137.795	19245.319	995.922	499.749	399.175	2783.439	4892.318	2061.087	654.114	9752.458	201.391	231.623	220.159	1638.262	17077.227	694.441	216.363	3056.227	5524.633	281.576	279.499	293.187	1319.887	3011.65	274.15	5187.837	198	0.812	952.843	269.98
19035.892	19595.58	14818.711	23205.281	16335.834	25543.126	14421.741	21935.422	1551.689	494.902	429.956	1569.599	7420.43	2425.946	543.282	10982.403	313.262	257.689	189.25	2322.395	10621.689	781.561	152.536	3863.102	5740.07	322.344	260.162	263.451	1222.439	3860.561	267.852	6527.732	162	0.904	720.179	272.019
18916.525	19953.272	14395.119	21650.585	17859.163	24807.675	14589.639	21101.689	1038.746	712.527	394.109	2567.65	2513.568	4971.6	280.755	7791.246	280.86	287.536	157.67	828.916	18202.623	588.772	159.056	3096.901	8028.585	292.296	272.228	309.306	121.016	1513.471	379.222	5548.135	183	0.931	873.751	274.817
18005.548	17994.937	16852.312	21870.959	16304.666	22810.22	13995.437	19548.951	995.043	388.411	386.045	438.986	439.314	1333.453	262.875	7449.582	190.689	178.211	230.099	1974.43	293.599	533.508	189.277	2812.203	7580.884	272.796	322.55	251.971	5119.827	1185.091	291.812	7452.159	120	0.941	1038.175	274.725
21670.624	22416.703	17026.509	26388.15	18839.992	28884.983	15491.693	23175.714	1095.988	541.662	417.583	2634.535	4577.37	8500.339	352.516	9818.313	297.109	236.699	162.023	1169.238	30975.307	741.032	143.926	3541.239	7215.774	455.056	316.918	272.277	679.335	2524.761	268.005	6151.756	173	0.781	690.795	276.806
15698.221	16241.528	12685.645	18908.154	14003.826	21188.638	12729.653	19655.164	1293.106	1117.847	413.726	2284.466	2953.594	4595.95	375.525	8788.648	256.584	246.312	178.799	1415.703	10315.748	736.002	146.831	3661.432	4316.438	315.25	324.998	266.686	3557.693	2153.698	252.813	6697.045	203	0.805	759.938	278.919
13785.22	14666.006	10622.494	15806.017	11820.991	17561.959	10237.863	15401.446	1095.713	514.829	433.056	3781.052	4939.234	2798.611	327.69	9497.767	232.342	235.675	263.962	2206.136	24206.177	779.503	219.759	3669.86	4293.394	316.598	303.89	270.747	10198.145	2416.426	276.264	6183.224	109	0.976	800.95	273.986
23355.737	25108.128	17300.995	26245.39	21929.626	29299.106	16180.322	20661.359	1545.245	4396.318	417.918	1566.055	2260.113	24918.963	317.384	9509.173	265.178	285.891	146.621	743.411	7619.383	730.378	155.067	2997.602	10338.83	355.557	293.082	277.901	122.394	1838.957	324.673	5543.868	101	0.977	822.787	273.411
27601.294	25227.095	24768.352	25738.703	23862.345	31304.85	23301.313	29870.721	1440.13	562.531	420.035	684.396	540.213	1560.297	268.905	11009.258	227.75	216.071	474.459	2467.864	321.562	872.984	201.401	3152.866	14851.49	316.081	442.702	274.516	18029.449	1241.943	325.827	5887.434	205	0.809	1243.885	277.48
40157.868	40124.194	37199.601	42554.249	35559.042	43260.709	27444.518	35510.152	1348.187	556.675	446.039	519.326	621.671	1414.805	289.25	12279.52	281.329	261.844	346.618	1794.954	227.356	869.019	134.98	3429.857	23513.893	358.646	499.912	297.473	14878.399	588.195	473.547	6114.284	120	0.941	1298.65	275.05
24510.076	26015.479	19082.297	29586.348	22703.557	32964.358	18828.754	27129.518	1376.877	765.618	437.753	1948.489	6125.289	5314.842	557.879	10863.344	324.504	285.545	224.729	2300.323	7858.699	805.885	151.295	3753.514	7746.546	490.714	276.198	263.059	538.4	3330.344	274.419	6721.01	249	0.831	706.809	276.869
13604.619	13830.808	11533.137	17125.154	11176.126	18429.056	11175.006	18294.494	1226.883	541.715	403.536	4567.183	5670.467	3070.013	407.654	8455.937	228.653	208.437	339.675	2041.5	14549.572	780.736	160.219	3478.721	4479.633	317.385	397.705	274.262	1947.534	3496.128	277.529	6553.844	109	0.946	783.307	275.656
46391.454	44980.254	46052.767	47654.124	44351.735	48625.206	36734.05	46622.335	1370.873	647.819	477.226	605.649	818.477	2084.904	284.99	11096.184	272.685	271.846	526.878	2492.374	239.262	1090.467	222.008	3773.679	23916.551	361.379	567.029	288.364	13077.968	796.425	332.611	6690.971	226	0.846	1271.274	279.549
14791.23	14621.524	13350.908	17824.905	13046.588	20875.229	12396.719	17388.224	734.219	353.454	412.744	383.943	338.846	1010.745	275.024	7182.36	176.56	143.202	199.26	1081.036	238	433.895	143.009	3072.855	5662.214	307.8	309.025	263.898	4686.334	1167.871	282.926	8516.419	146	0.911	1080.884	275.973
13517.294	14391.199	12607.892	17315.41	13114.52	21116.139	11768.002	16513.556	792.945	394.572	455.187	455.546	516.723	1360.345	304.766	8692.262	136.314	140.596	166.361	1729.114	282.893	373.903	180.386	3085.825	3163.75	347.509	367	290.992	9978.471	1147.269	293.48	6575.333	155	0.856	1121.565	277.216
12388.159	20045.118	17350.67	22461.719	17743.672	25605.456	14512.011	19995.2	828.011	499.706	408.236	2794.425	6449.337	2449.453	699.099	8507.389	205.221	212.617	225.374	1868.845	9985.554	689.659	196.761	2820.683	5142.176	289.494	286.717	273.711	217.687	3562.648	289.098	4992.568	184	0.936	942.549	279.321
15196.746	14428.31	13961.1	17889.191	13372.903	21562.056	14737.705	19883.992	646.259	356.593	380.57	322.149	343.324	1015.435	283.597	6730.344	158.035	152.095	178.013	580.391	258.379	1221.491	143.348	3489.312	4518.23	300.122	301.235	271.269	3738.737	644.698	294.441	9659.149	112	0.973	1051.696	278.643
20428.114	21144.145	16695.503	24817.279	19202.157	28670.983	16913.774	23797.446	1084.212	921.969	396.68	3363.692	3537.378	10040.088	310.299	8873.752	229.58	214.69	159.461	1017.437	14380.091	680.041	156.356	3256.767	6110.66	318.844	273.389	283.672	140.17	2585.948	291.426	6240.584	286	0.755	812.259	286.689
9865.209	10547.625	10000.624	13380.638	11577.929	17956.923	11184.393	17427.4	1117.485	779.903	545.189	484.179	678.271	1428.322	351.128	6665.38	269.575	252.501	233.384	1571.622	393.368	768.458	155.107	3283.17	1855.326	316.03	316.894	280.294	3489.033	1225	272.879	7666.735	119	0.961	1017.895	280.231
21927.404	23031.022	16454.584	25746.76	18740.873	28199.61	14339.705	20048.937	1111.615	457.371	377.264	895.748	2711.795	5333.371	269.717	10598.406	258.682	220.149	152.385	933.656	15381.445	846.615	150.607	2845.432	10135.326	374.724	326.997	296.892	100.358	1531.985	261.822	4999.994	137	0.912	651.084	281.047
17993.505	19265.084	13838.516	20784.456	16611.168	23342.926	14084.84	21129.985	1491.956	661.051	442.713	3523.757	3219.151	8832.593	385.301	7681.662	251.915	235.251	209.937	1445.4	11231.232	683.838	166.443	3787.663	5145.918	358.619	387.841	271.813	1940.61	2209.885	277.503	7325.187	154	0.881	777.279	282.844
10377.136	10638.73	10227.348	12836.98	11136.319	17224.865	10236.216	14782.097	833.223	512.996	490.327	415.842	451.008	1281.081	329.177	7412.839	202.589	154.437	145.252	1041.07	260.654	328.523	124.26	3623.135	3360.333	334.085	336.289	275.197	4645.509	1041.554	315.719	8212.219	141	0.827	1169.018	281.33
15020.67	15355.278	12093.886	17979.251	13468.491	20403.964	11904.375	17047.076	983.369	1591.802	394.782	4029.94	3516.009	16379.482	350.272	8733.97	237.753	249.842	149.942	1305.741	16941.987	548.46	161.002	3163.635	4378.352	281.386	294.136	293.538	234.659	2455.068	358.775	5831.522	164	0.906	857.646	283.988
20921.35	20605.63	17738.849	25946.386	18870.999	29814.431	17544.305	24941.576	1041.193	2966.459	398.074	3005.275	2601.625	25072.034	351.693	8656.376	257.308	336.381	138.692	662.445	17812.373	728.725	162.161	3080.532	7798.57	398.731	260.079	313.615	118.749	1678.492	315.98	5462.211	180	0.846	878.078	285.078
43053.258	42652.651	38102.959	44838.42	36645.538	43979.392	25372.22	34163.937	1636.853	1202.302	483.724	455.599	681.206	3941.578	318.993	13626.079	331.705	259.074	582.671	1593.124	282.066	900.014	286.341	3614.192	25583.548	361.575	534.191	271.359	13007.988	390.79	346.54	6263.078	118	0.925	1332.441	282.602
25998.162	27988.233	17775.581	29544.509	18524.772	30256.39	14043.701	20134.497	1510.239	627.072	519.979	989.582	1460.145	1902.696	355.252	13180.439	358.294	313.866	218.103	3097.786	3458.142	711.382	183.013	3125.437	12918.761	391.918	392.305	315.712	13193.98	2072.688	361.884	5859.107	199	0.878	521.359	286.274
8023.806	16775.498	13805.807	17575.16	15718.072	20654.694	12209.454	18108.56	787.511	663.791	393.532	2159.886	3947.628	2617.545	607.841	8069.949	244.853	188.074	232.683	1413.017	9540.102	695.835	165.371	2909.889	4179.419	269.565	300.719	256.67	151.309	3320.539	265.913	5347.047	155	0.933	933.848	285.274
45747.28	44389.076	44230.505	46009.966	42088.992	46011.716	32961.051	42363.167	1474.447	536.338	462.171	504.725	855.878	1601.944	294.519	11060.873	288.87	275.29	431.098	2109.964	229.449	997.801	140.881	3647.079	23878.289	354.389	548.689	280.09	16356.703	482.27	299.91	6461.311	170	0.857	1290.865	285.694
12817.978	13593.428	10047.556	14850.232	11290.048	16694.939	10180.854	16368.18	2312.885	1623.533	453.24	2905.39	3232.487	3776.283	367.248	8237.019	269.768	218.111	185.851	1898.076	16597.125	723.381	174.331	3906.552	5741.35	316.493	349.782	279.19	2880.785	2102.846	297.67	7137.467	117	0.944	795.551	284.474
41086.38	40330.912	41073.905	41089.599	41454.003	42224.735	32400.125	41383.599	1353.394	561.847	469.441	673.291	658.39	2428.255	295.847	10496.353	250.424	237.467	580.178	2129.011	299.546	1074.136	299.765	3976.837	18710.777	319.605	424.264	272.14	13773.921	906.437	333.93	7069.034	222	0.77	1235.667	288.932
26451.525	27083.953	17664.205	28997.706	17456.516	28666.129	12723.969	19212.587	1089.602	670.805	433.251	2511.675	4199.201	7292.377	368.116	13044.53	333.639	356.307	189.898	942.116	25144.773	887.59	149.373	3809.49	15962.341	358.426	300.377	344.22	131.1	1410.95	375.164	4405.533	167	0.955	548.254	285.332
17584.411	18395.592	12980.87	21648.55	14253.907	22944.416	10906.569	14559.064	980.442	2930.153	387.235	3321.396	5812.337	22296.464	363.808	10806.801	262.851	248.569	158.275	1004.68	21377.758	924.69	146.369	2707.836	9001.025	299.278	313.627	276.461	197.468	3265.436	262.558	4782.187	131	0.921	623.927	285.79
15947.347	16955.434	12328.465	20225.263	14895.357	23178.464	13227.626	19259.849	1241.108	468.966	399.018	3495.58	4201.005	6871.504	414.557	10319.381	283.381	236.884	195.719	1752.177	17087.008	670.072	140.928	3440.634	4568.964	356.82	280.981	261.877	589.988	2244.311	269.047	6495.387	136	0.895	700.772	286.801
14293.307	15562.483	13594.454	18338.301	15823.553	22064.564	13858.775	19876.991	970.537	410.254	402.635	368.946	386.605	1422.754	312.668	7659.352	204.803	164.192	226.1	1987.157	267.55	3436.669	172.272	3489.349	5109.206	275.354	305.985	261.184	9116.584	866.93	273.345	8226.567	142	0.92	1027.141	284.93
46159.344	45565.028	45725.173	47760.806	47401.576	49219.144	37845.81	47179.583	1338.037	511.567	479.117	577.085	803.566	1849.738	298.373	11121.29	273.184	251.864	588.745	1957.059	272.396	1225.717	350.625	3958.87	21818.229	323.551	421.251	285.748	11268.578	504.207	334.122	7105.561	122	0.918	1229.484	285.492
14770.595	15190.768	11634.014	17654.341	13563.735	20144.833	11834.174	16353.431	2522.199	1005.049	378.51	3107.933	2877.855	10561.241	303.985	8799.14	240.279	216.555	148.845	854.266	21543.79	638.562	143.873	2799.32	5686.506	277.386	302.836	286.259	112.541	2238.902	306.533	5145.982	130	0.978	828.823	287.815
18901.78	20905.511	13259.129	21897.457	16305.681	23297.494	10964.961	15204.876	2656.245	5766.602	422.061	2658.359	3568.778	25649.422	405.936	11521.461	274.886	250.166	174.732	1125.061	20718.298	947.633	142.316	3169.601	8692.068	282.372	315.715	304.073	101.875	1562.695	266.24	5635.887	113	0.981	590.615	288.42
11308.528	12681.431	11050.37	13317.006	12905.808	15955.394	9598.178	13569.336	1219.56	672.894	630.379	590.405	584.84	1449.986	434.48	8120.378	262.249	213.411	223.359	1913.802	383.711	479.099	158.469	5250.084	5354.636	365.907	343.522	288.202	5578.057	1061.169	314.558	8200.575	108	0.926	1160.093	287.981
9878.208	10642.07	9194.497	12427.403	10905.099	15031.491	9566.148	14399.786	659.391	334.168	367.426	332.483	316.461	1116.581	288.291	6330.94	160.494	147.122	150.764	801.082	236.957	249.17	129.436	3505.634	2759.086	273.505	271.626	256.192	2085.862	676.473	288.019	8974.13	104	0.961	1042.183	289.923
14418.04	15077.336	11642.56	16977.48	13665.837	19736.729	11732.14	17282.253	930.795	1855.248	395.062	4424.863	3272.307	11131.837	360.508	9026.269	226.736	247.634	156.341	1036.359	18860.605	684.164	149.758	3115.779	4649.42	289.566	296.328	293.445	120.273	2618.376	345.364	5907.396	152	0.959	846.441	291.855
22358.61	23412.567	20681.106	26448.577	20158.38	30330.421	17830.475	24818.158	1305.746	550.825	529.886	460.618	530.128	1271.068	338.948	10682.319	255.197	229.335	427.692	1457.557	322.528	3786.227	179.95	3313.702	12165.904	319.706	364.838	288.807	13911.478	438.186	308.978	6083.093	175	0.921	1082.3	291.214
18930.074	20560.6	14664.537	21227.028	18716.154	25243.471	14908.095	22332.036	1290.129	760.618	452.187	3795.304	3069.853	11407.337	426.844	8319.655	284.825	253.155	150.137	1678.102	12252.13	783.75	143.266	3887.331	5157.818	439.425	301.763	267.202	2318.008	2293.246	270.036	7497.242	111	0.964	729.257	292.959
16308.658	16904.314	15474.058	19551.705	16237.403	23786.156	15444.624	22036.91	1067.539	444.807	425.61	452.956	436.541	2261.608	296.214	8493.669	182.791	169.129	186.679	4294.672	314.441	4290.87	146.888	3425.058	4663.464	279.325	330.589	266.391	8003.679	1101.439	300.722	8467.029	130	0.978	1065.877	293.154
20156.499	21569.377	15864.961	22766.843	19597.713	25195.084	15620.958	23791.9	1247.148	671.573	433.433	3986.764	5361.335	5818.339	593.63	8543.062	288.807	233.539	222.079	2090.218	15359.783	704.292	155.911	3880.729	5274.611	353.898	276.111	263.284	1853.536	3723.889	264.658	7421.217	147	0.841	721.051	295.874
33146.573	33298.182	28998.322	39271.943	31408.741	42676.447	30185.92	40091.822	1544.811	1014.418	472.249	3391.471	3032.703	6237.09	371.807	7692.837	292.59	296.788	162.758	1468.977	9615.502	839.549	163.643	3797.155	10920.344	365.7	317.037	292.599	118.882	2273.921	289.213	7845.515	192	0.874	774.068	296.333
13709.371	14344.164	14700.237	15552.016	13246.645	18087.103	11185.739	16867.958	1158.533	1050.178	264.425	1823.995	1873.509	15657.08	295.195	6984.955	325.045	232.282	154.71	885.204	8886.306	425.368	162.29	3460.987	3457.687	279.37	269.452	306.251	1651.273	929.927	286.206	6290.629	180	0.878	896.489	296.017
41847.911	41140.174	42106.038	41475.589	43256.103	43841	33877.277	43077.429	1326.362	712.318	450.258	563.133	718.795	2088.656	274.363	10468.912	227.364	235.347	559.093	2088.75	272.211	1069.104	225.881	3749.931	18093.171	312.069	411.287	269.274	14333.346	561.31	317.442	6835.079	257	0.745	1247.193	297.632
38037.442	37300.116	35067.958	40554.92	30319.203	41366.385	26144.762	35203.653	1420.431	510.167	434.002	467.431	662.667	1434.932	308.101	12745.97	292.123	259.972	576.498	1772.291	246.582	966.719	175.113	3583.233	20536.771	338.061	479.278	277.217	18346.185	434.81	319.256	6445.751	132	0.869	1335.015	294.947
18577.407	18307.919	14940.37	23294.098	14524.318	24306.08	11297.742	15720.74	931.533	1493.689	368.726	2284.196	4510.671	28584.674	361.588	11545.708	252.904	218.08	171.987	1136.569	22787.548	911.665	137.514	2568.813	9793.166	290.254	305.485	288.092	114.758	2541.604	272.891	4631.288	124	0.922	604.766	295
14654.458	15570.556	11566.958	17713.604	14472.873	20189.187	12082.769	17632.455	1190.399	942.52	400.19	3266.62	3453.955	13430.946	357.51	8317.133	251.374	215.323	145.779	1459.278	17818.12	655.529	155.537	3598.143	4451.087	387.607	272.622	267.597	393.398	2322.169	259.286	6743.451	100	1	743.32	293.5
20592.581	23523.257	15829.292	23282.114	22768.522	27201.6	16825.901	24014.738	1246.64	2023.857	447.074	4116.644	3930.913	24075.068	484.078	7738.317	250.658	255.955	161.854	1335.844	8901.104	747.445	149.046	3940.409	5421.977	351.23	279.148	277.893	359.216	3474.867	274.818	7990.854	122	0.956	760.648	294.09
35546.424	36097.395	33602.325	38384.577	33321.888	38572.155	25414.255	32159.731	1261.368	466.19	398.929	565.272	691.97	1470.609	273.907	11636.531	263.908	260.084	391.648	1624.904	230.421	903.668	141.328	3218.871	21545.773	361.144	412.627	267.634	16669.123	588.186	335.56	5911.639	125	0.879	1326.564	296.724
15321.394	16323.564	12207.204	17924.292	15057.969	20586.993	12343.381	17576.002	1093.14	1379.465	392.7	4135.455	3480.077	22912.12	341.864	9184.218	220.062	240.941	167.78	1069.582	16433.824	770.5	146.059	3174.68	5607.655	306.787	269.692	277.419	123.083	2484.248	286.648	5972.149	165	0.944	801.87	298.627
18299.024	18369.756	14535.9	21951.849	16721.03	25509.012	15256.827	21177.786	1208.422	2647.473	407.031	2698.895	3210.134	29191.709	413.619	7755.628	294.987	310.315	125.111	1047.694	14913.521	728.541	162.944	3365.423	5782.601	368.217	321.085	315.258	113.868	1831.133	321.951	6411.569	113	0.981	879.934	295.942
13949.59	13667.464	13328.353	16360.507	12444.902	20967.904	12703.34	19802.312	1149.045	531.744	493.922	729.006	1171.329	2561.597	473.384	8945.91	318.109	206.03	234.55	2540.446	1469.48	603.609	177.675	3246.141	3947.249	288.895	289.487	277.134	11371.291	1424.144	297.287	6665.549	179	0.743	996.673	298.617
17077.798	16553.112	15748.196	20577.457	15524.303	24722.556	14783.608	20626.434	1708.015	744.222	403.42	383.451	393.381	3286.06	301.19	7246.261	247.159	169.98	193.623	2275.37	265.693	414.051	134.643	3134.438	7231.128	284.417	329.425	267.225	4266.61	869.619	265.353	7788.948	134	0.953	1017.142	296.515
17737.775	18734.887	14299.923	21188.995	17662.882	24841.856	14913.934	21063.089	1044.453	1372.815	405.958	4027.72	2979.989	19064.516	397.382	8418.304	233.878	238.691	156.363	1120.842	15213.183	630.098	151.813	3368.404	5272.094	280.74	284.787	296.913	571.793	2609.263	311.492	6536.585	208	0.835	831.788	301.048
17927.289	18163.178	14433.161	22056.966	16361.376	25762.141	15335.868	22423.702	1180.361	1295.666	431.067	4122.033	4402.141	22351.299	448.224	8868.544	267.723	217.441	159.491	1560.99	15132.097	696.19	153.265	3616.631	4957.226	370.814	297.808	269.207	658.418	2946.366	286.549	7019.398	139	0.95	732.371	299.047
30903.959	29466.654	30745.139	33767.778	30662.798	40888.466	30149.184	38528.744	1028.076	462.54	457.413	537.857	466.533	1875.92	302.62	9317.661	221.643	180.305	310.764	1925.571	282.156	1130.539	191.938	3911.362	12557.738	300.579	307.565	279.676	6713.725	860.288	356.139	8450.547	202	0.872	1215.203	298.876
30440.604	27848.506	31235.688	30743.911	29645.876	37576.565	28890.856	37247.894	1261.997	778.486	435.174	546.804	618.989	4952.325	294.419	11085.323	238.748	240.712	441.923	2255.836	280.715	914.216	226.459	3819.793	16339.8	342.519	440.105	267.001	15196.317	816.664	313.5	6667.707	147	0.942	1274.078	299.929
12741.138	12653.472	10644.704	13536.998	11952.533	19199.972	9775.937	15697.602	819.174	463.193	340.553	711.752	2433.996	11810.236	250.262	6380.759	281.522	180.727	168.655	1374.377	3935.12	329.356	146.776	2511.37	7015.433	245.441	307.659	280.202	2032.258	1066.267	282.101	4988.423	170	0.865	911.218	301.724
16092.007	17788.496	15430.05	20247.087	17616.879	22962.847	14690.204	20480.534	885.308	549.582	406.774	396.459	400.471	3772.631	320.773	6366.715	226.02	231.804	164.792	1639.864	379.203	788.842	175.217	3199.081	4407.27	254.813	283.469	281.802	3320.199	610.057	325.575	7733.588	140	0.921	977.129	300.593
10229.164	10943.548	9693.99	12496.85	10684.625	15371.309	9696.717	14942.909	829.844	391.568	405.725	395.547	357.328	1321.092	290.305	7675.731	169.64	168.155	169.131	1369.654	256.412	299.584	136.057	3519.997	3327.407	289.391	294.159	278.229	5991.962	831.583	289.766	8563.518	133	0.866	1052.079	299.853
21751.058	22819.818	20044.735	25746.802	20862.452	28688.165	17912.186	22138.713	1798.014	1076.158	921.784	708.513	867.924	1325.73	504.954	8746.578	402.297	341.293	439.714	1108.943	422.936	544.552	225.099	3999.511	7972.645	368.514	408.984	304.056	7129.791	511.656	341.615	6995.191	103	0.965	1079.539	299.024
12795.442	12254.032	12456.785	14578.63	11270.742	20499.229	11556.399	17066.847	1272.038	530.182	439.19	448.037	456.11	1825.162	340.27	9634.332	226.646	185.848	296.421	2703.016	402.267	871.164	151.026	3059.573	7428.42	317.669	328.851	282.267	8878.482	474.75	339.34	6433.544	121	0.937	1172.996	298.69
12503.859	13530.377	11951.069	15131.802	12473.88	18232.707	10120.314	14411.383	2331.149	522.491	513.776	556.077	544.903	1541.838	370.75	10351.498	223.368	184.088	188.282	3688.306	358.76	526.155	143.815	3440.976	6643.454	329.605	351.957	277.079	16579.887	745.484	343.283	6284.754	112	0.943	1151.946	298.768
43215.306	42122.037	43601.353	45422.674	44921.785	48673.331	37082.287	47481.093	1295.161	566.222	448.397	558.071	728.937	2056.665	280.49	11472.985	240.756	237.209	517.049	1938.005	373.73	1147.426	276.604	3920.895	19302.39	314.313	375.118	271.511	13731.849	571.198	326.871	7315.636	145	0.895	1230.921	300.597
19996.549	23187.111	14737.251	22500.867	22179.367	26202.697	15470.062	22339.51	1269.913	500.772	406.162	2565.196	6232.834	3621.633	853.132	9533.711	291.207	249.915	197.102	3320.012	8658.135	593.064	160.801	3421.117	6501.014	374.032	249.455	259.019	2793.603	4078.81	264.517	6770.459	105	0.984	714.957	301.529
44248.741	43384.763	43992.238	44273.382	44172.475	46167.501	35401.472	45264.638	1408.4	960.362	478.803	725.186	680.118	2527.704	285.279	11056.55	289.617	273.108	478.27	2635.882	225.096	1052.715	201.675	3959.603	21860.653	354.268	536.895	259.695	19270.559	676.077	344.115	7232.038	136	0.93	1297.794	301.103
13725.557	14215.383	11008.802	16353.281	12801.571	19281.714	11755.272	17227.333	958.199	652.4	432.962	4259.663	4091.902	9477.109	376.254	8219.527	244.503	252.012	237.182	946.326	20221.197	627.971	174.523	3528.752	3723.113	280.608	284.115	306.917	1952.109	2928.371	318.447	6408.44	134	0.906	841.769	303.515
18114.799	18642.826	13955.474	21016.831	17486.803	24375.995	14721.009	21333.501	1074.761	2744.409	390.685	3183.018	2215.509	26189.835	466.685	7844.759	301.584	323.661	125.154	857.978	11680.708	582.963	168.991	3520.739	5592.146	287.112	344.437	322.294	169.686	1487.709	308.875	6523.137	128	0.963	884.32	302.711
19531.393	18719.831	18233.237	22261.53	17137.336	25934.168	14265.838	18029.933	1183.996	573.165	427.789	477.345	461.029	2383.189	322.359	10500.63	231.221	208.977	344.518	2792.842	449.904	3272.785	165.048	3559.4	11003.337	313.842	327.918	282.96	12928.96	507.967	363.938	6487.943	100	0.967	1178.21	302.67
20663.879	23055.122	19389.811	24561.9	20886.001	23971.039	15225.975	19104.363	1733.67	1995.564	862.606	696.989	706.986	3637.499	543.963	8860.588	392.384	302.625	359.815	1268.236	417.13	479.933	200.745	5192.946	9193.614	346.986	436.169	291.988	6327.782	543.009	326.513	6543.811	139	0.95	1087.579	303.558
16661.446	17078.179	13590.383	20725.304	15724.089	23883.202	15081.048	21690.306	1285.33	791.829	413.47	3432.32	5962.077	4789.607	728.136	9964.404	253.672	222.863	264.664	2746.253	13260.959	666.312	185.711	3618.155	3225.136	365.693	314.496	261.124	10667.015	3634.759	232.138	7072.254	103	0.965	723.131	304.519
21766.692	22802.248	17731.188	25676.666	21545.177	29561.083	17991.253	24671.887	1762.732	1933.198	407.656	2682.111	3735.675	18615.91	346.191	8843.223	249.938	235.466	144.157	951.879	14456.057	2020.266	151.365	3201.652	7164.511	321.56	269.013	277.949	121.937	2804.154	287.659	6252.687	224	0.899	783.754	307.781
17589.228	19740.521	16998.144	21395.661	19405.808	23862.367	14699.399	21392.303	862.582	434.024	379.518	353.341	408.245	1519.472	288.115	6330.54	209.409	239.601	181.076	937.202	368.778	601.267	223.941	3141.953	4700.727	273.289	268.44	268.044	3874.477	828.435	307.6	7563.721	159	0.923	965.274	304.613
12821.721	13448.455	10038.816	14766.509	12254.097	17352.171	10325.056	15278.553	1163.186	470.864	413.649	5289.332	4860.336	13487.592	381.779	8782.644	228.98	267.146	201.13	757.186	26432.696	664.734	157.903	3107.827	4242.171	392.031	318.399	319.313	117.138	3674.267	290.412	5548.242	123	0.964	853.598	305.866
25144.268	26374.301	17726.56	29695.149	20188.201	30992.397	16055.18	23160.304	2022.689	690.579	584.253	609.39	631.877	1237.924	384.942	10851.204	383.155	307.083	247.093	4366.462	498.305	739.831	225.632	4101.422	9893.799	319.178	639.575	296.986	8930.34	1364.824	320.692	8933.373	128	0.963	504.18	307.141
18667.976	19656.599	14391.257	22335.636	18231.436	26660.733	15725.63	21040.303	1187.393	1548.986	377.754	2265.991	7622.263	9419.866	739.712	11686.597	265.324	248.811	207.277	3200.846	10572.382	1105.456	166.847	2839.481	6031.51	367.972	255.036	263.816	1399.484	4207.082	257.085	5435.158	145	0.929	709.493	307.569
15324.718	16380.42	12719.191	19422.423	15485.232	22929.075	13879.276	20480.308	933.823	551.228	397.641	4334.551	3176.458	5004.097	309.57	8797.457	189.632	229.086	149.483	815.562	20958.958	460.165	143.071	3397.018	4461.409	297.126	280.797	302.393	277.695	3041.345	296.803	6170.36	138	0.894	820.978	308.283
14203.942	14942.45	13190.684	16824.74	14113.485	19607.051	11807.454	17616.338	889.586	455.502	371.47	487.344	834.618	1276.856	338.074	7496.384	252.603	182.374	213.528	1987.21	1041.175	397.611	154.972	2941.549	5594.243	271.997	304.205	258.637	5189.32	1215.752	278.883	7648.917	111	0.947	1011.149	304.419
46364.336	45745.009	45511.29	46431.1	45376.722	46657.758	35445.625	45940.17	1403.544	533.108	451.51	823.718	786.461	1678.329	286.822	11083.68	270.93	278.455	547.681	2576.296	227.681	980.412	151.301	3713.201	20533.894	336.134	548.137	252.905	13883.806	896.219	390.335	6629.332	119	0.933	1314.214	305.55
49406.712	49168.6	45433.15	53277.017	41606.789	52525.097	32319.399	42931.063	1559.794	1634.714	465.97	508.547	691.834	1591.991	299.622	12621.797	315.073	292.286	441.386	1495.485	253.847	1106.335	178.041	3758.352	24460.825	331.408	422.828	295.192	19318.525	510.892	355.224	6663.325	126	0.911	1356.556	306.714
18187.603	18348.222	14474.254	21757.435	15989.092	24801.102	13428.337	18907.876	1151.375	1037.12	375.178	2051.508	3497.559	17499.106	318.27	10699.565	255.296	199.756	162.791	1385.68	21705.737	826.583	160.81	2923.781	6790.135	349.379	288.59	283.293	161.779	1648.914	277.403	5414.227	153	0.955	677.317	308.552
16963.098	17648.936	13771.159	20221.774	16238.239	23300.909	14072.002	20530.101	1580.543	612.698	417.728	4028.596	4427.59	7358.402	331.735	8641.417	236.925	219.51	149.59	917.24	20558.686	2588.182	152.136	3274.025	5230.537	314.804	252.364	276.353	126.638	2759.151	294.416	6070.033	124	0.972	795.306	307.847
15171.08	16162.821	14752.146	18575.377	15210.481	20335.454	12381.257	16786.687	949.146	467.389	427.417	406.204	428.447	2802.536	307.077	8456.289	200.094	192.852	365.594	2078.26	322.959	518.857	198.274	2916.144	7048.315	284.448	328.75	278.314	12708.766	957.095	306.246	6844.172	124	0.972	1059.306	308.153
15016.909	15908.815	11564.249	18543.298	13281.575	21070.488	10992.618	17070.24	982.88	2852.381	390.92	4244.382	5922.587	14892.804	415.087	10209.666	231.143	215.275	175.163	1067.589	28164.857	848.372	148.097	3603.315	5381.461	305.271	284.452	301.015	251.634	3848.205	314.07	6318.112	123	0.993	614.012	308.159
15014.097	15925.328	12061.1	17248.684	14724.905	19871.757	12190.331	17821.751	1198.89	2206.579	414.422	4507.255	4929.685	8907.776	386.328	9165.858	265.976	248.187	170.93	1421.833	21729.556	689.102	154.99	3671.681	5343.701	370.806	304.005	272.159	173.889	3157.953	260.338	6879.424	125	0.98	744.316	307.772
40824.632	40451.519	41266.081	43550.535	42609.597	46850.5	35960.684	45496.684	1333.935	513.673	464.218	553.566	645.671	2199.312	294.682	11114.06	239.172	265.017	487.867	2399.144	306.205	932.152	264.629	3977.209	19983.873	320.511	371.285	269.994	11484.796	551.359	330.994	7523.444	177	0.788	1233.201	311.568
42108.305	40391.88	42673.859	42594.464	41677.906	45054.223	35067.23	45633.324	1430.942	567.793	462.2	722.353	635.814	2587.254	292.439	11078.125	274.024	248.175	564.968	2503.167	235.776	1042.168	256.775	4109.818	21027.028	331.24	437.868	275.388	18859.602	854.879	386.073	7212.53	119	0.961	1304.357	308.845
12515.998	12925.712	10222.648	14738.28	11735.05	16590.454	10138.722	15622.191	1116.023	910.96	378.748	4900.464	4347.7	21102.658	439.966	9026.863	227.746	191.87	155.932	1306.712	14905.454	626.302	147.308	3148.078	3456.303	311.169	271.081	266.794	119.106	3544.974	264.206	6183.929	132	0.928	756.492	309.235
14200.61	14295.504	11571.538	16629.834	12732.647	19255.357	11129.909	15976.949	1209.352	689.341	407.113	4272.114	4077.418	22581.822	392.559	9469.07	255.403	288.12	160.767	659.631	24179.483	788.424	157.678	3124.152	4806.682	278.111	325.655	336.698	106.156	2855.605	312.791	5536.021	142	0.934	862.683	310.415
14778.245	13644.44	9008.849	19201.534	12886.873	22427.47	13561.95	19805.06	804.623	426.847	292.687	2638.68	1861.444	14156.736	305.912	7599.508	245.9	257.441	139.371	959.096	8563.679	586.706	158.592	2727.924	5594.818	270.754	244.971	298.337	1399.031	1173.602	250.243	4826.944	122	0.985	888.967	309.139
15730.617	16514.957	15564.562	16711.449	16181.605	19224.029	10784.071	13600.632	1279.005	614.293	335.924	941.739	1883.236	1305.281	220.186	6399.164	470.443	332.463	162.98	1653.15	2237.34	601.133	141.548	1920.141	5445.728	313.238	355.361	312.371	2074.975	1515.133	280.386	3991.458	134	0.836	905.045	311.119
17370.359	16554.148	17542.775	20568.571	16072.962	25827.237	16814.867	23750.567	1172.697	528.183	540.87	482.215	517.155	1445.657	409.048	8961.639	248.677	206.623	352.023	1750.185	341.618	479.814	233.339	3681.468	7152.315	290.822	324.674	274.646	8779.769	586.209	309.798	7123.199	107	0.958	1071.762	308.855
18199.946	17391.085	17931.379	20644.772	18308.791	27162.66	18370.523	25190.078	1161.359	698.565	543.957	528.371	551.383	1527.825	346.051	9003.331	270.977	202.552	228.787	1443.948	304	441.555	158.558	4829.873	8213.036	321.945	337.818	284.656	5292.176	871.183	354.628	8506.613	182	0.875	1202.379	312.648
23099.215	27381.258	15537.178	25528.629	20640.861	27281.016	13478.797	17791.569	1438.277	627.039	546.231	805.287	772.085	1201.307	350.128	12906.139	349.811	307.621	283.956	3596.371	747.898	1117.382	207.164	3225.11	11492.305	310.903	622.885	282.262	13442.498	1343.051	380.748	6602.124	100	0.967	497.57	310.47
14937.935	16281.03	11135.616	19908.332	13106.245	22890.259	11240.812	17268.316	1059.765	473.167	476.632	671.826	1264.936	1128.003	326.765	10567.78	283.126	241.282	177.94	2122.63	6064.346	524.17	193.589	3404.445	5328.545	305.402	358.151	282.687	3330.671	1554.974	334.039	6703.903	123	0.964	515.72	310.28
15617.131	16065.521	14857.373	18622.05	15215.678	21147.138	13401.332	20063.974	850.193	644.728	366.758	891.603	2547.511	1692.764	363.635	7540.51	244.657	212.423	190.304	2190.353	4290.569	608.959	154.044	3009.529	5988.895	298.535	269.831	282.487	3615.285	2013.416	299.067	6620.026	123	0.899	988.947	310.955
37815.131	37706.535	38401.288	38177.237	40117.373	41520.088	32926.289	42008.822	1223.017	452.007	421.522	623.412	575.197	1909.364	272.987	11332.518	228.321	233.619	588.259	2301.105	275.602	1071.149	314.774	3656.308	18186.751	319.896	389.172	259.266	15969.32	644.398	301.645	6851.393	130	0.951	1248.9	310.592
40661.14	39958.403	41186.299	42729.886	42788.422	47822.905	37489.812	46635.582	1261.337	459.784	437.476	548.601	670.566	1796.135	279.99	10606.72	230.381	256.087	502.548	2429.463	269.492	953.61	262.583	3710.151	19202.211	303.469	375.527	268.06	13393.366	646.887	320.299	6943.79	227	0.819	1241.403	315.478
12243.838	12114.714	11438.114	15368.67	11822.532	19850.212	12030.077	17178.151	781.71	325.972	329.145	387.713	322.249	1498.915	295.679	8144.407	223.332	160.633	218.954	1866.033	345.725	301.952	155.038	2776.368	4133.184	264.377	287.899	268.253	5878.647	820.588	287.056	7250.515	104	0.944	1011.654	311.058
38897.865	35536.717	39445.965	39123.105	37345.201	45750.787	35480.099	43398.125	1120.524	425.757	387.056	474.369	555.09	1692.895	270.566	10505.185	232.011	229.235	606.628	1695.224	231.715	1004.743	237.055	3590.567	20026.037	320.054	364.06	261.766	16686.309	658.697	296.187	6528.642	147	0.918	1287.153	312.112
16477.797	17586.83	11415.727	18781.4	11720.296	19259.527	9144.681	13030.985	1404.666	958.403	486.808	2539.075	6047.54	3692.594	626.922	16161.35	338.928	287.509	237.483	2814.348	26229.225	831.692	186.369	3050.113	8454.463	299.198	338.705	321.744	6396.04	3031.076	298.917	5026.611	115	0.94	532.752	313.926
22806.719	23499.546	19035.512	27255.026	21099.127	29674.569	18596.188	25065.751	1325.763	2475.916	460.899	2867.102	3461.478	9871.12	407.093	12046.712	312.049	240.769	204.954	1544.74	18144.284	1742.495	167.722	3244.765	13949.78	312.462	474.967	319.959	267.116	2174.597	384.127	5994.263	249	0.774	554.777	319.199
16610.504	17769.309	13124.338	20855.059	15297.254	23563.764	12123.227	17998.738	987.508	1064.98	401.892	3462.659	5823.657	21462.376	389.87	10374.905	237.849	213.876	177.558	1150.481	21891.261	890.162	143.91	3369.971	5698.439	283.877	311.506	293.736	121.333	3859.61	278.678	6214.803	141	0.913	600.777	313.145
23762.516	23571.845	22996.072	25680.61	24725.645	32016.289	23330.203	31777.628	997.514	422.043	424.942	505.01	379.893	1845.02	296.013	9088.516	205.043	186.992	229.556	1786.716	292.712	667.218	220.071	3958.059	12907.992	306.451	306.951	277.756	5644.629	664.987	329.386	8842.288	107	0.917	1225.416	314.472
14280.258	14327.537	13166.64	17558.009	14047.043	21295.157	14396.407	19267.652	778.751	430.952	404.292	363.134	339.873	1409.585	332.715	7476.956	186.35	165.455	187.954	784.693	190.588	468.227	182.171	3733.838	3917.084	268.49	289.886	270.21	3189.678	761.863	275.064	8515.984	102	0.987	1038.078	314.667
25991.026	25677.777	25787.42	29810.696	26624.286	33326.259	21310.006	28132.29	986.891	534.006	447.099	461.629	508.641	1604.549	307.384	9880.746	233.419	188.364	260.114	1885.716	280.192	625.943	188.827	4119.963	11488.669	298.204	315.007	273.294	6440.621	988.407	337.289	9498.938	132	0.878	1209.371	316.409
39774.375	38618.107	41043.636	40311.384	41029.301	42854.798	32230.719	39126.278	1311.176	490.972	413.87	374.738	712.275	2104.771	271.233	11691.166	228.665	243.502	699.649	1614.497	263.68	998.478	294.42	4029.217	17690.389	295.562	376.376	248.9	12120.642	303.62	288.645	6753.098	103	0.965	1261.248	315.024
36737.666	38453.864	35179.333	38026.422	38403.915	37260.363	27388.786	35259.937	1347.892	530.805	429.906	627.802	808.95	1822.402	295.28	11707.946	274.103	246.623	482.618	2118.767	250.89	993.148	223.298	3759.707	17150.859	339.433	401.915	269.673	24265.888	576.013	494.479	6493.955	127	0.859	1331.122	315.736
15061.296	16642.65	11743.435	16696.463	15903.621	19381.326	11851.165	16572.49	1490.256	775.821	401.65	3531.157	3248.005	20497.425	357.943	9316.446	230.542	218.079	162.22	1264.769	14165.668	786.369	143.834	3152.534	4032.681	318.62	290.827	276.925	114.804	2428.367	250.34	6399.492	103	0.996	767.131	315.383
14600.951	15078.095	11461.158	17984.434	15239.348	21848.507	13555.6	19035.852	947.105	938.569	327.553	2724.618	1660.181	14066.246	338.35	7505.243	252.93	248.541	139.825	1121.391	10888.152	387.719	167.595	3258.96	4763.948	289.229	397.652	307.682	134.652	1258.036	272.268	5982.661	145	0.929	887.466	317.969
29262.13	28517.85	26016.692	32161.109	21197.827	34429.937	19119.095	26844.555	1408.349	576.388	470.162	637.065	629.228	1846.968	338.103	13055.408	297.947	227.264	349.329	1611.483	319.159	1002.005	150.357	3490.474	17988.471	330.292	463.919	271.592	21391.656	450.271	342.077	6353.208	123	0.952	1375.785	315.76
34746.863	35580.671	27762.031	35811.997	24950.604	35491.741	18304.066	26149.451	1572.803	747.228	495.674	625.888	1051.794	1325.69	309.956	15410.76	326.273	263.246	442.69	1965.622	2173.808	1044.7	186.218	3214.518	25285.58	340.22	550.283	295.033	15765.444	809.138	405.249	5550.149	172	0.875	1390.953	318.413
17922.184	22961.072	22171.031	26718.74	22443.414	30290.238	18844.556	24507.799	978.176	440.087	399.805	295.539	504.707	2458.898	236.602	6159.207	253.204	208.465	263.176	2408.013	490.902	3984.538	167.148	2792.376	5074.47	287.953	302.797	238.188	4864.275	590.838	294.315	6835.694	142	0.945	938.134	318.063
38618.876	37460.289	38617.68	38169.82	39458.073	38759.203	29659.579	35453.319	1245.135	485.732	388.322	490.521	646.969	1887.233	257.356	12057.995	245.305	262.093	563.927	1946.081	239.943	1252.495	289.626	3701.184	20111.588	303.953	344.475	257.263	19797.7	439.012	297.116	6550.009	98	0.993	1294.48	316.653
16538.679	17725.277	12808.612	20464.887	15196.601	22990.087	12210.849	17549.968	1762.801	680.116	395.388	2376.201	4401.979	13225.144	354.5	9842.137	239.277	228.223	178.417	1176.511	21659.89	877.74	146.435	3354.483	6509.445	353.901	282.133	276.266	285.01	2917.169	285.993	6265.426	129	0.97	612.298	318.391
22167.656	23105.826	18099.054	27186.369	21442.326	31950.84	18040.467	25318.215	1217.434	2143.326	407.817	2220.446	2834.472	30608.619	399.165	10996.216	274.051	254.823	147.015	957.912	13453.173	797.423	172.193	3320.67	7793.214	322.308	279.449	267.532	152.973	1477.635	266.359	6416.438	183	0.892	682.664	320.784
13578.646	14415.294	11330.749	16004.367	13397.924	18519.037	11701.398	18614.843	1179.288	494.716	420.057	3744.655	4758.62	14530.56	385.387	8736.671	216.944	190.28	207.844	1489.902	15536.341	662.014	149.922	3509.868	3320.334	317.404	268.254	279.338	248.593	3340.976	258.673	7052.776	110	0.955	774.018	318.118
18321.548	19667.326	18183.612	22689.602	19780.772	26972.555	17414.664	24500.664	880.269	444.498	353.217	604.366	1242.203	2546.402	378.773	6799.961	216.605	228.028	222.383	1232.966	1157.092	518.839	217.731	3094.371	4752.588	308.066	280.624	271.829	4974.632	1715.054	316.508	6834.456	175	0.934	964.351	320.706
35651.635	35611.178	36696.704	36951.726	38434.494	41922.673	32704.321	40779.526	1171.078	549.98	413.657	662.952	614.696	2928.954	267.277	9879.309	227.034	239.215	488.826	2463.906	285.564	947.143	217.246	3674.522	16514.833	319.79	542.712	261.243	15832.889	592.158	318.907	7170.569	113	0.923	1254.748	319.695
19797.168	19464.416	17262.235	24836.738	18215.215	28266.713	17565.945	25958.095	1440.721	789.273	432.802	3173.936	5285.518	7655.723	746.76	9134.453	275.276	242.716	154.928	2792.348	10348.943	758.966	159.723	3608.535	5198.844	374.057	269.947	274.404	499.134	3917.982	238.201	7646.156	172	0.867	734.006	321.924
13506.317	14034.887	10850.532	15479.133	12495.192	18097.134	10867.74	15702.863	824.386	780.484	371.02	3147.922	3448.715	10632.612	283.905	9950.875	224.181	226.529	166.349	1047.457	16560.575	656.736	149.476	2697.54	5349.687	499.039	294.446	283.437	4056.026	2113.669	291.333	5225.023	112	0.932	804.161	319.58
13570.247	19798.112	16315.836	20411.391	19864.129	21086.023	13417.217	18269.737	669.784	380.402	338.258	323.091	548.024	1622.047	225.254	6377.943	177.041	172.154	250.498	1859.988	485.535	466.974	197.83	2372.442	5300.222	283.033	274.932	257.531	5955.052	992.832	320.271	6202.094	109	0.989	947.17	318.39
23510.537	26680.806	22464.826	28375.093	26702.457	29132.842	18548.415	23935.518	977.954	463.925	387.107	397.721	430.19	1868.413	313.239	7688.457	293.534	194.916	258.576	1904.015	285.549	708.595	154.847	3067.359	8928.509	271.996	289.577	267.333	10235.485	674.504	289.538	7146.609	138	0.908	1005.181	319.529
15395.069	16294.57	11799.316	16954.082	14526.54	19395.936	11751.127	16518.343	1065.491	461.888	375.094	2599.526	3882.723	8264.353	298.193	9979.815	222.425	217.63	135.823	1088.214	13058.921	3749.563	144.879	2769.334	6288.192	410.269	269.076	288.146	144.568	2749.803	290.732	5362.27	150	0.867	787.133	322.073
10840.14	11128.923	8987.091	12850.971	10236.447	15391.696	9429.176	14466.353	1522.965	469.916	411.392	4950.477	3690.199	6227.027	429.818	8790.417	255.935	219.147	170.507	819.433	19995.014	674.51	150.871	3398.691	3901.819	311.367	311.894	313.978	123.448	2877.527	385.413	6265.721	106	0.993	844.528	319.745
16876.204	19095.769	11053.138	18452.789	12962.412	19313.249	9176.618	13529.821	1263.207	590.952	490.535	1249.431	3169.608	1200.953	350.825	13934.066	324.108	282.442	238.056	3032.743	7514.657	792.475	157.29	2901.449	9152.829	319.668	358.566	276.693	4924.582	1799.088	322.601	4990.569	102	0.987	498.941	321.118
16796.766	17988.1	12860.604	19752.803	15641.712	22285.245	11768.942	16344.16	1983.071	1085.227	334.715	3336.258	3787.701	12104.786	321.229	10682.569	237.285	227.365	167.939	899.923	15801.992	731.585	143.684	2676.916	7372.034	491.353	304.192	270.484	220.403	2322.045	329.354	5025.269	199	0.809	637.178	323.088
22242.143	23110.613	21716.677	28025.646	23385.118	33401.846	22280.726	30192.894	1111.187	695.221	462.816	431.555	457.958	2414.315	364.524	8938.085	219.828	211.908	336.957	1831.703	304.261	6975.404	190.991	6496.096	9388.642	283.026	351.854	276.127	11786.178	625.657	293.008	11545.315	128	0.947	1050.906	322.414
17129.731	19620.274	16674.997	21134.488	19668.145	23046.306	14633.254	20371.066	1298.733	850.832	593.643	582.71	663.978	3779.099	430.892	9317.8	265.759	230.061	301.496	2315.249	405.27	497.456	234.482	3701.199	6473.999	306.978	369.302	305.504	8357.703	615.714	311.935	6393.526	110	0.955	1065.064	320.491
34980.789	34475.122	35798.919	34302.565	35431.523	36239.02	26545.268	34630.228	1382.101	582.834	477.236	631.827	688.578	1602.912	264.936	11828.971	271.88	258.511	639.441	2276.05	250.151	968.385	221.221	3695.854	19476.62	314.407	457.776	253.475	14379.515	672.309	283.955	6523.35	127	0.845	1275.665	322.531
20237.819	22696.657	15295.853	22976.439	21136.849	26890.479	15037.484	19953.011	1404.097	4186.011	385.092	2621.337	3680.006	29456.008	397.92	10786.782	255.828	224.866	149.523	1017.901	12719.934	787.963	165.121	3208.708	7336.699	319.464	290.606	283.506	132.802	2745.176	291.24	6122.619	160	0.963	672.569	322.838
13357.995	13681.429	5685.354	15129.659	12819.969	17909.892	11255.798	16193.662	942.478	392.319	253.111	977.078	3195.253	1770.098	306.869	6882.113	275.096	223.043	161.331	1543.985	4305.925	533.655	183.377	2981.403	3863.27	289.419	264.671	325.801	2296.081	2385.456	289.336	6024.072	176	0.827	893.653	325.688
17945.504	19696.684	17742.611	22532.113	19830.178	25895.105	16684.84	22684.287	800.149	413.003	333.289	331.572	470.405	2245.141	251.187	7508.084	203.868	189.642	227.28	1591.139	398.719	618.722	228.186	2732.777	5344.705	282.549	285.86	259.389	7233.969	835.041	309.671	6377.226	168	0.897	954.185	323.946
20585.367	22824.81	20105.649	25338.541	22700.683	27695.825	17610.184	24145.534	970.719	745.29	374.039	679.192	2329.518	4338.296	347.846	7046.458	224.191	252.624	171.45	1401.3	1631.179	676.152	199.225	2736.686	5909.667	286.383	326.015	289.481	4299.839	1624.474	303.045	6658.049	104	0.944	977.038	321.115
15070.869	14992.82	14661.117	18088.175	14601.772	24858.201	16319.09	23920.369	1012.752	661.853	483.895	500.702	520.01	1857.617	363.03	9521.006	226.224	205.874	343.151	2561.454	317.326	11599.945	193.069	3582.106	5780.579	285.685	330.791	290.132	8141.755	765.651	299.089	7517.943	126	0.959	1044	321.5
24522.673	26788.933	23799.615	30904.84	27615.232	32800.253	21380.581	27514.593	1304.74	604.728	489.225	465.977	629.288	3562.279	400.608	9270.308	235.901	219.103	264.426	1577.794	346.649	922.476	223.021	5585.659	9357.627	298.318	328.251	285.49	7628.583	583.212	304.222	10047.362	121	0.948	1056.657	322.376
42802.605	41305.325	43635.966	43864.275	43309.782	47799.89	37278.15	45970.194	1344.911	2747.854	426.886	391.232	596.298	7996.364	290.128	10479.839	259.126	266.78	536.478	1792.547	265.118	953.683	269.536	4168.968	20568.364	405.152	520.864	257.297	9244.612	339.323	278.822	7040.31	172	0.905	1264.029	324.244
29633.076	30182.339	26916.277	32300.563	26308.706	32833.773	21509.015	28131.514	1342.397	488.158	444.789	561.003	599.776	1559.59	294.331	12140.759	276.319	235.561	496.582	1810.068	239.865	901.999	171.63	3593.939	19201.367	303.899	559.76	269.064	23355.787	761.426	332.494	6542.591	104	0.932	1360.798	322.077
15633.44	15819.584	12979.775	18492.75	14976.629	21391.945	13221.481	18898.635	1069.612	2020.692	377.895	5430.835	4972.379	10455.607	422.339	9090.525	237.703	196.6	144.049	1629.045	18882.278	591.97	151.42	3141.285	5024.285	317.873	258.904	282.438	114.244	3634.742	248.067	6218.39	106	0.993	749.255	322.472
21884.72	23471.208	20783.009	26004.906	22574.493	31112.801	21556.911	29378.008	1002.414	598.448	406.822	404.466	373.982	2338.054	354.895	7438.226	288.709	203.729	267.405	1490.239	458.497	2193.397	171.232	5044.229	7621.315	253.522	286.503	262.14	4947.763	615.679	299.186	10594.245	101	0.977	996.856	322.282
19710.963	21684.094	18892.326	23509.808	20638.001	24409.095	14655.869	18440.422	1639.193	985.615	814.338	640.171	762.934	1147.148	457.233	9166.636	370.889	311.133	417.746	1528.213	431.172	568.127	228.152	3298.752	6010.308	353.089	356.502	317.677	6829.679	375.073	295.556	4620.583	99	1	1091.641	322.328
37443.322	36782.435	37678.552	40300.204	39129.548	44689.188	34945.694	42026.039	1098.439	485.103	443.707	455.115	686.32	2139.488	278.64	11055.567	233.601	215.336	406.787	3132.799	289.947	1334.697	239.571	3815.68	15965.466	312.195	355.812	270.208	19326.596	842.485	346.94	7391.186	122	0.918	1244.082	323.967
45278.52	43926.694	43554.794	46979.967	41163.438	46999.716	33257.581	41493.806	1429.318	667.168	455.765	546.398	684.526	1982.638	295.367	13019.192	283.188	264.342	578.162	1602.221	227.464	1024.48	261.117	3795.478	23630.702	301.575	400.424	273.375	14771.072	443.432	347.43	6617.835	135	0.923	1345.1	325.744
17826.314	18781.456	14255.877	20693.794	17734.63	24317.916	15087.864	20846.425	1698.119	464.539	409.311	3946.355	4846.937	6858.786	348.503	8749.917	239.021	215.93	316.38	1378.476	18411.331	712.528	153.128	3292.661	6715.246	279.271	267.516	283.372	1325.535	3333.061	279.101	6506.178	104	1	774.635	325.154
23342.673	24318.543	22592.274	29377.968	23650.45	35402.178	21648.827	30026.272	859.269	641.431	384.364	357.647	452.591	1682.811	345.346	7786.757	205.496	178.674	198.352	5013.831	290.616	591.286	143.83	3424.839	10715.632	299.586	304.207	290.707	14204.442	443.124	297.401	7172.225	153	0.837	1077.435	327.441
13933.28	16477.169	12883.796	17579.198	15693.732	18717.991	10862.773	14818.196	878.906	413.283	395.261	429.626	453.321	2298.527	300.887	8670.937	179.948	155.867	208.037	1911.462	362.304	494.122	141.28	2570.722	4949.135	296.3	288.082	288.172	12020.32	885.408	395.291	6882.271	125	0.952	1101.284	324.812
15869.833	14668.01	16158.525	18749.051	15990.466	26860.749	18138.064	27077.77	1307.042	606.174	453.718	476.597	450.194	2065.296	313.66	8441.221	227.727	191.17	197.303	1700.98	314.758	424.48	161.38	4499.266	6803.045	310.422	288.062	263.604	5538.116	773.827	338.377	10035.113	178	0.793	1211.579	328.697
21556.585	22609.57	14699.298	24486.976	14940.69	24892.07	11222.434	16299.994	2734.091	573.903	507.904	1283.469	7610.037	1220.644	406.646	15706.058	313.754	284.184	201.798	2844.152	10798.008	923.892	138.116	2879.933	10237.457	374.422	347.764	277.008	526.794	2945.18	339.102	4314.556	125	0.952	475.46	327.892
14947.68	15289.444	12275.514	17819.825	13978.405	20502.288	12492.119	17730.114	885.208	3499.808	409.706	948.362	1217.241	7002.188	256.898	10257.639	225.241	285.305	244.793	1163.292	5624.96	1300.491	222.903	3303.337	5782.689	315.781	413.745	285.503	21560.171	616.956	281.335	6289.634	102	0.955	805.373	327.01
19718.58	20829.966	18811.466	23522.778	20469.915	27019.507	17424.609	23966.475	883.748	560.802	358.673	445.833	765.817	2876.082	303.439	7307.119	219.129	245.11	228.746	1462.426	767.982	1044.261	211.657	2912.309	7723.384	278.987	275.585	280.698	7376.04	744.437	324.078	7033.472	130	0.833	972.238	327.769
11154.804	12303.548	10681.776	13605.649	12519.905	15301.892	9919.68	13842.97	923.311	413.297	466.655	400.572	384.561	1099.053	416.065	8012.974	222.471	174.283	275.938	1169.585	242.993	3630.527	182.615	3183.67	2437.853	253.111	297.538	273.05	7821.442	386.192	293.018	6000.91	106	0.949	1028.689	327
24097.655	23540.348	25187.075	26804.639	24703.749	32360.971	23103.312	32567.915	1097.151	462.311	434.082	512.095	487.266	1907.453	279.494	9277.455	213.944	193.064	324.756	2556.639	322.643	885.834	227.257	4091.668	11128.114	308.844	306.883	276.079	14412.155	1109.753	351.044	8180.226	103	0.965	1234.995	326.451
21262.427	21205.458	21449.865	21191.249	22708.333	22786.969	17440.083	23524.836	881.079	343.794	326.197	508.974	520.042	1862.85	220.689	9718.369	177.33	193.034	395.946	4078.872	258.891	812.197	147.954	2903.296	11349.977	298.997	252.032	259.127	29475.642	1799.097	310.916	5695.481	141	0.904	1292.429	327.706
32452.858	29974.36	33950.301	32916.569	31612.928	39513.272	31794.848	41883.224	1203.063	481.729	398.055	499.736	625.905	2122.07	273.583	10524.156	225.734	218.536	501.577	2476.536	268.613	1077.219	238.224	3772.123	15832.314	313.141	324.032	261.535	28957.601	484.107	279.116	6616.644	212	0.81	1303.896	330.604
15207.287	15688.408	12627.919	18251.222	14775.167	21406.497	12885.353	18424.27	1365.377	1433.546	426.694	4819.504	3642.53	18205.433	452.697	9228.374	249.292	272.353	140.886	644.243	18435.113	656.196	160.474	3306.321	4546.122	296.559	339.009	302.017	97.138	3397.062	356.522	6262.271	137	0.937	851.215	329.31
35845.682	36655.184	30590.158	38793.054	28076.193	37782.996	20906.961	28856.749	1366.085	1181.883	465.759	430.984	675.713	1856.818	285.712	14211.473	296.411	265.201	534.845	1427.088	430.561	1015.261	143.444	3542.327	25206.287	328.312	458.172	286.201	14885.03	781.689	371.262	6080.09	164	0.875	1385.963	330.707
17844.377	17851.646	15044.793	21911.05	17095.433	25576.715	15819.125	22298.043	1041.817	1834.072	405.079	4402.8	4645.732	14207.031	382.388	9507.554	254.234	222.565	147.094	1390.715	15214.644	654.553	153.831	3171.903	6302.257	375.845	248.454	282.406	176.281	3046.043	253.817	6556.078	131	0.986	748.637	329.63
11312.569	11282.052	9634.016	14048.61	11234.957	16598.781	10467.855	15852.545	1047.445	1484.327	371.068	3480.036	2008.601	9132.444	356.038	7776.75	249.085	232.212	133.323	1377.032	18397.752	463.208	172.161	3332.476	2628.529	274.676	353.847	315.839	87.655	1419.659	281.037	6033.647	105	0.984	882.014	328.157
10635.853	10729.108	10188.547	12389.049	12035.049	17246.569	10722.667	16597.881	1644.549	744.671	308.053	645.592	537.465	1718.414	234.219	5562.431	573.968	342.605	176.45	6473.994	498.168	428.789	142.619	2238.598	2519.463	319.275	350.826	348.842	5303.461	1245.896	283.79	5078.642	148	0.817	909.007	331.264
43577.981	42301.364	43713.646	42973.853	43308.356	45294.827	36575.548	45835.658	1404.234	3230.734	435.648	497.943	627.196	8913.379	287.129	10325.721	254.914	235.686	526.387	1659.345	242.568	1120.272	290.3	3906.774	19651.359	312.914	375.709	248.983	21520.378	432.071	282.909	6946.065	141	0.848	1312.72	330.869
34255.285	34199.279	33335.519	36533.077	31954.655	38089.286	26323.675	35539.95	1493.094	599.315	431.519	573.131	560.297	1790.129	268.859	12353.68	248.502	232.429	521.915	1910.444	273.347	973.203	293.9	3636.999	17942.277	305.094	404.67	264.488	17365.948	614.506	375.719	6665.047	149	0.865	1353.232	331.151
14326.832	13624.176	14700.89	19645.118	14990.68	24199.713	17194.13	23076.084	824.437	880.729	789.845	340.154	649.448	1499.146	384.67	6027.503	243.167	326.236	405.568	1707.241	766.742	2596.846	202.512	5876.841	6916.133	333.442	367.85	237.794	3257.155	772.51	309.087	10927.816	134	0.953	931.888	330.522
22867.104	24701.696	18273.229	28981.779	24423.203	32614.807	18997.335	28218.346	2046.475	825.559	499.833	3881.187	4845.057	26073.791	595.79	9954.68	287.558	289.019	189.579	1910.016	15179.494	1017.515	152.543	4358.482	5423.778	368.859	345.401	311.719	197.672	2872.678	294.153	8620.667	206	0.918	576.738	332.563
21757.614	22389.891	17367.921	24925.227	20406.055	28629.28	16802.671	23687.126	1032.832	2411.929	407.21	2577.838	6355.442	6939.982	862.8	10302.19	262.735	252.397	142.563	2911.563	9430.761	681.301	188.259	3206.738	6902.984	396.933	319.525	285.015	2121.246	4255.223	269.249	6301.108	134	0.916	695.164	332.694
13692.606	16064.829	13781.797	16552.83	15550.635	19114.486	12191.469	16734.324	688.174	350.92	316.873	288.538	333.201	1228.802	213.701	6032.182	178.918	168.687	270.525	1291.924	320.827	838.752	207.826	2133.642	6209.553	272.739	285.24	251.935	7420.059	699.501	274.992	5729.934	129	0.932	950.329	331.702
21934.895	23107.293	21352.584	26962.733	22870.239	30482.551	19466.139	27240.481	1037.507	923.111	391.195	375.484	493.219	6331.788	335.927	7727.916	265.816	237.692	288.601	2021.409	396.55	1121.5	197.65	3038.31	8433.716	271.782	309.732	279.743	12100.988	407.253	304.722	7103.746	98	0.98	991.531	331.071
13708.415	13613.061	13094.289	15227.599	12505.677	19485.286	11344.628	15816.553	988.577	420.232	382.504	379.504	374.994	1634.437	308.256	8624.901	248.393	172.389	205.545	1864.104	373.614	705.861	130.611	3769.295	12475.954	298.236	262.94	261.977	8224.252	832.421	344.512	6766.592	153	0.921	1197.69	331.565
29550.185	30701.209	29181.264	31525.11	32351.797	33291.313	26571.773	33958.284	1148.695	459.44	409.136	492.609	572.814	2294.557	277.845	9735.857	199.042	196.794	314.963	2535.585	292.575	1170.494	233.062	4113.49	10643.67	297.9	291.454	261.126	15205.968	630.181	347.691	8620.683	208	0.779	1252.351	333.88
37509.78	37768.685	36766.781	37129.44	37602.072	36573.744	27772.964	36047.733	1418.63	536.249	441.101	747.363	747.935	2389.863	272.157	11365.451	245.143	238.782	644.435	2401.74	298.555	1079.009	359.755	3751.475	16492.652	316.982	360.805	245.682	17845.66	793.948	326.995	6719.247	126	0.921	1329.365	331.516
26416.354	28742.58	20005.076	31412.943	24765.853	35442.391	18819.568	25257.337	1424.215	2850.889	493.203	2634.479	7185.668	10506.318	695.286	12454.069	330.399	305.104	195.192	2715.658	16916.99	908.203	167.574	3274.114	9600.034	455.232	333.151	310.999	107.053	3846.73	321.206	6140.175	247	0.762	550.115	336.626
20540.704	21281.383	16574.725	25451.311	19157.934	29112.251	15860.822	22513.96	1461.684	3501.665	396.38	3070.848	4593.315	23149.197	434.529	10576.743	254.503	227.811	184.228	1171.742	17300.96	960.067	137.392	3242.107	8978.709	297.128	328.23	293.614	158.844	3386.379	307.469	6255.85	210	0.915	611.752	333.324
30190.496	30849.363	25586.382	36196.68	30318.312	41573.207	26567.631	36412.857	1210.24	1969.435	454.061	2638.407	2628.075	27030.466	497.524	8391.408	296.729	243.478	193.79	1874.818	5803.12	662.546	165.997	3577.336	8775.452	368.893	262.608	276.434	1150.309	2121.207	252.922	8125.154	193	0.937	734.977	333.759
16371.698	16620.675	13296.035	18663.098	15293.546	21776.388	12966.485	18116.176	1228.435	587.557	412.411	4301.795	3109.185	18365.307	397.552	8902.136	264.977	258.238	156.437	817.379	18278.613	689.227	164.641	3108.514	6692.21	403.008	295.628	307.775	95.049	2458.007	274.274	5911.805	226	0.822	859.473	336.549
13475.953	14129.912	12786.189	16754.92	14384.085	20965.137	13268.908	18870.314	1066.838	883.288	404.648	400.363	471.999	4572.954	337.389	9618.74	201.623	200.457	279.762	1974.416	294.946	1302.78	187.076	3022.496	5706.937	291.275	312.544	280.739	10206.48	648.526	302.208	6195.256	98	0.98	1057.316	331.184
20172.498	20448.585	19869.587	23740.393	21900.519	28194.44	19828.829	25961.93	902.774	497.352	432.447	411.484	394.959	1282.072	297.171	7168.898	209.113	181.288	169.72	1200.951	250.083	371.67	123.928	4780.882	7407.75	314.36	270.708	258.575	3532.904	706.274	314.048	10327.472	219	0.797	1218.756	337.445
29111.093	30079.802	28663.056	31972.433	31751.877	35498.518	26484.371	33828.776	1098.556	494.201	428.676	432.397	565.628	2341.752	291.319	9118.798	208.651	215.916	317.523	2600.525	324.607	1002.655	208.17	4204.832	12099.663	313.818	298.219	265.006	14865.546	1020.869	339.057	8912.713	195	0.817	1241.782	333.767
13678.786	14606.467	7729.655	14880.781	15377.151	17447.588	11139.408	17270.142	988.313	440.091	295.518	418.21	438.511	2561.47	185.655	4944.519	307.255	215.877	177.198	6587.283	613.584	321.809	156.875	2564.341	3169.09	341.235	390.739	309.725	6013.072	1519.898	357.924	6507.249	112	0.973	902.696	333.67
17404.566	15469.185	18234.503	20074.767	15993.649	29941.378	20108.965	28807.691	835.713	398.377	375.959	335.852	322.512	1636.229	265.389	7730.759	182.208	158.899	195.484	907.149	237.086	850.081	147.055	4137.344	9702.456	284.387	267.169	255.842	4219.014	519.481	322.989	9744.289	125	0.952	1229.812	333.924
37825.155	37390.48	37611.604	40040.998	38826.832	42883.495	34332.706	43278.739	1342.668	529.894	454.931	475.708	574.798	2788.816	285.579	10452.503	241.931	234.404	380.262	1806.554	285.421	843.898	253.66	4799.923	15582.524	316.62	329.827	268.35	8315.133	402.269	289.14	7974.942	140	0.907	1260.771	334.3
39682.319	40517.871	39788.795	41325.042	42790.225	42201.241	32717.968	40258.157	1278.286	561.444	441.47	388.454	628.309	2358.401	268.392	10666.796	244.572	265.585	490.537	1577.802	250.782	1011.975	294.223	4192.458	16928.059	301.807	367.362	263.734	6706.132	309.286	280.286	7134.616	122	0.907	1269.008	333.697
44213.709	44896.498	41287.625	46896.935	41105.158	44188.685	30592.559	38846.939	1355.937	525.354	474.086	532.809	639.15	1944.271	290.199	11044.884	276.459	244.008	447.293	1684.169	229.482	919.136	169.655	3819.932	23448.742	298.796	435.021	281.766	17256.864	847.509	381.461	7364.651	239	0.792	1364.015	337.015
12947.38	13562.467	10612.612	16077.403	12359.076	18745.994	10897.111	16525.306	1019.414	581.021	378.303	5261.683	5369.333	18591.2	483.851	9912.353	230.446	213.406	154.52	1375.486	20463.377	684.55	169.599	3278.582	3757.053	446.441	270.658	278.595	121.71	4286.585	278.486	6320.562	138	0.944	670.928	334.529
23075.673	24808.27	18439.052	26443.655	24421.772	29825.278	18551.991	26704.093	1272.167	2199.856	440.686	2213.78	4218.433	10448.948	672.606	8801.894	322.814	258.192	151.309	2819.435	4351.958	682.178	177.069	3709.83	6633.214	445.737	273.767	273.887	1607.574	3485.273	247.88	8234.764	105	0.984	724.548	333.69
12428.793	12710.224	10476.554	15088.283	11689.067	17385.287	10396.03	15523.909	885.776	1266.503	409.585	2695.078	2642.937	17458.581	305.925	10412.899	213.618	211.216	145.743	1003.239	14565.442	564.33	142.815	2968.437	3816.977	292.051	251.792	283.401	208.648	2167.621	277.826	5641.678	138	0.97	790.5	335
16959.774	18179.778	13929.935	20885.77	17412.493	25027.373	14567.118	21149.799	1723.444	1197.79	395.542	5912.007	4549.192	18805.648	500.444	9659.459	236.321	235.78	151.348	1231.162	16048.509	675.323	158.602	3466.878	4365.203	472.315	288.296	270.92	106.012	3865.125	299.546	6879.117	252	0.813	658.917	339.786
15171.585	15300.031	14995.618	18451.789	15000.454	22861.714	14462.366	19172.775	744.532	1142.079	314.401	315.188	347.943	3644.503	241.325	7163.936	216.625	190.184	306.323	1539.239	394.647	1351.234	267.198	2358.515	6866.035	275.827	296.969	260.763	7099.335	564.261	293.422	5738.479	265	0.782	961.398	340.096
15964.106	17214.914	15864.987	19481.671	16659.447	22222.235	13564.557	17958.392	869.76	650.739	358.507	342.083	539.383	2606.558	306.817	9388.131	209.849	190.241	301.552	2067.618	293.4	650.942	171.111	2430.228	9121.462	376.591	301.078	282.655	11828.106	580.997	300.001	5831.23	115	0.969	1039.474	334.404
19324.316	21936.079	14693.847	22396.66	20248.081	25888.288	14782.559	21524.778	1376.069	1946.708	435.293	4221.599	4864.773	13156.109	444.967	9467.773	241.688	249.553	175.766	1333.954	23492.602	783.284	136.868	3864.532	7906.592	329.331	336.425	289.64	672.104	3355.372	274.801	7270.839	98	0.98	598.684	335.847
25210.007	28063.709	19283.356	27153.635	27037.65	31620.535	19414.654	24800.549	1235.731	1393.867	424.012	2014.152	4612.693	5465.524	644.885	9943.903	327.757	292.273	262.887	2684.686	5691.467	932.658	181.988	3209.465	9610.684	631.405	283.246	282.98	2027.86	3141.336	260.778	6846.341	115	0.94	717.935	336.265
19618.963	20107.091	17023.023	25169.062	19761.587	30061.989	19053.409	26984.381	1061.35	797.868	416.292	3364.649	4174.43	11729.829	371.707	8909.076	248.772	209.893	199.119	1428.512	9706.432	678.962	157.91	3313.456	5902.561	332.775	253.368	273.771	1202.205	2691.747	265.132	7085.255	171	0.922	744.096	337.599
21746.152	22059.754	20768.974	27874.325	21359.868	34976.352	22036.495	30364.746	1127.27	552.079	546.281	511.57	532.87	2470.477	410.896	8722.611	260.941	198.038	261.519	1285.365	345.962	588.023	187.694	4279.397	9244.002	347.298	324.307	296.318	7408.164	656.981	333.923	8043.329	126	0.921	1079.571	335.619
21329.779	22868.435	17595.053	27614.201	21847.18	31687.254	17711.291	27169.819	1219.696	651.16	493.972	5339.044	5644.827	14886.37	588.281	10465.945	286.922	264.124	186.355	1689.646	18416.339	913.236	165.749	3989.196	5533.903	392.527	318.285	314.456	1257.141	3567.549	383.453	7678.72	170	0.939	567.194	338.153
21444.072	22188.162	17758.417	26200.772	20527.512	29650.011	16571.385	22604.758	2102.031	1105.329	421.747	3011.059	4262.107	19097.975	342.808	11075.225	275.69	287.455	190.659	1090.854	15710.486	863.873	163.458	3094.576	7608.283	476.606	284.423	283.714	134.444	2536.261	332.615	6270.208	160	0.963	646.881	339.075
17386.134	17230.389	16864.539	20723.91	16128.99	25963.655	15540.444	21463.756	811.558	452.51	331.047	324.611	450.894	3983.581	301.086	7987.782	250.522	168.001	295.89	1755.622	280.052	650.057	198.369	2202.044	9000.134	277.677	289.734	276.209	8436.979	439.451	308.173	5731.033	139	0.925	1018.687	339.313
22110.951	24324.248	17758.223	24883.476	23974.148	28755.42	17846.442	25165.558	1584.243	2624.3	410.708	2365.662	3875.714	9884.864	659.306	9988.678	289.685	256.652	167.255	2488.674	6652.359	1097.987	178.123	3124.284	7441.474	375.79	278.839	260.951	1706.892	3106.623	239.005	6523.047	151	0.909	708.281	339.672
10313.545	10308.114	5384.44	11790.702	9756.981	13472.481	8656.254	13535.992	1065.107	428.188	255.162	1169.073	3636.319	1717.269	396.343	7668.887	264.322	199.686	157.917	2445.176	3804.064	417.752	171.297	3401.417	2336.972	312.144	253.142	320.012	3228.276	3745.984	226.109	6959.027	133	0.895	892.643	339.41
37099.771	36688.239	37385.784	38600.992	38314.859	42116.838	30590.646	39161.603	1253.984	493.993	418.909	522.543	541.743	1789.721	245.127	10539.523	250.778	258.705	546.565	2227.981	283.106	927.532	219.298	3608.444	19292.77	293.711	348.904	272.361	13168.738	597.405	278.093	6817.422	202	0.843	1285.238	342.119
45313.912	44284.506	44842.172	46161.814	45212.851	46027.496	35498.245	42036.048	1340.574	532.34	464.701	620.009	794.451	1938.695	274.635	10520.696	266.291	249.647	577.021	1821.053	298.838	1071.855	304.033	3663.977	21392.804	314.353	341.574	249.956	17288.741	695.758	309.146	6865.883	111	0.964	1327.662	337.77
31052.953	29058.118	31502.939	33106.762	28490.138	35305.609	26052.937	34728.183	1226.219	673.252	412.999	491.34	484.985	2473.126	257.197	11366.785	240.581	225.422	609.201	1827.933	221.397	998.283	211.473	3670.66	17282.272	295.139	431.041	263.181	12240.516	574.261	262.663	7069.047	119	0.944	1342.113	338.937
31319.345	31928.451	29097.534	35758.437	27186.704	35280.01	21072.429	28257.187	1363.771	1471.325	470.456	845	1632.454	3103.472	329.641	13209.055	245.882	243.719	384.645	2109.338	1890.498	1042.594	133.89	3781.891	14319.133	305.556	420.899	265.559	14673.539	1293.16	290.898	6584.911	123	0.91	1378.939	339.305
26568.375	27262.85	21800.863	33510.544	24244.251	36367.103	19409.468	29292.127	1419.065	1396.688	504.746	4413.5	5973.783	11884.68	645.734	10626.072	317.368	288.852	203.994	2275.32	17698.046	903.853	163.915	3627.971	8084.081	521.792	331.14	317.333	104.186	3738.537	348.896	7182.79	105	0.953	557.757	337.595
19232.474	19622.804	15757.775	24076.618	18748.006	27981.964	16777.683	22648.502	946.997	746.733	399.507	3438.442	6347.769	4983.734	840.29	9972.934	269.489	244.493	155.363	2767.814	10324.671	702.09	186.602	3154.634	6345.242	372.052	345.563	288.813	1774.362	4229.485	259.142	6387.655	114	0.893	697.237	338.447
21200.371	22846.787	20375.463	26123.719	22915.025	29997.235	19112.177	24311.316	957.031	625.45	363.035	346.511	463.605	4262.33	299.574	7751.052	248.535	254.734	310.012	1885.093	386.662	5097.043	213.436	2614.353	7431.606	264.199	318.794	275.824	13309.281	327.828	301.994	5922.41	135	0.888	985.915	339.078
33562.806	34197.076	33372.417	36734.964	35627.152	38173.944	27513.677	33586.027	1301.579	1337.582	463.417	477.512	595.269	5706.947	285.055	9367.037	244.318	232.081	381.744	1958.044	468.575	1152.634	214.978	4362.275	15170.988	309.342	340.521	262.004	11540.089	1038.823	303.45	7673.078	197	0.815	1262.931	344.063
12863.166	13591.511	10812.933	15440.939	12736.381	18554.037	11620.933	17127.311	928.239	1335.46	402.797	2995.336	3659.666	9608.079	346.031	9190.071	228.571	211.308	172.494	1198.557	20018.823	5502.271	159.926	3173.833	3889.485	278.73	318.993	278.646	587.911	2278.323	260.46	6349.715	176	0.875	771.642	342.648
33877.367	34686.517	33058.637	35468.127	36165.106	36873.84	27044.046	33950.918	1187.085	521.621	466.728	389.569	573.461	1790.022	279.789	10976.714	240.649	253.191	323.294	1492.593	249.521	845.153	188.269	4883.582	14567.395	301.753	345.512	253.637	9005.591	410.793	280.232	8144.947	120	0.918	1271.7	341.225
39745.708	37590.733	41112.585	40745.284	38852.627	44626.9	35592.094	45169.658	1225.911	483.312	441.69	586.344	674.628	1920.907	281.659	10251.937	242.779	247.763	467.116	2524.367	293.141	999.234	252.774	3965.372	19256.834	300.406	374.588	254.327	26102.314	873.977	304.568	7156.408	170	0.894	1303.906	342.335
47197.154	45098.9	47066.313	50243.256	42971.598	53091.262	38357.996	50384.303	1376.116	500.528	476.958	472.743	606.882	1653.539	269.158	11577.245	268.625	263.918	565.528	1618.459	220.025	1047.904	217.069	3925.019	25083.961	281.08	448.368	281.374	12904.462	328.968	355.697	7217.31	114	0.948	1354.228	340.342
21615.033	22340.93	17391.321	27196.898	20224.079	30858.228	17430.709	24258.949	1117.42	1477.763	425.808	4512.123	4526.958	12842.133	455.983	9382.156	251.653	238.959	275.041	1319.688	21105.82	823.391	138.292	3738.06	8517.349	300.892	333.805	282.456	2454.426	3493.432	297.859	7076.786	135	0.898	604.285	341.174
14346.894	16229.622	10961.811	15547.631	15878.429	18725.935	11601.327	16158.319	2175.236	1098.872	397.465	3899.826	2986.992	6292.891	335.792	9045.263	258.777	263.264	237.696	1493.597	14531.647	1913.797	173.035	3111.78	6070.073	295.071	271.819	271.873	4475.959	2273.685	252.099	6335.666	111	0.923	763.581	341.878
29620.794	30577.422	23276.809	31507.513	20637.897	29684.228	14602.682	20381.034	1487.338	575.772	505.474	796.569	1745.111	1205.874	314.951	14433.18	342.591	259.2	426.631	2190.92	3470.295	1709.043	169.627	3152.075	25865.768	327.487	518.47	303.798	13597.58	1315.359	308.017	5763.095	114	0.96	1414.439	340.456
15336.819	16814.01	10776.476	17273.632	12456.996	18708.249	9324.241	13065.175	1277.735	591.152	498.411	1204.933	1078.28	1491.996	314.741	14114.722	326.679	320.056	355.776	2851.272	1514.017	1840.339	201.113	2601.107	8343.038	290.465	336.286	285.473	15083.088	552.477	263.948	4858.786	103	0.965	520.267	341.519
30768.912	31551.022	26681.982	37370.674	30886.097	39487.319	28658.057	39811.661	2182.477	2017.526	536.198	4587.149	4199.638	27959.62	653.531	9138.474	308.911	271.513	182.594	1694.328	15931.584	760.579	159.742	5004.689	7804.478	296.826	320.204	295.926	1174.351	3698.049	304.19	10211.94	250	0.91	586.988	344.632
20462.218	22689.562	15940.559	23792.924	23100.979	28152.927	18304.067	24549.742	1360.887	1124.308	434.991	2971.581	3114.419	13094.132	430.435	9328.32	281.488	251.204	140.262	2539.719	6368.225	609.244	170.243	3658.484	5260.046	661.612	257.507	284.956	173.946	2787.32	250.591	8154.573	115	0.986	724.291	342.483
24150.09	25316.167	20410.775	30295.047	25559.015	35328.207	22698.323	30974.346	1145.174	1521.913	430.478	3149.704	2935.354	27906.026	431.688	8402.751	272.887	229.525	171.45	1621.361	9074.29	588.876	169.098	3573.007	6379.77	374.391	258.816	274.93	480.807	2365.508	246.831	7925.727	144	0.958	732.576	342.25
16130.047	16726.659	13254.658	18603.682	15546.843	21554.063	13079.475	18551.251	1053.021	1476.717	394.626	4234.646	3446.611	13239.612	367.715	9076.953	249.354	221.832	231.782	1024.394	22773.925	822.76	158.798	2897.632	6507.591	288.391	282.301	291.011	119.877	2374.805	329.812	5640.498	162	0.904	832.58	345.377
8585.968	15177.352	14968.509	18867.137	14552.112	24401.127	15445.425	21262.903	778.464	394.831	337.651	240.875	324.707	2113.005	215.134	5935.098	214.42	182.881	269.627	1560.704	428.906	1877.818	169.016	2166.367	5188.55	276.454	309.816	209.162	8451.525	519.807	320.331	5553.003	135	0.923	936.13	342.181
30420.286	30805.733	27790.942	34999.393	25171.209	37223.899	21321.452	28244.143	1392.753	980.533	490.785	1040.828	4332.92	2058.528	359.844	13015.492	264.433	238.288	326.899	2125.632	3966.567	1055.387	129.539	3796.405	17350.633	315.342	376.233	271.359	13552.782	2781.354	326.84	6392.482	162	0.864	1385.586	345.093
16412.312	17074.858	13267	19563.136	14914.431	21064.293	11377.951	16555.04	1104.765	1638.565	364.415	3736.166	4388.677	15713.523	338.124	10488.609	247.175	347.521	163.369	830.457	20955.529	722.372	138.283	2932.135	8500.977	282.454	397.605	281.372	127.058	3199.314	290.799	5632.539	127	0.955	619.917	344.807
14961.448	16484.356	11835.773	16881.429	16290.627	20151.44	12419.294	17782.687	1254.347	514.769	416.474	4783.609	2881.822	12585.503	365.406	8377.311	248.778	235.074	156.887	1362.784	14222.907	13740.055	158.352	3338.387	4716.737	359.107	311.322	292.37	403.503	2741.58	302.126	6798.371	102	0.955	819.176	344.5
24916.114	26886.286	23448.513	29709.593	24044.413	30697.59	18404.094	24218.496	912.141	422.169	361.387	380.804	413.159	1988.146	290.455	8773.265	218.269	173.344	266.618	1785.67	327.665	7902.284	153.548	2716.461	12435.773	283.266	294.386	283.066	12123.373	1030.818	411.811	6966.294	125	0.968	1097.972	343.508
14521.338	15704.095	11414.329	16500.475	14497.806	20152.703	12549.203	17733.641	1010.759	511.096	422.398	2106.039	2341.239	13019.387	308.375	9464.089	253.76	203.878	216.203	1135.461	7854.815	3335.22	174.359	3405.675	4150.27	328.814	278.034	292.676	4544.772	1226.955	283.17	6940.273	129	0.97	803.027	345.306
21242.156	22525.619	20121.378	25896.203	21749.473	28937.72	17815.649	24282.085	775.444	1306.146	339.686	356.525	355.358	9894.733	320.646	7482.004	218.37	167.996	214.883	1619.916	277.713	1783.24	134.017	2600.47	8059.92	328.175	303.349	283.649	9018.597	638.356	317.214	6808.435	110	0.915	1025.736	344.255
40008.835	40084.472	39544.633	40999.405	40693.927	43417.36	32833.537	41838.004	1311.069	490.256	428.491	628.177	655.59	1844.951	274.93	11653.729	246.392	226.017	661.531	2290.346	227.216	1099.836	349.426	3810.522	18682.767	305.374	412.987	253.206	15214.232	528.004	281.757	6469.938	147	0.894	1323.058	347.582
22571.728	22860.434	22281.134	25293.159	21169.281	26875.57	17732.879	24536.829	1648.715	773.929	545.65	693.141	696.226	1984.889	353.596	10535.046	276.914	218.823	270.013	1924.062	577.895	905.312	137.857	4110.403	7524.1	287.123	351.99	247.15	24998.264	1269.497	370.814	7773.013	108	0.95	1374.333	346
22117.998	22888.836	18187.587	28704.091	21059.585	33522.832	19066.444	26860.793	1187.309	904.35	477.399	3653.405	4647.463	19851.67	567.621	10485.314	303.505	285.974	189.864	1535.486	17646.313	919.04	187.48	3707.054	7118.391	621.074	310.1	306.018	4643.282	2824.158	354.215	6983.651	118	0.994	568.203	345.729
21419.561	22575.827	17733.27	25933.81	22068.502	29959.891	18753.167	26423.79	1208.178	606.679	405.354	2691.961	3186.651	13340.417	399.853	8946.159	297.504	239.585	161.765	1491.044	10966.734	741.95	164.257	3341.727	7745.673	541.697	269.638	269.408	602.014	2499.94	259.27	6846.746	101	0.99	714.985	345.946
18850.069	22239.88	18416.922	23946.494	21726.016	25677.649	14597.769	18733.22	1039.218	394.925	369.438	338.267	382.925	2385.947	283.798	11564.737	216.946	174.833	259.553	2201.557	349.352	12203.394	148.138	2677.148	9113.134	290.016	354.371	282.161	17023.371	836.448	355.244	6544.327	163	0.821	1105.555	347.684
9563.548	9458.908	9321.322	10911.15	8781.074	15783.217	8834.279	13153.079	792.562	352.337	314.966	319.945	329.794	1861.505	263.324	8874.089	195.354	148.248	279.402	2337.634	411.315	539.076	160.236	2237.577	5174.34	293.845	227.246	240.27	10263.457	367.538	320.741	5455.234	103	0.965	1190.044	346.519
17944.934	18427.688	15274.375	21772.645	17100.248	24370.553	14883.191	23554.129	999.478	922.649	383.593	5083.516	3676.026	8899.507	383.469	9489.704	226.951	219.412	282.174	1027.383	18089.447	685.444	151.266	3538.025	4072.922	371.75	256.507	272.965	1395.652	2832.296	319.099	6829.262	100	0.967	635.19	346.57
14686.366	16113.06	11723.199	17384.408	15518.89	20992.097	12849.883	18916.305	996.913	755.275	405.44	5413.623	4821.696	12595.988	431.231	8200.022	249.645	197.689	151.135	1272.303	15101.647	752.153	169.063	3610.967	3589.266	382.256	273.868	276.335	228.206	3748.793	231.968	7410.439	173	0.923	693.136	348.777
24039.078	25503.061	19389.838	28375.249	25157.097	32390.354	20741.688	26934.343	1420.174	787.526	421.309	3478.955	4687.041	11075.496	454.494	8385.3	274.162	215.285	135.61	1254.505	13960.05	876.455	169.329	3371.659	7013.607	374.438	267.337	273.532	207.355	3872.42	267.39	6994.765	185	0.862	706.559	348.997
19813.623	21195.003	15257.358	24741.692	18776.171	28251.922	15497.424	21285.542	1258.948	848.862	467.44	1905.338	9067.644	6226.234	1117.407	12155.724	303.75	263.232	190.054	3906.653	18699.762	923.138	154.861	3143.861	8482.92	472.726	310.636	314.005	126.079	4650.677	363.249	5380.031	98	0.993	556.347	347.306
22016.852	22198.649	21762.178	24686.952	23125.595	30464.842	21546.898	28995.69	1259.648	1141.327	379.307	412.369	430.758	6760.057	269.034	8757.949	194.109	173.158	222.656	1833.423	253.227	957.981	171.663	3750.842	10502.914	291.507	298.807	260.956	6399.771	748.55	319.899	8529.387	194	0.82	1253.49	349.057
23090.585	24771.086	16728.273	25557.337	18002.244	26998.828	12907.487	18916.776	1444.404	607.011	523.407	1542.437	7737.404	1656.023	438.024	13700.243	343.413	324.103	218.471	3392.611	9197.874	934.677	137.125	2894.258	12305.002	327.676	329.481	268.031	2703.591	3364.796	275.979	4994.867	138	0.852	487.855	350.406
20523.644	23694.315	15113.612	22321.668	22198.584	26159.377	15604.476	20606.112	1246.279	2506.63	403.966	4386.64	4273.032	14131.938	442.941	9215.734	254.906	261.639	193.695	1058.563	18662.038	663.828	147.448	3403.199	6796.41	301.584	293.108	276.415	1429.541	3046.487	294.502	6697.622	109	0.976	629.463	349.583
15067.439	16452.349	11870.566	17284.733	15679.133	20543.471	12508.603	17072.825	967.004	838.075	425.747	3068.468	3045.204	10933.242	307.21	8864.729	254.47	238.944	160.418	854.304	21681.595	642.129	152.87	3142.114	5315.491	341.234	294.173	292.573	129.86	2564.996	275.522	6125.371	102	0.974	781.725	348.961
20493.524	22058.882	17174.714	24946.932	22549.494	28917.229	19753.013	26678.247	1198.943	821.768	433.325	4557.823	2721.959	7260.777	401.508	8150.267	235.828	227.178	162.377	1273.714	14699.202	14617.859	148.596	3409.634	4881.151	303.793	333.115	286.397	422.766	2482.881	295.654	7422.257	249	0.838	822.994	354.837
19011.249	19002.889	18301.892	22822.946	18078.164	26632.224	16140.519	20664.327	948.196	372.516	307.262	296.013	409.059	1354.157	270.534	9571.801	232.336	261.009	375.83	1906.468	396.058	4757.832	225.333	2160.36	8247.818	259.542	302.271	284.321	12329.124	344.177	359.319	4836.567	153	0.884	988.049	351.735
25093.257	25652.668	21133.927	28398.541	18336.234	29943.785	15578.927	23373.118	1441.375	586.612	505.151	1046.973	6360.167	1820.195	360.361	13727.453	278.19	235.472	371.532	2374.665	9027.082	1067.167	139.28	3858.725	17617.671	334.516	532.387	295.331	11104.949	3391.204	355.292	6531.399	120	0.969	1409.008	349.583
19900.515	20905.403	16545.504	24002.54	20591.114	28864.992	17644.502	24804.148	1079.362	3200.721	419.228	3501.867	4608.057	21850.359	429.752	9439.395	266.012	229.773	158.643	1224.997	12323.842	827.731	169.415	3561.762	6600.825	319.882	317.483	278.203	119.984	3351.934	290.496	7431.809	188	0.956	672.09	352.41
17465.211	10929.282	11739.156	19802.28	11301.688	18185.82	11477.926	17169.858	1015.338	323.236	340.652	375.519	254.048	3140.141	206.351	4760.804	260.198	169.79	187.487	2127.651	364.582	377.428	172.588	2316.565	7919.289	248.795	329.726	293.287	9806.442	1332.36	321.605	6387.012	111	0.935	923.977	348.914
20787.289	20003.914	21870.393	22896.623	22294.14	30323.322	23606.995	31754.657	1223.153	585.644	483.923	539.354	461.076	2366.378	307.674	10209.641	251.458	227.513	264.437	2126.161	262.214	3885.88	174.441	8988.238	9861.619	297.597	304.831	274.911	18356.359	762.019	296.482	14188.157	139	0.891	1276.133	350.939
37023.609	35187.69	37375.03	39009.632	36249.772	45613.981	34755.412	43750.393	1240.454	446.613	431.557	581.417	569.019	1997.241	273.017	10179.486	246.062	237.54	460.737	2172.962	260.493	953.944	211.188	3793.787	19445.561	296.89	338.046	259.44	13916.47	727.203	296.396	7370.942	152	0.901	1299.645	351.158
37847.832	38926.853	37268.57	39502.319	39564.56	42535.191	31616.276	41002.322	1290.705	573.003	411.58	578.613	574.308	2121.639	268.509	11592.598	239.538	219.279	564.43	1972.337	237.459	1142.606	279.302	3774.712	19136.102	324.378	398.905	255.205	18660.794	453.205	260.244	6729.962	148	0.9	1329.919	351.372
40107.332	40270.692	39867.736	41983.794	40308.874	43168.456	31564.671	40286.65	1238.95	684.223	422.64	642.032	601.681	2548.634	271.159	11193.321	244.671	229.344	472.131	1650.578	229.522	1653.085	189.248	3655.363	20270.101	293.331	464.336	257.652	13604.785	686.284	247.886	6981.503	124	0.907	1337.153	350.831
28969.351	30679.421	22992.069	31840.315	20796.521	30832.16	15281.833	21511.723	1458.115	620.852	476.046	866.234	4246.81	1839.678	321.73	14044.601	291.146	257.06	415.058	1979.166	4022.636	1093.299	137.925	3346.28	20803.149	318.956	543.359	316.885	10784.29	2183.32	330.82	5723.942	156	0.906	1417.737	351.654
26774.979	28311.073	21633.601	32349.728	26055.138	36339.896	21052.909	29781.828	1412.392	1274.348	521.518	1980.92	5638.337	12061.625	1046.502	11037.013	335.017	296.184	204.007	2949.206	12320.457	921.778	168.931	3882.798	8863.444	605.063	322.622	325.385	1744.394	3582.076	348.889	7255.723	147	0.942	563.52	352.432
20249.583	21485.49	16915.225	23953.71	21678.44	29307.174	18611.178	25374.399	1350.573	1946.517	441.322	3577.775	2700.726	26041.409	456.029	8904.305	265.765	234.784	180.684	1892.124	9424.392	784.337	161.95	3589.313	4862.754	336.244	258.082	280.635	1441.132	2044.771	267.969	8381.491	218	0.883	758.752	355.225
15170.859	14876.194	13455.685	18808.199	14473.583	22785.902	14376.275	21570.765	1344.66	1718.056	475.324	5522.601	4631.334	27085.283	487.13	8773.08	287.388	265.33	172.711	1143.397	27098.724	709.898	179.767	3915.193	4058.059	317.986	299.642	315.686	108.997	3187.845	246.385	7212.179	113	0.94	868.916	352.27
8358.926	16983.368	15247.013	19927.694	17080.732	21722.393	13807.663	18491.113	913.435	475.212	332.539	291.326	412.825	3004.499	210.55	6166.438	219.366	191.133	266.707	3290.855	326.503	597.3	146.906	2023.384	2478.229	281.959	308.026	227.338	7691.06	737.565	320.692	5447.82	158	0.873	935.323	351.93
20912.2	22469.038	19981.996	25835.405	22569.988	30367.798	20161.32	27185.379	1376.799	561.29	396.92	795.783	666.463	4933.92	390.869	8215.719	202.987	183.078	251.203	2236.212	4407.105	734.168	152.504	4087.375	9518.868	321.3	346.542	312.51	13205.409	546.627	317.319	8461.517	227	0.85	1070.566	352.795
25286.287	26694.376	22072.567	28733.36	20717.847	28284.862	15374.8	21741.56	1408.207	555.301	483.764	1251.102	7003.938	1800.237	378.613	13707.155	274.397	207.293	467.448	2608.764	8684.962	1027.356	241.764	4352.558	14535.052	315.486	517.838	283.965	7147.798	4240.298	440.984	7202.107	110	0.955	1396.282	351.291
16671.591	15413.102	14925.643	22315.173	13973.295	25294.483	15151.21	23547.952	1180.524	1189.186	405.595	4818.265	4526.81	12910.74	444.537	8875.988	223.651	218.406	208.383	1321.389	21879.472	678.781	155.842	3639.558	2773.217	295.491	272.168	282.225	193.911	3056.751	304.951	7196.353	106	0.993	638.274	351.67
15329.832	15975.132	14770.283	17991.072	15105.406	21642.505	13367.264	18452.758	788.685	369.672	303.38	517.059	423.993	2111.59	259.509	8704.543	208.929	206.04	263.274	3230.088	3672.443	830.896	218.878	2352.779	6816.532	264.272	314.482	287.505	11606.923	714.613	315.648	5236.237	121	0.937	970.897	351.74
19654.383	21377.119	18552.235	23951.713	21218.719	27386.934	17691.691	23151.829	980.64	734.136	422.14	469.506	406.333	3128.651	329.822	7691.932	238.044	152.469	219.765	1509.922	276.699	568.738	160.075	3147.441	6502.08	272.724	287.582	294.691	12478.396	621.195	300.228	7236.865	122	0.918	1030.459	352.59
17400.216	18634.062	17570.81	21245.681	19596.962	23358.966	14866.321	18705.902	1307.504	615.599	497.256	525.125	702.752	3214.796	353.383	7973.629	259.252	192.554	227.53	1669.15	292.76	616.122	163.062	3257.76	6275.911	448.539	298.013	302.84	8437.215	747.32	308.409	6928.793	146	0.888	1039.521	352.774
16862.989	17834.096	16696.299	19774.171	17866.805	24552.398	15176.922	20152.921	1026.443	543.389	447.805	353.961	459.506	1661.087	316.198	9702.764	254.602	195.528	296.155	1031.735	325.365	1453.718	148.009	7294.371	8603.804	324.071	279.355	267.178	8086.052	363.172	290.081	11781.759	197	0.87	1196.977	354.358
31107.529	30535.774	30688.473	33681.736	31734.152	39287.035	27905.563	35327.989	1134.383	517.394	417.694	530.694	511.626	1844.147	258.192	9658.888	244.02	225.283	331.739	1974.633	241.755	912.357	172.84	3844.539	16458.441	289.389	262.573	264.099	15321.489	435.216	271.682	7518.625	166	0.926	1285.012	353.795
36338.73	37038.186	36176.488	38398.507	38336.946	41843.196	30916.567	39818.424	1221.432	433.949	392.224	620.174	509.95	1876.555	248.761	10571.851	230.813	222.555	353.424	2105.921	233.242	844.406	192.215	3583.46	19005.13	302.222	288.244	260.092	13535.032	525.877	283.527	7453.307	103	0.952	1292.617	351.267
17098.778	17718.793	12636.835	22986.876	12152.068	24801.029	11778.795	19002.908	1486.926	637.343	537.688	1653.357	6843.391	1715.707	464.256	14603.489	306.79	276.367	184.995	10831.48	5238.012	975.976	147.641	3480.619	7372.805	390.878	342.799	287.031	9405.954	3324.223	277.745	6108.248	103	0.996	447.354	352.791
28419.044	31983.43	22549.724	35272.949	32383.653	40665.509	26037.296	34734.223	2469.548	1322.058	528.919	5247.679	3089.371	29630.73	818.812	9105.562	319.991	272.921	175.454	2183.362	12308.015	723.497	158.144	4709.243	6748.068	319.675	299.811	304.573	6545.21	2762.397	317.09	9791.564	188	0.925	584.319	354.798
34585.898	35917.873	33490.912	39328.104	33698.819	39751.115	25949.88	34872.597	1540.195	785.278	498.141	647.537	589.252	4056.754	325.441	9043.704	293.029	215.124	231.391	2477.529	283.065	820.922	136.034	4197.59	21081.649	321.187	349.03	283.459	18972.28	1508.614	363.721	8276.235	135	0.934	1368.026	353.885
15990.971	16826.785	12233.307	19585.782	12691.495	20968.47	10645.355	16514.616	1495.045	603.95	535.183	1051.522	1770.596	2025.594	356.27	12083.448	306.689	266.087	219.912	5465.776	2412.758	836.565	161.623	3010.821	5592.851	310.08	345.867	279.492	13550.137	2034.632	307.106	6603.878	113	0.928	495.978	353.739
18797.963	20263.793	15800.434	22983.661	18488.402	26454.476	16152.405	20734.425	1687.259	950.435	599.586	800.081	750.269	3199.267	357.325	10042.034	382.392	323.222	231.352	4170.331	2566.623	12695.524	169.209	3757.61	7564.904	339.723	434.059	298.094	22911.796	2129.932	341.445	8945.293	204	0.889	522.093	356.725
20534.622	21127.009	17146.314	24188.257	20989.559	28484.805	17539.066	23338.638	1181.795	2831.968	395.375	1629.403	2257.356	27195.541	357.239	10062.424	266.702	230.83	147.593	1004.426	10222.376	1899.07	153.64	2887.808	7396.864	338.102	278.602	277.249	124.182	1689.918	279.816	6091.54	111	0.952	715.104	355.293
17893.106	18868.042	14749.02	20812.802	18546.705	24281.556	15444.325	21910.607	1045.523	1897.389	404.863	3057.807	3100.89	24641.736	378.543	9188.209	264.496	206.69	133.811	978.583	16780.884	653.278	156.18	3269.375	5477.797	399.025	279.858	282.066	149.492	2238.219	253.437	6667.962	130	0.914	733.838	356.523
11740.63	13755.592	14363.326	13032.589	14343.53	24767.596	16540.953	22570.026	918.415	442.821	322.639	378.654	257.591	3169.456	208.126	5724.112	230.895	168.58	201.751	1938.129	371.931	406.892	162.486	2238.189	5014.56	251.849	304.054	279.462	5907.429	758.191	303.955	5932.367	124	0.933	924.073	355.476
15670.736	17041.292	12943.252	18562.963	16908.378	22571.847	14393.023	21447.632	1106.375	1450.253	442.676	3231.894	2930.761	15541.55	367.279	8378.388	255.47	238.68	144.81	1069.59	11353.977	618.778	158.105	3772.663	3740.213	315.783	270.113	293.352	116.442	2161.122	277.747	8073.786	171	0.922	799.132	358.658
14220.82	14167.922	14434.846	17138.854	15011.359	24106.61	15681.959	22637.315	940.433	470.428	417.854	414.103	483.199	1782.223	302.564	8518.972	203.953	197.416	209.849	1496.54	243.978	902.776	138.808	4844.928	5340.681	301.815	260.491	246.801	5430.937	780.26	311.834	9580.644	243	0.805	1231.237	359.887
18265.314	20124.276	18987.13	21841.326	22386.748	26445.69	18192.302	24616.375	1068.545	513.838	460.649	421.335	574.55	1968.789	300.279	8720.858	228.952	205.985	287.45	1148.86	266.111	1856.268	137.273	9043.208	8096.221	309.529	280.138	263.869	6267.658	603.052	304.763	16299.282	157	0.945	1241.003	358.01
8574.846	9071.691	9367.744	11322.436	10362.439	16035.362	10367.304	13432.324	1268.788	598.27	452.387	458.373	496.327	3882.918	332.734	11679.922	245.97	176.859	206.722	1954.735	479.176	584.109	150.455	3686.32	2530.378	315.661	257.14	257.804	18523.716	901.375	329.343	8832.414	111	0.935	1163.743	356.149
31896.286	31147.981	31907.933	33802.827	31524.566	38853.686	28162.804	36498.543	1288.473	453.59	412.017	686.816	584.073	1741.166	254.339	10997.215	235.25	246.314	451.201	2461.936	289.805	972.658	221.534	3554.906	16938.355	280.412	337.298	265.902	13459.728	1192.554	303.406	6904.387	174	0.818	1309.42	357.379
13099.841	13648.194	11170.73	15529.994	13399.223	19526.347	11537.412	17492.94	961.106	475.409	403.456	3512.554	3130.258	11031.188	288.911	9003.592	244.407	236.626	207.429	1000.077	15394.154	789.886	150.808	3069.411	4606.607	290.858	253.244	299.567	806.835	2353.689	264.135	6069.79	139	0.891	785.529	359.385
22217.633	23552.14	20869.025	26362.238	19672.261	27866.418	15586.588	22827.786	2494.535	559.532	489.072	1195.638	5637.951	2694.813	341.551	12797.525	260.232	200.255	299.288	2375.616	7465.635	938.797	157.017	3958.015	11983.396	310.471	401.638	282.519	4201.584	3960.355	354.069	6572.665	105	0.953	1391.033	357.976
23513.773	24164.548	17481.987	27060.89	17746.445	28369.942	14658.924	21255.258	1517.679	600.088	515.227	737.705	867.81	1670.19	329.329	12114.576	334.727	302.85	330.383	3230.221	738.561	800.321	188.134	2836.649	12457.141	352.618	339.515	275.151	8878.847	1134.108	317.278	5928.266	140	0.907	486.6	361.143
30213.922	32999.19	24518.815	36382.018	32579.612	40194.119	25667.04	34896.47	1521.055	786.046	528.175	2881.218	7159.722	6074.532	1481.85	10434.377	348.344	314.301	190.817	2854.161	10786.226	912.605	161.009	4190.561	9326.813	301.271	301.666	316.782	438.209	4644.407	344.427	8395.428	328	0.793	577.71	365.43
30137.529	29422.227	29729.772	33251.148	30014.861	37303.303	27336.669	33597.348	1277.145	543.221	455.1	686.478	652.853	1992.02	254.131	10474.707	247.749	193.616	330.973	2008.432	292.057	2527.738	143.7	3705.965	15445.319	290.54	346.765	264.359	16167.572	1074.137	249.533	7366.261	111	0.964	1344.239	358.158
17122.491	17519.91	13140.659	20411.771	12998.609	21534.925	10715.893	15197.284	1391.381	565.969	497.22	524.514	531.062	1378.231	294.433	10897.428	289.664	279.955	256.66	3362.107	465.92	3599.943	161.305	2566.553	9007.485	304.124	380.638	253.764	13899.654	1262.275	300.094	5924.512	121	0.96	460.814	360.698
18609.872	19878.204	14680.485	23427.984	16652.713	26123.363	13627.463	19486.23	1239.925	574.495	493.304	513.919	554.907	2858.545	324.925	9282.558	295.499	252.372	222.294	4674.985	412.94	887.209	168.367	2984.948	8751.992	306.952	347.972	285.482	34596.817	2842.355	397.838	7388.828	221	0.827	505.215	362.201
26748.972	30430.15	20545.562	31383.394	29361.974	35457.52	22228.084	28989.543	1423.32	1764.8	500.541	1569.562	6711.245	7118.759	1170.579	10513.667	327.006	283.563	188.039	2946.367	10375.008	989.672	170.709	3784.717	8171.965	321.839	290.586	325.554	234.8	4503.133	373.437	7523.137	129	0.97	565.36	360.035
13733.198	15193.4	10777.425	16113.763	14466.36	19927.373	12008.048	17606.077	1204.642	683.996	418.005	5168.863	2927.356	19596.996	443.2	8291.066	264.453	249.681	161.252	1606.04	13404.264	681.947	185.546	3843.59	3921.393	353.49	328.177	285.686	145.734	2364.116	299.362	8002.888	101	0.977	659.203	359.045
11217.058	19411.365	18663.067	13901.269	20226.258	26686.583	17215.239	22939.735	933.475	1030.869	335.239	944.564	358.256	7101.195	230.136	6380.158	227.351	188.036	219.889	2565.151	377.001	1631.267	164.422	2243.553	3467.448	258.929	299.105	248.231	9794.636	336.947	268.88	5621.935	154	0.927	929.338	362.422
13266.306	13646.103	12686.891	15141.47	14112.533	18943.814	12555.286	17113.578	1310.077	644.767	534.875	460.356	518.783	1020.958	345.796	7778.809	260.68	229.286	235.357	1319.892	329.929	369.96	156.34	4927.963	5861.756	328.605	261.016	273.968	8640.813	764.465	307.866	8044.619	143	0.902	1214.99	359.542
21051.011	23348.497	16260.746	23938.421	21756.819	26992.05	15784.163	22774.891	1131.795	507.99	409.635	2120.945	7313.317	4055.874	865.824	11115.176	279.869	225.12	162.733	2635.991	10792.51	977.158	149.932	3272.586	7141.268	341.525	268.111	286.981	187.3	3931.76	281.457	6363.37	157	0.921	603.156	362.691
14612.514	16586.614	11313.285	15904.409	17110.651	19656.443	12536.216	16911.419	1205.18	1567.206	418.459	5687.424	3694.845	18481.094	474.478	9233.921	236.526	237.198	169.97	879.628	14693.611	684.166	163.449	3121.4	5051.313	274.123	288.731	293.794	667.757	3144.358	291.78	6207.665	123	0.964	844.378	361.793
16668.815	17390.101	13549.399	20235.086	17226.596	24759.788	15666.623	21276.079	1139.015	1379.979	448.049	5072.539	3566.608	25745.999	486.075	7900.286	273.001	257.503	149.777	889.647	14408.68	621.64	168.138	3532.241	4545.805	273.716	344.709	302.138	146.724	2828.672	315.007	7196.681	132	0.965	852.462	362.856
20858.27	24279.58	15035.493	23808.398	19158.494	27368.643	13669.248	19547.337	1393.492	595.812	547.325	1636.531	6313.177	1740.891	458.193	12173.488	289.814	281.333	181.301	2768.125	9759.858	944.989	134.946	3210.11	9033.7	327.814	332.725	252.447	2388.137	3490.063	273.176	5882.51	99	1	475.106	361.864
17786.792	19946.417	13763.349	20730.266	18987.267	25465.582	14871.033	19875.394	881.304	393.804	340.844	1067.854	3594.649	4320.149	468.093	10968.791	219.899	219.623	161.749	1990.987	7625.726	588.708	143.346	2416.271	5041.038	273.692	256.65	290.228	394.489	2212.886	272.178	4754.995	103	0.996	625.316	362.17
14451.746	15239.714	12745.416	18538.281	15506.867	22777.242	14929.92	22232.89	2299.038	893.176	420.349	5133.539	3555.941	18301.69	422.329	8305.206	259.466	215.32	164.455	1660.19	12388.859	432.661	157.134	3653.448	3074.796	277.627	243.156	294.185	426.231	2916.726	276.911	8108.845	156	0.939	764.327	364.615
15259.53	15228.638	14727.77	17548.6	15012.922	24289.613	14828.125	20044.789	1281.286	696.622	548.198	447.76	512.468	1961.132	387.164	10122.399	299.32	233.916	330.657	1139.351	486.411	1177.437	180.126	5757.714	8307.758	321.043	274.962	263.436	9706.802	424.843	305.136	7571.56	234	0.818	1190.799	362.637
16016.006	15285.435	16157.331	17825.205	15640.174	22643.096	15226.813	20872.108	1052.922	411.946	387.821	499.664	419.236	2068.507	276.471	8798.803	209.496	175.613	220.606	1862.043	231.648	607.084	148.705	4273.436	9533.413	277.168	243.19	275.241	11113.237	866.675	298.987	9280.494	139	0.836	1282.112	363.349
32384.006	33087.589	31159.774	37486.941	30182.417	40068.841	25649.315	35175.053	1394.05	643.207	450.955	1023.208	2203.63	2852.306	409.703	10814.711	239.872	231.48	268.648	2306.975	1773.442	950.04	124.266	4110.262	16027.198	296.761	354.305	280.028	14203.205	2460.882	339.497	7209.288	166	0.873	1372.825	361.928
20278.867	23450.31	13704.929	21484.852	17490.223	23513.61	11314.855	15080.69	1234.616	581.63	483.92	677.467	1148.041	1449.354	323.356	13384.647	309.189	285.693	256.196	3330.803	795.817	1096.878	156.631	2625.666	12463.669	318.781	472.056	268.987	12427.785	1294.609	307.637	5329.697	149	0.874	452.628	362.849
14185.953	15213.091	11969.993	17716.844	14404.918	21402.406	12953.65	19868.715	1698.002	513.355	416.32	3043.764	4290.685	5428.707	523.107	9384.126	255.287	222.608	235.121	2164.429	8752.39	1070.202	192.966	3462.609	3374.724	552.265	310.455	276.609	2752.113	3200.824	291.518	7303.366	162	0.904	651.247	366.377
15966.592	15615.025	14556.306	20765.792	15298.271	23968.758	15290.145	22841.956	904.062	502.464	393.924	3752.269	4073.474	13826.441	360.055	9386.988	255.329	196.362	166.852	1070.667	19997.727	528.252	154.088	3327.893	4589.539	312.217	249.011	277.272	233.42	2744.948	242.243	6692.754	114	0.948	736.974	363.316
17313.884	18189.333	14430.243	20455.995	17834.812	24918.115	15808.618	22303.321	1137.805	555.54	437.548	3830.48	2805.962	10155.793	372.624	7880.331	271.021	215.604	188.606	849.23	16238.039	698.374	158.825	4115.287	5881.396	293.755	284.215	275.027	172.364	2361.681	279.758	8273.139	133	0.935	807.628	364.372
31917.106	32246.251	32433.641	34881.817	32271.5	39712.043	27140.696	35743.137	1227.029	451.02	417.565	527.904	532.073	1877.035	261.343	10959.865	228.32	207.872	364.794	2491.162	305.85	950.465	214.291	3789.922	13092.895	294.127	297.78	274.564	17292.276	743.219	297.377	7384.518	109	0.946	1304.372	363.619
16665.786	16315.254	14759.903	20555.893	15820.251	24054.86	15628.791	23405.705	1168.355	747.81	454.052	2836.943	1771.069	18573.601	434.747	7960.404	284.155	259.073	293.078	1342.497	9590.192	541.005	201.465	3539.72	4291.017	262.741	530.355	297.064	3094.264	1353.07	259.508	6988.361	171	0.87	871.599	368.249
15662.968	16684.295	16312.11	19060.792	18389.3	22288.506	16133.823	20065.379	1126.802	559.633	440.105	615.897	501.491	2067.678	323.479	7795.836	213.907	201.684	196.399	1241.35	358.424	453.456	161.939	3929.242	4361.87	284.95	324.751	307.168	6268.495	713.863	299.354	9290.043	137	0.947	1057.018	365.755
24316.81	24931.612	20393.651	30075.04	23231.293	32946.91	19858.724	30570.826	1307.91	1041.581	481.022	2292.059	7643.202	6471.592	1254.58	10522.089	303.28	249.129	161.732	2758.716	9316.646	747.706	142.499	3865.417	6369.028	357.836	266.842	282.274	207.639	4585.737	288.799	7662.727	108	0.938	595.556	366.241
13845.324	14933.533	11142.043	16889.911	13843.855	20067.988	11979.745	17100.644	931.503	527.735	338.541	1272.216	6586.635	3764.121	544.295	10614.192	229.686	206.997	185.184	2553.738	7592.499	577.065	150.944	2682.282	4689.973	295.299	255.538	291.423	499.636	3956.299	282.329	5371.685	106	0.993	638.764	365.972
14784.629	15031.117	12302.527	17533.756	14519.283	20603.409	12708.284	18091.066	1556.626	2023.311	374.728	2522.437	3630.916	20224.617	310.917	10828.414	247.534	197.905	135.639	1237.924	17879.827	2778.94	147.628	2768.384	6214.858	374.11	269.367	285.604	194.441	2446.447	271.391	5662.039	148	0.948	712.216	367.311
12439.992	12576.091	12908.292	15674.28	12805.618	20986.265	13015.209	18348.057	913.492	438.415	313.929	1372.218	1163.271	17287.267	411.73	6989.862	190.411	152.888	243.206	1584.892	7242.119	453.676	176.879	2478.343	3550.056	282.631	488.52	256.026	5543.215	1163.683	339.495	5720.888	209	0.865	951.868	369.481
12652.299	13571.372	10430.472	15146.17	12809.086	18436.213	11337.185	17488.399	1333.527	553.419	414.053	5824.337	3254.054	7937.356	463.236	8397.411	265.83	242.745	199.957	1938.278	13828.453	1783.501	176.203	3933.384	3873.991	319.568	380.198	266.794	4951.489	2669.656	296.612	8182.589	102	0.987	665.902	367.196
19938.585	21340.695	16042.381	22655.273	21238.402	27257.295	16824.257	23330.344	1909.561	1299.866	407.939	3836.105	3706.043	8994.865	325.952	9239.334	259.078	211.663	162.084	1129.689	13132.594	1437.077	156.929	3407.417	7486.418	351.262	278.739	273.134	417.175	3232.075	292.112	7087.287	154	0.987	702	367.766
13603.221	14951.839	11102.394	16567.295	15199.609	20829.073	13709.108	19204.546	1193.255	884.488	452.138	2799.157	2733.297	12978.511	372.932	7884.903	264.164	225.673	150.972	1270.98	10805.484	527.697	160.932	4142.16	2720.729	290.69	263.385	289.184	143.949	2329.923	259.124	9154.981	129	0.943	795.089	368.004
19060.326	19826.471	16630.487	23487.673	20822.872	24978.909	15047.155	20420.068	883.645	385.752	402.429	255.307	281.113	2245.763	227.962	5826.203	267.959	177.408	246.3	1477.218	380.956	1307.003	162.37	4251.898	8376.58	266.855	302.968	274.465	6566.416	756.421	247.523	8345.931	134	0.868	912.582	369.918
20008.847	24071.869	14224.274	22819.086	20107.938	25623.199	13305.206	18749.892	1338.535	596.257	509.093	862.594	824.303	2246.356	341.94	10382.725	299.163	276.641	246.905	3217.456	695.816	747.57	178.685	2984.137	9274.765	317.594	326.169	261.195	7051.708	1207.681	296.501	6411.172	104	0.961	479.596	368.702
25768.135	27515.177	21195.647	30074.005	28243.267	35079.81	24215.502	31210.547	1000.654	3792.402	433.305	2007.052	2317.689	17407.058	331.314	9169.524	278.904	228.604	226.898	854.9	14611.374	625.371	177.756	3870.277	6686.664	454.881	265.265	284.421	4047.667	1411.752	276.252	7952.268	238	0.873	728.887	371.828
27806.95	29082.311	26598.749	29779.438	28868.372	31975.789	21881.529	27131.787	1172.529	503.361	372.025	536.06	475.3	1852.883	259.876	11141.81	198.064	195.976	483.117	2347.752	305.823	810.869	174.846	3324.83	11322.356	276.35	290.504	274.756	20432.709	453.83	291.991	6904.906	123	0.91	1314.329	367.427
16978.111	18127.274	13639.988	20810.269	15627.17	23666.452	13120.626	18559.036	1377.544	1017.919	513.101	723.059	1360.822	4288.919	354.539	10138.572	316.537	294.531	211.857	6134.096	2146.255	878.775	184.228	3534.603	7109.83	323.386	418.156	327.839	40960.33	3154.296	338.77	8153.305	187	0.815	534.66	368.837
18789.159	20274.797	15693.211	21830.387	20645.646	26623.134	17107.741	24125.693	1510.885	806.008	426.193	3959.705	2592.593	8024.982	328.63	7867.973	272.466	252.043	212.302	1552.159	11033.434	604.688	144.567	3404.565	5572.821	279.474	254.363	304.429	350.389	2328.484	253.409	7747.258	176	0.866	772.545	372.307
14925.73	16642.455	14316.192	18410.369	16647.568	21193.437	12633.779	16775.7	702.213	306.512	263.572	466.258	411.052	1814.532	237.148	7426.115	200.159	217.264	244.436	1887.506	494.337	518.58	172.862	1930.225	5935.245	255.427	303.449	286.505	6319.502	567.2	328.654	5009.799	98	0.993	990.163	367.847
15292.66	16330.178	14541.685	18078.634	15558.846	23224.449	13636.592	18196.39	1142.164	580.062	452.646	490.531	457.672	1309.159	326.486	10724.31	263.912	214.038	332.919	1711.991	423.108	619.838	180.112	3334.319	8681.412	297.722	318.073	266.324	8724.91	954.56	339.694	5948.687	212	0.817	1129.637	369.632
25803.088	25683.265	25791.292	28554.241	23748.086	31973.14	21089.909	30787.635	1387.421	562.134	449.071	787.619	717.032	2481.664	310.626	10120.376	221.417	213.178	395.3	2124.032	485.946	909.298	129.334	3806.53	11858.856	280.141	347.24	265.24	17520.201	1107.176	288.688	7485.228	152	0.828	1362.243	368.217
11721.353	13306.816	9469.31	13111.935	13473.856	15733.468	10367.566	15246.062	1087.398	1227.295	399.493	4776.049	3764.184	17423.623	383.91	8273.847	248.458	194.019	165.949	1376.619	26177.357	537.351	153.842	3498.114	3693.101	314.484	242.301	280.402	916.428	2819.906	246.991	6832.358	110	0.955	754.136	370.855
11690.654	11997.776	11450.826	14554.021	12343.509	18946.233	11875.746	17591.467	847.494	388.614	332.88	1713.527	579.659	4085.286	362.757	10079.385	171.55	167.719	231.226	1938.789	1536.366	588.32	122.084	3435.402	4674.174	286.55	452.42	297.813	8252.33	1367.865	293.18	7102.533	112	0.96	1081.018	370.402
26050.169	28178.154	18575.564	28713.83	19586.284	28837.385	14907.949	19643.188	1835.528	580.299	523.277	414.627	538.482	1343.15	293.888	12123.528	368.451	308.278	355.18	1510.88	392.908	1280.004	172.074	2635.792	18982.924	371.628	399.406	269.824	14630.693	394.728	347.643	4959.063	108	0.967	488.231	370.204
14538.804	16047.796	12183.534	18032.322	17057.561	23024.18	14242.168	19433.021	771.982	366.98	310.205	733.28	1486.828	2436.722	324.167	9744.597	203.805	190.608	246.281	2017.264	1408.946	476.473	156.439	2416.476	3939.912	253.681	256.554	260.548	11019.681	1058.609	301.159	5792.24	102	0.955	627.157	370.569
16908.603	19079.191	13581.067	18882.473	19992.726	21938.928	16359.892	21841.303	1368.253	1491.681	396.622	4442.1	4447.365	5816.208	352.044	8619.057	231.538	181.704	149.436	1432.697	15996.028	493.105	153.702	3617.885	4768.572	333.825	309.238	287.321	433.685	3722.688	278.577	7398.927	135	0.949	692.544	371.981
13493.199	14903.634	11105.494	16134.042	14924.199	19756.195	12296.697	18281.529	1512.118	799.695	412.154	5031.6	4168.389	19051.274	434.373	9067.481	253.566	243.63	159.232	1636.155	14673.061	641.463	159.142	3749.281	3705.261	324.449	303.748	283.267	142.643	3447.851	286.072	8162.62	152	0.924	682.467	374.145
27018.021	26833.068	25937.595	30468.846	27039.424	33351.694	22433.014	28159.723	1159.376	415.219	383.421	711.731	412.746	1574.041	252.751	11739.947	208.745	181.218	500.466	2950.942	337.6	838.552	185.091	3292.113	10579.545	284.566	303.878	269.807	24068.966	769.374	307.091	6322.5	102	0.943	1307.108	372.461
18046.108	21497.481	13103.947	20879.005	17507.131	23289.469	12130.303	18978.794	1486.566	625.076	537.592	1985.255	7829.446	1898.38	513.193	11446.957	304.311	273.226	180.074	3236.099	5724.783	806.391	151.277	3850.596	7859.729	352.299	326.971	256.794	2066.697	4510.737	264.021	7014.943	132	0.903	471.864	374.364
13333.6	13797.248	11190.335	15172.15	13396.866	18052.75	11724.314	17232.215	890.249	1804.587	394.311	4281.86	3411.112	7500.162	386.075	8886.64	253.349	195.66	165.914	1344.494	14550.34	706.112	141.959	3317.199	6651.339	288.518	292.156	278.617	109.912	2999.961	268.2	6674.463	104	0.974	816	372.298
18792.293	20025.601	15727.351	23103.726	20260.268	27427.062	16793.098	23138.073	973.462	452.635	413.677	599.581	455.703	3526.294	287.421	7825.071	253.393	228.232	166.47	2062.859	416.525	434.185	187.653	3311.552	5599.141	269.19	295.329	278.127	14848.12	1129.692	338.788	8423.352	181	0.891	632.693	375.887
13019.043	13859.511	11118.191	16059.205	13778.331	19431.841	12606.347	18364.469	1204.433	476.932	385.75	4129.244	3644.906	6405.552	318.634	8670.953	281.376	241.34	168.12	1463.406	17783.583	503.726	156.097	3312.028	4125.543	304.358	263.109	279.501	209.015	3002.731	267.142	6968.095	131	0.958	787.011	375.317
13960.759	15963.221	11302.338	16200.876	16239.215	19442.245	12730.456	18395.647	996.292	1642.381	426.032	4919.019	3195.592	22062.451	407.675	8398.122	275.011	241.204	155.39	1282.205	15917.759	530.686	150.451	3641.528	4071.894	289.61	270.451	300.117	779.775	2569.325	249.947	7609.878	146	0.946	761.404	377.103
17691.792	18615.029	15493.071	21878.437	18677.185	26500.885	17241.288	25541.619	1118.288	1221.145	420.256	3587.461	2849.732	13359.042	323.497	8041.842	281.184	261.989	170.076	1440.428	11222.821	603.907	136.662	3376.867	5066.609	300.539	262.676	296.186	283.957	2217.283	246.818	7550.96	116	0.936	777.353	376.328
32156.311	32956.537	30581.345	35119.66	30406.668	35863.106	23843.228	32577.728	1437.773	1449.16	442.114	665.58	476.211	2026.011	251.376	11805.285	252.799	222.474	479.993	2527.16	294.608	945.415	165.449	3795.075	19517.667	328.155	399.25	263.863	24079.665	757.025	281.17	6872.115	144	0.948	1355.188	376.215
15316.796	16815.318	12034.956	19386.2	12922.529	21171.391	10436.503	16581.387	1405.845	549.744	475.599	1371.011	3834.632	1726.938	403.259	12953.809	269.615	257.656	208.811	3226.627	5023.962	707.237	163.09	2961.509	4981.991	326.886	357.747	262.96	2675.74	2488.959	338.891	5623.282	199	0.809	443.666	379.701
17545.788	20037.43	13561.587	20799.304	17826.307	24160.096	13304.749	18984.834	1508.655	1155.554	505.402	553.98	638.496	6593.671	337.098	10178.751	313.956	269.924	297.116	4994.778	508.809	891.842	213.101	3325.753	7178.78	319.281	374.961	295.841	24536.292	2877.719	350.773	8239.523	167	0.941	521.296	376.865
16810.777	17557.02	13808.307	20336.859	16985.161	24508.08	14988.44	20373.208	1800.885	677.33	390.09	2845.596	3799.883	10668.148	301.823	9870.599	245.841	243.447	175.583	1711.101	15217.3	721.082	147.461	2997.93	5728.219	308.544	291.981	282.231	1086.386	2629.931	288.487	6146.898	185	0.954	704.235	378.289
12944.43	14079.41	12387.086	15942.215	13621.633	19643.137	11657.253	15826.738	958.245	380.118	316.806	1892.459	874.751	2878.481	276.608	9403.41	179.887	158.984	230.834	2169.929	2435.972	455.243	154.844	2547.088	6319.719	291.414	315.708	290.285	11239.44	1081.37	346.573	5998.326	164	0.906	1095.866	375.939
13060.507	12696.871	12722.218	14679.949	12254.686	19652.628	12042.659	17610.367	1007.479	493.609	401.732	418.576	477.526	1858.624	243.096	10349.394	193.097	190.095	262.642	1865.824	377.723	1556.455	145.563	3442.773	5613.923	286.561	252.761	255.759	13477.818	792.786	339.335	6918.14	149	0.94	1240.956	376.413
17210.529	16746.746	17007.415	18615.408	16226.49	22358.637	15025.037	21873.582	1203.576	605.152	406.33	647.264	484.992	2174.792	255.516	11534.323	197.995	179.595	440.288	2659.201	554.204	1633.009	168.539	3470.283	10145.569	282.781	309.508	260.379	26102.411	557.372	302.321	6543.502	161	0.811	1323.86	378.171
21994.038	24618.604	16228.353	26055.788	20132.724	29496.016	15086.298	21201.482	1367.721	557.634	466.452	1049.337	6014.59	1764.55	378.631	11745.434	263.466	281.623	314.137	3311.15	6011.4	1570.9	166.849	2959.005	8702.058	326.245	338.832	254.726	4522.832	2655.292	334.942	5854.86	178	0.909	463.444	379.287
15669.24	16665.761	15278.326	19284.748	16298.983	23278.241	13602.738	18778.71	931.237	735.574	306.78	1856.55	1105.589	15334.008	330.339	10047.462	207.946	165.327	166.015	1485.189	4232.523	522.255	122.661	2511.803	5313.732	287.752	517.036	292.236	7303.118	1067.237	281.462	5761.241	156	0.974	1033.154	377.788
16426.497	16993.806	16134.471	20767.811	17066.921	26131.3	15528.981	21801.607	897.534	1246.311	336.031	2127.775	1467.46	14340.343	318.294	8618.988	169.121	180.11	155.252	1175.355	4675.697	483.474	140.044	2872.92	5993.698	267.305	596.46	292.617	4067.923	1498.983	291.947	6478.451	123	0.964	1052.614	377.362
15017.591	14915.352	14275.101	17868.614	14589.926	22978.848	13621.866	17983.929	1071.699	468.839	429.469	545.381	428.264	2008.058	327.321	10499.314	219.157	202.676	331.58	1654.786	1196.527	530.438	181.497	4398.513	7560.62	320.551	344.458	267.342	13687.939	705.709	342.563	6523.379	128	0.963	1220.836	378.305
16092.921	16589.111	15847.913	18314.654	16770.598	21946.828	14879.058	20953.28	918.346	459.572	392.672	423.457	392.51	1807.33	261.386	7943.677	198.376	163.109	166.329	1797.763	222.942	540.199	145.827	3849.908	6166.183	281.619	260.824	271.456	6450.264	980.944	313.775	9450.881	155	0.957	1280.855	377.687
23014.487	25197.841	18074.522	26427.781	21086.048	27883.516	16838.777	24267.184	1334.499	1181.366	490.539	3490.583	4708.976	1890.453	492.914	12029.726	293.987	254.919	220.429	1834.876	16394.757	779.557	193.993	3568.482	7590.686	352.438	382.38	295.99	6003.169	2486.515	306.408	6318.996	150	0.998	406.5	379.267
22122.25	23464.729	16382.707	25711.252	17888.725	27096.373	13499.353	20609.322	1434.294	578.502	488.085	1007.219	5114.692	1486.967	375.481	14990.48	316.223	284.662	250.727	2675.274	7488.587	953.331	165.837	3026.458	11090.156	339.384	341.546	274.044	1559.014	2174.549	287.973	5347.818	141	0.848	433.677	380.131
14038.766	14846.934	11889.838	17071.993	14853.563	21103.998	13638.977	19596.914	969.686	1111.814	386.282	4208.396	3219.21	10199.469	389.364	7995.294	248.653	220.406	162.176	1135.912	15662.458	639.183	144.552	3253.037	4418.177	299.625	292.228	278.16	106.566	2543.533	269.723	6927.382	158	0.927	818.038	380.563
15148.933	15160.309	13868.959	17260.392	14936.228	20264.708	13226.302	18242.207	1093.153	477.943	325.192	1314.272	4939.604	1910.455	452.526	9015.621	308.226	282.176	176.512	2131.45	3294.094	616.454	172.39	3040.345	5697.714	277.236	319.373	295.462	1081.618	3905.499	216.189	6127.797	155	0.878	887.345	379.829
22231.996	23649.972	20209.772	25396.221	19495.468	27283.623	15606.099	23896.464	1464.548	507.041	476.509	948.549	2639.401	2214.983	364.912	11893.546	239.008	215.714	300.787	2193.599	6390.3	795.53	132.871	4172.699	11295.342	337.857	410.497	275.654	6197.255	2600.194	432.139	6887.282	143	0.926	1387.759	379.108
16999.48	18471.519	14516.309	21727.737	16355.704	24353.619	13763.695	20018.828	1603.547	1264.216	523.416	635.214	747.936	9156.889	351.778	9289.508	313.199	242.789	229.169	3510.692	649.084	796.917	189.408	3441.059	8200.294	325.794	444.99	270.861	26899.34	2097.747	335.47	8186.085	109	0.946	509.39	378.353
13744.99	16561.125	13091.172	15979.433	16951.969	17414.342	11294.188	15746.806	1002.546	459.409	420.511	560.268	403.952	1326.524	316.805	9253.1	196.617	212.704	299.354	1498.942	488.664	414.402	172.46	4421.445	4554.551	306.809	321.577	249.945	6419.62	470.785	314.503	6228.928	114	0.99	1229.895	378.833
14160.387	14415.799	12397.966	17477.408	13817.625	20590.587	13193.651	19715.747	1026.669	430.433	400.511	1323.714	2750.905	3689.785	241.485	10080.546	259.309	226.293	393.532	1994.57	18727.513	3089.257	204.389	3438.5	5323.674	279.225	818.963	288.367	14391.788	1256.323	269.338	7026.182	144	0.958	746.5	382
18416.631	18787.027	7127.116	19984.685	19068.842	22588.573	15219.409	20030.245	1132.115	385.968	259.402	326.68	388.311	2897.179	230.019	6437.17	299.055	271.65	216.922	2100.095	252.221	1514.208	210.222	2537.439	7713.179	270.239	265.298	268.338	10435.937	469.591	265.876	5717.583	155	0.957	901.777	381.455
12000.388	12735.853	11937.755	14641.842	12724.549	20309.63	12471.599	19595.215	1016.584	825.762	355.485	1893.483	1699.411	16559.09	425.932	7493.85	211.44	227.97	168.917	1634.871	8753.496	527.386	164.804	3146.298	3085.14	266.048	454.998	309.322	809.945	811.919	362.597	6713.625	125	0.98	993.108	380.94
13711.772	15340.217	13369.881	15244.291	14549.202	17899.231	10619.648	15781.028	834.228	502.598	368.391	419.106	395.335	2593.774	245.475	7643.206	200.278	171.258	217.649	2254.426	274.532	401.1	150.147	3269.874	7639.73	284.57	272.787	277.471	7618.662	1406.619	317.41	8267.91	116	0.977	1270.905	379.681
18024.858	18792.568	16928.29	19885.184	18371.232	22946.009	14820.539	20721.38	1222.581	604.875	452.255	1585.757	1078.469	10612.584	321.574	11014.178	211.276	168.228	255.526	3444.364	4693.678	782.637	134.232	3955.899	7676.319	321.198	336.502	268.354	15713.077	1195.796	326.535	7774.639	158	0.873	1313.12	380.956
13130.665	12934.986	12349.113	16888.059	12805.458	20690.213	13017.094	20018.979	931.531	714.949	414.091	4091.54	3369.285	20541.929	467.257	8126.442	254.522	213.033	151.421	780.115	18841.159	597.795	147.94	3288.194	3496.953	271.929	296.717	275.122	154.959	2793.301	335.665	6695.783	121	0.948	838.409	382.128
16051.022	16308.154	14893.657	17931.627	15106.207	21150.615	12246.996	16652.552	835.676	431.635	353.683	359.912	389.855	2046.637	230.833	10653.123	182.066	163.5	258.818	2357.932	317.84	633.633	138.819	2733.013	7452.821	294.41	248.995	261.528	12199.351	842.836	328.055	6513.217	190	0.789	1250.279	383.979
17266.81	17697.935	16011.958	22236.162	19019.333	27007.058	18198.005	23418.09	1460.161	759.153	552.608	530.646	501.983	4009.677	322.172	7608.156	359.694	242.495	191.209	1541.283	296.009	648.307	189.423	4253.487	4563.441	317.008	273.554	296.546	13201.879	1369.781	357.994	11256.041	153	0.907	642.239	381.65
11424.456	12329.912	9133.95	13286.116	11651.632	15710.962	9495.573	13313.232	990.536	361.882	337.268	1618.418	1362.755	1952.638	311.415	14968.308	230.961	216.011	395.779	2159.284	1503.47	901.818	175.382	2130.026	3912.911	253.836	255.782	293.504	7825.098	751.917	330.243	4372.026	128	0.974	584.5	383
22165.14	22900.864	19954.465	24991.242	23142.964	28643.582	23323.239	29460.452	2235.765	1731.198	454.923	4411.816	3116.09	3981.419	434.938	7722.304	319.076	202.61	178.451	1306.351	14235.082	632.582	165.711	4321.56	12821.009	308.577	386.065	286.804	142.293	2786.988	301.79	9187.571	193	0.972	664.759	385.474
14395.662	14512.212	12783.826	18146.299	14397.567	21518.602	13353.904	19544.885	904.425	2180.052	381.852	3113.535	4128.518	20295.013	316.92	10021.077	244.444	178.264	191.482	1097.266	17240.174	655.572	153.736	2824.572	5332.582	313.94	275.037	286.198	1385.122	3168.051	278.122	5967.164	143	0.916	722.08	385.269
22137.27	22490.36	19674.654	27812.86	22998.698	33318.307	21796.552	30679.527	1215.18	1444.374	435.935	2727.241	2481.841	15417.686	339.713	8238.154	298.206	288.123	209.533	1406.185	9349.321	637.831	167.072	3664.526	5873.48	304.27	281.467	271.035	9084.746	1947.882	254.191	8067.927	148	0.948	778.277	385.041
8095.073	9529.438	9182.92	10992.736	9748.349	15308.348	9980.65	15386.134	763.065	379.328	330.665	1485.244	796.619	2729.506	308.361	6918.978	164.777	165.779	246.244	2649.084	7304.799	389.488	149.293	2802.154	1323.677	266.572	419.444	253.946	4821.632	883.143	373.314	6325.316	120	0.969	946.767	383.217
17958.033	19331.963	16958.011	22446.24	19448.605	26651.523	15822.455	21369.532	1028.927	978.665	339.952	1891.257	1948.619	25774.353	435.606	7753.438	230.032	244.645	159.395	1143.123	5943.347	510.845	153.47	2959.072	5398.545	259.026	391.449	310.954	838.678	1083.426	359.788	6363.373	113	0.981	999.606	383.119
7842.69	7857.494	7480.883	9188.231	7351.454	12945.299	7181.34	10162.741	653.505	418.914	291.124	430.211	293.45	1668.579	267.037	10075.722	163.804	142.396	198.631	2026.701	389.906	363.574	143.645	2107.701	3341.491	288.452	234.248	252.74	8282.582	404.499	384.162	4938.856	104	0.974	1171.962	382.587
12429.917	13959.618	9768.29	13506.849	13822.713	15902.336	10205.391	14733.168	1188.862	528.132	416.956	801.093	617.94	2340.896	321.194	10483.188	293.048	234.253	235.381	2704.828	341.227	713.99	194.113	2986.281	5346.879	275.291	262.407	272.434	14468.458	621.975	292.243	7178.634	97	1	607.5	383.5
21222.095	23547.374	15836.849	22736.784	23529.452	27200.032	17258.396	22578.854	1389.712	1492.023	431.144	3313.752	2390.362	19947.437	462.992	7867.672	305.489	284.607	171.161	970.009	14380.039	544.516	179.494	3425.723	5969.777	276.516	454.027	278.614	1211.28	2119.307	377.621	6780.622	112	0.973	863.893	385.179
18142.973	19018.107	15164.961	22335.089	18340.753	26310.853	16093.359	21774.94	1069.797	537.315	445.462	415.2	431.28	2874.076	310.538	7889.934	280.975	239.207	187.769	1831.71	250.707	627.139	188.301	3408.392	6255.677	281.941	310.832	274.589	15358.202	1244.124	288.058	9167.417	192	0.924	618.958	385.875
9788.528	9678.798	10058.36	12359.982	9892.941	16784.797	10316.489	15842.362	1013.384	878.225	307.977	1846.329	1248.152	13739.292	403.832	7531.805	193.76	205.292	168.17	2104.502	6526.94	586.46	192.148	2971.396	2605.458	267.634	369.976	298.191	1969.848	895.305	329.563	6362.097	113	0.994	983.544	385.022
16441.358	17409.892	15932.062	19599.409	16382.712	25442.385	13744.723	19347.134	1668.735	515.8	401.25	4253.292	1657.65	7960.34	359.226	11476.747	214.096	206.564	191.333	2377.441	11056.252	732.312	121.93	3190.97	8278.936	384.325	405.903	255.464	703.449	1672.071	269.319	6126.651	184	0.894	1206.397	386.674
16080.705	17107.281	15710.869	18304.573	16840.5	21653.843	13496.279	18476.456	1098.082	395.249	401.503	472.701	368.672	1755.885	254.74	10141.086	191.592	162.072	200.526	3206.885	267.137	603.593	119.181	3829.759	7049.85	268.304	259.413	264.714	10570.539	1296.488	309.4	7784.487	152	0.882	1297.395	385.329
10602.783	10753.573	9163.309	12788.903	10237.336	15592.948	9779.952	14928.138	943.124	883.194	358.825	4261.915	5367.928	8947.001	323.513	10225.126	209.612	182.137	189.863	1720.273	16219.41	599.866	149.317	3142.547	2717.349	365.81	268.174	279.512	2932.026	3361.934	274.69	6811.36	121	0.948	692.682	387.103
17006.868	18479.649	13737.467	20407.202	18943.091	20047.995	12948.224	18449.731	1108.034	413.524	346.994	816.339	328.261	2759.267	206.045	5821.589	273.33	187.715	256.979	1963.172	346.479	772.632	183.415	2144.361	6405.914	246.528	318.803	257.273	7997.093	476.262	301.212	5597.019	148	0.904	916.52	387.162
17820.113	18930.677	17239.643	22619.824	19436.24	28231.8	16920.296	22738.782	1112.34	645.78	329.233	2709.694	2155.775	22903.042	338.789	9660.62	168.556	180.959	181.889	984.204	6533.148	592.693	132.828	2746.033	7453.552	591.742	472.795	297.661	1542.756	1814.34	292.408	5856.045	121	0.921	1058.583	384.963
14726.743	15898.461	14852.939	18261.267	16019.568	23468.815	13833.766	20537.503	920.668	1239.757	320.877	2867.626	1534.83	29568.868	357.071	9186.448	160.344	179.063	141.167	947.572	5339.308	615.696	123.091	2985.077	5757.422	277.817	590.884	294.402	3077.166	1900.598	295.394	6136.515	96	1	1073	385
15167.865	16749.78	12252.065	19143.355	14757.606	22625.489	12618.96	19552.117	1314.437	546.23	470.332	1342.471	6035.884	2363.333	423.316	10275.081	273.591	253.664	200.697	3737.11	9116.693	689.673	154.21	3557.617	5233.699	310.952	302.132	295.162	5544.609	4018.816	369.003	7471.123	193	0.899	520.225	389.433
20902.768	23713.672	16460.635	23369.432	24618.5	28792.853	19141.643	25784.809	1276.413	2248.486	450.18	3268.247	1652.455	25936.799	386.81	7945.438	323.473	272.313	167.718	1276.099	5310.139	601.034	156.94	4047.846	5925.662	349.626	272.325	275.968	749.482	1578.983	270.594	9103.132	161	0.921	771.04	389.028
7860.183	16186.541	15438.648	13032.078	16503.775	21550.068	13577.249	17322.109	782.3	312.536	353.68	1108.65	363.966	2184.564	217.977	5884.227	229.78	182.698	270.276	1825.349	345.824	2715.008	174.437	2138.275	2982.119	261.436	351.21	236.349	11094.866	513.278	291.263	5783.064	132	0.878	928.636	388.576
30201.457	29791.468	28426.924	33513.99	25762.874	36710.064	22966.293	30543.138	1225.094	430.512	415.524	386.356	446.548	1334.693	235.562	12906.112	246.188	223.244	554.397	1706.321	230.943	870.757	171.744	3219.539	21682.044	289.994	384.238	280.431	19365.486	658.875	249.536	5798.994	116	0.936	1362.457	387.784
26272.335	27268.533	19984.069	31046.667	21762.692	33565.172	17835.957	24541.409	1727.324	677.187	569.957	746.581	1286.917	1712.482	387.237	13499.076	344.534	319.654	399.28	3830.462	2506.795	1034.03	198.992	3320.058	9836.04	400.459	370.576	276.921	9170.128	1206.227	294.057	6532.065	181	0.891	433.743	389.699
15723.767	16378.646	14317.182	19816.009	16591.367	23616.843	15761.302	23892.885	1038.428	598.071	383.779	4074.15	3511.371	8184.322	305.726	9183.816	252.388	247.328	257.819	1623.314	14099.888	507.433	184.896	3317.144	4106.14	259.469	274.471	271.882	10146.249	2396.788	251.35	6907.521	104	1	784.846	387.365
11599.752	12180.447	10111.376	13996.965	12091.595	17239.667	11161.27	16712.049	872	583.035	366.916	5130.241	3743.966	7018.498	383.734	7749.41	257.048	199.623	155.951	961.51	20564.945	613.233	139.654	3135.031	3387.664	295.519	309.077	270.343	109.853	3042.092	253.885	6542.796	108	0.967	824.454	388.491
15791.296	16692.942	14080.821	17726.776	17389.888	21099.334	14154.557	18268.619	1125.447	999.568	339.04	1387.535	5805.632	2397.496	509.931	8995.864	339.021	308.825	152.774	3723.094	3410.559	694.083	172.774	3261.772	7054.071	278.948	262.18	269.097	2396.665	4586.147	206.654	6640.249	110	0.985	885.473	387.545
18149.964	19447.057	14044.101	23341.234	15355.414	25786.455	12339.63	18568.371	1200.101	989.688	450.283	2447.134	4125.808	13995.336	445.171	10565.473	272.128	226.988	250.358	1761.781	9094.834	1124.566	191.774	3032.393	6358.709	433.262	422.2	269.653	3860.404	1968.929	318.882	5565.81	235	0.784	417.062	395.33
18137.715	18999.393	15004.184	21585.23	17699.115	25978.019	15707.069	23511.88	1479.461	532.313	451.469	1690.35	5184.074	2518.896	473.441	10096.706	296.463	255.173	220.735	2857.313	4413.857	833.044	173.051	3735.655	5539.772	287.833	307.498	306.094	874.385	3406.082	280.956	7683.46	136	0.93	598.676	389.051
12368.824	12914.849	10047.868	14178.702	12294.502	16993.22	10868.329	15329.906	1436.756	1152.142	390.67	1783.956	2358.217	17742.556	277.815	9357.805	243.83	190.252	188.832	970.523	16453.81	570.942	143.685	3021.338	3715.65	299.779	305.611	277.865	8520.749	1786.745	258.973	6251.102	146	0.911	736.041	390.836
17287.169	18356.272	15083.466	21311.481	19033.263	26363.265	17253.106	24457.09	1255.854	962.345	413.154	2890.144	2854.974	9080.608	353.913	8408.476	296.096	264.956	169.785	1252.117	13687.007	604.036	144.057	3534.347	5316.891	275.468	283.388	275.136	1426.134	2338.102	260.47	7911.302	250	0.858	808.368	394.556
17907.163	18827.727	15192.682	21236.084	19442.933	26419.655	16830.358	23408.383	1090.803	1178.321	427.523	4097.152	2393.56	19048.145	469.168	7282.605	289.112	237.301	174.102	1270.704	18869.291	491.589	158.076	3563.666	4609.144	290.337	342.999	281.788	116.262	1794.832	309.754	7264.548	109	0.946	855.234	390.225
17101.507	18218.372	17171.551	21508.823	18447.867	28445.703	16471.012	23659.602	999.944	744.356	349.193	3205.024	2558.256	15371.772	416.174	8721.75	215.079	168.16	152.525	958.179	13984.078	583.902	141.844	3403.448	6216.249	324.326	286.234	272.219	188.917	2899.806	299.084	7070.291	171	0.9	1110.734	391.5
15799.947	17692.362	15534.27	19749.057	17660.11	24468.94	13494.994	19127.431	924.094	670.872	356.398	2603.113	3059.603	11322.687	427.366	9818.735	209.68	165.478	151.364	1632.122	17352.213	490.897	154.944	3377.472	7445.802	307.148	278.892	264.537	454.265	3186.931	290.084	6553.779	157	0.858	1122.22	389.36
14737.716	15293.031	13924.88	17171.807	14105.6	21984.527	12371.531	17580.586	1014.598	997.813	387.78	2650.732	750.613	13677.548	394.34	10634.805	188.089	179.996	205.234	1788.652	7818.564	569.676	141.373	3338.148	6737.271	299.587	457.915	247.061	13311.188	1200.237	305.427	6929.262	161	0.954	1229.606	388.693
15474.076	17117.145	12115.178	19371.557	14523.839	22141.683	11704.276	16786.943	1347.296	640.793	566.372	786.02	1371.41	1816.418	398.603	8450.785	316.983	264.56	218.061	3929.573	1739.563	529.093	185.413	3236.305	5093.622	306.984	369.241	278.561	6735.775	1996.496	332.359	7607.834	164	0.884	463.835	391.091
17540.28	20010.428	13321.529	21623.529	18049.528	25665.806	14101.85	20075.678	1350.217	532.655	457.609	1231.664	6178.897	1782.649	421.619	10016.14	282.838	293.833	190.162	4072.038	11364.562	751.623	149.363	3512.833	8466.828	326.637	276.244	283.84	1209.653	3924.664	333.334	6921.364	126	0.959	510.349	389.817
14040.815	15321.468	12315.116	18831.508	14864.594	21699.781	13397.577	18097.953	1325.162	620.312	521.847	596.879	838.483	2268.949	361.923	8219.383	308.239	222.555	191.143	3401.238	665.434	649.318	158.933	3635.811	4295.302	300.498	307.988	269.199	12336.06	2680.334	348.508	9991.723	116	0.965	490.379	391.862
13672.726	13840.166	12057.641	17057.698	13961.161	20887.821	13356.102	18927.583	1389.807	499.911	391.504	3616.012	2568.776	16810.69	436.923	8415.54	276.499	231.18	185.733	722.978	17652.866	1103.971	148.12	3113.093	4535.821	349.89	319.453	278.758	101.634	2351.266	303.468	6366.815	170	0.865	839.635	394.341
19223.664	20176.677	18802.69	23927.19	19827.762	32475.732	18317.548	26094.126	1044.766	885.514	369.982	4643.701	2155.495	15365.451	399.366	9671.395	208.259	182.034	152.398	1518.188	14543.298	614.966	150.389	3423.942	7831.368	334.185	310.214	267.729	509.319	2213.177	295.953	6789.541	195	0.842	1139.721	392.192
16102.205	16363.746	16339.821	19634.422	15340.959	27894.411	14850.438	22097.468	999.497	956.289	389.927	2463.015	2613.166	18681.549	356.831	9320.686	212.369	208.073	175.224	894.781	12564.82	497.487	126.507	3243.949	7831.193	313.766	372.621	255.802	339.929	1794.098	263.487	6485.137	117	0.906	1194.816	391.278
26811.068	27706.129	25951.275	29014.401	24168.229	30693.286	19908.154	28359.552	1293.559	476.463	418.257	540.087	423.456	1712.017	224.262	13274.105	227.644	211.165	678.459	2185.761	293.524	981.702	260.484	3566.39	17264.65	280.152	339.703	280.675	20279.411	786.484	299.211	6222.52	124	0.907	1352.185	391.613
14793.99	15984.561	11633.453	18346.205	13272.518	20575.459	10756.246	16292.613	1241.627	496.873	458.92	567.582	605.886	1448.783	326.603	10443.246	233.171	209.119	278.462	3506.508	622.705	511.456	232.058	2777.969	4040.716	293.855	377.237	270.997	11824.405	906.783	306.397	7092.9	146	0.888	449.041	391.795
14417.035	14896.497	12709.074	18164.274	15152.154	22184.696	14607.835	21187.844	1295.783	676.648	362.465	3617.946	3065.352	15241.631	324.207	9526.842	257.505	224.386	185.058	1367.894	17479.82	472.909	159.258	3370.431	3742.939	266.486	272.415	276.133	478.072	2513.23	252.707	6950.093	140	0.907	788.764	393.493
23858.839	23945.65	21348.555	26084.543	18098.962	28038.221	16075.595	22721.604	1141.979	458.133	438.689	696.569	844.367	1763.11	288.545	10300.533	235.861	197.798	436.313	1843.632	1484.151	772.372	166.49	3400.957	16859.221	303.276	321.959	265.27	14026.516	1335.906	329.476	6458.941	195	0.783	1386.264	394.715
12957.953	13168.793	11203.69	15218.828	8744.281	17986.864	8511.399	14274.542	1527.082	664.818	451.224	1211.803	3421.991	2443.297	448.508	16502.23	223.941	229.715	192.152	2709.028	8388.923	800.118	136.853	3597.782	5794.902	343.052	383.383	302.078	2880.469	3101.218	353.238	5442.893	96	1	1435	391
15371.694	16545.725	15303.793	18924.673	16321.692	22082.386	12983.242	17843.443	967.203	536.976	317.877	1944.583	2435.16	19616.658	456.694	8409.003	206.338	242.819	154.546	769.055	6820.441	581.657	162.346	2722.791	4531.912	258.421	314.047	322.891	628.229	1473.549	401.749	5752.09	108	0.926	998.954	393.12
28443.974	29181.242	26516.918	31528.173	26299.489	34227.685	22342.984	30089.54	1243.613	477.682	423.514	554.777	538.876	1910.475	251.12	12087.022	211.731	218.896	453.884	2329.819	339.954	1041.292	144.027	3592.137	14494.342	273.341	309.918	261.152	20866.003	648.258	304.685	6858.37	125	0.914	1340.044	393.852
14124.74	15585.753	11061.777	15976.338	16119.444	20089.099	13015.63	17467.939	1016.086	728.59	419.471	4070.242	2127.555	22185.729	471.464	7799.562	268.38	227.417	155.348	1210.423	15849.076	517.944	146.424	3342.457	3335.179	285.595	312.669	269.431	101.683	1711.427	272.374	6895.838	135	0.898	850.781	396.463
13284.499	14075.577	13299.739	16618.667	14215.437	20749.94	12582.495	17948.658	827.411	398.431	294.511	1986.259	1503.599	10756.466	325.825	7831.456	196.768	218.212	207.268	1139.799	8200	592.299	194.215	2742.046	4737.215	324.342	314.428	294.415	1944.589	1484.728	282.017	5652.375	131	0.986	982.401	394.637
12963.719	14472.459	12566.529	15749.583	14500.652	20336.151	12371.943	18805.061	881.822	447.803	313.546	2356.994	2246.112	18349.601	422.056	7748.025	196.651	243.836	169.29	876.444	11148.217	609.13	173.483	2927.16	3951.443	287.848	326.624	318.935	442.763	1841.371	339.601	6045.383	111	0.964	993.311	393.869
13753.451	14379.257	11496.027	16491.503	14278.383	20471.965	12732.929	17983.782	1061.895	488.693	386.058	3366.031	4592.89	6301.218	305.673	9922.018	233.984	177.991	153.249	1458.054	15079.353	573.854	139.028	3112.034	4719.898	299.267	254.333	283.889	182.713	3551.471	274.016	6352.338	148	0.959	713.818	396.318
17732.407	16442.729	15289.072	21348.623	17815.177	28626.978	14591.045	22031.143	1024.782	738.95	363.359	325.694	260.908	5312.774	248.766	5260.682	265.831	203.275	262.047	2051.817	364.102	727.274	150.001	2600.806	8266.535	252.778	332.245	252.846	9377.829	530.702	252.604	6126.916	119	0.933	910.433	394.929
15111.419	15650.77	14768.713	17929.141	14987.106	22929.872	12975.782	17776.165	746.68	1339.776	279.693	2008.276	2166.078	33036.686	314.121	11222.393	200.942	172.859	152.162	546.962	7174.045	559.122	121.127	1888.06	7812.401	257.066	316.521	287.594	180.657	1297.527	289.409	4172.815	117	0.944	1041.679	394.833
14862.366	16303.662	15053.141	18427.434	16736.434	24775.334	14870.825	22263.47	883.373	474.098	324.932	3989.358	2364.969	15557.937	375.799	8850.692	193.707	171.341	151.778	710.289	16361.081	604.48	127.682	3362.636	5742.2	322.229	324.399	271.219	127.539	2378.673	288.077	6729.211	141	0.938	1102.004	394.706
21210.782	22745.703	17206.802	25568.062	22217.131	30951.615	18985.97	27244.828	1431.575	526.611	486.813	1475.41	6205.58	2667.275	450.917	9198.651	284.612	240.372	172.936	3477.922	4521.259	629.24	164.259	4115.576	5489.083	284.574	293.56	310.317	1306.582	4091.669	278.022	8796.396	160	0.939	598.469	397.375
16474.837	16845.628	15939.121	19311.558	17361.274	22922.191	14468.533	20898.736	1184.611	732.955	435.015	998.587	594.028	5677.453	317.457	9796.755	190.784	169.29	173.944	2616.838	1050.057	893.816	146.398	4028.338	6331.476	281.935	309.843	254.708	24807.47	1464.681	346.915	7748.066	116	0.936	1318.922	396.379
22970.63	24645.094	22353.981	26202.442	23306.668	28674.836	18273.098	26512.816	1137.386	518.225	429.048	702.113	591.032	2255.429	264.214	10841.661	211.127	193.73	315.535	2165.699	1333.762	1028.566	174.797	3945.443	10547.22	292.422	326.253	251.034	16798.9	659.555	313.866	7286.052	197	0.878	1333.099	399.556
33166.691	34341.702	30045.259	36618.38	29515.275	38933.681	24329.849	31532.495	1191.423	601.077	422.351	367.596	419.29	2127.646	232.308	13289.825	250.453	241.94	654.682	1504.757	247.786	1099.98	166.502	2859.074	22982.494	275.381	350.369	281.006	26158.322	752.961	249.675	4887.009	134	0.882	1360.672	395.888
12789.963	13014.956	11925.088	14616.448	13811.539	16761.078	12864.368	16273.491	2597.009	1536.761	1405.826	1043.682	1010.521	1963.671	865.421	6763.749	872.105	587.231	674.682	1635.69	566.621	539.189	515.408	5814.86	3858.524	410.616	444.13	367.961	3757.684	691.244	380.475	7976.145	98	0.993	647.092	397.194
17931.664	18068.594	17861.796	22427.544	18327.925	29316.098	18012.544	25278.337	989.79	1165.099	332.923	2695.865	2319.014	27013.398	381.451	9030.192	160.598	177.188	150.916	652.81	8016.03	599.864	136.789	3121.244	5766.193	355.783	324.53	283.917	132.419	1848.606	297.169	6929.23	210	0.907	1064.119	400.067
24258.24	26203.805	23884.672	30473.241	27188.155	36875.288	23573.475	31423.692	1083.78	3135.671	353.701	2564.828	1994.439	30329.324	395.07	8439.89	174.669	195.623	166.754	510.787	6718.021	702.11	135.746	3459.288	8522.993	336.375	371.86	283.685	248.19	1982.281	305.661	7341.841	183	0.953	1074.964	398.762
15522.009	16017.555	13793.786	20275.71	15695.548	24122.156	14884.771	23519.022	1151.823	438.67	417.821	1563.614	5257.986	2606.788	469.267	8676.916	249.692	205.663	189.161	2449.283	2760.743	761.155	154.213	3746.202	4034.505	272.035	268.606	292.462	2406.321	3855.801	293.5	8426.449	110	0.998	605.609	397.373
14308.401	15161.827	12435.579	17432.096	15408.071	21631.369	14548.794	21153.862	1128.657	1164.601	400.739	3477.4	2933.776	15174.858	373.784	9070.473	296.707	242.803	197.256	1192.545	11273.464	482.99	161.123	3721.847	3301.662	270.601	287.58	266.686	842.106	2864.972	253.209	8088.483	183	0.922	776.91	400.686
13846.773	14891.99	10343.845	14763.195	15074.948	17806.472	11958.42	17276.41	1140.524	470.818	375.674	1336.968	5039.561	2551.464	473.195	8805.27	293.977	264.231	193.683	2049.318	4274.327	532.247	167.572	3384.957	4092.038	286.714	258.851	283.815	2186.672	4345.867	230.848	6833.237	103	1	883.5	397.733
8751.889	15388.453	15304.15	18546.926	16037.946	23319.902	15419.924	21284.727	1310.312	837.841	328.06	321.802	330.602	2766.543	240.204	5992.969	374.322	190.13	299.322	1536.798	404.188	930.847	190.917	2045.275	3014.529	255.518	304.563	217.351	7927.584	526.618	295.204	5332.517	100	1	933.38	397.62
30291.038	30562.965	28348.255	33800.301	27173.514	37639.574	24354.489	32364.872	1403.319	557.02	426.586	655.965	518.034	2227.391	242.041	12533.227	233.941	199.064	531.501	2639.82	306.575	1018.695	170.761	3611.508	18445.773	276.979	379.128	260.813	20856.373	774.701	314.96	6700.024	157	0.907	1346.99	397.857
17697.184	20227.413	13552.66	21434.546	17614.097	25085.487	13356.128	18215.876	1331.764	540.697	478.65	582.918	589.093	1701.641	349.452	12555.446	278.408	247.729	211.397	18024.915	734.299	667.968	186.65	3005.413	6828.041	311.824	377.903	286.15	6274.987	914.519	311.652	6931.503	183	0.826	446.642	401.724
10776.789	11133.079	9317.44	12709.172	10599.207	15019.624	9333.557	13751.268	919.926	544.906	369.277	3717.321	3451.412	19508.312	301.236	10350.454	204.842	180.899	156.847	966.134	32250.743	476.245	132.293	2649.372	2840.36	525.91	256.147	291.879	270.559	2364.004	248.507	5385.056	116	0.948	726.103	400.164
14227.923	15604.37	11513.041	16926.491	13841.056	19909.845	11447.934	16723.849	1304.041	507.468	472.497	664.765	1633.125	1979.897	336.062	9924.303	278.729	226.055	259.088	5115.744	3450.434	712.717	159.799	3227.934	4999.282	290.524	283.259	332.121	14062.338	2262.751	312.409	7982.629	172	0.905	533.395	402.674
16524.637	17852.553	13970.761	19643.748	17815.193	24582.146	15370.207	22111.836	1398.36	2202.675	430.906	4193.295	3390.706	24531.185	408.637	8987.003	261.859	234.855	161.998	1378.222	12231.972	706.718	150.836	3784.324	4570.598	315.931	305.429	270.038	122.959	2819.667	288.068	8274.185	180	0.874	683.9	403.611
14980.783	15664.318	14872.461	18680.425	16064.489	25249.697	15344.897	21589.082	894.096	543.809	328.317	3681.998	2723.192	17107.216	336.38	8501.735	184.999	174.947	146.88	553.147	13874.988	591.94	135.855	3382.094	5800.357	301.918	322.675	263.275	122.869	2865.815	300.872	6761.711	112	0.973	1095.366	399.241
11401.168	13157.372	8793.522	14247.374	10957.297	16559.711	8839.978	12583.557	1604.956	800.97	600.353	715.416	1407.141	1894.142	467.659	10486.989	380.068	331.914	365.756	2388.113	1840.488	3790.688	244.611	2898.326	3266.683	345.997	440.714	282.389	5833.145	1213.475	295.397	5773.131	102	1	429.206	401
16685.447	17842.71	14341.702	20196.587	17958.721	25067.186	15882.802	23928.923	1456.754	1258.27	441.17	4697.528	3369.828	15580.702	484.073	7708.309	244.61	242.92	164.902	1226.817	15932.902	490.154	153.252	4300.678	4068.091	314.309	379.014	275.465	118.753	2800.675	287.129	9061.777	233	0.865	664.088	403.672
17156.595	17848.367	14589.434	20525.808	17950.039	25543.159	16513.802	22308.98	962.854	452.475	395.464	3825.824	3206.79	14317.68	322.687	9320.583	299.816	238.064	173.937	1226.118	18748.752	593.208	156.889	3264.004	5659.098	340.206	302.562	269.012	1715.61	1960.106	254.032	7074.313	249	0.816	758.046	406.962
25227.265	26663.009	24709.791	31275.444	26475.428	38674.723	21691.631	27262.975	1024.573	1625.189	350.43	3614.926	1688.491	18017.624	410.945	10320.297	225.487	223.287	158.362	880.33	15011.4	752.881	151.845	2949.436	13384.911	292.311	320.569	276.248	124.494	1783.46	295.932	5712.95	122	0.956	1147.754	400.533
23941.563	24645.374	18092.611	29833.86	18260.971	31236.952	14318.774	21305.058	1246.627	3248.574	471.083	3623.295	6196.409	10724.405	544.64	11517.272	317.121	292.293	179.613	1358.215	19805.554	953.64	160.24	2945.469	12742.579	395.183	391.186	295.667	114.309	2922.354	262.668	5516.661	126	0.921	402.349	403.516
16909.724	19366.932	13255.4	19368.816	19307.585	23365.671	14588.325	20185.016	1072.357	474.659	421.593	663.769	2082.87	2370.338	331.096	8913.097	271.53	218.163	212.923	6144.551	3618.6	631.341	183.457	3335.386	6489.871	271.254	288.547	295.571	11957.002	1680.05	326.997	7703.132	107	0.958	591.593	402.192
14085.759	14402.153	12327.487	17566.55	14263.659	21797.055	13591.971	20209.874	930.649	504.226	404.982	2965.375	4009.04	17116.538	337.647	8761.549	226.261	173.14	169.026	1563.468	16733.283	566.071	137.18	3238.782	3250.237	327.938	291.765	283.575	157.644	2923.493	274.565	7139.356	172	0.914	701.5	405.587
12873.382	14201.475	10505.655	14934.496	14979.042	18725.418	12408.283	17273.707	999.908	548.001	393.419	4862.909	2945.269	16218.635	443.482	7937.065	268.148	198.159	164.331	1022.528	17373.397	544.25	146.487	3397.034	3560.378	344.889	306.675	266.428	107.938	2808.437	256.93	7106.486	102	0.955	832.735	402.471
14910.079	14851.059	11069.207	17802.495	15020.718	20305.158	13491.759	19416.949	937.162	428.957	277.552	806.507	796.379	1960.173	324.597	7032.461	276.557	245.128	216.603	2100.719	439.735	2283.794	168.105	2665.039	5037.993	256.937	218.28	268.047	10606.032	1509.671	244.144	6161.998	115	0.928	888.874	403.143
19101.418	20237.758	19287.468	24233.121	21017.485	31185.321	18507.508	24802.878	945.42	875.374	349.287	3569.82	2005.689	28149.063	397.932	8806.189	202.666	179.832	141.803	683.778	13313.383	605.677	154.59	3368.063	6704.952	338.122	316.783	277.209	123.298	2109.503	304.452	6861.146	103	0.965	1112.646	401.733
15296.067	14510.462	15782.791	18916.539	13839.759	29047.944	15912.369	22567.262	822.736	460.254	358.721	3715.19	2395.36	15472.257	350.9	9823.491	213.268	200.495	158.006	673.99	19207.198	663.665	135.865	3015.689	9475.303	392.697	280.1	245.953	855.436	1888.14	271.53	5693.631	128	0.974	1180.711	402.484
28092.24	25081.289	24714.179	29919.439	20922.97	37068.236	22182.306	30624.688	1225.545	368.471	358.16	318.408	267.225	1532.752	216.361	12411.573	232.016	199.49	441.471	999.815	212.923	860.127	183.852	2651.294	18711.534	272.468	338.416	261.95	12659.039	652.566	252.25	5048.71	101	0.977	1370.649	402.411
15271.753	15431.109	10635.308	17792.521	15366.064	20346.462	14322.686	18229.887	976.16	417.711	345.013	281.414	307.622	2064.945	206.739	7253.126	267.236	265.688	202.34	2175.588	187.04	1132.034	244.946	2215.251	5823.883	261.152	242.333	257.105	13770.725	502.677	246.952	4821.876	183	0.815	900.167	406.462
21728.102	21910.722	20375.916	24456.248	20377.65	28364.344	18212.973	25829.39	1118.007	483.523	409.101	819.616	411.438	2027.656	248.938	10793.024	204.351	181.369	271.411	3067.233	347.29	729.012	200.071	3855.079	10276.088	267.824	290.398	245.089	23503.827	1000.41	400.615	7071.551	112	0.96	1324	402.196
20258.653	21160.878	16771.278	25013.625	18437.408	27431.397	15616.814	24146.848	1293.279	595.751	494.182	1709.772	1261.144	3504.347	414.166	11864.427	274.394	259.782	300.035	2912.397	2981.615	1652.742	179.025	3544.343	5767.26	305.176	533.879	295.539	6431.939	1194.537	334.216	8008.561	171	0.891	481.681	405.611
14499.84	15375.181	14730.388	17863.953	15311.595	23461.239	14409.454	20821.11	824.5	1307.233	323.497	2616.47	2169.22	19744.147	366.99	7883.092	200.139	244.086	188.817	631.28	11109.3	673.559	188.628	2809.483	5136.933	296.833	336.393	309.97	735.528	1673.135	308.093	5729.743	123	0.936	988.045	404.598
19372.282	20978.712	18723.075	23279.138	20456.463	28408.279	15558.283	21137.791	1212.443	1659.229	351.938	3795.067	2283.324	19016.508	363.662	10986.692	203.327	216.171	156.599	722.825	23533.276	650.772	144.913	2915.825	11099.215	370.53	285.106	261.059	120.394	1760.004	281.191	5480.046	149	0.965	1158.755	404.554
32479.627	33300.061	29288.584	35557.96	28773.472	35902.019	22557.141	29569.324	1388.839	988.826	472.689	475.558	526.008	3175.896	256.753	11203.026	261.239	239.194	379.029	2075.573	323.007	1041.984	179.673	3500.635	19201.25	288.062	451.569	267.866	17719.705	689.016	298.313	5704.835	160	0.939	1354.762	404.6
11832.995	13181.492	9274.083	13479.249	10905.768	15521.073	8672.065	12870.48	1278.256	517.345	458.384	425.326	508.647	1751.059	308.969	10380.698	267.96	224.653	233.402	2980.472	383.547	6702.182	199.567	2910.645	4263.218	321.089	297.942	275.853	19441.307	1065.477	343.567	7256.655	98	0.98	512.041	403.939
16432.213	17793.16	13109.938	18912.436	15918.989	22347.967	12684.163	18902.035	1351.601	469.678	439.914	1129.512	5709.288	1861.513	402.005	10624.172	287.882	278.058	205.858	3181.642	6883.363	912.471	158.355	3085.746	6914.976	285.792	290.444	326.666	2959.085	3426.518	368.452	6635.106	198	0.882	558.364	406.747
13636.46	14163.92	13715.858	16802.812	14330.654	23377.307	14286.958	21213.55	999.227	1050.812	329.264	3522.14	2565.177	24425.225	371.553	8495.56	186.522	158.088	145.423	506.195	15916.658	633.834	143.781	3458.183	4579.331	291.998	306.938	274.031	165.176	2383.1	328.922	6883.628	129	0.97	1106.198	405.795
13519.544	14190.639	13527.293	16381.236	14159.652	21678.07	12537.554	18029.304	861.878	1346.796	330.524	3146.059	2864.231	7322.739	375.331	9522.876	178.516	134.064	293.778	1026.229	18215.851	636.06	191.595	3118.163	7763.451	299.132	290.778	272.221	2442.104	3116.824	313.661	6599.978	105	0.941	1125.852	406.233
19148.772	20791.182	18123.829	23150.94	19604.936	27995.298	15577.489	21844.607	1188.993	1997.909	373.789	3769.547	2712.295	22097.469	381.234	10447.195	211.845	215.493	164.104	592.215	17545.47	656.458	129.592	3221.99	8926.294	336.698	322.816	252.907	177.434	2798.814	260.247	5907.732	134	0.916	1192.463	406.993
30581.043	32223.009	25677.77	36467.836	32134.32	41422.783	26930.397	37276.994	1186.371	483.566	495.73	767.046	2160.883	2522.38	381.665	8619.726	291.84	259.96	252.365	2189.156	2743.962	1198.62	164.672	4433.913	9090.734	285.869	291.625	313.917	9378.571	1663.439	380.938	9251.613	107	0.958	577.659	407.453
13281.33	14029.013	11044.685	14780.436	13387.769	17665.043	10776.705	15368.186	863.621	524.306	380.223	2845.007	3202.411	19057.64	294.954	10551.872	241.004	216.426	145.612	1135.887	20660.896	667.079	131.11	2630.3	5197.378	565.195	293.801	291.394	165.254	2056.817	276.191	5421.519	105	0.953	719.024	407.09
15531.852	15821.714	14248.96	19131.668	15895.721	22629.069	14789.167	21172.127	842.869	1602.724	353.499	4155.637	3363.42	18994.677	325.534	8385.882	303.144	271.39	191.134	1216.592	19770.891	529.251	153.283	2890.146	6516.783	294.402	265.087	243.037	1674.634	2837.979	264.789	6151.66	147	0.967	792.378	408.684
12887.81	12248.71	12453.29	15480.671	11683.465	21345.976	12513.844	17541.954	961.848	966.443	307.428	3617.186	3338.428	28953.39	332.95	9891.789	204.44	172.496	175.065	646.253	11341.489	693.315	134.558	2354.012	4361.286	271.867	328.873	279.973	303.904	2296.008	274.925	5201.211	178	0.897	1035.129	410.079
13601.611	13411.11	13911.96	16731.962	13449.402	23437.519	14556.916	22465.403	1324.272	1348.591	334.732	3703.358	2508.262	24994.719	358.289	8662.955	177.564	164.357	141.705	532.866	13255.4	596.622	131.641	3272.212	4864.145	274.146	361.766	258.815	106.772	2213.107	306.452	6732.192	98	0.993	1084.163	406.847
15898.597	16150.278	13169.433	22125.217	13794.175	24947.558	13413.814	19444.484	1376.555	587.997	486.291	639.199	988.54	1722.776	373.726	12664.938	282.374	270.041	184.195	33799.029	1342.698	672.106	185.712	3561.096	4118.56	312.507	337.274	288.679	8699.537	940.42	315.706	8000.707	108	1	449.5	409
27033.94	30889.663	21361.613	30642.163	31602.42	36962.991	24975.04	31716.761	1403.38	626.596	563.259	800.667	2178.278	2520.198	435.137	9753.213	361.315	297.594	283.563	2291.824	2282.179	1941.356	172.665	7732.772	8884.803	311.393	317.787	343.297	6920.346	1890.978	379.718	13835.957	136	0.93	571.478	409.787
23586.565	24266.794	20084.187	29055.75	23637.484	32737.944	21016.401	29691.149	1145.67	483.481	455.733	595.388	804.318	2422.418	342.706	8182.747	291.19	227.94	218.006	3780.272	907.505	575.389	178.002	3467.066	8515.327	285.452	296.925	304.576	9237.952	1467.084	365.022	8761.245	139	0.925	584.824	409.054
17870.784	19272.569	14562.771	19881.914	20517.545	24998.319	16227.925	20961.58	1155.021	806.409	395.044	3484.996	1828.297	31078.829	450.175	8471.314	320.398	316.627	178.311	712.21	11329.172	650.779	143.614	3095.177	8022.268	375.176	353.624	271.761	96.22	1875.541	284.11	6740.865	104	0.961	838.644	409.692
11178.035	16048.639	14955.629	13957.049	16023.837	21646.528	12882.66	16247.313	1009.862	381.194	330.1	285.427	253.843	1728.148	203.32	6498.958	227.987	177.307	339.569	3670.508	213.323	1203.647	192.635	1759.235	3398.955	227.276	445.482	242.785	12525.829	375.999	272.787	4498.992	167	0.822	915.003	412.075
12428.266	13011.951	11993.232	14211.756	12302.7	16075.423	10009.359	12952.873	730.497	387.882	316.857	317.143	359.618	2535.769	234.194	5936.955	200.996	185.061	184.425	2861.21	345.787	461.837	148.346	1735.389	4419.462	258.922	277.854	238.761	23292.609	1397.76	335.918	4949.651	100	0.967	939.82	409.64
18400.501	19096.571	19096.946	23340.37	19672.042	29616.784	18419.065	25529	891.239	1614.807	304.327	2212.645	2056.81	23462.737	327.285	7721.766	211.642	218.216	196.494	588.87	9060.972	584.623	198.554	2690.798	7363.127	354.477	339.928	303.024	335.435	1408.831	324.125	5509.272	208	0.871	981.139	411.779
18435.863	19713.426	13601.753	20640.242	15127.474	21831.502	10222.132	15334.042	1206.273	503.927	396.663	2287.346	1530.098	4163.65	400.473	10880.185	279.844	232.402	377.123	1619.301	4291.974	623.311	161.908	2570.805	12029.273	364.72	421.963	268.504	6823.979	1081.374	335.824	4660.027	104	0.974	419.74	410.5
14670.957	15364.174	12765.049	17892.404	16064.874	22492.227	14903.922	21740.262	1246.205	1030.698	441.93	3156.28	1857.909	17988.479	448.763	7668.194	312.636	245.187	179.423	1395.321	9650.106	457.398	153.063	3892.361	4024.374	269.925	382.824	265.602	315.57	1573.441	269.906	8325.711	198	0.922	854.879	412.434
14395.723	15415.4	13775.17	16873.267	14829.112	20382.638	11970.782	16738.894	1151.922	1354.463	315.442	3812.277	3547.435	18833.533	307.369	9667.902	195.726	177.203	166.27	521.717	15148.102	615.839	141.94	2432.197	5551.752	268.523	325.279	268.989	106.896	2498.014	280.718	5138.684	169	0.88	1046.837	412.163
19674.437	21615.123	19646.014	24438.957	22747.145	28599.865	17496.743	22853.144	1006.371	1500.317	340.453	2603.512	2601.597	17908.807	330.918	9503.781	185.691	180.334	149.175	521.858	9419.021	633.623	133.97	3345.513	6559.172	461.484	325.616	261.691	122.101	2332.566	317.821	6847.939	144	0.958	1092.938	410.25
31234.014	32816.368	29514.229	36909.504	30468.188	42815.437	23737.89	29507.051	1072.371	1539.509	425.337	3093.709	2242.509	34104.069	405.221	10548.641	244.969	258.662	169.582	622.642	11678.837	755.748	117.805	3051.735	16332.502	386.494	296.344	255.826	143.287	2097.057	282.796	5583.57	164	0.884	1215.177	410.085
26054.149	29615.406	17755.808	28962.29	22502.993	32177.24	15261.068	20865.617	1617.768	1880.822	466.72	4716.962	6407.536	25596.296	588.073	11924.184	322.409	266.51	185.999	1611.419	18680.854	942.785	160.865	3279.156	14279.379	344.083	363.448	279.341	110.332	3591.887	291.777	6171.166	132	0.965	397.326	412.47
14337.023	15623.88	11386.19	18029.702	12928.445	20464.647	10731.128	16826.738	1322.976	512.973	441.819	761.795	1531.819	1867.81	391.414	11643.656	263.978	237.011	233.374	2655.225	2877.304	4492.245	170.253	3080.924	4286.963	311.803	354.035	268.351	3359.657	1368.919	302.754	6368.862	163	0.9	436.408	412.641
18137.918	21209.879	13370.201	21461.199	19868.611	26701.981	14632.046	18717.841	1275.166	522.689	401.766	1486.614	1861.891	2313.482	355.817	13738.594	278.772	280.423	286.749	2910.369	4055.92	17413.231	154.381	2570.692	10920.045	300.68	488.221	282.018	9909.875	819.355	349.102	5465.334	112	0.932	475.848	410.679
21050.642	23936.964	17096.904	23863.593	25533.342	29314.239	19455.909	27702.857	1116.31	679.721	449.351	1644.246	3373.975	6531.232	516.896	8624.164	254.205	222.853	177.997	1546.143	3878.612	433.395	167.896	4330.794	5762.646	290.015	310.359	276.683	852.065	2897.343	290.64	9597.882	169	0.86	630.251	412.169
21951.204	23550.14	18719.407	25923.835	25344.791	30819.981	20877.744	28256.408	1131.977	1578.821	393.25	3631.142	2599.227	18522.638	389.072	8373.334	311.052	257.458	187.302	1064.122	10649.013	529.064	146.783	3421.631	6409.34	281.789	301.439	273.973	200.544	2541.585	260.083	7847.854	167	0.922	808.536	413.284
17706.712	18104.032	15739.788	21672.39	18716.629	26230.896	17323.086	24693.068	947.385	795.783	366.114	3980.618	2478.187	13745.972	384.599	8388.125	296.836	240.767	191.145	706.886	14169.529	557.017	138.734	3000.719	6167.003	376.439	304.593	277.731	123.987	2020.341	252.52	6557.236	181	0.891	816.489	414.163
15651.187	16711.72	13813.792	19110.817	17585.69	23393.865	15213.943	21356.08	1142.605	1027.364	407.275	3488.349	1844.442	27887.578	453.52	8445.506	311.715	315.511	165.549	866.538	12537.858	528.493	147.731	3415.735	6110.31	262.806	387.937	269.105	102.644	1638.982	305.672	7196.084	165	0.898	844.567	412.942
19634.33	21631.349	19009.522	23603.28	20995.616	28122.285	15351.864	20579.227	961.483	1095.309	375.819	3027.214	2304.423	27067.665	405.555	10684.765	210.482	242.412	163.169	818.883	17428.547	785.393	142.293	3102.724	10913.131	509.236	338.143	272.957	129.905	2378.788	278.608	5774.639	133	0.973	1169.47	411.763
21018.297	20605.606	19176.638	23835.143	18671.805	28028.208	17405.964	23325.188	930.868	378.196	368.417	463.044	426.357	2035.019	239.157	11103.155	171.53	190.718	334.124	2607.867	333.131	929.271	229.982	3123.769	9453.12	281.678	276.656	253.366	10439.824	1155.614	281.065	6248.422	159	0.933	1332.695	412.758
24847.512	25246.028	21930.756	27797.658	20163.82	30555.642	17202.8	22807.941	1043.084	575.147	412.613	524.581	337.467	3135.361	217.2	12571.04	214.79	199.532	430.747	1829.003	254.718	973.416	181.316	2641.316	16640.457	277.792	305.729	273.786	15164.731	785.189	314.797	4731.575	238	0.883	1386.097	413.534
20306.525	22009.573	14128.591	24851.843	16000.084	26436.442	12249.084	17554.253	1445.593	1957.67	470.946	4676.62	5390.759	18581.966	532.716	12417.978	292.073	266.367	217.297	1762.096	23774.056	11066.778	164.762	3616.03	9283.413	335.706	424.159	304.528	1773.369	2855.601	288.154	6833.237	137	0.937	381.58	413.471
22345.946	23537.269	19490.864	28114.016	24679.336	33841.885	22346.056	31851.511	1248.699	1028.232	447.358	4032.506	2865.899	21570.767	542.731	7893.579	254.178	253.596	175.266	1037.009	9120.46	501.871	163.036	4434.328	5835.029	310.704	384.507	276.27	114.71	3038.146	277.064	9706.202	388	0.745	640.423	418.51
16544.085	18608.474	13233.946	18867.468	18782.383	23422.383	14756.894	20591.417	1168.727	666.302	416.481	4620.178	3759.481	13919.092	360.692	8363.01	226.259	206.569	159.01	1582.861	9374.668	515.654	138.78	3423.958	4814.123	317.414	303.324	273.627	138.815	3497.331	272.519	7666.342	126	0.921	695.349	413.532
22062.083	22057.03	20638.365	26803.447	21309.706	36693.394	21010.954	28023.14	1109.079	624.146	402.714	2222.188	2523.506	32171.395	415.398	10860.414	210.415	236.353	202.242	633.683	16824.285	603.354	122.228	3229.832	10930.953	693.966	359.66	258.604	153.524	1789.102	280.061	5985.052	98	0.993	1207.878	412.163
13363.955	16114.408	10600.003	16498.279	14610.046	20413.069	11420.983	18023.418	1283.99	539.623	472.276	2030.35	4656.779	2818.937	483.478	11525.446	256.32	229.436	187.592	3173.838	11416.522	870.364	153.791	3894.631	4574.806	334.695	320.219	289.581	552.285	2998.565	345.214	7758.984	103	0.996	492.316	412.83
18147.696	18939.391	15640.01	22419.14	19027.101	27737.78	17744.067	25967.242	1149.427	1836.553	423.039	5927.935	3984.773	28361.49	641.349	7991.571	231.282	213.219	182.117	1333.181	16335.571	535.157	146.65	3811.446	4646.451	325.128	346.621	277.121	127.487	3219.089	280.437	8397.155	154	0.894	663.351	414.558
15873.808	17428.306	13198.808	17658.603	17854.25	21479.459	13704.427	19199.624	1079.285	408.273	383.101	4871.777	3275.094	19642.343	361.271	9342.063	280.064	220.428	144.757	1423.201	19861.063	631.827	143.028	3205.799	4757.698	410.409	271.342	282.946	159.362	2328.219	242.597	6700.295	122	0.945	748.131	414.09
16296.417	18016.637	16507.768	20300.468	18784.357	25710.473	15823.024	22797.334	996.711	517.234	368.013	3990.112	2759.406	18353.237	367.042	8925.667	173.901	172.07	143.453	681.087	14723.935	639.718	152.306	3579.994	4493.994	376.331	366.56	258.794	140.935	2515.18	312.462	7239.268	184	0.927	1115.663	414.402
13801.273	13657.506	13232.267	16045.727	12453.857	20773.755	11833.17	17816.907	984.674	425.78	413.311	949.411	3789.016	2425.61	361.305	10185.45	200.673	173.829	184.941	2861.816	5360.787	610.871	119.36	3460.113	7381.216	302.066	258.601	269.503	11363.768	2965.005	301.704	6592.876	224	0.825	1291.705	415.259
21086.959	21597.845	17616.863	23690.778	14092.648	23870.022	11628.94	18011.371	1276.017	624.658	468.648	1332.016	4528.246	2733.904	457.35	13329.547	263.32	229.421	239.891	2220.707	9924.067	1321.478	134.399	3501.534	16700.649	330.634	318.431	303.389	2859.262	2851.216	266.369	5835.718	140	0.897	1429.829	413.543
17119.427	16697.736	13762.51	22070.451	13619.283	23385.698	10969.136	16340.351	968.678	418.357	308.388	721.71	580.955	1476.492	309.363	11819.481	241.543	224.611	492.155	1780.986	3896.885	797.459	146.995	1655.783	12612.306	303.604	340.649	269.399	5030.131	500.327	337.895	2941.003	136	0.93	424.765	415.676
14375.402	15162.077	12742.345	17664.085	15740.688	21968.203	14499.996	21037.178	1260.415	484.508	360.971	3392.606	2649.908	17560.795	310.984	8669.754	286.508	243.447	207.226	1094.301	10235.234	423.677	140.866	3359.954	3537.292	280.329	290.339	256.309	433.586	2071.685	270.428	7119.934	189	0.918	776.579	416.341
16562.797	16575.837	8729.689	19156.252	16723.765	22060.839	14330.821	19959.203	1027.361	410.222	305.704	314.874	384.146	2528.217	243.016	6258.357	288.342	255.412	203.792	2051.162	208.907	2242.422	203.985	2533.2	7470.644	251.912	216.968	265.06	18216.096	1231.486	247.132	5948.832	132	0.954	890.735	413.97
13594.624	13740.78	13771.816	16190.158	13326.007	20217.221	11744.823	16297.909	619.558	964.46	278.11	3428.214	2380.131	24709.411	300.579	10347.22	165.657	171.254	165.635	511.25	10235.997	1036.716	141.109	2132.506	7275.087	255.121	300.022	263.851	172.306	1810.772	295.801	4491.405	101	0.977	1059.827	413.649
16322.63	16153.408	16094.38	19867.281	15437.517	28818.682	16637.536	23551.746	926.774	509.212	354.981	3322.128	2567.285	18333.397	375.313	10775.455	184.305	209.587	156.12	1082.191	20419.704	720.374	142.41	2984.657	7922.023	615.083	317.252	282.078	117.559	1494.138	286.387	5748.307	102	0.943	1158.363	413.716
20368.696	21791.395	19660.681	24679.068	21328.085	31720.161	18943.009	26203.182	1038.099	588.109	376.065	3725.217	2595.046	17475.23	368.801	10714.565	194.083	225.58	152.62	667.419	16151.556	716.143	134.287	3261.976	7532.725	363.077	276.373	268.676	136.691	2249.572	272.761	6067.161	167	0.913	1183.41	414.943
15634.866	17158.838	11258.389	16178.416	13369.428	18385.848	9547.221	13337.446	1170.085	405.842	399.019	509.158	1106.237	1488.828	317.696	12679.998	271.132	226.024	263.235	4027.008	1963.415	581.866	181.703	2488.637	9597.448	302.59	369.004	271.192	6019.368	1239.295	362.019	6158.199	119	0.846	456.139	417.265
10291.327	10950.638	9117.967	12451.759	10683.641	15302.125	9905.384	15048.777	2127.026	441.159	415.862	3094.081	2805.015	6448.927	304.452	8164.108	250.582	199.222	184.766	1220.901	15952.392	453.837	148.948	3272.981	2032.152	313.083	289.875	272.663	878.273	1671.821	255.651	6964.791	111	0.964	735.905	416.149
14949.975	14828.642	15243.268	18423.316	15226.77	25492.028	16117.254	23344.081	862.574	1355.141	326.494	4462.476	3202.022	26647.468	397.068	8825.78	175.948	169.784	160.887	653.478	15074.853	739.872	133.83	3208.309	5753.82	299.76	346.757	258.614	127.02	2830.764	316.026	6563.829	108	0.967	1078.898	414.991
25198.624	26922.201	24627.312	30437.55	24935.08	36225.419	19820.897	27270.197	1250.014	1105.415	464.76	4184.629	1943.794	16224.081	393.378	11221.577	220.682	235.222	155.618	1396.725	11378.272	747.601	111.011	3358.154	10853.479	410.574	520.353	263.889	529.358	1762.405	289.448	6592.136	174	0.929	1245.776	416.948
12995.146	14138.222	13047.669	16021.722	14906.017	21016.93	13926.774	21618.786	1062.061	474.531	351.237	4666.152	4055.821	7108.602	345.569	8398.929	157.019	145.684	173.091	728.243	14729.559	592.853	151.251	3758.249	3375.807	315.244	317.831	262.994	1311.552	2863.229	329.059	7336.499	125	0.98	1104.308	416.1
16357.097	16914.01	16026.325	19933.832	16759.04	26672.737	15743.497	21745.353	888.333	2344.197	351.968	3110.963	2974.46	20801.13	457.471	9943.269	171.511	150.516	156.383	1683.601	13876.424	630.417	140.668	3271.47	6788.981	276.374	278.661	285.803	1452.986	2311.098	288.117	6206.59	148	0.985	1144.182	416.5
26158.286	28131.716	21287.55	30688.785	28347.655	36314.263	23945.026	29751.389	1226.424	489.734	509.988	454.295	605.834	2880.078	364.192	8490.382	299.516	237.701	185.642	2654.07	223.316	1641.309	172.785	4106.401	9179.818	291.913	312.027	314.774	4590.041	1577.055	374.586	9785.979	107	0.989	573.902	416.874
17599.424	18354.61	14854.477	21161.509	17803.766	24746.595	15975.05	21099.387	1161.307	458.263	483.178	446.512	523.855	1953.659	320.36	10882.659	277.315	218.163	265.434	3468.293	266.522	921.702	237.893	3369.146	6588.541	289.018	307.459	301.212	5821.984	1415.582	333.401	7647.322	137	0.937	593.215	418.055
16576.367	18125.71	14240.219	20321.245	18595.461	24620.237	15969.837	23653.982	1131.017	1434.372	411.369	4488.922	2701.182	18134.73	446.297	8003.916	248.266	242.031	188.311	980.703	8051.703	524.704	149.111	3908.571	6293.112	318.404	373.124	263.937	111.898	3083.682	278.947	8430.776	110	0.955	652.873	416.882
23509.077	23254.617	21388.387	26457.652	20147.264	28110.943	17064.906	22649.527	1223.873	864.405	436.652	614.719	533.409	1718.031	230.534	12021.001	226.876	199.596	289.293	5951.822	728.034	833.27	178.545	2804.574	12609.068	270.166	298.36	269.176	20192.358	737.574	273.043	5332.56	154	0.903	1371.682	419.052
16742.964	19871.913	11892.352	18908.595	15496.028	21481.773	10502.817	15378.782	1346.355	1102.446	446.623	2427.286	3471.819	8358.521	477.182	13128.132	278.04	269.111	231.507	2054.27	16232.002	1203.622	166.104	2867.063	6535.288	503.726	457.764	281.336	8347.659	1466.994	274.748	5329.834	116	0.977	412.638	418.483
15549.265	17287.178	12549.696	17908.783	17715.909	21850.808	14137.751	20663.996	1138.088	496.809	420.392	1827.816	3663.39	4403.263	567.559	10115.922	248.838	233.518	213.396	2944.175	7782.058	1105.254	209.787	3898.948	5111	303.825	317.191	281.757	2638.496	2731.726	274.12	8145.175	151	0.932	621.758	418.487
18883.712	20267.837	13584.738	20045.142	20936.426	24116.252	15602.355	20101.853	974.432	428.624	319.764	316.268	397.499	2208.198	260.235	6706.569	297.662	272.473	314.468	1565.266	277.034	1940.394	214.707	2815.443	8082.151	263.862	405.652	271.535	17177.05	683.901	266.51	6692.088	132	0.938	883.924	419.106
17335.493	17513.703	17272.177	22006.592	17931.17	30361.907	19318.775	26113.906	833.119	582.628	316.274	2133.275	1950.356	22282.316	343.923	7871.101	200.163	201.468	196.807	520.131	7287.452	695.225	196.022	2657.016	5978.221	274.888	297.416	303.88	704.65	1444.037	342.024	5717.326	129	0.97	980.368	419.996
19260.86	19686.904	17015.388	22174.997	15360.177	23979.937	13437.896	18482.833	1172.592	1005.639	430.597	564.5	437.149	4680.26	239.698	11353.255	223.017	221.707	299.604	3242.358	322.757	884.018	139.496	2762.818	13527.86	284.336	308.159	286.71	23758.746	1138.929	341.276	5460.976	168	0.8	1393.06	421.244
12663.37	14161.785	10486.258	15069.351	14172.566	18661.183	12006.126	17614.882	1196.558	752.269	395.708	5926.874	5154.578	16074.425	394.462	8245.984	211.496	201.935	174.699	1311.211	14307.168	522.077	149.318	3411.109	4497.566	290.933	294.38	269.805	149.599	3889.486	267.251	7390.763	158	0.778	688.114	423.114
18675.241	18583.568	13450.551	21585.04	18797.503	23450.826	14368.096	18056.493	831.408	350.039	327.102	388.06	498.471	2112.882	179.227	5510.807	261.119	236.251	241.361	2237.556	198.999	517.875	187.468	1610.324	10185.317	285.376	313.449	254.003	8276.927	702.706	256.677	4445.877	169	0.911	904.476	421.163
18762.274	20967.345	18427.491	23274.926	21249.846	27750.17	17055.006	22895.918	947.894	519.408	337.058	2381.642	2097.996	22976.329	364.537	7814.226	188.852	242.771	170.026	462.778	7585.229	614.968	193.643	2982.354	6119.98	319.065	307.382	279.855	104.249	1928.025	329.534	6117.941	129	0.917	993.632	419.26
20820.363	23099.178	16349.959	25206.412	19428.656	29730.176	15708.928	24394.441	1574.347	841.986	505.197	1249.961	4952.752	3554.489	495.085	12614.976	308.088	282.123	275.976	3070.783	4656.374	903.052	184.571	3964.195	4981.01	349.494	372.053	290.094	17961.807	3255.764	274.452	7600.284	98	0.993	435.653	420.52
16422.118	18095.122	12585.443	18096.705	15617.209	21533.516	12030.572	17533.858	1136.994	502.23	452.141	1141.5	5321.906	2196.003	428.809	10601.079	304.527	252.308	187.767	2900.462	6068.63	699.385	160.673	3347.795	8007.405	336.728	316.263	341.141	2256.82	3137.654	359.908	6575.395	112	0.973	536.643	420.67
9882.849	10615.512	8709.861	12559.874	10438.083	15426.524	9867.176	15306.179	1108.609	694.587	377.659	4764.919	5515.714	7330.166	333.498	8997.607	213.426	197.055	155.397	1490.186	14563.822	503.137	144.256	3254.404	3520.974	278.355	284.048	284.453	133.225	4985.963	280.349	7008.756	104	0.932	698.365	421.471
10061.695	10338.773	9078.133	12355.444	11020.588	15603.639	10387.053	15272.486	785.597	636.68	412.113	452.535	342.775	7678.899	278.028	6151.03	254.365	189.256	184.472	1653.977	418.746	2371.048	170.963	2789.982	2582.065	249.987	290.36	269.289	6120.626	1260.364	342.8	7074.972	131	0.872	866.844	421.332
16946.525	13002.331	11572.738	12757.419	12989.301	15811.722	9944.019	13502.171	804.701	414.177	337.995	358.985	299.62	3067.849	235.2	6108.844	222.947	176.695	247.82	4098.083	314.057	553.891	183.051	2126.872	5874.836	319.823	264.166	224.921	15922.294	785.748	354.003	6064.821	122	0.825	937.574	421.492
15562.225	16526.346	14933.043	18389.981	15402.746	24055.507	13689.761	19279.065	1002.637	1584.143	395.648	4613.681	3470.046	19140.914	371.167	10279.373	190.95	202.863	160.577	569.625	20178.04	857.586	113.607	3103.476	6696.193	376.468	305.115	256.105	143.711	2787.327	286.213	5571.177	178	0.906	1216.607	423.758
25823.293	27835.581	20249.921	30535.454	25018.976	35394.259	19925.14	27424.368	1289.03	1429.913	456.434	1832.614	6775.837	5951.327	676.567	11340.233	297.041	291.627	212.426	2790.307	7281.927	899.373	146.18	3228.538	9824.841	381.71	304.953	304.857	652.495	4114.94	334.557	6493.232	180	0.802	503.394	425.822
21091.264	21716.459	17768.706	27007.1	19021.113	30713.749	17358.246	26593.618	1284.314	1302.336	459.15	1732.87	7095.705	5740.257	612.761	10850.951	293.532	268.823	194.4	2738.779	6277.565	683.303	161.881	3503.527	7455.972	336.182	312.458	310.781	1142.666	4749.939	352.282	6972.882	124	1	510	422.5
16107.737	16286.616	14487.773	21171.394	16432.619	25851.277	16541.612	24693.993	1130.638	882.236	399.684	5867.6	4117.114	28747.533	572.406	8277.903	212.613	197.012	217.139	1282.993	20895.323	499.831	150.771	3512.913	4774.686	296.939	340.137	288.907	780.112	3466.931	270.805	7542.944	120	0.941	663.458	422.792
15409.44	16568.029	12837.018	18276.101	17010.583	22558.673	14432.705	19501.406	1116.766	404.063	382.459	5362.162	3562.122	12527.345	320.771	8324.41	283.167	227.747	162.53	1405.084	25762.341	548.304	150.362	3243.934	4720.396	332.346	293.215	273.065	133.564	2240.94	250.461	6676.844	102	1	749	421
17317.531	18185.491	17219.79	21116.137	18866.905	25678.531	16406.738	22512.935	1077.738	1147.916	329.138	3597.432	3144.5	14582.931	388.289	9198.607	176.819	177.437	174.415	642.221	11265.299	687.836	137.76	3210.275	6493.728	361.55	337.113	268.771	274.359	2602.973	326.923	6625.415	166	0.94	1093.464	424.223
15923.826	16727.685	15814.802	18954.948	16390.927	24886.965	14581.1	21340.936	814.029	973.463	323.136	2550.07	5039.288	9981.872	427.08	9850.484	166.097	158.644	164.652	1818.47	18502.625	585.439	143.271	2744.712	7810.457	264.856	257.439	281.836	541.696	2353.217	285.807	5125.508	114	0.932	1151.868	423.132
19161.987	20210.909	17999.421	23030.252	19924.511	28005.245	16126.634	21683.493	729.824	2726.277	353.573	2907.618	2087.16	24511.412	354.947	10731.001	187.124	198.643	135.42	784.143	17238.335	685.91	137.384	3117.129	10477.682	323.156	314.839	290.003	143.415	1957.315	277.475	5936.652	127	0.995	1161.138	422.689
21351.736	22117.28	20402.113	25724.706	21336.236	31390.292	18278.59	22493.328	1272.423	2488.291	383.293	3126.076	2740.73	24883.344	363.989	11359.023	202.095	243.42	148.795	569.763	14536.011	789.152	132.495	2963.068	10141.89	346.946	294.676	281.218	133.494	2155.079	287.31	5459.395	139	0.977	1188.205	422.378
10986.097	11560.94	10650.522	12882.567	10438.297	16549.848	9325.685	15026.096	932.1	464.785	401.728	2882.358	5289.168	2199.818	497.801	11425.692	190.465	176.026	179.646	1749.647	17662.209	491.009	109.299	3477.27	5894.229	281.44	273.717	254.735	791.382	4142.097	297.504	6417.651	124	0.933	1267.952	422.266
15047.862	14842.025	11748.218	17202.653	11406.021	18430.085	9245.226	13241.437	887.12	331.004	323.505	418.913	518.62	1110.863	279.356	11444.118	238.696	219.492	350.303	2083.89	3755.973	546.595	168.088	1725.519	9889.191	304.179	347.867	277.381	4905.216	850.485	319.463	3792.523	158	0.917	462.873	423.943
14133.993	15492.833	12323.47	17827.689	16071.929	21674.36	14002.552	21240.331	955.34	443.512	384.263	1921.108	5604.459	3293.769	498.074	9168.776	220.094	183.592	160.4	1948.385	8957.475	497.035	168.903	3688.086	3646.681	297.873	320.868	300.527	250.043	4192.39	323.655	8125.638	172	0.855	606.483	426.942
13992.517	14457.919	12863.655	17343.372	14694.641	21137.494	13768.021	20339.194	1773.223	445.338	392.296	5068.992	3619.071	16922.039	312.525	8611.585	292.187	234.681	184.045	1262.752	22930.421	464.117	159.475	3418.685	3841.973	305.81	297.323	248.076	160.753	1678.013	255.278	7121.631	120	0.981	756.858	423.667
13479.147	13671.532	12698.5	16205.163	12626.301	18532.299	10234.146	14233.271	916.915	401.292	410.76	1209.808	5691.671	2003.081	421.189	11424.115	194.555	169.354	166.813	2323.764	8973.824	552.695	113.014	3003.372	6744.87	275.223	281.046	260.739	209.117	3464.966	269.609	5560.675	184	0.761	1300.174	427.364
18606.159	18957.434	15283.421	20016.469	12069.22	19296.079	8990.142	11873.377	1865.927	689.811	539.08	515.254	513.075	842.038	306.598	16377.086	363.807	316.422	345.102	2245.969	730.617	1444.233	194.26	2531.997	16104.155	302.962	368.625	340.093	14204.139	676.632	314.681	4845.639	106	0.98	1511.113	423.443
18155.709	20336.229	13014.046	21725.747	15550.996	23573.397	10897.94	16066.612	1407.898	2646.154	475.323	6328.029	6999.668	14001.38	572.955	11621.567	303.538	269.931	202.614	1624.252	25015.717	1028.285	162.486	3471.116	9112.044	479.006	418.548	283.817	110.77	3598.323	321.679	6104.994	110	0.985	387.718	424.1
14365.098	14851.794	11596.079	16039.88	12947.618	18222.849	10649.105	15177.721	938.347	463.636	391.19	389.001	460.077	2370.175	287.618	8287.545	248.856	225.056	171.495	2628.633	1450.125	1047.089	143.582	2416.225	6530.438	293.922	300.84	321.16	9875.474	2231.219	307.568	6878.825	174	0.877	562.408	425.126
15609.93	17604.471	12594.42	17494.165	17455.735	21580.08	13658.83	19487.391	1386.383	1604.413	413.5	5507.826	3744.087	15711.246	379.291	8894.864	229.371	221.901	170.254	1332.018	14094.777	521.785	160.525	3411.002	5675.622	295.302	336.066	270.469	121.067	2991.139	269.188	7615.255	158	0.904	679.861	426.266
9324.249	9223.099	9016.541	10930.475	8707.062	14498.781	8649.683	12265.956	801.394	276.228	228.146	3014.743	2836.94	2565.066	190.66	10545.512	186.817	167.551	199.078	642.103	17221.018	31559.686	142.194	1759.894	4687.412	248.415	326.76	258.172	1262.507	1365.493	267.868	3599.938	107	1	1030.023	423.257
13751.659	13492.13	13350.909	16079.873	12913.368	20693.353	12193.625	16084.808	876.676	1479.426	277.454	3072.916	2718.354	21223.254	261.261	10259.19	199.437	157.516	159.347	585.998	9518.772	733.444	131.88	2074.226	7745.704	298.896	292.998	265.717	122.103	1992.167	301.971	4356.676	157	0.921	1047.761	424.952
18114.289	19518.403	17359.823	20712.615	19565.733	25271.806	19224.534	25707.67	1241.484	1536.052	371.854	3916.896	3636.041	9395.626	343.433	7866.261	183.467	125.707	148.435	673.132	12440.453	616.678	142.746	3980.573	7528.297	292.098	394.075	278.537	217.628	2765.336	327.998	7853.077	149	0.992	1107.017	424.46
16344.41	19359.357	16041.588	19351.703	19943.844	22570.901	14326.398	19742.629	1221.783	1468.225	376.041	4067.872	2667.978	14623.406	350.589	8683.627	178.123	147.679	134.652	699.901	12976.168	609.19	138.058	3617.266	7247.541	284.57	362.89	269.296	128.8	2780.904	316.009	7016.151	100	1	1116.5	424.32
15977.466	16884.044	15473.475	18524.647	15764.35	23515.505	13392.721	19327.177	967.258	707.16	377.439	3736.144	3033.452	23539.92	357.644	10808.755	179.324	194.277	188.597	538.703	20884.243	736.969	126.097	3080.839	7211.501	447.105	275.817	266.229	1299.756	2442.084	278.316	5640.395	163	0.891	1203.371	425.377
11417.21	12804.503	9542.963	13070.129	13359.651	16285.003	11092.953	16402.707	965.36	666.482	360.158	5856.225	3795.237	11943.934	311.42	8258.471	274.825	253.696	179.811	1095.956	18932.154	431.829	143.575	3337.782	4013.221	338.975	265.853	250.863	131.585	3783.57	271.982	7043.266	115	0.969	787.587	425.509
26033.797	30218.351	24418.534	31160.984	28017.506	31668.063	17628.192	23214.366	1146.084	1272.603	481.283	4836.064	1854.93	29388.28	457.693	11235.533	213.238	255.18	139.738	1114.546	12359.108	782.284	112.794	3634.95	11461.934	382.523	360.349	268.784	204.599	1887.934	303.447	6335.557	110	0.985	1254.9	424.991
14346.09	15204.918	11862.595	16127.273	11017.4	17400.156	9326.965	14542.281	1292.84	525.833	503.6	689.393	2798.644	1938.173	308.243	13785.894	224.973	211.063	209.303	4111.243	4847.514	1528.631	189.143	3772.863	8570.814	307.438	292.633	312.982	11995.258	821.225	335.875	6089.456	98	0.993	1421.102	424.306
21897.656	24456.158	16601.379	26326.659	21217.923	31571.919	16431.105	22502.787	1327.53	730.839	439.774	1223.441	5920.564	2948.666	487.984	13087.225	281.613	268.387	214.49	2617.098	5459.647	912.338	153.604	3292.01	7325.807	342.73	389.253	297.098	6308.718	3256.439	301.819	6081.56	243	0.811	435.673	430.809
16296.579	18227.984	13560.605	18750.037	18377.206	23002.442	14763.353	23521.167	1001.15	692.245	374.802	2352.212	6116.797	7000.569	725.564	9479.347	230.602	211.177	153.07	2096.596	9386.677	431.188	170.201	3683.045	4542.279	307.68	294.785	303.797	141.93	4357.999	306.009	7746.477	118	0.925	614.364	425.127
14673.209	15256.8	13427.268	17892.073	15823.958	21503.921	14555.424	21507.956	958.352	591.225	357.776	4172.734	2949.361	18070.749	389.371	8497.785	266.42	225.966	178.366	988.363	15256.705	490.192	148.836	3251.245	3763.89	304.025	280.476	262.451	179.026	2692.538	246.568	7076.601	102	0.968	803.412	426.647
21042.488	21863.809	18945.155	24408.916	23568.138	28069.119	21713.496	28005.999	1486.127	495.02	382.714	4709.493	3386.418	6575.462	377.793	7886.462	284.008	240.572	262.373	1043.751	12248.486	643.03	146.706	3148.315	7152.716	288.38	314.615	257.98	670.714	2777.111	263.135	7100.895	288	0.758	815.476	434.042
10837.97	10622.983	10578.193	12959.642	9747.123	16745.991	10356.671	16477.689	1193.597	378.426	395.21	584.35	536.363	1961.892	251.325	11070.954	185.502	177.795	187.554	3292.207	639.542	555.306	182.753	3426.538	3858.547	250.738	338.262	269.003	11890.28	1334.683	359.9	6848.442	109	0.976	1343.491	425.408
24046.784	27454.161	17894.396	27165.342	25016.434	33657.551	18214.324	23522.544	1149.577	719.994	424.303	1224.367	6049.932	4032.229	625.972	11856.321	288.926	267.688	226.121	2328.091	11593.477	688.222	138.287	2839.365	10344.432	619.837	320.08	314.156	170.426	3028.071	319.14	5509.184	166	0.94	494.494	428.536
14012.526	14219.539	11990.747	16426.771	13397.998	19213.366	12032.665	16993.487	1035.516	471.548	447.721	538.194	621.698	2766.578	358.31	9392.473	254.762	230.871	242.485	4271.466	741.301	35985.419	165.211	3160.144	7162.147	278.91	547.068	323.115	16779.726	3095.599	391.736	8092.692	124	0.972	577.387	426.871
13420.046	14254.525	12100.5	16614.153	14741.975	20849.08	14106.061	21434.515	1185.571	710.854	404.427	5342.429	2312.765	9600.067	371.081	7513.502	261.17	202.073	199.74	1339.942	9398.213	374.249	174.446	3926.016	2625.55	293.531	296.57	267.167	2190.584	2358.292	251.532	8825.845	216	0.721	768.389	433.546
16626.752	18257.06	13694.118	18380.176	19752.523	22717.581	15534.466	20686.105	1415.55	1592.923	381.559	4143.522	2182.264	22293.481	389.687	8463.577	289.163	236.124	175.025	818.016	13408.776	542.145	151.639	3413.286	5975.836	291.88	278.639	262.391	122.158	2340.802	249.877	7154.353	120	0.952	797.25	428.05
25647.281	26023.495	24800.469	31150.472	23963.01	39099.007	22587.754	30363.462	1118.372	1662.855	458.703	4280.263	2179.242	32187.369	448.409	10927.948	223.576	221.279	154.658	846.811	13033.057	917.62	119.999	3616.544	12555.313	365.272	354.793	255.152	153.256	1680.613	282.919	6639.429	168	0.875	1246.167	427.673
19658.851	19336.651	15820.975	22228.033	16065.207	24823.177	12985.536	18697.624	1123.444	559.899	379.069	1173.331	4322.563	2716.165	551.197	11936.471	276.303	250.013	250.58	2053.948	5206.719	598.822	128.099	2237.489	10963.967	340.973	294.513	307.122	121.835	2929.563	311.955	4028.724	101	0.977	518.856	427.342
22047.53	23163.115	21565.022	26379.132	22872.478	32465.462	19564.748	26064.901	867.799	1134.22	329.997	1721.768	2486.709	5788.548	371.692	10639.055	166.042	180.354	247.959	1840.531	5864.916	801.017	242.183	2892.235	8700.932	300.008	327.932	281.851	2494.361	2118.486	320.634	5967.462	125	0.94	1136.764	428.66
13519.404	13832.736	12258.876	15815.741	10627.37	18055.256	9953.484	16104.629	815.864	376.909	387.574	577.077	1258.361	1487.219	253.394	7927.228	158.467	140.816	146.51	2406.118	1417.894	442.2	121.63	2968.721	5605.117	270.075	311.809	276.232	4451.518	2205.856	329.775	6969.693	100	0.967	1407.39	427.81
18197.733	19914.643	14859.26	20691.461	20029.688	25076.539	15848.81	21645.383	1010.995	714.121	385.146	4915.893	3601.821	27242.725	508.51	9521.671	220.795	274.88	185.493	1011.576	14441.148	651.79	151.04	3180.273	7190.914	382.1	386.312	278.931	396.884	3171.577	261.047	6905.464	277	0.756	655.02	435.251
13752.746	14434.515	12144.344	16955.255	14035.482	20388.482	13157.098	19806.115	971.01	1006.454	381.538	6312.756	4609.254	17842.95	426.248	9205.608	190.883	189.87	254.83	1119.592	13390.421	615.48	147.392	3187.977	5312.428	293.062	363.329	285.825	920.378	3934.31	269.463	6690.676	123	0.889	667.24	429.817
14239.677	14815.958	12990.567	17681.962	16006.158	22024.788	15002.703	22216.284	1212.785	1501.698	437.02	3462.461	2078.291	8171.737	436.04	7696.49	341.652	306.277	213.031	1076.372	7848.161	579.149	173.733	3843.892	3525.386	316.789	381.216	273.589	2948.044	2141.683	302.687	8308.13	268	0.719	845.19	435.213
12727.347	12890.538	13867.075	14460.423	11987.271	19640.873	13019.594	16412.531	786.268	287.142	316.161	494.903	265.473	1890.963	181.27	5581.308	241.502	193.949	262.988	2844.864	190.492	504.068	174.349	1402.155	5539.914	245.88	299.143	253.034	8939.415	886.689	274.356	4485.323	124	0.933	907.589	430.694
15498.103	15072.367	15361.63	19488.106	15050.956	25871.635	16277.114	22612.45	735.609	2394.413	294.942	2752.757	2490.5	24359.326	352.632	8305.584	193.486	222.846	201.505	498.856	11029.316	608.398	189.312	2539.074	5815.701	265.186	301.43	283.007	328.886	1559.579	297.058	5303.419	126	0.988	984.095	429.952
19132.856	20333.352	16183.426	21287.966	20028.611	24428.26	15576.749	21644.943	911.731	414.41	369.542	430.329	969.916	2380.948	271.825	8463.15	231.414	230.992	309.35	2474.526	660.99	509.043	234.873	2792.812	6211.727	276.393	306.119	295.316	8454.85	1201.985	317.241	7844.818	135	0.923	593.344	429.781
18511.874	19101.849	16109.807	23310.495	19181.599	28042.891	17743.986	25861.703	1180.525	1051.027	424.341	5598.845	4016.16	23335.047	615.839	9176.247	232.191	225.374	159.497	1246.214	16078.837	563.645	166.186	3985.616	4792.502	302.192	377.049	288.753	527.742	3338.085	279.73	8501.507	212	0.907	619.434	431.835
16720.838	15970.757	15881.91	22157.875	15510.161	26440.276	16360.059	24262.333	1941.598	3242.587	395.196	2910.015	3948.613	14264.448	301.936	8950.121	261.822	230.194	223.433	1404.648	25736.722	1057.156	178.358	3059.5	5210.284	304.342	303.238	282.354	2003.884	1833.099	270.146	6499.195	109	0.946	737.399	430.885
12109.892	10916.404	11138.982	13873.199	10857.94	19465.029	12237.312	17139.544	697.524	300.158	313.848	696.03	554.617	2766.375	215.195	7313.13	170.5	176.302	182.055	2335.486	366.972	439.468	159.537	1902.529	4007.519	260.739	273.917	258.568	8281.434	1152.159	440.559	5161.964	179	0.861	950.506	432.628
19586.226	19529.612	19215.379	23967.658	19237.897	30918.656	17863.115	22708.237	1269.791	1819.883	375.524	3349.863	2557.922	22037.893	368.437	9781.516	182.33	213.352	129.454	504.265	20455.747	584.839	141.355	3404.196	6986.926	302.137	304.541	271.004	128.644	2227.335	282.269	6542.682	107	0.958	1172.846	430.528
15946.313	17455.953	14267.232	19909.717	19164.692	24771.601	16306.534	23580.864	1186.4	467.017	382.763	5701.83	3469.129	23885.226	359.142	8922.612	276.993	263.262	170.994	1433.476	14450.022	512.286	169.463	3459.581	5310.395	309.334	303.803	260.926	305.316	1751.415	251.661	7406.929	119	0.906	759.332	432.046
13224.83	14707.618	10980.899	14392.964	15456.886	17528.749	11859.305	17033.048	938.214	427.94	370.359	2974.803	2209.101	6296.171	272.449	8309.276	293.016	262.803	297.805	1047.12	15051.893	631.967	197.636	3442.67	5458.679	310.53	286.144	257.21	3922.033	1688.134	260.603	7121.263	104	0.974	780.029	431.212
17993.119	19680.662	17834.219	22294.507	19828.672	26229.462	16112.71	21069.134	828.752	2036.117	321.28	2619.524	2225.009	26726.985	342.578	8271.701	179.305	280.877	166.91	561.78	9270.044	683.711	197.407	2641.355	6115.448	278.145	345.594	281.508	109.252	1857.802	329.18	5593.102	136	0.93	994.132	431.551
16948.846	16611.461	15340.931	18899.89	13343.656	21328.319	11987.95	17081.634	1174.368	548.757	429.989	396.38	418.281	1419.298	216.217	11733.779	224.489	210.562	450.237	8757.207	451.851	615.018	201.971	2535.577	11508.026	277.7	290.403	278.404	13020.105	614.744	267.119	4878.603	190	0.865	1384.058	432.789
16814.736	17046.76	16589.013	20521.824	17629.773	25389.471	15916.053	21999.159	1034.826	738.313	345.298	4103.286	3607.686	17606.204	369.128	8824.2	170.307	160.963	149.465	663.614	13054.294	661.16	134.749	3301.571	6156.743	333.534	305.712	274.015	129.324	2967.696	333.995	6613.003	101	0.99	1099.233	431.401
18605.657	19798.343	18380.366	21208.629	20219.883	25809.377	19906.991	26340.303	1053.801	2303.526	381.108	4288.818	2857.946	9389.863	373.103	9748.549	178.234	129.342	137.728	821.348	13422.286	605.604	135.442	3491.858	8284.336	308.252	326.957	279.445	133.375	3344.353	332.874	7255.685	184	0.927	1119.799	434.598
23736.948	25924.262	19908.15	27737.474	26877.599	34096.299	21710.328	29480.422	1271.966	2120.64	453.427	2944.418	3099.283	31597.077	439.316	8206.614	263.887	209.643	158.071	1241.239	6294.957	555.159	154.397	3576.208	6268.69	311.27	325.951	285.6	112.831	2946.774	275.542	8587.734	196	0.893	701.679	436.571
17415.196	17716.269	16225.29	22657.837	17947.256	27483.474	17539.111	26113.692	1173.348	2098.345	427.9	3500.761	3767.833	21811.743	388.369	8770.115	242.494	182.715	169.091	1180.732	15500.445	580.552	151.772	3173.963	5679.185	312.977	300.37	286.168	119.711	3373.582	268.793	7253.792	154	0.927	709.461	435.149
17177.032	19159.288	13299.296	17773.797	19561.916	22046.675	14470.848	18819.63	983.385	426.106	385.773	3558.267	2403.554	15998.671	290.656	8728.481	272.01	247.392	232.428	1276.908	15821.445	658.764	186.25	3362.841	5808.902	333.912	289.314	281.383	9660.375	1145.429	253.323	6963.057	112	0.943	749.232	434.054
10668.281	10769.592	10552.646	13018.732	11070.29	17181.19	10824.756	15671.871	967.202	1328.551	281.409	3954.3	3083.185	7446.496	265.476	8698.156	144.897	128.53	143.026	507.154	16636.231	423.079	130.935	2487.466	3991.964	292.93	292.518	250.881	122.069	2833.404	331.106	5090.256	117	0.944	1075.346	433.5
14196.923	13842.58	13668.137	16679.511	12296.619	22132.55	11743.396	16611.675	1344.093	1297.719	432.977	6272.925	3206.145	18891.404	373.606	11507.322	208.414	191.734	161.584	1077.316	34382.79	768.198	116.739	2898.155	10105.093	282.249	284.713	274.723	149.59	1853.097	283.124	4925.992	103	0.996	1263.617	432.869
20895.597	22520.099	17669.727	24827.918	23501.684	30766.155	19840.816	27332.517	1300.459	3754.163	430.605	4542.221	2837.162	32598.577	501.018	9272.379	229.417	235.842	160.328	1124.157	8372.121	716.704	155.557	3752.097	5277.005	432.961	364.798	289.283	99.196	2393.569	272.086	8695.112	228	0.889	635.412	437.013
13748.787	14723.597	12477.229	17579.814	15294.097	20886.728	13822.438	21666.374	957.752	1158.059	401.327	6342.066	5157.016	14731.259	459.21	8473.897	202.402	202.714	160.492	1244.533	18725.065	549.914	151.686	3691.158	4436.933	318.13	344.345	279.235	103.486	4293.335	273.672	7849.626	112	0.932	645.205	434.741
18851.457	22127.507	14534.284	19843.444	24773.869	24392.022	17553.308	22490.245	1196.023	613.888	377.804	4332.408	2607.296	6119.074	343.181	8358.362	277.934	232.871	210.32	1279.404	11198.328	512.044	151.837	3381.768	6822.164	312.706	305.359	254.212	176.293	2471.359	243.464	7606.959	119	1	806.5	434.5
10707.149	11241.441	8734.386	12176.972	9796.076	14525.913	8324.777	12340.326	1111.263	417.653	402.489	1381.509	3163.863	1666.791	327.29	16683.593	245.297	272.07	344.507	2259.901	4485.336	827.473	183.414	2485.677	4823.401	310.597	356.382	331.012	6262.324	1034.739	312.681	4641.217	101	0.977	550.797	434.381
24070.302	26337.057	19266.495	25586.866	26366.184	29057.798	19781.795	26252.81	1086.38	492.886	395.061	656.929	745.144	2586.005	321.965	9235.114	229.606	255.393	341.432	3356.148	606.746	825.543	222.747	2922.563	7575.004	263.56	286.147	309.335	13286.194	1968.712	363.239	7680.634	111	0.976	586.329	434.788
19449.557	20849.261	16647.45	23509.258	22077.802	28848.64	19080.776	25362.889	1132.942	459.807	380.199	3767.455	2629.022	17180.99	296.541	8736.24	270.839	299.978	228.809	1603.52	14940.939	680.242	197.734	3237.453	6807.023	287.14	311.512	274.237	5507.833	1054.069	263.759	6902.507	102	0.987	754.333	435.157
14285.232	13697.013	13275.767	15922.672	10880.471	18291.079	9860.064	13419.447	1490.608	1400.516	359.094	1289.452	577.725	2219.414	262.949	13778.373	216.694	227.7	224.755	2704.547	2242.442	726.432	139.476	2705.211	13409.605	255.042	375.27	271.072	8703.276	984.686	295.102	5560.946	100	0.967	1330.83	434.53
17847.563	19030.911	15290.185	20794.85	20634.157	25351.253	17806.349	23982.181	1023.805	1153.391	389.532	4395.917	2815.946	6419.364	372.623	8093.926	264.779	225.344	218.462	953.138	14699.765	12088.091	140.97	3432.087	5884.288	295.257	407.315	261.279	1880.852	2602.712	284.973	7350.795	209	0.931	832.959	439.725
14169.92	14397.321	12254.996	16386.985	14456.957	19340.668	12745.168	17910.802	745.202	340.977	307.56	319.212	372.349	1815.016	207.641	7060.195	241.555	196.439	256.204	1987.44	300.691	414.729	211.59	2349.984	5116.694	254.52	266.965	261.754	7011.076	958.147	320.191	6386.581	140	0.921	872.893	437.257
18255.043	17853.471	18462.167	21985.478	17746.676	31959.334	19380.204	27081.07	812.074	1340.174	337.775	2438.034	2730.243	13665.166	332.847	9774.777	177.375	237.736	165.648	1061.644	12229.515	596.43	159.027	2487.565	9892.146	294.705	434.406	282.541	434.629	1519.684	330.036	5425.214	158	0.86	1131.475	438.892
9974.168	9635.389	9920.483	12296.642	8680.853	17090.208	10111.41	16917.18	930.007	389.478	384.54	1696.672	5436.18	1951.783	420.571	12246.587	203.372	167.095	167.887	3017.115	7188.722	678.213	120.468	3783.533	7161.85	267.854	262.108	269.268	2209.701	3740.301	306.751	5798.834	108	0.98	1343.565	435.861
23011.33	24365.752	21673.584	27990.412	22002.56	31945.967	19377.379	28102.663	1152.441	477.156	459.346	1351.229	5170.233	2204.861	433.934	9974.449	223.705	189.091	217.832	2149.831	7480.305	720.207	169.852	4463.531	10322.353	281.933	270.668	274.939	666.701	3298.044	309.864	7554.116	240	0.849	1358.467	437.712
19106.024	18332.336	16873.639	22225.393	14169.618	27491.677	15590.025	23694.368	1226.275	446.178	448.618	818.83	1107.855	3164.514	372.994	11146.649	210.611	193.307	211.292	2011.678	1405.081	738.466	125.873	4190.216	9592.646	309.645	305.791	284.312	12110.199	2072.292	357.393	7205.689	112	0.943	1398.393	436.107
19587.194	20030.349	16348.665	22131.439	19466.886	26676.243	16406.769	20832.514	1080.981	777.052	401.786	1989.053	3116.871	12259.21	271.96	9793.357	257.632	212.455	182.842	857.543	14935.921	744.769	139.507	2503.105	9290.474	533.461	319.982	281.839	467.512	1609.615	249.887	5348.245	160	0.963	727.888	438.481
18983.591	22242.43	19127.906	22930.391	23345.425	25241.661	15940.845	22049.382	1065.419	894.822	349.749	3877.477	3193.131	16851.164	338.818	7974.875	170.704	159.084	136.962	521.529	9374.534	462.338	130.686	3434.721	5626.549	379.388	286.823	271.173	135.428	3035.694	334.209	6992.812	102	1	1107.794	437
21673.574	22387.433	21626.194	26308.263	22579.313	34267.325	20263.52	26424.704	840.65	741.174	405.401	2732.961	1747.419	18226.014	338.142	10362.879	195.619	262.076	140.541	789.911	14685.559	581.268	129.03	2331.06	13473.253	331.635	542.319	278.712	166.052	1998.847	301.599	4885.658	138	0.871	1143.377	439.341
16211.624	16664.976	14008.143	19806.275	12223.284	23286.454	11932.404	19807.799	1126.074	471.44	487.481	1315.121	6178.899	2479.22	598.618	14242.152	225.651	182.269	182.646	2358.398	10942.767	814.252	164.106	4293.63	8700.807	326.798	316.392	325.554	804.906	4901.455	302.692	6018.776	212	0.851	1439.283	440.769
12377.231	13482.331	10657.96	14745.846	13950.419	18043.03	11722.71	17464.973	1006.817	1914.918	386.54	5676.185	4556.816	14842.124	375.795	9100.361	212.348	178.313	232.339	1234.447	19613.367	497.459	164.638	3188.21	3740.078	312.998	306.52	275.272	1980.724	3389.993	253.52	6649.969	168	0.835	680.411	441.631
15778.542	16777.269	13607.463	18468.87	17793.361	22946.171	15664.064	21504.63	1381.299	1065.441	367.594	3567.514	2245.555	23533.63	373.024	8337.903	266.825	211.476	210.856	1083.555	12502.668	627.374	150.764	3268.58	4434.936	286.554	291.282	261.166	1412.966	1896.258	251.111	7263.178	136	0.967	794.566	439.309
15416.385	15498.465	11481.474	16360.026	11868.828	17280.886	7781.422	9479.759	982.53	393.597	319.417	322.395	287.999	1243.303	255.498	11379.38	244.533	233.027	285.808	2060.968	232.784	907.695	156.647	1406.59	11264.256	319.316	370.309	273.003	10319.487	457.902	320.495	3398.966	97	1	450.5	438.5
16881.681	16980.589	14789.432	21099.567	16826.766	24608.862	16274.715	22932.189	967.404	553.571	393.448	504.642	641.795	3735.359	325.991	8109.428	215.909	192.954	207.359	2794.588	690.937	820.318	171.104	3200.859	3565.363	287.301	281.37	321.075	7114.802	1458.476	365.549	8689.889	151	0.864	590.169	439.725
18310.776	19991.832	15448.448	20944.867	20706.632	24306.206	17308.556	23364.684	1144.002	2296.507	390.284	4364.689	3241.515	8888.78	359.764	8587.599	228.905	189.553	167.209	878.336	12772.012	669.846	155.741	3306.631	8153.9	317.19	347.795	272.046	153.19	3029.386	270.202	7051.177	196	0.934	670.168	441.245
9498.223	10189.533	8752.886	10671.198	11745.09	13270.742	9828.3	12142.647	2604.084	1514.812	1405.74	1116.334	981.059	1650.172	908.695	5368.687	1029.438	668.725	675.12	2246.862	663.61	508.811	523.552	3583.132	6755.261	392.562	464.422	384.157	4602.258	1095.417	409.395	5677.629	96	1	857.521	438.552
11455.694	11012.081	11509.967	14812.786	11116.888	19923.274	12593.785	17598.175	1237.955	497.173	289.208	2364.893	1817.79	15462.172	339.495	8054.783	171.676	197.356	194.197	562.566	12141.345	565.992	184.946	2599.933	3177.378	270.876	280.879	283.031	350.406	1563.006	316.732	5364.239	102	0.987	983.814	438.127
21053.31	21885.182	21421.683	26153.119	22925.086	34010.398	21537.999	29230.387	892.968	1666.656	379.351	3084.036	2950.924	36987.664	438.233	8506.642	174.583	171.542	143.054	514.127	7370.5	521.442	136.351	3484.899	6463.938	412.985	305.073	272.514	136.858	2597.079	348.903	7253.362	210	0.907	1099.276	441.438
16324.314	16760.712	15901.125	19582.568	16545.573	25347.398	15236.077	21763.889	1175.567	1197.559	373.326	3028.653	2600.868	32866.916	423.765	10591.626	177.206	191.376	128.356	466.756	10102.605	576.641	146.19	3309.567	5997.307	318.972	283.742	294.081	112.707	2465.365	287.877	6442.024	104	0.974	1178.442	439.067
15917.75	16624.648	15437.664	18842.68	15556.131	24384.005	13888.273	20012.88	1065.884	559.965	383.903	3940.161	3309.485	22689.8	369.594	11061.638	195.471	216.605	148.4	490.405	22842.23	678.09	113.354	3057.533	9422.376	644.016	266.927	251.398	136.315	2404.849	283.311	5560.807	115	0.969	1221.483	438.178
20651.523	22014.949	19842.724	25010.377	20731.617	29231.186	17264.11	23700.779	1186.263	579.611	430.006	1970.315	5126.542	7355.212	463.177	11650.432	209.991	179.651	163.956	1786.672	11530.032	853.573	115.9	3656.221	9341.035	305.061	305.847	262.337	301.604	2930.337	279.96	6188.222	187	0.871	1293.741	441.586
14095.919	15037.078	12288.396	16857.494	15553.891	21241.311	14389.981	20779.491	3374.386	764.521	393.128	4921.471	3226.759	28335.86	430.998	7894.988	397.011	245.97	185.141	1173.532	19596.854	487.016	161.854	3867.305	4066.913	353.719	301.659	258.989	132.473	2349.73	275.573	8171.091	242	0.763	780.702	445.624
21741.748	21415.183	22603.906	26986.577	21191.198	38755.253	23687.705	35047.445	1852.736	559.242	411.647	2285.052	2385.62	26999.464	401.346	10434.901	186.321	244.421	151.136	513.657	11622.906	743.827	139.505	3348.835	8615.449	450.52	302.175	276.408	121.383	1749.574	279.19	6727.25	105	0.971	1194.729	440.329
30713.755	32544.546	30011.403	37284.067	32160.208	42170.89	25482.074	32786.407	1450.731	1642.936	416.856	2356.502	2153.713	33021.172	395.958	9867.214	203.44	247.336	131.19	454.03	8769.598	675.827	138.074	3327.746	11877.924	475.384	296.859	270.151	123.4	2091.149	281.215	6569.254	222	0.858	1202.824	443.766
13624.799	14087.809	13466.773	17004.999	13174.84	23685.094	13739.478	21747.457	1117.781	441.16	438.768	2595.725	6335.011	5845.946	546.124	11262.141	193.175	183.73	168.038	2002.858	17368.388	667.861	117.871	3922.388	6150.637	307.075	280.579	268.742	126.365	3483.872	285.783	6817.98	209	0.782	1281.797	442.682
17857.145	18501.162	14929.361	21844.497	18027.384	26353.938	16174.062	23395.837	1079.655	449.763	442.485	1344.342	5800.034	2440.967	479.493	9984.091	244.089	205.774	183.795	2761.725	3572.994	796.615	148.313	3535.994	5149.14	312.81	278.328	316.136	1775.36	3638.474	356.555	7834.742	117	0.985	575.953	441.278
13551.375	15028.383	10623.181	14391.961	15757.558	18159.296	11920.321	15622.734	930.338	414.536	379.437	348.722	505.291	2478.913	270.229	7441.526	285.773	232.146	225.684	1932.163	369.327	419.957	199.294	2636.589	4186.423	260.226	271.604	271.716	7157.761	1200.268	379.543	6596.527	114	0.932	865.974	441.754
14595.156	15628.01	14388.376	18267.585	16076.323	23784.575	15175.045	21388.964	900.235	525.55	306.362	2653.349	1875.957	19097.523	357.936	7805.049	179.238	230.216	180.659	590.342	11776.293	690.413	191.239	2665.2	5665.304	337.611	293.62	274.181	128.788	1810.721	373.394	5730.32	117	0.973	992.15	441.936
16963.128	18685.338	14400.93	18360.962	15115.788	19540.835	11979.135	17827.948	1058.954	495.794	419.921	915.242	3216.925	1462.425	346.409	9162.198	213.609	171.075	226.791	1752.802	2246.738	551.835	147.529	5565.06	8209.946	282.232	269.263	262.585	7893.793	840.813	313.678	6726.452	115	0.956	1371.97	441.378
24244.433	25341.132	21817.498	30378.882	21135.577	34746.536	19397.629	28888.426	1358.258	536.335	526.437	1720.937	8408.994	2421.341	472.277	10314.438	237.467	204.651	158.979	1700.801	6016.731	952.222	145.727	4968.328	9930.681	305.059	307.579	314.076	2238.207	5567.028	326.653	8047.758	174	0.877	1405.667	442.109
14251.535	16465.164	10690.349	15091.846	13859.273	18343.901	9853.447	14479.027	1271.448	474.516	414.005	1230.065	7686.655	2003.465	442.839	12868.635	262.171	262.306	180.572	2677.309	6307.071	712.163	141.3	2825.383	6232.607	352.623	356.77	279.839	916.864	3352.983	368.567	5350.945	104	1	467.846	441.365
11626.069	11544.739	8526.244	13646.314	11684.444	16005.617	10445.954	15047.054	1686.697	1089.802	287.75	2364.821	2143.423	2590.039	355.416	6355.209	291.138	200.372	233.188	1372.888	11642.032	800.031	147.3	2947.884	6455.142	267.558	229.76	265.742	383.715	1412.981	253.525	6135.978	106	0.993	895.104	441.5
20036.532	21496.905	20578.765	24680.198	22196	29920.376	18790.846	26938.425	1108.255	1199.16	349.022	2997.903	2641.497	29224.158	356.84	8504.068	178.21	168.485	136.242	454.304	8645.45	485.717	142.214	3202.936	6444.613	351.92	293.068	269.749	130.872	2746.941	327.82	6919.139	180	0.907	1069.817	443.628
12065.288	13734.417	8918.762	13845.666	10709.13	16109.198	8365.016	12755.692	1517.12	485.738	405.792	1545.786	10401.809	1815.621	533.771	17112.982	275.983	240.181	191.748	3210.303	14801.389	952.435	144.487	3122.005	6020.248	347.083	367.362	282.245	130.568	4583.408	348.082	5224.17	120	0.941	431.392	443.483
21005.233	23570.628	17208.648	23734.845	24943.197	29033.794	19607.157	25883.577	1556.395	711.241	412.207	4086.462	2826.236	9615.322	353.481	8423.175	236.218	196.83	284.749	1403.111	7682.336	432.811	151.468	3307.124	5528.492	317.736	318.17	281.572	2123.785	2526.538	264.23	7607.238	170	0.939	691.5	443.982
12651.095	13101.633	11157.544	14748.74	12720.283	17547.278	10977.088	15747.013	814.856	1286.093	365.429	4447.386	3304.063	19580.413	307.681	9943.631	230.739	189.813	161.707	953.88	28014.862	521.196	152.808	2743.278	4240.372	322.698	289.131	265.014	309.493	1993.771	249.424	5677.652	138	0.981	740.862	443.79
17005.257	18476.801	17474.147	21012.01	19040.632	24314.558	14811.949	21334.861	1395.47	581.053	336.591	3038.144	2342.554	15273.319	291.414	8052.693	193.181	180.44	147.242	551.977	10664.168	542.238	148.057	3276.744	5399.035	385.815	297.805	269.488	133.961	2834.721	310.844	6895.959	103	1	1060.5	442.5
10581.674	11031.166	9376.398	12390.717	11171.834	15452.684	9984.574	14355.95	904.209	608.654	275.486	1638.54	1656.863	9310.622	333.113	6890.927	244.041	200.583	165.653	1556.924	7731.979	1165.926	154.54	2691.321	3485.913	291.559	434.138	266.308	2133.439	1442.688	229.58	6551.184	145	0.873	884.162	446.314
13638.071	14178.186	13609.475	16454.775	14634.054	24791.435	16210.336	24503.956	906.189	425.941	333.404	5190.905	4120.288	20724.621	370.035	8486.629	160.796	154.295	150.997	580.011	12857.118	478.323	137.805	3440.579	4459.047	399.109	296.378	264.855	138.524	3487.047	351.464	7305.752	109	0.976	1092.014	444.307
12091.885	11831.593	11522.529	14698.378	10815.21	18737.33	10730.978	15498.862	1029.259	596.8	415.461	4660.063	3966.724	11492.735	377.867	10293.957	167.123	182.183	162.29	720.299	29584.474	717.001	108.51	3297.639	6159.426	282.172	298.179	257.788	122.274	2500.519	274.1	5778.289	105	0.984	1252.452	444.024
17735.564	20208.704	13293.653	19676.508	17303.325	23434.366	12509.726	17053.717	1173.149	462.733	393.737	1075.076	5183.003	1765.726	408.679	12030.957	280.501	265.525	187.63	3194.407	5847.819	880.614	150.173	2752.626	9501.458	343.258	359.628	302.079	1365.95	2601.819	345.189	5384.318	102	0.987	472.392	445.186
19389.327	21242.155	15715.41	22564.419	18920.989	26058.66	14512.038	20911.293	1288.974	507.733	443.541	1098.396	4017.033	1763.689	420.993	11217.204	283.718	246.522	253.95	2744.58	5443.153	716.976	149.475	3198.693	7966.237	352.786	344.315	297.867	5185.836	2176.319	316.273	6359.575	109	0.989	478.61	445.445
18381.437	19623.807	15680.797	22114.109	19378.77	26642.327	16467.996	24253.148	1224.334	457.281	446.089	1132.009	2851.43	2338.992	403.886	10395.858	268.735	249.91	212.175	2658.979	3050.68	743.407	161.618	3190.001	9674.741	328.525	309.611	340.05	2315.247	1974.447	331.942	7375.048	209	0.883	561.012	446.548
14094.052	15462.351	11550.07	16041.266	15427.846	19705.112	12649.86	17405.454	1272.555	802.114	366.587	3636.115	3200.497	6434.221	303.807	9524.392	219.785	182.208	161.815	1149.793	12749.908	593.575	142.26	2572.914	6306.351	337.937	314.201	279.374	121.201	2496.218	278.888	5581.83	129	0.943	710.841	446.857
18819.222	19601.444	18626.436	24025.556	20425.312	31012.511	19357.237	25576.183	964.437	2169.437	325.295	3097.462	2473.317	25195.547	322.714	7917.789	178.79	240.763	174.635	740.841	10485.51	578.514	202.9	2979.887	6217.975	294.241	304.761	266.769	126.801	1298.5	386.1	6501.302	194	0.875	1001.015	447.99
16296.722	17278.44	16232.248	20172.155	17614.877	26044.209	15795.124	21646.41	911.227	521.693	297.977	2571.465	2684.426	12768.086	259.493	9148.809	196.508	185.213	146.228	543.405	7812.459	553.718	133.203	2543.774	6634.434	316.905	298.742	271.361	140.491	2329.415	307.948	5548.352	248	0.782	1048.629	446.23
19472.007	23013.699	20143.446	23422.394	24067.678	24682.98	15066.684	20686.229	1010.632	1251.209	325.476	3366.153	2561.521	22914.121	324.504	8759.85	168.113	170.765	143.625	476.562	10670.393	562.121	145.652	2992.845	7221.44	383.433	295.992	266.492	133.79	2746.985	348.273	6215.815	103	0.965	1080.985	444.549
11698.307	12102.778	10184.312	13572.471	12050.84	16248.088	10343.315	14628.634	821.582	1392.741	344.775	3934.922	2768.859	24613.923	299.799	11115.848	229.887	229.424	168.18	929.653	23200.357	542.372	157.545	2624.042	4655.788	300.299	342.876	254.348	333.556	1176.137	249.236	5448.234	141	0.938	752.933	447.571
15343.153	15198.345	13213.004	19322.225	13001.65	21652.405	11988.077	18438.244	1110.554	417.986	408.359	950.425	4114.719	1780.297	410.374	11235.319	253.051	201.694	262.061	2185.499	4582.372	656.608	132.765	2810.523	5983.354	328.9	354.639	299.692	2254.052	1892.52	288.295	6120.516	150	0.912	486.147	446.993
12149.559	12621.284	10823.559	15120.075	12738.79	18040.952	11701.455	16729.7	863.855	604.415	365.766	5579.835	3632.361	27930.997	449.634	10026.656	195.381	201.244	179.521	1072.259	20286.88	616.578	139.751	3235.504	3779.821	303.387	323.768	287.497	115.734	2897.982	266.345	6638.676	100	0.967	641.23	446.53
15876.219	16881.331	15605.279	19216.65	16417.337	22857.857	13692.927	17795.027	651.78	1611.282	270.304	850.847	4711.031	6418.935	315.69	7244.782	188.295	219.622	190.404	1491.648	5892.08	2233.65	152.325	1744.506	8085.677	371.721	292.878	277.195	509.639	2184.761	326.121	4405.995	154	0.903	971.071	447.195
16831.69	18630.102	14469.851	20700.793	19801.946	25072.377	16277.221	24366.387	1055.426	464.492	416.14	1139.13	4454.177	2659.212	435.077	9067.039	226.195	217.239	149.598	2192.905	3409.126	867.941	155.386	3506.395	4870.549	341.881	287.538	319.189	2057.483	3439.79	344.883	8031.715	150	0.951	581.56	448.88
19386.154	19991.283	16872.831	22333.569	20653.793	25115.842	19922.224	27063.097	1337.861	1527.693	484.537	5309.26	3643.159	5812.474	444.068	8322.986	231.719	190.709	205.62	951.497	18662.96	531.268	155.05	4282.936	7673.629	347.046	466.669	292.59	327.184	3097.703	269.657	8496.314	136	0.994	603.485	448.809
14682.121	15476.038	12658.892	17692.367	15392.162	21166.817	14209.274	20722.322	1208.437	2539.728	407.04	7048.672	5074.779	10425.327	545.394	8392.643	218.531	216.048	178.917	1073.592	16310.217	548.636	149.763	3686.512	5551.988	323.957	426.116	283.97	116.214	4671.138	277.913	7738.41	127	0.995	657.894	448.618
15067.659	16329.752	13190.131	18091.018	17241.189	22633.38	15144.002	21770.926	1440.299	1309.229	396.876	4829.095	2380.591	20323.709	403.726	8327.483	251.466	231.173	185.723	1139.115	11700.113	384.504	186.402	3670.904	3592.538	294.014	320.627	270.413	3308.045	1879.379	250.033	8004.246	214	0.867	766.257	449.5
15103.579	16667.296	15006.019	18382.515	17431.744	21912.414	13599.371	19977.54	862.113	586.42	387.477	4131.939	3400.837	21060.294	361.947	8747.664	176.56	184.164	181.375	623.604	9993.391	515.38	147.217	3495.038	5231.532	476.755	308.019	270.667	1010.508	3354.164	344.096	7047.649	104	0.961	1108.683	448.663
13688.319	13917.925	13062.905	17226.694	12697.14	22470.071	13390.12	21789.95	1063.32	425.161	413.253	1338.655	5742.539	2071.752	419.544	10145.692	200.449	164.22	145.105	1853.249	4941.2	668.222	121.196	4147.85	5270.647	276.92	270.308	262.068	1926.526	2775.67	296.309	7198.842	137	0.937	1352.464	448.792
10202.542	10715.766	8519.953	12388.071	9582.59	15328.699	8533.892	13150.875	959.222	376.763	369.066	670.606	2701.156	1638.769	361.163	12044.637	217.499	198.709	203.509	2640.86	5792.513	658.621	138.288	2669.981	3583.989	323.098	323.179	307.259	2124.347	2032.178	335.004	5951.258	110	0.998	503.855	448.564
16287.508	17490.47	13748.714	18484.464	18574.844	22857.554	15592.39	20993.788	1245.229	535.54	360.786	4226.178	2895.94	10038.372	372.545	8310.866	245.616	221.965	190.791	845.492	11795.068	502.706	143.286	3212.14	4469.249	311.713	330.388	276.899	97.398	2616.333	257.318	7193.79	113	0.981	803.615	449.42
17462.348	18477.227	14872.008	20156.37	19472.639	24981.706	17238.824	22464.652	1153.062	524.161	382.378	3029.705	2238.016	12104.158	320.124	7817.572	244.248	236.162	207.185	969.211	14860.107	987.982	136.288	2983.068	4535.351	527.592	324.776	268.885	234.075	1583.81	278.021	6727.187	164	0.938	827.768	451.591
13283.74	13790.65	12853.507	15552.48	13415.523	20665.004	13129.76	19373.205	817.49	1558.212	362.983	5142.187	4305.407	11373.799	365.223	9094.923	176.979	147.569	134.807	533.111	17666.664	716.589	141.666	3497.575	7972.48	284.222	287.268	292.165	135.023	3865.723	300.376	6837.066	126	0.988	1171.397	449.04
15397.737	16435.775	14866.279	19001.256	15475.156	24577.326	13814.654	20275.804	1425.944	950.85	433.069	4003.109	3141.281	30828.454	427.091	10334.387	181.794	207.895	146.491	749.452	16919.655	732.082	114.762	3398.456	7100.204	291.909	322.352	255.588	116.945	2467.548	283.006	6167.131	177	0.832	1263.421	449.675
13596.647	14894.716	11597.556	15497.114	14692.062	18592.059	11645.612	16950.677	845.539	1031.689	374.246	4260.866	3336.748	24937.27	321.832	9607.949	216.772	200.456	156.22	1015.021	19155.688	525.122	150.344	2625.116	4083.049	326.601	301.745	284.96	103.678	2234.145	252.118	5772.704	101	0.99	733.045	450.025
27993.751	31045.459	27517.015	34391.596	32216.587	37954.234	23758.403	29391.121	871	2442.833	363.148	2311.902	2044.613	42035.241	377.791	8851.52	184.764	210.32	132.655	393.761	5227.598	671.303	143.425	3149.115	9679.659	295.897	306.977	267.402	129.013	2238.609	334.429	6751.528	96	1	1076.479	449.448
16406.491	16637.321	16189.995	20921.864	15794.19	26264.233	15770.09	23440.665	1078.34	927.39	425.424	3685.687	3242.041	15591.118	441.24	11034.806	204.125	183.969	144.161	1167.978	19990.21	845.606	125.141	4469.17	7058.74	293.667	297.785	269.127	993.57	2758.314	285.232	7484.496	169	0.957	1309.234	451.914
23353.542	24468.211	22452.328	28749.149	22762.549	33879.033	19257.237	26751.114	1601.69	1574.38	442.559	3110.156	2361.944	25443.204	432.599	9708.483	206.142	219.654	152.501	856.862	18587.175	729.737	120.158	4006.531	10089.588	290.779	315.599	264.386	103.146	1652.995	278.62	6896.37	147	0.908	1289.337	451.963
17469.408	19049.435	17291.84	21978.662	17766.793	26845.993	14804.775	22717.697	1146.874	802.406	449.777	4197.194	2111.215	14661.526	401.798	9262.562	239.638	217.773	124.906	1017.77	20209.759	723.176	124.321	4205.751	9240.517	430.409	290.97	265.258	129.387	2266.163	291.579	7124.194	106	0.993	1321.528	450.67
20243.006	20849.452	19107.489	24639.176	18755.989	25262.951	14071.677	18012.488	907.45	2661.798	375.601	1850.603	1092.894	6343.185	271.874	8963.065	226.826	189.444	188.69	1827.862	14872.735	485.838	143.214	2738.772	13084.273	305.664	285.934	275.591	5389.09	1386.505	306.164	5796.916	111	0.964	1336.41	451.734
22510.98	24937.316	19600.649	26854.435	18263.782	27001.097	13967.292	21534.406	1515.534	1211.899	500.904	2102.165	3382.409	5005.875	383.283	11049.523	269.149	206.05	286.414	1786.158	16240.178	737.942	155.53	3866.172	14631.574	294.216	327.157	326.19	5638.493	2155.434	284.833	7409.368	136	0.941	1458.89	452.081
21577.685	21970.939	20343.133	25009.324	22424.843	28221.207	21438.019	30660.984	1363.221	1602.236	845.675	3720.136	3411.651	4653.043	586.911	7960.893	306.233	221.91	424.483	1031.691	14245.837	687.239	206.719	5086.189	7408.917	313.213	699.73	316.849	3868.161	2895.597	363.331	9637.982	184	0.865	595.217	454.908
16570.734	16711.196	15552.15	20891.252	17448.808	26016.475	17214.531	25349.928	2313.386	1224.958	375.335	2598.095	1654.93	11170.671	351.267	7256.416	265.641	250.894	180.204	928.141	8167.938	449.286	150.312	3206.624	4470.828	298.983	337.055	271.13	2065.496	1563.867	326.186	7385.124	172	0.884	849.948	454.174
17625.636	19358.48	16144.177	21571.363	17753.671	24213.224	14449.702	21807.666	1286.038	1129.587	433.559	4056.669	1859.889	5455.037	375.056	9333.871	236.901	202.379	143.289	1494.957	24270.719	591.866	129.399	3914.932	8709.257	365.722	286.74	266.268	2832.82	2241.819	295.522	6878.945	115	0.969	1330.5	452.5
16463.717	17536.843	15894.225	21395.351	16427.852	25690.297	15073.038	23658.341	1156.35	455.264	428.759	1469.245	6486.799	1786.776	450.49	9496.407	200.422	163.586	163.374	2143.971	7587.436	649.604	124.38	4888.002	6989.784	283.849	279.396	277.064	197.474	3770.482	292.692	8309.005	98	0.993	1367.622	451.276
17845.05	20341.706	14417.899	21058.536	21873.575	26598.417	17085.325	22733.484	1086.991	397.849	399.749	1150.23	5136.039	2258.445	403.016	9773.705	224.801	222.602	155.482	2240.286	3587.104	513.397	152.071	3215.144	5846.833	327.596	287.335	329.246	291.943	3864.889	349.678	6971.736	114	1	575.5	453.237
15158.12	15856.117	13517.24	18415.89	15786.703	21935.723	13968.625	20011.566	1194.509	3019.907	369.347	4182.83	2988.517	25714.826	377.583	10149.992	225.701	233.579	170.041	1420.615	8687.527	538.654	143.575	2665.404	5535.401	329.693	312.29	283.614	182.723	2317.162	247.47	6026.441	103	0.965	686.383	452.617
19090.973	20594.229	16130.706	22321.508	22624.215	28023.553	19065.692	25217.827	1540.656	1520.903	371.007	3035.97	1739.114	9118.149	396.857	7826.939	275.256	314.831	172.168	857.714	11290.721	619.846	138.029	3078.823	7067.483	284.127	291.974	289.983	170.892	1409.819	248.265	6908.7	197	0.825	841.754	457.586
12823.699	13770.175	13187.242	15425.209	13695.708	19980.544	12093.938	17999.126	1410.755	715.772	360.854	3658.335	3264.727	19702.312	308.047	10153.49	170.152	171.917	152.111	507.73	13287.462	604.135	148.127	3222.244	5779.633	354.473	286.638	285.388	131.415	2938.191	283.548	6213.614	120	0.981	1183.125	453.133
13552.894	14776.483	9741.768	15045.719	11776.871	17419.589	8546.704	11167.953	1067.142	422.018	343.983	1093.345	4516.771	1386.566	410.278	13815.883	207.489	221.357	201.717	1715.64	7917.988	689.604	141.287	1847.514	3916.203	359.113	364.271	251.158	543.617	2718.119	277.464	3032.284	116	0.977	399.724	454.483
16515.842	17928.881	13827.866	18741.517	18519.368	22938.6	14395.939	19656.87	967.369	972.424	373.853	4390.147	3155.713	22981.09	482.697	9919.179	217.748	210.053	181.606	952.283	17737.401	610.562	145.812	3179.166	6206.116	425.817	344.93	282.985	110.375	2738.033	267.72	6792.622	150	0.936	627.587	455.167
10750.025	11188.469	9812.084	13073.68	11566.638	15975.281	10959.846	16473.762	991.052	674.028	350.094	7183.531	4056.727	19633.337	380.589	8107.679	217.47	186.167	193.258	1445.863	24888.746	441.02	151.748	3241.468	4577.089	276.716	298.263	256.06	101.79	3521.893	263.876	6693.086	135	0.96	791.804	455.685
11675.506	12151.446	11185.006	14921.104	12675.246	17759.274	12423.876	20398.933	987.49	674.807	370.753	6047.116	4314.751	12054.169	409.455	7842.015	222.656	172.994	186.051	944.118	13789.571	425.707	134.624	3522.47	2329.02	296.108	303.875	280.061	94.167	3731.726	236.123	7769.253	102	0.955	810.5	455
19206.563	20498.964	19126.103	23933.929	21378.392	29229.546	18545.655	24863.746	931.989	1385.304	336.735	2920.8	2253.519	27490.433	344.4	8732.625	178.054	198.674	144.053	505.912	6253.105	468.1	146.944	3107.869	6879.566	302.207	303.866	255.797	144.012	2456.257	331.882	6714.541	133	0.961	1069.831	454.402
14026.437	14303.114	14428.477	17195.742	14592.39	23166.14	14390.981	21229.503	923.613	465.077	381.266	3943.342	3236.184	14025.085	345.333	8258.536	167.683	168.092	162.579	514.665	9142.924	509.872	170.432	3422.499	4805.868	340.574	293.746	276.279	430.058	2939.131	349.08	6855.502	138	0.875	1100.572	454.123
10785.747	11591.939	10731.858	12829.17	10969.6	16534.805	9712.047	14915.634	907.585	598.715	396.548	4571.065	3934.066	9271.711	318.111	9829.113	169.301	167.884	142.848	540.287	17035.001	651.91	111.135	3419.281	5525.971	369.639	280.24	266.371	133.215	3523.517	281.152	6123.154	96	1	1235.479	453.229
16325.457	17144.001	15240.212	20970.166	15830.371	24521.5	14374.821	21500.978	1036.903	419.165	415.425	1120.496	4012.517	2328.898	420.453	10115.643	192.235	153.571	134.214	1628.858	3037.569	618.911	120.031	4232.273	4827.526	280.253	288.961	258.074	1249.594	3127.513	294.883	7361.363	106	0.949	1357.547	454.16
17577.748	19488.276	12684.066	21913.457	13873.425	23352.859	10711.19	16603.946	1250.21	1633.541	483.547	6035.779	7134.402	13064.763	596.994	11219.62	280.322	208.339	160.183	1480.744	23514.401	752.662	170.935	3677.78	6736.801	434.722	380.506	291.808	490.715	4746.302	287.242	6565.613	134	0.892	342.567	455.209
16849.582	17482.355	17524.566	21342.109	17711.849	26260.164	15881.46	21093.803	793.403	2422.971	296.109	1790.816	1762.841	15984.201	312.448	7545.551	174.054	207.494	185.33	490.529	9853.629	608.961	170.979	2322.514	6997.648	278.399	296.048	263.54	796.451	1713.595	370.422	5120.756	218	0.816	987.018	459.261
22186.302	22674.179	21090.589	27348.259	22636.712	33765.636	20280.396	26166.613	1792.604	1784.116	400.072	3178.285	2726.708	31666.703	383.344	9464.788	183.333	181.122	122.066	468.279	10875.042	796.463	139.089	3566.286	8948.117	298.885	281.744	282.405	108.905	2345.598	286.053	6957.512	110	0.985	1202.318	455.064
14728.974	14047.911	13455.924	17483.012	11683.592	19395.904	11628.961	17201.68	1100.309	461.63	424.332	1009.848	3317.291	2225.168	347.123	9432.431	187.199	179.282	223.23	2212.893	2941.032	618.471	147.186	3107.888	6137.185	314.008	301.088	304.737	5406.213	1952.142	261.412	6414.659	105	0.984	1404.576	455.348
30484.235	30844.887	23939.832	36147.9	26425.24	41389.736	21860.08	29629.572	1209.159	503.339	429.128	1458.99	8050.068	1954.959	551.77	12116.73	287.677	260.376	315.036	2107.032	7239.156	773.916	138.226	2910.537	9549.251	332.269	359.999	261.72	2617.174	4519.108	303.712	5419.195	175	0.861	423.369	458.769
13514.711	13926.198	12066.868	17048.6	13928.639	20783.853	13285.796	19568.816	864.73	731.274	369.032	5002.43	4300.362	23217.602	478.306	9897.929	193.413	187.352	162.926	933.568	21453.396	618.488	142.594	3215.471	3702.452	386.06	363.052	285.346	230.534	3516.967	266.897	6799.4	165	0.944	635.548	458.118
14735.449	16144.757	14312.595	18217.564	16744.293	23304.494	14661.278	21107.067	881.059	539.36	372.377	3797.456	3011.164	16518.495	399.685	8050.79	163.657	157.302	149.042	779.561	12127.409	404.298	125.53	3645.884	5047.181	322.419	294.006	270.421	620.051	2857.951	345.27	7824.182	130	0.914	1112.138	457.354
10670.591	10509.476	10695.113	13291.069	9810.888	18836.903	11002.999	17145.44	1122.091	419.113	393.299	4237.585	3929.932	13988.895	374.821	10556.818	169.649	170.974	137.392	626.118	22343.402	635.499	114.717	3375.551	4814.901	307.213	322.088	254.083	116.695	2977.576	293.854	5914.739	108	0.938	1258.139	456.722
18944.934	20860.476	17363.897	23888.189	19805.589	28711.648	16837.007	24671.976	1452.475	1069.868	467.707	4255.47	2310.544	14281.792	447.149	9924.418	229.888	206.393	138.428	1163.479	20110.582	798.537	130.405	4395.001	8426.053	301.6	289.273	268.062	117.002	2779.611	294.048	7303.434	121	0.977	1319.244	456.508
21713.829	23865.082	20155.791	27315.513	21557.679	30315.104	18083.272	27148.234	1241.34	517.738	479.29	1584.807	6607.32	2050.829	447.84	9631.934	225.238	186.702	240.694	1938.872	5292.434	1059.222	128.861	4900.983	8207.62	298.566	273.98	292.776	3480.509	3714.965	306.697	8423.852	187	0.844	1370.596	457.821
19355.68	18953.333	16813.784	23530.64	14147.838	27476.836	14571.325	23672.266	1116.39	628.112	480.009	1349.05	6126.958	3519.322	554.864	12964.526	217.588	179.899	237.316	2135.836	13349.386	928.052	174.008	3945.606	10083.503	335.007	328.503	327.621	2359.847	3665.279	269.128	6187.083	111	0.964	1448.401	456.158
18888.661	21380.364	16570.087	24857.271	16132.708	26098.985	12570.18	21060.401	1683.828	907.236	567.57	2927.056	2690.782	9987.063	450.331	12615.054	275.912	246.547	179.692	1240.3	18708.083	1091.514	141.977	4688.616	5982.484	336.463	390.503	330.075	113.52	1534.834	290.108	7340.984	104	0.974	1499	456.5
15633.146	18924.507	12906.869	18443.977	20642.733	23026.912	15227.637	21856.47	1159.236	862.73	409.964	2605.05	4151.194	5913.955	559.029	9667.658	237.705	205.46	177.426	2133.077	10028.226	591.664	163.578	3594.575	4719.171	370.303	367.259	328.941	310.507	3270.907	402.122	7830.02	100	1	586.62	456.38
17913.146	19520.34	15166.994	20350.351	20144.809	24763.64	15701.854	21458.26	880.16	454.803	379.388	3062.109	3046.015	18755.884	292.186	9751.745	234.448	261.434	161.535	1116.439	16632.557	622.458	163.374	2895.158	7254.608	369.351	339.409	270.808	89.053	1699.629	261.876	6329.421	131	0.896	737.553	459.172
13802.793	14259.249	12432.295	17024.154	14340.433	20723.115	13226.543	18854.698	803.661	421.828	341.993	4153.041	3634.965	9244.221	301.277	9660.338	207.89	200.699	161.514	657.561	27224.979	517.987	164.374	2577.48	5051.127	447.341	318.384	270.419	96.706	2114.164	234.151	5442.178	183	0.844	744.997	460.626
17804.667	19396.522	15096.839	20931.048	21155.112	26224.151	18084.715	23809.511	1080.811	921.117	389.914	3699.608	2440.013	17823.883	380.529	8215.748	249.753	204.802	186.932	840.2	10707.606	486.839	147.62	3597.914	4602.466	289.587	363.39	281.123	85.649	2098.215	242.617	7959.226	165	0.944	805.088	459.536
23167.831	22677.913	16708.717	24572.407	16245.712	25519.14	12065.237	16061.583	1242.372	442.184	381.821	1245.49	704.973	1445.56	378.294	14306.025	300.98	337.415	454.598	4458.649	2050.009	1150.617	174.166	1917.703	14229.118	317.325	316.115	278.127	10476.092	644.811	295.499	3770.355	105	0.997	376.633	457.662
13256.05	14934.207	11660.883	16009.745	15602.482	19663.439	12414.779	16063.569	1391.424	649.321	493.158	533.338	526.474	3170.057	357.243	7983.845	318.425	241.624	178.16	2128.454	456.987	515.406	160.159	3033.004	2339.824	342.251	325.945	330.501	8705.778	2286.186	380.601	8989.651	120	0.993	516	457.5
15675.277	15958.427	15779.007	19282.747	15987.87	26080.836	15672.753	21773.036	952.367	563.621	377.297	4392.869	2395.928	18337.383	364.287	7929.844	180.646	150.035	154.137	915.289	11085.045	441.482	136.777	3360.774	5753.94	296.356	321.422	285.533	1693.127	1968.288	326.401	7205.241	119	0.921	1127.441	459.391
23612.442	24630.323	19821.832	29561.003	18363.882	32291.334	16769.529	24365.101	1188.933	696.656	494.439	3364.642	3783.833	10473.485	353.109	13119.749	274.183	206.109	169.463	974.479	15198.399	976.273	134.917	4068.846	14897.137	381.985	331.158	307.781	2305.389	2350.987	264.419	6355.243	134	0.98	1484.791	459.321
14466.108	15654.384	12594.646	17245.509	15923.798	20833.14	13133.673	18154.52	2420.712	4164.684	356.422	3266.504	2957.614	17738.205	304.752	9728.957	209.868	201.112	143.182	1246.207	13920.768	491.709	152.611	2528.11	5756.501	354.079	313.26	273.276	192.973	2625.365	272.701	5583.366	168	0.961	708.607	460.821
14492.693	15697.632	14309.371	17794.039	16354.547	23165.846	14672.944	22064.871	1416.377	1202.905	333.448	3643.431	2950.155	21055.11	328.069	8392.133	161.03	161.465	141.503	533.588	12541.334	466.957	144.141	3213.524	4205.781	302.992	311.127	275.293	137.34	2833.988	333.487	6750.985	124	0.972	1081.097	459.355
27946.59	29189.564	23653.418	33710.072	22065.149	34536.588	18149.103	25176.517	1787.336	1849.557	517.411	1610.075	5106.31	7572.209	376.476	11830.264	291.38	224.266	216.654	1462.201	16048.727	954.95	157.202	3859.184	19105.563	320.098	376.458	332.776	3476.304	1870.95	286.032	6200.992	98	0.98	1454.041	458.592
17586.485	18712.307	15507.016	21396.015	19534.375	26675.374	17120.053	23303.755	1123.635	1801.275	397.251	5694.697	3624.847	21297.936	448.79	8951.561	211.191	215.201	177.596	1259.983	12834.797	7511.266	145.102	3269.528	5225.009	353.818	393.237	290.971	627.945	2967.278	275.05	7422.189	287	0.732	658.566	467.033
22796.469	25540.485	21112.829	28337.811	24331.719	28335.869	17039.9	22549.16	1315.594	1035.468	415.219	2816.266	2381.468	9905.5	366.47	9051.101	179.982	198.959	217.044	1272.412	16750.085	566.04	116.45	3585.155	6231.557	317.641	301.917	249.793	1414.716	2061.269	308.221	7058.826	153	0.854	1297.212	462.389
21975.136	26128.496	17776.262	27307.671	19481.764	25809.251	12967.433	21515.587	1652.016	754.356	634.283	2790.489	2708.94	9136.864	414.663	12100.673	294.326	246.892	187.417	1385.961	14145.502	939.945	152.617	5569.952	6873.419	370.265	343.279	311.861	258.901	1296.003	281.663	8368.11	105	0.984	1493.776	459.681
15111.518	17128.057	12566.207	16391.681	18318.034	20770.056	14236.532	20132.346	1341.621	1489.882	408.295	4878.66	2188.465	18403.384	377.413	7687.08	273.126	277.446	176.58	1286.214	11262.528	446.431	185.783	3713.988	5145.939	317.357	375.372	269.244	115.507	1738.001	242.754	8433.926	146	0.888	766.452	463.144
14272.457	15356.75	12385.324	16480.604	16243.862	19913.932	13920.78	19589.89	1096.118	486.46	350.785	6736.5	3784.249	7372.584	349.839	8358.771	220.001	203.876	333.639	1207.643	25568.68	491.803	150.657	3112.005	4349.81	281.852	290.601	249.662	2490.508	2964.375	245.589	6630.955	120	0.981	785.367	461.625
9802.27	9825.489	9754.147	11957.513	9522.941	16442.831	9969.768	14698.817	840.174	423.16	277.551	3960.833	2669.594	10632.754	241.954	9675.029	161.894	198.172	148.414	768.732	17512.944	488.452	157.196	2545.492	3535.917	301.709	254.984	258.387	119.011	1691.627	334.706	5350.667	107	0.958	1019.995	461.051
21884.955	22119.435	22547.762	27156.381	22416.666	35190.728	23542.309	33452.306	1614.545	1295.401	409.418	2695.991	2739.979	35717.349	403.482	9544.598	182.283	190.608	131.354	538.504	9306.215	651.145	142.225	3644.974	7850.609	293.907	296.736	272.284	116.626	2004.264	306.052	7678.099	224	0.892	1176.42	464.205
9998.748	9223.098	10942.599	12352.506	9740.15	17580.505	12050.235	16751.585	1234.915	597.696	469	859.165	611.905	1995.827	271.136	8651.092	257.286	177.889	180.264	2018.255	1172.937	684.543	124.658	3543.285	6285.431	282.845	290.452	257.625	15682.375	1192.094	316.911	8069.702	110	0.938	1340.382	461.818
21137.717	24174.296	17909.813	28272.768	18244.645	28399.872	13728.144	21820.815	1481.223	861.623	550.679	6171.448	4095.076	11290.368	454.916	13319.847	272.675	248.006	152.189	1077.664	26047.728	977.717	146.187	4838.801	6473.847	513.607	468.965	318.594	107.51	2127.994	289.383	7628.21	135	0.934	1516.433	462.544
16632.111	17234.963	13701.756	20059.271	15564.161	23707.431	13113.418	19062.162	1000.998	529.771	433.438	2120.883	7667.519	2753.071	639.894	9645.177	251.869	202.786	213.651	1877.004	12877.29	561.744	181.808	2870.384	6145.089	412.789	383.197	300.057	2591.013	4115.519	373.145	5894.502	136	0.967	482.169	463.176
14765.389	16678.274	12158.128	16656.789	17180.124	20388.832	13375.426	18901.187	1042.368	618.885	369.493	3741.321	4106.145	5921.372	329.206	8980.318	222.95	208.125	156.453	1252.144	13598.614	469.947	142.393	3009.194	7134.028	304.498	295.714	284.174	111.232	3818.315	255.855	6946.975	132	0.949	696	463.773
16045.436	16186.998	14759.384	19994.433	16170.358	24316.653	15299.905	21285.689	803.749	1941.978	351.185	4226.692	3595.095	19940.446	306.961	10301.058	191.232	215.061	172.872	760.671	17640.869	556.64	150.563	2598.686	4632.979	354.313	303.294	265.977	100.814	2309.777	253.956	5870.318	197	0.886	720.596	465.921
15360.097	15892.545	14017.516	18143.574	17061.139	22144.826	15352.331	22175.504	1386.787	1866.546	370.961	4927.713	2880.815	20603.905	404.703	7848.16	233.399	192.89	181.677	676.716	11136.114	429.03	134.144	3234.014	4051.975	447.729	306.853	283.6	587.761	2744.003	257.434	7154.927	141	0.964	816.195	462.472
13348.094	14083.893	13724.156	16592.986	14152.841	21015.053	12689.042	17695.59	1224.086	2349.999	300.727	3614.611	2734.546	15882.558	283.7	8356.803	158.469	210.465	172.888	529.536	14905.063	488.51	187.872	2667.053	4881.417	271.767	299.503	257.877	124.591	2152.131	352.526	5648.559	143	0.941	1007.318	463.605
22731.266	23702.644	20231.17	28401	17877.825	32231.134	16159.3	24492.227	1478.578	1105.047	557.879	4484.09	3634.783	17893.384	442.885	12246.137	277.063	226.196	172.804	882.258	20625.838	1101.239	145.67	4396.889	13388.224	341.555	338.113	314.621	794.368	2853.156	277.347	7078.436	154	0.927	1466.922	463.513
14772.786	16187.461	11508.369	16472.013	14044.437	19223.255	10314.275	15035.07	1089.544	433.296	359.197	1470.022	5099.395	1978.573	436.138	11808.761	233.339	213.013	176.825	2138.974	12632.972	617.979	130.214	2538.89	6944.656	349.126	366.691	275.221	397.366	2690.664	320.981	5081.694	131	0.921	465.935	463.729
14522.708	15947.563	12010.114	16789.765	16097.41	20584.62	13024.22	17142.59	2354.889	2081.804	359.103	5108.123	3290.913	25799.768	387.235	10232.771	204.111	184.418	151.936	1274.501	12668.126	515.581	142.738	2570.917	4641.165	315.61	326.023	287.648	132.094	2803.832	258.692	5702.606	150	0.936	681.707	464.82
17529.768	18534.747	17292.126	20905.019	18014.139	23952.883	14290.104	19166.869	769.917	346.807	322.88	1576.305	1129.888	2989.39	296.281	10171.138	160.556	143.08	184.52	1447.977	2476.466	416.497	127.259	2477.123	7635.626	262.139	309.365	287.424	7354.639	1340.825	318.432	5615.349	138	0.894	1146.319	464.384
19084.655	20950.324	18486.147	23062.843	19926.23	25983.679	15716.932	23673.654	1510.881	2310.916	442.615	3635.193	2889.794	23853.559	359.208	9560.049	191.036	166.984	131.466	503.251	14947.408	597.593	124.826	3862.291	7945.228	286.849	255.241	255.577	122.817	2954.049	282.44	7230.809	117	0.944	1241.303	463.833
12969.329	13390.31	12738.52	15679.762	13183.15	20884.152	12742.964	18610.45	992.573	1148.937	368.656	5035.19	3774.786	16912.187	326.186	10068.578	155.607	167.541	131.666	565.044	19054.388	589.81	134.453	3447.839	5474.249	313.63	295.646	270.053	196.675	3016.157	293.388	6499.239	121	0.977	1202.963	464.616
17679.62	18027.803	17804.963	22000.647	17726.854	30427.467	19347.609	28730.374	848.662	2671.283	421.577	4248.6	3041.36	23655.681	382.905	9315.509	187.624	163.145	132.818	490.128	12241.118	465.201	131.34	3936.919	6552.96	288.11	271.866	250.507	134.328	2916.011	291.736	7630.879	125	0.98	1216.212	463.596
15607.706	17153.958	14747.599	18578.194	16512.448	22042.615	14016.28	21345.82	894.886	1521.255	419.489	4339.001	3520.668	9434.839	335.136	9678.017	193.041	145.852	139.33	617.544	27724.275	531.468	133.52	4037.358	9692.95	311.847	275.953	245.912	132.746	3096.461	295.185	7350.253	185	0.799	1232.911	467.727
14343.987	14989.297	14124.968	17675.084	14154.197	24685.746	14648.613	23207.643	916.017	462.538	396.01	4246.226	3288.696	15795.699	383.882	9682.981	167.319	218.231	152.164	729.822	22908.637	745.798	111.017	3471.503	6543.499	331.498	324.872	249.868	119.816	2717.384	290.181	6323.378	99	0.99	1264.732	463.975
21558.264	22944.23	20968.051	27128.398	21923.947	29834.686	17187.067	23160.882	1046.861	560.635	422.463	4092.516	2840.097	17566.04	428.022	9681.73	182.997	251.994	159.223	772.245	19522.087	705.842	112.677	3493.336	9141.529	366.884	344.708	265.606	106.202	2526.294	301.283	6305.782	104	1	1270.365	464.154
18563.375	20643.281	14980.151	21134.451	20596.18	25535.873	16020.63	21188.173	1302.05	502.211	494.593	506.401	1371.511	2533.723	396.495	10439.166	282.769	233.255	272.834	1871.738	1752.164	570.478	181.487	3064.41	8918.991	341.68	335.406	363.972	5986.051	1327.142	346.047	7714.238	144	0.857	563.944	466.007
16350.392	17624.541	14524.631	20381.523	18552.054	25731.339	16258.391	23711.103	990.198	380.558	380.697	1230.381	5124.791	2519.46	453.215	10599.868	215.537	223.706	181.274	2636.777	4479.837	560.048	150.101	3027.467	8618.321	306.925	294.295	348.697	2461.116	3552.482	355.763	6418.069	123	0.936	574.825	465.118
19677.839	20674.919	18628.023	24760.641	21892.878	30313.475	20096.259	27249.441	1269.771	921.843	759.831	3492.168	2903.351	19608.673	536.865	10013.465	227.792	245.55	447.701	1995.433	11842.625	613.26	179.385	3642.52	5261.169	365.562	731.164	330.852	1981.314	2380.061	338.794	8235.672	246	0.877	592.785	466.569
14455.093	15128.944	12665.412	18105.508	15446.24	22196.001	14194.482	20603.188	1026.771	1038.319	377.699	5551.064	3793.09	26778.739	635.563	9101.722	207.1	204.374	158.087	1053.612	23721.373	504.425	138.981	3431.543	5265.643	308.479	373.264	305.84	120.161	3992.784	283.868	7169.606	155	0.909	622.706	467.294
11174.576	10785.169	10102.178	13691.097	10745.776	16600.602	11744.508	16120.573	675.361	266.269	283.996	994.744	488.749	3505.573	232.107	4300.146	222.51	162.733	155.799	2151.998	622.521	384.677	170.44	1690.229	4306.722	238.082	263.647	279.046	10039.964	881.167	242.385	4683.143	115	0.928	906.561	465.057
24385.74	26964.292	22523.422	30029.382	24086.792	32824.214	18464.392	25462.625	1419.539	1522.805	442.786	3938.81	2523.694	18028.332	475.14	10398.236	250.25	227.509	147.187	1108.726	14560.308	928.524	118.019	4021.001	13180.894	399.221	301.606	261.136	126.829	3553.482	307.691	6774.591	111	0.964	1324.041	465.662
11684.262	11867.238	10507.249	14668.775	12188.038	18218.966	11615.535	17082.998	810.499	811.545	286.086	1006.432	1589.595	4154.862	300.015	6814.212	217.125	181.998	162.656	1496.971	1520.438	469.603	150.627	2554.488	2951.344	459.752	242.248	272.484	2339.819	1972.775	284.331	6104.374	170	0.916	875.918	468.976
13928.249	15445.23	14183.166	16884.284	15666.463	20056.811	12017.813	17430.729	1146.328	413.388	343.469	2320.551	2166.664	11606.987	293.299	9160.176	163.922	165.403	131.829	550.135	7257.952	419.327	134.512	2786.048	4325.958	355.818	291.087	265.884	156.654	1999.95	339.553	6080.021	120	0.969	1071.183	466.117
16321.609	16913.747	15770.757	20572.668	15873.24	26864.803	15760.778	22410.595	1403.567	910.528	411.313	3685.79	2615.166	29272.09	446.683	10702.643	176.512	210.893	174.032	718.179	20216.167	728.363	119.996	3565.053	6200.763	302.508	295.326	271.533	161.676	2095.8	299.779	6325.269	146	0.961	1286.856	466.829
17429.843	19280.306	15384.315	19957.72	20455.456	24892.725	16106.235	21840.393	1113.067	1206.587	540.849	5027.568	2849.253	23838.862	608.491	8460.011	226.833	228.558	307.408	914.796	20821.554	518.761	150.234	3531.014	6569.707	318.465	476.277	319.964	904.481	2616.292	289.45	7395.59	187	0.79	611.013	467.955
15577.433	17103.746	12981.294	18222.92	17548.583	22798.915	14251.586	18880.25	764.176	2347.986	347.924	2907.251	3547.879	21998.914	311.463	9420.362	197.339	202.64	140.562	773.891	15408.913	467.223	147.354	2742.865	6468.334	325.371	312.644	287.707	190.083	2923.714	260.952	6094.341	174	0.873	702.661	470.741
11220.706	11835.481	11888.458	13920.134	12300.996	20725.33	12687.164	18425.105	646.173	397.505	294.966	1907.402	1328.914	3335.387	236.628	9951.141	141.808	132.654	197.733	1277.317	3785.435	424.252	127.359	2224.283	5415.69	251.222	305.927	280.914	5317.114	1096.656	316.146	5450.43	128	0.963	1140.555	467.555
30460.435	33773.35	29983.128	36197.702	34460.674	39915.918	27473.628	34931.8	936.094	2440.99	406.107	2542.91	2226.491	17856.854	333.739	8686.024	187.046	179.068	133.456	426.704	7405.04	610.885	133.435	3283.621	11838.2	314.324	295.943	266.962	253.955	2235.588	292.34	6743.029	162	0.95	1186.117	468.321
16227.746	16846.017	15817.238	20988.663	15745.428	27717.02	16559.974	25985.073	1525.144	1478.128	438.48	5436.185	3075.819	19957.977	535.77	10731.108	207.856	185.385	161.109	1623.592	29437.606	736.301	125.476	4575.53	5082.426	274.167	312.764	270.275	413.674	2959.736	321.984	7991.784	143	0.941	1314.122	468.241
12106.878	11636.415	11616.512	15259.892	10436.707	19352.158	12155.361	19310.603	1085.035	417.299	379.706	481.108	673.478	1809.309	298.644	10612.209	203.995	162.41	195.682	1769.708	1058.919	1209.555	118.411	4016.806	4993.95	261.776	277.453	290.216	3089.096	1379.585	318.761	7601.616	110	0.955	1360.209	467.264
12942.351	13365.765	11311.826	16585.512	12583.264	19853.182	11196.239	15332.198	914.548	398.489	342.639	1207.544	614.994	1695.939	374.602	11026.222	219.253	198.913	246.53	2167.976	534.763	1097.504	130.307	2060.491	5400.757	297.539	336.573	271.555	5697.255	932.058	319.612	5285.219	172	0.927	430.866	469.134
20584.724	21712.134	16110.437	23392.916	18842.553	26500.123	13666.837	18548.409	1017.228	513.287	355.638	1979.502	4384.733	4188.956	489.735	11407.816	261.955	247.943	176.415	1662.966	20562.166	696.037	130.899	2430.472	12032.553	381.058	383.601	280.107	365.77	2227.191	328.777	4516.263	154	0.903	471.188	470.078
17910.85	19711.752	14881.31	20470.654	19366.669	25433.763	15242.273	21562.084	1157.627	1028.099	402.812	1602.391	3123.146	4706.335	494.104	10178.646	249.166	214.834	221.167	2422.571	4663.052	644.761	152.244	2791.953	6897.497	375.295	346.325	344.239	12435.207	3332.293	314.347	6782.54	151	0.909	542.215	469.884
14159.649	14787.023	12963.653	17018.155	14974.118	20827.367	13444.598	20295.403	1012.779	797.294	387.429	6280.731	4291.711	8765.881	479.453	8921.541	202.324	194.958	220.369	1136.585	18066.404	620.539	165.307	3482.225	4199.263	295.033	521.236	294.636	1752.374	3599.555	278.834	7615.925	107	0.958	641.472	467.696
21866.936	23643.344	19315.811	26226.225	26048.622	32574.802	22639.745	30344.18	1859.42	1590.208	417.596	2475.919	3145.77	20117.518	553.624	7771.342	265.511	252.153	188.497	1402.334	6397.984	1848.011	175.998	3563.996	6407.158	343.733	425.618	271.196	545.849	2607.515	278.616	8482.549	260	0.733	770.804	474.938
9665.056	10031.639	9116.341	11918.181	10387.08	14358.993	10250.498	16120.752	954.384	411.346	351.24	4166.437	2905.203	5248.533	305.604	8736.699	211.064	192.226	244.309	967.169	21464.368	436.226	147.376	3205.156	1908.824	290.788	362.179	275.904	2926.916	1923.549	273.846	6648.104	98	0.98	828.398	468.02
16097.372	16950.277	14200.922	19807.749	17267.276	24017.591	15323.432	21321.699	1475.086	532.519	464.839	988.17	611.928	3390.357	410.446	8575.515	272.835	215.317	190.67	2713.918	616.11	682.01	167.097	3285.243	6155.742	332.608	353.738	355.092	15770.455	3563.266	363.95	9346.682	194	0.83	552.443	471.613
15519.74	16223.685	14404.319	19267.982	17455.937	23113.396	16100.97	23316.987	1016.71	475.578	384.566	4517.761	2223.169	21614.148	413.91	7922.947	228.454	201.675	177.063	861.598	11658.009	447.219	141.679	3064.223	3837.52	674.3	398.162	285.72	2993.556	2080.596	249.621	6986.593	109	0.946	821.234	470.188
12375.74	12342.276	12136.152	14961.662	12135.176	20008.697	12098.201	17256.438	754.182	1644.352	289.357	1528.841	2706.004	10062.212	249.874	10374.114	176.286	187.621	200.88	799.16	10086.622	424.846	158.513	2785.346	5664.978	294.899	343.968	256.35	4422.194	1719.323	339.182	5891.001	157	0.867	1054.857	470.952
11028.326	12309.495	11172.024	13405.142	12299.901	16923.765	10060.673	15150.264	612.517	308.987	294.566	2637.218	2084.039	5655.466	292.146	10800.22	126.324	160.32	120.525	652.451	11215.42	482.296	120.633	2719.495	4383.307	251.276	301.134	274.118	165.011	2030.569	299.322	5415.365	98	0.98	1161.398	469.02
13507.44	14533.316	13787.719	17407.677	13819.682	19288.434	11209.23	16737.03	1421.706	688.25	540.258	474.483	533.96	1557.106	275.107	9708.36	250.179	217.613	219.812	1762.577	526.801	741.885	178.431	4267.36	4470.207	292.104	299.674	324.871	14901.378	1324.693	299.54	6938.303	135	0.913	1422.604	470.574
19295.915	19950.925	18125.682	23488.887	19162.74	30033.418	18171.891	23515.377	1153.243	888.542	420.846	3598.218	3545.437	18390.379	337.418	10318.66	186.514	194.177	164.756	644.199	22725.27	627.55	127.929	3515.206	9075.195	486.496	276.483	270.279	116.344	2867.223	290.651	6475.549	117	0.985	1243.5	470.731
18385.619	18009.871	15638.315	23180.444	12874.476	28634.291	13800.364	21401.641	1513.912	1366.688	552.489	5902.551	4110.025	15119.092	405.535	13619.706	296.862	242.314	185.505	1094.646	25898.98	1111.587	140.673	4052.657	13896.21	335.86	562.417	304.645	146.494	1958.637	306.465	6371.483	124	1	1504.21	470
16909.408	17082.67	14548.065	21423.752	15313.529	24801.125	13586.52	19697.601	889.618	474.369	368.243	3538.271	6315.272	4966.717	581	10282.795	222.764	201.586	147.494	1529.262	23434.346	547.537	136.179	2508.241	7206.871	421.87	395.118	289.535	595.048	3541.079	393.881	4948.076	104	0.961	478.846	470.885
13109.792	13166.054	11686.648	16129.102	11715.271	18853.64	10581.586	16983.075	1095.72	484.997	399.471	5781.874	9390.767	10898.045	560.375	10157.975	230.113	218.182	156.699	1381.016	20995.671	727.284	128.83	2935.775	5035.162	512.962	368.321	321.795	1798.729	5464.331	334.479	5934.905	102	0.955	514.647	471.824
15759.706	17566.719	12722.065	17572.713	18076.405	22210.72	14231.638	18399.609	1148.443	1270.653	341.978	4739.129	4295.889	16497.086	298.936	9391.23	210.895	205.279	154.168	893.269	14277.928	544.121	151.639	2807.306	4781.465	546.544	307.392	285.292	104.541	3327.337	260.307	6265.419	150	0.903	714.18	473.42
29349.51	32671.435	24633.272	34728.455	26493.58	31531.144	18740.035	26107.836	1449.87	2775.175	561.541	3504.815	2277.42	7962.663	389.555	11874.009	290.791	229.489	177.151	1043.9	10074.367	858.478	150.497	4073.838	15986.102	325.472	345.514	331.218	311.849	2467.764	271.803	6691.654	134	0.98	1473.433	471.396
10824.341	10970.078	8569.911	12816.861	8354.328	13830.051	6759.039	10226.88	821.544	362.068	312.123	930.453	3066.597	1560.264	371.084	15217.048	197.256	204.332	231.003	1737.673	8570.835	671.808	144.263	2009.811	5207.839	330.048	310.452	262.02	709.22	2168.466	290.159	3250.443	105	0.971	384.805	471.995
13829.962	14376.321	12393.504	16309.126	15006.75	19792.012	13525.343	18877.405	862.643	1998.871	349.183	4278.712	2874.754	18487.426	411.9	8133.987	229.03	235.894	166.425	586.389	19072.982	572.17	141.264	2932.837	4559.655	288.29	299.985	291.814	126.243	2669.876	261.378	6340.846	162	0.95	841.296	473.981
22638.106	24724.516	19760.183	28105.376	22927.613	31072.192	18229.093	23640.902	1141.873	2050.502	375.755	3607.576	2893.566	12193.589	456.351	9668.364	233.334	189.595	185.044	1426.702	12830.931	669.282	120.178	3389.837	14809.737	266.395	305.049	258.932	198.039	2888.227	296.579	5808.154	115	0.969	1320.143	472.526
13517.446	13451.571	12386.264	16399.909	11071.565	20135.762	12116.872	17885.659	1687.19	508.737	466.483	441.018	390.174	2487.231	296.618	9756.938	241.355	184.001	211.855	2458.683	363.045	708.319	157.197	4045.48	9545.229	296.702	326.443	315.499	8768.671	1123.452	313.877	8735.818	100	1	1407.62	471.62
15511.529	16729.311	13962.935	19063.089	13467.214	19241.221	10420.929	15884.596	839.65	424.385	417.312	388.615	423.26	1621.031	247.818	9129.648	176.436	158.879	186.929	2929.143	340.711	457.24	184.473	2858.636	5063.949	305.199	309.4	331.281	7103.28	1239.892	284.918	6918.403	110	0.955	1434.7	472.036
16031.484	17538.523	12863.506	19986.026	14182.088	22029.979	11194.48	16782.274	1204.155	572.97	505.898	617.226	2676.687	2003.914	406.646	9978.534	294.448	242.226	250.92	3476.857	3629.063	846.506	202.634	2993.58	7629.694	324.905	344.624	275.917	22320.632	2791.435	314.36	6630.563	108	0.967	361.194	473
11992.121	12757.521	10531.744	14664.352	12860.09	18575.843	11991.563	17435.256	1038.482	1748.948	366.138	6420.324	4243.328	14187.937	421.978	9184.337	183.576	167.831	173.589	1378.458	19565.575	687.245	145.863	2975.22	3374.806	357.917	324.759	296.012	115.637	3543.723	263.428	6747.038	145	0.939	669.348	475.093
18667.538	19942.262	15856.7	21390.748	21624.596	26538.023	18325.399	22942.435	1151.527	984.866	366.561	3591.444	1841.962	20682.982	387.206	8674.636	266.712	232.059	179.511	784.428	9550.706	622.573	131.263	2822.101	7309.603	713.178	311.428	286.355	121.799	1428.724	254.493	6410.016	118	0.953	814.305	472.449
16305.54	16281.914	15259.084	20844.981	17387.232	25745.333	16409.427	22260.76	847.412	2058.967	281.104	2197.103	2360.273	19127.142	345.83	8138.94	243.41	256.063	188.134	911.89	10835.301	708.868	141.098	2312.956	6296.904	346.731	301.125	306.359	376.95	1593.091	317.308	4964.63	141	0.938	867.45	474.372
16807.118	18702.571	16221.481	20657.678	17274.898	25063.569	14603.738	20541.114	996.611	715.746	395.616	5699.644	3670.198	14384.106	413.577	9761.361	173.538	217.712	162.05	828.822	23814.973	905.973	114.784	3296.93	7585.367	310.151	380.533	256.342	113.762	2703.242	316.522	5969.798	117	0.973	1272.791	473.329
22523.532	23390.883	18841.524	26966.631	17705.03	29456.024	15793.518	24071.297	1533.545	1208.695	525.414	2870.442	3165.842	16572.863	411.841	14057.127	258.601	214.856	238.465	1353.27	10622.141	945.296	150.705	4012.952	12688.432	305.249	356.405	331.404	3606.451	1538.492	266.283	6573.353	108	0.967	1465.426	473.546
15845.294	16936.111	13062.96	18948.155	15857.346	22846.937	13094.083	19150.068	1271.435	520.529	411.781	5462.328	4314.284	8819.79	577.377	10127.151	228.782	204.638	225.91	1750.915	15306.231	644.822	152.947	3140.739	5656.904	401.641	461.347	314.84	5666.852	3151.039	321.567	6402.027	217	0.819	491.68	475.813
17841.501	19025.28	15223.246	20482.695	19351.65	25345.781	16302.261	21756.955	771.197	441.751	323.846	3776.366	3886.615	22594.618	303.272	10257.009	216.204	233.928	165.665	1073.049	19953.64	529.139	177.346	2483.057	7103.162	803.734	345.058	272.395	112.04	1582.969	263.095	5505.118	138	0.944	750.246	475.986
12340.865	13279.055	10719.464	14079.943	14023.593	17210.783	11827.83	17281.279	1064.073	556.975	342.035	4314.606	2261.889	20968.674	385.169	8320.101	230.688	228.67	194.987	996.743	14896.799	602.631	131.068	2981.569	4615.074	440.578	329.807	274.703	100.171	1919.056	253.535	6341.944	123	0.914	804.874	474.671
14002.838	14206.2	13613.083	16971.545	14152.259	22747.908	13868.305	18867.878	929.609	349.473	334.666	3556.609	3278.834	8352.815	313.514	9470.787	160.417	161.747	148.256	585.506	16474.106	545.559	132.777	2816.525	6277.748	314.372	288.083	277.719	147.573	2777.757	338.585	5905.825	158	0.917	1086.703	474.867
16281.853	17671.15	15526.451	20080.2	16762.496	24344.666	14608.83	21567.531	994.289	776.07	408.599	6508.327	4700.146	23312.612	430.919	9727.007	162.908	166.98	139.158	794.896	22078.158	563.66	125.181	3851.263	4941.718	362.285	319.445	255.502	112.574	3698.386	327.893	6983.08	110	0.998	1261.173	473.409
18499.472	21253.192	16295.849	24404.858	16831.559	23836.591	11969.16	18416.339	1064.72	1282.289	478.786	1480.628	3071.861	3312.17	343.508	12049.155	234.435	203.745	227.289	2159.643	6380.385	704.113	155.569	3543.172	9555.26	317.753	348.345	307.879	7518.944	1721.329	281.218	7367.614	146	0.815	1483.39	477.459
15961.902	17320.328	12953.013	20278.49	14602.871	23117.572	11812.312	18115.776	1175.601	494.972	420.694	1138.365	4818.313	1934.185	420.17	12944.482	253.9	246.114	209.125	2597.808	7945.641	987.224	154.266	2919.489	6209.937	337.76	328.063	254.422	501.836	2620.635	316.304	5354.715	168	0.937	371.911	475.595
17047.247	19569.379	13611.638	18771.483	18799.728	22266.148	13087.664	17672.004	997.914	483.974	421.291	1462.06	2202.395	4157.485	428.817	8508.261	254.866	225.394	315.277	1691.975	10688.633	1730.559	159.465	2768.854	10171.497	326.237	366.179	289.251	6557.054	1719.219	307.492	6621.607	107	0.971	454.182	475.407
15268.586	17012.152	12309.66	17513.096	17539.239	20931.825	14090.407	18589.146	1102.893	485.789	485.122	795.409	2743.319	2472.079	446.33	9264.461	236.771	222.758	175.679	2236.71	4297.45	450.329	177.254	2999.518	4128.646	337.315	308.126	370.297	3625.499	1352.907	397.221	7188.598	98	0.993	571.847	474.888
13234.444	14231.711	11779.659	15920.572	14718.552	19802.72	12615.854	18084.49	1261.903	743.062	350.685	4112.485	4205.224	18017.52	343.416	9849.017	195.363	172.123	191.989	1319.31	12225.166	548.666	145.429	2791.567	5241.202	375.164	332.798	282.658	294.476	3639.205	263.607	6307.065	183	0.833	684.648	479.134
14929.829	15360.761	14272.061	18927.106	16402.734	22918.145	15833.408	23479.682	1200.698	789.95	348.347	4674.371	3193.97	12283.156	444.599	8288.827	232.425	215.679	217.33	1114.774	26841.137	462.077	154.531	3233.051	4730.943	373.516	310.042	262.892	1152.021	2955.018	259.896	6717.113	174	0.894	786.172	478.017
13054.865	13850.661	12960.688	15796.87	13585.234	20513.183	12210.378	16917.369	828.011	879.206	344.401	3101.717	2510.309	11290.112	351.263	9985.719	160.401	152.629	189.947	794.661	13846.167	430.486	125.842	2553.601	6258.072	285.159	311.416	278.391	1271.199	2156.207	303.177	5582.312	121	0.989	1135.145	475.021
10636.592	10649.847	11960.67	13612.06	11369.572	17135.207	12548.111	16410.214	1429.143	590.338	493.579	989.014	720.208	2034.278	303.645	11566.2	270.318	194.812	239.68	2129.874	1005.176	19526.196	126.625	4180.317	7141.859	262.139	433.275	266.444	9021.068	620.492	319.258	9783.885	103	1	1338.733	474.5
15506.272	15938.449	14198.53	18631.248	13249.113	21156.147	12647.649	18563.254	982.213	416.572	378.796	375.775	452.52	1951.248	246.41	10373.851	192.303	173.316	198.804	2150.387	339.236	487.638	126.487	2862.669	9940.664	307.801	278.86	304.083	7486.726	1960.837	305.279	6491.605	154	0.913	1387.383	475.117
13516.688	12984.45	12743.697	18008.007	12761.851	20883.068	12761.599	19423.929	630.367	304.948	330.12	1052.746	3016.001	1933.65	413.825	11620.38	198.306	194.94	191.31	4275.716	7279.549	583.334	136.196	2215.597	7674.431	323.023	306.131	353.185	251.987	2016.602	325.786	4431.95	142	0.824	583.5	478.282
17044.226	17736.919	15605.205	21781.112	18691.395	26598.656	17239.374	24127.581	960.554	1250.671	409.016	5183.651	3639.94	27292.7	453.588	9655.826	208.693	275.509	159.865	1802.435	14588.727	661.05	139.878	3335.178	6185.463	316.6	397.775	317.924	113.496	2571.204	281.807	7480.706	200	0.845	645.49	479.78
13060.592	13098.989	12144.15	16277.942	12680.689	19252.455	12612.83	19119.151	849.155	390.96	345.93	5318.428	3905.018	7010.373	299.911	8655.807	206.338	197.544	168.259	1998.601	26733.986	679.024	169.125	3073.245	3571.045	415.805	307.088	266.377	399.045	2106.855	251.963	6335.846	121	0.921	756.277	477.55
14293.226	14834.099	14328.777	17441.869	14777.836	23676.266	14474.789	21118.831	824.442	487.5	378.889	3546.974	2985.981	24633.012	375.679	10043.358	158.791	187.705	145.208	629.435	13065.25	492.112	130.138	3223.453	5024.721	409.116	316.736	269.098	127.709	2169.484	322.033	6707.678	181	0.851	1172.29	479.489
19000.325	20097.005	17899.919	23362.386	20020.942	29215.108	18892.07	24375.051	867.436	588.458	377.341	3405.433	3417.234	8992.088	302.937	9491.796	167.723	154.55	137.742	520.534	12348.634	618.008	128.981	2908.59	7447.305	328.589	283.104	270.277	476.276	2432.829	310.05	5812.181	161	0.944	1186.289	476.724
24034.262	27258.245	20079.766	27970.966	27038.505	33009.445	19763.593	25372.434	1490.182	638.489	443.99	711.691	921.209	2438.713	415.871	10885.188	312.502	268.71	412.331	2987.404	914.655	10653.778	151.21	2817.401	11131.22	330.272	399.296	270.956	14696.534	1538.92	316.144	7169.952	236	0.803	421.585	482.081
20480.138	23053.923	16308.392	22890.558	22902.661	28932.157	17003.564	22221.852	1084.209	1127.758	407.118	3846.632	4194.913	11653.699	667.285	11055.355	243.791	295.58	208.046	2452.944	10202.419	785.101	143.086	2662.93	8549.579	405.344	374.237	359.52	981.116	2953.046	323.462	5999.607	124	0.96	536.363	477.476
18040.086	19791	15623.123	21430.242	21044.427	26483.442	17914.038	26262.086	1186.472	1594.402	437.822	4520.759	3104.98	10313.929	611.816	8088.312	223.965	225.13	151.214	1201.954	13713.168	468.975	141.789	4225.12	4658.457	351.742	419.005	316.955	163.111	3566.982	292.681	9261.845	215	0.874	623.142	479.937
17632	18352.769	17421.485	22744.613	20241.671	25884.944	19827.837	30247.048	1580.222	2673.774	411.79	2482.385	3127.453	20836.201	629.2	7904.166	237.101	212.194	163.247	1420.06	8506.943	1899.31	168.697	3444.254	3633.122	366.665	523.899	253.954	513.312	3117.206	313.423	7942.906	98	0.993	776.408	476.276
20208.477	21220.049	16724.715	23587.596	19001.845	26417.213	14820.491	21454.541	1279.143	710.117	381.648	4116.547	3781.894	10344.65	533.613	10202.661	258.177	237.275	302.884	1499.14	24608.783	906.533	136.341	2552.101	11212.001	372.158	380.437	294.497	3021.038	2655.449	319.293	5232.896	132	0.938	460.568	478.402
15563.06	16809.934	13321.016	18144.701	17068.36	22690.548	14317.256	19360.761	844.259	2156.623	342.316	2827.087	3316.746	17839.867	319.736	9775.16	203.652	172.38	165.622	861.727	18343.207	627.458	144.744	2904.725	6555.017	323.294	330.447	294.864	112.718	2669.117	268.008	6647.45	137	0.937	694.843	479.931
8482.96	8910.815	7989.065	9887.873	8881.048	11639.808	7291.418	9979.205	943.392	311.512	190.747	927.659	308.531	2806.427	226.265	6295.153	178.209	167.701	151.159	2262.404	452.047	280.001	153.072	1690.527	2155.589	252.542	223.228	284.034	7978.182	992.714	267.605	4639.169	146	0.815	886.438	481.014
10816.372	10711.478	10752.116	13239.925	10663.653	17913.168	10738.252	15026.889	944.483	343.145	293.571	3755.664	2820.396	9174.92	265.669	8608.994	155.032	208.461	150.036	797.01	21994.101	598.17	158.136	2339.031	4565.3	386.454	300.211	258.834	112.276	1943.412	355.073	4798.246	123	0.964	1020.622	477.939
15327.614	16609.192	14505.854	18714.812	15833.649	22090.695	13363.852	19486.029	1206.392	481.02	380.599	3316.749	2843.605	16227.009	307.359	10634.572	185.43	186.809	136.856	536.661	11313.555	630.386	127.703	3256.887	6737.448	341.975	283.443	255.473	521.337	2398.884	287.237	6188.853	109	0.976	1221.5	478.546
13848.489	14945.175	12737.121	16705.48	12362.857	19606.225	12344.029	18401.182	1349.501	626.037	547.721	486.898	451.175	1442.387	319.384	9956.683	264.673	225.867	285.586	1885.915	395.577	547.239	196.145	5390.286	5915.725	297.784	330.522	335.927	6797.585	1146.643	327.982	7786.644	130	0.978	1421.615	478.615
16363.236	18276.25	12692.587	20218.583	15781.195	23144.469	12230.531	16737.555	1457.411	680.647	531.64	742.701	846.149	2105.215	408.481	10781.219	315.47	278.324	332.232	4584.347	972.128	1691.618	228.364	2958.892	6299.841	324.283	320.318	273.264	17712.568	1188.902	334.882	6009.686	193	0.809	348.008	482.925
25886.432	28234.942	21991.657	31064.519	28867.464	38078.347	22617.507	30267.126	1227.23	1885.476	431.195	3420.339	5678.02	22108.739	584.969	10523.225	248.064	276.356	174.334	1384.782	15991.481	740.083	134.776	3217.624	10781.839	465.453	548.274	329.979	205.831	4265.139	341.231	7016.323	221	0.862	511.283	483.07
14504.585	15674.701	12323.228	16555.343	16670.565	20589.225	13985.483	18948.487	849.838	601.749	348.067	4340.755	2156.733	21157.498	385.036	8399.485	235.187	236.845	187.476	859.896	22032.954	430.651	136.475	3077.398	5851.362	424.322	314.485	267.044	515.373	1914.808	240.982	6164.752	173	0.956	797.65	479.766
12227.701	11835.346	13009.448	16839.23	12411.066	19732.667	14115.759	22657.201	944.596	444.012	353.953	6330.825	3660.639	15090.138	455.224	7520.869	220.74	191.207	185.608	999.116	15588.233	415.632	139.483	3241.772	2846.234	420.811	283.456	287.185	755.072	3456.562	278.594	7362.576	107	0.971	828.182	479.407
18628.967	20129.759	14547.358	21093.589	17252.92	23158.708	12800.489	18255.302	1341.644	494.384	368.712	600.145	454.767	1608.689	338.048	12074.896	239.028	226.871	460.41	5062.87	506.68	820.993	201.227	2207.153	8111.436	328.022	334.561	249.92	24344.314	1225.538	306.575	5019.645	119	0.973	393.912	481.139
20587.706	21691.688	18448.804	24375.231	23850.962	29528.75	21328.342	27542.233	1020.549	483.913	375.841	4456.662	2376.536	15628.344	447.825	7552.965	242.992	221.275	212.39	1022.369	11692.118	511.884	134.229	3042.612	6148.362	491.357	289.153	290.07	360.129	2249.548	251.871	6948.786	180	0.947	820.839	482.006
10189.062	11110.329	9580.62	12238.393	11451.454	15480.325	10176.937	15231.414	1008.3	490.775	487.865	371.22	344.174	3268.244	357.452	8006.362	235.247	181.842	197.804	1723.62	295.342	752.084	188.624	3027.27	1582.161	342.525	320.06	377.846	5992.457	952.78	337.569	8944.186	102	0.943	566.922	480.863
15066.445	16182.287	14656.923	18165.585	15606.004	21590.995	12632.121	18256.517	785.74	647.25	361.086	3386.612	2785.573	19617.312	324.871	11303.582	176.527	166.517	134.609	568.164	16277.359	564.637	132.502	2832.616	7872.787	318.174	273.291	256.731	133.751	2542.006	282.064	5605.46	96	1	1207	481
20955.559	21574.434	18099.779	25572.132	16122.878	29000.193	14667.322	22639.743	1146.403	1953.645	521.816	1687.428	5225.206	5378.869	477.384	13774.986	263.462	213.979	221.486	1749.58	7672.885	856.307	148.408	3703.779	13382.327	340.701	376.258	306.507	7053.969	3077.62	253.856	5974.531	128	0.9	1475.555	482.109
17684.823	18368.307	15656.611	21659.822	18465.821	26216.242	15629.066	22142.549	1352.929	1280.799	424.941	5399.683	2539.277	19328.566	672.571	10282.244	258.965	299.745	300.236	2532.357	17323.551	866.632	158.915	2939.203	9090.576	348.805	398.529	373.243	5474.416	2755.994	333.11	6565.37	154	0.903	550	482.636
20442.938	22191.387	16377.697	22140.485	22170.854	26064.686	16908.12	20557.361	864.482	382.402	418.472	749.577	2307.519	2049.41	407.493	9111.024	249.122	256.889	240.596	3498.365	6131.571	553.191	150.235	2570.412	10775.675	333.611	326.699	370.302	4518.198	1773.265	361.605	6521.63	103	0.996	579.617	481.791
17233.369	18835.299	14881.775	20166.17	19671.817	25585.389	16711.364	23748.708	1106.575	466.935	428.215	1973.827	6074.953	4613.255	603.831	10055.285	233.22	219.181	197.714	2004.728	8601.116	533.029	168.411	3667.586	5003.256	442.952	344.395	327.159	2966.925	4331.85	284.245	8180.684	174	0.957	602	482
11136.171	11889.047	9779.961	13649.463	12040.771	17303.905	11106.742	15248.778	878.479	387.586	327.438	3867.659	5450.106	9213.218	281.364	10013.162	173.664	175.295	173.84	1133.521	18341.11	539.254	154.545	2581.057	2939.013	364.964	304.731	269.778	115.861	3612.569	248.161	5713.701	115	0.969	708.587	482.222
17683.263	19977.132	12747.747	21890.415	14156.743	22808.685	10130.792	14564.74	1351.072	1271.848	479.9	4075.64	5962.858	9847.222	457.644	13846.725	291.706	249.536	246.966	1904.996	26091.365	999.935	165.859	2781.121	6614.454	396.558	463.947	284.644	4278.735	2675.598	383.946	4983.849	146	0.798	323.062	484.753
19621.145	22234.918	16022.369	21623.094	23938.627	27218.871	17804.657	22692.858	1154.694	3533.193	389.55	3039.429	2099.98	22047.486	446.665	8810.31	226.502	343.002	152.946	1152.387	10393.521	696.687	149.394	3283.573	8082.348	331.059	442.305	321.477	99.985	1833.487	287.592	7091.93	103	0.996	637.383	483.131
13630.975	14019.623	14214.049	17504.65	14276.586	23576.345	14183.638	18971.051	1218.531	506.356	316.747	3290.1	1978.232	16869.099	314.67	7052.853	170.741	201.755	168.758	617.594	17514.261	522.867	159.103	2198.881	5661.229	325.256	319.486	262.499	137.876	1680.801	360.258	4844.751	140	0.801	979.943	482.536
18684.762	19917.965	18102.597	21715.488	19056.163	23809.135	16637.802	23187.964	757.384	561.909	400.595	3514.065	3717.984	7079.305	298.481	9492.629	189.24	157.355	193.165	825.817	15033.258	581.081	140.1	3617.451	9968.198	307.56	264.143	250.621	500.544	2681.369	293.224	6745.831	139	0.977	1233.514	484.083
19868.963	21801.829	19577.274	24480.495	21310.335	29175.511	17561.829	24749.246	994.347	1847.511	394.516	3279.238	2771.873	24662.234	344.771	9657.413	185.467	175.685	153.803	634.831	14465.26	503.655	124.648	3339.539	9085.297	304.711	279.303	268.535	218.023	2135.257	312.194	6434.032	260	0.787	1245.285	487.827
9863.109	10386.988	9245.079	12785.978	8965.899	16111.868	8971.398	14627.742	821.308	452.064	461.253	417.377	488.068	1768.056	273.909	9181.905	173.943	153.082	136.25	2396.861	401.719	420.524	150.673	3093.733	3214.847	290.915	318.793	324.438	4842.464	937.377	255.524	7338.514	114	0.948	1447.193	482.325
22031.221	25011.378	16315.766	23393.898	21988.457	27100.826	14709.438	17762.353	1281.972	532.886	397.43	691.954	624.017	1583.279	361.238	12271.989	255.121	263.145	403.354	2844.323	702.835	754.39	201.577	2487.492	10413.673	337.837	360.805	255.643	7984.81	954.545	309.346	5443.359	102	0.987	388.147	483.735
18530.811	19693.895	16799.386	22096.332	19164.211	24819.406	16197.298	23448.443	1406.865	711.015	495.475	648.014	1231.796	3015.016	490.366	10011.586	321.667	275.785	243.869	3049.351	2313.757	1374.947	155.082	3522.668	8001.455	346.079	335.554	278.088	17738.237	1699.376	298.262	8596.391	99	1	429.641	483.328
11381.573	11993.727	9945.01	14114.011	11303.421	16521.627	9846.332	14774.03	949.784	467.642	364.17	1626.21	1947.389	2873.389	441.401	8932.359	202.001	162.584	194.451	2415.143	5075.267	1010.333	157.576	2542.071	2919.879	317.898	360.14	289.393	12394.68	2120.258	326.241	6483.854	160	0.842	448.688	484.112
18413.703	19042.409	15273.903	22557.813	17321.017	25432.019	14032.762	19553.529	1207.59	1366.828	401.389	4989.698	4228.088	16577.355	603.671	9828.873	245.964	226.248	205.324	1115.095	22309.976	680.724	141.695	2959.053	9536.961	330.465	430.087	300.091	4942.045	3145.42	326.915	5694.996	167	0.891	464.488	485.865
16768.979	17638.816	13717.661	20384.932	16389.922	24272.247	13697.557	19997.122	2049.44	868.912	429.083	5547.951	5332.342	19545.961	677.158	9430.728	240.238	209.42	145.083	1416.863	13222.966	703.561	139.857	3269.435	5110.312	450.165	436.933	307.44	363.1	4423.96	339.581	6880.314	145	0.929	482.479	484.383
11406.111	11186.479	10328.375	14315.284	11220.12	17438.605	10900.253	15437.049	1089.654	1270.605	276.003	3336.365	2199.135	14962.867	329.816	8205.901	217.754	247.868	166.241	986.789	22839.187	505.334	144.561	2309.326	3879.421	250.9	304.356	304.466	170.73	1630.442	305.096	4493.716	154	0.927	873.883	485.727
18908.792	20117.52	17303.907	22945.909	16875.861	25605.332	14477.506	20829.971	1143.91	465.4	396.275	361.491	407.384	1469.423	248.374	13084.302	221.805	200.969	247.912	1471.967	291.47	696.973	154.187	2922.134	11817.653	312.092	298.062	304.105	7139.713	1014.815	321.795	5956.883	165	0.911	1395.542	485.403
23040.484	24917.604	18765.123	26701.044	21636.626	29847.965	16068.903	23973.92	1531.688	979.01	502.487	1321.438	3741.846	2322.799	442.116	11975.469	314.922	295.765	283.312	3126.7	4367.899	892.977	201.417	3198.015	9516.87	354.045	359.455	273.154	3117.234	2307.74	324.51	6009.838	174	0.885	374.494	487.098
21543.737	22959.628	18997.423	25455.801	24669.883	31363.716	21348.82	27826.653	1116.378	561.427	363.929	1670.697	3825.148	8286.135	795.108	8480.386	248.464	231.067	160.481	1612.428	8295.618	486.252	156.401	2825.604	6778.382	424.501	300.779	272.743	150.286	3262.701	251.809	6514.296	154	0.903	780.818	487.506
19116.63	20086.67	19274.279	24677.272	19505.493	32369.542	19793.993	28201.19	1176.315	561.982	395.191	3740.009	3752.776	15738.471	368.208	9355.114	169.502	189.105	154.383	759.822	15877.277	599.57	127.928	3656.16	7182.235	307.608	316.768	265.082	383.921	2591.207	326.408	7104.407	268	0.833	1264.403	488.071
14554.371	15889.789	13182.28	18583.013	14413.37	20368.983	11809.346	18340.881	1057.066	556.515	472.619	451.547	395.257	1980.245	286.346	8765.202	204.377	179.56	244.263	2357.441	393.824	413.507	215.997	4376.959	5915.11	299.162	341.385	301.466	9898.59	1858.877	333.146	9667.958	114	0.977	1429.702	485.57
18662.355	19890.448	15718.087	22492.927	18605.074	25705.494	14243.777	19139.71	1169.256	479.587	378.051	868.235	1626.383	1663.074	377.506	11953.545	248.662	227.582	493.621	2976.959	1546.121	966.197	134.88	2401.187	11145.91	310.641	346.757	261.641	11077.867	1572.3	306.714	5379.678	182	0.884	407.533	485.967
15739.003	16479.518	13243.095	19489.913	15984.62	23160.075	13498.111	18946.54	832.679	405.755	344.953	2454.378	2215.37	2482.887	515.812	11912.168	211.333	177.302	366.598	1949.146	7129.427	711.683	143.731	2451.413	8098.898	340.816	338.876	289.369	10525.223	1863.159	334.394	5131.67	107	0.971	440.65	486.687
14452.722	15220.511	11807.002	16953.8	14312.846	20547.102	12258.776	17551.433	958.205	886.278	384.883	4964.654	4860.203	15955.894	566.797	10031.923	213.775	217.799	185.745	1856.138	21068.785	614.173	132.564	2912.435	5389.829	359.263	364.129	367.257	129.479	3465.045	285.671	6371.418	107	1	531.519	486.276
14568.172	15705.127	12484.516	17162.09	16269.031	21761.543	13919.763	18968.389	1107.814	530.151	354.241	4459.662	4540.132	26082.152	401.532	10127.419	180.882	177.343	175.104	1129.369	12458.778	552.544	145.979	2749.021	4541.912	593.964	330.366	295.623	125.399	3421.305	271.85	6276.167	160	0.875	676.738	488.1
17983.614	19266.146	16033.689	21015.662	20984.679	25137.113	17717.001	25328.558	1105.169	551.454	369.823	4083.773	1910.627	23038.596	442.3	7067.249	244.064	261.74	253.512	572.971	8124.443	429.295	149.139	3351.537	4723.851	417.359	280.24	291.297	2128.584	1692.65	245.5	7588.272	117	0.88	838.491	487.235
13807.044	14949.792	13913.547	16898.736	14903.342	22134.917	13154.795	18325.866	907.427	337.794	355.085	2227.806	2555.421	6631.671	306.525	10499.814	159.135	174.106	146.09	656.475	9949.624	610.763	121.336	2541.615	6217.753	291.974	293.275	284.497	112.001	2057.272	313.794	5387.402	171	0.913	1114.038	487.845
26128.808	27297.814	23210.674	33487.231	27956.938	39981.84	24190.47	32949.541	1219.477	1656.233	414.434	2687.37	3490.268	13841.757	543.562	10620.214	256.106	253.704	169.077	1367.803	12676.237	732.757	136.599	3013.298	11110.966	493.716	446.602	343.177	121.915	2674.187	354.063	6809.017	142	0.92	516.754	488.148
16428.51	18069.457	14144.2	19810.671	19217.713	24654.674	16386.807	23663.797	1072.906	3028.46	424.726	3541.894	2754.254	12100.631	502.259	8401.127	214.126	241.5	156.238	921.03	13893.988	541.017	148.014	3778.538	5067.951	420.477	430.369	329.251	109.803	2481.592	287.214	8261.166	171	0.823	626.126	488.722
15718.685	18164.215	12926.436	17264.69	19799.511	22330.717	14682.932	19112.522	882.622	1089.911	353.099	5629.278	3728.217	23009.868	494.245	10565.595	184.318	208.758	181.183	1522.346	9399.914	1941.884	142.558	2770.457	6192.463	425.839	382.529	312.013	175.302	3310.012	278.533	6381.475	132	0.903	654.22	488.371
16185.783	17995.267	13861.64	18958.637	19057.083	23818.82	15568.659	21109.846	1306.059	2115.092	383.964	6144.901	3840.686	18470.931	440.259	9258.018	192.004	203.234	163.694	1305.495	15216.761	1073.847	147.976	3022.317	4668.343	343.153	361.32	302.867	120.742	3519.89	290.894	6970.042	153	0.825	660.618	490.533
13306.364	14933.659	11197.657	14987.01	15645.75	18632.183	12217.125	16634.562	885.598	413.78	342.625	5401.757	3735.367	19175.858	364.839	8936.68	192.09	171.631	245.814	1205.945	20895.248	565.181	168.415	2963.309	5229.453	401.047	318.691	300.438	1687.004	2704.778	275.874	6511.012	139	0.877	729.903	489.392
15469.464	16000.229	14308.62	19060.125	16970.142	22968.602	15896.572	23265.414	2200.882	637.043	357.717	3619.841	2943.656	23461.46	409.199	7652.853	253.398	258.212	197.066	616.236	15814.904	561.013	151.759	3042.404	4959.997	374.125	305.614	300.222	359.519	2208.29	279.436	6753.653	214	0.77	845.752	491.874
17482.037	19766.367	13781.343	20391.738	17832.746	24051.673	13279	18475.69	1134.721	498.222	387.455	1805.579	888.879	1902.979	388.687	14399.219	226.943	258.292	503.99	3275.367	1561.796	862.77	152.327	2498.811	8597.732	335.884	364.506	253.578	21093.875	1112.395	310.192	5342.494	138	0.918	397.152	489.522
22046.022	24601.278	17332.675	24462.184	23605.662	28915.3	17081.943	23890.568	1146.571	561.492	417.511	2322.412	3686.511	3790.107	552.718	11760.035	247.813	232.978	425.428	2203.475	7203.166	890.973	141.276	3031.971	9950.246	496.642	356.291	279.628	6991.836	2562.779	318.719	6215.635	196	0.811	433.684	492.913
12661.589	14084.208	10308.809	14831.508	13750.944	17907.954	10154.703	14356.611	1058.36	929.589	383.693	4202.15	4769.537	11248.838	532.927	10582.405	214.472	198.643	150.706	1114.65	19854.212	668.964	133.636	2604.794	6526.328	598.969	630.262	327.788	174.874	3547.623	306.909	5239.426	104	0.974	499.058	488.837
19439.425	21703.58	16230.111	23101.983	21759.067	28532.738	17463.21	24473.075	1157.79	1979.352	425.991	4722.947	4849.211	22584.973	625.298	9972.047	237.136	245.273	162.241	1469.447	15981.994	597.151	142.455	3284.605	6786.402	416.517	412.087	365.368	122.897	3546.679	327.066	7312.232	182	0.803	524.121	492
11082.605	10730.439	11610.831	13708.34	10582.776	19218.803	11716.81	16761.518	747.655	627.743	304.731	3283.933	2288.404	12360.767	276.294	8939.176	157.227	173.238	136.617	900.719	23684.312	564.922	127.521	2352.451	5048.894	313.537	270.331	261.233	102.125	1392.817	338.212	5112.534	147	0.918	1038.044	489.731
10251.786	11043.232	9156.046	11695.616	11508.246	14255.685	9812.771	13966.568	879.036	427.092	336.617	4307.638	3209.86	4086.695	338.526	9182.614	224.049	251.583	324.953	1148.404	15628.882	497.06	148.269	2668.8	4549.05	332.242	339.852	270.974	2072.245	2500.059	251.71	5792.14	98	0.993	804.163	488.122
25660.665	26617.345	23503.549	30581.526	29804.039	36646.663	26264.263	34161.796	1029.794	579.78	385.68	3982.348	2130.809	25905.445	498.202	6681.338	254.807	242.64	188.662	600.496	8799.385	489.517	141.358	3335.127	6476.406	379.808	277.874	294.408	1546.685	1996.255	275.82	7885.548	148	0.924	833.48	490.838
12016.811	12933.919	11776.287	14607.331	11557.808	16530.956	9488.563	13559.59	974.823	341.134	331.941	620.994	1090.607	2231.871	287.301	8378.914	163.573	153.991	156.739	2280.634	3241.419	579.012	121.827	2707.701	6629.035	280.639	254.677	260.795	11790.066	1289.685	330.091	6582.269	124	0.838	1286.605	489.702
20698.498	21765.28	15151.007	23797.77	13943.257	23354.024	10595.288	14996.07	1339.602	575.733	431.782	1239.242	2484.948	1686.725	319.855	13617.553	277.927	249.496	303.797	2194.35	17830.801	775.501	192.695	2415.806	11891.589	328.438	462.46	305.83	11525.067	937.307	311.884	4413.473	117	0.917	1553.167	490.372
14799.206	15948.884	12291.697	17851.789	16875.812	23042.997	15457.651	19766.29	1060.566	431.464	402.283	1017.695	1192.01	4111.484	391.145	7931.62	215.438	192.493	147.848	2106.155	2176.781	548.359	160.931	3184.681	4668.224	364.681	335.965	340.063	13055.799	1622.617	316.487	8616.669	113	0.952	606.827	490.022
19521.832	20362.108	17456.897	22892.618	22079.641	26561.203	20212.447	26679.46	1062.126	790.526	358.241	3750.445	3123.15	8362.999	292.947	8801.78	202.554	164.933	296.052	1114.69	22500.602	463.203	181.664	3340.438	5058.767	288.885	488.209	278.396	3082.166	1466.03	274.969	7150.642	234	0.894	738.714	493.752
13556.719	13973.812	12937.067	17346.3	14942.482	21361.42	14460.401	20318.716	898.652	492.152	338.972	4366.772	3029.611	14756.217	418.027	9883.585	224.124	195.305	203.542	1431.727	14831.704	534.398	145.346	2606.239	3994.473	490.751	287.015	275.872	1096.752	2696.82	238.029	5900.85	138	0.954	793.239	491.435
14594.581	16000.405	12547.544	16970.232	17515.699	20849.5	15036.146	19397.55	1229.337	465.669	391.278	5019.509	2309.1	11620.632	420.668	8008.569	237.676	194.971	345.745	1323.583	12413.713	494.64	139.496	3304.029	4909.433	351.082	302.606	286.91	3921.492	2349.834	247.393	7311.43	133	0.909	816.282	489.726
10828.781	11408.835	10998.797	13305.204	11328.792	17799.217	11111.739	16887.721	778.339	380.82	338.506	1411.898	2623.501	7594.931	303.301	9763.25	163.553	152.213	139.275	714.572	18816.714	439.782	119.423	3295.033	3938.266	292.925	287.39	282.066	462.614	1367.025	310.168	6612.377	156	0.862	1061.994	492.66
9684.298	10099.013	9164.72	12190.264	8937.275	15485.137	8868.155	13920.522	1105.231	399.006	360.842	397.612	279.59	1359.422	235.76	10445.836	174.591	162.727	201.626	1504.043	358.361	572.027	124.35	2898.438	3689.366	269.8	269.701	272.513	6584.47	650.425	321.556	6113.675	117	0.973	1367.115	490.628
15633.34	16955.871	12992.235	18515.66	16397.408	22254.581	12902.907	18146.575	1014.933	1952.036	398.062	5717.576	5431.023	16354.485	606.795	9449.367	219.727	200.697	149.491	1212.076	15507.255	612.713	127.646	2907.46	7105.254	492.52	431.833	317.429	766.913	4150.248	290.396	6043.522	165	0.921	490.621	493.421
12663.669	14442.775	12722.822	15446.482	14893.174	18662.12	11676.547	15922.589	800.855	1211.125	320.209	1664.73	1530.246	16877.773	294.199	9473.157	167.716	168.225	136.695	1073.269	14356.821	448.508	130.609	2468.2	4431.993	355.405	280.63	264.724	181.939	1209.493	338.982	5249.395	133	0.973	1047.763	491.47
10774.812	12073.601	11206.075	13399.513	12611.165	17632.03	10774.106	15715.899	621.435	385.356	299.551	1393.844	2336.462	8601.892	303.505	10550.181	141.489	147.119	136.064	591.619	13751.039	435.141	122.743	2627.751	4086.658	284.882	300.096	294.102	152.227	1706.883	316.78	5502.107	126	0.976	1089.476	491.389
15625.525	17174.292	13750.56	19211.346	18463.573	23983.226	15743.034	21933.273	1302.504	2562.721	369.436	4845.261	3205.548	11639.198	398.779	9144.361	170.48	196.732	160.021	1018.245	13654.554	509.76	155.641	2863.221	4781.196	462.591	344.47	306.031	116.258	2947.611	293.505	6373.639	129	0.959	667.547	493.019
17378.004	19630.198	14306.584	19366.747	21209.961	24311.083	16736.442	21942.57	1034.364	561.842	339.117	2640.321	3676.664	9894.676	608.104	10112.307	245.832	244.089	200.975	1596.334	8234.035	631.693	161.315	2594.413	6978.792	594.992	282.6	276.568	500.532	3113.682	234.6	6028.452	98	0.98	786.469	491.969
10958.592	11364.277	9242.493	12200.049	11407.586	15220.79	7501.381	9857.012	820.058	287.257	239.998	481.509	523.178	4018.016	196.046	5740.463	256.554	184.53	195.382	2516.927	627.529	946.169	191.959	986.105	6693.352	240.577	285.378	305.965	12027.245	892.477	302.359	2997.789	147	0.812	911.588	494.486
22643.197	23438.011	20509.438	27329.675	19090.807	29865.496	17796.146	23339.099	1146.008	473.954	391.682	376.628	428.514	1344.714	242.08	11168.018	234.867	231.284	237.248	2259.876	296.175	629.228	149.837	2552.59	14449.518	298.693	296.955	304.523	7387.017	837.361	308.649	5603.994	152	0.892	1393.164	493.711
26528.7	28154.292	21872.455	30646.427	24388.492	33604.241	19088.938	27846.784	1348.034	1240.372	530.06	736.011	686.619	2681.684	424.598	10209.865	307.635	281.14	451.774	2883.389	1784.012	780.4	276.092	3095.534	10889.18	350.012	378.864	281.173	6750.664	976.987	350.095	6475.976	114	0.96	380.947	491.763
12597.349	13318.634	11157.133	15572.033	13424.053	19374.578	13028.648	20050.617	903.319	629.412	409.053	5065.652	3263.227	17587.16	469.695	8181.375	196.884	187.143	144.341	1168.213	15567.444	468.751	143.228	3654.379	3017.608	436.591	377.751	336.95	109.325	2324.606	290.794	7991.607	110	0.955	632.709	493
13582.854	13939.995	12376.65	16168.303	14557.797	19560.034	13105.754	18742.256	740.994	1369.605	290.257	4100.448	2510.509	6232.238	355.945	7934.698	240.394	247.471	179.756	555.647	28193.202	703.488	135.873	2646.543	6666.948	263.39	280.931	296.828	98.617	1832.206	260.871	5307.94	125	0.98	859.916	493.66
13714.491	13199.569	14381.997	17390.08	13467.036	26254.255	15937.775	22045.983	1647.151	435.613	313.906	3113.142	2671.18	22287.882	274.485	9598.755	166.978	217.072	175.955	739.647	15619.594	547.714	172.143	2164.331	5756.864	314.594	517.031	251.685	110.201	1545.993	350.907	4573.538	131	0.958	1003.225	492.683
13323.388	14290.021	12867.007	16129.773	13515.306	20592.799	12439.986	18405.339	895.721	974.667	360.663	3879.631	3256.667	12000.512	300.516	10205.112	185.413	153.455	160.597	608.464	16283.967	680.022	124.361	2985.947	6104.143	334.348	248.719	257.515	467.934	2405.304	291.688	5834.19	164	0.962	1227.494	494.073
11700.92	11405.083	11400.973	14968.986	9392.518	19814.508	11246.433	17414.955	1078.426	431.234	399.1	366.774	363.229	1515.567	254.971	12382.777	180.861	179.558	220.004	7379.749	227.871	449.219	122.423	3245.946	4139.716	292.052	335.248	315.89	3546.022	747.48	301.319	7182.283	121	0.91	1410.426	493.426
22112.613	23502.386	17376.292	25382.413	20471.37	29109.544	16027.26	21323.636	1236.236	536.5	426.292	2005.429	875.616	2406.267	393.629	14297.997	252.589	291.655	585.751	3029.266	1267.992	1105.349	248.343	2736.752	10832.277	375.088	375.631	267.814	10464.862	801.057	309.765	5554.686	156	0.853	387.718	495.571
14507.17	15132.743	13384.34	16702.023	16485.308	20608.308	14413.778	17785.913	1496.445	779.609	693.797	559.446	590.447	2968.952	468.097	8622.779	409.558	292.211	290.188	2013.155	527.135	648.62	234.884	3163.427	4356.315	382.529	386.831	386.655	11983.547	2292.596	358.39	8343.706	210	0.854	596.714	497.286
14102.762	14778.944	12364.274	17455.071	14143.469	20699.258	12397.523	19048.504	1551.264	817.415	527.548	6047.575	5953.988	8499.233	747.373	9091.716	286.063	253.459	218.537	1084.45	24645.994	767.267	161.893	3727.643	4745.48	467.73	429.705	316.597	173.742	4553.588	307.533	6666.96	135	0.96	457.093	495.841
17995.779	18993.467	15506.374	20950.963	19291.55	26021.752	15831.4	21670.322	986.31	848.024	416.895	3967.48	2031.253	22327.158	542.283	11472.631	218.541	244.67	376.981	2052.618	9684.37	800.191	209.238	2577.665	6945.399	463.56	491.869	374.425	14835.084	1882.214	376.008	5657.543	144	0.889	548.257	495.715
16670.687	17856.511	15369.029	20720.179	19108.76	25304.944	16910.407	25388.036	1148.391	1173.656	394.672	3619.293	2869.33	19287.434	455.512	7733.985	232.766	193.303	176.198	1558.007	8236.33	410.298	181.48	3764.743	3999.443	309.854	437.688	275.759	1321.584	2604.046	255.136	8747.742	179	0.89	758.159	498.304
7138.005	8025.45	8325.109	8615.6	7814.845	13094.518	8062.493	11212.86	604.551	488.593	264.294	543.683	435.75	5644.003	218.73	5804.401	219.494	191.444	199.77	2250.911	599.601	521.46	183.082	1626.078	5259.62	242.597	305.595	319.338	4772.254	1016.135	398.177	4803.535	134	0.892	925.358	496.06
12135.55	12608.316	12072.471	15114.686	12585.932	17928.335	11292.604	14833.493	724.462	1517.256	326.096	3115.766	2191.409	7179.049	337.441	8402.44	174.33	177.466	188	753.302	18170.174	465.032	172.495	2486.162	6902.422	263.392	594.61	265.769	181.329	1634.203	400.022	5005.611	105	0.984	989.252	495.024
14242.493	15830.546	13958.463	17389.327	15954.144	19829.93	12901.287	17853.586	622.86	428.904	333.2	792.447	1455.584	4537.091	309.966	10249.753	165.088	130.844	127.301	550.241	26213.867	394.426	119.724	2848.012	4775.676	294.485	274.987	303.643	133.231	1333.211	308.257	5725.717	134	0.916	1080.612	496.291
14196.273	15259.559	14462.425	17953.749	15594.272	25293.734	15883.684	24767.653	834.436	1231.552	404.674	1527.234	2113.286	17893.546	371.137	9060.422	165.351	162.157	140.56	801.538	13229.886	507.974	121.005	3472.436	3531.942	437.884	302.727	294.686	143.777	1874.936	320.888	7445.597	127	0.995	1099.894	495.406
25742.952	27400.447	22672.752	31308.2	27840.367	35220.92	22504.431	31842.588	1298.617	1597.614	423.432	4357.166	4814.618	21755.135	633.856	10312.859	235.239	213.613	222.037	1489.169	19012.264	812.042	129.97	3246.242	8538.612	408.086	391.542	299.06	1161.207	3220.763	307.2	6998.957	196	0.913	447.944	499.464
13215.695	13173.986	12462.049	16811.506	13282.572	20143.767	12650.712	19803.598	770.274	400.558	390.45	359.214	286.323	2414.131	319.248	7768.379	205.543	148.228	179.284	1606.446	354.72	3807.449	180.102	2681.421	3215.875	352.452	343.602	369.804	5421.209	1079.431	400.27	8019.193	121	0.989	583.384	496.649
15174.689	13491.514	12377.117	13673.963	13494.477	16213.478	10036.424	12432.922	668.795	355.36	319.561	468.45	333.448	1555.58	206.203	5735.829	201.023	239.401	182.256	2051.625	430.364	538.017	157.492	1348.006	8622.754	247.478	284.11	197.716	17247.303	1078.605	329.089	3832.736	127	0.929	937.886	496.421
16270.847	17083.073	16001.023	20413.806	16771.545	26996.65	16446.381	23250.516	961.069	836.798	379.927	1473.081	2646.328	17083.732	352.354	10985.468	173.704	155.131	156.009	509.066	21910.959	713.297	137.979	3248.868	7016.493	277.301	283.589	263.48	245.944	1704.084	318.458	6351.97	230	0.868	1177.239	499.774
24028.275	26018.07	19361.069	30870.323	23792.608	35506.891	19095.554	26198.488	1310.628	568.596	412.897	882.378	1417.192	2375.44	363.289	10676.655	252.557	257.105	310.614	3165.009	2079.45	723.451	186.999	2637.206	8605.664	335.055	356.737	268.551	5549.441	1145.361	342.949	6197.421	122	0.929	370.549	498.426
17193.948	19502.942	14156.913	18750.605	20433.85	23897.882	15568.419	20245.67	879.626	465.285	419.762	554.161	393.706	4003.905	352.604	8148.669	238.497	183.931	148.762	1527.248	263.267	5339.921	191.811	3083.307	6359.787	347.921	348.019	381.834	8812.167	1205.597	421.202	8361.282	105	0.997	577.129	495.9
12120.954	12760.533	11221.21	14717.708	13390.562	18177.539	12756.442	19198.311	1250.835	1141.041	403.231	5553.916	2537.404	17544.564	511.781	7644.824	240.057	199.501	221.952	1311.482	15329.667	500.891	143.22	3449.611	3455.536	320.188	292.088	277.322	2441.095	2801.716	250.548	7648.109	126	0.896	808.429	498.238
11142.701	11419.562	11309.594	14171.554	11351.168	20763.814	12931.778	20000.868	844.556	367.4	384.051	931.709	3060.732	4741.755	437.821	10320.406	148.132	166.639	173.467	2072.117	9325.735	980.842	147.752	3720.23	2782.014	275.155	296.647	253.42	1569.998	1904.514	304.368	7337.874	136	0.93	1161.015	498.272
19457.478	21507.09	18486.473	24264.916	18791.977	24003.887	13786.48	21498.441	1377.499	601.559	506.618	384.292	524.35	2007.434	297.686	10314.593	233.387	222.025	194.422	1464.144	255.962	491.205	153.513	4522.445	8305.567	315.472	324.89	303.69	9678.708	839.695	291.828	8341.697	96	1	1428.479	496.448
10315.905	11604.225	9001.614	12103.283	12317.199	15135.495	10268.619	15144.26	1432.566	453.817	371.007	6679.343	4514.263	7998.28	516.525	8802.541	160.739	173.769	142.413	1366.208	17474.606	421.721	142.726	2982.72	3011.575	386.362	360.036	305.652	115.86	3826.057	292.252	6550.834	118	0.953	644.212	498.653
25729.945	26769.106	23652.748	31999.126	30270.566	38639.443	28041.52	35996.394	930.325	789.007	371.993	3076.614	1935.503	19572.428	441.366	7207.868	272.213	302.177	198.196	496.355	8580.674	702.164	153.408	3107.862	8924.256	351.389	279.49	289.386	2212.528	1619.159	262.422	7200.74	201	0.933	836.933	500.43
10151.026	10886.485	9244.408	12723.809	10120.758	15379.889	9207.228	13593.929	823.93	379.851	340.342	2525.317	1301.376	6283.786	399.859	9729.184	147.24	162.782	139.888	1427.194	11924.773	401.779	125.26	3492.132	4079.796	291.28	309.764	269.229	4169.789	1934.798	346.648	6970.871	101	0.977	1286.351	497.827
29636.569	30970.041	23563.88	35430.824	26870.377	38236.107	19552.208	25981.706	1151.416	1047.567	432.954	564.408	692.79	3744.523	337.417	11722.912	300.306	244.354	437.414	2496.01	1244.444	1932.721	174.7	2594.645	15674.497	340.07	378.645	260.574	7611.809	802.918	337.081	6291.479	121	0.87	363.525	500.938
24036.937	25047.179	21587.49	26471.444	25100.236	29458.298	23551.609	30313.068	1387.357	1838.572	441.519	4563.622	4985.954	4962.573	696.26	8747.146	241.956	191.209	162.404	1443.582	13633.497	580.516	136.899	3792.863	9920.269	408.938	466.002	330.812	178.07	4306.583	406.624	8079.024	189	0.952	471.426	500.077
19029.138	20100.731	16792.242	23219.531	20749.995	28650.92	18042.246	24485.465	1515.824	808.47	409.877	2835.012	2022.484	12209.676	507.284	11122.607	215.506	229.829	534.743	1869.13	9195.314	595.571	275.54	2666.609	7352.087	414.693	477.75	379.409	12498.272	1608.659	344.085	6095.78	125	0.929	554.572	500.188
12699.053	13480.857	11002.822	14895.917	13700.617	18168.329	12135.276	17539.162	905.13	1038.082	386.291	2370.497	2449.371	7252.052	469.227	9842.857	197.576	185.557	196.891	1970.91	14636.029	515.463	172.548	3228.677	4059.983	441.173	376.611	355.048	4820.632	1823.067	322.141	7040.954	148	0.959	614.162	498.405
13404.529	13618.411	13426.221	16048.928	12852.552	20415.768	12192.049	17629.259	1028.409	739.581	382.862	2300.414	2782.92	6432.101	316.117	10428.836	176.818	160.168	139.457	634.964	15523.609	1975.346	135.533	2744.601	6204.975	278.651	298.193	273.986	128.392	2244.752	301.629	5561.524	118	0.994	1143.72	499.525
12237.817	13143.038	13563.291	16433.235	13045.038	19271.105	12920.572	16634.185	1322.074	533.719	487.567	500.626	515.195	2292.891	317.468	12392.633	239.115	192.602	233.937	2246.749	953.614	452.843	134.474	4512.334	5165.546	282.537	317.453	275.082	15688.583	1011.41	353.304	10889.039	122	0.929	1349.934	499.91
18619.913	19745.881	16912.035	23344.34	16833.307	25161.287	14512.405	20323.759	1191.216	507.283	445.853	488.928	451.719	1447.947	272.442	11344.85	238.431	226.395	208.728	2281.521	268.682	654.733	158.295	3351.319	13916.434	333.173	318.011	301.506	7929.208	747.665	282.295	6778.132	138	0.944	1423.406	500.159
20283.89	21163.59	15807.349	23103.97	15848.078	23864.255	10995.069	14237.408	1420.665	683.227	536.212	663.26	558.249	1241.137	348.552	15818.488	347.984	282.422	369.647	3193.487	545.345	892.194	208.836	2566.352	10614.56	310.109	342.701	280.959	10393.179	1001.785	375.328	4237.961	104	0.944	347.5	500.087
19344.333	21952.885	15498.905	22030.95	20901.645	26511.502	15566.453	19292.407	1140.175	529.089	407.563	3028.082	4193.791	3775.754	450.373	12162.563	240.301	243.125	643.162	1992.825	9201.863	868.296	201.091	2617.598	8603.263	358.315	351.478	267.161	5772.059	2136.446	297.429	5717.074	140	0.883	425.35	501.857
12062.102	13257.331	10498.194	14412.205	13428.236	18477.737	12359.784	17526.647	1625.754	545.595	355.061	4169.923	4388.328	16350.256	414.24	9068.012	169.679	178.415	146.189	1341.252	8681.267	464.89	161.448	3058.577	3380.886	384.318	317.409	320.137	133.762	3497.287	302.785	7358.39	116	0.936	673	501.5
17494.35	19026.836	15591.573	20631.111	20662.061	26254.392	17536.662	23731.158	853.155	5164.907	340.807	1865.832	2222.805	31849.214	364.193	9997.849	235.082	231.176	202.684	1514.92	10571.811	577.316	177.546	2641.404	7987.441	297.643	654.255	285.108	14262.843	998.496	261.601	6018.873	104	0.974	747.173	500.5
14381.649	15765.595	12670.471	16751.194	16424.777	21178.927	14233.294	20536.88	951.923	391.672	366.829	1200.475	3130.81	3124.235	387.324	8144.129	226.37	204.457	204.851	2039.28	9579.072	462.759	191.589	3128.028	5001.18	301.846	324.047	279.014	3928.584	2704.068	256.118	7414.574	156	0.902	772.538	499.724
15912.435	18656.872	13022.785	16977.608	20779.752	22222.723	15212.284	20333.421	1135.084	675.048	383.684	5392.29	2367.787	21686.999	447.618	8230.148	244.129	216.148	172.385	1369.754	16288.92	322.971	142.457	3426.14	3943.606	349.241	322.954	261.379	134.389	2268.148	250.015	7618.57	108	0.967	800.37	500.444
25280.343	27964.384	21407.587	28126.884	31579.516	34507.994	24982.868	30905.122	1295.134	2218.779	411.056	3144.092	1833.916	31979.396	533.22	7737.95	273.066	253.559	162.149	987.599	11602.759	524.372	146.202	3682.924	7378.9	350.109	335.266	278.712	98.393	1951.158	264.922	8277.298	148	0.948	821.615	501.838
11202.459	11382.639	10787.382	13922.217	9975.73	15857.142	8937.853	12616.94	909.786	340.617	329.797	523.666	580.895	2142.755	277.616	11132.329	167.178	157.963	192.35	2473.546	1147.353	504.67	144.521	2718.561	5325.478	265.077	295.157	262.94	14151.856	773.589	338.524	5947.818	143	0.857	1307.906	502.017
19943.508	20681.956	17525.443	24437.858	20524.137	29447.597	17465.871	24680.912	1317.739	1744.5	410.985	3097.031	5967.882	18933.812	591.094	9449.041	219.791	243.202	150.843	1034.823	15914.657	662.607	131.108	3035.155	7401.75	528.481	423.552	347.794	101.77	3897.664	369.128	6402.489	146	0.911	508.027	501.753
19645.36	20846.05	17684.134	24376.486	22917.152	31267.778	21047.903	29798.888	1294.743	2377.049	470.909	6891.947	3685.163	19895.07	703.054	7961.039	220.804	246.027	148.488	1120.545	8243.186	461.54	159.487	4044.214	4367.271	375.961	400.375	350.909	109.195	3452.549	317.564	9909.215	233	0.883	630.616	504.886
11955.014	12914.611	10736.433	14622.799	13031.039	17694.868	11203.119	16326.066	1002.087	2136.459	331.287	4986.523	5705.957	22680.849	345.278	10143.478	186.497	171.035	171.516	904	20435.934	567.221	168.886	2609.911	4076.897	292.696	324.84	297.064	273.193	3500.772	279.432	5703.241	156	0.939	712.724	503.218
11074.964	11740.164	10149.628	13874.842	11835.085	16768.03	10711.87	16190.272	747.102	1198.003	335.281	3878.579	3468.225	20869.285	334.813	9846.796	183.257	160.926	174.953	1074.35	20871.272	589.515	168.81	2732.022	3429.429	305.697	330.433	281.239	228.986	2656.674	279.902	6033.234	162	0.917	725.512	503.772
26268.215	28104.493	23344.411	31141.112	32057.615	37575.029	27423.184	35505.088	1150.877	1410.308	386.526	2553.525	1888.013	27419.034	504.429	7318.568	281.671	298.998	156.692	774.848	6929.9	590.031	147.013	3365.224	9333.349	342.337	309.964	288.004	91.72	1749.374	284.51	7642.075	132	0.965	828.076	502.038
18024.735	19703.516	17973.276	23535.881	20989.286	29504.737	18481.64	24356.531	865.808	922.447	406.763	1169.61	2030.094	20108.119	376.174	8466.267	165.078	170.558	120.631	700.106	9083.707	486.948	132.438	3390.593	4383.98	392.804	285.752	285.939	129.361	1837.336	325.557	7326.613	116	0.977	1104.543	501.483
16946.72	18613.855	15096.435	21164.11	15990.658	23548.498	13664.913	20974.944	1373.752	565.803	540.652	413.275	673.143	2069.036	279.08	11103.258	227.673	228.411	166.463	1635.251	355.656	565.496	149.914	3962.253	7173.097	332.051	345.812	314.232	7047.009	840.775	281.581	8118.681	251	0.678	1444.253	501.735
21442.762	23451.626	18601.397	25923.716	25867.846	32758.05	22046	28482.07	1002.6	4104.034	381.801	2796.536	2349.172	28411.859	402.324	8666.455	248.246	206.111	224.813	1663.606	8433.297	458.715	198.795	3261.563	6835.168	304.151	630.986	274.791	9641.635	1523.046	259.832	7551.207	106	0.993	752.472	502.075
14857.463	17513.722	15114.23	18629.417	17998.487	20868.555	12515.38	16952.643	788.034	3394.502	350.541	3505.626	2139.276	19712.4	315.262	8347.37	176.494	233.326	167.028	2034.853	17231.926	573.652	166.276	2609.799	6550.733	310.333	839.883	272.341	619.603	1837.8	368.582	5398.453	117	0.973	1014.526	502.269
15524.222	17457.051	16127.2	19881.599	18731.247	24060.587	16405.905	23045.671	951.556	380.564	375.554	1229.51	1667.039	7482.662	322.777	9126.111	176.83	155.314	137.466	858.063	27339.965	523.133	132.939	3447.453	4829.026	270.416	287.856	283.286	143.152	864.252	311.478	7076.182	153	0.98	1059.788	502.788
16463.735	17055.244	15411.034	20962.868	18015.927	25690.708	16806.214	25450.371	991.569	463.439	440.139	2294.252	4516.66	5378.305	699.874	10486.201	227.333	186.206	204.262	1718.567	4697.918	728.684	185.172	3343.658	4499.514	438.048	352.766	403.953	2537.474	3068.233	355.8	7386.427	175	0.934	571.563	504.889
14841.246	15968.885	13183.198	17440.216	16882.367	21660.885	14742.008	20792.447	2269.376	1650.586	404.384	6874.881	3600.466	20204.298	532.767	8959.127	197.973	180.416	152.578	1754.121	10824.681	521	154.107	3172.733	6632.473	409.05	374.78	335.471	117.796	3430.3	294.131	7415.544	173	0.923	652.396	504.263
14693.427	16763.073	15667.6	19178.413	17482.821	24280.14	15065.422	19819.921	780.388	328.037	344.428	749.881	466.725	2748.194	228.654	5863.69	192.512	198.091	151.375	1705.215	355.668	384.925	171.279	2267.332	4955.301	275.073	302.517	261.004	15252.856	1368.083	393.254	6562.42	127	0.955	964.146	502.925
12553.051	13782.404	12102.059	16463.288	13097.954	17769.137	10519.902	15300.771	1030.804	392.832	348.524	440.227	399.355	1934.805	248.955	11979.224	175.382	187.564	166.359	1841.226	577.238	485.187	131.172	2787.842	2582.904	289.042	272.876	267.884	11316.196	574.614	325.232	6521.682	108	1	1330.5	503
13906.552	15608.094	15365.606	17142.678	16667.337	20604.656	14688.765	18482.006	1864.731	928.058	605.739	480.802	528.314	1734.956	300.732	10644.942	345.613	235.88	303.505	1883.642	683.675	554.688	131.971	4152.864	6877.397	291.321	313.921	265.834	18054.992	880.354	292.441	9393.757	149	0.897	1360.836	503.279
17496.492	20006.632	14934.673	21895.458	16696.373	22596.779	12386.083	17811.733	1043.962	516.191	493.835	402.389	605.048	2096.783	246.95	9147.022	219.562	207.188	178.704	2593.119	404.724	505.408	147.984	2980.683	8268.956	341.285	331.046	320.378	4267.553	1820.813	273.951	7163.082	134	0.916	1459.216	504.142
16766.137	16526.835	14091.618	19570.245	11899.783	21404.094	11110.631	16685.083	1011.913	540.494	473.578	1038.53	2628.46	1684.035	364.387	12919.388	261.198	177.428	291.918	2759.435	7653.431	654.115	142.028	3022.249	14466.896	315.023	310.839	313.765	6617.934	2834.968	269.807	4749.257	96	1	1470.521	502.229
11948.955	12838.391	10198.377	14535.256	13444.873	18577.266	12069.824	16250.729	680.056	385.274	362.592	853.986	448.016	2591.533	359.589	8010.473	190.028	143.162	165.808	1462.827	391.246	358.801	166.865	2236.462	3066.771	359.132	337.4	389.547	5468.85	1147.799	408.018	6661.657	126	0.921	584.183	504.968
12516.497	12802.845	12513.11	15653.106	13078.566	21346.68	13514.552	18833.277	793.673	979.227	309.455	3456.644	2516.784	11688.39	296.962	8232.119	178.875	184.214	177.46	710.059	19481.145	524.272	157.766	2415.776	5655.212	379.605	435.615	251.774	199.741	1924.127	390.962	4926.157	197	0.833	1002.358	504.129
12034.526	12835.694	10852.963	16422.777	10321.339	19798.362	10406.471	19289.8	1243.439	549.348	520.435	1351.673	7901.748	2468.557	531.678	11743.844	235.857	223.52	190.899	2384.769	10501.477	899.976	154.235	5164.625	3779.809	303.065	322.749	308.589	309.278	5012.848	316.808	8535.159	99	1	1496.359	503.641
20149.505	21864.452	16470.227	24416.201	21525.931	29295.823	16576.126	22496.615	1093.89	1208.561	402.194	3796.235	4401.255	26274.983	557.467	10114.673	238.997	218.785	221.933	1427.84	16886.145	740.74	122.739	3009.99	7753.287	477.306	420.863	279.406	599.283	2825.047	318.105	6281.279	137	0.963	435.325	506.456
23750.912	25563.243	20393.578	28432.68	26148.577	34990.01	20815.851	28497.387	1306.564	2005.199	417.165	3485.836	5091.912	22188.957	610.363	9200.921	214.211	244.461	151.249	925.789	12962.085	558.443	133.631	3212.493	7823.885	535.444	416.909	343.366	97.293	3740.994	347.895	7057.527	152	0.915	501.914	505.605
15794.239	16904.877	14285.431	19959.125	18454.789	25951.521	17790.942	23250.453	1079.922	485.504	386.186	4695.422	2640.408	21838.864	507.746	7847.272	222.091	199.166	165.485	1307.681	16054.181	326.135	143.324	3417.966	2716.567	318	294.514	251.791	182.96	2496.076	252.916	7714.231	126	0.948	804.127	506.175
15093.751	15793.741	12649.13	17249.735	17034.1	21177.733	13726.86	16882.078	669.756	2266.071	244.389	2320.578	1348.422	6970.099	272.237	9173.182	238.693	281.481	178.188	375.275	13658.414	686.117	144.92	1887.45	8777.357	243.749	291.027	305.295	97.969	931.11	312.444	3759.825	121	0.91	862.731	505.847
18217.022	18942.356	18801.612	23595.135	20397.265	30546.739	20011.909	26355.561	984.523	1501.212	372.65	2368.205	2145.271	20062.995	360.541	8215.589	165.815	176.98	131.986	793.352	13646.158	578.124	145.444	2983.889	5392.739	313.194	270.963	269.443	118.41	1700.362	344.372	6484.296	224	0.873	1040.728	509.527
16257.472	17457.2	14571.958	20158.473	18760.073	25692.181	17192.214	24932.302	887.786	414.436	380.404	1692.333	1814.66	4017.812	396.27	6755.015	214.141	168.599	159.87	1477.424	2173.512	233.935	171.4	3709.868	3922.677	300.486	307.164	278.883	2295.899	2174.037	256.027	9267.99	160	0.884	763.894	507.131
8994.967	9304.926	9144.941	11388.246	9457.065	15702.557	10185.987	16163.901	1077.311	408.591	400.856	1073.282	2264.948	12864.58	369.978	8314.215	167.229	156.015	131.998	765.918	19573.053	405.304	124.624	3831.301	2095.756	283.723	286.646	304.346	139.037	2023.964	312.319	8100.908	109	0.989	1087.61	505.775
13237.681	14937.001	13640.444	16807.567	15486.873	21763.894	13648.382	19909.586	821.343	404.071	399.756	1216	2017.496	8786.799	335.097	8744.112	166.439	174.879	140.158	791.891	12726.977	489.84	128.912	3267.065	4285.099	289.403	304.18	309.839	1545.743	1540.052	318.038	6711.796	138	0.908	1098.471	507.92
12323.043	13278.431	11806.871	15616.978	13400.703	20301.708	12485.705	18962.068	946.408	418.884	402.638	1776.326	2814.106	7854.941	333.815	8712.685	163.01	144.36	139.587	791.187	13019.487	760.643	135.83	3528.536	3637.268	270.323	311.733	282.748	135.539	1828.716	295.164	7101.153	162	0.927	1150.951	506.741
11060.003	11840.196	10840.892	13761.268	11100.529	19906.858	11926.772	18646.147	993.015	374.384	392.579	3014.617	3851.706	6811.084	337.323	9758.081	185.218	170.409	160.541	741.084	16611.716	596.306	127.047	3334.386	3940.646	293.024	272.266	277.1	789.003	2021.732	305.601	6467.888	122	0.985	1211.025	506.238
20805.529	23528.086	17136.341	24232.112	22006.239	29214.492	16177.007	23805.373	1169.703	545.029	402.573	1420.827	2316.376	3248.764	435.53	12730.165	241.453	247.773	625.056	2220.546	5089.364	781.515	205.814	2912.945	9419.972	547.184	403.73	265.065	7903.343	1765.245	322.189	5540.355	126	0.937	395.357	508.071
19957.788	20803.348	17787.971	25902.077	20940.128	31353.32	18890.263	27627.659	1103.176	1246.028	429.861	4100.536	5674.795	18233.447	618.574	9580.433	215.423	188.909	183.848	1196.344	15429.907	4689.388	129.479	3344.37	6298.012	363.584	353.762	304.567	196.739	2997.661	298.812	7374.87	210	0.924	457.519	507.471
16066.649	16667.722	14134.334	18728.376	16279.846	22245.031	13168.251	18461.728	886.484	2764.012	403.212	4959.24	5875.986	16714.253	552.113	10549.025	226.365	220.755	157.805	1062.581	28771.079	742.832	139.924	2708.93	8330.684	406.088	421.946	376.373	225.369	3743.838	353.002	5618.163	124	0.96	527.452	507.766
22856.106	24020.429	20086.343	28377.241	25623.241	35247.746	22926.76	30725.918	1407.289	976.854	486.16	3037.261	4023.723	23370.44	679.947	8423.891	246.015	213.278	165.105	1469.231	10749.086	536.746	175.727	3568.026	5621.207	474.755	398.009	420.481	155.193	2969.95	359.286	8463.914	276	0.827	563.076	511.442
10078.575	10033.918	9535.386	12790.111	10001.162	15628.999	10214.301	14323.151	675.275	281.876	298.11	993.004	2869.229	2133.123	354.802	10933.939	189.691	155.607	226.33	1681.733	8477.832	556.414	137.379	2079.932	4249.508	396.064	264.329	259.342	190.254	1576.349	239.173	4063.94	112	0.985	788.5	507
7888.258	8436.451	8231.658	10092.694	8805.748	13509.247	8429.48	11833.446	794.099	285.741	294.138	927.471	618.185	3403.574	230.182	7505.133	168.508	172.265	180.188	1383.167	713.658	347.427	154.239	1973.671	2956.046	237.703	312.267	265.948	14508.91	1144.569	403.18	5473.494	183	0.79	981.314	507.626
16519.371	19895.641	16460.95	20773.789	21640.413	22948.739	14729.007	19783.17	741.279	1004.23	374.163	2113.481	1833.857	10073.623	343.542	8433.807	167.342	183.183	128.982	989.555	10887.038	467.946	137.483	3050.537	5398.853	305.274	291.528	276.931	111.198	1403.233	328.307	6478.526	149	0.93	1050.97	508.386
20854.331	23345.712	21343	27096.246	24303.856	33441.652	21423.967	29432.493	890.236	727.231	431.651	1272.719	1724.018	15610.663	361.324	8643.95	175.673	168.254	143.977	620.583	11719.302	691.409	128.513	3656.506	5914.237	286.14	290.392	292.729	489.751	1266.446	305.673	7631.941	209	0.857	1121.739	510.007
16872.5	17392.608	14635.778	21241.15	16854.281	26066.444	15584.4	21925.196	933.312	605.099	385.567	5255.01	5218.11	12637.502	665.888	8987.701	198.843	221.359	270.22	1254.561	17288.851	739.798	128.851	2939.4	6772.853	474.022	435.867	318.141	1319.961	3875.971	491.496	6178.333	149	0.906	474.185	508.487
11908.815	12961.097	10333.145	13713.742	14058.579	17380.521	11634.88	15372.422	1668.536	776.005	520.897	500.217	629.012	2858.448	445.889	8769.568	356.746	331.528	244.244	2487.559	500.07	2353.089	250.352	2694.188	4012.533	422.672	417.997	408.46	11319.938	1302.699	354.709	7208.099	163	0.858	594.224	510.764
10818.345	11523.35	9952.903	13520.048	12155.339	16989.83	11326.407	17224.303	1279.503	636.412	382.021	6800.623	3417.584	23040.324	481.846	8837.49	159.761	165.277	153.241	1412.518	18363.036	443.922	160.665	3212.803	3177.217	382.73	341.151	324.998	113.156	3160.991	297.083	7377.716	122	0.918	662.361	508.648
15352.355	16601.159	13162.517	18075.143	17027.352	22553.009	14316.962	19099.061	885.785	611.569	327.416	3712.782	4189.879	8490.64	310.597	9325.012	205.886	162.886	158.164	928.668	16608.035	649.076	170.138	2496.71	6125.777	299.095	352.463	291.725	145.784	3043.658	291.227	5576.351	262	0.731	720.092	516.24
17557.979	19198.094	14400.934	20823.043	14334.439	20181.568	10595.504	15844.35	1096.756	537.745	476.906	1171.846	5606.73	1794.215	384.015	11996.773	271.037	208.851	214.112	2313.455	9659.385	658.605	142.828	3579.15	17771.416	314.671	297.974	320.841	3501.683	3155.29	256.007	5710.664	106	0.993	1477	507.009
23243.307	24152.138	18554.373	26637.232	21820.219	30882.27	16808.761	22252.836	1033.041	444.184	364.707	1233.654	1814.598	2819.325	391.662	13135.072	245.122	250.59	770.022	1906.741	2565.158	779.602	183.375	2323.633	13597.335	540.618	494.672	266.137	9391.77	1242.827	299.576	4828.914	174	0.865	405.161	509.506
15222.277	16185.105	13003.513	17939.565	16409.767	22101.768	13576.968	18439.705	1133.947	599.942	418.614	4282.792	4792.982	21637.425	608.043	10788.043	211.818	219.077	176.244	1343.247	12895.278	648.255	154.464	2686.892	5667.018	531.569	408.929	387.014	180.089	3452.945	383.634	6030.154	114	0.99	544.833	509.105
14206.109	15486.228	14253.885	18074.79	16266.194	21973.064	13650.714	18576.059	786.709	1728.637	374.207	3810.715	2757.229	24535.282	393.162	7764.575	169.678	203.511	157.254	1225.734	16783.995	498.507	159.881	3006.943	4610.539	281.093	576.698	269.319	165.189	2333.109	365.75	6243.955	145	0.991	1019.431	509.638
15030.148	15869.545	15280.471	19328.897	17411.855	25906.802	17206.387	23542.917	835.043	369.698	397.693	855.037	1431.86	7399.56	340.519	8969.441	192.509	147.672	132.496	1011.35	29518.8	609.191	128.336	3202.055	5954.982	285.938	279.154	302.149	116.659	551.095	304.983	7201.747	166	0.95	1070.12	510.892
13558.751	14316.493	13030.673	16951.549	13703.049	22649.352	13651.168	20409.877	1189.23	534.566	419.67	1115.725	1639.502	8292.391	328.899	9307.926	205.879	200.008	166.207	757.636	23484.238	544.967	132.541	4282.569	5319.648	288.558	245.591	264.75	892.988	1358.246	309.336	7920.028	120	0.941	1197.383	509.158
17477.848	19207.921	17413.207	21925.495	17740.855	24784.468	13630.866	19561.975	1235.997	706.859	381.264	2365.51	2582.47	7295.576	425.342	10612.28	212.007	226.359	179.361	1312.605	22994.4	589.915	127.153	3255.386	9874.383	384.044	345.889	286.88	459.985	2259.516	310.327	5797.854	112	0.943	1294.545	508.429
22929.309	25431.497	18577.287	26294.335	25907.315	32554.571	19035.276	24331.907	995.867	2116.149	419.791	3707.264	3683.395	40408.776	649.128	10183.144	226.244	276.85	141.238	756.02	7135.661	748.445	124.888	2980.989	9019.148	713.973	468.595	327.398	100.638	2786.415	314.808	6605.992	106	0.993	492.5	510
13780.753	15330.831	12369.425	15548.6	17179.829	18659.84	14660.59	19068.919	1206.868	568.951	589.373	1037.565	1316.077	3313.267	491.718	8980.351	300.72	206.718	316.877	2052.342	9027.229	4811.195	220.837	3582.149	4790.687	383.84	410.233	386.6	6262.454	1664.981	367.63	8957.346	119	0.961	604.332	510.828
12576.116	13668.213	11213.501	15447.11	14566.878	19539.691	13126.821	18985.662	1009.297	710.399	372.609	3723.047	4096.111	17238.446	458.124	8428.509	177.205	171.052	164.749	1321.909	7713.232	491.149	167.473	3244.025	3596.774	352.603	336.11	317.192	131.879	3629.755	286.988	7865.595	125	0.889	674.02	511.74
18728.082	19569.127	17048.249	22998.358	21671.318	28017.765	20542.724	27936.336	960.815	846.949	378.007	2741.234	2006.711	20443.784	507.395	7159.73	251.663	234.05	152.478	745.595	13336.178	499.885	149.913	3457.982	5412.652	318.037	276.101	272.955	120.402	1978.708	255.67	7530.751	108	0.998	831.148	509.852
12147.206	12252.99	11142.295	15018.674	12600.462	18303.66	12798.985	17522.254	767.547	411.443	314.973	3795.467	4189.949	17595.412	388.779	7999.893	226.771	224.05	181.974	686.27	20976.462	521.333	149.142	2639.018	3652.269	403.273	284.755	287.806	634.704	2735.169	308.81	5610.287	101	0.977	845.351	510.163
9925.722	9690.114	9714.628	13415.869	9930.201	15068.79	9183.134	11928.037	684.995	304.466	287.814	233.763	767.668	1897.09	198.344	4765.999	180.168	234.215	173.989	1672.337	1710.306	391.049	161.888	1611.895	4805.859	242.863	315.34	237.067	11768.737	1050.616	374.485	4894.449	122	0.945	935.533	510.738
10605.533	13129.835	10831.03	13447.075	13959.616	14827.819	9631.502	14850.65	937.395	721.336	358.23	4206.623	2457.578	10214.763	392.929	7797.602	136.368	171.57	147.607	726.244	17140.058	467.55	152.748	2974.414	1997.978	295.371	354.131	263.841	127.243	2768.274	337.059	6093.011	96	1	1029	510
12115.334	13834.517	11937.413	15735.902	14277.85	19954.833	12686.159	19557.779	662.636	347.199	390.262	594.205	736.98	4124.368	275.92	11430.325	165.269	133.683	163.6	525.351	46397.666	868.341	135.599	4080.503	3137.893	254.67	244.713	265.407	538.254	484.113	305.83	7389.534	148	0.891	1183.311	512.446
16621.58	17945.295	14875.959	20166.252	15247.228	21728.02	12542.449	18617.298	1352.178	535.117	449.185	448.191	748.067	1491.39	267.433	13236.864	220.568	225.664	204.34	2001.745	703.191	620.071	122.113	3302.563	6569.31	304.637	336.754	302.222	8207.376	794.487	311.058	6391.989	157	0.898	1409.889	512.341
17883.878	18918.673	14737.437	22698.655	12107.155	25891.513	11624.557	20624.985	1368.118	570.708	510.532	1517.831	6630.301	2378.727	568.454	12518.658	275.503	228.064	201.131	2276.403	9016.892	903.162	199.776	4327.786	6252.644	328.664	345.33	290.539	3129.191	3667.609	275.744	7458.92	112	0.943	1570.179	509.455
21861.039	23014.156	18795.96	27499.414	23978.994	33832.655	20046.484	27043.122	990.885	1134.875	416.639	4527.677	4792.783	32105.523	673.342	9645.179	208.157	220.296	130.626	819.045	11174.677	556.338	130.6	3225.395	5737.355	693.922	435.35	338.8	103.436	4037.067	327.378	7154.256	101	0.977	497.896	511.381
16346.436	17048.841	14114.365	19552.491	16659.875	23442.052	13596.416	18952.359	2413.079	2148.842	440.04	3662.096	6837.868	19155.798	590.358	10942.865	220.069	229.848	190.123	1125.489	21600.78	758.274	143.302	3021.322	7259.233	428.672	481.219	368.949	270.169	4568.635	399.005	6231.607	151	0.942	515.275	513.056
14179.398	15051.337	13187.153	17145.779	12552.837	19920.494	11506.026	17531.2	1037.715	608.814	494.417	437.228	462.691	2197.329	256.34	8581.635	212.21	184.356	187.55	2568.974	322.927	375.128	181.013	3390.675	7473.032	347.315	324.42	293.103	7783.514	949.168	311.574	7033.33	169	0.889	1433.18	512.464
17454.731	19848.98	14348.823	20403.241	19678.634	24777.751	14119.823	18829.882	1037.501	480.407	332.752	2653.334	2785.408	2004.531	393.549	12755.068	188.14	229.727	656.5	1970.645	5966.648	706.843	173.867	2240.703	7861.199	343.667	401.078	268.288	19480.284	1457.509	302.725	4697.767	128	0.947	416.906	513.695
18278.356	20261.435	15773.69	20384.776	22287.289	25959.35	17734.153	24590.816	1228.767	1817.096	440.363	3685.282	2366.276	19257.866	526.013	8264.874	227.915	218.719	151.884	1004.148	11132.831	608.699	164.281	3510.873	6044.57	472.232	408.458	381.142	126.743	1944.396	322.736	8093.127	115	0.928	619.552	513.465
26287.816	28942.936	23269.228	31737.885	32114.797	38647.274	27780.168	36009.645	1276.062	1690.6	427.906	2919.231	2132.249	24186.308	478.716	7709.345	224.101	236.383	151.278	1010.253	6315.285	485.887	177.348	3713.19	6829.162	374.049	357.087	331.664	471.772	2107.862	293.859	9698.36	389	0.694	682.808	523.305
17427.573	18278.794	16975.604	22545.846	17226.924	27519.149	16594.44	24514.596	1110.116	510.374	404.655	350.045	441.144	1744.132	274.941	10415.248	193.998	176.441	195.722	2659.117	551.833	576.588	129.077	3581.031	7328.753	281.919	329.638	289.982	16546.196	936.785	319.126	7981.794	167	0.87	1378.392	513.105
15760.305	17250.089	13566.164	18489.367	18181.858	23588.984	15869.674	21961.524	1449.563	1395.688	423.321	6436.254	3197.653	26139.114	529.611	8601.557	197.192	273.192	152.05	1580.242	10119.373	485.012	168.492	3178.285	4405.441	585.267	368.683	346.648	106.051	2812.837	311.975	7802.514	177	0.888	653.404	516.613
14173.005	15815.165	13478.781	17677.392	15442.071	21247.904	13182.269	20118.06	1006.255	385.461	424.294	1233.037	1724.162	4844.087	307.036	9723.601	178.584	164.087	193.037	614.332	13068.298	4973.616	145.596	3823.436	5176.457	268.62	356.379	271.071	5268.97	1071.646	304.86	7390.402	102	0.955	1160.471	511.647
9942.288	10679.34	9173.879	14047.119	8708.263	16716.036	8406.421	14413.844	2575.777	493.488	448.093	411.899	469.204	2364.821	286.677	9190.006	207.746	174.667	150.614	2460.388	335.699	335.849	156.172	3664.051	3004.719	305.104	304.294	294.02	5626.127	1412.576	296.455	9614.996	106	0.949	1532.104	513
26110.761	27196.276	21960.741	31926.918	24807.863	36308.71	19996.043	28803.715	1389.357	560.67	437.187	1358.841	2717.426	4781.633	462.659	12121.958	253.829	232.962	502.742	2031.007	2544.666	818.949	235.45	3001.048	10701.461	552.151	337.08	277.682	16926.347	2133.433	327.502	5869.782	101	0.977	391.045	514.064
16846.586	17301.1	13949.241	20232.469	16105.176	24509.297	13745.86	19415.062	1045.237	940.27	386.832	4863.819	5322.925	17637.524	537.157	9757.873	226.157	181.513	197.952	1254.901	23533.962	790.991	152.718	2940.233	5720.776	438.925	366.624	273.08	441.977	3489.31	318.612	5981.783	105	0.984	432.786	514.471
13947.33	13482.784	12393.034	17714.47	12805.372	21192.165	12513.169	17222.485	1902.602	2350.242	399.504	4977.364	5968.229	13405.763	540.632	10814.275	222.742	211.407	199.043	945.91	26798.947	867.403	133.075	2528.107	6731.812	425.465	428.043	386.162	141.847	3403.847	352.652	5308.845	109	0.976	529.986	513.95
14867.93	15099.034	14246.877	19531.651	16042.852	24581.235	16152.296	22688.142	842.328	349.928	328.548	480.996	399.168	2771.401	238.61	7105.059	199.038	174.112	175.652	2624.701	364.162	542.502	180.043	2645.242	5878.513	278.996	283.816	265.195	9964.724	1305.172	318.699	7532.385	188	0.771	768.011	517
18319.518	20194.755	9835.802	19924.68	21966.889	24853.145	16418.603	19613.199	873.946	543.972	216.984	2416.277	2268.914	14586.949	354.529	6433.85	262.529	243.08	153.541	1291.826	5683.186	537.464	143.499	2412.219	7090.252	373.773	296.683	310.603	897.586	1591.628	306.936	5137.794	122	0.968	887.828	515
18495.137	19990.227	17812.2	23336.942	19344.45	26540.545	15485.724	20063.753	852.689	862.426	401.904	3407.588	2442.588	15696.799	288.467	10510.203	190.276	292.135	158.466	1573.642	18276.527	617.768	122.773	2988.437	9698.809	312.628	423.655	275.624	124.898	2107.208	306.6	5817.283	100	0.981	1243	513
7609.575	7956.583	7444.526	9597.445	7018.58	12354.544	7105.481	11221.11	730.295	328.819	312.092	400.251	634.504	1646.526	242.59	10672.857	158.704	142.081	170.276	2651.042	2239.318	459.027	143.784	2562.227	3639.514	275.228	287.519	271.067	10148.186	814.883	328.068	5931.389	98	0.98	1321.929	513.561
22633.081	24979.03	17739.775	28229.132	15961.149	29158.463	13031.594	20953.929	1429.191	622.602	519.509	1382.304	7791.56	3603.969	520.764	12704.098	296.665	249.283	176.944	2412.374	10229.508	816.764	206.203	4207.905	8620.736	390.381	327.16	296.454	1692.077	3497.139	291.238	7142.392	151	0.855	1573.248	515.765
17491.64	18015.585	15334.971	22915.694	18267.103	28145.98	16650.27	22928.032	1194.754	1731.978	399.775	4817.893	5151.31	22116.018	623.401	9725.442	195.893	194.438	167.467	1129.165	17666.225	952.814	124.985	3129.582	5054.356	381.669	354.74	311.663	126.658	3454.684	292.463	6713.435	111	1	462.122	514.392
15354.448	16538.556	12290.423	18532.314	16100.83	22965.982	13567.199	17598.043	969.189	588.804	411.467	5001.685	4502.544	12464.318	641.636	9482.943	193.88	208.583	243.236	1273.316	14450.112	752.95	128.471	3083.077	6590.563	486.155	392.119	329.139	1551.704	3493.839	435.86	6509.133	100	0.967	473.82	515.36
14599.807	15360.211	14558.991	18536.413	14279.391	23477.73	13886.441	20226.841	1014.124	917.398	387.924	2864.375	2109.719	14456.311	346.232	9862.468	179.319	177.448	157.216	1425.276	9783.757	554.714	126.073	3400.427	6195.348	344.453	354.191	293.769	812.365	2555.401	310.638	6832.736	209	0.883	1263.663	518.27
16091.77	18266.16	15553.936	20365.787	17226.915	23840.025	14001.664	20768.511	1316.845	1473.49	480.646	3612.701	2369.977	25798.887	350.868	10689.015	187.901	232.358	140.792	1161.838	12386.143	659.701	124.827	3136.688	7169.297	327.817	449.271	306.472	227.536	2136.586	308.09	6063.714	135	0.865	1273.922	517.1
16209.366	18847.618	14041.724	19000.419	16965.889	19429.604	12751.7	19638.661	1120.622	571.631	478.819	392.889	531.466	1970.528	271.92	10533.923	211.538	207.393	196.113	1750.187	285.721	429.099	124.282	4065.053	6171.74	311.622	335.133	305.929	5759.482	1256.905	319.205	8512.076	108	0.98	1419.176	514.63
17569.597	19243.843	14783.041	20953.537	18215.501	23728.233	13599.68	20245.857	1088.659	560.581	369.914	4231.678	3993.453	3515.35	457.002	11993.279	218.286	216.326	404.871	1809.863	15597.421	921.484	165.247	2714.298	7971.267	388.584	395.847	259.451	6663.3	2296.539	302.986	5517.303	120	0.981	423.4	516.275
13085.926	13846.832	11776.864	15980.968	14852.53	19396.201	13302.486	19789.788	938.286	447.232	419.05	1328.152	2842.347	2764.325	519.223	10203.717	230.135	183.841	285.379	1863.416	3601.07	1001.64	184.532	2975.148	3959.688	397.823	382.377	419.539	4843.271	2054.199	373.611	6724.801	143	0.941	585.031	517.101
20156.898	22587.752	16743.234	22171.928	25338.635	27544.651	19642.635	26407.011	1100.618	1275.708	403.729	2055.664	3741.836	15752.891	605.46	7178.749	273.615	236.443	189.011	1589.642	6778.873	578.296	165.953	3597.205	6260.426	338.323	278.086	275.346	391.643	3416.069	272.606	8044.624	127	0.967	825.004	515.24
20790.175	21670.797	18995.605	24888.338	23210.58	29763.16	20795.278	29862.105	1019.44	540.644	398.914	2983.714	1898.851	25216.21	525.354	6713.446	259.201	242.451	158.515	729.161	11054.659	490.079	155.269	3565.976	5662.112	457.353	292.174	277.733	155.132	1705.582	278.064	7892.993	104	0.974	834.173	516.5
11946.439	12420.716	11794.002	14721.822	12494.687	18660.947	13272.989	20373.453	667.14	338.831	417.178	898.003	1591.908	6136.908	320.135	8999.209	159.277	151.956	161.586	495.782	24301.61	459.519	126.356	4025.899	3926.592	280.495	279.241	291.221	2286.024	713.432	287.094	7553.572	114	0.99	1109.175	516.14
14383.324	14708.878	12578.8	17386.268	14656.909	21138.917	13123.295	18778.815	1572.292	838.722	439.267	5166.667	7151.388	18596.436	661.225	10491.337	207.707	192.831	182.6	1732.165	15281.179	681.844	168.51	2980.068	4637.641	467.884	427.608	406.73	115.819	5249.522	388.358	6669.127	116	1	545.862	516.862
16424.373	18305.667	14280.997	19296.013	19871.368	23966.666	16281.755	22607.721	1381.258	2211.244	394.413	5028.927	3108.449	18052.367	526.122	9347.524	201.235	200.31	167.57	1411.038	13383.286	619.778	165.42	3050.432	5962.997	429.357	386.599	362.126	101.377	2651.685	324.714	7017.916	174	0.873	645.224	520.241
14957.034	17001.009	12261.277	16331.421	17802.505	20488.709	13482.237	18250.968	1075.748	480.257	335.073	3787.439	2826.069	14883.588	296.326	8831.93	219.815	183.018	178.443	1159.661	21845.777	511.49	169.648	3087.738	5665.138	409.237	394.741	288.159	495.807	1355.696	265.398	6643.75	139	0.925	741.881	519.032
15607.277	17942.897	12377.76	16211.872	19440.218	20339.67	14122.215	18607.41	1119.397	870.24	404.347	2356.583	3301.4	5727.204	443.516	8491.231	253.728	242.773	245.134	1998.536	3760.668	581.375	167.943	3419.634	6024.332	313.95	287.986	284.639	5007.6	2278.806	261.383	7893.496	98	0.98	816.847	516.959
14876.852	15475.428	13216.829	18797.794	12753.803	21613.615	11737.839	18036.004	954.929	498.003	472.946	520.581	623.604	1949.044	257.668	8687.022	215.79	174.538	167.863	1996.255	1121.058	377.489	148.639	3526.786	7864.509	301.831	312.793	306.137	6690.384	946.256	277.538	8217.992	147	0.804	1472.48	518.051
19442.406	21014.212	15414.314	22969.725	18911.861	26613.536	14191.953	19410.869	1409.526	625.846	412.81	1252.497	2082.426	4597.516	406.786	11848.442	257.561	225.791	497.23	2875.564	4111.958	1006.943	268.03	2821.441	10532.328	398.614	368.747	267.443	12402.021	1476.219	312.506	5705.453	141	0.904	374.379	519.55
19926.386	20711.47	18092.554	24672.208	22555.383	30878.941	21071.98	29248.399	1166.51	2533.587	461.352	5429.019	3266.439	23220.942	653.105	8832.998	216.775	217.054	138.281	1032.231	11337.03	593.351	158.237	3526.926	6413.02	435.081	409.339	387.312	104.971	3213.617	310.285	8341.927	158	0.927	622.728	520.576
19766.504	22220.829	16863.446	22336.356	24710.073	28025.687	19148.018	26231.029	1014.507	2842.842	440.919	5633.821	3223.346	21657.033	621.368	8646.803	217.041	221.503	154.286	797.306	12415.3	596.173	169.592	3761.198	6741.873	383.849	415.788	379.379	91.819	2761.348	307.079	8418.623	132	0.954	638.061	519.598
11625.447	11669.75	11089.934	15435.575	11844.21	19112.488	12509.058	19017.455	932.787	302.704	294.018	3183.987	4611.613	5060.644	262.044	9580.644	145.689	131.679	198.672	685.047	32776.774	418.322	172.055	2429.5	2979.256	319.931	314.056	313.859	224.204	2281.283	285.374	5298.212	130	0.924	698.838	519.823
17411.346	18279.895	15690.617	21001.052	19623.041	25628.833	17623.917	24477.899	904.389	430.191	336.204	3240.822	2118.331	25449.342	445.745	7264.946	241.7	231.181	177.664	750.602	13034.627	547.209	152.646	2940.867	5399.724	897.017	282.814	275.424	396.637	1790.625	323.871	6447.5	173	0.923	840.327	520.997
12468.196	12518.498	12806.18	15967.792	13259.445	20952.965	13601.886	19038.236	693.131	437.7	375.992	1643.558	1871.918	13550.839	402.312	8255.527	151.666	175.043	133.228	1188.89	14853.367	579.156	138.403	2693.065	4551.266	302.413	295.564	277.889	245.454	1253.048	319.071	5698.267	154	0.927	1053.039	520.247
15905.515	18033.251	16344.619	20377.464	19558.636	24637.443	16133.686	22428.744	957.654	721.21	409.56	1381.367	1738.216	14818.649	438.41	8184.636	180.265	174.199	129.675	1175.222	13048.248	575.195	133.575	3346.952	5571.522	319.434	288.908	283.791	218.369	1174.568	309.262	7231.922	261	0.811	1063.109	522.021
17154.308	18265.513	16715.439	22584.162	19141.224	31046.629	20437.909	27516.798	817.631	611.826	460.387	1185.514	1155.919	13994.909	381.797	7672.872	171.172	152.633	151.612	672.02	13628.296	565.776	138.055	4139.322	4545.273	291.11	267.855	289.531	145.21	743.656	311.404	8668.75	104	1	1120.635	517.846
18646.406	20180.332	17834.802	23467.819	18408.549	25566.338	17060.842	22624.825	1434.866	1531.457	439.736	445.328	545.442	8000.289	303.748	10844.199	228.089	211.694	173.391	1611.58	497.353	509.21	129.58	4038.466	8497.121	293.846	314.082	279.939	8653.293	952.29	344.384	9741.448	203	0.833	1358.677	522.603
11705.496	13541.197	11906.623	15013.354	13648.668	21411.449	13285.105	22616.433	789.041	468.05	445.842	1509.193	1762.523	11213.102	376.916	8649.045	168.081	146.231	141.032	906.51	20115.954	868.919	131.382	4587.97	3680.571	252.822	290.635	277.014	160.887	1467.643	302.766	8365.531	101	0.99	1151.777	519.054
20696.009	23034.328	16925.328	25278.489	21294.234	28701.734	15674.978	22353.51	1662.375	1764.02	570.112	666.907	802.515	3613.167	406.998	11565.118	322.218	275.714	324.389	2957.171	623.426	865.055	209.937	3603.311	8012.204	354.672	397.697	273.15	11971.687	915.319	317.845	7143.415	139	0.925	364.45	521.097
15091.35	16863.813	12414.81	17773.586	16700.261	21964.037	12881.449	18525.099	1042.505	1304.734	384.038	5010.591	5053.896	15110.349	561.943	9742.853	188.553	207.707	237.53	1152.437	16786.633	742.293	144.627	2988.261	7129.824	365.451	400.303	309.243	2806.115	3822.772	292.82	6231.849	180	0.886	455.222	521.928
17269.473	19678.855	14206.382	19088.695	19815.704	23811.998	14031.368	18859.696	1223.5	1800.432	417.973	5113.864	4331.001	19471.959	657.464	9573.93	198.791	214.66	159.649	1036.463	11106.424	734.624	129.957	3005.125	6994.49	569.071	437.434	354.478	110.713	3641.492	376.796	6652.449	100	1	481.62	519.38
17196.234	18307.558	14504.115	20739.068	18276.708	25839.834	15356.822	21329.181	2152.287	1536.865	429.133	4515.877	4873.546	14099.257	649.727	9588.159	191.793	175.403	155.68	1016.939	13128.198	727.947	137.526	3056.896	5926.378	584.621	470.184	362.679	110.934	3488.059	373.273	6698.143	153	0.955	488.265	521.265
17936.194	18400.03	11501.086	21968.502	19330.883	26098.862	18886.693	25500.024	1042.873	388.171	269.395	969.263	4110.019	2351.316	320.138	4888.255	293.481	240.77	201.865	1617.602	3317.593	310.324	143.722	2365.243	4819.802	272.206	311.124	350.539	3920.125	4100.482	248.016	5474.501	116	0.965	902.957	519.534
13469.233	14990.094	13449.8	17192.501	14881.421	22530.754	14676.303	22570.568	793.62	386.03	434.66	815.777	889.838	5773.255	303.968	10488.4	169.694	150.666	190.197	862.217	10819.392	1690.402	146.568	4160.685	4519.705	264.848	276.105	268.741	1222.038	548.487	309.367	8152.387	204	0.881	1171.588	522.721
11659.098	11885.241	9905.928	15521.043	9011.632	19145.394	10148.492	16175.032	2231.654	468.097	431.075	420.83	485.847	2357.338	307.702	9450.379	203.435	175.161	155.891	2888.84	365.811	378.285	157.936	3814.945	3665.781	300.47	277.163	297.637	5718.664	1400.987	322.185	9715.15	138	0.852	1536.594	520.92
20384.601	23130.079	15551.053	22134.541	20936.488	25663.148	13759.819	17252.071	1257.251	1599.25	442.026	596.819	613.878	2873.872	334.973	11356.901	275.603	253.495	406.875	2777.307	527.916	861.404	217.771	2267.589	9811.891	325.114	371.053	285.933	16838.308	759.8	373.611	4893.451	146	0.879	356.205	522.582
10910.118	11945.45	11100.752	14245.817	12208.266	19883.228	12649.34	19624.784	821.904	388.577	454.038	1067.557	1037.645	7610.435	377.929	8058.808	159.652	146.341	133.345	1196.396	21201.111	903.567	131.31	3968.26	3230.711	266.444	278.222	296.73	641.981	948.674	294.937	8175.332	165	0.911	1142.803	522.742
16557.814	17256.311	14418.732	20030.637	15190.314	21468.58	13074.891	17955.147	1040.218	537.851	457.563	468.553	381.92	1631.211	271.711	10022.446	219.131	197.562	209.582	1856.088	396.159	624.424	170.049	3769.9	8858.611	331.922	338.591	296.251	6438.49	881.107	313.056	7320.863	111	0.964	1424.302	520.464
15170.721	15536.41	12835.383	19310.327	14785.458	23041.039	13019.522	18737.613	1091.158	681.267	367.291	4893.968	4664.623	16796.101	507.028	10148.407	195.381	179.436	182.277	1288.946	21487.001	534.478	119.815	2858.258	4160.193	431.736	335.453	272.69	195.01	3034.793	315.229	5975.772	116	0.977	430.259	521.569
16301.748	17772.28	13707.826	19339.668	17788.413	23522.713	13449.184	18343.221	1006.88	1642.59	373.775	5085.924	4890.469	24371.878	562.761	10002.733	206.961	211.692	159.822	930.785	16320.785	608.3	123.468	2700.271	6509.833	351.505	352.427	292.872	1405.576	3884.913	325.138	5719.2	168	0.855	447.107	524.756
15048.84	15800.542	13979.144	19397.143	16189.991	24542.685	16031.053	23646.867	963.871	576.394	364.395	3615.828	3277.33	8873.923	322.57	7624.201	227.418	164.274	213.734	1030.445	12720.101	480.284	196.922	3529.809	4154.09	278.517	347.417	280.142	1056.562	1589.972	262.207	8041.364	212	0.791	748.571	526.736
22778.92	24399.97	19808.86	27181.531	26784.475	32772.001	23513.38	30215.962	1064.136	527.685	395.168	1734.97	3075.21	11824.451	560.659	7093.184	261.84	239.76	286.735	1957.333	5919.479	525.79	224.148	3466.883	5640.037	352.028	301.031	267.919	3480.458	3216.347	270.907	8010.348	133	0.973	829.019	521.898
18658.16	19595.087	18278.15	23781.347	18800.541	28473.314	16660.313	21491.944	1015.51	1338.485	373.984	3324.809	2213.177	26373.285	331.944	9876.634	205.154	203.976	148.743	1479.695	12481.192	451.874	135.486	2781.082	9087.933	285.849	298.971	290.387	361.475	1297.907	294.028	5931.879	128	0.963	1232.18	523.031
16493.438	17793.703	13519.891	19293.275	16708.666	23193.653	13236.658	18418.704	1282.742	902.377	434.981	922.607	1021.649	5644.576	372.79	11953.739	245.317	208.034	650.519	3653.397	3066.298	881.141	182.436	3122.555	7220.647	367.657	478.073	265.394	23981.235	1708.98	317.29	7858.03	180	0.886	404.928	525.339
20226.544	21722.923	17940.26	24419.803	22549.335	30272.807	18839.008	26476.495	2432.12	977.333	440.748	3490.416	4253.701	13465.968	582.068	9762.682	207.449	214.665	233.32	1274.503	12318.6	695.641	139.337	3029.058	6618.425	683.706	451.261	398.915	554.547	3301.549	375.307	7083.066	152	0.915	520.664	524.757
17811.05	19603.479	14334.647	19753.806	20339.385	24346.25	16452.224	21908.423	1355.835	609.84	484.705	3890.816	3780.634	8633.807	638.286	9160.062	267.68	192.584	201.033	1619.539	8971.278	619.104	169.686	3768.015	5594.214	489.364	419.63	447.578	1769.293	3139.586	396.122	8344.974	113	0.981	580.562	523.031
9510.913	10103.427	9823.841	12795.217	9953.64	17259.227	11048.791	18272.806	948.691	397.712	422.053	558.804	524.006	3492.038	276.202	9968.57	192.584	163.407	312.56	1100.468	14965.003	21505.227	143.463	5212.924	4776.555	269.475	250.073	276.099	4285.29	301.418	305.04	9732.126	98	0.98	1188.816	522.714
11944.023	12709.543	11833.883	15329.566	12237.927	21245.906	12641.808	19225.993	958.359	437.503	372.612	4277.016	2450.414	12920.247	312.303	9477.465	192.36	178.446	160.049	1317.745	20824.512	493.482	134.896	3006.7	6015.344	293.258	322.767	275.167	207.812	1957.247	289.885	5980.33	130	0.951	1224.338	523.238
16808.024	17809.395	15180.609	21162.032	16491.341	24353.162	15230.553	22487.014	1064.434	536.44	427.806	521.253	1078.874	1973.623	308.4	10174.198	195.339	173.99	143.17	1493.792	2145.679	506.115	110.682	3660.674	6692.876	302.792	327.417	299.553	4857.81	1568.62	352.524	7293.876	151	0.877	1389.407	524.533
12116.737	12526.017	9395.689	14937.465	8658.63	15903.839	7158.904	10903.682	1027.979	476.104	387.172	920.686	5831.988	1497.613	331.299	19920.391	218.599	211.789	171.56	2251.374	9464.13	634.251	144.459	2155.122	5566.092	298.51	301.379	317.704	255.923	2814.843	291.481	3232.898	130	0.914	299.638	524.669
15953.698	16408.058	14609.324	20125.342	16936.798	24972.931	16411.783	22838.774	921.782	745.991	347.711	3282.419	4599.419	22709.671	362.775	8898.557	189.562	184.389	161.746	910.406	20332.987	559.155	167.835	2913.296	5039.465	370.067	345.335	321.276	275.319	3177.256	288.345	6786.912	269	0.68	692.723	532.831
10206.063	10872.173	8628.29	11940.269	11471.306	14509.451	9404.093	12716.102	676.015	365.818	233.587	3130.843	1601.817	11188.782	291.43	8703.708	214.016	205.717	176.347	917.551	9009.655	533.673	149.088	1878.499	4574.298	553.94	261.638	299.927	118.577	1175.403	277.615	3978.338	106	1	872.387	523.613
15112.874	15508.009	13078.814	17733.608	11284.986	18654.009	9791.853	14928.92	879.354	445.038	408.674	396.795	382.42	1853.199	246.72	8902.722	230.871	180.646	246.021	1998.511	416.405	558.254	150.157	2857.403	13558.205	308.181	271.692	295.159	8325.869	950.951	286.554	6971.46	153	0.866	1490.395	526.232
13344.29	14378.962	11446.627	16188.551	14050.994	20282.329	11943.978	17425.319	884.952	462.232	385.134	2926.644	3819.897	2854.505	443.58	9499.023	184.161	174.584	282.623	2052.053	10364.902	650.384	147.54	2904.857	5235.413	357.709	345.484	274.563	7025.505	2648.092	305.535	6988.001	155	0.933	416.281	526.926
14360.444	15387.792	12376.502	17151.142	15724.727	21384.935	13564.017	18881.723	1290.242	695.693	454.69	6478.694	5512.006	18180.206	665.117	9484.34	201.882	199.969	164.19	1475.959	15052.678	641.822	147.238	3340.885	4516.666	576.218	427.714	427.497	116.068	4694.025	402.558	7486.654	162	0.895	543.16	525
15179.777	16289.02	13877.545	18477.281	16975.001	23323.466	15171.76	21800.457	982.24	864.47	476.972	5210.809	5726.578	23591.761	742.052	8968.927	209.87	186.713	172.981	1111.492	12792.567	454.439	153.18	3400.232	4737.589	519.086	440.683	459.582	107.778	4152.622	393.429	7793.83	183	0.889	564.342	527.773
14639.703	15378.64	12824.169	17852.075	16136.353	23368.649	15459.531	19871.575	873.415	338.812	328.985	366.642	343.185	3042.227	229.695	7641.573	207.051	173.975	153.161	3045.611	337.87	582.413	172.059	2468.962	7579.076	269.667	288.847	261.256	14871.378	2088.096	313.186	7049.445	124	0.96	767.806	524.952
11093.835	12102.215	8372.183	11609.821	12393.811	13926.542	9072.12	12105.309	732.961	529.818	221.194	2931.71	1934.625	7499.929	310.267	8268.769	242.582	240.27	203.281	1028.782	16030.623	466.049	149.684	1985.942	4908.92	294.713	285.346	326.366	123.364	1349.58	305.149	4138.255	125	0.925	881.06	526.276
9999.44	9738.416	14231.152	11680.131	9828.626	18301.03	14325.539	18816.482	801.608	238.305	280.178	878.92	3889.29	7621.17	325.738	4426.431	234.731	172.573	223.269	2338.121	5402.4	401.386	153.061	1713.246	3693.762	251.083	320.116	365.843	1091.411	2926.692	313.174	4362.311	132	0.888	909.432	527.318
11625.213	13717.901	11345.989	14381.979	13787.701	19001.684	12126.558	20321.609	1223.373	420.189	496.838	864.047	1159.252	10144.934	395.301	8484.212	193.055	157.287	172.815	753.434	37617.823	459.438	131.322	4763.097	2864.531	275.67	297.376	282.41	619.818	1015.057	305.765	9275.191	139	0.966	1103.781	526.478
17494.574	18751.039	16774.204	22427.72	17220.481	27440.092	16118.504	23709.346	999.06	592.625	373.387	1021.955	1696.662	9580.594	360.37	8857.226	196.171	176.004	162.479	1210.304	5416.152	387.607	132.776	3642.79	7607.639	326.491	352.243	292.988	1989.461	1365.111	309.088	8110.889	306	0.763	1337.84	528.912
23176.483	25811.582	21310.836	30151.175	22843.689	33365.78	19155.536	29823.85	1173.443	698.551	525.64	1110.816	2636.054	9169.108	396.848	9117.718	233.448	194.242	172.845	1514.859	13373.12	782.483	148.94	4764.861	9386.054	421.277	386.441	307.392	2484.823	2099.864	283.528	8374.308	208	0.887	1456.269	525.986
16061.531	16579.43	12339.585	20020.448	10814.924	22362.039	10239.683	16407.865	1226.323	811.757	444.66	1100.522	4820.582	7065.415	466.635	14103.825	275.874	209.351	179.92	2272.075	9386.818	741.204	142.371	3796.017	9197.157	307.201	291.549	295.993	221.917	2895.225	288.618	6277.033	130	0.924	1574.977	526.154
21844.956	23750.274	19284.743	25930.736	26728.532	31775.453	22755.548	30024.606	1320.267	1236.069	461.057	5368.233	2914.863	14527.374	611.172	9139.7	232.728	240.562	147.23	1119.671	12452.326	577.499	164.269	3559.023	8341.951	448.451	479.952	403.657	101.708	2633.578	327.151	8478.356	156	0.939	628.731	528.179
8023.641	7667.106	8402.525	9917.131	7436.221	13651.602	8567.965	13131.797	1008.789	613.389	336.561	2646.041	2454.59	24779.632	390.486	9908.977	187.229	181.423	161.077	538.435	7887.739	590.237	133.776	2650.463	1842.406	273.329	313.621	262.748	200.109	1254.502	338.909	5297.295	102	0.987	987.902	525.804
14318.645	17171.815	14538.132	18439.375	17853.202	22965.868	14864.457	21902.082	875.118	665.99	486.008	1293.027	1523.525	12590.364	389.401	7773.181	166.415	153.242	149.178	564.616	14714.225	431.722	133.577	4471.259	4632.324	285.896	287.749	287.477	165.947	1504.455	296.708	8573.056	137	0.974	1113.799	525.617
14330.552	14048.347	13657.351	19757.388	14415.753	24276.391	14994.655	22095.573	873.631	557.849	421.491	4905.038	5590.125	15419.291	602.796	9611.906	163.85	180.108	156.173	1027.805	18420.226	674.398	138.685	2951.118	4384.206	614.934	431.552	405.701	137.092	3847.888	379.193	6621.672	128	0.963	527.328	527.562
19973.686	21160.869	18637.258	25773.724	23423.817	32380.675	22267.321	30698.799	1300.037	1635.101	452.593	4893.334	3771.285	25080.092	605.65	9199.896	215.08	211.755	147.324	885.782	14161.701	589.164	169.318	3705.098	6759.864	405.277	513.547	379.91	115.15	2724.065	323.02	8538.185	111	0.976	634.959	527.473
15606.606	17010.535	13685.684	18987.002	17778.953	23810.127	15402.515	20726.747	1085.734	576.135	349.992	3351.644	3390.334	23218.857	355.573	8817.55	217.182	209.09	164.682	1018.265	20155.357	472.228	169.087	2940.064	5489.988	556.389	461.546	284.394	491.295	2312.686	284.544	6654.235	167	0.9	737.266	530.057
12814.917	12595.883	12433.345	16324.057	12912.669	19878.917	12929.202	19037.128	1143.501	365.747	287.572	4543.503	3090.388	10127.348	470.273	9099.471	221.278	233.071	152.487	576.465	18744.367	481.104	161.845	2625.54	3585.594	285.584	304.211	301.064	87.475	2397.06	318.317	5471.448	109	0.976	860.014	527.05
12854.063	15349.838	12714.246	16256.642	16178.903	18796.198	12820.065	18653.885	790.839	480.509	442.6	614.632	1239.573	7478.296	374.655	9495.07	185.192	151.241	142.88	806.224	46900.219	448.68	123.115	3518.024	4527.22	268.364	267.416	282.006	129.261	577.979	290.565	6762.816	127	0.918	1092.839	528.319
13254.103	14971.52	13755.325	17113.058	14450.896	21293.003	12759.397	19036.718	744.284	333.439	371.543	1074.875	1542.669	2692.729	233.898	11360.424	190.002	162.624	169.585	793.638	42774.824	11166.309	135.05	3028.716	5996.235	258.436	264.787	280.978	2473.107	1004.126	301.92	5994.129	110	0.998	1207.591	527.173
11186.135	11960.205	9821.146	14155.682	9329.852	15869.598	8856.11	13966.095	1124.915	449.033	401.674	639.33	427.948	2032.794	257.642	10910.939	171.068	170.076	220.631	2871.506	408.017	519.204	209.945	2817.823	3019.715	288.739	268.854	281.631	15136.865	639.195	330.959	6523.299	108	1	1505	526.5
15703.236	18063.224	12568.939	17373.446	18113.663	21295.243	11717.184	16120.869	1101.458	3726.692	377.308	3133.166	3844.399	29466.254	533.317	11059.525	208.431	170.566	168.223	1030.979	12168.5	630.199	121.453	2671.61	6577.461	357.669	338.845	282.368	169.292	2808.621	314.401	5611.488	107	0.958	438.949	527.977
12128.935	13053.326	10601.225	14773.414	12144.506	17757.237	10593.297	16109.495	899.74	1951.316	409.96	5270.564	5587.472	18764.423	654.636	9830.515	177.297	180.637	173.299	968.753	18726.278	768.81	132.878	2815.681	5181.578	397.65	404.518	374.916	115.092	4141.707	366.065	6139.917	113	0.94	496.022	528.712
13999.557	14803.634	14760.454	18676.026	16210.152	25420.302	17975.953	27291.46	1504.286	777.279	474.256	1156.312	2431.539	16232.78	624.793	7694.023	190.603	164.465	141.489	1260.059	12824.404	436.569	135.175	4744.44	3620.981	706.113	347.933	288.873	204.631	1944.711	314.435	9879.059	152	0.949	1076.526	529.467
15980.361	16028.488	15112.284	20172.114	13873.397	26279.506	15152.148	23493.693	926.51	524.391	443.119	1265.217	2977.287	4796.036	350.027	10684.78	212.525	201.67	201.353	2956.384	5701.321	526.62	155.055	3514.73	10363.925	365.958	382.297	286.913	4707.212	3531.744	290.009	6587.939	175	0.89	1428.609	529.98
21884.892	25189.418	17200.928	23665.495	26699.6	30513.245	19014.922	23477.093	1044.65	1404.361	450.428	4898.942	4114.789	13971.427	675.883	9200.808	213.54	229.504	166.416	1233.748	8117.665	605.694	136.383	3089.45	8232.474	704.349	439.558	401.754	321.801	3657.352	396.793	7133.592	110	0.985	515.927	529.255
14006.75	14894.309	14485.497	17702.458	15654.372	22351.259	14188.15	19103.72	854.724	1626.207	333.355	2026.613	2600.482	10218.809	472.301	8789.15	162.744	182.967	176.968	1133.059	10049.218	2031.793	131.023	2310.073	5558.008	275.222	312.5	259.368	2026.974	2513.522	346.988	4778.74	289	0.637	1007.562	537.452
11725.565	13665.812	11011.624	15708.171	11835.128	18470.007	10331.716	18031.593	1255.458	582.89	501.162	1380.717	3026.854	2498.438	396.201	9801.544	210.455	197.844	158.069	2851.718	15330.15	576.185	160.344	4242.535	3670.81	322.663	442.15	307.253	5975.614	1994.796	339.239	7901.897	104	0.974	1472.24	528
12744.022	13809.803	10440.347	15314.302	13092.755	18887.592	10749.13	15446.284	1009.874	1190.315	383.192	5551.401	6157.125	12031.9	565.483	9325.394	186.252	167.905	166.4	1424.516	18238.338	582.224	121.018	3027.881	3218.235	423.545	335.77	281.799	793.699	4050.691	300.917	6347.953	144	0.909	427.25	531.625
16473.874	17543.64	15162.213	20170.497	19504.796	23945.283	17418.405	25707.165	1444.898	1268.173	633.952	3381.838	1990.856	11182.876	695.099	8282.458	406.875	338.465	230.757	1101.157	3494.969	437.065	213.865	4050.297	3935.488	506.375	490.785	467.47	1691.755	2717.943	437.537	9522.73	167	0.9	585.74	532.877
20209.696	21768.838	18026.168	23584.32	22911.555	28281.567	19052.906	26442.47	997.051	2589.38	360.544	4100.372	4319.319	4965.707	337.992	8594.653	225.203	161.942	236.946	685.419	19846.402	528.054	182.319	2842.034	10569.345	307.469	362.534	293.325	853.321	3018.748	286.514	6226.987	153	0.907	711.846	530.225
16837.431	18896.5	14127.701	19208.781	20231.739	24197.862	15528.89	20275.276	868.932	2384.998	348.746	2657.071	2832.141	19863.771	313.583	9403.744	229.717	249.138	186.454	808.267	10379.908	520.224	167.975	2624.505	7949.417	574.251	437.663	285.914	140.445	2199.862	272.927	6119.023	112	0.973	730.33	530.625
12273.947	13626.346	12595.892	15920.783	14389.6	21275.307	13718.528	19610.81	860.855	408.436	474.858	658.154	845.376	6216.973	364.021	7884.119	160.125	164.753	152.079	1264.69	8383.134	5191.811	135.649	3942.944	3305.504	272.727	316.603	303.717	2637.732	832.781	311.263	8759.325	155	0.887	1131.939	530.055
17973.962	19345.813	14877.522	20901.992	17260.635	23618.903	13016.055	17377.821	1315.11	1383.347	483.348	664.027	598.626	2214.212	352.962	11512.763	294.47	242.902	356.779	11142.636	481.191	749.37	189.723	2525.308	7871.943	325.564	366.92	285.947	12415.687	1048.358	347.469	5834.8	169	0.911	364.062	532.127
12605.053	12993.88	11872.483	16438.048	13770.244	20231.324	13946.465	21700.202	1134.647	736.114	431.897	5509	3025.579	14966.577	566.59	9211.456	185.625	160.533	180.515	1674.102	15281.955	443.63	179.17	3720.847	2734.937	436.395	495.214	386.621	3501.721	2603.656	335.21	8628.363	129	0.917	639.988	532.895
14545.318	15588.317	12607.289	17062.264	16329.275	21098.815	14473.124	19629.954	891.201	391.589	335.634	2983.435	2338.456	6544.706	369.755	7861.123	235.52	224.504	228.669	734.88	17233.184	693.112	165.394	2898.694	4824.193	598.901	284.65	283.705	1584.333	1849.232	286.577	5987.809	138	0.929	843.935	532.804
17345.557	17586.154	18785.833	22497.809	18636.539	28352.593	17604.313	23320.366	831.609	328.048	350.905	921.626	4568.735	2689.717	474.86	8437.382	177.691	189.712	169.987	1770.136	5848.776	561.205	145.24	2652.976	7000.08	259.37	285.985	263.491	385.681	3915.021	330.244	5750.563	124	0.848	1022.492	532.968
18955.713	20069.627	16509.069	23319.727	19130.449	27298.224	15569.557	21916.996	1068.046	430.77	409.989	1260.927	667.853	2257.902	344.292	10759.858	248.746	214.899	656.858	2502.052	499.129	974.868	183.074	2484.211	11483.912	325.943	343.176	272.09	11528.715	1232.48	373.918	6234.603	142	0.945	383.732	532.394
14520.388	16200.468	13118.42	16800.45	16977.088	20640.103	13463.837	20320.947	1426.057	2947.523	489.16	6832.82	4066.151	19706.801	759.968	8847.162	203.41	184.359	156.732	1103.848	11899.624	433.492	147.319	3551.584	4409.685	482.217	473.517	447.829	105.306	4244.565	389.561	7850.428	116	0.965	553.802	532.362
13902.336	15647.678	12772.008	17255.704	14927.935	18183.534	11372.834	14686.209	862.557	388.07	304.441	1144.068	1233.553	2720.695	185.348	8888.623	164.164	141.764	222.612	1783.293	6248.075	373.651	174.635	1952.393	4561.706	276.613	239.045	281.43	4065.46	764.612	313.564	5559.315	118	0.953	1235.246	532.432
19609.786	21056.361	17862.342	25139.853	18633.699	30296.705	18616.799	28431.719	1153.167	713.605	507.895	2119.12	2229.766	19263.848	458.871	10115.608	227.597	193.735	178.497	1240.241	12791.391	919.565	140.747	4380.88	7710.632	345.865	492.869	302.923	1310.234	1382.184	294.853	7768.984	215	0.838	1449.449	535.691
12262.464	13031.087	10410.978	14363.891	12448.705	17643.807	10390.562	14864.063	964.65	1634.154	406.914	5316.082	5347.298	14778.473	629.878	9048.423	188.71	188.119	159.299	1000.004	20873.759	531.093	137.085	3062.61	4880.723	434.157	388.226	330.323	122.561	3896.234	317.953	6539.407	110	0.985	470	532.755
19916.644	21293.286	17893.698	24537.562	24094.338	31112.099	21567.831	29664.951	1621.602	1397.015	499.002	2964.512	3270.703	11511.341	633.379	8364.704	246.94	196.361	156.123	1189.063	10605.99	470.534	155.412	4018.721	4872.386	475.634	439.465	431.307	162.98	2548.46	341.491	9099.259	223	0.923	611.07	535.231
15457.354	16283.64	14285.381	18775.053	17390.655	23699.484	15798.356	22155.263	1111.953	3093.928	382.391	4063.876	2584.968	25016.995	460.559	9633.649	194.436	173.92	132.854	1067.891	14003.474	536.762	161.165	2915.281	6007.779	418.241	392.916	372.879	111.97	1958.543	309.304	6743.81	201	0.868	658.734	536.386
13119.941	14050.651	11463.727	15086.594	15005.467	19171.322	13088.401	18828.763	1017.57	423.145	355.665	1240.254	2887.781	3055.925	443.743	6881.048	255.697	229.416	219.997	1555.84	5937.907	513.401	173.761	3083.931	4293.397	297.13	276.984	268.962	10002.557	2166.654	266.569	6839.425	151	0.895	834.811	534.97
15756.309	16217.369	10630.842	18424.98	16631.209	22778.364	14673.134	17934.293	802.094	608.699	189.626	1948.141	1548.491	20143.149	308.152	7138.362	280.891	260.929	175.295	794.324	16270.882	472.081	146.868	2211.445	6289.268	348.54	263.353	337.15	228.534	1139.669	288.755	4558.815	112	0.96	887.902	533.509
11878.993	13192.966	11465.834	14958.221	12259.699	18280.165	10643.777	15198.528	740.479	328.771	342.927	2352.983	2493.564	8363.524	285.42	9940.217	182.174	157.541	164.625	1062.743	24751.714	627.841	136.379	2497.167	4927.53	286.259	273.905	274.857	276.661	2053.197	307.564	5209.53	165	0.868	1222.379	533.561
15094.579	16201.068	14711.881	18698.606	14604.175	22191.55	12573.439	18152.58	909.066	486.631	357.571	3317.073	2421.51	14372.13	308.276	10692.043	191.422	242.074	170.088	699.71	21811.003	784.021	124.062	2998.703	9165.697	330.536	373.828	307.083	425.232	2038.911	296.489	5543.76	153	0.955	1292.408	534.912
11923.968	12632.986	11194.905	14611.62	10781.166	17392.333	10193.593	15356.329	963.052	412.466	337.289	741.94	498.19	1134.544	218.327	12850.472	187.079	190.375	174.511	1345.663	799.219	566.525	109.043	2338.98	8269.208	284.909	312.936	289.154	5958.861	334.031	319.518	5119.966	115	0.999	1352.117	533.091
26918.734	28654.419	23884.539	34943.918	26503.696	40090.994	23108.016	36788.767	1625.988	670.242	621.172	1522.095	8448.717	3609.488	636.208	11586.583	299.658	260.736	189.285	2821.94	19512.406	715.442	173.384	7149.62	11028.374	395.352	386.257	294.812	1251.281	6184.109	310.257	11250.814	209	0.839	1523.304	535.739
13170.326	13785.309	12158.309	16276.513	13794.118	20607.841	13371.597	17948.934	950.386	352.834	335.21	318.548	448.912	2477.647	227.519	8450.212	238.996	200.759	227.008	2321.784	4043.664	520.103	195.066	2509.797	6809.415	317.626	274.032	255.875	9715.906	1604.994	280.179	6806.13	234	0.755	774.876	538.316
15462.019	16918.141	15992.24	19780.726	17850.219	24808.282	16660.824	22823.702	713.749	1731.899	336.274	2891.245	2270.563	14137.373	361.075	6560.877	223.679	192.539	157.488	350.922	11956.925	530.62	133.893	2565.174	5813.166	275.813	320.362	264.833	123.597	2329.194	341.632	5665.744	187	0.852	977.575	535.324
11165.177	11855.073	11743.432	14187.626	12383.386	18406.322	12042.455	17190.37	766.976	314.278	363.108	1064.374	4834.871	2802.637	608.213	9214.467	136.275	162.075	136.608	2515.924	5878.646	527.139	140.319	2690.338	3500.752	254.483	260.536	270.958	2669.289	4321.941	320.143	5812.409	159	0.896	1043.274	533.915
14421.221	16189.484	14444.783	18839.552	16509.869	22792.195	15212.532	21940.232	829.309	354.544	446.905	456.573	698.091	3488.146	274.179	10306.927	168.16	148.1	251.015	1087.427	13908.146	11361.82	147.889	4040.673	5326.312	256.909	311.143	277.494	6594.068	393.436	303.873	8144.552	164	0.915	1173.317	533.762
15806.869	15192.651	13142.8	18789.873	10262.679	21639.43	10919.983	17464.203	1156.259	670.2	382.465	459.776	453.207	2210.658	308.45	11183.111	224.789	181.386	253.572	3885.172	487.073	718.852	150.889	3008.061	11274.276	276.719	294.764	291.127	8493.437	1562.354	298.096	6169.643	127	0.878	1551.201	535.594
12976.705	13248.057	11657.561	15974.073	13644.559	19985.324	13340.442	17890.932	1292.762	494.382	291.705	4028.635	3178.962	6319.41	415.937	8144.022	239.006	224.446	174.455	1004.131	17063.866	505.708	165.239	2571.345	3289.803	328.242	298.8	297.446	364.49	2145.015	317.438	5733.851	130	0.951	857.615	536.115
11964.641	12470.094	9834.7	13386.806	12624.94	16177.024	10328.181	14385.741	1002.501	837.359	272.069	3130.577	2217.381	13438.432	304.77	8536.213	242.685	242.244	153.912	563.027	16338.474	507.167	155.961	2427.544	5376.864	271.015	314.727	317.205	342.179	1646.134	284.554	4774.815	102	0.987	871.667	534.922
16128.879	17097.191	16096.287	20200.994	16773.053	24846.724	16147.565	23300.112	903.106	371.549	413.68	498.303	469.089	2909.923	242.089	10229.588	211.684	175.85	255.825	913.787	19502.164	45679.869	144.493	4282.585	9938.37	261.602	480.73	262.469	5655.724	279.237	296.013	8520.767	134	0.916	1195.522	535.366
17347.754	18042.489	16684.208	21877.187	15796.453	27218.238	16281.287	24242.747	936.389	417.639	355.079	1389.134	4167.868	3835.195	441.003	10302.584	213.77	172.691	149.341	1449.1	10442.556	584.897	129.466	3933.985	9223.587	351.315	297.789	282.652	884.667	2790.656	328.615	8175.271	140	0.921	1327.743	535.836
16570.25	17830.516	14989.794	20952.72	15017.719	23825.192	14161.177	23170.174	1252.9	675.398	477.669	1262.894	1736.908	5888.61	427.833	10407.617	223.459	186.039	313.467	1899.303	19531.189	783.83	159.724	4891.833	6540.927	336.522	387.43	307.299	5975.223	1244.686	316.777	8367.359	124	0.972	1466.355	534.992
16934.06	18082.533	14430.965	20173.175	18667.088	25529.449	15811.724	21901.992	957.783	2946.942	445.663	5960.214	5349.48	21717.65	734.5	8755.767	187.161	202.987	166.249	1126.341	11540.188	526.362	138.776	3282.476	5151.199	509.327	429.824	418.539	232.89	4804.983	374.089	7389.937	123	0.952	517.598	536.793
22298.126	22643.589	20390.867	28334.922	24074.992	33424.062	23600.727	29326.739	1508.162	4058.832	349.237	3031.294	3593.672	6110.545	327.638	9428.133	234.461	157.09	183.591	670.449	16474.809	590.342	169.853	2581.362	10782.92	305.694	364.395	299.945	139.195	2278.171	276.295	5731.714	147	0.978	713.241	536.724
10826.532	9990.335	10486.177	12189.798	10276.84	17031.548	10792.45	14600.282	514.839	281.177	276.283	226.818	469.856	1243.126	203.314	4382	156.079	215.214	173.905	688.958	937.673	4184.624	190.729	1969.004	5352.023	255.585	282.38	230.831	5082.024	583.61	322.576	5366.4	116	0.948	940.819	537.207
13507.968	14838.904	12179.28	16793.139	16079.804	21818.757	14395.909	19280.534	783.182	1116.118	451.889	4794.171	4737.298	20563.935	690.583	9291.313	191.852	167.505	205.036	874.803	13920.409	548.79	132.788	3043.884	5116.548	483.109	452.728	487.667	96.95	3108.968	423.699	6843.952	99	1	568.571	536.641
13315.603	14697.834	12115.527	16377.919	15848.455	20649.326	14036.582	20250.818	1375.792	533.945	381.425	5552.8	4420.602	5379.473	435.972	8909.749	197.291	172.259	143.509	1384.373	12227.974	459.464	166.695	3213.14	4314.003	365.164	355.985	362.921	141.207	3767.817	310.731	7586.276	159	0.967	671.236	539.022
13954.69	15548.951	13535.535	17297.318	14347.025	20912.865	12278.622	17481.286	1062.491	910.041	451.931	3411.936	2422.008	11439.982	299.945	11688.658	174.204	183.731	170.145	1076.375	15254.39	649.419	119.992	3007.485	7519.463	335.535	422.702	318.487	242.682	1875.213	294.625	5774.498	135	0.949	1265.744	537.722
14998.757	15732.371	14584.679	19103.527	15391.456	22622.961	13685.037	19087.796	1156.329	644.861	461.591	621.768	1264.518	3310.467	317.93	9738.156	231.803	193.134	189.249	1612.454	3134.014	635.57	108.778	3462.84	8041.22	375.118	361.578	283.753	11772.056	2266.07	325.22	7103.243	138	0.944	1391.543	536.935
10156.897	10521.704	9497.062	12816.299	8866.013	17294.947	10422.125	16143.767	1008.699	580.415	437.143	786.425	2564.529	2286.785	278.337	9360.642	184.697	177.912	145.225	3094.869	5739.201	439.549	116.688	3250.608	4561.115	333.938	358.677	277.973	17576.473	1860.452	339.064	7509.28	101	0.99	1404.045	537.025
17261.455	17536.277	14066.188	21575.488	13332.789	23818.617	11235.92	17917.755	1303.35	577.161	437.954	1126.233	6082.1	2193.367	365.839	15538.935	295.228	252.219	232.663	3130.421	10894.705	1137.975	144.888	2848.873	13133.569	367.939	319.024	301.292	163.681	3256.916	352.991	5086.648	127	0.955	323.917	538.39
22108.02	25122.878	18081.197	24803.273	24920.478	29685.427	18285.034	22031.055	1395.608	662.205	519.088	577.753	602.954	2775.334	385.246	10083.904	298.918	258.178	260.055	2946.537	453.515	2397.031	185.17	3332.449	10191.837	335.658	374.112	279.06	26759.954	1761.832	332.739	8759.809	186	0.895	377.651	540.866
15485.441	16509.654	14233.111	19809.661	17785.036	25257.864	16692.897	23779.125	1018.732	2516.205	501.469	6818.824	4691.144	17183.924	788.458	8764.414	208.23	167.45	164.064	1017.656	11243.803	466.004	141.913	3645.633	4428.066	504.217	468.552	477.954	102.215	4774.528	404.706	8191.91	171	0.944	556.956	539.734
16861.131	18168.664	15338.518	20812.309	20332.492	26518.968	18611.269	26005.456	1171.994	1073.859	471.233	4896.493	2509.955	24013.58	659.76	8404.206	207.726	182.549	185.138	1309.767	9780.778	473.612	160.37	3813.483	4000.417	444.707	439.138	425.454	395.338	2601.871	343.965	9455.447	226	0.863	624.403	541.792
15198.877	18977.468	13004.058	19410.912	16579.315	18199.225	10968.657	17162.753	1221.109	628.149	484.842	1867.051	2255.056	2443.093	448.471	10335.683	196.989	203.168	285.642	2207.717	19016.768	581.677	151.2	3704.215	4914.423	312.634	334.493	292.917	4478.435	1332.555	356.727	6799.021	103	0.996	1476.131	537.413
16023.297	16788.905	13440.353	21979.826	13160.198	24557.856	11530.025	17243.734	1263.466	524.097	408.295	582.652	629.073	1855.914	292.735	14481.259	260.413	248.888	204.963	23030.21	461.337	8760.069	166.955	2361.118	8796.874	343.377	356.138	327.24	3680.01	1045.515	301.071	4942.134	118	0.925	287.525	537.831
22908.063	23800.2	19754.701	28360.926	22844.325	32612.49	19405.006	26920.942	1120.209	625.107	413.882	1219.646	1077.292	4169.234	389.575	10390.487	247.095	218.454	542.898	3151.948	1398.457	839.119	177.503	2761.411	10874.695	341.275	342.002	293.87	22751.632	2770.632	340.9	6812.688	159	0.923	401.343	540.242
20668.052	21035.724	18196.611	25398.401	20641.54	31653.728	17635.084	23947.991	1581.626	6393.774	404.867	3122.339	3503.967	32357.431	589.933	11372.773	212.409	212.682	148.752	879.966	12389.286	708.226	134.048	2789.246	7816.63	400.421	371.73	301.467	277.576	2415.004	307.606	5982.325	146	0.818	440.288	539.699
10478.927	11275.282	9047.893	12158.298	11510.107	15262.92	9787.701	14652.026	906.177	607.187	453.75	7179.084	4766.972	16303.719	714.796	9084.99	182.941	178.966	181.949	1276.862	13938.92	566.959	135.8	3191.828	3680.256	789.031	437.085	438.253	465.633	4363.848	364.896	7175.604	114	0.96	536.193	539.518
19727.462	21661.635	17739.124	24184.317	23986.629	30558.387	20856.517	28266.648	1295.361	1952.693	576.527	3038.109	2708.017	23466.652	756.217	8731.444	383.732	345.204	234.623	721.128	6162.775	509.475	188.077	3804.656	6020.808	579.194	501.638	501.654	249.173	2470.629	445.908	8481.94	184	0.885	581.609	542.799
14233.735	16422.221	12343.802	15492.943	18527.528	20179.117	14453.64	18675.733	1308.09	1101.171	908.222	1900.509	3831.4	4890.486	913.363	7759.963	323.266	182.678	304.703	1572.734	5919.464	469.858	279.975	3941.884	3869.326	484.504	500.148	479.069	2738.396	2683.077	405.303	7924.01	103	0.965	600.131	539.481
12338.272	12969.605	10927.984	14772.911	13272.471	19032.213	12153.989	15800.945	796.064	340.375	312.188	392.808	551.888	2600.936	233.855	9751.671	196.297	207.805	161.513	3124.539	275.292	404.884	157.348	2015.726	6200.299	325.75	263.762	262.115	12559.925	1459.508	264.562	5354.046	129	0.943	803.5	538.64
17917.591	19606.829	18246.54	22912.176	21041.034	26565.497	17565.146	20810.919	700.683	1955.611	339.979	2873.806	2392.376	20723.638	353.103	6817.751	219.596	188.427	165.025	387.859	11113.257	508.989	136.06	2450.418	7457.59	288.013	289.873	265.75	185.295	2194.647	359.145	5431.79	119	0.973	985.097	539.357
16942.097	19020.751	17587.287	21329.864	20072.681	24618.924	15529.775	19926.946	811.494	312.502	369.914	836.106	3081.005	2585.378	365.373	7360.61	161.542	180.345	157.63	1637.754	2125.873	657.311	144.085	2482.623	5318.431	258.368	281.739	291.51	3498.303	2905.177	314.161	5792.561	123	0.925	1027.232	539.354
15293.165	17718.387	16193.445	19526.765	19165.862	23658.362	16094.082	23060.454	840.055	698.564	466.017	976.259	2335.173	11203.337	472.046	8038.244	178.186	152.027	138.162	1248.944	21583.957	589.54	133.601	4038.266	3343.351	308.192	262.245	282.688	331.556	1842.297	312.811	8152.315	102	0.974	1071.343	538.961
13175.962	13978.488	12474.748	15798.869	11350.162	17317.598	9744.515	15434.152	829.244	619.654	319.404	2416.558	6078.42	3082.29	438.666	11961.553	215.992	203.115	149.164	1740.317	22629.629	657.079	127.142	3052.122	10255.259	342.356	279.893	290.041	235.89	3547.365	330.831	5472.069	112	0.915	1320.625	540.723
18170.995	19089.74	16124.186	23085.865	16573.977	25273.245	14388.906	20056.862	1086.877	1124.716	475.196	2570.835	1198.858	15280.606	460.874	10769.793	258.776	214.238	156.123	1406.955	10043.368	792.529	125	4014.145	14000.115	343.713	582.616	293.272	2981.522	1124.372	306.967	7088.375	110	0.955	1435.418	539.673
17553.221	19259.997	18980.887	22776.429	21105.278	27868.499	18868.657	26772.381	791.72	1175.283	440.521	1122.406	1659.005	20883.323	448.637	7569.622	165.905	176.811	129.808	908.041	7478.585	544.772	137.7	3448.88	5796.072	401.846	295.412	293.646	1130.88	1344.83	302.327	7892.188	178	0.821	1063.449	543.528
20966.288	23266.996	18848.147	26109.814	21201.01	25745.11	14813.018	19669.462	1151.292	476.992	403.245	1702.421	4591.962	2395.695	412.584	11393.871	221.456	199.825	168.265	1561.847	12294.713	642.043	137.658	3557.272	8590.767	337.972	288.792	287.851	615.322	3006.301	288.45	7203.361	105	0.941	1332.471	540.814
28184.513	30483.968	22617.173	32677.159	29447.96	38773.402	22562.551	29265.042	1184.289	467.165	408.042	948.688	1686.729	5010.292	404.393	10381.577	255.587	245.375	579.276	2490.21	1356.128	866.477	148.13	2684.684	14496.987	334.123	350.23	290.381	16247.467	1305.375	341.044	6548.909	118	0.953	393.339	541.593
12022.847	13514.616	12163.698	15329.917	14188.124	19504.928	12884.061	18992.244	1573.714	471.717	557.422	530.731	734.311	3286.413	322.281	8743.864	200.678	175.928	260.389	1035.195	7263.674	720.084	163.782	3907.719	3385.998	264.848	281.152	268.528	4722.362	610.58	323.218	7956.466	109	0.946	1162.326	541.693
15207.356	15363.788	13542.138	17423.578	11952.842	18790.543	10426.292	15097.464	943.306	523.231	412.712	1045.263	1023.466	1426.218	287.644	13075.804	227.102	189.019	343.969	2033.686	711.185	756.398	123.13	2503.704	14299.355	338.794	348.544	282.921	5640.298	1609.734	298.914	5042.102	111	0.964	1425.338	540.527
12667.341	13629.046	11299.671	15652.532	14321.288	19658.76	12543.021	18687.042	1058.264	735.856	471.601	7594.304	6416.315	15036.311	753.88	8854.862	181.285	174.378	166.494	1110.478	16798.887	539.818	134.313	3396.862	3867.703	603.867	446.882	459.644	132.485	5553.074	429.479	7356.486	164	0.854	527.323	544.951
16365.259	18121.583	14548.81	19539.29	20281.278	24669.909	17199.759	24176.208	1530.095	1507.665	454.077	5377.113	2153.281	18746.608	575.548	8632.88	204.747	182.244	178.739	1660.08	8044.392	437.45	163.873	3804.651	4248.629	462.136	489.62	419.261	2858.431	2227.618	337.823	9054.963	157	0.907	639.354	544.392
15817.549	17588.057	13852.564	18297.404	19394.203	23105.444	15742.585	21578.922	941.812	1973.439	403.373	5078.518	2488.54	26729.653	613.076	9175.201	207.151	189.609	144.714	1277.844	10524.976	606.583	158.906	3172.645	6581.382	437.717	412.327	383.828	254.055	2629.915	339.086	7315.269	173	0.932	647.749	544.61
15251.536	16099.963	14114.409	18887.352	16357.727	23135.945	15337.026	22412.622	907.979	793.866	357.733	3204.225	3734.817	10515.767	323.576	7973.156	214.929	174.417	334.67	1083.351	21944.738	498.763	204.745	3235.086	4284.704	285.253	359.664	290.389	1847.861	2331.157	254.348	7100.729	115	0.969	746.352	542.813
15852.529	17116.38	16372.101	20578.744	17635.62	25350.234	15403.38	20858.996	728.57	451.699	472.49	934.267	1662.594	11782.549	353.079	9632.548	164.839	169.211	128.282	665.194	13816.615	600.138	128.779	2816.391	7276.756	299.384	353.216	283.178	185.761	1517.735	295.02	5915.025	141	0.867	1134.67	544.266
12502.517	13563.192	10646.881	14491.533	13564.378	18216.445	10912.857	15479.359	775.791	2327.836	407.175	6700.636	6393.942	15856.537	669.864	10872.968	184.321	186.892	178.78	983.935	22812.003	4324.553	148.086	2749.074	5920.246	488.414	414.811	375.772	105.602	4377.344	409.911	5889.12	128	0.974	484.445	544.305
12604.71	13835.809	10945.868	15068.11	14194.025	19135.642	11910.66	17397.326	925.004	1133.789	433.937	6257.198	5448.269	15848.214	765.955	9066.825	171.904	167.016	164.857	1191.645	13841.059	567.072	144.331	3136.563	3674.029	437.013	434.043	419.395	284.239	4191.535	387.984	7176.311	125	0.968	505.044	544.012
10553.168	10657.022	11096.369	13657.823	10736.453	19511.548	12450.57	18315.924	873.576	368.334	465.39	1180.291	2629.745	14608.315	469.127	10861.59	162.23	154.244	163.187	1138.509	18610.98	637.818	121.423	3042.807	4113.087	324.705	295.983	267.147	176.12	1901.443	290.387	6269.567	134	0.98	1103.545	543.873
13366.666	14081.815	11783.088	15849.02	11926.417	17249.697	10027.517	15010.85	1264.989	622.842	469.938	493.262	434.735	1374.069	248.135	10874.638	243.005	199.986	206.254	2081.848	513.005	487.367	122.718	2851.856	10728.115	344.894	364.708	277.477	7878.96	815.761	301.144	5644.893	119	0.933	1410.34	544.113
18977.153	20224.439	17516.611	24982.253	18341.96	28545.873	16565.25	24706.627	1856.006	1588.627	493.585	2738.313	2723.296	20576.166	448.571	10734.965	240.884	208.927	144.785	889.084	14800.721	841.543	146.879	4422.027	8213.372	309.495	352.387	305.022	143.385	1845.261	288.41	7432.194	189	0.897	1456.251	546.114
14971.078	16067.825	13370.406	18560.422	16597.655	23719.998	15130.626	20325.103	884.813	426.778	344.375	3289.288	3339.233	14588.46	332.05	8763.865	222.996	190.911	199.39	942.862	19628.071	586.302	185.212	2782.304	4795.393	432.663	394.194	281.6	1855.017	2080.472	270.082	6185.742	349	0.531	742.626	554.431
11052.202	11181.091	11146.526	13000.858	10952.894	15761.353	10249.701	14572.455	924.199	733.589	220.246	2801.486	1784.914	15187.165	321.038	6615.758	276.825	225.946	184.184	960.499	18426.151	612.092	159.921	2485.011	2939.995	273.403	250.255	345.948	1526.218	1212.754	275.576	5251.969	171	0.87	886.149	546.769
11723.969	13947.558	11637.629	15226.077	14309.616	19168.369	12897.702	19124.841	1736.008	439.766	542.264	761.902	953.181	4177.232	368.752	9371.666	183.89	156.94	144.486	714.525	12757.956	406.97	137.106	4378.11	3626.146	257.242	288.44	299.752	834.704	632.342	305.787	7650.254	112	0.973	1153.232	544.232
11690.265	11883.885	11881.966	15191.479	11743.024	18920.42	13117.116	19808.698	1087.606	580.532	432.368	375.923	432.19	1755.504	294.397	9321.855	194.291	196.014	162.595	3600.872	462.371	18687.691	120.632	4260.979	4477.705	305.36	388.051	307.236	8104.169	619.624	289.775	9023.515	108	1	1377.5	544
19277.482	21699.069	17575.492	25285.335	19397.765	28686.698	16214.959	25118.372	1237.618	1273.117	497.983	2963.782	2489.338	27236.124	472.97	10315.236	223.861	234.384	137.55	855.691	13764.712	707.397	155.967	4769.064	7107.281	437.341	365.015	304.233	144.194	1241.637	291.891	8177.317	218	0.902	1467.899	546.706
19479.675	22133.504	16476.032	27549.09	22628.845	30140.599	16591.882	25448.475	1566.967	617.612	564.891	1336.1	5238.764	2958.615	523.549	10759.728	245.777	214.438	175.097	2188.715	15106.433	1711.552	151.121	5857.384	4449.352	352.044	488.998	288.978	825.87	4433.915	304.116	9551.494	130	0.914	1529.454	544.031
14532.075	15532.395	12944.893	17565.537	16181.165	21810.489	14194.633	18318.542	874.153	996.753	325.433	3574.26	3278.358	22273.743	371.849	9451.086	184.361	207.563	181.342	1249.672	16495.654	631.497	152.183	2531.662	7785.191	370.414	356.587	329.925	8345.396	2548.328	306.278	5828.08	166	0.917	684.645	546.41
21308.484	22885.236	17735.67	25828.275	21888.653	30785.361	17703.522	24248.834	1295.337	565.133	451.784	1123.901	1846.854	5168.631	428.843	9732.608	256.873	214.565	338.148	2293.626	1933.149	793.15	164.225	3116.165	9894.659	361.3	339.069	284.698	10646.838	2391.986	353.503	7283.086	284	0.72	389.655	552.408
16233.318	17358.423	14388.691	19929.559	18415.196	25425.291	15912.365	22663.189	1052.82	1245.672	473.975	6048.879	4611.67	24622.416	778.299	9223.174	184.723	182.154	161.494	1181.77	13476.55	548.382	140.867	3384.383	4392.99	484.006	445.335	425.412	249.682	4027.737	406.275	7711.172	141	0.928	514.904	546.876
13422.785	14277.723	11869.489	16480.659	15615.867	20369.923	14648.276	20433.104	1012.607	810.472	461.171	4631.661	6238.539	4985.1	745.353	9115.926	209.725	171.89	389.108	2669.887	12696.779	440.67	137.164	3095.375	3984.619	460.737	462.946	458.682	2015.396	3541.819	366.779	7521.714	106	0.993	609.755	546.33
12293.034	12790.861	10734.088	14343.788	12332.634	17755.426	10982.466	14463.803	709.067	340.872	303.829	2912.431	2895.272	14919.94	293.385	11504.3	206.6	173.422	181.547	584.418	15275.939	512.038	158.722	1919.56	6063.609	665.927	320.178	295.712	113.993	1612.369	271.917	4393.003	157	0.838	719.067	547.818
11327.371	11928.973	10344.971	13786.124	11931.434	17890.2	11458.044	16622.506	858.051	373.703	339.736	317.526	372.886	1713.864	236.845	9570.611	243.749	179.582	302.718	1650.651	3407.453	478.97	201.719	2555.546	5105.913	289.669	255.841	261.225	11794.776	988.212	256.207	6335.169	131	0.947	791.095	547.309
11335.32	11018.427	10031.531	13542.073	10865.815	16029.264	10189.748	13890.99	997.206	1963.951	257.872	2906.365	2313.95	21069.988	304.004	7990.164	234.403	223.206	153.552	651.704	23626.69	486.128	159.572	2032.335	4259.444	292.231	296.989	323.063	2700.177	1532.958	291.429	4037.388	119	0.961	872.34	546.105
14110.528	15930.123	14494.092	17946.963	17360.944	21357.832	14481.902	20853.967	870.865	566.385	399.073	1182.443	942.091	7200.027	339.677	7550.372	147.794	161.529	137.284	781.113	12779.505	7218.907	142.072	3048.888	3933.385	312.823	295.633	292.087	7317.926	1217.146	316.172	6814.737	149	0.874	1046.97	546.091
11787.444	13141.199	11363.479	14687.86	11986.608	18013.062	10807.392	17919.965	1210.489	521.25	367.681	4696.475	2322.944	12511.353	341.003	10457.173	168.479	181.85	128.167	989.248	25017.972	553.002	122.391	3338.529	5809.754	323.968	418.074	322.856	186.868	2156.795	289.282	6089.644	117	0.846	1296.244	546.423
12846.07	14840.85	13028.398	16539.68	16067.794	20543.837	13464.875	17827.962	667.818	436.197	339.941	811.982	1697.279	3392.029	346.058	6306.714	152.782	166.66	158.85	1114.622	3377.671	741.949	131.977	2318.843	4567.704	266.743	268.136	269.251	2944.935	1748.755	321.062	6081.387	207	0.68	1016.065	548.838
9723.968	10240.591	10184.674	12454.556	11055.962	17597.821	11996.277	16828.834	632.58	314.498	348.926	831.31	709.743	7005.621	272.003	8847.894	139.051	152.089	153.591	888.511	4704.194	20940.725	144.62	2328.588	3280.265	271.553	287.952	282.945	11407.462	1097.888	330.954	5483.086	130	0.924	1037.123	547.823
17342.341	20407.242	14345.563	19456.301	22852.12	25484.103	18050.811	25457.829	1179.29	801.903	514.443	4095.256	1975.352	10132.815	565.452	9727.745	213.731	191.54	360.52	1515.748	14179.945	401.982	179.421	5494.433	3240.44	476.258	445.331	435.556	2136.708	1799.8	354.894	11300.714	111	0.994	633.266	547.95
9902.672	10198.103	8731.166	11598.176	10306.438	14547.496	9351.533	11754.485	845.072	301.26	286.899	310.906	347.834	1924.007	210.665	9451.701	209.3	187.204	229.162	2835.292	238.189	393.601	144.981	1749.228	4580.714	301.129	264.714	253.634	4685.986	1008.887	234.097	5407.734	102	0.955	807.078	547.569
11414.317	12184.801	9587.415	12394.903	12399.58	15552.728	10224.169	13000.433	944.051	338.338	293.447	364.508	414.685	2205.93	258.968	8799.934	228.595	201.292	239.143	2957.16	310.097	469.28	154.99	1998.99	5525.965	297.029	317.212	268.378	7509.357	968.651	310.464	5633.302	179	0.75	827.087	551.807
19240.911	21108.755	20075.181	24870.731	23336.459	30682.915	20833.546	27615.917	1039.259	783.73	434.727	1623.663	1994.456	13903.621	428.449	7674.5	161.919	187.696	137.375	583.684	12964.484	539.19	139.365	3241.314	7226.273	365.003	303.036	290.272	420.03	1996.969	316.289	6792.005	150	0.871	1056.72	550.573
14058.886	15191.97	12783.118	17681.555	16634.825	22648.732	15087.606	22090.766	918.737	1532.775	502.583	6473.149	4723.109	21092.38	847.062	8596.556	197.51	170.53	163.763	910.822	13092.514	478.933	137.513	3589.199	4455.055	544.742	471.168	494.528	114.295	4749.939	448.123	8032.504	167	0.932	554.925	549.512
12327.287	13348.695	11064.198	15062.38	13607.74	18945.919	12272.164	17156.458	970.153	389.246	355.783	3998.636	4062.503	12964.995	330.235	10152.701	206.992	167.658	184.894	950.514	20160.776	574.572	147.283	2817.833	5416.911	806.056	357.57	321.967	123.87	3142.715	300.57	6279.149	149	0.94	697.393	550.654
11427.482	11557.021	11656.834	14432.282	10556.493	19882.698	11687.98	16735.927	1945.19	423.962	369.97	1903.706	3244.52	8380.562	277.098	11273.986	179.905	207.129	148.951	1429.643	13883.141	548.975	117.959	2414.504	6775.523	294.529	338.113	312.894	1668.913	1649.847	291.044	4961.592	143	0.86	1245.633	549.696
12545.205	13672.462	12189.918	15909.298	12484.666	19313.832	11936.136	17129.17	1064.576	524.253	410.303	345.108	426.631	1742.061	287.008	10331.098	199.892	181.536	175.011	2875.218	626.756	549.693	124.051	4010.185	7194.121	306.133	311.133	298.218	9926.949	764.163	343.218	7903.983	222	0.727	1361.847	555.023
16578.042	18100.871	14706.557	19620.526	19580.145	24589.731	15986.851	23627.42	1647.465	1488.48	507.475	6685.777	4165.59	24809.401	770.4	8480.169	210.325	193.466	165.342	1106.793	8976.104	431.462	133.581	3603.145	4721.646	701.129	454.995	495.713	115.56	4242.179	488.122	8383.428	162	0.917	542.457	551.062
21229.772	24561.97	21864.795	27450.137	27146.688	32014.235	21419.233	28201.159	871.623	1685.802	480.554	1130.674	1742.242	27592.768	505.262	7838.212	168.789	162.188	127.99	782.221	7601.295	533.136	139.201	3122.977	5708.924	504.577	299.574	281.454	378.186	1383.838	305.09	7071.991	158	0.913	1069.487	549.835
16848.572	19197.854	12761.594	20353.02	15198.221	22700.357	11415.838	15686.342	1319.096	545.73	417.625	604.747	519.534	1506.99	311.726	11851.024	265.652	272.395	314.165	4965.843	419.269	1546.696	172.233	2575.493	8932.135	304.928	403.725	306.609	16122.701	1578.704	325.351	6032.901	107	0.971	288.612	550.322
16243.357	17174.587	13257.942	19465.42	14160.436	22062.102	11208.001	16032.885	1228.784	495.544	401.046	1139.835	914.222	1709.154	297.735	13107.598	247.122	238.555	227.174	5002.703	652.177	3660.913	151.779	2348.99	8917.552	288.527	364.035	307.172	4683.844	1822.576	397.359	5069.048	145	0.915	329.479	552.438
16338.999	17467.487	13906.485	20901.503	13120.143	24397.029	12557.987	19430.083	1186.37	452.168	394.946	635.052	1739.925	2496.895	287.348	12827.316	204.765	199.08	258.901	1906.654	2588.716	6248.865	158.11	3329.348	8476.908	289.832	278.984	279.837	7170.929	789.442	310.179	7206.138	175	0.921	1542.643	551.534
17195.548	19658.352	14466.832	19224.678	21563.052	25480.928	16618.287	22101.692	1070.587	1064.659	483.402	6988.19	4546.784	20910.09	764.222	8820.561	187.686	191.668	162.758	1242.426	11184.633	484.765	141.328	3281.788	4023.059	847.803	454.286	496.802	125.679	4467.585	523.57	7703.41	112	0.973	535.607	552.366
11729.121	12081.761	11293.197	15251.281	13227.909	18887.468	12565.25	18994.405	920.471	558.648	474.664	6245.903	4389.477	18426.64	693.982	9112.54	200.338	159.869	153.653	857.361	16202.292	491.129	137.346	3123.557	3938.563	677.265	481.783	507.801	103.157	3758.735	465.93	7018.197	121	0.977	575.541	552.649
15938.205	16648.842	16169.488	21148.402	16243.049	25410.995	16048.763	22197.956	1279.389	606.79	492.25	390.894	595.583	1623.953	314.289	10296.097	218.932	211.905	218.724	1352.059	446.467	2530.142	129.41	4687.065	7059.64	336.638	359.541	282.278	3776.976	406.583	333.608	7590.269	131	0.958	1378.034	552.973
13723.385	14793.316	14769.035	17657.781	15553.078	23144.294	14741.181	20412.077	1096.196	1466.394	325.299	3192.578	2074.218	25323.828	372.131	6629.361	221.558	178.212	172.159	474.818	12254.541	528.539	125.919	2406.614	5695.856	273.237	304.476	262.763	103.523	1736.919	340.306	5367.91	144	0.958	984.701	553.257
13551.913	13636.937	13462.842	17421.141	12506.845	22735.963	14094.769	20305.009	952.856	1066.485	379.903	4904.746	2842.763	13700.917	341.388	11329.665	169.129	189.01	133.874	848.356	21055.955	530.291	124.968	3295.867	5465.088	326.451	503.279	329.165	202.781	2371.155	285.78	6172.807	99	1	1295.641	552.641
15415.937	16624.804	13330.266	18498.014	15958.753	23634.944	13618.461	19988.553	1798.017	755.139	515.384	4769.512	5034.696	9393.831	596.815	8213.812	235.181	195.555	183.12	1189.675	16857.172	473.937	156.88	3805.49	4826.453	615.655	329.401	306.606	170.51	3445.276	321.563	7158.324	150	0.912	427.833	556.38
15610.641	16745.78	13533.368	18931.237	17762.584	24504.82	15309.445	20304.932	1017.525	1490.855	475.788	6114.954	4338.566	21272.401	762.001	9688.018	198.922	183.838	152.615	1363.733	18349.58	621.755	144.222	3109.666	5704.776	516.929	450.804	448.475	243.124	3276.868	481.84	7179.429	201	0.832	512.127	558.042
13362.183	10832.769	10500.191	12438.283	11117.99	16763.173	10820.876	14529.489	1000.582	294.791	279.428	415.855	2403.195	2373.747	229.563	5653.535	189.976	193.447	196.933	1482.548	2617.669	465.483	207.104	1903.591	4389.778	267.158	273.49	206.784	3976.132	1194.521	334.909	5751.623	119	0.99	940.088	554.332
12123.763	12671	12108.322	15539.231	12615.102	21647.208	13941.061	19331.483	1529.913	401.053	499.073	1234.183	2105.824	10461.732	366.073	9706.696	159.124	142.068	125.646	689.061	19038.854	470.839	124.651	2841.673	4920.948	298.809	288.929	284.108	127.516	1894.163	284.661	5831.351	137	0.974	1132.288	554.332
13882.138	13200.119	13204.466	16701.046	11368.066	20491.015	12440.715	17699.616	974.495	438.73	355.231	314.429	360.304	1498.267	251.802	9447.62	218.886	193.858	173.855	1731.455	336.849	534.445	122.613	3356.508	12819.926	302.923	302.617	295.72	6436.801	699.589	314.561	8084.787	151	0.895	1351.235	556.685
13530.632	13706.222	11840.81	16335.241	12748.455	19343.126	10747.408	15013.193	853.208	482.667	354.654	813.936	545.992	2827.535	325.059	11875.076	200.555	188.945	368.922	1939.077	778.771	491.24	179.145	2116.064	6023.161	330.308	341.917	279.639	17334.099	1309.551	341.61	5551.365	133	0.909	413.372	555.568
15577.337	17357.87	13636.383	18456.651	18773.864	23520.702	15543.153	21057.855	1263.696	873.489	533.556	6786.824	4127.79	26702.176	819.18	8432.337	207.116	193.742	160.256	840.243	10520.794	493.734	145.386	3454.582	4602.488	801.121	504.174	533.425	119.943	4625.782	492.538	7800.592	159	0.947	567.437	556.135
16137.251	17935.849	13978.651	18369.645	19103.7	23615.076	15671.021	20713.753	908.239	1586.44	411.862	4342.813	2885.913	30835.649	552.552	9753.177	209.376	210.509	136.921	1016.032	11430.676	547.817	139.466	3088.079	5944.005	653.498	417.253	398.189	117.1	2566.977	342	7214.229	145	0.965	656.252	556.438
15183.717	15883.304	13709.439	18333.557	16991.76	23241.533	15836.226	21026.803	1180.98	812.912	334.055	3841.423	2854.219	15768.522	433.802	7005.784	265.485	230.444	189.188	960.277	16206.04	533.864	161.96	2854.09	5608.524	307.382	301.033	293.638	136.619	2472.725	303.536	6582.712	165	0.921	851.712	557.385
13211.319	14254.247	14107.72	16586.536	15171.496	22798.39	15754.95	22606.433	734.358	708.889	397.982	2122.874	1806.632	22628.13	388.595	7975.856	140.487	153.021	135.216	583.262	15342.029	507.985	140.285	2867.782	4823.31	341.383	277.88	281.05	186.315	1720.924	313.868	6093.98	115	0.969	1047.952	555.039
13994.208	15811.807	13694.734	16843.269	14796.968	21046.34	13928.852	21333.27	1388.453	763.731	585.344	497.58	524.094	1919.553	337.928	9650.462	249.884	211.937	219.86	4102.298	496.277	427.584	130.935	4733.054	4228.868	353.927	350.898	287.386	5546.914	803.725	333.729	8076.594	108	0.967	1389.963	554.963
13679.317	13758.432	13273.304	17910.187	14020.744	22673.701	14469.669	20310.911	922.628	408.686	351.134	516.803	566.624	2430.013	273.931	7885.044	267.009	206.895	235.146	2374.28	4932.444	627.751	218.469	2570.052	6412.268	303.714	264.31	260.12	18789.045	1495.927	281.161	6553.663	127	0.929	790.705	556.728
11910.957	13134.25	12894.646	15189.494	14208.601	20658.123	13747.417	19855.314	880.27	653.378	389.497	2272.868	1694.855	9106.043	372.757	7513.596	143.988	171.395	164.002	868.975	9329.454	1769.28	133.317	2860.146	3864.99	334.769	414.672	275.086	830.418	1716.121	299.009	6144.327	169	0.88	1027.24	556.624
16811.074	19353.79	17381.639	21990.414	19617.25	27181.172	17251.069	26231.92	893.488	638.664	508.053	1588.379	2219.402	19547.858	438.74	8737.623	175.369	175.449	124.833	843.82	12245.834	464.04	133.386	4007.647	5606.179	271.261	295.552	301.982	349.799	1352.485	302.494	8264.044	151	0.932	1164.023	556.493
16530.589	18540.675	14522.518	19559.98	18342.927	24518.689	14093.406	18795.966	1204.493	518.762	465.975	500.55	609.321	2355.986	338.165	12645.518	265.96	222.779	326.174	3078.005	496.278	1419.476	160.591	2702.136	7132.525	319.156	338.284	275.357	18820.518	1809.253	336.389	7099.628	186	0.847	369.667	557.72
13340.676	14861.234	10809.042	15279.656	14494.58	19042.578	10868.978	14647.938	997.126	955.965	377.755	5727.395	5067.392	15335.99	615.41	9689.227	178.93	181.753	158.181	918.38	19482.172	643.694	142.442	2746.739	5375.895	607.978	343.588	302.968	120.742	3758.762	300.165	5732.459	113	0.94	442.606	558.146
10964.391	11302.724	9979.574	13852.08	10960.732	16857.38	10267.869	15940.921	974.645	503.43	429.598	4457.074	5641.774	8001.437	642.777	9557.118	187.237	178.774	167.348	1539.762	16933.55	546.251	137.005	2885.503	4087.456	769.864	434.365	417.697	133.661	2959.666	384.318	6585.642	127	0.845	499.295	559.594
15021.566	16305.57	13148.8	17951.086	17511.482	22935.63	14600.974	20152.726	909.535	1744.323	488.389	6896.049	6219.31	15907.428	772.087	9197.834	189.181	171.479	160.18	1106.428	18434.328	521.742	129.996	3120.565	5648.711	609.945	496.526	490.666	127.637	5052.123	538.535	7062.699	176	0.895	528.159	559.727
15618.348	16736.254	13812.438	19253.729	18306.883	24719.368	16310.948	22295.825	1006.599	2735.775	518.136	6027.579	4466.399	24982.242	793.911	9126.053	196.738	199.961	166.658	953.719	11032.615	436.1	130.656	3427.719	5087.423	529.926	485.612	513.202	117.644	3993.798	432.578	7909.34	157	0.955	548.099	559.067
[truncated: 6,297 more rows]
