# Supplementary material for: Highly multiplexed immunofluorescence imaging of human tissues and tumors using t-CyCIF and conventional optical microscopes
Source: eLife. 2018 Jul 11;7:e31657. doi: 10.7554/eLife.31657 (PMC6075866; doi:10.7554/eLife.31657)
Supplement: Figure 10—source data 1. [file elife-31657-fig10-data1.zip › TMA20n.csv]

Hoechst2	Hoechst3	Hoechst4	Hoechst5	Hoechst6	Hoechst7	Hoechst8	Hoechst9	pAKT	Ki67	pERK	EGFR	E_Cadherin	PCNA	MET	MitoTacker	A555	pCTD2	CD45	VEGFR	Keratin	PD_L1_PE	CD4	ActinRed	hmC	p21	pS6_235	HER2	Vimentin	Catenin	NGFR	HCSred	Area	Circ	X	Y
16871.181	18799.825	10944.536	21104.669	13978.409	22512.234	11212.157	18889.23	1258.037	562.416	440.964	520.221	713.148	1498.904	352.032	9946.877	256.961	215.617	220.007	914.981	500.635	324.845	199.064	6048.96	9252.784	341.405	353.815	327.249	5006.116	901.494	382.718	11181.671	150	0.88	949.593	174.06
21103.572	23433.649	13880.636	26073.183	17799.845	26920.307	14106.809	23115.518	1637.987	592.896	503.949	529.877	599.099	1908.636	381.596	9904.283	270.641	261.654	217.584	1389.585	189.771	455.313	172.543	6763.234	7623.66	347.893	406.953	351.259	8600.937	1193.257	377.501	12611.821	161	0.969	959.686	175.053
16799.216	18237.249	10597.713	20250.066	13226.447	21272.894	10477.346	16385.622	1588.468	596.201	459.66	694.538	1030.654	1257.146	359.69	9054.254	282.852	248.339	298.071	2890.584	590.633	582.887	187.479	5149.794	11044.818	324.804	343.966	325.301	14784.778	1510.646	382.382	10250.289	144	0.948	973.125	178.972
20362.74	20996.987	12310.887	22191.409	14054.701	21165.897	9944.139	15396.586	1234.839	1487.927	419.131	836.488	2322.087	1314.806	376.577	10941.909	292.219	232.152	326.019	2415.554	1401.904	569.754	164.396	3967.242	17439.422	327.306	363.276	320.507	16591.85	1951.565	417.094	7864.995	173	0.901	997.592	179.853
12301.81	13438.914	7497.163	13757.828	8729.583	13232.982	5997.365	9325.037	1055.802	415.954	386.13	462.019	527.023	891.862	292.004	12376.269	241.132	181.193	214.816	1826.901	359.075	367.873	172.585	3121.865	10245.739	309.567	312.977	264.677	16651.544	1651.954	326.289	6165.503	125	0.889	792.316	180.636
18494.328	20193.486	11734.549	22491.614	15019.511	23294.166	11475.026	18400.346	1494.124	564.91	440.846	532.221	616.47	1422.924	358.314	8891.944	277.482	246.464	247.499	2617.657	216.817	550.613	183.703	5540.225	12476.445	345.838	392.21	317.491	15224.794	1845.221	432.576	11161.992	246	0.83	1023.289	183.923
14377.87	15800.712	9053.649	16437.325	10797.387	17460.833	7921.492	12147.651	986.41	366.785	330.417	532.573	607.75	1089.677	257.7	10923.07	181.089	202.534	329.607	1776.002	251.596	521.398	144.154	2811.007	7379.223	291.863	318.565	301.967	13718.202	1176.114	320.912	5704.957	119	0.933	856.239	186.508
19446.239	20203.603	12104.284	21565.842	14631.063	22716.68	10577.935	16086.895	1088.717	766.046	403.027	1167.87	3207.268	2202.514	389.219	13386.152	253.183	215.26	460.063	1852.824	2025.191	706.822	250.73	3522.635	12651.572	336.61	352.428	330.209	22069.483	1598.168	422.535	5827.862	114	0.99	988.333	185.368
15756.673	17729.639	10438.272	21128.856	14490.685	23976.865	12576.231	20962.643	1297.38	607.715	471.912	656.154	903.494	1215.195	396.059	7311.967	222.038	213.403	191.566	1150.049	950.032	432.279	197.281	6570.266	3860.581	321.939	352.125	317.65	3762.044	1416.937	421.819	13377.343	129	0.943	955.981	187.368
20966.136	23201.6	14306.043	26382.452	18766.998	28822.798	15539.662	24364.607	1498.786	591.912	462.206	688.04	1061.3	1663.199	380.599	8418.21	237.15	229.344	267.669	1892.098	432.402	561.007	292.979	6224.095	8162.663	329.844	351.551	328.453	12806.665	1264.235	445.997	12230.651	234	0.894	946.111	192.714
12532.937	14217.878	8273.827	16217.678	11364.817	18299.311	9214.767	14809.139	1108.919	580.619	457.124	706.664	1016.882	1354.771	380.518	8726.437	221.976	215.411	210.242	1725.68	745.794	408.521	191.4	5195.653	3432.536	339.654	329.622	308.727	13694.01	2185.373	462.026	10352.397	106	0.949	1010.764	187.226
12999.062	15247.264	8742.579	17946.038	12236.122	20859.555	10452.713	16932.328	1060.555	524.74	390.776	743.066	1257.374	1847.103	368.421	8457.262	206.752	182.777	153.184	872.177	705.339	471.227	178.805	5311.099	4189.14	332.979	323.191	291.052	4930.238	689.697	426.564	10180.496	133	0.946	1057.65	190.395
12931.17	13739.372	7703.77	14532.212	9246.921	14994.538	6600.467	9644.557	1193.907	375.63	332.833	580.062	989.227	965.585	284.999	12591.112	213.639	218.578	204.003	834.125	520.984	608.236	158.306	2264.962	9951.743	297.65	287.267	258.231	9203.316	556.67	383.76	3698.041	100	1	785.62	191.38
15775.1	18561.179	10670.159	21125.646	13611.755	22323.041	10542.896	16530.392	1553.592	540.038	459.598	460.82	453.885	1563.051	355.797	8362.787	214.89	224.659	176.976	1220.327	187.961	351.62	173.821	5436.424	4195.328	299.248	328.997	266.169	5208.105	756.582	329.728	10328.335	112	0.92	757.098	195
19892.868	21091.772	12908.835	22657.534	14675.053	22488.555	10041.297	15355.385	1169.779	1758.269	365.888	1365.069	6182.339	3962.327	367.009	16504.756	227.988	296.549	338.315	1598.099	3140.099	1078.938	142.381	3019.869	13521.367	309.61	325.199	319.138	2102.359	1419.926	434.704	4743.99	99	0.99	978.237	193.702
15106.776	16675.315	9676.185	18454.442	12626.548	20364.287	10381.738	17198.504	1299.052	494.184	423.588	483.341	480.846	1295.069	337.307	7150.089	224.685	189.822	163.874	1736.302	180.157	421.954	189.957	5757.654	8228.153	314.862	326.428	318.61	11782.278	1690.506	445.297	12396.99	108	0.898	936.898	196.639
12608.271	14764.918	8623.348	16783.008	10808.738	17331.625	8065.04	12762.045	1400.352	562.781	499.14	805.028	1432.89	1231.367	408.532	10458.523	283.349	248.17	251.529	1376.388	958.646	751.856	218.053	4664.488	7260.947	295.858	358.301	292.228	16341.892	857.825	364.416	6925.762	171	0.913	1149.751	198.898
21806.007	22962.998	14292.029	25408.512	16525.581	25559.629	11687.786	16528.202	1291.293	10924.709	405.962	1277.331	4460.613	7937.941	354.648	13859.293	256.457	270.225	178.227	1480.688	2800.906	2964.75	151.331	3337.734	14629.231	317.887	391.608	314.973	166.946	820.835	419.223	5291	172	0.905	969.942	204.43
18562.756	20189.971	12171.135	22562.711	15204.399	24904.133	10469.984	16797.513	1461.985	1903.806	376.261	443.552	575.379	4155.015	284.761	8336.262	224.926	327.319	345.472	1321.122	212.127	545.575	234.418	3554.906	14391.785	296.997	278.397	250.578	6110.719	579.173	379.828	6881.035	98	0.993	761.622	204.276
15192.847	16927.219	10165.096	19117.669	13357.255	20924.388	9817.235	15342.195	1113.512	1835.974	379.012	1016.418	1858.073	3087.643	340.238	10327.253	207.844	219.456	194.743	1478.05	1212.041	671.548	166.56	4245.033	8017.302	402.497	345.857	298.892	7748.384	1434.617	377.596	7930.496	116	0.909	1086.948	207.328
19569.468	20895.622	13199.996	22921.666	15283.249	23543.485	10791.391	15990.506	1391.71	1594.281	380.638	1254.163	5000.115	6099.027	350.152	13924.127	233.342	313.491	178.683	1451.862	3144.44	1260.657	151.394	3046.212	12605.527	307.967	352.317	305.366	1093.583	1100.194	387.658	5174.532	161	0.954	945.034	209.73
20821.525	21651.468	12254.655	22618.492	13283.449	21044.186	9621.517	15412.948	1454.39	500.714	416.897	497.225	551.403	1695.87	331.997	10865.658	362.763	276.255	374.51	1514.849	230.767	774.092	223.488	4162.865	16455.866	287.094	364.856	305.97	12244.843	828.603	333.674	6924.138	96	1	1190.771	207.229
17006.333	17720.555	10731.045	21094.956	14405.42	23620.685	11088.925	16849.453	1061.234	1802.744	337.483	529.25	1478.62	6582.576	297.943	9017.304	170.837	189.751	262.168	3339.097	546.42	502.233	188.275	3248.29	7210.5	284.51	272.616	260.333	9337.268	1265.477	372.621	6830.332	110	0.985	765.518	209.555
14914.419	16636.171	10568.575	18795.19	13643.319	21179.256	10910.993	16846.614	1179.17	475.318	409.366	811.666	1511.816	1049.741	345.059	8410.346	214.538	199.246	207.53	2716.693	1641.016	493.192	189.418	4653.087	7410.18	304.349	305.204	309.781	23086.941	2081.669	376.334	10278.897	183	0.872	918.533	212.216
22858.342	23672.568	13380.078	25396.853	15645.577	24857.402	11487.263	18026.472	1468.957	769.194	433.99	626.83	760.338	2521.065	340.6	10534.764	341.403	297.291	310.57	1583.654	171.131	731.598	181.961	4126.267	16773.719	300.508	408.272	317.516	9814.563	658.795	378.256	6991.285	228	0.897	1181.096	212.158
17524.446	19857.433	12027.675	22582.386	14989.905	24709.475	11447.619	17814.153	1054.711	992.559	429.56	452.398	480.97	3764.385	339.495	6703.228	183.085	171.642	160.106	1854.349	188.332	318.98	187.176	5044.146	4875.5	308.208	280.617	260.974	5100.909	1526.257	362.065	12208.557	98	0.98	759.847	212.316
18501.6	19928.126	12709.984	21943.852	15276.684	23146.388	11030.664	17460.986	2326.806	1501.573	375.071	1479.536	5596.649	4448.379	344.983	15295.46	219.764	231.219	434.748	2192.091	1600.546	827.779	140.15	3521.588	10822.209	329.994	313.083	319.493	4750.479	1511.687	404.312	5231.864	111	1	996.122	211.608
19522.543	20672.146	13383.716	22898.045	15603.268	23883.158	11113.462	16657.077	1304.771	8139.374	380.497	1315.638	4460.087	4307.182	359.522	13880.57	241.383	223.319	180.617	1442.419	3339.967	1559.667	145.078	3156.149	14246.001	297.991	357.4	309.518	155.877	766.154	365.134	5118.515	154	0.903	961.76	213.286
13252.606	14128.276	7800.655	14960.517	9338.164	14983.117	7128.701	11312.336	1241.986	424.213	371.49	555.738	800.888	1461.236	330.02	9933.667	281.342	233.257	235.945	1351.307	327.973	584.22	181.241	3965.545	11029.619	285.765	356.697	308.838	19425.124	1330.297	369.672	7061.16	168	0.827	1212.024	217.708
20432.519	21296.678	13663.145	22463.499	14971.276	22638.105	9171.674	13053.49	884.347	3140.91	351.508	758.692	2416.912	4374.105	240.665	12257.213	233.36	283.966	591.166	2334.309	1832.403	954.054	139.808	1775.883	20427.719	304.847	331.485	286.756	5311.969	561.623	363.336	3023.287	98	1	875	215.5
15240.255	16907.63	10184.89	17846.84	12166.833	19321.322	9084.916	14198.039	1325.38	473.757	409.335	463.15	431.201	1033.166	341.482	9338.088	242.137	202.926	195.06	1015.168	249.519	360.92	174.165	4266.39	8772.661	321.817	410.203	302.698	8045.586	923.572	350.041	8993.385	200	0.713	649.02	223.18
18629.154	19758.147	11775.008	21707.188	13707.282	21758.334	9616.844	15091.602	1102.649	3043.648	389.458	1029.464	3509.604	5213.777	371.169	12354.979	236.007	249.148	159.252	1170.802	1932.035	2612.087	147.012	3242.907	13001.792	397.282	321.889	296.107	240.86	567.004	412.964	5274.064	156	0.853	1132.795	220.603
18704.781	20138.252	12835.457	22489.814	15923.36	24214.395	11160.633	17028.169	1180.637	1813.142	423.054	1047.742	2768.063	3360.459	341.251	9322.77	215.567	273.257	228.348	2171.355	1594.818	669.49	161.697	3465.82	10872.352	293.353	323.426	261.243	4332.465	1471.581	409.359	7627.649	204	0.757	763.529	223.113
16209.292	17344.549	11119.331	19033.541	13067.52	20298.937	9503.149	14781.773	925.808	2247.158	354.306	1107.425	4032.799	4843.976	352.941	13186.409	180.995	188.086	395.205	1665.534	6833.832	1762.797	142.616	2892.749	7938.853	283.354	413.68	280.414	3288.22	714.506	320.558	4979.139	148	0.959	890.426	223.811
22523.363	22959.963	15277.073	26557.153	18332.788	28799.365	13602.747	20016.844	1122.278	9087.447	354	1458.712	6427.855	4197.298	365.437	13402.044	246.724	242.873	195.779	1805.334	1671.969	875.035	138.252	3079.33	19625.005	301.682	386.87	317.77	1304.365	1453.608	448.392	5022.908	146	0.901	1029.767	225.966
21137.101	21692.38	14206.752	23917.463	16106.1	24930.002	10770.314	15185.921	1026.177	1290.866	383.144	1183.227	3639.121	4902.499	330.829	12252.654	218.414	263.606	355.215	1140.621	2611.95	3250.981	126.12	2019.437	15636.889	299.142	357.988	297.138	3432.26	789.15	301	3204.595	130	0.978	868.615	225.046
17267.423	18024.699	12075.692	20825.44	14893.75	22978.333	10870.892	15910.383	1289.058	555.867	368.489	1022.028	4349.235	3119.565	354.016	13557.941	241.693	202.174	147.183	1504.22	3012.742	1088.838	140.507	2933.156	12821.979	290.744	297.791	316.834	540.117	814.487	363.172	5301.151	169	0.902	922.074	227.506
21124.409	21636.588	14423.271	24604.7	17015.812	25802.96	11956.73	16860.77	1620.013	13342.304	358.944	1363.151	5611.209	7556.918	360.314	14185.664	246.625	317.524	165.524	1773.799	1709.831	880.454	141.032	3005.531	16134.331	309.978	378.243	321.566	208.847	1357.826	420.519	4978.209	106	0.962	1021.934	224.5
22990.251	23697.26	15705.044	27082.268	18551.882	28298.046	13000.24	18406.802	1409.217	6722.831	347.389	1194.868	4929.137	8949.877	341.01	13396.954	233.603	392.538	149.194	1580.488	1619.634	1334.68	136.474	2993.858	17617.791	344.156	393.698	319.579	136.889	1205.127	439.524	4964.377	106	0.962	1040.217	224.962
14938.948	16585.814	10615.45	19256.259	13488.324	21278.927	10220.721	16371.941	1349.793	633.266	420.605	848.519	1794.683	5397.809	350.299	9354.265	191.531	192.474	264.268	3325.702	1438.197	904.416	169.301	3939.746	5247.471	287.592	557.67	249.827	16715.932	1088.243	364.909	8527.175	221	0.782	789.301	233.731
23659.943	24134.232	13599.355	26102.399	15809.749	25805.699	11756.685	16561.17	1194.04	451.486	367.915	518.134	706.739	1331.238	293.951	10256.553	320.843	301.155	443.781	1561.327	363.028	646.736	200.268	3470.53	17601.531	319.477	326.786	309.93	17023.053	636.916	312.697	6599.427	125	0.952	1246.708	231.196
20618.24	21317.182	14612.265	24337.427	17019.096	25739.51	12269.009	17500.394	1257.669	2910.428	354.92	1146.625	5199.464	5323.484	332.196	13198.145	238.226	297.272	160.113	1990.795	2042.127	1168.841	144.618	2871.964	14105.437	328.661	344.222	302.526	199.169	1081.738	442.991	4888.987	102	0.987	1003.814	231.127
19259.292	19921.176	12414.052	21840.021	13840.552	21751.682	9731.9	14633.501	971.751	762.378	339.243	1047.168	3165.987	2345.957	329.334	12881.035	261.614	317.596	436.276	1511.937	1280.353	664.235	142.724	2612.318	14253.433	274.162	315.729	299.137	9171.556	820.481	399.996	3966.639	110	0.985	1168.282	231.9
16241.968	17724.09	10773.303	19806.662	12563.134	20282.04	8907.936	13935.516	1311.074	1231.302	382.699	1124.13	3165.646	3010.065	353.075	11923.689	259.224	308.857	269.186	1647.64	1043.791	647.48	161.878	3097.967	10346.789	291.737	316.254	296.898	3846.454	1015.36	347.513	5037.334	144	0.958	1179.743	232.326
22073.678	22947.564	15659.772	26762.216	19385.266	29983.253	14391.484	20537.767	1178.763	4522.522	349.873	1578.031	6032.905	3699.685	387.639	13290.26	222.639	218.425	330.514	2127.556	2316.628	931.744	141.034	3425.749	15379.882	310.167	356.784	313.004	4767.489	1247.881	472.332	5574.501	109	0.976	1027.335	233.555
14603.371	16181.2	10003.326	18553.53	13042.734	21490.057	10709.28	16756.143	1017.722	558.808	403.566	446.322	540.708	1227.401	357.685	7830.491	225.514	180.482	151.26	834.175	418.859	323.493	142.889	4559.923	9043.051	296.387	338.029	273.799	7740.34	648.836	316.24	9207.274	253	0.851	635.164	240.65
18238.397	18921.694	12990.266	21972.795	15822.032	23603.163	11469.656	16402.561	1193.967	1421.584	364.176	1121.716	4896.986	3624.586	329.247	12518.435	229.143	240.886	160.064	1654.373	3169.161	1592.645	149.937	3083.352	13487.723	297.047	448.768	312.796	290.578	857.785	482.824	5382.448	311	0.681	1000.982	244.773
18793.305	19527.876	13165.798	22746.281	16070.622	24481.844	11774.925	17523.296	1331.454	2937.741	349.362	1490.206	5741.772	5035.854	348.794	12158.023	214.734	251.441	156.994	1879.803	2626.995	1265.787	146.287	3475.16	12378.946	349.291	489.319	299.596	201.342	1048.902	496.095	5821.702	268	0.788	1039.813	239.026
16802.111	18861.474	12147.926	21652.282	15561.431	24801.179	12768.513	19973.518	990.382	484.636	421.011	429.708	454.529	1901.848	351.756	8172.489	204	182.306	171.542	2537.09	233.202	301.387	143.212	4563.538	6534.661	289.72	390.613	273.256	5545.795	688.555	393.719	9447.862	280	0.863	621.521	243.568
14239.03	15205.036	10182.376	17012.677	12603.303	18704.648	8708.98	13471.827	1320.916	898.722	350.709	1411.977	7137.212	3971.11	364.601	13788.591	210.36	221.28	148.738	1636.097	5977.445	779.406	148.058	3134.836	7861.85	291.444	336.454	275.267	149.127	1427.538	426.119	5470.768	114	0.948	929.895	239.316
17630.835	18829.299	12995.522	21621.12	15604.037	23244.027	11218.343	16603.897	1233.987	1374.855	373.289	1095.419	5539.622	4820.5	368.199	13409.172	215.26	228.686	153.63	1409.767	4237.082	986.306	155.375	3542.788	10110.238	290.521	339.34	298.347	151.101	899.13	430.303	5947.152	134	0.927	972.343	240.231
15722.563	16834.577	11647.862	19125.466	13585.987	20639.048	9998.039	14814.149	1552.258	820.257	345.521	1518.668	7107.505	3818.768	449.316	12440.729	235.384	191.444	157.311	1837.787	5436.237	961.846	149.834	3018.803	14519.281	290.296	315.176	286.669	124.798	1655.362	432.334	5264.054	137	0.902	945.609	244.318
12922.658	13880.614	8986.497	15647.003	11293.081	16920.031	7803.594	12181.032	3364.064	5586.48	378.654	796.046	6164.392	3526.269	282.098	13688.245	195.005	179.746	137.495	2259.452	3612.664	853.313	134.935	2759.092	9347.429	256.633	367.884	269.953	163.122	1493.52	398.019	4907.792	116	0.977	771.957	245.448
16366.504	17620.264	11895.882	20099.237	13784.536	20929.149	10136.444	15947.345	1760.118	1735.286	355.28	1759.955	6444.167	4891.626	381.89	11883.235	216.495	261.143	150.229	2105.696	3493.024	3067.976	161.458	3808.181	10508.416	357.853	399.866	308.627	123.866	1276.941	427.947	6275.943	175	0.87	1062.54	248.066
11064.221	12153.531	7480.586	13181.499	9021.581	14893.788	7007.391	10972.615	908.011	446.38	372.157	587.921	1166.287	1137.603	316.813	9971.094	174.539	170.586	255.088	1561.305	1248.852	706.117	226.376	3314.763	7330.644	272.554	946.319	262.502	16275.026	832.071	349.575	7253.273	103	0.965	717.646	248.277
12838.856	13554.262	9204.343	15352.131	10555.105	16708.708	8288.686	12274.398	1616.612	741.518	308.457	731.095	1242.105	2078.823	284.096	9708.078	191.663	197.671	839.899	2399.806	961.716	721.111	144.32	2050.343	7116.682	298.162	311.763	259.594	9638.543	518.652	380.682	4674.433	111	0.994	824.986	248.662
18478.94	19438.348	13666.76	22429.826	15965.588	23521.045	11560.877	16728.112	1355.094	6926.458	364.56	1211.294	5535.337	4693.168	348.673	11740.94	242.065	292.867	151.228	2074.706	4418.022	1753.967	151.795	3042.962	12986.19	306.592	476.024	318.873	203.228	1200.512	470.963	5549.44	136	0.919	988.11	251
20308.596	21214.102	14684.198	24371.341	16964.596	25337.559	12035.819	17919.664	1752.513	1350.309	348.423	1743.34	6007.073	5619.5	378.592	12659.476	226.576	304.213	151.229	1681.949	2134.29	885.357	154.479	3210.816	14009.802	375.876	380.32	316.4	125.453	1469.28	371.99	5417.137	122	0.956	1070.098	249.426
22574.414	23808.249	15805.892	26913.466	18400.236	28241.221	13120.653	19167.835	1028.875	1548.907	335.661	977.168	3352.796	4202.176	303.982	11346.909	220.365	236.413	327.514	1592.747	1323.535	3049.766	146.216	2755.657	14674.829	285.329	316.84	310.022	4295.777	634.129	353.055	4806.393	150	0.926	1131.047	253.947
19034.991	20771.718	13152.434	23479.549	16537.511	25093.345	12905.925	19621.831	1116.7	543.057	415.215	408.326	532.824	3094.384	349.834	7820.168	205.029	197.6	160.861	1481.269	290.169	318.591	132.95	4227.448	9386.769	288.235	498.967	281.229	3979.013	777.627	325.843	9360.784	283	0.886	615.058	258.606
18443.414	19428.95	13237.981	22227.089	15594.384	23143.448	10020.494	14119.808	1836.702	2978.833	397.817	1441.721	5683.541	6543.272	282.683	13477.876	212.59	331.539	155.585	1325.37	3159.251	624.233	140.455	2287.783	14316.264	260.783	329.381	267.508	180.736	1721.398	402.919	4026.652	189	0.88	756.638	257.886
12802.217	14704.963	10326.797	16785.924	12327.33	19075.242	9505.417	14999.455	1117.876	340.739	327.215	688.043	979.393	1156.839	315.003	7136.483	166.549	168.283	205.279	1297.039	338.617	399.364	152.547	3283.049	4660.401	312.944	345.586	238.779	4344.103	749.714	448.844	8270.708	103	0.996	835.345	256.102
18446.521	19388.226	13249.14	22651.16	15105.476	23200.703	11219.023	16022.953	1197.064	1036.314	330.771	1867.018	6579.917	5314.473	364.799	12335.168	214.277	324.326	149.525	1651.781	1612.568	1012.104	155.31	3102.511	14648.335	293.48	391.967	303.364	126.6	1925.685	368.4	5219.209	110	0.955	1073.109	255.727
17762.463	18898.366	13077.444	21950.012	15473.776	23365.944	11758.577	17115.626	1339.739	1093.329	359.222	1057.136	4336.684	3600.211	318.869	12051.002	223.649	241.347	154.807	1484.536	2627.268	1176.269	146.751	3306.858	11766.492	293.304	437.578	301.069	144.484	755.788	414.049	5749	219	0.861	1009.797	258.865
14485.481	15868.5	10515.677	17839.44	12385.329	19101.822	9687.145	15455.684	1362.975	570.078	378.637	607.294	1131.553	1333.861	303.622	9987.135	184.318	213.569	259.776	1744.007	932.996	883.525	135.886	3638.081	5402.897	307.774	438.71	258.553	6197.542	1081.848	424.807	8287.975	154	0.863	820.149	259.065
12204.735	12806.033	8590.018	15494.669	11267.032	17812.87	9269.78	13940.671	947.826	319.463	313.101	853.578	1157.943	920.616	309.728	7383.752	156.287	148.754	197.675	1225.554	762.281	480.446	163.918	2846.939	5995.076	305.692	300.381	242.425	2605.049	1004.232	376.871	7153.272	101	0.99	841.47	257.53
19736.575	20737.027	14305.515	23127.578	16565.953	24608.642	12301.69	18341.246	1298.377	4061.958	363.419	1231.062	5438.536	4739.057	364.356	11097.316	228.555	221.993	240.408	1463.494	2071.335	1363.702	145.747	3231.158	12564.972	310.157	357.683	284.623	370.082	909.614	358.114	5892.318	154	0.937	973.591	259.273
17263.661	18447.595	12560.875	21045.88	14110.206	21709.904	10907.006	16785.659	1292.215	2069.547	328.519	985.51	3288.376	3234.737	331.158	11429.738	213.866	210.535	229.039	1740.109	2641.405	894.777	142.656	3173.69	12460.443	333.077	458.168	298.136	1943.617	610.237	435.076	5627.511	105	0.984	1037.948	257.519
19504.261	20593.437	14650.027	23769.253	16560.175	25397.607	12376.604	17548.996	1368.091	764.117	331.968	1024.7	3613.173	3376.663	367.255	11423.856	200.771	255.627	246.377	1357.698	3027.6	12164.958	135.308	2398.996	11599.056	281.59	358.119	271.649	1025.94	901.062	373.965	4706.389	128	0.947	928.117	258.766
18226.155	19410.651	13500.265	22769.287	15563.778	23701.706	11497.19	16681.062	1487.977	1520.56	319.711	1139.612	4715.148	4158.032	311.176	12488.17	206.86	280.432	150.701	1455.859	2662.805	1549.785	151.425	3010.694	12617.184	285.625	370.218	294.798	142.658	923.383	386.891	5164.842	174	0.929	1082.328	264.799
17211.028	18889.036	11308.472	20418.429	12715.553	20084.665	8676.505	12913.662	1026.25	4446.164	336.764	961.066	2728.64	3964.438	286.181	11688.109	265.522	317.342	172.216	1103.018	1707.429	2555.839	144.337	2734.262	14673.085	300.266	351.81	275.079	173.404	529.108	324.732	4228.937	120	0.888	1261.25	264.2
17940.497	18430.317	12453.182	21499.491	14142.413	21157.522	10324.018	14677.169	1108.658	6396.826	320.888	1114.486	4448.188	4954.836	290.032	12183.937	219.484	298.449	185.407	1512.969	2695.812	1236.289	133.901	2919.355	13606.418	306.959	396.901	310.995	233.277	1244.983	406.805	5074.986	124	0.944	1041.5	266
19135.553	20126.54	13048.6	22373.396	15974.978	23238.257	12469.436	18783.778	1285.177	440.08	427.758	366.535	403.962	1891.17	330.101	7237.925	192.308	204.154	168.353	1132.95	177.977	359.904	130.887	4246.104	9403.32	289.273	395.539	292.919	5170.955	811.381	295.03	10190.353	215	0.838	605.658	272.16
19629.096	20984.596	14603.184	23332.26	16557.361	24914.453	12595.056	19130.635	1269.169	3993.065	372.741	1112.792	4696.361	5472.474	387	11768.797	224.15	297.133	271.533	1959.192	12046.394	870.924	115.137	3312.337	11914.744	265.729	420.016	271.92	2893.073	974.68	299.937	6026.464	127	0.955	909.768	268.343
17233.034	18547.533	12716.897	21354.401	15048.565	22638.974	11356.408	17189.139	1445.243	720.777	353.289	1194.947	4195.437	3641.98	322.741	11009.474	207.506	237.597	179.466	1549.82	2118.327	939.408	144.369	3501.49	11440.184	307.057	394.155	297.411	130.077	891.921	402.466	6230.827	178	0.906	1056.348	269.882
14787.92	16028.99	10594.263	17337.469	12491.021	18504.402	8326.095	12460.217	989.949	8132.597	358.31	1213.279	6426.662	6041.166	312.803	14682.577	177.702	272.209	139.578	1397.205	7721.58	786.596	139.045	2559.277	8553.406	266.829	304.009	273.117	151.097	1306.063	405.688	4298.24	114	0.96	719.763	270
14387.408	15567.782	10669.115	17716.571	12822.556	18871.614	9788.179	15224.02	1714.232	837.579	370.295	1275.427	6269.795	2298.57	337.486	12125.086	240.911	235.465	151.819	1717.035	2677.384	1107.025	142.474	3527.74	8674.99	309.238	558.924	296.577	139.695	1060.684	424.467	6339.864	145	0.965	1002.81	269.128
14421.021	15774.267	10656.284	17915.18	12986.338	19840.698	10457.195	16141.235	998.666	419.75	383.892	740.652	1185.858	1404.743	323.585	6755.332	170.011	156.727	162.325	2618.156	1030.23	383.058	145.589	4198.627	6348.882	322.986	337.662	289.083	16184.754	2541.294	343.514	11758.757	180	0.886	843.422	272.178
20567.549	21912.01	15795.158	24937.547	17696.728	26459.138	12767.405	17629.554	1306.029	3160.129	357.863	1066.8	3921.253	5142.66	300.148	11194.643	230.403	453.638	160.071	1369.011	4066.254	712.551	111.691	2396.588	16504.618	277.951	452.689	278.513	175.282	1107.136	301.308	4836.602	162	0.96	894.074	273.679
21246.018	22386.751	15286.771	25681.596	17149.905	25966.223	12561.387	18005.362	964.566	2104.794	307.936	1245.205	4173.81	3115.528	309.34	10901.261	220.029	263.953	452.137	1304.336	1657.677	628.373	131.625	2519.452	13057.572	272.142	348.509	293.468	5264.895	860.309	305.026	4457.694	172	0.905	1126.337	273.895
16514.805	17784.743	12326.257	20314.697	14957.568	22133.269	11331.382	17062.848	1451.432	1217.716	380.41	1407.585	6617.013	4380.444	398.318	11039.746	244.963	200.314	166.74	1678.703	2806.633	996.299	133.15	3589.616	9286.123	272.62	362.036	287.503	197.633	1034.482	357.95	6871.01	158	0.941	967.924	274.196
16139.77	17382.398	11955.283	20283.093	15573.021	24589.911	13380.044	20838.747	1023.06	601.728	381.94	469.231	797.957	1494.14	275.44	6000.616	175.303	162.641	165.597	2320.026	528.979	333.303	141.257	4433.194	4662.737	340.413	484.375	279.345	6558.355	1616.013	297.067	12082.881	375	0.746	874.871	281.42
21166.283	21890.642	15701.75	25423.967	19261.632	28153.681	14875.383	21178.582	1339.666	4581.026	366.252	1145.522	4638.161	6562.703	332.954	11010.905	252.479	290.745	217.359	1439.822	2101.461	1158.342	129.938	3191.543	12922.259	298.034	479.979	303.544	1475.959	1163.364	371.099	6098.1	549	0.719	992.791	287.496
16192.488	17365.506	12036.766	19521.537	13196.975	19769.716	9567.239	14410.71	1167.628	3182.607	307.404	1002.832	3677.381	3694.933	285.607	11983.898	215.314	209.842	152.95	1432.694	2481.339	1972.404	130.831	2837.443	12296.093	281.894	338.866	299.402	123.875	557.739	337	4851.565	122	0.956	1088.516	276.926
19728.807	20822.035	15005.559	23819.038	17587.451	25674.201	12845.329	18046.882	1431.623	1779.376	338.003	940.92	3709.501	4881.571	345.754	12496.323	229.913	274.933	168.926	1220.726	2548.261	751.63	119.47	2605.737	12607.204	281.609	348.116	273.418	124.777	781.891	343.182	4986.993	131	0.921	943.798	278.416
17064.472	17981.602	11505.808	19863.934	13317.784	20227.141	9097.667	14156.809	1139.358	3315.898	287.61	961.872	3326.126	3940.45	302.529	11111.518	223.153	290.301	375.602	1510.553	2087.367	593.759	148.602	2226.937	10883.822	266.914	297.098	284.96	2909.075	700.423	335.875	3546.096	98	0.993	1211.622	277.592
18411.032	19148.315	13456.882	22188.06	16565.501	24695.655	12592.079	17170.12	1062.648	547.691	342.382	1078.754	3745.452	2578.028	348.549	12421.194	227.555	224.231	239.379	1061.307	4600.673	739.749	119.215	2726.353	11588.567	273.475	317.72	266.743	1709.222	655.131	335.204	5092.323	143	0.86	935.934	281.843
17012.187	17894.932	12430.305	20630.676	14218.489	21253.185	10425.19	14935.876	1299.068	926.968	308.404	978.722	4761.613	3181.374	272.331	12311.966	223.279	210.816	150.481	1383.664	1959.93	905.336	131.877	2666.281	13288.895	281.189	338.466	298.872	129.666	1074.852	323.421	4719.441	173	0.747	1092.165	283.379
18185.33	19664.191	13057.522	22899.923	15201.63	23688.381	11203.247	16296.389	1127.047	985.369	338.624	954.742	3357.629	5595.058	316.078	11435.489	229.261	265.784	152.204	2758.808	1506.602	660.776	140.925	3118.386	10835.966	329.058	379.319	282.967	109.442	642.544	378.209	5257.877	121	0.937	1153.905	280.079
16427.233	16994.602	11380.112	18829.667	12559.753	18769.378	8881.083	12378.128	843.246	460.577	316.249	918.517	3101.015	1071.919	251.447	12983.52	180.939	196.854	385.394	919.319	2867.013	550.66	221.696	1956.486	14845.117	259.263	284.456	292.089	4811.982	647.938	334.971	3223.791	105	0.984	619.186	280.014
11865.31	13159.422	8771.782	14982.415	11671.082	18487.57	10316.667	16663.112	954.273	365.319	383.316	330.007	384.175	1095.043	295.423	5224.808	160.625	133.769	162.873	1581.238	189.289	668.445	161.572	5124.966	4212.562	367.371	372.903	297.853	9676.07	937.99	318.538	14017.34	109	0.976	860.665	280.041
15976.131	16879.189	11743.134	19106.638	14256.318	21118.437	11042.676	16594.653	1805.59	1371.954	339.343	1025.165	4759.732	2836.023	348.965	12136.712	262.267	237.788	148.364	1779.799	3097.465	942.866	137.115	3314.086	10835.857	316.92	356.408	302.263	128.012	897.94	348.683	5996.368	191	0.928	1012.94	282.348
18348.939	19509.068	12844.105	22683.814	16317.077	24865.103	13103.971	19746.725	1382.091	439.971	424.667	362.973	448.611	1282.116	326.471	8135.834	208.601	216.989	238.481	1647.836	173.798	575.627	155.542	4459.694	10187.359	291.813	323.826	317.45	10307.59	740.697	328.068	10794.848	206	0.871	598.485	283.893
15016.829	15804.978	10817.326	17448.166	12484.088	18589.22	9842.068	14276.988	1227.787	481.679	399.618	516.879	750.966	1084.176	329.428	7768.529	188.708	178.706	294.502	2567.772	545.122	709.203	150.019	3494.176	8795.48	279.315	356.808	269.86	19942.032	1605.912	382.437	8347.995	170	0.792	662.647	284.606
18850.153	19610.505	13090.111	21345.28	14264.749	21071.903	9478.729	13055.34	1390.572	5776.723	344.175	887.112	3682.938	6513.377	331.577	12481.58	210.314	265.771	132.961	1203.945	2377.806	950.261	136.236	2059.232	12755.339	353.662	311.842	260.269	116.927	965.689	563.43	3879.917	106	0.962	694.198	282.349
17404.903	18489.595	13087.497	21535.667	15430.215	22975.3	11123.843	15774.102	986.04	2060.056	363.105	1093.762	4503.758	5370.024	303.839	12271.493	189.922	380.277	198.791	1210.631	3013.252	1480.617	139.808	2320.261	13407.679	299.595	431.993	292.847	1434.669	1300.672	315.087	4448.069	150	0.871	832.167	284.287
18530.456	19433.571	13798.907	21802.323	16454.014	23709.615	12218.087	18063.196	1732.338	4725.494	372.413	1238.425	6134.761	4381.038	345.088	11557.654	244.576	215.05	142.976	1537.887	2170.565	912.359	122.208	3207.077	10825.403	267.338	331.272	284.673	179.873	1371.984	351.711	6022.087	148	0.924	975.736	283.811
14140.751	15989.84	11050.577	18326.611	13898.486	20774.21	11295.747	17482.919	1430.268	411.208	411.695	412.605	470.123	1843.715	311.31	7969.59	176.411	176.841	212.915	2422.867	202.627	439.811	152.867	4082.008	2118.504	277.234	432.079	316.978	8016.374	1786.08	334.431	10041.211	166	0.78	585.12	287.253
20012.378	21311.568	13937.34	24771.935	16641.269	26214.178	12732.791	19005.028	1082.22	571.491	329.954	901.057	3479.154	4353.577	314.51	9661.815	225.657	193.461	329.783	1711.997	1338.331	4287.214	145.561	3360.049	12932.726	279.243	403.4	279.475	1538.668	483.696	397.376	6083.873	173	0.932	1165.078	283.436
16280.04	17287.418	11582.995	20188.653	14509.408	22379.381	11670.807	18167.336	1591.355	2619.794	452.537	1404.796	4787.639	9600.776	353.412	10952.141	195.671	205.274	325.604	2420.555	2215.56	613.684	160.647	4005.539	5992.456	255.465	327.825	274.883	7191.712	1849.5	307.48	8755.151	138	0.933	773.935	284.986
19205.578	20045.585	14150.324	23155.856	16026.464	23864.744	11284.328	15525.133	1137.032	11295.735	413.153	1045.161	4912.24	9581.046	276.779	10578.993	220.21	369.111	156.87	1180.714	1531.786	547.152	136.256	2313.184	14343.597	281.389	390.966	269.629	728.089	1672.118	332.693	4518.863	113	0.969	761.757	285.978
15841.556	16782.08	11542.046	19663.062	14096.995	20811.652	10540.834	15688.478	1190.857	2828.39	335.459	1322.431	6383.771	4336.004	326.648	11435.279	193.117	209.396	166.368	1654.27	4681.183	1612.907	127.164	3320.604	9791.851	312.436	390.201	299.683	126.813	1560.411	348.127	5932.531	100	0.967	1050.71	285.93
18926.132	19821.607	13815.7	23289.358	16943.357	25216.312	13676.089	19709.038	1162.648	9172.747	347.369	1541.618	6221.861	4191.566	345.367	11703.025	218.455	205.157	152.445	1892.356	6452.511	10482.944	133.829	3516.892	14686.69	334.706	436.555	312.726	116.399	1407.112	396.837	6184.027	169	0.957	1041.346	290.322
13660.708	15032.926	9958.459	16501.423	12107.284	18105.017	9275.004	13861.497	1065.235	921.515	357.803	492.692	766.041	3007.248	281.366	8181.241	173.927	177.789	428.785	2223.704	615.467	384.736	140.208	2827.033	2995.761	273.447	302.665	320.201	4471.553	941.42	355.237	7394.015	108	0.967	576.713	288.972
17404.571	18160.688	12909.939	20737.222	15803.149	22706.19	11467.141	15789.087	1332.556	3388.715	355.294	1490.98	4790.091	6751.501	389.285	12811.236	253.01	346.792	170.773	1618.085	1994.032	801.383	111.706	2776.539	11021.955	299.795	352.868	280.851	145.655	1352.497	327.727	5361.223	145	0.965	952.307	289.252
14372.462	15414.944	10518.661	17792.28	13697.889	21677.018	11803.132	17363.113	1018.08	367.469	367.185	637.815	1342.765	3034.822	304.608	7184.141	173.336	171.672	204.904	2519.941	887.375	920.236	145.688	4036.855	5456.582	907.012	439.318	291.435	8035.322	2090.037	274.357	10826.824	147	0.862	870.01	289.466
16701.346	17648.459	12730.41	20294.862	15490.573	22528.439	11560.053	16262.62	1858.456	2627.339	358.364	1367.02	6515.798	4550.599	359.829	12534.998	267.265	313.212	157.74	1556.895	2187.821	823.18	117.95	2976.657	10938.826	283.492	349.857	283.728	174.54	1370.623	340.619	5720.093	166	0.908	969.404	291.494
16874.75	17668.074	12527.424	19966.01	15044.161	22116.967	11478.651	16607.645	2580.723	721.556	347.046	1132.792	4807.679	3285.139	320.645	11652.185	250.881	334.052	151.292	1713.014	2814.289	914.073	136.225	3051.026	12796.922	342.962	401.507	311.838	132.75	1380.586	367.29	5727.014	180	0.795	1016.433	292.767
18680.753	19534.759	13797.719	22310.786	16954.821	24753.847	12831.27	18415.656	1719.319	1481.097	358.164	1559.7	7809.7	3878.848	373.118	11942.344	266.335	309.763	214.772	1586.102	2893.068	908.347	120.943	3207.107	11839.271	299.884	330.169	285.711	500.075	2198.824	350.46	5949.8	112	0.973	980.42	290.393
17391.837	18655.378	13096.096	21742.796	15498.681	23620.628	11813.297	16542.783	1950.464	4187.141	317.858	905.077	4168.41	4520.327	259.173	11486.836	229.268	281.31	173.328	1269.803	1407.144	582.685	131.25	2858.131	12634.423	273.937	435.968	298.102	136.79	1476.164	341.086	4991.899	123	0.925	1092.565	293.362
15526.57	17132.101	10805.716	18665.145	12624.704	20434.66	10135.965	15092.799	1105.755	1013.287	340.334	522.372	790.093	1933.752	255.027	7106.604	233.671	225.248	407.097	1700.139	245.437	737.364	187.186	3861.937	8867.946	279.057	305.307	277.915	9439.365	1222.853	385.245	7692.633	179	0.902	1257.947	294.064
14266.745	15145.538	10035.256	17109.772	12481.399	19227.694	9483.41	14436.402	1498.456	5170.724	319.564	1111.338	6214.362	2948.41	329.755	14732.662	161.024	157.569	136.04	1458.984	3823.369	579.73	121.291	2634.455	8025.327	275.634	303.197	276.538	180.646	1302.013	399.055	4427.038	106	0.993	645.594	293
14588.578	15676.195	9583.944	16802.23	11805.57	18599.347	8610.623	12822.116	1277.384	6811.716	297.575	1016.502	3980.28	4100.072	313.677	11687.359	227.392	197.787	123.835	932.09	2807.923	10570.931	126.642	2885.561	12456.513	299.845	325.682	282.021	151.252	924.402	291.073	4422.385	125	0.94	1279.82	293.908
13022.994	14051.578	8956.124	17074.326	12829.798	21316.811	11823.946	18598.909	1741.125	455.07	421.81	417.206	418.337	2331.772	338.703	6344.53	181.965	165.984	160.643	2097.418	182.296	333.877	134.503	5534.05	2313.775	300.633	376.663	320.773	5290.84	779.559	342.031	13354.316	98	0.993	589.061	295.163
14692.956	15329.002	10961.423	17513.252	13474.038	19271.566	10658.897	15632.361	1215.406	1860.771	402.727	1089.568	3301.459	2585.82	269.799	9399.356	174.353	165.008	355.723	2975.829	2646.087	651.261	183.423	2935.187	6726.428	274.784	306.597	272.797	4433.345	1263.236	292.488	7006.902	202	0.92	791.168	296.678
14269.192	16007.667	11621.706	17195.351	13453.257	19958.799	11075.283	16891.252	1335.768	828.472	465.305	576.113	1094.268	1393.083	400.42	6853.431	229.392	190.754	271.171	1322.5	638.386	406.57	185.893	4545.259	3665.417	276.427	395.604	273.582	8491.348	911.187	354.078	8242.917	153	0.854	671.389	298.637
16462.517	17091.301	11821.853	19710.597	13848.746	20398.603	10056.932	14311.128	1537.379	1015.655	300.254	1356.129	5083.649	5011.899	295.552	11639.912	226.014	247.956	159.673	1702.811	2061.851	771.323	133.943	2614.289	10020.637	307.589	356.984	267.321	123.589	1320.165	345.797	4780.732	150	0.926	1104.973	296.227
15547.664	16999.442	11016.851	19823.216	13037.904	20796.342	9929.086	14882.341	1061.658	878.286	318.719	1296.864	4628.532	4137.494	365.703	10258.397	218.367	242.335	183.028	2165.779	2976.502	1191.006	153.608	3013.926	9072.293	304.771	335.214	273.713	1096.209	1054.526	312.639	5183.882	109	0.989	1209.417	296.124
15526.92	16408.25	11301.911	18974.297	14105.968	20909.716	10889.847	16580.475	1512.594	677.592	340.419	1194.442	5621.12	3117.828	303.722	11720.506	221.976	301.09	156.794	1647.87	5378.428	2439.686	127.43	3555.645	9751.86	304.877	691.111	300.467	118.276	1057.247	380.44	6275.312	242	0.84	1055.884	299.921
15496.224	16912.732	11327.138	19764.367	14495.32	23022.128	11516.587	17946.14	989.246	735.021	369.212	1044.419	3282.491	9905.931	401.072	11039.184	173.976	204.956	161.081	1317.316	2588.968	605.784	126.733	3697.259	6115.955	287.077	297.876	288.563	4735.07	611.496	336.702	7412.334	175	0.934	624.729	299.957
16048.666	16613.624	11885.489	18824.066	14072.875	20526.912	10517.922	15159.805	1062.99	4354.339	400.196	1274.562	8062.812	4390.232	298.054	11565.837	204.663	231.09	296.446	2349.016	2639.482	811.644	134.679	2714.695	9662.49	268.094	368.392	245.674	4500.546	3310.81	297.291	5387.142	117	0.944	760.56	299.697
18624.191	19111.793	13290.94	22179.666	16845.103	25225.281	13315.917	18024.057	1431.534	1647.503	334.909	1195.765	6147.787	4633.931	328.768	11343.519	239.294	288.237	137.914	1310.755	2194.397	895.557	127.371	2949.901	12826.856	319.524	391.699	288.042	134.942	1635.201	305.581	5791.157	107	0.971	1018.621	298.977
17877.393	19025.098	13462.613	22422.025	16341.374	24236.324	12036.126	15566.246	1602.609	1489.439	304.988	1182.028	4008.44	5493.991	284.393	11879.798	233.827	345.112	187.214	1231.473	1530.318	709.747	132.499	2678.938	13111.945	304.109	394.689	278.042	166.047	1134.041	326.959	4609.78	117	0.917	1096.91	300.397
12714.843	14232.812	9645.564	16879.124	13009.323	20263.256	11197.476	17882.872	1092.275	391.151	378.726	382.279	422.314	1281.041	321.347	7099.394	164.269	163.103	208.804	1734.173	191.113	969.232	154.66	4694.58	2931.172	289.106	621.765	307.873	13682.123	2489.706	322.189	11225.166	175	0.899	609.58	302.54
11896.021	13096.673	9014.194	14934.46	12221.065	18932.862	10962.562	17209.608	997.52	411.054	377.566	628.189	1059.592	1340.742	300.213	6722.489	202.953	175.475	205.958	4073.804	907.847	301.284	166.969	4889.916	3534.752	276.263	415.297	250.284	9438.073	1369.64	309.754	13787.473	252	0.798	911.687	304.429
19727.546	20421.405	14885.103	23394.831	21732.885	26198.555	13069.424	17772.786	1757.071	4459.294	354.339	1262.505	4434.075	10294.4	325.232	11258.632	275.237	430.471	174.47	1590.276	1382.079	809.223	116.856	2542.065	15393.403	287.848	403.461	276.753	312.786	1461.885	350.772	5295.745	251	0.878	943.289	302.667
18320.854	19188.464	13982.124	21624.944	16722.685	24489.278	12918.818	18673.14	1909.591	806.548	368.832	846.074	3918.958	3241.04	327.871	11940.521	300.628	218.298	214.544	1440.115	1343.101	984.907	119.495	3065.663	15124.871	304.798	335.746	291.718	434.742	461.097	361.433	6066.064	126	0.937	981.984	301.111
15344.541	16712.836	10089.953	18745.151	12117.222	19541.064	8915.585	13950.393	804.89	3004.379	327.107	1288.72	3986.507	6921.8	337.728	11318.454	193.104	187.933	143.044	1264.242	3411.419	678.986	141.425	3332.164	8670.689	298.4	441.299	308.557	156.999	790.392	343.802	5135.353	105	0.984	1300.052	299.519
15211.101	15719.244	10938.253	18195.186	13902.927	21677.897	11821.516	17827.88	924.515	1074.205	293.725	451.066	1261.779	2554.184	302.814	8168.863	152.109	142.916	434.638	1843.662	832.077	540.973	161.298	3084.938	5616.37	261.098	338.302	268.355	16132.406	727.429	344.567	7296.764	126	0.948	676.302	302.619
13606.457	15221.469	9752.655	16651.362	10924.677	17142.105	8039.321	12229.094	897.747	349.638	284.509	344.429	401.381	1023.577	288.887	7343.728	169.737	146.652	231.006	1098.975	287.634	3428.476	160.68	2953.007	5988.772	313.385	383.503	322.261	6755.159	1264.794	410.707	6995.221	117	0.856	547.987	303.91
16412.815	16850.416	11728.755	18730.989	13216.806	19890.85	9601.48	13639.761	1067.175	5585.738	299.181	1146.922	3924.514	2218.262	292.911	12915.076	187.82	155.023	139.646	1287.381	2267.32	638.701	116.286	2052.757	16604.486	260.89	314.45	279.793	150.192	733.065	337.336	3720.689	149	0.955	646.956	305.064
17071.11	17733.779	12823.867	20756.186	15908.116	23517.592	11953.749	16715.885	1282.437	2664.826	392.062	1064.773	3901.363	6905.398	292.933	11966.786	206.514	297.89	203.275	1821.18	1612.532	17420.761	127.708	2647.807	11220.429	298.673	307.435	283.284	467.53	1333.172	305.132	5291.531	116	0.898	816.086	304.121
19018.532	19909.585	14513.417	22566.468	17619.807	25501.343	12819.819	18264.531	1329.15	4367.255	388.865	1129.314	4933.643	7365.139	323.176	11733.827	234.121	357.555	174.632	1956.613	3055.89	1018.202	127.081	2651.801	12526.751	312.792	369.457	294.925	579.83	1533.057	282.812	5439.996	211	0.865	873.386	306.633
16331.155	16917.217	12107.431	19251.5	14724.311	21760.339	11542.09	16966.338	1675.733	631.513	336.303	1140.443	4949.957	3917.386	338.384	11841.405	263.652	295.7	155.473	1385.068	2106.571	997.688	123.616	3170.633	11118.223	349.017	487.056	306.68	177.893	1293.765	384.165	6101.275	104	0.961	1010.644	303.029
16458.756	17203.502	12047.903	19447.915	14679.163	21405.766	11438.177	18191.902	1623.193	2801.058	342.69	1335.367	5702.173	4584.729	393.647	11889.006	231.919	240.581	149.095	1714.242	6042.957	2451.154	126.562	3686.89	8626.277	316.038	460.916	300.95	118.721	1173.66	332.18	6916.197	130	0.94	1046.385	305.862
14385.309	15291.809	11148.712	17555.416	13775.841	20331.012	10912.409	15410.633	1551.158	683.944	344.061	708.967	3096.852	3890.179	327.722	12281.101	274.807	257.41	160.762	1334.892	1260.288	773.287	118.238	2960.087	10515.181	309.756	291.354	285.555	267.372	502.287	375.584	6091.873	133	0.909	978.019	308.177
15444.352	16423.674	11900.253	18767.29	14595.462	21358.555	11503.547	16676.821	2612.51	596.62	384.856	988.671	5112.147	3326.353	344.258	12314.193	302.062	306.448	180.75	1465.967	2861.204	1077.477	118.306	3556.654	12220.494	326.568	549.509	302.119	298.419	1379.515	328.151	6707.025	125	0.929	1006.116	307.452
14838.43	15986.679	10246.193	18030.811	11956.422	19316.734	9680.382	15635.797	1306.094	1345.449	303.015	581.963	1360.819	3306.789	257.901	7969.366	194.7	190.738	264.207	1185.649	436.256	583.754	162.09	3514.825	7020.99	304.918	303.37	294.385	8260.521	1208.303	328.817	6614.061	126	0.948	1271.802	306.905
16037.898	17132.934	12305.329	19506.935	15758.661	23251.563	12587.092	18234.276	1373.904	1175.617	389.458	1103.876	2781.629	2671.4	333.708	10615.158	253.208	302.916	249.52	1646.763	1634.448	904.594	139.16	3652.368	8044.48	302.217	409.211	245.822	1507.081	1483.998	371.275	8324.165	180	0.938	931.222	307.683
14712.153	15002.471	10665.068	17617.922	13807.643	20218.309	10924.155	15081.851	2109.278	518.106	337.075	896.157	3514.988	3022.126	345.207	11796.984	286.002	273.263	146.992	1524.27	2109.418	796.57	110.011	2746.65	10214.503	299.773	325.603	297.302	292.117	624.078	316.876	5503.401	139	0.925	986.277	309.025
10585.534	11683.246	8381.153	13344.653	10731.923	15727.681	8755.229	13359.79	1248.164	426.462	397.429	652.397	824.626	2538.953	250.916	8673.994	162.815	178.003	248.434	3892.363	528.711	1283.418	152.198	3097.277	2155.589	261.228	351.521	283.455	14486.112	1286.378	296.424	8004.378	183	0.889	800.15	307.964
19818.296	20451.171	14777.428	23800.191	18207.556	26786.525	14056.091	19986.077	1424.961	1497.531	325.649	1000.651	4279.169	5766.858	296.286	10832.275	250.54	317.221	147.724	1149.623	1609.303	847.759	122.776	2925.211	13373.555	294.408	407.405	299.533	123.94	1500.953	344.427	5700.36	116	0.936	1034.552	307.707
17402.084	18722.673	13833.338	21089.582	16697.932	24202.405	12344.729	17510.98	1609.371	2089.484	398.208	1385.818	4951.802	8638.215	399.161	12432.447	217.2	310.897	138.277	1963.534	2308.899	1472.992	122.294	2910.801	10137.334	334.225	459.273	290.059	133.635	1426.639	273.39	5867.866	125	0.94	864.028	309.244
18765.261	19753.479	14241.477	23036.397	17838.384	26191.61	13907.94	19754.657	1398.453	1960.286	349.125	1095.927	4914.074	4076.102	337.495	11176.726	239.083	234.549	147.923	1395.009	1755.167	882.54	130.622	3342.666	10789.555	296.828	349.902	296.79	186.208	1033.067	336.087	6468.344	175	0.804	1025.654	309.317
15330.605	16493.276	11362.638	19210.127	13735.963	20483.106	10100.425	14535.657	994.252	462.568	297.533	1236.516	2603.809	4310.71	314.779	11248.709	208.708	287.739	160.657	1695.723	2487.88	692.417	127.652	2812.538	10248.321	308.232	303.235	275.174	104.803	656.886	294.31	4782.802	109	0.976	1154.472	309.693
12130.084	13608.702	9007.034	15507.507	11556.875	17736.507	9611.542	14743.047	813.497	373.344	345.323	330.416	368.23	1390.149	303.691	6355.289	165.575	140.623	180.984	1085.834	205.35	9419.013	141.435	3995.924	3491.516	284.094	372.32	304.468	8343.818	1402.996	373.887	9623.203	109	0.946	550.931	311.794
13373.916	14264.524	10162.72	15824.862	12377.095	18855.844	9915.477	15138.201	983.293	453.393	369.719	805.952	1651.314	1377.362	308.521	7133.088	193.066	166.866	208.338	1072.971	1393.412	977.134	157.506	3219.789	6226.1	262.114	326.458	250.308	9311.619	686.751	280.194	7397.968	167	0.9	712.829	310.961
20780.257	21476.3	15561.474	25314.664	19408.628	28727.782	15128.15	21041.008	1864.37	4632.626	335.167	1066.77	4400.995	8268.685	343.054	11139.096	259.292	386.697	166.55	1511.304	3047.743	1784.79	119.249	3052.213	14041.23	319.778	420.624	290.48	128.906	1373.264	325.303	5948.516	205	0.893	1042.783	313.646
11938.09	12979.749	9288.121	14060.79	11568.989	17353.282	9878.181	15190.999	1620.377	739.054	623.585	551.472	671.103	1248.358	442.708	7304.254	272.874	237.867	291.402	1869.376	294.094	831.027	202.137	5275.477	3718.141	305.598	401.538	287.831	19417.203	1025.829	323.029	8916.14	170	0.873	670.324	315.835
20118.624	20933.948	16146.406	23797.345	19793.614	27545.948	16578.688	24075.03	1495.909	883.133	434.858	437.177	855.497	4088.937	272.151	8293.912	214.388	215.511	269.136	1628.472	466.868	1530.899	154.342	3837.188	9572.489	279.425	376.128	273.059	10650.218	788.454	306.315	8845.498	474	0.678	771.568	319.354
16623.79	17228.486	11862.659	20005.325	15130.65	22412.464	11923.104	17738.327	2275.317	2475.65	357.745	1257.267	6406.479	4195.226	372.803	10886.491	249.197	300.795	163.986	1814.931	5187.06	2362.055	121.484	3659.907	9299.943	323.958	398.872	290.619	138.102	1492.303	310.602	6850.796	150	0.871	1051.88	314.2
16119.931	16901.177	12338.393	19182.034	15421.669	22433.146	12660.556	18304.647	1273.269	403.841	417.04	699.886	1196.905	2215.724	245.837	9176.786	183.796	201.347	192.358	3430.301	429.489	1219.7	139.401	3053.597	6049.906	280.744	415.546	276.255	15336.5	1073.47	302.429	7694.156	270	0.794	813.219	317.8
18505.748	19239.21	13844.001	22499.218	17573.768	25700.596	13184.811	17866.95	1745.411	3031.872	395.077	1210.005	4893.109	8608.833	328.898	12634.664	231.729	348.228	159.64	1881.641	2961.05	763.728	127.232	2752.267	11248.24	326.834	332.098	289.879	383.095	1697.439	293.005	5617.555	155	0.933	874.577	314.887
14097.155	16056.185	10275.344	18506.858	12465.255	20137.957	10207.362	14994.886	909.12	870.449	320.227	448.05	950.924	2349.159	251.933	6839.094	173.582	170.125	340.083	1378.719	365.81	531.72	254.209	3810.034	5272.926	315.286	316.816	287.515	13358.426	1045.661	314.062	7472.131	127	0.929	1270.854	313.665
20660.951	21881.49	16397.133	24655.804	19313.892	27963.385	16242.988	23570.417	1021.211	983.155	359.547	394.665	510.334	3388.171	303.553	6983.972	185.958	159.692	259.294	2284.466	216.883	6565.788	168.99	3585.702	8012.983	286.242	407.546	293.685	16793.879	1682.938	332.378	9159.435	363	0.793	602.021	318.28
13569.002	14444.899	10376.328	15807.174	12951.539	18590.449	10924.921	15309.185	1079.145	630.567	331.95	383.767	566.149	1939.097	290.088	6697.025	161.517	159.356	192.226	1415.939	165.705	514.068	128.828	3132.876	4510.329	277.276	359.82	252.504	5229.322	640.364	326.646	8513.026	131	0.947	691.095	314.905
16736.625	17541.667	12939.576	20152.011	16179.397	22867.858	13447.396	19275.25	1537.197	545.209	384.82	972.911	3663.259	2547.535	329.724	9727.045	253.348	281.121	366.269	1880.343	1936.088	1008.813	134.873	3812.431	7883.437	331.938	329.329	291.383	9037.333	1121.238	341.676	8112.266	172	0.918	1011.756	315.331
20921.723	21729.212	15850.133	24898.476	19534.228	28420.126	14396.358	19838.223	1234.455	10835.822	362.624	1219.246	5402.281	9928.364	333.281	11290.359	258.109	396.936	167.122	1639.639	2652.675	1204.628	124.742	2694.786	14566.188	323.51	448.947	282.306	140.263	1841.315	328.215	5672.212	159	0.933	892.947	316.877
16047.431	16687.852	11679.09	17898.677	13844.682	20096.143	10794.464	16360.628	1120.287	645.986	365.901	1476.323	4655.324	4829.438	315.817	12339.989	234.655	215.541	361.897	1818.883	3829.813	735.018	130.524	3269.461	11051.722	279.015	279.262	256.871	4364.76	1856.337	343.134	6642.256	112	0.973	920.491	316.134
14637.555	15462.162	11436.778	17291.383	14115.535	19633.878	12085.974	18062.278	1072.407	428.82	331.755	349.192	484.841	1327.523	279.971	7277.602	219.91	213.844	363.004	2109.159	194.483	526.749	226.968	3898.845	6174.622	284.746	404.164	266.655	6870.63	2123.672	382.208	9981.266	201	0.876	972.948	318.296
14845.785	16049.302	11133.007	18505.165	13944.265	20873.458	10821.321	16070.037	1293.751	2639.945	352.438	1343.185	5932.062	4502.869	345.193	11778.939	234.263	269.841	182.161	1915.512	4671.163	821.32	124.344	3757.032	9251.648	310.084	422.445	291.22	226.478	1297.645	301.087	6646.783	105	0.984	1071.014	315.252
18751.304	19374.93	13088.944	22287.544	15320.562	23344.15	11389.338	16270.666	1332.922	6079.047	303.008	1205.451	3957.782	6920.688	384.241	10784.639	231.897	220.93	138.154	1557.179	1795.813	805.712	125.611	2860.466	11869.822	274.486	328.096	265.74	104.294	637.269	333.459	4933.625	129	0.97	1202.756	316.267
20074.586	21455.009	15899.468	25010.247	19509.672	28988.615	16241.924	25269.05	1165.753	401.99	367.806	369.647	471.043	1934.741	298.228	6873.275	179.829	188.165	216.454	1610.328	289.566	553.025	170.331	4050.48	7429.749	304.15	489.724	271.031	14973.498	1719.329	317.678	9561.908	222	0.855	617.171	320.577
16474.366	17629.512	12324.275	20694.685	15507.664	23186.374	12086.64	17410.318	1612.527	1253.522	354.26	1256.587	4722.656	3438.972	317.652	11435.024	252.986	346.764	198.265	1687.597	4873.088	1089.629	124.859	3458.174	10870.729	347.882	386.075	285.801	155.014	1224.502	284.341	6211.561	178	0.927	1084.107	318.781
9872.374	10637.866	7518.642	12012.663	9924.985	14841.444	8493.137	12414.943	1192.971	703.363	440.299	528.504	499.834	1106.169	347.234	7048.5	222.818	178.27	254.414	1459.406	328.84	435.855	186.235	4060.45	3740.353	280.398	390.767	266.891	10988.739	1110.148	327.315	9038.665	140	0.83	710.029	318.407
9403.321	10356.36	7172.917	11508.965	9784.219	14322.226	8673.788	13624.876	1067.943	394.511	339.328	517.844	642.881	971.241	285.96	8094.301	201.205	199.976	244.028	1974.334	185.138	283.696	142.047	4158.014	2946.636	273.277	532.236	256.773	6508.379	1532.838	353.149	11564.506	102	0.987	949.147	319.431
14515.1	16226.713	11130.695	18673.292	14130.69	22133.528	11901.47	18510.53	982.808	418.751	341.239	368.424	387.576	1665.517	329.923	6715.361	185.629	147.505	177.241	1128.134	204.788	405.407	168.336	4577.337	4853.758	289.36	390.286	281.691	10246.421	984.3	417.159	10933.892	228	0.782	550.601	326.461
12508.605	13044.709	9263.891	14518.065	10905.288	16474.956	8823.842	13026.029	824.632	1054.133	324.074	799.467	1578.79	1906.229	315.665	9502.684	173.971	164.566	200.84	2445.278	1560.861	542.188	141.502	2856.771	6042.404	289.168	349.508	288.931	9902.55	939.27	311.167	7707.796	126	0.896	589.952	322.762
13462.852	13968.811	10232.996	15896.858	13313.732	18684.338	11712.687	16951.362	1781.158	965.081	824.085	811.858	1087.567	1379.014	548.695	6262.349	437.47	333.187	335.915	1620.983	483.616	568.226	240.475	6257.091	6232.06	362.447	447.161	331.125	11275.756	2333.363	372.542	11723.755	138	0.801	1017.833	321.464
16100.973	17402.177	12731.081	20263.843	15640.073	23118.058	12229.49	17074.025	1498.923	1591.581	337.079	1056.854	4165.348	4272.801	311.699	12223.55	257.349	344.663	170.563	1599.877	1827.299	956.353	122.315	2984.882	12167.697	313.108	367.961	289.155	206.874	1166.742	296.927	5682.388	108	0.967	1037.481	320.037
15677.958	16531.537	11766.335	19059.58	14631.369	21554.267	11550.553	17471.617	1895.397	1366.871	350.686	1361.357	5779.293	5790.096	376.778	12025.18	261.767	365.757	179.343	1647.592	3727.757	4609.211	121.398	3808.146	11012.326	310.287	522.854	291.353	165.536	1705.179	320.484	7200.953	166	0.895	1057.452	323.928
15387.397	16315.993	11451.46	19153.986	14007.656	21089.232	10506.516	14557.042	974.085	805.329	286.238	1196.036	3885.959	3924.491	333.649	11696.552	228.337	285.934	150.236	1206.821	2886.9	677.358	127.393	2640.486	12663.294	284.882	312.267	274.382	108.915	776.194	342.322	4563.989	126	0.959	1154.444	321.246
18810.672	20118.398	13632.64	23260.716	16032.526	24559.269	11944.418	16416.754	1112.684	7907.534	325.16	1379.83	4342.13	6335.573	406.391	10786.413	227.142	230.759	140.21	1706.903	1703.52	740.544	133.667	3017.595	11672.46	292.415	322.42	279.227	112.583	815.239	401.934	5224.248	118	0.953	1198.661	320.805
22671.869	24403.472	15551.298	27788.116	17673.306	28729.997	13173.383	18413.121	1099.204	4329.777	358.808	744.114	2824.097	6144.913	308.798	9816.363	271.999	339.028	166.381	767.781	1193.059	727.458	139.923	2737.919	17655.86	285.144	342.304	360.259	139.432	887.216	334.921	4613.4	127	0.868	1327.61	322.28
12920.58	13955.184	10577.846	14987.509	13095.694	17425.878	11651.821	16836.229	1501.434	649.707	566.603	551.204	589.721	1151.194	391.523	7121.419	269.686	215.59	371.347	1446.52	275.864	471.965	202.493	4951.62	2973.95	263.084	525.744	257.762	9443.739	853.857	348.334	10071.549	138	0.981	732.167	322.116
18645.574	19127.649	13638.001	22422.013	17699.455	25469.767	13284.72	17430.972	1456.758	3216.142	366.628	1046.378	4737.158	6626.725	327.061	11713.27	231.157	353.923	144.584	2527.8	4488.187	3130.087	123.37	2774.64	11618.81	291.603	505.264	270.522	130.624	1672.485	312.275	5728.12	115	0.956	897.3	323.326
11315.979	12213.47	8841.03	13871.737	11492.105	16219.82	10066.948	16297.821	1093.913	402.011	356.648	412.466	538.609	1016.717	261.686	8380.028	205.344	198.108	282.097	2511.489	181.078	427.215	201.205	4377.156	2253.38	277.711	733.965	284.742	12238.833	1655.101	318.364	10230.033	118	0.994	991.78	322.483
16600.697	18257.565	12368.15	21800.636	15149.904	23279.405	12459.24	18545.427	1142.254	439.32	363.446	481.536	967.47	1501.285	286.458	6714.849	223.298	189.231	216.142	1387.635	2480.8	1085.593	181.341	4139.697	9528.538	301.567	409.002	290.715	7051.434	980.391	356.213	7412.548	237	0.836	1273.614	324.534
13938.328	14995.824	10676.453	16583.478	13202.296	19108.92	10016.831	14514.82	1972.401	3268.657	396.48	1266.526	6575.441	5963.334	348.275	12589.506	221.706	283.327	150.206	2017.858	3649.893	957.326	136.134	2837.064	7531.011	314.217	397.207	294.987	136.476	2157.728	306.504	5752.635	158	0.895	869.013	326.12
16646.93	17653.808	12671.864	20908.436	16222.08	24073.926	12890.139	18191.518	1427.855	6272.613	363.845	1295.126	4967.41	6445.239	355.892	12059.462	248.381	275.13	169.025	1726.556	5228.731	1688.952	130.009	3467.253	10551.925	304.745	357.257	286.34	246.903	1212.57	322.514	6531.546	198	0.894	1045.864	325.707
11093.1	11945.55	8430.834	13781.185	11310.709	17284.619	10010.295	15643.922	1002.379	498.797	404.713	677.63	1590.183	2751.46	264.243	6747.641	155.735	145.739	169.757	3724.041	835.392	323.247	142.28	3536.314	1976.565	258.229	355.731	273.185	13095.132	1705.169	293.845	10031.941	148	0.859	827.682	326.203
20458.444	21376.328	15285.32	25762.347	20175.516	30665.289	17424.058	25551.247	1180.483	481.818	384.713	381.418	569.302	1814.755	318.922	6581.65	192.334	176.063	243.751	1419.076	178.646	730.317	183.005	4568.304	5563.127	305.988	401.708	271.608	12012.522	1142.308	333.354	10738.804	173	0.923	610.876	328.668
15501.918	16807.387	12398.185	19253.616	15517.873	22370.558	11609.198	16098.149	3476.766	761.491	369.795	1168.89	4771.973	10091.797	353.066	13549.031	221.578	394.778	142.084	1656.966	2151.866	891.159	130.642	2511.396	9743.569	327.452	336.234	296.905	160.391	1562.01	338.531	5274.751	108	0.967	882	327
9549.095	10242.654	7349.31	11568.084	9437.58	13634.758	7940.994	11462.538	1243.343	384.454	310.595	453.464	581.755	1235.02	258.756	8750.886	216.458	225.694	258.801	2069.325	179.746	468.259	125.481	2788.914	3657.243	270.93	396.907	249.703	9585.701	1071.825	381.346	7324.634	103	0.952	952.869	326.655
13406.578	13788.979	9941.803	16486.254	13624.26	20057.357	12038.136	17194.436	1289.343	400.391	329.179	337.697	491.785	1900.787	273.549	7835.995	232.041	226.061	493.723	3736.826	174.902	717.595	201.193	3630.215	6015.777	287.664	791.573	270.383	9342.007	1939.59	332.395	9329.574	191	0.832	975.83	329.448
16994.053	17883.606	12683.881	20939.689	16179.12	23844.408	12866.658	18689.341	2183.554	1851.889	380.614	1371.059	5392.134	6506.737	373.302	11630.76	276.433	389.515	184.499	1803.907	2595.442	1107.029	128.111	3793.537	10527.975	343.445	774.5	289.406	143.268	1562.342	345.549	7031.311	252	0.835	1069.595	328.008
22594.07	23567.574	18270.226	26680.505	22632.464	30656.287	19371.779	27562.629	1468.089	538.959	438.459	477.969	794.743	2244.865	299.585	7566.9	213.126	200.865	373.426	1690.582	379.021	1254.287	189.489	4301.518	8328.333	283.139	560.251	266.718	16630.98	587.853	303.822	9794.612	407	0.841	753.842	332.124
23759.041	24220.143	18318.813	27999.083	23520.401	31966.952	20082.229	29210.658	1801.33	686.826	475.272	370.086	592.565	2863.704	290.041	8427.592	226.553	229.794	265.857	1271.669	201.209	1674.601	154.653	4859.661	8790.012	268.142	355.173	279.03	6977.975	547.317	356.477	11142.954	256	0.855	779.012	331.477
14379.199	15316.125	10558.286	17737.244	13086.754	19783.145	10897.381	16587.53	1738.1	608.49	342.941	752.13	1427.614	2443.982	305.774	9191.672	252.998	270.435	480.746	2311.32	404.576	646.335	229.215	4187.481	7659.045	348.069	467.218	266.935	9798.189	1356.942	344.593	9364.705	159	0.9	1111.67	328.047
17878.105	18764.513	14454.067	21251.856	18079.587	24731.163	15789.214	22087.906	1440.337	993.049	394.888	423.205	577.688	2957.968	311.815	7586.668	264.753	238.676	414.255	3471.548	203.15	757.578	194.282	3945.33	8289.926	301.967	605.145	271.445	12070.497	1237.772	369.005	9834.414	346	0.816	963.962	333.014
20157.222	21092.013	16095.771	22727.561	19122.245	25027.585	16427.495	25690.851	1444.397	478.889	469.274	362.653	436.394	2043.983	282.126	6408.495	214.316	176.837	204.418	1101.52	177.98	643.149	158.516	5051.809	9544.491	260.087	333.08	294.214	7047.134	771.943	280.475	12155.344	112	0.973	792.857	329.098
14873.034	15888.02	11790.798	18597.038	15121.483	22439.893	12263.856	17429.623	869.615	1070.089	396.226	858.709	2252.657	4744.41	270.623	8924.83	169.797	197.548	208.301	3327.558	688.405	571.25	139.784	2690.31	6394.782	261.611	358.397	277.571	6528.367	1321.127	322.087	6717.403	124	0.96	838.153	329.395
15950.748	16486.754	11938.443	19154.13	15198.512	22248.315	11653.112	15907.095	1920.773	2580.794	399.227	955.537	3756.315	8995.381	301.499	11131.172	210.89	324.423	162.05	1919.207	1808.561	703.37	147.571	2537.312	11439.906	289.715	343.229	283.913	638.002	1498.966	322.622	5554.868	130	0.924	848.185	330.454
18838.355	19479.928	14441.594	21949.784	17277.814	24840.547	12901.985	17175.007	1552.256	8620.459	342.528	1202.768	4932.521	12724.625	332.447	11669.463	220.487	314.139	152.785	1744.185	2018.224	2252.909	129.748	2314.458	12222.541	288.97	337.673	270.829	119.39	1515.548	285.75	4914.563	186	0.916	908.382	331.102
16290.4	17653.434	13259.844	20888.913	17628.772	25055.011	15787.299	23032.04	1419.72	598.784	501.633	603.45	625.133	2115.887	378.45	6001.534	259.352	245.779	202.367	2329.388	217.872	544.271	175.641	5774.04	6161.278	330.246	489.748	301.102	16562.595	2477.447	364.362	14042.142	248	0.821	1015.008	333.996
16836.267	17752.956	13328.514	20019.042	16153.293	23110.381	12460.535	17756.269	1427.88	2858.418	377.758	1373.106	5318.351	6199.904	357.945	12018.24	247.741	371.007	161.893	1456.234	3538.934	993.375	120.715	3147.884	12030.091	290.433	449.591	271.362	343.154	1899.913	351.594	6465.409	152	0.939	933.724	330.842
19121.355	20458.944	15020.582	23920.099	18032.52	26470.952	13455.983	18168.158	1118.793	948.783	313.132	989.5	3255.128	6957.286	484.777	10720.234	232.475	310.287	158.915	1242.141	1227.848	866.33	119.847	2668.514	14824.73	333.554	397.363	286.639	447.395	697.863	326.454	5353.139	159	0.887	1131.462	330.223
14809.182	16524.471	10389.846	19241.194	12607.276	20208.262	10074.261	15648.85	974.834	1174.794	341.586	916.925	4142.953	4896.35	294.009	10140.56	186.882	189.096	135.669	1579.748	1922.263	539.125	142.648	3798.363	8059.347	276.131	495.528	319.825	121.372	1519.281	411.29	6477.573	120	0.981	1299.1	329.775
19875.679	20720.696	14889.825	24188.113	19087.389	28221.933	16807.166	25708.546	1158.86	410.451	395.388	343.181	492.976	2039.963	313.859	6831.033	186.902	178.165	247.466	661.928	157.433	517.334	183.79	5072.693	5833.169	303.944	391.461	271.799	6500.635	531.392	304.401	12321.404	243	0.884	621.014	334.331
12149.084	13333.874	9804.948	14940.743	12513.448	18390.872	10378.924	15657.441	1077.953	458.884	390.284	661.123	1196.683	1556.234	307.731	8843.373	192.511	152.173	323.358	1435.986	508.797	655.238	208.893	3750.672	5074.058	257.678	519.923	272.611	16442.897	1030.809	354.999	8752.044	142	0.945	738.577	330.775
19559.158	20715.207	15755.35	23441.264	19910.365	27375.9	17851.808	25073.564	1569.244	947.178	411.996	442.425	480.145	3862.82	310.827	7581.635	255.948	267.523	458.812	5090.407	183.333	750.843	185.013	4731.7	7725.38	297.011	749.604	307.521	11763.333	1560.755	315.021	11382.914	225	0.859	991.971	333.3
15459.016	16169.83	11533.649	18056.758	13835.263	20492.658	10078.948	14244.366	1383.236	1806.849	321.231	1001.79	4523.129	6696.478	308.055	12775.738	196.983	286.325	145.864	1176.98	1992.955	777.479	113.952	2391.246	10651.533	254.055	319.935	270.468	178.931	1333.155	295.462	4735.728	198	0.819	699.01	332.162
24558.475	25726.415	20268.7	29458.107	25709.34	34343.948	22996.419	30858.832	1710.467	3406.027	435.078	323.564	824.574	4744.426	283.646	7730.711	225.365	207.587	263.793	1378.095	209.756	1316.508	154.868	4136.623	12554.385	258.502	442.992	272.57	9381.336	540.87	346.133	9720.697	157	0.945	771.048	334.201
17800.155	18090.381	13189.303	20356.996	17037.82	23491.391	14791.103	20851.459	1483.761	1032.678	461.084	387.451	568.81	3484.731	261.136	8552.425	202.467	197.881	394.858	1748.058	167.121	738.245	193.058	4136.906	7710.407	274.232	319.295	286.7	6466.257	574.465	339.676	9901.373	170	0.916	807.612	332.888
14260.579	15039.481	10802.089	16866.79	13969.616	19896.67	11915.684	18794.11	1446.521	387.197	458.663	447.83	559.727	1785.513	260.19	8112.215	192.797	219.453	192.133	2500.876	222.655	534.418	157.758	4113.716	3802.353	284.471	400.961	280.746	15826.742	1096.164	360.241	10646.267	110	0.998	821.409	331.827
15123.414	16338.648	11860.19	18747.774	15805.518	22581.425	14283.789	21248.045	1481.435	572.382	431.718	486.593	573.323	2237.559	327.193	5658.871	208.223	226.765	289.513	1975.607	401.694	581.16	153.569	5517.109	3605.553	299.264	430.068	287.679	14366.525	3501.648	367.767	14514.366	275	0.764	1025.885	339.031
12843.994	13892.835	10086.004	15587.992	12784.682	18209.156	10998.506	17348.167	1462.089	990.553	427.021	679.48	1195.019	7798.95	361.643	6200.982	227.568	247.189	388.876	2600.659	779.093	585.328	156.091	4647.981	3913.481	307.375	367.88	295.726	8096.857	1849.395	314.017	11632.778	98	0.98	1031.786	331.99
17512.286	18309.463	13602.341	20195.176	15959.393	23274.259	11028.655	15184.147	1538.231	6142.467	326.894	770.666	3623.53	6185.953	298.844	11909.705	214.287	320.465	142.63	1102.103	1001.927	1008.573	113.363	2036.655	14049.858	252.311	323.068	267.842	151.79	937.072	332.518	4207.59	195	0.824	711.3	335.628
21373.718	21767.561	16137.57	24396.638	20485.253	27398.342	17918.244	24836.607	1421.212	1105.695	479.112	346.962	465.724	3064.776	271.624	6843.89	218.168	184.013	315.821	1680.159	203.549	817.93	197.705	4955.939	10089.484	266.41	346.564	291.472	15468.389	378.785	312.91	11480.435	120	0.969	798.717	333.85
18262.5	18952.073	13614.552	22678.604	17120.048	25512.076	13273.635	18111.086	1046.054	890.805	310.913	1145.277	3440.643	7748.325	387.482	11558.33	215.279	293.788	159.744	1091.146	1681.375	658.54	124.083	2731.152	12966.741	337.007	376.342	283.037	244.203	769.178	406.306	5074.446	119	0.961	1138.34	334.004
12189.565	13292.189	9102.918	15384.349	11241.275	17123.857	9239.051	13671.671	1079.842	442.957	287.731	675.571	1298.164	2078.392	288.151	7843.522	161.603	151.321	335.076	2479.393	942.662	510.191	156.904	3077.95	4411.134	273.337	273.7	275.904	20634.684	1056.043	360.084	6713.494	196	0.828	1184.694	336.592
17337.983	18088.961	12421.845	20996.843	14761.175	22572.388	11300.546	16209.842	939.828	2065.123	297.802	887.788	4387.056	4380.482	296.444	10944.544	215.983	236.751	514.392	1603.96	2215.791	876.768	133.699	2690.603	12241.935	303.377	293.027	272.993	1800.618	843.148	396.238	4722.317	124	0.972	1229.024	333.355
16820.631	16979.794	11940.112	19901.889	16353.988	23864.237	14649.778	21663.846	1528.449	591.02	430.24	427.807	504.75	2139.532	309.136	7267.344	243.38	251.093	404.48	3724.682	292.905	1049.072	206.815	5292.625	5667.145	291.176	762.018	297.078	14161.314	1530.305	326.151	12681.655	155	0.933	1000.242	335.958
15123.985	16179.29	11872.006	18421.666	14895.77	20461.867	12892.54	18121.683	1289.537	421.179	315.794	883.139	1793.088	1956.479	327.762	9321.989	207.549	227.821	492.127	2245.808	816.007	740.522	187.382	3458.15	5281.611	295.57	456.464	271.328	10620.513	705.527	332.81	7906.67	133	0.973	1107.808	335.342
18468.257	18746.468	13442.354	21181.258	15465.191	23158.588	11418.254	15760.267	815.564	5395.514	312.339	1283.289	3356.45	3409.129	313.198	13123.707	197.111	178.118	166.225	1091.62	3537.875	594.538	129.897	2109.722	12138.023	322.862	365.1	277.457	185.387	747.196	298.615	3916.869	123	0.993	570.045	336.516
17355.874	18266.91	13900.531	20983.922	18341.486	25750.13	16384.017	23753.124	1294.667	586.209	422.301	408.376	553.818	2047.542	283.603	6852.701	193.733	178.761	331.329	1649.058	266.835	1122.974	187.447	4791.867	6171.93	252.11	411.854	280.287	15270.284	1125.407	324.253	12132.719	442	0.703	765.007	347.577
22913.126	23361.856	17850.496	26558.887	22930.872	30358.94	21083.37	28939.464	1486.355	483.115	495.704	390.724	521.122	3034.155	298.324	7380.216	209.162	191.914	262.427	1342.277	194.925	643.753	169.993	5174.233	8051.465	253.875	317.583	298.331	10457.207	979.65	278.606	12023.184	155	0.953	791.423	338.126
14623.047	15527.845	11249.365	17373.738	13826.466	20124.089	10491.492	14671.099	1141.225	1204.36	382.051	1268.038	4745.338	6790.492	365.776	11851.069	216.186	289.674	182.752	1749.203	1788.562	829.196	140.244	2624.336	10579.656	293.661	384.467	274.674	761.852	1432.892	266.369	5400.488	108	1	857.5	336
19016.598	19309.407	14303.226	22408.136	18050.413	25743.379	14004.078	19544.78	1172.618	3570.08	373.426	1179.831	4786.397	7841.526	347.493	12406.629	256.213	374.334	175.03	1460.979	2893.454	756.821	120.761	3078.845	13040.362	288.729	499.304	286.555	671.316	1566.542	344.573	6488.664	124	0.972	938.903	336.048
13741.815	14906.159	10697.28	17697.878	14622.871	22056.462	13109.927	19638.318	1279.663	536.062	389.99	624.417	1406.792	2294.611	323.472	6627.095	222.558	233.091	312.753	2287.251	721.988	535.374	178.375	4892.858	4633.008	302.649	489.894	276.296	5327.373	1813.368	332.959	12595.318	206	0.906	1038	339.694
16164.265	16494.984	12016.106	18646.383	14879.795	20874.294	11030.912	15265.693	964.716	5906.461	353.588	1119.056	6105.915	6669.313	316.59	12140.222	223.561	230.9	163.673	1629.654	3743.98	5007.995	128.141	2584.509	10410.672	305.575	481.817	288.273	128.647	1728.19	322.877	5298.194	99	0.99	898.732	336.48
13812.873	14894.064	10555.458	16793.861	13904.952	20386.529	12143.484	18063.014	1421.11	371.845	447.831	392.281	468.241	2061.75	265.522	8252.159	190.962	181.703	368.058	2256.273	165.496	557.536	213.308	4099.508	4420.604	269.842	310.698	278.251	8217.465	812.43	322.26	10191.199	131	0.958	817.5	338.179
17875.483	18699.219	13376.209	21059.493	15964.062	23544.906	14003.716	20155.626	1072.307	714.053	330.769	342.309	372.523	2235.622	301.037	6654.565	216.694	153.483	184.598	1216.622	203.842	446.573	162.053	4357.115	9580.231	297.33	377.562	287.714	3902.734	1213.258	309.574	11099.01	116	0.965	549.147	340.138
12897.01	14165.105	10237.737	16064.914	13419.383	20066.332	11634.227	17413.138	1089.612	328.53	427.415	327.109	339.758	1429.714	242.754	5713.725	181.795	166.09	175.658	3062.536	164.247	373.339	151.649	3900.104	3486.577	263.589	393.14	266.126	5654.313	1256.715	292.936	11149.03	118	0.953	836.5	339
14765.654	16194.631	11359.763	18365.371	14230.327	21223.102	12164.363	18315.483	1131.357	432.778	358.644	477.791	539.563	1471.586	315.2	6532.973	196.973	165.362	177.912	2643.771	201.965	460.629	157.103	4835.784	5682.858	282.718	370.64	277.903	25013.702	2706.482	369.083	11513.956	278	0.609	1129.554	345.478
11859.752	13226.182	8923.198	15239.062	11010.77	16861.863	8637.013	12926.642	1389.189	1255.03	318.2	1645.559	4394.348	5039.502	421.753	12113.972	194.031	224.077	153.518	3710.756	3222.41	8728.531	142.888	3426.875	6162.1	297.722	317.148	296.146	206.518	884.294	438.036	5931.875	117	0.944	1202.893	340.756
18755.687	20764.061	13969.926	24356.683	18075.763	26398.597	15658.224	25266.666	1189.629	718.127	434.649	305.6	392.114	2845.974	320.51	6257.068	216.322	234.97	343.173	740.791	166.274	432.66	275.024	7041.128	6257.498	301.601	341.725	287.308	10642.307	758.603	513.796	13976.508	137	0.963	1273.974	340.661
17780.399	19075.48	14430.682	21604.445	17850.852	25688.014	16215.974	22957.382	1024.158	406.929	350.229	388.182	710.563	2222.279	292.596	7121.518	185.165	185.507	209.98	581.05	461.214	424.483	149.687	4106.431	5512.582	312.348	311.66	270.941	4231.957	625.605	277.729	10790.702	184	0.906	617.75	343.342
17937.331	18386.439	13574.51	21284.899	17022.466	24488.074	12513.109	16271.676	1382.95	7202.01	352.25	915.235	3914.081	10067.961	288.594	11239.658	235.384	344.891	162.062	1277.367	2937.324	12165.148	125.847	2154.143	13508.578	305.939	442.439	279.18	134.141	1374.321	301.381	4561.141	144	0.815	892.188	342.604
17653.504	18748.181	14560.483	21278.645	17352.504	24738.921	13551.073	18453.136	1290.799	2392.428	356.319	1322.038	6039.727	9348.161	349.769	11838.944	228.021	362.829	137.888	1389.669	2673.047	880.195	118.411	2620.971	11365.205	297.814	339.985	263.204	151.547	2012.846	319.425	5380.532	136	0.905	928.096	342.831
22190.883	22695.854	17285.55	26249.815	21269.215	30338.331	16578.699	22209.342	1695.22	3568.848	374.742	1305.724	6294.704	11522.023	367.675	11477.113	252.085	397.426	144.941	1427.762	2000.447	884.421	120.223	2846.372	14042.074	307.252	393.698	265.536	197.498	2186.412	327.05	5882.482	145	0.905	933.886	342.817
19143.656	20011.795	14486.107	23704	18562.811	27257.364	15076.234	21238.963	1423.208	2404.287	366.124	1157.571	4693.722	6414.275	382.426	12115.06	247.086	287.225	317.193	2075.817	4250.134	994.616	140.219	3344.29	11011.079	312.293	320.68	272.862	3017.986	1143.114	321.302	6299.138	251	0.888	1089.659	344.727
17463.418	18211.513	12692.627	21522.933	15548.07	24136.117	12257.383	17333.99	885.29	1869.05	290.393	547.27	2548.943	7418.393	279.336	10259.541	203.252	218.634	476.089	1337.083	2395.927	2271.491	132.553	2595.356	11460.483	321.956	291.217	270.093	2699.673	555.65	407.902	4639.896	112	0.973	1224.009	340.848
23037.36	24705.804	17319.043	29448.739	21000.167	31699.046	17377.574	25844.638	1037.877	3938.26	365.728	496.673	1193.453	5793.057	292.825	6739.878	215.096	244.693	274.642	1245.602	493.452	541.159	160.513	4332.761	10254.102	294.696	331.446	291.599	7978.942	1090.671	441.482	8945.329	184	0.885	1285.984	343.658
20639.486	21515.222	14851.898	25765.586	17481.563	27012.017	14315.77	21284.04	1146.304	8137.329	330.978	947.02	3731.468	8719.229	305.488	9147.313	225.828	320.612	162.614	1278.813	1147.491	671.978	140.362	3432.458	13624.291	286.114	375.715	305.91	1164.073	1949.036	432.779	5971.266	131	0.839	1291.912	343.439
12841.331	13911.599	10334.134	16091.619	13596.755	20389.439	11886.988	17685.945	1021.496	312.958	400.469	426.918	457.106	2299.885	262.643	6208.726	160.203	151.516	285.88	2292.075	220.284	849.852	203.27	3535.16	3223.461	255.519	306.319	262.296	9839.639	1190.387	321.021	9795.613	322	0.761	831.491	348.155
14387.083	15256.609	10753.751	17969.779	13748.084	20847.457	12021.468	18594.984	1181.877	461.12	341.917	733.633	1059.367	2699.36	326.023	7909.872	192.342	201.344	184.468	2402.678	632.511	539.493	161.537	4460.073	5068.432	303.396	400.401	265.856	13654.082	1214.917	396.413	9679.94	144	0.836	1135.854	344.736
12956.647	14252.569	10191.689	15537.107	12459.782	17894.059	10586.543	15831.904	890.41	379.808	352.009	452.48	593.111	1017.318	310.223	6847.518	198.372	132.166	176.19	1403.049	619.279	300.436	193.406	4479.082	3975.652	300.485	376.571	270.255	5433.2	2002.09	296.557	12121.371	111	0.994	533.95	344.014
17358.174	17995.81	13287.476	19585.954	14347.41	21294.539	10463.951	14572.558	773.312	5980.899	289.808	957.212	3264.094	2442.989	264.499	12711.645	201.669	215.104	341.396	1231.938	2876.567	756.49	140.843	1854.637	12859.125	289.052	352.379	245.959	2095.446	722.985	255.356	3479.601	127	0.893	576.846	344.004
15388.83	16265.991	12128.301	18514.868	14175.619	20948.795	10403.363	14622.893	791.254	1387.07	271.958	1050.247	3585.788	4424.927	258.801	10908.593	177.574	212.613	168.217	1082.79	3940.354	664.451	109.7	2083.81	10283.629	278.769	301.269	273.536	367.936	658.399	294.714	4341.425	121	0.977	649.773	343.698
16367.615	17052.659	12849.6	19331.934	16609.814	23488.485	15039.421	22755.942	1891.596	467.533	463.645	345.846	466.462	1635.439	292.143	10284.295	233.851	237.726	275.145	930.242	199.118	1132.782	144.599	4930.389	7751.249	285.697	340.958	291.423	4888.995	634.27	332.763	10927.625	124	0.944	779.048	345.153
19620.453	19734.528	14680.284	23035.406	18783.269	26519.631	14781.85	19699.636	1782.2	3590.636	375.585	1077.893	4532.722	13195.514	381.981	10597.277	249.52	333.067	187.532	1546.734	1490.15	1115.73	132.811	3389.507	11311.069	286.751	536.583	263.683	4767.388	1454.249	350.557	7458.356	141	0.964	940.202	345.06
18651.093	19558.537	15083.506	21693.914	18255.868	25139.161	14792.327	21503.946	1581.191	858.877	401.251	484.704	1132.686	3115.492	308.064	8434.926	249.218	264.249	504.813	1805.385	505.245	1725.313	179.744	4251.522	9179.301	300.19	653.174	249.857	17621.059	542.597	386.404	10254.762	103	0.996	947.646	345.209
20703.049	21551.148	16684.561	24673.85	21089.989	28054.261	18246.379	26329.643	1618.803	446.623	395.106	372.404	590.901	2322.726	293.422	7483.841	229.7	232.616	434.302	4404.913	198.471	833.922	162.145	4337.526	6885.157	294.442	422.953	259	12706.998	1301.638	360.743	10983.244	210	0.888	953.838	347.671
16027.36	18874.938	12808.498	22338.86	17159.741	25077.423	15958.595	23545.264	1396.94	972.738	425.076	306.182	480.615	3696.381	341.325	6774.044	218.369	282.744	346.907	1064.907	175.261	761.477	256.635	6502.19	4725.582	305.332	350.437	284.695	13556.219	827.31	531.329	13061.165	111	0.994	1269.014	345.338
15836.865	16422.461	12683.484	17984.284	14859.901	20734.946	10839.608	14521.225	1469.96	7902.843	321.072	1080.078	3022.325	10644.627	274.752	11551.771	198.08	301.97	159.642	1333.399	1164.661	652.078	123.39	2013.681	12159.511	251.432	406.546	281.236	688.344	1264.528	322.356	4406.538	134	0.991	745.657	346.082
18885.98	20460.622	15269.327	23782.413	18837.878	27507.766	14975.21	21584.97	1754.675	1285.551	402.288	1189.237	4870.03	5776.302	385.33	11118.529	290.78	381.801	276.167	1914.258	2876.005	1019.709	140.823	3770.92	12357.261	336.021	359.522	276.405	1845.011	1783.54	279.016	7369.248	198	0.971	1078.515	347.773
18401.492	21022.152	14338.117	25294.853	18548.269	28356.461	16320.999	23441.153	1155.021	717.517	394.014	369.252	688.69	4354.185	309.771	6525.327	200.451	187.501	390.754	2153.206	597.497	828.236	279.066	5621.569	5524.107	303.911	289.341	287.064	12194.089	980.926	536.144	11936.886	234	0.727	1280.662	350.192
14777.632	16164.265	10406.994	18258.953	11449.152	18248.69	8795.241	12970.565	1281.491	663.715	327.196	900.205	2666.957	3894.747	281.541	9986.634	231.049	249.246	189.597	867.585	1163.984	660.955	139.832	2875.611	11473.07	285.961	295.717	314.682	437.578	742.628	433.493	4657.311	109	0.989	1334.161	345.702
17823.636	17892.78	13159.709	20096.481	16962.025	23306.949	15017.673	21427.207	949.333	331.689	342.282	304.687	421.853	1714.124	268.88	6395.719	172.615	175.536	210.026	802.053	147.695	290.275	157.264	4308.86	5620.612	313.024	317.553	272.053	4580.719	754.444	297.552	11936.058	118	0.994	625.483	347.78
10687.488	11726.595	8055.705	12843.554	10584.387	15742.287	8714.784	14227.296	1215.668	499.679	342.667	842.154	1872.495	1911.51	314.285	8095.532	168.46	188.744	187.477	1888.479	1322.083	381.553	134.281	4100.077	3217.47	290.447	519.269	256.878	6183.192	1366.032	288.837	10994.753	101	0.977	638.282	347.233
14574.172	14807.053	10901.75	16393.342	13526.544	19539.315	10553.795	14464.222	2211.71	5649.994	334.437	1186.945	4653.779	3423.471	289.563	11904.252	217.439	180.206	157.166	1457.486	1858.117	747.525	132.038	2259.933	14398.355	271.054	431.743	283.173	164.892	1587.27	385.135	4628.967	156	0.925	735.051	349.058
21667.917	22088.729	17032.644	25717.019	22199.469	29701.932	19852.766	28531.4	1492.591	418.441	462.199	410.591	782.395	2876.872	288.746	8135.192	196.972	209.876	226.083	4874.402	192.41	702.707	140.444	4438.498	7279.715	256.513	326.349	294.688	11922.124	1022.234	331.931	10525.155	162	0.927	792.247	349.327
16074.428	16967.192	11859.135	19600.134	14379.838	21395.351	11342.85	16400.046	1645.901	5478.702	427.774	1529.862	5107.944	5199.633	397.713	10311.962	241.638	260.172	185.847	1011.041	2840.112	834.453	176.425	3717.504	9421.818	310.355	383.194	290.623	371.969	1212.352	503.731	5553.4	165	0.934	1245.888	350.027
12455.539	13473.488	8868.963	15478.777	10390.4	16494.545	8535.548	13041.521	938.831	390.664	308.209	1047.829	3296.662	2244.745	274.863	9192.878	175.229	170.829	481.206	1109.173	2508.923	450.762	150.985	2761.971	6023.98	263.003	243.104	316.407	4392.024	1315.345	368.209	5001.237	103	1	1323.5	347.5
17482.544	18499.995	11588.819	20972.809	13713.114	22074.043	10557.307	15693.007	1764.674	3704.364	386.979	1130.414	3958.902	4305.142	364.954	10257.404	286.903	242.45	148.324	1255.066	2189.55	824.027	158.258	3274.414	17486.423	325.682	375.957	298.968	256.041	1067.976	491.146	5107.857	126	0.948	1368.5	348.262
18779.984	19479.538	14912.051	22035.001	18922.849	25920.485	16693.691	24241.357	1153.648	661.196	416.373	545.582	741.664	4004.303	318.548	7389.522	177.997	170.061	367.779	1866.251	241.086	466.847	256.18	3931.313	5570.117	244.128	369.363	274.576	10830.571	1354.055	450.128	10263.357	358	0.88	806.061	353.631
17969.878	18786.772	14267.782	21416.442	18565.584	25418.494	16112.747	22959.614	1634.675	426.932	436.627	366.229	532.731	2144.228	282.685	7842.03	210.524	210.855	273.449	1293.386	197.08	957.194	143.985	4434.165	9342.145	264.622	332.676	282.568	7538.481	764.598	298.141	10583.532	116	0.977	774.371	350.448
20692.534	21466.171	16705.974	23742.011	20592.071	27378.858	18504.402	26920.397	1671.094	451.786	464.902	345.491	572.566	2028.535	303.41	8928.985	232.24	210.047	297.921	1765.789	184.895	1064.997	148.93	4886.009	10794.527	271.281	427.726	288.549	5854.808	562.622	272.402	11170.267	154	0.927	784.208	351.325
17496.65	18579.573	13451.543	22016.549	17265.592	25361.236	15187.737	23273.658	1252.742	631.118	346.021	745.137	1387.546	2729.157	331.058	8151.41	210.015	193.635	377.437	2045.351	578.955	550.044	197.842	4420.559	7822.436	294.161	318.346	272.013	8219.868	1107.352	477.125	9384.632	239	0.792	1149.236	353.257
18704.745	19391.954	14786.845	22847.128	19674.615	26737.681	17589.764	24527.622	1582.274	506.953	404.103	390.431	517.803	2757.971	304.172	7362.786	219.354	215.216	268.724	4340.47	239.959	779.123	181.783	4664.493	5700.309	314.501	387.304	260.419	19452.034	1337.672	330.413	11948.242	151	0.909	958.182	352.911
14373.525	15393.168	10972.098	17742.804	13375.806	19479.167	10063.331	14281.558	1768.441	4371.778	316.627	1121.347	3235.342	8222.484	339.227	11633.215	233.483	225.634	161.523	1210.549	3344.996	726.704	135.751	2844.365	12338.743	296.276	352.289	287.6	192.691	854.596	427.567	5365.684	130	0.94	1163.723	351.3
14018.046	15012.768	10196.299	17383.997	12659.745	19536.187	10034.688	14026.859	1032.147	1580.952	311.629	816.322	2942.757	4624.46	300.254	10629.07	196.519	228.695	149.362	1215.417	2724.208	6700.189	145.592	2940.735	8737.087	295.932	320.652	267.627	158.932	518.539	492.948	5210.588	100	1	1221	350.5
12771.806	13525.761	9718.007	15293.4	12380.884	18580.576	10090.976	15422.56	1050.368	558.453	298.695	1050.821	2898.731	3969.897	318.994	9068.899	161.722	168.162	488.047	2419.2	4799.671	579.248	136.027	3104.883	4125.356	285.73	322.465	249.856	9200.185	697.822	310.029	7601.238	109	0.976	649.784	352.573
16981.116	18172.932	13783.843	20773.01	16949.499	24249.497	12853.58	16856.075	1332.404	1299.396	371.75	1073.906	3877.212	6844.065	313.735	11659.574	242.251	363.712	158.736	1589.462	1296.199	901.211	130.264	2478.983	13504.409	296.011	356.848	291.87	201.841	1501.23	300.526	5349.911	131	0.947	884.027	353.141
13945.245	14678.02	10898.966	16670.003	13891.657	19968.364	12390.201	19548.795	1439.203	500.058	415.06	455.557	522.817	1459.699	295.859	7193.156	215.902	251.14	291.884	2480.595	210.58	640.125	177.63	5024.845	6041.335	296.054	1139.308	288.841	13848.821	926.465	339.554	13235.363	150	0.936	1004.333	353.313
17163.912	17732.57	12026.313	21021.359	14588.223	22200.927	11936.691	17188.3	1383.79	4616.681	380.771	999.674	3884.853	10243.705	327.357	9701.065	241.727	315.983	170.594	1328.29	1014.428	661.854	155.784	3745.895	11331.319	284.611	359.557	298.852	733.656	1962.812	421.772	5795.608	126	0.921	1298.929	352.5
14687.215	15120.023	10873.615	17647.143	13693.513	19631.599	10708.533	15563.062	1441.042	5770.508	299.648	941.19	2956.63	5915.513	321.009	12499.891	191.457	355.99	156.48	1790.785	2629.27	540.589	133.508	2680.798	8862.883	317.831	299.417	280.797	425.493	893.232	390.325	5009.155	152	0.882	1115.296	355.211
20365.989	22253.785	15391.884	26542.641	18789.582	29194.427	15830.649	22288.763	1105.405	3579.031	408.712	498.371	1155.136	8504.962	308.013	6943.28	240.022	294.395	246.556	1052.056	426.911	607.647	177.716	4455.801	11641.499	298.196	323.866	307.368	10805.775	834.375	455.539	7887.094	99	0.99	1292.449	353.015
17304.293	17261.938	12863.09	19272.321	15952.077	22087.97	11721.221	14994.393	810.429	4952.913	294.263	917.547	2650.403	8097.039	250.83	11430.232	198.382	313.476	171.14	1200.076	1237.244	713.542	132.946	1899.448	12760.845	243.474	364.723	284.313	243.24	1169.438	380.964	4038.726	125	0.94	747.188	354.084
15058.73	16302.575	11350.872	18718.205	13687.77	20485.811	10630.851	15301.134	891.702	5014.183	328.034	1207.78	3564.766	6050.37	329.195	10881.718	220.346	244.152	164.551	1245.949	2702.227	2667.187	137.915	3136.447	10276.739	296.427	317.718	285.888	129.277	711.366	431.201	5373.804	112	0.973	1233.268	353.42
12184.754	13314.565	9742.288	15058.328	12923.554	18389.898	11419.521	16989.371	1009.404	391.99	407.601	490.411	451.743	3713.592	288.719	6243.494	189.559	185.977	310.428	2323.002	183.644	526.984	173.997	3721.481	3472.962	310.488	303.354	277.428	8674.571	1010.876	330.095	10616.987	153	0.955	849.925	356.99
13268.209	14546.119	10360.331	16261.826	13725.828	20254.261	11960.123	17565.681	1086.221	389.736	412.173	365.45	417.166	1319.096	275.971	6244.743	205.839	167.171	234.537	1687.35	203.946	779.461	199.736	4313.045	4153.884	275.345	383.815	264.407	10653.682	1221.18	314.473	12020.353	255	0.708	866.547	359.994
21967.781	22562	17638.006	26038.203	22728.042	29576.337	20448.496	28455.333	1674.492	643.033	439.072	414.382	618.227	3435.234	311.216	7553.654	259.624	232.689	340.268	3224.015	234.908	944.434	224.016	5053.919	8436.122	310.059	447.318	274.838	14207.046	974.167	368.461	12477.337	327	0.82	966.977	360.185
10624.554	11392.611	8189.079	12693.525	10969.855	15743.995	10070.382	15492.111	1305.512	450.052	383.871	383.115	428.78	1393.886	291.966	5648.317	206.226	211.35	163.696	2769.645	201.576	531.795	140.16	4927.665	4586.076	308.729	528.049	297.685	14484.885	2576.938	391.492	13939.855	98	0.993	1013.153	354.837
17715.077	18681.781	14232.963	20812.951	17056.168	24753.101	12550.565	17363.509	891.571	6879.6	304.499	855.591	4006.171	6892.516	279.427	11019.624	186.113	316.672	166.8	925.729	1672.136	709.755	113.33	2088.526	12926.704	259.458	416.731	268.538	154.628	1172.422	282.596	4690.275	145	0.813	688.493	356.969
16330.138	16678.492	12289.516	19128.339	15691.416	22059.779	12356.43	17202.865	1327.079	1156.574	352.851	1488.464	6466.097	8288.231	342.241	11974.956	228.161	333.475	144.181	1455.056	2284.686	1266.817	120.599	2842.256	9688.11	283.911	374.671	271.561	391.525	2039.271	331.382	5750.92	149	0.897	933.507	356.614
18118.098	19188.048	14620.408	21975.574	19043.572	26750.363	17922.218	25356.099	1198.266	605.807	423.057	454.693	583.433	2054.668	311.874	6715.341	234.892	231.945	334.233	1967.452	171.78	500.05	234.187	5185.107	5064.39	324.301	1066.49	278.086	7745.03	1346.555	398.513	14111.028	334	0.86	1044.766	362.829
16369.967	17589.404	12469.283	20933.581	16590.154	24772.5	13689.739	19293.005	1971.349	947.997	410.308	1402.657	4882.101	4749.282	411.69	11290.497	283.719	321.994	200.89	1750.017	3112.87	912.699	143.335	3978.677	8977.663	358.159	329.191	271.24	167.679	1421.643	409.536	7950.264	172	0.984	1079.453	356.89
13974.396	14701.115	11007.381	16575.438	13898.985	19807.914	11775.488	18031.485	885.223	334.524	359.222	675.645	1214.608	1539.639	277.306	6702.598	199.922	166.781	233.835	1401.97	520.769	519.287	209.543	3400.177	5827.341	279.762	342.028	268.236	5145.116	1525.806	301.181	9735.198	120	0.957	872.65	357.6
12650.999	13783.238	10454.593	16104.755	13927.081	19894.473	12569.602	17722.383	1427.474	394.235	376.608	535.454	742.732	2548.901	289.419	8247.923	200.32	210.053	183.043	5006.086	204.198	669.32	135.503	3946.713	4622.848	296.292	334.457	250.717	13148.435	2109.139	345.016	10385.305	114	0.977	948.342	357.816
14779.43	15874.571	11877.577	18519.186	14569.793	21286.923	11547.957	16146.265	1590.885	1205.856	322.733	797.683	3444.464	3392.356	338.195	11728.101	270.874	323.657	162.068	2005.17	4074.182	850.585	138.431	2747.005	14404.351	299.537	337.069	265.032	194.246	719.17	369.809	5322.428	120	0.957	1107.542	357.667
14535.829	15739.06	11360.026	17524.758	14582.087	22146.17	12438.367	18754.604	952.874	492.763	337.124	469.229	823.216	1322.981	261.642	6567.268	163.459	152.622	155.087	1219.803	544.236	307.664	153.175	4022.146	3624.329	286.247	328.799	249.825	6716.286	1126.776	295.232	10930.53	155	0.9	630.7	359.571
13820.454	14701.917	10923.76	16768.276	14335.668	21015.986	12241.345	18764.106	1104.328	307.194	321.694	281.51	412.172	789.047	243.161	5994.703	153.074	152.18	188.511	792.756	262.489	332.149	151.507	3945.436	2705.355	282.608	363.779	241.436	12654.411	528.961	298.958	10919.835	139	0.915	637.924	359.831
17557.554	18392.21	14228.052	19905.618	17358.513	22747.746	15916.824	23831.49	1625.375	442.345	443.679	402.33	667.161	2460.178	294.114	8049.397	214.626	212.682	232.881	1701.791	187.11	1011.917	146.126	4826.193	6663.256	277.212	591.163	306.236	11060.799	763.75	280.618	11333.977	125	0.94	778.052	359.468
22333.276	23029.648	17767.242	26662.119	23139.592	30665.235	20370.962	27959.101	1356.471	437.236	443.558	469.735	635.656	3233.446	288.948	7176.997	191.877	190.24	264.528	2911.905	197.756	829.977	169.042	4452.526	8186.702	286.277	416.657	289.747	17565.921	1231.177	322.958	11343.46	252	0.924	794.706	361.349
11498.983	13083.641	8693.291	15016.327	11559.227	17637.88	9939.075	15780.479	1026.219	435.623	375.203	590.45	893.402	1099.335	330.52	9089.338	195.522	233.495	295.234	1474.712	1229.053	769.476	211.232	4924.035	3717.616	299.704	433.14	281.009	15792.955	1341.565	463.551	10470.685	140	0.957	1195.479	358.943
13544.748	15386.413	9929.628	17671.427	12016.208	19265.304	10994.788	17150.034	973.788	389.834	384.582	480.666	723.583	2079.788	301.799	7426.627	189.434	206.066	411.965	1741.057	331.569	414.377	182.428	5301.933	4891.284	279.96	906.966	290.787	9840.988	885.72	459.182	10624.209	161	0.889	1328.109	360.817
16485.826	17703.491	11601.404	20649.47	13391.94	21560.96	14736.317	23041.475	955.433	515.859	345.798	612.123	1370.025	3089.099	395.046	10648.281	210.823	267.369	304.563	1217.068	669.746	688.715	236.343	6055.444	9678.858	300.056	258.669	292.232	9678.927	1043.89	488.885	11998.229	161	0.944	1349.264	360.09
13469.607	14554.034	10439.82	15992.467	12625.707	19264.291	10570.019	15899.538	932.39	745.633	322.554	326.316	336.022	2763.805	291.313	6184.379	204.926	148.912	266.69	2045.733	222.586	489.209	161.294	3757.245	6136.016	305.3	365.744	272.286	10808.059	1813.088	359.575	10059.061	127	0.929	531.634	360.524
16533.374	16890.252	12463.343	19414.18	16638.594	23282.15	15302.244	22027.323	1782.273	418.41	438.216	335.325	415.455	2277.341	264.322	7521.997	197.01	214.186	294.552	1797.324	181.137	1714.985	177.794	4507.907	6060.51	271.651	685.388	281.494	11350.117	472.42	249.004	11208.335	105	0.984	785.043	359.529
19549.056	20807.304	15821.135	23958.017	19620.757	27920.468	14695.166	18501.704	1065.436	2988.735	384.307	1176.099	4086.236	10001.442	377.618	10229.948	237.68	345.577	162.157	1709.489	1496.893	860.515	131.598	2731.058	13800.831	294.353	345.908	294.815	672.217	1500.989	318.542	6231.144	117	0.985	887.705	359.526
11068.25	12319.612	9422.562	13415.754	11609.018	16627.288	10604.262	16735.076	1219.902	719.997	404.598	712.104	890.044	2300.734	265.354	6934.497	199.385	183.905	272.067	1843.76	315.822	428.001	149.644	4879.947	2797.112	292.873	759.705	271.049	7010.48	1244.297	379.792	12897.378	102	0.987	998.333	359.186
22339.624	24410.574	17655.904	29348.242	23030.417	34131.571	19842.711	28804.81	1275.268	470.19	425.084	437.234	597.686	2060.529	352.535	6531.436	226.532	175.948	342.407	1972.699	197.015	523.71	231.586	5734.736	7800.454	301.302	396.988	274.57	16511.226	1573.369	517.064	11962.321	175	0.953	1149.037	360.814
13066.839	13983.702	10845.78	15499.613	14034.89	19154.749	12448.976	17433.581	1132.716	452.666	426.978	850.713	997.738	2431.811	325.408	6378.872	187.101	138.515	397.593	2101.429	563.239	661.294	171.694	4718.027	5064.209	267.689	319.851	282.778	10889.953	2734.362	315.009	13080.941	138	0.944	757.435	361.725
16858.106	17095.272	13202.181	19207.491	16845.212	22201.176	15823.541	21692.454	1527.157	835.609	362.356	450.904	504.088	3554.114	264.168	8085.083	224.945	224.671	356.678	2345.38	201.572	1053.725	154.739	4106.204	7219.779	280.426	449.108	270.493	9390.646	785.35	367.245	10663.885	184	0.885	978.364	363.038
15709.068	17361.122	12403.881	20582.723	16251.43	24399.751	14081.619	20752.725	1057.954	401.578	376.609	514.843	855.931	2534.125	335.78	6348.908	191.212	164.776	170.224	1802.586	406.137	332.84	166.817	4887.589	4754.742	290.174	433.284	267.355	10995.154	1831.242	413.699	11675.248	173	0.824	1138.257	361.939
15760.888	17268.981	11624.017	20117.434	14578.483	22281.816	12525.639	17561.057	1114.121	1086.367	389.1	477.942	983.139	3832.724	290.654	7039.924	229.407	228.387	204.539	1449.709	349.457	522.802	175.741	4304.678	7991.34	303.322	274.023	282.953	5304.775	911.149	468.503	8161.699	175	0.834	1297.877	362.329
17941.992	17987.833	13075.977	19747.623	15487.427	22668.903	11651.255	15508.155	717.563	3660.568	260.888	643.093	2638.791	2256.086	234.356	11565.613	208.591	167.336	165.141	1036.233	2295.063	651.981	138.115	1811.081	19461.702	279.559	316.962	253.454	135.43	522.585	284.496	3699.691	163	0.981	602.623	362.592
10741.347	11876.529	8505.326	13142.718	11303.729	16468.546	9936.198	14787.446	1027.819	408.838	430.485	870.751	1318.725	1551.336	339.223	6238.932	183.856	157.601	212.393	1698.461	568.826	547.504	167.791	4390.567	3397.29	268.042	324.487	263.85	5740.743	2438.801	339.494	13237.478	154	0.822	836.786	361.636
16685.583	17375.527	12923.179	20195.745	16752.818	23893.314	13038.335	17544.852	1281.259	1745.648	378.008	1533.221	6520.703	7305.73	393.766	11044.58	222.043	292.176	157.946	1848.758	2535.112	898.331	130.319	2886.662	9958.379	284.658	327.201	288.994	903.504	2294.7	321.434	6337.589	126	0.959	893.175	362.032
17650.317	18138.058	14092.751	20809.061	18306.987	24550.176	17399.475	23146.05	1372.615	2099.008	382.023	361.786	423.957	4485.854	274.594	6793.221	211.664	222.53	442.307	2538.027	190.587	530.07	153.002	4334.378	6708	293.227	693.354	268.079	9691.715	820.759	393.39	11574.963	152	0.939	1004.395	363.276
19413.395	20140.149	15504.765	22799.517	18834.36	27131.233	14229.384	18916.616	1162.829	4184.971	315.89	792.266	3564.888	6970.431	332.711	9878.432	185.052	273.632	160.803	839.898	1645.044	1849.616	113.561	1996.189	12649.427	294.784	344.748	287.631	121.189	683.578	300.998	4693.634	214	0.859	711.121	366.262
19790.177	20374.963	15646.945	23594.838	19503.698	27876.815	15371.858	20850.139	1865.644	1831.998	366.42	1024.212	4664.501	7799.584	326.222	11773.669	243.143	396.818	150.245	1380.144	4319.2	5919.544	119.941	2761.048	12564.333	298.792	362.573	280.374	129.885	1364.068	303.777	5889.529	106	0.949	918.226	361.198
18508.783	19681.364	14182.537	22827.095	18008.617	26328.389	14586.18	21853.419	1407.204	2009.307	406.48	810.84	3426.399	6858.099	391.544	10007.763	250.905	224.968	212.71	1601.013	3803.406	984.833	144.792	4094.434	8001.794	326.833	302.284	279.557	361.612	433.525	462.542	8268.438	242	0.873	1093.764	366.231
13162.363	13867.517	9883.937	14632.19	11622.866	17408.619	9168.086	14011.663	901.615	389.928	297.803	563.956	1043.878	1548.162	242.537	7388.39	161.467	151.476	187.122	2509.908	808.743	887.853	144.394	2755.681	4571.211	282.94	456.2	256.199	17124.369	1357.963	301.506	7881.197	206	0.652	568.369	368.539
15675.547	16646.752	12420.851	19018.692	16095.147	23030.478	13883.854	20516.214	1109.018	344.111	327.394	604.15	1285.7	1646.276	284.193	7228.362	162.089	170.7	260.08	1263.972	1308.841	453.828	139.525	3684.655	4951.018	274.042	317.946	243.34	6576.865	636.859	321.082	9919.118	208	0.918	648.173	364.851
16922.317	17676.409	13084.465	20091.1	16546.12	24584.205	13101.445	18780.732	1190.47	1619.907	329.939	924.838	4016.374	5219.841	361.753	10496.452	175.35	196.3	153.965	1051.939	2378.725	716.866	119.119	2797.367	9002.128	257.606	624.627	265.492	131.812	839.621	307.97	6098.937	141	0.964	697.94	364.124
16856.807	16973.98	12620.166	19224.585	15943.465	22861.542	11998.718	16133.824	1588.426	3359.346	308.069	761.775	3798.149	5505.647	299.52	10985.453	197.747	280.807	170.477	1158.294	2463.79	789.557	124.054	2305.126	10544.235	237.973	388.903	293.056	139.571	952.989	309.773	4822.64	143	0.851	722.122	363.864
21772.216	22482.647	17241.922	26125.212	21409.003	30554.074	16572.071	21893.705	1277.924	4882.299	374.673	1064.374	3845.766	13914.692	345.742	10927.764	237.028	373.091	147.948	1478.867	1903.465	2131.42	128.476	2663.636	14090.648	290.255	357.408	282.443	150.988	1107.348	329.169	5852.016	177	0.901	909.234	363.477
13041.968	14025.615	9868.603	16298.293	12740.617	18740.791	10519.317	15267.635	1219.38	440.241	332.227	812.253	3147.803	2695.535	341.169	10659.499	221.11	181.222	165.115	1300.257	1723.045	592.238	150.99	3372.755	9551.203	281.374	511.77	270.889	2940.219	752.792	483.107	6656.622	113	0.952	1129.42	363.819
16442.81	18788.89	12528.325	22891.724	16058.473	26130.578	16407.176	25418.825	1008.362	503.898	397.543	429.313	457.11	3247.376	415.114	8000.715	187.579	197.953	215.14	1702.318	159.942	385.137	256.035	7355.997	4930.882	291.491	341.083	291.078	10944.686	1314.974	469.726	15214.557	266	0.842	1342.271	366.09
19604.742	20902.158	15206.81	24042.989	18998.412	27665.874	16538.096	25266.554	1503.036	440.08	386.901	505.482	935.541	2761.613	362.151	6696.867	229.932	183.191	236.277	2329.621	753.983	648.82	188.903	5355.63	9004.352	305.973	532.699	283.243	11962.17	1361.35	574.462	11469.375	141	0.938	1157.152	365.635
15268.143	16285.93	11624.973	19016.499	14647.424	21556.167	11871.463	16717.629	2545.745	3801.446	331.468	1152.95	3879.041	7779.857	385.259	10751.21	216.039	273.496	171.14	1313.221	3927.648	710.14	141.606	3131.796	8943.433	272.481	386.744	287.653	214.866	1366.718	581.983	5894.071	195	0.888	1175.7	366.141
17797.483	18867.826	13789.707	21060.956	17406.036	25858.534	13823.269	20201.637	1035.285	1357.629	353.762	938.86	4667.404	5377.96	316.084	9521.237	186.386	189.418	149.934	1174.138	2790.192	674.049	118.566	3457.717	9274.909	271.458	624.496	271.061	153.202	992.189	358.216	7740.595	159	0.933	687.481	367.865
14242.429	14833.932	11309.066	16391.484	14071.172	19124.803	11771.357	17459.217	1201.258	395.628	388.543	503.141	572.126	2855.609	255.31	7806.333	208.582	187.902	200.296	5226.714	211.117	608.592	141.412	3806.977	6925.01	309.711	440.604	259.404	13353.344	1845.783	367.347	10218.96	143	0.83	944.199	369.878
15560.904	16165.734	11781.293	18902.531	15015.607	21780.951	12129.304	17748.891	1761.345	536.652	353.063	845.757	3595.705	3551.343	359.372	12319.304	235.463	217.593	160.189	1478.672	3431.754	889.305	148.108	3247.357	10795.421	298.907	780.327	293.329	178.994	669.608	503.612	5907.473	110	0.985	1120.255	367.073
14420.762	15039.386	10566.563	17609.034	13199.221	19698.689	10644.815	15656.936	1094.812	694.168	315.711	1281.093	3585.476	4052.825	351.219	11375.246	207.605	262.355	151.566	1190.437	2325.118	2090.322	148.284	3082.628	8666.846	283.108	300.413	272.282	127.876	1275.224	364.436	5582.689	117	0.944	1215.962	367.517
10719.447	12504.256	8563.91	13529.871	10111.721	15599.592	7726.665	11832.432	834.784	424.902	353.645	492.124	731.119	3610.738	317.988	8419.038	188.877	150.587	205.513	1205.368	629.556	350.088	159.231	3286.595	4996.785	290.647	311.965	281.283	5679.985	1262.691	321.791	7946.521	105	0.953	451.843	366.586
18516.053	19543.739	15454.056	22008.164	19661.059	25526.845	17555.413	25210.101	1590.652	467.502	403.957	371.415	685.356	1944.761	285.739	7925.854	206.88	247.222	341.929	1527.026	191.989	750.994	195.99	4361.722	6607.018	282.784	381.177	301.783	13292.402	733.054	298.936	10759.669	207	0.886	772.307	370.751
18861.553	19666.249	15076.244	22446.304	19793.776	25892.725	17668.52	25635.06	1755.833	517.323	438.219	352.531	568.197	2594.225	279.062	8113.387	210.544	275.148	270.49	1848.356	173.786	613.203	160.536	4676.068	4785.998	285.35	599.423	286.233	10140.346	1081.22	310.389	12069.717	186	0.895	782.57	371.027
15559.916	16635.707	12311.512	18711.783	15277.18	21896.424	12066.634	16873.218	1215.353	1614.567	385.505	1316.721	5515.929	5122.67	358.312	10018.202	219.577	302.152	167.136	2090.545	2563.388	869.247	136.721	3039.379	10408.239	298.516	318.441	284.62	1866.208	1608.875	316.215	6821.733	98	0.993	898.153	368.112
17747.495	18748.188	13644.39	21992.058	17873.729	25687.583	16152.44	22563.312	1379.816	460.386	364.329	673.969	1389.536	2770.31	366.718	8437.011	237.281	208.903	218.131	5606.498	1480.498	699.756	160.421	4441.177	9929.955	295.52	503.398	289.776	3922.565	939.75	440.51	9476.69	136	0.967	1164.015	369.471
15753.027	16680.709	12774.552	18854.741	15859.853	22422.269	12583.265	17758.151	1157.247	2087.432	390.881	1043.79	3614.093	6777.827	327.479	10861.106	184.363	341.718	165.591	1703.783	2813.355	636.986	126.383	2485.638	9081.113	315.477	298.51	273.583	892.443	871.866	300.061	5478	135	0.987	811.722	370.019
16971.431	17369.025	13208.382	19933.39	16636.079	23266.516	13023.627	17829.845	1372.254	1749.03	367.08	1089.268	4629.812	8766.303	326.904	11604.208	211.289	320.409	225.291	1530.007	3286.173	8007.302	117.786	2822.915	9959.515	343.875	349.451	263.112	236.608	1308.682	397.694	5974.876	212	0.896	926.028	371.882
12211.172	13436.258	9652.857	15553.766	13282.714	20352.145	12825.012	18634.767	945.284	445.504	392.505	406.039	414.015	1645.73	296.72	5596.602	201.235	192.677	243.336	1782.648	163.088	320.094	174.138	5149.448	2156.83	314.69	610.134	289.522	4388.387	1496.395	394.248	14924.021	145	0.915	1038.134	370.817
16284.253	17621.257	13038.766	20470.554	16478.01	24440.802	13706.033	19402.163	1937.524	1431.286	422.175	972.034	3823.292	3326.18	380.911	12333.097	315.074	372.596	184.218	1848.488	3268.775	1037.301	139.427	3578.497	11525.66	356.533	331.911	278.812	137.893	715.279	463.125	7111.63	258	0.868	1080.504	373.147
15164.513	17268.873	11981.53	20596.344	16414.522	24997.466	14772.577	21207.31	1152.407	416.483	399.101	396.457	440.629	2195.606	339.457	6048.055	194.456	155.728	167.498	1520.963	167.239	394.701	160.666	5554.678	4432.802	305.983	481.05	275.214	9919.009	1487.351	401.439	12556.99	214	0.878	1150.715	371.322
17204.749	18293.111	14314.752	20611.272	17969.377	25402.743	14968.322	20773.679	1349.365	553.95	353.508	594.234	1147.646	2349.474	279.543	8492.014	198.903	201.668	232.427	1561.799	2008.362	880.067	136.16	3145.53	8308.858	255.133	326.023	295.603	6657.861	616.552	329.192	7864.422	193	0.92	741.158	372.604
11491.948	12583.021	9300.932	14270.569	12367.807	18101.606	10768.451	15747.797	1192.183	506.294	394.304	638.081	830.786	1226.556	293.966	8112.865	191.307	228.873	238.803	2782.71	502.245	1770.325	161.502	3615.595	3918.874	315.552	324.8	254.879	26771.076	2188.885	329.971	10324.942	284	0.732	850.155	375.968
16804.109	17314.563	13878.089	19353.338	17019.703	22359.249	14521.98	21880.511	1379.904	462.903	383.176	515.293	783.984	3191.041	279.015	7680.587	218.246	204.724	188.927	6148.218	192.304	796.995	129.997	3854.981	7968.835	301.992	388.876	262.629	8690.131	1961.163	417.996	10014.011	118	0.953	951.068	370.661
16750.118	17827.18	12678.154	20919.253	15776.755	23846.196	12707.331	18042.262	1029.598	1202.429	322.853	1092.577	3941.733	5306.152	371.314	10339.74	212.385	247.699	161.252	1059.335	3609.105	6186.996	153.719	3052.911	10763.3	276.997	315.02	283.901	124.717	1100.242	367.592	5633.754	160	0.929	1211.075	371.369
10952.909	12641.83	8397.706	14725.274	11357.859	17876.752	10527.108	16904.064	913.776	437.015	359.259	612.78	1599.411	2600.973	319.294	8551.249	173.307	162.927	162.984	1778.734	2998.364	1756.163	178.498	5245.503	2483.235	300.492	304.506	279.689	5850.082	1604.645	452.325	11133.476	128	0.936	1267.898	369.695
17790.786	18863.979	14531.732	21568.546	18254.042	26639.224	16122.971	23463.171	1096.255	680.024	343.375	441.035	984.754	4008.041	296.014	7437.097	191.336	153.269	294.095	1810.994	1174.97	702.24	160.483	3902.461	4457.708	302.765	395.088	261.517	12801.039	1255.813	345.47	10311.068	348	0.777	534.828	380.578
17232.432	18103.408	13848.034	20346.348	16907.565	23891.532	13051.149	17919.178	941.679	6513.853	379.22	862.178	4170.851	5450.581	319.804	12035.405	195.259	369.851	186.211	1481.759	1786.732	692.864	135.649	2398.271	9301.625	292.88	298.015	279.143	1314.668	1310.851	318.911	5207.558	189	0.909	828.188	374.537
14205.868	15384.618	11393.937	17307.175	14847.155	21280.356	13074.909	18920.479	1925.172	474.045	484.393	554.036	607.691	1286.22	324.895	6502.848	259.97	195.046	325.801	1867.59	260.189	1238.444	220.116	4286.15	4508.299	283.481	354.437	277.972	15675.069	709.487	320.59	10217.255	283	0.82	876.288	375.111
18566.866	19794.92	14446.502	23625.461	18699.319	28121.332	15644.833	21457.395	1901.64	4822.161	414.683	955.453	3501.664	6337.479	430.888	10309.725	297.386	364.289	173.592	1983.409	3302.377	944.136	140.015	3651.247	9569.554	338.461	348.649	292.126	123.731	670.881	424.353	7654.579	178	0.927	1089.713	373.983
12186.78	14006.207	8761.67	16342.555	11023.998	17652.473	12775.81	21285.048	1050.013	404.633	408.821	361.757	364.074	1546.872	412.064	7585.802	206.716	173.576	168.023	1719.148	152.368	394.105	251.815	7675.804	6294.468	300.694	371.98	290.166	18991.522	1089.33	489.922	15431.516	122	0.929	1354.32	371.041
17673.761	19428.251	13522.899	21290.45	15999.379	23745.953	12438.113	18405.146	1153.135	643.625	390.604	391.413	478.085	2264.106	318.408	7889.386	196.623	182.928	275.447	1527.723	231.05	624.839	203.7	3765.413	7582.266	290.743	380.662	259.05	12203.225	606.803	310.446	8538.272	179	0.902	463.26	374.522
21970.076	22467.996	17776.175	24823.981	22021.127	28734.325	20102.686	27712.788	1324.112	533.618	426.545	356.322	563.015	2860.234	300.254	6729.718	196.946	215.407	289.639	1420.828	226.882	626.86	158.317	4717.662	7477.362	280.489	317.095	315.001	6000.91	588.095	291.107	12417.016	235	0.872	755.236	376.491
28149.225	28564.544	23474.025	32126.731	28830.799	35185.368	27135.405	35181.864	1659.215	1513.182	451.52	409.468	708.112	5671.331	312.399	7829.819	262.292	242.511	306.088	6817.902	197.255	811.723	164.839	5063.004	11261.868	311.229	492.401	263.548	9955.011	1117.795	423.636	12330.235	337	0.88	965.666	375.96
15490.179	16791.041	12236.23	19560.225	15424.562	22778.811	12603.967	17564.138	1238.091	1284.273	359.226	806.561	4046.598	3289.404	400.196	11038.585	216.745	226.982	176.726	2192.619	6958.909	4196.1	148.169	3273.443	9514.422	310.34	467.255	279.155	123.469	544.89	441.946	6485.98	200	0.853	1112.59	372.91
14999.446	15819.935	11153.687	18438.552	13795.738	20700.192	11086.913	15990.103	651.698	2675.802	295.013	681.965	2475.43	4017.317	275.699	10320.182	181.529	187.49	188.859	917.825	2240.46	452.265	151.642	2941.183	8111.754	313.676	278.312	281.229	455.392	477.354	362.413	5453.841	187	0.92	1237.393	374.591
19069.833	20621.343	13512.36	23518.457	15176.093	24480.605	11609.483	16756.818	975.193	2356.946	357.758	926.989	2935.892	4258.206	359.498	10649.48	227.864	245.336	361.602	1530.907	1869.468	889.871	165.38	2934.784	11903.665	255.321	251.148	288.139	2990.118	759.751	411.432	4540.669	113	0.981	1398.845	371.721
19241.594	20389.004	12944.189	23184.022	14905.391	24079.554	11529.37	16509.574	1075.38	689.653	344.75	1090.919	2697.593	3246.93	356.015	10736.337	234.965	219.98	419.01	1530.666	1740.411	726.071	166.38	2763.954	13249.211	292.268	276.251	273.533	4815.763	513.158	342.815	4261.542	110	0.985	1405.455	372.155
14581.499	15779.407	11801.655	17513.492	14641.937	21491.555	11286.134	15666.733	984.065	2946.048	312.589	790.493	3193.732	4369.445	278.907	11623.442	178.78	215.824	137.273	1397.144	3019.855	767.032	118.717	2328.865	10134.115	248.444	529.302	268.354	596.704	514.826	378.425	5358.272	110	0.985	678.027	372.745
15242.428	16027.727	12613.605	18051.52	15803.98	21246.802	13622.131	18706.147	1041.015	356.144	351.781	782.517	1248.805	2553.188	265.253	7641.301	176.972	177.04	310.487	3313.532	507.116	651.912	126.026	2867.958	5660.175	298.851	408.876	253.07	11661.21	1132.833	385.836	8211.543	124	1	938.742	373.5
14955.127	16634.328	11165.799	18984.65	13011.365	19557.63	11381.801	17141.579	1019.772	360.825	367.182	472.286	862.076	2610.133	305.25	5930.14	226.843	234.675	197.483	1342.081	382.013	550.941	163.968	5008.083	9861.056	305.964	652.077	286.51	7151.758	1095.876	422.291	10502.389	113	0.981	1322.252	372.819
13802.72	14665.713	10606.236	16901.709	14317.643	22239.319	12902.396	18772.679	834.706	384.832	316.027	506.918	1363.852	1375.725	280.259	6624.059	149.181	140.335	147.715	974.15	2355.015	407.857	141.12	3828.933	3102.57	265.163	393.191	241.484	3015.345	965.637	353.565	11508.794	134	0.968	650.366	375.507
11978.884	13035.399	9274.831	14386.994	12265.869	18081.867	10697.787	16230.862	1277.847	474.392	386.741	659.388	1136.703	2763.251	281.01	6259.128	193.941	182.852	188.89	3336.438	1108.311	530.225	149.59	3988.057	2915.042	288.023	384.243	260.224	8926.615	1957.3	349.538	11408.44	217	0.727	896.472	375.85
15108.22	16260.302	11352.18	18833.312	13750.476	20812.004	11071.041	15938.517	1286.847	2653.685	296.362	659.828	3107.984	5295.711	302.315	10134.031	251.688	294.228	167.58	1230.083	2150.043	2571.002	150.24	3025.444	11160.595	299.325	354.46	284.999	387.535	596.308	390.816	5489.308	151	0.895	1296.03	376.652
11169.369	11604.791	8948.694	13287.328	11853.901	15938.751	10842.086	16195.962	1592.869	387.31	351.851	772.073	678.786	2347.514	257.685	8650.474	225.681	262.94	218.402	2189.758	183.172	555.863	120.702	3497.533	3865.265	310.161	319.71	269.168	2762.847	1073.633	450.044	9348.515	106	0.98	987.142	375.047
9466.436	10442.959	7933.94	11849.574	10911.653	15407.049	10450.124	15836.047	974.671	432.022	408.418	388.291	367.445	1092.504	281.582	6458.252	209.335	173.717	200.963	1866.953	181.531	265.907	144.484	5324.64	2386.026	311.769	502.023	268.246	3096.608	2268.374	514.004	16164.775	111	0.964	1012.257	375.365
13049.52	14098.349	10438.275	16204.554	13688.658	20097.384	12577.671	19166.745	1177.872	457.528	432.617	430.501	552.883	1145.406	283.176	6458.299	237.86	215.245	240.576	2452.052	163.286	374.406	150.599	5189.05	6309.718	318.235	1200.627	279.41	6248.529	2108.344	502.099	14146.42	137	0.947	1030.449	376.799
11840.724	13314.675	9057.668	14445.285	11096.946	15776.224	8484.128	12301.981	1479.954	8752.397	312.497	1205.991	4636.664	6533.057	422.997	10884.22	210.314	326.918	185.481	1285.788	4463.353	629.708	139.236	2894.953	7240.467	350.549	342.402	268.526	147.012	1259.116	387.008	5433.614	102	0.987	1194.265	375.147
17735.218	18600.717	11785.963	19504.704	13229.77	19949.089	9532.321	13820.631	980.578	1327.567	379.286	444.864	445.414	2258.668	303.758	7411.3	260.398	176.683	211.811	1919.17	233.167	459.155	207.533	3105.229	12058.792	306.193	282.931	270.823	16180.088	1341.644	279.622	7286.604	141	0.858	444.507	377.195
19986.613	20556.579	15382.293	23337.3	19214.248	27946.377	14553.041	18894.964	986.48	5519.597	337.172	952.802	3933.54	13631.703	425.972	10185.926	185.39	312.481	157.757	809.022	2137.917	809.756	115.239	2302.061	11645.023	268.373	427.914	273.433	126.475	997.857	294.548	5273.984	186	0.895	696.452	379.145
12297.453	13072.36	10013.916	14478.711	12614.637	17604.969	10833.655	16011.993	1092.926	546.91	399.802	574.499	684.28	2126.593	306.339	7619.453	189.26	243.977	228.516	2319.758	340.115	419.531	152.398	3639.877	5822.846	295.403	275.19	286.494	24679.049	2863.352	315.63	8779.25	130	0.94	798.777	378.315
21158.335	22059.64	17483.598	25360.061	22274.037	29278.88	20059.704	26077.327	1638.235	612.66	435.21	427.917	608.542	3736.735	299.952	7377.997	248.063	241.395	235.491	5010.471	198.582	996.89	147.375	4541.616	10367.562	320.992	546.346	262.887	11697.577	1893.612	457.292	11932.146	132	0.949	953.652	377.689
17547.776	18769.358	13713.854	21735.305	16612.49	24347.8	12950.803	17499.781	1159.346	4805.575	327.542	1016.787	4723.478	11257.15	388.575	10298.072	210.804	283.326	168.439	1131.663	3735.931	775.036	148.442	2839.143	12312.308	294.278	355.579	297.305	122.538	1126.721	387.82	5374.049	163	0.942	1205.604	378.175
15783.622	16919.406	11500.35	19921.801	14151.957	21858.993	11816.033	16409.76	973.822	4620.32	305.83	685.281	2749.761	3298.672	284.921	9104.614	226.514	232.819	179.711	1192.808	2517.827	706.28	141.274	3381.303	11265.797	294.55	453.622	275.751	677.019	766.418	366.465	6364.238	175	0.861	1304.814	379.837
15134.621	17199.795	11371.199	20022.779	13905.578	21887.82	17498.891	26302.888	1096.037	647.925	389.992	559.566	755.13	3282.728	445.905	10474.652	206.547	216.527	285.546	1814.531	222.846	594.732	267.253	6466.663	5316.765	313.414	285.162	276.902	11265.789	1205.486	490.604	12538.138	154	0.961	1363.968	377.89
16481.693	18727.395	12183.767	22468.303	15030.303	24505.652	14897.165	22044.351	1128.04	495.671	408.488	969.601	2038.397	3198.242	491.796	10419.922	209.411	219.771	296.254	1783.838	1285.877	924.479	247.716	5491.572	5957.671	292.14	280.934	276.373	9163.321	1442.816	382.604	10431.867	223	0.911	1374.392	378.805
13899.004	14561.506	10227.427	17294.987	13594.216	20056.098	11403.501	16477.759	1157.145	6886.6	329.299	1004.346	4298.995	3767.831	349.018	11677.513	213.873	228.871	169.119	1116.587	5280.795	686.668	153.566	3250.383	7945.941	294.074	608.422	272.451	1417.7	1256.048	365.333	5858.715	117	0.985	1131.526	377.526
11314.074	12736.895	8874.887	14953.114	11418.7	17398.375	9996.548	15134.294	888.404	344.178	330.346	584.837	1218.127	1658.381	282.883	8201.556	194.145	182.196	202.193	2324.877	3016.365	2402.748	182.013	4168.461	6285.662	324.377	309.176	268.605	13573.614	1304.545	348.945	8673.431	110	0.985	1263.718	378
18888.671	19935.353	14981.115	22232.496	17821.2	25342.388	15085.841	21130.666	1776.985	518.085	378.552	440.368	621.386	2087.026	319.421	7791.571	233.245	220.622	245.708	2387.513	322.986	962.985	156.967	3973.639	9154.363	346.099	445.955	269.284	9741.539	1645.874	326.23	10077.066	263	0.706	504.329	384.884
14927.257	15913.425	12101.552	17977.403	15200.676	21744.32	12209.081	16961.552	1240.91	1394.506	372.044	1055.602	3585.003	7632.866	342.607	10913.501	221.081	291.158	176.57	1816.117	3234.046	3352.998	123.747	2923.596	9511.546	351.12	320.078	277.284	224.75	961.608	358.532	6569.591	121	0.948	913.136	378.401
15225.295	16210.365	11653.827	18777.265	14841.627	21801.654	12337.079	17637.463	1171.634	1152.835	370.668	1070.1	5769.601	3090.794	418.449	11234.169	224.236	219.342	167.975	1649.867	7868.957	1265.237	155.951	3528.81	10259.828	296.412	525.559	280.645	152.544	1121.213	354.825	6555.587	131	0.958	1121.714	379.019
16775.394	17540.698	12564.711	20564.648	15759.061	23324.171	12631.492	16858.85	859.632	5902.158	294.231	711.55	3463.603	6318.413	324.146	10798.836	211.224	252.248	157.364	864.977	2160.729	713.094	149.305	2560.32	11799.473	299.236	309.513	282.334	129.795	972.388	352.313	4792.842	174	0.865	1212.54	382.046
14353.835	14832.773	11357.131	16781.317	14154.597	19768.314	11187.709	15697.376	2816.329	920.64	369.134	1299.899	4805.499	6077.562	320.926	12467.227	226.824	337.455	202.022	1757.491	2890.964	1776.578	111.994	2776.477	10425.361	319.348	343.918	266.55	360.813	1664.246	400.79	5877.168	172	0.887	930.058	382.686
15199.984	16034.014	12182.426	18109.249	15952.407	21325.254	14169.952	20124.095	1660.202	460.844	442.393	369.411	567.391	2125.639	278.364	8327.208	254.604	241.031	243.758	1352.744	191.583	680.704	153.734	4988.593	8194.771	330.155	410.722	271.154	5709.87	742.508	498.106	12763.179	125	0.98	982.74	380.644
15878.53	17512.906	11840.499	20809.353	15038.691	22994.168	13368.59	19214.872	1060.161	352.816	345.955	490.168	837.438	2026.305	317.495	6285.315	214.948	239.653	264.037	1858.621	520.751	430.35	222.835	4308.69	6646.608	295.065	354.227	279.509	15957.221	2223.215	445.41	8926.136	210	0.836	1329.281	380.605
15775.36	17051.744	12977.237	18927.979	14401.067	21974.889	12452.75	18599.77	1364.739	769.117	346.7	325.36	437.679	2962.415	298.679	7810.281	215.44	171.716	483.948	1793.646	200.765	1309.976	147.182	3751.518	9298.271	322.116	373.356	276.603	11407.895	1143.908	330.037	9730.347	103	0.996	525.587	380.869
14660.851	16644.304	12461.151	18743.408	14687.318	22423.13	12215.205	18835.694	1507.764	514.054	395.481	403.519	460.091	3293.014	331.642	6639.526	183.916	191.825	255.679	1241.216	231.885	437.989	187.309	4205.349	4570.589	297.559	300.693	256.507	8108.805	1536.998	326.404	10373.247	136	0.956	474.103	382.956
20074.751	20570.073	15484.6	23013.415	18129.906	26489.214	13095.342	17162.824	925.198	5916.239	300.861	784.726	3486.401	7098.014	245.675	10653.493	198.576	289.199	192.89	1085.209	2431.73	707.161	125.117	1786.957	15755.442	287.468	393.096	267.799	825.591	825.739	319.793	4054.241	145	0.905	562.962	382.417
17644.182	18351.381	14226.651	20874.127	18351.042	25166.087	15937.209	22161.068	1609.923	547.962	379.166	466.782	873.594	2633.055	284.243	8286.156	213.913	286.789	338.365	2202.708	417.353	735.633	189.59	3725.727	9081.395	287.972	305.485	302.879	12114.275	775.315	326.578	9428.612	314	0.855	779.226	384.768
13505.388	14561.206	11147.349	16083.481	14283.135	19607.255	12724.544	18080.843	1350.575	432.876	417.535	424.116	567.943	1824.117	265.296	7182.273	219.08	208.286	244.82	4018.96	246.607	990.697	168.557	4589.619	6900.884	325.708	785.435	254.881	22491.577	1512.001	442.396	12501.513	107	1	946.977	381.743
12631.161	13112.271	11077.144	14712.644	14341.216	18164.98	13184.145	16937.347	2440.169	1811.941	1005.525	770.938	913.685	3496.974	628.14	7415.434	531.621	459.329	608.88	2749.666	369.638	747.96	271.718	6746.037	6990.157	373.183	563.095	316.891	6509.005	792.062	550.576	11735.612	111	0.964	1001.851	381.833
12373.138	12705.39	8921.835	14614.635	10892.55	15975.311	8478.217	11950.173	652.343	5106.661	253.696	725.205	2406.112	5415.588	277.567	11730.741	161.496	206.322	202.94	829.06	2622.552	415.637	143.78	2308.731	7301.817	296.197	263.637	272.199	986.667	710.942	346.891	3939.82	121	0.937	1245.946	381.814
14714.844	16203.003	11226.576	18217.711	13637.491	21720.28	11233.816	16955.257	1332.711	530.536	379.488	433.153	470.792	1760.293	314.229	8038.521	205.525	188.03	382.635	2417.768	243.542	776.309	262.609	3666.397	6490.415	277.68	325.96	260.311	19800.061	1405.901	339.638	8028.487	103	0.965	459.218	382.782
12618.455	13110.174	9338.814	14309.653	11745.191	17471.638	9364.509	14249.456	894.782	359.804	306.346	558.802	1391.809	1810.702	247.452	7753.712	151.582	143.63	304.682	2366.834	1255.633	378.255	139.225	2755.268	3121.449	262.344	341.4	259.208	17176.629	836.553	349.537	8014.314	140	0.821	574.829	385.586
13938.495	14807.842	11091.105	17058.273	15077.564	21304.087	14010.649	19964.004	1211.084	449.576	413.765	381.989	556.692	1653.332	271.378	7169.615	218.22	207.382	176.984	1349.066	200.639	479.716	129.631	4854.185	6782.076	301.592	537.713	257.543	3879.223	1454.85	398.802	13381.924	170	0.926	1022.529	384.624
15325.861	15824.272	12107.03	17824.683	15848.01	22140.294	14640.131	20028.08	1244.58	524.738	357.985	310.246	429.681	2261.104	253.999	6641.61	184.757	244.548	316.977	1590.024	162.386	678.769	146.042	3709.187	6565.413	284.243	295.509	308.885	6535.678	774.437	301.557	10398.111	246	0.764	766.049	388.785
26315.34	27082.442	21893.716	31377.857	27941.205	35980.721	26442.945	34801.519	1661.405	677.156	452.451	425.931	795.05	4105.058	306.95	7907.743	249.577	227.734	330.14	3185.332	179.839	980.898	158.718	4948.333	9007.678	342.71	681.008	257.42	8323.912	900.926	469.002	12012.319	296	0.82	968.054	386.747
15701.255	15954.634	12777.436	17433.837	15894.882	20089.047	15281.959	21568.617	1572.198	436.477	395.703	345.382	436.067	3424.892	306.477	7411.828	218.83	204.989	464.875	2254.209	178.955	595.963	201.898	4525.045	4731.935	311.85	337.281	256.065	7832.869	841.001	469.792	12010.048	137	0.974	991.172	386.077
16164.671	17570.824	13636.383	20686.969	18497.365	24960.449	17973.233	25546.462	1034.28	428.939	413.131	414.435	506.798	1413.198	288.382	6137.894	203.268	186.318	140.045	1761.72	182.856	241.807	128.244	5567.49	4074.016	302.329	533.399	263.476	5023.15	1163.751	399.623	14987.496	137	0.947	1032.989	386.339
20084.479	21757.666	16703.59	25106.37	21129.934	28338.158	19363.822	27289.022	1117.682	942.24	400.001	349.806	415.914	4177.471	379.405	6263.227	230.112	193.715	242.581	1951.253	179.969	444.773	173.754	5689.764	9005.598	310.363	443.603	281.294	12287.741	1079.17	342.165	12804.31	426	0.677	1166.892	394.444
18924.959	19977.414	15467.757	22354.564	19751.069	27021.44	17553.237	23790.143	1456.35	557.859	394.429	344.769	618.775	1996.29	292.211	7206.618	206.36	247.492	262.095	1463.014	190.751	1031.647	169.746	4248.414	8091.399	292.51	297.91	328.179	6829.977	646.331	315.974	11256.159	368	0.809	754.079	392.894
15059.824	16622.464	11656.912	19156.762	13254.973	20121.296	10637.747	15558.713	1034.198	3805.786	302.034	741.197	2704.365	4701.553	297.974	9759.251	224.62	293.153	375.383	1255.269	2067.717	635.226	132.44	3234.655	12198.137	285.816	421.454	282.558	3411.291	849.926	381.274	5330.195	118	0.953	1314.339	387.068
16551.204	18473.157	13487.624	20750.39	15544.898	24138.988	13027.691	19597.374	1268.662	571.615	404.387	421.299	507.906	2171.569	317.652	7832.845	193.349	186.076	318.398	1736.233	230.217	873.099	193.402	3971.728	6722.363	296.876	295.129	250.685	11974.534	864.145	321.161	9170.495	110	0.985	466.482	386.545
17640.037	19232.633	14222.28	22014.159	17330.35	25777.863	14811.653	22148.391	1335.854	529.285	417.749	414.09	493.569	2406.706	337.331	7360.599	191.35	196.894	220.303	1436.698	245.658	557.976	200.643	4560.016	6692.91	302.011	349.178	255.95	10690.57	1148.456	308.74	10620.254	305	0.884	483.287	391.366
15356.827	15876.679	11986.955	17513.995	14860.569	20855.188	11075.772	15685.95	1626.401	1530.209	324.461	1188.095	4101.246	8423.217	370.812	11601.588	172.952	256.287	169.523	1308.242	3171.562	983.867	114.398	2597.227	8257.375	254.083	305.649	284.903	153.813	1242.292	274.137	5553.786	153	0.911	718.533	388.84
14170.029	15367.656	10659.744	17926.601	12050.765	17014.663	13528.142	19253.694	2059.123	2860.491	371.716	1534.289	3256.388	6945.1	544.542	11408.898	258.984	338.081	214.121	1619.529	942.211	836.1	210.829	5545.847	10610.604	278.419	343.836	270.945	2085.808	980.287	410.031	9467.773	113	0.912	1361.066	386.456
10458.56	11526.334	8323.965	12510.513	10837.13	15807.349	9374.098	14260.754	1183.032	434.055	386.439	433.229	528.787	1752.559	256.324	6500.61	203.132	206.529	216.749	2668.614	227.591	596.944	158.752	3869.435	4160.239	273.474	326.13	263.05	18970.565	2103.761	425.611	10956.713	130	0.924	893.8	388.323
11265.973	12238.919	9142.537	13651.557	11837.138	17169.16	10118.234	14654.285	1264.346	619.556	416.695	800.061	1206.027	1694.119	306.353	8131.896	223.639	260.516	227.975	2315.434	457.505	937.444	159.493	3554.442	3511.254	328.402	311.582	259.226	7569.091	1856.539	451.178	9769.973	178	0.927	862.539	389.994
15766.923	15898.788	12162.939	18070.06	16199.378	21180.708	14541.997	21772.74	1200.423	410.452	401.517	350.914	429.691	2221.282	265.919	6178.771	209.347	195.873	216.795	1635.021	165.744	1385.297	143.707	4763.846	4156.726	326.21	361.556	253.495	4885.671	710.239	460.596	12971.646	98	0.98	979.398	388.99
16410.212	17074.089	13473.649	18829.832	17223.764	22108.823	16537.351	23198.22	2133.277	748.301	628.336	566.845	862.777	2813.394	462.792	8421.064	353.417	291.021	289.004	1416.67	243.213	634.931	194.588	6571.402	7222.402	343.377	516.992	282.062	4464.814	833.643	414.759	13907.839	124	0.972	1008.097	388.903
13930.432	14975.288	10982.002	17092.549	13815.599	19773.282	10969.95	15828.798	2039.584	2598.835	416.208	1288.155	5091.07	5082.679	437.856	11719.155	290.672	398.443	175.45	1886.713	6321.821	918.86	141.489	3582.99	9596.534	342.403	368.661	277.496	125.942	1731.656	339.365	6979.772	162	0.94	1095.21	389.352
15543.323	16591.17	12044.838	18817.396	14792.343	21511.977	11760.055	16989.544	1165.585	4152.053	370.657	801.4	3463.925	8159.146	381.68	11648.78	253.592	344.139	177.246	1221.974	4711.177	1128.533	145.792	3276.385	12312.871	305.018	401.764	266.258	116.319	745.213	310.053	5994.064	117	0.973	1122.098	388.585
13998.637	15037.245	10752.693	17258.717	12841.101	19433.452	10574.153	15023.359	1306.78	874.337	304.525	1007.147	4985.128	3049.954	328.872	10770.192	208.828	227.528	175.663	1535.918	5904.411	13831.929	170.285	3192.554	9480.607	286.785	295.901	268.103	167.964	1134.027	374.444	5405.157	118	0.994	1270.542	389.525
13030.026	14667.52	9554.389	16594.743	11580.473	17072.222	15179.85	22073.51	1307.262	745.055	433.638	810.211	1139.016	3115.37	525.581	9360.512	260.627	244.804	244.892	2226.25	614.639	535.286	255.191	6982.495	6467.351	292.38	531.56	279.55	21654.657	2527.449	382.638	12200.196	171	0.944	1351.611	390.231
17445.315	17995.098	13055.783	20295.771	15216.997	22170.379	11599.795	15715.394	764.512	3332.231	284.067	637.131	2503.733	5221.177	256.514	10595.532	218.976	254.122	169.606	691.478	846.303	558.53	139.734	2058.638	15863.466	303.401	295.648	301.13	238.365	585.305	350.283	3915.5	129	0.917	1236.864	391.663
13056.562	14376.494	10116.479	16794.083	13183.618	19335.201	11482.902	17339.684	910.214	406.015	350.129	747.471	1953.676	1443.278	320.951	7616.037	202.339	209.581	205.813	1529.903	2247.974	874.259	202.058	4575.406	7076.969	335.234	278.542	260.815	6488.79	1177.583	361.414	9243.018	103	1	1258.5	390.5
10462.135	12077.536	7957.662	14412.114	10564.413	16552.651	10841.882	15603.343	835.794	360.772	329.143	498.544	636.051	2072.888	396.476	8844.58	198.25	193.752	255.071	1367.875	129.35	426.656	213.703	4880.412	3688.13	293.333	364.331	284.014	11795.195	1329.345	423.939	9933.759	159	0.848	1341.909	392.475
18059.072	19005.323	13254.057	22099.444	15853.934	24546.777	13252.194	18993.675	1464.081	612.879	405.648	408.049	464.056	2238.171	322.947	7895.534	191.032	183.827	215.739	1462.303	238.732	849.605	187.762	3961.052	8546.615	297.54	314.191	256.394	12284.6	864.897	307.552	9550.009	135	0.923	469.73	391.922
15774.365	16415.382	12603.116	18089.346	15047.425	21007.714	11122.21	15274.478	1361.937	9840.388	342.363	1152.453	3923.331	7556.368	317.009	13293.977	201.207	410.597	166.453	1219.487	2026.89	550.595	125.348	2076.475	10819.254	284.078	380.4	291.813	215.04	1118.078	325.335	4336.103	199	0.966	806.173	393.862
13038.714	13928.531	10711.121	15497.391	13153.258	18363.443	10285.628	14084.67	2188.365	662.869	345.156	1196.163	3969.744	6384.409	314.506	11698.668	207.532	320.407	191.324	1768.171	2487.845	1580.905	114.396	2517.967	9289.631	311.916	414.899	258.605	326.114	1353.261	424.155	5451.165	135	0.856	927.722	393.056
16931.071	17712.581	13233.471	20590.536	16468.951	23522.956	13178.093	18326.685	1185.299	5077.655	352.292	1041.362	3539.796	8586.237	359.736	11586.235	236.77	331.001	168.362	1579.816	4145.277	1645.299	144.719	2873.298	12825.823	338.223	600.085	284.235	148.001	797.778	306.143	5485.621	309	0.829	1134.189	396.228
23897.542	25236.105	19232.177	28998.051	24454.683	31670.196	22657.905	32091.071	1312.861	546.599	405.052	381.445	643.267	3743.342	383.503	7411.586	249.25	243.576	268.445	1205.046	339.094	505.12	163.065	5643.852	8143.847	304.075	448.235	284.478	4683.573	699.337	352.535	12255.069	418	0.764	1183.304	397.66
15180.284	15905.166	12560.954	17590.548	14922.31	20295.155	11084.443	15020.754	1834.764	1647.469	333.482	1221.738	3715.942	4676.552	300.823	11812.853	210.396	355.747	156.941	1106.637	2373.758	584.149	124.298	1993.653	10818.066	290.068	273.989	302.671	231.96	1319.399	318.386	4321.764	115	0.956	794.03	393.343
19507.188	20891.46	16631.94	24842.637	22214.869	30640.702	21334.512	27725.431	1665.215	450.935	422.905	675.132	1190.12	4042.885	311.522	8445.839	230.231	213.941	340.957	5052.776	436.05	1011.609	161.786	4266.39	6041.094	346.209	1469.537	262.284	11453.972	1621.423	417.367	10925.259	218	0.894	964.069	395.106
19257.518	19521.855	15410.733	22046.14	19950.799	25027.671	19560.096	26148.837	1638.589	510.367	446.81	395.322	599.714	2137.647	317.19	7711.275	259.966	238.344	231.2	1919.883	223.698	812.883	151.21	5654.931	7276.703	310.531	493.531	265.344	8434.793	1318.495	386.805	14008.852	155	0.967	1014.087	393.919
9829.361	9959.457	7873.353	11664.083	9799.657	13781.434	8194.403	10974.557	973.794	327.157	283.359	592.853	673.241	996.859	218.439	6874.337	191.138	207.546	390.067	818.034	173.498	586.894	108.172	1314.742	6587.995	285.11	277.778	260.725	3178.31	354.021	292.409	3270.406	114	0.99	1071.667	393.632
20468.686	21478.501	17038.086	23882.475	20203.541	27894.37	18029.354	25343.498	1507.576	1499.933	378.231	381.652	605.693	4196.158	312.784	7701.043	224.224	189.155	233.4	2227.505	194.337	673.151	158.743	4140.437	8284.569	319.368	467.493	274.295	8682.992	1390.104	335.877	10766.01	443	0.721	519.667	402.396
19562.679	19898.819	15089.431	23414.269	20888.756	28085.804	19105.111	26237.964	1690.981	467.342	440.076	374.353	608.05	2697.554	302.427	7602.812	250.163	237.183	320.399	1839.905	183.612	2833.014	155.288	5022.739	6925.836	349.861	476.212	260.993	10019.533	750.623	422.187	11855.842	110	0.985	976.1	394.309
18751.801	19588.882	16416.851	21824.944	20052.118	25199.144	18824.148	26903.511	1822.397	658.065	613.814	470.583	744.633	2881.8	426.298	7602.539	312.043	279.455	353.805	1784.287	230.342	685.492	214.179	5812.159	5905.518	335.668	404.186	280.255	10499.861	605.739	356.9	12431.244	192	0.945	992.141	396.094
16984.721	17982.877	13811.118	21759.423	19411.813	27397.016	19196.604	26870.701	1181.526	505.56	462.21	446.961	466.224	1476.119	313.42	7281.982	229.097	218.144	175.319	1360.616	194.727	378.227	133.723	5936.565	5117.669	300.708	362.374	273.893	4978.895	952.542	357.104	16184.196	317	0.719	1039.131	401.257
18945.655	19730.99	16074.499	22663.095	21049.407	26611.625	20012.753	27516.986	1969.923	728.277	657.627	544.712	744.411	2998.822	453.065	7377.907	348.862	302.673	319.953	996.168	227.343	637.262	197.735	6265.524	6289.075	339.656	461.006	288.296	4279.013	733.591	359.048	13519.91	245	0.811	1001.786	400.447
16117.208	16932.446	12192.132	19419.849	14847.375	21676.183	11538.927	14858.821	1957.502	732.155	276.937	601.106	2224.316	3992.55	266.379	10689.262	220.36	295.604	152.826	816.226	1071.908	567.531	139.585	2118.246	14494.063	301.119	337.664	293.839	201.737	475.754	350.332	3916.355	116	0.965	1223.724	394.966
11505.689	12469.709	8518.815	14150.691	10259.411	15263.869	8240.692	12454.412	861.375	3736.277	281.755	949.418	5019.812	4445.828	305.371	10574.294	194.51	209.689	154.567	1638.255	4014.371	822.962	139.815	3151.578	8763.916	281.303	323.109	273.6	227.361	1389.672	394.346	5308.415	126	0.948	1306.849	394.984
15656.73	16591.404	12698.865	18196.959	15016.483	22068.3	11467.911	15828.422	946.537	2402.277	299.285	881.322	3576.044	6956.205	297.174	11241.581	177.296	214.324	188.525	1128.987	3102.857	634.096	152.352	2032.216	9160.494	319.217	755.119	277.59	311.291	599.579	313.498	4564.987	107	1	653.743	396.276
12870.7	14229.373	11134.772	15747.505	14123.333	20610.979	12266.361	18130.097	1279.807	507.032	421.957	701.028	911.434	2179.801	318.209	6424.968	206.825	152.154	204.009	1796.47	503.134	732.558	167.752	3970.412	2443.118	305.39	390.849	268.933	6423.148	1295.93	413.366	11074.994	165	0.944	672.948	398.215
17572.154	17803.351	12744.285	21417.307	17466.143	24711.722	16374.179	23844.871	1207.174	379.186	351.275	500.345	1046.602	2163.296	351.754	8553.763	223.714	254.235	244.654	1347.86	656.761	600.905	152.56	4327.831	7586.28	311.724	347.851	290.214	3374.309	997.172	333.525	9246.903	119	1	1195.752	395.979
14853.533	16146.002	12796.107	18370.405	16776.658	22582.427	16951.695	23476.582	1060.061	604.375	436.645	407.377	435.683	2872.138	301.413	6317.178	216.747	183.83	144.806	996.373	204.228	304.842	126.917	5881.743	3659.736	311.391	402.014	255.423	3176.995	872.33	328.955	15903.513	121	0.977	1029.963	397.814
9299.29	10542.16	7537.13	11459.58	10395.004	15057.183	9418.008	14989.759	1234.151	452.577	394.369	553.77	597.741	1484.86	261.707	6279.08	184.198	209.61	191.931	2117.584	283.606	616.541	180.258	4799.491	1688.667	286.915	347.879	269.95	9830.796	1484.423	444.93	13332.406	151	0.877	918.719	399.275
16784.156	17566.202	13023.726	20220.081	16196.423	23372.849	13117.453	18318.238	1393.727	3303.141	381.885	1220.335	5424.445	6360.631	396.053	11568.841	249.547	339.322	164.14	1714.638	4965.147	1170.52	152.343	3127.113	11326.343	312.983	481.923	280.192	538.85	1621.518	302.56	6125.025	220	0.883	1110.005	401.727
12811.894	13809.418	10426.285	14870.078	12631.579	18216.536	9636.628	13506.985	952.643	2630.014	293.432	925.311	4386.283	8190.864	326.199	11238.161	188.402	239.845	149.498	1341.473	4852.899	1050.168	122.874	2345.138	8600.661	307.875	322.263	270.065	165.57	1260.644	262.261	5266.642	126	0.959	691.444	399.246
8385.577	9353.754	6644.608	10208.806	9083.886	13271.781	8224.52	12669.005	943.359	453.208	373.797	476.673	661.564	1122.476	255.262	6067.196	181.908	167.843	183.08	1608.114	250.866	444.668	157.665	3798.555	3629.354	296.399	318.008	266.255	20510.507	1858.829	620.5	11429.36	102	0.987	906.676	397.882
15381.721	16297.588	12039.934	19025.979	15454.282	22475.223	12673.987	17483.623	1275.845	1056.425	376.73	1003.966	5103.04	5627.382	420.414	11950.875	243.231	305.84	160.726	1622.792	6677.333	1424.765	149.227	3198.268	9901.98	310.369	395.827	276.76	702.847	1114.738	295.744	6286.659	122	0.882	1118.221	400.361
16550.976	17181.192	13228.045	19108.662	16023.156	22605.621	12070.355	16356.78	973.412	3973.471	417.578	933.416	3164.557	6953.946	359.032	9486.413	194.984	217.043	193.464	1058.202	3536.877	557.623	161.135	2671.687	8061.628	301.087	742.148	281.339	266.438	518.825	316.98	5192.667	147	0.942	659.167	400.446
15099.728	16097.356	11758.296	18020.186	14485.76	20247.839	11139.603	16381.573	2815.31	1159.892	431.62	1454.27	6432.415	2959.508	405.192	11690.432	293.755	397.221	162.659	2303.37	2770.501	823.241	149.991	3645.757	10930.672	332.423	960.466	282.329	159.924	2802.364	294.388	7380.238	120	0.929	1096.475	399.858
17424.436	18365.238	13323.957	21484.552	16347.501	24487.507	13461.234	18355.155	1128.834	5367.434	299.629	981.04	4786.382	6762.671	367.161	10159.415	210.297	333.309	187.523	1605.243	2170.304	1294.739	155.272	2852.269	11627.585	295.176	325.759	283.908	136.494	947.543	465.057	5322.255	164	0.925	1269.073	401.226
17022.374	17858.593	12804.238	20634.231	15416.259	22668.89	12223.256	17318.782	1297.022	6188.274	295.965	1075.312	4677.549	7572.331	385.185	10981.288	212.546	313.826	190.47	1647.294	1541.914	3950.528	156.858	2975.105	9932.797	300.586	333.657	284.846	130.254	1104.42	476.487	5359.204	144	0.948	1277.375	400.396
14826.393	15706.472	10937.575	18064.993	13291.302	19712.138	10523.524	15198.518	1766.377	2781.021	273.576	738.88	3136.113	4692.863	301.851	11066.835	204.12	298.562	197.67	1219.132	2619.277	4804.254	143.838	2945.477	9697.768	298.332	288.224	259.903	134.169	858.619	455.779	4943.944	99	1	1291.136	399.106
12025.045	12760.598	9396.851	14598.924	12761.624	18761.958	10968.695	16227.602	1131.312	394.222	312.596	793.044	1347.87	2745.536	288.914	6932.595	155.837	127.381	191.557	1900.935	471.426	702.837	146.811	3020.802	3395.497	296.262	324.26	282.715	4828.295	878.94	343.886	8848.596	149	0.93	680.359	402.352
15552.731	16680.914	12558.885	18436.979	15376.15	21916.924	11856.988	16754.284	1551.017	4361.54	392.14	1053.191	4658.611	4373.765	348.92	11687.753	264.829	484.106	186.406	1704.796	2883.136	847.149	146.656	2950.755	11599.349	324.948	338.704	277.309	222.315	1739.74	889.27	6357.603	127	0.967	877.13	400.988
12443.673	13388.918	10329.438	14469.732	12638.258	18276.213	11487.055	17465.573	1045.753	416.953	336.873	379.637	533.963	1598.608	262.703	6718.642	177.723	149.158	228.817	6975.162	193.107	456.267	149.039	3747.344	4364.365	297.246	340.256	249.751	8505.767	2076.112	397.453	10942.902	111	0.994	531.014	402.338
17043.483	17561.22	13362.125	19711.83	16394.744	22994.598	12391.951	16112.674	2031.083	7387.216	339.906	1048.441	4222.607	6750.698	343.31	11890.405	207.986	392.725	173.985	1087.337	1910.583	670.272	131.892	2169.761	12657.152	286.063	286.322	311.605	166.999	1200.045	334.525	4617.609	220	0.851	791.073	404.945
13526.836	14123.827	10347.108	15861.454	12975.732	18542.586	9777.701	13544.315	858.496	7066.947	342.145	996.496	4097.798	7510.63	317.466	12604.205	198.61	347.225	165.143	1219.198	2904.313	573.668	134.525	2302.481	8182.766	322.615	320.483	269.704	183.966	1346.019	452.677	4889.343	146	0.925	853.521	403.24
16866.227	17559.831	13925.595	19783.76	17206.941	23859.408	13859.192	18259.045	1841.151	4728.948	364.055	1077.331	4671.81	9792.51	306.901	11195.646	260.441	395.833	168.932	1402.275	1894.756	860.697	118.136	2410.557	15327.318	303.102	397.31	261.335	289.658	1862.028	350.401	5333.737	265	0.878	951.409	407.658
15200.911	16420.217	12406.578	18889.09	15234.758	21613.765	13078.936	19579.465	1150.293	524.185	355.732	487.546	1046.943	1819.964	335.303	8776.406	224.348	226.784	271.964	1393.504	513.379	654.196	176.983	4204.758	8452.584	299.095	441.8	308.384	10253.377	845.446	342.459	8525.994	129	0.97	1207.368	402.562
12669.58	13575.289	10232.674	15169.749	13496.761	19416.652	11920.595	17483.646	1103.106	536.19	398.786	714.77	1663.693	2827.091	289.76	7262.617	209.991	185.877	230.062	2061.771	1292.521	860.145	169.458	4074.472	4237.489	303.835	506.126	259.492	11739.013	1874.696	380.399	11276.651	382	0.655	936.157	411.963
13615.697	14047.08	10374.637	15170.988	12397.477	18037.407	9001.13	12346.298	1021.976	827.962	294.488	1136.002	4330.648	3569.714	276.907	11589.946	165.305	263.101	172.562	1149.348	3932.85	484.538	128.913	1854.907	10011.497	265.504	340.101	269.784	221.105	1491.053	294.645	3951.719	108	0.938	586.528	404.704
16490.996	17483.316	13491.163	19381.48	17249.923	23335.244	15467.498	22156.054	965.218	501.696	355.925	319.271	578.675	1364.536	286.135	7043.808	174.819	182.213	236.452	3822.198	519.084	552.194	177.569	3901.737	5396.698	274.848	281.33	346.921	12450.364	1132.106	293.065	10130.803	223	0.87	752.904	408.083
12901.847	13702.936	10735.565	14364.408	12822.04	16552.103	11164.498	16222.973	799.935	476.218	303.185	562.281	995.286	1547.271	294.338	6521.457	143.566	185.83	260.578	1209.775	725.285	311.037	213.837	2969.626	3033.341	258.13	297.477	313.106	3577.903	725.528	296.987	8721.662	99	1	771.106	403.864
15753.938	16793.711	13464.527	19074.676	17654.64	22424.065	17065.84	23601.484	1843.592	587.237	527.584	496.092	769.231	2996.116	350.321	7298.246	281.435	265.391	262.944	3719.152	197.618	663.767	180.661	5196.379	4371.496	331.507	402.341	280.163	8852.273	1760.683	373.54	12453.828	159	0.933	988.934	404.557
20303.202	21063.235	16986.122	24364.637	22222.017	28781.386	21182.973	29943.359	1669.877	594.345	482.465	404.792	632.182	3543.685	349.848	7277.599	281.677	270.069	275.259	1420.591	174.067	775.936	151.015	5682.903	8177.427	313.528	544.833	260.061	7881.951	827.309	363.554	14232.08	340	0.801	1014.168	409.385
10514.413	11381.904	8442.588	13193.289	11551.636	17313.877	11061.215	16620.17	1014.509	422.596	401.383	559.228	563.401	1301.485	299.991	5909.974	199.041	221.674	195.174	1136.019	163.492	402.823	142.025	4327.95	1974.829	299.856	303.154	284.869	2552.663	837.562	312.138	12237.431	203	0.833	1066.613	407.786
14178.323	15086.314	11304.75	17241.765	14001.491	19522.961	11335.58	16060.721	1223.431	5796.095	344.471	1107.657	3584.691	5153.896	376.256	11882.648	216.94	206.61	201.865	1478.51	4904.559	759.334	140.403	3206.551	8831.404	303.944	563.022	271.793	182.348	615.957	279.042	5940.227	150	0.961	1145.153	404.38
17629.032	18451.017	13212.392	21700.345	17796.736	25124.089	16953.965	24543.58	1329.002	391.238	371.008	319.843	654.409	1887.33	341.595	7894.212	248.767	269.958	259.496	1224.09	154.68	676.036	176.115	4963.702	7526.315	308.42	348.815	289.416	7883.573	524.601	324.148	10332.726	142	0.945	1194.458	403.613
12221.37	13377.028	10502.706	14539.767	12467.995	18075.124	10599.593	16380.08	1101.831	405.43	327.93	345.301	343.706	1385.38	279.244	6550.278	182.373	173.961	189.466	1633.347	229.076	636.572	162.888	3752.312	5019.211	299.522	723.402	286.3	14468.194	860.218	323.063	9835.667	120	0.941	505.375	405.108
13772.118	14979.724	11711.801	16315.74	13678.993	19457.56	10367.106	14561.452	1965.889	7485.152	355.751	957.729	4188.64	5174.675	311.532	12021.905	215.879	335.011	172.717	1169.818	1844.471	862.474	131.704	2348.013	10152.008	314.892	340.377	266.592	285.958	1422.411	471.502	4974.629	109	0.989	865.124	404.894
12594.255	13486.601	10216.208	15177.805	12960.974	18634.051	10492.417	14964.071	1195.538	3918.324	350.256	959.37	4443.168	3464.875	316.118	11350.668	218.349	386.215	167.283	1608.551	2994.95	1146.027	130.007	2616.189	7651.383	297.565	313.451	262.875	982.305	1566.663	359.332	5794.553	192	0.863	897.474	404.708
11301.814	11675.031	8749.914	13252.683	11835.96	15940.274	10834.35	15534.07	1232.078	476.812	370.035	758.949	1696.959	2321.139	286.443	11770.991	216.517	214.504	314.788	6293.853	723.328	1987.581	196.348	3933.116	4277.268	321.003	2623.768	272.074	14603.253	1667.329	396.948	9852.521	115	0.94	968.222	405.787
12693.821	13478.028	10329.998	15021.79	13765.283	17472.924	12706.31	19444.898	1713.438	464.036	410.383	491.024	865.597	2454.02	298.325	9153.259	240.256	256.184	306.595	3906.477	181.466	1222.562	157.852	4700.317	3803.558	321.622	1773.938	254.955	10163.589	1504.73	364.551	11240.444	125	0.98	977.116	405.1
16458.741	17645.986	13564.109	19661.051	16473.932	23936.646	12845.711	17149.013	1420.072	3617.651	307.374	941.362	3538.301	9318.495	316.345	10766.018	200.494	268.1	158.152	1341.271	3822.389	1002.163	124.636	2407.338	10449.729	305.218	328.82	293.638	203.476	1085.798	271.311	5477.909	183	0.852	697.107	408.194
17543.913	18156.36	14158.507	20256.611	17048.869	23960.531	12735.571	17693.51	1729.959	2847.236	314.171	1017.058	3857.242	10954.934	328.463	10667.427	194.292	289.216	154.939	1200.609	2276.503	750.988	116.177	2300.74	10469.68	264.779	307.488	293.977	157.73	1365.936	292.392	5299.416	160	0.845	705.675	408.019
16321.652	17481.343	12870.301	20213.438	16389.767	23883.462	13349.965	17909.552	1848.896	5253.356	408.252	1196.836	4616.523	5762.831	377.144	12267.012	285.499	423.863	178.791	1588.951	3650.377	758.039	152.406	3329.867	12360.383	305.949	744.06	286.037	151.633	1463.587	300.323	6524.891	298	0.82	1100.792	410.171
18544.043	19388.164	13963.385	22471.61	16760.549	24834.595	13193.925	18066.952	920.6	7495.83	274.159	751.113	3308.142	6863.644	297.236	9965.75	209.077	316.065	189.608	1852.212	1545.957	960.961	146.226	2617.082	12341.276	278.917	324.62	275.411	109.99	706.079	441.916	4834.801	296	0.763	1288.824	411.831
18545.356	19401.96	15156.817	22645.384	19746.474	27950.461	18404.596	24987.512	1193.432	648.936	471.398	449.678	476.074	1493.195	319.161	6921.08	255.281	227.055	268.986	1199.487	188.178	478.6	166.387	5381.617	8366.954	312.359	351.139	281.09	7751.268	1336.685	309.692	14522.433	388	0.749	1055.018	413.665
16847.623	17757.568	12901.737	20752.42	16883.085	24418.523	15164.786	22537.833	1128.026	360.278	363.956	360.775	664.329	1441.325	316.364	7194.369	208.856	206.414	258.327	1399.181	333.242	538.748	209.033	4789.393	6489.316	318.912	347.305	302.203	17650.987	1036.036	396.792	10281.276	363	0.8	1215.213	411.186
15318.252	16301.015	13268.925	17132.156	15263.47	20604.746	13303.827	19814.697	1034.731	355.261	310.655	418.861	700.733	1215.304	248.354	6648.723	154.268	170.599	303.385	1766.111	843.708	374.93	175.929	3099.901	4830.198	289.157	342.868	273.925	5926.025	1379.028	327.156	9429.652	101	0.99	543.955	408.292
12528.997	13756.643	10439.867	14991.027	13283.826	19290.336	11522.172	17045.898	1339.218	440.054	366.684	414.853	526.397	1796.022	262.753	6940.14	190.552	175.802	275.914	3034.337	233.447	3801.752	179.769	3962.823	5372.988	283.579	261.896	288.117	21981.215	2133.929	316.393	11334.602	127	0.967	674.012	408.705
15573.016	16156.518	12285.546	17541.855	14836.22	21089.585	11383.418	15896.827	1714.528	5753.344	317.333	1192.303	5357.283	7467.13	325.102	11630.191	172.56	269.912	155.194	1288.475	3004.299	794.45	122.349	2329.142	8696.107	267.703	404	302.906	163.739	1692.289	303.653	5099.401	178	0.897	717	409.287
15400.558	16592.598	12534.817	19258.286	15776.312	22540.156	12920.323	17839.288	1084.196	908.456	356.342	1003.806	3669.51	4065.335	383.81	11581.299	230.595	253.043	165.994	1574.379	5226.133	1101.041	143.711	3045.15	10080.121	296.775	414.136	291.137	107.646	625.96	262.677	5834.245	252	0.804	1131.425	414.071
13893.811	14724.54	11281.38	17025.814	15025.045	19829.725	13870.85	19863.112	1006.431	571.665	469.856	537.491	922.924	1502.923	420.42	6691.615	250.326	204.577	238.705	1036.425	456.302	488.218	218.721	5208.949	3894.729	307.768	364.794	283.174	6234.963	868.409	321.348	10938.431	188	0.812	1161.356	411.761
15733.128	17083.494	12647.358	20397.117	17486.65	23558.944	16588.179	23426.124	1084.274	398.896	367.898	280.951	379.322	1481.854	366.449	6800.253	218.149	209.424	198.125	953.366	182.129	592.29	196.837	5641.113	5252.269	300.05	309.338	277.917	8555.969	629.527	340.39	12808.682	175	0.89	1173.083	410.637
14440.326	15384.152	11714.577	16931.741	13685.908	20454.092	11682.395	16980.908	1191.061	428.889	350.26	382.625	355.608	1999.22	297.433	6553.367	202.812	179.81	197.633	1542.656	224.322	717.182	166.846	3809.818	9106.848	301.815	381.433	290.631	8713.092	1601.117	319.655	10078.541	113	0.912	502.412	410.058
16947.389	17911.24	13695.295	20685.943	17176.243	25099.289	13529.301	17302.924	1472.341	7992.59	344.707	973.044	3939.694	8971.709	319.47	11550.153	219.819	460.351	161.143	1250.53	2033.692	863.977	120.779	2288.735	12368.789	323.231	353.015	267.714	185.356	1514.484	404.972	5049.377	159	0.957	870.204	410.903
22019.541	23479.21	17854.138	27293.024	22988.935	30236.472	21419.821	29285.365	1308.106	416.057	404.565	304.232	575.039	2349.428	356.464	6595.794	256.483	241.608	245.41	1764.282	152.377	501.209	188.611	5810.795	10276.508	338.702	346.968	293.383	6975.127	738.881	326.687	12872.627	271	0.922	1187.592	412.028
15951.03	16797.567	11812.563	19345.414	14076.638	20774.233	10857.055	15185.454	1832.801	6353.563	295.84	984.781	2736.338	7328.634	353.842	10243.534	276.979	275.634	162.14	1340.463	745.787	678.434	143.039	2916.136	11277.465	321.621	360.677	266.586	119.459	654.388	409.636	5038.265	182	0.896	1332.236	412.231
14644.799	15523.75	12147.88	16890.328	14440.048	20037.781	10931.711	14921.1	1638.227	797.685	331.78	1042.119	3513.805	4055.093	319.55	10785.296	199.346	327.955	162.82	786.631	2332.78	559.026	131.586	2134.719	11114.82	253.743	307.742	331.065	261.294	1028.226	369.23	4896.141	132	0.928	776.008	411.674
13605.187	14755.074	10719.307	17346.898	14132.354	20535.539	12820.58	18886.166	941.417	363.092	376.961	494.463	859.621	1002.273	304.852	6783.994	200.88	184.274	241.784	1373.684	456.102	650.277	192.142	4687.81	4881.423	321.29	289.149	293.552	16921.517	1385.363	455.789	10060.935	177	0.909	1237.121	412.534
14491.216	15142.524	11636.1	15876.029	12973.373	18966.775	10543.918	14576.796	908.354	1024.163	319.535	380.259	427.484	1948.222	270.267	7051.377	166.692	181.457	284.564	1746.511	238.575	1542.734	193.551	2341.575	8160.502	282.544	313.702	262.033	9795.777	831.061	292.215	5960.44	170	0.907	483.094	413.629
17736.112	18802.247	14979.695	20266.425	17361.447	25408.542	15562.993	23232.285	1355.821	486.209	348.594	331.865	485.186	2154.193	278.764	7790.52	200.224	183.604	326.51	4092.967	234.362	815.12	182.22	3647.276	7216.83	287.402	455.441	264.947	8696.522	1303.072	348.115	9108.671	205	0.833	536.149	413.827
16236.945	17245.511	14297.177	19366.477	18179.387	22798.088	16708.01	23366.464	1933.156	2059.831	587.444	476.586	649.595	3947.048	384.521	7534.292	332.296	319.105	255.716	2846.541	209.257	677.748	168.251	5542.235	6933.159	593.334	459.504	288.361	10432.329	1709.437	351.788	12331.887	150	0.961	994.827	411.64
16812.275	17777.87	12979.636	20875.075	16236	23995.9	13447.3	19745.26	1147.815	820.001	301.072	741.297	3766.605	3849.114	336.853	10332.597	205.525	256.786	188.31	1712.366	3073.029	776.582	168.662	3536.281	8928.019	326.219	318.01	283.297	1181.789	542.98	848.424	6551.89	181	0.879	1260.599	411.848
13318.049	14437.865	10233.175	16514.35	12331.902	18053.389	9595.655	13254.091	930.502	647.391	284.653	935.372	3225.137	6022.051	327.556	10919.359	217.976	320.311	191.472	1257.605	1697.219	931.381	147.985	2737.808	9035.604	290.837	380.706	280.546	108.291	746.329	451.373	4727.242	104	0.974	1308.702	410.404
16684.446	17603.562	12140.782	20120.835	14421.426	21858.743	8764.262	12584.487	901.119	1193.107	292.699	967.243	2026.586	3969.347	318.005	10919.638	175.636	189.773	662.04	1374.957	1210.733	875.245	164.662	2020.905	7797.127	258.629	270.171	261.816	6202.023	729.72	392.797	3200.267	135	0.888	1369.833	413.152
17642.107	18304.742	15028.426	20539.483	18908.08	24114.001	17490.095	24692.007	1706.312	926.758	472.877	470.009	743.903	4074.393	319.696	8138.221	268.944	253.725	299.749	4804.647	187.029	689.933	160.059	4803.29	6844.191	325.347	709.744	272.157	8484.366	1698.128	366.06	12089.683	260	0.861	983.985	416.419
15759.001	16261.104	12037.078	16839.201	11812.085	16516.106	7921.492	11079.166	1062.491	2254.248	329.7	619.754	2286.952	3090.026	256.472	11733.095	246.845	232.784	417.417	1502.615	1511.106	572.961	131.964	1495.262	14374.713	275.272	395.375	258.243	3876.261	554.839	274.071	2607.71	108	1	458.5	413
14071.333	13998.639	10813.071	15924.713	13948.971	19070.485	11509.121	15003.019	2358.23	2804.051	353.76	924.784	4734.532	6045.413	287.94	12120.501	257.762	359.344	169.95	1525.994	2089.784	801.082	120.125	2575.159	12511.873	307.403	430.923	255.407	483.35	1755.166	330.56	5481.021	110	0.955	963	413.264
15831.074	17064.791	12484.752	19805.036	15640.567	23171.582	13314.959	19827.724	1151.073	689.914	322.453	718.651	3482.735	4056.671	347.488	9455.874	217.941	192.644	195.023	1689.482	2574.302	691.383	178.28	4208.191	8777.724	340.053	275.57	282.228	458.15	303.713	808.652	7942.608	129	0.97	1251.616	413.05
14006.123	14720.588	11271.77	16080.542	13424.913	19353.601	9953.421	13728.793	696.418	5564.092	259.607	1132.725	3972.532	7440.14	498.044	10203.562	174.509	151.504	138.996	891.693	2916.261	669.128	134.874	1868.453	8530.685	264.521	382.83	274.857	132.11	762.881	297.099	4171.362	149	0.992	648.721	414.755
15572.03	16563.138	12413.148	18932.129	15970.673	23090.836	12952.797	18464.398	1457.825	2753.956	387.097	1245.074	4878.404	5414.765	376.394	10873.395	228.94	367.701	165.138	4284.034	3520.813	3083.582	125.421	3336.047	7872.025	308.182	346.845	272.611	158.322	1774.791	350.815	7319.934	231	0.875	886.279	417.755
25444.952	25712.736	21193.421	28351.489	25902.285	30880.718	23946.258	32546.955	1955.605	4159.395	496.997	388.665	932.103	6107.961	350.537	8164.318	338.283	369.316	289.44	973.157	170.665	816.574	134.122	5374.579	10275.24	886.096	580.18	279.388	7248.677	494.786	357.616	12463.04	157	0.955	1002.806	415.576
18536.724	18527.496	14250.834	20679.528	17848.745	25224.137	16181.746	22691.976	1167.773	347.145	324.189	358.134	492.587	1344.956	260.272	6150.59	180.774	173.607	364.623	1357.528	358.515	453.885	162.841	3529.546	7461.063	278.74	376.284	263.254	6253.029	818.859	357.077	10366.671	112	0.943	546.259	415.607
15395.74	15893.555	11715.414	17959.458	15015.62	21775.868	11888.315	15369.669	1396.846	4336.882	322.317	1115.229	3400.385	11412.819	359.149	10746.491	184.366	250.667	150.281	1287.796	1960.769	776.071	124.315	2393.097	9403.414	281.523	330.713	297.65	276.416	1056.795	306.273	5623.399	129	0.97	704.779	416.438
17279.658	18448.386	14209.068	21511.154	18102.176	26148.694	14410.96	19032.007	1280.572	5212.317	365.17	1160.363	5371.938	8795.075	349.307	11439.327	217.735	413.252	160.981	1544.131	3028.402	1322.107	116.517	2746.922	9388.191	309.893	322.459	276.33	177.157	1972.605	353.588	6043.838	148	0.948	877.372	416.628
15639.09	16467.984	12383.433	18532.083	15747.809	22279.386	12963.084	18561.312	1361.567	6642.547	379.349	1558.364	6847.912	3122.077	394.451	10364.817	245.575	324.733	158.73	2899.541	5519.719	3188.79	127.507	3249.953	10385.768	314.924	371.785	280.052	176.175	2144.508	316.086	7064.744	143	0.978	896.136	415.619
15998.498	16758.286	12893.205	19438.839	15980.286	22504.505	13217.659	18269.428	962.25	4569.863	321.669	735.833	2903.449	3779.456	365.161	11368.551	232.103	173.307	217.173	1201.953	3164.589	737.604	130.779	2891.85	12297.001	295.024	314.46	281.448	474.219	302.77	318.95	5485.184	155	0.9	1148.468	416.739
13122.392	13821.423	10642.425	15033.169	13082.651	19350.217	11714.086	17502.911	1042.286	398.608	351.044	359.521	361.418	1459.356	289.159	6562.725	181.709	150.495	223.248	2091.056	218.668	486.402	169.561	3760.494	4884.867	286.037	343.254	274.876	16164.727	1930.492	325.9	10569.587	137	0.888	515.252	418.237
13042.862	13688.488	10376.391	15217.943	13342.001	19091.467	11324.882	16202.391	1055.598	330.303	305.088	404.02	382.28	1741.222	220.89	6575.797	171.348	151.38	307.505	3368.217	197.741	4045.868	173.072	2830.218	5038.984	246.096	250.406	288.993	24867.671	2272.526	324.766	8173.413	148	0.924	678.818	416
14438.81	16217.14	12174.688	19101.552	15874.841	23081.062	14480.451	20157.356	997.667	332.507	375.868	331.103	462.736	1409.681	305.097	6483.15	212.382	190.237	211.785	2117.253	158.135	434.295	160.059	4609.126	7056.98	306.062	308.302	324.682	13739.372	909.583	441.894	10883.45	104	1	1205.635	415.846
14239.248	14361.473	10886.611	15884.846	13395.935	19515.287	10446.737	14305.593	1429.519	8114.862	305.97	942.127	3825.154	5650.729	258.788	11383.887	157.885	189.496	153.825	1311.865	1672.794	542.717	131.536	1834.541	9156.268	275.707	338.11	271.443	133.658	922.815	328.433	4048.999	127	0.967	573.035	417.476
13452.955	14100.45	10633.32	15289.373	12843.518	17810.079	9241.48	12603.094	1108.652	869.853	365.26	1143.56	2982.83	3029.051	424.14	12398.264	202.181	308.522	181.67	1053.897	3216.018	799.633	127.303	2289.47	9210.456	278.181	261.325	312.139	148.772	659.158	353.48	4736.818	149	0.883	795.802	419.332
20504.933	21097.201	16776.282	24100.789	22145.764	27704.557	21019.176	29051.576	1670.403	638.389	512.557	458.741	664.712	2806.448	357.833	7576.846	277.852	251.777	248.491	5858.769	179.707	798.415	168.877	6096.208	8398.43	305.137	483.247	277.907	8719.717	1161.823	349.799	15406.704	287	0.737	1027.925	421.922
14969.124	15585.803	11643.027	17716.196	14471.618	20476.362	11469.842	15997.988	1170.483	466.929	357.259	803.51	4214.576	2283.37	356.926	11988.117	249.268	418.285	193.733	2127.198	4722.916	881.247	147.009	2752.284	11762.132	301.58	590.052	292.821	534.883	1353.947	307.483	5296.026	161	0.839	1119.972	419.618
14813.6	15622.822	12172.846	16557.239	14010.466	20941.109	12103.429	17773.834	1194.597	427.588	362.366	383.139	472.588	1688.549	298.401	6713.133	188.447	170.887	216.297	2826.68	267.827	579.055	148.833	3513.576	7039.784	281.256	365.961	265.369	22749.52	2284.549	359.038	9446.16	122	0.956	501.664	418.803
13756.834	14266.491	10801.899	15685.309	13502.618	19179.423	10652.877	14928.163	954.926	1908.586	318.921	1024.801	3423.829	6922.506	337.088	9339.813	169.291	214.129	308.091	1710.669	5625.353	640.425	175.53	2635.807	8056.29	291.762	298.212	319.296	2439.83	953.7	336.476	6420.252	188	0.872	735.532	421.229
13317.717	14172.045	10208.547	15681.938	13543.363	20579.658	12522.255	17369.109	897.505	505.157	371.776	419.278	1108.766	1309.384	305.343	7446.448	174.361	195.762	327.445	1890.804	1613.301	824.292	209.286	3795.18	5290.675	275.016	317.228	333.358	15682.124	502.529	388.941	9725.281	106	0.937	749.717	417.67
17234.934	17980.593	13948.252	20312.831	17769.842	24328.871	14917.358	19720.897	1128.966	2497.08	375.662	924.339	3806.548	8214.507	298.057	9999.753	238.355	347.193	455.979	1915.424	1645.058	885.574	135.433	2990.744	10697.159	296.621	381.759	260.942	3131.342	1403.323	364.978	7345.632	181	0.943	953.975	418.854
16256.142	17771.204	12797.445	20725.367	16016.056	23846.542	13365.428	18482.952	1105.311	1074.995	307.126	910.673	3833.034	4395.592	334.165	9473.655	209.405	240.717	185.101	2227.276	3467.821	777.315	159.776	3527.512	9479.473	328.625	315.06	282.758	2476.06	569.374	549.881	6527.415	109	0.989	1258.702	418.087
14703.062	16168.01	11772.881	18672.927	14923.334	21976.347	13057.876	18625.812	1267.512	860.647	394.406	955.311	3634.231	4160.067	392.598	9368.495	236.21	185.56	225.419	1637.103	2909.865	869.205	178.063	4693.82	7530.874	329.668	278.399	304.544	2000.503	415.071	426.997	8583.435	123	0.993	1248.02	419.549
14101.45	15331.655	10689.151	17669.559	12935.24	19137.806	10209.541	14430.39	1037.73	1536.777	294.118	935.106	3108.675	4663.29	378.936	9876.018	220.405	245.369	156.934	1629.963	1589.033	1251.913	156.334	3160.877	9303.369	294.287	281.998	278.963	123.438	451.427	438.297	5351.771	146	0.901	1344.966	419.568
15536.063	16283.208	12624.56	17155.473	15134.911	22115.14	13111.542	18797.222	1182.966	388.675	334.91	355.048	400.517	2282.818	289.267	6632.775	196.658	165.11	235.14	2528.592	208.432	466.799	163.013	3544.277	6598.186	293.97	329.827	280.783	11422.915	1681.185	344.027	10164.502	156	0.949	522.981	421.949
21006.079	21232.578	15957.137	21615.568	18265.699	26416.76	15836.981	21963.448	1279.862	429.05	362.157	296.613	424.356	1761.791	288.31	7524.567	219.383	182.105	400.665	1334.727	198.653	953.089	231.785	3676.009	12180.501	294.514	394.753	270.605	4446.811	952.13	333.372	9832.591	124	0.933	532.25	420.524
12914.723	13852.901	11034.637	14731.807	13274.058	18800.511	11356.309	16097.88	1172.259	561.394	490.623	617.496	850.267	1526.055	350.088	6861.447	244.399	170.082	351.232	2875.837	540.5	1151.957	200.828	3744.83	5855.081	281.788	306.126	297.602	21208.297	2209.806	351.777	8771.577	176	0.917	671.636	421.545
16595.663	16810.389	12686.706	19647.198	16093.773	22707.906	13663.781	18941.321	941.221	1648.168	317.045	769.701	2970.121	3757.654	370.915	11233.507	226.318	169.58	223.487	1139.834	2350.182	673.646	137.575	2857.085	10211.639	317.011	320.706	281.45	676.03	481.576	313.227	5795.331	152	0.939	1154.395	420.868
14982.88	15606.561	10999.756	18308.131	14045.601	20735.543	11637.8	16776.98	898.295	2133.705	286.469	1159.249	5683.636	3285.169	359.677	10056.544	208.648	202.68	176.61	1815.912	4099.338	731.762	140.027	3184.778	8038.115	286.664	284.177	265.33	2480.241	965.091	415.663	5840.673	109	0.976	1266.427	419.528
22267.898	22715.561	17358.566	24557.256	20903.282	30179.737	18391.005	26685.181	1402.253	445.507	397.21	357.401	603.556	2100.611	299.512	7349.049	210.314	177.864	294.099	1140.53	202.01	793.016	160.16	4568.262	10893.719	303.475	450.283	262.403	5591.475	710.491	353.613	11418.372	122	0.985	543.033	421.598
23533.803	23783.699	19763.968	26457.303	24498.045	29469.857	23233.705	30426.495	1975.581	922.132	529.672	424.787	875.961	3054.881	354.251	8531.052	315.233	287.287	308.207	1179.087	213.762	795.458	207.771	5149.013	9470.25	345.498	493.577	280.791	8112.233	598.044	350.894	11539.458	228	0.897	996.794	424.754
24046.492	24873.567	20441.807	28775.299	26470.622	32811.351	25620.247	33231.79	1768.742	580.088	502.892	433.977	972.197	3124.533	355.345	7880.556	291.125	258.394	290.59	3813.091	189.138	898.278	157.795	5356.476	10692.525	338.106	441.745	264.474	12177.813	650.119	329.61	12376.202	319	0.856	1013.5	424.431
15172.034	15999.228	12239.626	18378.855	16729.339	22296.282	15851.535	23110.027	1144.71	467.627	462.847	434.254	456.288	1395.556	315.774	6277.617	231.295	190.931	225.468	1227.628	152.473	423.336	166.409	5730.63	4732.704	297.499	500.935	281.756	3447.056	1287.487	341.806	16118.07	140	0.984	1037.729	422.321
15595.927	16289.991	12284.533	19352.736	15955.438	22794.735	13478.045	18215.895	1034.722	738.091	331.468	981.122	3692.329	3157.258	398.373	12128.684	210.136	197.835	203.813	1547.238	4662.598	728.773	142.005	3054.484	9321.731	288.984	303.625	283.194	364.796	418.24	262.643	5841.125	105	0.984	1137.548	421.014
11702.5	12895.1	9225.449	14431.722	12283.68	16730.297	11336.51	16502.965	1008.18	390.904	366.162	321.792	474.858	1056.103	330.041	7045.35	205.786	202.859	322.025	1172.79	206.594	484.397	246.141	5085.054	5782.86	306.467	328.767	272.41	10112.827	1262.37	326.163	11779.015	108	0.967	1173.25	421.602
19212.69	20011.634	15700.967	23864.578	20702.04	27204.593	19212.005	26825.271	1256.394	347.862	346.816	286.127	498.269	1973.199	319.55	6568.285	221.171	211.691	206.211	2757.015	145.158	377.627	164.079	4901.617	6860.081	322.833	291.407	300.008	7198.37	716.215	343.845	11574.939	147	0.918	1193.942	421.221
13392.96	13876.43	10697.669	15357.654	13048.75	19103.7	10189.556	13757.41	897.946	2673.889	298.189	772.862	2557.662	5510.715	269.421	12727.217	151.319	209.735	157.224	1364.14	1682.207	619.458	139.844	1902.6	8318.583	284.205	333.738	262.096	154.931	672.227	297.08	4086.52	114	0.99	568.114	421.93
12776.202	13549.973	10314.435	14694.385	12800.836	18137.317	10046.888	14183.339	1171.354	1306.246	317.551	993.224	4350.112	7585.261	316.721	9834.228	159.922	238.792	250.143	1664.76	4718.048	703.734	151.257	2597.011	6976.599	296.203	326.847	316.942	1210.071	1201.568	275.002	6325.95	129	0.907	726.926	423.182
13933.534	14678.226	11634.746	15306.858	13286.489	19200.741	11696.89	16699.298	1164.314	381.824	324.567	322.699	365.446	1665.05	290.727	6807.767	188.553	175.254	263.5	2857.08	231.741	636.682	167.104	3062.985	8146.255	280.343	327.408	268.152	19446.452	1555.458	320.708	8453.56	127	0.893	510.894	424.453
13268.516	14190.631	10760.423	15128.861	13034.761	18635.996	10338.089	14942.918	1254.755	1315.431	332.225	1012.038	5538.87	8762.299	321.512	10387.966	177.171	255.675	161.049	1373.225	3629.302	700.205	130.365	2638.159	8351.203	303.325	338.311	294.344	692.952	1333.511	256.622	6382.109	126	0.988	719.452	422.873
15926.223	17204.999	12934.482	20013.612	17479.112	25488.134	16506.375	22739.744	1335.53	495.902	475.611	470.901	531.008	1586.861	346.416	6787.455	238.231	217.315	207.557	1385.855	190.957	535.691	167.704	5348.871	7034.531	329.381	539.658	281.833	10967.321	1734.351	294.387	13729.304	215	0.909	1060.309	426.653
15439.331	17153.48	12791.115	19896.8	16651.299	23129.06	15222.089	21734.599	995.199	371.178	342.907	535.775	939.216	1535.874	346.112	6175.618	173.769	185.688	243.562	1133.493	666.845	646.699	284.706	4931.254	4460.618	296.942	276.005	283.889	8529.17	846.053	391.343	11723.944	124	0.972	1217.065	423.669
14415.358	15206.13	11819.509	16507.236	14046.525	19990.253	10371.203	14058.642	1172.156	2432.193	319.371	1083.258	4111.221	6901.884	280.684	10898.037	177.293	341.929	157.869	1299.545	3814.967	662.572	125.744	1893.66	10384.718	276.4	349.897	272.061	196.737	1315.59	306.81	4408.34	240	0.801	607.088	427.15
16336.649	17247.354	13607.473	18940.366	16483.258	22901.092	13281.497	18574.732	1270.557	720.396	411.224	1268.673	3762.396	4477.976	447.547	9628.888	224.454	205.064	288.357	1457.428	2589.022	712.507	163.876	2884.046	7895.171	269.345	357.368	293.778	881.351	823.937	319.748	6239.694	209	0.839	658.677	426.859
15547.201	16211.173	12440.899	17525.397	14573.441	20978.375	11402.939	15381.074	668.385	535.341	304.01	876.248	2732.114	1853.772	284.196	9816.263	198.294	239.89	330.476	718.155	2160.326	616.962	165.996	1808.153	14897.93	254.625	258.716	308.6	1997.044	807.767	321.539	4099.316	118	0.981	772.466	424.678
14210.702	14940.841	11199.769	17384.193	14289.057	20133.167	12247.904	17939.915	881.307	655.067	322.26	1273.487	3288.088	6167.342	356.692	9540.681	203.14	215.071	168.567	1389.763	2213.055	615.368	146.571	3793.096	8357.133	346.784	342.31	311.135	666.653	909.537	420.517	7815.62	101	0.977	1228.718	424.114
19348.724	19891.64	14065.019	20918.144	17574.981	26615.437	16016.251	23643.276	1256.992	466.047	408.355	328.209	471.745	1799.653	318.983	6985.063	212.186	160.122	325.215	733.588	218.16	1089.029	204.2	4692.587	13052.464	299.471	374.603	275.592	2926.894	542.838	333.576	11908.633	103	0.952	538.17	424.85
13338.606	14496.215	10814.195	15242.349	13455.114	18847.151	11814.983	16652.36	1092.593	481.038	356.679	393.492	509.823	1403.97	292.702	7060.618	191.856	216.324	204.985	1872.121	257.49	621.858	153.124	3610.661	5994.528	272.963	265.152	331.527	11706.546	973.455	305.299	10910.073	111	0.994	762.5	425.176
16660.067	17392.998	13010.672	20569.95	17122.603	24030.842	15036.773	22091.498	1010.605	517.672	335.002	797.573	1786.408	4031.572	368.224	7633.486	195.238	208.341	195.881	1157.414	1501.216	713.877	217.578	4604.861	7543.358	341.324	309.958	297.917	4414.331	837.373	425.999	10212.773	103	0.952	1222.937	424.529
18782.11	20152.109	15629.908	23328.546	19295.602	26956.032	16127.911	22358.422	926.272	1263.52	349.075	984.642	3288.767	4138.822	391.996	10843.776	202.275	186.97	601.021	1919.836	4970.866	607.904	142.889	3340.213	7403.054	286.881	303.732	285.947	7424.776	500.36	306.025	6489.848	112	0.985	1143	425.804
10772.589	12116.494	8797.431	13802.544	12262.844	16607.304	11658.468	18008.17	1015.941	400.906	365.901	308.322	339.707	1431.736	334.393	6763.048	195.987	211.418	199.99	1285.384	157.204	284.303	161.225	5705.908	3064.765	316.905	310.807	289.698	7599.578	1385.601	373.725	13595.737	139	0.891	1183.471	428.428
15935.727	17376.655	13549.571	19281.633	17157.564	23228.631	14788.507	20968.815	1299.916	634.56	392.004	475.008	1004.749	2683.612	291.183	6905.061	182.429	216.853	199.883	2026.097	321.452	590.859	164.008	3592.77	4783.78	322.571	331.037	285.16	11057.403	1512.614	256.478	9052.322	259	0.82	700.353	431.021
13059.926	13365.931	10288.557	14770.27	13209.94	17752.323	10910.769	15138.876	1067.51	2928.368	397.86	1378.381	4360.302	6928.389	333.789	13137.278	270.908	312.649	194.292	1752.961	3396.218	681.617	125.932	3195.684	11545.706	292.307	331.008	252.305	259.402	1698.026	324.611	6786.063	106	0.993	966	426.792
19760.222	20598.687	15572.427	23929.159	19593.469	27234.042	16672.293	22782.959	952.696	846.024	347.567	971.938	3068.946	3632.371	395.112	10845.162	214.33	182.866	499.367	1764.596	3531.187	626.792	143.334	3396.813	8375.309	299.449	314.439	287.569	5808.358	546.099	310.072	6607.671	102	1	1149	427.265
12954.311	14075.878	10333.932	16301.389	12931.365	18793.631	10784.855	16191.413	1247.187	2190.216	304.198	1461.791	3881.073	5256.279	344.936	11108.024	202.241	244.332	175.433	1342.135	3151.253	700.465	151.695	3527.615	8142.872	324.474	310.124	275.071	143.417	751.101	563.248	6281.222	112	0.932	1254.446	427.696
12715.313	13571.254	10192.089	15019.268	12843.127	18223.042	10234.986	14585.455	1301.992	980.911	376.076	992.918	4151.724	4463.32	336.217	11243.179	238.7	338.176	175.569	1623.621	3007.57	7390.067	133.511	2740.573	8443.559	355.075	351.401	288.177	184.381	1222.859	344.641	5913.017	113	0.981	910.916	428.084
16841.032	17819.418	14458.095	20163.614	18683.28	24194.727	17322.415	23740.345	1798.949	934.307	522.354	427.567	631.914	4331.813	345.835	8330.006	304.418	277.729	359.183	3252.549	202.76	961.18	210.962	5055.847	8153.713	323.486	652.086	272.561	11989.937	924.641	465.063	11246.268	113	0.981	987.881	427.845
15921.023	17215.887	12812.442	20332.288	17778.062	23541.299	17082.686	22833.846	1229.087	371.605	380.969	272.905	381.142	2006.281	310.899	6267.011	200.894	186.553	223.008	2598.917	144.264	449.713	172.208	5410.325	4480.81	301.978	330.445	310.389	9421.742	597.308	389.635	12862.776	112	0.943	1197.384	427.821
12354.414	13744.423	9766.622	15794.422	12531.191	18619.388	10818.962	15980.988	992.655	619.997	331.776	860.985	3516.931	3115.207	317.906	10390.638	209.74	177.721	173.776	1852.3	3068.998	745.554	143.076	3904.901	7069.366	301.745	332.709	285.96	205.784	530.708	425.867	7035.918	117	0.973	1245.91	428.603
16265.91	17147.744	12384.967	19741.628	14977.01	22073.68	12000.763	16080.677	1222.691	8125.237	280.787	1129.677	3964.41	11157.87	369.566	10681.721	206.742	326.541	184.184	1257.881	2712.926	632.274	137.662	2914.015	11325.182	296.499	327.287	275.188	128.92	1049.803	455.519	5312.055	145	0.965	1270.852	428.603
20238.309	20552.444	16078.775	22830.833	20290.975	28234.941	18168.749	26054.915	1070.952	389.371	378.524	325.899	467.709	1752.313	295.61	6415.107	183.963	150.238	253.62	948.642	194.858	620.259	183.997	4299.807	7897.229	308.27	379.24	266.281	6773.317	680.4	316.371	11433.008	196	0.881	545.27	432.362
12992.046	13775.085	10405.158	15399.355	13138.078	18849.233	10685.964	15320.874	968.218	2510.366	345.598	1066.031	3533.624	3728.974	355.823	10984.447	222.829	341.265	159.623	3498.467	3136.754	3237.856	119.547	2876.398	9358.209	294.24	361.599	264.829	173.615	970.567	323.99	6228.617	124	0.972	899.29	428.952
12273.686	13212.532	10116.48	14868.227	13829.737	19495.943	12866.095	19071.664	1021.337	467.296	420.892	686.966	915.911	3640.949	321.447	6734.339	227.993	186.102	257.016	1711.52	429.083	466.933	162.442	4823.717	3070.969	293.787	393.233	259.269	5202.9	1876.843	379.233	13588.741	255	0.716	959.116	434.582
17810.574	19007.586	13600.851	21856.227	16016.472	21419.184	10902.596	14759.583	1300.672	4211.069	280.675	903.758	2406.408	4000.974	347.419	10606.191	206.498	286.885	185.831	1085.884	791.364	720.031	162.814	2373.383	12189.141	293.576	280.321	263.054	1610.387	605.193	276.577	3948.016	212	0.896	1365.396	433.156
13447.26	14187.472	11104.629	14844.945	11167.566	16198.141	8043.943	11363.834	1056.516	1025.474	319.631	923.703	2508.61	1796.492	299.116	11970.78	211.717	234.539	314.524	1225.138	1514.93	525.231	175.947	1521.649	7794.936	260.699	302.055	270.646	3248.464	635.426	257.61	2694.483	100	1	460.78	430
13720.603	14523.144	11916.678	16497.45	14887.364	21131.676	12689.275	17480.086	1290.894	930.521	528.548	724.652	1433.446	3258.294	431.778	8646.121	255.312	201.919	559.54	1599.169	1029.364	427.256	186.548	3174.926	6150.479	264.673	350.31	293.012	3180.47	649.04	343.409	6049.703	99	1	675.571	429.641
16368.148	17169.287	13413.915	18110.135	15917.536	22104.526	13726.566	19055.52	1497.323	576.912	367.238	310.643	406.574	2145.867	291.493	7225.476	210.607	164.157	333.771	1062.309	216.058	649.875	212.175	4073.939	9189.459	291.887	447.18	272.618	8572.516	831.021	310.315	11278.593	126	0.921	535.849	432.341
14439.018	15542.612	11902.659	16887.162	14938.48	21237.641	12723.46	18348.315	1305.153	656.288	412.917	507.5	1167.542	2142.852	332.741	6658.55	193.659	225.72	254.633	1672.651	892.413	586.558	176.761	4030.04	5391.406	308.837	399.417	298.112	16103.651	1660.344	339.425	10229.483	197	0.859	715.15	432.957
14902.029	16253.926	12416.27	18029.635	15376.478	22114.565	12371.026	17955.067	1170.522	3428.953	376.893	948.829	3085.773	5230.64	367.692	10801.361	217.949	326.337	157.815	7400.341	3316.635	12278.936	120.818	3355.449	7814.061	453.588	451.424	282.834	132.318	777.146	362.324	7502.964	185	0.941	889.814	432.116
13400.113	13618.619	10899.163	14721.424	12793.709	18051.722	9971.755	13932.998	712.1	5314.322	284.099	986.498	4114.115	5858.748	277.603	11529.487	142.839	172.564	154.653	1351.336	2780.213	487.652	128.694	1868.504	7405.788	257.624	339.19	260.867	165.897	786.722	286.493	4197.299	96	1	576.552	431.479
13112.333	14023.32	10390.94	15722.483	13273.324	19087.082	10479.001	14896.939	1277.922	593.629	350.956	862.062	4201.938	1966.483	413.928	9852.886	199.121	319.464	152.133	2097.243	7348.055	10575.282	122.814	2785.421	9290.149	291.659	390.888	281.276	129.253	1123.536	315.656	6099.062	191	0.87	858.05	434.385
15676.823	16241.149	13016.415	18056.392	16960.966	20960.356	16332.708	23353.137	1857.429	522.093	503.239	450.645	777.699	2422.758	367.493	8480.611	264.239	229.238	255.22	3909.086	193.392	808.622	150.89	5372.257	5934.679	295.875	366.304	279.266	13764.944	1973.096	352.207	12933.388	149	0.906	1021.487	434.326
14858.861	16350.911	12457.708	18458.699	15666.409	20999.922	14127.824	22735.879	1313.531	462.106	422.516	342.739	533.22	2062.119	347.232	6925.482	226.012	210.017	325.112	1498.302	160.314	826.944	237.603	6262.117	5238.105	316.265	361.65	324.653	9074.504	391.663	464.974	12532.236	136	0.956	1205.059	432.412
11595.297	12540.299	8962.291	14475.75	11800.182	17200.907	10594.811	15172.694	873.422	2495.657	326.849	1119.58	4025.893	5209.333	390.792	10107.426	201.47	193.068	177.333	1935.349	3733.264	870.057	133.455	3582.015	7968.508	350.817	351.517	299.129	450.968	913.683	416.715	7120.385	109	0.989	1232.096	432.638
12781.974	13148.113	10315.676	14822.658	12937.902	18972.475	11236.777	15286.357	1197.831	352.373	299.602	316.492	375.675	1532.132	288.163	6538.251	173.347	187.353	217.731	3388.703	245.412	650.95	158.175	2658.848	5437.527	294.445	334.198	261.423	23085.779	2557.345	349.16	7676.434	136	0.956	512.743	434.221
16904.909	17661.323	14368.826	19578.788	17306.954	24468.669	14199.31	19626.637	787.312	2691.484	303.152	682.995	2016.725	4625.476	285.762	9130.621	153.434	180.032	255.293	1271.248	1964.969	519.747	156.282	2533.121	8490.315	271.012	400.544	278.174	3909.269	663.618	282.918	6377.86	222	0.938	568.468	435.347
12184.248	13254.872	9852.549	14712.566	12474.89	17935.783	9905.826	14489.192	968.043	579.716	367.058	705.458	4456.626	2004.781	319.935	11453.76	198.722	253.288	140.141	1206.527	5151.183	15731.2	125.996	2754.539	8029.777	301.721	434.757	260.026	136.581	821.143	310.092	5796.989	135	0.949	872.707	434.604
9239.733	10340.399	7811.387	11307.46	10702.355	15436.687	9860.439	14703.025	981.22	481.965	402.4	471.648	557.222	1814.255	291.322	6643.85	231.292	181.915	230.731	1671.117	212.079	420.586	183.92	4177.476	3025.754	294.262	443.284	252.289	7029.826	1743.758	347.818	11993.378	200	0.716	950.115	437.26
14703.352	15797.37	12690.083	17835.483	15385.74	22568.431	12544.803	17192.717	1030.462	1396.119	308.241	945.459	3137.239	7050.349	344.85	12214.842	177.738	234.691	249.446	1720.546	1808.086	717.925	139.703	2090.657	8575.994	244.822	361.459	277.05	613.95	911.245	294.114	4756.929	128	0.925	669.773	433.883
15595.577	16395.12	12779.15	17765.395	15007.564	21234.531	11282.332	15206.135	889.692	1317	341.486	965.222	4297.167	3857.685	359.335	11197.131	222.636	331.883	176.511	1429.953	5313.587	811.86	126.19	2122.841	14524.103	266.881	456.987	307.281	170.413	1116.282	363.113	4633.015	161	0.889	801.817	435.537
11626.129	12294.129	9475.057	13359.644	11419.047	17025.201	9534.715	13689.533	931.454	343.753	302.912	394.582	484.752	1241.682	286.239	7615.689	148.014	163.236	306.667	2322.058	258.905	557.763	185.993	2473.986	3227.673	284.295	316.315	266.842	13053.421	1346.851	308.935	6592.658	194	0.838	494.763	438.701
15934.89	16595.191	12969.019	18463.261	15731.571	22977.755	12285.212	16270.456	898.932	3047.135	303.438	714.183	3270.565	5323.423	259.761	10167.072	182.905	254.416	145.15	886.981	1765.144	620.487	130.609	1660.113	12182.079	298.333	363.013	293.818	204.613	740.762	290.447	3974.655	189	0.85	626.156	438.024
14693.152	15706.725	11897.239	17455.608	14938.32	21540.912	11846.617	17275.927	2021.316	748.4	341.582	1298.159	3307.113	5250.505	457.619	10487.939	198.485	186.845	150.359	1596.483	2113.24	1044.205	151.219	2822.057	5744.442	275.41	679.402	277.852	132.494	615.108	318.925	6552.204	98	0.98	652.714	435.316
20545.573	21167.42	17817.827	23834.732	22554.996	27874.225	21604.566	27396.327	1967.795	3031.609	581.493	459.249	864.931	4606.036	390.01	7705.526	338.284	283.126	402.506	2655.232	220.257	888.819	203.935	4954.226	9738.849	326.171	729.835	289.853	13772.444	886.008	364.934	10574.84	219	0.887	993.632	436.276
11479.878	12363.726	9551.404	13965.572	12751.857	16966.578	12262.174	18183.485	1430.377	441.791	449.239	391.288	597.893	1884.71	319.707	6174.83	209.502	212.548	262.431	3414.41	172.332	661.295	162.31	4664.427	3357.83	266.029	336.69	287.553	7475.522	1092.411	304.655	11817.762	112	0.973	1047.554	435.705
10348.872	11484.697	8524.295	13171.098	11995.96	17642.194	11631.724	17828.639	967.052	463.257	439.283	459.535	426.628	1446.213	329.616	6032.73	201.917	190.537	159.874	1255.153	181.962	286.086	165.04	5152.951	1864.597	298.373	368.625	279.019	3012.525	888.844	317.239	13861.647	198	0.812	1077.354	439.197
16857.652	17587.827	13330.119	20588.172	16963.93	24282.241	13960.846	18309.22	1110.705	1568.726	345.17	993.592	3938.238	5258.204	388.756	11536.027	250.788	381.091	210.288	1300.958	3181.378	834.503	140.022	2732.267	11596.671	287.121	343.279	299.712	305.324	982.746	328.576	5437.574	165	0.944	1133.167	436.561
18737.722	19740.167	15022.168	23565.12	19790.58	27112.872	18492.055	27887.872	1579.4	402.054	392.841	337.494	884.654	1815.194	336.849	8511.31	221.575	265.058	291.195	1309.674	232.46	754.106	197.165	5286.636	6172.971	321.717	321.493	318.892	5074.914	607.868	437.709	10979.516	173	0.923	1211.668	437.153
16019.271	16908.064	13108.853	19069.752	16449.551	24068.916	13429.656	18659.516	1036.405	1919.172	311.453	904.43	3669.649	6520.077	364.958	10376.399	180.779	207.964	211.072	1308.82	3238.578	623.754	140.223	2375.264	8669.019	261.513	404.611	275.889	774.193	690.545	317.529	5677.276	312	0.852	680.897	439.333
14660.274	15785.129	12155.043	17757.607	15411.101	21919.834	12407.711	17275.286	1323.558	989.432	384.017	963.78	4210.711	4226.886	366.091	10957.656	235.043	332.259	168.331	1680.848	4584.986	3887.721	121.488	3078.565	8836.262	371.346	336.523	274.401	171.944	824.401	315.6	6599.093	157	0.921	917.799	437.258
15889.54	16756.452	13277.19	18679.313	16176.273	22754.918	12929.639	17514.028	1317.427	2496.721	384.615	1055.939	4359.375	6764.383	366.591	11658.004	268.553	447.305	174.342	1545.322	3328.373	1294.068	130.829	2639.398	10775.873	334.33	392.145	274.6	158.562	1092.646	329.676	5794.744	241	0.867	928.405	439.604
14675.816	15818.422	11887.07	18106.688	14946.693	21247.902	12477.613	17113.245	1143.603	495.858	355.976	940.455	3958.4	3241.743	401.22	11371.702	236.141	274.985	183.897	1261.85	5250.431	1190.903	144.696	3278.758	9491.222	315.483	339.393	301.08	303.297	902.047	435.811	6200.443	148	0.985	1148.818	436.959
21059.914	21780.22	17693.583	25011.514	22399.978	27468.141	21588.907	29684.326	958.484	772.49	369.594	284.043	324.081	4801.461	321.898	5927.747	190.479	204.435	259.447	1068.96	140.599	470.862	186.809	5237.877	5767.429	315.261	297.187	310.437	6590.531	809.367	420.212	12919.893	167	0.945	1189.997	438.003
12788.717	13588.468	9531.491	15387.105	11733.46	17406.54	9671.947	14051.164	1250.956	7865.258	276.366	1081.001	4563.932	6784.059	336.813	10170.903	188.224	216.595	165.592	1479.771	3970.42	17369.475	142.331	3239.347	7986.024	366.356	328.199	266.644	125.043	677.373	405.497	5792.811	139	0.977	1290.572	437.277
15358	16479.093	12229.96	18481.527	15333.279	22580.86	12366.717	18532.823	1331.072	1886.855	461.978	880.067	3204.631	15187.491	445.776	9650.459	176.252	266.543	182.396	1485.155	3623.749	1810.071	135.173	3278.506	5964.041	282.55	287.112	293.107	134.986	756.284	331.284	7578.585	187	0.951	847.078	438.473
21695.303	22874.467	18477.955	25617.305	23142.401	31126.332	20703.074	28219.312	1076.229	389.264	371.552	327.308	455.578	2035.861	300.23	6266.355	188.112	144.3	248.787	2213.588	203.48	508.346	185.883	4319.653	7693.73	291.338	425.274	268.683	6140.925	642.659	305.567	11861.325	126	0.948	542.683	441.048
10796.292	11750.755	8899.037	12626.572	11303.544	16048.103	9646.223	13742.625	916.527	465.696	351.444	343.241	387.171	1227.333	300.119	6411.172	191.797	171.277	221.611	1995.775	272.045	431.272	176.26	3368.607	6930.725	289.831	309.619	302.428	25969.305	1262.549	345.602	9504.976	153	0.888	762.526	442.363
15539.17	16751.891	13159.218	19189.818	16665.748	24085.09	13716.029	18080.826	1027.818	9214.782	361.588	820.708	3474.684	8054.672	360.831	10626.07	205.842	338.978	152.912	2357.443	3270.196	6351.899	118.312	2677.132	9130.149	332.927	397.409	285.588	138.455	759.865	315.987	6205.338	199	0.957	891.651	442.198
14525.521	15409.269	11691.003	17591.262	15172.778	21560.664	12349.16	17503.767	1423.189	4246.375	376.704	1114.886	4452.666	9175.56	423.812	11082.298	214.149	357.578	166.849	1855.152	7658.447	5141.008	122.615	3092.264	7310.386	291.951	491.456	284.852	160.895	1363.059	311.6	6844.375	241	0.877	900.811	444.218
17571.312	18439.427	14487.226	20553.949	18522.928	24444.269	17476.596	25220.306	1634.748	534.192	516.438	469.151	671.974	2015.444	389.164	6794.863	268.188	225.231	228.5	1155.537	185.097	650.495	177.897	6131.823	9205.881	301.312	564.351	299.671	4943.074	1353.512	297.744	15809.227	189	0.889	1062.003	440.728
18202.718	19230.582	14610.275	22081.073	18076.23	25857.412	14577.631	19006.584	1401.905	1906.716	357.801	1171.915	5409.892	6027.661	380.17	11594.494	290.884	457.965	170.845	1373.29	2809.223	829.088	152.545	2824.433	13717.804	309.132	369.115	301.683	135.852	1552.492	323.229	5706.719	103	0.952	1126.723	440.083
11705.594	12273.577	10013.642	13455.743	12137.351	17012.516	10027.369	14196.254	1287.269	326.677	285.297	307.927	448.559	1233.803	269.101	7212.692	173.038	172.213	169.97	3035.644	267.979	543.915	144.175	2293.086	5332.221	276.724	326.278	276.172	29473.304	1958.594	330.721	6640.923	208	0.828	523.933	442.861
14143.702	15507.875	11861.962	17603.309	15405.896	22986.143	13429.969	18990.065	1092.006	644.526	319.674	424.716	685.315	4527.958	294.341	6549.558	157.147	197.145	209.209	1921.741	193.394	752.519	185.988	3216.407	4105.511	298.385	324.646	287.252	9169.35	1465.211	333.723	9616.389	226	0.829	709.721	446.08
14065.063	14365.182	11604.242	16147.345	15431.913	19465.478	14534.953	21388.238	1527.407	480.592	481.942	522.632	755.84	5151.047	350.867	8521.517	266.693	228.365	250.941	2481.831	180.383	902.751	154.908	4927.391	8122.072	481.995	484.138	261.392	12256.264	1901.213	363.151	12668.224	138	0.954	1011.899	441.964
15782.84	16368.965	12505.801	17778.392	16017.159	22666.06	13934.935	20734.693	973.614	383.026	363.368	376.065	529.101	1386.94	272.029	6469.3	157.756	138.159	224.842	1210.225	380.561	791.398	184.506	4089.257	4475.069	286.18	669.449	277.302	10917.267	1239.518	303.685	11563.096	200	0.845	563.405	443.795
19688.245	20284.911	17083.297	23082.378	22028.864	27301.592	20235.803	27377.425	1551.068	2175.535	537.681	451.953	687.792	5055.396	388.317	7027.539	304.993	231.48	484.934	2256.567	197.706	1232.65	208.086	5163.952	7929.209	316.514	723.161	276.673	12788.912	1827.548	350.666	12242.13	240	0.891	1002.096	446.233
16684.988	18667.647	14495.448	21882.742	19120.414	26402.024	17920.287	25081.898	976.197	418.196	396.741	335.17	418.276	1717.087	321.674	6130.886	214.968	197.475	189.396	1514.715	195.705	509.213	169.197	5722.467	5069.985	325.537	330.852	303.986	13548.487	1005.08	454.284	13497.156	183	0.889	1184.205	445.15
17328.222	17947.659	13137.823	20812.434	16003.402	23552.435	13197.623	18757.772	1136.708	1209.289	284.047	950.979	3129.205	6531.162	356.649	9431.622	201.295	327.529	168.032	1586.27	1285.922	765.483	142.799	3098.295	10265.87	290.651	336.673	282.931	424.115	747.191	303.089	5874.675	238	0.863	1309.95	446.399
18373.744	19273.338	15651.939	21551.387	19565.564	26572.237	17414.921	24456.5	982.853	353.769	350.325	333.321	431.325	1501.704	280.416	6164.578	164.076	137.608	235.792	1745.782	187.834	614.176	191.1	3925.405	5064.871	275.349	307.381	282.139	6652.999	843.19	307.133	11556.744	152	0.939	554.046	444.954
16605.786	17285.739	13418.712	19273.644	16107.25	23120.537	12309.637	16314.445	842.023	2233.743	338.969	998.482	5159.91	3741.606	396.288	10784.707	210.94	342.171	169.875	1074.601	4406.32	780.733	125.308	2142.332	14957.01	262.569	302.791	289.752	146.444	1340.597	281.246	4552.198	158	0.917	809.785	444.968
13480.79	14675.425	11357.135	16450.454	14109.299	20271.409	11064.927	15546.056	972.568	1206.062	344.31	754.392	2944.448	2859.221	307.841	11649.605	201.409	356.015	138.538	1331.437	4298.184	24451.191	125.69	2586.22	9053.138	294.211	374.565	274.266	126.405	729.145	301.892	5391.669	147	0.918	869.357	443.337
16646.59	17948.711	13167.798	21332.431	18119.82	25669.735	17335.636	25201.454	1346.837	417.872	388.19	370.007	740.906	1547.059	320.332	7847.557	209.5	244.309	343.38	2337.767	494.27	854.092	205.109	5597.191	4288.196	327.244	301.546	311.743	11473.631	487.532	391.625	11969.607	153	0.955	1215.99	444.199
12697.175	14037.124	10425.601	16158.427	13081.454	19177.78	11120.99	15291.046	1356.049	578.904	298.851	794.422	2729.336	8622.472	339.993	9892.995	241.64	305.044	178.655	1554.341	4264.064	749.372	136.026	3327.161	10205.439	399.371	465.621	287.731	377.925	534.375	374.636	6844.526	125	0.94	1253.676	443.244
12636.475	13610.161	9511.08	15379.411	11465.69	17031.493	9261.932	13510.692	974.885	1661.172	279.206	982.47	4135.812	5804.469	384.574	10905.168	184.046	304.113	151.554	1544.292	3675.869	1279.38	151.976	3047.774	8313.9	288.495	283.846	291.888	121.103	1041.801	309.06	5048.293	103	0.996	1341.869	442.383
14851.175	15430.672	11534.722	17776.759	15568.096	23117.926	13949.783	20035.116	1099.242	530.653	322.975	496.585	757.36	2160.544	293.41	7133.154	163.782	199.352	181.456	1806.343	363.655	1273.56	170.052	3433.389	5398.302	304.455	367.411	296.744	14565.079	1238.572	372.006	9709.155	127	0.995	715.618	444.106
17497.704	17925.513	15091.99	20501.249	19557.448	25394.628	17676.605	25227.919	1554.497	656.087	599.384	557.085	709.082	5029.817	405.676	7032.575	311.161	242.624	399.835	2736.287	231.566	563.618	226.517	5084.077	4904.915	345.255	418.994	285.548	12840.111	2716.704	340.784	12142.358	312	0.911	985.603	448.699
19300.372	19818.347	16514.148	22278.322	20997.038	25369.979	19918.852	26593.452	1563.115	569.681	466.769	449.667	492.686	2752.525	365.928	6514.628	228.408	227.897	513.065	3705.952	198.278	596.599	160.894	4603.057	6459.376	291.491	307.601	288.05	16099.905	3770.921	370.004	12524.36	289	0.815	1027.801	444.777
15072.215	15833.214	12428.642	18193.934	16520.685	21988.253	15374.063	21999.919	1893.034	488.588	494.049	424.809	490.896	2307.294	367.635	6762.742	267.419	261.092	443.379	2552.726	170.449	950.104	259.008	5320.563	9047.659	288.35	486.575	301.059	4989.203	1308.128	289.812	13915.789	102	0.987	1054.951	443.637
15711.83	15620.664	11852.623	17918.407	14818.239	20381.779	12200.701	17402.636	1415.731	3622.987	344.096	826.372	3541.389	4462.885	345.885	11761.382	224.957	257.881	176.173	2002.936	4161.388	723.568	145.92	2796.047	9915.88	320.102	301.836	306.439	147.323	729.076	447.743	5390.923	114	0.96	1165.018	444.649
15136.007	16047.421	12434.532	18134.129	15085.086	21052.955	12379.312	16895.821	1245.362	5342.198	331.321	780.91	3970.288	4769.146	371.29	10409.21	251.47	273.401	178.756	1791.221	5272.16	789.9	146.475	2946.725	12004.226	327.619	301.16	306.028	125.724	725.704	432.705	5807.393	125	0.98	1159.116	445.284
18340.428	19544.13	14954.542	23403.743	20048.784	26914.086	18880.562	27532.667	1432.154	428.611	394.015	452.686	539.668	2421.657	336.844	7566.147	224.731	239.527	336.497	1842.707	165.448	556.289	235.754	5452.34	4947.036	324.369	340.766	324.391	8044.007	1119.211	425.7	12705.914	346	0.78	1207.095	451.012
10061.251	11018.786	7829.598	12771.875	10720.634	15628.361	9743.295	15261.192	960.966	356.503	304.21	896.021	2641.573	3086.911	338.391	9626.648	198.427	195.563	204.715	1701.032	818.405	584.757	152.766	4220.354	4355.526	318.206	430.135	296.867	2277.638	989.468	408.179	9344.537	117	0.917	1242.312	446.226
13640.566	14246.424	10617.328	15714.654	13475.383	19962.474	10924.386	15317.417	1231.759	1469.662	333.259	1019.62	4638.638	4509.755	312.006	10719.761	206.69	244.724	168.535	1201.85	2682.008	742.887	132.482	2518.007	9623.331	294.61	400.961	290.434	252.335	1234.917	307.281	5783.572	113	0.981	631.376	446.102
16559.468	17318.037	13410.1	18859.259	16416.848	22783.732	13668.639	18811.053	858.213	5481.119	331.206	1301.879	4332.01	4422.132	435.893	10586.731	186.939	140.823	174.208	1561.663	3531.719	824.145	143.912	2563.968	11520.725	251.554	424.034	275.846	293.155	1116.417	316.546	5671.025	152	0.949	670.224	446.579
14980.87	16021.869	12512.953	17740.357	15439.861	22331.185	12369.854	16653.39	1316.083	3630.323	296.118	955.353	4083.962	8570.183	367.884	10313.341	189.739	284.32	163.466	1411.806	3458.036	626.811	135.904	2166.528	9332.206	296.889	422.052	267.773	286.51	957.322	341.838	5142.978	256	0.864	690.738	450.91
14855.066	15218.215	11508.516	17586.228	15280.892	22022.341	12955.279	17226.933	1073.579	7503.98	368.898	1149.742	4478.719	5965.734	362.953	11233.792	246.139	323.903	173.709	2008.66	3917.264	1212.839	133.509	2753.144	9227.668	327.833	394.116	268.61	237.069	1415.419	348.738	5882.748	120	0.969	933.917	446.542
21742.511	22647.196	19034.617	25778.517	24057.735	29090.03	22919.348	31753.241	1848.463	543.855	559.635	453.53	829.136	2865.268	409.229	6932.466	261.117	261.964	394.727	2977.668	167.866	781.816	257.451	5732.445	7988.789	309.843	354.348	307.118	5513.338	1305.708	318.324	13903.035	207	0.943	1048.036	449.244
11593.781	12903.426	9044.539	14712.944	11415.775	17123.908	9693.737	14461.624	1439.136	700.948	300.327	843.079	3141.9	4064.407	333.624	10798.647	185.219	294.531	163.161	1759.982	2382.87	3127.738	141.845	3758.772	6703.009	296.881	297.897	286.041	114.43	590.258	349.379	6788.575	129	0.97	1286.143	445.95
18123.781	19282.19	13197.652	21952.751	14983.382	23068.335	11983.642	15526.578	1231.363	747.752	316.429	820.296	2821.202	3976.167	442.144	9243.964	245.621	244.333	408.765	801.042	2007.697	1419.109	186.529	2366.506	13885.872	316.002	302.018	289.588	3492.683	774.865	319.887	3882.944	148	0.948	1432.784	445.716
11077.005	12064.559	9077.314	13155.025	11777.582	17774.19	10269.623	15650.376	1040.767	313.319	331.904	463.312	463.944	2663.666	257.189	6888.969	150.451	140.676	204.544	2288.285	213.38	402.329	152.875	3144.207	2223.005	266.401	300.168	279.798	14003.787	1969.894	310.106	9327.529	133	0.935	608.32	448.124
15487.072	16274.982	12753.924	18200.857	15441.612	22189.91	12038.543	16098.196	827.844	1048.462	347.136	1038.772	4674.571	3901.497	416.851	10919.269	202.851	323.719	176.078	1375.687	5135.047	1742.683	124.289	2213.214	11961.449	263.005	264.101	290.966	151.175	1006.968	293.249	4795.453	168	0.875	820	448.179
12774.65	13371.084	10751.005	14555.577	13838.149	18605.118	12590.607	19748.968	1331.469	433.037	442.162	422.205	520.973	2106.812	324.742	6183.298	246.3	186.542	207.416	2329.342	188.941	832.467	186.547	4882.268	4105.832	281.938	568.566	260.43	16803.282	1731.481	345.445	13226.918	150	0.893	971.967	448.753
19192.855	20041.446	16294.603	22823.902	20819.073	29394.382	18859.938	26999.227	1102.823	375.242	356.208	349.807	409.814	2184.701	301.695	6414.008	180.242	141.152	203.802	2615.485	205.238	415.398	151.072	4312.797	4735.06	285.515	415.659	288.176	5015.617	903.258	315.209	12436.041	199	0.852	547.485	450.148
10474.757	11475.361	8879.602	12188.104	11654.116	15446.667	9138.326	13153.997	1085.189	612.691	455.886	592.599	1184.881	1012.182	370.035	7435.077	217.274	206.571	272.568	981.559	1174.461	449.528	178.545	3664.799	5308.537	297.639	385.837	286.643	22455.024	776.055	278.34	7105.737	120	0.929	755.042	449.05
20391.877	21830.371	17038.429	25688.326	22306.182	30313.189	21101.257	28344.533	1168.526	406.509	406.968	346.402	427.699	2046.972	313.427	6664.426	233.414	227.124	213.414	4106.321	142.768	423.856	188.731	5192.388	6684.768	339.52	310.801	326.271	7103.864	1106.6	426.187	13069.153	480	0.739	1195.877	458.098
11121.175	12079.308	9347.872	12585.124	10893.043	15359.307	8576.095	12561.444	749.176	2734.276	299.3	1024.485	4395.953	4482.723	356.717	11141.494	146.056	181.595	158.341	1399.981	4291.59	572.294	142.798	2309.331	5503.718	280.032	416.007	283.482	343.403	887.111	300.394	5225.328	120	0.969	740.275	449.5
15402.814	16514.653	12223.405	18702.627	16933.48	22910.4	16784.345	24343.832	1363.268	548.752	531.65	465.919	630.005	1935.752	422.179	7059.925	245.651	212.46	222.142	1221.445	200.968	451.465	165.861	6493.03	5304.263	302.612	476.6	297.392	9985.058	1243.532	289.259	16378.46	119	1	1067.021	448.752
10142.893	11033.558	8488.213	13049.447	11858.564	17451.003	11391.307	16918.824	949.47	416.818	367.929	456.042	487.986	1224.974	305.945	7148.532	184.253	204.063	176.735	1320.678	190.147	225.445	162.706	4188.996	1546.338	295.885	416.426	292.683	2035.229	1340.354	279.801	11522.027	168	0.875	1090.065	451.488
18532.862	18814.857	15184.292	21734.211	20624.164	25807.705	19076.119	26243.404	1784.151	543.579	522.869	433.107	791.908	3050.086	372.002	7770.513	282.639	253.289	249.571	2246.643	182.28	1203.338	188.598	5578.05	8406.888	330.041	636.816	277.767	11877.711	3210.841	338.736	13794.143	125	0.98	1011.26	450.644
12837.985	14085.529	11233.07	15553.409	14882.46	20807.344	13813.571	19414.617	1225.101	440.449	454.242	410.995	511.638	1921.812	326.336	6403.828	257.088	183.746	194.195	1929.803	177.218	469.241	166.778	4762.781	4469.807	290.592	495.325	280.37	9984.398	2265.86	312.819	13498.941	179	0.8	967.807	453.992
16707.281	17253.952	13507.241	19798.329	17786.766	25035.993	15743.335	22044.649	1028.247	366.393	342.409	343.933	357.458	1887.546	295.951	5811.615	178.938	130.197	220.816	2538.267	198.309	368.634	153.108	3871.352	3599.816	290.986	668.952	286.059	3664.418	831.084	322.595	12126.869	101	0.964	540.946	452.005
13320.585	14212.403	10986.288	15594.57	13942.213	20635.968	12077.872	17871.601	942.929	587.074	329.323	397.19	470.011	2129.145	257.596	6175.994	154.886	156.314	206.062	2498.456	281.867	352.221	155.118	3157.932	4235.428	288.551	288.343	284.455	14082.665	2014.925	349.893	9736.32	165	0.88	601.688	454.809
10091.29	11077.947	8579.278	11648.128	10185.006	14128.57	7682.482	11632.457	1017.778	530.865	288.873	958.792	3323.679	4333.582	291.045	10998.283	155.368	256.925	156.172	1107.484	2143.884	472.878	131.154	1875.703	7276.804	296.503	401.811	288.372	620.756	626.321	304.598	4162.65	103	0.983	725.015	451.947
15207.853	15668.978	11718.08	18035.631	14935.278	21101.952	12607.701	16496.532	935.343	6040.096	324.885	753.165	3634.475	4479.571	350.842	11496.405	224.948	189.696	174.491	1599.836	4735.869	674.202	148.441	2733.129	11694.244	331.7	301.37	302.851	149.295	664.466	601.304	5216.517	122	0.985	1165.033	452.18
14227.265	15200.993	10990.155	17617.923	13597.434	20197.149	11482.66	16313.064	1028.814	724.539	290.618	744.951	3080.773	5539.778	374.213	9398.034	201.603	216.436	149.21	2268.51	2114.55	6075.431	138.961	3215.344	9620.001	286.669	367.445	284.174	103.056	467.829	297.399	5974.613	192	0.794	1328.734	456.693
13652.454	14821.894	10514.236	17103.187	12795.175	19282.045	10615.921	15161.66	971.394	2490.098	294.714	613.731	2947.516	5341.525	378.006	9151.585	195.989	227.955	198.966	1175.464	1645.683	2513.385	158.415	2952.025	9798.671	284.59	291.386	279.27	517.65	368.412	356.725	5342.093	199	0.859	1351.234	455.937
14798.865	16115.312	12293.502	17660.675	15241.041	22738.571	12376.504	17521.898	1453.663	2373.625	338.342	955.527	3446.551	5759.509	324.597	10015.365	240.556	265.086	165.1	1509.122	2950.981	884.997	149.869	2671.728	9606.873	300.488	408.528	284.84	220.099	904.314	266.913	6413.789	156	0.915	640.795	455.314
14855.295	16001.328	12828.664	17665.024	15510.504	21571.627	12344.699	17442.623	1255.225	1537.285	378.33	1168.4	5562.491	6865.235	420.186	11177.984	251.403	416.332	165.572	1951.584	5312.269	1115.236	129.566	2857.355	10245.59	279.217	369.565	284.495	151.895	1229.523	279.281	6162.444	156	0.915	916.417	455.179
14482.193	15538.168	11988.171	17274.854	14321.9	20088.723	11464.947	15684.086	1114.596	541.558	353.897	984.391	3847.374	3558.294	368.366	11669.893	250.505	388.623	177.292	1410.769	3493.801	729.563	149.467	2790.759	11223.465	319.813	341.073	314.734	115.801	900.804	369.663	5479.805	105	0.941	1140.176	454.11
9316.153	10578.206	7190.64	12209.762	10365.71	15545.544	10190.326	16824.026	998.244	377.874	351.281	809.679	1993.993	2203.358	350.871	8053.123	184.202	181.007	210.236	1622.423	758.047	882.634	178.668	5616.294	2358.572	300.935	679.103	292.089	7164.787	1472.117	394.424	12343.185	125	0.94	1247.58	454.668
9848.506	10555.856	8232.431	10933.455	9957.607	14126.317	8441.271	12478.876	1045.642	1073.801	305.046	489.296	675.86	3082.15	284.129	8171.294	182.161	172.101	208.613	1423.297	395.077	730.144	146.563	3393.68	3208.62	285.967	398.453	263.72	6670.023	1123.134	295.247	7806.765	126	0.959	510.913	455.135
11552.761	12509.46	9198.067	13544.151	11383.267	16373.106	9223.762	13053.965	892.338	2493.861	379.221	1232.369	6457.485	4038.842	452.883	11080.369	164.924	218.183	156.623	1849.157	10937.033	1073.285	125.529	2781.471	4947.428	268.393	272.578	290.457	145.095	1295.275	314.799	5799.935	117	0.985	807.047	454.979
14768.554	15276.412	12018.619	17441.867	15263.965	21405.483	12487.3	17254.891	1268.091	1277.925	380.359	1044.502	4637.848	6178.131	394.21	11282.296	272.102	419.993	170.168	1603.008	3841.967	5293.766	127.193	2759.031	10970.402	348.093	381.557	290.194	154.847	1140.004	326.096	6016.507	217	0.917	925.772	456.707
20918.873	21561.252	18191.576	24650.888	23414.156	28644.221	21723.873	29543.194	1871.384	1058.052	540.802	427.582	645.365	2331.483	389.757	6488.406	266.643	231.305	350.767	1615.054	174.326	766.956	187.527	5155.503	7510.309	286.041	547.506	276.947	6724.91	3173.23	352.795	12828.331	296	0.704	1004.659	459.128
13626.506	14282.246	11649.149	16396.787	15751.931	19937.781	14824.416	20769.938	1598.637	474.261	494.682	465.485	527.629	2269.884	407.644	6973.29	237.394	214.351	181.222	3934.11	230.427	641.615	155.063	4682.245	6352.888	288.779	380.653	283.932	33442.017	6894.299	378.157	11689.764	99	0.99	1020.015	454.449
11259.831	11657.405	9488.838	12372.743	11266.181	15926.629	9598.88	13680.1	1074.682	393.125	282.144	329.235	438.079	1743.057	262.967	7123.991	182.285	168.486	312.552	2331.149	203.642	1020.812	158.759	2312.3	6066.343	280.736	343.436	276.977	9020.309	1141.095	304.026	6533.745	138	0.933	525.609	457.638
11063.716	12349.815	9243.159	13654.546	12252.944	18969.128	11075.18	16963.003	1112.255	359.29	335.572	527.188	1222.124	1570.086	288.298	7010.878	169.971	164.868	207.412	2125.792	931.25	437.242	156.369	3414.786	1634.963	270.302	378.375	286.894	8550.256	1762.799	308.402	10132.234	277	0.851	626.099	458.854
16016.745	16743.909	12929.447	18849.524	15992.046	22835.91	12552.098	17008.575	900.237	2514.234	359.948	1041.64	4020.185	4712.366	408.19	11641.732	196.494	285.414	175.196	1756.167	6428.847	3394.35	122.272	2476.268	10502.979	266.295	287.122	292.092	157.033	764.732	306.142	5306.283	153	0.921	826.049	457.16
12242.085	13392.426	10166.09	14684.214	12550.975	17975.395	10103.28	14807.361	1054.291	555.067	372.215	697.943	3105.312	1899.013	330.114	10679.3	213.655	323.445	180.323	1259.839	5123.443	25865.609	132.094	2998.011	8003.718	284.224	316.046	287.383	143.299	488.425	324.707	6211.701	122	0.985	882.68	456.18
17073.787	17788.111	14130.911	20090.534	18820.367	25660.741	17135.269	24023.183	1351.491	461.873	468.657	516.91	657.251	2713.736	343.35	6056.937	251.437	185.489	237.333	2944.226	197.105	646.265	186.11	4838.232	5085.728	281.087	450.99	265.07	19030.632	4121.168	323.432	13202.177	153	0.921	976.925	457.493
25136.437	25837.922	21518.231	29545.092	27258.807	33034.982	27050.823	36667.108	1821.372	650.984	565.23	461.941	748.053	3346.909	410.537	7267.144	253.731	239.496	342.625	4924.494	176.649	743.267	217.868	5817.205	6703.002	307.922	511.681	316.931	5183.477	1059.759	317.018	14135.626	262	0.842	1054.065	458.118
16862.019	17409.447	13551.764	19891.18	18191.986	23554.719	17475.848	25476.613	1490.155	555.465	506.091	443.712	524.891	2074.212	389.718	7126.327	247.29	258.619	432.377	2692.754	199.786	592.876	171.777	5700.35	6115.148	311.014	501.112	309.312	10584.79	1738.097	310.669	14755.881	159	0.923	1070.286	457.865
15404.793	15978.835	12761.393	17633.898	16353.959	22251.884	14504.92	21515.576	1175.629	365.364	336.263	310.417	419.938	1800.975	272.499	6179.951	167.047	156.129	220.427	2939.899	197.272	576.905	160.322	4037.46	5354.961	284.428	409.523	286.584	7213.37	943.265	298.066	11179.897	267	0.875	559.223	459.208
19601.918	20115.419	17199.103	23133.859	21792.401	26408.771	20401.871	28123.705	1394.701	627.071	512.504	473.795	490.023	2794.065	381.215	6510.025	231.832	207.298	373.156	5739.478	166.799	595.256	234.845	4605.419	8360.831	295.817	346.012	291.815	10335.882	1479.531	323.295	12400.418	182	0.908	1037.549	458.852
20398.862	21681.043	15991.313	25703.372	19802.365	29221.279	16798.566	23559.128	1315.365	1330.179	318.028	1021.112	3121.51	4973.136	365.693	9357.521	190.112	291.907	348.312	1722.523	1689.29	1161.409	144.282	3547.51	8886.342	288.73	287.455	282.757	4108.939	731.988	260.896	6873.021	111	0.976	1308.554	455.986
14090.518	15435.633	9745.182	17641.28	11309.115	18666.599	8956.909	13138.261	924.703	763.002	360.127	959.241	3527.211	5915.488	402.122	10328.676	259.037	189.515	187.139	1103.031	1017.662	591.413	162.431	2833.573	8680.575	338.077	269.887	281.057	110.451	785.062	267.635	4519.481	155	0.933	1467.558	459.126
16474.313	17398.36	14661.632	18771.991	17351.999	23282.112	15234.286	21989.546	1273.051	971.817	344.021	335.035	436.772	2689.528	297.873	6350.434	197.823	162.735	343.998	1826.112	202.04	537.079	151.716	3318.669	5755.027	274.372	472.205	268.56	7987.249	1061.338	301.462	9249.702	136	0.956	534.243	459.088
22838.774	23444.535	19483.603	26204.944	23910.256	31456.906	21276.413	29301.209	1219.857	425.9	353.15	338.845	446.858	2867.089	304.691	6247.065	196.813	151.128	271.853	1164.112	195.831	468.684	152.465	3775.549	7372.612	288.086	463.248	286.195	5459.472	920.192	305.834	10661.028	385	0.83	545.944	464.568
15626.744	16633.901	12884.27	18464.926	16014.799	23023.806	12796.243	16918.636	1175.48	3990.496	305.013	927.706	3933.344	8382.976	397.38	10395.55	180.118	254.971	163.354	1148.78	2706.575	760.976	134.302	2306.35	9406.279	290.772	459.618	274.501	199.483	1073.589	387.593	5329.193	211	0.892	697.571	461.377
19726.998	20487.534	17188.485	23872.394	22772.677	29096.806	21102.1	29289.487	1473.413	481.993	485.522	395.529	582.087	2737.201	371.106	6588.081	260.296	208.312	355.706	1885.292	158.416	716.943	181.731	5053.073	5737.942	301.417	489.787	276.784	8946.394	2005.371	311.927	13605.16	497	0.756	991.069	468.524
13248.19	14422.774	10301.867	16559.796	12722.996	18914.389	10892.453	16028.75	949.085	774.983	298.717	976.312	3978.776	4043.316	388.69	9339.593	192.353	193.339	153.386	1546.994	2201.888	2262.271	140.61	3589.624	7760.205	278.372	324.123	274.515	146.262	638.313	299.337	6413.753	205	0.806	1321.612	462.305
14509.272	15335.528	12086.398	16544.514	14935.63	19246.324	12504.707	18082.644	901.452	441.077	343.459	314.916	438.15	1211.446	297.039	6009.598	178.688	172.55	366.951	1100.836	226.109	387.223	147.991	3098.047	6552.516	282.278	273.524	273.084	11697.316	920.923	289.888	9144.061	110	0.998	765.409	458.827
16815.484	17052.97	14041.073	19936.814	18985.321	24142.913	17794.423	24863.515	1435.783	471.269	510.775	560.342	761.191	3333.406	381.307	7048.57	240.618	212.389	228.045	3425.927	201.135	611.621	202.855	4559.781	7351.746	298.395	452.601	282.686	24644.233	3267.567	363.817	11902.651	184	0.885	1025.951	460.527
15065.003	15624.169	11959.481	17904.078	14997.551	21084.703	12349.979	17019.331	1228.267	654.751	322.807	782.783	3689.182	3840.248	346.827	11118.34	243.094	324.487	236.26	1316.861	3955.83	3076.031	158.746	2668.303	10622.452	335.931	384.879	310.169	163.332	981.761	461.378	5328.644	235	0.822	1154.172	460.649
14444.897	15011.236	11485.176	16803.185	13997.468	19327.042	11356.621	16136.166	2047.578	3532.509	403.34	1092.828	5719.419	5667.304	389.478	11891.056	282.947	378.883	172.296	1942.344	4007.359	828.622	169.472	3216.14	7997.525	352.322	315.502	322.089	128.651	2021.227	402.427	6530.109	188	0.778	1132.968	461.835
13819.49	14434.238	10221.935	16675.554	12735.642	18747.911	10620.342	15044.849	1156.366	558.65	293.085	1041.484	4578.533	5693.432	441.669	9444.313	193.228	300.957	165.964	1447.316	4285.882	4382.905	140.783	3151.799	8847.665	273.388	333.622	273.548	105.964	1011.277	316.405	5712.475	123	0.964	1336.898	459.907
13055.772	14128.578	10446.606	15924.155	12785.383	18442.91	10931.046	16835.354	1271.357	3457.62	327.964	1285.79	6269.438	5675.664	432.724	8666.548	219.486	221.857	154.748	1994.252	4949.352	767.096	139.324	3859.369	7201.006	292.051	307.851	277.147	192.877	1505.948	268.073	7728.327	127	0.955	1279.303	461.406
17369.255	18439.072	14650.739	21582.449	19814.135	26461.856	18809.114	26606.096	1409.154	582.407	499.501	438.885	538.06	2785.208	384.572	6647.893	244.839	232.497	233.846	1394.542	187.83	591.961	171.115	5767.522	6439.356	327.921	584.629	323.333	6246.386	1556.112	353.028	14978.242	461	0.743	1081.658	469.969
13911.209	14961.663	10800.606	17662.552	13901.067	20566.892	12073.845	17443.019	1147.454	1053.949	303.125	1008.637	4441.37	5419.009	397.025	9396.88	191.3	278.371	152.98	1770.645	3398.15	1657.195	139.79	3636.869	7228.879	295.693	312.744	290.127	135.693	967.758	288.79	7081.552	278	0.812	1291.191	465.129
17621.67	18599.759	13344.654	22006.741	17028.379	25175.981	14726.66	20344.828	1023.532	4043.358	310.354	1041.32	3591.846	4879.909	375.236	9612.197	190.77	228.577	217.144	1779.591	1976.199	1301.468	144.334	3432.619	8062.891	281.575	302.199	285.035	1266.748	782.968	300.676	6363.979	137	0.974	1311.259	462.15
11888.954	12891.12	9087.328	14880.593	11199.695	16771.486	9285.853	13153.946	889.367	887.15	289.519	1039.608	3027.905	3680.196	367.444	10377.166	179.172	218.766	252.055	995.464	2465.911	3572.221	156.593	2759.37	7481.178	284.101	296.507	261.103	948.739	546.957	355.943	4865.736	123	0.952	1359.134	461.736
8261.511	9538.041	6761.073	9550.139	8774.691	13089.229	7840.192	13004.529	1554.395	386.326	371.694	254.558	355.464	1142.363	273.864	7820.681	164.52	172.443	334.531	3135.074	267.84	860.161	183.308	3900.593	2356.206	271.736	529.098	299.794	32571.128	1362.997	261.991	10350.082	105	0.997	614.9	463.129
16685.356	17448.192	13730.201	19917.008	17011.841	24344.682	13715.007	18544.236	1105.189	2400.397	339.453	895.33	2959.074	4273.508	370.754	10775.253	200.346	223.997	220.546	1534.673	4039.109	3389.368	119.794	2260.199	9617.4	284.637	470.725	292.031	644.394	478.304	350.649	5049.589	182	0.917	824.291	465.308
22906.632	23739.303	18758.956	27191.346	24643.056	31055.873	24228.356	33021.444	1613.623	595.001	547.823	468.635	914.105	2650.525	396.512	7371.128	257.136	246.246	346.516	5323.576	213.097	693.557	176.362	5893.977	6648.394	316.848	453.625	333.725	8577.118	1337.242	322.619	14499.756	106	0.98	1064.415	463.358
13111.276	14680.69	10894.314	17479.435	15157.772	22481.702	14944.327	22607.678	916.135	398.038	362.734	871.232	1838.966	2143.658	354.905	6563.388	189.59	161.332	189.736	1131.388	993.757	338.426	196.91	5891.407	2648.473	311.409	294.05	301.432	2273.537	2129.228	306.652	14410.954	175	0.943	1244.249	464.026
13062.772	13621.643	10872.399	14688.114	13572.498	18722.125	11957.483	17450.622	1133.246	309.431	309.078	288.737	454.373	1414.723	247.277	6948.875	156.536	167.498	246.088	1869.539	198.808	1635.083	160.654	3719.283	5780.162	277.747	353.726	275.878	10367.677	549.337	281.697	8934.045	169	0.924	571.186	465.725
13188.301	13793.284	10397.163	15597.282	14193.733	21172.843	12684.829	18595.656	1115.999	354.363	349.105	304.063	387.152	2854.285	271.172	5874.339	167.91	148.932	237.365	1786.259	197.875	641.543	168.937	3664.407	3985.457	301.406	332.396	285.284	15240.532	1864.838	288.573	11279.971	124	0.944	603.218	465.79
12835.125	13723.59	10028.261	15525.21	13412.143	19654.325	11947.889	16721.486	1033.708	495.811	339.657	570.168	1262.434	2796.059	347.783	6621.562	176.975	178.231	195.349	1385.075	1835.714	468.117	148.974	3035.79	5129.066	302.077	318.147	274.371	6726.873	784.435	296.347	8551.825	128	0.9	762.711	465.039
15446.404	16032.076	12417.634	18508.545	16178.712	23258.714	13542.463	17630.044	1039.517	3198.523	351.07	1220.175	5281.422	6439.93	436.926	10714.545	249.1	401.533	175.185	1768.465	5745.818	1063.486	128.66	2697.148	10464.336	281.676	362.768	298.183	198.466	1207.016	285.939	5885.791	113	0.981	917.42	463.137
27069.277	27025.336	23243.501	30668.931	29081.148	34233.696	27666.259	36051.335	1876.609	510.671	544.975	404.237	727.37	2468.18	387.632	7124.413	255.36	242.274	424.504	1780.39	179.137	731.879	196.601	4943.055	9120.391	276.01	660.622	284.904	12248.381	1214.182	340.687	12599.924	212	0.904	1017.024	467.453
26935.463	27704.139	23169.502	31706.23	29272.303	34619.379	28798.007	35957.456	1359.521	535.941	543.176	467.934	777.671	2782.068	401.962	7141.333	243.276	216.083	320.576	9517.124	176.548	602.703	233.355	5171.839	9353.321	298.478	525.095	315.421	6460.309	760.408	318.461	13263.541	122	0.985	1044.402	463.746
19292.776	19504.037	15512.799	23265.197	20196.848	26493.814	19229.937	28000.269	1189.264	350.244	341.394	499.506	769.683	2009.488	298.313	7859.534	208.888	209.739	209.815	1578.266	151.57	608.138	183.864	4209.644	6990.805	323.742	303.875	316.882	5345.218	1088.083	377.81	10072.072	106	0.993	1217	463.5
13877.441	14371.115	10969.996	15937.218	13747.214	19266.037	10841.201	15461.153	991.306	1529.52	305.315	936.872	4194.099	5949.208	399.9	9901.261	177.191	225.828	157.216	1226.825	2327.738	984.953	134.794	2526.255	7112.079	310.84	429.393	280.239	1340.589	1533.326	367.33	6021.909	114	0.948	704.982	465.342
17406.422	18540.614	14565.143	20638.29	17695.17	25069.122	14135.764	19779.737	1372.232	3231.52	342.301	1152.65	4775.329	7327.564	404.569	10466.674	187.241	232.68	161.732	1382.01	4205.142	687.325	138.674	2676.253	8834.117	291.88	412.879	286.648	156.904	1010.599	274.741	6101.765	149	0.897	733.903	465.621
11402.069	12731.164	10284.251	13761.659	12110.331	16982.946	9892.186	15181.81	1018.302	4320.124	357.379	1387.711	6234.726	5063.921	420.726	11525.825	202.885	283.603	158.539	1999.881	9928.935	4534.654	126.421	3099.308	6169.094	278.283	415.592	279.438	166.12	1645.431	300.242	6496.293	104	0.974	902.625	464.433
16248.357	17288.884	13571.431	19262.65	16164.921	22530.721	12968.769	17631.943	1649.594	4272.651	382.995	908.992	4307.75	6076.707	366.348	12280.586	308.173	365.616	178.857	1601.536	1543.631	799.515	163.319	2970.115	11543.979	342.075	342.195	317.432	113.479	1494.289	440.958	6278.509	131	0.969	1125.828	464.645
13277.046	14799.745	10646.176	17223.929	13467.865	19971.133	11630.049	16229.304	1096.165	4728.59	310.099	928.412	3153.805	4229.678	360.98	9992.756	195.507	226.789	178.274	1572.831	2854.479	3413.41	148.382	3576.502	7183.945	295.66	292.116	273.501	414.788	624.237	317.009	6403.536	146	0.901	1307.473	467.075
15159.299	15954.809	12588.682	17590.949	14862.698	21004.387	11377.216	14908.667	839.491	682.622	336.414	779.451	2996.487	4047.526	334.162	11507.985	191.684	254.881	158.42	735.148	1409.518	609.278	129.245	1767.484	12664.689	275.243	282.501	290.048	163.656	791.23	329.753	3776.946	227	0.819	790.267	469.496
17357.884	18229.406	14520.884	21024.111	18258.067	25788.927	14984.821	20070.886	1079.126	3168.528	366.749	999.971	3848.963	6506.107	401.338	10810.671	233.572	415.774	179.347	1657.814	3750.027	1126.516	136.759	2623.137	10839.309	298.986	410.501	295.616	283.46	989.87	291.825	5868.554	371	0.788	908.953	473.441
13128.233	13950.292	10895.924	15078.886	14461.223	18693.68	13266.442	19305.981	1527.326	477.009	464.618	429.98	567.865	2126.103	353.15	7668.111	257.152	215.38	392.813	2990.989	192.365	751.082	200.586	5031.588	3673.732	295.433	632.646	280.069	20591.994	2934.97	300.37	12981.102	149	0.92	977.406	468.346
26193.139	27254.624	22403.86	31937.252	29568.629	36953.967	29025.03	37358.107	1454.061	638.835	544.403	465.4	614.289	3163.954	408.831	6811.118	258.009	235.613	389.719	3528.112	240.599	587.291	251.681	5710.736	8064.564	298.376	701.571	311.632	6836.206	1596.929	296.019	14782.522	316	0.9	1054.93	468.835
19433.844	21066.638	16548.294	24654.318	21393.883	28394.579	19946.369	26114.695	1054.949	351.099	358.498	312.862	435.752	1565.139	285.747	6613.133	192.97	199.747	308.61	4490.735	145.825	479.618	169.263	4352.582	6915.388	326.685	295.988	324.787	10179.98	1177.36	342.587	11125.604	194	0.856	1210.995	468.454
15800.282	16836.991	11867.834	19643.671	14818.483	22345.163	12639.424	18652.606	1148.929	661.007	325.487	820.865	3360.978	4881.495	425.42	8988.221	197.291	189.409	177.702	1266.056	2653.233	1052.419	158.598	3675.742	6710.131	268.55	279.498	266.439	117.596	497.446	391.888	6893.618	201	0.915	1347.848	468.624
11230.77	12352.42	9503.512	12889.117	12072.436	17616.828	11006.614	17209.486	1175.921	452.862	380.888	307.025	409.278	2414.261	273.964	6788.025	181.199	169.663	336.962	1565.735	219.93	1065.032	184.394	4334.012	3481.5	295.718	495.493	287.325	7907	1581.463	270.471	12791.7	101	0.977	591.163	467.351
17389.423	18492.241	14485.82	21011.431	18082.563	25946.366	14397.427	19294.427	1405.602	3335.87	342.938	735.819	3740.912	10891.077	364.827	10616.53	198.102	284.525	153.616	1188.826	5012.631	735.622	128.135	2634.751	10222.498	314.767	409.517	290.208	163.281	871.325	283.245	5830.872	174	0.848	748.954	468.534
16233.128	17574.403	14518.921	19295.352	16650.14	23695.933	13146.121	18134.841	897.013	1185.849	370.338	1023.54	5157.439	5175.05	427.328	10801.308	197.387	223.057	248.827	1451.262	6174.842	2480.523	131.055	2366.607	10495.48	282.62	290.744	292.987	906.568	714.623	322.017	5389.2	184	0.873	804.821	467.755
12741.409	13677.535	10384.605	15314.521	13232.049	18742.105	10669.524	15284.113	1138.567	521.004	376.278	870.795	4222.117	1721.837	379.07	10964.202	222.376	365.298	161.298	1314.68	9196.26	28581.647	123.439	3036.451	10134.736	278.57	429.988	288.069	173.124	1320.655	307.564	6456.516	207	0.824	887.529	470.853
17333.967	18243.951	15083.596	20949.424	19714.697	25303.624	18272.43	24851.033	1117.221	460.57	498.08	560.586	761.501	2077.379	358.202	7015.759	220.153	191.353	286.026	3132.397	333.008	548.646	228.291	4237.746	6216.785	268.239	473.191	285.295	17548.22	1103.681	294.229	11172.842	200	0.911	1036.69	469.225
15151.225	16068.73	12335.994	17614.573	16148.111	23745.365	14406.956	21171.226	1170.528	389.876	366.336	309.266	423.357	2008.923	284.577	6220.568	178.566	174.089	292.081	1731.351	216.35	1381.644	175.308	4104.46	4593.202	285.517	380.987	292.531	13288.653	1854.252	303.982	12135.245	219	0.851	597.495	472.322
18947.053	20043.304	16807.728	23094.729	21894.544	27372.572	20620.844	27403.261	1795.645	518.333	532.312	388.276	704.787	2231.006	384.022	7449.674	266.002	222.158	334.838	1431.116	165.654	978.444	191.677	5054.18	9174.481	288.441	456.503	276.634	10975.857	856.371	296.912	12078.125	140	0.921	1005.679	468.4
16475.518	17808.401	12815.09	20554.66	15542.269	23006.955	12947.362	18563.219	1337.425	1136.443	330.291	1040.714	3443.875	6645.683	446.812	9094.639	198.968	247.578	164.505	1144.504	2500.069	8053.946	159.843	3591.749	7251.194	275.539	299.045	258.564	95.408	725.498	398.907	6673.314	134	0.98	1339.231	469
13376.019	14500.828	11896.376	15770.676	14786.828	20249.279	14159.951	20360.318	971.104	763.908	334.541	298.522	404.567	3083.99	267.624	6136.953	147.751	149.218	275.578	1665.419	174.655	409.997	150.003	3499.468	2603.891	272.171	473.49	297.563	4683.644	2388.845	248.998	11263.555	130	0.978	584.123	469.877
18693.835	19741.368	15797.817	22407.835	19217.233	27392.74	15335.952	20627.219	1147.482	2253.663	375.233	877.887	3318.555	5069.451	408.031	10349.528	217.959	233.111	261.453	1527.651	4078.086	3016.057	127.16	2527.198	10529.33	280.234	294.617	295.219	928.602	457.604	330.101	5771.658	204	0.909	816.338	469.995
17070.19	17534.963	13485.263	20352.366	16888.097	23974.574	13806.803	18122.984	1485.041	2432.75	340.448	746.459	3690.273	5764.593	348.759	10942.7	304.665	458.172	191.905	1409.248	3076.68	2941.959	162.689	2616.795	12991.47	373.825	388.865	311.983	125.053	1201.487	440.645	5457.658	114	0.948	1145.719	469.386
19204.025	20058.448	15335.2	23650.488	20534.754	26875.743	18981.166	25668.144	1152.99	385.724	344.333	391.023	491.156	1925.809	302.66	6765.865	200.659	185.943	171.042	1530.116	151.954	384.564	175.273	4511.773	6283.419	325.537	298.94	319.661	10357.125	909.853	329.339	10907.929	184	0.936	1221.261	470.674
15478.166	16657.031	12536.986	19591.063	16657.923	23014.868	15755.189	23806.308	1032.769	376.223	328.598	431.35	513.156	1853.717	313.35	5527.964	184.42	188.417	222.441	1733.089	167.192	364.134	249.027	5394.963	3103.386	314.079	291.989	292.36	5210.513	2471.77	277.435	13392.827	113	0.981	1254.181	468.535
14140.552	15649.858	11325.472	18725.384	14824.475	21856.562	12837.143	18266.629	1536.829	2407.774	323.243	1121.075	4318.592	7248.48	371.364	9203.369	190.959	226.06	142.476	1539.296	3073.643	737.725	140.602	3859.541	6216.439	295.779	294.699	284.32	247.809	1064.021	290.697	7984.965	185	0.964	1279.495	470.824
13682.967	15175.936	10481.265	17326.782	12354.513	18687.093	13726.51	12983.374	2231.263	5007.354	311.577	790.091	2976.123	5206.083	562.635	9633.396	256.872	256.293	148.547	1156.915	2445.458	22373.34	171.561	2746.511	9959.762	343.665	289.631	273.04	100.078	746.915	311.992	4602.943	99	0.99	1422.793	468.662
12538.186	13598.955	10663.053	14814.875	12881.61	18127.003	10545.963	14955.238	1365.531	505.686	346.192	553.719	4240.84	1361.469	312.627	9652.062	210.8	286.676	360.103	2283.107	20204.27	31941.243	115.96	2624.896	7062.991	271.888	757.125	289.385	4959.338	1269.723	323.011	6127.254	136	0.994	875.779	470.779
16202.575	17797.76	13046.192	21661.172	18281.156	26909.362	17926.023	26738.12	963.287	422.626	362.718	542.509	686.319	2541.617	336.398	5451.326	196.344	172.62	158.173	1118.839	291.999	306.876	190.823	6112.966	2891.3	309.75	290.087	282.837	3678.607	2744.777	306.871	14765.102	287	0.915	1263.28	474.834
15439.727	16315.339	13473.984	17560.767	17162.181	22106.235	16359.178	23365.407	1247.401	439.513	388.207	341.175	409.23	1838.747	301.292	6412.361	202.818	186.041	247.645	1415.342	252.36	1805.101	165.584	8502.875	6400.192	296.597	319.057	308.936	11441.029	722.971	308.98	17391.982	133	0.973	563.297	472.229
16270.774	17654.762	13517.661	20097.038	16905.709	24228.272	14061.595	18748.592	1533.348	1736.478	407.402	920.032	4240.573	5590.303	396.579	12194.442	306.085	347.561	184.535	1524.378	2248.683	858.157	169.422	3298.124	10405.426	349.842	342.763	333.314	115.568	1375.93	405.052	6822.16	190	0.885	1129.384	471.995
11067.17	12141.052	9056.33	13005.084	11679.673	17306.221	9965.276	14838.207	1338.894	497.203	335.142	805.654	1670.902	1960.351	321.547	8797.7	197.982	189.571	215.365	1714.689	1956.21	472.088	155.548	2888.666	4311.149	270.156	527.709	270.692	5223.78	1529.125	417.415	8553.831	100	0.981	644.04	470.91
15070.247	16223.103	13457.647	17832.786	16154.412	22640.842	14439.262	19787.086	849.21	360.957	289.624	375.957	570.53	3382.189	292.963	7311.913	176.95	137.002	202.025	1217.138	225.255	617.72	137.249	2499.969	5071.333	299.882	437.194	278.811	6955.729	652.703	306.138	6958.931	102	0.955	537.706	473.422
10619.725	11685.394	8753.592	12154.226	10919.19	15889.121	9335.148	13690.747	1131.206	385.821	353.695	521.505	713.431	1563.182	337.617	8456.503	188.737	182.463	450.663	3092.642	1178.374	1764.745	196.745	3245.313	5122.784	289.063	476.494	286.333	22608.355	868.89	325.928	9310.965	147	0.932	615.813	474.595
15584.849	16329.195	12939.792	18559.173	16272.135	22494.546	13479.755	18951.5	1130.594	5828.61	377.127	1001.134	3886.486	5344.397	427.072	11083.124	235.419	315.321	269.626	1854.358	4685.258	823.807	158.007	2809.988	8250.673	283.309	447.724	276.017	588.143	1022.344	313.764	6228.585	316	0.795	922.427	477.332
15849.249	16574.978	13345.192	18663.997	16703.472	23071.137	13820.132	19004.272	1691.863	1788.733	399.594	1214.509	4006.255	8128.151	431.302	11613.778	277.203	426.593	177.486	1392.868	2865.431	1002.263	144.238	2878.65	9381.287	322.213	450.233	284.328	219.706	1484.735	329.65	6419.352	525	0.778	946.176	481.466
15072.808	15690.305	12167.385	17973.427	15019.543	20790.002	12212.822	16953.34	1045.456	1694.634	350.306	877.736	3496.79	4923.69	372.988	11704.657	251.159	351.841	193.807	1361.223	3797.503	3050.551	174.584	2924.69	8573.985	324.135	390.989	323.541	225.089	1019.424	589.185	5770.872	105	0.971	1159.176	473.11
14665.472	16016.847	12074.77	19058.707	16416.478	23265.047	15674.382	23489.4	933.456	391.953	372.938	383.578	406.151	2039.233	317.713	5981.833	209.53	170.436	157.019	1395.162	191.218	301.071	176.59	5552.641	6501.953	319.217	292.771	305.926	9320.39	1998.267	285.296	13877.719	214	0.852	1234.322	474.285
16615.724	16979.12	13466.356	18274.676	15494.43	21495.44	11104.97	14496.075	1206.41	3614.875	288.933	693.614	2173.692	6920.237	324.131	9970.54	181.512	272.282	169.512	938.743	633.987	695.251	133.004	1572.146	11173.694	316.307	348.594	280.334	125.138	652.132	283.084	3689.591	103	0.952	507.306	474.675
21210.83	21626.331	17478.004	24197.244	21888.944	29722.325	19259.012	26296.229	1260.461	453.411	338.585	338.53	445.001	3809.765	303.203	6429.689	200.271	137.559	243.724	1285.729	187.932	573.16	149.003	3464.474	7392.419	307.838	488.022	287.119	6421.363	699.906	302.362	9374.055	135	0.923	544.974	474.574
17027.959	17692.789	13459.997	20446.321	17221.469	25551.841	14303.497	17754.326	895.101	980.978	347.426	930.996	3577.477	4333.415	409.166	11627.228	200.749	209.241	270.545	1075.23	3331.74	1734.864	128.824	2322.522	10978.265	273.141	263.378	285.151	1043.81	593.652	322.84	5109.759	184	0.914	806.027	474.679
15780.326	16381.406	12630.643	18685.42	15822.54	22723.313	12572.917	16726.508	1408.679	5771.228	332.774	773.431	2428.153	5054.67	328.932	10536.702	218.74	242.47	179.358	1129.293	1493.882	1056.987	113.235	2156.468	10973.738	295.26	478.803	293.916	246.416	568.693	361.678	4985.874	131	0.947	825.653	474.156
20208.609	20605.231	16614.243	23483.942	21606.319	27114.552	20742.686	27334.165	1588.586	689.414	511.736	486.4	783.128	3063.066	395.701	7419.301	259.764	257.68	357.692	1747.754	277.021	1117.94	200.144	5154.574	8561.462	328.885	552.147	328.64	9559.932	1487.59	332.968	13272.928	206	0.871	1064.869	478.34
15334.677	15853.59	12242.147	18345.441	16270.889	21286.452	14573.597	19720.905	1150.871	553.947	519.091	500.868	697.529	1660.86	348.165	6311.37	305.431	243.897	331.056	1745.409	327.596	499.574	305.313	4842.928	7674.893	358.487	321.947	333.788	10472.624	1501.507	357.277	10885.554	110	0.998	1192.373	473.927
15535.1	16715.796	12114.469	19394.348	14838.23	21827.985	12393.54	17820.576	1135.52	2450.226	297.226	1017.559	3344.929	5141.056	419.342	9927.401	176.681	223.022	147.287	1041.325	3035.903	7658.329	151.035	3358.592	7420.363	303.508	295.587	267.211	107.703	619.784	362.217	6010.206	119	0.99	1333.584	474.332
12508.902	13633.012	9249.073	15494.338	11091.303	17170.286	10025.067	12522.129	1317.533	1006.366	301.549	939.065	3836.257	2748.711	472.869	9375.466	232.757	230.221	170	4117.854	2829.913	1316.575	169.409	2636.951	9751.538	278.961	286.179	276.085	132.88	711.981	320.872	4380.044	158	0.937	1414.595	475.601
15222.262	15751.023	12249.719	18375.225	17061.91	22407.916	16453.804	22611.818	987.819	482.194	507.7	1028.213	2093.131	2141.149	420.865	6599.325	205.509	170.869	197.959	1740.222	1573.27	427.957	164.269	4545.964	3605.55	284.597	703.172	309.673	2995.151	1889.274	308.143	12119.406	121	0.977	1045.161	475.037
13451.936	14404.388	11106.623	16558.683	14141.891	19868.889	12419.058	17379.287	1038.506	2457.224	374.444	702.692	3238.81	4472.528	367.614	9793.701	246.277	245.27	223.219	1264.995	3107.513	1657.111	208.568	3564.315	8100.589	344.471	302.24	340.081	932.664	791.099	415.629	7253.83	215	0.909	1181.458	476.444
17588.514	18647.33	13730.34	21591.648	16811.233	24373.943	14383.016	20242.894	1076.419	1305.978	302.853	858.522	3390.669	4579.258	365.527	9810.467	201.444	263.254	210.729	1128.122	1602.114	2910.483	142.769	3095.741	10420.912	285.216	321.812	268.47	1127.063	761.785	337.617	5754.47	296	0.88	1322.784	479.007
16731.262	18872.51	12708.842	22029.066	15893.011	25206.208	13877.776	21465.94	1200.911	672.129	402.627	569.262	2825.82	4210.144	465.862	7074.801	266.946	217.772	177.366	1659.313	3644.932	6455.191	171.317	5552.676	3700.987	278.242	273.047	279.168	107.906	556.575	282.519	10067.897	161	0.969	1435.811	476.326
12836.558	13539.101	10193.969	14883.089	12833.441	18439.09	10614.384	15480.488	959.289	2638.105	352.319	1113.036	6494.847	6058.323	424.99	9270.656	174.501	231.458	149.087	2179.836	10029.119	764.872	126.677	2994.683	5932.523	313.3	400.12	281.374	3315.931	1989.168	312.443	7283.739	132	0.965	759.205	476.167
15822.812	17274.195	13034.092	20568.988	17735.966	24951.48	17293.073	24535.323	952.866	370.802	351.747	336.127	341.807	1725.141	300.149	5366.038	191.749	172.271	239.781	1283.677	164.778	360.876	208.665	5276.088	4458.122	302.329	283.773	292.649	16075.164	1878.663	296.668	13322.137	292	0.9	1251.86	480.051
20652.31	21340.431	17030.421	23675.625	21711.681	28298.023	19305.33	26559.6	989.971	571.997	344.162	307.268	326.797	4454.7	304.932	5672.414	190.909	143.489	188.489	578.597	176.531	1027.008	150.846	4493.917	7998.413	292.414	344.889	302.17	3084.571	587.656	282.559	11957.277	190	0.914	555.863	478.032
14859.62	15659.775	12021.302	17325.605	15705.57	23455.49	14581.999	21245.648	1164.008	500.486	354.427	293.289	384.925	2312.196	285.689	5875.381	170.76	161.229	366.126	2110.45	202.287	1010.149	172.455	3789.94	3940.83	287.222	301.844	307.288	7481.224	1728.719	311.281	11734.68	148	0.934	589.236	477.399
14014.342	15484.086	12743.37	17001.076	14611.03	20182.139	11576.725	15925.205	1266.553	1402.848	369.208	947.507	2780.956	6229.046	386.603	10990.741	216.755	398.462	197.573	1458.088	3857.392	4735.708	134.014	2484.946	9431.109	312.914	520.572	299.525	747.445	929.836	288.342	5581.848	173	0.86	896.176	479.373
15043.799	15691.156	12325.157	17776.557	15205.845	21316.222	11744.247	15820.877	906.308	5261.925	340.987	1095.632	3948.406	5700.873	378.924	10377.687	191.863	234.731	175.439	1063.816	4199.789	2369.223	117.311	2174.897	10504.937	283.874	358.236	295.931	132.268	1186.628	372.487	4920.639	183	0.922	831.385	480.014
17148.911	18163.377	14173.933	20925.616	17506.777	24974.799	14522.871	19221.917	1525.31	1606.321	387.326	887.551	3830.053	3976.501	393.006	11909.302	317.585	370.865	180.357	1460.89	2182.467	911.147	172.727	2932.334	13422.994	355.716	345.841	339.671	135.599	1070.819	447.354	6126.437	175	0.89	1137.386	480.077
16416.315	17064.471	14391.326	19316.407	18075.626	22812.589	15893.677	21496.004	1208.053	1197.945	454.533	1389.702	4217.744	6482.84	430.512	10459.072	222.197	264.456	381.622	1753.327	1841.143	908.066	191.836	3073.474	8525.281	288.002	335.99	280.107	4365.209	1633.033	321.126	6976.008	272	0.815	1030.335	483.397
9920.003	11030.599	8150.904	12658.624	11237.072	15043.107	10373.3	15815.297	861.315	376.721	382.191	345.925	332.598	1367.392	284.175	6076.695	194.427	148.214	177.387	1984.259	181.493	855.999	208.837	4949.97	3440.138	325.829	283.764	312.209	19471.779	1939.575	285.426	12213.439	98	0.993	1209.378	478.378
12856.224	14591.233	9516.842	16241.017	10113.458	16217.774	7496.244	10554.034	970.535	997.68	334.462	1084.678	4098.489	4245.046	368.409	10602.87	266.818	208.755	194.503	990.911	1591.725	494.993	154.284	2362.223	11643.282	308.57	267.976	265.632	120.616	953.627	267.881	3795.39	106	0.98	1478.113	479.245
17608.119	18627.268	14749.835	21163.117	18308.172	25983.175	15137.935	20657.966	1027.173	4495.192	338.092	962.426	4410.826	6079.132	374.752	9897.266	187.921	215.462	161.194	1457.093	3222.897	718.42	132.889	2594.633	9182.475	326.906	447.237	281.422	314.981	676.362	303.719	6012.774	165	0.911	731.821	481.718
15839.581	16822.743	13419.968	18960.021	16263.219	23228.491	13110.644	18039.197	1357.631	2218.605	360.657	1201.867	4238.9	4315.195	418.633	10683.437	202.382	261.49	159.911	1277.304	6193.347	2160.8	120.109	2538.797	9619.896	282.329	431.084	297.22	125.44	1218.684	367.117	5710.337	347	0.765	848.353	485.477
16566.491	16762.677	13531.925	18558.536	16743.95	21920.2	14104.912	19293.921	2489.602	8345.467	386.903	1361.26	5057.868	4941.704	352.858	11187.043	298.023	286.416	163.631	1587.689	1818.142	673.956	127.418	2671.322	14543.331	305.707	489.39	267.66	187.535	2563.751	283.64	5853.741	124	1	962	480.5
19666.706	21098.219	16180.009	25848.21	21930.951	31584.893	20693.325	28355.742	977.836	368.239	362.018	383.833	493.003	1705.898	298.322	5799.158	209.263	184.472	147.29	1801.079	220.873	323.091	191.252	4814.61	7112.632	306.597	283.196	310.895	17960.775	1515.789	289.771	12235.842	222	0.918	1239.811	482.959
16029.045	18903.412	11217.276	21363.436	14739.554	24408.579	13234.052	21771.241	1283.454	575.687	456.113	612.749	1827.35	3159.535	472.016	7112.851	314.056	242.342	194.086	1455.7	1943.535	18180.825	184.628	7494.799	5924.837	276.27	255.792	284.923	111.787	402.68	328.386	11687.641	171	0.954	1441.348	481.529
17135.565	17307.039	13914.506	19639.949	18135.95	23954.118	16514.406	22834.495	1018.172	321.376	308.758	276.709	296.298	2332.214	273.837	5455.111	162.773	154.459	225.525	1995.514	187.262	811.404	146.867	3500.659	4129.424	276.307	287.004	315.293	6536.94	1253.596	301.202	10663.3	194	0.942	566.402	482.495
14316.403	14985.086	11540.943	16504.139	14037.317	19958.678	11013.973	14183.415	1325.255	2160.706	333.788	753.756	3511.591	4982.58	335.01	11491.808	212.326	252.609	297.738	1003.235	2195.13	628.437	126.508	2240.724	11572.055	287.445	291.312	283.453	1281.104	964.805	347.927	4640.778	177	0.901	795.059	483.5
24680.195	24959.431	21050.094	28478.713	27067.63	32913.246	25552.188	33935.925	1548.209	545.732	525.182	423.84	722.713	3366.347	400.173	7217.025	281.508	214.766	302.651	2383.614	170.965	727.237	180.419	5045.937	9959.428	290.81	521.646	294.375	7784.718	704.124	313.042	13108.683	323	0.832	1009.909	487.711
11436.851	12231.004	9660.117	13672.414	12665.14	18579.167	11697.326	16703.674	1246.661	1477.538	322.256	294.386	432.871	2529	265.085	6421.84	157.856	157.355	376.484	2470.962	201.524	721.113	183.626	3231.744	4175.34	294.939	295.678	309.025	7091.733	1652.231	325.389	10719.621	108	0.967	583.574	482.167
18982.767	19940.89	16155.627	22557.184	21557.36	27420.062	20098.321	27903.614	1521.538	504.093	498.999	392.833	586.428	2841.385	402.189	6559.817	259.242	243.498	330.457	3606.081	142.33	518.61	161.873	5230.078	4731.81	306.407	452.597	283.115	6505.6	1298.555	321.822	14276.401	177	0.922	988.895	483.472
18126.852	19068.218	15360.624	21277.971	19566.392	25049.972	19126.566	26252.215	1546.041	674.178	522.849	451.721	547.79	2709.944	403.244	6994.677	262.49	260.967	365.461	1837.08	181.907	706.326	174.469	5571.198	8127.64	314.921	764.23	324.592	4537.063	1187.655	389.495	14507.791	144	0.923	1073.208	484.125
18812.19	20452.003	16838.699	22782.732	20017.192	27439.57	16755.822	24156.327	1119.517	1454.508	348.215	726.184	2246.119	4217.269	350.767	7994.513	184.252	193.148	347.964	1664.665	1869.278	957.302	148.767	2987.602	6965.831	323.183	474.478	274.372	7675.57	434.708	310.338	7763.369	109	0.989	722.362	482.775
13102.722	14058.668	11126.127	15830.546	13767.465	19391.512	10909.661	14755.193	1081.337	461.845	354.561	895.713	3892.17	1487.892	353.566	11420.329	213.574	374.616	178.599	1527.414	8580.75	31321.917	114.432	2285.504	11417.402	288.361	843.16	307.845	153.033	1092.703	302.32	5001.239	112	0.932	881.054	482.866
12576.518	14702.729	9167.487	17341.145	12129.442	20746.618	11125.281	17933.291	1290.961	467.779	368.193	471.439	1428.301	4054.202	415.533	7595.857	246.793	194.944	182.096	1225.023	1623.676	5197.683	175.301	5246.897	4109.407	269.369	269.166	269.553	105.961	452.462	308.936	8620.312	276	0.904	1451.308	487.094
13927.614	14870.51	11482.877	16406.678	14511.337	20534.071	12097.608	17589.902	1031.735	5365.677	361.257	1178.562	7374.238	7130.679	416.541	7759.324	183.654	228.284	167.522	1725.268	8885.647	1471.228	142.484	3310.116	6868.145	282.339	446.211	280.802	2079.979	2007.669	308.382	8311.642	137	0.974	763.077	485.12
18604.241	19348.057	15164.416	22482.642	19436.895	26701.829	16204.41	20988.683	1288.755	1510.921	337.566	855.565	2420.208	5522.724	335.261	10871.317	214.366	314.158	339.364	1393.717	2931.991	1521.143	212.539	2363.517	8210.16	293.594	761.344	294.9	4140.548	772.926	301.636	5301.524	141	0.964	902.833	484.663
20547.669	20978.493	16514.941	24207.919	21907.989	27210.316	21036.17	30734.6	1370.403	544.816	510.899	453.052	571.077	2390.094	405.449	7027.161	251.274	245.447	262.481	1288.073	186.462	484.222	168.893	6183.26	6377.409	331.169	357.738	343.946	7997.979	1744.992	461.367	14738.813	134	0.98	1090.485	484.194
13070.231	13947.778	10479.75	16161.537	13768.036	19346.762	11940.605	17333.68	1281.991	835.42	389.399	939.991	4206.972	5340.176	419.212	10112.296	233.236	189.169	177.953	1272.534	4025.296	1070.232	171.092	3527.548	6023.763	365.933	285.665	327.779	207.963	942.921	288.811	7094.104	207	0.902	1188.751	485.882
11425.443	13027.677	9499.942	15467.383	13152.838	19585.605	12607.239	19434.694	981.689	388.591	332.188	557.98	1192.175	2116.289	308.893	5746.728	179.429	172.501	130.4	1393.519	518.899	400.226	155.934	5119.153	2513.467	307.548	323.065	276.326	4715.914	2365.478	341.353	12458.159	233	0.928	1276.629	486.59
11238.543	12268.348	10113.971	13393.933	12451.995	17632.359	10979.189	15820.637	1306.652	377.928	300.014	252.393	451.276	1689.064	290.261	6595.895	174.798	174.644	203.978	3691.802	259.946	537.597	147.359	2885.678	5248.258	280.487	307.397	301.082	29501.547	3864.994	340.757	8906.601	212	0.803	578.571	490.108
15042.314	16108.49	12976.321	17993.658	15918.896	21881.664	13339.807	18653.315	1085.014	1694.185	391.303	1145.498	3976.774	5766.421	468.969	10651.883	250.79	343.473	397.324	2043.847	5432.687	2631.059	144.086	2926.483	8261.358	296.451	399.004	295.208	1768.064	1021.615	313.55	6384.44	205	0.874	932.959	488.217
25019.19	26569.802	21827.56	30471.468	28057.951	34716.534	27904.791	36558.237	1429.592	565.405	536.101	527.587	733.884	2778.787	435.136	6738.754	259.329	238.028	245.248	1587.48	217.853	1277.847	171.423	6040.904	7121.275	318.693	512.679	341.187	3753.742	1064.143	421.567	15112.159	301	0.857	1081.331	490.487
16903.672	18015.68	14255.214	20740.327	17563.088	24993.809	14561.984	19266.776	1637.711	916.534	389.396	1126.512	4394.092	3087.712	380.584	12446.496	304.25	423.495	181.712	1483.765	2623.381	1067.49	172.129	2919.764	13190.293	344.483	334.69	339.294	159.903	1654.364	468.857	5943.926	131	0.958	1144.424	485.065
13648.223	14698.102	10894.387	17008.726	13572.923	19872.172	11436.509	16457.988	992.451	1111.149	298.473	975.755	3618.042	3460.915	370.168	10358.665	213.826	254.724	152.118	1374.349	1804.34	2762.856	127.274	3189.277	9358.073	318.609	340.52	277.359	158.382	849.861	335.264	6136.14	163	0.891	1306.095	486.561
9296.075	10189.34	8412.104	11410.093	11256.267	14833.258	10582.275	14834.856	1145.6	418.486	391.675	607.51	822.547	2588.567	330.269	7125.27	237.803	202.08	201.295	2757.074	226.752	401.762	159.187	3635.125	4209.967	297.683	511.143	258.667	8530.12	2368.792	340.403	10919.751	129	0.827	981.57	488.492
19018.596	15122.919	12496.494	16956.133	15250.229	19216.8	12718.726	17257.024	1570.399	613.709	435.557	1481.95	4227.784	4119.568	386.066	12402.871	268.67	259.098	463.392	2043.018	3320.195	1975.06	127.531	2546.298	15466.697	293.534	348.485	312.652	2415.354	1310.692	325.623	5355.21	125	0.98	1047.308	486.42
18109.847	19002.898	14601.457	21999.655	18341.404	26274.526	15402	20731.261	1374.996	3947.294	391.094	1183.214	4462.849	6122.518	413.714	11807.838	293.274	402.981	168.126	1698.935	3148.476	1123.805	175.849	3166.201	11063.328	388.172	319.363	357.455	237.373	1547.341	430.482	6446.104	175	0.912	1151.654	487.654
15991.2	16363.002	12619.104	19069.848	15956.508	22605.882	13476.998	18663.527	1178.118	5766.95	352.926	954.174	3260.262	7982.618	396.121	10873.812	285.372	364.095	148.583	1430.093	2555	1139.491	165.51	2922.514	9925.286	350.307	318.97	334.528	280.681	935.711	381.801	5993.46	100	0.967	1159.4	486.15
13881.712	15156.401	11687.828	18309.982	15312.275	21892.859	14179.493	20110.771	945.341	390.658	387.872	477.834	683.763	1290.809	288.457	6470.416	212.646	194.258	181.991	2057.223	485.759	501.653	192.947	4300.281	5608.753	328.716	298.205	315.941	17145.918	1898.268	289.201	10527.495	309	0.815	1226.367	488.85
15938.596	17192.801	12671.272	20312.875	15779.27	23352.003	13379.787	20426.504	1398.066	1446.152	309.81	1181.713	2865.739	6502.773	439.204	19759.379	181.96	233.281	549.085	1576.361	1862.646	2767.349	175.692	4474.896	6380.04	352.442	296.905	255.612	1568.62	726.819	332.508	9172.107	163	0.913	1341.279	487.163
11529.931	12280.572	9742.901	12801.99	12004.575	16260.109	10151.898	15213.501	1434.062	420.798	325.256	390.138	549.129	2329.554	321.804	7966.685	184.514	163.249	267.015	1618.998	1249.438	1387.386	169.152	3081.483	3529.373	285.027	496.889	313.697	7256.097	530.166	290.896	7868.591	105	0.984	548.786	487.529
8413.661	9443.547	7319.704	9523.603	8438.254	11918.274	6364.072	9764.563	1040.018	745.898	301.4	813.886	2666.194	3208.756	321.531	12044.036	167.98	256.974	181.236	1366.941	2783.043	555.851	133.132	1907.133	6161.164	262.208	517.443	296.331	263.117	992.602	459.382	4125.012	98	0.98	629.5	486.684
10332.358	11279.443	8156.876	12947.626	10647.57	15027.551	9331.959	14604.862	1343.266	654.71	308.7	1094.611	5113.62	5366.112	351.031	8879.036	192.909	200.803	131.858	1714.653	2230.953	668.243	134.383	4050.503	5224.819	282.117	289.753	286.132	241.074	1087.561	346.512	8172.169	113	0.969	1288.951	487.509
15671.698	16050.38	12465.425	18163.186	16303.043	22087.111	13987.478	18603.94	2385.612	10726.743	401.693	1439.911	4479.162	5461.233	387.406	11815.458	259.449	250.529	162.33	1738.949	1661.867	749.201	135.723	2961.382	10301.471	309.674	457.239	269.364	161.794	2159.206	326.262	6408.77	142	0.96	963.035	489.014
7901.778	9377.892	6991.67	9979.381	9192.344	14156.383	8355.115	12721.378	809.31	653.71	299.096	675.309	1565.461	1524.346	320.501	6290.501	168.946	215.386	203.445	1110.954	1967.955	345.33	122.872	2726.834	1642.667	309.952	281.641	277.011	1869.883	625.156	343.102	8651.931	167	0.87	676.237	492.53
13927.97	15534.03	12498.8	17108.861	15078.188	21898.108	12924.199	18639.92	1090.358	1425.665	344.917	972.223	3805.806	7558.934	373.939	9119.606	176.531	213.42	209.749	1414.383	4824.931	534.333	156.165	2994.217	6129.107	339.669	513.744	287.881	1759.257	701.941	327.853	7446.18	118	0.953	717.847	490.297
22945.524	23679.333	19036.71	27297.413	24138.758	32236.689	20883.842	27130.537	1136.214	1855.862	334.981	755.462	2476.43	5630.753	342.771	7731.524	177.879	225.482	261.172	1451.351	2233.683	550.849	146.72	2889.809	8164.882	331.941	385.579	292.655	4499.669	623.204	358.69	7839.625	167	0.922	726.135	490.231
11167.879	11979.121	9411.12	13189.096	12123.325	17192.369	10697.226	16301.232	824.083	381.754	311.155	395.297	443.59	1628.621	287.709	5950.542	148.344	171.982	195.31	1705.858	265.927	473.96	135.982	3266.904	2331.685	258.621	293.826	273.908	6319.838	513.921	298.405	10016.739	195	0.917	782.018	491.203
18498.918	14597.523	11908.875	16257.808	14451.218	18445.667	11857.552	15801.672	1724.374	2099.261	374.724	1176.777	4092.953	6549.223	380.756	11317.484	265.412	355.652	203.654	1743.235	1475.225	694.455	129.911	2221.422	15497.935	298.667	315.696	326.535	878.877	1486.162	327.144	4850.47	137	0.937	1058.807	490.485
16654.114	17523.987	14119.667	19868.77	17343.365	24727.582	14027.935	17880.576	896.112	4643.306	278.176	822.176	2430.095	5934.528	362.621	9511.88	185.689	273.88	165.544	817.239	1026.536	679.915	124.325	1732.143	9842.049	362.336	343.028	274.303	116.975	727.028	387.563	4353.514	130	0.951	702.038	491.331
13196.685	14204.787	10923.759	15516.405	13321.149	18718.337	10628.557	15421.071	1224.414	487.592	383.886	1094.865	4826.215	2143.121	450.387	10668.998	198.122	324.206	166.373	1481.303	7624.194	3335.88	121.105	2711.663	9510.55	268.954	497.905	299.718	149.266	1378.575	374.114	5976.706	109	0.946	861.225	491.307
21305.564	22398.627	18698.653	25329.619	24013.866	29950.474	22466.708	31154.38	1414.554	542.343	528.578	422.648	757.316	2476.413	406.039	7285.427	273.314	215.237	254.978	2424.718	157.024	721.493	184.25	5584.744	8722.377	276.953	435.103	294.395	7828.131	662.771	340.169	13769.284	247	0.864	995.897	492.925
22050.157	23120.98	18274.54	27524.878	24930.932	32294.276	24906.238	32832.942	1484.229	538.453	492.802	477.979	724.45	2494.35	412.659	7054.076	260.934	240.682	245.677	1349.823	216.802	4977.795	179.374	5615.878	7425.459	322.728	494.169	357.009	4959.687	1061.487	431.752	14267.401	282	0.854	1089.241	497.543
14476.299	15642.283	11374.968	18173.786	14225.613	21075.947	12335.424	22593.633	981.625	1408.279	323.459	974.223	3528.988	3905.71	383.958	20109.01	199.041	225.111	209.453	1332.176	1372.397	1525.374	141.586	5268.152	8711.526	294.898	413.581	264.059	331.465	877.929	307.622	10946.154	292	0.868	1329.798	494.438
14171.819	15267.079	11029.769	17891.694	13801.719	20365.957	11707.899	18896.867	1555.548	791.883	315.924	1143.811	3218.137	5372.479	444.202	20057.835	185.61	251.475	369.968	1925.188	3030.746	6741.497	144.717	4760.414	6991.441	310.966	270.43	243.128	1256.271	739.373	410.861	9733.117	140	0.921	1347.671	493.429
15541.48	16022.654	13560.772	17988.611	16896.275	21143.199	15006.083	20265.043	1135.75	974.201	436.328	808.162	2404.023	6677.623	386.921	10165.907	226.652	278.576	207.438	1668.837	801.885	685.778	137.331	2938.059	8684.64	281.6	434.533	288.579	2563.352	1363.595	349.649	7406.948	221	0.82	1023.4	493.179
14406.162	14139.484	11439.971	16173.636	14412.049	19269.017	12458.546	15558.126	1342.665	643.913	428.468	1253.829	3990.833	5767.892	368.582	12781.629	252.265	319.572	279.889	1390.02	1255.252	1288.704	127.003	2319.94	12216.623	282.994	295.257	301.392	758.886	1208.468	410.434	4745.668	114	0.99	1043.412	492.93
16523.188	16881.274	13417.269	18787.537	17120.485	21618.85	16618.06	24412.28	1614.318	538.88	487.585	438.413	560.475	2562.679	404.288	6660.855	262.184	237.422	250.369	1689.931	169.609	641.007	250.613	5927.707	6340.887	343.644	328.119	345.663	7698.172	1533.055	473.629	14997.601	117	0.973	1097.816	493.363
13008.758	14209.488	10741.532	16046.93	14618.118	20638.415	14137.185	21827.08	1152.425	521.713	469.256	462.03	575.521	2966.785	386.231	6838.14	248.81	222.813	203.902	2038.68	178.604	428.099	200.864	5675.73	3876.75	318.033	348.586	356.131	5683.594	2079.01	531.577	15466.031	211	0.823	1111.528	495.059
10966.533	11992.134	8808.23	13831.434	11193.819	16198.452	9838.619	14623.303	1072.682	655.465	287.394	858.048	3779.805	3875.113	365.269	9926.751	195.592	151.3	141.682	1231.15	1484.352	686.529	127.691	3256.564	6946.233	282.18	305.063	286.601	220.012	481.042	334.954	6398.051	119	0.949	1297.929	492.971
14607.521	15293.629	11001.793	17967.583	14016.373	20546.305	12026.654	19177.817	1148.525	2173.779	287.625	906.081	3149.091	6112.189	359.782	15745.272	210.604	267.044	150.5	1321.297	1640.724	713.557	129.209	4043.733	10336.428	273.58	419.05	267.49	196.991	956.817	319.642	8484.635	99	1	1317.864	491.894
16478.023	21603.447	14550.281	22496.579	14552.705	23149.875	10967.447	15689.058	992.421	488.644	367.716	448.714	461.234	918.29	309.943	8142.312	280.115	266.383	273.503	1884.045	218.16	1035.11	230.121	2820.701	8881.849	302.819	308.159	289.929	15433.128	933.213	308.045	5662.245	119	0.933	309.256	493.945
13584.127	14612.329	11511.773	16476.536	14105.827	19883.712	12014.336	16724.264	1131.362	1268.463	351.916	940.281	4107.909	4733.225	360.732	11762.196	232.96	277.728	208.142	1475.901	4307.618	960.654	152.188	2983.365	9174.536	350.174	321.387	334.932	3151.77	1095.483	301.795	5966.479	167	0.932	1201.093	496.919
10901.385	12170.715	8471.054	13881.569	10644.693	16058.031	9127.896	19455.699	954.952	705.863	328.329	850.551	3998.197	2678.835	458.956	19000.447	210.695	216	229.474	1471.674	2806.472	1573.479	146.853	4757.832	7513.111	276.311	264.002	240.481	494.028	793.584	421.034	9896.075	154	0.961	1356.818	495.409
14592.979	15838.989	11158.867	18659.301	14042.257	21312.23	11555.895	15358.413	1038.823	2113.346	312.223	760.431	2490.773	5190.711	383.99	10050.638	226.433	222.808	300.163	992.039	3950.639	675.095	132.685	2668.063	9405.56	256.258	270.773	256.662	712.698	756.061	406.841	4608.847	120	0.957	1379.067	493.558
12536.103	13516.13	10864.788	15014.682	13250.512	17991.716	11059.141	16386.568	894.403	496.136	347.405	829.95	3122.901	2404.707	334.896	11056.816	205.958	220.273	305.955	1246.186	6953.259	1269.386	131.81	2671.72	5411.09	448.587	1176.462	280.598	5744.525	897.948	300.334	5642.355	128	0.963	912.406	496.383
16021.46	16868.224	12993.676	19384.053	16334.687	22795.698	13613.78	18540.608	1590.476	767.228	394.221	980.501	3903.84	4803.882	381.835	11485.353	313.198	371.538	177.564	1641.02	2035.308	1695.353	164.019	3249.733	10317.491	354.451	339.266	359.348	430.441	1036.89	308.857	6770.188	141	0.938	1159.323	496.585
13369.96	14098.694	10606.577	16264.677	13732.882	19616.662	11964.309	16932.491	950.922	1085.985	359.37	712.445	4821.447	3525.999	396.149	10168.735	246.321	186.631	154.192	1277.999	5160.117	661.92	157.743	3138.118	8946.93	349.227	298.086	320.862	165.572	1067.24	305.503	6401.633	224	0.899	1188.277	497.411
14004.874	14910.75	10597.759	17372.201	12950.868	19015.881	11197.88	14450.436	1117.834	484.999	289.691	679.941	2930.764	2460.409	382.518	9907.459	262.353	183.309	281.738	1149.859	2095.916	634.666	161.516	2616.56	11209.468	300.163	291.73	260.208	929.572	539.047	325.644	4720.834	157	0.955	1413.245	496.596
13012.871	13637.709	10944.437	15288.276	13592.355	19097.484	11788.279	15991.748	979.433	1729.311	370.666	1061.082	3865.215	2701.707	417.031	11383.345	233.843	349.647	160.669	1277.09	3937.771	1149.86	148.881	2632.119	9462.484	299.614	473.141	282.322	141.238	1143.873	348.833	5631.791	109	0.976	940.5	495.665
14870.181	15285.217	12504.236	17227.238	15645.755	20452.67	12954.168	17070.665	1805.587	3364.372	413.993	1063.972	4225.147	7774.892	391.349	12132.323	256.743	375.733	210.894	1525.413	1190.155	5035.345	129.744	2498.992	9988.186	322.612	336.817	300.353	168.185	1846.24	433.752	5692.135	430	0.698	1033.363	506.665
12981.896	14787.652	10818.431	17377.109	14730.694	21852.57	14294.75	21911.799	1125.539	424.005	381.278	480.076	633.942	1744.612	335.212	5806.652	191.554	173.737	152.802	1622.328	331.489	317.692	159.896	5644.853	2885.384	302.85	299.203	267.941	10875.554	2178.471	343.41	14067.055	173	0.923	1285.454	497.627
11711.606	13055.447	9050.518	14854.823	11322.392	17511.057	9850.53	17569.737	824.361	686.155	320.176	729.875	3703.536	2399.875	423.032	15596.06	207.578	161.868	173.435	1228.692	3768.035	674.563	138.289	4246.29	8255.405	257.089	247.509	248.301	113.404	694.201	344.153	8500.208	138	0.959	1365.507	497.435
12506.762	13337.185	10529.041	14363.908	13481.831	18028.714	11875.555	17393.308	1100.594	330.411	308.277	248.882	323.006	1873.477	259.928	5561.155	178.414	168.654	217.689	1527.542	186.658	388.519	177.275	3393.593	4404.089	291.684	354.681	311.131	8303.551	867.998	322.792	10158.082	163	0.9	570.948	498.997
13395.795	14675.351	11384.559	16674.612	14816.395	21627.194	12769.619	17067.808	899.302	929.453	311.308	953.262	4318.367	8279.316	357.872	10556.028	165.569	199.003	213.924	1259.821	4369.377	599.035	157.106	2622.803	6069.195	323.077	468.314	300.259	481.43	643.226	310.956	5890.806	105	0.941	715.938	497.348
15132.183	15728.577	11929.953	18384.11	16233.388	23367.76	13987.246	18882.987	855.171	1109.024	322.733	735.652	2674.463	6027.485	339.393	7806.004	165.132	184.491	252.247	1241.848	4469.725	508.875	181.853	2944.614	5996.03	332.344	375.767	289.364	4737.883	558.641	328.791	7783.638	114	0.893	722.088	498.114
14154.231	15384.78	12214.314	17998.202	15353.874	22148.861	13471.54	17466.247	1156.589	505.405	348.48	969.822	3167.622	2769.779	371.526	10735.897	271.2	277.179	348.312	1406.917	1423.865	845.489	214.131	2664.451	7644.809	348.449	302.137	368.75	3538.295	1059.886	331.401	5612.222	127	0.955	1150.358	497.61
14280.147	14915.447	11441.182	17495.87	14771	20198.257	12322.475	17419.374	1836.184	2332.125	364.457	1126.038	3666.448	4885.042	354.505	11851.145	237.448	255.01	167.935	1522.539	3115.359	987.418	150.555	3107.072	8001.869	345.965	299.519	331.63	524.9	731.96	324.508	6162.457	183	0.88	1208.833	498.648
15063.055	15858.213	13173.027	16819.316	15031.697	20574.262	11130.443	14575.499	1011.916	5322.381	276.118	1051.811	4355.05	7737.78	414.368	10683.936	184.459	245.894	158.12	1044.731	2325.522	645.2	126.338	1730.13	9874.548	312.471	372.681	295.344	128.072	1141.313	286.114	4052.482	129	0.97	536.849	498.275
10143.339	11175.168	8448.328	11917.83	10796.81	15679.358	9182.354	13880.924	761.046	1525.365	308.455	931.615	2923.762	2501.476	350.586	8693.285	176.043	203.472	164.726	1426.63	3570.611	590.637	117.364	2598.007	4896.839	294.468	345.877	264.84	395.88	590.085	344.317	6624.347	118	0.994	683.72	498.475
16731.399	17318.679	14080.154	19474.899	17394.159	23912.225	14221.063	19438.989	1054.159	9476.928	402.501	1187.757	4717.514	6261.63	411.57	10963.561	249.509	381.448	164.41	1630.653	3382.352	3070.519	148.697	2783.485	10281.286	302.534	376.63	287.355	140.249	1633.944	339.869	6078.46	125	0.98	949.404	497.74
13065.815	13466.999	11000.313	14791.783	13483.739	17717.715	11017.708	15631.647	1625.393	1307.161	380.348	968.963	4451.872	6109.453	358.227	11911.988	279.617	363.022	167.684	1821.679	2418.866	646.562	128.309	2629.957	8858.748	324.783	380.828	269.167	167.597	1979.71	318.073	5847.388	132	0.965	971.985	498.947
11588.481	12099.124	9303.735	13809.173	11387.292	15085.323	8906.907	12779.453	840.442	630.324	288.728	1251.958	3200.975	2884.304	259.459	11577.705	202.521	296.983	135.035	1276.199	2748.667	545.506	145.198	2278.984	9327.311	280.032	270.412	304.531	284.851	1410.585	318.518	4334.251	104	0.974	1242.769	498.106
11015.17	12257.991	9050.773	14663.125	12359.766	18100.426	11646.227	16873.538	680.612	310.634	296.757	475.442	593.275	1371.348	280.807	6460.103	158.027	143.144	188.384	807.483	194.861	757.45	182.09	3549.828	2086.86	285.516	284.461	279.734	2882.939	793.797	356.002	8697.792	140	0.995	1267.393	498.414
13350.443	14428.492	10332.35	16590.607	13151.785	19354.287	11404.488	20462.422	1850.553	2394.698	322.173	1171.278	4359.475	6814.023	385.599	17580.359	210.155	232.017	158.332	1446.611	1983.299	679.505	132.996	4874.804	7476.879	313.911	466.748	274.067	292.091	1344.071	323.824	10327.027	275	0.702	1311.26	498.02
16387.142	17668.569	14872.763	19074.728	17192.57	23586.853	13898.373	19186.796	868.115	2429.145	294.786	669.019	2341.699	6619.122	311.98	9237.416	172.257	201.195	538.187	1128.201	1804.405	548.897	125.731	1733.97	8036.659	259.461	333.026	279.884	1632.972	844.062	288.001	4476.078	135	0.987	605.196	499.263
12014.089	13179.971	10685.858	14513.355	12995.733	18343.467	10404.401	14075.793	907.981	1849.042	297.902	673.017	2884.043	5432.611	340.122	10663.35	166.617	308.207	152.473	921.928	3845.674	2416.609	122.001	2108.567	8551.703	316.714	435.044	275.351	118.627	560.117	318.534	4844.699	114	0.96	754.842	498.842
13520.816	14462.094	11484.393	16393.244	14873.426	20661.132	13502.187	19252.193	726.927	499.644	336.892	584.401	1250.169	2161.746	295.664	6196.178	147.984	177.361	165.532	914.572	1336.998	575.47	129.968	3483.727	3213.14	276.985	287.404	283.198	5406.016	758.396	315.016	10180.213	184	0.894	777.87	501.864
14284.393	15062.882	12133.761	16997.02	15052.012	20942.636	12524.977	17092.485	1009.495	733.746	357.026	899.897	3578.021	2836.127	407.78	10941.075	214.386	334.297	163.965	1127.213	3927.213	909.252	155.976	2510.538	8479.757	279.278	361.896	291.455	133.394	917.659	307.852	5562.654	222	0.831	931.923	500.68
14686.192	15647.812	12864.395	17635.65	15921.493	21950.68	13353.552	18144.75	1378.762	4683.03	387.131	1106.97	4857.338	6015.361	390.982	11344.947	246.023	413.41	168.259	1635.415	2797.634	1746.532	134.527	2718.403	9267.225	333.319	387.786	272.271	138.019	1788.478	286.95	5975.78	270	0.861	962.963	502.33
14574.697	15113.809	11911.144	16689.094	15235.237	21525.066	13239.629	18357.446	1020.868	322.015	372.056	247.336	354.724	1480.974	263.693	7119.462	178.378	168.794	452.639	2716.771	250.505	485.274	188.771	2811.934	6597.215	283.419	421.964	288.503	20528.528	3205.298	407.229	8667.134	200	0.864	585.635	502.83
17950.365	18839.902	15313.799	21555.163	18654.897	26469.388	15141.967	19950.485	940.682	5041.152	334.559	915.414	3662.55	7800.646	393.171	10573.054	208.341	323.18	236.225	1087.001	3582.129	1411.6	122.563	2217.75	14055.812	284.812	309.667	314.89	323.433	675.394	357.101	5283.502	221	0.906	829.278	503.912
20564.923	21271.633	17165.113	24949.792	23384.943	30276.918	22704.076	30971.403	1345.731	515.755	518.181	432.181	614.971	2151.883	407.357	6883.784	247.658	194.897	260.267	1774.843	155.444	626.431	195.794	5342.264	5995.717	275.407	423.058	286.228	8541.909	1635.754	268.599	13877.781	206	0.918	1006.816	501.99
12043.076	12589.855	9399.276	14585.099	12132.186	16963.885	10205.941	14308.408	1160.024	1139.586	308.701	1036.907	3879.502	4277.934	330.554	11511.847	210.018	258.661	139.349	1464.089	3057.57	599.602	144.251	2637.428	9239.333	341.061	352.649	311.25	268.927	1014.02	344.784	5147.423	163	0.849	1217.543	503.488
12283.822	13119.736	9752.726	14944.709	12271.931	17134.322	10323.371	14919.512	1316.496	2705.255	331.366	1311.686	4787.843	4280.119	348.264	11246.595	224.651	273.314	144.537	1686.723	6542.013	1289.417	142.846	2979.78	7283.509	307.51	269.356	308.465	211.017	1255.466	331.278	5745.75	214	0.859	1251.355	504.304
15766.953	14629.97	9196.181	16902.709	12603.571	18228.024	7223.679	11731.832	1314.882	426.604	303.153	406.33	593.856	918.256	265.474	8122.735	290.668	311.298	503.894	2106.21	219.481	757.036	266.277	2128.388	12224.6	302.48	317.442	274.291	14288.946	905.504	277.775	4205.593	112	0.943	306.259	502.607
14924.268	15552.986	12956.011	17280.996	15895.91	22000.914	12654.737	16349.022	744.247	1902.332	272.254	686.574	2481.813	5955.006	314.139	8899.015	173.859	231.113	529.758	1094.818	1887.507	616.913	127.226	1706.114	10838.906	406.185	318.249	306.256	2226.62	702.958	340.878	4593.498	125	0.864	549.924	500.756
14681.395	15693.197	12519.28	17447.778	15251.948	21911.015	12568.6	17094.055	1491.329	1277.739	305.273	875.356	2520.92	7288.726	343.824	10499.021	174.88	257.684	165.462	1748.414	1057.707	707.336	121.6	2110.032	7786.869	331.707	322.158	295.3	109.947	816.314	337.421	5056.283	128	0.9	706.789	503.117
12841.93	13455.66	11034.396	15154.102	13884.392	18105.064	11690.678	14642.903	1881.15	1852.103	407.388	869.507	2746.041	7997.648	380.015	11793.486	253.548	360.793	177.878	1378.972	656.862	1914.27	125.456	2294.086	9101.204	291.099	311.682	295.487	279.727	1141.55	345.111	5336.647	118	0.953	1025	501.271
16901.404	17053.727	13592.593	19317.125	16988.963	24383.145	13804.024	18011.005	836.661	4326.856	296.182	683.892	2387.79	6644.535	297.638	10150.616	179.067	207.303	310.588	1118.673	1051.106	622.254	123.3	1792.902	8409.422	288.995	328.68	286.029	723.507	710.544	276.357	4591.539	106	0.98	610.142	502.953
12439.496	13193.269	10369.821	14823.333	13091.794	18551.397	10656.884	14723.724	832.231	1258.347	281.697	984.727	4536.751	5464.395	334.203	10922.858	158.748	257.728	126.974	1158.956	6211.002	836.652	123.774	2291.523	7560.225	285.532	376.434	293.74	167.49	1227.057	306.801	5176.331	189	0.918	764.923	505.14
15503.998	16214.161	13228.32	18608.42	16372.39	22825.188	13737.549	19215.634	951.034	1063.946	347.767	924.187	3837.01	4128.053	393.758	10690.978	190.062	226.742	334.241	1404.425	2947.541	888.553	129.653	2521.491	8576.405	288.044	309.495	318.122	700.947	501.515	356.004	5982.026	280	0.734	836.621	509.782
15528.886	16772.299	14029.714	18975.485	17950.897	23889.133	17063.94	23022.718	1252.727	907.256	422.566	492.946	852.633	2772.83	343.365	7508.522	234.57	208.619	370.356	1750.569	240	422.707	158.359	3996.723	5810.648	281.361	469.966	274.466	6029.337	938.168	284.773	11002.816	223	0.852	987.428	506.679
14939.837	15577.774	12779.575	16653.812	14615.008	20467.69	10614.153	14075.142	1397.145	4135.342	272.497	598.852	2011.639	4769.132	343.135	9900.181	150.344	178.071	261.098	793.187	1531.395	685.419	138.415	1529.251	9733.372	270.281	364.019	296.702	1257.131	471.188	294.38	3516.11	156	0.929	522.577	505.224
14528.407	15510.364	12254.515	17624.919	15888.614	22226.314	13434.99	18457.585	1132.708	3062.328	387.93	1109.675	4707.968	5015.811	435.113	10914.726	219.483	317.275	189.48	1504.131	3821.78	4200.138	148.026	2921.484	6432.811	304.744	333.58	280.665	238.334	1249.746	288.009	6590.376	259	0.842	947.817	507.469
12035.268	12358.712	9763.364	13754.484	12250.59	15737.764	10075.03	13621.56	1357.822	632.792	357.31	1029.872	2789.559	6655.669	365.734	12259.533	221.129	314.137	167.72	1286.622	950.07	1566.376	132.099	2221.453	8854.456	329.53	346.692	336.179	232.775	1068.908	380.167	4929.967	129	0.97	1074.275	504.632
16782.424	18217.458	14500.161	21312.685	19543.985	26447.133	18540.157	26104.246	1563.709	503.951	452.855	439.401	581.287	2200.835	372.756	6199.379	258.573	237.439	188.826	2326.341	169.854	608.207	171.908	5384.698	7408.003	333.714	352.412	388.959	8782.539	2418.999	425.839	14881.506	341	0.779	1114.916	509.107
12604.375	13772.107	10827.606	15764.778	13427.323	19025.155	11568.107	16235.734	1060.464	2745.133	353.739	922.601	4228.552	7095.023	411.054	11659.633	228.958	246.507	146.247	1398.534	3599.296	680.396	151.787	3020.989	7045.527	353.708	327.934	327.815	141.359	825.528	319.843	6192.865	110	0.998	1181.627	503.609
13285.14	14704.418	10828.173	17611.005	14746.49	21837.745	13957.355	20395.122	1058.465	371.171	364.02	340.801	397.894	1263.222	309.891	6172.546	187.593	156.039	165.004	1712.691	206.765	291.948	149.48	4793.222	4870.193	305.206	311.38	270.055	23508.419	2424.542	361.194	11819.835	113	0.981	1291.836	503.916
19160.935	19627.713	16540.42	21963.633	20628.372	26075.042	19358.965	26742.502	1485.933	696.046	492.83	403.576	483.096	2682.628	371.029	6557.534	249.044	180.739	496.438	1568.652	149.65	479.221	216.124	4880.147	7735.715	263.671	310.059	284.884	11385.449	1558.216	286.984	13134.24	114	0.99	995.798	505.202
12565.705	13338.556	10391.8	15199.604	13039.678	18205.904	11123.406	17027.657	1330.997	690.404	394.206	1229.577	4807.881	3122.272	404.623	11373.353	266.516	313.274	140.593	1549.707	2599.545	815.016	153.875	3411.892	6848.072	376.725	304.972	349.55	189.356	1485.804	311.113	7035.117	108	0.967	1169.972	505.194
13731.547	14886.743	10813.784	17392.122	13831.404	20253.776	12137.443	21444.484	2003.216	935.023	330.774	1029.627	4271.184	5001.763	386.769	20189.861	225.245	275.827	153.565	1311.857	1699.739	743.54	126.785	5231.575	10170.203	319.269	526.036	269.712	213.286	1406.817	333.624	11068.855	122	0.945	1314.484	505.508
12717.762	13875.243	10711.39	15063.29	13435.363	19323.455	10935.135	14934.262	1494.325	826.809	326.015	878.162	2988.656	5102.869	371.448	9882.702	187.043	221.647	156.049	1461.375	2062.512	836.526	114.285	2279.635	6865.39	335.173	309.699	289.759	501.138	732.804	375.635	5665.978	216	0.894	689.06	508.917
14713.485	15713.529	12440.128	17627.541	15505.238	22227.085	12617.353	16384.744	1473.244	1292.917	309.298	891.972	2435.623	6496.83	393.128	10233.54	187.335	255.624	171.302	1080.015	868.345	752.536	119.225	2071.343	8256.603	386.047	331.675	299.015	110.749	953.193	333.387	4987.87	128	0.9	700.422	506.391
14662.922	14911.151	11985.075	16786.184	15256.159	20252.943	12817.511	17405.894	2116.215	3728.746	395.272	995.866	4018.408	6666.503	363.328	11438.056	291.969	405.173	229.711	1787.723	1189.529	679.936	131.726	2807.748	9497.121	325.078	505.972	279.84	224.906	1502.569	307.898	6468.268	132	0.928	975.212	505.818
14127.84	15356.783	11825.648	17900.221	16594.555	23230.878	16445.968	23799.26	1149.665	499.33	454.801	420.116	506.133	1906.679	369.217	5820.808	241.304	195.322	166.183	1283.532	170.962	502.051	173.504	5742.542	3454.151	317.578	524.374	368.57	3858.009	1321.011	433.941	16035.078	206	0.89	1102.214	510.369
14336.654	15649.285	11609.358	18203.116	14277.686	20655.265	11997.9	16597.159	1036.07	2722.742	318.625	786.893	2315.476	5092.854	355.303	11256.163	197.82	311.252	145.099	1319.481	1258.359	757.562	143.881	2902.76	9055.844	284.721	302.199	270.992	195.568	816.702	381.162	5633.647	116	0.883	1329.957	508.034
14312.506	15732.822	9754.215	17357.08	10318.805	17485.064	7910.129	11153.44	970.19	590.719	314.506	673.242	1786.183	1391.208	284.477	9410.159	290.257	295.739	319.013	1060.934	674.086	564.429	173.004	2324.423	16650.833	324.398	406.577	299.378	3655.079	845.574	289.179	3806.317	115	0.969	1543.552	506.143
17627.934	18556.153	15169.003	20474.92	18736.928	24941.332	15980.056	22967.179	1098.734	1564.776	322.2	380.396	676.906	6661.937	303.053	6953.644	182.343	168.077	249.796	1073.45	704.509	389.454	178.888	3091.807	4623.053	289.522	310.491	298.846	4446.148	759.791	404.428	9183.146	205	0.866	568.407	510.378
16695.467	17567.451	14355.017	19483.922	17537.662	23543.463	14744.485	19624.432	860.949	1503.727	328.095	724.886	2636.606	3894.014	319.325	9527.854	168.193	283.412	218.426	1489.463	2788.297	1298.361	120.224	2397.959	10437.946	289.657	306.93	286.996	5524.359	1056.922	290.037	6026.767	235	0.855	795.343	509.568
13301.652	15023.171	10957.451	17866.546	14904.708	22271.038	14156.564	24630.762	992.774	447.068	380.354	459.841	842.323	1865.584	347.955	14097.916	189.883	183.916	156.358	1312.339	437.806	559.992	150.269	6450.565	4927.09	310.159	330.539	270.202	10707.43	2052.382	330.31	15532.082	376	0.775	1304.912	510.566
12166.741	13151.485	10588.326	14380.866	13369.565	18702.768	11711	17352.799	1514.579	353.954	315.652	285.967	489.161	4231.859	274.8	6254.557	178.551	194.291	224.008	2721.007	231.388	479.85	186.206	3233.973	5916.683	314.844	640.811	300.814	23447.356	2846.934	426.343	9944.69	148	0.9	579.351	510.534
13733.95	14725.095	11664.452	16334.928	14491.261	20468.556	11737.709	16386.982	808.664	4700.119	305.979	980.888	4599.675	12401.602	344.23	10460.076	177.486	265.984	170.4	1238.824	4345.291	569.057	131.43	2514.98	7573.981	328.381	375.937	308.738	149.947	940.645	357.826	5735.353	182	0.948	717.478	510.088
16342.318	17720.119	14159.755	20061.752	17547.152	25022.08	14480.93	19913.262	1397.824	515.988	387.097	887.714	3878.497	2904.817	406.085	10024.868	230.21	380.321	206.949	1446.703	5917.544	7865.995	122.511	2837.588	9858.744	279.028	517.087	340.44	327.702	974.244	319.716	6761.843	290	0.784	878.303	512.107
16045.228	16586.411	13576.409	18809.025	17021.803	24301.896	14332.148	18451.768	769.716	2540.005	262.596	826.122	2495.599	7107.35	324.337	9012.774	197.51	244.835	207.468	816.107	1999.034	576.785	135.73	1819.01	10863.013	276.319	309.655	299.949	1432.086	769.542	366.642	4866.633	162	0.886	559.253	511.525
14891.302	15893.775	12145.244	18305.04	14977.167	21255.194	12746.817	18596.299	1368.282	2373.256	347.532	883.303	3118.5	5385.303	360.502	10854.272	248.581	238.418	155.537	1170.195	1833.452	581.582	140.382	3220.558	9316.291	306.916	282.064	311.869	165.359	803.471	370.742	6352.979	261	0.79	1271.416	513.527
11277.902	12158.185	8758.376	13951.053	10613.859	15835.952	8666.067	13629.112	1062.639	890.275	295.387	624.279	2681.718	2531.804	353.137	11562.832	219.411	207.451	175.549	1328.1	1431.033	2596.962	126.292	2797.391	6845.181	288.108	299.638	253.465	108.051	566.649	322.622	5446.38	114	0.92	1383.482	510.175
12917.23	14524.156	9500.044	16479.778	11659.98	18775.352	9930.523	15363.511	1219.169	4425.603	339.281	584.844	2154.654	5869.151	381.063	7863.32	269.149	293.309	190.437	1576.7	2545.341	2819.472	176.148	4429.326	9739.965	779.097	427.17	292.061	145.474	1026.833	283.842	7550.786	151	0.909	1445.811	512.685
14356.194	15313.521	11957.117	16797.316	14825.548	21429.253	11964.761	15885.243	1156.629	4316.877	319.651	806.073	3335.48	6727.286	305.702	10462.152	190.544	206.256	206.386	1114.135	962.278	820.549	133.055	2145.542	9850.318	287.045	377.993	288.105	161.158	718.893	300.104	5294.385	165	0.88	605.573	513.227
14575.614	15472.838	12184.825	17284.728	15119.686	21713.85	12427.84	16462.277	1926.335	1266.944	312.752	1110.688	4019.258	5948.644	350.636	10649.279	190.415	273.125	149.789	1660.146	1463.247	572.48	120.644	2144.392	8793.826	321.762	367	309.137	139.946	1321.508	334.723	5024.824	259	0.799	707.79	516.021
16494.544	17441.341	13980.807	19907.146	17544.275	24716.824	14651.193	19906.901	1034.33	1278.604	372.307	802.944	3117.743	3711.599	409.189	10535.281	228.977	302.878	162.668	1528.056	4848.889	3199.142	152.259	2770.471	9644.291	297.201	343.169	301.752	128.427	524.822	326.615	6160.214	254	0.932	920.406	515.031
16269.153	17168.174	13991.588	19819.236	17596.745	24801.459	14812.055	19786.756	1115.282	1949.434	360.899	838.017	3372.21	3411.917	419.357	10994.651	230.549	345.607	191.453	1525.451	3204.116	790.607	151.473	2527.729	10399.076	287.975	347.724	293.774	378.175	729.65	281.401	5713.474	300	0.876	933.313	516.023
19717.467	20480.832	17097.483	23248.238	21670.183	27927.947	20314.074	27101.393	1146.229	1064.275	453.894	380.327	509.836	4254.365	381.637	6416.3	238.969	191.306	292.194	1763.611	155.062	506.597	185.153	4332.527	8117.279	269.287	368.717	290.878	10619.342	1942.084	278.97	11791.86	294	0.738	1003.891	512.622
17045.306	18295.221	14082.882	21275.1	18120.452	26166.758	15719.756	22172.346	1891.183	2926.111	422.316	1175.253	4382.463	9370.431	433.228	10626.708	312.579	319.176	156.467	1520.793	1963.848	776.87	159.534	3745.666	9819.837	390.759	319.798	349.384	154.545	1391.156	365.38	8326.256	402	0.829	1174.614	515.803
11176.564	12490.61	8859.065	14354.322	11055.917	16383.829	9089.242	16297.702	951.25	1682.57	300.428	634.392	3064.034	3280.733	346.366	17261.369	230.327	209.111	170.469	1279.023	2976.114	1159.079	126.567	4393.2	7393.41	319.469	275.102	248.879	98.228	589.399	308.751	9348.326	203	0.925	1373.845	512.924
14732.821	15768.047	12668.335	17524.777	15624.251	21991.922	12773.427	17627.686	1163.029	5279.426	326.63	1235.884	3879.98	6198.371	392.757	11542.498	167.084	238.487	229.54	1452.179	1923.354	659.383	131.28	2434.709	8186.735	331.354	409.004	301.449	580.543	974.464	331.354	5688.205	260	0.861	753.408	516.485
12528.843	13514.673	10745.775	14901.058	13264.61	18807.65	10882.16	15255.623	866.134	3344.853	317.921	993.46	3451.579	5727.389	315.111	9705.126	171.808	273.528	136.28	1477.52	2247.77	734.383	123.725	2572.618	8273.649	284.063	341.031	288.473	2836.69	1160.543	325.949	6517.163	183	0.852	777.221	515.473
15944.452	16613.148	13182.788	18949.205	16479.505	22989.281	13118.825	17023.192	971.29	3832.813	343.884	925.492	3717.672	4447.97	362.946	11370.027	207.354	308.902	324.045	1505.278	3054.251	698.156	122.636	2322.903	11423.681	290	308.566	295.039	1083.705	671.342	318.605	5369.513	117	0.985	819.722	512.278
13099.836	13834.82	10680.906	15573.759	14014.626	19061.299	11807.791	15220.469	1864.867	3405.949	407.273	1437.646	6651.2	7931.723	438.658	11195.966	248.562	302.252	192.599	2161.735	2552.28	683.82	147.038	2965.998	7505.095	302.159	357.804	283.175	131.821	1710.961	300.026	6770.903	99	1	971.399	511.672
15156.478	15824.723	12466.204	18414.599	15613.566	22147.412	13369.389	19236.462	1083.644	1894.289	350.025	742.016	2815.303	4473.96	395.311	10900.588	244.053	214.186	161.501	1268.075	2899.707	1616.585	138.922	2839.074	9832.111	358.636	288.586	321.137	202.637	562.41	330.555	5904.51	174	0.971	1201.046	513.339
16627.576	17363.747	13762.218	20245.493	17734.812	25678.391	15114.211	20717.292	1204.389	488.653	366.818	781.381	4104.698	2325.834	397.029	10301.792	233.999	359.779	168.905	1323.396	5022.93	2363.871	122.934	2574.466	10849.388	267.689	406.405	333.291	145.423	1017.423	344.681	6220.181	153	0.945	888.99	514.395
12705.206	13730.271	9802.812	16068.856	12065.294	17875.949	9695.231	13325.474	1052.616	1952.311	270.126	460.188	2139.244	2720.067	289.802	10258.357	220.453	260.385	204.02	853.132	1229.264	590.33	139.438	2032.324	9700.227	289.614	483.79	257.3	131.346	640.069	386.151	3687.958	114	0.948	1391.377	513.877
13580.389	14976.83	9311.471	17215.44	12343.662	19924.486	10847.747	18981.483	1041.32	619.237	403.547	684.858	2432.104	2422.645	389.549	6663.001	261.164	201.967	185.664	1169.13	2301.736	3734.147	182.692	5472.299	5927.761	359.137	356.84	291.506	120.581	760.276	293.822	9591.949	125	0.98	1436.452	513.356
12916.415	14504.157	11150.471	15503.062	11801.432	16593.988	8249.498	11637.473	868.737	3249.23	301.815	819.652	2771.972	1933.193	338.274	9808.968	222.696	192.56	161.485	2230.987	6783.287	4086.602	137.558	1822.401	10345.87	291.547	317.065	272.57	144.371	635.124	291.019	3419.56	112	0.973	391.839	513.741
17433.302	18176.26	13834.32	21345.667	17366.779	24754.067	14747.262	21147.527	1264.073	3147.709	337.571	833.447	3123.486	5967.284	357.791	10254.469	232.476	205.093	154.593	1009.194	1653.675	578.603	136.345	3163.684	10285.507	313.054	285.776	292.775	245.419	905.446	352.11	6455.706	203	0.963	1281.771	515.746
14447.414	16391.743	10962.433	18955.978	13794.199	21812.812	12084.058	19036.311	1022.453	429.91	396.454	709.165	2804.875	3311.254	390.958	7136.261	253.775	191.242	181.349	1157.042	3035.622	2334.551	175.834	5039.412	5427.175	273.903	289.894	283.745	134.542	712.587	288.507	9236.925	156	0.949	1429.731	515.673
10754.734	12344.674	6724.433	13192.918	8848.739	14939.714	7787.951	14788.403	1294.221	807.293	374.31	653.423	1496.686	2481.506	370.995	8965.367	266.783	272.566	205.812	1736.027	3061.41	2107.051	170.586	6078.35	3395.118	296.056	308.113	288.837	120.893	875.922	257.377	9196.54	103	0.996	1453.316	513.869
12445.406	13073.953	10081.697	14623.676	12819.361	18010.292	10766.108	15500.806	1081.107	1416.239	381.041	1171.637	3510.91	5930.23	442.363	10387.23	208.809	239.864	202.336	1816.362	2981.482	698.572	128.582	2940.065	5875.884	299.571	299.905	318.194	1433.218	655.179	325.245	7129.981	148	0.881	845.5	517.98
16859.915	17584.884	14535.994	20069.265	18032.334	24184.932	14992.743	20395.193	1949.86	2871.017	407.739	1130.174	3777.09	9066.731	405.214	10386.528	250.221	380.383	169.629	1432.217	1497.243	12670.853	129.828	2696.025	10610.787	285.94	428.412	314.856	122.344	1362.005	429.555	6221.396	299	0.831	1046.54	519.43
13366.964	13721.417	11027.265	15578.616	13965.043	18579.273	11882.17	16320.341	953.628	2533.001	366.355	1484.401	5041.18	7542.201	417.372	11255.165	227.942	283.534	158.237	1313.849	3557.703	7580.038	135.211	2627.725	9313.867	296.496	390.21	319.2	113.39	1586.274	431.95	5649.022	141	0.871	1066.096	517.869
11587.415	12454.748	9355.844	14033.428	11509.954	16517.821	9838.812	14277.632	1059.671	3606.046	312.892	1078.361	4522.881	2951.34	370.794	10973.597	246.918	168.456	161.518	1619.576	6800.211	2275.148	134.176	2795.372	8621.959	327.421	254.772	314.792	210.607	975.378	387.531	5525.697	123	0.981	1252.354	516.354
10039.063	11068.464	7857.507	12644.953	9765.246	14638.745	8428.231	12659.199	1343.09	2582.98	319.837	666.391	3418.696	2362.453	369.658	10064.821	195.746	237.935	183.768	1379.735	3282.422	2881.151	142.347	2721.995	5871.332	288.759	252.817	243.226	116.275	484.243	271.88	5466.644	171	0.954	1358.523	517.19
10905.757	11306.039	8971.853	12028.725	10728.151	15304.194	8189.947	11466.015	874.741	3314.692	265.102	894.689	3208.387	2855.865	339.116	10968.484	169.105	155.931	155.288	924.297	1529.915	601.703	128.357	1628.98	7398.077	270.575	316.163	297.161	115.404	847.75	390.552	3684.038	116	0.977	530.431	517.853
12577.322	13895.618	11281.071	15024.415	13571.987	19516.621	10995.164	15238.236	2248.506	561.258	313.376	1077.627	3881.388	4993.562	338.978	10716.346	171.292	208.46	207.633	1333.411	2814.445	599.903	123.714	2039.47	6673.026	267.667	291.294	269.072	1317.781	1078.636	331.583	4773.144	113	0.981	637.553	516.376
9294.786	10549.671	7176.926	11391.658	9749.002	14504.117	9281.234	15635.488	1500.152	427.711	377.357	499.275	2303.616	1511.033	347.233	8537.526	247.516	297.406	164.108	2632.38	3808.549	660.372	147.098	5212.072	3655.229	337.429	268.468	319.235	121.387	471.172	336.882	11617.91	124	0.972	1219.234	517.573
14240.037	15379.666	11668.544	18092.389	14969.534	22413.017	13228.569	18194.613	1148.869	486.654	403.031	529.99	783.297	2034.221	354.56	7191.678	234.231	215.819	266.211	2228.9	458.167	8433.302	154.584	3707.171	8066.365	289.92	311.87	266.152	14125.206	1527.46	331.636	8668.909	326	0.746	1322	524.267
14866.602	15803.435	12455.042	17165.067	14535.812	20831.416	10408.941	13906.489	864.044	5343.338	300.933	804.118	3003.033	5944.728	322.335	10720.8	186.303	235.426	147.456	1148.337	2350.338	569.648	129.832	1710.057	8752.036	269.944	326.461	297.176	132.405	1018.123	303.056	3782.644	167	0.932	482.949	519.488
14718.656	15602.531	12323.211	17643.372	16025.781	22464.374	14309.383	19829.37	1124.46	998.059	308.897	423.61	953.394	4074.2	281.425	7011.552	185.593	152.345	307.019	1728.584	428.729	536.248	189.858	2991.068	3181.748	277.702	344.39	304.808	7622.206	1038.816	360.229	8944.422	171	0.87	574.325	519.412
15390.852	16362.019	12835.68	18385.106	16149.495	22934.136	13300.042	17751.165	972.465	1583.009	349.562	763.521	3123.915	4172.539	403.224	10295.127	213.456	322.04	179.098	1940.522	7608.576	2792.187	135.994	2572.508	8985.39	282.982	495.813	312.895	184.551	555.397	334.296	5687.35	154	0.917	910.026	519.279
15026.03	15266.36	12468.041	17221.493	15551.695	20334.483	12864.424	18211.789	1187.473	1316.228	387.306	1391.932	4589.959	6753.94	390.872	10757.705	248.152	340.785	162.878	1582.005	2896.972	7081.188	135.004	2659.904	9168.097	274.433	338.616	310.345	118.56	1595.389	414.054	5953.28	102	0.987	1058.775	517.304
14921.048	15122.3	12418.471	17318.363	15783.534	20497.936	13977.51	18672.666	838.962	3367.042	352.273	947.271	3096.881	5087.863	371.05	10815.966	231.913	200.185	151.645	1106.136	2434.861	28576.66	134.162	2502.559	13805.423	307.335	462.119	323.228	110.868	794.424	478.399	5485.573	162	0.95	1073.988	519.099
15109.869	16412.667	13134.724	18982.046	17435.054	23346.629	16765.26	24185.757	1414.051	502.297	448.177	414.855	489.877	2366.032	362.848	6241.539	269.54	245.827	252.405	1575.486	161.015	561.315	181.03	5275.759	4815.769	332.248	336.39	406.553	5553.207	1971.664	339.129	14332.095	206	0.938	1126.714	519.519
13275.359	14464.667	10931.034	16774.439	13915.75	19819.028	12118.762	16781.354	1452.383	3243.985	354.512	861.808	2984.296	4095.848	376.694	10261.131	257.985	229.209	159.109	1478.325	2900.108	673.904	138.406	3227.084	7752.024	307.182	265.189	309.24	122.033	560.672	462.768	6554.124	180	0.92	1263.972	520.683
16858.214	18431.796	11328.32	20880.385	12377.255	21673.656	10311.372	15127.648	1660.001	609.684	393.295	351.851	579.876	1575.534	291.717	12055.994	324.118	406.228	442.529	1205.538	243.697	834.29	208.179	3259.987	11234.909	322.977	344.169	308.196	6165.235	377.098	290.066	5120.193	192	0.945	1552.344	519.141
13561.702	13949.937	11362.997	15155.595	13215.401	18738.162	9578.977	12687.034	943.774	7351.711	278.759	734.661	2947.619	2823.945	309.572	10009.631	171.679	205.863	164.652	974.552	1058.454	577.999	130.555	1519.977	10197.318	269.716	314.006	299.05	127.903	1062.471	327.654	3540.325	104	1	515.154	518.365
17741.634	18071.057	15017.541	21569.339	19929.397	26892.852	18256.643	24385.249	939.125	433.538	368.665	367.085	572.483	1418.095	329.426	7255.213	216.804	196.969	339.073	1771.762	171.441	673.151	206.177	2934.695	8133.007	263.412	320.137	281.233	12359.091	1915.79	287.314	8051.073	188	0.956	1012.617	521.266
8640.699	9739.089	7155.548	9942.12	8960.141	12921.68	7534.46	11110.65	882.42	578.902	304.869	1199.316	4515.6	2471.858	405.507	9682.81	160.647	221.901	180.494	2095.594	4183.256	2669.415	125.338	2206.047	2505.692	316.925	323.173	299.358	3946.514	1311.191	328.34	6133.156	129	0.858	684.461	521.996
17611.463	18348.202	14752.736	21168.409	18689.843	25939.667	15783.628	21058.684	999.429	3832.274	360.193	961.076	5205.16	5505.749	363.523	10251.971	199.872	283.852	256.306	1917.236	3689.02	711.762	134.058	2539.02	9357.909	297.463	310.371	305.981	896.974	941.403	329.911	6083.603	317	0.817	831.576	525.655
15112.603	15893.818	12793.807	18965.147	16987.066	23452.302	15941.925	22715.177	927.127	406.396	368.017	422.426	504.89	2306.007	319.355	6610.613	229.323	203.91	160.571	1613.28	164.618	372.805	164.666	3760.277	3168.067	354.853	284.124	390.871	7212.644	1830.146	415.367	10765.158	420	0.813	1145.186	526.495
14576.16	14812.871	11278.384	17448.908	14691.628	20788.574	12731.072	17878.326	954.79	952.345	354.642	867.456	4138.973	3925.801	436.393	9705.83	233.92	249.639	158.195	1719.022	7061.398	6605.749	144.869	2861.463	8495.469	353.629	294.697	332.682	232.343	1029.953	317.369	6214.508	262	0.909	1209.427	524.092
17126.192	17956.778	14923.734	19507.157	18272.395	23123.257	16739.477	21970.04	1107.231	362.977	339.288	278.636	354.816	1720.697	265.513	5399.618	196.768	158.245	373.984	2265.831	199.172	398.631	148.366	3337.183	5968.79	283.619	322.397	305.742	11515.314	1407.628	329.023	11050.408	164	0.928	584.274	523.421
14179.294	15237.342	12353.429	17157.589	15170.717	20937.241	12001.888	15861.062	1005.056	2040.764	326.23	825.632	2277.038	11444.332	333.038	10137.49	206.765	309.512	138.677	1135.467	2074.785	705.728	120.562	2494.541	10963.828	282.773	328.482	296.3	699.799	748.928	303.838	6257.041	130	0.951	801.915	522.015
16283.419	17235.052	14254.202	19406.747	17118.437	23831.659	13779.947	18232.708	1039.777	5541.014	328.227	862.645	3151.754	6696.84	343.375	11420.937	215.282	342.964	153.334	1037.862	2236.555	702.448	121.809	2107.603	13001.744	277.038	307.083	296.397	159.191	726.682	330.657	5019.115	163	0.946	811.353	522.101
17996.749	18981.838	15111.215	22192.28	18876.041	26560.201	16510.91	21550.095	1055.234	1760.153	345.828	886.838	2682.281	6546.525	372.834	10197.772	246.613	292.139	260.353	1350.291	2773.695	1434.42	140.924	2609.52	10439.72	366.772	310.377	327.128	1320.879	706.55	326.802	5641.382	206	0.926	1199.451	523.791
13504.48	14568.459	11545.529	15833.287	14112.449	20456.381	11634.004	15940.133	983.308	5962.984	319.71	790.355	3392.415	6776.788	299.428	10263.592	193.204	203.853	194.656	1135.177	1338.166	683.996	132.435	2204.657	9464.79	299.099	300.216	285.061	130.84	726.483	347.141	5369.234	132	0.965	611.833	522.871
14552.51	15464.234	12076.855	17262.798	15442.571	21829.689	12956.783	17702.62	977.868	2921.682	349.457	823.414	3135.86	6341.786	333.245	9536.244	192.741	250.351	250.037	1483.996	2839.087	550.961	123.163	2669.826	8116.868	337.167	383.603	315.177	1901.878	834.98	323.097	6837.817	220	0.91	719.968	524.805
15857.895	16619.18	14162.804	19433.557	18302.399	24561.568	16899.981	22905.115	1425.506	801.624	752.583	633.198	840.254	2197.216	565.068	6599.71	395.117	313.976	363.898	1534.881	275.128	815.934	271.625	3613.127	5810.114	319.446	409.168	307.21	11199.043	1568.139	358.35	8761.805	497	0.646	1003.585	531.564
11359.763	12357.722	8998.948	13656.28	12287.279	15926.609	11167.951	17032.809	1473.921	439.509	367.555	689.997	2996.895	1689.597	394.399	9893.912	252.513	306.315	321.32	2508.332	6139.922	740.369	144.178	4568.35	3300.08	337.097	299.015	327.076	233.911	669.169	377.918	9717.217	135	0.923	1227.693	521.915
11253.272	12242.648	9413.916	13231.732	10988.297	16061.575	8256.554	11761.299	935.791	507.71	293.436	1236.393	4560.804	2081.829	321.517	10799.865	158.07	175.823	173.506	1599.088	4096.839	884.499	131.949	1874.745	5779.579	248.313	259.915	274.004	188.142	940.203	265.641	3653.968	117	0.906	420.551	524.098
16204.578	16695.502	13340.818	19091.047	16770.791	23433.509	13576.925	18075.756	990.452	3770.592	331.528	935.5	3818.773	4723.395	350.642	11550.935	206.453	322.846	157.022	1129.982	3109.389	702.476	135.493	2247.354	11785.295	293.759	305.33	297.417	142.233	927.006	310.92	5160.603	135	0.976	818.73	524.196
11101.326	12050.547	9559.551	13274.337	12145.642	17217.722	10767.267	16765.773	993.641	443.742	374.523	815.537	1076.239	1567.727	349.609	7008.688	199.767	206.743	208.591	3309.382	873.154	606.071	139.995	3529.856	3373.638	278.213	348.889	340.782	6666.502	1612.631	313.937	10958.632	140	0.887	863.214	524.657
12340.706	12942.344	10157.88	14460.859	12909.015	17763.245	10678.59	15228.196	1484.042	3554.324	367.645	1445.954	4115.084	8074.129	585.564	11865.714	204.265	258.5	207.957	1378.807	3047.569	639.646	143.004	2689.216	5346.246	293.9	305.132	281.215	209.898	1432.683	286.29	6098.769	142	0.96	947	523.972
13943.976	14898.101	12029.42	17060.264	15356.181	21656.912	12769.523	17470.963	1121.281	3519.118	317.625	802.358	2237.146	4777.947	299.282	8922.741	193.502	262.218	130.723	1238.776	1766.211	520.58	124.368	2499.941	8619.004	292.902	358.583	288.375	5159.315	1472.15	324.015	6764.325	195	0.861	785.326	527.018
13990.787	15114.171	11670.171	16974.142	14725.3	21345.613	12444.634	18114.66	1107.21	1357.895	371.068	963.395	4414.702	4002.293	442.017	10699.561	224.104	297.209	172.073	2108.268	8941.289	4718.96	126.246	2982.421	6887.313	279.021	396.008	336.138	134.675	1230.663	313.818	6433.563	271	0.772	888.467	526.976
10930.899	11851.072	9279.378	12714.489	11505.396	15740.717	9502.165	13718.034	1680.498	2023.429	396.969	1654.283	4243.146	5064.828	599.988	10913.19	210.395	312.488	156.307	1289.086	2833.995	617.486	135.862	2786.952	5769.176	338.389	369.04	275.012	118.678	1245.507	280.975	6354.598	135	0.938	960.1	524.833
13708.102	14565.514	11096.181	16369.486	13578.798	19165.14	11390.842	16428.125	1432.322	689.911	335.231	788.338	2101.526	3388.768	357.199	10865.122	256.588	293.337	147.926	1377.528	1320.481	2434.681	137.298	2832.822	8043.807	382.579	335.542	330.135	119.405	681.145	360.334	6084.652	112	0.96	1241.991	524.429
16875.679	17934.032	13670.377	21144.76	17230.298	25151.076	15015.484	21074.08	1355.856	1531.527	336.094	755.529	2819.529	4438.369	386.734	11245.167	244.02	233.655	152.303	1068.411	2053.313	679.099	130.577	3153.424	11503.973	323.15	283.414	298.913	117.377	554.789	362.73	6649.151	418	0.836	1283.921	528.533
11236.877	12418.98	9497.534	13117.027	11503.737	16472.656	9313.963	12825.484	1504.839	2460.622	336.711	1432.737	5073.253	8809.918	419.825	10905.851	200.281	271.902	149.041	1643.709	1235.368	572.275	120.918	2198.012	7017.811	326.128	374.688	299.737	223.533	1539.825	289.481	5132.577	131	0.997	699.981	525.454
15912.483	16748.668	12910.919	19808.373	16405.164	23425.711	14554.157	20390.007	1170.291	1779.727	310.442	919.364	2906.627	2566.363	357.271	10060.46	223.359	232.519	286.702	1473.966	3060.463	1950.185	135.354	2871.43	6254.024	309.817	267.819	314.648	1961.236	893.62	446.873	6121.051	118	0.981	1254.347	525.102
16351.853	17294.095	13858.102	19709.947	17637.003	24185.87	15073.164	20570.163	1228.182	4503.501	427.207	1082.644	4124.742	8473.444	416.594	9859.041	241.94	297.899	179.333	1310.458	2279.925	5151.182	130.984	3192.282	9187.617	290.019	355.659	302.98	120.796	1019.724	398.269	7192.66	282	0.77	1042.897	530.972
10167.784	10717.543	7478.983	12232.5	9859.31	13902.094	8406.352	15022.972	1118.684	411.352	339.108	945.933	2728.061	4672.304	397.203	17642.341	199.068	232.582	170.32	1317.345	2242.199	684.339	131.802	3882.514	4965.394	333.483	268.93	295.277	312.513	605.127	361.355	8281.18	108	0.98	1296.63	526.176
11800.565	12994.366	9772.634	15610.618	13083.487	21347.707	12417.737	18926.279	797.809	377.99	359.937	373.627	479.269	2819.773	326.091	5527.776	173.964	160.573	169.851	1008.24	342.236	1289.37	157.582	4315.098	3476.545	275.286	250.271	244.827	5905.951	881.646	267.065	10580.044	326	0.807	1336.721	531.739
14427.773	15866.283	11093.152	18748.093	13926.989	19016.063	12250.825	14910.196	1110.852	533.918	341.244	738.034	2931.721	3197.091	365.285	11073.505	260.471	293.857	188.727	1250.553	2747.296	1666.562	170.647	3514.415	10472.173	298.676	483.967	285.781	560.988	948.258	294.337	5661.94	227	0.85	1431.174	527.72
10847.607	11702.852	9174.408	12762.974	11951.124	17022.242	10672.56	15932.479	1140.141	499.894	328.201	674.463	1025.893	1949.633	291.824	7139.223	179.421	206.867	300.198	1761.506	642.764	2331.293	193.768	3480.81	3154.829	313.758	378.121	320.591	12748.344	1093.699	292.352	9623.608	154	0.937	735.143	529.052
12768.9	14235.811	11124.655	15660.223	14173.088	20677.573	12642.006	18042.557	881.022	460.434	397.432	603.886	654.02	1208.857	314.38	5840.493	184.913	182.714	193.096	3186.009	298.829	367.009	143.057	3811.957	3366.338	282.047	288.802	333.83	16183.071	1494.963	318.102	13272.461	126	0.988	857.897	527.571
12215.983	12692.403	10280.806	14332.181	12878.698	17417.796	11155.984	15613.888	1433.85	1128.733	350.852	1108.972	3812.342	4699.548	376.659	11598.159	255.708	281.669	178.976	1434.514	1960.059	19239.087	128.212	2508.255	9051.218	339.128	332.775	323.402	114.608	874.923	355.827	5643.499	105	0.984	1079.319	527.005
10387.219	12524.859	7692.732	14975.323	10248.268	17849.046	9391.805	14885.241	962.406	405.491	367.431	386.867	521.482	1452.73	304.948	7438.531	217.516	234.654	272.375	1588.92	140.473	499.063	197.085	4900.61	3582.642	291.511	657.332	300.862	5091.711	770.521	270.682	8973.524	153	0.955	1520.095	527.441
15354.731	16225.329	12874.586	17984.541	15910.129	22759.652	12685.5	16619.814	880.54	744.588	282.714	768.616	2693.9	5819.254	331.516	10141.618	167.277	258.668	150.675	1470.954	1385.238	568.267	118.989	1792.515	10061.554	277.133	314.778	264.746	117.777	718.009	334.219	4421.682	185	0.932	643.868	530.165
19439.459	20662.642	16786.204	23920.143	21789.11	28622.845	21406.872	28708.989	1410.68	584.425	454.849	409.505	631.433	2447.549	368.622	6572.447	277.532	252.174	307.956	1679.93	173.368	1043.223	219.934	5129.006	6926.331	331.952	350.163	421.607	9722.162	1670.996	398.916	13442.688	224	0.911	1132.009	530.991
14554.641	15722.524	12152.724	18122.371	15151.026	21677.309	13035.283	18025.145	1326.796	1534.907	332.768	777.004	2220.05	3798.799	362.936	10018.218	249.785	245.642	195.777	1394.071	1911.788	6078.796	138.876	3047.442	6831.67	335.91	320.98	325.356	914.628	801.229	422.487	6561.184	146	0.888	1248.493	529.226
13080.715	13699.865	10861.131	15251.054	13557.092	18979.007	11153.346	15501.797	1028.303	2585.601	298.734	977.777	3866.354	4426.583	343.81	10903.177	169.793	205.289	123.519	1280.47	3212.966	1419.761	127.792	2301.407	7917.748	295.204	449.259	302.76	114.979	823.044	363.176	5401.22	189	0.861	761.04	529.505
12169.22	13422.255	9705.816	15856.292	12089.725	18339.497	10480.05	15984.841	1181.69	4292.858	345.486	756.954	2834.602	8068.689	381.849	9790.99	215.968	264.416	166.131	1323.892	1564.372	1557.498	148.313	3410.662	5204.414	279.094	293.352	256.68	279.494	580.943	378.48	6782.169	222	0.91	1369.455	531.05
10457.716	12199.56	7897.95	14273.782	10026.015	16868.829	8904.681	13359.526	873.779	350.337	319.389	329.337	559.272	1304.511	272.722	6817.507	219.84	254.471	324.603	1322.348	144.115	704.184	197.096	3847.484	7208.891	305.841	825.887	295.388	10849.315	746.566	272.204	7288.284	109	0.946	1512.381	529.702
13386.097	14398.632	11518.347	15725.766	14132.25	20264.325	11569.911	15670.023	1103.06	1375.037	292.585	698.318	3287.561	5936.581	324.932	10784.052	174.854	261.006	169.637	1058.257	1628.548	696.712	130.586	2082.866	8403.315	292.686	303.968	285.9	143.509	913.331	390.218	5119.444	110	0.943	626.227	530
11779.551	12492.842	9698.583	13634.878	12108.884	17205.826	10126.408	14534.993	847.308	2669.348	307.315	841.075	3798.229	3335.518	301.321	11073.147	171.749	182.151	123.815	1116.175	4590.566	692.363	121.164	2310.898	8381.405	285.947	461.201	287.865	133.55	742.559	349.287	5336.172	173	0.956	774.066	531.806
14613.086	15135.325	11974.162	17644.117	15442.885	21925.785	12742.876	15725.731	917.412	5142.937	298.283	763.437	3239.893	6034.959	324.795	11694.571	199.515	325.226	143.695	1170.585	3371.561	613.547	124.684	2058.676	11094.354	284.369	340.86	300.822	191.643	824.157	334.648	4864.786	136	0.967	813.125	530.618
12383.534	13001.21	10342.247	14688.858	13203.178	17501.808	10850.473	15913.606	2379.609	808.803	385.76	1308.637	3258.912	6241.171	336.556	11146.412	268.434	275.482	196.88	1510.304	2105.619	1109.199	137.584	3076.325	6452.882	508.819	378.032	357.622	706.833	1201.468	292.829	7019.54	155	0.967	1092.61	531.7
17064.77	18352.322	15028.602	21379.199	19629.951	26180.604	18385.298	25685.736	1189.256	737.93	421.151	508.221	604.674	4031.96	319.404	6347.684	251.083	218.03	282.961	1460.13	195.211	536.619	165.973	4572.42	6432.28	306.578	464.761	390.2	5727.353	1380.683	365.339	13811.952	231	0.89	1111.097	534.656
11846.55	13213.484	10096.885	14249.611	13153.578	17516.865	12401.413	18901.957	1339.272	537.305	469.296	438.095	484.689	2165.277	350.876	6643.994	303.567	248.454	304.448	1502.164	166.606	827.594	268.978	5663.524	6103.141	324.114	342.763	402.129	8305.778	1118.65	384.011	14948.264	108	0.898	1120.685	530.056
13973.611	14868.821	12067.511	16526.324	15061.876	20987.864	12314.386	16738.459	972.059	2549.016	297.092	881.097	3814.45	7734.604	340.221	9091.549	207.766	210.137	290.365	1302.831	2556.969	552.005	117.124	2193.409	6743.467	271.086	543.133	307.03	3149.017	1255.369	306.837	5770.329	197	0.948	568.881	532.541
14279.024	15028.745	11806.403	16874.84	15035.524	21169.508	12275.318	16184.104	1784.858	4178.422	321.615	1411.306	5083.491	6872.786	382.252	11390.812	174.051	268.093	135.956	1740.286	2849.105	3328.463	130.342	2392.374	8272.716	299.807	491.751	304.317	142.249	1542.073	343.933	5628.185	109	0.976	752.307	531.179
15243.523	17192.867	11658.017	20331.721	14097.089	23117.558	11859.226	16972.525	1276.478	1064.157	327.455	981.784	2839.794	3160.282	333.32	9216.912	240.441	300.263	331.51	1228.006	1446.978	724.696	157.558	3137.837	9777.987	294.042	333.017	280.814	2648.146	898.387	324.891	5749.595	125	0.98	1491.42	530.916
13808.583	15045.134	11419.061	17033.064	14403.197	20138.12	12512.735	18385.655	1305.857	519.038	369.865	926.379	3007.653	2929.424	437.165	9566.33	248.629	255.61	238.602	1712.7	5979.929	3405.285	148.1	3539.518	7018.405	321.685	324.66	330.733	1310.306	802.388	359.018	7183.55	233	0.802	1229.135	534.212
14616.482	15197.367	11098.037	17850.487	14518.412	21069.767	12762.013	18535.836	1244.878	5197.859	326.933	517.734	2281.881	3162.302	346.106	9238.962	243.606	245.726	171.919	1324.577	3559.138	4429.22	140.687	3152.473	6727.73	318.688	293.783	319.319	562.234	494.244	417.37	6507.791	120	0.969	1257.092	532.233
11047.377	12369.709	10158.646	13284.224	12196.413	17423.372	10180.933	14312.393	926.451	867.258	280.87	686.7	2883.087	5371.534	288.961	10429.282	164.551	138.165	510.348	2416.603	1705.573	591.136	130.952	2035.3	5481.093	279.375	282.346	291.949	2913.983	937.439	375.321	5299.127	139	0.925	600.781	535.032
13997.206	15030.914	12064.095	16388.85	14702.199	20870.311	11850.885	16151.708	1273.954	2681.299	286.818	792.274	3940.757	5413.806	311.018	10721.858	173.846	242.468	194.5	2216.419	2118.621	599.762	130.618	1989.395	8580.058	287.484	290.978	284.737	188.335	1129.796	328.872	4826.338	259	0.839	610.778	537.944
13422.11	13813.942	10844.685	15566.834	13831.354	19860.937	11497.638	15550.623	846.936	1333.929	289.834	734.443	2415.206	4578.783	311.888	10685.796	182.666	199.963	138.719	991.334	660.919	535.35	112.581	1846.073	8930.854	340.11	326.371	320.787	180.429	450.798	272.854	4282.725	228	0.797	708.254	538.645
14502.75	15230.92	12284.301	17606.444	15701.434	21507.392	13173.011	18038.174	1419.15	3687.24	357.215	915.254	2993.916	5611.558	344.025	11914.67	244.256	319.775	156.782	1395.441	1485.879	9731.61	130.559	2674.185	8863.074	314.983	309.738	328.385	130.384	1022.516	285.237	5932.384	160	0.884	1080.231	533.925
10483.789	11264.94	8213.128	13453.831	11193.185	16417.19	10298.791	15819.19	738.64	346.186	303.448	312.305	532.71	1475.263	286.305	5789.902	161.216	184.427	176.794	1183.936	397.706	732.334	182.149	3735.033	2930.352	284.718	231.915	250.712	3206.44	984.209	300.604	9348.296	117	0.944	1351.286	533.432
12897.208	13641.865	10419.686	15528.839	13002.43	18861.85	11321.148	16097.314	1124.675	3683.555	341.194	841.643	3457.926	3988.113	391.563	10425.138	232.535	280.858	144.512	1639.445	3188.778	1139.5	145.253	2864.974	7721.456	341.261	379.822	323.863	108.639	797.368	368.677	5806.428	183	0.841	1208.822	536.167
10901.901	11621.483	9149.542	12260.179	11003.693	15481.518	8329.695	11682.511	920.839	3727.22	292.708	953.655	3177.333	7014.287	319.653	10967.951	175.996	218.114	148.357	1093.141	1857.493	566.13	119.688	1890.46	7177.507	252.646	298.461	303.616	115.712	845.231	313.475	4439.874	138	0.981	530.072	535.449
9109.264	9898.584	7555.267	10835.912	9849.503	13945.406	8625.703	13123.244	1130.312	414.375	334.333	822.329	2367.661	2822.32	416.703	8580.154	208.21	201.974	164.479	1772.019	3402.33	635.344	126.714	2904.791	3334.771	303.811	410.072	320.518	2943.71	824.915	296.551	7372.811	109	0.976	869.5	534.28
12690.955	13696.249	10833.293	15115.686	13223.141	18878.332	11090.895	16032.989	1493.566	471.465	362.014	1116.714	5056.022	2823.058	438.641	11134.505	224.37	327.792	182.037	1998.221	13815.553	3673.818	127.546	2733.581	7351.223	282.767	401.463	316.256	128.527	1611.863	301.343	5941.486	225	0.859	891.327	538.536
15162.711	16315.034	13446.417	18345.931	16491.067	22847.617	13623.401	18698.452	1163.858	1441.171	352.238	1050.488	3466.655	3847.774	446.49	11509.507	218.466	401.532	190.022	1255.09	2288.164	899.847	133.995	2375.456	11405.179	314.531	331.563	276.772	142.979	1000.57	305.514	5512.83	262	0.771	945.5	541.828
14152.492	14679.045	11807.278	16815.655	15005.95	20398.483	12798.924	17889.642	1030.328	2057.278	371.438	1096.423	3417.072	9100.807	442.39	11165.075	220.254	349.645	164.557	1408.492	1695.32	3282.504	120.064	2632.825	8544.395	331.836	363.772	314.028	126.336	926.287	375.017	5837.822	176	0.875	1061.364	538.125
10678.004	13175.389	8646.578	14899.538	10347.349	16864.902	8529.036	13177.441	1047.893	372.592	320.925	904.209	2651.966	2400.223	316.644	12206.557	200.295	270.795	215.334	1197.976	3563.21	8938.351	147.585	3414.434	8136.646	301.471	376.752	305.83	188.671	1145.803	339.002	5542.099	163	0.956	1475.782	536.807
13684.646	16417.16	10766.471	18183.735	12482.177	19688.272	10023.035	15007.78	1862.636	508.571	383.219	1052.929	3050.267	4121.797	352.226	12199.284	282.593	361.213	218.036	1335.9	2452.402	1562.538	161.487	3814.398	13344.806	382.634	348.332	301.65	224.863	1141.601	350.5	6418.618	117	0.906	1483.611	536.5
13125.108	13564.095	10921.114	15227.867	13220.531	19385.224	10512.181	14177.998	867.571	415.667	256.451	1147.872	3428.443	1641.479	325.032	9951.88	162.217	184.434	355.835	1190.835	2619.47	497.776	128.545	1499.011	5753.624	241.085	318.25	287.111	1565.113	1144.861	305.287	3358.571	118	0.994	482.22	535.483
13581.595	15176.603	12473.649	16223.708	15160.81	21165.544	13223.68	19987.573	1144.648	426.686	323.779	421.559	1123.576	2307.764	289.794	6017.213	184.278	148.595	219.66	1104.561	1526.336	414.93	150.895	3474.091	2694.563	280.811	389.144	293.614	4748.034	1342.332	322.843	10575.388	174	0.916	582.276	537.638
8496.588	9924.959	6612.966	9649.621	8664.296	12826.927	8251.735	14662.133	1469.936	519.834	443.354	402.291	597.694	1315.293	352.045	7931.704	216.162	255.037	239.893	6087.915	1009.104	886.296	159.43	5324.565	3350.894	305.428	302.153	303.702	6714.534	288.459	323.096	13938.071	304	0.778	914.753	539.612
12558.264	13219.75	10443.145	14556.919	12890.802	17525.235	10452.081	14729.278	1796.428	2301.935	372.115	827.003	2830.278	5492.031	354.932	10939.819	251.784	362.732	256.499	1695.172	4125.264	2275.719	134.254	2439.886	10536.765	315.335	1380.496	280.553	1257.874	833.949	276.096	5515.647	116	0.965	969.871	536.552
11623.298	12668.604	10019.948	14444.417	12478.923	17386.611	10450.947	14578.245	1216.476	768.059	360.04	878.892	2835.371	6336.978	381.872	11819.412	241.854	259.617	146.431	1243.02	2738.145	657.986	144.389	2722.932	5945.685	378.409	323.95	327.702	149.651	883.988	399.114	5784.89	139	0.95	1188.91	537.076
8364.014	10120.385	5433.664	10611.461	7259.492	12544.387	6616.721	12213.71	1146.249	399.827	362.548	604.51	1229.716	2553.835	326.197	9843.723	244.357	260.375	196.759	1180.765	3268.318	1804.021	160.587	5256.031	4452.555	281.646	670.97	309.022	165.581	695.177	316.741	7846.454	116	0.909	1460.302	537.052
14214.371	15084.946	12334.23	17069.529	15212.722	21254.296	12497.64	17322.23	1131.377	1325.061	299.922	876.612	2642.596	5978.979	310.053	10226.357	183.285	310.328	134.241	1094.787	2217.306	645.071	118.041	2182.991	9525.94	296.813	369.498	295.855	2115.468	869.232	286.825	5494.623	138	0.884	787.667	538.116
15004.419	16058.767	12223.202	18998.128	15761.435	23091.925	13660.342	19319.134	1566.255	1812.051	330.807	472.338	2310.059	3185.424	355.695	9089.197	242.033	203.536	145.489	1110.203	2998.535	2363.789	132.471	2993.262	8135.44	303.387	289.786	313.4	105.547	408.292	350.19	6684.46	306	0.712	1259.399	540.356
13526.355	15318.406	11171.653	17660.103	14236.932	20714.155	12687.17	19283.398	934.759	451.836	351.563	393.302	857.461	2267.19	319.936	6112.505	184.055	200.23	209.911	900.38	490.822	367.499	170.034	4272.235	4147.916	263.142	276.055	256.222	9525.944	652.953	321.25	9533.391	111	0.964	1360.563	537.653
12426.57	15476.9	10161.592	18112.86	12604.342	20497.176	10807.644	15043.932	1287.861	483.21	347.384	849.032	2260.816	2667.971	328.197	9394.895	251.922	352.435	272.233	1062.425	854.586	907.363	161.859	3575.898	9811.588	286.997	324.765	280.316	1465.211	837.453	350.542	6687.696	111	0.964	1489.41	537.446
12640.625	13305.952	9897.423	14701.644	12975.772	18798.381	10576.636	14339.601	1127.289	4348.18	292.48	884.172	4703.008	6630.202	335.289	11105.906	151.16	189.518	158.814	1220.499	3562.046	597.116	125.962	2296.087	5622.223	269.663	283.21	293.296	137.347	1208.99	322.667	5331.777	113	0.981	630.155	537.978
12231.658	13735.638	11046.72	14754.043	13258.205	18936.952	10872.769	15056.477	1105.51	1763.126	307.257	908.973	3228.189	4669.748	356.482	11164.752	183.048	202.697	134.467	1333.767	1280.464	577.193	112.66	2308.448	7215.215	343.525	342.534	313.935	154.605	592.372	260.846	5398.539	233	0.799	700.401	540.054
13393.726	14283.434	11498.16	16435.289	14666.04	20703.875	12586.437	18062.28	1232.242	2885.949	376.853	1153.108	4388.432	5297.598	456.13	10473.509	198.906	227.42	162.4	1963.757	4385.229	725.251	129.679	3034.129	6384.815	311.522	412.678	326.453	1301.005	892.983	301.403	7427.17	192	0.915	850.438	539.969
13772.241	15073.862	11771.178	17588.635	16268.245	22645.293	16127.586	23607.693	1135.117	475.801	425.929	399.137	446.938	2275.618	327.491	6143.747	229.668	204.395	184.402	1034.318	145.199	345.639	166.278	5100.617	3535.032	313.461	370.233	396.356	3364.752	1082.97	390.953	14256.44	174	0.856	1119.655	541.253
9496.526	10294.338	7749.731	11743.601	9677.926	13616.826	8163.033	12382.554	1365.564	789.562	343.783	871.505	2664.552	4346.02	964.237	11909.923	191.243	215.356	148.766	1500.14	2635.304	931.017	516.056	2868.035	5362.974	319.39	273.025	278.252	209.268	323.565	337.771	5737.114	105	0.997	1300.9	538.871
12715.758	14413.378	10417.877	17353.548	14228.249	22771.847	13645.001	19569.584	1067.577	374.939	346.415	428.021	536.975	1671.017	319.558	5635.462	183.02	189.515	214.716	1300.843	492.934	273.151	170.611	4234.021	4045.894	273.802	300.368	256.25	10230.159	1417.78	293.149	10482.259	217	0.853	1342.795	540.394
14491.234	15593.858	12370.678	17068.677	15270.118	21743.295	12191.844	16070.965	986.606	748.255	292.897	849.583	3225.591	4854.852	337.579	10236.078	171.976	225.29	146.411	939.452	2629.341	670.864	117.788	2013.75	8503.098	277.594	373.669	278.729	126.349	738.573	317.198	4847.675	171	0.862	641.541	541.447
13061.246	13798.523	11081.664	15294.936	13929.149	18800.199	12341.282	17337.422	924.972	1271.167	314.225	441.785	698.885	2840.988	268.421	6305.038	161.888	190.073	203.965	1853.534	338.891	554.182	137.102	2847.915	6114.047	291.931	363.302	287.141	18765.157	1425.719	321.366	8800.542	202	0.872	800.495	542.639
17078.957	18369.75	15206.469	21566.702	19748.39	26348.777	19188.687	28118.251	1443.078	566.547	421.771	374.366	481.673	3804.669	359.005	6906.396	251.145	232.85	340.422	2025.004	175.466	538.427	176.016	4911.381	4997.27	325.915	450.358	388.733	5273.037	2084.845	427.303	13274.298	133	0.973	1139.297	540.793
12336.979	13736.578	10874.936	15456.146	14571.283	20962.5	13484.139	19628.264	1225.762	569.065	375.733	394.834	568.542	1938.129	293.375	6982.595	186.333	217.825	238.654	1818.577	387.52	1161.753	164.237	4026.697	3643.266	319.347	347.573	328.114	14319.461	1138.068	287.097	11249.728	243	0.867	738.36	543.158
9624.52	10065.037	8055.154	11561.799	10317.634	14172.275	9456.194	13801.876	754.312	1298.777	287.341	340.419	395.555	7340.736	284.057	6148.357	210.54	162.989	239.131	1151.215	173.487	337.511	157.299	2901.048	6907.778	363.8	313.666	336.827	2417.66	725.76	731.597	8114.455	102	1	1174.216	540.52
13348.813	14156.02	10518.925	16575.76	13509.173	19681.715	11848.469	16593.273	1284.678	1643.377	324.562	844.766	4241.173	4142.843	423.246	10095.813	199.144	241.441	161.894	1485.73	3396.134	1316.332	129.616	2864.584	5595.463	296.255	325.069	296.929	165.69	1142.975	353.86	6133.629	116	0.977	1280.569	541.509
11695.218	12310.386	9603.116	14178.321	12673.189	17258.105	10732.208	14939.556	1159.807	904.41	350.367	1041.129	4237.586	4513.73	380.312	11128.494	226.754	263.268	144.151	1440.074	3971.968	7069.26	130.203	2675.612	6460.16	288.5	329.371	320.161	137.709	1471.34	280.936	5794.928	120	0.969	1075.883	542.742
16486.091	17308.763	14442.489	20394.418	18691.302	25017.77	17109.057	23891.602	2943.399	3181.933	365.949	1177.378	2308.147	5000.599	320.054	9270.389	291.53	234.882	434.711	1812.22	1570.778	710.069	147.099	3028.539	7837.758	291.003	387.942	371.614	3001.342	1134.386	364.158	7773.459	120	0.969	1105.525	543.225
14573.3	15625.903	12168.7	18181.917	16685.942	22887.218	16134.314	24492.152	1101.365	589.648	431.516	369.012	432.014	3256.695	345.591	5337.072	229.722	194.71	214.891	737.238	141.193	368.707	194.524	5272.025	4053.889	313.568	314.287	410.221	2773.597	1151.114	406.642	14725.185	154	0.927	1126.942	543.909
12963.173	14108.18	10907.809	16039.349	13653.989	19080.131	11342.482	15857.484	1773.553	1272.707	376.863	780.179	3818.911	6251.166	387.265	11539.902	284.989	292.966	151.255	1382.228	2186.574	688.227	156.598	2975.568	9251.828	357.451	414.758	329.496	140.033	1043.565	372.812	6235.92	186	0.886	1198.016	544.672
12862.732	14422.956	10627.921	16287.078	13393.382	20061.512	11873.937	17841.517	1607.317	727.345	351.066	597.341	1965.945	3390.895	385.182	9178.668	249.015	231.034	155.717	1143.096	2414.764	9209.956	145.974	3702.947	6573.195	305.631	465.988	302.909	110.458	457.784	319.815	7478.84	187	0.871	1249.083	544.201
12266.289	13210.919	9704.031	15390.222	12493.66	21072.154	10835.41	15741.131	1055.714	1303.262	330.143	951.521	2832.434	5197.035	359.854	9989.214	190.355	192.55	145.186	1321.785	2054.494	1254.263	134.533	2829.31	6006.061	298.027	262.441	257.957	173.566	618.617	267.067	5845.563	187	0.899	1314.751	544.66
10991.921	12150.292	8661.024	14549.633	13389.448	17798.749	11159.251	16498.43	852.115	349.241	339.41	257.594	350.551	1078.594	297.779	5250.428	172.658	174.134	214.012	993.225	209.903	205.869	169.094	4167.639	4135.566	276.148	277.431	242.28	10514.861	979.867	351.574	10484.803	132	0.869	1353.636	542.614
13104.486	14347.636	10693.218	16788.746	13211.531	19979.19	11052.234	14804.446	1030.704	937.244	306.12	1148.966	3157.869	4289.675	399.635	9741.391	219.579	300.046	173.931	887.046	2926.654	1535.855	142.722	2615.464	9609.387	289.406	482.893	261.403	298.076	917.997	353.049	5350.9	186	0.839	1379.145	543.941
9505.362	11593.459	7025.575	13448.157	8831.917	15505.358	8003.119	12942.188	917.951	425.37	363.609	718.922	1712.739	2606.635	366.139	9551.486	240.56	224.572	169.657	684.384	1300.574	4206.132	171.248	3956.466	5577.474	423.704	501.076	292.429	153.329	588.472	353.47	5656.461	146	0.998	1529.377	542.863
8031.202	8996.551	6544.261	9222.664	8437.098	12310.823	6875.291	11223.872	1003.658	413.233	348.478	712.426	3898.92	5508.216	309.78	7777.804	167.552	155.706	140.928	1356.959	1125.763	470.774	119.317	2674.134	1616.41	250.167	312.052	276.789	126.489	1098.713	360.256	6804.411	109	0.976	514.784	543.537
12831.085	13685.266	11378.994	15469.955	13990.045	19385.056	11555.235	15296.2	870.21	1302.91	308.055	903.216	3515.854	4134.192	305.465	11149.326	192.872	303.589	153.632	1378.685	2988.122	531.592	127.868	1909.577	10411.958	296.659	361.74	299.809	149.354	983.64	298.433	4475.517	146	0.946	832.747	543.925
16766.295	17816.968	15298.166	19281.925	18091.964	22848.783	16059.542	21690.348	2426.091	1746.198	1417.117	1126.853	1618.048	3746.437	822.921	6862.622	695.254	566.276	761.164	1836.975	579.546	957.798	430.353	4401.413	6610.57	435.616	596.379	363.598	13698.085	980.396	469.132	9975.935	154	0.937	1001.409	544.922
14170.539	15061.644	12159.227	17157.98	15334.525	20816.043	12663.226	18052.955	1569.327	5983.491	378.095	1480.174	4305.689	10360.407	351.316	11100.634	258.361	325.168	161.681	1421.119	3965.663	1474.582	136.224	2969.614	8836.997	280.372	338.495	355.63	132.842	1564.229	350.571	6686.58	200	0.962	1092.28	545.275
10549.441	11673.179	8740.75	13569.298	11199.845	16256.952	9702.252	14135.735	1395.289	861.087	339.119	872.602	3052.077	3524.247	419.695	10679.599	212.29	236.711	153.324	1390.609	2375.037	938.357	153.33	2987.769	5818.807	343.436	270.922	296.777	121.685	412.825	300.775	6239.642	211	0.823	1291.652	545.998
15973.686	16966.513	13380.818	18840.057	17231.144	24490.185	15211.119	21175.714	1123.147	425.572	334.79	408.898	854.587	2066.31	269.088	6485.612	198.347	176.937	278.131	1642.634	540.089	906.815	156.556	3411.116	5708.662	283.016	424.401	292.345	6929.073	1388.37	333.62	10655.925	348	0.8	586.534	551.626
12029.265	12417.606	9601.287	14473.082	13230.741	18227.112	13457.713	21574.621	1284.463	466.19	417.431	341.013	416.42	2614.577	341.429	6877.031	243.864	228.247	304.041	1931.463	155.18	509.768	165.526	4736.463	5033.265	368.902	662.146	386.528	5560.195	1903.503	423.71	12870.312	116	0.936	1147.224	544.19
12424.093	13278.408	10310.945	14563.02	12985.566	19141.712	10968.133	15442.408	719.778	898.63	264.343	931.775	3683.602	3814.664	353.896	10019.091	146.717	165.775	144.592	992.273	2240.173	824.269	123.742	2222.391	5632.838	288.637	261.283	284.567	134.564	976.683	274.424	5404.617	118	0.953	662.483	545.381
16593.548	17493.789	14403.133	20051.846	18012.697	25501.396	15117.07	20271.004	990.636	3338.246	305.392	795.536	2774.563	9328.578	321.937	10424.909	177.634	265.621	147.239	951.464	2235.064	646.955	116.173	2182.367	9890.089	295.395	463.42	300.844	404.932	516.803	375.119	5511.753	319	0.759	775.707	550.945
17741.022	18407.402	15073.306	21390.197	19208.359	26311.113	16307.507	21880.568	1002.026	1956.572	315.736	828.785	2575.382	8081.829	315.901	9871.044	172.9	277.096	313.725	1290.657	1891.752	670.24	125.96	2336.018	9045.073	302.864	369.432	292.998	3792.623	772.688	317.367	6194.315	215	0.929	787.393	548.24
14491.857	15406.903	11683.569	17472.099	14668.603	21049.743	12596.443	17933.434	1559.171	2196.211	391.137	1013.696	4304.377	7395.238	423.772	10318.612	289.886	360.524	156.74	1558.865	2281.262	799.876	150.913	3328.483	9688.008	339.565	595.933	326.762	118.943	1688.112	349.231	7193.579	183	0.909	1208.811	546.189
8699.813	9511.813	6869.305	10878.923	9137.084	13288.7	8264.42	12460.478	1411.223	393.419	326.884	1064.102	2940.236	2818.853	429.453	11390.189	231.781	288.916	152.555	2035.293	4464.727	1487.608	149.387	3056.912	3795.229	313.02	810.755	300.391	221.06	1182.193	320.553	6213.156	98	0.98	1229.745	544.684
13258.602	14538.797	10798.511	16524.327	13538.936	19901.819	11605.9	17185.915	1145.277	7821.37	335.835	492.517	2943.416	5782.128	385.695	9677.798	234.038	252.275	147.772	1242.978	2914.117	6950.133	126.584	3435.584	7174.439	418.365	339.325	296.674	122.62	859.685	295.676	6788.611	186	0.924	1273.672	546.237
12736.423	13341.503	10646.101	14414.944	12709.958	17741.303	9292.587	12440.73	1107.236	1761.99	311.544	747.386	2919.526	8502.89	335.002	10205.167	194.178	260.743	147.475	1049.132	1199.779	568.818	116.656	1857.661	7859.591	256.47	320.817	282.958	141.857	1025.287	380.94	4275.017	134	0.916	503.328	547.866
8682.827	9669.187	7206.458	10088.812	9337.755	13043.245	8027.526	12371.472	1151.79	665.22	302.194	1057.552	2853.768	6418.256	336.791	9748.635	175.647	200.624	153.124	2118.63	1935.001	503.614	124.691	2794.658	3476.507	304.584	461.73	309.038	182.931	449.389	284.869	7386.424	118	0.898	755.847	547.5
16272.45	16970.888	13664.887	19446.065	17253.482	23964.467	14376.578	19432.388	1117.109	6719.257	353.559	986.172	3122.83	7443.424	439.572	11274.435	218.267	400.807	210.508	1454.346	2882.313	666.4	135.133	2418.797	10464.917	341.874	397.368	278.605	319.029	1002.06	271.007	5547.523	178	0.937	954.584	547.927
12777.623	13392.221	10647.256	15169.304	13613.064	18635.573	11282.882	15801.493	1049.599	3783.479	351.395	1055.913	3844.049	6898.052	404.975	11701.012	205.063	274.302	154.354	2194.011	3323.753	836.281	136.699	2513.037	6911.538	306.349	492.408	272.182	152.244	998.412	318.522	5612.726	241	0.853	975.077	550.658
13328.845	13712.135	10972.6	15603.452	13875.757	18830.641	11943.166	16684.746	855.929	1092.997	338.653	916.571	3382.674	5541.213	415.11	10984.776	206.27	301.188	157.058	1204.876	2934.909	6579.134	125.304	2513.079	7142.68	257.223	360.54	300.633	114.78	864.555	279.402	5543.908	102	0.987	1067.402	546.157
12474.405	13271.861	10394.109	15419.722	13937.861	19254.584	13312.807	19958.265	1314.303	433.4	384.003	352.342	472.408	2257.025	334.064	6142.808	214.506	233.365	170.071	2383.576	238.85	455.024	165.221	4118.406	4764.653	379.062	297.742	370.739	31122.511	2672.185	455.459	11387.78	180	0.802	1164.139	548.933
14407.636	15438.032	12282.306	16868.998	14814.595	21136.78	10858.058	14589.361	932.322	5952.267	317.227	779.066	3190.494	5739.684	317.177	10184.825	171.458	222.161	149.917	1127.195	1478.51	571.829	152.483	1982.808	8799.892	253.05	309.277	268.565	143.816	733.066	281.055	4210.169	170	0.907	450.924	549.276
13084.45	14079.446	11437.445	15305.354	13576.693	18545.735	11194.271	15749.399	1455.247	4043.873	367.293	1091.953	5460.111	9508.227	402.079	10386.087	250.17	366.043	179.58	1531.527	1476.367	664.778	142.156	2458.467	10327.435	295.23	358.198	272.743	1188.946	2267.364	298.667	6323.022	181	0.943	992.434	548.483
15440.121	16219.095	13185.694	18124.021	16385.866	21890.497	13834.325	20291.486	1205.983	2025.815	414.469	1053.997	4978.658	5582.473	433.64	9924.117	239.446	255.856	166.713	1402.377	3749.985	4440.26	125.838	3285.972	7174.298	292.771	340.79	281.833	145.495	1244.326	362.328	7425.784	178	0.927	1048.781	547.652
14336.006	15251.282	12304.565	17340.094	15536.627	21251.143	13331.245	18253.499	1140.959	2433.442	368.651	880.485	3133.862	7575.865	408.358	10293.904	242.363	349.673	159.209	1311.122	2939.288	10752.136	129.277	2767.915	9693.91	261.795	431.063	304.725	125.392	923.776	298.144	6148.468	251	0.685	1062.416	552.309
10018.527	11054.863	8164.43	12519.585	10653.542	15386.623	9349.407	14666.555	1600.678	1099.399	356.534	1182.367	2803.008	3898.913	434.487	11202.736	276.306	330.626	156.043	2285.298	3255.548	2929.33	154.461	3507.644	5785.041	326.657	921.681	325.4	152.563	1367.742	348.382	7078.035	111	0.923	1222.311	547.338
11864.601	13539.451	8367.836	15805.371	11190.952	18539.104	10194.277	17423.628	928.419	442.335	339.904	616.768	1193.659	2570.4	320.537	9607.78	232.27	227.629	155.473	726.241	2132.171	10752.552	165.347	5086.936	4061.817	291.624	396.811	279.156	131.152	386.594	274.979	8075.194	154	0.894	1502.071	548.786
15289.847	16228.693	13184.337	18693.017	16635.027	23220.356	13913.72	18164.169	1042.546	3236.14	349.614	962.693	3705.047	10379.568	404.335	10742.852	213.758	326.965	153.92	1576.303	3684.292	988.396	124.996	2449.396	9390.311	335.043	366.275	322.681	142.26	947.214	290.211	5944.498	194	0.942	841.361	548.655
19806.475	21451.883	17072.75	24583.122	22238.959	29495.228	21455.095	29622.919	1396.656	743.895	487.721	394.597	498.504	3144.919	378.522	6690.982	266.569	234.136	252.976	1177.316	156.678	621.948	170.247	5952.483	8019.573	349.924	589.708	390.158	4816.167	1015.681	392.663	15408.572	303	0.891	1141.487	552.49
13829.853	14940.99	10942.265	17322.58	13567.107	22832.002	10807.719	15344.436	1333.03	434.097	320.459	1181.444	3024.187	3311.204	409.411	9620.123	243.599	336.48	179.608	889.856	2258.631	2542.511	148.046	2784.418	8996.997	295.658	297.905	277.762	146.365	1356.838	362.697	5625.396	213	0.866	1390.923	551.218
8150.577	9768.483	7418.143	9860.191	9607.318	13831.11	8902.796	14436.62	1160.608	496.095	364.084	295.244	321.749	1885.714	273.364	6282.925	164.893	200.038	211.352	3223.568	195.236	1161.466	156.789	3720.076	1636.875	307.928	366.478	317.035	13970.489	1228.123	297.326	10762.676	110	0.985	724.545	549.473
16285.354	17387.911	14416.51	19871.837	17605.11	24755.68	14866.221	20853.043	1369.738	3120.639	360.499	950.465	3910.449	4752.031	429.581	10378.045	233.93	266.959	173.49	1774.513	3355.799	900.902	134.423	2661.022	8695.422	302.91	518.94	306.332	793.798	667.213	317.588	6631.461	417	0.824	861.757	554.428
14219.621	14441.781	12133.218	16741.653	15924.863	21333.633	14753.723	19098.229	2857.816	1951.396	1654.809	1328.387	1525.518	2908.476	1200.29	7009.686	885.578	655.272	796.85	1701.412	609.812	793.876	597.638	4167.656	4805.567	459.831	613.964	383.082	11632.653	1346.353	639.896	8125.197	112	0.973	1007.42	550.161
16677.932	17371.556	14190.881	20357.176	18224.437	24872.612	15891.11	22178.941	2677.663	5460.585	373.369	1166.144	3483.712	8515.054	326.415	12115.024	287.925	306.166	199.702	1335.353	2812.133	3353.245	130.534	2956.32	9501.105	296.216	312.134	363.895	713.419	1451.243	366.631	6623.695	140	0.984	1102.757	550.65
13023.961	14238.776	10666.868	16550.603	13401.247	22193.59	11259.605	15828.625	1292.638	4070.603	331.714	922.335	3087.806	7599.188	364.847	10212.114	199.78	340.707	150.749	1242.019	1903.048	924.098	152.55	2974.51	9012.809	284.458	299.393	263.483	475.072	1221.134	331.436	6041.182	177	0.851	1326.551	552.138
14813.738	16555.683	13612.284	18322.122	16610.991	23375.15	13658.662	18798.693	1299.911	2668.648	329.976	789.506	2659.633	6956.085	323.047	9483.214	205.911	211.197	156.977	1371.984	2131.578	594.731	125.934	2565.904	9992.267	304.632	451.123	303.063	848.561	409.783	478.181	6802.216	184	0.906	766.897	553.989
12540.045	13742.514	11030.638	15229.686	13811.858	18986.089	11923.218	16833.907	1166.65	843.178	406.045	967.47	4097.81	3874.869	411.181	10346.385	220.522	247.345	188.104	1660.778	4375.509	7318.031	126.045	2993.917	6558.377	293.314	642.286	276.556	459.826	923.444	422.302	6711.814	205	0.934	1038.3	552.529
16606.144	17539.782	13933.507	20312.433	18273.494	25218.073	17371.744	25915.763	1537.682	502.079	428.217	357.71	600.125	2474.055	351.653	7546.808	251.509	260.272	293.155	2040.97	163.272	573.909	177.453	5056.769	7112.222	369.818	528.555	356.405	11425.779	1820.85	458.676	13208.188	104	0.961	1157.885	550.894
13072.93	14527.91	10785.976	16749.368	14249.202	21096.844	12743.929	18356.202	1552.566	1359.595	409.4	1084.322	3614.551	6157.177	466.318	10337.654	280.682	286.622	166.641	1799.975	2409.135	1093.098	161.394	3844.765	6266.235	331.539	995.431	325.512	183.667	1760.942	332.682	8385.178	202	0.92	1215.312	553.01
13647.22	15785.093	9964.147	17963.622	12751.663	20872.617	11490.148	19179.917	1045.041	444.314	382.431	820.985	2101.846	2460.127	352.527	9073.821	253.13	232.733	167.446	739.707	2345.126	12894.191	168.161	5643.346	6025.114	300.038	353.081	276.95	337.756	560.511	299.838	9193.566	254	0.825	1495.839	556.547
12343.624	13323.49	10564.626	14247.985	13379.466	18127.519	9983.642	14333.278	926.823	2695.99	322.777	1252.579	5462.03	2156.558	327.484	9833.576	173.822	182.46	154.738	1431.907	5663.195	585.485	132.779	2105.394	9132.715	240.871	346.263	283.937	149.633	1545.403	300.651	4491.713	138	0.981	476.587	552.609
16934.382	17710.642	14289.892	20774.535	18558.699	25878.878	15626.21	20370.458	1075.266	650.384	358.572	1118.135	2984.196	4755.835	444.751	11247.5	222.242	409.166	283.583	1348.779	2450.001	1043.62	131.033	2377.332	11281.647	333.167	310.806	287.921	272.081	916.547	301.526	5653.092	142	0.9	945.437	554.296
11949.19	13332.847	10133.278	15295.974	14272.412	19930.742	14396.302	20921.071	1023.894	455.066	421.15	353.432	345.432	2293.506	329.17	5491.256	208.965	182.632	229.078	761.612	131.71	385.918	173.788	5089.393	3554.193	330.03	333.884	398.921	1797.347	917.342	391.26	14538.92	111	0.964	1130.563	552.041
17298.92	18995.141	15161.983	21685.916	19768.846	26337.183	19162.509	27463.482	1585.858	553.961	476.601	383.852	575.633	2719.242	381.659	7423.999	277.127	282.966	303.166	1762.749	156.819	910.423	186.921	5666.038	7204.684	375.235	699.094	377.559	7189.057	952.623	434.759	14463.387	147	0.928	1152.255	553.663
10971.694	11853.618	9566.394	13447.145	12433.441	17885.272	11331.095	16708.883	865.336	395.512	322.775	537.682	860.675	1676.185	272.211	6702.175	174.76	176.538	195.55	1642.344	556.402	347.455	142.732	2941.939	3130.011	306.264	371.412	287.267	4007.541	932.935	336.994	8680.168	241	0.804	823.932	556.18
11732.892	13049.633	10128.434	14508.917	13202.33	17407.481	12554.346	19460.935	1147.936	571.169	408.502	432.824	525.13	3531.511	384.018	6787.492	202.435	201.734	194.315	2352.635	171.2	1866.503	191.305	4834.297	2614.271	358.464	377.569	324.722	10712.043	2128.777	364.016	13555.343	157	0.945	1182.258	554.341
14589.89	15594.824	12534.596	17738.111	15731.818	22149.767	13404.393	18629.634	1108.497	789.765	351.81	1026.774	3594.495	3038.428	446.814	11152.225	200.521	298.023	272.503	1513.732	3985.176	889.834	135.64	2524.564	10786.447	311.299	281.02	284.74	380.605	687.078	294.171	5857.153	361	0.749	932.641	558.295
15599.288	16741.293	13713.386	19419.586	17408.212	24145.184	14651.895	19987.189	1330.653	2270.275	363.365	1070.184	3408.252	7098.469	365.371	12349.989	247.594	363.139	147.173	1347.384	2997.973	12518.47	125.797	2815.86	9148.96	294.419	343.243	356.295	115.518	1285.128	367.806	6344.271	164	0.962	1097.311	556.28
13888.92	14274.183	11389.631	16678.696	15005.54	20173.482	13193.908	18220.017	1425.069	3960.93	356.687	1188.42	4449.487	5989.637	360.062	11825.515	227.23	312.011	160.481	1705.389	2547.674	2429.651	124.593	2847.764	7558.536	309.715	279.392	374.615	689.835	2144.636	336.384	6415.575	138	0.944	1111.319	556.696
9886.605	11257.555	8815.957	11834.598	10833.645	15345.777	8761.983	12691.395	1313.126	622.837	293.387	820.391	2735.562	3657.182	336.302	11255.911	175.059	240.824	137.848	1143.486	2153.738	3883.802	128.542	2329.674	5398.148	319.227	298.223	290.589	116.685	448.436	264.826	5515.479	104	0.961	676.51	555.788
16092.079	17180.91	14228.697	19414.874	17171.813	23986.904	14579.067	20052.567	1541.013	2979.288	386.798	1337.188	5189.118	5460.112	493.819	10383.599	252.466	300.857	149.137	2026.538	5388.972	868.798	129.518	2784.136	9680.849	319.48	418.595	313.907	137.839	761.562	315.099	7021.814	140	0.957	849.886	556.857
9816.137	10099.788	8093.296	11506.942	10287.572	14469.898	8768.904	12555.688	891.38	330.332	271.638	625.266	1366.729	1448.029	318.264	9966.386	177.953	203.258	262.523	1249.74	997.323	3065.919	140.478	1710.84	5097.783	279.799	426.044	302.616	5906.361	304.062	288.874	4219.008	140	0.907	875.936	556.857
14402.57	15334.367	12539.907	17695.421	15790.547	21998.716	13307.91	18055.483	1004.295	2218.16	342.999	945.168	3269.07	7440.744	414.28	11316.003	205.081	351.021	172.628	1777.42	1837.468	620.762	133.011	2403.29	9075.105	346.421	415.047	269.94	160.238	808.901	307.844	5662.751	310	0.736	966.235	564.019
17512.899	18046.405	14603.67	20817.029	18419.45	25109.48	15853.009	21871.951	1174.311	3850.315	370.9	970.834	4222.387	8006.865	422.263	9590.898	248.401	332.881	167.081	1587.322	3226.101	4645.423	129.214	2839.149	9920.242	270.057	316.55	281.655	157.146	1312.158	287.281	6559.771	463	0.766	1051.692	564.971
12156.312	12981.99	9655.81	15017.557	12402.814	18334.943	10864.091	15174.489	1367.296	573.663	296.16	403.698	1796.138	2238.79	349.304	9369.807	213.859	226.498	193.82	1002.262	2927.417	16299.833	130.3	2624.687	7585.641	317.877	338.921	280.598	1789.144	638.607	296.424	5479.714	150	0.903	1278.333	558.213
14230.411	14819.621	11798.379	16287.806	14447.789	20654.571	11093.546	14212.076	955.009	1018.012	297.166	859.51	3330.346	5123.269	305.727	10055.709	186.044	242.054	144.773	777.953	1698.426	553.547	111.673	1637.774	8785.886	243.447	349.549	275.287	122.008	1024.929	308.258	3912.998	139	0.95	524.155	557.615
12266.658	13104.639	10243.522	14304.107	13199.981	18633.055	11687.987	17156.456	1130.2	490.341	343.836	316.689	649.264	1826.083	248.232	8094.811	200.943	248.204	277.349	10895.847	182.201	609.548	153.704	3268.18	5995.208	332.527	350.504	325.064	7270.129	1066.402	261.974	9001.251	112	0.985	718.5	556.661
14431.32	15501.208	12546.285	17203.756	15267.936	21320.957	12828.198	18651.88	1255.423	884.71	351.297	933.407	3047.37	2825.564	440.207	11349.587	196.81	253.358	176.969	2202.431	6782.209	1324.112	148.245	2660.527	8892.319	304.969	392.451	285.394	299.951	334.88	344.833	6155.965	144	0.958	915.486	557.097
10792.672	11718.382	9823.588	13243.14	13111.097	17298.724	12466.976	17172.759	2493.432	1866.729	1551.792	1136.846	1303.849	3421.4	1042.696	7180.644	778.217	612.383	738.87	1532.117	541.674	610.084	523.243	4852.815	2479.822	454.663	772.862	364.153	7816.698	1637.772	609.178	10770.458	141	0.964	1007.663	557.507
13905.564	14837.859	10815.107	17139.15	13126.995	24518.559	10825.786	15160.326	2089.596	1156.991	312.025	1004.289	2626.862	5073.579	352.231	10127.355	255.702	352.073	173.132	1016.088	1524.722	977.316	154.655	2720.471	9404.665	281.357	319.738	274.641	173.79	1067.239	339.549	5189.81	117	0.985	1400.526	557.577
15447.283	16920.718	13759.207	18559.653	16791.525	23888.071	13919.296	18994.157	1245.913	2461.737	307.891	741.557	3031.65	4565.341	309.015	9509.728	197.116	275.819	185.485	1178.339	1977.772	842.065	128.793	2258.381	8482.711	355.043	292.204	294.667	810.174	427.753	264.795	5672.583	258	0.875	684.775	563.399
11141.84	12655.308	9937.275	14462.046	13476.952	20090.258	12180.227	16796.007	918.595	432.966	311.049	417.675	848.893	1651.756	231.134	7122.562	164.035	195.776	213.16	3448.245	308.876	458.972	145.281	2739.338	3484.546	333.944	277.434	313.087	9322.618	1822.34	268.396	8464.557	128	0.952	710.688	558.5
13864.869	15027.733	12382.392	16316.683	15424.448	19946.002	14092.108	20205.546	1133.883	534.003	373.529	304.16	442.628	2161.433	259.187	6320.223	176.545	194.662	224.628	1674.263	183.519	374.13	177.887	3779.959	3722.357	321.806	368.306	303.232	5554.592	823.208	288.185	10967.9	145	0.954	745.355	559.438
10514.642	11535.891	9294.717	12474.296	11780.122	15696.062	10463.601	15581.817	1047.142	431.777	333.396	426.835	436.183	1509.542	256.968	6413.166	172.103	197.793	163.176	2374.382	198.223	424.943	143.907	3234.642	5292.618	306.823	332.184	290.123	18038.586	1557.571	362.942	9970.38	121	0.977	800.674	558.128
14040.776	15074.111	12359.674	16933.421	15074.042	20873.515	12477.16	17936.012	997.732	3352.537	351.938	1055.088	4908.398	6157.01	412.363	12141.591	212.907	339.781	149.968	1600.441	2802.291	624.483	149.2	2464.657	9056.39	288.16	382.656	256.384	136.833	1812.834	319.281	5729.549	156	0.939	987.731	559.833
11199.998	11950.104	9429.112	13250.043	12002.518	16109.324	10210.147	15168.059	923.56	1226.075	376.251	1229.559	3314.012	5860.276	443.357	11231.754	205.691	212.735	154.946	1236.63	5511.17	13659.929	133.322	3189.733	5383.33	279.129	310.002	325.119	109.466	960.98	341.777	6757.354	142	0.971	1086.38	558.923
14807.143	15686.016	12674.548	18335.229	16422.064	22499.619	14315.12	19235.479	1393.854	2598.919	365.219	1142.518	4235.754	6002.941	365.792	11971.55	238.568	338.536	150.816	1392.414	2980.848	8776.885	126.541	2943.334	8632.923	310.626	308.25	356.313	140.877	2005.925	335.149	6477.738	132	0.903	1105.78	559.674
10483.004	11609.757	9102.926	12405.567	11759.779	15967.831	10601.476	15711.887	1155.591	480.794	345.574	352.047	680.362	2526.371	258.667	6822.86	181.897	189.694	220.772	2080.489	336.955	704.186	131.613	3366.99	4489.963	308.037	375.894	297.685	9963.266	947.043	271.835	9963.93	142	0.92	754.141	560.754
11230.61	12285.977	9964.626	13532.951	12703.384	16770.082	11645.871	16398.12	1284.903	484.316	437.533	564.772	577.002	1875.8	378.908	8276.852	249.093	235.632	320.468	3147.587	194.269	502.814	254.906	4074.798	5216.088	297.879	459.949	246.93	12665.354	1512.368	465.735	11987.931	169	0.889	1020.222	560.926
13551.854	14000.891	11242.45	15873.699	14373.981	18757.347	12496.742	17573.205	1506.211	1252.716	355.829	872.038	3244.889	5295.145	342.211	10243.116	222.835	312.649	203.598	1764.127	1381.434	835.492	127.635	2614.436	7521.313	309.045	368.288	380.775	1822.621	1602.057	332.926	6518.866	260	0.805	1119.465	565.208
20744.564	21860.977	17710.924	24841.011	22765.99	28458.298	22336.3	30190.289	1487.041	491.546	438.534	359.971	556.084	2374.019	371.191	6659.501	246.669	249.146	321.492	1649.039	144.724	661.295	260.796	5202.856	7271.198	356.656	468.729	366.893	4963.655	1299.999	352.939	13450.444	256	0.871	1160.492	561.34
12599.567	13191.209	10761.808	14456.875	12639.578	18230.684	9560.06	12626.286	806.564	506.238	290.448	658.56	2173.045	2166.28	301.458	9720.184	183.175	160.974	170.975	1150.708	1593.768	673.554	119.022	1496.719	9823.494	279.515	291.824	273.672	141.218	504.38	265.816	3231.556	117	0.973	428.15	560.073
10680.715	11874.111	9666.371	13051.918	12027.758	17028.467	10774.992	15916.618	1210.993	468.109	328.456	507.112	603.738	2061.075	265.21	6443.274	186.796	210.063	229.183	2170.966	180.88	465.032	156.867	2935.143	4301.313	319.853	384.377	285.663	7406.027	1184.224	371.413	9328.244	190	0.789	819.058	562.8
15477.727	16761.057	13622.327	18935.846	16948.203	23861.948	14493.473	20153.884	1181.946	3316.764	373.293	935.978	3259.714	3643.079	431.35	11090.51	219.56	268.081	165.925	3344.133	5727.917	965.302	154.202	2817.48	9666.902	346.633	403.625	290.86	145.466	409.917	361.59	6522.664	148	0.959	907.622	560.385
13937.552	15262.801	11154.612	17676.864	13992.17	20911.715	11963.633	17805.865	1477.078	3069.221	332.218	823.597	2941.18	6584.908	386.675	8249.165	223.983	293.687	165.433	1210.618	1785.82	1268.854	152.077	3167.559	8060.124	268.31	307.735	265.266	685.502	1063.994	407.486	6872.199	179	0.911	1370.791	563.17
17048.73	17234.031	12003.935	18783.678	12148.714	18488.807	10112.666	15094.473	975.715	376.108	322.847	430.37	839.673	1200.944	269.595	9265.878	241.086	229.991	611.655	1859.536	2341.98	1290.045	165.474	3357.551	9673.1	294.292	336.452	295.468	28966.294	1332.026	367.124	7769.905	102	0.987	1472.186	559.392
11727.942	12778.787	10338.634	13844.279	12962.731	17560.46	11705.788	17210.498	1256.027	457.472	320.72	250.54	302.277	1362.802	240.75	6732.798	174.092	236.386	334.949	4754.541	186.203	1308.03	183.638	2995.155	3111.843	329.342	349.635	315.575	11457.381	1279.847	270.267	9130.429	104	0.974	725.202	560.981
13687.551	14788.386	10909.344	17064.57	13521.645	19856.932	11329.593	17104.175	1255.551	3706.008	335.021	1101.074	3581.039	6483.711	357.634	9848.564	204.084	294.252	159.091	1219.559	2489.815	708.897	158.238	3075.372	7935.467	368.779	278.738	247.534	118.115	1703.076	413.865	6186.729	98	0.98	1341.041	560.5
13558.358	15383.387	10695.112	17078.189	12003.975	18478.518	9664.801	15037.332	1073.677	469.61	337.579	884.043	2918.619	2785.232	366.466	10123.809	245.49	266.043	206.175	1660.96	7561.989	12894.6	154.992	3568.714	9425.747	324.508	860.072	302.887	6350.996	818.411	340.321	6900.977	125	0.879	1479.092	562.74
9217.009	9924.075	7952.509	11618.531	10435.746	14564.03	9584.867	13877.763	829.593	832.541	296.284	376.73	650.767	4146.66	325.268	6917.825	181.23	169.313	320.477	2024.108	133.135	349.266	191.482	2636.44	1916.288	313.791	287.074	312.315	2850.714	808.114	331.754	7301.71	113	0.981	1200.111	561.81
11194.724	12679.275	8624.779	14864.981	10857.995	17455.085	9867.15	14751.866	1063.209	815.317	326.508	1005.438	3218.281	4067.342	387.997	10082.481	229.409	253.969	162.775	1177.549	5512.249	6299.663	144.19	3404.848	7711.012	303.355	1146.963	306.856	186.379	697.344	305.361	5972.436	148	0.934	1485.865	563.588
12881.326	13890.24	11319.771	15049.467	13226.22	18784.606	10342.248	14602.182	847.15	1263.28	332.321	913.098	3644.007	3950.615	317.319	10431.898	153.154	176.135	379.34	1932.217	2583.907	564.456	145.485	2011.197	6049.684	252.602	264.225	280.126	4655.048	1230.198	318.296	4447.361	123	0.993	468.484	562.955
13300.34	13789.689	10906.097	15607.12	14202.27	20371.325	11777.663	15941.225	770.773	596.675	277.935	858.695	2666.986	3400.563	286.945	9819.648	190.933	180.057	272.547	1144.088	1737.546	489.566	159.347	2213.922	5927.823	263.74	293.53	279.609	2090.82	965.945	283.893	5600.556	118	0.994	577.483	563.551
15773.648	17279.641	14292.851	19414.354	18101.885	24239.638	16147.378	22827.475	1499.177	631.633	463.735	322.889	459.551	3680.711	318.855	6969.247	206.106	229.143	242.773	971.3	196.991	390.805	177.42	4534.881	3375.813	323.23	388.727	316.162	3561.777	472.012	276.356	10473.462	96	0.992	739.646	562.833
14958.205	16018.874	13327.9	18342.941	16361.866	22860.935	13820.293	18912.74	1205.965	1750.854	358.023	1226.135	4264.99	4837.803	421.762	11103.814	220.165	250.482	249.342	1887.982	4756.174	752.916	134.403	2561.272	8778.813	317.154	433.964	293.177	537.85	621.557	341.994	6251.609	245	0.809	848.957	564.108
12096.681	13519.973	9298.01	15107.102	11000.293	17259.795	9313.867	14272.321	1010.51	391.771	336.186	389.617	684.694	1204.155	289.179	7533.815	249.016	252.224	450.469	1435.117	1008.272	855.124	182.181	4184.9	8546.585	301.773	414.656	300.967	27120.663	1186.284	324.812	8998.067	114	0.893	1464.193	562.588
13625.371	15434.058	10031.106	17708.813	12574.315	20220.894	11314.196	18688.664	1024.772	736.399	346.074	562.64	1539.492	5029.704	329.08	7416.262	255.681	216.403	181.08	809.394	1045.847	3962.703	161.56	5372.373	6472.508	295.893	305.629	271.805	99.939	343.821	308.197	8671.725	174	0.877	1518.471	565.241
13702.852	14902.498	12107.015	17032.203	15203.565	21601.626	13097.022	18619.057	1258.453	574.9	350.454	862.559	3088.342	2239.129	360.827	9971	203.089	282.636	173.195	1438.337	3905.096	3906.965	148.975	2610.279	8290.199	307.533	469.134	307.059	189.096	623.472	349.147	6371.676	262	0.868	895.855	569.084
13194.744	14442.944	11844.885	15910.912	14300.185	19294.909	12075.04	17540.009	1309.118	2779.463	392.796	1114.023	4576.962	5868.084	409.735	11114.322	250.289	339.724	167.239	2476.847	1527.168	1030.654	130.565	3002.976	9216.799	279.089	315.207	276.11	231.074	1844.071	335.048	6714.09	165	0.88	1040.082	565.464
14219.863	15174.659	11808.987	17250.068	15407.692	21273.106	14516.764	21395.701	1108.136	443.148	402.328	386.953	395.514	1928.765	358.962	6212.193	217.555	195.368	199.825	1620.37	145.962	501.226	172.401	4499.687	5621.561	339.155	366.703	330.504	9207.369	2043.662	323.904	13368.125	189	0.809	1185.696	566.463
12138.209	12912.989	9514.936	14744.261	11733.347	17125.594	9813.087	13986.877	864.135	9171.842	287.944	822.799	2897.107	5872.722	305.818	10265.219	185.267	235.309	168.063	1025.126	1700.209	780.925	135.845	2488.974	9216.55	267.653	325.635	270.122	112.517	1032.759	456.827	4984.3	165	0.921	1319.112	566.803
16461.82	17536.775	14017.935	20007.185	17870.316	24726.403	15601.148	22843.508	1079.524	2227.235	397.662	1255.355	4206.733	4867.468	529.219	9833.128	202.082	236.227	303.129	1802.667	4437.049	681.585	144.895	3332.206	7627.87	315.157	281.422	289.378	1729.166	864.742	271.128	7818.215	179	0.893	920.796	567.154
12686.396	14104.796	11279.98	15652.348	13955.401	19326.906	11536.83	16241.426	943.693	1249.852	345.827	1011.063	4244.761	2955.009	407.839	10188.627	188.164	338.432	138.589	1909.676	3129.413	759.95	138.761	2581.764	7334.827	348.783	308.543	251.977	171.178	1166.38	263.403	6149.069	118	0.964	955.602	564.949
14303.572	15329.782	12352.466	16828.229	15164.995	21789.271	12434.375	16599.714	950.44	1528.639	288.63	686.891	3002.505	4455.886	345.719	10311.585	180.976	182.723	174.911	973.188	2217.159	2538.456	121.145	2087.281	8697.894	277.945	296.815	282.589	150.909	466.509	298.492	5236.976	236	0.883	621.525	569.911
14658.196	15389.92	12337.935	17076.021	15451.594	22381.164	13044.082	18281.328	1077.081	1954.405	304.591	751.343	3590.696	4648.146	294.334	10535.539	205.728	233.307	154.591	945.203	1127.78	656.485	127.394	2219.274	10277.125	345.548	286.403	301.96	240.18	555.123	253.943	5403.548	268	0.824	693.056	571.261
9715.302	10498.393	8447.699	11553.191	10653.607	15022.55	9216.177	13055.832	1044.972	508.557	292.703	445.179	1008.68	3137.154	242.12	7554.457	178.116	214.51	187.38	1869.907	824.371	600.637	124.697	2287.319	6965.003	288.705	428.571	310.979	4685.054	738.969	345.612	7060.064	98	0.98	773.469	565.714
15076.815	15926.878	12766.206	18414.802	16313.492	22724.533	13740.251	18602.484	1119.957	3219.277	353.584	1163.256	3811.182	6465.913	408.858	12009.849	208.627	325.11	157.846	1565.542	1995.986	629.239	151.088	2512.33	9035.263	300.484	338.536	258.07	128.183	1312.224	377.659	6123.635	207	0.902	987.848	567.693
16835.159	17989.729	14393.818	20295.994	18873.987	24219.744	18147.68	26818.989	1367.549	501.144	456.772	364.305	498.039	1994.307	363.449	7069.571	238.602	234.082	297.61	1430.115	141.723	993.299	183.656	5589.77	5376.346	336.908	371.402	353.557	4819.58	847.869	347.123	14611.879	217	0.909	1147.039	567.652
15157.33	16116.775	13160.482	18024.533	15720.429	22821.346	12528.937	16840.337	843.067	821.755	310.509	698.435	2214.994	2467.888	279.048	9835.662	164.084	164.001	281.28	1152.638	1926.429	620.346	137.769	1704.531	7163.087	253.096	378.476	286.173	1301.321	450.807	319.918	3664.243	156	0.974	436.551	568.628
8152.503	9059.847	7009.31	10112.902	9657.224	14569.568	8912.65	13214.562	672.861	279.813	236.479	257.295	302.589	1024.87	227.15	5926.645	141.719	127.376	229.623	1072.231	211.544	632.516	158.291	2257.313	717.455	256.341	346.899	267.842	5580.111	660.74	305.003	6841.875	103	0.996	595.102	566.617
12604.603	14292.925	11415.088	16001.805	15015.735	21268.758	13892.833	19640.469	1663.038	615.302	446.18	335.843	417.056	2362.532	317.875	7502.918	207.445	242.42	250.987	1304.746	199.852	596.681	166.689	4281.392	2933.646	331.625	368.102	301.939	5840.836	507.241	273.519	9907.345	102	0.987	734.843	566.637
11423.607	12589.861	10627.416	14140.396	13398.216	18249.435	12012.574	17284.953	1161.765	622.748	345.182	405.034	495.078	2259.223	278.278	6163.252	171.389	214.885	192.024	2007.665	184.562	398.748	141.677	3170.706	4117.048	321.437	346.217	293.339	11840.523	1560.513	419.592	9381.797	161	0.944	799.14	567.997
17249.769	18603.502	14822.834	21195.911	18876.791	26703.452	16302.388	23364.833	1121.189	2196.232	399.934	1074.749	4476.951	4762.097	520.31	9328.559	216.572	262.513	161.06	2062.224	5236.773	727.941	157.504	3365.257	9086.469	381.136	291.113	301.891	145.573	864.434	314.692	7935.568	198	0.931	911.323	569.374
12816.444	13769.697	11083.053	15699.428	14131.77	19785.917	12081.535	16962.486	1026.988	1257.308	353.648	898.604	3175.71	4688.623	384.926	11727.405	193.4	312.082	146.301	1499.488	2170.987	637.702	140.449	2444.485	7765.532	312.652	396.568	276.06	113.889	875.924	335.366	5613.535	168	0.951	976.81	568.268
19684.96	21147.952	17111.576	24691.915	22749.727	29831.561	22419.922	31225.716	1153.176	465.264	427.922	364.247	590.725	2364.488	384.146	6255.338	219.345	203.401	328.638	1723.574	143.657	2478.381	192.05	5269.086	5906.313	333.825	464.643	349.287	6472.489	1294.944	360.293	13461.742	480	0.784	1171.412	576.427
12587.52	13801.927	10071.663	16084.591	12810.03	19008.583	10887.696	14667.555	962.156	6356.74	313.789	1001.211	3595.715	6471.374	325.073	9730.48	193.187	244.83	157.374	1385.399	3899.757	611.009	163.401	2652.444	8732.853	383.125	454.181	264.229	119.079	1643.915	391.996	5300.889	131	0.896	1342.37	567.019
14030.084	16547.923	10450.471	19518.518	13670.392	22744.283	12700.33	22639.297	1024.95	466.089	413.875	518.147	1128.036	4906.377	346.959	7044.555	255.647	198.876	160.215	875.043	690.038	6748.326	174.805	7063.235	4609.375	296.209	307.931	274.759	89.886	314.874	276.21	11305.184	131	0.872	1530.156	568.607
13027.304	13820.945	12366.281	15245.569	15256.272	18217.492	14703.327	18914.638	2668.306	3253.708	1881.12	1399.364	1570.565	5135.16	1212.637	6369.241	921.468	744.851	831.528	1239.586	639.389	582.031	585.647	5000.237	4780.733	520.073	725.558	403.36	4280.43	1513.388	713.095	10550.816	187	0.879	1008.302	571.233
11121.039	12151.685	8890.561	13599.431	11121.109	16784.122	9604.31	15510.405	1336.961	395.826	328.283	544.747	2033.649	2202.883	373.073	10431.487	201.504	188.085	153.614	1170.577	1418.424	1661.354	129.499	3084.69	5784.947	292.661	300.744	278.822	120.498	289.627	313.648	6467.467	132	0.928	1267.129	569.333
11907.304	12803.385	10278.466	14492.988	13775.837	19668.097	12773.787	18004.945	1111.365	518.37	378.547	310.869	422.539	1501.451	274.897	6480.563	191.23	206.245	278.659	1976.753	189.982	426.389	150.728	3533.603	4329.917	340.569	335.413	306.457	7741.17	1077.361	263.24	9868.318	195	0.917	724.7	571.797
11974.091	13358.545	9628.197	15487.052	12438.442	19685.405	11416.739	16839.516	966.767	363.369	341.695	337.821	468.928	1409.598	270.076	5677.697	195.92	183.248	312.313	1918.39	130.049	441.492	179.561	4043.869	3361.229	289.703	279.335	282.82	12123.048	1853.367	296.039	9688.22	168	0.897	1428.292	570.44
12771.097	14635.613	10334.339	17307.958	13900.787	21445.043	13238.231	20072.531	944.187	410.38	353.903	428.085	453.052	1749.366	311.54	6044.627	221.281	203.811	358.516	1452.377	372.513	466.473	214.513	5236.537	5078.728	314.507	268.747	284.883	8275.456	1013.886	318.79	12521.544	168	0.928	1445.208	570.137
13241.728	14106.236	11367.821	15981.274	14361.476	19573.401	12422.432	17400.648	1676.56	854.539	359.319	889.181	3812.947	4469.618	369.429	11860.987	224.175	340.785	161.18	1494.07	2582.549	1113.763	125.298	2745.332	9127.547	296.135	425.813	356.199	121.407	1399.28	328.985	6129.94	296	0.776	1108.787	573.662
13139.042	13989.521	10860.074	16121.427	13619.024	19709.9	11578.992	16646.354	1315.989	2065.655	352.305	727.337	2496.724	8065.535	394.852	9711.325	250.545	289.979	134.064	1552.222	1957.645	4888.787	138.201	2794.408	8932.797	309.573	1471.997	303.53	134.873	696.659	347.903	6273.889	153	0.98	1242.637	571.271
12328.995	13136.531	9995.409	15106.422	12742.557	18709.49	11042.908	16447.147	1322.56	1957.218	339.074	833.202	2966.766	3261.565	411.124	10671.938	243.4	208.425	151.479	1971.481	2760.293	1509.718	133.479	2935.909	7422.864	300.086	673.057	293.138	119.249	407.231	381.554	6354.496	195	0.861	1253.5	572.736
14697.675	15825.781	12870.708	17373.422	15142.809	21841.21	11470.177	14814.261	845.875	7576.653	336.157	728.437	3117.009	4635.449	300.609	9502.272	169.936	206.61	240.553	1409.057	2940.079	594.963	144.929	1802.619	8929.14	240.993	274.377	282.848	1955.18	980.141	345.518	4062	145	0.929	464.459	571.314
11597.789	12638.803	10612.964	13700.914	12755.336	17312.778	11254.025	16557.063	1016.523	425.968	314.24	310.308	411.417	1938.193	251.561	7399.333	174.847	202.401	259.294	2956.437	180.714	485.586	141.041	3038.429	5600.398	299.866	398.918	273.162	10716.545	664.71	352.627	9296.725	164	0.906	787.104	573.183
13485.677	14258.944	11476.547	16457.825	15012.561	20620.332	13324.916	18449.336	1011.528	960.719	313.53	737.048	997.784	5068.805	276.568	7452.372	165.084	192.943	412.924	1973.356	478.596	412.489	185.211	2413.102	4386.011	315.547	341.126	289.418	9399.618	654.652	344.246	7407.105	189	0.909	825.41	572.394
15697.359	16019.932	12979.753	18547.06	16486.825	22747.796	14042.647	20252.466	1325.257	1491.123	341.509	1132.355	3736.085	5187.416	376.889	12046.545	209.983	230.029	391.843	2412.922	6033.047	675.129	184.903	2753.178	5335.053	303.606	1535.158	283.454	2979.389	1025.169	360.466	6643.82	106	0.993	858.528	570.67
10718.211	11910.117	9846.408	13310.352	12092.7	17060.859	10048.445	14233.454	1866.417	444.846	334.098	860.795	2173.115	1939.209	319.724	12045.428	261.968	361.374	172.206	1597.305	4275.215	738.087	127.36	2168.538	12354.466	316.028	2271.923	309.963	241.32	865.096	328.739	5320.741	107	0.917	869.079	571.444
12725.482	14315.39	11176.662	15337.096	14648.916	18825.137	14243.435	20888.133	1432.675	605.562	537.865	642.716	743.523	2370.277	504.58	7118.744	327.962	233.337	329.101	1951.048	255.149	401.885	264.263	5224.277	2671.044	313.024	718.053	269.776	7622.583	1830.429	553.528	14105.59	119	0.99	1020.181	571.366
13885.514	15190.374	11653.582	17104.125	15328.27	21771.27	14994.126	22433.357	1283.12	471.905	426.887	366.626	474.438	1822.588	380.393	6380.774	225.035	223.95	264.894	1807.406	154.92	647.793	199.646	5398.269	5307.165	336.721	314.553	332.827	10764.447	1471.062	362.939	14219.052	147	0.845	1182.724	572.969
15208.165	16745.569	11422.466	18456.037	13041.559	20068.907	11194.28	16352.543	1524.811	651.255	338.329	1026.136	4252.666	2774.154	439.793	10411.725	280.279	280.544	391.906	1551.773	8034.383	1393.655	150.6	3550.01	8035.212	311.852	330.614	276.74	2362.682	1298.639	335.387	7054.917	169	0.902	1466.044	572.287
10658.277	11298.453	9107.945	12070.181	10926.812	15444.024	8474.149	11307.497	1555.343	1794.043	291.58	917.031	3721.99	4150.859	298.394	10872.311	175.951	226.255	140.748	1024.762	2156.348	468.623	117.225	1613.558	6760.018	242.508	298.172	256.034	252.123	1328.333	370.191	3791.198	104	0.961	528.51	572.385
11973.359	12790.335	10324.331	14245.872	13350.214	18229.022	11691.08	17118.312	896.212	474.644	383.048	353.349	377.901	1442.938	260.949	5706.935	165.18	178.527	141.629	1118.098	193.901	374.505	138.784	3808.632	3551.843	306.637	394.753	291.503	9154.87	1399.24	445.286	10510.019	103	0.996	805.646	572.209
9665.837	10470.521	8447.001	11289.678	10238.988	14753.084	8373.393	11623.054	1082.37	1357.707	293.543	274.177	461.556	2786.667	243.598	7037.587	167.361	190.513	261.04	1627.275	229.737	1805.685	137.585	1851.46	5630.29	260.812	300.836	271.63	13992.59	1172.899	341.956	5202.324	138	0.944	502.63	574.203
14685.508	15690.784	12771.566	17401.461	15962.825	22934.816	13258.377	17931.122	980.81	1399.151	293.395	683.767	2875.501	5682.758	387.683	10391.554	179.332	201.447	159.89	974.942	2268.852	2846.182	124.597	2182.316	7824.952	279.19	281.981	298.333	117.144	411.951	298.188	5500.651	186	0.903	629.538	575.581
10620.912	11314.727	8942.628	12694.468	11807.699	16670.686	10479.756	14584.171	1127.268	468.494	310.583	369.485	642.264	2157.971	264.468	7979.096	184.982	212.913	184.767	1500.724	167.669	512.893	121.233	2696.193	6899.47	314.154	431.016	296.582	7161.277	774.559	337.753	7709.252	102	1	774	573.265
15196.389	16566.786	13896.668	19052.543	16878.75	23782.929	14133.188	18355.015	1214.133	5851.517	371.036	1090.658	2920.673	10611.749	400.504	10549.828	209.353	221.26	266.392	1596.076	3400.146	694.693	142.137	2339.237	7342.432	330.467	564.498	298.226	1357.907	598.886	353.111	5793.563	162	0.95	849.833	573.284
15609.501	16894.929	13633.073	19598.591	17533.551	24905.047	15214.769	20950.4	1327.713	1054.178	369.158	968.635	3938.072	2974.449	439.456	9536.249	213.348	255.165	159.468	1501.018	5664.047	776.855	152.382	2966.603	8178.897	330.479	387.309	300.396	256.652	825.419	339.659	7104.517	233	0.865	903.689	576.822
11146.307	12638.561	10212.91	14521.006	13797.304	18979.533	13509.966	19022.846	994.061	395.147	400.423	407.782	438.447	1742.129	320.371	6371.039	182.508	197.977	231.397	1523.983	141.569	514.108	147.494	4324.457	3713.658	324.263	282.829	346.332	3378.727	1091.646	344.609	12955.474	168	0.838	1141.524	575.232
20268.514	23784.141	14946.982	27839.841	19480.758	31289.995	18392.921	31105.054	1114.428	560.164	485.672	495.037	1022.438	7039.979	391.378	6162.103	282.794	208.63	159.128	620.981	942.443	9642.021	185.139	8534.878	5115.82	306.553	269.982	270.07	86.025	282.018	263.842	12762.786	121	0.948	1535.244	574.533
9244.875	15719.735	12966.316	16303.464	13923.481	20311.103	11522.879	17437.437	1071.576	711.138	381.28	330.378	435.93	3741.35	264.566	6746.235	195.698	178.149	227.116	1177.004	279.605	532.957	237.696	3228.721	2627.109	290.861	326.926	231.146	4246.966	604.188	308.777	7835.345	166	0.917	361.801	576.235
13155.457	13921.455	11282.63	15318.584	13305.64	19167.51	10113.261	13165.645	997.765	4656.216	355.469	709.798	2256.025	2766.738	326.579	10108.606	185.653	207.398	152.846	1294.861	2760.07	7135.446	134.417	1872.287	6726.53	282.363	309.424	289.375	122.35	500.526	343.525	3765.822	212	0.904	426.382	576.189
8807.451	10148.449	8253.761	10941.996	11015.317	15820.648	10967.543	16414.691	1468.851	715.192	495.623	424.835	455.027	2529.487	360.82	6980.586	224.112	244.95	290.989	1651.966	217.07	484.656	168.593	4931.361	2441.856	340.727	370.248	302.861	2745.088	860.759	266.912	11040.467	113	0.981	735.845	574.429
12426.742	13318.63	11276.654	14612.227	14590.599	18840.461	13648.911	19353.109	1259.321	644.333	470.426	403.841	442.014	1290.239	332.081	7202.755	232.241	220.368	203.008	1201.838	214.532	309.456	143.598	4920.25	2492.246	316.199	328.044	292.965	4609.502	831.557	299.874	11268.604	137	0.963	748.208	574.792
8294.292	9449.789	7767.056	10563.192	9481.765	13631.338	8224.43	11567.625	1091.678	399.407	304.79	725.894	1621.543	1769.86	337.556	10525.607	179.392	210.786	194.402	1367.788	1967.734	13475.273	154.833	2081.638	6984.1	299.425	1030.292	298.547	3154.525	468.373	327.599	5312.584	106	0.98	886.142	574.047
10045.182	11112.904	8591.487	12129.526	10958.439	15171.947	9246.101	13852.618	924.677	578.958	339.596	897.962	2946.501	2660.458	376.651	11111.537	174.773	263.587	138.893	1581.237	3494.196	2681.724	134.932	2788.4	5982.494	355.651	296.548	273.843	124.311	476.047	307.972	6511.566	166	0.964	945.09	574.849
15350.269	15859.522	12925.599	18053.54	16223.213	21569.39	13909.77	19679.143	996.739	2756.511	363.48	1226.6	5135.485	7511.805	469.072	10126.463	225.357	278.988	176.098	2017.056	3905.071	1972.487	140.045	2921.637	8067.243	271.031	271.906	284.277	120.825	1496.626	334.141	6741.425	132	0.993	1063.591	574.614
17906.277	18982.192	15824.021	21154.592	19667.296	24621.494	18774.741	27973.663	1194.265	429.402	416.126	318.532	365.994	2148.668	343.79	6185.326	203.103	194.049	233.671	1359.973	117.992	495.932	158.674	4834.196	5627.488	327.042	328.46	355.418	5018.523	1112.361	361.76	13412.398	152	0.949	1154.783	575.987
9881.491	10684.252	8114.845	12108.414	11066.056	15545.852	10494.13	16781.959	1104.586	416.142	396.32	341.898	345.175	2328.166	372.372	6772.615	197.482	202.207	278.937	2805.129	138.976	289.326	191.293	4362.106	2318.328	326.441	539.958	321.338	9078.569	1805.751	343.959	11931.185	134	0.827	1200.164	576.075
7573.716	8491.074	6756.418	8763.566	8245.109	11955.683	7095.856	11218.408	793.131	286.909	298.994	312.669	527.423	1561.183	248.759	6437.491	165.839	188.71	215.89	1588.4	317.538	330.8	141.357	2478.248	2000.437	247.414	283.515	267.235	8733.932	1520.799	327.771	7513.56	98	0.993	511.663	574.837
14399.932	15446.136	12210.856	17637.513	15809.428	22302.974	13926.902	19918.518	1071.411	1247.337	388.708	1126.077	3546.849	4135.476	483.433	9389.094	194.344	225.813	195.735	1620.942	3390.159	789.758	143.693	3248.976	7475.535	351.398	281.412	297.501	418.078	552.929	270.192	7890.068	224	0.881	920.732	576.246
11663.863	12934.599	10004.278	14314.267	12069.22	17153.016	10035.541	14385.031	1565.346	1628.922	358.739	878.098	3102.111	3468.959	389.716	11281.919	243.399	259.135	162.069	1315.025	3312.035	774.349	152.467	2775.264	9063.993	316.598	646.72	304.319	150.075	601.495	357.595	5710.062	121	0.989	1230.178	575.145
13247.621	14604.09	10535.963	16836.83	12947.312	19902.79	11252.121	16046.864	1349.771	2421.88	324.509	914.118	3077.768	4135.177	398.443	9694.227	277.267	388.039	203.665	1236.243	3568.476	790.715	165.743	3195.713	11093.791	338.64	308.493	287.889	1217.902	1151.305	341.251	6577.929	140	0.957	1456.107	575.85
13417.578	14316.003	11297.93	16011.38	14413.348	19692.766	12549.024	18162.827	1194.36	3366.581	364.764	754.871	3823.827	4243.726	365.849	10325.559	213.399	311.737	236.075	1476.831	3639.637	1888.843	133.719	3081.24	8721.664	280.774	497.059	305.082	458.163	1334.021	319.435	6982.588	273	0.904	1081.676	580.196
14770.212	15403.547	12387.795	18352.795	16325.703	23316.583	14144.547	18480.079	2432.913	3104.035	354.704	1135.208	3294.686	4795.906	359.504	12406.854	209.865	216.465	185.292	1568.663	5715.541	569.25	139.888	2392.271	6844.892	308.258	3355.406	287.156	986.656	1079.885	343.474	5610.223	181	0.966	857.318	578.572
13914.647	14890.847	11941.167	16895.788	15077.814	20864.057	12898.579	18111.39	942.719	1612.584	349.516	1257.931	3168.093	5251.014	428.124	11150.297	199.624	240.522	139.09	1650.744	2148.233	670.435	145.782	2797.96	7341.68	311.487	435.395	253.752	115.053	931.461	406.217	6652.772	155	0.89	984.726	579.106
14350.645	15567.855	12593.351	17724.277	16995.946	22834.373	16578.033	23802.321	1587.254	872.892	867.752	811.984	917.466	1756.311	664.674	6523.616	464.241	349.572	409.154	1196.008	340.025	413.679	326.131	5116.502	4150.91	354.606	629.19	308.94	4202.04	1457.092	392.599	12796.058	372	0.735	1021.03	586.325
10424.83	12015.642	9529.136	12411.704	11422.77	16214.889	9483.082	13800.647	1268.379	1816.99	318.236	1033.436	5998.768	5157.67	339.314	10730.315	183.009	198.769	139.884	1111.633	3626.191	610.124	139.303	2563.051	5116.352	321.361	302.707	292.872	132.611	828.671	278.341	5827.244	100	0.967	685.14	577.36
13444.733	14124.674	11116.128	16099.652	14272.609	19540.369	11941.669	16169.31	987.023	3503.912	344.383	1213.279	3394.579	7166.08	399.303	11502.798	203.173	305.562	149.697	1681.476	3335.461	572.601	146.006	2462.596	8365.144	303.866	325.984	256.623	128.833	1159.236	429.702	5725.943	101	0.977	991.52	577.847
13794.238	14787.697	11228.896	16850.024	14087.91	20881.047	12394.269	17808.757	1282.946	4430.093	353.93	915.317	3167.637	4944.596	399.588	10498.119	224.68	220.136	148.231	1176.018	2908.33	699.642	143.631	2778.539	8700.584	295.766	544.247	303.069	124.087	495.919	369.716	5935.128	206	0.871	1238.442	580.534
13270.268	14065.667	10856.846	16272.148	13500.695	19772.953	11420.905	15939.292	2164.625	3085.665	326.218	859.171	2125.371	6974.473	365.445	10696.023	221.622	271.718	169.22	1180.845	1900.189	1989.167	137.118	2465.256	8382.437	417.023	363.307	279.173	318.505	794.625	403.547	5239.596	270	0.824	1282.789	582.907
12080.405	14323.653	5291.875	15028.271	11705.113	17231.628	10254.653	14488.453	1193.568	399.147	208.718	438.237	425.113	1762.207	256	6555.254	264.494	282.118	135.074	1453.432	107.781	511.604	178.649	2872.572	6226.556	322.134	245.275	292.013	5363.619	588.578	296.603	6650.51	178	0.918	318.264	581.433
11703.053	12630.486	10384.095	13237.099	11834.898	16753.09	9234.974	13130.501	1126.679	528.925	316.861	1014.1	3486.095	2199.601	282.877	10253.755	175.768	205.151	349.587	1445.107	1863.657	681.084	125.418	1835.396	6412.76	238.166	391.916	290.801	4048.793	1019.415	252.523	4264.234	117	0.973	489.056	579.329
13227.761	14146.964	12064.877	15564.946	15351.073	20699.62	14053.639	18684.082	1622.464	1117.854	535.668	436.488	506.578	2615.564	376.313	6781.121	273.157	255.838	344	2383.882	232.064	631.972	170.859	5035.005	8682.843	348.518	384.676	296.921	6180.943	755.935	280.476	11084.309	113	0.94	741.827	579.296
18735.953	19437.793	16052.296	22734.854	20261.812	27550.008	17519.099	23575.027	1204.268	2195.88	357.992	980.921	4155.881	6146.75	405.196	9508.104	249.958	300.767	232.37	1483.234	1586.46	1792.836	134.004	2715.863	10922.539	296.953	449.24	281.561	859.122	1103.279	337.153	6556.055	336	0.805	1052.167	583.077
11129.243	11876.14	8669.316	13718.946	10895.452	16124.722	9280.74	13407.031	2904.108	3988.621	286.668	772.353	2261.427	3517.09	282.59	10411.325	219.776	296.137	160.656	1138.468	2919.102	5140.685	150.9	2509.881	8159.776	261.941	677.464	248.746	190.597	822.41	418.23	4929.872	123	0.993	1353.841	579.012
16364.692	19325.508	12145.574	22356.609	16180.81	25977.334	15739.516	27349.476	1078.826	508.65	451.604	487.982	1054.039	3840.2	349.843	7281.482	281.864	215.955	167.334	732.516	1579.046	3639.64	177.449	8220.279	5899.907	304.363	279.715	277.077	89.506	261.912	314.964	12512.619	267	0.794	1516.979	585.796
9367.481	17281.465	14954.656	15496.724	14685.97	20940.917	11582.824	16769.154	1063.178	1342.711	354.856	332.814	431.346	2242.335	228.271	5953.921	202.626	157.307	247.016	2493.58	233.671	700.521	212.767	2572.785	1806.44	263.346	310.955	247.065	8476.733	702.25	301.892	6589.388	125	0.94	353.148	580.948
13673.422	15351.182	12791.785	15963.076	14511.134	20434.446	11598.416	16595.696	1022.543	8164.38	288.64	1048.516	4792.188	7214.542	321.094	10131.803	190.328	249.8	144.935	1124.117	3257.533	682.742	127.734	2227.025	8416.737	301.271	318.888	292.961	132.048	1553.465	257.836	5412.986	117	0.985	668.987	579.927
13053.078	13688.578	10948.518	15098.67	13660.661	19404.114	11399.387	15755.397	790.453	1464.628	327.682	595.553	2887.775	9695.405	277.143	9592.984	189.976	291.653	147.95	978.199	412.948	548.881	133.634	2313.458	10362.338	356.642	296.399	320.504	1195.305	1094.14	261.034	5595.167	101	0.99	697.955	580.292
9259.633	10398.392	8000.773	11170.293	10599.836	14791.277	9585.727	14521.852	859.8	474.365	373.231	562.05	1184.414	1401.542	275.433	7262.46	174.142	194.649	164.936	1016.867	800.173	1133.578	143.822	3960.15	3734.425	315.416	456.591	289.496	7424.86	828.916	397.279	9756.788	126	0.921	803.444	579.413
14244.63	15197.983	12142.29	17344.691	15469.058	21844.172	13354.889	18591.066	1172.984	4223.133	339.313	902.992	2799.744	7699.974	391.721	10766.423	201.929	232.851	138.003	1673.462	2102.699	694.718	141.681	2750.717	8050.509	329.665	400.726	257.725	106.823	559.589	391.66	6560.684	363	0.856	974.114	586.065
17725.727	21114.821	13091.24	24655.152	17739.717	28638.989	17325.613	30077.234	1094.159	569.439	487.985	522.381	1054.37	5483.239	384.803	5682.781	269.667	191.515	171.59	547.809	913.373	3369.789	186.543	9309.061	4207.974	295.139	275.715	285.174	83.48	256.292	300.051	13850.352	238	0.842	1528.21	585.097
13745.677	14608.43	11995.237	15781.733	14209.8	19818.591	10787.977	14081.807	766.615	2456.877	271.191	650.221	2411.982	8562.583	275.057	9871.696	194.167	193.871	139.502	751.314	1335.033	545.4	126.664	1548.587	9233.376	248.634	329.219	270.443	143.541	762.222	303.846	3860.424	154	0.927	574.117	581.812
12766.939	13352.592	10455.4	14460.153	13111.369	18729.555	10846.844	15207.824	738.706	4174.654	283.32	1040.605	4746.17	6899.211	322.142	10645.493	190.128	212.619	135.663	960.557	2513.167	610.339	135.919	2205.721	7510.071	304.995	309.25	307.813	119.967	1398.015	261.919	5226.935	135	0.96	675.463	581.715
15787.57	17069.784	13697.369	19614.263	17599.958	24320.458	15374.504	22234.882	1158.341	817.683	387.236	1195.48	3917.175	3212.807	497.817	10113.794	182.904	251.881	293.59	2100.716	3593.968	1070.644	138.667	3282.871	6657.337	350.498	290.416	305.133	2061.726	652.099	266.866	7971.051	268	0.888	929.791	583.045
12897.391	14165.316	11154.12	16499.046	15006.45	21291.6	14580.584	20913.634	989.74	516.956	371.681	394.235	439.35	5760.091	380.163	6213.95	174.586	176.997	355.115	2342.683	183.006	391.818	165.777	4087.847	2475.964	331.78	276.484	325.058	10913.827	1773.825	366.966	11547.317	125	0.968	1196.476	581.844
10402.621	11240.162	8272.165	12468.912	11109.734	15686.663	10112.163	16493.532	890.471	379.286	340.148	333.03	396.252	1464	377.225	6573.384	189.024	167.73	172.116	1501.652	130.273	235.801	165.715	4266.495	2663.12	306.458	407.04	286.227	4798.325	1408.791	378.1	10943.534	162	0.895	1213.407	583.272
17657.86	21440.117	12862.309	25277.961	17583.374	29926.738	17394.917	29636.631	1124.291	548.797	466.684	553.287	893.414	7088.051	396.01	6258.165	295.358	224.071	174.859	586.942	910.588	14296.728	188.048	8638.993	5689.749	295.083	274.078	267.013	84.313	280.885	293.442	12388.089	139	0.915	1537.924	581.579
14110.52	15314.646	12447.971	16969.745	15596.088	22560.399	13118.148	17244.635	985.525	958.768	289.417	758.357	2759.976	3314.027	368.464	9978.766	193.908	178.384	146.658	1091.194	4528.681	951.639	123.273	2236.934	8897.853	272.869	297.785	288.339	341.496	321.453	295.816	5830.061	154	0.937	633.247	584.188
13208.58	14765.594	12529.533	16169.674	15272.656	21032.901	13577.643	20220.649	1138.99	523.505	385.967	313.068	662.845	1690.188	269.592	7574.805	203.616	225.217	210.687	958.593	170.67	503.902	127.871	3528.652	5300.071	340.879	365.295	285.342	4968.765	922.631	321.542	9620.659	171	0.891	758.471	583.851
13265.399	13666.786	10706.251	15435.673	14137.081	19564.788	13155.169	17661.982	815.756	411.699	321.879	332.649	560.319	1344.914	245.574	6013.318	171.284	181.425	207.479	1363.532	302.339	729.745	119.74	2935.023	5580.767	294.483	384.301	271.985	4828.433	571.292	344.306	9551.592	167	0.879	788.249	582.201
13048.75	14344.133	10964.663	15452.243	13694.886	19451.423	11673.733	18169.294	1458.396	658.674	396.856	959.043	3830.007	4966.444	367.469	9770.191	222.659	230.168	165.267	1515.726	4641.754	645.942	142.721	3587.057	8230.772	312.118	3481.413	280.84	177.342	1486.456	343.302	7928.027	238	0.788	869.269	586.416
13358.807	14479.689	11788.338	16270.374	14626.747	20438.575	12507.905	18087.235	1459.054	2937.775	344.846	782.783	2885.045	5078.347	370.045	10865.077	216.347	323.764	156.57	4119.469	3500.638	1368.937	138.731	2831.634	7392.317	339.153	294.669	257.973	115.86	528.371	319.748	6960.811	122	0.985	962.795	582.008
15414.678	15599.153	12478.642	18082.883	16168.05	21633.979	13959.893	19129.516	1041.501	2553.179	343.172	1013.03	4584.322	6705.7	422.627	9758.043	218.927	291.22	183.797	1592.161	2513.474	1253.583	139.631	2697.774	8542.425	271.981	336.319	288.349	111.79	1331.124	298.314	6343.072	151	0.909	1065.831	582.182
13305.441	13988.868	11427.997	15837.324	14375.478	19430.395	12379.47	17417.106	2082.205	615.733	355.72	868.152	4744.624	5597.712	346.087	10886.368	236.211	412.352	156.464	1323.573	3565.236	737.621	117.307	2629.21	10187.096	320.722	448.044	349.516	123.506	1589.655	364.466	6244.927	141	0.938	1121.663	582.989
10665.623	12112.016	9963.152	12757.33	11257.205	16583.38	9301.498	13183.396	1130.619	449.885	332.555	460.522	541.122	2076.437	239.224	7749.284	189.66	228.53	231.886	2011.715	248.688	616.73	194.255	2216.009	3060.105	291.437	309.783	281.673	4325.189	1033.087	308.638	5698.594	131	0.947	385.691	582.905
11109.724	12256.96	10060.679	13471.001	12216.793	17163.183	10301.122	14221.981	978.63	559.619	338.951	950.625	3559.012	3965.592	277.344	10805.224	185.254	283.748	159.22	1366.602	1961.015	634.199	124.299	2164.66	8932.905	316.156	472.848	305.769	316.013	1095.432	390.905	5394.145	149	0.955	812.99	584.359
9569.898	10745.759	8452.15	11431.429	10554.054	14497.081	8779.884	13871.44	1654.629	1541.294	337.7	1428.288	3807.639	4143.325	406.518	11286.908	201.65	217.573	164.854	1544.658	4192.988	604.071	124.494	2859.541	4219.917	333.149	473.304	276.86	398.199	792.416	327.437	6763.777	118	0.953	832.551	583.381
10810.536	11610.686	8966.867	12760.837	11439.909	15861.683	9674.294	15078.096	1968.303	558.017	466.491	1161.734	3640.8	2649.597	377.26	10723.104	240.237	281.117	184.126	1969.571	4820.48	914.21	142.682	3038.464	7170.375	320.256	6174.878	303.946	330.745	1763.542	350.977	7011.396	139	0.868	879.061	584.421
13692.73	14972.998	12289.902	16363.306	15253.717	21863.893	12740.575	17535.99	1230.762	1280.15	300.458	785.47	3027.741	4247.096	364.022	10651.693	198.453	220.224	144.245	1179.833	3697.61	947.174	116.515	2284.755	8209.526	282.991	276.157	280.469	159.491	549.953	293.394	5751.192	222	0.881	640.68	588.383
11737.822	12469.37	10077.443	13957.146	12832.926	17462.92	10430.517	14742.005	1035.554	649.809	331.497	1271.389	3741.615	4456.78	322.831	11441.927	198.168	297.045	183.713	1407.682	3074.987	584.205	118.11	2298.975	8559.812	352.926	430.939	298.945	250.49	954.889	330.34	6001.944	128	0.936	821.273	584.148
12522.732	13716.132	10800.54	15418.564	13903.251	19044.768	12051.312	16900.652	1388.809	469.18	368.933	754.904	3082.751	5771.939	354.679	11053.501	219.22	396.819	164.755	1346.885	3738.686	996.291	118.731	3154.195	8971.227	326.174	391.464	348.966	118.888	1121.508	349.843	7060.546	114	0.948	1113.605	584.368
18967.213	20551.976	16977.611	23415.871	21607.199	28117.227	21145.562	29329.51	1195.266	426.401	427.074	320.012	457.467	2223.183	344.322	6477.688	204.814	193.558	188.744	1185.511	122.992	477.093	156.339	4841.405	6187.417	331.952	405.456	343.944	3730.547	828.377	355.052	13442.41	143	0.952	1154.619	584.059
10002.327	11075.989	7467.402	12015.37	9660.086	14623.683	8436.444	15034.196	997.71	594.375	351.267	813.344	2121.263	8867.897	315.135	9505.507	193.184	225.937	191.353	1220.509	1547.129	1296.978	144.537	4418.154	4428.592	314.842	309.63	276.109	197.122	796.336	359.167	8168.355	110	0.985	1308.9	583.745
12054.509	13216.485	9720.71	15125.913	12012.671	17954.562	10247.261	15064.471	1204.066	2625.832	332.585	1043.142	3255.395	5132.018	312.963	9624.114	236.958	255.12	147.777	1153.166	2409.02	625.788	161.17	2812.039	9772.885	348.393	314.928	257.157	113.489	1070.84	298.832	5453.887	115	0.94	1381.822	582.987
9880.178	23501.757	19636.438	22104.556	21710.772	29381.512	17389.692	23479.878	1161.803	799.862	372.375	298.464	437.485	2349.886	257.401	5744.527	221.47	178.442	253.842	1501	253.648	576.403	226.705	3133.753	4089.54	311.053	283.766	247.232	4954.593	704.099	314.051	7912.659	233	0.865	358.255	587.187
11765.028	12817.31	10533.537	13797.75	12413.642	17615.119	9505.112	13288.47	809.616	362.663	328.287	885.015	3608.75	3322.043	290.138	10088.021	171.783	182.046	150.255	1441.926	3407.239	486.912	127.636	1783.66	6739.443	258.695	379.584	295.525	179.336	788.191	383.567	3849.426	130	0.951	449.946	585.631
9617.893	10462.778	8141.467	11504.141	10510.996	15323.103	9107.207	12900.369	780.975	274.321	285.873	300.647	401.088	1252.713	245.669	6401.317	146.131	176.421	190.694	1545.602	210.601	275.469	133.161	2056.62	1897.833	241.463	272.588	265.905	15137.311	1555.627	353.682	6198.653	115	0.956	514.396	585.204
11350.32	12811.602	10352.953	13469.487	12382.535	17549.828	10429.791	15002.452	866.603	686.443	337.826	433.464	895.241	2374.172	284.58	6823.545	170.467	188.808	181.92	1242.618	524.457	1629.192	143.706	2456.094	4636.46	244.444	335.896	277.934	6708.47	1027.104	329.32	7320.744	206	0.81	527.558	588.801
12380.085	13208.521	10539.077	14318.266	13143.163	18605.331	10721.255	14934.059	1103.163	1526.063	291.204	1125.462	3796.623	5661.964	408.225	10028.826	192.434	236.264	257.952	1292.269	3187.465	3694.015	111.908	2230.736	6510.33	262.786	287.93	277.396	910.794	1060.447	293.376	5715.016	202	0.854	620.356	589.069
12819.252	13547.86	10916.692	15079.353	13565.236	19107.176	11111.003	14861.556	818.83	1079.787	281.212	549.145	2462.671	7668.113	268.92	10296.122	180.55	263.478	128.974	795.315	783.827	782.778	127.806	1913.542	9384.92	355.018	285.15	298.958	669.628	689.947	257.165	4956.528	139	0.925	695.824	586.68
12205.744	13566.948	10686.105	15015.258	13463.242	18968.971	11573.274	16894.052	1086.404	3491.739	342.508	735.802	2679.428	4896.71	387.362	10101.799	203.345	220.565	138.186	2791.311	4139.514	6356.871	136.067	3027.424	7558.021	329.929	325.427	274.722	112.54	425.979	302.827	7406.143	174	0.929	956.063	587.236
13423.154	15102.889	12795.158	17077.759	15483.796	21373.831	13230.072	17441.435	1027.909	1017.286	356.194	731.306	3391.334	5778.91	341.883	10710.602	258.3	320.52	272.33	1300.7	854.18	796.248	126.456	2416.28	9886.619	282.955	315.879	271.418	1199.579	1030.763	364.14	5563.084	105	0.984	1039.643	584.71
12303.694	13169.799	10409.544	14711.81	13361.066	18333.36	11619.075	17183.254	1199.83	1827.976	358.088	841.034	4055.287	7504.653	375.594	10258.244	209.666	345.181	173.963	1327.442	5116.248	3257.526	128.174	2994.632	9151.75	288.181	544.798	308.619	395.835	1426.698	323.892	6779.243	203	0.85	1097.293	588.106
14339.873	14899.099	12085.043	16866.989	15184.595	20264.587	12745.086	18265.255	1700.579	1092.496	355.744	841.119	3951.643	7626.335	347.88	10651.157	223.865	381.802	153.564	1303.558	3697.662	763.351	112.604	2635.734	8803.085	306.894	332.758	342.497	124.321	1050.233	343.488	6201.361	113	0.952	1127.217	585.031
11135.129	12555.316	9260.153	13972.347	12961.054	18428.414	13099.281	20595.262	1015.822	475.393	439.717	657.795	1057.354	2138.975	397.57	7225.457	214.17	191.201	180.57	2088.646	728.53	473.162	163.765	5505.312	3279.903	342.309	304.098	342.952	2311.253	2232.399	388.911	14856.6	124	0.972	1184.185	585.46
14565.665	15592.264	12673.029	17243.417	15706.415	22440.483	12841.792	17205.714	929.819	5592.035	297.474	801.244	2784.556	6508.306	285.86	10499.005	181.559	220.649	136.984	751.167	2358.848	702.016	116.933	2042.47	8451.428	305.062	309.604	285.177	122.583	768.823	270.475	4976.387	186	0.937	664.484	588.473
13474.612	14961.126	12757.19	16936.422	16033.94	22110.424	14633.485	19770.076	1331.891	1151.449	357.038	310.14	387.694	2845.88	277.451	7691.729	184.091	214.51	260.007	2238.991	160.998	467.296	133.987	2820.55	4999.116	345.297	368.85	281.179	5607.88	843.022	277.334	8076.375	161	0.944	738.773	587.202
12226.703	12972.125	10319.224	14364.287	12678.544	18325.802	9853.462	13349.105	1091.588	1586.994	323.937	833.08	3525.444	3508.275	321.264	10613.444	179.324	241.122	148.311	1469.988	3844.406	750.408	123.536	1903.963	6348.194	268.146	336.734	293.092	123.96	851.196	366.71	4077.092	114	0.96	438.465	587.807
14816.561	15448.668	12652.174	17387.05	15888.872	22112.513	13241.463	18094.49	788.53	1845.459	308.512	775.623	2296.874	3485.173	290.479	8186.294	173.525	200.405	176.631	1138.696	1725.194	396.934	140.986	1972.563	7263.542	241.629	274.332	269.658	2026.755	1012.29	299.871	5621.565	134	0.968	537.119	588.366
9998.912	11092.161	8784.497	11891.999	11078.328	15622.555	10049.27	14115.517	765.231	450.264	291.676	534.156	819.381	1922.888	257.238	6288.863	153.968	171.673	213.732	1369.634	406.52	483.579	120.495	2554.065	3825.746	307.138	355.476	275.851	1882.128	835.299	354.851	8789.922	96	1	779.771	586.229
13090.028	14100.133	10227.574	16367.654	13029.54	19832.142	11438.514	17466.73	1304.618	3279.656	327.085	751.644	1872.993	5273.327	322.992	8928.306	217.242	214.032	192.077	1088.021	2005.586	4643.965	164.899	3525.028	7070.418	259.128	383.596	253.24	123.196	623.341	450.182	6675.223	123	0.993	1347.484	586.955
10917.429	12581.036	9827.774	14180.366	12956.996	18889.914	12509.016	17985.534	1025.146	408.472	376.474	327.284	382.584	1952.232	383.172	6559.282	186.253	174.871	201.527	2119.505	154.084	275.431	175.912	4382.283	3541.642	325.697	339	295.049	10997.175	2354.315	393.557	12340.445	116	0.965	1208.75	588.681
10308.346	11412.076	9057.821	11979.341	11693.917	15721.042	10660.509	15550.684	909.249	352.361	286.191	328.108	438.616	1238.088	236.741	5381.597	169.995	135.609	270.529	1592.294	352.293	418.623	156.458	2973.598	2041.257	252.091	443.356	259.437	7303.313	1352.599	319.564	10858.35	116	0.977	595.81	589.776
10448.314	11685.602	9339.961	12439.44	11541.245	16440.012	9534.495	12826.28	1473.398	2671.935	285.926	1124.696	4087.28	6638.1	389.537	10878.952	190.233	227.265	148.757	1083.78	2705.882	2013.616	116.869	2162.431	6087.839	278.863	297.45	272.583	146.201	1153.25	288.429	5343.765	110	0.955	612.327	589.036
11777.176	13064.902	10810.286	14824.882	13296.52	19081.905	11662.059	16812.607	1282.91	423.719	321.032	987.367	2914.506	2240.306	379.887	10670.817	180.99	274.838	244.732	1454.221	2079.855	1785.452	131.87	2529.497	6079.71	363.248	1242.576	289.127	2042.649	753.025	305.585	6310.524	139	0.915	896.306	590.558
10027.667	11269.289	8609.998	12208.622	11218.956	15605.932	9762.506	15126.372	1487.703	943.91	382.16	1365.654	4604.236	3826.573	557.69	9330.436	201.33	268.775	144.803	2234.898	4848.786	682.885	138.84	3503.839	5455.731	324.403	307.716	296.747	158.802	727.089	315.117	8331.732	114	0.99	912.842	589.237
14527.717	15237.137	12335.271	17172.262	15417.765	20784.081	13115.817	18534.803	1487.45	1681.711	353.181	826.955	3899.359	9955.92	369.743	10428.456	218.201	388.191	160.129	1429.062	3144.18	875.136	111.267	2614.644	8341.786	316.17	311.725	339.672	122.431	1187.181	318.622	6337.235	192	0.924	1130.438	591.755
13405.051	14857.077	10900.867	17187.437	13678.255	20986.443	12375.833	18015.786	1126.632	1657.746	362.341	699.286	1785.806	4620.535	308.169	7680.552	239.5	227.576	331.61	1759.776	1809.009	940.55	245.316	4169.22	7841.195	293.549	276.777	278.26	7154.766	691.042	347.011	8794.269	207	0.894	1436.79	591.35
13782.311	17000.926	14079.097	19209.215	16821.56	23602.636	14144.549	19938.646	1054.481	383.533	340.368	308.3	450.434	1788.934	240.711	7230.414	173.613	211.299	270.315	1702.496	290.992	643.137	234.056	2940.261	4198.091	301.995	311.355	279.183	14602.048	660.8	334.265	7063.612	140	0.957	372.421	591.221
13760.575	15218.629	12475.407	17265.57	16514.742	23472.65	15304.775	21369.235	1074.374	565.771	428.073	350.923	525.136	1924.574	306.008	6789.046	196.273	207.13	209.329	1234.315	207.134	694.624	144.854	4174.139	4617.716	339.254	372.605	289.98	10929.222	1125.914	379.492	11291.446	268	0.783	762.056	591.858
11281.725	12249.649	9806.758	13248.987	12377.592	16986.188	10504.08	15058.207	1232.093	775.894	422.923	1066.301	4120.329	2736.587	345.396	11057.017	225.951	249.751	173.152	2137.948	2847.745	569.612	138.994	3250.087	9515.617	327.704	435.904	294.769	1709.435	1191.646	428.171	6964.434	197	0.897	804.033	591.916
13741.99	14592.109	11827.052	16538.812	14715.448	20648.497	12290.672	17321.56	1236.531	5630.432	346.496	1196.289	3921.725	8680.706	378.134	10844.297	209.379	274.666	159.658	1546.591	3309.383	610.334	118.981	2503.323	7630.934	327.576	500.737	279.578	512.937	1249.928	340.533	6175.561	200	0.94	846.185	591.865
18259.804	19399.165	15537.545	22197.792	20874.699	26180.082	20832.555	27483.42	1066.652	406.468	413.468	320.276	599.505	1926.746	329.172	6279.26	180.35	184.661	183.439	1658.776	128.13	442.426	157.783	4761.754	4292.725	312.662	564.963	345.854	3679.871	837.712	319.579	13567.288	146	0.972	1158.192	591.151
10528.339	11311.969	8771.098	12874.569	11343.504	16261.82	10226.423	16276.261	1166.539	388.501	342.048	470.949	793.338	1830.461	337.276	7058.091	184.928	200.991	195.613	1523.073	326.366	816.718	154.951	3477.709	4516.516	306.641	496.359	292.218	8496.899	905.239	319.801	8660.838	240	0.795	1226.958	592.45
12926.193	13993.68	10809.53	16027.709	13996.434	19625.022	12584.643	17868.014	1852.843	1858.07	363.92	1292.463	3742.618	4299.69	454.359	9998.341	221.531	204.256	143.795	1316.191	2937.44	693.332	140.301	3125.252	8519.295	300.063	580.146	301.504	134.338	872.215	392.424	6983.902	123	1	1243.89	590.11
11024.899	11837.634	9097.388	13564.149	11459.523	16853.209	9858.401	14520.389	963.423	348.858	333.283	978.605	2825.542	1563.159	350.262	11016.117	193.856	200.507	148.926	1164.279	1934.977	656.208	133.923	2559.935	8038.062	277.964	431.61	286.822	102.953	550.526	363.035	5319.059	170	0.886	1266.818	591.559
18660.817	13818.672	6909.825	17015.653	16781.873	18974.138	9749.38	15902.026	1426.607	433.044	281.302	385.531	649.234	1087.212	214.687	6741.323	321.042	314.58	168.18	4591.278	104.298	634.923	154.905	3369.92	10781.726	308.004	244.221	290.856	4246.314	537.899	273.115	7166.046	109	0.976	327.537	590.463
13162.237	14132.392	11452.165	15477.005	14413.179	20450.656	12064.863	16640.738	1247.409	491.635	284.394	870.613	2800.794	3499.861	332.311	10774.388	186.489	193.999	148.716	1103.242	2286.232	729.264	120.132	2243.813	6649.023	298.559	278.251	282.311	126.154	622.787	295.213	5519.046	152	0.892	649.151	592.967
11710.501	13214.835	10994.349	14300.754	13261.94	19129.057	11040.967	15291.787	901.085	1043.775	274.731	712.124	2829.4	5353.753	286.591	10595.172	181.751	171.378	150.878	843.936	2865.967	688.838	116.209	2014.365	7011.71	302.555	292.688	282.832	114.267	479.149	292.397	4885.813	103	0.965	656.869	590.393
18567.279	19275.265	15934.132	21792.398	20377.677	24952.868	18714.803	25612.862	1154.618	5328.404	363.332	901.246	4080.344	3891.34	347.741	9362.535	221.934	174.17	184.351	1235.406	2445.044	2147.258	131.373	2996.397	9750.355	272.028	420.464	279.682	113.926	1088.143	305.029	6830.102	195	0.969	1072.536	592.987
11296.099	12408.613	9019.217	14644.676	12109.959	18402.024	10886.195	15906.301	929.491	327.7	304.957	744.144	2166.149	3259.026	301.669	10290.914	170.749	177.079	270.98	1113.491	2164.106	9120.179	133.797	2996.106	4790.973	254.613	327.718	251.376	1611.315	647.019	309.781	5943.518	104	0.961	1307.26	591.615
11855.647	13374.626	9047.456	14962.202	11851.062	18296.043	10702.128	18265.776	1224.519	1079.113	390.333	788.413	2070.54	7015.504	342.816	8503.317	249.464	207.428	236.916	1117.155	2046.406	1185.587	185.02	4763.381	6315.2	246.952	302.093	255.009	432.968	661.619	445.89	8925.966	170	0.894	1353.665	591.912
9162.727	21853.139	18396.97	24575.996	20866.424	30176.217	17971.453	24760.302	1057.716	404.656	376.236	266.935	512.654	1563.116	252.367	7476.927	191.076	228.896	270.458	704.041	255.395	663.728	239.01	3237.576	4099.134	310.679	278.522	268.222	5027.715	447.14	301.003	7498.217	132	0.954	364.447	592.545
10122.268	11423.188	9071.078	12024.934	10878.515	16393.947	9220.799	14083.63	930.371	343.484	357.14	389.341	455.534	2087.177	253.342	6479.104	216.244	209.597	178.811	1766.468	192.955	391.227	140.132	2937.393	5586.907	291.092	357.215	312.279	12274.652	1409.704	335.422	7397.977	211	0.873	404.775	594.732
10112.157	10975.831	8675.897	11313.955	11178.715	15159.177	9818.088	14967.912	950.574	609.817	414.263	326.227	338.143	1115.338	290.633	6336.987	203.047	211.639	180.503	1396.077	200.714	820.383	159.962	4050.598	3104.895	356.466	269.771	288.297	7847.021	891.276	271.638	10043.401	200	0.692	709.12	597.82
9260.869	9933.802	7693.145	10514.618	10422.467	14274.058	9555.369	14780.89	1877.985	522.343	402.831	363.626	425.322	1094.775	276.594	7002.889	205.767	198.048	198.856	989.551	294.42	1026.874	146.531	4026.225	4166.714	312.878	411.818	299.123	16917.391	587.004	361.839	11705.743	132	0.903	772.788	593.742
11747.535	12740.527	10562.716	14215.953	13074.714	18370.054	10925.497	14703.98	1175.696	1848.204	339.808	826.071	3077.516	4841.674	290.965	11465.907	189.529	289.942	149.157	1229.786	2513.287	588.268	115.71	2104.167	8969.197	310.831	398.822	293.117	211.756	928.756	377.248	5292.627	254	0.848	790.067	593.354
12912.563	14035.622	11027.112	15949.983	14267.584	20216.152	12315.792	16911.928	1601.232	2962.994	358.896	1082.324	2909.015	5024.044	497.404	11136.434	170.8	297.753	176.532	1612.553	4240.244	1055.404	129.749	2944.453	5908.716	349.934	359.184	301.121	422.096	729.106	281.796	6908.354	175	0.943	929.38	592.809
17573.915	17592.131	14052.314	20592.311	18292.968	24524.737	15810.254	22503.524	1531.861	2801.461	383.705	1193.013	5041.697	6008.929	449.476	9608.757	268.326	275.423	224.365	1549.321	2520.822	3874.609	135.088	3083.402	8167.86	299.761	505.791	278.974	451.116	1069.812	324.346	7554.42	153	0.955	1052.049	593.441
15893.9	16783.028	13620.588	19640.246	18280.148	23391.888	18148.887	25054.968	872.674	365.202	346.628	460.163	673.819	2041.91	349.128	6700.075	164.802	173.275	214.645	1561.03	154.28	14673.655	142.844	3890.416	5413.651	313.262	392.507	335.743	2842.507	970.87	291.988	10568.861	149	0.955	1176.634	593.554
14141.826	15070.809	11770.21	17675.188	14700.825	21570.838	12659.592	17648.031	1461.636	547.317	330.766	655.416	2607.027	5416.129	335.779	9782.142	211.647	240.763	168.156	1273.026	1454.865	7152.642	134.381	2407.717	9171.3	276.267	353.949	265.732	108.1	586.996	313.494	5524.407	228	0.782	1292.184	596.009
12650.553	13468.003	9888.001	15691.2	12721.21	18948.97	11130.771	16797.505	1314.92	3328.129	320.237	989.432	3492.22	8777.245	368.5	9355.972	245.777	264.453	200.003	1471.719	2420.41	636.001	170.344	2987.455	8267.238	303.06	342.712	272.852	207.055	999.056	415.524	6398.978	168	0.951	1370.542	593.423
12655.285	13747.391	11684.932	15661.064	14976.787	20106.694	13924.899	19532.165	1384.63	2664.895	414.594	392.953	471.34	3841.974	319.562	9444.133	194.842	240.715	246.869	1852.979	184.305	519.693	132.475	3464.705	4745.779	323.95	379.642	284.963	5394.929	1327.862	298.734	8265.759	118	0.994	746.797	593
13561.408	14597.231	11868.19	16563.781	15090.821	20781.99	12969.351	18148.933	1160.966	2146.85	353.366	1023.524	3731.947	4934.645	348.982	10618.244	197.505	233.19	315.713	1400.18	3331.98	589.68	126.586	2574.319	6390.358	392.196	441.168	288.538	2442.846	813.415	318.889	6352.708	261	0.796	830.523	594.301
16766.794	18481.464	15210.123	20834.963	18792.113	24731.276	16489.889	22744.228	1429.225	1908.459	396.189	1101.476	3977.863	7453.656	422.187	10071.535	271.085	255.602	412.207	1900.371	2598.706	808.912	138.189	3399.591	6645.198	280.447	289.961	285.617	2985.593	952.681	351.798	8135.384	114	0.99	1044.044	593.175
12176.785	13455.562	11054.628	14581.793	13180.599	19315.169	10510.044	15339.343	1098.812	885.855	346.953	879.658	2687.56	4288.968	317.486	9561.419	182.908	187.888	136.086	1172.667	2323.66	609.966	126.955	2306.982	4652.501	261.314	277.95	294.963	153.178	586.821	341.878	5207.457	326	0.832	430.285	600.785
12678.051	13733.291	11592.906	15410.328	14856.715	20043.618	13520.331	18317.221	994.257	466.447	306.72	252.63	345.59	1857.85	241.82	6709.75	160.136	203.65	207.776	2710.192	150.162	456.158	119.126	2588.662	4017.749	341.756	314.863	273.974	3607.4	723.165	259.149	8624.989	257	0.813	722.15	599.519
13502.905	15084.462	11112.648	17393.325	14240.636	21310.67	12560.587	18783.85	1278.293	1205.005	346.945	989.449	2806.621	5537.008	349.941	8533.026	255.385	241.007	390.903	1478.307	1841.717	637.927	178.86	3622.73	8531.555	276.706	345.638	273.148	1291.708	935.937	457.407	7879.185	111	0.994	1362.338	594.014
12211.024	12342.004	8806.802	14079.812	10796.861	16566.303	9244.051	13697.23	1090.455	439.906	297.39	788.757	3540.067	2887.804	361.43	9264.82	239.787	224.782	177.389	1237.199	3125.32	1167.964	148.723	2805.042	9177.448	327.872	284.809	267.394	103.604	1118.623	407.798	5261.86	126	0.911	1457.643	593.833
11091.441	11891.847	9236.917	12883.369	11392.185	15707.4	9898.365	15284.024	858.959	880.208	335.49	848.07	2795.331	5820.803	361.104	10885.137	192.466	192.527	169.469	1248.023	1590.162	727.668	135.14	3020.977	8669.357	308.792	378.618	321.876	553.269	884.969	384.708	6745.228	109	0.989	1192.839	594.482
16617.723	18871.614	12348.02	22210.523	16645.956	26024.467	15961.851	27285.4	1042.081	512.099	438.215	478.496	1147.455	5710.626	337.281	7790.462	266.903	213.816	172.483	624.782	1467.039	9020.726	171.416	7700.98	4316.664	314.369	267.854	285.38	85.942	253.801	310.785	12549.102	142	0.971	1509.732	595.894
12267.413	13870.64	8876.283	15381.263	10187.091	16151.797	8147.095	12152.307	1246.159	634.374	322.757	801.641	2478.292	4315.473	278.938	9766.862	266.954	275.863	172.863	1165.453	1366.441	2361.613	155.157	2771.853	10849.765	310.672	299.763	260.793	102.505	494.819	288.267	4768.256	190	0.659	1557.2	600.058
12854.968	13649.703	10710.875	15643.029	13863.828	19798.838	11945.181	16683.485	1748.792	486.662	348.918	1126.716	2857.816	3137.87	424.799	10983.764	216.942	364.978	170.647	1740.275	1499.805	2748.547	136.671	2821.365	9277.785	409.165	1380.67	280.588	315.081	729.351	294.285	6947.239	130	0.914	898.792	597.469
11775.494	12359.903	9691.947	13916.945	12593.28	17518.251	11306.328	17230.329	1170.843	1940.534	351.346	886.422	3363.496	4698.991	363.308	10583.402	188.379	292.294	163.919	1323.216	3827.925	1728.043	123.394	3011.437	9228.378	295.339	1209.92	313.571	226.133	1401.193	314.577	6672.533	108	0.938	1104.444	595.139
14449.493	15064.639	12207.073	16568.507	14928.46	21185.133	11583.381	14835.247	742.7	2137.534	281.81	704.45	2864.752	5195.78	275.426	9991.067	187.219	250.767	124.88	624.657	1691.831	536.894	128.986	1515.358	10650.072	261.369	319.862	271.599	115.171	716.241	307.332	3850.007	121	0.948	564.723	597.087
12320.87	13367.807	10069.92	15178.098	13268.312	17940.269	12122.339	18303.358	1631.7	1489.175	399.444	1099.314	4317.703	4843.728	438.645	8806.39	190.341	187.922	145.653	1545.556	2535.93	525.975	130.771	3621.492	3922.107	279.326	456.472	281.432	122.834	1036.27	350.004	8297.892	131	0.997	1249.546	597.019
11534.687	12886.792	9740.921	14756.028	11942.786	17785.791	10316.503	15707.542	1230.26	1099.649	334.933	913.073	3058.77	6074.713	335.366	9284.973	217.007	207.942	208.963	1210.094	2586.728	730.002	166.705	3115.507	7605.316	270.848	310.72	248.016	123.429	748.394	415.027	6467.746	156	0.906	1345.821	599.205
13641.434	16381.755	10235.821	18861.384	13949.848	22318.545	13684.902	23295.898	985.979	515.687	423.984	456.484	1082.788	4350.83	332.42	5946.276	248.301	184.104	186.888	715.149	908.552	5015.523	183.262	7253.249	3302.317	297.407	301.401	264.29	93.749	318.425	313.957	11947.201	119	0.944	1525.29	597.979
13573.626	14494.643	11989.551	15826.982	15190.686	19853.96	13992.228	20010.103	1194.739	701.804	452.179	351.694	504.096	1818.241	328.548	7974.011	211.044	217.094	217.277	1282.597	197.445	460.75	139.726	4317.099	6009.538	329.744	371.922	280.435	5388.613	824.992	354.432	11031.094	176	0.875	750.858	600.977
14412.509	15632.67	12915.002	17591.599	15666.218	22031.174	13397.125	19294.235	1034.829	6486.661	349.765	870.156	2786.016	6241.654	383.997	10889.815	214.127	247.695	137.905	1107.083	2164.571	746.377	133.294	2674.925	10429.002	302.236	333.846	253.435	120.791	463.816	419.506	6226.806	211	0.931	986.737	600.841
15690.861	18327.76	12643.757	21294.205	16542.692	25124.317	15808.004	24676.647	982.867	683.305	404.677	519.373	1187.729	4475.224	317.829	7502.917	255.427	210.247	172.557	654.192	951.482	3007.999	174.155	6412.882	4356.292	332.496	267.888	284.486	86.147	289.527	313.985	11069.23	312	0.843	1501.407	603.462
14141.953	16658.823	10218.63	19208.988	14279.912	22579.144	14299.828	25424.312	1085.099	510.838	444.67	463.129	1146.562	6054.985	342.644	7085.187	264.644	208.355	168.112	742.799	858.103	3919.517	183.935	8125.965	3951.027	299.701	246.775	290.413	86.993	253.32	325.507	13113.684	114	0.92	1517.211	599.605
12306.768	13802.726	11064.377	14927.239	13795.752	19978.682	11810.206	16300.324	1136.442	409.97	316.146	859.39	3191.934	3838.619	371.663	10850.273	178.446	161.807	178.24	1221.684	2018.672	694.896	129.053	2469.285	4644.532	300.147	253.122	278.959	906.64	551.427	276.903	6170.779	124	1	644	599.5
12144.966	12965.65	10427.67	14481.302	13154.903	17808.483	11528.025	16438.401	956.549	563.712	320.341	971.57	3084.666	3883.014	335.543	10594.395	221.439	242.571	212.269	1184.895	2200.541	7814.181	128.183	2650.445	9583.514	272.792	475.111	282.587	122.975	878.726	327.631	5824.48	163	0.9	1063.782	600.788
14626.636	15455.414	12717.197	17680.585	15925.823	21657.322	13746.541	18822.358	1509.81	3696.816	333.708	1016.636	4371.236	8117.553	390.96	10734.251	207.832	336.358	158.114	1748.567	3236.87	3845.851	121.723	2554.706	8426.694	345.854	296.604	342.25	140.652	1620.163	330.041	6202.604	244	0.88	1135.148	601.857
13307.079	14761.445	11645.267	16950.059	15023.521	21206.793	14056.238	20292.331	982.207	430.863	371.425	272.947	409.65	2144.467	346.64	6363.826	180.886	186.988	205.696	1428.597	173.174	649.764	152.514	3845.487	4224.711	321.719	341.6	295.037	9613.268	1050.173	295.623	10452.439	208	0.814	1223.601	602.615
11870.593	12883.488	10162.51	13828.622	12612.782	18154.803	10387.779	14065.469	1017.607	4195.956	271.535	849.76	3280.874	6495.192	346.358	10718.046	193.409	277.563	149.222	1148.196	3450.367	2879.341	99.89	1990.622	7668.766	266.04	278.84	271.681	131.27	790.502	263.699	4936.01	105	0.984	617.986	599.252
12868.006	13780.834	10941.062	15212.997	13593.564	19041.036	11510.047	16928.013	1350.389	698.01	353.437	1288.952	3970.161	4519.714	463.065	9924.192	206.956	232.855	139.521	1262.934	3480.324	1103.81	135.343	2749.211	6098.478	342.031	1001.551	271.828	158.301	1029.736	325.753	6796.421	150	0.88	861.907	600.733
16020.522	16972.427	13734.575	19535.279	17596.424	24090.351	15277.976	21050.464	1368.074	4798.182	371.529	1114.259	4193.325	9770.617	418.999	10191.68	260.6	327.853	229.218	1594.236	2749.08	891.903	135.439	2983.937	8424.836	285.998	316.145	269.017	333.462	1110.547	385.968	7392.173	299	0.822	1048.607	602.527
12500.846	13666.228	10859.895	15151.587	13859.964	19109.952	12366.802	18358.284	1336.332	586.744	358.3	1002.89	3903.741	3814.664	406.628	8674.731	192.54	274.087	178.866	1557.723	4342.031	3718.798	128.374	3408.19	6573.759	308.546	521.689	299.107	166.229	823.943	329.218	8260.813	172	0.96	1097.064	600.709
13253.323	14685.586	11917.578	16776.463	15731.111	21235.919	15055.377	21633.21	1005.33	397.499	391.101	326.936	322.752	1802.496	331.488	5688.508	170.008	176.469	229.516	2084.937	129.69	431.219	201.876	4775.985	4798.943	303.486	404.37	330.491	5144.118	1927.014	321.765	13887.002	183	0.901	1162.527	601.975
12660.933	13670.146	10485.055	15747.651	13385.234	19878.314	11790.328	16894.327	1028.387	362.874	342.685	642.345	2603.673	2233.163	330.617	10620.607	221.168	166.829	162.985	1175.862	1025.061	794.069	130.403	2841.895	10146.775	278.766	267.642	275.23	193.373	340.025	355.861	6056.885	163	0.981	1271.592	600.887
11101.651	12089.726	8489.437	14058.837	11240.171	17331.46	10032.715	15791.011	1085.538	448.596	333.08	1058.938	4033.973	3271.547	319.717	9680.86	202.655	214.117	137.392	2183.258	3495.19	821.436	155.399	3588.432	5677.012	290.289	266.742	277.092	219.33	1035.473	365.796	6764.589	114	0.909	1443.789	600.614
13784.595	11776.524	8534.815	14322.289	11948.689	15405.946	7837.92	12187.952	1709.811	334.335	271.262	337.59	397.505	1114.349	229.192	7044.409	249.418	265.892	411.816	2479.729	157.429	696.15	200.45	2338.234	6855.783	308.111	304.982	288.684	7546.159	862.777	312.235	5365.611	110	0.955	305.127	601.236
12465.563	13109.491	10865.689	14565.298	13223.025	18990.51	10612.624	14561.328	764.119	576.203	290.268	775.364	2523.56	3186.276	285.657	10321.181	143.867	150.617	221.205	1380.048	2789.72	491.352	125.357	1737.724	4958.975	242.43	290.809	274.961	2280.83	603.737	321.112	3864.614	170	0.865	463.235	603.924
8365.108	8950.173	7659.085	10026.882	9457.506	13311.979	8350.261	11376.799	904.158	381.707	263.194	236.144	317.596	977.567	232.506	7907.08	144.733	189.482	341.445	2644.041	166.45	586.151	117.295	1758.281	5892.006	326.59	303.467	267.611	7490.047	322.129	277.021	5167.352	105	0.984	740.014	601.557
9337.334	10440.081	8506.607	11423.245	10256.09	14648.726	8944.051	13271.217	1403.339	431.546	328.712	1379.136	3313.395	1885.251	390.574	11590.938	170.686	241.535	310.95	1750.418	4285.662	804.649	128.902	2319.243	4708.577	335.278	3275.87	286.749	2531.316	1297.561	322.906	5416.217	98	0.993	889.347	600.939
10063.573	10644.756	8487.155	11774.937	10537.355	14422.596	8948.491	13432.432	1040.881	1049.289	309.69	948.963	2786.584	6977.258	334.854	11542.168	186.227	247.011	153.165	1977.964	1953.468	843.155	139.307	2368.738	5503.488	267.15	392.018	249.641	596.489	719.989	334.579	5684.913	118	0.981	1006.678	601.195
11748.857	12326.24	9806.781	14021.417	12863.342	17559.889	11346.527	16326.262	1008.471	495.268	330.873	937.229	3157.6	2966.24	351.837	10894.834	181.931	228.228	165.116	1739.327	3850.91	8835.961	126.328	2735.888	8199.294	297.607	343.487	326.684	149.947	663.827	329.612	6200.179	190	0.839	1123.321	604.626
13411.57	14391.754	11442.161	16190.481	14099.627	19855.809	12147.246	16654.512	1783.674	4785.998	334.355	757.392	2809.253	6775.947	329.754	10618.014	214.722	256.709	151.626	1040.786	1816.764	803.4	121.378	2472.925	11583.737	312.539	638.529	324.154	207.55	877.376	321.41	5469.815	204	0.909	1195.162	603.299
13649.081	14503.573	11692.558	16553.423	14918.01	20257.1	13178.642	18546.49	1104.008	1533.21	325.933	796.875	3673.434	4509.604	335.528	9743.948	200.604	253.483	203.274	1360.604	3446.95	3479.729	124.688	2791.203	7697.604	285.883	287.598	284.156	287.344	1116.688	338.345	6623.015	295	0.82	1073.49	608.402
13679.218	14498.041	11459.265	16694.555	15234.194	21169.74	13671.981	19607.386	1372.648	2042.426	361.473	773.912	2942.977	4149.952	373.263	9417.018	198.045	296.472	179.672	1314.699	3236.246	2506.414	121.382	3342.874	8735.576	320.656	841.076	313.429	156.793	782.708	300.425	7718.894	140	0.968	1106.079	602.079
12680.023	13414.857	10522.355	15213.222	13764.19	19011.307	12143.396	17683.321	1225.367	3877.127	342.974	820.022	2861.674	3961.368	338.719	10085.252	196.063	270.974	170.985	1483.795	4030.814	2218.102	120.202	3028.107	9649.023	281.394	981.347	322.585	146.716	874.594	325.498	6684.778	112	1	1113.714	602
11510.112	13222.87	10806.793	14273.512	12972.323	19928.512	11379.932	16991.518	840.687	336.084	338.11	361.528	428.658	1776.505	251.872	5574.431	197.072	204.783	198.554	1635.179	243.176	409.537	146.515	3108.593	3757.307	302.468	281.989	304.187	4885.453	919.049	347.21	8778.664	169	0.902	398.63	603.92
8828.372	10121.751	8052.075	10504.755	10251.815	15048.704	9551.323	14206.182	593.918	551.095	323.206	331.266	744.21	1317.651	251.429	6853.362	156.386	194.104	137.433	1025.364	494.098	306.947	128.366	2988.641	3020.063	352.526	265.398	272.177	5064.624	1096.48	267.362	9244.63	116	0.883	704.759	604.871
10342.994	11779.94	9318.528	13027.533	12217.973	17594.55	11635.296	17060.358	986.684	395.495	383.278	402.822	445.627	1531.664	336.625	6368.694	228.728	193.491	274.84	1255.884	187.053	1274.919	167.035	3635.045	5357.712	283.975	416.84	267.851	3003.736	639.191	302.979	10536.176	134	0.916	1018.291	603.381
11126.045	11830.94	9166.545	13374.373	11803.178	16568.664	10428.177	15864.235	860.958	1440.795	327.889	747.055	2919.12	3622.546	372.455	9943.747	177.237	152.818	157.97	1091.881	1891.207	427.755	135.397	3143.893	5647.983	306.49	506.693	298.766	544.189	1049.121	311.84	7320.965	152	0.939	1209.947	604.592
12565.608	13614.598	10030.957	15885.101	12990.088	19245.943	11373.409	16619.747	1136.061	2793.014	327.66	893.394	3062.228	8269.961	373.939	9432.178	227.095	205.416	169.415	1259.88	3046.115	815.136	173.459	3068.062	7359.27	296.248	311.722	241.173	104.353	920.024	360.963	6513.305	158	0.951	1352.19	604.582
12930.8	14113.6	11412.906	15762.347	14185.853	19793.975	12425.992	17557.05	1293.222	590.065	343.089	1235.254	3819.51	3125.779	520.909	9836.079	195.397	289.406	244.577	2505.507	4477.666	795.151	124.189	2824.018	8787.323	353.556	352.727	298.716	1421.975	782.169	294.523	7057.01	203	0.896	924.204	606.85
12635.999	13188.9	10263.256	14982.51	13014.083	18243.495	11306.544	15904.845	960.636	5662.882	325.347	779.517	3203.214	6118.425	352.962	10459.184	203.767	242.855	149.478	1113.668	2395.129	496.999	125.331	2579.742	9854.943	305.874	754.567	310.336	160.124	1048.441	296.906	5708.897	126	0.921	1202.167	605.524
9607.224	10718.025	8129.934	12125.383	10467.513	15029.323	9068.615	13738.782	1062.924	423.507	361.028	1134.575	3959.258	3824.454	377.773	10675.22	192.048	259.169	152.249	1454.248	2833.645	599.914	130.71	3036.842	6740.736	298.87	324.958	274.059	130.847	1335.665	301.176	6258.204	131	0.931	1256.584	603.302
12106.365	13048.941	9791.577	14994.456	12354.636	18171.616	10807.26	16669.342	1357.905	1102.333	315.195	946.834	3207.934	6061.003	346.522	9824.345	243.346	222.949	175.775	1406.021	2704.613	688.327	174.139	3036.242	7314.865	330.684	423.989	243.752	111.388	852.836	363.134	6605.345	122	0.956	1365.131	604.615
12256.653	13077.416	10187.289	14527.207	12910.473	18082.476	10703.357	15454.121	1302.255	804.007	338.135	993.149	2987.272	6551.975	372.555	10987.047	186.19	296.791	181.755	1258.717	3866.521	558.187	144.108	2469.174	6571.103	331.681	1389.453	273.169	762.276	1270.191	320.282	5824.245	112	0.932	873.67	605.036
14104.273	15589.357	12342.698	18084.489	16085.658	22388.914	15117.203	22562.259	1096.987	490.011	390.274	431.282	708.98	2025.154	326.507	6872.161	196.559	188.651	167.098	1001.161	393.454	380.73	148.521	4102.452	5105.402	311.378	395.465	289.023	3411.915	893.805	304.328	10531.295	358	0.767	1238.547	611.416
14208.872	15288.173	12181.824	16723.91	15391.232	21274.27	13121.109	18251.344	929.699	391.237	304.444	844.118	3724.991	2890.002	387.358	10066.273	178.496	161.778	236.954	1406.477	2542.471	578.401	156.699	2402.524	5464.141	303.246	260.704	260.022	2088.023	638.028	302.075	5876.661	119	0.99	647.853	606.298
17354.064	19174.592	15412.36	22043.554	20226.159	27550.719	19073.628	26405.82	1116.379	412.391	390.363	335.901	338.134	2675.484	330.779	5553.782	171.932	191.419	332.933	1562.652	136.64	486.387	209.312	4886.683	6050.523	316.788	352.786	325.021	5325.462	1294.257	328	13664.213	106	0.993	1168.792	605.962
16068.297	16988.773	13060.446	20115.513	16484.202	24343.077	14441.392	20696.913	1035.098	3021.97	314.128	843.361	2711.401	6835.096	327.7	8876.483	219.005	190.339	236.916	1116.842	1250.016	1939.539	166.109	2782.124	8589.579	243.816	270.344	257.771	713.137	620.145	290.762	6171.099	276	0.767	1376.779	610.261
11738.993	12173.777	8886.101	13956.267	11272.53	18689.239	9722.298	15027.545	955.575	2507.902	307.884	784.614	2265.791	8203.847	289.889	8753.602	197.714	177.479	150.25	1255.933	1238.08	1016.199	159.624	2905.733	7282.925	256.234	269.627	245.953	103.491	965.962	265.71	6035.955	137	0.937	1389.142	606.303
14880.715	18038.372	11481.936	20958.686	15887.278	25344.884	16029.84	26211.41	1013.189	500.009	438.934	470.712	1154.505	4454.131	336.458	6340.292	242.972	198.743	168.451	660.835	814.331	2352.851	187.519	7371.563	3712.365	316.299	264.714	273.433	83.834	264.239	319.818	11802.712	131	0.958	1512.248	606.37
13380.957	16132.129	9916.483	18174.667	13255.206	21420.247	12824.973	21982.087	1087.633	530.2	429.58	509.365	1266.23	4280.985	321.954	7090.975	271.906	203.304	224.04	909.618	958.672	6753.379	196.78	6466.12	5218.864	296.243	266.757	265.557	127.177	339.795	320.463	10326.035	111	0.952	1523.509	606.293
10784.252	11625.259	9068.783	13164.65	12223.023	19299.772	11379.973	17216.942	780.073	335.823	331.921	422.348	454.909	1658.496	255.343	6653.732	192.689	190.612	192.097	2201.224	237.805	349.825	146.684	3531.269	1499.023	278.07	279.477	302.888	9410.311	1387.828	359.644	9634.55	164	0.962	405.079	608.53
13498.04	14396.57	11253.46	16139.954	14225.657	20504.276	12174.064	17314.176	1500.541	817.601	332.677	1205.061	2881.05	3352.991	471.345	10885.655	202.426	248.174	138.514	1131.33	2295.179	1626.284	130.445	2620.138	6602.315	317.046	842.744	270.678	158.618	1044.017	305.864	6295.8	119	0.961	866.256	607.399
14689.556	15863.714	12912.635	18068.522	16133.221	22228.915	14051.658	19245.937	1379.769	550.958	357.512	1407.725	4006.511	2131.257	455.797	10203.699	186.438	260.889	462.256	2003.915	2483.795	1194.206	139.955	2619.811	8268.71	331.642	2035.474	299.587	1565.195	1422.703	297.247	6504.977	111	0.994	897.266	606.734
12528.664	12942.523	9992.396	14646.688	13006.558	18239.159	11088.641	16539.922	1672.88	582.8	355.13	1725.688	4732.149	2425.278	538.741	9884.212	198.92	253.23	236.186	2282.695	1902.2	679.88	135.756	3015.993	6619.64	318.82	433.063	299.93	318.645	1302.548	303.851	7524.195	153	0.945	906.265	607.428
15013.331	15841.084	12586.676	18312.111	16331.624	22743.175	14096.252	19320.262	1141.096	1699.843	364.755	869.971	2652.002	3897.17	363.106	11588.745	206.322	229.984	153.033	1260.466	2544.728	1231.945	135.132	2995.326	8760.409	296.331	309.787	251.204	117.08	374.96	394.059	6712.177	150	0.961	990.98	608.087
12618.015	13653.449	10551.592	15376.698	13972.792	19375.494	12589.317	18970.388	1478.397	384.25	361.111	861.458	4203.067	3088.318	449.585	8230.534	185.239	225.326	188.092	1489.26	6000.074	10638.578	128.576	3597.249	5094.173	289.625	467.534	294.764	150.401	1871.081	315.079	8626.554	265	0.83	1088.738	609.572
17464.66	17895.924	14150.738	21067.614	19289.997	26285.906	17915.39	25754.64	1218.971	404.21	369.561	413.556	485.937	3018.842	336.495	6501.417	185.011	213.737	331.25	1800.501	144.702	593.511	182.91	4321.008	7042.273	314.235	389.325	333.852	8932.692	691.823	300.429	11566.027	115	0.969	1174.291	607.804
13687.195	14687.796	11022.759	16877.445	14123.258	20517.323	12208.078	18441.829	932.275	1424.855	333.026	601.962	1345.545	4623.797	272.495	7123.218	196.887	211.104	182.106	1064.717	956.834	380.011	146.811	3244.209	6753.362	267.913	313.644	242.61	3321.869	711.555	295.558	7953.326	217	0.719	1314.283	611.698
12901.665	14097.122	10184.849	16182.28	13177.603	19662.952	11885.639	18530.567	1218.936	407.478	360.36	723.163	2163.158	2400.617	308.833	6492.632	206.211	216.89	187.099	1597.273	2618.72	6475.673	164.822	4216.344	4479.732	304.948	290.697	275.416	6222.574	1153.851	370.464	9541.386	145	0.829	1438.721	610.245
11953.487	13567.537	8037.6	15376.517	9374.09	16174.698	7330.734	10939.158	910.534	997.715	289.172	658.755	1811.409	3100.287	241.307	9011.589	268.184	269.668	161.168	1342.066	1142.981	4272.118	155.731	2491.165	11391.389	262.697	229.832	283.028	94.692	398.773	252.541	4402.125	170	0.939	1591.629	608.141
14015.106	14964.464	11564.347	17368.504	14442.9	21196.28	12556.697	17789.625	1108.899	699.288	339.816	832.613	3530.201	4143.52	337.625	10132.981	204.419	193.5	173.648	1204.586	1799.276	638.773	140.556	2654.344	8424.409	278.579	305.987	267.766	110.131	547.784	290.028	5927.925	218	0.857	1294.17	608.789
11594.596	12488.196	9429.57	13940.231	11638.979	16529.261	9730.517	15544.079	1430.668	728.298	350.457	987.78	3267.413	3451.218	346.421	9528.953	217.365	221.188	182.029	2318.484	1614.424	593.307	145.179	3022.105	5900.702	275.947	327.621	248.566	709.853	611.905	315.581	7025.965	119	0.961	1309.248	608.189
13061.268	12859.508	9861.782	15053.532	12282.971	16437.661	8099.16	13435.849	1196.394	339.494	319.84	376.798	456.737	1227.838	239.331	7673.703	264.399	296.872	347.925	3026.007	123.437	3434.109	232.953	2427.616	6644.318	328.088	346.508	295.766	4740.114	754.394	296.643	5550.997	102	0.943	294.735	608.863
10288.083	11147.814	8853.364	12071.393	10962.955	16015.528	8945.988	12616.954	883.277	513.253	301.701	430.451	2192.865	1600.578	323.991	9615.245	163.328	133.09	150.697	1107.384	832.167	831.035	123.671	1949.836	7560.698	250.355	272.802	269.681	338.926	346.357	334.369	4337.581	150	0.961	452.513	610.413
12548.335	13760.31	11203.005	15360.063	13885.816	19283.932	11656.788	16679.328	1083.325	797.853	333.667	1451.621	3031.702	4098.384	564.531	10773.318	175.744	217.422	168.16	1229.066	2138.155	820.866	117.478	2623.024	7172.959	340.988	304.975	272.807	106.345	729.816	359.179	6448.592	201	0.895	952.137	610.256
13542.806	14407.451	11410.651	16509.032	14736.901	20878.86	12933.357	18202.192	1203.912	646.177	352.055	1120.702	2650.289	3484.713	482.446	10436.738	203.302	198.689	344.179	1299.406	2340.062	1171.866	128.328	2822.347	7689.298	299.739	301.748	278.711	1082.031	622.548	505.221	6650.57	156	0.963	978.718	610.622
13873.843	14938.668	11133.229	17448.443	13873.18	21080.984	12144.116	18030.114	1205.221	460.4	315.093	848.284	3523.189	3342.637	350.75	9182.297	226.798	279.362	150.022	1197.604	2292.976	6510.87	145.774	3030.517	10271.142	300.851	331.748	278.96	380.272	932.776	379.057	6108.79	187	0.899	1448.896	610.184
6418.425	11594.044	9436.489	13650.001	12036.133	17893.391	10304.81	13944.763	803.995	328.552	282.364	353.95	526.1	1617.993	207.261	6407.07	174.821	162.093	191.18	1354.959	479.656	403.571	190.925	2086.771	3397.312	269.375	277.441	266.927	12654.854	1113.24	308.062	5236.356	107	0.958	364.164	609.379
9275.147	10450.188	8258.618	11111.359	11069.709	16530.071	10392.227	16177.118	763.944	352.789	319.283	660.362	1170.226	1559.421	297.425	5938.235	176.424	128.002	197.123	1447.388	1214.554	426.506	132.076	3417.276	1652.882	250.953	434.533	268.184	7315.041	1585.98	317.564	12099.483	193	0.907	590.101	613.308
13422.265	14537.631	11917.583	16189.892	15442.695	20388.981	15229.826	20020.681	1074.485	532.787	379.338	281.196	429.443	1748.009	292.342	6442.279	167.956	207.365	205.13	1700.429	178.149	1027.034	120.782	3461.595	3787.975	333.031	315.491	281.782	4009.59	583.352	333.373	10512.091	111	0.994	748.698	609.95
12039.023	12774.895	10564.06	14038.441	12907.633	17897.135	10410.065	13381.451	813.399	720.969	324.796	618.62	2638.694	2666.167	243.231	10374.015	184.047	241.538	158.98	654.582	2643.453	537.164	111.615	1749.771	10234.102	298.49	371.953	270.003	157.138	644.083	327.298	4685.257	134	0.98	780.769	610.41
11462.444	12213.117	9706.551	13818.447	12398.516	17230.036	10775.45	15206.876	924.52	697.254	324.328	861.441	3582.741	3080.167	340.626	11985.914	199.133	179.37	157.079	1397.612	3344.712	5647.777	130.98	2367.105	6911.661	287.924	338.9	258.613	114.147	499.651	357.592	5423.086	205	0.848	1002.383	612.422
13474.816	13732.705	10976.878	15574.3	13923.498	18331.231	11988.955	17665.067	1228.899	1158.73	323.179	1229.788	3596.146	3293.44	368.736	9908.286	179.431	200.459	444.489	2288.99	849.339	486.724	132.089	2768.284	7026.318	307.437	291.909	331.549	2842.428	1904.25	296.004	6776.648	131	0.958	1153.218	611.553
12552.014	13280.479	10775.988	15149.734	13196.189	18397.601	11708.94	16928.296	774.147	2592.474	289.679	412.585	2284.795	3376.261	334.651	9756.422	163.772	129.4	291.36	1076.798	1208.46	431.194	188.9	2656.806	6527.391	310.564	452.351	293.387	3322.618	539.59	293.138	6254.14	181	0.921	1218.191	611.809
10688.639	11810.691	8801.054	13696.329	11778.135	17499.134	10402.89	15689.879	1190.364	448.321	357.998	887.867	3867.012	2752.018	358.321	9983.071	192.8	190.681	159.279	1393.368	2452.383	2308.306	136.942	3200.198	6079.921	297.813	281.4	250.44	243.758	546.829	321.798	6878.674	147	0.942	1276.316	609.888
[truncated: 5,598 more rows]
