# Supplementary material for: Highly multiplexed immunofluorescence imaging of human tissues and tumors using t-CyCIF and conventional optical microscopes
Source: eLife. 2018 Jul 11;7:e31657. doi: 10.7554/eLife.31657 (PMC6075866; doi:10.7554/eLife.31657)
Supplement: Figure 10—source data 1. [file elife-31657-fig10-data1.zip › TMA21n.csv]

Hoechst2	Hoechst3	Hoechst4	Hoechst5	Hoechst6	Hoechst7	Hoechst8	Hoechst9	pAKT	Ki67	pERK	EGFR	E_Cadherin	PCNA	MET	MitoTacker	A555	pCTD2	CD45	VEGFR	Keratin	PD_L1_PE	CD4	ActinRed	hmC	p21	pS6_235	HER2	Vimentin	Catenin	NGFR	HCSred	Area	Circ	X	Y
29023.627	30211.495	15610.629	35435.761	28237.97	34842.145	20544.372	25126.796	1537.753	484.971	301.161	399.518	414.905	457.784	311.734	9525.259	372.715	351.428	254.845	1375.192	170.268	1002.713	211.74	2701.914	19343.897	334.511	613.516	296.55	8926.14	525.289	489.949	6440.152	272	0.794	646.276	24.301
39219.308	37998.55	22634.023	41671.436	33384.894	44979.006	29482.386	34947.091	1462.306	530.168	330.821	392.138	446.358	591.827	301.501	9253.52	423.706	367.799	357.744	1395.696	162.897	1147.317	226.173	3061.885	24061.223	329.898	734.128	307.451	9027.792	415.369	437.32	7236.679	165	0.934	657.658	23.936
38810.108	36873.88	27436.538	41429.9	31207.684	44724.926	27996.785	34729.492	1480.922	420.088	385.749	345.35	357.981	462.41	303.25	7918.218	424.296	335.873	417.581	916.56	158.125	851.127	234.967	2228.546	26746.772	311.874	750.811	309.595	6055.351	311.188	358.327	4997.152	115	0.94	669.822	30.013
39057.598	40002.325	35515.906	45626.528	41752.095	49701.601	37439.369	41927.222	1401.539	553.339	494.1	415.254	487.949	619.324	330.807	7628.239	398.493	343.752	471.118	1283.313	168.053	1092.923	225.696	3554.742	17712.023	323.229	765.703	302.182	7459.159	397.085	499.523	9412.828	200	0.899	651.38	33.54
26837.97	29631.146	24482.848	34270.159	29307.608	34922.551	22700.909	26554.3	1296.854	514.992	472.645	397.874	478.189	492.773	314.199	8761.41	338.557	294.857	400.194	1455.94	170.091	933.079	173.957	3150.397	14887.569	355.343	896.23	290.731	8566.21	555.945	594.576	7802.551	101	0.977	638.886	34.51
40049.099	39587.028	29007.57	43780.036	32907.288	45553.881	30937.613	36576.809	1533.189	437.953	428.775	351.218	355.234	441.189	292.754	7467.435	406.297	413.467	551.864	1186.843	162.653	847.646	257.531	2030.618	22883.4	319.749	1229.875	288.985	7555.134	353.002	362.565	4263.811	170	0.865	671.3	36.812
27439.226	23936.957	14996.369	24778.261	15981.639	26138.273	14294.076	17760.045	1241.945	306.04	303.26	258.225	256.583	313.04	244.313	5943.124	339.248	276.05	393.049	599.448	130.662	452.392	165.736	1112.843	16897.435	296.459	886.778	268.032	2463.213	279.233	321.895	2088.216	110	0.985	678.909	38.036
16965.881	18182.505	15699.706	23061.564	19817.551	23641.457	16445.313	19517.951	1437.259	508.061	457.447	403.365	369.962	404.732	280.977	9069.383	344.006	336.341	342.993	6352.037	156.214	1506.71	213.613	2895.764	12548.182	314.668	696.175	283.848	3960.022	425.148	732.949	6912.508	104	0.961	630.529	43.442
41760.097	40253.781	34120.953	44505.815	40440.456	47875.963	39345.98	42964.138	1393.725	562.404	483.952	422.73	503.39	641.824	333.702	7886.67	403.575	340.334	547.385	1219.125	170.677	1127.475	275.789	3860.664	17103.577	313.309	698.246	289.112	7496.125	527.147	637.978	9635.351	284	0.823	647.521	54.669
37723.986	35571.536	28790.186	40216.01	33712.273	43434.78	34661.905	37505.994	1333.883	426.125	399.139	325.619	421.657	477.004	371.072	8327.768	436.165	364.02	646.354	1176.402	169.355	1031.433	365.262	2658.493	27501.202	301.12	665.704	291.677	9325.53	394.166	477.163	5078.791	135	0.923	661.767	52.73
33368.384	34708.838	30212.18	39103.533	36437.555	40508.863	33998.181	37939.287	1303.836	550.537	502.382	460.272	499.185	586.077	331.687	8568.496	402.751	317.151	492.095	1666.217	184.145	965.415	263.467	3682.954	19078.732	325.97	973.805	286.943	9619.53	518.821	725.424	9342.424	288	0.841	630.927	55.722
32423.35	30590.379	24983.742	36329.677	30646.246	39909.488	27753.39	32157.49	1272.425	452.888	405.149	394.278	407.46	502.106	310.762	7647.972	362.428	302.492	541.48	1597.744	176.133	964.443	241.711	2683.744	15581.503	296.213	832.637	277.094	13404.818	535.302	592.966	6185.911	191	0.919	655.903	61.887
44025.09	42578.49	35849.741	46062.645	42543.043	48633.806	42673.888	44992.21	1567.067	659.582	571.016	450.644	545.07	735.984	363.78	7026.767	406.797	368.509	532.702	1932.235	192.947	1083.748	330.508	4251.366	13972.448	322.185	875.147	295.382	10987.241	526.606	444.618	9955.443	247	0.818	635.569	65.362
31740.608	28350.796	23583.775	31473.188	28323.069	38095.121	27813.299	32575.083	1475.006	526.675	464.969	450.849	436.802	577.912	304.63	8255.366	399.272	331.59	391.158	1916.51	174.203	1240.536	183.852	2615.663	13863.767	306.173	1117.543	270.088	13454.136	818.572	651.829	5612.471	327	0.726	661.433	72.659
32937.304	33188.887	30940.938	39284.986	38145.74	42736.482	37207.316	40249.892	1395.537	631.425	528.682	478.813	529.612	678.915	335.121	6351.147	362.859	313.863	443.099	1408.325	164.403	725.459	215.208	4424.343	9411.122	325.997	1060.47	280.719	6436.352	592.138	899.921	11420.642	198	0.874	645.52	70.854
37594.501	38371.518	33421.746	43433.601	40430.212	44821.478	35945.551	38178.932	1542.254	608.895	593.626	458.058	532.714	700.282	336.861	9571.508	410.376	345.081	396.969	2441.958	208.262	1002.156	278.234	4033.966	17053.091	326.653	924.078	277.158	17896.18	519.306	480.537	9699.969	300	0.854	626.777	77.837
32200.141	30757.29	26196.021	37042.116	36082.508	42107.276	34738.192	39047.994	1491.957	662.178	582.372	483.11	505.124	842.113	354.466	7011.892	365.08	315.812	306.169	1479.904	179.495	890.445	238.811	5166.398	8419.375	311.722	1051.153	283.911	6364.904	742.012	707.523	12481.704	125	0.914	635.428	81.148
42887.312	42863.177	40702.712	50784.311	49908.808	53024.313	49761.263	52435.94	1813.966	748.84	659.442	541.303	716.523	1001.949	386.437	8030.738	423.687	418.843	595.558	1855.786	190.121	1407.281	287.627	4989.093	11311.184	338.798	1738.577	299.781	10423.15	656.826	797.548	10494.722	154	0.913	642.13	83.305
39792.798	35987.121	30061.047	39115.283	34795.603	43786.486	37098.51	43345.509	1599.168	664.044	595.991	463.719	528.76	794.053	335.187	8569.77	431.166	409.834	553.022	3186.796	200.513	2062.31	238.667	3452.893	12017.79	370.532	1190.591	283.951	20229.466	1028.238	644.91	7533.289	160	0.884	660.331	85.206
22820.205	22491.877	16172.474	23350.818	15599.698	21968.917	11377.586	13652.538	1439.833	421.602	401.372	293.625	287.247	381.662	284.53	7433.554	300.484	250.396	324.753	2264.685	187.539	694.275	183.867	1660.602	12731.15	272.819	381.143	294.999	20268.679	456.85	302.926	3881.391	114	0.948	725.535	83.675
18943.706	20570.141	18472.355	22763.024	19760.766	24645.155	13528.963	15002.629	1292.87	377.166	379.146	289.119	340.355	407.144	276.853	7507.345	316.392	250.867	475.479	1424.053	185.282	1307.441	271.142	1821.027	15838.298	286.101	629.312	274.81	16928.729	397.862	459.62	4010.572	130	0.99	718.538	89.085
20021.231	20101.818	16079.983	23648.52	21140.6	25696.098	17287.287	19171.727	1453.201	531.955	555.275	495.779	441.595	572.255	298.251	10813.359	387.276	339.49	371.117	2077.55	209.28	1426.216	218.855	2983.964	14240.945	324.386	1662.607	286.548	18681.328	553.561	960.222	6904.547	157	0.876	623.933	89.876
36245.614	38065.35	36256.444	46207.159	47470.552	50355.572	48109.173	48616.981	1703.597	714.501	629.717	552.797	796.242	1023.63	369.985	8805.066	398.436	410.572	570.483	1937.445	196.925	1477.633	280.647	4755.831	9981.272	339.111	2162.44	295.266	9007.007	1050.405	1008.773	10200.909	140	0.874	640.171	90.743
33198.979	32686.359	27975.473	37550.992	34011.405	39044.862	31818.679	33702.398	1695.32	631.226	632.803	501.03	781.98	708.25	339.002	11760.188	413.334	417.145	518.951	2113.14	219.019	1824.843	265.376	3673.104	15600.154	326.14	2056.531	288.87	20825.584	797.703	867.84	7600.814	309	0.757	631.982	98.244
28671.399	27315.952	18979.701	22911.118	16969.902	23855.618	13433.763	15294.111	1162.134	405.839	386.585	324.58	259.349	402.077	267.729	7447.276	348.05	259.3	423.985	1244.862	161.654	863.924	259.51	1734.799	18585.31	272.34	519.257	284.781	13113.283	385.993	451.374	3761.572	135	0.888	727.907	92.878
40535.601	37969.937	32660.326	43572.948	39760.797	49663.174	42158.585	47036.23	1620.59	848.35	549.053	474.696	616.389	759.809	321.501	10211.237	418.372	521.727	576.789	2212.31	202.878	2312.412	259.765	2791.01	12812.537	350.699	1684.603	280.748	20020.098	523.446	732.211	5282.3	192	0.866	661.083	98.464
19738.487	20924.476	17388.726	24374.27	23292.622	28216.846	18478.81	20164.183	977.427	399.788	371.154	316.875	361.19	452.151	276.039	8005.329	297.156	275.729	554.03	1688.976	178.313	838.126	301.88	1973.099	12187.778	292.177	799.809	276.466	15700.342	427.595	596.624	4327.402	269	0.858	714.258	100.935
36361.12	37750.459	31395.765	43522.649	37314.789	45118.366	32824.608	34001.9	1273.54	514.602	506.548	431.293	499.931	635.386	313.08	9843.713	381.64	393.532	562.939	1865.655	172.753	1173.509	478.432	2915.493	11727.973	311.135	1233.348	305.796	13239.665	512.638	332.18	5844.266	241	0.769	975.338	101.849
33059.698	33512.767	30436.283	41191.449	42062.911	48165.348	44535.863	44670.816	1339.545	584.325	535.5	490.354	619.156	732.908	339.759	9737.443	372.621	390.614	580.042	3245.326	196.909	1434.566	389.92	3466.166	11742.307	323.61	1341.113	285.182	20879.333	618.36	1229.149	7266.602	151	0.877	651.5	100.076
31071.885	32026.259	27259.929	38721.315	35263.782	42441.716	28555.733	30229.328	999.716	423.321	399.932	345.445	443.582	517.877	267.49	8347.404	314.655	353.271	576.823	1401.456	172.687	1197.982	402.833	2050.314	11136.32	292.437	808.249	314.243	13461.404	373.545	345.324	4080.326	242	0.694	962.517	105.426
29726.044	29375.821	23777.971	35475.464	26176.121	34289.896	19591.016	21970.482	1189.949	510.346	517.188	470.307	404.765	613.379	288.537	9500.115	371.157	340.764	505.975	2241.636	184.938	942.689	344.962	2380.863	11581.464	311.325	1014.06	305.119	16212.298	521.279	321.07	4432.304	123	0.964	983.598	99.817
23160.347	21987.773	15402.77	20411.639	16178.495	22654.005	12946.935	14491.34	1125.14	409.115	364.428	323.508	266.686	412.495	266.486	7723.901	341.824	272.923	450.54	1612.057	161.454	909.899	268.738	1666.947	15614.15	311.507	679.792	271.928	11163.095	394.549	573.806	3535.857	120	0.952	724.867	100.158
20694.774	21143.067	19312.936	26655.333	25106.403	31588.163	21416.388	22608.163	860.556	370.75	367.981	302.352	341.557	418.229	247.048	8540.216	285.776	287.006	523.877	1286.898	165.837	1353.099	320.45	1654.257	9982.712	292.312	726.74	287.637	12364.837	320.247	400.108	3112.466	217	0.898	943.477	103.108
26462.923	28270.412	26525.523	35984.006	34872.964	39758.464	28559.193	29245.597	895.445	421.033	400.953	344.483	395.459	481.551	260.545	8303.932	298.917	316.276	547.253	1124.9	165.371	1150.313	379.893	2004.228	8860.1	287.587	606.524	296.301	11732.265	323.322	474.714	4048.436	187	0.852	954.976	106.794
30233.916	26647.191	21036.694	28828.351	24820.639	34015.09	26665.625	32542.288	1133.494	477.095	382.232	387.195	449.555	461.602	289.714	8405.474	329.82	293.511	335.745	1094.011	183.504	1095.145	227.291	2140.873	9355.288	311.609	803.345	273.497	10382.61	388.909	805.716	4432.006	152	0.861	676.559	105.329
39192.542	39222.536	35340.419	43712.269	41182.949	49391.305	36783.614	40242.519	963.145	429.887	368.714	386.442	387.119	562.134	254.868	7728.843	347.5	316.268	494.86	1368.193	236.652	874.559	321.174	2033.6	16214.775	255.622	527.375	278.177	10077.585	427.108	714.347	3856.195	107	0.958	879.201	105.388
30886.806	29631.411	25888.045	33688.195	30174.879	34583.298	25325.315	28514.401	1038.028	468.138	445.538	377.965	484.201	520.816	226.625	8549.159	343.261	344.975	509.484	1334.878	188.947	2248.433	307.287	1589.314	10598.017	364.034	1035.009	285.856	13615.771	384.558	376.564	2752.922	110	0.943	912.209	105.145
40293.816	40980.355	39986.408	49288.631	49799.736	52516.273	46345.072	48821.346	1071.578	489.505	424.903	363.702	520.047	622.105	262.866	8900.891	321.079	392.155	678.619	1286.698	186.115	1489.9	363.669	2278.995	9555.291	313.311	598.2	288.891	11597.749	314.426	360.474	4253.488	273	0.733	921.152	109.408
25260.487	24291.116	20595.088	29418.722	28467.932	35090.45	23860.603	25252.642	1483.942	563.442	495.523	409.914	1336.387	632.197	305.206	11104.113	348.572	452.281	364.622	1464.904	179.59	1665.296	290.888	3203.179	8889.233	318.742	954.142	297.119	15703.951	722.198	766.116	6868.279	155	0.9	639.248	107.1
41231.725	41210.879	38530.694	46547.475	46543.497	51793.99	47169.683	48938.497	1406.04	548.346	479.737	396.418	568.301	677.853	315.897	10127.205	387.152	453.065	699.878	1680.733	160.73	1176.792	302.598	3175.673	14075.851	307.004	723.617	282.336	11322.322	425.653	611.925	6887.293	148	0.924	657.25	107.804
19046.891	19779.332	19761.296	24356.96	24566.32	27771.839	12982.155	15126.89	767.737	354.638	309.406	307.078	339.961	403.372	241.437	5498.382	303.101	272.796	435.756	628.344	127.234	1243.312	229.769	952.496	14534.394	256.863	463.121	287.447	6363.117	302.735	402.459	1729.105	121	0.91	857.748	105.665
30586.117	29288.5	26128.492	32598.295	32005.681	41168.438	28132.776	31497.506	991.145	465.728	401.069	361.681	408.326	650.433	251.77	8381.651	308.822	300.432	549.441	1819.591	197.58	2183.671	404.092	2168.089	10503.653	286.471	734.941	273.426	15111.13	343.178	509.785	3916.876	144	0.899	887.694	106.125
31511.633	31983.061	29383.083	37274.878	37911.874	44296.299	29737.966	31728.677	965.782	424.37	374.964	302.238	429.189	502.692	242.294	7418.263	331.337	341.4	690.458	1178.804	248.179	1785.868	323.644	1602.747	13033.746	292.705	609.446	278.067	12018.988	271.737	290.829	2880.839	188	0.904	901.809	107.101
38947.941	37670.384	35330.266	45232.43	44255.891	50172.106	41509.353	46718.905	1733.103	621.381	515.02	499.066	553.197	698.651	317.544	10917.515	403.685	476.4	600.522	1884.243	219.726	1477.066	292.033	3503.102	9736.332	328.973	1924.058	282.405	15885.928	587.688	985.002	7480.252	137	0.902	667.252	108.186
38816.88	37095.015	34084.687	44351.865	44469.072	51792.367	42090.443	44186.073	960.258	546.573	378.28	307.963	437.577	584.17	248.337	8950.32	305.553	360.612	759.333	1030.176	148.716	1315.668	401.587	1908.888	10722.553	294.13	1038.722	290.941	10015.311	255.519	299.002	3325.361	267	0.766	933.886	111.654
35546.786	35104.538	28692.289	42146.211	37053.627	42963.117	30952.539	31643.442	1106.678	454.944	418.247	354.975	463.749	542.383	283.816	8572.425	343.074	372.781	514.099	1651.335	168.582	1041.043	402.914	2302.923	10958.18	306.929	760.59	310.564	12700.054	428.424	325.285	4886.684	134	0.882	968.351	109.299
20780.942	21099.562	15853.684	22310.027	19232.669	21820.46	11089.825	10987.66	1379.922	474.68	496.082	428.394	456.881	458.205	277.214	11161.721	420.959	314.474	370.388	1466.298	231.081	1603.908	218.388	2144.457	24284.524	328.098	2174.294	270.047	27529.52	522.969	640.438	4777.155	120	0.952	621	109.092
25820.089	25789.567	21062.034	28938.745	24732.57	29325.127	18206.588	20576.815	2010.57	707.607	601.717	460.619	844.476	614.882	321.695	11854.719	442.097	454.427	331.74	759.065	178.705	1708.365	236.462	3861.37	11327.187	332.677	1591.762	313.877	14012.833	494.567	535.332	9373.166	123	0.964	629.443	109.313
25190.921	24329.686	22041.808	30416.505	31852.179	38692.752	28387.425	29870.213	1218.565	498.452	462.812	448.499	480.806	659.037	302.196	8799.933	332.95	355.438	463.693	1848.048	176.209	1116.424	308.451	3461.02	9023.6	299.273	718.766	290.144	15160.724	497.521	1187.674	8036.537	150	0.936	648.407	109.327
27673.032	27840.181	28959.11	35010.922	38081.295	41123.05	33291.829	36555.415	884.159	397.368	325.192	302.774	348.205	469.204	286.242	8043.846	303.852	289.008	612.533	760.172	128.506	1106.725	282.625	1684.942	12574.013	286.094	409.186	282.608	6963.198	265.394	305.112	3203.327	228	0.797	823.132	113.053
23929.54	23938.77	18276.806	25052.522	20396.521	24043.133	12748.337	13507.652	1093.072	474.537	442.917	388.076	375.387	472.277	269.481	8545.493	338.048	317.828	395.502	1493.764	183.092	700.951	246.133	2456.66	7946.389	297.617	529.853	304.577	16767.48	496.717	301.885	5530.165	193	0.775	983.935	114.111
44586.622	41948.547	37413.102	46951.234	46114.871	51685.693	46811.597	50087.241	1375.012	562.8	543.872	499.77	571.639	688.993	317.41	10340.54	378.934	415.652	701.086	1887.322	184.783	1113.695	289.517	3356.398	13569.4	312.752	1608.719	289.793	16743.796	603.949	945.812	7042.377	330	0.856	670.594	117.445
16579.717	17327.362	14299.639	21280.128	19402.215	23247.569	14996.262	16382.107	677.248	341.995	318.169	252.36	395.194	374.818	246.055	7194.127	234.335	235.075	304.278	753.653	186.422	526.334	223.273	1166.479	8513.082	280.681	450.057	279.833	11450.959	368.849	293.642	1939.149	164	0.906	721.024	113.811
41240.268	41723.449	40938.098	48816.515	48953.524	52199.739	35822.596	39686.719	1117.876	527.062	422.423	382.797	466.607	626.026	272.21	8223.161	352.959	365.702	614.229	998.441	144.695	1240.739	308.721	2043.73	11521.077	264.265	476.062	297.781	10480.571	282.73	407.489	4061.909	111	0.964	861.023	111.437
41987.77	39930.372	36802.029	43725.564	45040.035	51600.092	44540.628	47843.996	1075.63	510.907	418.738	418.616	481.99	820.991	280.066	9071.553	330.564	344.228	515.923	1902.849	160.351	2393.365	407.437	2868.844	9149.032	274.268	727.813	286.221	15296.286	410.365	782.795	5576.581	165	0.889	881.991	112.542
37689.299	36463.489	34963.631	40846.663	44227.849	47973.795	38776.328	40621.041	1085.273	499.417	443.251	337.665	534.589	711.925	264.571	9116.026	342.094	373.251	673.947	2239.915	826.534	1881.204	449.418	2628.771	10730.551	284.431	647.843	270.132	22378.859	385.158	345.757	4978.016	144	0.996	894.542	112.521
20817.259	19232.23	17540.098	23518.79	21794.556	27066.837	22958.179	26656.834	1214.313	471.079	388.879	352.178	377.462	451.901	284.989	8754.457	326.608	313.487	409.845	1421.348	140.081	1123.888	283.653	2212.605	7946.991	316.118	859.598	279.805	5733.786	372.302	620.25	4659.343	130	0.978	683.254	113.085
42068.429	40762.228	38020.529	45807.813	46145.786	50168.843	42967.376	45208.457	1119.278	598.106	458.291	365.144	447.625	766.373	302.186	9876.99	332.832	386.897	520.545	1469.243	156.05	3776.952	246.174	2291.078	13687.021	323.429	876.832	291.125	15782.855	535.291	408.495	4560.326	247	0.878	835.034	115.747
36257.226	35286.384	33973.401	42290.001	44404.445	48982.806	37948.424	41382.836	1043.888	617.338	382.307	359.645	516.137	863.3	291.947	9294.294	304.312	347.606	744.663	1553.022	148.196	1139.899	359.544	2176.251	9717.694	267.105	821.352	296.104	13223.139	415.623	403.333	3929.056	126	0.896	850.984	114.444
35392.724	34352.146	32443.198	40386.576	42655.143	45948.099	38910.167	40787.509	1054.07	484.117	385.295	352.166	568.559	769.29	299.438	10100.381	313.14	351.204	606.167	1341.459	146.442	2747.963	344.079	2521.773	10622.107	298.111	1434.74	296.596	15039.074	429.226	476.017	4777.791	176	0.939	843.943	116.699
30351.291	30577.804	27641.474	36611.257	35468.121	32812.7	21042.297	21362.405	855.555	682.928	382.127	298.619	408.985	524.174	230.008	6942.319	299.364	363.124	499.265	2034.819	166.656	859.549	342.299	1394.155	10882.136	350.087	550.125	294.078	16452.746	312.455	425.893	2787.962	154	0.842	950.403	116.623
17725.663	16991.79	13140.398	18627.392	17934.276	21872.063	11964.049	14359.607	1760.281	594.009	598.059	615.491	470.057	652.482	322.062	9577.973	407.227	361.614	239.919	1938.726	185.269	965.002	209.575	4037.224	8081.126	311.066	1100.416	294.233	15482.894	731.743	1643.005	10375.735	118	0.953	634.907	115.847
42100.807	42568.712	43682.773	50691.349	54952.281	56202.184	50182.777	53400.994	1048.295	533.857	389.381	353.271	528.746	827.328	297.927	9108.395	324.45	392.192	587.773	1411.805	143.45	796.593	304.017	2542.291	11199.531	268.787	453.063	289.782	12388.384	307.944	464.243	5081.182	160	0.78	855.95	118.512
29988.687	28235.326	28237.526	33344.763	41438.507	43707.512	34978.788	35870.656	1017.539	478.43	391.963	369.013	580.583	790.009	248.108	9670.396	293.936	363.662	726.513	1455.178	149.448	1302.037	431.357	2542.123	8391.547	241.179	843.573	278.738	13784.664	512.458	377.383	4863.107	132	0.833	901.121	118.53
17917.374	17739.974	15593.114	21634.884	23338.962	28843.301	18934.478	21488.769	1178.329	549.465	504.411	456.376	483.543	668.582	327.803	7972.099	297.49	294.226	333.722	1706.554	173.141	886.697	234.436	4026.367	5654.082	308.809	893.178	278.393	14638.764	483.373	1070.295	10325.137	158	0.882	644.038	119.418
26321.716	25760.305	24153.414	30054.037	31704.071	38843.97	31467.038	35159.342	897.217	471.762	339.957	297.737	405.811	466.881	282.548	10317.344	275.539	235.567	502.842	764.871	159.947	1249.153	285.911	2139.547	8426.234	304.338	549.192	298.097	6163.075	338.363	480.267	4338.698	191	0.89	786.332	118.631
29687.474	29097.681	27334.714	33932.485	34191.315	39950.383	31384.62	33232.829	893.898	470.117	348.203	325.768	402.764	493.156	296.25	8244.343	305.603	270.827	349.159	809.316	144.877	890.621	248.109	2195.376	10900.688	336.049	482.453	291.979	11801.951	460.374	557.517	4784.695	124	0.907	795.661	118.379
38000.584	37897.168	36321.206	42238.361	42594.717	46012.962	41053.256	43340.756	1227.217	568.343	437.085	399.916	494.64	726.24	311.853	9273.533	360.286	412.44	423.383	879.682	150.595	1123.427	246.008	2699.085	12166.883	305.846	738.124	287.56	11051.05	406.914	518.968	5664.642	291	0.859	807.301	120.789
37254.032	36701.269	38105.982	44998.566	51961.967	53893.909	48780.15	48428.039	1004.479	476.918	411.528	418.126	500.853	749.393	268.246	9045.562	333.985	378.534	734.925	1802.161	163.822	1153.422	347.12	2395.496	10443.405	273.293	561.898	278.79	13551.472	438.585	400.019	4743.672	136	0.871	909.118	117.456
32966.129	33740.845	29910.04	42517.904	39042.93	42758.444	29307.515	29304.701	1227.182	404.544	384.649	294.403	392.572	514.74	248.013	7684.511	310.94	344.023	556.717	2082.608	193.44	668.302	373.694	1663.013	10716.05	271.521	411.992	298.88	21343.622	301.663	292.354	3267.882	98	0.98	957.5	117
40698.059	38716.174	39599.944	42928.667	48295.152	48263.56	45963.968	46455.65	1148.023	529.013	486.451	361.092	576.422	926.236	273.283	8344.825	333.103	403.115	639.24	2893.293	177.356	1390.872	460.603	2964.6	9653.314	278.111	685.491	266.318	19508.99	496.6	399.207	6184.254	312	0.815	891.558	125.561
40775.396	39841.761	40732.851	48403.15	52255.12	54317.171	51852.09	51307.4	1075.285	506.897	433.694	384.904	591.174	826.807	278.792	8915.3	314.44	392.591	723.675	1779.353	214.814	1762.811	360.668	2733.107	8600.817	301.201	1077.419	294.628	16132.008	371.074	321.631	5236.429	169	0.813	916.571	120.127
27021.282	27804.982	26642.48	33246.78	35046.47	39559.395	32360.283	33591.023	1285.264	548.187	435.666	353.191	450.236	662.968	281.452	10282.172	326.15	327.964	556.519	1201.47	171.925	2188.088	346.274	2527.243	9035.591	318.729	1307.227	309.049	13187.45	436.555	410.771	5263.37	279	0.809	777.005	125.611
39664.61	39936.19	40398.484	48374.254	53424.827	54880.952	50933.181	51950.172	1301.051	517.32	437.073	375.003	453.783	802.493	312.229	9715.104	312.388	395.135	690.461	1394.68	147.758	859.584	419.32	2822.239	11062.357	298.356	598.193	280.735	11970.111	391.722	519.572	5843.417	119	0.961	825.248	121.349
44105.804	44882.057	42513.382	51393.07	51920.259	56232.224	45906.322	47730.258	1442.15	618.783	617.22	518.662	611.144	819.982	325.382	9814.112	410.868	449.209	568.374	15118.929	176.226	1107.497	198.187	3826.556	16801.263	303.753	1521.135	300.589	13265.257	658.201	553.933	8330.4	134	0.927	655.097	122.396
15505.443	16072.22	15061.454	19411.518	18038.169	22812.141	16433.421	19011.075	832.569	430.212	353.349	276.569	262.729	436.669	260.541	7500.539	241.909	210.443	267.041	957.204	140.523	645.199	160.013	2388.901	4945.697	291.054	358.788	289.489	8540.441	323.777	295.269	5648.486	188	0.819	754.457	122.644
40038.776	37868.579	38928.799	45319.905	52061.291	54383.951	48372.335	49223.885	1091.226	490.641	412.769	372.107	524.999	825.8	294.691	9350.578	341.924	393.646	1047.085	1231.365	138.823	1224.02	388.97	2586.605	10952.281	267.792	647.961	280.083	13155.249	319.935	387.576	4857.322	111	0.964	875.266	124.599
33639.066	31180.223	28912.562	37383.773	39574.616	43022.733	33882.441	37276.018	1310.221	580.064	768.023	571.711	541.388	741.801	294.257	10260.504	345.596	345.847	521.024	5683.856	215.253	1456.861	224.056	3283.701	9748.074	328.319	1595.222	290.702	26131.344	686.696	885.17	7287.775	268	0.777	663.746	130.392
30648.293	30062.577	28640.406	37164.978	38618.808	44584.606	36123.934	37553.698	1188.519	583.165	426.336	386.663	453.526	733.8	298.95	10448.081	322.273	346.112	429.333	1343.537	159.269	1618.697	268.046	2711.953	8052.893	323.738	839.651	305.668	16636.077	514.83	659.529	5915.822	144	0.867	791.021	125.812
38896.582	36479.073	38458.428	43222.665	50925.455	52844.809	50268.252	51215.524	1044.112	481.389	390.64	386.477	505.749	850.202	295.234	9171.883	299.379	380.921	692.444	1420.833	132.838	962.162	293.944	2640.454	8261.631	262.746	611.646	266.669	12621.897	434.835	536.145	5301.86	201	0.807	864.216	126.415
32300.91	32526.289	34293.109	38591.983	45167.435	44348.534	44332.256	44138.596	1157.294	507.431	382.747	349.84	573.78	939.117	308.437	9397.504	303.317	412.14	613.607	1192.846	136.702	1094.906	427.411	2929.131	9174.713	267.65	1365.673	291.157	12491.424	602.018	689.231	5694.478	143	0.893	845.962	126.178
39444.672	37533.859	39964.358	44705.439	51422.005	47547.524	40927.653	41179.412	1015.726	466.368	402.998	355.454	552.219	788.306	239.231	8746.442	341.169	425.324	755.426	1611.315	149.638	1039.258	364.787	2204.62	11245.802	322.365	962.443	284.998	13903.672	319.454	334.515	4177.727	190	0.885	924.121	129.068
39034.706	38316.546	39856.63	47002.9	52432.903	49944.228	43361.124	44394.015	985.142	459.364	402.38	358.03	503.518	762.375	247.447	9032.063	335.183	447.781	737.061	1515.327	164.989	706.976	386.517	2278.185	12280.284	321.778	692.963	299.075	16874.045	319.971	695.259	4490.211	238	0.873	937.479	128.735
35168.172	33696.376	33559.979	39508.227	41416.847	44524.174	40887.09	43022.512	1030.494	506.043	445.95	355.527	396.058	637.302	287.495	9322.234	313.689	298.485	524.529	3692.7	171.313	1162.454	253.664	2718.896	10915.464	291.52	752.715	294.407	12062.177	629.661	546.349	6372.303	404	0.677	732.015	135.441
34731.885	33565.232	33143.787	39656.761	41102.796	45717.974	41418.902	43903.708	1235.408	582.904	461.162	368.019	442.583	743.407	296.748	9532.736	332.637	323.349	434.559	2003.763	180.612	1314.785	281.566	3247.556	9584.928	301.91	552.214	298.605	10704.396	495.609	534.382	7793.109	365	0.81	742.914	133.336
47166.497	45570.338	45715.491	51092.981	54100.237	55152.077	54327.966	56027.487	1299.975	551.745	416.597	383.502	479.603	869.125	309.182	8923.411	331.503	430.808	567.442	1437.887	142.809	877.911	275.1	2914.609	10664.773	299.986	602.159	282.01	12102.466	371.156	541.861	6187.149	242	0.801	820.802	129.376
33855.299	31320.434	33625.17	35733.638	43254.561	42168.567	39882.26	40742.33	1138.004	532.148	432.534	363.671	701.154	776.71	281.025	8227.534	345.778	381.041	594.731	2293.757	158.879	1173.416	423.36	2687.528	9497.871	272.429	665.778	262.507	18015.485	415.937	369.032	5424.995	165	0.889	881.573	129.245
39485.57	37669.199	36899.578	44105.235	46446.683	42724.882	35848.513	37467.476	1033.956	485.359	425.37	411.478	527.963	722.008	263.448	9481.686	351.262	405.387	744.751	1580.057	172.138	759.001	464.524	2538.471	10778.857	284.753	989.917	299.403	18985.633	463.872	713.998	4982.299	194	0.827	945.825	130.49
35243.447	32929.585	30942.116	38717.949	39805.025	43354.598	36736.05	39197.889	1207.078	526.529	454.655	453.294	508.553	677.074	284.518	9816.623	334.495	365.18	555.449	1534.338	166.885	1037.97	269.89	2847.503	10163.692	300.625	917.487	285.523	14497.371	543.451	867.192	6530.834	300	0.714	676.777	131.87
23206.487	21584.93	18163.614	22965.778	22323.158	27371.93	18841.56	22276.351	1166.207	601.42	438.38	347.571	346.885	615.916	279.69	8741.132	309.467	294.308	263.444	669.836	175.342	896.173	216.966	3188.196	5899.082	311.349	1115.081	323.004	6288.073	405.876	453.613	7750.017	157	0.867	762.303	129.01
41998.681	39260.376	39482.773	43098.816	47736.079	48098.235	47314.914	48768.316	1112.544	486.223	429.278	397.181	512.348	882.301	301.407	9224.998	298.016	386.383	614.458	6272.929	154.62	1138.392	316.382	2806.682	9728.282	304.289	1048.641	286.504	14295.377	618.878	567.376	6108.625	287	0.776	833.908	131.981
38272.618	35520.515	37957.919	41055.492	47782.982	45997.233	43737.007	44273.535	1094.715	487.98	408.604	367.608	504.667	877.276	254.385	8039.227	313.173	389.423	534.741	1538.153	152.655	2320.287	363.465	2438.33	8311.471	340.304	1195.832	274.902	15093.243	369.585	320.675	4723.709	237	0.924	912.635	130.618
46989.304	44846.476	43642.185	50005.61	50608.371	53427.525	50904.342	53761.517	1353.781	589.201	460.168	418.923	523.746	977.858	320.671	9129.515	356.867	469.992	392.359	919.089	146.826	964.204	234.965	2959.949	11516.552	306.649	945.533	293.704	10181.918	380.788	506.439	6278.48	102	0.955	811.294	128.706
32375.467	31541.38	26078.145	33020.738	31332.164	34765.837	20187.69	22579.146	1198.817	480.496	528.573	381.27	407.855	492.681	285.396	11060.67	350.239	338.505	422.209	1898.702	194.817	718.964	218.925	2941.942	15047.887	300.854	700.974	306.281	19993.536	459.666	432.329	7403.425	247	0.881	635.767	132.192
33342.413	32523.808	29373.752	37740.103	40529.396	40762.345	32157.787	34506.936	1476.673	665.811	646.413	556.073	586.764	905.683	334.91	10768.115	391.179	377.944	497.214	17263.5	212.737	1651.421	197.573	4246.957	11043.794	313.244	2081.016	308.72	21786.921	584.949	776.788	9249.249	216	0.857	654.995	134.287
37229.741	35480.76	33599.182	38971.72	39393.512	42861.226	38319.33	41413.918	1250.11	777.986	472.599	376.338	480.901	1099.904	303.848	7804.251	341.482	318.107	297.777	930.586	153.879	1177.248	235.54	3513.262	8417.628	313.508	785.721	316.83	8539.281	425.929	622.691	8280.323	228	0.83	755.075	136.939
30209.552	29609.525	28399.547	35387.985	37598.395	41228.688	31806.927	33407.645	1251.873	808.84	427.323	404.673	485.459	820.444	283.289	10228.234	330.115	360.897	473.649	1596.564	168.946	3748.466	254.918	2527.619	8344.761	326.725	1180.066	305.026	18616.016	514.774	574.985	5497.436	272	0.689	788.206	133.357
36633.525	33770.492	36188.857	39361.683	46711.258	46286.266	41049.864	40883.902	995.77	445.106	371.956	391.547	470.891	759.046	261.247	8873.516	314.735	366.9	783.472	1460.035	122.905	791.289	330.689	2319.317	9419.657	276.165	631.075	272.912	11860.985	393.149	606.784	4774.764	146	0.911	869.486	132.685
20177.744	21639.736	23452.191	27002.994	30768.471	29903.412	24495.039	25194.32	1354.541	640.843	592.207	547.947	541.076	826.948	348.629	10274.093	356.249	377.693	351.461	8773.083	157.945	1001.777	212.49	4829.395	6397.726	300.215	1025.027	306.699	6697.675	556.609	1142.486	11368.793	99	0.99	648.551	134.015
40243.928	38621.539	38827.842	44790.63	46066.633	48040.236	44369.556	47164.396	1102.282	604.297	423.524	375.376	432.701	682.804	263.694	9123.978	315.192	338.792	555.156	1435.791	157.175	775.555	256.378	2583.63	11902.53	294.158	942.327	281.338	13609.855	537.015	663.132	5995.966	312	0.826	716.644	139.131
47060.606	44449.475	45039.869	50778.298	54791.534	54680.175	53096.907	54233.033	1076.208	497.785	394.384	390.945	440.192	802.858	295.25	8467.152	323.096	381.225	642.573	1640.077	139.867	740.17	178.607	2633.182	12998.596	299.22	452.959	289.016	11461.648	412.807	521.462	6113.102	137	0.868	816.434	135.383
41093.512	38337.39	42705.192	42291.167	52049.521	47007.839	47974.246	48412.321	1050.366	495.797	406.314	356.654	523.709	836.965	264.546	8081.08	325.019	423.049	693.795	1707.63	144.864	1482.847	474.676	2621.785	10157.964	273.587	785.502	271.282	16396.07	369.721	405.423	5331.678	213	0.9	899.523	137.692
29654.935	28230.382	26604.265	32833.602	31609.508	36951.661	28970.565	30555.332	964.003	426.855	359.748	338.668	444.666	610.971	235.703	9652.167	305.079	366.88	621.186	1159.213	145.285	702.575	338.473	1923.916	8237.97	276.783	970.512	309.732	10151.978	366.366	333.151	3629.259	226	0.784	958.363	138.814
21586.232	26235.468	31589.344	25558.033	28569.867	30647.41	21759.337	19618.137	655.294	351.789	325.88	345.962	366.062	387.357	237.117	8331.658	236.357	204.186	310.199	770.726	256.346	714.643	172.082	1382.499	11960.728	278.341	547.858	265.487	9184.768	423.212	457.279	2857.115	131	0.958	1096.065	136.027
21140.11	20259.213	19807.925	23432.535	25531.023	27078.376	21150.995	23752.975	1235.099	592.484	436.179	347.31	406.63	739.664	271.629	9170.746	305.785	320.359	292.609	947.899	567.877	1807.83	323.083	2842.45	6428.728	320.846	1602.041	318.037	19005.182	468.968	620.604	6295.647	118	0.953	767.703	137.619
35234.69	32283.887	35653.745	36091.222	44680.407	42985.47	43532.57	45859.475	1130.994	508.997	413.06	423.144	585.24	949.46	288.123	9185.993	292.688	359.918	484.92	12623.758	138.326	899.159	360.096	2692.189	7499.131	293.617	980.411	285.953	11299.444	365.55	529.597	5751.305	134	0.882	842.851	137.679
37510.6	33713.433	36303.54	37443.642	47185.664	43890.144	42029.199	43025.435	975.756	443.65	372.318	334.861	564.167	797.892	263.458	8673.623	314.904	398.49	576.341	1597.145	129.639	822.664	340.364	2268.025	10058.939	291.731	707.565	274.782	14664.711	383.245	440.274	4566.151	106	0.949	875.519	136.632
35101.879	34069	33203.48	40318.954	41975.038	43936.324	37481.955	39775.441	1161.221	513.618	446.164	399.297	434.572	645.826	284.221	10069.05	326.891	372.061	419.533	1444.237	162.527	840.161	212.18	2720.342	11327.1	288.837	868.191	277.695	13165.546	2236.326	801.337	6008.54	333	0.792	675.344	146.05
27300.647	27308.063	27231.586	31394.828	32795.749	34062.658	27628.03	29507.89	1195.873	556.902	453.603	427.914	401.305	634.333	274.47	9279.468	305.318	301.894	355.879	1651.89	178.497	1813.147	170.78	2671.893	6318.779	331.071	1464.806	298.664	10379.174	800.246	1127.305	6529.876	122	0.997	780.648	138.131
35277.844	39866.443	41325.47	41395.893	45040.191	42186.734	30566.774	27064.496	766.101	411.405	343.064	347.607	376.302	493.973	234.848	8971.677	237.039	244.4	405.211	1095.134	290.364	841.966	186.739	1609.948	12931.53	291.554	540.31	276.294	11216.538	441.696	405.035	3321.507	105	0.984	1088.452	138.376
39427.864	38002.942	38757.029	45823.275	50278.266	50429.733	48544.709	48443.158	1055.54	567.626	383.163	411.311	512.139	741.47	283.882	9310.568	309.532	359.991	615.633	1321.495	136.274	749.217	229.158	2606.526	11204.6	296.655	632.333	284.215	11324.752	488.526	574.855	6019.185	142	0.821	808.528	138.085
44746.31	43015.597	48804.492	49888.083	53351.337	49950.022	49216.381	50873.482	1121.742	480.776	429.212	378.622	553.899	840.238	257.06	7582.638	332.401	470.166	878.103	1703.639	141.029	610.936	336.195	2427.535	11526.451	280.791	510.98	282.368	11974.635	332.161	357.49	5141.346	123	0.855	928.882	140.118
47487.601	44858.807	47645.23	50542.054	56176.725	53481.645	54024.646	54706.815	1177.131	512.196	446.497	431.684	538.392	946.341	269.216	8813.117	345.152	443.029	818.667	1754.726	156.514	631.408	466.054	2944.532	10510.987	281.787	577.54	296.365	13544.316	371.432	804.951	6175.038	260	0.751	935.504	143.585
33860.336	31287.605	31879.859	37646.268	42073.523	43582.699	36640.158	39888.649	1308.978	593.68	490.532	429.538	561.917	885.327	295.54	9623.01	342.293	365.71	431.413	2600.084	160.776	941.548	271.236	3314.119	8715.638	309.059	901.454	280.629	13778.167	2151.263	827.585	7401.509	184	0.914	686.587	141.152
34853.616	32827.943	33250.196	38933.129	43973.367	45648.38	39782.848	42064.376	1080.927	892.485	406.52	389.245	442.767	842.644	282.056	9802.064	300.238	331.735	546.522	1688.394	160.681	3316.003	290.939	2746.877	8394.484	316.953	812.45	285.642	18764.347	524.191	829.319	6222.545	150	0.936	798.333	142.313
34470.902	36427.367	35168.121	42331.075	45872.282	45346.529	32598.335	32804.955	842.061	398.842	334.138	321.006	435.419	603.933	242.64	8250.727	205.7	277.141	411.245	1059.331	304.699	929.614	210.693	1660.796	10933.127	280.714	457.078	270.63	11475.919	389.471	403.566	3242.15	286	0.773	1067.308	145.724
33756.055	34593.325	37815.993	41248.773	44664.418	48021.25	31151.524	33986.586	748.278	379.257	331.499	316.832	517.912	608.957	240.012	7729.078	224.352	253.158	426.781	993.97	302.684	757.348	206.356	1801.298	11558.6	291.784	414.108	269.081	10479.59	456.114	432.137	3641.716	249	0.735	1079.086	144.857
27663.087	27529.376	28971.425	33944.052	38880.666	36136.734	30464.395	32225.155	1422.91	612.063	502.145	480.093	594.054	729.789	298.442	11927.481	340.501	381.82	403.716	1572.231	187.567	961.528	262.116	3192.355	7721.591	300.234	970.027	282.19	18790.605	629.956	1147.607	7139.276	96	1	669.521	141.771
39537.632	36998.82	38328.239	44848.676	48670.329	49169.171	46364.66	49605.525	1087.638	856.371	462.423	391.168	419.091	873.824	276.75	8744.377	300.973	346.063	441.147	1617.171	165.138	1077.181	262.912	2758.434	9707.842	301.852	1027.23	284.648	17120.773	701.744	731.353	6167.288	149	0.897	705.977	143.547
31831.141	29267.496	28992.883	33108.939	36074.433	37676.494	35981.071	38405.832	1206.364	620.234	463.965	387.991	451.746	830.227	313.82	7156.209	316.407	280.152	233.987	1088.105	325.04	1520.505	232.295	3491.63	5952.019	321.907	884.839	300.59	10763.266	510.84	832.264	8483.602	268	0.803	763.914	146.448
25977.95	26088.572	28371.959	32092.102	38133.706	36196.092	33190.483	33307.728	1161.891	538.896	445.76	398.045	464.237	688.085	283.218	9769.163	297.456	320.298	425.679	1879.237	192.8	3056.025	193.123	2795.888	7100.425	327.427	1032.488	286.634	18738.573	581.269	1301.515	6945.714	149	0.874	791.54	144.003
31545.487	27486.129	31604.784	30550.525	42969.011	38149.35	40508.142	41045.543	1037.468	467.985	392.128	320.382	516.174	891.454	259.958	8306.262	290.418	366.022	488.381	2731.638	158.232	1228.584	309.996	2540.311	7696.244	282.438	915.16	267.563	22828.567	484.845	320.36	5200.894	126	0.862	880.659	143.865
20222.152	22874.833	23983.382	23113.998	26882.851	28643.655	22173.984	21901.034	729.376	403.426	365.18	383.603	350.508	552.31	254.02	8027.941	237.149	201.045	255.155	971.346	258.986	725.909	179.004	2122.643	6942.044	284.038	870.009	275.576	13882.403	651.091	766.402	4995.988	117	0.973	1101.004	142.628
23433.07	21117.528	18258.887	24262.026	24740.206	24429.307	16478.156	17693.916	1229.951	503.902	416.462	397.26	536.771	499.835	254.736	9767.226	326.181	343.728	311.455	1431.419	173.044	812.769	208.365	2169.77	8554.027	304.407	1085.568	261.114	17533.824	534.916	977.756	5148.093	149	0.874	661.607	145.111
39674.352	37058.373	37785.494	42329.139	46262.875	46077.62	44721.783	46148.8	1273.625	595.657	490.728	411.287	493.68	795.768	306.358	8856.617	349.654	356.711	456.918	2510.449	153.998	950.132	257.029	3319.564	10036.797	302.093	1034.422	271.423	11644.689	482.453	505.641	7544.724	334	0.813	697.219	149.994
31687.699	30383.8	32415.938	35242.748	42757.69	40339.418	39828.753	40124.347	1158.526	493.385	384.531	391.71	458.902	808.13	278.967	9201.115	289.617	399.154	630.042	8617.16	131.948	857.674	276.27	2549.774	10041.463	290.5	1500.063	282.125	11248.763	430.03	497.428	5396.991	174	0.877	818.977	145.029
32718.991	30357.052	33788.7	34956.868	44696.154	41865.829	42011.741	43114.276	1077.535	474.512	383.105	376.186	477.264	769.614	271.274	8785.23	271.366	340.533	569.493	5566.957	136.659	881.571	283.78	2465.352	7785.687	294.126	1464.323	281.821	14115.664	404.953	603.938	5480.605	193	0.834	828.738	144.474
45096.836	40455.631	45352.619	42891.344	51562.879	49735.573	52844.623	55300.402	1202.327	487.656	390.088	396.74	515.201	905.124	272.842	8078.826	308.505	416.574	610.479	1617.472	141.302	685.493	301.611	2703.558	9574.979	283.859	472.349	262.314	12916.968	391.19	804.512	6204.491	220	0.757	852.827	146.968
29352.496	27830.834	33415.722	31581.024	43323.898	36856.257	38983.085	39964.054	1088.972	475.529	428.936	453.058	425.042	1054.4	262.782	7839.454	299.273	349.727	539.077	1688.122	134.299	1064.761	419.815	3022.82	8002.626	302.704	835.14	276.459	15234.897	330.263	857.137	6871.376	109	0.976	864.014	143.078
35986.866	32106.023	36630.665	35962.583	48242.522	43008.437	44976.085	44965.505	1134.192	479.75	401.479	371.898	513.734	886.05	261.325	8356.037	320.567	362.11	715.423	1507.806	127.94	1233.27	361.383	2648.27	10805.935	282.609	781.546	273.5	11834.612	362.818	427.772	5716.705	145	0.939	871.541	143.914
37741.911	34369.109	41265.946	38754.473	51187.053	45666.316	48361.87	47750.867	1056.978	477.909	390.831	322.373	473.634	888.072	252.155	8229.528	323.801	414.825	641.708	1711.547	139.483	781.92	441.884	2574.709	9651.174	297.441	769.2	273.348	14547.74	352.066	333.558	5418.038	267	0.709	887.515	150.496
30590.881	26616.056	30755.369	28528.489	38829.624	34227.818	35955.67	37352.992	1015.082	480.957	443.949	386.651	468.532	1037.257	274.133	7782.845	315.555	406.688	337.301	4069.857	207.594	1114.895	221.741	2482.038	10138.719	323.51	714.641	274.468	31973.083	1463.682	329.302	5071.39	155	0.827	911.906	146.726
36604.579	34519.539	36261.339	39266.418	43194.095	42856.807	43659.944	45145.057	1314.694	680.612	487.954	391.071	503.876	749.95	296.916	8087.349	330.317	339.856	440.803	2421.607	150.405	1770.711	259.751	3213.988	7821.916	310.929	864.338	310.27	9782.293	487.242	709.242	7808.889	304	0.808	746.753	149.457
27499.76	26821.227	26323.496	30721.028	32408.966	27630.306	21908.764	23253.238	1076.142	516.925	413.537	375.263	447.11	534.18	262.781	9250.294	297.248	294.198	483.379	6231.392	748.521	1505.672	273.714	2362.361	6854.858	314.256	874.544	299.022	14744.7	518.038	1071.454	5737.436	119	0.949	781.13	144.819
43151.421	40024.156	41147.615	47197.193	50878.43	51891.812	49413.078	48788.855	1144.232	490.765	434.011	440.696	515.065	867.935	267.92	9901.424	352.23	425.97	731.132	1904.661	156.93	622.305	486.498	2815.069	11389.349	276.105	702.087	306.322	12845.291	370.36	1046.885	5874.763	107	0.929	943.098	145.846
32928.357	30350.067	30829.008	36347.713	40048.964	38231.225	35240.684	36865.862	1074.195	502.687	403.897	352.149	518.921	693.302	267.289	9242.179	308.994	308.75	546.814	1403.577	154.248	753.949	260.537	2665.208	9996.771	301.483	914.043	288.673	12949.658	750.074	1089.161	6374.696	144	0.836	722.819	146.361
42097.579	38876.335	44422.3	44027.213	56112.59	49382.337	52302.486	52147.276	1138.49	557.222	428.856	426.753	570.392	1035.322	264.007	8957.622	316.614	422.341	718.549	1975.429	145.397	665.517	313.292	2426.469	11597.691	308.128	727.994	274.327	15195.898	351.227	572.539	5309.623	200	0.864	840.315	147.88
50876.211	46387.265	52893.412	49888.382	60130.923	56058.874	60697.785	61312.369	1082.762	505.616	407.327	332.329	478.032	930.19	272.831	7472.051	337.015	440.798	671.28	1137.932	127.553	566	475.947	2747.429	11056.192	268.464	623.313	270.988	9870.594	290.849	344.33	5640.071	205	0.866	895.973	148.52
22212.161	22248.329	26079.079	26928.039	28830.25	35686.447	32294.011	30875.648	873.642	383.413	332.226	284.159	356.159	492.408	229.499	7503.699	231.017	200.694	348.471	703.496	251.533	957.343	224.18	1781.603	9762.745	302.209	541.733	295.799	8485.513	383.688	259.41	3475.912	103	0.965	1134.84	146.015
35829.224	32601.824	34220.684	37404.493	42586.078	41689.738	42643.571	44823.639	1138.368	705.691	439.895	392.761	540.849	939.576	287.142	8779.588	284.813	319.309	458.394	4113.992	159.356	1343.803	304.559	3040.775	8124.773	298.474	987.624	292.463	14151.899	759.189	1221.37	7337.549	274	0.823	736.318	153.664
29228.698	35261.96	45882.084	37877.984	43782.776	44647.173	50394.115	41485.752	1057.637	431.81	389.382	313.164	419.183	639.323	274.686	9291.848	238.709	236.566	392.888	1090.026	281.139	1111.082	280.123	2581.378	8508.012	295.333	819.787	298.08	18246.572	435.443	275.308	4980.928	104	0.974	1128.971	148.269
28206.111	33895.621	35186.746	33605.148	35433.899	36401.44	31820.939	28352.749	864.212	415.647	355.806	299.921	373.992	495.444	223.731	8933.893	253.874	219.8	303.323	807.155	256.898	1390.133	190.34	1666.135	14595.112	292.215	674.539	307.998	12685.314	398.958	282.825	2983.288	98	0.993	1142.908	147.408
27438.349	31221.271	36355.935	34984.646	37323.926	41281.321	35432.923	35134.422	899.232	398.059	352.681	297.258	398.994	505.303	235.078	8863.137	236.15	211.928	386.33	878.582	245.328	1171.787	250.121	1810.251	13634.367	292.878	817.928	315.22	9418.834	356.423	271.276	3385.512	229	0.817	1153.937	150.858
21836.509	20451.921	20807.942	24560.271	30566.68	31178.864	27578.029	27311.213	1149.809	497.824	406.986	346.122	410.585	715.914	281.357	10102.679	276.496	318.341	349.79	1268.145	162.706	1637.95	213.981	2668.751	5121.552	327.396	1400.718	274.91	15052.71	354.302	905.036	6044.842	140	0.864	799.857	150.636
44090.611	39779.213	44407.668	41729.019	51419.604	48195.757	52220.586	54405.512	1128.126	475.967	394.924	412.473	474.842	1036.349	270.152	7814.838	295.06	378.094	546.25	1489.226	134.938	826.552	297.237	3052.712	8840.132	287.763	718.281	272.562	12292.846	394.587	880.98	7205.212	180	0.846	864.928	152.078
35138.243	30359.373	24918.76	40716.49	41410.636	46706.105	28809.848	36195.565	743.107	359.606	259.99	294.497	375.157	586.636	220.188	8138.148	170.514	257.231	414.217	1112.314	284.66	557.124	222.66	1611.581	11147.813	305.916	296.362	269.042	12992.439	332.438	327.878	3012.968	113	0.969	1059.774	150.447
24857.596	21899.156	22827.097	24697.071	29812.827	29883.227	28386.978	30561.411	1180.8	632.684	447.257	402.043	398.956	835.693	299.96	7495.177	287.209	251.873	253.984	6913.601	456.913	3096.728	276.211	3177.214	3783.631	319.82	800.604	311.78	12983.669	728.943	1176.774	8086.372	146	0.921	775.082	151.103
26501.213	25488.074	26660.856	29003.137	37449.599	34546.057	34650.01	34153.446	1412.651	576.07	449.998	410.96	759.82	1011.724	306.985	9969.988	316.373	418.932	446.745	11460.558	139.068	981.225	277.005	3232.18	7995.303	315.071	2698.187	287.556	11806.366	655.314	505.222	7131.785	126	0.911	819.222	151.23
33191.921	29448.851	29370.364	32933.695	36443.458	36203.298	35356.898	38082.616	1312.3	938.894	494.768	407.399	409.419	770.573	291.018	7988.975	313.689	345.833	257.537	1108.569	152.709	1032.681	175.449	3299.978	6072.225	292.82	1020.977	278.602	13590.863	622.083	927.47	7983.472	135	0.949	711.13	152.411
23878.599	21583.163	20992.101	24351.555	27746.03	26572.395	24308.759	25889.476	1141.373	548.187	444.684	373.358	417.514	671.856	284.9	9533.816	295.193	267.023	472.983	1628.353	871.385	870.458	243.162	2902.122	5503.399	322.709	1326.799	284.38	18588.981	525.277	1215.183	6952.577	103	0.952	789.898	151.956
52256.772	47354.312	55662.299	51906.351	62683.215	57515.887	63008.634	64036.088	1059.845	839.029	425.277	352.883	542.914	1534.871	275.144	7614.257	327.893	454.769	582.446	1527.123	142.818	521.853	271.62	2794.576	10838.672	298.411	507.137	278.767	11524.812	448.652	347.571	5892.407	116	0.948	903.741	153.103
35959.914	31484.491	34996.326	35540.56	43767.977	42903.034	44876.452	44071.47	892.59	414.334	356.674	291.616	441.109	749.011	234.347	7432.234	280.67	383.756	536.81	1497.396	139.321	604.489	334.547	2042.714	8353.19	314.573	480.877	269.627	12433.817	518.543	276.276	4108.128	333	0.78	917.626	159.068
36547.613	42530.946	49353.433	39312.429	50381.741	39544.089	52140.868	37860.411	768.293	419.375	345.371	352.044	626.043	703.572	268.51	7089.107	236.893	247.621	320.418	1074.283	240.596	760.659	183.055	2851.331	8656.339	301.419	372.471	280.698	9372.404	457.691	293.883	6771.36	186	0.829	1095.258	157.489
32173.682	31747.885	33184.122	38593.188	39965.496	45195.917	39808.333	43183.294	1093.793	515.926	470.022	419.887	532.221	966.253	283.491	7827.541	247.711	228.507	263.876	1154.866	271.88	1048.409	270.578	3302.323	7332.951	328.731	1046.534	298.075	11772.863	615.116	334.572	6867.622	203	0.858	1135.057	155.101
34081.824	30637.154	30253.44	35408.337	39175.448	37892.421	32949.464	34683.494	1305.167	600.747	491.041	413.961	473.208	768.885	291.461	10180.693	341.077	334.614	420.883	4260.097	154.812	882.713	265.386	3232.663	8786.141	313.91	1434.167	270.482	10319.43	1353.328	903.531	7729.388	230	0.879	685.613	156.291
21942.654	20687.339	23078.584	23664.527	31207.009	30244.508	28392.329	29962.912	1236.96	503.138	406.207	340.197	395.499	707.064	284.211	9194.871	279.292	319.42	406.397	1115.801	143.557	910.915	321.134	2884.587	5416.733	320.879	1118.047	276.23	14873.812	556.406	819.167	7067.456	174	0.865	810.408	156.592
34911.969	33236.839	38402.592	38562.884	50261.542	45568.971	42859.052	42971.482	1357.015	560.132	451.855	412.153	642.093	981.634	275.936	10154.861	328.769	432.723	498.232	3215.662	136.433	1038.583	198.929	2956.147	9508.559	313.666	2157.099	276.702	12857.78	392.958	485.509	6354.935	133	0.984	831.35	153.635
36803.248	31853.283	36098.567	33985.679	45922.077	41110.892	45019.06	45472.613	1088.451	458.609	397.071	421.651	534.488	1041.602	255.174	8279.554	286.909	356.311	470.658	1374.185	141.534	756.502	366.928	2718.54	8024.274	285.108	1495.583	265.601	14055.449	503.949	907.322	6120.717	198	0.763	874.449	155.692
31201.736	29396.609	33368.45	34995.892	42752.356	39875.393	41606.134	42382.122	1134.365	562.473	462.466	408.926	547.504	756.355	286.235	7832.768	289.033	302.581	364.23	1406.007	153.555	838.831	287.523	3390.285	6624.992	293.674	803.078	289.976	12310.896	735.152	1629.787	8604.714	264	0.791	726.583	157.712
23649.459	21390.421	22528.452	25004.085	31221.63	30104.497	28001.016	29327.382	1075.182	543.049	441.457	364.583	406.503	837.445	309.161	8388.369	301.911	267.01	389.956	2047.096	1025.303	1577.021	294.846	3246.033	5727.074	324.048	759.312	289.903	14237.003	541.045	795.886	7676.708	129	0.882	785.826	155.764
35422.804	34599.963	40785.47	40611.318	49252.613	44380.204	41427.587	41716.448	816.849	400.297	342.223	338.861	478.985	817.903	248.934	7932.326	204.601	271.555	374.065	1454.693	307.965	2448.403	222.134	2234.069	9314.975	286.498	569.616	277.955	13841.284	506.218	499.251	4843.08	136	0.881	1073.713	157.728
33856.264	31111.379	34135.578	36220.487	43730.98	41709.419	43446.868	45413.2	1356.394	631.715	503.061	379.361	467.634	738.386	314.438	8264.998	297.445	399.466	367.131	1011.348	158.268	1263.74	217.262	3725.67	5761.741	315.808	1162.253	289.779	9096.861	352.065	377.165	9027.44	107	0.958	752.304	156.528
34139.576	33166.389	34978.912	39941.363	41921.703	45232.726	41545.283	44380.734	1222.014	533.944	486.829	432.651	588.323	1023.024	295.787	7625.497	245.01	240.278	266.571	1023.578	246.15	1026.59	309.89	3718.437	7884.714	336.127	1094.2	295.521	8643.808	618.755	332.494	7496.166	241	0.743	1139.902	161.164
34496.474	31777.494	32732.348	35110.27	39474.7	39989.987	40923.868	43776.623	1537.883	716.913	523.165	427.271	509.69	1077.716	355.594	8098.085	337.983	360.584	208.881	705.162	147.781	1076.541	185.753	4157.799	4887.315	317.734	1275.493	283.833	7112.213	344.767	651.375	9927.09	164	0.915	760.256	156.933
38398.024	34825.791	39232.37	39260.521	52193.607	48629.495	50828.164	51319.318	1324.561	2117.051	441.374	396.365	602.363	2406.86	261.13	9952.796	328.029	452.886	627.168	1758.251	135.302	738.898	231.486	2567.41	10878.698	311.14	1395.227	279.475	12461.642	349.296	556.337	5636.029	99	0.99	837.551	156.702
34149.651	31530.966	37157.425	36594.159	50954.571	45452.825	48889.728	48552.919	1210.242	1137.685	402.938	391.197	638.788	1434.062	270.302	9521.354	310.874	393.996	477.018	1339.201	138.232	933.453	225.366	2656.885	8834.089	310.357	970.3	272.821	14262.924	351.751	660.813	5801.619	218	0.833	842.431	160.881
41316.817	38332.924	43638.302	42469.815	52448.259	48694.111	52778.235	51970.733	1104.31	479.367	381.46	415.695	473.334	948.658	268.433	8058.393	299.539	371.332	476.179	1226.97	142.162	603.562	313.817	2980.104	9296.587	291.705	725.553	272.716	13752.69	454.074	1259.14	7358.686	273	0.855	857.306	159.808
44286.468	38625.384	43790.769	41776.988	52822.547	49510.998	52419.674	52455.293	1011.345	598.016	393.636	314.504	463.231	1112.149	257.39	8466.806	334.339	411.844	663.444	1757.21	149.218	570.087	296.068	2444.579	12483.736	291.18	540.691	283.073	14819.774	694.862	315.451	5112.65	187	0.797	907.628	162.195
35904.814	31171.553	36143.683	38475.059	46464.715	45838.749	38089.278	39073.726	790.358	442.286	379.758	251.498	455.055	971.513	230.999	8868.896	181.011	266.777	549.022	1264.356	263.675	563.715	220.303	1822.604	9105.834	299.228	387.939	267.896	11507.107	357.805	300.094	3360.832	181	0.862	1055.66	159.887
30587.058	28894.256	29930.399	32126.681	37389.251	36912.078	36963.047	37149.147	1212.285	658.518	471.023	417.528	475.664	947.756	354.695	7191.281	334.341	328.553	326.43	1396.545	404.564	2112.551	301.054	3462.69	6250.513	359.027	723.697	323.959	12769.668	589.542	627.127	8688.834	249	0.888	778.38	160.869
32292.658	36116.903	41531.029	37009.851	43338.441	43135.733	44280.459	40018.637	1145.069	449.098	424.861	369.254	437.237	688.371	276.858	9388.404	238.722	237.935	382.105	1015.648	268.046	1235.674	244.555	2629.825	12906.589	300.043	1163.769	306.015	9562.153	446.273	318.065	5448.703	159	0.933	1165.374	159.154
24258.146	24018.367	22394.707	26626.4	30450.34	29057.943	24156.114	24703.001	866.827	405.112	356.867	325.592	332.252	476.872	247.191	9565.229	257.943	266.675	388.991	1007.321	159.658	878.377	210.666	2152.641	9343.055	379.656	1143.89	273.107	16724.375	475.025	965.449	5621.952	160	0.893	675.85	160.544
40062.455	44225.817	51365.437	46405.985	51992.484	50492.456	53702.476	48586.775	1135.399	480.716	402.166	386.741	471.584	841.422	280.11	8850.423	246.084	250.83	385.81	1567.499	254.998	1172.113	321.002	3015.01	11417.005	312.816	912.577	314.887	10462.689	480.067	314.792	6054.946	144	0.958	1149.722	159.424
33376.04	33742.174	38820.835	41441.768	44560.192	47679.003	45049.095	42994.032	1164.222	470.123	416.464	416.435	502.45	833.094	275.442	8930.812	242.629	249.267	411.834	1719.262	248.755	1162.496	330.183	3145.367	11389.802	302.493	1065.192	305.223	14494.893	459.531	309.023	6699.395	199	0.799	1158.214	161.962
35220.235	37894.174	42689.605	41284.433	44739.964	46770.379	45396.278	43821.049	1191.795	498.384	443.58	365.038	475.175	935.935	287.726	8305.306	227.118	242.269	341.062	1265.917	221.007	1101.081	255.414	3071.799	10188.755	307.079	808.412	294.164	9508.055	481.467	296.017	6461.782	327	0.742	1177.586	165.683
32021.323	29114.892	33416.864	31588.852	39344.261	36473.031	38899.226	42440.908	1307.805	642.705	519.683	392.704	410.256	784.906	307.325	8134.674	303.133	311.75	372.911	1761.791	154.872	1093.021	224.416	3683.758	5149.033	292.394	866.109	301.47	11982.911	556.033	639.915	9130.18	109	0.959	714.986	161.665
41411.142	36276.058	40537.465	38667.637	49987.825	46827.792	50878.912	51226.004	1041.517	495.806	394.988	413.502	493.241	1062.279	246.052	8432.957	266.5	359.51	463.569	1264.122	138.493	766.004	385.951	2809.247	8512.25	294.149	1161.776	272.944	13611.063	628.284	999.846	6491.343	129	0.932	865.857	162.469
26100.629	25226.598	16205.432	31454.322	39908.338	35366.568	34389.235	33274.103	869.87	447.359	228.345	357.214	436.248	728.759	223.896	8930.122	269.219	353.909	482.65	1605.729	156.174	1361.956	351.821	2116.597	7935.624	288.67	403.652	287.811	16773.901	466.436	355.531	4147.828	197	0.815	1004.886	165.216
33171.161	36560.539	38138.64	35108.958	50978.724	54271.544	43677.388	48140.646	841.238	304.889	410.257	236.061	413.142	606.477	229.935	8147.446	262.51	211.153	504.886	1435.431	235.892	501.839	237.763	1680.979	9895.49	292.122	481.14	245.389	11337.552	289.607	290.61	3325.009	122	0.892	1037.369	162.328
43226.573	38936.399	48383.976	42961.063	52287.124	50236.973	49576.094	46245.324	861.665	334.558	482.367	238.706	495.321	698.423	242.275	7757.267	246.577	247.065	587.378	1075.571	240.629	512.743	241.89	1818.199	10472.521	285.297	423.357	246.902	9799.941	384.336	301.228	3699.31	162	0.95	1046.463	163.84
27568.5	30595.058	36274.845	35114.22	38150.058	43090.083	37220.158	33778.696	1121.174	453.446	410.013	401.907	478.898	649.388	264.267	9307.07	214.191	225.024	451.391	1740.659	220.343	1208.761	280.723	2475.325	11447.844	302.238	1177.677	289.838	12558.772	515.744	384.197	4849.362	212	0.859	1189.92	163.552
22250.381	18145.645	19055.179	19505.396	27343.466	25755.759	26329.256	28035.795	1260.652	574.604	439.935	406.223	408.472	676.691	301.818	8868.039	276.346	258.023	311.236	2130.537	162.946	811.328	247.719	3448.678	4973.427	311.448	1164.846	290.439	19190.482	493.837	1214.232	8990.127	100	0.967	742.65	163.59
22690.692	20465.032	22944.77	23154.33	31241.605	30055.724	30466.754	31759.932	1362.341	580.52	444.303	424.416	409.336	736.395	313.086	7635.106	309.045	298.053	229.76	1401.725	178.526	1587.792	196.749	3424.187	5991.237	320.388	919.507	283.061	12019.375	645.692	1247.042	9077.896	206	0.852	768.971	166.743
25597.188	22856.168	23849.455	24681.433	30655.052	32218.717	30574.86	32411.694	1042.143	491.922	517.37	325.878	573.853	693.26	287.046	8108.047	290.292	274.83	269.554	3144.811	189.193	1236.824	237.263	2889.994	5830.335	326.152	804.941	292.065	26039.623	928.554	352.258	7391.903	201	0.86	789.117	166.331
33791.239	29365.499	34220.24	31768.287	45391.343	40973.753	43105.395	43423.472	1044.889	546.142	389.101	371.497	505.438	1174.27	249.725	9278.212	288.353	340.952	560.796	1241.931	143.422	1273.679	450.764	2646.669	7664.032	290.625	1164.973	260.204	12737.896	543.692	748.739	5982.593	108	0.926	873.806	163.222
35857.393	35566.881	40991.22	40384.916	51789.461	46927.555	47113.258	45112.511	781.781	792.378	333.987	283.364	429.552	1060.804	243.483	7600.263	199.523	291.284	520.429	1391.696	272.307	1211.895	279.045	2243.539	9870.046	295.107	408.654	273.718	12427.719	411.881	282.468	4683.792	107	1	1064.257	163.023
30196.165	31088.813	38691.925	34487.212	43357.457	41084.672	43539.019	42332.146	750.663	394.178	341.398	314.429	634.791	1044.804	252.961	7243.711	212.649	245.072	346.06	1207.816	253.118	1282.865	217.578	2466.775	7356.993	297.66	438.423	272.975	13229.165	624.398	563.09	5419.251	156	0.841	1087.821	162.929
32355.052	33247.579	34100.053	41453.879	40964.096	48545.183	35332.246	36472.067	1046.285	420.07	462.222	432.235	486.477	657.948	261.164	9672.261	230.769	220.547	539.632	1555.997	208.24	1327.687	242.686	2342.422	14646.43	292.325	1147.355	302.311	10169.552	502.079	353.196	4370.318	156	0.841	1199.526	165.545
47115.78	44000.827	48826.833	48034.805	53625.801	51543.362	53854.97	55740.887	1349.065	627.002	547.065	401.713	584.9	1076.294	363.077	8516.775	338.91	398.194	479.359	1799.62	162.274	832.74	280.614	3712.607	11599.286	310.699	1177.504	296.119	11449.939	681.255	328.935	9315.63	251	0.913	705.703	168.516
36142.425	33597.158	36301.334	37162.621	45242.995	44489.991	46413.377	47834.13	1310.327	596.079	465.132	412.202	521.037	908.278	329.026	7964.254	315.776	346.216	319.354	2133.779	158.127	938.2	245.04	3446.982	7866.82	319.333	1104.894	283.371	13944.666	486.665	944.186	8485.641	238	0.891	758.399	166.87
23673.729	22781.94	25106.085	26278.603	32694.341	31368.888	30464.386	31276.562	1012.442	585.524	424.727	351.569	547.409	678.436	298.705	7993.122	271.881	285.762	269.556	2037.717	156.402	639.869	228.999	3344.044	5847.884	332.169	852.028	281.123	17318.859	569.093	354.602	8375.342	188	0.856	805.527	164.622
15419.914	14124.228	16194.598	15905.348	23513.325	22124.033	21352.283	21565.226	1142.839	544.863	435.033	399.404	395.962	849.059	288.378	7039.014	271.441	249.282	188.327	4486.836	139.377	1187.039	216.032	3710.581	3371.047	336.908	1407.26	256.321	12882.73	666.516	1203.247	9183.985	139	0.95	821.421	164.442
28742.012	25740.642	31422.496	29344.545	42879.227	37890.23	40644.044	39291.233	925.767	428.407	340.684	299.977	482.121	787.061	236.938	8853.501	280.653	331.378	602.8	1008.078	132.149	774.887	359.234	2366.582	7276.847	287.475	737.813	258.611	8904.342	383.165	636.556	5362.832	201	0.884	882.286	165.938
34871.27	35376.149	36678.207	38694.835	43872.677	42289.01	43701.389	42304.025	1193.332	514.736	427.297	436.936	456.438	1002.213	291.409	7265.277	241.783	253.442	293.134	1137.619	225.917	921.863	297.453	3917.277	7936.335	327.815	1165.912	307.332	7185.343	500.441	355.743	7989.929	152	0.939	1146.053	165.737
30130.881	26564.886	29148.949	29252.13	39289.378	38506.83	39689.566	38982.687	1179.698	486.135	388.844	393.799	735.045	903.25	253.567	9160.181	284.646	328.205	452.813	1048.498	139.504	1000.163	247.431	2785.081	7345.106	311.534	1103.95	276.806	14960.174	601.801	941.269	6556.697	163	0.913	846.23	167.052
36699.242	33196.491	41170.669	38212.358	53839.297	46687.655	51773.069	48696.012	956.749	579.665	397.571	371.75	437.606	965.286	247.098	9407.984	326.391	388.099	807.009	1506.308	154.159	608.264	331.482	2527.679	11116.215	277.118	1437.572	276.265	17387.574	279.769	891.938	5711.864	99	1	897.672	164.601
34995.132	28504.221	25384.819	37214.985	41478.657	39160.74	27080.424	34101.172	1046.367	383.434	308.468	320.326	424.246	594.798	208.227	8822.004	296.514	298.744	457.931	1006.755	189.962	542.116	217.089	1862.279	9900.644	283.445	479.154	270.397	16679.67	349.485	323.114	3861.654	118	0.953	1029.831	165.458
32949.912	30723.816	35877.767	34872.447	41714.485	36811.91	38478.502	41551.858	1322.967	656.626	571.856	426.235	479.944	819.547	394.844	8450.539	331.969	333.326	439.091	2022.641	172.045	810.911	256.558	4212.503	6922.949	305.815	1123.075	273.71	12825.356	538.537	317.737	10936.25	163	0.87	694.525	167.488
42405.528	34927.844	43500.051	40311.997	49900.071	46353.971	48460.778	48773.406	960.833	354.073	338.912	270.27	422.007	1014.979	240.802	7650.505	275.866	235.157	409.907	1315.196	218.079	701.475	248.882	2354.482	10340.85	293.856	583.301	248.047	12206.512	370.425	314.924	5007.289	371	0.712	1036.791	175.487
35917.802	33903.223	46333.106	37679.427	50494.604	46143.421	50306.807	50167.514	786.581	383.691	346.417	311.819	457.16	1111.498	248.899	7446.021	205.482	271.313	349.455	1295.105	275.236	969.43	164.799	2253.314	9582.061	301.151	587.513	273.615	12490.554	470.67	544.566	5336.257	254	0.75	1075.961	170.76
31923.155	28408.487	32292.622	31606.159	42798.364	39422.013	42965.853	45095.368	1255.866	618.891	519.292	470.613	438.625	817.964	314.579	7525.971	293.19	276.424	233.83	1520.961	160.544	637.866	232.121	4119.228	6103.364	311.683	1245.458	286.392	12666.046	635.676	1968.631	11009.984	231	0.831	733.379	168.989
30456.837	39121.491	45322.319	33989.259	39638.087	38220.541	36399.158	30911.812	845.875	368.821	364.846	283.722	371.567	414.602	246.634	7317.571	189.464	209.507	294.136	822.077	201.147	607.869	169.192	1695.492	15738.621	311.649	595.938	279.149	7589.539	453.17	337.876	3340.527	109	0.946	1231.096	168.317
18524.555	17987.76	18716.083	20717.051	25028.874	23979.309	20252.584	21454.471	974.609	508.066	448.824	358.883	350.395	643.616	262.7	10763.319	234.675	242.433	317.466	1313.754	200.537	849.327	240.568	3022.062	3965.95	446.737	961.515	283.646	15397.246	465.818	785.267	8027.627	128	0.936	674.648	170.758
38829.054	35159.312	45341.235	38682.249	50972.237	46882.07	50634.443	51140.05	772.744	360.541	329.362	282.153	454.702	982.568	241.29	6569.273	179.865	284.022	354.587	1201.436	274.197	642.287	227.888	2400.374	9919.472	304.525	482.869	273.022	10935.98	457.55	388.874	5448.401	208	0.89	1062.779	172.163
27137.86	25196.857	27872.203	28647.889	35908.197	34167.548	34336.145	36854.664	1340.976	615.804	635.329	434.648	446.613	848.765	314.332	7847.59	306.36	282.568	307.416	1635.276	170.618	574.623	229.31	4218.479	5145.09	318.96	563.132	283.241	14365.841	680.335	430.703	10977.117	149	0.93	684.399	171.386
26972.36	24207.326	29852.287	27634.869	41699.502	38352.953	40624.79	39540.103	861.534	384.868	324.856	344.815	394.632	720.747	215.181	9059.733	292.184	303.947	595.086	1540.358	153.797	825.393	352.817	2171.231	10061.926	279.33	930.6	261.415	16819.928	480.906	837.854	5323.26	245	0.827	870.459	175.386
30716.089	21976.773	18742.092	32875.152	32027.027	41203.685	29904.753	43415.006	1136.384	471.494	362.186	344.598	380.079	1274.471	267.104	5224.439	226.458	208.96	155.313	939.781	225.359	631.86	156.852	4119.308	5379.883	331.657	434.773	296.942	4255.814	603.739	268.631	9400.697	140	0.864	1116.207	172.229
32326.721	33148.485	33657.49	38493.901	39746.652	42493.772	38379.884	39218.698	1096.001	1341.208	399.524	343.271	414.407	913.091	297.198	10411.247	210.024	213.064	391.701	1026.235	263.349	1540.792	270.857	4097.891	14836.846	326.114	1309.785	276.383	11395.84	560.001	447.723	8727.265	268	0.745	1239.854	176.981
35674.886	31555.28	37379.682	35079.431	45533.402	42713.334	46758.375	48412.44	1441.819	612.311	479.676	464.251	506.295	993.251	330.786	8246.41	308.881	322.554	435.971	1645.422	158.861	922.19	402.052	3740.055	6903.544	318.367	1135.41	297.211	12317.483	636.841	1475.775	9955.104	223	0.885	744.186	176.652
40137.802	36441.009	37074.883	40879.333	51528.873	46951.211	50800.539	50818.591	922.407	467.581	315.882	375.039	475.859	979.192	241.317	7607.777	277.127	358.711	445.252	1628.835	150.02	1337.949	533.156	2653.205	7940.687	285.977	524.537	283.866	16715.263	567.133	436.535	5310.289	166	0.865	1000.964	172.849
27455.851	25228.919	28818.183	29072.851	38438.025	37104.928	37539.354	37863.506	1015.677	496.941	414.922	335.194	467.36	1157.659	292.065	8632.666	277.498	291.129	374.917	2494.098	184.191	1134.287	304.074	2782.294	6304.328	355.88	1135.449	284.367	22746.279	807.785	378.209	6632.696	228	0.83	785.421	176.522
31377.61	28938.525	31286.768	32677.242	40533.296	41402.413	40995.237	41781.809	1116.224	480.034	449.464	381.819	404.196	721.839	305.72	7857.636	289.284	294.909	436.609	2370.218	178.436	1399.844	309.987	3348.632	7346.138	315.858	956.585	282.593	20807.428	918.273	326.085	8309.123	151	0.953	809.871	174.387
48776.527	45301.274	49736.277	49494.314	56755.402	53058.672	56303.827	57806.638	1455.741	656.852	569.502	430.599	608.51	1124.108	347.876	8574.038	362.605	403.188	534.363	1988.749	175.323	1072.434	421.827	3739.437	10013.414	309.666	881.965	294.647	13908.838	917.583	321.996	9343.441	265	0.839	698.175	177.991
26205.141	23451.834	25929.211	25505.832	32735.815	31251.76	33240.555	34198.184	1174.325	587.324	447.848	408.456	425.274	737.958	314.391	8302.029	287.427	281.354	243.624	1569.832	158.198	914.003	193.781	3288.555	5445.521	313.367	1253.509	283.556	13866.096	693.952	840.824	8694.444	215	0.889	773.142	178.188
20396.766	20665.394	24979.485	25522.781	34192.176	32759.444	33612.06	33014.726	973.053	552.957	373.229	323.3	343.734	880.659	279.367	9033.235	258.958	286.337	561.702	1585.818	162.626	4171.98	431.422	2644.228	6360.223	344.97	1028.692	270.177	18837.361	753.155	351.38	6239.303	163	0.966	801.715	174.267
32674.737	31985.999	43759.345	34710.136	49379.333	43742.934	49006.952	49134.276	829.977	402.92	357.993	281.509	499.636	1102.137	250.01	6803.689	189.989	281.517	416.205	1159.514	275.456	745.828	241.198	2662.63	9085.317	305.809	585.348	269.303	11356.459	607.155	328.902	5959.313	255	0.732	1053.539	180.155
35955.519	31140.524	36592.051	35381.638	49785.531	43342.854	48622.56	49004.817	1171.689	657.943	620.228	393.593	452.356	931.793	306.003	7626.185	301.086	353.329	246.518	2220.925	162.087	544.779	189.229	3923.643	7542.875	313.661	736	275.004	12992.757	534.034	1147.781	10358.146	126	0.959	727.159	175.873
22310.793	20506.468	23963.736	23455.776	31559.445	30046.373	30713.312	31013.111	1008.25	481.069	354.012	321.908	374.704	904.048	259.165	6587.233	230.51	250.287	285.434	985.82	118.347	1243.112	256.367	3298.627	4440.281	305.02	738.952	255.054	7891.779	420.977	793.376	8881.346	124	0.933	832.766	175.032
32793.842	30968.037	38329.386	37314.537	46135.737	45911.494	47121.01	48382.408	755.473	355.225	327.705	282.097	420.652	737.762	233.132	7630.054	261.541	364.568	486.285	778.009	130.153	408.844	336.768	2125.636	10681.732	281.227	374.939	285.814	9341.323	252.321	345.291	4501.074	143	0.86	945.689	175.381
34253.286	31898.173	43105.225	35501.449	49357.332	45430.016	49662.442	48733.795	805.469	374.417	343.293	306.096	456.655	1253.283	245.312	7224.119	218.472	263.417	425.509	1230.336	248.648	896.826	197.959	2470.928	8954.271	298.389	470.388	290.223	12398.507	542.063	588.26	5908.963	178	0.868	1087.32	176.91
32989.808	34546.953	44891.541	33005.874	43515.072	38471.492	46328.755	44813.752	1204.908	538.063	472.851	408.259	578.871	1130.725	308.85	6383.683	237.136	247.793	221.753	705.226	229.478	790.687	234.072	4332.1	6201.395	342.493	776.315	299.15	8271.548	556.029	283.512	9302.29	119	0.921	1138.979	174.777
46711.733	41122.506	45484.808	44423.434	53853.734	51131.966	54875.145	56334.803	1269.741	587.17	630.418	404.341	498.971	972.992	324.087	8298.31	322.148	386.805	426.911	2025.049	181.715	982.078	276.936	3454.599	10865.76	311.214	690.397	296.14	17630.298	1042.122	341.805	8638.859	274	0.815	716.099	177.387
23536.997	21717.869	24283.097	24347.109	32424.606	32819.424	32247.666	32875.117	1052.652	656.947	454.572	366.612	371.182	878.526	271.196	8284.076	263.087	283.533	434.918	2280.344	188.634	949.288	319.021	2968.862	5990.006	309.788	1071.238	260.357	21995.08	1032.469	579.153	7525.529	204	0.881	817.922	178.059
19281.43	17179.949	19393.868	18790.106	26493.518	24843.851	26179.908	25986.8	865.276	404.958	334.896	345.36	383.554	693.396	246.931	7464.554	212.984	225.379	276.076	1028.252	137.621	667.74	291.19	2895.719	3704.507	302.202	1498.084	267.77	16287.903	462.48	884.194	7283.849	150	0.926	840.833	177.48
21149.529	18986.339	24027.101	22003.642	31744.977	29582.619	29441.291	29791.801	618.395	318.368	281.228	253.638	373.197	526.603	187.306	7233.079	237.958	321.58	437.917	733.257	118.891	408.209	240.158	1650.68	8028.714	260.004	447.913	278.298	8451.381	377.825	642.4	3940.57	130	0.914	926.308	176.377
33622.991	30320.171	27722.432	40994.683	41239.976	50256.926	38778.619	48184.928	1001.237	506.375	405.883	402.968	429.869	1021.552	276.438	10265.31	218.351	216.672	379.73	1760.79	206.254	1529.839	269.812	2957.236	10578.753	303.619	1435.706	292.731	13998.683	583.235	377.631	5985.017	155	0.943	1199.655	176.887
39083.072	35006.965	38736.152	37387.167	46355.565	42999.952	47556.808	48547.381	1333.518	1009.616	543.249	463.955	503.182	1526.41	354.946	8224.966	320.558	323.163	238.394	1314.501	160.229	787.402	246.752	4142.749	6475.74	331.539	1658.675	285.379	9475.49	500.222	1399.83	10775.07	254	0.864	734.626	182.354
28756.062	25803.162	30546.388	28603.437	38826.103	36688.76	39652.396	41793.746	1570.621	635.007	472.964	414.861	490.11	937.865	329.942	8820.657	306.805	312.078	212.761	2903.505	182.09	1206.851	209.609	3339.952	5797.857	351.099	2569.307	287.22	10741.621	473.413	935.917	7859.217	100	0.967	760.6	177.44
14537.59	12537.608	15246.777	13171.777	20551.695	19304.856	19576.843	20785.33	932.507	496.056	325.378	395.836	550.253	1036.551	222.046	9885.206	231.513	257.173	393.462	1158.241	158.832	964.454	289.299	2441.203	3911.105	289.742	1754.784	261.205	21503.39	664.242	883.686	5871.485	97	1	852.5	176.5
40774.944	38635.191	47388.651	44900.626	55439.449	51622.59	55347.44	55275.208	965.187	417.196	363.097	320.417	518.292	1006.335	259.364	7999.281	285.191	436.037	599.922	925.703	134.809	478.936	469.035	2801.809	11079.903	288.12	382.806	291.774	8621.633	337.758	462.217	6142.682	171	0.87	939.547	179.558
43071.08	39807.807	47805.994	46761.814	55846.879	52965.486	56080.72	55921.993	1014.183	461.613	388.344	364.04	608.946	1042.683	268.69	8910.817	301.631	442.445	526.674	1137.516	141.005	765.846	449.69	2995.955	10831.948	280.384	572.901	284.053	10434.37	360.83	492.947	6536.085	188	0.876	953.404	180.005
37969.929	35307.524	42854.976	41421.7	52311.911	49114.512	52594.327	51842.107	938.495	413.84	372.072	374.787	511.527	847.303	245.14	7849.671	299.617	406.264	480.903	1139.894	126.433	541.378	408.644	2753.307	10715.646	282.266	588.511	280.345	7986.346	444.143	859.263	6529.077	150	0.849	961.853	179.807
42005.54	42791.985	55155.435	42336.673	54558.984	49471.539	56894.595	55726.349	1271.982	590.237	397.842	369.78	482.757	1806.357	314.915	6096.32	234.485	289.786	262.588	821.677	235.135	1288.57	292.125	4249.328	7631.146	351.22	833.889	304.146	6475.754	457.013	279.201	9702.724	180	0.858	1134.956	179.989
41388.467	36454.358	51990.061	40882.731	58220.066	47776.962	52390.571	53259.879	1105.576	450.95	332.307	339.53	520.425	1310.773	242.707	7270.06	279.498	414.685	298.216	1136.096	129.063	715.72	293.511	2604.595	9082.845	293.265	381.905	277.182	10016.643	440.316	351.626	5311.056	130	0.951	1017.315	178.746
29478.761	32485.327	39240.597	35384.678	40349.375	42719.856	46547.605	42383.839	1001.358	728.943	389.845	342.551	510.945	1102.656	298.845	9568.147	184.815	215.262	434.578	1409.738	211.952	2328.299	236.722	3833.628	9477.128	319.147	1268.066	284.406	15744.934	877.518	472.033	8714.877	199	0.834	1230.771	180.721
35593.947	34978.372	38341.05	39420.282	46299.698	43845.917	45178.336	45212.727	1401.339	642.507	682.304	453.26	526.116	1050.805	357.385	8892.79	335.78	325.899	402.379	2127.347	172.876	630.721	350.988	4533.863	7114.527	310.119	595.815	295.234	12533.765	812.603	433.82	12087.12	338	0.75	684.024	182.521
29952.187	27924.633	37195.01	33172.559	46316.535	41538.643	47456.405	46511.635	857.902	386.21	348.768	317.214	450.285	846.965	241.064	7065.398	268.012	344.128	420.602	969.511	134.541	643.474	360.803	2477.617	8318.941	279.681	612.184	269.2	10015.451	442.826	653.616	5830.227	293	0.707	907.572	184.37
45929.284	40947.336	48931.57	44122.554	58262.124	51649.453	59778.517	60309.226	1087.339	449.535	346.514	357.069	535.521	1385.293	271.028	6421.533	291.944	400.167	402.919	1362.755	129.258	950.519	578.318	3215.006	9374.432	289.927	653.733	289.273	9617.12	381.97	403.231	6638.194	199	0.898	1006.977	180.359
35097.306	38442.317	42992.562	39722.144	49545.214	42831.762	50536.5	43543.242	1281.364	515.669	457.276	402.839	588.203	1809.947	307.522	7575.03	220.652	248.721	280.673	1291.28	205.967	1066.465	306.801	3921.755	8596.946	342.945	1167.812	280.072	8972.763	660.029	325.501	8043.545	119	0.895	1182.105	180.172
39503.517	34471.576	40157.114	36905.088	46608.997	44755.643	48995.791	52192.475	1363.327	552.354	444.184	409.22	615.627	1141.141	334.675	8869.044	301.161	348.014	573.306	1491.202	177.249	1939.346	623.427	3489.356	8437.418	315.816	1927.191	291.84	12756.115	755.464	715.824	8217.688	137	0.912	751.091	181.515
31304.59	27725.652	35230.43	31369.009	44587.729	41021.668	44632.644	45632.663	878.519	401.341	353.514	369.218	430.535	766.571	224.451	8540.27	279.636	370.202	444.478	1250.49	134.7	491.096	367.242	2559.571	7839.939	262.456	684.865	276.517	13236.984	519.145	1072.905	6092.928	137	0.912	917.456	180.099
35527.133	31750.436	43132.381	34898.683	46716.012	44175.411	47800.006	48147.034	711.131	336.027	315.215	281.305	405.823	957.203	235.872	6542.544	180.374	251.813	293.235	1409.849	267.859	773.831	204.724	2358.864	9431.221	301.542	476.707	279.192	11873.499	697.314	429.98	5533.283	127	0.893	1066.823	180.602
36372.967	33242.887	43124.722	36321.187	52199.081	47652.163	52358.278	53019.89	804.541	359.237	311.135	290.195	468.475	1195.222	237.954	7558.489	212.311	257.99	329.844	1457.077	259.629	676.866	201.949	2472.94	9926.642	306.822	583.68	272.29	14001.8	395.036	374.872	5717.55	168	0.846	1075.292	181.952
23531.365	21344.603	25562.139	23772.611	33524.278	32407.034	33865.68	34917.791	1007.615	398.851	457.984	326.518	406.946	710.407	260.747	7360.449	261.582	268.132	355.536	2081.816	185.879	861.595	228.685	2771.276	7419.713	305.798	710.638	263.747	24056.725	1086.247	396.917	7540.177	203	0.877	828.293	184.766
24789.474	21985.768	27520.798	25310.445	36241.586	34552.598	37015.434	36432.339	831.152	339.467	354.226	278.73	400.213	612.878	225.451	8373.946	250.215	285.071	468.547	1676.103	154.014	689.616	333.382	2278.062	7267.268	270.999	764.011	250.263	14234.17	529.99	339.165	5260.256	195	0.896	881.782	182.203
34324.121	32702.632	46375.296	35023.106	50977.057	46442.382	52338.24	51183.634	896.821	362.334	411.609	336.9	463.679	1364.366	251.95	7463.315	211.349	261.852	372.285	1410.682	240.517	1834.125	245.549	2898.955	8353.73	312.691	615.135	301.357	12752.865	490.518	638.598	6671.231	300	0.726	1096.087	185.79
21712.814	19817.652	26522.685	23862.592	38317.077	34079.921	37304.327	36376.706	882.123	490.106	325.932	340.765	459.769	924.172	242.671	8491.774	240.387	268.928	487.41	1207.251	142.906	748.309	247.722	2479.522	6064.347	294.154	1747.132	283.67	17432.97	423.498	1028.853	6389.234	104	0.961	847.212	182.087
33072.181	31892.139	43182.725	33719.898	46436.452	42920.626	47332.682	45934.325	865.338	396.972	479.716	386.658	416.558	987.952	265.479	6308.164	207.101	247.561	323.125	1095.239	220.695	1331.766	225.262	3192.78	7090.459	323.924	915.723	290.734	9952.219	564.47	652.755	7757.086	159	0.9	1106.23	183.525
35362.441	37327.075	44380.012	43072.193	49547.499	49290.568	52548.076	50765.103	1004.363	411.553	369.175	309.249	509.176	760.492	273.681	9986.718	185.475	230.521	554.988	1321.223	203.758	1268.811	267.921	3222.073	11051.061	303.001	1534.682	282.855	13679.954	377.807	347.589	7053.03	176	0.784	1217.131	182.875
16334.745	14110.09	18651.12	16067.983	26924.537	23684.448	25786.838	25099.199	782.197	352.268	322.25	311.733	312.894	616.258	220.529	8014.911	261.496	258.044	403.723	1116.921	136.832	989.583	231.012	2423.614	6431.689	272.826	595.942	256.674	11357.82	543.447	669.966	6216.308	156	0.862	896.667	182.705
41680.373	42130.237	47362.754	43627.839	50586.755	49433.41	51857.614	52293.159	1118.178	434.188	390.912	362.693	500.598	1014.04	268.518	7834.853	202.586	239.471	332.154	1427.293	175.111	823.955	250.053	3286.271	10245.48	307.885	1233.792	285.297	8992.626	556.182	381.44	7310.078	411	0.707	1198.281	191.597
43780.183	38291.492	43405.512	42010.465	53389.457	49649.375	55693.138	56029.514	1272.88	565.626	497.576	391.831	590.785	1041.498	324.083	9641.548	325.004	366.716	654.846	1676.121	170.215	1512.091	453.579	3267.694	9899.6	309.16	894.06	293.829	15040.185	999.844	337.058	7883.32	173	0.806	706.171	185.338
42411.035	38123.974	46260.723	42470.666	55234.686	51990.924	57289.818	58446.061	1406.95	588.765	478.626	397.261	658.766	1266.512	343.556	9261.871	323.752	388.683	371.697	1042.318	181.841	1282.789	384.039	3306.451	8359.816	339.619	1609.226	284.808	10168.05	442.59	722.793	7623.516	160	0.929	759.4	185.606
17730.815	16103.164	19339.564	19373.369	29827.817	27127.95	28973.169	27458.356	858.835	355.078	352.846	255.113	344.588	527.77	287.2	8567.542	245.853	267.998	288.383	2705.296	181.266	710.055	224.308	2030.591	6026.157	292.591	560.022	286.609	24095.371	693.79	350.616	5279.43	184	0.897	782.505	186.467
23282.845	21114.696	23634.232	23958.56	32397.097	32303.694	33077.773	32744.011	920.605	444	414.555	316.842	427.048	939.584	271.953	10088.283	252.653	272.6	438.547	2662.117	205.514	1461.374	355.258	2121.676	6411.345	372.587	1151.417	278.596	26841.841	1156.08	488.482	5096.307	194	0.921	793.108	185.082
45441.298	39836.343	46393.159	43369.395	56444.107	50368.765	58112.47	57420.552	979.477	460.221	380.951	377.727	772.464	1342.768	266.015	7829.296	260.906	429.077	471.111	971.105	146.824	612.228	546.116	3249.643	7503.379	297.78	579.059	290.495	12564.133	598.875	603.674	7102.81	121	0.91	944.178	185.095
40628.564	35043.05	49385.13	37481.388	55757.057	47438.087	53827.621	54915.582	1030.62	353.584	328.479	332.803	530.892	1320.021	240.959	6343.602	264.589	319.82	381.652	1225.091	135.722	856.027	304.783	2725.465	9353.178	256.306	401.575	257.146	9911.217	385.367	372.632	6013.8	271	0.8	1026.577	187.577
31339.007	35369.218	47891.8	36731.321	53863.384	47302.708	54614.952	53324.093	809.655	339.366	313.449	265.84	474.104	1195.937	246.427	6748.818	215.455	248.737	408.693	1282.805	245.195	726.179	233.827	2689.55	7775.994	290.978	514.64	228.27	10002.453	427.227	436.627	6084.973	141	0.938	1044.23	184.791
22487.08	19674.328	25199.256	22096.095	35559.997	29227.323	33593.111	34528.022	1081.306	573.643	662.239	370.304	396.177	711.844	333.328	7915.953	279.318	274.688	255.206	2970.179	168.292	545.298	203.7	4020.65	5475.2	305.056	556.865	270.794	14546.897	741.35	323.645	10472.57	113	0.875	726.792	186.465
28938.467	25011.323	30169.96	26748.599	38099.183	37292.908	39993.759	40929.036	1018.632	601.517	357.176	375.548	417.274	1032.472	233.933	9147.479	255.147	332.2	567.761	2186.175	157.569	786.874	284.177	2671.715	7718.122	284.048	2093.822	276.229	21798.369	862.924	802.938	6544.523	154	0.903	853.435	186.253
32978.534	31043.973	39965.049	35533.121	47983.222	44358.465	48792.477	48927.849	1050.685	406.842	381.453	392.183	435.462	859.978	245.321	8621.39	271.065	357.578	588.061	2166.269	156.326	788.319	433.852	2849.708	9548.361	294.773	1257.034	277.992	14351.079	646.598	735.99	6864.077	138	0.981	865.377	185.862
43837.047	39005.831	47272.988	42883.14	54039.542	50694.362	55827.032	56474.444	1030.874	450.944	379.298	352.24	499.464	1060.144	264.535	8217.798	280.387	430.446	583.264	1206.028	129.032	547.809	288.881	3057.541	9323.073	273.242	502.045	281.602	7811.148	367.016	929.639	7613.845	199	0.799	929.52	186.766
36470.478	32142.612	41990.52	35909.318	50915.99	42986.604	53055.913	51665.81	1399.229	515.732	376.73	372.624	516.3	1289.053	280.402	7545.603	325.664	402.788	522.719	1087.639	139.633	758.35	547.274	3580.593	8659.203	294.028	469.231	283.273	7327.627	318.996	451.955	7376.919	129	0.932	999.391	186.043
44763.142	40124.016	49367.763	43614.452	54474.749	51540.747	56591.788	57396.254	1289.608	568.213	439.25	356.167	412.994	1622.002	306.027	5572.465	224.195	283.86	234.95	781.208	214.198	770.484	217.359	4186.583	7878.42	352.345	912.929	282.782	4250.149	376.749	291.819	10156.674	154	0.937	1141.935	185.779
30315.994	29437.967	33434.492	31973.084	41421.389	40115.116	42781.086	43487.242	1295.545	486.399	448.212	378.407	558.115	1071.052	280.103	7046.494	200.877	223.702	289.483	1194.395	201.835	1121.222	252.592	3506.859	6543.775	320.925	2096.509	286.064	12379.598	689.809	313.583	8063.116	351	0.696	1186.688	194.235
36001.279	33226.324	43676.702	39731.525	56463.397	48447.509	56972.14	54655.529	1004.641	426.074	366.446	387.379	556.745	1090.97	253.902	8306.862	311.177	423.671	574.545	1480.882	137.373	744.233	597.512	3002.001	11047.371	274.904	1095.258	283.899	12195.007	462.634	614.407	6622.573	152	0.915	971.816	186.289
33485.649	30568.294	35740.421	34325.253	44857.314	43007.443	47596.339	47491.798	1200.131	487.974	429.344	328.807	446.299	929.78	289.473	10168.428	290.106	352.074	717.909	1455.512	177.998	1469.598	383.237	2737.596	9065.145	305.634	1308.537	277.547	13177.207	676.076	429.854	6826.451	359	0.695	716.742	195.221
14703.771	13791.732	16932.984	16092.759	25317.43	24378.548	25823.209	26054.903	958.229	837.689	361.039	404.257	321.923	815.102	252.105	9911.594	222.782	232.291	363.568	2274.085	205.508	1334.117	330.034	2227.945	4253.767	323.264	1879.485	274.96	27126.284	1066.04	916.238	5554.145	117	0.944	806.261	187.073
41496.641	36661.699	46547.681	40168.408	55895.696	50025.63	58139.095	57095.343	918.393	403.223	350.868	374.19	512.526	1055.478	250.18	7598.976	276.641	415.128	681.602	1645.724	137.474	613.982	492.629	2956.628	9710.907	274.829	611.899	272.247	12283.427	510.546	1007.445	7098.072	301	0.678	960.949	195.424
37685.291	42595.432	46986.846	45389.236	49280.762	47017.684	54381.71	47076.921	1110.007	461.176	421.298	355.792	481.868	718.252	364.246	10023.126	196.077	242.253	517.603	1274.03	230.661	978.038	306.872	3818.339	12382.241	317.367	1587.506	296.556	10722.626	507.68	394.087	7400.584	306	0.815	1262.667	191.987
41292.589	36897.109	44094.427	40602.926	54364.069	49901.35	56834.253	57031.168	1372.664	538.448	449.352	395.052	507.503	1090.81	335.129	9014.538	317.896	363.834	604.246	1349.618	158.883	1041.912	557.182	3218.855	9789.383	306.459	1500.299	285.465	10057.178	506.275	701.755	7800.248	142	0.971	751.852	189.444
24737.459	22146.522	29087.888	25556.786	38718.028	33722.493	37596.376	35668.4	878.424	402.249	370.517	313.716	386.863	638.429	230.907	7369.583	278.343	300.177	278.011	872.216	135.964	512.85	157.774	2841.851	6871.368	276.755	563.901	251.122	8451.231	371.775	389.869	7807.792	120	0.941	895.308	188.85
52474.911	44744.265	50024.232	45563.012	63345.026	55736.261	62859.753	65181.622	1091.3	571.776	333.937	322.036	545.291	2160.869	261.706	5878.867	295.474	419.186	380.931	1224.192	122.665	607.612	521.673	3163.935	10668.408	271.803	629.4	280.025	9316.73	376.925	348.739	6796.598	175	0.903	1011.403	189.483
27760.596	25727.548	33018.381	29526.312	41758.62	36838.472	42881.69	43191.388	1094.602	411.726	394.041	534.31	523.234	844.07	250.692	8223.594	253.88	290.689	566.031	2795.587	149.028	913.729	345.587	2937.342	7688.372	296.547	1301.73	282.143	16561.08	1081.704	958.228	7622.268	155	0.967	841.41	190.339
24346.608	20735.378	24570.243	22503.857	33213.498	30022.559	33270.322	32064.007	991.609	408.758	452.814	326.699	487.13	901.722	262.512	9481.84	239.749	325.512	586.502	1492.308	179.274	1178.79	466.562	2825.858	5463.906	279.07	1580.923	270.251	19284.625	821.899	348.685	6089.685	132	0.938	880.061	189.409
40166.537	35015.696	46047.363	37306.953	54275.693	47323.908	56865.566	55910.923	1124.337	472.152	362.416	383.97	520.572	1305.512	275.948	7410.315	304.325	399.699	518.829	1128.515	129.694	766.357	367.048	3167.437	9664.836	287.777	859.598	270.892	10130.901	377.238	548.816	6932.652	357	0.756	992.242	195.8
34339.168	33501.506	37015.584	40749.846	43814.363	47612.919	47309.893	52232.761	1080.635	574.2	434.762	371.053	497.428	978.958	327.293	7231.363	180.962	236.751	421.283	1347.447	203.549	1592.846	293.922	5143.718	9995.321	311.354	1600.19	285.342	13776.283	475.447	585.259	11395.933	233	0.848	1238.667	192.749
22514.986	19670.048	24525.002	22367.006	34065.173	30169.204	33807.52	33280.927	1120.971	627.839	374.121	345.036	378.207	786.772	271.242	7643.739	271.923	245.202	390.918	1281.468	153.791	1025.208	349.652	3215.837	5972.212	303.494	917.15	270.348	14035.886	557.822	1498.037	9171.945	153	0.897	820.533	192.324
47976.62	39549.338	40634.994	39464.708	59058.446	51259.781	52456.682	59321.411	1005.422	761.518	355.207	324.551	676.607	2588.943	229.283	6339.288	276.487	411.499	299.818	1120.548	124.853	793.474	309.289	2932.37	10321.713	266.453	611.658	258.84	13119.139	482.95	317.591	6378.909	114	0.92	1018.228	191.474
32295.483	36545.242	49489.859	37350.333	48495.984	40155.878	50870.322	43669.067	1037.502	445.691	377.645	350.673	519.666	958.609	269.147	9214.378	184.175	224.69	549.104	1724.687	205.664	1571.398	287.373	3142.664	10833.791	311.362	1374.191	274.906	15336.719	589.524	412.622	6802.725	152	0.84	1224.724	190.599
38984.877	33841.388	39308.022	35723.941	45199.34	44642.84	48441.78	50696.942	1112.701	792.28	391.944	320.12	445.039	1274.49	310.822	8765.762	278.42	361.44	354.832	1060.457	158.534	910.102	193.004	2537.119	8874.953	291.29	1255.437	282.957	12991.532	446.291	764.728	6458.94	201	0.887	768.938	191.803
37456.831	33452.402	42719.336	37772.553	51978.113	44825.903	53693.235	52883.096	925.654	424.328	355	394.56	461.554	975.952	251.749	6720.561	269.765	400.386	388.362	1007.921	129.638	600.462	416.871	3184.984	8549.705	276.4	473.054	282.335	8375.087	461.764	1057.594	8110.927	178	0.897	937.562	192.348
41505.797	36297.496	44151.181	39015.81	53466.062	47152.016	56087.003	54563.807	946.843	401.799	342.757	423.934	601.369	1049.359	238.669	6966.005	283.938	385.559	425.476	1768.897	122.609	580.834	441.111	2883.959	9698.766	268.056	826.78	281.365	11435.575	499.929	846.968	6607.145	129	0.97	978.624	191.337
34491.025	29674.72	33508.689	34085.98	42991.068	42942.183	42861.941	48498.141	992.787	454.889	337.827	322.64	344.719	1651.319	267.64	5608.432	205.089	245.067	175.782	642.365	205.362	560.143	208.468	4034.411	6000.383	356.041	454.198	277.328	4066.591	339.655	331.15	9342.251	162	0.824	1133.29	192.019
27852.046	28075.794	36734.833	29341.679	42001.093	37266.756	44289.975	40449.809	1213.14	464.454	503.328	368.64	480.921	1251.854	290.398	6974.692	204.294	227.283	195.454	1382.333	201.926	968.016	186.47	3545.988	6697.984	315.3	880.673	281.751	10608.754	851.712	383.639	8358.491	276	0.827	1169.192	196.88
36268.057	35824.393	38558.287	36804.378	39367.891	33685.634	32389.274	35990.888	1254.812	516.226	487.607	383.641	464.062	641.737	302.259	10848.216	371.989	372.677	754.693	1983.07	191.565	593.696	250.65	2752.808	16465.317	332.064	638.732	290.878	18313.182	459.723	387.386	7539.854	106	0.949	673.198	191.387
37088.781	33131.536	41326.605	36515.717	50069.575	45390.528	52114.558	51757.562	1163.192	502.788	437.059	452.475	569.563	1141.38	269.712	8549.171	269.922	361.292	583.234	2293.645	155.882	1038.937	412.282	3142.017	8661.081	303.98	1573.102	275.253	16253.366	692.763	651.067	7818.433	293	0.8	846.343	197.049
41979.723	36157.73	44355.636	38861.917	57098.542	49119.713	59300.171	57808.56	1239.204	431.226	314.779	358.733	492.376	1266.585	268.152	6603.96	316.213	442.417	446.621	1145.01	122.148	761.001	391.178	3067.202	11431.954	271.175	747.387	279.428	8653.921	362.583	403.504	6773.622	224	0.756	1003.33	196.634
36936.187	32091.513	37209.967	34740.855	48148.716	44891.306	48094.599	48788.76	1300.041	482.357	441.77	297.316	378.978	787.672	302.872	9923.109	294.5	356.277	697.604	1999.235	164.172	889.874	367.469	2938.078	9841.403	305.29	914.003	266.684	14428.44	457.733	331.664	7810.189	164	0.815	725.104	196.213
32451.142	28530.417	37646.514	32571.664	47218.492	44219.259	48397.727	50767.194	984.539	353.342	332.471	345.316	412.242	1523.614	257.767	7868.304	198.709	261.861	222.443	1393.74	237.313	1461.797	162.474	2950.775	7265.627	323.461	483.86	290.207	12919.111	426.632	611.773	6662.712	105	0.941	1099.367	193.062
40541.857	35273.825	45418.494	38874.981	56034.792	50805.184	58752.911	59046.645	1179.575	464.644	405.993	343.498	464.314	1024.363	327.798	9210.396	323.233	364.282	666.808	1298.934	168.389	959.438	401.012	3047.317	12812.149	302.14	1318.147	296.365	11175.42	453.442	569.024	7627.441	166	0.836	755.181	196.56
39033.502	35667.583	40454.392	37240.461	45686.524	44015.42	48307.753	49598.724	1230.741	562.461	420.455	363.182	424.603	974.375	304.89	7381.896	314.527	331.903	451.415	958.925	130.114	1090.76	340.674	3483.997	8619.666	301.904	793.004	279.237	5674.112	382.825	1130.486	10222.873	243	0.805	811.558	198.842
32056.415	29664.191	36970.402	33902.439	46532.476	42014.977	47478.264	46713.177	1163.583	450.074	445.639	414.534	426.724	928.638	291.054	7619.88	273.025	332.43	400.274	2201.433	152.295	824.508	368.415	3203.779	7632.346	306.359	948.92	274.508	15556.4	806.239	594.679	8594.185	245	0.881	831.533	196.035
42873.574	37404.884	46155.819	39602.923	54384.006	49697.983	57126.492	58047.232	1288.361	526.439	424.263	342.224	502.898	1114.799	339.528	8779.861	341.829	356.152	541.827	1016.778	153.867	912.964	298.685	3411.838	11863.559	309.66	1357.228	291.197	7667.326	394.585	450.694	8878.848	223	0.87	744.706	198.998
28205.35	26904.794	35861.048	32059.461	45445.594	43545.866	49560.155	49935.602	893.485	703.905	334.891	283.304	418.766	1141.7	278.562	8753.83	270.555	310.517	649.46	1081.78	145.587	837.448	356.685	2428.873	8170.934	297.871	889.471	267.494	8106.735	358.547	453.602	6252.554	197	0.833	802.292	195.591
35442.008	31282.039	41187.941	34903.983	49630.313	43583.062	51362.444	51111.405	978.497	405.562	503.834	321.618	512.07	961.682	251.361	7562.781	264.177	344.847	409.83	1709.294	146.985	563.549	310.448	3103.634	8421.466	332.325	1015.829	265.911	12224.729	664.222	318.359	7968.031	317	0.735	892.948	201.825
31925.32	29574.156	39433.824	33927.507	49916.282	43785.869	51048.65	50707.349	1127.8	483.812	413.522	321.923	517.568	983.984	319.983	9239.29	315.93	338.819	466.727	1206.082	157.321	863.868	245.713	3167.554	11833.134	308.463	1338.29	273.27	9210.418	391.913	414.637	8172.627	201	0.821	737.082	200.256
40641.751	35372.254	44444.196	37853.115	52193.818	46149.726	55411.762	55836.178	1027.692	414.991	378.989	337.017	407.523	1052.465	269.352	6555.987	276.455	355.257	452.19	931.421	130.532	476.328	426.489	3254.416	8798.414	291.081	397.671	257.403	6450.599	400.041	563.514	8297.048	115	0.969	908.509	195.413
40495.124	35698.562	46162.66	37724.1	53816.736	46933.454	56486.71	56657.375	882.775	392.272	351.287	359.46	569.723	1080.119	250.954	7361.205	263.932	394.846	481.721	1400.765	128.483	618.411	313.206	2809.156	8233.426	273.866	780.479	276.238	11593.55	399.871	898.11	6580.752	122	0.945	972.893	197.238
35098.731	34109.249	44897.486	33987.9	52171.734	42489.183	53242.352	49478.711	814.304	525.427	397.259	346.254	446.651	1224.061	253.129	6516.83	221.973	273.267	286.959	1251.109	227.709	596.449	234.835	3232.975	7733.346	358.392	937.086	284.751	11721.283	541.483	915.672	7864.901	152	0.811	1116.23	196.086
33690.667	30789.179	38168.186	33913.205	46390.207	41764.149	47601.741	47303.186	1069.193	453.526	381.422	316.196	595.317	1090.018	322.926	8039.478	272.175	309.124	374.7	877.252	630.589	563.957	309.388	3101.746	7654.303	290.827	553.179	282.974	6158.622	560.58	499.241	8194.524	306	0.878	781.686	200.346
21855.987	19937.529	27835.804	23943.079	39294.983	31237.092	39104.537	35698.04	876.823	411.774	343.693	398.823	596.012	940.16	233.921	7590.814	234.823	389.129	366.398	1375.39	157.664	642.154	452.309	2965.898	6129.282	274.028	761.517	287.142	11556.433	594.414	1089.841	7389.897	102	0.955	950.304	196.98
38562.833	33623.424	39667.321	34349.202	55235.542	45974.046	49137.37	52850.223	1076.531	336.926	319.608	286.178	419.787	1324.828	237.743	5872.34	252.136	297.201	361.877	1142.956	157.786	648.911	233.059	2737.981	9106.949	252.668	551.546	243.781	7846.189	340.699	343.533	6694.679	376	0.626	1028.763	208.896
34879.011	35530.852	55231.888	31996.087	54487.817	43791.946	56498.64	50867.976	728.089	351.711	303.617	285.624	425.965	1261.164	239.621	6141.126	187.1	248.241	360.271	1326.725	248.182	677.85	260.392	2598.995	8284.328	281.148	412.225	266.131	8673.329	780.816	516.147	6585.655	151	0.855	1065.778	200.089
38914.76	33902.369	41465.54	36549.082	50015.462	46723.056	52871.477	53126.293	1054.181	442.298	375.099	309.505	501.266	889.007	311.859	8315.209	302.504	327.973	601.212	1037.704	172.763	633.5	378.537	2956.874	9708.141	307.615	872.932	283.33	8251.694	485.423	379.939	7847.689	154	0.894	794.032	199.818
43090.431	36411.515	45047.867	37908.514	50950.412	47610.374	54061.926	54672.714	1116.057	433.94	436.154	440.088	478.761	1160.439	280.783	7256.286	284.08	374.418	631.032	1746.454	152.593	1133.833	380.623	3259.686	9097.981	285.271	1289.639	268.527	11282.973	659.665	465.698	8296.129	156	0.915	874.788	198.564
35151.153	31477.49	39108.662	34871.956	48089.77	41330.799	50177.374	48218.701	1011.501	455.441	387.485	324.063	422.58	1159.428	279.55	6522.802	262.825	333.706	354.293	1040.044	123.939	423.812	304.193	4187.662	6871.446	273.896	381.081	273.482	5488.494	387	502.357	10803.392	252	0.819	924.631	203.405
33907.766	29002.167	36522.611	30740.027	44189.52	38957.853	47030.771	47175.381	929.578	419.428	350.768	345.419	462.409	969.672	251.372	6741.99	253.711	362.381	372.946	994.734	135.839	562.89	320.035	3258.138	7164.173	269.446	613.935	272.162	9031.228	502.662	1061.418	8492.717	296	0.752	935.764	200.514
25251.346	26582.063	38501.948	23236.438	40187.985	29153.084	43997.298	34712.635	690.81	384.525	373.499	314.895	379.474	551.765	260.61	5327.37	196.763	231.134	210.693	459.581	211.257	312.512	153.874	3584.357	5383.641	357.318	828.723	288.297	3791.256	364.936	811.449	8833.608	153	0.816	1126.748	200.35
35872.681	31369.79	33858.884	39167.188	41778.932	45550.757	44443.384	53392.39	1068.889	407.56	462.963	379.8	469.428	958.499	287.248	8323.694	159.993	209.886	303.52	1961.663	222.317	1713.821	195.48	4653.341	8370.606	309.265	919.098	285.482	20477.003	829.627	643.191	10626.399	121	0.86	1232.26	200.236
36006.873	37347.946	45935.301	42688.367	48758.128	48904.82	55161.123	53201.253	1060.23	421.382	421.027	399.216	545.063	950.192	365.152	7087.019	187.019	235.372	425.18	1948.973	230.699	1116.248	277.365	5374.059	10364.647	301.768	1542.271	290.338	19809.143	593.616	434.46	11277.353	259	0.82	1252.871	200.616
47594.671	43457.496	54176.737	45919.691	60609.317	53645.675	62260.414	62397.014	1238.493	485.37	456.558	408.148	510.73	1308.565	299.166	7841.657	278.792	430.275	456.749	1441.6	141.708	804.871	418.026	3477.062	9558.931	306.549	1459.693	278.6	9352.587	351.56	429.295	8776.004	172	0.909	858.297	200.913
49428.204	42315.966	40531.117	43578.152	61991.096	53611.456	63248.596	62367.647	1060.348	572.522	287.166	342.502	504.862	2082.266	251.828	5681.549	292.144	411.779	317.114	1040.003	106.319	678.124	339.278	2998.167	11283.391	255.103	615.839	263.708	6400.477	374.383	368.238	6824.002	131	0.986	1010.302	199.905
35812.237	31025.73	43392.822	34084.11	49882.404	45989.135	51157.011	53103.421	910.731	565.904	309.118	296.11	475.824	1563.844	259.564	7334.81	197.762	263.789	313.431	1193.729	250.058	735.716	181.2	2667.089	8366.744	335.001	598.211	267.741	14707.282	413.096	490.827	6241.327	180	0.846	1098.794	200.078
34115.392	36000.466	54439.757	33069.325	54644.091	44945.964	56550.113	52870.097	767.785	373.227	303.555	310.472	502.751	1807.42	237.705	7202.17	211.358	276.173	406.079	1124.34	232.502	710.739	219.182	2676.368	8995.073	333.233	447.621	288.717	13178.525	564.182	471.727	6562.367	111	0.885	1108.932	200.203
40558.352	34900.343	43161.745	36864.989	48372.61	43375.58	50454.31	50845.65	896.286	391.428	353.845	301.743	406.934	971.409	259.734	6412.674	248.261	323.078	278.519	655.497	118.038	412.939	317.273	3424.433	7685.668	282.566	395.576	267.135	5030.677	241.564	354.058	9062.744	225	0.819	906.744	204.918
36725.326	31907.248	44613.787	35152.294	54893.431	46009.549	57027.475	56158.52	1039.786	397.936	448.583	421.334	675.252	1260.657	258.6	7842.481	261.389	391.251	586.881	1807.526	145.505	950.674	359.287	3039.981	8695.086	440.889	1665.436	275.418	13164.758	879.217	454.805	7537.842	228	0.9	881.82	204.921
32362.646	26807.071	32970.696	28684.239	43392.366	35911.656	46275.161	45172.598	943.404	413.107	378.175	308.369	364.712	893.314	264.49	6309.089	249.972	279.593	359.43	841.391	118.158	385.399	323.401	3818.204	5247.94	285.389	350.191	258.858	3784.733	296.51	333.37	9849.885	115	0.928	913.543	200.196
32890.081	30665.425	41955.818	33189.103	50853.51	42705.59	52689.641	48555.111	765.193	359.037	311.169	340.103	428.38	990.099	244.65	6743.119	219.158	270.32	331.283	1216.952	226.407	615.151	223.575	2857.108	8560.243	365.19	826.677	292.796	10705.002	677.929	763.561	7245.397	151	0.855	1118.354	202.632
51813.092	45603.653	55923.938	47222.439	60963.699	55592.47	63465.081	63901.956	1207.699	444.871	412.291	376.33	505.55	1264.001	280.962	6998.607	285.335	426.837	587.646	1486.673	130.556	1087.293	514.226	3401.522	11233.605	287.71	1177.773	276.801	7277.703	330.701	351.401	8625.993	180	0.929	866.861	204.139
26955.222	22971.03	28521.422	24424.32	36293.446	32290.813	38080.386	38851.311	1143.068	456.133	392.193	369.425	381.477	860.419	288.316	7678.515	274.635	273.171	330.118	2501.539	140.275	763.579	394.809	3477.707	5904.318	302.941	831.429	277.44	13344.896	537.974	1074.658	10147.535	121	0.948	821.946	203.145
36543.944	36461.779	49972.71	35620.165	51164.843	45651.24	53691.989	52082.535	1131.366	431.96	428.783	327.97	433.379	1088.744	270.947	7191.507	197.449	231.988	282.117	1147.806	159.897	878.524	248.065	3468.264	9394.68	322.534	1068.968	269.73	8734.833	488.393	352.997	7823.373	113	0.952	1206.872	203.456
30460.322	29435.145	29510.855	35017.081	35164.422	24303.605	27738.979	23422.496	1153.386	544.059	450.581	376.099	794.93	602.805	294.39	7489.411	183.359	216.184	311.944	1485.649	228.616	455.504	224.113	2130.669	7123.46	296.381	806.818	287.598	15435.541	582.785	298.113	4002.358	206	0.898	1270.636	206.286
29361.135	28003.188	31645.178	33245.915	41836.38	41623.078	43720.874	43311.234	853.723	416.079	354.614	290.282	383.047	667.041	291.291	9755.145	295.479	299.403	511.906	1752.405	188.032	648.845	248.887	2163.039	10752.3	297.06	494.709	269.357	12356.097	508.854	330.451	5864.97	197	0.909	686.886	206.48
31617.544	28462.771	36789.586	32600.916	46909.945	39647.605	48935.255	47071.885	1159.393	685.463	421.353	361.939	563.093	1237.692	335.47	7849.558	277.592	298.493	483.847	1283.029	135.568	716.655	366.581	3499.602	6888.94	293.907	925.32	284.444	7371.157	942.314	446.018	9707.848	149	0.944	802.507	205.654
35066.77	29499.735	37611.999	31154.709	48478.41	41213.267	50878.804	48980.588	854.599	432.38	319.148	343.84	478.414	1180.581	235.695	7657.491	247.522	351.99	441.091	1611.341	124.23	1569.671	324.257	2766.687	8167.116	274.59	1418.236	274.598	11534.643	509.939	1279.26	6851.143	171	0.83	972.33	204.974
33360.016	29249.582	36203.736	31542.28	44875.577	40873.792	48258.654	48082.035	1044.318	429.3	408.784	329.821	395.171	921.981	293.115	7383.222	254.585	309.118	327.33	2013.187	143.206	784.195	356.749	3320.263	7153.994	299.217	810.745	288.287	14197.824	462.584	510.456	9369.897	262	0.759	828.206	209.748
33451.917	29616.775	40618.702	32844.884	49147.416	40669.772	50421.306	49775.528	863.433	386.654	337.83	331.483	451.064	1077.07	254.162	6650.844	224.985	346.55	453.43	1430.85	120.166	466.836	306.459	3265.323	6523.743	262.38	475.793	256.159	7204.018	401.36	696.028	8524.042	161	0.889	955.444	206.686
25460.305	21315.842	24104.203	27037.601	33961.196	36926.777	35331.435	41103.143	1219.149	439.25	561.095	373.853	441.776	1205.994	270.037	6874.922	193.001	209.967	326.257	1161.08	202.273	1316.599	275.818	3418.016	5047.12	306.615	1719.374	282.493	11653.508	695.468	400.942	8375.347	105	0.984	1180.948	204.51
45548.073	38123.961	47201.328	38912.288	54443.929	49145.851	57567.683	58175.047	1376.051	495.575	446.846	354.199	450.737	1186.312	340.973	9020.588	306.082	373.442	638.94	1532.328	169.469	850.669	359.431	3521.031	10092.921	298.316	1202.511	278.96	15294.328	653.895	363.348	9663.994	150	0.912	753.193	206.913
35547.669	32467.778	45041.458	36785.863	56010.039	47009.977	57712.161	55294.917	1065.537	381.737	369.597	381.152	449.424	1132.232	272.086	8437.243	260.184	342.55	685.277	1828.706	137.063	928.298	572.454	3126.403	8729.728	290.44	921.552	288.056	11177.846	424.768	558.696	7900.354	139	0.95	852.097	207.371
34004.565	30575.354	42597.575	34051.735	52835.928	44253.782	54212.354	51122.375	862.463	452.671	299.569	318.178	485.385	1266.231	234.944	7550.426	245.447	375.807	537.976	1453.4	116.207	584.206	351.349	2614.992	9268.302	278.752	827.947	266.774	10307.353	424.478	872.103	6301.945	194	0.892	986.711	206.144
36389.729	31916.608	43071.787	34865.74	54886.747	44537.5	55192.112	52888.918	1042.642	443.492	269.253	349.72	497.347	1292.892	240.915	6129.038	262.452	350.403	320.26	4667.543	106.85	715.743	325.647	3220.477	7530.727	251.699	580.674	257.198	6277.178	349.1	380.128	7623.08	237	0.887	1012.023	209.365
40088.298	36660.695	41624.082	40169.758	51295.55	48085.531	50845.555	52310.498	1201.254	461.471	357.542	343.897	391.957	1472.545	289.197	5618.297	204.753	258.511	189.38	805.793	204.179	580.434	195.775	4153.874	7210.568	323.462	538.624	284.027	5171.269	408.599	281.661	10234.811	101	0.99	1149.054	204.985
25954.088	28504.732	29060.626	32598.157	34850.899	31585.564	23619.252	22902.945	949.256	387.127	370.56	314.012	413.576	466.42	259.174	8403.399	205.917	210.634	413.006	986.5	204.027	784.372	205.021	1860.172	14793.099	286.959	869.217	272.274	13094.007	369.867	362.532	3390.218	252	0.777	1320.389	209.607
50082.451	45126.438	51847.764	45607.707	55012.574	52395.209	57539.065	58880.502	1288.11	495.289	418.136	354.185	477.51	1384.255	347.258	7528.428	313.473	388.523	335.2	1019.439	151.946	555.555	339.602	3702.506	10314.928	303.959	782.059	288.36	7811.995	566.44	405.656	10344.642	261	0.888	790.638	210.807
43843.701	40520.489	48404.319	43108.179	54232.767	49863.941	56203.104	56395.972	1290.189	501.285	412.084	385.666	461.976	1151.962	330.378	7197.205	309.068	369.88	374.759	2150.336	140.028	914.904	329.675	3652.946	9022.978	305.6	1066.407	287.123	8807.633	309.166	595.314	10447.809	186	0.786	813.581	208.462
39875.029	34069.756	46261.23	37649.398	57415.75	49460.228	60144.491	58723.936	1047.195	402.732	527.695	407.451	617.349	1137.661	256.852	7921.951	280.096	386.588	528.75	2022.87	143.709	759.646	392.516	2973.577	10280.488	408.978	1913.161	290.194	14909.026	989.389	339.547	7580.662	153	0.897	888.35	209.507
23545.755	20127.483	28585.89	22219.108	36531.134	29667.881	36420.969	35309.112	880.417	404.842	376.059	295.516	407.889	921.867	232.282	6617.968	243.891	330.762	300.552	2580.604	139.448	679.956	299.94	3190.407	5977.775	285.296	395.947	269.086	9743.614	419.059	509.78	8498.394	116	0.936	945.853	208.422
48706.575	49287.526	57669.563	46581.97	57349.849	53495.556	58187.51	57770.085	1232.707	437.421	407.604	362.356	487.376	1497.601	281.394	6409.633	207.121	241.662	289.76	1189.302	164.288	744.616	214.418	3782.243	10790.794	308.008	1000.8	279.745	7349.742	401.255	376.477	8989.174	119	0.933	1202.349	208.651
44268.343	39465.174	51185.102	42187.705	56015.904	48467.134	56845.623	56575.543	965.315	390.123	382.027	363.028	446.575	1083.916	262.392	6481.159	244.943	356.393	285.335	909.126	117.423	450.877	297.56	3364.844	8152.947	281.643	811.77	274.116	6281.618	383.422	610.471	8999.341	137	0.902	901.894	211.237
23132.478	23992.29	36299.913	23321.915	42120.773	31976.296	45358.59	36750.081	696.357	317.422	333.141	333.884	451.973	926.783	241.828	5898.792	183.323	241.73	272.238	1009.042	218.12	510.331	180.618	2824.727	5338.748	343.578	755.433	272.469	7862.434	806.896	779.109	8009.004	183	0.833	1129.15	212.139
17696.049	16704.321	22109.202	19128.712	28607.421	26420.211	29612.586	28287.588	1012.559	364.564	422.578	301.307	384.821	1169.234	246.528	6673.068	170.835	206.975	210.593	1949.025	195.113	810.348	191.64	3148.065	4413.981	297.761	891.82	271.662	11738.825	571.662	370.166	8694.617	170	0.916	1167.459	211.424
31870.537	28885.941	35145.692	32584.646	46119.295	42183.786	47503.524	48097.389	980.977	919.411	378.724	373.631	754.017	1541.403	293.101	9140.479	259.902	293.329	454.383	1633.09	168.113	1301.815	207.71	2766.296	8464.454	291.312	967.495	260.304	11257.551	684.952	1329.339	8279.466	223	0.903	714.922	213.774
35816.758	34032.754	45766.472	39648.904	52705.664	45831.475	51511.191	49901.482	1136.907	485.48	469.152	361.024	515.069	1037.33	333.809	8220.814	311.244	330.033	469.812	1814.369	163.421	548.947	258.303	3423.365	11407.346	292.866	539.536	283.179	11568.125	438.304	394.969	9805.772	123	0.964	735.402	210.378
35976.984	32926.058	41598.716	36513.068	48799.23	43635.735	49967.877	48889.959	984.233	418.928	430.88	360.227	445.8	1119.627	305.072	7241.772	245.788	332.504	371.521	1535.17	143.467	861.203	293.518	3509.291	7805.303	301.543	725.178	294.4	13061.867	586.588	427.722	10117.485	450	0.634	836.96	221.676
37894.908	28141.636	44341.483	26845.529	50002.479	36667.739	52896.594	47188.584	841.133	364.923	332.624	252.971	436.807	1590.794	255.361	6803.404	222.903	249.015	271.913	1003.919	286.441	757.24	246.494	2992.246	10661.033	292.06	714.176	244.798	8537.699	500.336	442.606	7116.121	166	0.836	1048.193	213.205
21824.307	18319.617	22810.894	23494.275	30184.853	32009.287	30570.361	34117.464	1213.369	460.559	511.763	376.596	387.802	1210.956	273.974	6735.827	193.784	198.378	253.566	1303.876	206.716	988.642	229.87	3892.412	4036.906	314.938	1518.321	274.024	10794.289	694.975	339.4	9849.816	186	0.866	1181.392	211.57
32093.874	28272.305	32601.928	29258.249	39713.202	35940.593	40089.897	41819.861	1128.071	475.283	407.774	363.08	389.132	742.314	306.356	9108.739	267.937	277.26	288.02	1454.926	147.508	1679.665	177.192	3240.315	6819.651	287.136	687.961	250.942	8656.298	481.416	672.654	9918.38	221	0.837	724.93	214.215
33962.819	29146.999	38811.514	30897.167	46859.078	40057.33	49657.684	49849.985	1011.29	435.266	361.574	301.812	451.096	1190.505	259.192	6555.409	256.286	358.374	294.73	1655.415	129.543	574.761	214.811	3602.707	7590.617	279.548	506.701	268.108	8781.484	390.704	443.191	9331.744	243	0.82	937.237	214.195
33489.169	28979.45	42277.279	32360.033	48730.713	44859.495	50530.016	52038.346	867.545	354.872	280.211	280.947	525.013	1506.679	248.134	7489.547	221.131	250.33	311.526	1255.523	245.231	728.895	168.477	2666.128	9923.209	302.836	553.724	281.504	12918.42	352.468	467.646	6477.947	117	0.906	1099.073	212.346
36254.954	34335.859	48604.028	34391.686	53289.088	45957.279	54461.617	54064.251	795.005	326.965	303.833	327.36	437.203	1338.742	244.412	7180.812	220.946	275.071	397.099	1191.141	245.392	734.13	244.233	2701.301	9273.077	339.607	560.849	286.465	11185.172	366.164	576.3	6719.523	140	0.801	1112.421	213.764
22036.265	18753.045	20818.505	25859.361	27763.721	25942.218	32140.482	26847.362	952.839	415.703	409.212	311.916	518.011	709.504	320.219	9924.01	148.533	192.799	244.608	3142.822	223.926	697.347	222.516	3538.171	7173.209	297.515	735.245	291.693	22649.552	776.529	310.479	7731.682	240	0.719	1258.329	217.575
33975.077	30698.4	35679.368	33610.441	44899.271	41775.99	46937.874	47662.583	1050.856	625.783	420.269	382.891	586.841	1244.37	322.348	9027.056	264.671	319.453	391.093	1828.099	158.689	764.315	198.491	3126.984	7581.758	291.598	1512.162	271.1	12167.982	1006.89	1339.791	9332.979	291	0.75	705.552	217.967
51378.733	44042.752	57321.135	45275.228	62408.592	54475.285	63785.485	64035.848	1233.762	419.975	417.734	448.232	497.475	1336.641	277.501	7179.963	272.637	415.326	541.58	1815.386	167.439	798.699	410.235	3399.839	11337.044	282.856	1300.277	284.756	7715.46	495.926	441.338	9046.096	129	0.954	872.384	211.973
31901.38	28923.392	40388.917	33077.494	50364.223	42392.698	51016.117	48711.982	888.757	395.327	355.417	271.941	418.319	1254.565	251.62	7011.932	250.479	379.245	417.054	2508.644	133.189	660.548	395.948	3176.924	7917.374	282.125	555.257	262.786	11088.441	380.737	329.396	8180.416	160	0.825	952.662	214.062
35647.411	31144.687	42086.174	32984.359	49212.19	43062.523	51274.2	49849.145	804.65	413.128	277.535	315.868	446.921	1151.468	229.898	6953.701	234.679	371.537	528.041	1341.375	109.456	758.408	367.819	2533.151	9390.973	267.378	648.702	260.627	8871.101	559.9	950.583	6362.678	307	0.818	989.93	215.448
32891.422	32534.919	52480.857	31464.964	55463.41	44009.781	57043.157	52064.224	734.807	303.11	275.465	270.043	362.353	1182.27	233.044	7078.161	225.711	252.745	510.116	1245.587	231.773	559.564	253.12	2450.973	11340.448	291.113	662.178	262.2	10903.159	428.422	418.216	6425.985	121	0.937	1087.302	212.393
49247.905	45909.011	55096.792	47105.342	55915.696	54049.787	56917.527	57855.753	1342.078	454.592	444.495	387.401	511.257	1669.149	278.602	6443.72	189.431	253.134	261.793	1299.605	167.627	718.376	239.181	3866.723	11421.364	301.281	1225.235	275.05	8252.879	425.632	412.955	9233.385	242	0.856	1212.653	214.343
38325.324	35899.391	47263.178	40233.079	54292.514	45730.158	54964.802	54150.811	1206.785	502.788	420.846	422.624	432.029	1113.562	346.11	6744.425	282.618	330.727	295.525	940.152	133.632	749.573	283.284	3810.726	7123.81	326.567	552.016	297.274	6475.67	512.548	388.045	11065.355	123	0.952	807.459	214.167
37010.434	26305.242	44510.025	27240.238	47581.079	40355.96	49365.906	49408.424	790.741	371.73	326.127	248.749	396.432	1391.627	248.651	6466.746	181.814	237.964	318.444	1012.196	261.698	846.046	187.876	2572.609	9169.202	274.873	989.957	255.792	9447.369	450.379	434.28	6790.128	188	0.778	1058.202	218.612
25841.947	25578.56	34654.071	26218.989	41058.264	34892.815	42956.293	39596.294	687.908	331.41	354.279	311.478	299.85	789.433	249.316	5022.232	177.519	215.355	204.032	577.535	194.601	373.769	146.684	3260.72	5603.225	333.788	479.967	256.67	2839.737	513.273	983.289	9404.059	175	0.842	1137.923	217.197
46786.47	42351.866	53890.717	45634.271	54188.394	53910.239	56175.508	57816.003	1236.398	447.839	415.886	369.818	522.556	1621.925	288.56	6968.877	163.149	224.339	354.703	1252.405	180.348	754.934	244.73	3888.745	9669.034	303.542	1501.096	270.859	7608.196	390.54	361.315	9078.541	107	0.941	1225.332	213.995
26324.826	21083.301	24773.185	20888.41	31600.101	29674.045	34307.511	34741.953	1055.136	416.652	515.2	459.047	411.698	943.047	284.175	7838.115	216.705	290.291	362.137	2021.673	164.397	1094.63	327.428	3378.265	4787.65	285.837	1221.378	286.138	22574.113	1586.576	622.782	8985.345	137	0.846	844.515	216.653
44135.605	36779.296	45705.968	37137.113	47958.75	45786.172	50498.091	52483.743	1041.703	406.134	384.224	355.337	477.268	1219.489	270.735	6626.095	269.964	349.898	257.39	802.262	120.908	450.65	208.292	3790.133	8440.785	293.024	902.772	276.684	5943.756	386.215	522.765	9985.312	146	0.848	909.384	215.733
31762.62	27583.649	36219.81	29575.588	44317.175	38893.205	46283.753	45068.665	848.643	369.545	359.31	252.472	392.936	1069.003	235.894	6508.204	217.677	359.315	360.712	2274.244	127.546	1556.486	340.051	2887.056	7060.63	278.151	623.105	252.316	12336.349	388.961	461.743	7204.06	195	0.896	962.064	215.567
34861.988	31165.768	48862.892	31529.506	51901.543	42229.641	53723.201	51601.64	1059.416	372.17	325.314	200.653	389.888	1938.267	256.752	6064.987	254.102	213.767	310.745	1013.887	275.992	684.623	276.318	3153.132	9164.169	300.637	696.399	226.216	5567.09	374.288	421.623	7812.113	118	0.914	1039.669	215.695
28567.288	36020.856	49847.908	29367.926	45894.271	34612.196	51076.789	38426.012	1033.369	410.176	369.498	302.907	439.841	1097.606	280.214	6217.975	193.184	266.572	245.128	995.265	203.981	740.467	150.638	3632.702	6077.64	316.585	1016.287	284.501	5627.519	426.545	289.393	10251.981	114	0.893	1157.5	216.763
46440.232	41626.238	45050.868	45989.888	52938.015	53443.603	53140.017	56890.611	1284.128	438.07	478.427	413.848	474.984	1556.372	272.818	6429.817	194.383	239.667	236.277	1229.156	177.975	693.305	189.921	3844.112	10337.932	306.576	1343.826	275.201	6754.377	517.997	455.405	9549.086	198	0.829	1198.51	215.904
26486.06	28638.401	34009.94	34405.952	38384.774	35775.723	29512.909	32737.195	1069.037	456.691	458.56	460.085	465.99	698.871	257.338	11843.016	189.469	211.015	515.787	1858.51	230.241	1347.256	219.606	2934.322	9004.25	288.105	1715.638	280.014	18846.197	606.25	608.09	5640.496	125	0.914	1308.588	215.308
35834.082	33913.949	38710.267	37347.356	45380.276	43488.133	45928.27	47358.915	1041.13	487.541	442.21	368.248	507.307	855.248	318.385	9651.432	300.033	320.814	436.736	1687.688	989.554	755.924	249.094	2950.635	11467.275	313.758	549.404	280.885	13449.51	848.735	584.123	8883.315	248	0.91	691.819	219.573
45011.409	38440.605	50683.413	40259.983	57759.686	50533.546	60285.571	61062.831	1426.373	454.024	458.181	365.912	498.36	1370.209	359.141	8632.568	287.922	398.52	525.275	1557.569	159.882	819.173	376.555	3569.437	10595.316	286.339	837.323	276.874	15631.18	731.913	355.967	10009.104	148	0.891	756.676	217.615
46873.423	39725.249	49480.125	40458.38	54629.372	50147.914	57830.515	58244.211	1143.443	402.481	447.774	438.99	503.956	1286.111	262.761	7636.032	255.584	392.532	524.395	2096.015	150.884	762.637	461.661	3162.899	9175.742	301.258	1389.45	300.72	16702.517	936.54	471.088	8257.539	252	0.795	881.774	219.738
27385.043	28431.281	43456.168	27321.572	51102.386	37635.914	53835.662	45048.825	803.608	307.033	323.764	347.64	403.619	1075.295	244.073	7438.838	210.163	277.432	409.974	1652.049	255.666	2372.55	201.687	2430.118	8567.666	327.46	1350.32	266.582	13958.705	638.098	870.507	6598.803	119	0.87	1122.634	217.937
41474.583	36809.402	48319.952	39723.309	54607.561	46709.728	55322.519	55011.504	1238.138	500.743	413.075	363.481	421.037	1108.735	352.619	7595.822	297.118	327.659	333.661	654.843	165.682	477.959	294.356	3927.957	9292.028	294.499	763.649	283.676	4365.893	298.021	549.708	11218.945	144	0.867	783.333	217.771
29206.774	25309.872	37252.462	28106.598	45535.408	36141.932	45536.226	45794.671	1217.967	528.203	446.265	334.331	428.474	1303.856	294.753	6983.845	266.094	345.006	197.894	1119.34	136.896	511.281	176.059	4261.177	5544.27	303.678	739.023	281.928	7417.236	327.814	304.707	11102.233	163	0.891	919.414	218.948
42949.676	37082.001	29835.61	39863.122	55807.996	39258.203	35681.11	34187.221	1075.111	383.208	269.682	287.253	450.304	1158.916	204.769	6903.651	249.3	357.894	341.395	852.024	101.642	550.912	192.164	2848.189	9832.995	224.039	688.354	250.713	4555.076	331.723	647.773	7334.197	214	0.859	1021.631	220.28
24521.183	25631.216	29642.991	29380.973	34278.011	26008.562	27510.239	25411.778	972.704	412.117	369.241	318.381	378.876	436.575	229.757	7212.376	166.865	191.366	324.376	1606.187	221.396	701.158	158.275	1446.53	7230.315	280.584	829.48	283.677	17060.208	413.345	279.156	2827.968	180	0.802	1277.167	221.583
32127.232	37132.729	39020.271	38512.762	45091.67	41258.468	39974.169	34656.536	997.903	440.054	416.385	368.697	515.7	642.595	275.644	10403.631	205.677	250.507	388.77	1813.047	209.452	884.515	233.582	2710.707	12252.958	296.474	1448.264	279.063	14980.026	547.683	414.598	5161.927	104	0.974	1320.558	216.702
18054.653	17785.987	22795.442	22127.738	32738.727	30323.663	31457.567	31393.498	827.86	402.225	433.466	393.512	454.355	601.017	250.217	9974.039	248.929	244.46	482.833	2625.002	165.525	821.197	205.762	1688.376	7179.299	296.61	791.028	276.786	15235.084	409.605	699.547	4681.975	127	0.967	681.665	217.728
40476.454	36044.788	49531.815	39369.197	57624.161	48848.429	59469.445	58915.609	1131.015	448.192	392.626	308.475	449.552	1555.092	261.234	6685.657	262.833	409.991	306.272	1247.949	125.033	551.692	279.119	3503.891	9344.524	290.554	741.123	274.487	6967.77	412.419	458.707	9389.153	208	0.828	928.861	220.688
19702.134	17978.751	22031.061	22149.618	31722.018	32749.556	31754.032	34398.667	1241.881	455.663	436.47	344.405	430.173	1700.577	280.07	5902.466	174.712	200.247	174.525	1143.77	205.126	1299.742	178.882	3828.217	4985.528	307.888	988.015	273.413	6603.265	713.761	267.256	10521.602	267	0.712	1184.339	225.773
44370.896	46961.169	57687.284	43961.735	56782.789	49567.931	57856.84	52748.975	1248.755	446.01	409.821	354.669	512.322	1459.984	289.245	7205.576	163.398	242.047	363.955	1370.604	176.145	1418.528	193.064	3644.489	9628.102	292.74	1891.508	278.056	7552.364	588.474	360.983	8414.336	142	0.91	1230.43	219.915
26898.324	26582.482	37305.976	28568.434	39541.691	42329.243	47033.63	43772.295	1107.279	462.007	419.057	350.06	461.266	1337.867	312.022	9536.98	149.52	214.218	327.445	2629.981	213.524	1404.828	262.233	4144.515	6531.583	306.395	2007.542	280.016	17175.054	985.895	384.203	9015.568	293	0.786	1244.353	221.606
45457.549	41228.065	52374.265	44642.047	58273.874	52944.116	58599.951	57968.146	1243.582	501.943	414.02	349.88	491.817	1367.9	360.117	7557.793	299.995	350.266	483.342	1462.944	144.622	619.263	351.664	3976.129	10163.745	292.171	642.958	262.678	9348.68	534.765	312.469	11567.621	187	0.908	739.805	220.773
46336.677	39471.05	50382.346	41555.833	57332.12	51557.819	59853.654	60792.669	1133.432	433.882	387.7	342.462	461.307	1449.717	326.252	7595.054	300.664	341.729	348.785	967.485	135.304	546.379	367.613	3635.203	10082.616	300.576	582.166	293.527	7460.458	650.651	384.901	10199.933	124	0.922	795.548	220.871
28864.233	30840.009	39284.34	30309.183	45340.715	36856.938	48133.832	40352.735	909.554	346.262	342.14	286.347	353.137	971.54	253.74	5593.147	186.232	233.29	200.651	981.018	196.828	1056.265	152.897	3603.712	6044.226	313.682	554.836	270.058	3995.409	371.561	436.096	9459.848	199	0.806	1149.947	223.495
32667.488	25918.865	29541.417	35028.362	41001.178	45449.117	42825.075	48112.267	1243.773	406.535	545.877	420.628	499.903	1496.079	249.774	6497.498	173.743	193.601	208.086	1332.466	212.577	964.408	244.856	3650.192	7859.346	308.562	1689.325	265.114	12557.882	738.334	568.83	9131.77	124	0.907	1194.411	221.468
32817.132	33352.937	38266.667	39973.813	42934.204	44470.03	42451.464	42545.454	1157.396	467.801	448.364	415.706	548.292	806.081	282.53	9695.445	205.666	248.648	401.924	1937.629	225.071	1005.432	234.549	3029.694	9891.208	293.83	1337.427	267.402	21655.782	879.781	457.941	5992.189	307	0.802	1331.135	226.34
32963.802	31724.04	33207.494	35165.04	38403.155	27870.024	24982.931	26073.46	1025.463	480.971	386.984	388.096	454.194	327.521	227.745	6002.329	314.531	317.42	469.795	1624.025	139.445	346.313	160.103	703.445	11311.922	307.168	1373.16	281.436	7909.972	312.408	312.395	1613.514	249	0.871	660.082	224.508
46677.397	41722.016	53993.949	44462.426	60240.837	52914.517	61763.902	61662.083	1065.817	437.604	387.579	392.174	459.236	1192.282	326.666	6707.558	279.27	354.387	349.25	942.48	126.821	554.443	355.143	3660.517	10386.181	320.071	818.877	291.02	6778.359	284.986	346.083	10724.771	113	0.923	808.987	222.164
31694.009	29174.988	40282.678	33404.408	47031.646	41436.362	49054.74	47875.912	995.587	372.521	378.206	343.502	425.128	1131.235	259.779	7198.105	235.421	328.914	498.518	1382.983	124.374	3416.529	423.53	3244.688	8101.618	294.192	1058.113	289.421	8558.777	638.557	451.907	8790.227	162	0.927	896.302	222.377
38205.914	33671.54	46229.899	36970.432	54831.879	46534.712	55825.857	54022.846	1085.271	427.05	430.966	363.437	423.711	1455.803	277.961	7062.576	258.982	386.398	395.684	1419.939	357.295	5549.306	237.752	3390.004	8951.32	299.25	1226.341	291.093	8669.074	868.866	584.998	9444.688	156	0.841	904.167	224.064
33752.491	29008.133	38637.952	30184.417	47521.281	38134.087	48265.673	47432.258	931.057	427.036	335.177	279.869	376.734	1326.655	250.147	7234.072	228.679	336.142	423.751	1259.075	122.287	615.692	264.903	3301.182	6406.637	279.098	502.492	262.35	6554.041	345.135	524.72	9097.755	132	0.913	949.932	221.886
30139.27	27250.337	46287.746	30786.997	49767.528	40188.407	48341.854	46624.367	1093.572	467.558	257.847	330.17	486.901	1301.806	238.908	5892.726	266.519	342.521	333.585	5215.25	105.091	537.18	209.448	3807.237	7384.039	259.419	332.306	254.537	4333.513	396.069	411	9471.258	233	0.749	1011.989	225.715
27216.989	26755.634	39901.663	28655.027	46280.382	39417.297	47769.821	44706.518	670.962	288.325	445.449	313.04	361.163	823.111	224.497	6933.941	177.714	231.924	334.75	1472.408	318.574	1097.453	169.956	2586.969	6689.765	331.831	787.229	259.871	11240.241	837.298	1247.076	7882.521	197	0.762	1133.256	225.312
23274.967	24424.93	32239.487	25871.788	38551.495	34688.098	41283.733	37987.015	1053.696	403.165	366.814	297.318	395.818	1227.089	278.42	5520.183	178.308	225.048	191.686	1035.075	183.281	663.217	180.487	3953.087	5161.136	298.305	573.937	282.82	4403.843	397.373	277.384	12126.057	182	0.875	1165.549	223.17
50002.572	41158.634	47809.283	40314.803	52618.14	48428.554	55820.589	57568.183	1316.174	498.511	428.764	362.427	456.543	1481.829	354.822	8216.72	301.954	367.961	338.059	1131.741	140.563	675.883	466.212	3836.974	10262.203	299.986	1092.416	294.794	7508.137	463.061	390.834	10769.652	111	0.935	775.689	223.014
20713.893	18182.318	25950.955	21086.356	35853.926	28370.496	36232.638	33486.334	1001.361	419.349	382.767	452.571	382.952	926.608	287.974	8194.781	231.493	299.47	452.194	2090.576	140.252	727.327	445.583	3446.928	4987.462	288.913	1606.361	289.619	11727.002	1763.063	548.488	9088.472	130	0.914	854.292	223.946
36934.693	32078.385	43715.042	34780.869	52048.922	43765.988	54638.826	54000.88	1027.635	420.716	346.487	319.4	388.69	1348.009	257.213	6765.487	244.222	375.581	407.088	1079.086	115.512	583.489	217.878	3301.517	7519.194	284.495	1222.256	268.198	4246.003	501.167	852.066	9266.343	154	0.951	942.597	223.844
43687.662	38336.547	39776.648	38630.392	45581.338	42992.997	46541.914	48971.825	1177.426	577.49	480.377	467.688	507.736	1002.32	375.551	8288.534	281.168	277.257	229.937	1767.074	163.774	501.196	228.604	4303.669	5967.952	318.801	817.925	257.808	13976.287	1346.05	845.159	13431.362	149	0.897	701.413	224.782
33335.278	30380.46	34923.778	33251.126	44097.485	42313.335	46027.357	46616.969	1225.193	525.05	417.7	431.463	498.534	894.431	324.026	9142.46	295.821	335.898	377.11	1453.779	152.348	1582.538	180.39	3328.162	7988.008	307.002	965.783	253.024	11859.481	493.305	1785.022	10622.424	183	0.901	719.451	225.773
42121.883	36351.146	48631.207	38317.283	53959.981	47041.394	55973.217	56597.864	1107.052	501.972	376.163	335.343	456.053	1417.883	282.872	6692.852	269.966	378.377	321.732	875.656	133.578	678.502	205.888	3821.228	8428.18	292.338	739.489	274.519	5205.855	424.707	389.739	10662.643	144	0.913	912.153	224.542
30491.423	28298.376	31603.456	31602.27	42296.478	37057.38	39920.107	39701.962	1203.22	542.307	532.112	522.656	593.258	871.934	300.214	12675.023	284.934	314.399	553.019	3807.019	214.297	1239.335	327.738	2599.15	8921.374	331.1	1127.179	282.94	27750.615	538.028	915.287	7276.914	155	0.887	683.926	224.765
24104.611	22099.95	27458.895	25355.883	38016.195	35339.84	39429.307	39161.678	1286.401	628.682	431.175	514.974	535.856	1008.386	319.955	9368.638	269.32	315.288	327.62	2543.399	176.223	985.92	186.431	3299.181	5949.98	299.445	1678.547	259.915	22769.234	810.874	3703.923	10846.869	180	0.846	712.228	227.917
21874.664	18194.173	23371.356	19692.805	33818.469	27918.788	33440.564	33085.181	1287.129	535.689	419.507	392.326	363.277	820.124	350.251	8812.713	285.627	228.745	185.694	742.145	126.985	916.653	166.383	4231.857	4101.94	297.547	631.995	261.187	5254.705	501.218	535.576	12570.144	140	0.921	729.093	224.957
50661.193	43152.527	51675.205	44838.489	57190.485	52845.285	59961.425	60275.536	1271.631	478.67	388.658	368.435	462.641	1391.479	335.061	7831.79	338.256	371.624	410.681	918.073	173.092	689.898	434.974	3589.873	10713.643	304.706	712.747	285.214	7539.886	341.361	654.902	10261.63	127	0.903	788.972	224.941
32191.121	27643.015	39941.533	27834.792	43241.343	36477.271	45564.003	46337.765	784.09	364.367	308.079	273.246	405.028	1230.608	224.694	5470.306	202.884	266.368	243.072	1624.293	101.774	364.353	231.565	3129.877	5488.251	262.634	476.654	255.926	4970.256	446.809	500.197	8163.728	247	0.74	997.334	227.018
35396.487	36619.433	51827.771	34536.483	54250.299	45777.476	54076.173	51368.611	750.979	310.814	297.315	236.437	391.856	1339.195	252.566	5491.333	202.602	245.449	304.102	824.195	276.334	514.635	207.774	2814.839	8479.613	264.171	464.2	260.194	6086.474	356.855	442.096	7751.611	155	0.933	1051.958	226.365
34742.529	32960.188	34648.709	40801.115	40430.602	42468.618	37529.593	45753.012	1200.89	493.397	433.661	436.093	485.031	839.883	255.893	10729.378	186.433	222.471	341.619	1586.731	212.594	2005.812	147.544	2764.345	9001.376	284.163	1415.613	280.688	13046.518	432.667	298.942	5938.02	126	0.948	1298.23	224.103
40782.657	37177.172	51828.318	39948.723	58621.71	51754.784	59549.603	59018.858	915.644	376.469	312.763	281.438	484.345	1086.479	248.869	7401.803	277.997	431.555	513.548	1180.81	118.695	2355.646	311.213	2787.879	12485.547	287.149	442.5	269.092	11126.241	330.442	566.819	7204.978	179	0.815	974.997	224.818
37691.832	35505.204	50898.978	35592.666	54353.805	46770.609	56217.58	53638.435	778.609	308.219	332.765	296.68	434.1	1577.226	248.338	6808.65	234.584	240.188	400.324	3287.366	239.915	574.97	195.998	2723.498	8765.714	302.105	954.052	273.431	10519.81	362.195	627.741	7040.297	132	0.888	1100.644	226.386
47090.992	46218.175	54939.685	45768.318	54138.653	52165.867	56527.048	56747.601	1274.787	443.547	413.595	389.717	464.229	1698.55	280.718	6126.848	173.144	224.463	239.344	1079.221	167.646	592.48	202.731	4102.93	8959.573	291.926	1375.089	279.163	5995.124	486.452	382.364	10248.66	115	0.969	1213.543	223.97
25697.825	24001.251	24347.172	26541.632	28632.437	32697.9	27769.03	31827.793	1161.36	495.551	433.077	392.698	424.101	607.818	284.183	11572.146	270.154	311.597	342.083	2435.183	158.869	1362.324	203.724	2893.755	6524.295	327.664	594.963	289.125	5672.024	407.856	476.073	7945.028	161	0.889	550.786	227.742
45800.381	43847.66	41457.725	44177.541	41676.637	46019.091	42869.643	46586.878	1411.45	503.56	433.564	409.478	390.573	627.915	293.09	11379.992	349.381	402.882	716.775	1042.034	191.064	773.058	334.579	2216.291	18673.795	345.609	719.565	291.175	6468.958	465.431	338.494	5186.733	167	0.841	614.512	228.243
37261.199	32715.431	42939.135	35860.616	51179.334	43876.058	53121.571	52035.506	1073.43	446.472	366.109	361.666	444.691	1056.17	314.865	7502.654	290.356	307.93	274.181	686.226	121.158	500.431	254.122	3777.799	8842.283	283.344	684.64	293.858	5427.242	358.288	711.987	11456.728	302	0.719	785.444	233.255
48897.686	41838.682	50051.175	42071.076	53812.215	48457.769	55526.35	56747.09	1323.394	562.66	447.447	411.526	454.047	1212.807	358.129	6617.897	309.51	345.414	365.198	588.996	124.741	823.385	371.419	4430	7524.218	300.923	597.328	308.579	2732.218	247.579	407.161	13263.13	167	0.913	818.231	227.326
35618.418	32589.106	44778.458	37318.669	52076.047	46273.185	54000.615	52288.898	1137.259	427.151	364.939	380.475	686.441	1229.3	272.252	8183.563	246.417	409.79	474.839	1905.537	120.423	938.282	532.989	3273.253	8339.682	338.369	1322.22	311.482	5798.997	540.802	418.88	8534.604	183	0.931	863.063	227.877
44701.94	38832.053	51383.302	40330.748	58158.274	50466.108	61300.346	61125.499	1116.516	618.662	422.711	334.789	457.956	2288.087	264.035	6984.956	261.369	414.824	401.792	1582.908	134.004	703.296	376.677	3178.553	9857.651	308.945	1940.517	266.552	9034.782	514.9	789.73	8632.383	212	0.844	931.358	228.995
30979.94	25568.235	35585.702	30841.249	46398.668	43978.698	47882.909	51222.724	821.288	433.533	306.548	319.638	413.107	1238.535	246.669	7408.382	214.446	245.894	362.202	1881.143	264.495	733.842	182.558	2347.547	8341.965	295.975	2460.071	276.347	14778.626	479.019	579.897	6365.722	123	0.936	1093.939	225.776
18725.449	21528.241	33022.296	20668.319	33618.112	26661.805	37655.746	28750.596	1096.378	420.33	380.677	331.313	432.287	1195.552	275.108	5390.637	177.436	209.77	179.194	1055.939	174.501	811.212	158.435	3798.65	5408.102	306.797	620.479	279.99	3178.715	742.03	312.136	11209.952	99	1	1173.641	225.116
36129.285	37569.284	45018.063	38594.208	47140.342	36905.539	41743.453	39192.812	1074.823	412.774	366.73	336.644	499.537	845.158	234.257	9345.585	169.531	224.308	383.157	1567.005	215.941	737.436	235.391	2656.936	10958.575	294.127	668.893	278.758	15745.191	414.415	278.9	5503.93	232	0.924	1268.914	229.009
29770.743	27039.787	26376.21	29980.008	30436.355	28580.788	17618.809	19362.425	1438.695	386.801	384.682	356.502	432.903	467.391	246.24	9986.56	293.529	262.109	538.49	1086.492	146.524	507.906	274.441	1639.369	17088.82	296.412	974.004	284.033	6669.937	412.892	508.539	3946.779	106	0.993	510.245	227.075
47006.5	41487.596	51107.55	43839.393	54808.415	51250.952	56653.817	55285.315	1258.055	477.153	392.83	385.694	553.717	1171.244	275.779	7218.792	285.66	396.295	410.345	1518.125	118.473	851.68	469.745	3395.143	10162.563	304.972	676.358	308.983	5451.059	398.941	440.788	9619.916	124	0.972	872.185	227.444
36314.157	27362.671	30560.263	32490.947	45203.532	37215.906	39265.769	42996.518	943.064	333.565	368.143	252.69	332.376	1192.029	252.949	5749.89	214.312	232.361	230.097	466.404	178.853	515.906	187.402	3262.228	6452.091	237.389	432.732	229.583	3763.943	343.526	373.702	8598.741	212	0.8	1030.962	230.778
28570.339	29108.74	36923.244	29820.536	44658.54	38000.919	47784.111	42600.411	803.827	350.326	331.869	307.812	387.188	1080.777	243.798	6214.705	182.855	222.779	303.694	936.286	211.654	645.871	185.568	3281.121	6817.728	321.24	979.684	260.465	5877.431	412.226	1020.099	9625.241	278	0.798	1141.748	232.964
41041.381	39648.622	47583.094	43033.585	51219.884	46845.815	49269.227	50929.082	1144.369	583.853	377.782	362.288	493.398	1437.652	245.15	9686.689	179.037	241.979	417.912	1292.153	209.215	1502.565	245.368	2992.215	10895.576	288.721	1272.964	269.759	12180.725	411.605	318.676	6654.993	413	0.749	1289.921	236.856
41346.909	46090.126	48166.644	47972.538	51487.678	47485.333	43563.535	40397.919	1012.121	461.956	542.893	372.482	516.239	578.928	256.233	9236.303	246.23	270.295	574.238	1772.686	214.675	709.945	277.192	2296.041	18115.72	297.575	1362.185	271.551	15447.518	510.057	318.393	4340.77	146	0.888	1356.171	229.041
29261.289	27906.442	27811.672	30582.879	31737.434	40032.135	30459.849	32956.659	1310.993	441.076	473.71	390.637	510.411	620.088	281.424	11379.601	280.784	307.308	544.058	1993.235	210.13	990.085	263.667	2037.871	15559.525	312.452	932.733	290.13	18642.039	834.103	393.816	4464.804	333	0.703	474.026	232.038
41036.88	36152.368	47224.353	39584.991	54289.666	48932.079	56883.995	56090.32	1050.932	449.028	366.844	355.655	437.032	1253.863	315.948	7613.276	283.373	324.356	382.451	818.519	125.177	540.434	390.318	3585.372	9498.843	293.903	695.948	299.463	5362.09	301.739	648.403	10560.321	168	0.906	798.405	228.708
33052.341	27020.907	31580.043	26375.992	37357.355	33137.764	38496.849	39649.537	1042.62	465.199	361.318	369.227	356.658	853.425	313.96	6441.303	253.247	262.85	198.27	453.808	109.51	547.666	187.774	3939.396	5872.381	294.74	516.401	287.952	1810.755	352.95	714.303	11586.863	189	0.834	826.659	231.452
43595.08	38913.245	53097.037	40905.81	60347.928	50066.729	61871.145	61537.058	1114.36	538.741	382.032	337.294	445.781	2700.569	277.952	6265.5	285.795	369.276	226.983	1005.028	130.115	613.047	286.876	3799.02	9941.302	306.916	505.462	262.491	4902.48	428.654	711.488	10632.037	152	0.848	919.987	229.822
33107.153	28832.645	38162.836	31683.636	45151.31	41156.885	48181.901	46635.887	1123.202	416.875	386.989	457.469	652.459	1143.725	258.165	7956.669	256.742	339.637	558.563	2877.143	152.764	1176.943	546.152	3157.468	8697.608	311.683	1325.329	313.313	15267.086	904.39	593.13	8578.409	252	0.798	877.313	233.579
32329.489	27634.683	31629.426	28046.458	44055.193	34745.102	39153.798	37982.679	1150.551	425.712	264.82	284.411	387.794	1139.357	203.815	5418.796	252.533	280.48	248.131	362.337	95.448	481.599	146.624	3151.914	6716.771	238.466	488.584	241.743	2490.913	372.355	417.797	8705.747	151	0.877	1020.195	230.44
31339.511	27890.456	40525.231	29837.643	44766.022	41260.842	46435.688	47531.159	601.758	305.544	283.534	232.005	338.386	1215.102	233.849	5497.941	178.177	207.35	253.491	737.466	247.286	494.783	176.9	2678.592	7082.146	268.027	511.704	261.997	5842.829	381.992	452.105	7798.491	232	0.861	1063.978	230.953
39923.791	47053.115	51545.628	43932.251	50286.558	43997.521	42350.617	35721.593	937.399	464.024	404.562	360.887	460.903	428.525	251.655	7807.62	234.434	255.121	483.134	816.56	276.172	597.264	186.326	1737.621	18085.818	292.406	1309.577	284.591	9265.489	362.342	319.378	3168.391	202	0.788	1366.767	230.698
31488.536	30883.169	32178.732	34213.164	37911.404	38917.351	35897.254	38420.701	1466.664	536.314	490.155	508.616	485.817	733.496	309.444	13430.423	303.94	347.642	454.049	3811.761	193.143	713.543	265.221	3555.344	10096.223	331.197	1362.723	316.603	12336.976	652.856	853.208	9301.264	153	0.945	539.951	230.304
42829.051	41214.709	41507.879	43487.954	43675.285	40188.002	32440.538	35835.691	1265.705	469.526	400.606	352.258	458.679	533.331	245.853	11316.956	338.557	375.588	646.855	828.565	143.489	514.081	328.864	2369.97	19424.328	329.85	529.792	294.745	6408.129	305.835	452.493	6328.23	154	0.872	570.916	232.019
40156.472	37736.175	42564.561	40494.388	48485.294	46054.268	50122.999	51297.341	1224.512	513.647	423.242	460.065	512.087	1056.433	337.582	8508.289	286.615	359.156	417.274	2256.747	149.122	682.463	297.998	3493.067	9903.786	304.539	811.628	273.593	15133.13	945.677	984.674	10640.998	191	0.898	696.537	231.851
37914.344	31849.095	40960.327	33394.404	45390.776	43403.689	49248.134	51987.888	1200.679	449.928	481.24	432.728	454.025	1254.91	316.202	7326.69	262.312	338.458	418.685	1439.633	130.738	655.278	363.639	3705.705	7233.456	289.412	797.623	315.505	8712.948	1204.076	739.852	11099.489	126	0.988	845.151	230.643
28360.25	25308.851	34310.643	29232.388	43894.631	37007.827	46030.835	43291.122	940.816	374.759	460.68	321.161	366.494	1170.083	256.575	7360.523	239.859	294.988	313.729	1544.025	146.437	14717.149	423	3174.187	8240.474	288.21	720.498	284.424	13142.256	758.35	352.907	8746.56	107	0.971	895.64	229.509
35424.311	30940.872	44300.174	33089.216	54553.568	44241.8	57215.064	55483.67	989.557	507.637	329.255	327.536	457.206	1982.201	242.794	7740.813	253.738	394.176	579.915	1628.953	128.916	847.177	347.398	2816.721	9415.498	292.772	1487.95	269.697	9852.069	699.086	1291.434	8026.77	293	0.725	946.558	233.418
28581.147	29329.696	37756.266	29836.452	45775.65	40141.194	48982.068	44930.236	1184.634	430.128	403.094	410.05	448.279	1462.684	275.329	6554.964	151.258	200.77	227.515	1396.566	178.52	785.823	209.974	3787.054	5910.513	293.495	1500.013	263.59	11020.67	727.401	441.852	9237.664	129	0.917	1215.655	229.415
44211.636	42508.19	43751.177	47854.588	50925.192	49033.921	41513.612	43529.793	1442.797	472.828	457.992	435.593	500.258	743.808	271.414	13326.734	323.042	336.388	753.889	2281.534	177.15	849.671	376.508	2618.056	18253.641	320.129	1101.596	314.107	12909.644	555.464	589.116	6233.635	228	0.871	516.281	235.215
34826.235	33989.716	37683.634	39581.798	45244.138	41810.25	34424.988	37165.844	1457.391	572.784	474.714	439.541	466.61	682.936	281.115	12275.711	342.788	373.318	545.466	1203.839	159.529	1233.039	384.863	3204.75	14988.957	343.586	708.246	306.527	7638.072	535.936	754.182	8842.781	190	0.893	562.942	233.437
48882.81	44095.981	43872.28	43838.733	46057.909	35310.537	34813.379	37225.515	1699.717	576.953	494.948	455.852	590.39	583.617	274.574	12474.659	398.686	417.21	519.319	869.442	161.123	1036.302	236.446	2569.157	22563.771	340.181	1364.28	297.452	9043.583	298.504	423.179	7243.836	199	0.813	580.425	235.003
38338.071	33617.983	32024.109	34032.34	35457.911	33557.736	30416.314	33490.739	1554.016	593.649	464.044	445.956	466.884	568.308	282.845	11142.674	351.1	394.775	342.24	1362.454	153.738	1035.436	184.518	2931.561	13068.432	349.721	1191.205	297.734	6380.565	435.364	576.576	9294.356	239	0.826	588.483	236.571
39193.003	36811.049	41783.984	40370.81	49005.812	37278.902	41844.728	41948.725	1409.844	578.845	486.153	481.599	600.41	981.505	305.669	12407.312	313.546	419.485	376.858	2114.017	166.964	870.66	302.189	2758.424	9425.386	326.917	2215.984	291.818	19023.968	616.063	965.185	7642.483	284	0.821	684.303	236.426
22256.797	21212.636	26121.156	23934.533	37259.385	36410.244	38072.373	39050.037	1429.095	494.168	429.124	389.411	501.991	1781.321	283.645	6943.622	162.984	211.68	269.941	1260.777	188.172	984.854	287.041	4437.08	5261.673	312.979	1612.691	272.821	12032.994	908.09	336.517	10755.553	132	0.878	1225.303	233
38816.081	32599.502	30564.008	40244.513	40848.38	44447.393	34121.874	45813.562	1143.12	421.335	375.444	311.618	457.986	1227.97	270.508	8760.573	162.573	203.322	244.249	1701.082	192.505	786.668	182.914	3567.223	9331.388	294.004	720.925	280.313	10452.183	454.374	265.525	8131.345	225	0.812	1256.051	234.736
27783.684	25139.278	31925.488	31874.242	37583.849	29093.892	31493.424	31106.668	1055.21	415.278	401.292	377.78	407.613	783.038	235.689	10492.062	166.876	204.394	306.432	2257.382	227.597	5306.056	190.06	2529.293	7732.939	273.28	938.938	269.84	19094.67	603.506	329.754	5439.398	117	0.917	1281.021	230.483
46768.936	41923.835	52908.781	45773.132	58694.024	52502.424	59470.845	58407.864	1119.449	449.446	396.703	375.206	499.471	1189.793	324.209	6977.965	301.343	404.618	381.049	768.839	120.754	633.783	282.963	3609.066	11852.572	302.402	707.086	301.121	5452.733	231.385	370.83	10858.509	159	0.801	809.682	234.506
32427.776	30526.945	46225.269	35766.768	55734.919	44901.091	56777.893	54281.391	1140.071	626.865	370.669	337.617	431.037	1979.518	273.397	6993.027	245.705	349.203	230.336	1131.306	171.954	1321.183	320.566	3529.787	7915.357	302.045	566.146	275.817	6545.185	712.977	446.346	10006.731	115	0.891	913.187	232.874
33042.006	31246.18	46018.859	32423.138	50859.163	44429.483	51395.98	51210.53	767.856	318.535	284.025	276.272	369.842	1353.96	236.607	6125.345	218.854	223.794	262.981	1131.312	244.743	593.98	228.469	2756.655	8115.465	267.445	493.707	249.623	7515.138	452.157	478.563	7588.079	178	0.837	1075.59	232.792
27787.699	25481.965	37090.851	27855.257	44245.061	38953.881	46030.919	45269.553	717.648	332.764	288.126	331.201	574.878	1551.533	246.699	7520.72	219.879	228.856	360.468	5277.916	262.237	845.686	188.971	2381.071	7055.47	290.711	1410.183	267.863	14619.326	690.753	658.233	6607.525	208	0.795	1097.865	233.976
32759.756	34405.785	45119.208	37057.951	48091.187	43275.522	50940.685	47598.254	1387.012	716.661	446.868	425.072	585.406	1205.45	301.298	9965.315	202.232	258.344	381.401	1119.673	205.299	1226.466	226.847	3564.088	8174.211	292.229	1662.05	256.755	17956.638	717.463	505.599	6791.99	247	0.825	1324.038	237.84
42094.374	40402.423	40913.038	45979.938	47074.22	47547.755	35828.218	39337.48	1283.776	477.47	453.056	443.871	529.499	564.869	257.861	13538.6	308.945	353.972	687.209	1726.454	182.089	889.142	264.948	1950.428	16822.345	342.086	2193.721	328.59	14657.256	472.576	532.332	4451.202	104	0.987	524.817	231.885
28714.257	25387.946	34564.435	28655.017	44091.581	37394.551	46157.604	44437.771	1112.008	395.621	420.019	378.047	446.655	1329.044	250.797	8308.225	232.115	324.033	490.688	4078.534	145.318	1991.441	535.273	2981.298	7287.242	297.696	1165.721	289.119	16164.938	1024.153	427.371	7896.426	200	0.911	888.285	235.4
20677.966	20765.968	25562.112	22916.552	32106.708	29412.837	33752.449	32148.792	1222.042	471.247	388.917	344.136	353.349	1230.494	291.846	5468.82	183.436	196.143	163.433	470.29	188.881	386.432	152.77	5587.235	3443.747	296.726	360.404	285.756	1638.56	311.829	271.448	16177.719	188	0.872	1166.883	233.766
36877.835	36973.059	40255.482	42607.836	49039.742	24735.129	24292.267	24500.318	1101.5	546.061	431.813	460.742	546.474	335.334	214.483	5719.563	293.111	325.002	471.952	1304.562	137.227	234.909	147.317	676.025	9031.447	310.462	1229.109	279.087	7788.713	343.339	323.61	1686.874	182	0.875	665.929	236.022
25691.939	22862.527	28493.041	24865.058	36437.428	33593.354	37115.51	37339.415	1130.823	449.179	409.847	395.373	385.304	702.204	310.82	8654.984	263.771	303.103	363.332	1180.342	140.149	666.565	214.818	3455.947	7202.017	295.369	1049.895	262.781	10084.027	624.493	768.561	10736.493	243	0.836	727.484	238.957
36948.609	32854.746	42609.157	35507.366	49959.344	44628.516	52235.763	52202.113	1014.403	520.453	404.673	489.345	479.592	1755.51	280.196	8011.403	206.128	325.886	431.003	2171.055	146.618	671.215	476.418	3223.044	7234.638	296.17	1016.671	326.315	10704.045	1127.993	994.888	9225.653	339	0.718	855.329	243.007
55482.227	53527.445	52800.419	55978.646	56166.24	58640.937	56449.974	58902.042	1497.977	607.556	531.911	463.806	619.144	1014.062	337.687	10372.066	346.19	378.941	473.664	1398.735	172.323	834.553	270.416	3951.421	13890.334	332.775	781.4	312.841	8146.263	432.503	777.515	10846.058	194	0.974	548.871	236.371
33296.632	29709.503	40583.73	34332.42	50111.601	43957.545	52481.133	51192.753	1001.069	388.075	462.252	398.515	429.973	1160.377	307.204	7357.927	218.128	321.578	398.815	1385.496	145.223	598.469	338.675	3421.779	7263.534	300.209	948.013	317.558	10548.029	1061.464	629.29	10181.621	282	0.698	844.993	241.755
27945.038	23409.625	30446.913	24740.296	40321.548	35310.47	43542.469	42836.965	875.965	1071.93	330.223	440.073	824.735	2607.446	256.682	8311.359	192.701	290.241	526.178	3517.945	133.506	867.151	725.709	3068.822	5516.101	362.601	951.272	333.303	9819.64	1023.035	784.325	7821.927	160	0.795	861.312	238.456
25273.185	21212.536	27497.72	22572.756	37621.375	32679.405	40166.57	38190.305	1013.578	626.765	344.3	396.722	1262.518	1319.394	255.44	9191.471	212.671	351.011	516.41	4347.399	115.752	1128.193	815.188	3120.938	6311.463	501.634	1050.642	332.699	7329.169	1077.635	566.174	7498.814	111	0.935	867.203	235.356
37703.373	33770.885	38433.432	35809.249	53667.38	44752.57	53254.323	52299.458	1082.33	409.119	371.728	279.651	459.566	1234.464	222.901	5156.928	251.665	328.915	211.666	1245.36	119.142	597.848	221.478	3302.965	8411.642	251.148	351.088	259.985	7002.634	536.786	261.982	8531.433	404	0.714	1011.433	239.748
21351.487	21593.938	26562.238	24141.951	34341.371	30958.285	34789.106	32592.074	1303.613	508.076	418.297	329.172	543.539	1691.312	303.209	5397.888	174.074	183.184	151.177	619.241	214.056	636.699	136.971	5065.869	4182.029	299.363	869.433	270.181	2609.186	554.146	224.196	15003.014	171	0.922	1190.798	238.547
36113.371	30908.628	41250.391	33434.946	48990.184	42233.669	51338.276	51797.549	1016.875	483.818	376.81	373.587	367.593	1343.855	310.996	7634.994	273.622	278.821	288.123	532.421	125.269	468.251	175.352	3846.988	7133.284	283.597	847.384	292.171	4957.885	531.835	1205.621	11834.202	111	0.935	794.347	237.581
22577.329	19103.994	27126.439	20924.28	35809.969	29171.438	37682.486	36203.669	884.799	396.196	431.24	308.317	386.454	1285.4	272.292	7185.058	217.25	270.442	185.15	1945.669	1607.748	10177.885	213.061	2993.922	5811.515	302.47	546.596	307.125	12001.446	1206.239	337.596	8776.632	130	0.951	904.723	237.208
30636.959	26103.406	34534.014	26423.855	41518.809	35664.729	45335.051	44662.071	825.362	344.364	281.242	280.162	366.053	988.158	225.527	8218.791	198.393	252.642	476.268	1575.057	129.035	588.662	218.128	2910.58	6441.562	273.885	424.279	267.623	10070.154	434.703	622.553	8183.269	102	0.955	976.5	235.706
19145.471	17329.737	22854.965	19910.139	31392.195	29019.143	31157.816	31714.087	1747.905	1128.916	480.953	465.441	599.53	1286.143	349.194	13051.202	298.185	393.501	221.334	1588.96	158.219	1522.637	169.204	3409.197	4611.09	329.633	3351.311	265.547	19599.544	687.893	2294.567	9372.498	113	0.94	715.119	238.633
31360.064	27318.175	37905.882	29048.846	47468.333	39568.03	50859.097	48838.92	885.283	369.777	299.264	336.234	533.864	1060.26	237.158	7136.6	231.156	335.297	391.597	1778	136.578	654.752	349.527	2724.4	7801.961	288.56	1131.276	270.042	13168.926	773.221	1303.647	7674.845	119	0.961	953.954	238.601
40364.907	36506.192	49424.182	38211.884	57014.296	47140.765	58173.1	57264.307	1017.849	419.216	448.62	286.867	430.761	1823.196	256.479	5531.237	233.379	319.724	232.666	1922.348	121.521	441.267	334.551	3615.069	7519.58	273.481	410.948	273.461	8517.904	564.816	269.659	9545.169	188	0.896	996.862	240.234
49172.18	29019.785	41898.238	42395.201	49322.285	42314.07	48921.447	50275.79	1265.423	371.069	342.644	261.217	287.488	1411.795	256.974	5256.484	274.048	189.306	184.823	433.956	242.258	467.047	173.765	3323.782	7333.736	267.292	543.63	230.543	2384.105	370.145	267.028	9058.02	105	0.941	1035.548	237.643
34768.398	39120.963	53842.918	36401.261	54579.878	49888.175	57343.791	51558.252	1080.434	412.203	383.312	310.535	537.417	1519.051	273.175	8504.053	144.913	229.796	327.328	1694.259	214.118	1051.679	287.764	3439.031	9286.056	297.381	961.982	283.923	15619.537	686.316	291.55	7513.547	164	0.854	1261.189	240.951
38362.022	36105.677	37441.776	41303.416	44653.635	49931.527	43746.02	46132.688	1361.778	538.88	513.415	468.808	703.535	856.75	303.313	15958.227	279.901	321.411	598.08	3937.147	197.898	1125.52	350.087	3420.178	9346.53	292.527	1020.354	290.023	18602.052	578.81	548.862	7785.786	111	0.964	478.131	239.392
48080.706	43994.84	45471.393	47460.509	51663.322	52449.431	51977.866	54382.274	1461.697	603.2	501.234	470.193	576.715	949.657	334.717	10236.496	348.673	369.152	585.025	1553.502	173.238	884.974	367.864	4031.936	12754.106	333.262	915.823	312.909	9931.556	575.286	897.475	11382.906	194	0.912	557.856	241.799
39380.902	35549.014	41936.046	38385.462	50009.363	46067.863	50962.791	52214.762	2741.467	575.828	455.428	463.475	612.096	1556.556	323.932	9214.025	375.336	347.74	452.942	2539.24	147.615	703.452	292.283	3334.561	8468.315	289.188	1093.9	284.125	16600.577	1127.744	1297.759	10169.36	183	0.833	697.582	239.331
40490.541	35210.366	47123.778	36893.692	57384.389	47215.814	58763.979	56573.087	971.121	499.317	362.452	292.672	419.816	2631.995	266.658	6762.771	247.603	342.753	217.792	1288.526	119.848	710.189	390.85	3284.244	9202.872	305.665	934.842	256.155	7793.323	580.843	535.468	8881.76	121	0.921	917.93	239.533
33110.1	32766.319	46377.39	33047.16	46968.523	42485.266	48016.895	48670.908	1036.783	360.718	324.418	212.2	347.366	1185.669	253.619	4575.947	233.134	204.247	227.073	534.483	274.349	594.434	199.528	2996.625	5767.27	263.116	641.737	245.996	2625.67	353.44	317.16	9234.663	269	0.814	1046.853	242.727
26838.831	25492.966	39254.199	27440.595	43546.425	37964.844	45898.19	44119.607	820.299	359.076	330.222	331.687	418.79	1173.213	254.621	6818.902	225.642	215.324	204.529	1969.098	247.449	1283.997	193.958	2681.621	6242.531	290.579	721.683	266.58	8783.237	546.494	988.879	7349.537	175	0.934	1091.82	240.254
38694.662	33642.335	36361.002	38360.616	50174.344	50020.704	47959.126	55549.182	729.904	326.108	322.073	271.453	399.138	1358.445	237.033	7207.701	213.375	258.679	345.121	1311.568	286.757	975.221	192.493	2296.362	9599.381	311.381	1550.921	265.277	10039.254	385.415	784.424	6520.186	102	0.943	1119.02	239.304
28023.462	22475.327	27488.675	30371.512	36256.797	39720.213	33453.269	43308.434	1026.704	383.69	375.879	354.38	375.162	1255.052	236.553	8874.65	155.114	204.999	279.809	1562.84	227.331	3392.867	253.294	3050.831	8127.795	273.814	1580.896	278.035	18308.615	537.134	442.039	6559.267	122	0.857	1276.541	238.984
40057.097	37650.993	48527.986	41179.84	49517.59	47257.372	51558.536	52130.952	1178.53	895.526	377.252	348.11	544.948	1549.375	262.581	8140.378	170.836	234.391	407.994	956.418	188.471	1646.543	262.934	3431.738	7855.512	290.154	959.306	266.323	9046.352	440.578	371.488	7816.597	142	0.854	1299.289	240.07
38577.687	32223.167	29037.133	33307.79	38762.023	37051.458	33234.583	35191.459	1773.165	630.913	504.823	497.119	601.316	506.548	250.201	11861.454	390.957	429.029	927.428	1648.303	192.932	911.588	258.414	1485.41	15728.394	321.824	1057.164	318.884	10588.666	374.547	321.192	3379.866	116	0.936	628.371	240.75
24577.793	20679.688	24510.081	21642.272	33274.507	30534.782	32598.901	34033.699	5358.694	880.677	533.272	511.864	544.997	1559.373	323.466	8860.301	472.134	277.566	204.002	2552.608	168.265	1121.927	205.88	3133.778	5453.271	292.037	1869.164	271.157	22658.106	1494.315	1852.986	9554.15	106	0.92	706.858	240.849
29866.188	27092.994	38601.317	30386.287	46515.961	40403.504	49431.737	49163.339	876.962	340.579	385.42	319.376	400.516	1020.969	245.926	8102.355	202.887	319.356	488.305	5087.638	143.543	4080.781	266.01	2724.294	7153.045	287.255	998.126	297.58	17623.741	1003.627	345.206	7730.548	122	0.882	894.828	240.943
26859.099	24878.232	36051.958	26718.667	42095.315	36354.42	42520.047	42657.745	804.118	389.958	321.263	303.555	323.774	1129.085	259.348	5277.872	221.118	196.495	174.563	1619.624	246.537	447.486	165.962	2967.529	5271.924	264.483	460.692	239.323	3089.052	384.078	598.545	9017.38	121	0.977	1078.136	240.012
40668.823	41405.804	47524.436	43369.146	53489.18	48146.222	56155.379	53594.001	1066.198	447.916	414.364	414.059	489.793	956.87	285.579	8906.576	192.916	244.096	424.593	1442.41	189.282	1129.338	243.807	3338.856	12030.147	283.173	1287.934	263.621	14191.737	488.186	447.233	6845.377	243	0.704	1333.722	244.693
30417.552	35991.87	42040.141	35767.02	44575.049	38121.159	41072.049	34298.215	1198.856	683.504	476.356	444.125	527.543	1133.69	293.283	10168.118	237.06	263.515	444.688	1801.278	285.092	2087.962	261.162	2924.046	8748.109	292.943	1448.464	280.01	18504.098	840.839	333.996	5368.1	174	0.907	1375.247	241.713
18783.729	17713.983	24158.907	22058.695	34159.49	31095.913	35749.45	34032.27	1793.764	591.315	434.366	401.026	557.293	869.178	333.808	12172.939	330.721	413.876	372.848	936.199	127.538	1281.74	200.447	3287.703	5623.519	312.537	2846.76	267.472	8577.565	612.338	1201.125	9102.085	101	0.977	721.252	241.203
26401.352	24074.56	35770.426	27574.8	46199.387	36195.775	47361.796	44907.925	893.655	355.72	345.256	282.045	388.305	1336.572	247.47	6635.385	212.662	275.277	177.009	1348.673	133.619	1109.829	277.444	2918.796	7183.988	290.424	571.236	262.698	8017.094	847.978	596.026	8454.463	110	0.955	911.691	240.964
32816.711	33804.496	49567.499	31089.791	49570.475	41129.898	51582.658	49706.919	885.107	402.805	326.814	254.324	339.385	1076.741	259.894	4644.864	197.104	191.804	188.932	448.691	274.053	583.398	204.586	3252.708	5285.992	256.489	532.284	261.861	2004.14	338.59	307.388	10352.902	204	0.851	1059.181	241.417
27477.957	27759.122	39502.875	29458.737	42751.648	38345.772	45727.604	42259.706	886.547	654.736	309.408	304.741	365.844	3033.874	249.075	6612.594	182.137	237.999	241.098	998.081	223.458	1524.511	195.612	3313.189	6044.969	307.305	1101.121	269.677	6584.442	398.352	487.471	9453.238	271	0.791	1140.946	244.548
49579.956	46655.18	48065.212	52053.929	54028.924	44649.051	42800.912	44249.014	1312.518	467.934	443.912	446.37	566.901	678.117	258.703	11284.038	312.408	368.277	799.724	2739.868	188.791	664.499	392.41	2544.182	17311.964	306.866	806.22	324.112	17505.958	543.718	600.475	6187.615	184	0.927	509.875	245.163
33132.641	30400.822	41651.766	33951.925	49103.357	43598.345	51201.614	49647.548	925.854	345.383	408.401	297.896	399.133	1045.895	241.842	8309.333	231.224	349.611	544.516	1758.833	131.206	3354.63	335.286	2736.406	9111.347	290.737	1024.814	299.905	13604.425	721.428	335.275	7894.126	328	0.847	899.506	248.872
27334.272	24361.62	33450.526	26645.035	42427.781	35727.837	44381.353	41687.038	997.153	425.504	352.664	295.83	424.99	966.107	255.929	6289.495	244.707	310.828	376.228	2223.382	134.068	555.942	324.69	3359.329	7122.67	268.68	532.252	285.085	9606.54	696.982	268.395	9380.385	335	0.816	977.473	246.088
29472.962	27895.496	41375.46	31794.764	50013.542	39839.133	50305.56	48463.581	993.117	433.842	359.066	287.638	400.234	1160.082	262.915	5804.733	238.645	283.23	261.977	1729.284	122.783	438.669	278.162	3744.026	6112.907	276.718	459.951	278.763	8260.477	525.682	260.035	9697.536	164	0.928	990.573	243.402
22143.816	20829.142	25144.751	25085.911	36217.574	35824.871	37746.703	38392.904	1305.089	456.253	448.125	347.629	565.044	1748.51	292.751	5818.328	151.519	181.705	186.108	776.118	177.112	953.688	157.091	4465.053	4378.988	283.651	1119.329	261.626	6597.707	516.429	255.528	13057.815	111	0.964	1214.023	241.779
29863.631	25576.055	34071.925	28045.68	43719.374	37922.729	46447.26	46165.776	948.22	379.36	352.629	378.759	401.606	909.165	285.915	7572.181	260.256	285.275	287.226	684.786	121.78	589.342	172.506	3677.659	7408.544	299.36	832.41	290.375	5965.188	538.788	1320.344	11709.308	121	0.91	806.103	243.103
44338.513	38101.774	50826.94	38871.718	57414.103	50826.513	60412.876	59990.604	903.989	437.193	329.48	331.321	460.967	1543.375	244.117	7796.581	258.822	403.149	576.061	1454.507	128.191	800.095	342.048	2667.76	10676.568	289.98	1565.659	281.179	9892.928	524.07	786.253	7657.02	187	0.833	941.789	245.848
37118.007	32809.242	46945.078	34834.283	56290.315	46751.039	58943.389	57769.555	879.26	416.489	311.097	272.364	506.286	1455.009	250.34	7545.551	234.466	370.216	441.551	1646.401	134.529	663.261	359.929	2764.258	8225.632	291.292	1183.98	272.071	11589.42	558.751	707.539	7841.058	162	0.895	948.988	245.34
33831.627	30095.263	41440.319	32125.105	49853.212	41707.781	52068.292	50698.916	1085.108	403.155	368.514	276.283	446.56	1259.906	268.38	6706.364	217.227	353.321	315.813	2063.706	134.992	600.653	274.996	3298.833	6703.167	297.434	1012.562	275.76	9393.274	616.906	299.045	9401.255	351	0.857	960.389	249.061
36450.381	30630.835	46207.641	35954.67	50286.491	40539.768	50480.762	47364.076	1109.909	336.656	444.682	271.129	367.545	980.621	240.776	5007.092	240.909	284.498	253.639	1168.149	153.048	671.056	217.826	2912.129	8634.125	229.877	447.043	252.612	8048.721	540.669	259.928	7942.265	220	0.84	1026.091	245.25
45376.842	42023.621	42084.552	45724.683	49452.729	50751.622	48371.805	50101.756	1352.524	498.812	478.381	403.804	486.669	902.867	294.133	11366.853	289.965	343.191	712.979	2458.36	185.541	811.714	442.585	3108.762	12841.307	318.08	969.431	301.472	17471.34	760.219	633.663	7357.55	138	0.875	522.217	244.855
30018.441	27115.525	34976.513	31068.075	43976.684	39407.51	45860.646	44135.709	1012.82	422.32	398.617	390.552	479.332	1695.576	314.367	8051.122	238.254	310.489	214.236	1097.769	126.681	730.835	213.705	3700.383	6665.373	295.982	908.346	317.282	7197.641	337.05	591.889	10520.559	163	0.91	820.887	245.739
23778.805	19386.917	24344.145	19982.342	31766.108	29251.154	33694.099	34050.117	978.201	547.993	380.526	382.456	340.893	3108.612	304.46	7636.435	213.382	240.568	163.594	1340.414	115.52	914.698	123.92	3658.778	3956.227	286.633	1028.521	308.439	5300.962	356.761	808.087	10786.206	149	0.955	828.326	245.789
34747.688	33839.44	43365.156	33072.562	51441.737	47920.568	51457.28	53107.641	993.749	332.813	373.776	228.547	362.184	1217.735	258.672	4753.813	215.882	195.504	216.701	983.369	248.312	547.863	196.319	2938.553	6426.537	264.576	643.441	227.969	3566.442	412.229	261.942	8567.3	136	0.827	1035.669	245.574
26728.32	27045.743	40505.848	26584.56	45442.832	36702.764	47038.142	43786.668	779.431	377.767	308.445	327.994	336.224	1243.631	252.85	5717.486	226.719	188.548	151.272	4388.738	241.334	452.589	133.739	3001.531	5290.244	282.248	310.86	235.21	2565.809	393.133	587.355	8868.74	98	0.993	1083.276	243.347
42592.85	48090.948	55202.522	48320.921	53860.575	51620.44	56835.195	51757.276	1102.401	482.823	408.836	408.666	553.012	829.479	278.318	10518.154	227.618	273.987	526.5	1531.582	208.523	904.285	281.55	2994.54	15152.368	281.051	1089.368	265.657	17746.03	416.03	278.537	5748.035	112	0.985	1355.036	243.589
52429.361	50061.608	53265.821	54233.593	57943.824	56811.567	58217.864	59950.159	1419.3	593.605	516.371	475.025	573.312	989.418	337.883	9818.753	345.261	403.184	531.12	1228.636	170.377	830.538	525.495	4380.825	14727.911	343.081	625.033	304.788	8209.688	448.098	623.646	12327.48	109	0.946	566.252	244.904
34014.541	30483.635	38592.04	32723.549	45468.885	41987.883	48290.399	47805.172	1134.689	423.65	408.974	459.55	488.019	1075.376	252.941	8110.537	251.753	341.186	440.635	2408.354	140.798	2198.681	361.697	2835.739	8175.967	298.822	1734.874	319.234	16135.116	946.98	665.881	8219.24	309	0.886	879.15	250.005
31241.986	31648.733	48836.548	30369.807	49219.526	40145.883	51615.749	47420.967	911.825	412.999	343.511	280.064	350.718	1006.496	279.256	5055.369	225.842	200.53	231.852	569.875	242.367	543.96	285.1	3271.002	5362.89	255.092	735.227	260.474	3649.319	342.464	336.158	10175.377	212	0.851	1068.599	247.146
43584.951	39916.295	41139.126	43205.693	46684.299	42233.14	40934.343	43389.764	1108.683	461.316	425.131	343.081	515.555	506.517	236.261	10819.18	256.908	314.446	557.277	1769.688	179.449	501.435	250.939	2849.717	11810.407	305.301	617.531	280.295	16091.971	442.102	357.606	6785.793	195	0.832	495.997	250.659
38445.301	34755.224	37650.7	40341.723	46862.627	33612.092	32677.587	35352.003	1090.552	459.628	410.757	370.529	461.55	498.613	227.053	10311.122	257.816	293.706	653.867	2050.793	186.256	516.325	334.612	2622.979	12190.046	309.174	845.646	298.438	17527.536	491.494	741.43	6408.287	161	0.847	502.953	248.811
44878.559	39517.118	43243.972	39933.427	47619.253	46169.482	50030.255	52746.283	1890.412	550.076	384.364	416.512	618.138	1751.843	332.533	9449.521	319.077	369.958	437.237	2020.243	144.129	1118.381	330.607	3221.045	10128.121	293.061	1693.525	269.208	13641.374	992.004	1120.121	9915.201	318	0.706	703.535	254.057
35000.123	34446.938	45467.315	35930.621	51637.405	45302.305	52892.765	50957.169	749.799	311.667	278.694	261.769	377.891	1302.638	237.091	7003.053	195.317	243.179	332.404	1117.64	259.882	681.572	176.672	3086.815	8257.932	310.416	919.752	269.075	8071.736	465.863	485.929	8001.893	170	0.894	1124.412	246.718
40680.846	41047.66	49989.894	42679.694	51513.614	48365.893	54739.841	53516.642	977.61	417.958	383.234	372.337	421.898	886.939	263.06	8940.847	190.389	245.172	588.2	1945.192	195.319	657.489	265.97	3265.163	11669.023	272.415	1167.926	263.923	15359.746	373.721	490.86	6681.871	182	0.872	1340.846	249.632
45927.269	42897.242	46917.267	48887.827	54216.193	52458.077	52183.884	53613.259	1431.687	487.958	458.753	440.551	555.565	819.144	271.135	11863.359	274.709	373.811	925.397	2235.305	170.928	742.794	462.504	3118.903	11572.09	329.577	1131.85	293.272	11751.248	499.902	546.32	7352.119	133	0.909	516.914	248.455
46137.776	43210.381	47928.576	47937.802	53276.949	52044.59	55278.05	56158.124	1241.053	528.174	488.072	426.289	546.782	1018.579	313.635	9493.886	287.571	342.355	500.149	2309.272	180.907	814.385	372.285	3813.67	11211.977	316.991	516.741	304.326	14045.951	910.453	716.502	10350.338	185	0.799	532.965	248.695
40857.517	36988.119	39053.392	39689.888	46124.607	42648.344	44896.576	46242.422	1607.024	668.267	494.672	506.338	523.718	773.449	328.94	10886.261	349.314	392.479	502.984	1602.634	158.847	1594.865	248.198	3776.674	11819.488	333.092	1126.196	313.256	8413.358	545.761	634.62	11594.243	247	0.881	589.86	249.597
46675.285	42711.994	49392.873	44526.292	55397.042	48781.752	55029.888	56384.78	1382.048	667.259	470.946	449.731	665.106	2246.048	336.194	10953.574	297.316	421.537	447.471	2120.742	139.031	794.603	221.218	3261.787	10246.451	303.476	2230.638	267.43	11789.211	670.141	951.157	9479.243	141	0.975	693.755	247.862
28599.84	25760.894	34745.243	29545.134	43029.691	38894.385	45892.231	45466.519	1012.751	427	361.576	392.769	411.535	1103.389	303.928	8193.589	267.371	301.632	279.615	825.898	129.684	688.408	174.019	3872.693	7238.526	300.823	1177.068	297.312	4051.086	412.214	964.801	11840.331	268	0.783	805.989	250.616
23756.132	24306.491	39503.452	23811.815	42422.742	32383.731	44524.259	37489.522	734.898	345.322	302.355	301.027	332.582	1144.827	243.768	5784.286	218.112	188.22	169.839	2662.986	235.912	3947.484	149.595	2883.902	5790.091	284.726	374.509	258.363	3082.211	439.718	597.953	8737.019	106	0.962	1088.075	246.67
21530.869	21086.464	35658.905	21751.293	38306.502	30916.623	41588.773	36755.363	601.435	287.351	288.397	289.814	283.476	962.129	227.485	5809.381	207.42	181.982	214.471	983.17	232.238	763.837	148.889	2305.463	4567.904	280.093	522.378	263.974	6665.187	532.338	1227.233	7435.145	178	0.906	1100.281	249.017
20882.371	24394.696	36028.524	21839.357	36354.695	28542.857	39788.286	33639.587	885.736	516.139	358.06	311.308	306.081	1105.112	252.751	5839.016	156.986	187.616	162.651	457.561	197.253	2614.702	152.287	4231.51	2933.45	294.488	539.293	274.509	2783.646	382.463	613.226	11126.333	171	0.85	1157.371	247.132
31589.562	28125.504	29378.204	31351.784	36620.499	44808.594	35936.081	40844.021	1062.231	444.101	379.804	326.893	347.873	1381.404	280.094	6114.747	150.365	153.988	154.782	462.52	175.033	785.181	158.666	5208.764	4532.809	285.578	332.972	278.471	2338.174	611.78	269.932	13039.472	373	0.672	1239.575	252.406
46285.8	42736.848	49281.766	46001.236	55304.343	34791.585	44755.843	42796.204	1385.206	568.533	490.208	477.337	550.412	898.785	292.975	11103.165	307.774	428.167	403.946	1756.574	155.085	572.008	215.001	2213.506	10999.051	314.057	2212.84	289.313	13994.996	388.984	738.366	6258.358	169	0.88	686.666	251.228
24711.993	21650.295	31065.723	24627.377	42129.104	34325.301	43069.537	41566.264	953.11	435.305	370.207	358.802	334.827	878.914	308.903	8087.556	241.11	198.248	184.716	407.834	119.766	1785.656	166.531	4399.376	4213.248	297.361	1044.967	283.864	3449.905	265.266	551.891	12809.01	169	0.813	791.464	249.855
23999.04	22621.874	32441.676	27249.394	41966.319	33629.877	41816.842	39507	822.542	355.086	420.865	357.791	388.417	809.34	282.42	7637.212	196.85	293.44	382.956	1582.198	140.438	515.444	329.38	3457.406	5738.175	295.324	794.349	320.741	14319.46	805.849	377.823	10410.896	162	0.904	840.093	249.123
26530.756	23355.072	33617.222	26303.91	43854.667	37404.437	45872.926	45037.43	988.194	418.486	350.86	457.334	724.26	1306.161	244.95	8839.671	202.673	307.727	717.53	3607.222	121.402	1021.528	688.293	2919.625	7131.443	327.174	2204.048	341.315	13840.538	852.003	586.582	7646.343	123	0.964	867.711	248.508
21252.273	20830.028	24756.389	23023.303	33013.167	30537.496	33533.758	32206.751	1141.857	514.73	433.218	354.949	406.288	1139.737	326.118	5523.832	161.237	170.224	160.292	412.221	179.542	343.358	133.186	5671.808	3116.828	286.997	408.984	268.986	1270.986	327.656	246.584	15513.043	263	0.741	1215.705	249.85
26048.137	22931.115	28121.858	25172.781	35336.43	32979.211	36311.55	37554.012	1196.932	498.674	391.505	489.964	424.324	1053.636	324.85	10175.74	256.618	292.393	421.456	1881.006	132.045	1269.145	289.116	3334.922	6913.873	299.891	2317.356	271.067	11438.147	1067.062	2781.319	11079.115	272	0.854	714.779	253.353
32860.571	28747.087	40103.777	30464.426	47972.274	40565.719	49882.921	48797.848	989.781	445.456	342.587	301.903	383.188	1475.017	239.78	6749.627	238.296	328.735	310.187	1126.781	115.97	820.428	331.311	3109.864	7251.322	301.32	914.924	274.884	7742.23	449.2	617.358	9257.279	240	0.727	918.35	250.804
29118.442	31873.008	48567.957	32936.946	49644.538	45088.058	51933.603	50487.27	808.619	346.672	328.338	252.873	385.042	1248.014	271.44	5428.339	185.406	201.005	255.03	714.189	265.026	600.249	276.75	2967.297	5679.977	251.523	606.797	258.93	5285.999	352.752	353.74	9255.173	160	0.915	1059.788	249.594
21791.585	21686.108	37253.813	22329.6	38397.111	32172.132	41999.668	36554.312	585.557	479.915	243.684	281.015	291.661	2445.209	234.322	6376.789	198.522	205.554	224.958	813.79	250.914	752.248	136.488	2212.228	6136.856	276.035	653.989	257.444	8961.586	533.791	1123.596	7080.571	103	0.952	1108.481	248.84
34400.926	33332.239	44195.466	35147.026	47646.228	43595.974	48887.549	49057.822	1174.999	492.573	432.289	484.315	490.636	1021.22	266.266	8750.207	198.526	248.446	373.172	1750.374	206.989	931.437	265.306	3648.13	9981.151	279.791	1329.304	264.514	22144.748	863.296	363.273	7298.863	154	0.927	1326.487	250.773
51210.231	45822.614	47480.221	47952.527	53250.083	51904.575	54175.008	56684.025	1436.872	592.861	489.467	458.827	561.055	964.017	342.539	8991.482	321.677	360.302	450.883	769.733	148.764	793.345	357.896	4840.631	11390.567	331.761	772.454	323.841	5546.236	506.956	740.882	14465.45	124	0.96	570.919	251.008
44211.862	40012.957	43051.32	42965.972	51208.39	46178.943	49935.594	52020.318	1490.734	727.412	471.246	466.393	638.155	1079.39	318.857	10833.286	324.524	380.269	522.07	1017.836	156.508	995.633	351.592	4036.356	12456.141	337.72	980.739	317.489	8580.259	378.671	495.16	11833.015	176	0.839	578.233	251.824
22228.738	18403.412	20615.078	19228.388	26353.57	25375.672	25700.368	28083.709	1286.76	584.297	438.345	432.873	405.617	605.579	317.331	8141.973	258.594	252.166	219.822	624.712	135.63	1184.855	173.008	4017.461	4553.463	317.859	589.698	293.506	3771.809	548.263	758.441	14568.684	191	0.715	601.369	254.39
19305.472	17268.723	22563.299	19035.976	30505.554	27873.668	31275.366	31815.043	1026.307	447.438	372.026	404.475	317.742	743.601	319.047	9352.245	238.866	239.888	330.926	1235.79	118.123	652.125	219.097	3656.635	5215.423	291.189	921.378	259.256	3772.928	683.003	1092.781	12348.161	180	0.858	728.683	251.822
30941.864	27003.091	38067.777	27722.539	43589.05	35372.624	45393.947	44428.74	1042.66	463.928	350.073	304.053	465.386	1333.041	258.104	6110.695	242.369	309.992	289.187	2054.585	127.168	573.259	303.91	3167.971	6523.048	259.308	762.039	255.537	8004.274	843.236	277.725	8076.059	121	0.989	1001.103	249.384
15487.219	15775.052	17737.904	17246.89	26404.202	24713.242	27768.549	27157.957	1043.937	551.09	452.179	382.321	401.134	658.275	331.769	5536.563	171.432	151.646	143.868	207.947	190.569	164.56	132.471	6914.341	1426.678	311.282	270.632	276.772	348.447	273.578	245.077	19712.4	98	0.98	1187.592	249.633
28308.114	27484.656	33477.701	33995.943	40012.659	40710.072	41392.866	42337.755	1012.978	480.94	404.627	392.548	497.613	743.264	264.77	10981.083	198.476	246.775	374.997	1271.259	192.834	1003.609	289.655	2920.129	8595.215	310.725	1538.826	270.035	16405.704	497.507	325.867	5351.009	136	0.905	1361.765	250.993
35585.752	36249.432	38955.425	44526.828	46328.015	51211.891	49717.818	52072.938	1836.76	438.374	499.219	349.534	460.852	539.323	291.013	12700.552	337.577	395.498	838.059	1262.943	181.797	977.819	334.425	2378.857	20928.647	306.933	1181.125	315.758	9530.451	443.483	343.661	4831.826	130	0.951	436.815	251.8
37705.857	35612.636	42171.827	41836.996	50632.362	46825.824	51166.21	50940.527	1304.357	555.595	460.708	443.93	560.428	859.366	344.215	9019.995	279.847	324.798	329.599	1023.897	147.338	583.06	266.509	4513.947	9062.926	315.002	906.544	305.297	6294.346	574.691	1136.952	14048.744	112	0.932	564.214	251.161
32679.6	31993.466	45211.03	31820.212	50246.257	41555.422	51067.013	49229.519	880.359	392.614	349.902	263.682	340.43	1163.78	261.252	5474.289	226.825	208.594	232.435	637.936	251.347	496.093	190.873	3286.309	6063.9	262.722	754.831	258.409	4312.987	357.306	362.685	9837.925	224	0.899	1078.339	253.018
37066.498	38062.45	42352.537	44773.208	46593.72	50183.653	43711.239	42917.982	1303.123	567.737	457.276	407.26	633.65	734.889	286.694	9296.898	255.626	278.749	505.164	1098.831	236.874	1162.418	220.89	2740.63	14781.474	313.728	1369.823	307.134	15695.27	514.147	340.896	4704.323	318	0.811	1407.236	255.506
31618.66	28627.96	37063.104	31639.265	45369.624	41308.914	48448.801	47316.859	933.361	334.337	423.481	397.674	518.622	1095.527	265.372	8535.168	194.022	303.519	485.195	1734.865	153.329	883.829	444.493	2743.863	6920.434	284.344	939.939	332.363	15640.01	1066.093	852.862	8079.014	321	0.71	850.787	261.631
27008.801	25390.13	38583.557	28914.508	51281.672	38827.429	51587.34	47613.221	1014.698	521.412	434.836	294.851	449.047	1732.451	258.89	5893.155	282.73	305.797	270.954	2388.025	138.058	620.101	257.965	3325.012	7476.676	259.528	767.27	296.547	9330.471	617.256	284.297	8788.509	117	0.944	993.449	251.697
42097.258	43495.318	52387.669	48241.832	54509.8	52658.34	55021.536	52524.452	1134.793	482.684	420.247	446.176	487.203	983.405	333.157	9561.68	216.762	263.133	549.74	2022.527	192.163	1181.961	398.107	3423.237	12160.499	285.338	1143.573	296.163	11430.046	739.046	350.524	6563.51	123	0.899	1378.15	253.224
52333.054	45725.734	59456.241	48713.734	61856.908	58452.673	63101.213	62811.388	1243.459	438.117	369.223	356.276	440.719	1762.391	343.135	7287.38	324.007	403.634	537.988	932.774	129.592	632.124	350.765	3974.96	12829.814	298.792	922.682	287.133	3415.014	281.228	461.558	13254.321	153	0.931	775.056	253.644
47539.121	40833.333	49243.947	41326.381	51713.356	49495.501	54897.13	56967.683	1051.81	393.061	351.089	346.795	338.405	1365.354	324.855	7188.968	262.857	290.692	350.831	730.955	127.433	408.229	298.737	4140.416	8271.451	289.176	537.766	279.718	3236.68	343.517	436.277	13586.475	229	0.857	783.823	257.365
27134.175	23863.669	34173.982	25022.009	41615.093	34062.024	48143.304	44218.312	889.812	334.204	352.069	274.861	487.685	1494.432	204.396	6475.557	192.267	279.672	275.243	1831.095	139.393	714.842	252.924	2444.452	5889.846	253.761	580.656	263.901	15758.377	1235.09	357.327	6279.985	228	0.871	1011.342	254.548
41471.942	42021.488	50827.731	44524.354	54341.624	49602.161	55658.18	52617.167	1075.758	435.075	401.409	389.601	491.89	947.955	263.073	9850.225	202.211	239.479	623.713	2865.098	196.964	1234.537	335.623	3166.352	12214.413	281.604	1341.045	273.21	17676.827	408.219	283.477	6114.027	128	0.9	1347.609	252.781
39074.566	40730.592	48588.745	47345.021	48923.706	53723.363	47468.702	46215.404	1324.89	563.823	461.293	461.244	557.243	718.262	290.296	9491.991	255.981	271.627	712.554	1764.427	204.5	1387.661	323.042	2838.702	15490.029	308.26	1282.919	295.296	15271.668	454.147	372.938	5119.404	122	0.956	1398.451	254.098
25211.843	32569.925	40083.807	32340.245	39185.909	41108.363	38400.096	33967.294	817.033	467.39	405.27	305.692	369.819	424.05	261.024	7931.946	209.399	212.519	386.169	555.896	225.203	989.598	198.114	1788.355	12837.147	291.086	1013.289	299.973	8155.179	372.16	301.315	3132.52	126	0.886	1418.476	253.024
41108.905	36753.259	38658.064	40161.599	43735.514	43151.61	47154.313	51336.831	1559.168	643.352	689.142	597.799	833.748	1232.657	361.831	13245.897	299.852	390.632	782.43	4088.881	299.01	1295.845	568.556	3773.484	8949.594	337.206	2981.891	317.657	36359.034	1169.758	394.039	9005.623	117	0.956	620.731	254.15
28499.34	25584.247	30795.314	27546.891	37097.288	34723.07	39238.445	39697.479	905.748	411.115	369.043	412.456	366.771	1076.979	295.575	7221.959	230.992	261.716	248.079	963.624	117.121	642.61	196.522	3855.849	5948.326	296.646	623.457	295.537	3535.952	342.736	682.38	11889.474	298	0.768	824.087	259.55
26600.721	24673.836	37872.933	29290.126	49286.865	38379.183	50926.5	47443.11	831.301	362.111	313.737	290.944	403.398	1266.035	249.008	7306.072	215.97	332.424	326.222	3033.25	119.417	635.487	239.095	2859.047	7001.564	291.395	1094.255	282.821	6356.615	633.793	548.096	8785.698	142	0.824	945.88	256.162
30590.309	30310.938	44263.462	32360.995	47993.194	42906.943	50606.639	48844.694	796.758	336.899	282.715	296.575	356.167	1316.582	251.38	6529.195	194.242	213.237	232.043	692.624	239.86	2300.276	176.778	3316.328	6650.045	286.435	787.997	260.538	5226.454	439.301	921.072	9263.924	123	0.925	1122.76	254.63
22708.448	27575.347	40427.573	22945.508	41456.492	29587.327	46145.657	33954.659	795.14	356.198	280.845	282.803	355.25	1122.527	241.747	6123.578	179.364	196.956	244.801	1103.446	236.871	2826.368	206.62	3065.304	4631.27	296.553	822.411	268.145	8011.707	834.442	658.473	9945.401	146	0.848	1130.767	255.678
30110.835	31368.398	41331.35	32498.221	47477.997	41342.543	49052.01	47751.817	1082.235	433.412	376.855	343.237	360.294	2543.791	259.735	5698.673	188.975	203.571	167.227	509.845	198.336	1161.845	173.532	4091.257	5517.192	295.57	528.954	262.999	2897.193	405.376	586.695	12081.948	227	0.85	1154.055	258.659
26409.648	28550.021	38009.419	27400.18	42970.876	33561.075	46776.769	39861.309	1154.653	466.451	438.985	348.669	393.498	1092.887	287.242	6204.568	173.397	194.01	151.33	457.123	193.633	377.299	146.951	4444.269	4386.167	292.502	979.367	249.824	2011.638	383.556	868.392	11768.349	252	0.749	1164.845	259.738
11912.905	10646.937	16639.564	13812.329	20402.681	21745.982	21536.357	22883.942	882.483	453.098	378.252	341.475	340.758	484.889	289.279	5582.407	150.93	145.755	142.842	256.538	181.634	169.245	121.619	6173.157	1270.256	286.422	260.694	267.612	438.91	298.006	246.689	15343.241	115	0.928	1184.352	254.396
40406.643	38076.487	51901.466	39228.585	54353.188	49945.454	56345.139	55905.45	1116.999	408.55	349.643	357.445	552.72	1310.382	243.891	8368.718	179.027	240.79	469.715	1270.106	188.265	902.999	248.307	3384.248	11921.609	275.519	1162.968	268.796	12326.021	471.45	516.508	7477.907	353	0.717	1302.979	258.707
41982.303	38162.455	45032.602	40697.974	51738.553	46121.083	52990.6	53281.285	1434.494	523.667	435.958	461.678	518.686	1016.903	307.733	12636.903	287.082	419.303	462.997	2454.284	159.896	968.12	285.779	2751.592	9775.376	303.936	1811.547	276.312	16072.341	517.197	964.523	8273.19	218	0.883	695.239	258.376
35455.152	33181.951	46008.198	38225.008	55766.371	49173.192	57599.774	55003.507	947.583	345.254	337.376	416.017	482.904	1193.512	243.211	8704.334	229.225	344.894	634.941	2076.481	127.865	899.038	455.611	2724.935	9329.15	299.544	2160.152	349.964	12324.42	610.072	618.846	7889.194	219	0.926	868.057	257.701
28996.157	26422.356	32312.547	29837.091	42331.175	39070.793	41945.108	46607.46	655.511	280.321	243.69	279.162	285.801	1173.751	219.473	6269.037	196.695	196.811	207.102	790.658	243.948	1542.054	142.799	2586.287	5150.451	280.893	436.851	257.261	5097.889	541.672	1020.75	8319.221	105	0.984	1113.281	254.49
19435.949	22416.207	32284.94	20904.212	32437.822	28187.203	36191.23	32430.733	873.13	421.022	389.333	300.719	326.078	593.492	271.305	5821.862	155.787	171.6	150.893	307.976	182.582	1046.256	131.544	4719.707	3381.939	294.381	570.366	258.993	1517.146	294.812	634.012	11697.124	144	0.913	1173.618	257.181
25431.635	26005.376	36898.611	25078.702	41552.452	46623.845	44053.65	40782.146	1127.044	419.255	399.748	409.865	434.803	1831.359	258.916	7834.595	140.379	179.873	217.53	1712.069	173.162	4198.789	226.314	3743.764	6841.781	280.825	849.431	291.789	9506.228	1151.389	298.845	8756.247	150	0.912	1254.893	255.847
41034.254	42773.387	49258.726	46390.625	54489.832	52792.215	56140.504	57064.483	989.021	442.872	408.852	388.934	542.343	951.912	273.614	10257.702	218.74	263.817	482.699	1779.951	200.869	1290.032	293.133	3231.526	12874.125	293.279	1618.188	288.6	16513.56	524.352	395.782	6353.78	144	0.804	1368.042	258.562
47968.404	42530.786	45878.193	43480.158	51000.956	48605.77	52104.852	54794.798	1401.124	801.241	469.05	448.423	549.682	1301.927	327.846	9367.797	278.995	358.893	537.866	1090.238	146.751	791.279	338.292	4231.829	9745.227	336.946	1065.161	323.621	6280.108	455.083	768.204	13669.85	291	0.808	584.459	262.71
23601.889	20593.442	29355.393	24413.075	40468.417	34407.925	42601.211	40302.937	995.342	447.676	367.77	372.053	347.627	863.675	297.251	8378.513	255.524	244.533	197.778	488.638	129.695	1614.634	205.565	4083.601	4665.217	290.925	1713.411	283.619	3059.455	308.768	733.28	12189.66	123	0.936	793.947	256.898
24044.92	21171.036	26904.539	24312.604	35072.081	32086.715	38209.95	37785.381	1038.168	411.072	325.138	363.018	333.76	920.82	279.791	7853.657	252.318	261.446	249.056	801.802	108.214	829.159	172.693	3660.771	6112.694	293.604	992.687	296.054	2243.604	334.928	903.665	11711.326	120	0.941	801.267	257.208
32672.301	31039.464	41294.683	35839.859	48987.838	43864.545	50936.658	49848.72	872.676	358.69	424.683	374.736	426.136	1018.549	279.214	8099.164	212.272	331.447	574.116	1374.21	148.555	680.524	412.603	3156.157	7041.581	304.488	820.598	325.13	14248.239	664.008	395.287	9622.388	354	0.728	841.342	265.291
33083.251	28692.625	36525.388	31063.911	45958.76	41904.209	49973.631	48304.232	845.883	314.258	342.403	449.432	562.547	1063.66	247.112	9456.146	189.781	304.494	561.914	2645.278	141.558	1287.506	488.733	2677.533	7381.775	291.161	1287.951	351.135	15805.318	1076.975	1113.354	7857.33	143	0.86	857.038	258.451
29151.956	28968.101	43224.163	29349.113	43899.386	37876.375	46592.529	43888.045	840.877	369.864	362.745	309.947	361.768	1076.061	257.128	5941.147	212	198.772	241.062	874.955	255.99	631.211	218.956	2969.353	6096.833	275.892	1012.652	269.585	6540.536	656.602	350.406	8965.249	296	0.745	1100.172	261.125
48523.581	44544.218	45638.599	48151.531	51213.475	48762.626	49719.492	51694.443	1200.188	496.969	486.682	448.563	534.942	807.602	313.826	10864.969	291.4	335.123	494.85	2603.458	203.037	592.941	267.592	3199.803	15674.03	301.995	775.439	288.673	19626.06	1232.4	604.311	8234.951	219	0.89	462.208	260.856
43944.358	42083.364	46005.462	46819.377	52534.631	50269.447	52258.076	52547.224	1243.246	537.226	524.392	451.137	654.355	998.751	317.001	10726.865	264.82	338.254	449.454	2137.959	190.49	585.185	293.507	3771.672	11378.722	313.69	677.072	288.664	15636.701	915.14	494.325	9929.2	168	0.897	472.5	259.054
47828.866	42582.402	49032.887	44600.525	53738.617	50505.25	55971.358	57423.491	1312.712	545.524	434.367	423.256	588.1	1250.307	318.723	8754.481	266.837	348.818	417.243	1137.013	137.987	707.847	298.687	4012.097	9966.489	323.455	1081.754	323.423	5875.008	667.545	925.462	12386.794	377	0.699	574.06	266.818
31661.379	27384.54	31394.045	30093.936	38799.823	35054.199	37587.857	39496.318	1390.119	601.723	463.361	458.914	432.392	640.933	314.702	9050.7	312.396	287.544	462.072	668.683	139.514	598.47	206.932	4065.532	9785.288	319.454	1093.494	319.931	5245.096	518.76	756.924	14548.033	196	0.865	593.949	261.117
40334.724	40575.084	46276.968	44814.691	52292.482	44941.506	45801.723	44684.646	1310.173	610.122	604.016	499.823	627.472	1265.499	383.057	8930.486	281.324	339.314	519.169	1362.242	195.231	617.884	287.573	4513.358	8464.22	321.382	1346.811	311.616	14996.607	885.965	373.635	13704.819	166	0.926	614.964	259.355
35546.249	32957.742	47879.86	35700.156	56951.202	46491.79	57931.001	56762.374	896.087	543.877	336.4	250.451	463.91	2834.696	231.934	6309.543	241.785	356.908	458.537	2048.501	134.9	728.879	385.66	2624.338	9000.6	260.704	739.081	277.261	10907.857	717.383	317.095	7517.492	144	0.899	997.083	257.979
37570.722	34323.032	45464.593	37489.972	52955.89	46989.744	55186.033	53337.736	975.337	408.647	336.799	273.147	413.884	1294.893	273.118	6421.506	251.933	367.258	320.117	1450.959	106.818	504.353	213.336	3380.495	9361.87	300.21	788.194	276.435	3706.094	486.217	269.733	10326.322	161	0.944	950.755	260.121
31286.651	24622.141	39838.855	32714.966	48145.661	32558.96	46645.036	38888.559	984.922	242.884	376.527	256.932	330.01	1320.371	247.807	6412.143	201.876	235.701	337.173	1069.64	188.146	638.796	217.69	1996.534	7128.85	245.075	1019.035	236.295	12641.94	973.79	293.5	5713.58	210	0.888	1030.571	260.071
22089.126	19615.355	25934.585	23415.384	32926.39	32073.47	33615.438	38472.935	857.248	313.93	348.413	282.988	309.238	1362.789	221.063	5345.318	173.106	183.887	176.453	801.276	210.944	491.077	151.858	3454.282	4084.483	285.497	582.382	257.51	5497.509	695.147	1223.558	10806.243	146	0.936	1144.74	260.486
40342.588	35527.787	43528.904	39417.261	50988	49494.101	50390.677	54034.962	1261.948	483.436	439.836	357.934	451.101	1548.995	243.698	8173.058	175.858	225.795	419.029	1099.054	176.178	1042.265	258.54	3694.761	11009.783	291.13	1645.607	273.547	8953.458	533.995	368.962	8524.539	262	0.82	1289.882	262.099
37711.003	34025.347	47147.607	36619.221	48690.077	44883.652	49809.304	49473.024	1265.607	453.266	428.546	542.954	416.019	1116.816	265.662	8527.556	197.438	238.47	453.194	1784.475	188.054	695.995	278.285	3809.657	11744.712	280.622	1989.823	268.827	14551.235	725.299	478.764	8201.321	138	0.918	1327.667	260.71
43461.444	44024.801	52046.987	43790.509	54895.831	50097.141	56715.309	53989.336	1077.774	437.028	414.562	376.797	590.775	960.244	270.055	8860.579	204.886	250.608	532.556	2132.863	237.675	811.897	240.34	3387.337	13441.188	286.719	1245.429	257.443	19191.544	452.677	277.499	7195.375	146	0.936	1349.178	259.801
25893.648	24139.223	32522.423	28649.004	40212.89	36473.776	41977.425	40997.404	884.972	386.643	330.545	404.735	432.148	926.31	286.776	7755.941	245.868	296.725	317.224	705.002	113.98	528.008	251.83	3680.319	7475.943	294.998	1082.519	295.734	3752.611	360.347	588.35	11594.294	157	0.965	812.576	260.608
20228.147	18314.858	25363.084	21097.141	32986.845	27266.624	32690.159	31589.55	856.901	377.839	376.46	390.564	346.372	636.389	275.795	7050.027	200.817	237.437	303.412	833.541	140.563	353.107	169.515	3692.928	4300.42	287.251	737.13	300.332	5537.023	385.337	898.944	11838.076	145	0.873	833.866	261.217
19884.318	16741.098	21700.351	17646.491	30490.046	27296.059	31480.301	29651.477	916.272	344.483	353.403	449.89	520.457	1305.051	230.588	9482.572	188.232	298.409	332.349	2371.698	164.509	8578.544	323.543	2352.017	5535.703	289.396	2184.125	310.412	26287.097	1066.358	755.828	6614.237	174	0.845	884.753	264.241
51698.851	46170.566	57481.032	46240.202	58860.214	55137.001	60174.761	61474.651	1331.898	541.344	420.779	343.923	459.735	1156.039	291.866	6761.664	313.824	383.958	469.721	755.892	126.01	940.423	383.119	3600.743	9064.59	296.323	641.867	293.575	4017.624	267.226	260.763	11436.752	149	0.906	915.064	262.252
29338.657	25838.649	33942.675	27279.302	42658.925	35737.167	44682.992	42167.657	863.941	409.183	352.746	272.741	368.797	831.248	254.294	5954.109	227.467	260.456	214.655	746.942	104.849	363.127	148.621	3566.298	6349.899	282.864	452.319	282.412	4382.104	626.88	296.449	9886.248	184	0.857	960.696	263.652
29530.256	30250.988	44374.06	31037.916	49962.174	40860.314	51759.328	48726.604	640.317	287.872	277.045	263.73	322.741	1201.633	234.954	5830.581	189.566	189.973	235.061	892.548	271.63	1187.708	200.112	2566.801	5309.719	284.762	427.591	247.165	6611.805	424.732	499.104	8250.815	115	0.928	1115.161	259.883
47090.567	43160.55	46539.043	45593.665	51751.054	48621.393	51918.068	53416.149	1387.773	541.208	476.386	402.185	537.504	812.949	289.444	9970.242	283.952	365.629	479.189	1651.477	179.684	646.211	290.366	3790.594	13202.988	312.681	786.335	272.068	13859.308	403.198	704.501	10010.816	167	0.909	492.65	262.763
44396.249	43109.849	50076.289	48859.102	55653.054	40225.686	46151.925	47285.164	1551.217	668.24	599.251	512.878	721.213	1063.717	364.205	11299.172	317.208	414.518	506.172	2052.588	185.179	815.199	364.862	3761.602	10617.616	335.889	1171.344	302.154	10986.64	789.65	326.054	11026.299	259	0.826	622.89	265.909
34422.073	31556.259	46147.702	34285.669	54185.245	45656.498	54415.704	52897.838	1191.753	490.927	382.674	336.527	461.86	1392.656	257.9	7018.443	273.04	370.542	346.031	1030.258	124.069	613.691	254.972	3274.803	7161.01	313.033	923.809	268.499	7472.699	390.622	585.502	9819.61	110	0.955	926.327	260.609
34531.43	31879.223	46081.465	35122.103	54094.163	45637.091	55324.503	53804.644	874.072	363.701	347.382	253.539	427.618	1097.007	232.34	6620.396	224.465	376.944	453.891	1790.355	134.969	852.925	227.971	2364.949	8542.517	265.269	858.943	277.659	11316.622	542.496	365.166	6573.558	124	0.944	989.532	260.702
22288.974	20411.996	28921.82	23884.918	37252.817	31940.091	37448.483	36320.444	998.42	452.811	347.579	394.044	352.524	840.307	327.519	7988.234	226.736	280.097	231.479	914.209	114.262	845.32	222.651	3767.064	6218.02	301.373	774.288	269.418	3653.545	598.743	843.542	13184.939	240	0.78	732.621	265.804
44974.635	38110.525	51038.258	40043.257	57264.858	49719.831	59523.386	59004.691	1253.878	434.079	418.369	357.011	426.695	1697.785	344.111	7465.982	288.946	366.074	363.913	1166.755	129.065	581.367	377.854	4072.472	10564.815	297.429	905.229	292.057	4499.468	636.614	378.058	13369.734	247	0.818	771.597	265.358
29328.777	28212.662	44586.387	28781.81	48457.315	40614.978	48869.617	50385.836	874.097	372.334	369.847	317.448	391.388	1214.158	261.242	5391.796	226.619	215.85	267.195	761.774	228.827	764.378	171.89	3901.772	6548.835	269.142	1025.52	254.796	4897.185	629.798	415.58	9827.706	148	0.868	1076.966	262.426
21452.469	23143.408	35579.442	22477.401	39797.232	30925.545	43920.321	34922.935	598.298	336.72	268.25	274.737	306.88	1259.971	227.762	5952.441	176.138	162.357	208.538	559.383	235.171	780.34	183.642	2733.577	4215.738	287.521	494.735	254.615	5980.382	390.504	547.713	8486.658	152	0.848	1123.388	261.73
26558.424	28146.038	37788.794	28383.483	40826.963	35312.368	43520.234	40787.574	860.074	375.602	375.042	304.917	306.344	837.233	246.88	5385.561	140.194	169.113	141.434	1576.839	166.761	751.283	128.164	4260.159	3764.65	308.67	441.354	251.894	1645.233	368.599	779.938	11932.382	145	0.929	1179.238	263.259
41595.025	40839.026	55063.539	39140.608	54640.296	47468.62	56980.487	52520.563	1303.053	445.376	388.753	478.233	453.853	1086.04	268.478	7839.321	204.411	241.226	430.345	1674.294	172.482	813.235	191.72	3708.252	11854.07	280.767	2320.109	260.547	10991.86	661.074	495.568	8529.927	193	0.871	1319.925	264.723
35361.764	35108.658	33778.742	38084.828	37389.855	41869.577	26813.261	27145.346	1134.262	444.66	420.679	357.647	432.608	589.495	272.617	9472.988	298.098	331.581	618.548	1503.868	199.05	955.841	205.274	1464.533	18835.77	311.883	957.786	282.543	17542.597	839.168	360.291	3145.759	271	0.772	410.662	270.138
55149.031	51534.657	53820.982	55080.877	57285.158	54267.285	56602.939	58068.491	1439.317	527.404	518.593	445.039	591.361	936.671	305.628	11136.012	317.559	383.081	718.888	1965.371	196.75	694.195	341.914	3470.588	17228.096	319.326	873.304	291.345	16352.439	679.694	563.798	8290.311	210	0.888	453.967	265.414
28476.37	26616.028	40031.751	30555.003	49166.401	37094.776	48731.268	43383.02	940.782	307.945	313.826	281.889	408.385	1227.45	209.722	6079.581	216.774	315.192	362.641	1150.099	137.887	1049.448	291.42	2251.919	7343.132	265.609	757.579	266.05	7787.908	579.577	357.975	6635.734	364	0.715	1017.036	268.657
19994.218	16894.004	22334.391	21340.865	28482.648	29440.929	29874.032	33422.739	770.415	334.172	307.043	290.171	310.154	1056.004	225.125	5597.07	164.941	172.758	172.914	501.944	205.47	962.848	148.719	3541.954	3998.866	288.804	719.708	253.893	4158.066	452.858	719.49	10749.357	277	0.789	1139.72	267.417
24962.699	22717.896	25432.181	28059.336	33831.106	36895.021	33568.532	39477.698	1010.151	409.502	452.543	353.073	347.984	1205.407	254.932	6112.563	141.945	174.734	157.412	443.921	166.542	361.8	135.179	4670.947	3877.108	287.097	677.286	274.88	3005.647	400.02	663.751	12633.367	206	0.803	1201.888	264.286
32462.706	29015.216	37046.214	32555.998	41450.449	45509.912	44737.111	47603.116	1020.048	435.348	374.382	318.477	357.315	1281.357	267.42	6658.218	151.534	157.555	175.601	787.99	165.523	1010.283	156.314	4751.534	5549.418	284.443	382.108	280.917	4360.755	555.772	247.412	11175.427	172	0.827	1240.948	263.808
54287.967	49354.003	53894.545	50202.442	56909.746	55187.818	58849.04	59997.607	1401.215	549.937	448.748	417.505	543.425	1170.253	314.073	8965.664	281.509	421.896	499.993	1121.612	139.294	691.93	310.495	4040.382	12600.123	309.885	1072.711	314.526	5406.668	717.665	824.003	12068.144	156	0.892	566.051	266.096
16958.794	14501.992	20001.583	15958.459	28436.118	24490.829	28534.224	28771.097	1307.42	831.874	386.531	419.089	594.677	3154.705	346.577	8664.299	222.721	272.776	211.631	1395.55	118.892	2476.973	201.129	3514.8	3999.531	303.331	1845.629	259.135	6050.913	1001.993	1559.151	12094.89	202	0.765	724.351	268.267
22342.353	19712.031	27469.328	23347.634	34085.842	29922.87	35256.77	35003.383	843.392	375.165	305.701	353.497	319.477	558.47	273.368	7501.955	231.622	221.996	195.7	309.099	107.57	393.679	180.059	3875.13	4840.146	296.248	696.883	276.701	1356.168	261.494	752.983	11802.237	154	0.851	798.227	265.896
31654.473	29826.205	40311.979	34747.246	50231.168	46142.913	52367.935	49746.525	930.755	320.166	291.77	325.8	440.643	1172.069	242.036	9672.004	220.187	361.86	763.457	1635.759	132.354	2713.224	445.144	2482.29	8668.798	305.543	3220.438	324.093	11587.173	546.64	559.402	7183.25	256	0.848	874.715	268.438
29023.301	35696.681	44141.388	31730.696	48298.92	38304.552	51711.588	42397.229	980.421	395.939	382.458	308.58	341.001	1068.888	280.777	5947.345	149.347	184.965	170.437	522.752	171.638	378.525	146.081	4284.946	5848.569	284.7	579.364	274.381	3543.453	370.772	587.931	11545.507	123	0.964	1211.346	265.167
17687.996	16226.832	17913.906	18274.739	27651.204	27445.04	26808.95	30257.529	787.458	402.534	361.907	307.565	323.53	622.807	263.039	5723.796	131.341	142.188	163.447	344.27	169.975	286.251	127.333	5029.228	3029.864	286.604	358.787	287.893	2664.557	593.17	422.691	11568.077	113	0.912	1229.137	264.296
48122.685	41109.304	46601.983	41521.372	51871.369	48509.178	54726.98	57239.558	1259.865	458.622	400.799	408.658	630.06	754.315	271.016	9053.633	265.028	379.7	627.179	1770.631	148.734	746.358	319.9	3320.341	11912.003	315.752	767.601	298.054	9504.731	507.994	656.088	10289.433	100	0.981	545.21	264.85
40447.73	22092.714	32942.822	33690.439	40266.876	37392.034	41089.533	44249.35	921.438	282.848	309.161	233.445	382.119	1017.002	240.783	6224.762	233.309	187.821	306.379	916.22	262.374	654.778	222.223	2036.784	9294.217	261.48	1568.594	245.734	11865.781	556.191	479.513	6412.824	229	0.817	1043.915	267.989
30824.269	31693.775	47310.054	30801.887	51179.079	41913.596	52584.497	48595.118	632.605	306.825	301.967	264.222	368.702	1279.545	254.818	6270.564	169.563	188.417	354.309	1064.041	239.798	498.291	224.814	2423.315	7013.03	262.109	1911.459	242.598	7857.515	556.046	434.59	7815.575	107	0.929	1055.36	264.724
49826.636	44953.711	48815.249	47299.171	54442.131	51509	55503.28	56501.788	1337.914	730.646	471.084	434.051	639.557	1436.494	285.542	10350.218	287.541	390.498	678.11	1734.775	176.3	608.439	525.741	3769.647	12887.617	323.724	813.523	289.414	13178.739	525.453	1403.252	9928.297	167	0.858	500.787	268.59
35958.641	30733.005	36075.026	31652.715	43420.099	40320.57	44324.325	45476.23	1258.312	497.97	361.633	365.437	499.038	1480.332	339.157	9404.281	255.472	368.51	272.997	1388.005	122.566	2144.438	335.195	3370.307	7977.475	300.916	2355.837	272.724	9418.542	584.466	771.458	10057.091	159	0.933	713.292	266.89
21341.851	20013.782	29055.904	23670.777	39171.06	32640.354	40749.605	36846.514	990.463	391.257	466.212	327.703	389.114	988.642	244.905	9175.659	213.343	294.567	438.927	2053.475	143.313	1032.904	287.677	2479.186	6625.366	282.314	1425.532	298.407	17514.842	1097.961	355.226	7016.091	238	0.876	899.714	268.702
32918.432	28578.988	38027.131	30064.541	46068.941	41475.685	49427.779	48201.627	1788.537	384.179	331.726	291.114	395.607	1498.412	241.297	6352.957	307.961	355.518	245.256	1393.683	124.402	492.552	255.142	2964.185	7816.768	315.996	598.065	281.977	7374.401	439.497	512.683	9256.672	114	0.92	930.851	267.588
41543.122	36989.489	50300.142	39599.114	58001.775	49910.556	59858.779	59521.111	1144.451	465.699	391.466	295.378	450.122	1266.81	279.226	6516.403	271.829	348.945	316.236	1172.431	132.959	671.91	386.883	3304.088	7825.647	308.476	443.258	272.838	7325.989	476.765	367.112	10022.058	104	0.932	924.481	266.673
22663.817	20745.678	27869.276	24043.91	35922.18	31445.065	37661.606	34222.638	820.779	378.046	308.11	252.98	656.226	1362.866	262.093	6575.542	202.242	289.81	244.33	1865.967	107.473	540.776	270.498	3139.672	5630.084	286.479	374.654	289.908	5895.409	668.635	304.778	8790.332	137	0.974	947.215	267.172
31062.857	32761.102	49890.228	30577.559	51369.872	42252.492	52195.696	50763.599	644.45	302.688	302.061	271.174	404.732	1187.263	257.284	5999.12	180.771	193.67	318.13	984.816	232.196	551.587	204.224	2524.177	6652.565	240.263	1288.933	258.144	6848.599	521.147	422.357	8297.88	153	0.965	1064.618	268.507
38136.717	35569.138	41412.186	39629.882	49166.596	47935.762	49748.551	54077.704	914.672	404.159	335.471	299.804	334.439	2375.318	246.498	5467.29	180.181	198.459	161.119	424.796	202.7	382.042	159.889	4377.737	6046.462	291.069	435.294	254.026	2080.467	306.951	557.445	12408.85	127	0.967	1151.24	267.043
35273.958	30383.368	35155.325	32313.907	42032.421	40468.471	40989.841	43199.044	1399.589	626.447	474.012	430.094	498.501	848.121	338.642	9327.971	310.505	304.879	375.176	774.672	141.11	1518.165	176.193	3988.127	10511.453	322.364	1556.372	293.047	4956.312	623.533	911.263	13907.189	149	0.92	602.628	270.198
33306.937	29071.368	41411.519	32215.776	48489.628	39658.787	49401.649	48560.825	1122.21	502.925	409.305	372.975	367.442	1092.221	370.64	7376.754	247.701	241.576	246.529	657.095	121.07	471.696	223.821	4549.646	4851.732	307.208	549.587	265.359	2395.367	568.253	326.231	15773.105	107	0.941	740.491	268.939
32331.467	30671.035	38936.931	33516.958	44080.571	44341.802	45737.915	47477.184	1072.492	427.169	374.387	325.184	363.611	1401.27	255.444	6726.548	148.93	174.009	197.296	941.974	172.56	749.752	181.802	4244.83	6489.931	292.405	757.218	282.94	4482.47	560.547	301.579	10755.25	417	0.69	1238.912	274.874
40854.133	36390.295	49587.157	38437.529	54358.804	49699.817	55768.687	56173.609	1156.108	416.793	358.485	398.159	445.945	1380.999	242.545	7945.138	178.585	232.619	442.155	1191.79	168.185	792.552	227.504	3630.908	11723.435	280.67	1545.689	263.187	9234.944	517.276	518.838	8486.149	218	0.833	1308.358	268.67
41867.173	38510.051	39866.542	44869.809	44517.718	55478.297	44657.33	45596.131	1164.594	458.312	448.665	389.313	454.125	689.726	297.43	12044.723	307.906	354.236	736.183	1680.796	196.89	1032.185	302.839	2455.247	17606.597	306.707	1185.695	281.261	16280.455	510.708	429.702	5665.333	179	0.853	420.154	271.656
46753.336	40478.299	43211.308	41740.513	48457.732	47248.042	49320.714	52303.131	1309.302	527.799	484.702	463.047	629.936	988.827	322.936	9237.898	254.864	333.143	311.983	1821.951	189.132	537.47	302.987	3849.185	10973.342	313.632	907.486	280.616	16453.327	1029.814	743.116	10534.634	187	0.899	466.971	271.115
41868.023	38081.038	43029.019	41131.288	48694.567	44939.241	47607.015	48404.122	1303.449	548.674	472.662	417.226	588.948	980.949	296.804	9526.47	243.714	307.395	473.525	1755.914	190.624	539.91	294.171	3907.565	9875.798	303.883	736.693	275.097	15994.024	647.443	607.803	11459.803	178	0.779	481.472	271.022
34964.258	34631.533	41685.989	39528.99	48594.018	21152.675	26173.347	25473.502	1195.894	516.147	397.236	370.596	510.326	365.673	223.686	5012.661	307.59	321.149	344.736	732.261	122.625	182.713	161.106	694.317	9040.455	303.743	811.341	299.49	6142.292	274.516	283.112	2087.834	178	0.906	671.747	271.399
15228.24	13559.596	18598.021	14856.719	26430.226	22236.48	26005.372	24376.714	815.943	295.313	270.186	314.918	907.534	1150.641	225.099	11603.435	164.24	291.536	544.608	2080.908	142.973	1916.636	513.311	2317.896	4936.944	286.678	2323.619	335.912	19989.734	906.346	585.054	5922.017	150	0.903	862.007	271.413
28469.932	28366.966	45486.988	28780.464	48651.134	41283.838	50841.368	51389.559	712.786	298.579	292.916	301.948	364.362	1150.962	263.105	5795.162	195.071	210.087	301.703	1029.974	226.226	595.884	211.531	3461.794	7104.283	257.491	1619.336	247.131	5937.722	710.897	500.431	8666.716	120	0.941	1074.233	268.225
25214.942	24883.449	39291.856	26903.145	42804.152	37381.226	45417.689	41958.597	734.331	321.915	406.951	323.311	355.675	1007.981	241.783	6239.946	196.808	197.96	244.252	1252.304	244.366	665.697	243.976	2531.68	6473.817	282.116	886.321	263.056	10269.546	636.183	427.313	7879.276	227	0.836	1111.659	272.178
30987.516	27197.002	36200.516	32276.936	41755.546	40090.827	44169.427	45409.594	1054.19	404.231	383.397	312.153	340.493	1087.639	272.054	5292.006	158.188	192.478	152.789	606.201	191.061	379.822	151.462	3989.317	5508.363	299.81	513.103	239.39	2016.729	465.383	806.757	12008.146	108	0.938	1164.87	269.88
27171.324	32537.975	45743.207	28362.658	44645.146	35389.092	48916.688	41447.693	947.851	382.012	536.329	350.006	381.489	1072.986	257.043	5918.073	150.988	206.02	162.903	2616.101	166.147	323.216	120.668	4048.285	5446.714	298.643	606.123	266.783	2667.117	493.981	1117.007	12504.801	143	0.893	1184.388	269.143
43967.759	41651.912	51010.764	41821.044	56648.714	52527.678	56459.021	57661.251	1189.819	419.289	374.17	399.11	476.248	1731.029	237.584	8007.913	174.159	225.428	488.755	1081.546	179.672	1018.109	407.772	3696.97	12007.05	306.567	1181.712	272.964	9959.831	395.419	342.726	8418.094	153	0.866	1291.402	270.382
38808.222	35216.274	44157.78	39559.881	52769.215	47188.882	53087.366	52909.17	1422.439	519.82	485.412	466.896	590.298	950.687	322.264	9636.796	277.001	320.092	421.658	2637.262	175.417	595.241	422.488	3885.339	11227.191	314.797	874.424	278.952	11713.789	1428.771	795.09	11106.706	147	0.885	526.364	271.724
50467.556	43881.146	50505.867	45537.377	55468.012	53959.227	58769.574	59917.438	1450.4	488.799	420.115	470.573	669.008	937.753	280.704	10046.006	274.548	432.242	667.792	1948.748	154.502	964.859	492.218	3740.382	14086.497	316.19	830.551	307.446	11510.159	524.172	747.911	10899.663	145	0.929	550.424	271.541
22613.553	20736.201	28775.936	24958.977	36299.14	32550.49	37994.177	36737.894	880.088	394.792	334.279	349.731	433.703	1102.194	283.233	7711.254	248.234	253.316	192.031	420.258	113.278	387.05	152.797	4058.105	5449.723	307.117	853.535	287.619	2022.998	280.589	590.145	12318.931	176	0.858	804.352	272.705
38144.123	37061.748	49510.469	38671.023	54194.262	51049.174	54261.599	56085.922	715.332	334.751	319.731	249.562	388.95	1323.24	253.941	5437.098	189.813	220.175	347.546	772.969	265.989	485.58	213.89	2439.47	9402.708	266.372	1485.81	253.995	5345.887	356.652	378.271	8272.358	155	0.943	1055.777	270.784
17209.797	18601.587	29281.885	19424.427	31565.496	28265.016	35158.835	31491.567	1122.001	387.195	528.091	393.523	339.649	1286.014	247.508	6551.294	139.064	167.594	153.486	751.996	178.686	1104.167	142.874	4163.114	3922.738	292.184	876.894	274.126	7974.212	556.101	1267.19	11766.676	131	0.958	1197.034	270.363
51718.55	50564.5	56579.771	51145.755	58080.675	55620.082	58819.835	59036.812	1184.888	503.606	426.362	407.109	510.175	1162.111	321.932	10024.14	225.577	285.371	543.121	1339.901	188.941	730.224	401.043	4393.234	12747.612	307.987	1774.923	274.449	9129.935	446.688	338.914	8842.395	184	0.83	1383.908	273.337
41716.038	39140.994	46203.904	43079.231	52187.292	49213.023	52422.916	52693.598	1204.762	513.737	445.908	440.948	579.781	932.814	288.677	8820.83	237.674	326.653	378.721	1452.963	174.255	537.105	249.37	3876.226	9493.91	319.959	821.021	278.561	11222.815	543.013	1147.333	11886.623	387	0.781	494.399	279.053
33306.018	28523.739	35806.525	31321.047	45743.529	40166.679	46051.73	46642.739	1294.792	651.793	542.631	427.467	588.811	978.888	331.4	9889.5	250.028	291.91	279.753	3387.874	188.412	675.928	359.643	3765.239	8829.603	306.533	931.145	276.818	17696.865	1430.318	495.369	10670.929	137	0.864	519.31	272.624
34791.35	32331.777	45008.819	36413.631	54199.104	47500.635	56698.172	54562.23	961.49	377.487	350.736	278.212	435.265	1142.626	267.379	6762.718	248.453	344.84	393.078	1590.035	139.777	830.417	370.8	2929.702	8790.546	298.127	445.214	287.914	8167.764	524.45	291.032	9383.03	281	0.8	921.721	273.578
30083.031	35620.638	48725.652	30113.845	49023.307	36508.059	52996.703	44760.245	864.867	410.195	372.603	306.985	393.332	677.116	272.097	5150.735	169.041	202.138	148.726	333.19	200.489	343.049	137.174	4075.402	4609.642	289.922	407.464	240.636	1121.309	374.037	416	11648.074	114	0.99	1158.14	271.132
33939.013	34173.13	40510	40746.349	43587.002	46691.319	46084.821	45048.605	1135.351	521.796	643.21	441.379	618.583	862.92	311.971	9874.895	227.99	220.829	459.592	1739.806	207.199	1110.362	374.054	3747.196	10676.686	317.44	1210.419	291.649	18400.326	1072.967	424.384	6655.347	199	0.783	1423.892	275.229
26413.881	23224.499	28108.712	25158.791	33931.361	31986.191	36660.056	37491.51	860.085	384.368	346.993	369.168	319.208	847.707	282.35	7743.509	240.688	239.907	206.279	414.146	111.594	323.243	162.28	4000.864	5054.269	309.352	815.933	295.494	3176.418	312.03	568.751	11892.088	165	0.921	811.706	274.73
23574.954	20881.461	25725.761	22479.616	31975.458	29998.866	34657.514	35500.447	798.497	363.185	325.952	366.488	329.665	674.804	256.034	7455.138	202.429	215.14	193.342	603.816	113.005	361.803	135.271	3665.795	4254.942	281.33	492.021	291.859	4432.124	385.071	739.352	11417.006	155	0.933	824.313	274.158
22555.028	21743.415	30785.929	25807.674	39219.451	33914.983	40225.597	37073.918	773.329	358.713	323.602	256.984	380.142	842.808	246.601	6929.382	213.353	299.008	351.5	1555.628	125.794	662.438	263.786	2701.284	6527.384	290.659	668.887	272.505	9529.111	640.68	336.253	7728.089	267	0.823	957.68	275.89
31232.666	29489.377	41853.98	34001.135	51067.863	43876.749	52927.928	49432.243	906.964	380.223	331.214	265.766	422.272	1116.29	251.849	6814.245	210.264	338.882	476.822	1381.119	127.354	704.434	263.566	2616.626	7893.534	293.12	1366.587	288.04	8644.285	419.853	315.503	8116.731	163	0.87	968.831	274.426
28660.968	27986.558	40217.796	31317.387	43221.325	40509.835	45411.919	44532.297	805.349	306.113	324.282	268.21	366.338	1030.914	234.689	5910.32	188.21	207.872	307.332	868.185	235.462	541.288	292.568	2825.269	6772.612	291.688	994.925	262.898	8251.021	409.364	311.702	9052.797	257	0.784	1122.337	274.286
49231.042	44012.914	51285.413	45544.494	55426.377	51373	56796.234	57076.777	1325.242	534.14	443.205	400.908	603.591	1009.425	312.968	8749.454	282.733	360.589	520.038	979.803	142.805	617.71	311.835	3915.217	11778.641	307.152	961.439	317.272	6348.076	430.276	623.17	12332.364	212	0.869	566.028	275.382
49667.615	43837.042	55972.805	46178.932	59454.086	54786.335	61478.482	61369.341	1234.595	437.068	380.886	366.641	423.887	1832.594	341.37	7203.403	292.764	360.601	304.42	747.81	127.73	514.091	357.043	4334.403	10258.295	311.962	715.035	284.233	3279.846	437.527	360.008	14750.811	323	0.728	773.141	275.862
21026.898	16953.715	22727.499	18302.303	31096.295	26796.367	32716.931	31448.027	955.416	404.652	331.353	352.305	361.873	785.472	281.2	8108.761	241.525	232.36	147.71	366.288	114.53	367.565	161.245	4115.073	4016.297	325.435	779.8	297.313	2186.602	318.121	472.018	12449.955	121	0.948	794.558	273.368
32664.676	34823.602	49447.715	32499.001	50124.739	41538.359	51019.556	47075.795	902.065	364.976	326.793	313.353	559.838	1148.77	252.869	6133.194	195.167	227.372	263.576	1260.407	235.568	709.834	239.356	2710.192	7099.395	285.541	1216.327	268.368	4996.352	748.393	421.164	8266.757	217	0.836	1097.597	276.021
23640.018	24563.092	33575.382	26144.481	36894.628	32858.348	40569.954	36613.492	1021.988	427.79	398.43	332.654	324.044	1255.324	262.415	6264.191	142.269	164.993	167.494	1692.31	175.247	364.127	129.855	4674.773	3786.562	285.94	649.505	274.859	4219.027	532.945	776.633	12150.923	236	0.682	1212.169	273.195
27847.619	22318.961	24884.564	29079.016	31715.423	36515.244	31786.115	39170.193	867.78	417.829	389.291	325.464	298.261	772.791	264.683	5972.395	139.576	139.972	151.063	381.198	162.725	255.175	125.022	5355.437	4427.676	288.677	362.613	283.351	3041.638	287.593	446.589	13090.612	102	0.974	1229.069	272.667
30777.74	24419.674	37021.985	29736.982	41505.001	41417.413	43174.474	47376.247	1353.3	498.983	374.836	386.64	495.255	1517.142	248.93	8947.345	159.173	213.254	396.01	963.402	184.133	1091.885	259.3	4000.411	8612.134	315.699	2553.699	281.188	9703.987	469.261	438.191	9301.278	104	0.932	1282.76	273.413
43333.696	37308.559	42043.355	39389.647	47458.76	44497.385	46742.034	49888.126	1311.991	511.112	462.486	422.489	582.288	871.29	289.326	9265.206	238.85	315.452	497.863	1655.364	203.779	677.021	287.979	3547.546	9772.778	307.813	998.831	269.887	20397.738	681.86	903.383	10582.509	159	0.857	472.67	276.594
35615.957	25770.404	30541.617	35825.936	45708.439	38510.581	38773.521	43222.659	858.177	247.961	324.271	213.587	332.472	1015.306	239.489	5795.152	220.434	214.174	282.285	1038.818	185.2	818.214	220.681	2091.775	9137.108	243.289	1307.111	255.812	8895.708	412.063	446.882	6634.153	240	0.842	1032.304	276.483
29574.865	27810.22	29995.536	30544.596	38285.491	37772.492	39329.839	42651.265	766.336	364.221	317.78	287.038	353.051	641.48	254.961	5294.525	159.016	180.395	131.764	206.441	213.822	266.973	137.895	4190.325	4366.965	275.776	374.569	241.162	734.985	257.685	304.037	11256.239	127	0.955	1151.311	274.13
37135.494	42641.588	51488.518	37948.549	49882.327	43488.114	54901.542	48527.648	1098.823	519.966	506.502	455.255	576.959	903.1	317.708	9070.198	205.842	240.021	446.076	1882.025	200.664	1403.592	283.466	3972.191	7361.785	310.928	874.517	276.48	15576.102	1244.358	423.838	7971.771	110	0.926	1396.527	273.391
43653.652	41433.97	52527.138	45980.182	56781.584	51666.183	57526.783	55564.136	1122.047	447.663	368.283	360.187	401.245	1647.576	371.266	7238.772	255.241	319.573	329.149	696.666	120.918	456.309	361.131	4552.717	8777.113	324.474	462.129	280.593	2487.61	369.88	316.049	15868.432	156	0.906	745.038	277.013
31471.663	28700.021	37978.546	30548.324	45087.74	39217.892	47818.526	45861.759	929.691	398.527	328.741	289.106	396.488	1165.928	246.869	7582.026	206.639	308.656	473.991	1598.399	133.226	861.16	350.238	2508.761	6195.886	271.729	1940.147	295.959	11961.696	836.981	340.33	7404.632	287	0.832	979.228	281.033
44363.471	40991.958	47598.473	43497.253	52884.454	44566.742	53006.072	51037.277	1251.689	459.368	395.183	464.884	480.242	1047.244	324.778	9840.666	273.658	370.253	343.285	2008.243	139.219	528.229	307.32	2463.864	11397.078	333.994	2249.576	293.196	7919.569	467.33	660.219	7834.58	215	0.856	706.988	278.374
39487.231	33898.23	39600.527	34290.674	43740.711	39891.878	44814.147	47956.85	1442.76	544.368	416.558	402.891	558.702	1330.05	369.343	10870.078	284.138	366.674	248.563	1014.904	128.585	1115.118	293.364	3580.528	8204.081	325.653	2902.618	288.399	7900.952	648.347	814.465	10299.349	137	0.963	714.252	275.901
27482.291	24709.26	33021.319	27530.758	40488.652	36086.4	41532.057	40840.852	1004.688	385.317	365.425	424.836	454.986	1320.582	239.521	9286.775	214	328.419	462.369	2105.217	159.36	882.791	344.201	2473.108	7211.021	306.486	973.724	309.828	22848.746	1013.302	571.696	7630.593	219	0.803	851.61	281.226
31899.647	32828.48	52486.747	31249.111	52813.569	42725.442	54539.64	51605.887	666.781	315.552	299.036	274.126	345.381	1133.542	248.599	5647.933	169.184	202.128	289.023	848.816	274.57	484.662	207.884	2504.347	7001.707	250.828	947.48	247.5	4756.186	484.727	337.571	8488.697	163	0.829	1064.064	278.537
32011.849	30297.095	42697.634	31591.021	49823.615	49014.165	52092.722	52653.292	1040.279	434.629	360.181	345.087	657.212	1996.764	222.158	7641.816	139.717	202.243	307.307	1489.578	182.296	1774.875	239.313	3228.575	8866.141	279.249	1523.853	289.461	10392.476	878.731	451.76	8290.592	154	0.951	1249.89	278.136
37682.873	31727.552	46385.892	35398.405	51913.699	46974.62	54476.137	53591.533	963.179	812.869	321.363	353.377	538.526	1908.091	215.97	8076.64	158.837	202.225	339.184	1349.231	174.438	1747.213	183.64	3427.715	9908.802	287.319	893.175	259.927	12668.892	710.029	433.179	8198.52	137	0.926	1308.456	276.201
47509.184	40473.528	47648.885	40744.074	53051.586	48170.576	55274.688	56898.677	1408.384	507.019	411.595	412.297	488.016	1050.023	284.203	9223.223	264.753	356.344	546.808	1184.938	139.971	600.597	424.933	3926.582	11333.16	303.744	761.504	294.387	5963.628	441.349	724.521	12392.938	200	0.883	557.26	280.2
36830.387	36927.048	44553.372	41461.424	50824.564	43768.388	46378.887	45969.704	1730.02	694.295	517.212	450.306	513.28	1265.614	386.924	10380.876	314.411	352.485	422.382	774.798	151.18	900.675	325.215	4444.774	7696.059	332.281	664.257	296.058	4412.626	494.946	337.738	15070.868	172	0.905	624.971	278.355
28713.934	25410.933	34755.56	28979.431	43302.778	38032.247	44404.48	44605.407	1382.15	524.656	420.274	424.386	487.67	1374.59	347.246	9143.943	257.747	321.107	282.506	1293.743	118.501	3006.102	270.972	3537.776	6089.572	305.144	1920.461	268.435	5681.658	896.657	1510.298	11772.546	137	0.855	725.515	279.274
32112.264	32195.313	42385.448	33600.715	46427.707	41226.367	48014.119	46012.007	967.09	374.084	358.071	309.128	373.515	1286.151	257.884	5786.024	187.755	218.345	288.273	777.556	223.577	460.59	229.853	3383.33	6001.404	298.132	1123.544	259.225	5955.676	359.51	262.292	11230.733	313	0.769	1136.704	282.928
21813.088	22282.226	28274.892	23486.199	35567.53	30811.781	38125.937	35617.189	1175.861	402.79	429.195	355.362	365.677	1112.499	247.818	6581.676	154.463	166.821	169.082	2684.34	188.852	1049.634	112.815	4378.379	4702.227	308.595	815.353	277.713	6422.654	583.59	1016.922	12249.173	99	1	1193.641	276.429
41066.464	38512.325	47545.794	40185.757	52636.853	48961.708	52980.514	53438.812	1188.189	1208.486	424.848	415.423	549.502	1996.572	311.119	9101.315	207.93	280.483	381.277	1251.795	195.346	1760.226	259.23	3806.639	11820.259	291.75	1883.929	287.024	11879.536	423.931	344.867	7672.476	280	0.762	1374.857	281.304
26343.044	22648.979	30342.567	24718.63	39273.747	34636.914	41190.171	40625.787	943.913	407.237	334.849	373.396	325.514	907.621	308.831	7767.689	212.413	264.967	233.893	922.773	108.639	730.329	232.917	3450.701	6046.001	311.065	1066.852	270.408	3551.917	600.374	1267.381	12610.369	166	0.845	734.904	280.205
34087.782	31180.782	42441.931	33394.743	48643.96	42790.935	51128.982	50550.103	993.522	374.072	329.814	287.344	434.331	1177.305	263.544	7659.795	237.903	338.177	418.751	2008.153	142.852	784.843	388.189	2800.675	8928.305	284.336	1246.443	283.29	10497.183	834.513	349.218	8872.898	255	0.851	912.449	282.775
33305.356	30685.807	23306.038	32577.231	50343.631	41792.014	47620.969	46598.845	880.761	300.982	322.752	288.664	389.869	1024.677	199.382	5710.445	215.565	289.137	310.732	1379.318	121.803	458.474	281.528	2458.974	7663.131	250.964	1101.97	269.644	6846.604	769.649	527.812	7562.069	220	0.865	1013.773	280.577
31877.966	28894.694	37594.418	34033.241	49458.871	46897.679	48406.312	52419.735	655.493	308.877	292.676	228.928	385.998	1191.701	230.186	5659.899	171.209	215.748	312.99	935.482	280.222	515.039	263.008	2184.401	8244.571	265.253	1476.01	253.253	8687.569	302.77	344.592	7323.381	160	0.915	1051.088	278.431
21932.922	26023.785	36776.333	22224.573	41562.876	28306.143	46046.385	35961.031	772.405	393.912	361.255	322.851	369.632	599.703	263.963	5776.326	144.089	166.162	143.999	373.008	197.256	636.151	137.787	4024.238	2604.989	303.082	398.309	243.504	1521.312	339.242	561.446	11423.231	112	0.932	1161.205	278.054
45402.942	45713.81	55917.641	44944.386	53673.484	49989.658	56881.285	54672.681	1110.667	491.594	426.001	453.797	419.584	1153.372	307.669	8888.796	214.723	259.713	574.918	1626.705	196.011	625.306	373.31	4187.69	12108.098	304.647	1634.924	274.353	13161.117	881.638	381.125	8619.721	163	0.849	1390.647	278.911
36296.184	37608.467	44092.463	41197.99	49746.305	47980.229	52169.126	49299.202	1046.56	515.184	466.037	487.176	487.012	995.993	301.371	9587.142	221.095	239.341	451.582	2005.794	210.025	960.991	314.231	3726.555	11304.587	311.167	1224.308	293.984	18323.826	784.365	414.093	7163.056	232	0.861	1411.022	282.039
34599.922	34498.508	37185.343	41897.176	46573.976	47261.751	24639.212	24449.232	1107.894	627.476	474.072	479.923	517.038	865.884	248.94	8829.527	285.816	325.324	606.559	1944.224	189.114	687.325	234.082	1474.928	14514.212	345.607	1457.147	282.866	15711.894	910.592	428.511	3263.245	158	0.961	418.778	281.127
41969.649	37349.614	50092.279	40732.203	55059.61	50633.896	57751.95	58167.119	1182.35	421.748	356.086	342.566	403.213	1921.687	316.593	7476.744	271.246	374.271	347.876	957.036	120.232	586.805	307.663	4039.589	9480.765	316.1	1059.692	296.053	3484.146	346.786	367.415	14243.098	288	0.786	782.993	283.715
20349.012	18050.022	24675.632	21121.195	34676.255	29758.317	35260.92	32519.705	868.651	335.598	280.814	400.755	571.008	1256.429	221.246	9794.046	166.034	290.313	600.677	2062.836	150.072	1227.278	438.058	2233.172	5179.527	290.137	1974.675	315.926	17819.005	1042.951	633.333	6524.502	193	0.816	860.966	283.013
18332.863	19374.513	27184.771	20475.665	34713.789	29681.095	36740.59	32544.721	1120.334	480.557	444.174	330.466	373.978	1641.288	273.371	6652.902	137.886	183.697	151.302	679.052	184.596	2213.478	125.807	4455.479	3656.294	283.853	678.379	266.357	5561.328	670.904	589.594	11646.603	109	0.964	1210.583	278.803
53081.148	49002.24	50169.306	50846.362	55080.174	54021.258	55430.955	57259.649	1373.592	537.705	502.415	406.221	561.257	837.51	293.665	10098.451	294.374	372.626	524.568	1094.809	160.629	601.256	325.307	3312.325	14387.278	304.544	838.904	296.201	8625.185	662.407	658.92	9250.312	179	0.933	437.556	281.589
48735.151	44736.305	47629.383	46698.598	53951.568	51677.364	54147.37	55386.351	1348.742	542.86	481.716	441.96	590.371	1031.457	278.854	9317.167	274.635	390.18	687.242	1972.226	174.996	660.22	308.956	3193.655	13074.445	312.08	915.895	283.909	11484.729	690.01	842.884	8807.794	144	0.795	449.722	280.174
38622.791	33163.418	41334.892	35185.286	48286.528	42883.609	49521.306	50419.553	1477.274	544.412	430.804	435.878	495.266	1120.326	386.482	10328.352	284.338	407.856	296.153	1213.932	135.652	1143.767	303.851	3665.445	8581.965	326.628	2499.814	273.001	7798.925	750.232	1128.702	11275.565	180	0.886	720.533	283.206
24292.123	21036.151	26220.031	23079.557	32190.153	30024.818	35027.649	35601.636	824.78	372.039	318.234	350.021	306.761	651.011	265.16	7304.356	212.315	224.982	206.137	400.624	106.642	251.563	138.479	3653.144	4644.44	289.716	423.112	277.846	3405.522	376.276	714.124	11063.242	179	0.902	821.662	281.74
30627.855	30759.242	44839.492	38194.455	52874.674	45336.941	51995.077	49056.495	862.757	362.517	424.697	357.1	458.383	1092.609	254.461	8014.466	232.552	434.693	505.233	1583.955	148.989	708.221	256.396	2909.55	8902.414	312.726	862.63	299.929	12831.974	397.848	342.145	9332.724	149	0.897	835.487	281.674
25532.776	24687.247	34552.73	29850.447	45032.957	39600.643	45381.033	41994.199	849.535	334.988	396.865	400.065	438.275	1261.392	231.425	8858.321	213.716	304.278	560.595	1970.581	152.087	1038.156	326.526	2185.59	7897.233	305.417	1839.983	316.166	16689.438	768.995	693.305	6989.571	331	0.734	870.455	287.059
25408.912	23497.393	32702.065	25965.058	41100.479	34097.299	42631.864	39520.442	860.784	364.309	320.518	293.02	418.464	1022.797	227.6	6281.822	214.46	256.889	297.644	1824.12	122.575	1393.124	309.007	2685.058	6445.989	262.519	1005.12	279.891	8645.648	965.108	646.994	7927.646	189	0.834	994.918	283.251
19569.655	18926.682	21287.844	20956.071	32308.227	29495.664	32310.713	34707.469	722.757	337.039	296.848	300.593	311.008	511.074	224.733	5601.395	161.366	161.485	133.502	249.487	203.971	764.642	133.037	3963.255	2910.267	285.115	343.446	250.89	841.161	269.304	285.491	10850.691	106	0.949	1155.038	280.33
33681.857	33863.671	49257.514	32664.552	51519.816	43385.637	54735.932	50961.747	1252.091	438.333	369.656	383.856	428.191	1215.7	272.77	9213.257	190.345	247.028	366.668	1672.243	192.542	1033.949	331.241	3740.979	9938.717	292.739	1301.648	265.57	17071.274	489.326	384.819	7710.22	175	0.912	1340.871	282.671
47690.269	45245.707	47500.928	49708.94	52635.678	52871.738	48039.071	49019.387	1543.881	597.048	546.13	475.593	618.453	851.09	290.482	12459.489	332.416	415.519	688.906	1426.115	176.673	829.964	358.065	2912.48	14753.806	334.023	1257.411	299.872	10672.465	455.251	440.318	7224.079	191	0.949	427.704	282.605
41961.221	35807.589	39115.111	36099.504	43340.002	44637.259	46322.613	49351.101	1319.563	514.273	459.074	451.71	560.658	1107.517	317.723	9377.009	244.17	305.275	323.486	2983.206	224.317	633.962	249.192	3759.984	10046.358	316.268	927.029	275.246	21261.483	1506.646	889.325	11005.671	152	0.882	504.704	283.171
37225.603	31329.822	35100.808	30981.98	40632.31	37953.866	42660.871	44307.295	1352.274	564.851	446.407	392.335	464.1	1061.629	334.12	9029.06	282.978	300.212	339.168	907.22	167.478	2179.966	212.305	3931.802	9293.491	305.35	930.301	286.672	7037.292	594.366	938.987	13786.82	183	0.833	611.096	284.232
26697.036	23846.464	30603.549	26321.24	38769.136	36608.279	40355.116	38732.012	958.542	341.258	397.261	394.421	449.57	1182.201	238.174	8910.343	226.33	289.753	531.044	1925.08	144.503	1261.576	323.222	2296.834	7744.563	290.091	2340.207	309.892	17885.08	936.009	719.686	7319.889	269	0.722	878.348	287.478
27626.817	25640.283	37393.356	29457.626	45415.723	38262.459	46729.698	44453.968	890.738	342.767	307.822	290.829	369.99	1051.729	239.407	7841.642	210.376	328.085	459.322	1422.18	129.051	1037.818	367.57	2508.817	7251.722	276.792	957.112	287.33	10694.124	715.753	348.099	8040.292	242	0.917	902.227	283.988
26255.661	23096.348	30321.988	24317.521	35819.246	31798.495	38069.305	38243.38	760.148	316.298	273.104	253.46	295.564	758.901	236.266	6326.221	188.599	248.582	183.002	600.761	111.098	342.72	198.338	3103.582	4564.489	272.894	450.084	275.798	3594.302	499.746	691.054	9636.936	187	0.808	933.056	283.061
30820.069	28287.859	43576.106	30913.604	47654.006	43164.252	49142.131	49523.762	751.17	298.323	365.756	297.542	313.413	1170.489	255.993	6124.93	172.481	219.797	219.578	936.655	223.431	479.971	209.606	2491.308	8433.367	271.148	618.445	253.87	6377.218	808.792	386.715	8244.799	110	0.967	1071.318	280.718
36924.416	39978.729	49170.029	39278.722	52340.174	47513.177	55748.966	51894.301	1107.779	484.414	424.14	442.423	573.201	1007.905	293.703	9683.532	209.59	253.708	491.914	1996.996	193.58	826.619	335.465	3808.239	10613.718	326.341	1171.459	272.954	19769.929	871.011	363.293	7523.844	203	0.877	1401.869	284.002
38674.985	39666.729	44802.912	45650.336	49731.384	52235.102	51474.829	52232.434	1180.824	506.427	399.577	440.038	792.8	943.818	280.91	10447.865	233.131	258.612	454.493	1810.211	211.957	1190.927	391.763	3677.231	12431.536	310.31	1145.112	287.056	20823.547	680.838	336.07	6380.109	204	0.809	1430.578	285.108
24649.76	22762.143	21289.054	25905.514	31080.968	36310.55	30493.432	30256.018	1146.592	402.303	382.338	324.553	371.089	490.92	285.679	12214.996	271.852	302.892	489.066	1724.676	195.497	752.572	254.936	1643.845	16047.427	323.386	791.02	264.141	16699.097	629.926	353.315	3063.397	154	0.961	393.617	283.338
29196.617	25733.174	32471.072	28414.9	40848.81	38777.071	40576.386	41970.444	1602.729	578.918	561.104	442.08	545.01	1020.048	350.46	10194.247	254.367	321.137	323.594	4006.031	219.733	791.004	332.74	4153.054	7366.652	310.23	576.464	286.486	22603.537	1356.313	437.679	13553.169	172	0.927	520.86	283
54953.695	48763.911	54654.586	49652.766	59360.774	56464.408	61473.875	61828.351	1189.816	502.185	397.239	398.816	689.144	1066.716	295.107	10437.876	271.59	420.665	586.72	1236.228	135.223	834.516	407.125	3511.693	13367.978	282.476	1020.409	315.973	7759.42	599.469	765.788	10494.114	143	0.926	583.22	282.745
46391.908	45562.434	53689.926	44386.665	55669.748	51016.189	56383.54	55160.905	1197.759	496.285	411.504	382.911	549.604	1474.911	305.039	8386.802	217.884	265.825	438.026	1209.593	190.438	1038.303	263.443	3869.191	12725.45	300.86	2133.755	278.515	9588.407	401.299	312.614	8136.121	253	0.778	1360.994	286.33
21900.822	22061.45	24334.242	28209.425	34204.621	34604.003	28877.221	30628.068	918.343	368.786	397.267	382.859	401.683	472.354	294.917	11372.963	224.3	250.205	437.261	1586.061	223.364	1034.014	233.53	1681.549	11636.526	320.344	1034.837	266.06	20114.684	753.119	332.147	3251.324	137	0.912	385.157	283.201
48794.979	44823.024	49475.724	46708.08	52322.492	50740.643	52956.175	54829.564	1375.272	573.268	517.306	409.661	587.047	1065.999	316.227	9166.977	259.844	356.876	421.553	1444.055	172.212	508.918	289.766	3926.891	10917.751	317.835	692.554	290.429	11621.812	511.158	426.995	11695.078	117	0.906	461.021	282.979
29673.418	25391.247	29305.923	26094.398	35406.895	33257.141	36746.646	38589.358	1272.051	700.431	413.703	380.224	434.875	1392.497	333.012	9369.433	237.435	251.83	198.704	542.223	136	2183.29	152.344	3852.35	5377.352	303.022	789.097	269.525	7048.676	558.086	661.964	13410.697	167	0.922	619.362	285.734
29144.049	27073.604	32557.061	31460.588	39949.483	39101.433	40833.482	43588.964	874.456	385.679	349.204	312.129	332.51	997.699	265.16	5655.159	150.209	180.421	152.582	382.384	185.967	1191.926	121.748	4143.768	4672.483	290.735	422.7	255.493	2570.941	333.923	382.366	11991.892	323	0.807	1172.026	287.847
33255.878	37098.389	48047.528	35210.952	50498.973	42131.123	53659.103	48107.858	1017.076	391.625	355.397	313.926	360.264	1287.636	260.403	5703.343	147.896	217.732	171.025	422.927	172.462	342.539	125.082	3985.89	6334.72	299.066	663.401	265.517	3225.829	391.446	504.231	11589.387	139	0.881	1183.126	283.536
25994.456	26869.745	36645.091	28181.982	40401.099	36082.872	43375.288	41263.387	1117.079	439.42	382.479	361.177	399.173	1180.193	265.852	6775.983	150.19	185.836	151.428	1463.944	192.442	326.545	124.985	4598.672	4867.319	297.33	779.492	279.517	3063.587	481.606	742.017	12536.675	201	0.879	1193.371	284.346
21081.316	22025.185	33777.18	23083.982	36615.619	32274.619	37997.544	36317.468	1288.519	502.062	589.193	353.627	366.318	2887.04	279.761	7084.695	143.933	189.572	143.075	513.066	182.252	2307.173	119.816	4508.289	3746.13	281.584	596.536	272.576	4925.407	685.073	434.072	12014.079	98	0.98	1206.01	282.398
40949.346	39935.995	54220.059	38194.086	55253.427	48138.062	57016.237	55429.895	1153.209	438.278	454.645	330.392	431.841	1959.956	234.351	7774.413	155.978	204.361	354.339	1199.866	171.926	957.693	233.616	3848.374	9868.527	296.629	1088.377	285.466	7832.236	412.25	364.485	9780.06	163	0.87	1282.5	284.555
49644.114	43412.381	55287.057	45381.996	57834.867	53921.274	60239.367	60584.523	1157.341	405.604	349.877	347.279	407.326	1792.283	337.224	7067.15	279.717	371.33	367.301	735.46	113.458	552.205	456.325	4256.77	10653.801	304.59	660.583	282.133	2956.683	288.816	326.508	14934.971	171	0.786	759.915	286.219
30815.112	29465.84	35919.048	29727.103	48587.8	38977.658	42242.699	45386.51	945.884	251.748	320.84	246.139	336.174	951.698	244.833	5450.68	214.607	197.079	272.084	1033.214	186.211	395.533	197.514	2138.743	7458.745	249.785	1038.276	255.168	5202.06	723.745	450.842	7392.969	212	0.859	1032.976	286.278
30745.359	33526.687	44285.112	35633.708	53421.355	48380.147	52704.753	55129.702	629.377	313.046	327.553	248.305	403.35	1272.547	239.181	6002.204	157.025	232.934	266.1	732.77	353.842	566.386	282.482	2266.733	7459.409	274.031	1060.889	251.251	7522.287	295.237	290.739	7621.272	129	0.943	1054.926	283.988
44777.821	39668.668	43609.239	41956.956	49853.367	47500.672	49144.001	51085.294	1374.381	558.326	496.808	447.697	589.272	889.463	293.579	9842.119	303.308	351.823	537.573	1870.185	196.308	671.351	237.261	3418.791	13656.422	313.928	1370.232	285.869	12733.16	891.616	921.118	9379.499	310	0.905	446.677	289.003
36968.299	36908.148	46252.269	42840.939	52255.859	28652.686	34813.201	33536.952	1116.356	477.537	390.712	380.068	521.829	576.176	275.88	11936.551	300.82	355.698	320.76	805.824	125.092	272.578	222.181	1729.812	9895.836	298.011	959.181	302.354	6536.644	302.141	309.659	5473.97	106	0.993	674.434	285.292
42844.374	37069.495	49453.882	40122.084	55733.891	50595.55	58847.789	57991.265	1042.06	386.051	369.893	322.3	398.046	1868.544	316.255	7375.32	274.411	384.302	386.985	1087.924	126.745	646.005	369.267	3829.909	10454.173	316.894	773.747	274.622	5580.018	399.424	364.665	13487.069	267	0.74	769.433	289.942
30683.061	25943.236	32080.584	26633.837	36165.978	34497.137	39393.322	41768.852	1063.006	378.87	343.526	325.087	305.91	943.289	290.457	7826.88	226.014	269.645	248.766	591.37	111.99	334.149	201.275	4148.772	5784.33	300.975	582.071	285.796	1667.274	371.783	436.998	13705.875	168	0.928	793.75	285.982
32821.239	29597.962	37522.47	32999.938	43071.985	39239.63	45176.68	45900.163	977.412	402.966	354.074	377.562	409.295	1305.156	282.578	7544.955	250.854	294.943	189.24	371.334	121.894	335.388	156.268	4172.469	8386.203	344.698	656.419	277.934	3675.523	277.29	581.03	12500.15	175	0.912	814.546	287.729
26055.974	23702.15	34595.802	27033.696	43790.053	35070.088	45926.238	43823.411	686.102	290.823	256.667	243.555	294.875	825.213	226.389	6029.113	201.665	251.49	213.591	662.596	114.174	764.417	233.935	2787.077	6359.708	265.7	512.775	283.585	3640.251	530.567	630.348	9588.258	164	0.884	923.256	287.244
44166.525	41818.632	49963.834	44978.645	55056.864	43084.888	51767.184	50131.11	1224.067	457.097	373.415	464.065	436.202	922.913	336.591	9226.589	244.757	370.278	289.341	3462.378	126.502	506.1	261.505	2487.969	9790.44	313.419	1716.605	282.202	6605.69	470.454	604.026	8128.372	175	0.925	714.094	287.969
34701.916	32822.952	44526.963	34611.446	51515.814	45522.306	51411.914	52321.747	854.442	355.034	398.846	314.794	355.893	1275.507	255.595	5663.957	182.462	213.046	231.817	982.541	237.378	488.86	189.818	2730.734	8039.768	270.872	795.787	245.891	5220.553	564.751	396.622	9021.64	254	0.659	1087.248	288.445
17772.42	17665.109	26861.881	19388.2	30019.432	28168.148	32989.728	32704.629	787.894	394.31	338.725	340.936	323.115	621.145	263.268	6251.367	159.032	175.65	160.739	271.026	202.229	999.955	130.23	4340.261	2969.636	311.117	413.386	245.656	2476.169	355.765	303.624	12139.156	102	0.943	1160.373	285.422
19377.717	20796.546	27630.18	20350.309	34929.275	33127.465	34691.089	33483.213	1039.4	375.362	342.701	307.971	475.089	1450.269	225.489	7397.974	122.907	156.529	200.38	880.366	174.832	864.245	186.442	3799.577	3671.079	263.053	969.825	279.064	8790.47	729.486	297.262	9715.398	158	0.927	1233.614	287.589
39302.222	37889.324	51906.299	37360.758	54438.603	49040.598	55771.821	55737.791	1039.381	578.545	317.523	340.823	558.931	1937.726	219.517	8270.704	152.097	215.13	379.203	1523.998	169.336	6514.281	211.448	3419.781	10692.241	286.774	1254.447	278.768	11660.621	637.614	483.436	8414.331	191	0.825	1297.196	289.474
44714.794	38203.792	47292.33	39861.053	55255.963	50976.77	59949.578	59714.661	1185.643	486.165	377.364	373.731	624.677	1003.119	304.134	9949.015	258.125	365.45	590.803	1115.871	136.414	885.83	308.078	3449.863	12680.569	298.051	1367.999	305.067	8655.993	971.713	772.878	11011.037	168	0.897	589.333	288.625
39634.19	35938.177	49410.106	39941.107	55568.571	48563.71	56595.468	55173.812	1190.688	459.118	376.803	360.836	371.578	1504.025	355.413	7062.339	276.858	344.386	297.691	660.866	128.802	508.091	297.533	4374.895	9047.537	326.815	463.21	283.46	4367.585	307.511	316.557	15359.168	172	0.847	751.64	288.808
36720.681	34304.843	46014.293	39605.031	53496.648	47653.501	56716.499	55492.218	982.213	364.827	379.932	343.311	403.907	1160.626	262.019	7647.015	250.912	383.151	499.736	1488.519	132.823	757.411	340.032	2935.753	9501.846	306.65	848.415	287.092	8784.938	500.535	342.321	9796.874	114	0.948	837.404	287.842
39277.376	35114.771	43901.22	38462.472	51120.903	47579.881	53844.917	53159.991	995.085	390.143	431.721	371.334	429.004	1339.415	249.173	8293.012	249.555	370.629	415.963	1527.414	149.667	835.302	194.326	2537.632	8953.024	307.298	1033.427	285.625	15226.64	765.75	390.579	8497.356	196	0.764	847.418	289.602
35259.656	31245.741	31495.083	31675.283	53908.534	36346.156	43719.25	36495.888	916.514	290.385	351.025	296.349	337.348	1434.022	203.748	5184.197	218.811	283.272	236.999	1123.265	132.444	402.193	220.847	2256.431	7391.069	243.452	867.443	284.288	6596.841	944.68	506.665	7158.202	173	0.88	1019.02	289.725
38525.473	41421.816	53922.375	39064.994	51249.655	46236.786	54632.149	50005.768	1053.486	457.256	382.731	431.532	660.87	1077.098	278.092	9488.045	200.92	257.778	459.004	2056.104	180.9	989.744	396.037	3634.693	10378.154	314.315	1485.861	272.614	15152.258	619.386	329.879	6925.098	142	0.886	1394.732	288.528
32865.879	32834.091	33679.735	37927.479	38452.307	46050.461	37603.417	41037.958	1359.501	474.054	457.416	445.875	589.835	598.854	300.817	12255.192	306.491	332.861	765.838	2151.007	257.03	968.04	249.418	2205.7	18900.066	327.428	2576.127	285.902	26897.65	704.057	318.533	4397.46	322	0.703	372.27	292.18
28361.932	24623.911	33223.309	27037.066	42332.491	36200.323	43903.925	44059.045	1297.079	485.703	377.502	428.47	373.132	1020.254	348.444	9113.146	245.268	309.999	243.966	1121.925	124.643	2357.942	256.278	3645.573	6052.811	298.804	1955.669	277.343	5740.616	701.949	1910.032	12461.04	124	0.944	729.129	288.137
33855.035	33601.884	44796.462	34895.154	48585.857	42669.635	50046.613	48143.096	1051.989	417.958	495.262	327.203	367.39	1453.598	276.916	5257.131	180.349	223.78	208.379	554.039	354.003	326.587	189.402	3722.856	6628.151	308.22	788.246	263.382	4156.194	299.679	251.399	12110.78	177	0.909	1147.494	289.088
28859.447	30966.748	41003.572	31501.799	44925.337	38714.009	47991.486	42521.674	1136.484	435.376	452.272	354.971	361.735	1483.232	289.861	7120.843	136.863	181.106	165.073	461.651	178.269	1196.898	125.021	4664.34	4113.984	285.29	950.716	290.265	2749.078	356.552	455.657	12290.679	220	0.91	1205.132	289.591
32046.693	27102.015	34503.3	29622.489	46121.271	42348.414	45953.606	47384.414	1390.597	516.783	538.017	426.027	613.671	1461.299	387.855	11277.045	224.546	311.646	241.536	5501.859	271.545	721.368	234.586	3970.371	6412.392	311.248	533.717	287.032	32831.766	4034.884	439.862	12903.789	112	0.973	516.312	289.411
47412.709	41702.436	51436.851	43779.891	57197.665	53272.275	59743.033	59857.744	1493.718	538.465	417.317	374.904	599.669	1195.556	301.05	10739.751	275.892	496.635	480.777	1109.941	158.274	1062.92	290.666	3541.262	13001.238	321.56	2000.384	285.687	10124.725	387.324	602.073	10571.479	142	0.877	566.472	290.113
35771.605	34440.599	36402.686	35515.955	41495.834	38782.483	41301.771	41831.66	1469.195	538.482	417.616	392.467	416.234	990.43	407.425	11221.538	259.331	317.694	392.065	612.928	144.407	474.504	351.945	5491.481	7504.601	318.659	575.322	287.539	2900.799	412.943	470.679	19576.87	295	0.792	641.192	293.839
42274.235	37642.256	46311.977	39598.255	53521.495	50332.558	53918.361	57622.368	1080.491	359.272	624.779	309.335	376.394	1588.815	229.6	7628.171	148.066	202.969	225.915	1391.081	172.839	680.802	145.912	3629.719	11435.612	290.927	937.829	277.807	9502.945	828.146	508.498	9710.828	107	0.971	1276.771	289.416
39521.324	39897.435	54321.096	36743.362	54658.883	47137.75	56516.995	54303.715	1167.33	420.693	348.337	306.513	423.366	1468.328	225.736	7479.528	162.64	232.58	330.14	1176.479	168.286	6588.412	198.535	3549.334	10557.015	298.483	1213.28	267.304	7584.503	411.483	327.611	9092.348	163	0.891	1288.525	290.567
44951.666	41370.915	43265.717	43903.374	49369.929	48036.228	47121.39	48128.324	1698.702	623.646	549.628	442.039	610.484	848.683	304.314	11426.678	318.558	419.205	507.974	1452.936	184.572	741.524	261.906	3130.868	12451.52	314.755	1246.181	303.739	13511.149	815.938	642.598	8617.947	212	0.877	431.349	291.665
33752.357	31307.951	41147.899	35789.559	47992.222	43498.69	50039.376	49813.997	857.358	370.577	342.835	354.136	324.217	1037.561	276.83	7470.536	242.028	290.142	247.255	495.981	117.943	366.173	199.18	4200.813	7821.126	312.664	586.891	275.794	2903.627	314.349	659.461	13447.891	252	0.835	807.857	294.817
24275.115	22156.796	33776.796	25265.107	42864.105	33729.498	43886.164	40314.343	845.884	394.01	346.314	305.818	375.317	1043.851	226.73	6439.957	228.289	288.532	341.925	1542.073	122.356	712.4	242.686	2677.615	6972.442	270.749	1651.483	280.218	7418.501	806.421	397.591	8070.728	182	0.926	987.484	292.934
29902.397	31879.978	47987.254	30543.993	52110.168	41940.448	54153.974	51618.423	562.991	319.363	310.242	254.067	355.513	1032.7	244.195	6391.186	148.839	222.78	274.565	752.467	352.763	753.189	234.899	2133.987	6341.94	255.773	1340.477	239.541	6513.443	538.546	339.266	7399.797	125	0.889	1061.06	289.012
43378.137	38798.075	45025.097	40412.49	51247.909	49518.048	52484.438	54197.229	1485.083	518.236	476.381	406.049	585.994	1244.303	334.739	9140.37	245.97	347.889	342.38	2595.781	192.329	709.424	307.596	3691.511	11112.944	314.848	757.242	283.145	13656.048	1769.454	662.39	11861.45	214	0.734	521.537	295.575
24501.792	21872.137	32006.774	24620.489	40782.402	32948.418	41795.111	40732.245	935.513	397.797	334.59	352.878	299.411	776.81	323.151	7367.736	224.024	223.184	194.396	600.575	118.816	537.935	206.533	3864.823	5716.245	312.472	663.267	270.664	4325.101	362.092	685.46	14285.024	145	0.939	744.052	292.879
38708.95	33721.781	40490.468	35107.628	44911.7	42143.731	48383.272	49546.018	992.508	357.712	328.704	328.634	318.007	1201.695	293.206	6999.586	220.771	281.977	221.96	711.856	116.627	331.089	233.294	4155.914	6689.781	308.198	455.358	269.606	2233.562	395.151	342.634	14237.165	145	0.965	788.803	292.066
22945.896	20470.767	26603.415	22724.787	34643.298	32330.09	36536.733	34716.643	854.919	661.435	368.442	357.122	379.589	2123.941	233.539	9691.012	187.092	276.817	574.859	2422.703	157.618	1189.519	335.333	2091.964	5524.287	307.104	2225.043	292.738	21662.489	1157.176	492.193	6400.64	164	0.928	857.28	293.085
32617.193	31840.816	47781.429	32681.062	50330.343	43509.493	52897.901	50993.389	851.525	336.028	301.722	306.597	528.853	1180.496	243.912	6274.244	173.582	224.957	326.473	1742.997	228.285	770.647	251.659	2395.673	7686.34	268.761	1240.035	248.055	6279.241	669.888	414.224	7683.62	236	0.859	1099.284	293.572
30842.605	39889.524	48190.49	38131.512	47323.826	44114.408	50511.818	41872.639	941.073	473.258	539.922	358.684	604.503	704.033	290.555	9376.657	207.362	225.646	387.287	2255.568	211.46	741.431	303.52	2886.96	5950.78	281.354	678.53	304.512	15048.962	566.894	285.89	5241.615	124	0.944	1454.5	291.194
36856.155	35168.304	47264.615	39761.817	52248.154	46463.841	52587.037	51581.887	914.414	391.316	409.237	340.259	452.896	1670.22	273.194	7634.296	233.605	352.239	406.046	1215.693	128.735	2724.817	381.21	3366.353	8509.693	320.467	787.518	281.373	7165.778	455.056	357.246	11071.59	378	0.73	830.873	299.833
40588.582	36492.736	46249.208	40197.146	52608.689	49890.363	56739.541	56555.843	915.608	354.741	369.49	339.111	458.917	1219.042	245.519	7876.404	246.212	351.011	503.459	1464.448	149.048	814.027	313.917	2521.074	10016.719	308.122	981.684	293.662	15149.535	744.077	385.503	8429.267	224	0.838	844.004	296.263
35352.717	33696.125	47094.975	37960.455	52201.301	46658.894	53298.266	51769.798	1053.582	421.82	349.919	311.47	411.605	1322.253	267.497	7367.18	267.08	357.337	528.061	916.43	125.825	885.102	434.911	3013.504	8472.421	295.786	1272.128	297.178	6247.162	448.207	322.279	10430.806	583	0.62	892.04	303.953
33585.367	30434.66	38688.301	32618.413	44880.105	41436.99	48281.125	47719.913	824.828	327.683	316.177	284.274	356.026	978.369	241.125	6949.863	228.156	337.98	282.635	963.52	129.172	547.657	350.906	2917.054	7503.607	270.725	745.435	277.631	6430.039	476.202	1407.49	9897.84	160	0.963	933.025	292.531
33011.467	30154.221	42194.254	31766.642	50281.352	42197.305	52431.334	50085.179	926.459	380.641	318.004	261.47	343.905	1146.416	242.48	7042.84	215.492	353.82	409.984	1748.712	146.773	695.333	247.367	2330.035	8103.838	277.281	889.821	282.877	14969.321	795.115	318.951	7176.802	164	0.928	974.902	294.03
35709.73	32698.48	46623.313	34647.156	52010.558	44798.357	54500.276	53658.807	923.927	386.438	262.382	284.954	343.247	1495.385	233.823	5421.224	223.71	351.124	303.906	1225.882	123.726	1718.88	381.73	2862.926	8725.021	256.302	833.34	304.136	5648.998	532.843	412.554	8816.695	178	0.793	999.236	294.41
31784.476	29150.021	48915.141	30169.83	50702.069	35572.969	52571.01	45137.499	917.4	259.064	328.464	216.701	332.901	1173.124	247.923	5432.088	252.232	188.376	286.734	1214.241	233.473	672.854	214.11	2047.668	8938.011	243.92	1080.265	226.708	6620.323	729.797	466.356	6888.35	129	0.907	1040.337	292.756
27824.58	28009.564	46928.97	28162.254	49285.986	39399.226	51293.989	48024.912	755.087	327.662	305.396	272.342	344.833	1165.888	246.533	6143.458	165.919	214.735	298.863	962.504	224.287	678.159	172.376	2091.158	6701.026	249.569	1306.673	247.096	7631.193	673.549	362.141	7451.551	165	0.88	1068.864	292.894
21035.604	23495.603	34487.651	23554.913	36691.246	31680.751	40244.748	35872.995	875.542	388.922	350.812	334.646	300.2	642.359	260.114	5815.681	141.221	165.882	156.135	426	200.872	787.726	116.413	4374.299	3207.856	291.112	365.512	262.03	2920.258	439.72	693.525	12284.555	182	0.786	1185.962	293.489
22216.27	22171.424	28052.188	25364.981	35749.865	33155.903	37545.271	36193.062	950.916	450.286	384.622	337.315	395.127	838.87	289.695	6311.623	139.03	170.01	147.716	323.275	204.459	479.793	115.338	4666.093	2655.477	294.031	576.411	286.045	2634.143	323.845	466.349	12079.319	158	0.873	1196.247	294.823
34195.185	37936.498	43974.469	33226.442	43946.751	40935.009	44473.446	44377.065	1071.031	426.753	367.619	339.247	403.778	1345.217	263.097	6505.808	153.138	167.446	182.23	753.517	173.321	663.587	149.168	4063.477	6699.935	266.132	565.001	285.653	3830.96	704.297	310.05	11355.66	183	0.909	1227.183	294.117
37073.611	32854.467	44569.103	36813.328	50675.015	46782.409	54025.066	53014.639	956.331	459.633	325.749	310.55	337.815	2605.163	284.957	6915.829	265.155	310.125	307.418	915.89	116.33	457.39	312.802	3925.06	9303.597	324.989	560.156	278.856	3238.48	316.198	334.138	13726.386	189	0.889	778.188	294.468
43924.78	39599.672	51064.048	41024.331	54437.557	48621.095	56482.128	56495.761	1075.457	396.234	315.75	274.791	393.178	1434.946	272.394	6459.867	277.844	380.782	346.761	960.485	117.561	603.482	349.823	3169.506	10935.918	282.619	739.069	295.037	4211.879	413.481	342.601	11128.258	293	0.735	913.251	297.244
31052.257	31753.318	31725.776	29674.99	53994.057	40146.776	41593.406	46985.686	964.512	228.083	336.504	249.499	338.81	1176.146	239.798	5146.67	235.858	243.018	249.274	1179.012	150.972	440.673	252.274	2281.392	8822.697	254.36	1025.941	267.337	5212.259	580.595	324.063	7419.592	144	0.937	1029.812	294.007
34758.263	26519.283	33641.015	34414.998	43900.745	46497.667	42687.819	50561.199	1083.694	641.012	341.685	308.914	528.745	1567.783	220.341	7223.156	153.722	199.123	335.185	1062.436	182.927	3629.531	234.264	3164.74	8602.048	278.675	1942.467	278.43	9742.242	576.048	370.855	8903.194	125	0.914	1246.62	294.42
29901.438	29577.606	34313.9	37448.376	48357.773	47186.211	40770.898	41670.191	1473.184	639.986	510.479	552.499	626.46	981.916	325.322	15523.301	283.589	336.816	693.916	3343.551	308.55	1432.142	301.06	2693.048	10523.304	353.703	2229.963	280.093	34087.109	1137.56	400.822	5471.871	149	0.865	392.956	295.688
18838.977	14768.206	13824.402	13379.324	15887.768	21926.333	25380.765	25790.283	948.604	442.06	335.718	339.214	262.371	366.344	276.605	9937.502	194.19	192.544	219.652	422.098	134.221	206.357	216.079	2538.858	2450.468	294.245	318.223	265.709	1291.829	298.116	401.232	8837.023	104	0.961	650.019	294.125
34092.507	29385.652	37711.446	31096.333	44616.974	38544.354	46163.823	46798.252	1091.781	403.895	338.491	458.523	385.58	869.782	322.384	8519.231	224.441	312.332	237.097	1084.034	139.635	589.983	224.538	3411.682	7286.882	312.105	1704.772	266.017	6989.956	688.735	1918.331	12292.471	193	0.834	733.816	295.997
24492.227	20742.156	26862.479	21708.905	34307.846	28985.848	35073.261	34889.281	805.545	381.488	399.756	347.269	351.351	621.357	249.797	7064.176	222.833	248.912	200.576	455.943	115.605	349.215	186.626	3877.665	5397.379	306.069	413.88	263.464	3369.476	491.197	621.976	12107.553	141	0.928	821.656	294.699
37890.226	34488.718	33145.522	37033.949	40118.507	45346.81	41456.047	45464.009	1272.82	591.107	492.17	530.592	710.132	770.782	323.615	15865.235	264.268	347.489	538.12	3548.845	383.785	1118.105	282.178	2849.838	10344.377	322.899	2945.614	278.316	39168.02	757.018	392.795	5536.626	133	0.909	383.853	294.786
48561.276	43675.13	48859.622	45355.777	54069.717	53375.825	56021.113	57069.058	1357.032	513.785	450.75	462.053	613.039	1272.325	304.698	9325.31	267.42	376.366	325.348	2484.728	186.745	709.692	244.967	3781.197	12089.757	312.827	861.176	289.541	13371.142	1804.374	782.359	11556.37	201	0.945	511.206	296.41
43507.305	37552.756	41539.331	37934.105	45659.298	45143.238	52673.629	53715.02	1321.351	539.095	391.155	390.08	426.478	1140.639	388.305	9813.481	245.826	299.623	324.121	3815.32	131.863	2281.985	261.94	4862.913	8229.905	309.362	1538.927	286.528	4121.021	377.588	718.729	15828.008	130	0.924	616.485	295.262
46988.959	41831.902	49122.867	42625.088	52639.402	36700.541	46705.978	45392.527	1139.038	448.024	350.876	385.403	448.011	1041.944	324.268	9370.306	266.058	366.549	263.92	915.719	125.129	521.444	272.238	2628.211	11272.016	315.624	1246.785	271.699	5322.793	525.608	723.99	8957.411	241	0.843	722.434	297.849
23484.607	21739.254	30921.052	25732.37	39036.58	32772.344	40314.318	39422.414	778.654	339.631	325.888	324.621	310.387	699.604	246.245	6950.016	206.404	238.475	225.764	459.681	115.466	317.406	171.022	4001.767	5752.706	301.327	466.203	269.002	2070.849	300.437	447.521	13184.527	183	0.801	801.057	298.899
33212.296	32699.335	45953.021	34223.032	50754.914	45483.166	51722.418	51526.448	858.27	327.32	303.624	287.91	560.069	1515.781	219.567	6886.518	185.974	212.098	361.855	1662.748	205.803	748.915	348.329	2447.043	7945.059	279.226	1409.679	255.092	6493.228	689.533	341.173	7786.829	172	0.927	1115.698	296.808
27227.058	29433.059	47112.903	28142.11	47782.551	38270.248	51054.069	44298.899	902.28	346.84	313.802	350.43	529.968	1238.823	220.972	6795.107	182.433	213.185	363.493	1649.188	223.398	876.639	285.758	2354.198	7736.802	286.602	1532.999	240.48	10920.745	834.134	413.6	7615.484	162	0.895	1124.21	297.086
33095.363	33736.839	45785.752	34223.087	48062.145	42113.653	49475.817	47069.705	1042.472	420.117	450.256	346.288	382.454	1673.745	268.706	5449.587	177.978	228.059	224.757	681.654	267.246	419.783	198.724	3424.231	6408.829	304.648	1062.318	252.631	4373.942	420.726	321.2	11442.91	356	0.75	1149.421	297.334
35344.911	35294.319	51023.35	33533.311	53058.025	43882.831	54884.519	51314.417	1111.155	623.504	369.616	400.887	645.801	2363.014	225.331	8246.088	159.022	222.281	296.712	1430.133	172.752	1419.41	267.722	3575.175	10047.769	293.957	1101.022	263.455	11516.479	680.355	764.14	9012.925	157	0.921	1303.08	297.194
32835.889	38124.698	53523.814	29964.712	51116.732	38547.334	54750.012	46705.144	1041.137	431.157	604.563	399.761	412.173	1471.569	276.322	7766.774	178.556	218.613	321.546	1570.826	188.29	18973.656	190.724	3988.6	9345.115	275.913	955.584	256.934	12598.633	1959.13	283.774	9561.876	125	0.903	1342.716	296.724
39515.488	35827.666	39411.677	40340.007	47378.264	47544.195	48608.746	52622.001	993.295	435.571	407.22	350.928	871.013	1064.161	277.708	8974.623	188.367	247.094	460.776	1670.206	178.568	795.254	458.239	3362.659	9869.194	350.45	1629.369	279.322	17463.101	559.821	360.932	6573.32	125	0.963	1404.332	294.716
34680.994	32296.025	45354.505	35261.694	52195.711	45366.583	53932.748	52519.833	922.61	363.087	340.274	302.831	398.316	1243.591	255.805	6748.355	234.863	335.949	464.174	1658.417	133.402	835.953	344.549	2556.751	9040.187	276.325	722.524	293.805	9587.966	479.905	313.229	8207.937	182	0.856	964.681	298.176
42276.466	40688.14	52865.168	40369.682	54587.814	50578.466	56219.141	55370.488	1162.415	521.989	323.439	318.652	490.108	1696.802	228.257	7249.667	154.421	219.302	382.936	1193.291	177.489	530.085	296.795	3506.506	11591.487	284.668	1301.572	287.663	8090.898	615.814	524.229	9717.057	156	0.821	1267.827	299.942
45405.48	43696.213	55943.667	42700.091	53258.37	49973.733	55577.111	54290.04	1128.853	396.552	411.576	340.721	417.205	1466.532	243.814	6958.186	160.604	220.369	269.09	892.982	160.291	884.849	151.168	3657.44	11140.411	287.018	958.954	273.681	5759.528	578.743	312.257	10136.763	125	0.914	1282.076	296.132
47241.434	47742.383	57086.845	44647.002	57195.223	52549.018	58213.885	57218.871	1077.452	825.339	387.356	382.476	522.48	3035.288	293.436	8161.889	184.99	274.197	392.192	1971.183	179.251	791.43	275.496	3823.075	11321.803	282.755	1394.384	301.179	9853.282	423.676	370.088	8619.058	190	0.711	1370.168	300.611
46947.858	46026.289	51044.88	50850.597	55480.708	55877.868	56759.13	56957.44	1181.534	470.164	452.006	428.135	757.844	1112.848	293.768	9882.296	243.813	273.138	534.026	2096.532	201.711	1011.821	381.108	3783.446	12599.371	317.536	1834.795	289.197	16963.23	663.038	335.632	7214.423	191	0.825	1434.736	298.678
35849.995	31684.219	33742.201	32356.081	39458.248	39195.83	40826.198	41152.471	1044.66	456.924	395.956	363.824	485.645	784.349	259.204	8496.625	207.516	296.452	393.383	1777.522	163.566	460.201	230.922	3127.332	8473.191	307.677	496.898	275.036	12623.094	557.771	318.198	11075.352	168	0.846	488.137	298.994
37035.362	32684.622	42672.458	35332.548	49605.129	39643.384	38850.169	36848.202	922.22	389.261	312.187	377.05	367.744	769.287	268.824	10171.527	238.231	293.819	380.118	2792.25	120.178	328.748	247.704	1552.222	9180.321	299.297	1279.105	297.607	7388.051	393.533	473.606	5547.862	207	0.883	705.312	298.089
33485.398	28781.454	38720.581	28794.136	45792.859	36752.755	48621.005	48198.153	721.834	297.492	261.411	236.621	308.219	738.805	234.124	6075.56	213.984	274.333	249.3	608.301	112.253	506.285	261.788	2742.28	6851.936	260.641	597.365	280.771	3332.569	398.504	969.907	9757.976	114	0.92	922.526	297.193
45057.761	41260.637	43333.002	42518.704	61350.663	54590.077	62693.177	62767.23	1082.004	416.43	301.178	276.543	413.217	1667.319	235.809	5031.176	255.791	397.47	285.921	793.604	122.031	743.32	416.794	2957.68	10425.55	264.813	825.72	309.966	3431.518	284.502	300.03	9359.916	129	0.943	1004.562	297.872
21756.899	20514.516	22997.005	24979.404	33144.531	33656.34	34189.517	35721.247	840.451	405.24	333.655	332.023	307.12	627.897	269.745	5774.815	140.137	153.211	156.347	345.494	210.186	3128.589	116.997	4694.004	2220.858	300.103	352.86	255.849	1539.707	395.199	554.584	13332.976	121	0.948	1183.351	297.814
35880.554	32457.494	36083.815	36201.006	43545.969	40454.195	36982.68	37301.355	5041.411	570.464	505.667	441.787	560.988	1246.072	294.52	11103.46	526.742	356.106	407.991	1286.068	167.595	726.487	168.234	2894.71	13371.055	326.121	1297.953	295.037	12417.069	551.608	741.485	8354.538	182	0.856	429.791	299.434
48071.952	43434.915	57461.335	44875.811	59594.102	53834.35	61485.468	61882.816	1132.024	427.064	340.811	291.426	412.283	1696.092	282.251	6493.342	283.901	400.93	427.765	937.91	117.977	681.647	383.227	3320.048	10281.963	284.499	1028.489	306.692	4704.244	285.648	308.183	11666.432	264	0.833	905.568	301.379
41298.233	37180.989	34220.936	37828.313	59951.14	48653.092	59373.635	60058.011	1085.389	347.267	367.285	321.747	374.907	1707.409	215.394	5198.004	257.897	334.628	214.636	952.674	126.537	810.592	264.976	2903.19	8845.496	265.495	1080.155	295.78	4302.909	397.01	504.346	9210.83	186	0.803	1012.065	298.925
35660.702	34089.827	47647.583	35061.847	49888.862	46881.971	52863.601	52248.227	1181.099	396.132	391.108	333.591	464.857	2190.402	240.625	7057.545	142.121	194.794	268.24	1129.527	171.352	827.256	261.451	3493.2	8767.657	281.975	1040.7	282.945	7494.808	670.848	385.233	9731.353	179	0.881	1235.612	300.874
34103.427	34202.936	44052.572	32203.441	49498.145	39153.854	50721.402	45193.203	1007.206	410.701	724.555	394.759	407.898	1352.77	284.568	8059.873	172.961	218.624	205.808	1843.444	191.463	7874.574	153.447	3923.366	9220.081	282.414	1089.917	272.291	10391.63	1880.721	292.884	9222.146	133	0.885	1351.011	298.282
41319.461	34967.707	41770.252	38194.102	49812.931	45825.617	50347.381	52762.316	1728.098	687.331	576.018	563.09	781.615	1243.852	336.765	12499.982	314.946	410.545	386.858	1870.034	192.619	1005.775	246.112	4097.157	9179.697	326.382	3020.938	287.735	16929.497	556.178	862.54	9928.515	133	0.984	451.124	299.162
41317.855	37481.678	44011.155	40340.476	49513.352	46442.304	49854.755	51507.353	1416.087	598.048	520.388	508.457	590.543	1071.495	311.011	9868.209	271.599	373.584	413.778	1236.245	161.8	642.98	257.523	4070.611	9371.431	328.825	1627.202	283.834	11347.744	580.49	1079.75	11773.445	328	0.804	457.543	304.875
36894.29	31673.234	40021.413	33881.852	44551.627	41655.89	45512.917	47427.761	1239.061	477.973	446.607	398.988	567.679	1126.816	277.625	9172.274	227.483	319.971	281.666	2225.796	176.517	624.464	222.734	3312.618	8488.175	304.033	1354.108	275.053	17291.888	1729.584	931.533	10239.008	150	0.88	537.24	300.827
34345.992	31988.819	46072.119	35293.141	53139.107	45971.076	55945.346	55099.273	721.213	288.931	337.51	286.991	404.634	894.957	233.312	6561.731	239.093	334.345	296.896	1033.481	126.098	578.217	358.598	2680.768	9140.038	255.091	633.031	288.638	6815.477	470.15	2019.18	9776.932	130	0.99	928.269	298.977
39221.942	36829.801	51288.221	40482.995	57744.191	51826.457	59594.075	58304.959	950.332	441.761	323.628	277.076	422.311	1412.982	266.443	6540.809	258.756	377.313	518.13	1601.723	130.459	869.618	499.53	2690.931	10123.805	279.906	1032.648	297.095	7109.272	431.078	296.549	8660.215	238	0.832	954.395	299.954
30705.839	29260.935	44510.847	33407.745	53095.827	41574.746	54061.769	51055.463	814.769	319.922	277.298	268.249	358.867	1225.223	231.686	5580.948	211.211	310.122	297.177	1364.779	123.496	586.79	334.172	2659.484	8069.43	263.797	791.947	304.139	5506.763	701.021	326.47	8350.941	142	0.92	993.077	299.648
29766.62	33212.586	52021.744	30790.622	53687.522	41367.541	54877.894	51135.77	974.641	285.584	336.593	203.896	306.696	1825.53	263.586	5474.435	232.488	177.765	261.051	1021.298	203.559	322.881	232.353	2659.687	8903.616	251.237	1095.051	235.483	3378.71	451.503	448.843	8679.469	140	0.897	1036	300.721
35997.264	26824.373	46241.321	30473.071	48310.88	37281.002	50932.871	45906.824	765.649	287.506	314.554	219.704	364.681	1283.073	243.072	6168.651	216.003	218.353	303.562	990.321	234.979	585.466	220.184	2083.671	8620.681	255.42	1006.483	222.854	5865.859	424.059	431.164	7212.927	261	0.805	1046.036	302.684
37956.388	38734.553	52302.699	37870.837	53050.937	47901.96	54486.403	54024.047	867.355	370.777	322.906	314.21	410.499	1196.514	240.107	5783.193	192.022	232.814	341.874	1193.338	205.965	579.364	235.866	2535.007	9019.343	277.24	1095.41	249.274	5685.758	556.753	321.456	8489.501	129	0.943	1108.368	299.841
13703.59	12809.016	16201.047	15724.156	24355.131	23445.385	24898.319	24924.906	777.755	370.191	340.69	309.679	289.909	725.919	253.603	5745.55	141.829	161.484	132.195	339.911	182.677	4214.151	114.333	4047.827	1760.307	291.109	361.911	264.772	2047.651	329.701	359.385	11725.656	147	0.832	1175.405	298.929
31945.743	27659.188	32935.754	30353.985	40720.846	37294.826	39742.27	41298.08	1547.256	681.783	554.105	547.176	562.972	1508.895	334.04	10532.078	292.035	317.653	348.177	1424.968	175.084	719.426	222.948	4384.076	7332.116	326.853	1662.916	292.113	11041.131	866.646	944.467	12399.884	195	0.917	442.731	301.644
41084.652	34827.264	42933.011	35707.695	48814.47	45901.851	50380.312	52827.36	1367.992	502.009	429.957	434.117	501.634	1131.233	287.178	9201.601	224.171	278.413	355.03	2106.398	167.499	589.158	340.591	3598.25	7812.606	320.875	1343.328	270.985	13226.598	2327.199	1160.116	10909.107	136	0.905	529.75	300.088
21719.986	18888.508	28368.948	21581.713	36439.394	29881.471	38548.732	38962.678	768.473	346.607	330.563	333.612	378.231	1003.928	277.134	7154.693	209.487	219.428	165.681	441.71	121.367	339.718	173.727	4244.428	4339.227	289.869	511.991	269.015	2484.77	432.399	345.19	13660.769	127	0.903	789.272	299.343
24703.993	21361.818	26784.409	23109.486	33534.785	33498.74	36723.553	36630.275	789.119	368.079	339.295	332.822	285.444	722.389	264.412	7539.299	214.101	234.161	220.82	450.062	110.631	452.421	170.264	4081.338	4698.647	308.238	580.182	269.439	2135.166	326.14	709.605	13061.91	166	0.908	814.717	301.512
18253.346	16990.627	24117.421	20311.175	33996.628	30601.787	34229.298	31500.838	778.031	292.257	531.882	421.089	418.767	1284.043	222.771	9878.04	190.456	272.298	435.224	2224.841	197.304	1556.349	333.02	2048.931	6024.945	402.001	1916.525	289.997	31671.048	1177.062	582.055	6393.599	160	0.915	867.594	301.631
15485.42	14161.861	20372.401	16339.589	29676.807	24558.022	28486.725	24992.139	917.838	345.32	307.023	291.211	438.796	1532.97	231.109	10092.735	189.722	288.625	541	963.841	145.926	1810.443	461.955	2122.984	4416.421	275.468	2955.456	299.043	16355.212	1120.8	398.744	6226.4	115	0.901	878.509	300.074
23227.959	22201.589	35151.195	26825.858	46221.211	36325.349	46818.936	42290.71	694.515	357.455	289.748	232.581	416.185	1206.407	247.93	7023.569	211.323	309.339	338.916	2427.937	127.186	619.658	299.64	2540.834	7151.675	267.716	890.22	283.385	8371.045	928.685	370.816	8584.716	107	0.958	943.706	300.164
29535.301	26440.93	48872.914	28799.046	49143.744	42129.526	54545.88	53710.587	954	239.112	317.271	239.218	282.523	1234.163	219.468	4648.823	198.599	299.462	226.741	1128.17	108.644	424.334	197.108	2251.499	7576.54	244.86	633.908	284.685	5960.591	344.373	317.188	7697.526	114	0.948	1022.772	300.939
31964.604	30620.32	45832.619	31621.226	51197.732	43823.367	52998.74	51685.753	707.503	311.948	326.498	284.209	405.135	1175.226	249.414	5746.79	159.165	226.799	242.729	844.911	212.887	568.583	180.742	2110.803	7680.875	264.935	1265.362	251.629	6465.78	387.055	400.787	7791.063	353	0.717	1067.375	304.149
28907.482	29685.946	43853.395	28761.125	46741.149	38261.379	49189.896	45295.135	971.382	331.16	322.113	341.335	434.803	1198.519	219.629	6411.524	175.904	227.929	322.238	982.123	209.539	825.669	258.859	2519.563	6186.52	287.67	1744.674	247.893	8645.421	726.685	426.576	8474.772	154	0.927	1134.032	300.727
42768.974	40822.509	50294.263	40941.293	53004.872	50692.294	54602.225	55612.802	1111.924	431.054	417.895	326.84	402.844	1775.288	236.001	7293.469	166.362	211.538	240.742	1175.471	226.389	1269.507	271.234	3681.29	11977.138	284.568	775.074	272.779	6145.776	530.069	385.61	9631.628	152	0.892	1288.711	300.191
38693.039	34744.23	45950.797	37984.948	52040.118	46845.782	54412.173	54259.881	975.793	356.733	299.67	384.807	350.037	996.302	306.638	7466.453	248.519	316.638	300.552	904.825	112.651	587.409	244.291	3200.412	9611.491	328.244	976.249	253.629	4357.902	424.529	1252.009	12142.997	289	0.641	745.126	308.396
35337.687	35280.93	49764.336	35043.279	51183.336	45638.172	52976.765	52085.515	792.162	352.096	325.046	320.3	395.73	1250.871	253.301	6016.841	162.847	232.219	307.756	1010.532	225.073	544.262	229.51	2466.858	6768.695	273.019	916.309	250.768	7182.5	551.726	355.034	8419.48	163	0.923	1091.85	302.525
37428.731	36670.223	48715.816	35348.163	51389.448	45049.914	53707.503	51904.432	1026.652	399.384	429.729	347.986	422.966	1718.822	243.883	7813.032	166.648	203.846	274.24	1412.596	158.172	655.762	282.729	3770.638	9256.409	291.994	1116.405	261.759	8649.912	568.84	488.526	9347.534	360	0.742	1316.042	304.628
16585.13	16045.589	21529.645	19718.44	28643.066	26767.507	26295.258	27886.121	808.194	397.767	338.976	334.062	274.193	565.282	406.63	10247.707	161.272	175.038	198.834	476.821	125.698	333.608	187.971	5498.016	1456.05	305.465	316.069	278.724	1725.332	462.032	426.812	21714.873	176	0.858	652.017	304.176
39476.649	36160.876	47969.661	39860.434	56223.239	48538.899	57943.986	57097.3	1066.87	374.069	332.123	437.257	417.422	1087.369	327.596	8065.557	238.341	352.655	277.935	1171.182	142.166	529.336	222.234	3218.685	9149.944	356.562	1261.312	273.282	5897.635	568.971	1913.091	12226.781	143	0.941	734.647	303.213
27730.73	23608.215	31880.407	24123.125	38764.856	33434.726	42664.15	41992.107	650.644	267.96	269.976	248.491	274.536	657.797	208.18	6266.95	202.348	259.608	186.755	916.902	127.587	437.877	228.111	2445.293	6315.483	249.122	771.926	279.155	6706.378	419.821	1085.807	9024.942	127	0.918	933.248	302.878
43062.882	42630.469	56994.516	40078.014	55771.788	52281.595	57111.653	56733.05	1178.284	379.133	325.755	341.824	406.365	1647.613	226.906	7012.148	149.399	224.934	323.633	1219.027	167.116	1205.304	253.124	3420.491	10996.227	292.265	877.258	298.797	6791.519	413.813	434.696	9887.067	205	0.777	1257.559	305.032
40977.329	34529.47	34845.173	33656.422	38868.775	38459.741	39875.548	42382.072	1007.696	436.187	366.502	362.291	398.63	632.274	219.161	8052.653	238.925	340.942	398.752	1042.75	144.265	359.455	167.896	2583.118	13281.961	312.614	408.924	272.952	9800.843	342.323	505.659	9214.904	126	0.988	476.079	303.373
33239.327	31407.049	42657.66	33492.836	47585.107	43187.171	48804.413	48381.308	809.15	369.043	329.035	312.371	373.236	1199.794	252.518	5840.145	171.571	215.777	300.695	788.522	221.8	565.62	205.702	2402.141	6773.991	270.403	1001.022	240.706	5933.604	473.864	374.73	8511.343	221	0.887	1099.876	305.523
40573.593	38002.091	48003.148	38787.023	54266.467	49025.147	54784.021	55414.388	1155.102	434.434	522.55	350.604	518.42	1582.455	293.051	9036.309	187.08	263.434	214.633	1301.66	182.616	837.552	198.125	4143.734	10822.28	297.54	982.839	283.787	10287.238	716.755	282.284	9005.252	160	0.762	1359.562	302.944
28789.014	25661.395	30462.976	27258.278	37396.534	35113.709	38026.547	38769.734	956.684	427.496	384.864	321.081	383.95	606.435	248.859	7556.434	184.367	239.48	275.938	1073.097	152.651	481.243	206.237	3349.159	5962.343	289.533	423.029	260.167	7981.683	481.553	398.55	11123.767	157	0.867	500.105	306.564
37282.298	34123.487	42523.53	37730.766	50143.976	46898.388	51993.695	51966.374	1308.064	527.657	433.566	456.086	540.441	1050.975	280.339	9039.432	234.028	324.318	341.416	1652.02	164.319	727.881	204.974	3565.942	8811.786	298.424	1014.021	283.934	8535.054	673.196	785.582	11575.493	173	0.932	513.887	306.402
49345.757	44967.546	57028.269	48472.182	59509.367	56742.859	61847.848	62359.428	1006.157	403.726	467.336	325.691	444.119	1896.05	264.011	7836.904	231.112	410.561	472.113	1414.612	133.299	948.197	295.625	2780.795	10248.684	316.597	994.048	268.419	9662.551	386.73	329.17	9611.188	162	0.895	837.117	304.901
36316.534	32175.309	33248.214	35975.412	39415.592	45918.437	37857.912	39271.629	1530.906	862.85	632.769	537.46	2528.986	1236.017	287.369	13313.674	277.869	376.772	681.727	3664.624	265.151	2061.969	293.551	2300.508	8834.698	370.749	2555.812	294.241	35552.459	2177.464	390.878	4801.751	140	0.968	400.229	305.243
41238.19	37321.473	47978.216	39802.479	52022.58	46700.205	53458.008	54421.813	1033.061	408.678	357.231	356.811	359.814	1462.532	319.147	6561.407	257.154	299.194	204.211	409.245	122.575	353.592	239.976	4722.134	8065.297	317.195	366.014	275.378	1518.137	428.669	338.392	16653.698	166	0.865	782.976	306.94
41094.223	36203.61	45569.824	38726.115	50743.014	46101.422	53152.397	54116.327	1080.523	425.119	392.518	365.743	370.713	1450.409	306.668	7130.223	265.29	306.5	231.145	518.901	121.421	392.23	203.432	4501.112	7833.814	311.911	439.388	270.499	2302.299	412.546	341.502	15817.855	210	0.836	792.981	306.71
27537.485	23607.436	33841.901	25255.337	43964.095	33467.89	45757.629	43207.357	664.723	280.324	278.781	256.214	310.063	878.267	230.914	6144.922	216.569	231.062	242.712	808.072	110.721	349.429	248.677	2675.286	6579.673	254.319	479.402	294.363	4346.558	420.412	777.574	9658.233	116	0.948	925.207	306.078
35837.599	37380.497	51952.281	34527.565	54919.795	44916.435	56418.392	51421.531	979.569	721.515	380.861	312.624	484.87	1577.906	257.017	10562.823	193.864	252.034	469.715	1568.75	165.765	876.925	217.724	3421.493	10267.223	280.118	1689.135	289.215	14024.728	551.465	308.515	6827.381	106	0.932	1387.481	303.83
42769.462	43076.751	49136.956	46299.834	50506.539	50106.033	54575.492	53259.947	1222.206	537.347	483.914	418.312	709.401	1019.904	284.495	9907.328	266.218	283.678	413.427	1667.21	210.156	1116.488	310.165	3941.421	13401.788	344.248	1323.027	300.971	17930.184	530.542	341.203	7600.484	134	0.991	1445.858	304.881
40924.484	38982.324	43191.177	41857.002	48175.365	44007.59	43442.753	44647.779	2474.381	569.451	532.575	469.084	674.578	926.872	307.904	11391.948	362.52	357.69	620.956	2193.261	195.668	634.225	217.4	3119.613	12087.528	325.843	1131.17	300.972	20573.703	711.24	638.032	8872.632	415	0.723	433.83	311.669
26719.145	24133.004	30232.555	26917.865	38527.545	36397.756	39195.13	39782.318	1023.33	450.162	387.206	341.378	539.491	655.404	255.448	8352.439	198.193	236.946	387.768	2442.613	187.984	551.587	260.893	3469.017	6364.411	292.214	414.454	274.198	21947.82	644.721	337.744	11487.901	305	0.839	493.467	312.175
50331.185	45378.951	51576.639	46340.976	55113.288	53273.287	57653.527	58708.282	1289.241	512.113	406.324	379.591	512.185	1098.015	277.344	9225.992	261.561	342.341	476.571	1233.969	146.031	636.357	382.556	3557.728	12088.127	300.936	832.856	275.389	6390.134	480.961	810.309	11238.618	164	0.884	528.89	309.256
49208.807	44382.224	54445.424	46165.753	58186.528	54368.447	60481.326	60561.533	1371.663	499.337	400.072	344.57	616.889	1187.769	271.83	9050.783	254.193	367.43	458.264	1268.665	147.548	671.055	322.703	3424.689	14055.337	286.865	1131.573	291.804	6966.466	308.39	336.169	10717.494	99	1	552.601	305.672
50284.714	47982.202	52501.099	49327.088	55204.516	53780.833	60549.747	61377.911	1183.072	446.041	348.261	382.168	411.383	1796.223	427.46	13273.006	269.002	396.33	335.866	1164.536	129.083	5489.056	527.306	4850.358	12076.565	319.937	1082.911	291.533	7874.458	943.466	725.167	17207.364	128	0.974	694.328	306.484
52074.869	47112.668	61384.974	48280.729	62677.388	58023.056	64133.962	64438.648	1089.321	394.877	342.034	300.692	437.942	1687.521	285.769	6590.927	283.781	400.809	456.32	945.948	116.078	577.425	398.306	3374.911	11225.698	283.716	920.075	302.449	4652.322	304.909	307.39	11888.309	126	0.948	900.048	307.214
24930.001	22807.887	34710.327	26234.252	42347.382	33692.099	43798.254	40864.849	798.1	336.118	305.933	228.241	351.114	790.91	243.394	6870.077	218.189	286.03	291.434	1226.303	134.057	507.49	304.48	2972.198	5859.911	267.024	652.711	284.352	5855.066	527.492	342.232	10333.955	165	0.823	937.3	308.282
40434.514	36147.208	48081.356	36565.51	54107.848	47294.782	57773.466	56703.942	832.906	319.803	329.567	250.022	348.211	1118.902	246.989	6069.049	236.153	294.722	345.616	1514.763	119.039	2897.365	471.744	2677.785	9011.118	267.987	578.074	292.787	5942.45	382.825	309.862	8689.85	133	0.899	957.763	306.342
36098.377	33242.993	48616.257	35807.562	57803.597	46172.198	59502.205	57456.417	940.199	299.062	254.623	283.886	352.084	1375.655	235.033	5715.366	197.866	359.153	318.752	1294.158	123.317	2113.409	310.536	2686.005	8086.666	274.95	928.57	313.141	5597.516	536.609	326.514	8702.282	132	0.855	997.742	304.917
30780.311	27236.706	36332.895	29195.977	49908.484	38048.98	51963.344	49165.122	958.564	332.26	332.588	295.779	317.839	920.17	191.638	4972.422	238.057	299.948	205.615	1108.133	110.535	539.358	185.903	2579.224	7695.695	252.908	696.748	301.007	4384.764	526.416	535.894	8813.095	138	0.918	1014.406	306.457
31831.367	30960.162	44633.188	32498.249	49363.933	43585.54	50704.756	50940.392	826.581	406.053	315.991	350.155	388.869	1458.206	240.629	5955.692	183.029	202.738	314.868	831.989	188.349	566.97	235.645	2603.851	6763.116	275.374	1127.36	253.316	4539.537	604.118	386.371	9169.998	169	0.889	1110.902	307.825
43633.952	42380.777	46910.991	44576.893	53164.355	47625.597	54757.557	52727.114	1049.987	455.193	422.787	394.643	851.092	970.713	274.089	9872.846	230.871	262.444	425.467	1606.771	183.159	874.808	404.95	3638.032	13026.438	322.398	1484.148	291.307	14357.816	453.111	355.768	7088.719	237	0.8	1434.441	310.285
16988.837	15750.352	18206.247	17498.491	22415.361	27898.99	30940.06	30532.946	804.097	411.171	340.323	333.236	296.153	652.28	401.22	9690.356	197.011	176.957	193.504	424.795	131.617	397.358	225.945	5276.881	2735.275	312.157	327.732	271.829	1321.612	618.568	1518.313	21477.019	179	0.898	662.522	309.88
38050.611	33453.319	40309.602	35469.416	43974.159	45104.483	49468.784	50054.694	912.518	314.818	354.997	318.56	393.125	1069.634	238.461	8805.697	197.462	344.273	619.101	1683.945	158.466	743.263	402.771	2495.894	7780.3	311.603	971.339	265.398	20772.689	843.034	405.822	8157.424	248	0.885	841.044	310.859
38008.731	37128.557	51252.742	37531.054	53842.287	48088.293	54949.615	54791.207	1271.653	349.16	335.965	314.976	453.201	1265.966	248.544	6113.638	198.634	230.353	283.931	1045.914	193.448	701.678	243.036	2504.263	8466.073	287.741	1265.867	254.187	6650.954	561.459	367.287	8637.767	286	0.747	1124.154	309.608
33568.235	35691.455	48317.141	34060.107	48174.925	41286.205	50337.166	45655.604	1044.03	412.094	375.304	341.542	381.234	1641.828	261.284	6003.695	171.63	225.586	198.461	812.775	191.433	570.03	207.893	2945.621	7464.101	297.3	902.05	238.607	5773.413	517.748	347.267	9762.994	328	0.817	1148.732	312.216
39957.565	35370.08	48645.454	38856.291	55787.857	46086.452	56287.665	55790.025	1063.836	397.055	325.529	395.523	419.468	1166.787	324.833	8597.493	238.809	325.72	307.991	1268.689	125.767	529.614	198.195	3200.778	9561.958	311.113	957.796	259.196	6000.381	361.294	1005.407	12320.391	124	0.907	730.516	309.823
36046.186	31464.197	38783.676	32768.768	42366.632	40319.678	44721.175	46119.344	897.402	356.028	299.404	306.805	296.338	880.063	282.39	7332.903	246.784	263.543	242.287	555.358	107.212	487.767	220.591	3507.555	8351.824	335.022	717.153	256.719	2792.651	293.578	687.184	12791.312	364	0.693	753.896	316.327
42483.233	37619.685	51042.527	39093.64	54584.467	49843.388	57694.168	57778.782	940.83	345.537	313.405	272.468	371.993	1397.652	263.54	6388.012	268.943	347.951	379.847	1280.69	119.75	547.425	386.505	3135.104	10638.764	271.876	643.415	288.419	5553.756	471.737	341.091	11120.606	198	0.91	917.606	310.742
37265.313	34124.023	51021.381	36457.871	57924.574	47911.029	58988.439	57257.016	877.025	323.966	299.069	246.206	373.049	1339.08	248.956	5794.175	233.73	382.786	341.305	1176.033	122.899	636.299	239.146	2653.045	9508.244	275.024	1087.785	311.316	4462.044	361.391	386.971	8776.279	118	0.925	974.034	308.373
40183.762	39714.097	53401.281	39913.054	55129.589	49490.194	55751.685	54309.557	1053.674	348.355	331.364	302.033	421.64	1408.489	244.846	5481.866	187.598	244.186	246.551	836.355	197.289	633.94	196.334	2576.3	8887.767	299.203	1689.589	246.224	6082.666	422.026	349.616	9233.332	120	0.981	1137.167	308.442
24948.935	22219.103	24474.321	27498.368	35648.732	37626.224	34933.246	41236.275	1203.418	550.228	394.211	353.058	355.281	1402.642	278.695	6454.972	170.595	149.397	148.053	419.681	178.747	548.016	133.751	4915.416	4300.026	283.283	282.621	284.691	2805.814	428.985	266.225	13257.29	109	0.946	1207.041	307.977
40142.006	35542.05	45647.406	37885.074	53287.01	49648.187	56388.874	55470.407	1291.487	478.345	407.795	367.396	956.255	1337.92	354.169	9639.906	263.582	399.615	475.367	2352.714	134.576	1049.432	364.727	4697.259	12289.441	298.668	974.11	276.146	5456.503	1365.541	822.995	18420.967	238	0.773	583.908	313.521
45014.638	41022.938	46102.502	42512.337	50283.16	55140.697	56196.548	56655.515	1059.745	432.293	333.313	331.78	423.107	1562.241	518.181	9277.094	237.122	348.095	398.517	1051.148	133.157	1684.455	369.215	7300.593	10396.413	303.216	810.548	282.988	3906.057	1066.32	1482.296	29923.66	359	0.774	633.656	315.311
46396.973	42795.858	54622.674	46131.545	58637.686	50942.915	55307.964	55196.239	1051.745	384.964	325.029	348.059	408.572	967.201	323.432	13998.058	257.853	398.786	424.331	986.093	114.692	413.546	358.853	2938.28	13034.209	312.634	1100.188	281.872	4138.179	383.241	648.848	10922.28	178	0.893	713.017	309.23
45532.391	39450.897	50342.093	41959.14	55605.752	42122.887	53148.637	52344.896	1073.99	410.617	329.489	396.183	449.775	1445.02	314.226	9885.73	246.694	329.977	268.717	1327.618	123.516	470.953	202.922	2819.627	11117.047	307.987	844.893	250.053	6967.161	417.305	996.106	11101.893	115	0.969	725.683	309.543
22210.196	19355.604	24483.283	21111.983	29982.419	28931.401	33048.013	33428.138	676.171	297.364	292.16	283.64	279.564	571.639	230.024	6849.27	203.545	219.806	193.713	311.02	116.601	289.479	132.178	3714.492	5005.319	305.733	448.385	274.96	1922.043	264.98	531.368	12273.239	140	0.897	806.779	309.8
29576.97	27255.871	41853.248	29436.889	51200.875	39319.655	53087.331	49978.402	909.501	293.681	262.427	309.694	350.819	1178.057	234.92	6260.266	204.158	300.921	371.901	1456.292	123.165	562.323	406.22	2717.171	6386.474	278.184	1367.946	319.641	5788.952	566.842	307.727	8479.999	129	0.882	992.764	309.539
29830.148	26680.5	36993.242	30305.583	44373.252	41761.414	44933.701	46195.48	886.256	377.999	598.317	301.924	433.562	1574.652	232.654	8116.06	156.548	195.604	259.001	1794.961	191.612	760.17	194.533	2828.891	9919.913	290.628	851.525	261.802	16125.592	1202.528	368.855	8026.691	309	0.791	1280.736	314.034
45531.108	43731.879	55100.204	42709.052	55258.217	52113.624	56605.684	57097.363	1143.167	395.731	369.172	330.013	429.507	1657.498	252.922	7308.304	171.544	228.043	258.785	1154.958	148.563	542.449	299.848	3888.737	11531.602	305.117	603.41	269.733	7764.564	432.172	284.935	10343.095	208	0.871	1306.341	312.409
35841.814	36081.19	52041.304	34724.081	54333.59	46663.531	55940.693	53714.027	1072.032	406.097	363.222	362.638	604.547	1625.874	276.391	9409.186	175.466	250.039	375.088	1688.324	200.703	894.076	216.485	3654.075	10421.131	295.492	2194.659	275.249	14434.494	712.085	284.65	8226.802	178	0.837	1353.067	310.843
39372.823	40014.883	52884.492	37888.359	52871.389	46914.625	55099.088	51065.798	1066.519	651.24	381.062	407.474	531.292	3307.832	281.747	8665.585	181.745	265.269	389.169	2172.016	174.863	1011.249	227.603	3441.7	10557.798	280.194	1554.171	287.39	12528.669	548.24	444.083	7795.66	117	0.917	1372.816	308.252
43392.357	42916.117	54812.308	41437.203	56467.605	52386.513	57160.586	57475.602	1210.871	391.717	343.518	329.502	442.169	2178.044	248.952	6732.781	136.293	227.421	251.079	1153.403	164.193	578.217	301.742	3587.85	9670.764	281.02	673.086	281.223	7264.959	440.304	381.061	10373.978	125	0.94	1232.22	310.852
23309.583	20486.901	27008.931	23486.334	35474.832	31846.016	36602.209	35690.185	1072.662	482.453	421.94	385.163	409.623	680.484	262.031	8484.972	203.678	247.156	377.904	1934.679	169.454	814.073	248.387	3619.817	6358.778	291.03	646.379	275.717	12848.149	631.009	595.28	12030.079	135	0.923	508.359	311.744
40893.115	36951.17	44332.023	39392.205	51839.197	49457.049	55522.988	55395.96	1185.298	589.902	385.105	412.392	573.408	1193.531	260.794	10060.315	244.704	353.095	434.2	1481.858	170.66	1281.73	277.809	3282.646	10991.457	298.752	836.224	266.58	13861.271	599.357	675.138	10771.601	145	0.873	522.328	312.879
39313.545	37241.052	44370.109	40546.988	50372.874	50162.821	60702.518	61950.085	1097.787	411.717	336.382	374.166	384.274	1659.578	463.565	11458.855	244.029	316.821	233.345	835.731	134.416	1037.603	407.01	6311.544	9210.525	312.416	547.984	276.083	5284.818	855.78	1552.781	23953.943	231	0.792	688.751	315.015
46622	41385.836	47702.556	41167.201	51723.912	47796.549	54206.515	55442.103	968.842	369.842	293.712	390.706	342.842	1144.259	308.449	7493.025	228.164	348.002	300.328	946.403	114.168	1739.642	215.267	2966.991	9486.233	357.106	1015.12	264.053	4730.078	430.33	1544.26	11277.291	142	0.896	736.451	312.563
23908.246	22230	33219.586	26646.25	41224.972	34280.897	42200.063	40622.127	942.171	378.976	389.53	304.06	326.812	982.951	292.542	7150.131	229.128	256.222	243.6	884.122	118.782	416.511	222.836	3805.595	5387.57	319.178	484.24	255.259	4429.953	430.545	396.826	14183.119	128	0.885	763.898	310.156
35033.633	32549.085	47596.202	35371.798	54683.428	44796.358	56120.56	53859.874	776.86	301.654	276.789	239.103	387.855	1167.22	244.842	6463.314	248.751	335.481	320.687	1190.602	121.318	513.373	300.723	2706.789	9768.061	270.01	691.787	287.943	5874.681	420.391	337.524	9435.874	356	0.683	941.351	318.879
37975.02	38311.166	44098.928	38171.391	50450.246	45904.757	51136.973	51987.685	1222.618	530.953	443.723	377.373	400.781	1695.906	308.912	6284.447	180.712	176.768	197.654	617.117	178.042	509.559	195.332	4604.981	6564.257	306.702	513.623	275.517	3875.347	530.107	277.939	13464.191	178	0.864	1212.91	314.663
33523.097	33048.866	48951.332	32557.27	52928.3	44667.453	55492.15	53007.577	955.62	1034.105	553.944	312.383	758.476	2133.109	237.309	8740.058	163.127	249.248	381.361	1635.561	180.531	942.016	277.412	3242.298	10786.008	299.363	1113.28	254.261	12801.314	792.165	411.526	8088.198	116	0.883	1329.5	310
43841.769	42508.333	54780.325	42451.804	56469.663	50746.227	57768.219	55885.523	1114.584	436.834	373.691	361.977	617.518	1326.204	268.677	9164.729	188.525	247.985	450.378	1838.887	180.419	810.279	432.11	3692.917	10581.723	302.602	1960.135	280.123	22892.572	506.104	325.128	7517.728	109	0.989	1408.904	311.362
57096.135	51624.941	57005.894	51033.978	58503.268	56441.152	61030.626	61362.232	1456.703	529.437	401.497	356.634	573.429	1388.701	297.605	8453.292	274.088	397.192	454.85	1221.999	148.806	679.813	426.847	3602.095	15865.676	280.013	634.833	285.152	6722.259	281.556	364.451	11421.712	116	0.909	555.121	312.293
38872.509	34209.068	42742.824	37436.254	48340.31	44471.116	50888.701	50533.533	974.608	384.612	343.452	330.517	302.163	1207.037	281.585	7094.234	222.626	253.957	247.526	552.489	127.027	319.409	217.108	4354.962	5023.467	313.064	320.417	256.902	3642.202	337.604	313.266	15273.277	185	0.873	794.441	313.576
38998.35	35845.909	53111.153	37896.503	58305.575	48434.314	59745.732	58668.218	888.212	311.22	281.046	252.195	377.566	1934.52	258.216	6368.952	223.619	360.941	415.444	941.649	126.698	2633.712	418.802	2706.252	10025.917	283.67	1054.067	315.038	4736.309	361.099	459.904	8908.938	230	0.844	968.565	314.139
39656.926	35225.926	50415.327	35694.383	55615.186	46458.037	57389.071	57010.231	896.065	331.103	295.904	273.001	399.099	2122.241	254.578	6064.33	210.85	343.473	436.943	1050.988	119.706	1401.714	319.795	2643.402	8295.728	285.992	1625.828	326.983	4992.31	314.719	439.421	8661.276	150	0.88	979.093	314.913
36565.634	27593.399	44980.529	36924.808	48790.661	35515.616	49952.328	43770.824	899.703	283.442	338.38	206.136	281.114	834.714	227.444	4811.034	237.349	221.741	235.039	1014.691	173.365	543.651	168.138	2181.119	9971.858	227.436	732.455	273.116	2729.675	482.182	443.676	8455.442	136	0.905	1033.36	312.154
25100.896	28077.163	35620.881	27025.41	39650.465	32541.032	42754.274	34823.274	841.832	361.916	363.577	282.061	349.366	833.598	254.947	6412.23	161.814	225.086	265.608	1164.891	192.903	374.88	171.121	2962.251	5948.216	305.579	721.74	243.699	9398.713	403.593	257.346	10655.016	222	0.876	1172.045	314.779
39287.117	35436.044	51805.719	36240.099	58150.641	47206.063	60443.636	59862.567	819.034	281.657	286.926	248.598	353.203	1199.733	239.482	5776.99	235.494	299.667	276.773	1159.51	119.228	494.245	314.001	2500.38	9426.14	263.755	550.906	288.604	6220.635	388.755	328.617	8444.733	131	0.931	953.011	312.477
34286.843	31054.596	34611.179	32190.922	55238.835	42404.729	57060.562	55806.906	897.563	267.629	259.468	281.63	364.343	1307.914	198.798	5483.961	201.878	356.411	298.183	1171.915	107.63	1540.391	247.12	2562.197	8015.392	259.704	1330.604	317.757	4716.925	374.384	341.353	8463.897	129	0.932	1006.205	313.407
30174.812	26136.558	42082.095	28148.936	47393.955	39704.638	49182.581	48431.257	670.737	319.387	308.726	239.69	410.992	1942.004	232.374	5269.601	177.74	221.025	230.554	1079.162	212.537	500.477	201.489	1919.833	6966.402	251.341	644.664	231.771	5974.232	430.004	311.006	7683.91	291	0.709	1054.332	315.627
34266.131	35421.343	46449.24	35268.408	46330.782	44344.145	51093.257	49001.623	1015.331	455.935	388.604	419.313	492.201	1118.709	270.997	11313.286	211.008	218.246	526.846	1403.41	184.084	878.251	421.82	4275.862	8560.184	317.653	2064.242	285.356	13304.281	537.788	313.158	7817.35	128	0.9	1442.039	314.352
38790.829	33676.992	44042.061	35697.59	51291.681	40934.394	50455.086	49450.991	1217.496	478.349	355.033	392.835	343.376	936.587	327.149	9252.238	278.992	332.713	283.055	1062.238	120.714	597.593	283.76	3301.868	10114.653	315.406	945.236	261.503	4754.812	444.81	722.097	12926.973	137	0.892	721.785	315.631
32868.688	21399.294	38391.257	30507.435	41227.919	30786.06	44494.785	40973.573	792.999	244.742	295.844	181.776	280.427	1078.874	218.184	4699.426	208.343	167.044	207.819	1061.009	208.026	331.125	171.699	1942.756	8165.564	245.365	642.762	228.289	3650.299	565.907	511.076	7748.329	140	0.921	1039.65	314.75
25781.784	25768.05	42932.804	26632.868	47110.872	38126.282	49691.91	45856.762	670.607	527.133	313.093	258.777	311.957	2073.011	243.944	5636.744	151.983	222.312	290.12	1002.935	211.497	588.87	207.085	2089.261	6159.641	300.804	813.025	256.837	6515.023	426.404	337.587	7962.37	160	0.939	1071.019	316.175
22990.376	24294.587	40100.672	23703.619	41887.726	33355.28	45267.812	39241.501	749.528	370.351	355.046	297.759	350.57	964.274	227.699	6290.893	155.858	235.777	313.858	1311.675	236.944	701.428	204.874	1849.156	6309.394	277.351	802.884	256.735	10536.844	1020.939	313.752	7018.927	202	0.892	1089.812	316.337
39783.76	42601.41	55808.66	37441.813	56323.628	48073.19	57873.318	55867.465	1051.062	366.02	372.31	305.04	442.381	1558.615	242.974	7389.445	173.94	242.634	268.835	1911.424	170.192	629.256	306.843	3502.256	10718.895	318.884	569.988	270.066	9562.191	514.624	253.429	9077.363	126	0.838	1315.524	314.659
37137.573	38690.157	54820.529	36048.785	54416.272	46367.279	56861.033	52167.351	938.559	353.92	423.499	319.241	613.979	1541.819	233.802	8005.397	160.296	243.922	311.682	1991.061	171.207	1335.028	259.457	3142.385	10656.024	297.94	953.623	269.719	11906.723	702.788	268.422	8230.732	336	0.777	1320.223	320.655
35086.13	30857.5	38126.136	33273.269	45191.853	43428.305	48492.866	48677.354	1231.598	516.656	401.364	422.361	540.621	883.698	254.135	10160.958	248.276	304.565	591.676	1753.79	169.832	1632.343	301.712	2990.774	9305.706	288.576	846.533	263.163	14301.168	645.322	705.124	9770.021	151	0.918	517.421	317.361
49433.664	43402.293	54788.76	46115.82	56975.327	54052.464	59291.182	59876.695	1144.35	393.614	340.013	335.474	349.962	1819.68	310.381	6545.225	268.558	326.56	223.75	521.844	121.95	433.26	290.004	4426.966	8982.5	328.054	392.507	262.138	2597.561	287.267	325.124	16419.127	201	0.85	783.117	317.45
36797.024	33195.816	50544.898	34563.622	57526.442	46370.33	59394.756	57858.446	896.69	288.405	263.144	283.132	361.265	1378.577	245.571	5833.377	219.723	348.143	450.41	1204.98	117.162	1196.397	438.93	2638.235	9633.801	277.603	1361.262	338.84	5149.907	359.951	364.892	8469.364	262	0.845	987.168	319.42
24455.443	21425.875	21393.677	26708.86	32176.243	35207.692	30320.872	38808.989	1261.532	559.413	346.014	355.808	359.043	1761.715	277.344	6499.472	183.285	162.904	154.23	583.838	173.555	650.765	144.918	4601.3	5074.22	304.916	579.874	265.88	2459.802	429.023	295.174	13362.286	171	0.913	1204.085	317.33
39311.764	36902.12	51794.595	38653.631	54640.933	51436.269	56306.125	56340.973	994.727	1218.037	318.145	305.549	476.811	2461.01	238.949	8725.174	155.645	251.052	365.682	1506.725	163.096	3709.907	220.207	3067.841	11751.971	288.346	2042.495	265.967	8793.21	399.579	412.111	7761.847	134	0.836	1334.985	316.142
37860.088	34856.96	44487.349	39664.873	51217.638	45621.293	50855.335	51299.977	1143.483	540.696	449.972	378.588	448.108	733.239	298.007	6806.437	239.078	270.786	259.229	376.023	131.678	535.445	223.955	4710.274	6535.155	302.547	506.886	273.732	3103.565	291.192	352.279	14078.286	99	1	458.359	315.641
40354.084	37356.623	46915.858	40318.227	52758.383	49202.038	57988.926	59252.689	1026.337	384.594	317.101	359.026	394.921	1077.843	362.367	11168.397	258.142	372.028	370.226	1068.021	122.178	636.489	399.669	3998.862	11586.079	313.351	908.158	288.075	6781.483	507.931	721.862	15121.508	242	0.801	708.686	318.169
33577.077	30386.623	43757.969	32269.696	50181.956	41896.447	52647.789	51173.205	785.226	304.99	302.064	265.999	358.597	1093.308	241.113	6599.681	224.249	301.581	317.614	1280.845	113.829	454.395	302.976	3001.11	7618.311	288.248	576.258	291.193	4945.91	457.943	413.666	10785.678	311	0.849	927.461	319.757
19441.233	16868.309	25863.474	21151.127	34398.065	32711.239	35137.502	37329.833	864.493	496.511	386.118	292.01	503.937	2886.706	219.994	6571.059	172.326	204.113	240.673	1478.404	207.846	897.579	244.063	2050.672	5270.575	288.166	1793.084	273.949	7461.071	775.068	346.203	7206.525	144	0.899	1108.986	315.993
36764.854	37925.136	53298.372	35786.695	55928.032	47183.252	57025.241	53494.642	997.931	523.39	299.833	335.849	501.368	1691.801	248.093	9071.358	166.658	255.848	451.605	1923.73	183.679	2388.076	258.063	3119.036	10566.477	295.324	1837.973	277.325	13742.558	540.828	279.94	7471.258	385	0.658	1343.536	324.482
36284.794	31140.591	36799.567	34595.596	43891.872	37150.871	34350.385	35836.825	1242.648	532.547	472.91	560.696	1508.01	793.763	265.982	14443.348	279.738	359.433	751.552	2787.504	299.287	758.177	235.292	2053.034	12146.206	351.298	1987.058	287.927	44058.721	1142.477	487.758	4281.628	131	0.958	420.462	317.218
43696.772	39882.12	43241.927	41068.682	47378.978	49388.965	48621.375	50460.408	1390.981	549.027	463.794	395.624	631.988	1035.083	279.324	9089.746	275.506	365.305	607.333	2154.563	243.642	740.876	441.382	4035.599	11023.353	308.183	662.072	297.081	14017.109	414.251	385.774	12846.221	217	0.846	478.159	321.233
30395.612	28627.58	39792.785	31344.015	46164.255	42059.171	46813.627	46092.701	1236.524	399.474	367.493	328.686	420.735	1244.561	250.391	6190.799	193.296	219.2	267.932	1184.006	201.588	812.52	231.726	2505.529	7241.368	288.685	1574.024	257.344	7192.478	648.801	344.563	8681.518	397	0.698	1124.775	321.057
45287.259	39704.061	45005.232	43349.405	50789.89	37939.213	34238.702	37696.988	1471.866	667.339	510.883	499.135	2393.396	976.846	265.303	13710.728	310.749	448.369	987.977	2951.528	296.878	736.462	287.098	2006.043	14261.778	358.049	4143.375	297.634	32606.905	1286.507	409.567	4180.313	124	0.872	404.669	318.185
39899.276	36113.763	42492.368	37973.617	48601.507	44721.293	51092.442	51243.114	1219.485	643.969	416.329	436.469	543.359	1198.411	285.509	9391.812	243.111	329.903	509.281	1452.314	144.377	620.396	385.356	3878.465	9839.204	295.155	910.73	267.761	8205.143	791.036	1084.428	13193.3	295	0.786	532.12	322.775
35909.599	34937.29	47293.036	39572.826	54095.983	47304.977	56512.547	55654.772	1143.87	445.079	328.329	357.37	385.357	1084.779	311.303	8499.728	256.291	344.494	367.566	884.088	121.418	1148.774	263.836	3072.256	8536.118	331.884	1958.154	266.02	4547.113	310.735	552.095	11188.308	113	0.952	732.119	319.022
16172.482	14903.165	21811.915	18051.336	30551.678	27427.436	31434.073	28485.108	738.593	317.333	339.337	459.02	426.403	794.868	230.046	8702.138	213.218	242.667	489.236	2044.017	137.434	920.919	346.746	2340.309	6492.485	320.139	1573.149	262.531	19198.961	743.732	568.794	8330.059	136	0.93	862.779	319.331
40575.782	37157.207	46239.201	38866.271	58731.021	46987.584	54920.988	55933.925	818.339	205.123	286.33	247.024	298.358	1137.234	190.127	5349.514	231.102	363.966	294.066	956.382	98.689	632.5	324.379	2061.561	10714.562	250.88	1003.032	325.028	2983.162	291.798	303.248	6957.181	171	0.779	1019.746	321.447
40855.54	36968.659	46630.427	37006.474	56851.085	42558.842	53144.252	50084.598	896.836	220.064	299.659	234.108	346.064	1081.564	203.653	4831.801	262.992	290.319	288.33	793.349	103.124	1573.899	213.816	1921.489	12219.771	234.724	1066.096	305.778	2790.797	336.332	298.49	7162.53	119	0.961	1026.408	319.097
18787.216	17524.97	26707.744	22453.009	32006.459	33957.967	34353.272	37689.44	837.965	414.521	376.037	288.614	392.836	1000.91	283.782	7244.033	179.489	190.482	281.7	1737.763	194	527.17	202.159	3051.601	5787.869	308.35	936.548	233.577	9619.204	585.856	269.289	10372.783	120	0.957	1164.875	317.933
32139.276	32917.84	47631.191	31334.358	47664.087	41362.148	51182.826	47888.187	867.438	386.411	295.638	276.971	1026.79	1289.435	259.813	9118.384	158.689	214.398	442.896	2649.79	173.777	960.232	391.292	3333.702	9140.065	268.872	907.025	302.531	13926.016	840.073	331.149	7338.446	120	0.957	1376.183	318.758
37449.463	34716.241	50225.53	38196.261	57333.086	49852.316	59204.38	56958.975	968.709	365.029	372.249	296.598	441.211	1441.388	262.609	7410.691	248.56	372.451	548.409	1036.02	112.423	672.121	399.023	2933.442	8663.891	278.941	1316.976	291.578	7020.798	416.291	334.426	10247.732	183	0.815	894.658	319.899
42012.913	38173.564	56866.815	40386.375	61352.31	52105.449	62736.19	62267.507	829.82	338.854	288.271	258.021	386.907	1745.417	244.73	6477.441	244.342	358.935	467.196	1325.268	168.767	530.266	345.793	2512.568	11535.919	279.738	1031.486	300.694	7218.957	386.892	290.534	8693.524	144	0.889	951.493	320.215
30610.988	31997.602	47755.095	31228.331	47833.324	39372.227	50603.132	44523.901	1077.403	478.474	379.349	336.822	394.25	1444.064	259.988	5985.517	180.251	224.834	231.279	708.857	193.55	702.339	217.233	2797.207	6829.227	297.496	894.796	243.116	5349.447	597.637	374.341	9737.095	209	0.876	1142.907	321.428
35730.628	36271.632	53366.948	34254.998	52947.877	45936.472	54874.553	51885.631	1158.369	413.159	381.53	384.821	397.247	1834.728	253.882	6705.936	172.172	220.143	310.792	1209.145	165.022	779.381	260.283	3169.885	9516.791	287.684	953.555	292.561	6762.602	667.089	573.141	9994.561	293	0.773	1235.599	324.705
39952.946	34474.38	45266.234	41173.525	51964.223	48154.212	51819.381	53678.478	966.387	423.812	357.346	332.965	918.033	1042.355	250.542	9893.488	202.512	232.21	488.015	1868.356	190.129	726.001	448.026	3103.098	11522.225	321.716	1435.03	278.813	18822.664	502.008	322.543	6063.769	135	0.865	1430.826	320.915
42241.297	37832.228	45913.411	39437.69	51498.734	54846.299	59028.024	58735.019	1362.689	462.479	369.748	350.964	530.366	1527.366	481.729	7349.916	243.288	365.264	497.116	711.043	138.75	978.378	319.058	7167.254	10345.48	287.346	1553.105	264.074	8169.271	697.573	1679.334	30810.194	192	0.874	610.234	322.323
18473.601	16101.163	23067.073	18239.807	29771.906	25891.542	32131.007	32230.618	671.486	293.905	300.976	279.382	259.508	519.948	220.51	6767.717	175.881	191.699	199.154	289.133	117.325	275.625	141.478	3826.707	3160.564	299.103	275.56	283.079	971.94	328.715	637.193	13425.06	120	0.929	799.883	320.208
27757.14	25627.504	32892.919	28785.415	39161.331	35532.055	40964.4	40518.419	747.739	349.698	351.067	324.292	335.019	750.21	256.558	6986.653	220.765	259.197	202.648	404.388	125.171	279.257	149.149	4100.152	6404.584	295.466	472.597	276.706	2173.872	423.834	771.764	13487.849	252	0.881	810.94	322.349
32344.729	33075.567	47838.053	32060.716	50285.773	43723.891	53715.359	50529.248	897.471	1089.09	303.292	301.632	442.899	3839.464	231.149	9004.069	158.638	244.334	447.371	1933.839	165.25	1348.854	239.465	2978.324	10684.306	299.086	1083.177	268.712	10348.255	576.585	373.059	7771.462	186	0.796	1328.742	324.575
17583.681	15264.845	20787.785	16815.649	27310.536	24674.918	28138.78	27235.541	684.837	267.557	396.797	325.612	356.147	717.424	203.828	8521.252	169.507	255.128	376.225	1863.881	155.901	709.682	228.498	2079.366	4587.432	313.743	643.868	265.993	26355.934	986.685	478.213	7489.812	151	0.877	853.553	322.526
43843.689	39704.776	57600.574	41284.573	60912.849	53781.491	62934.909	62683.624	842.14	284.261	274.99	230.328	367.118	1615.843	259.727	6256.9	244.231	397.598	601.469	1264.337	143.996	549.539	450.763	2585.867	12190.582	287.52	1032.457	311.197	6692.136	336.025	350.116	8859.784	284	0.68	959.19	328.085
38800.089	34992.056	48735.411	36223.568	59998.455	48030.861	61796.044	60157.436	933.608	245.848	259.025	259.506	366.919	1387.91	212.042	5475.272	233.89	374.732	325.857	1017.342	104.471	506.124	358.958	2371.237	11293.408	288.808	1157.353	335.961	4779.288	287.335	300.703	7643.285	162	0.917	1007.969	323.278
37243.28	35785.972	48213.292	36107.609	51296.801	46107.612	54013.424	52332.85	1001.141	414.205	340.818	306.478	562.792	1726.183	249.758	9074.056	165.433	223.739	388.723	1384.568	196.716	788.875	351.41	3498.031	9786.46	305.384	1429.306	284.827	13446.121	478.275	298.162	7305.247	145	0.829	1410.562	324.403
39134.395	32401.114	37165.562	33897.929	44630.624	46913.739	40163.854	42676.33	1194.139	534.508	460.997	498.67	1483.736	1047.223	286.481	16011.647	264.295	366.337	779.797	2638.085	249.083	863.724	260.78	2444.81	10113.07	320.608	2439.013	296.769	38517.888	1242.465	569.227	5317.339	131	0.896	425.912	323.729
38580.824	33079.357	37039.201	33935.379	43973.927	41138.446	44554.279	46058.969	1145.403	521.693	419.03	359.588	418.962	606.479	274.048	6988.493	241.372	248.962	242.667	671.684	128.316	653.39	183.971	3968.819	7452.449	303.813	648.51	282.774	3733.264	354.135	461.004	12604.102	119	0.921	462.307	322.046
46230.557	40224.26	51615.25	41800.185	57746.819	54076.44	59082.749	58631.267	1346.281	500.493	417.211	419.041	564.44	1509.814	365.242	10471.075	265.779	397.11	453.254	1346.464	132.156	789.907	298.042	4830.257	11356.159	289.421	1186.167	268.624	5631.735	809.675	856.273	18509.978	122	0.968	581.861	321.262
25789.374	25261.746	31783.947	29532.059	39084.319	37504.979	44713.216	44398.68	929.551	413.325	340.548	374.342	325.339	870.779	411.535	10612.006	206.688	215.267	174.052	348.387	121.881	709.255	252.606	5903.439	4404.929	317.333	390.607	273.529	1962.212	420.768	1083.989	22402.017	266	0.744	683.485	327.402
29237.064	27911.724	42120.545	32545.19	50362.323	43830.296	52315.103	50126.878	922.964	365.674	314.822	332.637	456.086	1113.115	245.581	8207.884	242.013	351.594	617.782	1598.936	119.771	816.537	511.357	2602.456	7670.213	292.777	1922.638	289.462	9714.596	709.885	534.053	8967.986	190	0.81	882.521	322.174
42235.873	39261.449	57332.658	42901.568	61344.216	56038.542	62990.352	62262.979	1045.262	348.946	342.532	282.797	448.635	1500.681	260.141	7319.447	253.786	425.087	514.681	1103.975	111.277	762.118	438.076	2923.101	9567.278	275.439	2065.814	297.344	7702.422	359.311	315.526	10067.758	103	0.965	902.723	321.451
50938.461	44356.629	45103.532	42397.402	47746.544	46028.723	48808.851	52688.838	1394.149	618.377	519.117	414.935	514.209	1015.9	335.784	9074.296	290.777	326.8	317.694	2013.406	156.342	680.174	218.2	4398.388	10553.142	309.75	1005.665	288.374	10860.897	564.31	375.222	12516.508	122	0.945	455.902	323.607
30315.244	28672.894	38816.361	34332.464	46774.4	43146.945	47407.492	46984.601	1164.895	448.62	389.787	353.538	565.955	755.916	243.738	11267.294	200.514	304.113	663.451	2773.259	206.797	762.684	247.066	3047.829	7324.654	299.625	462.47	289.174	30732.957	560.874	417.258	9519.162	122	0.956	500.41	323.287
37552.627	33553.098	44968.49	35106.456	50462.612	44866.101	53728.268	52271.897	771.983	290.551	297.11	245.23	383.566	1061.785	242.611	7133.127	235.566	328.672	363.353	1369.555	115.741	508.013	357.181	2711.666	7870.101	274.053	507.73	289.598	7712.601	482.691	324.129	9764.806	247	0.881	915.464	326.528
35686.936	32106.665	47330.571	34028.474	55759.562	44482.184	58029.371	55099.861	843.342	280.875	314.434	246.093	352.806	1510.909	254.423	5825.147	218.37	326.316	443.352	900.98	117.739	528.511	515.388	2854.23	9539.021	278.772	813.439	325.908	4463.255	387.737	462.246	9337.724	275	0.803	976.791	326.565
26013.99	22632.2	24738.934	27586.318	34064.46	36059.158	33492.429	40673.271	977.666	446.481	394.356	307.347	384.475	1176.824	301.295	6012.952	176.588	176.089	267.756	1201.355	180.622	533.02	310.509	3180.463	4719.143	324.423	1280.696	238.762	6586.982	520.89	292.017	10959.498	114	0.92	1159.667	323.544
35308.476	37509.135	50304.383	34552.132	48928.438	44134.181	52897.059	49164.176	832.475	346.424	324.218	284.1	666.503	1323.549	254.107	9413.448	158.467	234.626	431.914	2048.836	172.759	726.005	343.782	3161.696	10331.599	281.407	1001.905	307.313	13823.995	676.161	277.77	7194.839	189	0.93	1372.987	325.675
54477.812	50432.37	54471.369	53032.83	57326.015	45320.766	45600.808	46350.193	1318.797	568.689	503.924	483.529	1156.668	737.977	249.141	11374.405	324.531	508.408	1075.448	2649.41	221.618	612.836	216.417	1755.406	15571.04	360.227	3070.255	312.471	30397.664	747.32	461.599	3995.99	191	0.919	416.615	325.573
38366.34	34862.348	39418.089	37024.273	44846.308	42980.654	46085.801	47612.184	1207.735	513.907	431.347	373.413	487.998	741.123	269.096	8614.513	236.506	308.825	439.84	1756.864	163.506	545.409	264.749	3494.211	8815.515	308.443	517.196	290.406	11586.15	402.701	421.991	11570.555	285	0.863	488.56	327.998
26805.948	24403.876	32891.182	27644.533	41496.86	35453.706	46016.183	47728.195	1035.589	406.028	342.351	365.549	311.396	1215.403	378.16	7864.507	209.052	222.117	171.746	774.462	127.026	552.244	196.486	4514.478	4915.845	326.199	358.463	266.679	5298.626	831.643	447.805	16876.558	153	0.875	696.108	323.722
41245.704	36265.584	44931.04	37769.92	51557.27	44871.93	53197.424	53213.382	976.665	373.345	311.334	338.856	403.287	946.063	323.483	7386.126	258.304	318.077	359.609	965.924	125.748	623.439	332.583	3143.451	10340.637	327.61	612.492	266.631	6138.703	358.105	659.171	12485.122	144	0.889	715.931	324.549
47487.63	42926.737	54839.074	46464.78	58617.704	53923.472	60470.961	60685.286	1061.613	381.517	334.444	317.232	360.476	1732.264	296.751	6739.841	258.042	361.558	261.492	801.959	123.398	486.194	291.346	4074.182	9380.057	325.076	546.498	271.418	3371.196	418.132	318.224	15341.85	305	0.824	782.598	329.162
36606.328	33848.763	54922.195	33764.953	54487.65	47487.666	54974.322	54820.564	893.153	240.961	299.279	210.635	316.826	1196.279	217.885	5175.613	238.141	221.196	347.192	970.052	163.753	401.674	185.109	1958.216	11240.414	241.524	937.47	287.07	4139.521	276.13	276.012	7244.339	118	0.953	1032.153	323.678
41856.403	32570.754	50724.847	36934.537	52569.401	45839.886	53352.091	53327.241	765.229	239.777	292.004	189.02	355.55	1167.597	225.013	4927.142	212.924	225.068	325.117	659.454	215.721	421.096	241.183	2036.564	10526.897	249.044	879.23	220.726	3114.888	401.687	313.862	7716.419	249	0.794	1041.97	325.737
26967.851	26802.054	42608.322	28021.214	46413.971	39226.465	48568.06	46302.969	626.586	335.286	302.384	254.186	340.815	1049.059	231.657	5899.752	153.644	223.117	329.883	1260.903	259.862	598.234	206.44	1924.328	6012.267	261.345	576.763	254.172	7563.012	479.699	394.319	7572.522	264	0.757	1089.208	326.337
20490.107	21058.053	36125.966	21694.008	38878.149	32157.563	40996.296	36577.775	838.643	361.339	334.852	286.078	395.303	1287.162	235.907	6890.626	163.572	201.602	341.25	1138.44	220.232	865.513	223.747	2122.362	4887.445	265.707	789.824	264.158	9889.016	650.271	281.063	7297.407	152	0.848	1105.066	323.467
25684.606	29911.019	42863.566	28053.962	45196.836	38214.183	49486.453	41025.128	870.888	392.11	383.624	283.499	459.096	900.245	274.15	7881.111	178.351	216.496	268.225	1591.594	236.82	455.611	177.898	2785.681	7890.334	301.318	725.475	242.355	16900.163	422.963	258.731	10467.234	118	0.981	1169.746	323.898
33868.025	33795.547	40868	34716.542	48128.193	44092.915	49942.3	51539.074	1126.83	465.668	371.968	346.174	381.307	1602.933	297.489	6281.529	168.19	189.41	211.03	821.061	177.845	712.247	191.533	3993.787	7679.656	293.642	857.845	280.252	4432.556	515.863	299.958	12293.82	130	0.889	1210.169	324.669
38106.828	38246.184	52090.059	37812.329	54066.711	48990.498	55496.561	54838.037	941.224	316.899	283.878	294.679	530.159	3100.446	211.034	8183.136	153.132	220.765	415.327	1218.326	163.094	621.405	229.216	2929.288	11330.567	314.443	1201.589	267.652	10632.562	487.007	322.124	8130.857	157	0.945	1288.889	325.615
42616.32	38029.134	44250.749	40577.833	48716.686	48071.277	50835.943	52141.716	1430.643	472.158	415.321	357.171	539.293	795.799	248.194	11022.743	247.004	371.998	881.984	2576.281	197.179	936.651	412.345	2782.249	12935.529	291.245	667.622	269.993	24192.477	604.741	397.157	8964.039	135	0.923	515.715	325.485
18235.397	16703.559	24096.888	19828.658	32615.009	27818.985	33571.701	31525.258	628.909	280.932	345.878	263.934	357.444	891.455	218.613	8625.187	175.566	300.44	426.816	1062.822	136.915	662.833	276.69	2339.137	4754.497	312.989	711.221	254.667	18340.49	780.874	363.642	8033.596	173	0.872	848.165	326.564
36965.184	32270.937	46883.336	32535.229	52834.755	43728.947	57179.923	56375.587	758.593	248.833	250.539	228.961	305.828	1268.768	242.298	6820.634	208.781	328.527	679.802	1176.127	127.346	520.714	597.053	2580.894	9591.122	281.975	1295.806	315.529	7099.214	385.828	716.078	8509.839	103	0.952	965.267	325.646
35225.627	30536.63	33830.414	35865.745	44495.706	46564.445	42870.903	50061.58	944.182	343.868	381.949	309.966	369.651	1376.786	257.95	8054.775	171.024	207.301	338.843	1414.746	189.487	804.504	204.911	2860.025	11098.827	293.016	1292.552	272.864	14456.118	819.283	378.394	8592.305	172	0.927	1279.262	325.994
43980.765	44362.75	51762.596	41606.767	56464.517	49451.339	57474.128	55856.88	1036.08	384.365	320.463	329.228	660.994	1550.328	269.811	8931.836	171.099	271.126	406.755	1918.308	203.978	777.106	256.695	3489.082	11572.609	292.231	2459.243	308.019	11738.771	626.941	333.266	7786.039	171	0.922	1389.582	326.535
37636.085	37224.533	46953.472	35980.637	49907.197	44321.657	52880.44	51380.306	911.777	411.936	378.912	297.771	765.214	1471.41	260.133	9748.282	165.737	236.739	408.158	1688.539	197.127	829.146	389.707	3562.12	10988.426	291.762	1395.289	298.231	14491.464	580.301	293.651	7425.674	129	0.954	1400.725	324.655
43964.185	42954.613	53644.781	42551.86	56520.205	48866.318	57928.86	54515.384	1092.661	932.613	367.173	323.693	804.716	2867.152	271.05	8649.867	179.721	255.897	379.305	1423.238	193.984	654.963	449.838	3879.135	10635.965	310.488	1346.244	290.45	8680.069	539.825	284.093	8122.92	187	0.929	1418.468	327.259
39497.438	35810.769	45274.503	38344.182	51254.063	44684.766	52922.775	52981.296	1338.708	503.65	386.026	399.575	364.907	1157.384	357.104	7453.139	271.144	307.919	256.668	604.798	125.823	614.829	345.865	4071.871	8703.674	335.871	567.561	286.715	2737.498	435.176	444.896	15252.781	172	0.875	704.337	328.105
33648.681	31538.504	46537.951	37118.573	53692.783	45732.776	54322.074	53158.449	890.757	352.703	330.623	304.173	343.098	1655.033	298.114	7151.081	213.151	276.672	197.511	1020.522	126.34	386.897	286.327	4137.692	5216.53	325.798	432.437	249.761	5462.527	473.241	306.882	15263.018	261	0.705	771.247	333.125
32799.173	32601.391	43857.56	33674.506	49313.639	43519.131	50061.968	49003.058	1021.032	487.035	349.099	336.672	379.792	3413.813	255.252	5628.708	184.364	227.985	260.836	810.208	197.432	678.876	277.798	2679.765	7573.116	294.576	1001.457	254.22	5176.357	600.662	356.998	9321.544	186	0.937	1134.909	327.855
27327.661	23429.044	22252.498	29740.568	34296.511	39589.079	32381.385	43104.283	1026.517	399.135	330.994	306.577	329.082	1668.95	253.509	5838.711	164.378	165.66	136.775	509.651	172.83	432.509	163.71	3638.57	6392.009	294.485	345.002	265.413	2163.674	495.174	262.622	11351.97	170	0.903	1202.594	329.165
32917.181	29500.005	37843.688	31823.438	46437.367	39766.677	48277.811	46648.165	1307.518	635.19	434.559	464.763	642.623	2026.457	305.125	9132.188	240.842	303.956	434.687	3444.339	154.092	1340.726	342.706	3941.73	9040.869	298.483	1468.422	269.025	9006.234	914.885	918.113	13440.487	127	0.868	545.87	327.256
44585.988	37750.443	45950.983	37862.833	52214.287	51185.273	58407.317	58409.098	1422.238	475.613	363.865	357.072	484.44	1452.79	364.73	11891.804	252.813	373.305	505.472	1421.842	136.309	1051.512	378.716	4412.043	11821.509	308.721	1341.45	269.559	9230.032	1894.497	933.552	15838.175	109	0.946	587.271	327.583
40798.092	36688.133	47407.825	39119.936	53903.41	46810.404	55150.33	54409.178	1005.511	376.483	305.054	337.911	451.131	1012.575	318.715	7415.033	236.529	335.741	399.148	960.668	128.027	733.572	301.668	2936.363	9223.426	333.459	1221.666	252.677	6993.997	391.716	717.478	11373.753	187	0.929	722.377	329.5
40168.561	34269.997	41510.757	35492.027	44174.151	42650.748	47006.592	49929.124	878.844	328.406	327.403	274.83	283.804	1132.94	253.049	6850.527	242.612	321.225	227.871	846.107	120.856	366.66	217.415	3697.395	6907.1	317.787	534.796	274.203	2579.765	458.443	301.501	13259.173	163	0.942	792.948	328.463
31561.683	29856.497	41283.039	35479.11	49352.381	43896.507	51371.651	49391.17	853.924	356.54	385.545	287.582	416.583	1503.6	260.721	7865.252	211.093	332.165	360.801	1260.961	131.698	594.42	240.601	2956.994	7428.021	302.967	1391.434	256.115	8373.49	481.564	339.164	10532.607	306	0.768	830.278	333.892
34945.26	31524.971	44324.212	34741.207	50709.339	45224.544	54210.98	51804.248	926.779	342.257	326.069	290.746	392.535	1138.394	244.47	7849.622	234.615	354.144	431.104	1441.65	130.569	697.192	456.961	2764.042	7572.932	283.982	1159.019	295.879	10462.094	477.236	327.849	9596.379	109	0.976	905.986	326.729
44538.72	36742.158	50351.833	41186.616	57820.313	45474.346	53700.935	54194.897	853.938	222.489	300.84	226.49	266.107	1164.748	193.055	5031.022	272.333	281.139	365.81	760.614	115.489	375.62	224.45	1818.543	13413.188	251.593	918.665	307.642	4537.47	286.329	304.822	6755.669	116	0.898	1028.069	328.009
40275.811	38984.544	53852.689	38397.141	55318.42	50388.316	56431.075	56347.377	1085.544	399.707	332.94	339.288	452.628	1808.822	244.011	6811.423	159.478	212.365	303.423	1059.076	172.587	772.873	263.525	3321.648	9788.907	282.115	895.981	284.917	8092.375	512.954	362.024	10206.999	120	0.888	1249.25	325.525
38431.799	42194.865	56055.548	37465.867	54661.239	45242.847	56899.999	49578.27	1050.03	377.1	332.771	325.489	417.126	1564.139	234.387	7060.702	146.728	202.131	296.558	1305.253	167.693	680.308	298.949	3081.169	9260.484	292.457	995.245	274.399	7865.061	1769.846	319.885	9334.138	190	0.914	1259.737	328.321
42279.609	34826.615	41818.943	43530.274	52852.379	51731.56	51493.343	55112.959	991.198	415.045	339.364	325.319	704.838	1103.945	249.909	9684.072	190.255	233.247	456.815	1315.617	187.841	811.978	293.578	3089.51	11839.834	310.721	1990.285	284.483	18269.651	508.657	280.744	6368.325	102	0.943	1433.52	327.304
46796.625	41295.152	46194.907	41239.183	51074.547	54275.435	56089.907	56353.631	1409.732	490.65	382.06	353.939	545.614	2541.592	472.751	9174.697	260.525	381.507	614.439	1019.513	164.57	1225.773	368.829	6650.607	12060.451	302.083	1785.38	273.729	12309.533	722.763	1414.437	27435.935	178	0.876	608.09	331.163
29182.222	28056.152	36708.594	31982.996	43950.692	37833.478	43935.767	43033.36	1103.566	488.948	413.261	413.236	337.578	781.152	358.474	7066.441	237.044	231.97	235.123	465.405	135.514	579.045	224.793	4454.543	4033.253	331.354	446.722	267.169	2950.598	381.723	299.125	16620.784	120	0.929	696.292	330.058
39952.018	35121.558	43152.868	36270.459	50134.573	43473.235	52770.135	52864.673	1034.138	463.083	316.069	356.754	341.798	2560.912	311.022	7076.484	217.083	276.103	264.441	830.876	119.882	568.124	239.7	3334.438	8111.389	335.354	933.375	254.306	3539.94	561.878	1121.935	13736.54	396	0.677	716.692	338.843
32730.581	28903.657	40885.841	32414.158	48532.559	43674.89	52164.235	52178.972	1105.838	365.476	280.007	317.265	359.792	925.341	291.994	8269.249	254.981	283.701	461.446	1147.508	124.535	833.556	324.725	2812.129	9131.41	332.336	2295.938	250.772	6504.577	390.752	787.587	10764.593	118	0.888	734.881	330.22
32780.075	30007.09	43423.689	31730.159	50572.406	42335.527	53046.63	50997.05	721.282	275.658	270.452	259.615	355.064	1123.779	223.984	7362.624	249.539	359.804	405.074	6053.606	118.447	579.744	296.607	2475.989	9511.197	260.677	786.427	308.823	7774.946	396.665	514.415	9039.6	223	0.862	931.724	331.809
38716.208	34958.528	56455.639	36450.084	57961.986	44093.118	56054.301	54194.426	823.212	216.422	293.292	243.031	267.997	1237.648	195.116	4693.351	236.163	301.228	294.941	876.102	86.479	459.79	275.453	1932.641	10699.84	241.6	781.759	324.35	2922.685	292.679	271.454	7035.79	175	0.797	1021.946	333.243
43381.386	39360.991	44803.944	40385.381	50320.88	46238.973	52707.894	54032.917	1190.086	502.509	428.277	433.832	486.235	1066.305	303.391	8488.391	233.909	268.582	333.55	1276.455	152.019	613.648	301.414	3997.264	9116.361	303.907	709.906	261.735	6745.682	563.102	778.326	14253.212	281	0.873	530.219	334.532
26836.854	22442.787	23056.823	22437.951	28803.232	30166.494	36259.277	38026.948	984.387	429.886	346.638	375.094	271.906	769.543	354.655	7371.985	198.318	195.011	150.44	276.892	116.6	1562.937	203.013	4845.771	2361.172	303.607	381.431	258.481	879.408	355.689	507.662	17221.92	103	0.996	688.383	330.102
39598.039	35273.761	45794.877	38026.907	53267.635	46631.007	55522.482	54661.546	1015.518	396.354	305.505	350.152	378.4	1577.362	307.639	7775.245	225.783	294.917	333.978	900.208	124.913	620.033	280.666	3189.179	8449.384	334.335	1490.29	253.426	6051.979	378.891	625.624	11954.86	238	0.739	729.113	336.664
30235.162	26465.812	34266.255	28229.082	39432.461	36854.262	41745.568	43259.223	820.58	356.696	303.611	319.584	294.117	888.33	279.548	7868.502	214.869	227.32	250.011	685.115	109.977	2149.536	184.014	3728.524	5354.883	331.427	708.291	245.55	3683.301	503.538	1209.24	13447.174	274	0.794	753.277	332.595
27571.455	24096.218	31672.724	26047.733	39515.297	35462.446	42948.075	43196.492	710.628	275.539	368.519	249.586	351.673	1122.071	228.033	7778.5	198.902	319.18	476.68	1648.631	122.415	673.999	386.19	2608.599	7805.177	293.766	689.806	262.188	11048.372	720.067	336.738	9172.07	154	0.927	839.234	332.188
44292.592	41165.307	53757.834	44094.948	58489.026	53289.365	60754.514	60065.182	916.45	353.559	326.495	293.066	525.669	1238.898	263.039	7800.144	254.527	424.7	507.756	1152.469	119.844	800.986	444.929	2734.893	9837.108	315.77	3234.466	285.017	8906.165	553.878	484.157	9458.89	142	0.886	878.599	331.486
39613.219	36580.205	53130.521	38699.038	58103.687	50240.474	60082.784	58651.007	788.983	271.576	277.76	245.118	360.611	1433.869	253.652	6627.981	244.842	368.507	483.704	4253.536	122.403	554.91	482.397	2765.074	11951.006	272.945	956.166	312.792	5728.472	335.88	308.949	9623.168	310	0.812	946.897	335.597
38968.791	36619.994	53590.732	40044.397	58926.558	50118.932	60494.918	58893.148	895.198	284.21	294.007	300.566	355.569	1659.255	256.395	5441.107	204.149	349.761	365.483	798.075	109.927	442.033	344.3	2911.358	10022.532	280.627	1103.772	354.128	3264.857	396.784	308.972	9634.129	103	0.965	987.84	330.325
24195.449	33185.25	53270.311	31183.635	52783.772	43637.672	54090.843	52347.442	614.592	282.557	305.179	229.358	474.008	1215.836	238.723	5027.802	197.829	235.56	300.227	830.491	217.501	456.843	193.945	2068.652	6125.105	265.706	434.572	237.983	3552.562	424.265	278.321	8420.864	98	0.98	1050.786	329.469
28094.946	28851.27	48924.623	28952.631	47472.074	40359	50209.678	46036.425	588.303	284.207	310.557	252.183	323.102	1048.95	242.806	5633.359	150.495	219.125	349.617	792.208	210.216	478.635	227.214	2240.008	6753.91	260.858	526.652	260.747	5808.238	438.071	356.108	8684.375	167	0.9	1073.47	331.237
47052.773	43130.388	49040.058	46295.136	54223.502	53413.786	56106.163	58745.536	1187.996	557.453	499.72	468.211	593.23	1198.302	336.034	10595.689	276.152	344.265	516.01	2053.22	183.971	894.123	336.304	4097.299	11474.71	316.982	1342.228	304.172	16594.103	1141.098	376.117	11049.745	122	0.918	455.836	331.09
23203.355	21669.287	30410.894	25881.686	38121.638	33030.875	39338.39	37911.318	620.067	331.255	334.581	307.633	307.153	751.583	247.928	6980.408	200.407	248.618	193.244	357.477	131.807	288.319	128.971	3842.899	5092.961	288.184	531.295	252.8	2548.198	407.988	518.254	12485.17	147	0.918	816.888	332.759
37691.514	33698.918	45547.188	34816.152	50139.186	44961.344	52701.962	52635.48	847.832	318.46	329.438	323.77	344.43	1220.876	249.384	7251.194	238.02	358.897	503.037	1355.717	121.103	601.672	369.253	2736.694	8831.424	283.656	1501.473	276.597	7560.808	787.726	716.218	10029.153	400	0.662	890.252	336.342
33252.81	35895.187	45515.745	34814.111	45721.418	40395.894	48980.353	43040.765	940.006	454.475	380.232	307.857	391.711	1127.611	300.278	6305.334	177.375	208.411	247.81	827.91	189.726	380.734	177.841	3048.283	7038.967	323.849	823.878	240.697	5562.427	467.446	281.779	10457.17	209	0.883	1174.797	334.639
37040.519	34079.119	39541.375	36394.172	45173.794	41140.114	45476.504	45448.819	1162.243	525.853	420.392	411.818	488.017	833.582	285.748	8308.297	255.936	282.394	315.658	912.297	149.077	419.572	201.37	3876.917	9267.945	321.531	567.993	279.894	7009.221	430.828	565.785	13536.617	301	0.836	497.52	336.46
46744.536	42460.592	51071.97	45696.193	56847.126	54234.115	58598.743	58416.748	1166.122	448.692	430.678	374.758	578.291	796.824	274.672	10385.853	272.44	360.638	480.288	2444.931	174.378	628.389	211.18	2940.726	16731.722	292.23	732.129	294.747	19298.072	516.066	689.363	9310.684	132	0.913	506.992	332.371
32165.567	27516.465	32524.838	28407.586	41016.757	36393.665	43118.598	44318.068	1204.109	442.806	364.996	331.871	420.894	655.878	236.937	9723.537	206.088	266.214	548.547	2182.52	189.324	503.992	329.611	3064.678	8780.298	303.46	472.805	259.798	21943.691	487.312	375.146	11932.637	113	0.981	519.898	331.783
35708.35	32382.856	49478.479	34324.346	57344.859	45094.548	58546.854	57217.851	858.984	240.655	268.295	259.522	291.546	1488.452	199.222	4959.697	204.577	348.697	271.971	1163.594	101.61	463.458	520.838	2454.896	9304.799	269.02	878.505	346.182	4009.621	276.184	279.907	7921.948	214	0.852	1012.093	333.154
32127.485	28606.592	38183.599	32916.106	43917.847	43810.524	44562.468	49298.185	1226.632	538.029	379.069	344.818	450.054	1511.837	276.059	5738.081	182.721	205.472	195.182	1056.056	196.261	690.494	219.314	2978.123	6845.503	316.734	917.071	244.408	6580.408	616.451	297.922	10628.224	178	0.906	1150.904	333.809
40275.166	42421.782	57775.749	38002.192	56923.508	50059.049	57033.253	55691.997	1312.417	387.443	330.359	348.756	450.536	1813.668	251.686	7508.817	180.837	227.715	299.445	1139.744	173.842	1020.807	256.463	3085.104	9581.623	297.331	649.063	285.163	6883.544	344.933	336.303	9577.574	134	0.859	1227.284	333.537
31051.626	29923.969	42367.401	30979.167	46402.486	42071.938	49081.103	48213.502	810.79	337.187	294.8	313.533	701.086	2019.71	226.062	8962.873	145.948	223.998	288.856	1715.035	179.266	767.32	283.091	2988.466	8609.964	305.815	969.122	273.002	13794.577	716.76	352.829	7688.825	182	0.896	1322.313	335.137
33559.166	29533.947	39069.601	33600.626	47146.245	45560.963	49013.912	50896.876	917.082	361.757	300.481	314.365	680.476	1598.618	247.003	9494.2	167.25	222.213	340.86	1755.421	186.088	734.561	259.275	3245.891	10827.779	321.063	1796.235	301.054	14125.088	569.977	337.445	7574.46	229	0.86	1379.972	335.146
47920.844	46929.315	54213.368	45412.502	57128.346	54362.238	57230.947	57850.401	1084.276	386.165	390.225	337.984	541.399	3367.354	246.89	8456.127	172.925	263.108	436.055	1660.297	482.823	786.951	320.769	3420.059	12733.848	302.626	999.963	281.626	14798.494	508.546	294.491	7465.484	119	0.973	1407.357	332.971
30779.525	32406.879	46214.076	31406.517	48778.204	41978.617	50644.45	47032.15	624.357	297.496	301.628	261.464	354.144	949.192	244.822	5524.774	148.306	245.436	351.726	842.014	243.426	653.465	251.448	2030.37	6872.597	263.312	465.242	259.375	5662.124	365.743	609.501	8185.278	148	0.891	1082.385	333.905
34461.701	34021.226	47428.885	34225.725	52473.122	44996.757	53687.405	51707.93	946.714	363.745	311.203	305.301	537.313	1779.607	237.039	9439.115	151.83	242.216	392.208	2043.126	179.661	721.307	254.818	2927.522	10431.747	295.242	1484.976	263.321	14013.818	593.35	302.144	7565.33	301	0.728	1333.311	338.603
40114.48	36109.496	40772.02	37581.551	45639.328	44469.448	45891.281	48154.502	1422.168	659.254	514.549	493.598	588.269	1064.132	319.901	10602.498	295.166	334.727	505.223	1657.169	212.45	760.266	262.475	3745.41	9730.893	313.117	2362.109	302.009	14823.921	792.157	437.056	11070.477	265	0.808	465.632	337.345
44978.19	41784.167	47758.592	42854.597	52028.451	48059.928	53740.083	53563.244	1417.044	552.845	429.103	420.019	588.578	1127.834	317.209	8901.786	283.191	381.854	473.899	937.35	141.426	753.826	369.108	4007.36	12236.566	294.565	912.684	271.55	5944.76	511.599	775.447	14114.819	133	0.935	562.162	335.688
33726.144	30639.751	40995.156	32988.238	45667.495	41889.104	48566.592	49011.058	827.63	331.937	329.825	282.612	348.346	1130.212	251.086	7564.11	221.234	347.899	444.672	1255.905	124.505	728.168	389.287	2862.448	7710.689	299.722	1093.445	266.911	9868.719	603.61	467.117	10641.028	356	0.634	852.736	338.163
39622.855	38310.124	51624.319	38417.766	53622.736	48840.161	55231.255	53911.728	921.45	321.822	300.577	331.793	432.486	1627.161	242.395	8398.994	157.468	237.425	376.132	1933.185	186.413	612.44	292.302	3102.555	10916.818	291.861	1469.179	277.167	15501.861	531.029	281.75	7772.889	319	0.836	1351.23	336.908
42637.621	38193.273	43191.33	42345.513	45923.274	46377.823	48091.447	51667.535	1140.401	450.306	419.744	427.686	529.376	1323.611	260.629	9616.79	209.238	242.331	601.095	1462.07	171.819	814.729	344.197	3976.642	10930.786	289.126	1185.801	289.63	10647.919	556.597	329.979	8527.814	250	0.768	1455.876	337.556
44822.467	40158.358	45977.98	41763.291	50794.438	48817.803	53846.055	55067.17	1174.736	491.016	409.782	455.118	545.313	919.75	278.06	9692.894	261.973	342.013	408.215	1539.281	158.065	682.352	273.698	3451.12	12939.053	311.344	832.597	272.714	10130.497	572.498	960.784	11852.354	324	0.73	517.312	339.892
31719.784	28159.02	39128.003	30976.493	47733.06	55101.096	55539.416	54662.221	1199.871	433.682	374.747	315.271	403.157	1309.483	362.034	8489.801	216.734	303.512	407.173	1780.597	135.375	963.345	374.456	4041.11	10075.98	284.414	644.985	261.407	7758.849	1989.533	608.969	15443.582	106	0.92	597.717	334.217
35091.791	32032.327	45043.042	34184.871	53722.196	44743.99	55328.313	52817.38	944.847	301.729	302.956	266.96	307.006	1637.689	246.31	4908.493	228.37	314.445	284.888	805.446	108.055	544.954	435.468	3270.653	7924.396	281.027	726.734	359.422	3440.461	386.466	264.758	10620.63	255	0.822	1003.778	337.394
30425.139	32603.993	48803.026	31514.965	50890.942	42548.954	53680.934	46999.939	855.036	788.84	283.723	314.297	589.871	1739.694	201.76	8466.387	142.883	214.8	428.105	1472.369	174.696	689.392	312.942	2629.819	9488.823	314.445	1022.381	256.306	13296.232	666.379	371.859	7473.754	182	0.769	1286.516	335.093
26608.86	26290.793	35974.128	26694.707	42024.124	35220.924	44443.897	38846.605	856.042	308.473	318.62	327.024	726.873	1732.389	245.424	7795.947	131.322	180.946	221.669	1813.713	188.978	595.728	246.319	3006.869	6011.635	370.647	1584.521	281.161	14437.46	803.358	334.115	8630.454	152	0.869	1299.007	336.125
26056.077	28051.289	44499.409	26076.004	45092.79	36623.273	48084.443	41039.806	850.078	336.265	351.985	302.117	590.427	1694.728	236.653	9008.048	139.079	184.086	175.573	1734.069	175.423	5105.127	255.543	3063.504	7080.207	300.558	908.006	248.68	11946.533	851.722	273.831	8287.169	110	0.967	1310.145	333.791
44474.552	38951.682	43601.077	38815.495	46819.903	44128.644	48987.48	52188.349	1287.199	543.081	428.846	420.572	504.661	1151.417	307.517	8857.547	223.19	269.754	306.007	741.843	151.257	928.758	278.604	4268.716	6552.211	303.518	1167.627	267.731	4255.498	530.669	776.134	15022.704	152	0.915	538.895	337.388
39735.82	36053.605	42365.487	37468.054	47750.566	44666.531	49890.75	50787.318	1442.628	631.65	481.604	426.914	531.306	1274.255	339.249	9113.264	261.952	287.062	321.593	981.025	149.342	945.848	245.148	4490.109	6915.804	296.621	1336.134	268.906	3760.693	456.865	531.947	15764.242	259	0.874	548.512	339.878
29775.125	26805.275	38599.586	31304.558	47257.864	42197.634	49607.765	49156.517	889.587	329.243	399.778	286.846	332.523	1373.296	264.29	7153.241	222.447	326.376	243.494	1005.769	137.455	528.242	228.62	3488.176	7579.592	308.427	544.389	257.831	4003.85	584.559	295.919	13792.594	208	0.811	797.495	336.721
23454.636	20678.916	28877.753	23309.1	36393.18	32851.19	38684.641	38671.815	866.616	326.055	349.407	273.313	297.404	900.523	251.59	7254.261	216.02	284.051	220.355	812.03	134.142	360.768	191.326	3536.776	5318.061	298.487	414.002	239.801	5000.2	372.284	302.541	12943.238	145	0.895	807.686	336.79
22587.179	20608.49	29227.01	24120.533	38127.193	32647.737	39353.243	36948.498	756.099	348.793	394.688	312.308	325.76	1070.26	260.791	7118.972	196.004	250.182	173.184	863.279	140.69	262.363	131.837	3585.354	4406.898	298.129	548.855	259.298	7512.237	651.135	455.79	12688.064	159	0.9	822.217	337.821
32387.516	28837.473	40065.118	29954.684	45888.526	39429.991	47481.246	44941.611	834.937	334.971	341.107	255.127	335.988	1289.267	304.379	5871.335	228.153	291.842	297.349	742.123	117.34	412.5	358.227	3808.435	8406.465	302.611	491.34	337.36	2986.526	591.682	290.662	12850.524	200	0.911	973.375	338.625
31400.834	36628.577	56461.304	34454.295	55391.546	45874.727	55703.67	53428.913	502.09	286.717	288.254	259.622	366.434	1225.482	247.231	4816.715	149.086	235.461	402.499	614.23	227.158	376.169	229.487	2395.129	6619.603	263.576	413.62	250.904	4179.31	362.54	266.052	9255.322	105	0.953	1059.052	335.833
31215.656	27791.031	36168.554	33554.489	48694.384	46633.691	47970.582	49954.111	797.469	944.862	435.015	306.671	329.079	2589.49	262.179	8146.303	146.348	201.782	301.286	1881.096	200.231	655.838	221.458	2395.739	10652.771	284.485	957.373	254.487	15489.894	786.592	400.098	7206.901	153	0.931	1276.48	337.899
43055.626	44065.194	55394.733	40728.454	57248.724	47889.955	58405.773	54601.344	1171.434	1102.356	409.691	381.714	1076.193	3094.422	268.904	9365.326	188.952	252.792	418.198	2362.045	195.251	725.649	391.637	3940.037	10241.384	313.726	1815.916	284.448	11203.28	847.11	300.178	8350.888	163	0.879	1419.015	337.684
19331.43	21711.127	27817.784	26423.744	36893.894	33678.967	40279.724	36533.865	442.817	321.22	357.937	323.691	415.281	362.391	374.353	5023.057	231.75	220.361	314.781	315.701	291.836	1144.881	278.407	1145.437	6691.212	264.124	583.343	257.79	2520.965	293.619	341.398	1211.535	156	0.778	1522.199	337.763
31497.348	29726.053	43617.844	34131.871	52231.479	42294.473	51655.927	46553.019	923.276	345.836	346.303	294.92	329.076	1389.152	289.073	4896.089	215.644	307.944	237.248	382.204	107.31	252.43	248.099	3803.458	6600.206	298.411	616.628	352.724	1690.995	313.394	273.367	12796.451	104	0.974	990.529	336.673
25003.246	26845.397	40759.953	26297.287	43392.066	35063.625	45721.451	39628.677	762.301	367.461	344.836	277.614	341.836	1036.805	231.431	6220.297	177.465	201.355	314.936	1785.272	207.386	767.011	192.059	1856.425	6279.202	276.082	604.053	258.857	11653.655	672.846	373.927	7091.812	348	0.733	1113.207	342.609
30666.893	28015.777	37658.94	31520.745	43043.766	41114.105	43664.221	45485.924	1081.127	489.261	379.138	339.143	383.727	1380.582	269.94	5646.972	185.117	206.234	228.762	929.356	220.553	688.679	214.921	2649.774	5745.279	290.011	923.943	249.51	8135.571	769.527	284.786	9770.735	353	0.649	1130.542	341.633
36225.326	32525.633	41436.482	35375.461	47938.85	44516.05	50845.646	51076.44	873.611	349.028	317.926	337.701	331.547	1084.663	289.433	7568.178	236.113	261.446	281.239	740.365	112.795	516.033	178.439	3703.294	7423.31	329.196	934.62	263.358	3181.382	469.137	1353.763	14399.231	291	0.773	750.613	344.538
45555.505	40799.467	53179.764	44322.13	58451.89	53076.19	60789.376	60847.496	1096.396	397.819	336.942	323.398	398.988	1884.723	304.688	7095.252	245.437	332.07	282.632	1032.148	127.529	571.538	344.56	4030.198	8256.898	323.732	724.55	262.789	3944.748	501.254	314.657	15522.932	278	0.7	782.158	341.191
35232.872	31623.136	51836.095	34147.233	53218.771	43166.553	54271.258	51762.825	996.888	220.479	285.896	248.411	247.15	1372.208	219.925	4600.816	246.174	212.859	289.373	439.59	153.64	410.573	298.156	2058.622	8260.761	245.947	762.586	277.825	3416.065	298.406	302.949	7481.575	203	0.85	1031.224	338.82
30328.221	26228.403	27574.952	32065.655	38284.788	41614.804	35361.132	44281.561	967.368	444.23	330.781	304.223	349.148	1465.335	251.031	6159.863	177.842	184.966	197.321	946.76	177.35	882.543	146.238	2955.602	7954.185	294.547	739.056	268.959	5374.5	574.95	285.279	10692.164	266	0.791	1206.605	341.568
48779.554	51544.646	57394.709	51208.17	57914.969	54371.017	59869.76	57464.48	1485.223	702.84	500.906	454.322	1193.452	1244.343	327.934	10124.933	284.308	293.092	485.982	1532.164	284.869	2122.397	499.825	4898.362	11885.604	305.929	1352.814	297.861	15027.675	597.836	330.75	9183.55	131	0.958	1490.66	337.721
51538.929	46725.69	52959.223	50198.853	53755.824	41555.444	42084.457	42796.092	1305.383	526.285	456.509	398.878	645.81	534.98	234.431	9429.669	349.879	462.308	854.547	1382.864	148.907	594.05	145.873	1320.299	18043.371	326.309	1792.273	303.168	7976.174	291.916	363.562	2959.62	185	0.835	398.673	340.532
35429.17	31589.024	40371.726	33650.855	46993.218	47610.254	52320.523	52504.411	1235.702	454.582	346.885	375.019	447.404	2031.06	428.222	9924.57	235.06	340.274	557.158	1423.189	152.995	1207.674	355.095	5945.242	9593.291	303.213	1928.092	259.975	9899.956	671.509	1145.252	24211.804	193	0.899	615.21	340.889
35243.429	28296.496	45349.119	31696.594	50004.539	42956.283	50803.088	50259.238	796.028	236.636	279.239	195.861	296.116	1249.346	228.475	4517.647	228.405	201.605	392.196	345.377	221.379	427.636	372.428	2241.493	5636.506	260.169	612.233	228.757	2770.829	463.443	322.566	8450.592	124	0.848	1040.274	341.282
25327.27	30003.546	42890.02	27142	43619.443	34334.313	47686.574	39209.109	863.337	444.257	384.02	286.695	346.544	869.328	279.821	6221.431	157.783	195.164	241.392	899.548	203.238	324.476	185.787	2858.045	5897.635	323.967	740.464	244.813	5529.154	441.635	279.177	9598.55	268	0.758	1188.5	342.713
37121.527	33895.672	38425.389	35574.463	43971.685	41282.708	44081.286	45918.639	1434.21	677.032	502.482	509.567	559.624	1262.399	345.057	9657.209	292.313	289.762	448.455	1218.408	212.065	543.872	258.884	4350.879	7197.117	309.385	1692.614	306.99	11598.1	815.832	443.218	13778.467	221	0.854	479.826	343.69
35314.26	32710.562	45363.626	34450.236	50632.571	43540.914	52599.874	51503.599	843.695	290.29	284.662	265.662	359.337	1231.523	242.649	7283.479	229.509	352.365	445.283	1260.458	114.334	501.461	409.083	2687.823	8874.917	267.424	1768.641	300.96	7601.982	444.051	647.423	9536.215	285	0.838	923.721	344.907
37923.213	34434.174	47089.143	35773.647	53528.655	45760.804	56342.766	54668.994	785.623	260.407	283.349	271.153	356.605	1127.69	241.911	7777.149	225.322	339.173	390.157	3742.656	120.424	470.769	364.108	2639.613	9124.443	267.669	1717.414	312.622	7572.652	347.516	404.508	8924.772	181	0.879	932.959	341.848
37887.535	34382.122	48311.006	36310.429	52972.452	45482.371	53944.132	52276.012	865.226	319.301	319.404	243.502	328.644	1374.701	291.672	5798.423	252.476	326.293	331.717	713.719	117.707	375.937	403.603	3417.783	9618.434	288.38	570.609	317.5	3627.143	518.633	305.758	11559.358	268	0.855	961.511	343.067
27396.007	26891.524	41974.937	28593.031	43899.341	40777.102	46487.768	46340.746	640.211	338.681	314.62	299.014	360.519	793.037	233.224	5888.272	175.275	235.025	430.307	1335.888	229.092	691.056	223.151	1832.928	8311.131	263.276	707.715	274.17	5749.576	497.885	669.665	7458.711	169	0.872	1095.814	341.831
44547.321	42929.902	56652.573	42844.957	55074.516	53108.134	56562.825	55779.109	1129.402	383.785	338.383	320.031	437.545	1817.228	252.486	6817.429	181.865	232.444	356.291	1095.619	177.512	1001.298	308.011	2890.206	11343.436	282.013	610.283	288.042	5743.725	342.672	355.05	9623.445	130	0.962	1230.631	341.177
31280.744	29924.079	43447.732	31747.498	48381.354	43571.152	49802.015	50577.847	884.474	389.403	299.47	302.584	839.619	2455.859	233.475	8965.519	131.056	248.255	214.498	1929.476	179.951	875.943	252.703	2851.571	8795.446	458.778	1098.918	270.052	16220.602	917.237	338.449	7529.33	126	0.948	1314.952	341.19
46758.007	42938.305	48282.748	44974.07	54731.703	55303.685	54482.526	58732.254	1006.634	387.441	411.241	393.54	590.202	2350.937	230.424	8900.193	182.788	255.022	373.188	2377.98	1608.702	897.425	345.067	3291.765	13346.615	286.327	1307.077	281.292	16532.79	578.761	325.715	7298.072	109	0.989	1408.417	339.583
42903.234	39025.759	50570.858	42301.696	55147.577	50843.325	57310.2	57918.77	1006.126	334.756	293.812	330.153	334.35	1164.211	313.194	7486.691	231.898	301.659	304.349	894.965	116.548	539.157	256.851	3297.994	8788.129	333.645	1305.476	254.689	4000.229	428.598	1071.011	13024.16	120	0.941	741.675	340.975
24157.317	21743.127	33076.332	26397.626	41940.748	35868.36	43955.519	43349.15	764.516	350.521	290.628	304.935	312.323	759.968	272.055	7144.003	224.534	215.032	204.891	505.695	121.118	302.641	201.884	4018.445	4945.716	310.914	389.49	246.717	3269.646	428.905	565.561	14330.848	132	0.913	761.803	340.697
27770.412	24778.956	33400.706	27639.351	42383.691	36908.749	44553.421	43506.931	965.532	348.006	428.052	317.587	314.656	1157.723	265.529	7165.164	237.736	301.619	271.673	904	138.095	595.416	220.049	3527.426	6409.36	308.134	620.833	240.818	6676.927	755.218	326.991	14532.745	126	0.921	800.27	342.96
41870.759	39501.676	52883.371	42779.209	57262.86	51746.924	58567.432	57123.075	929.035	326.548	316.039	329.858	372.768	1460.283	273.625	7242.284	232.456	428.672	460.799	979.14	109.021	581.058	312.841	2893.387	10040.106	299.159	1875.611	286.914	4540.084	507.281	716.148	10896.31	200	0.864	874.51	344.09
27309.389	25704.271	39488.371	28407.042	46873.443	38432.492	48757.526	46661.071	860.051	351.448	269.665	278.653	306.515	1861.901	240.388	7586.023	218.055	332.993	460.524	1053.576	104.324	604.097	480.968	2902.167	7179.202	270.061	1105.695	276.767	6291.305	573.725	613.985	10287.708	149	0.852	911.48	344.587
20480.063	18885.709	29724.932	21864.628	40436.472	29435.401	40184.746	33873.442	889.944	395.768	356.757	322.047	313.269	1090.399	312.362	5010.503	216.684	226.152	211.744	366.06	134.916	204.387	203.003	4471.664	2916.219	313.159	650.519	359.224	1480.01	394.802	274.257	15716.737	117	0.985	995.885	342.269
31822.19	35537.476	54626.608	32789.24	51776.697	42461.83	54804.607	47093.778	1100.051	466.882	381.243	342.878	417.238	1293.009	294.82	6301.882	184.302	225.261	302.379	1186.086	183.438	820.396	208.491	2673.936	7584.921	314.001	1183.672	261.367	6021.235	456.496	267.461	9285.139	133	0.862	1154.891	341.62
28168.746	28867.85	46257.174	28005.443	50477.192	38260.88	52638.714	45847.741	908.3	330.306	296.107	377.127	548.869	1729.946	236.673	10033.569	134.525	212.168	292.139	2486.488	187.088	627.139	265.815	3104.951	7041.586	301.314	1660.522	246.673	15934.031	729.638	287.827	7676.281	125	0.864	1326.66	343.092
33029.76	35352.249	51435.409	32123.509	52252.961	42759.848	55404.367	48969.157	878.449	346.221	307.488	320.753	547.259	1858.601	251.999	8963.996	172.539	243.32	301.431	1983.174	193.375	669.194	295.475	3474.506	9875.692	308.434	2026.18	312.393	13464.287	695.345	259.277	7972.762	204	0.819	1366.647	342.863
26911.315	25175.863	34821.639	29931.344	41588.859	37416.311	44708.659	42544.903	701.382	286.442	310.376	253.333	325.077	1103.551	251.371	7374.566	188.289	318.005	333.738	1141.058	122.814	470.469	254.063	2945.629	6493.909	286.428	788.742	247.192	6907.771	514.25	316.964	10751.541	174	0.938	835.23	345.259
24435.224	23241.909	44098.343	24945.11	44415.272	35174.883	48446.436	43207.55	959.705	265.807	322.165	271.543	223.584	1003.003	232.378	4376.25	230.524	199.421	245.917	395.331	100.943	436.9	236.523	2637.505	6007.163	235.74	752.081	305.122	1565.372	400.515	295.461	9904.024	181	0.891	1025.997	345.041
26957.852	28999.707	44683.911	27222.817	46649.015	37571.626	47437.612	45037.343	600.31	293.261	323.984	256.308	330.902	1006.92	256.504	5020.28	148.363	216.251	263.013	563.097	221.414	518.867	188.2	2156.346	5558.491	262.41	450.529	250.225	2627.244	529.187	304.411	8757.671	124	0.933	1070.145	344.355
33593.308	42800.089	52523.865	37362.887	49980.196	45741.434	55794.066	44226.527	1036.056	535.819	494.316	440.816	480.206	698.961	332.451	8773.459	264.761	251.053	428.217	1203.303	240.315	1441.666	391.451	3501.771	11776.351	290.373	887.964	275.378	12663.794	441.019	433.624	6441.641	103	0.952	1517.015	343.597
41213.246	38564.448	48370.078	42471.984	54823.743	49822.886	56390.879	56561.143	1280.6	557.132	451.473	462.894	470.869	1136.374	307.459	8893.504	283.471	297.348	272.128	1067.879	151.131	617.259	223.744	4054.895	10875.07	314.047	1157.442	276.638	5848.907	597.191	965.984	13110.857	153	0.837	507.807	345.853
12235.442	11469.451	15157.971	12528.476	20400.921	20973.502	21803.609	22341.94	849.106	447.199	358.601	360.154	341.122	491.154	327.623	7114.866	201.246	192.59	146.946	204.411	123.496	342.852	153.468	4255.622	2503.132	336.418	432.479	258.714	1171.512	380.987	553.402	14939.563	105	0.984	668.395	344.319
41597.207	39164.361	49312.135	43386.314	53651.382	49003.028	55048.606	54050.099	1055.086	378.906	326.083	342.901	332.235	1290.801	317.246	7325.78	239.863	312.37	252.857	599.539	121.92	496.261	240.474	3488.219	9514.321	341.91	1037.579	256.062	3137.463	282.618	475.884	13375.607	134	0.953	735.119	345.075
34274.734	31355.262	44505.159	33679.192	51105.581	43685.547	53447.046	51913.629	937.937	346.053	300.699	324.726	476.817	1383.922	267.908	7509.902	228.725	321.992	557.934	1039.911	123.551	645.084	487.102	3080.199	7072.397	293.451	1143.672	277.449	5885.558	611.343	526.933	11159.837	315	0.825	889.567	350.76
27156.428	30820.064	51706.194	28361.302	50380.325	40108.517	52588.464	46847.697	660.347	317.334	318.145	269.404	368.238	932.045	235.753	6180.257	162.783	261.718	363.533	1148.625	245.229	836.855	243.476	1763.521	7416.8	270.842	711.248	266.564	7262.231	481.137	497.134	7271.825	155	0.909	1088.945	344.965
36000.232	31230.159	39262.933	33138.458	47960.179	42589.72	50099.533	50542.978	1508.233	603.716	450.377	452.878	501.313	1296.367	308.734	10863.252	267.154	313.496	336.169	905.114	162.815	1320.24	287.804	4117.272	8335.745	307.373	2223.457	258.902	6762.192	683.435	764.677	13341.868	120	0.941	536.892	344.367
30585.123	27410.813	35894.206	30493.985	41218.736	36773.797	42829.282	43333.455	951.519	372.129	332.619	292.005	321.259	1812.456	259.769	7005.471	223.91	309.019	339.838	1001.589	127.981	426.517	252.236	3387.992	5828.704	292.168	591.117	252.031	6473.332	439.506	339.603	13033.349	168	0.951	808.976	346.554
39096.074	35359.162	51213.839	36042.753	56315.469	47058.62	58469.396	57468.188	754.184	297.34	311.747	260.747	325.114	1090.033	267.971	6330.258	249.591	325.63	347.212	1552.81	114.924	431.787	341.087	2812.06	9974.686	268.334	847.393	316.604	4425.047	291.199	425.233	9930.807	168	0.906	945.726	345.304
34359.634	35064.903	46768.149	34863.108	49902.917	46036.529	52020.118	52055.507	892.627	328.87	313.784	296.709	595.325	2457.789	228.062	8473.824	149.792	222.354	261.884	1628.21	172.915	885.248	179.08	2965.9	9451.221	386.402	857.516	261.864	10915.823	639.943	382.422	8350.593	114	0.893	1307.316	344.421
35884.302	35324.464	48420.924	34953.081	51332.536	47245.199	52536.126	53462.308	1088.658	388.38	330.765	316.909	614.053	1829.578	273.258	8974.532	164.164	235.545	330.694	1236.99	174.31	674.728	348.165	3626.239	10005.129	283.36	1929.434	306.07	7907.343	455.157	296.35	8655.163	182	0.926	1378.813	347.049
36205.419	40202.215	45282.558	39243.227	46657.325	42542.196	48929.272	42547.596	1083.283	638.395	490.984	427.463	538.481	743.605	384.375	7716.433	257.466	260.854	418.881	1194.851	249.24	815.576	354.912	3523.905	9571.865	285.346	770.293	277.97	7789.612	446.281	419.144	6880.031	341	0.75	1523.773	350.652
40383.618	34671.415	37364.004	36075.401	43516.118	41897.831	40445.324	42048.491	1122.98	470.417	401.783	348.976	448.374	631.624	243.921	9432.055	285.729	338.892	661.003	889.936	142.751	1081.395	250.598	1644.739	11934.169	312.21	895.842	287.87	5293.206	317.191	336.6	3633.491	156	0.963	391.5	347.282
10514.213	10030.914	13994.852	11377.143	19313.539	18425.127	20023.975	19437.449	1021.239	490.739	397.318	398.94	300.967	382.181	331.664	6862.154	244.583	193.101	177.63	220.506	124.534	440.393	167.092	4712.342	2301.224	344.847	347.751	262.764	218.261	450.986	412.151	17247.951	119	0.961	683.45	345.761
28025.757	24675.048	32414.687	27994.762	40776.584	37417.221	43391.536	42324.885	784.175	430.059	280.057	292.868	293.259	1008.897	264.529	7336.815	241.992	240.58	214.008	486.821	112.388	547.033	177.647	3760.184	6124.995	314.602	594.357	261.268	2635.641	346.637	465.966	14019.631	122	0.985	760.459	346.09
37911.864	35962.163	51565.277	43116.827	56680.085	50677.254	57398.025	55903.896	1085.413	386.587	334.004	316.099	360.508	1868.903	309.94	6843.666	252.559	297.269	197.81	525.068	124.212	405.675	352.6	4390.1	7671.582	307.739	502.387	257.333	2188.43	357.788	289.703	16668.8	133	0.935	770.68	346.297
30278.53	30782.025	47239.711	31366.362	49090.878	43627.317	50675.073	49818.883	672.187	286.067	340.311	253.238	341.714	1084.935	227.269	5741.117	152.03	239.956	328.164	1116.192	250.102	630.57	256.482	1764.631	7184.49	268.685	525.152	262.815	6571.304	361.43	577.18	7273.834	278	0.728	1079.165	350.237
29271.923	28522.394	38809.151	30891.672	42828.959	41300.427	44671.138	46262.454	1078.692	476.551	369.562	319.263	402.257	1231.359	264.926	6903.211	187.165	214.598	349.094	1204.393	209.071	833.691	272.987	2523.385	7774.474	314.801	1001.109	244.991	11456.399	427.42	310.037	8390.338	207	0.894	1179.031	348.534
24355.214	21847.941	28257.645	25902.335	40950.71	37118.584	40920.679	41511.088	728.185	403.338	429.68	343.599	297.433	2290.95	255.775	8012.017	128.476	147.174	261.39	1804.064	206.209	676.58	218.126	2344.596	7032.361	272.502	955.153	249.313	21723.951	915.315	390.94	7427.598	102	1	1277.451	345.52
43280.268	39245.05	44639.511	41286.068	50401.242	48072.106	53076.229	53788.774	1279.872	544.574	449.181	510.04	571.059	1001.28	302.096	9172.219	284.607	341.349	335.3	1718.764	162.068	666.192	243.526	3855.136	11078.28	315.025	1343.633	273.814	8767.706	764.545	1351.298	13327.184	227	0.826	516.064	351.13
41552.223	37207.717	43057.961	38632.71	48711.283	45766.245	51320.569	52937.956	1327.303	531.12	421.725	511.346	560.238	985.825	302.158	10646.266	267.728	338.289	471.866	1634.131	168.407	743.901	304.672	3763.263	11033.959	307.303	1367.96	255.939	10104.991	897.276	945.582	12406.278	198	0.894	530.697	349.293
47404.968	43029.201	54744.604	44334.427	55624.915	54086.192	58343.221	59752.922	938.321	341.272	307.74	274.458	365.912	1503.799	272.732	7210.57	226.137	424.38	600.001	1108.139	114.714	674.313	436.392	2884.354	10042.471	294.232	1202.545	271.9	6669.35	479.328	465.157	10933.731	128	0.936	860.141	346.883
28604.339	28553.447	38116.098	30371.712	50318.038	41555.778	48762.491	50977.793	490.308	338.539	365.135	260.089	366.01	1072.263	270.053	4630.364	155.015	191.337	207.754	391.746	209.386	281.635	152.179	3071.219	5146.021	254.718	384.284	237.372	2204.31	470.72	274.018	12381.57	107	0.971	1054.986	346.836
34037.014	37134.108	54674.522	33737.933	54112.438	44079.626	55943.3	50709.793	972.983	418.961	310.077	327.11	572.997	2018.686	233.982	8575.024	150.753	246.871	357.597	1348.968	172.815	847.475	337.525	3071.368	9812.688	376.41	1278.828	268.637	11247.094	522.263	297.242	8192.081	251	0.847	1317.54	351.213
42390.303	42349.656	52868.638	40758.572	54481.861	50257.773	56126.508	55136.002	982.83	324.978	306.117	331.912	448.133	1510.618	244.618	8003.25	162.571	240.914	328.503	1412.505	169.624	579.22	236.398	3117.897	10964.664	281.831	2053.475	288.601	10414.412	607.184	273.756	8342.702	325	0.684	1355.602	348.688
34503.041	30823.043	37614.079	31987.515	43782.153	40070.321	44709.965	46199.553	1340.494	572.481	428.094	399.545	666.404	907.591	304.155	10060.183	261.86	339.766	417.655	1487.177	154.429	849.119	234.828	3697.479	8725.506	288.456	1363.704	259.113	9051.82	678.416	685.572	13196.934	291	0.808	563.455	352.854
44037.994	39304.597	50650.617	42614.958	56647.208	52804.411	59800.987	59525.514	1079.527	393.45	403.926	335.889	443.738	1828.582	311.398	6840.08	262.573	306.811	251.021	826.477	127.664	574.545	381.304	3996.532	8227.412	325.5	992.296	254.044	4419.991	1038.791	326.414	15278.095	125	0.94	779.7	348.852
26460.075	23314.936	35145.907	27958.133	46753.391	39694.471	49306.194	47172.076	933.155	296.619	384.067	364.98	391.894	1499.78	269.242	8018.894	202.465	275.535	287.374	1667.014	139.961	3463.445	298.197	3250.077	6131.349	344.549	1631.184	249.774	7929.042	1279.168	469.982	12217.658	117	0.891	788.662	349.953
27198.892	23831.571	33264.579	26680.166	42202.556	36979.66	44843.184	45144.581	932.456	295.66	421.182	368.296	393.38	1255.715	255.475	8227.259	209.311	282.275	292.595	1566.274	142.708	5229.711	232.93	3168.714	6425.217	315.827	1230.595	251.381	7754.773	1076.177	515.966	12154.1	237	0.8	795.939	351.416
36450.096	34073.173	41947.562	37053.02	48268.309	44526.99	50060.704	50507.973	1262.026	558.716	421.088	396.083	561.161	1164.893	303.308	10724.708	248.138	341.711	354.969	1187.93	173.77	792.835	322.124	3447.321	8388.411	310.865	1323.796	256.636	10949.165	520.401	464.646	11271.756	298	0.84	547.423	355.097
28743.517	27375.315	43236.987	31491.794	52590.907	42728.286	53916.737	51182.897	908.184	293.985	267.154	293.482	444.571	1656.588	258.077	7663.402	221.04	357.215	440.376	1189.28	115.065	592.77	442.881	2844.528	7922.415	268.296	1806.216	290.292	7514.066	673.666	493.141	9935.214	149	0.844	905.352	352.211
37420.182	34084.464	47432.097	35422.971	53979.226	46238.936	56182.795	54040.63	842.827	295.619	275.191	271.465	400.284	1356.765	253.9	6995.002	239.171	378.935	396.576	974.313	114.107	573.291	429.35	2722.918	9633.042	272.647	1762.367	295.248	6007.176	503.339	603.351	9664.78	268	0.777	920.545	354.59
35920.01	34081.795	51066.415	37293.123	57400.65	48161.134	58674.023	56790.262	902.787	265.832	303.252	261.886	343.272	1308.456	262.901	6614.31	239.653	371.663	310.333	915.166	115.059	385.749	359.306	2661.331	9735.336	273.519	1171.79	300.698	5325.769	305.732	639.764	9624.262	246	0.844	940.793	353.337
29800.519	29663.409	43359.383	31757.221	50429.351	44442.394	51917.853	49849.646	721.456	300.686	298.301	311.08	400.33	893.3	224.417	6429.666	168.773	234.276	519.306	1771.808	233.735	676.448	271.966	1859.354	8765.935	262.638	1088.71	280.123	7214.013	463.065	611.794	7312.06	139	0.925	1100.594	349.248
22121.741	23751.234	32626.321	24013.403	43605.952	36379.899	43924.927	41673.969	986.536	498.333	379.816	325.089	437.567	1306.443	261.393	7432.434	169.701	199.82	255.49	1174.637	204.898	1200.495	168.103	2624.79	6672.315	284.974	1406.895	269.972	11831.583	483.249	305.521	8748.72	127	0.859	1214.516	350.634
40454.635	38071.921	49135.16	39388.287	56221.874	51531.608	56743.685	57335.843	1135.395	390.945	444.514	395.048	517.968	1353.276	242.59	9106.156	170.246	240.307	459.452	2298.847	609.139	901.741	252.401	3316.462	11961.254	296.699	2360.981	293.847	15901.128	633.226	298.276	8039.665	172	0.855	1407.198	351.826
45856.248	41069.797	53030.337	43248.404	57214.591	53918.072	60860.729	60511.958	1325.158	457.935	344.367	384.663	508.996	1331.308	340.864	9370.864	274.166	407.542	783.881	1260.037	138.79	1227.607	445.707	3598.992	13121.907	305.278	1123.461	270.723	7742.201	527.541	828.793	12564.749	169	0.889	610.589	351.24
25863.134	22782.745	32061.374	26207.056	41152.961	35635.656	43183.399	41918.047	1005.745	353.199	329.248	418.939	348.15	988.087	293.321	7676.205	223.036	264.553	264.621	1160.537	130.352	626.299	254.69	3359.636	6685.083	331.088	1140.455	264.599	4357.052	877.941	1691.172	13660.186	206	0.863	727.417	353.383
31508.109	28493.42	38613.678	28000.886	41064.677	35368.215	42622.828	43917.427	926.94	363.604	374.144	295.639	316.863	990.628	335.832	5643.015	226.378	252.266	175.202	373.443	120.077	188.81	183.892	4313.393	4996.282	299.887	400.371	313.317	1850.124	596.784	281.43	15309.787	96	1	969.229	349.771
43834.663	43574.758	56385.048	42202.905	57646.12	52298.859	58353.896	57062.673	1127.879	351.385	309.854	290.934	442.675	1490.825	247.411	8084.346	175.335	280.038	364.803	988.465	167.154	679.47	171.784	3290.755	12466.637	275.642	3829.489	293.804	9354.871	347.962	295.698	8283.209	108	0.98	1387.528	349.593
36343.166	36073.749	48398.105	35551.09	52260.431	44663.296	53688.421	50970.924	1105.168	450.095	381.059	384.011	570.454	1427.84	265.845	10586.912	190.706	248.551	483.274	1500.479	169.271	925.672	357.604	3914.391	9946.737	299.797	1673.976	276.765	13872.694	524.353	301.496	8046.702	212	0.869	1451.91	351.608
47087.571	43742.604	51303.576	49172.563	56719.999	54385.701	56431.392	56647.572	1347.024	519.549	429.41	410.573	809.912	864.404	269.503	14657.833	293.683	457.274	1095.032	1834.485	197.461	732.892	317.406	2356.15	13768.479	335.256	3224.077	315.15	21209.487	532.938	376.956	5606.556	159	0.957	456.651	353.362
41946.828	37637.411	44662.843	39835.174	51317.312	46858.236	52587.945	53841.018	1248.524	548.939	441.875	429.299	494.75	884.441	307.377	8924.747	286.857	286.654	312.643	972.711	151.538	601.606	223.86	3950.007	10370.603	315.317	924.422	266.238	4875.496	516.27	642.356	13093.111	163	0.849	505.948	351.653
38043.703	35906.338	45242.331	38845.413	52151.641	47149.336	53198.648	50996.535	1316.015	499.854	418.952	454.104	547.082	1351.988	327.826	8823.928	244.824	330.382	431.165	1648.747	195.365	869.139	376.715	3830.924	10068.112	301.897	763.889	262.114	7181.386	653.783	919.901	14096.477	159	0.891	579.097	351.846
39881	37013.843	47798.406	39541.775	54675.824	50435.231	57042.086	55933.924	1303.493	493.72	381.62	399.585	465.78	2425.586	332.616	9392.161	229.102	314.528	548.499	1470.176	178.726	899.786	461.994	3700.767	9199.77	299.76	866.546	267.103	7446.698	696.985	799.093	13362.661	212	0.859	587.566	355.632
35203.989	33590.452	45205.448	39280.671	51248.897	45767.903	52490.584	50937.523	946.992	336.075	353.162	307.25	340.469	1597.828	294.059	6792.878	232.562	293.519	221.017	706.253	130.294	498.696	320.748	3934.034	7644.474	307.485	854.652	249.765	4022.106	683.835	315.756	14769.327	252	0.828	772.028	354.778
30633.794	27037.886	34523.657	29015.233	40041.309	37886.334	42870.73	43870.404	777.633	315.09	367.755	299.826	361.998	1587.937	259.464	7456.398	215.078	290.364	306.439	1766.103	132.467	473.663	264.468	3042.871	6727.468	301.802	838.929	258.939	11716.07	1130.502	352.291	11919.796	310	0.785	819.035	354.913
37040.971	34473.711	48971.398	38228.212	55632.961	49984.194	58829.859	57597.242	748.888	267.817	260.665	269.792	385.761	1486.518	267.949	7695.903	221.266	391.66	474.119	995.267	117.336	643.652	444.344	2727.383	9854.856	278.506	1625.646	294.228	5048.714	413.444	482.668	10014.728	112	0.932	878.5	351.312
35229.99	31805.557	43792.477	31764.191	49453.687	39922.613	50984.423	50170.912	775.735	339.592	363.352	259.609	285.956	1124.683	307.434	6231.987	239.292	253.11	254.972	538.032	110.611	256.633	254.978	3676.181	6699.108	272.048	462.234	328.55	2630.449	602.88	276.963	12236.349	152	0.939	955.204	352.033
38589.479	35928.778	19015.586	37443.409	56052.976	46516.724	49550.08	51402.312	900.792	682.686	334.461	275.786	317.584	1677.894	243.391	4403.194	264.728	316.086	161.054	1141.918	104.32	443.307	270.549	2873.027	9219.519	278.633	246.865	379.049	2695.731	274.643	398.202	10394.721	251	0.738	1012.484	352.775
30985.512	32993.357	50823.429	31186.821	53447.164	42636.52	54362.34	52617.743	488.509	278.978	330.065	251.429	314.748	1198.938	253.889	4816.346	135.055	204.637	244.101	688.509	216.798	376.682	178.304	1986.534	5956.178	274.762	411.627	263.703	3080.62	774.562	304.048	8004.385	111	0.952	1067.518	351.05
31661.32	30196.531	43825.523	32002.174	48296.996	42554.804	50011.869	49309.661	958.178	415.831	339.894	339.639	382.413	1143.2	260.176	6194.242	157.775	208.605	299.442	1026.322	201.805	626.597	222.519	2257.583	7411.908	284.615	1021.68	254.873	7473.358	752.17	351.696	8298.568	288	0.786	1147.045	356.017
33594.583	37663.325	52901.032	35385.828	52462.566	46587.85	53704.619	51634.281	983.828	437.494	377.924	292.609	406.421	1228.501	267.93	6557.907	175.119	224.781	381.48	1363.451	206.14	690.262	196.778	2480.397	8018.665	312.367	826.898	252.41	7721.926	389.664	298.79	8758.051	141	0.871	1188.479	351.33
52516.556	48405.602	51814.317	49342.95	54222.695	52816.6	55212.197	57565.992	1424.735	605.804	497.086	450.16	535.3	1307.116	338.849	9882.69	317.744	320.651	530.881	1132.572	167.807	564.983	352.789	4245.537	11999.28	330.997	826.179	291.212	8310.037	638.355	387.385	13082.875	192	0.855	497.479	354.193
51163.565	45929.419	47795.489	44710.854	48817.113	48977.62	52850.923	54806.206	1179.788	422.535	355.332	342.257	373.279	1268.951	366.026	8134.408	246.258	321.93	316.193	522.807	134.766	425.958	214.317	4585.756	9635.995	327.224	589.826	267.043	2351.55	419.618	543.268	17146.218	135	0.865	650.544	353.656
21607.398	19972.148	24166.611	21616.38	30082.161	30015.126	31942.799	32886.121	739.76	368.931	299.542	327.38	277.752	463.395	296.151	5966.713	210.133	194.487	159.239	168.016	121.434	331.927	142.263	3978.177	4633.075	334.02	330.968	274.394	653.915	358.898	439.239	14926.113	100	1	667	351.78
34628.441	31589.292	40869.033	35922.407	46959.552	45698.222	46455.379	49381.195	812.263	280.565	322.892	353.434	342.264	1291.96	237.718	7009.379	132.842	185.281	255.424	1280.642	188.44	527.226	221.299	2481.066	7976.554	280.868	1235.78	260.156	16877.945	822.312	369.993	8164.049	189	0.897	1280.336	353.061
36167.468	36848.396	50071.595	34690.944	51979.342	46163.528	54410.065	52809.768	969.418	333.309	326.498	377.856	484.427	1452.554	244.451	8099.993	162.599	234.189	387.78	1493.011	158.02	649.109	295.831	3409.97	10220.29	272.805	1764.038	307.052	7556.749	726.508	283.586	8907.341	145	0.873	1371.534	353.383
53322.32	49005.729	54575.563	52139.271	56661.789	53248.639	56752.259	55629.938	1411.397	677.201	486.845	451.575	800.386	953.893	287.787	14881.72	334.317	441.698	1035.12	1769.576	164.293	904.327	298.111	2238.027	17356.518	325.817	3418.432	334.748	17669.093	438.01	433.847	5101.123	96	1	433.521	352.552
40395.191	36947.82	43193.053	39714.391	48642.582	45705.309	50048.635	50431.754	1236.443	512.154	419.953	487.272	596.083	960.344	298.721	9601.557	275.789	361.624	397.67	2212.927	163.868	566.064	202.868	3582.572	10980.577	298.113	1449.299	272.907	8744.726	807.039	917.437	12421.158	277	0.738	526.821	360.244
43789.479	39772.744	48736.363	41284.181	54527.423	51646.548	57276.814	56599.667	1260.55	471.468	375.053	343.538	498.634	1533.932	316.751	9040.74	249.14	366.195	445.747	1242.843	138.269	764.911	362.204	3605.29	11818.334	303.845	950.702	263.481	5687.02	845.744	561.105	12899.807	253	0.807	597.144	358.765
38005.015	33460.551	44535.997	34723.023	48289.773	44444.203	51182.781	50961.871	904.31	351.626	349.875	304.043	335.593	1260.045	262.108	7501.179	225.787	371.508	542.38	2127.438	128.742	585.685	443.072	2862.887	7946.511	290.122	1160.678	274.732	10114.868	484.845	486.439	11197.316	241	0.884	863.612	355.376
23407.762	24118.57	38724.59	25403.799	45308.894	36526.8	47720.799	43171.054	653.243	290.568	279.663	278.594	342.467	916.227	216.53	6569.019	147.562	226.206	397.652	1189.521	233.056	1380.633	214.03	1677.683	5561.182	257.897	1462.08	272.521	7265.681	548.222	642.404	6797.935	179	0.861	1095.807	355.634
30711.474	28711.594	41202.668	34650.867	50929.276	43709.632	52312.806	50105.797	884.858	291.759	415.095	320.152	402	2030.758	253.09	7777.344	213.533	322.769	377.13	1958.901	127.47	701.522	297.413	2982.717	7052.612	295.127	1056.892	257.116	8163.605	742.205	467.864	11651.511	180	0.916	806.744	355.194
38242.066	35927.456	51830.627	38797.396	56974.65	50645.315	59327.319	58262.45	841.692	274.872	255.49	271.089	396.643	1318.526	257.816	7064.773	235.069	377.78	534.982	1154.746	118.123	550.582	601.528	2786.753	10185.759	270.543	933.752	300.367	6425.977	541.1	529.43	9966.547	168	0.928	911.53	356.25
34349.722	28129.257	44053.421	30019.838	47066.37	41765.507	48205.726	49900.054	541.996	313.099	323.042	242.036	327.71	1262.666	257.805	4686.68	170.409	198.093	240.445	509.12	207.955	498.114	162.955	2422.703	7295.894	270.876	433.818	261.914	2467.972	524.029	344.459	10235.719	212	0.877	1057.434	354.608
29414.716	26959.62	40551.664	29592.967	49841.235	41239.648	51833.144	48898.134	866.83	283.593	271.702	316.958	735.016	1289.049	249.649	7411.241	233.387	325.648	450.368	1374.871	119.554	696.047	382.871	2739.638	8361.693	291.045	1817.929	287.553	8634.874	1064.612	664.512	9941.409	150	0.893	899.14	356.58
42535.796	39136.16	53700.119	40738.985	58529.75	50417.539	60814.643	59832.045	840.741	330.43	332.971	262.224	302.315	1242.277	281.303	6094.206	258.847	347.738	379.51	741.849	111.878	346.44	374.335	3126.237	10141.966	274.429	533.917	318.256	3396.219	318.237	523.531	11472.235	136	0.93	948.346	356.287
36649.05	34517.769	47666.782	36122.064	51742.447	44649.767	53310.039	52538.865	770.424	301.832	314.327	251.346	317.061	1145.673	285.359	5684.808	228.628	309.568	234.282	655.622	116.21	283.935	281.151	3178.962	8208.221	291.003	424.791	332.827	3365.889	365.033	375.71	11358.367	457	0.827	970.196	359.307
25954.603	24452.839	37410.34	26430.305	43922.759	33711.897	42748.181	40987.277	790.566	382.277	383.932	299.409	335.55	824.757	317.106	5123.454	254.232	243.508	166.213	294.459	103.593	163.61	176.14	4130.274	6223.057	311.054	327.655	369.65	883.299	271.368	440.204	14271.101	141	0.871	987.578	354.848
34389.682	41629.24	48827.081	41581.98	45903.87	45984.24	49208.456	41789.863	1120.005	610.717	496.08	371.789	526.46	615.814	311.413	8870.09	262.352	267.607	439.47	1265.879	208.729	845.71	324.01	2807.114	17350.382	290.173	1132.508	282.183	13848.92	435.105	309.873	4760.427	270	0.826	1536.415	359.919
42425.923	38321.292	43620.154	39939.537	48942.033	47746.683	52324.198	54166.37	1143.917	476.173	370.446	405.711	642.08	895.076	271.285	10659.977	256.367	350.518	419.561	1329.209	172.624	630.283	251.634	3065.617	11064.12	288.436	1346.044	271.969	10606.562	653.299	627.002	10229.814	184	0.914	536.717	356.88
35124.426	31822.255	37136.517	33179.842	40547.52	38847.33	42159.034	44283.269	993.704	398.61	328.423	348.071	297.207	828.816	327.338	7264.605	232.558	241.661	260.706	999.324	134.579	476.049	173.538	4297.691	6565.289	343.981	485.953	279.065	2095.691	450.9	397.555	16300.736	125	0.952	660.18	355.18
34852.44	33547.577	44298.162	38710.075	51497.763	46429.581	53012.993	51006.499	1171.414	414.83	370.206	367.621	632.574	1318.346	324.833	7004.105	270.786	324.338	328.247	1139.1	141.505	691.558	399.999	3825.507	9534.298	335.553	831.081	271.143	4385.878	596.728	366.881	14305.768	141	0.975	708.535	356.23
33655.322	31755.088	41444.463	37969.083	48750.916	45373.558	51931.837	50451.782	940.628	335.741	306.323	324.289	323.246	1118.995	312.06	8204.43	225.1	297.086	247.85	531.911	119.533	499.522	217.633	3640.699	7791.987	328.806	761.847	263.424	3333.684	323.459	581.643	13520.349	169	0.86	744.151	357.311
42031.284	37804.209	47759.141	37349.207	53170.504	42738.19	48440.694	48315.707	845.098	696.965	300.669	259.054	279.17	1683.75	231.739	3996.412	250.89	211.447	303.627	730.307	175.249	479.206	217.306	2354.696	10030.735	257.241	364.575	288.138	2725.778	333.774	425.897	9586.378	176	0.875	1032.58	357.42
41903.065	28178.704	44014.343	35477.779	46707.622	36934.056	47864.403	43373.45	763.916	318.092	322.436	196.988	317.021	1388.13	251.394	4331.595	254.444	189.399	282.177	514.292	208.322	1667.889	153.612	2492.091	11114.941	275.197	362.629	228.162	1485.262	454.41	485.309	10550.077	133	0.935	1045.041	357.124
27572.212	29764.063	42845.419	28777.149	47366.481	37716.297	48749.381	43473.53	835.717	396.569	331.095	261.182	362.162	1099.104	240.382	6202.162	181.991	209.712	260.317	1689.756	223.144	862.684	179.341	1925.414	6871.642	270.103	503.62	257.306	12541.231	571.336	362.388	7414.382	304	0.842	1114.25	359.641
34034.749	38465.887	54481.68	35797.346	55926.119	45835.684	56170.166	49927.284	968.676	412.902	348.75	293.62	410.327	1235.203	270.095	6376.224	182.728	233.287	468.026	1222.815	224.226	634.665	235.169	2436.974	9247.099	311.836	637.208	256.457	7961.118	337.331	305.389	8743.84	174	0.907	1193.126	357.753
24529.457	25905.67	39650.964	26203.662	40607.643	36654.536	42345.15	40902.308	861.668	433.128	356.203	283.016	392.859	1684.877	259.523	6685.181	173.682	190.035	247.753	1227.115	203.054	834.721	200.706	2342.531	5669.001	301.475	795.326	264.383	9048.853	547.525	300.063	8534.211	352	0.732	1209.04	364.634
46545.4	45918.026	56039.454	44113.261	57307.788	52639.987	57965.494	57320.877	1140.759	409.545	385.577	426.722	589.783	1688.989	259.582	7796.653	183.085	249.015	452.03	1541.092	172.55	691.808	294.032	3821.843	12084.918	287.667	2476.655	298.9	9816.954	738.926	289.351	9205.824	151	0.895	1414.401	356.56
30032.437	25960.366	27828.39	26448.56	31370.705	32296	33788.796	36192.759	783.408	355.076	307.436	322.488	274.197	506.924	302.006	6410.701	207.674	194.153	216.025	233.257	120.353	458.871	147.021	4026.604	4442.611	339.354	327.692	295.547	661.589	391.09	403.257	16239.851	177	0.892	673.263	358.732
36470.378	32670.22	41124.28	35174.888	45881.111	42694.266	47814.194	49255.001	1190.645	419.015	324.633	332.601	370.414	1044.918	302.99	6917.062	278.796	347.748	413.114	846.52	134.392	966.824	318.617	3234.261	9160.941	316.768	543.011	260.458	3951.958	307.987	632.307	14001.095	106	0.962	718.066	357.009
27352.953	22888.061	26100.296	23978.84	30699.705	31061.392	34320.698	35526.475	801.331	346.512	312.898	317.576	297.151	651.42	279.111	7357.569	218.172	210.752	200.189	307.281	109.326	454.609	146.504	3867.998	4879.092	313.661	726.705	282.024	1617.983	332.629	576.337	15345.765	191	0.851	751.72	360.678
25795.471	24585.604	39172.921	29389.641	48474.766	39861.883	51088.697	47912.096	707.145	283.006	279.449	358.103	370.437	1306.735	255.922	7888.806	193.149	285.041	421.836	1277.218	125.063	1335.641	397.22	2899.891	6252.52	270.166	1522.363	265.073	7630.227	555.203	853.116	10455.841	139	0.901	878.781	357.924
33950.842	33089.045	46571.7	35447.703	49375.215	47398.795	50868.14	52219.269	1028.13	484.823	451.722	320.534	440.112	1486.502	267.122	6375.066	187.768	226.752	270.925	1461.455	220.634	784.398	146.872	2182.61	10005.901	317.255	1272.3	252.475	9809.749	467.783	398.381	8014.973	130	0.951	1182.515	356.838
34355.786	36125.975	50980.784	34202.503	52297.004	45317.102	53442.076	51967.823	823.531	366.875	315.121	344.712	368.04	1632.152	246.304	7008.772	162.119	261.143	306.12	1442.027	210.862	526.105	283.171	2398.552	10613.837	271.713	755.449	272.324	10985.732	752.685	310.397	7965.94	199	0.927	1268.606	359.364
32841.429	30597.698	39697.221	33825.408	46891.501	44921.524	47329.593	48993.041	873.422	300.429	388.263	348.6	421.46	1592.242	258.171	7671.007	150.446	217.413	255.036	1452.507	190.57	630.937	183.413	2836.432	10552.399	277.706	988.455	275.277	14875.792	846.828	300.085	8595.056	190	0.865	1308.868	357.447
37462.88	35456.366	42835.874	39785.409	49263.969	45617.467	50360.082	48989.257	1286.458	530.064	441.726	494.803	565.071	1022.106	309.683	8804.794	280.09	344.249	294.542	1933.974	167.427	513.628	199.305	3872.998	10272.976	304.95	1538.124	275.504	10852.799	620.998	922.625	13736.973	119	0.961	520.307	358.87
51609.127	48246.243	50502.562	50751.515	53309.026	50735.418	51391.851	51165.88	1300.576	526.91	440.934	398.49	646.826	720.762	272.121	13464.461	337.554	413.13	807.987	1136.713	155.897	869.922	275.196	1987.662	18038.503	324.449	1478.742	346.109	11679.219	347.805	370.136	4597.846	256	0.836	433.152	364.562
43048.949	38485.637	42093.217	42023.229	51815.041	51382.181	51340.141	48796.346	1072.928	687.849	396.822	371.447	624.812	1133.905	279.227	14962.502	293.331	362.064	630.05	1466.242	147.827	792.089	204.336	1791.729	14619.555	313.334	1849.373	327.562	12574.374	393.878	387.28	3830.365	110	0.985	439.9	359.309
40852.18	37685.773	43519.476	38976.676	49891.447	46403.001	52240.404	53178.639	1339.172	542.752	428.541	407.877	553.193	1270.211	330.438	10450.314	259.019	331.465	374.134	1909.122	161.733	747.929	245.242	3604.681	8925.46	306.171	1581.188	260.374	8648.976	503.627	669.137	11856.925	262	0.858	558.214	362.824
30924.659	27184.847	33409.644	27441.91	40214.85	35900.027	41951.619	43318.444	1299.398	563.243	407.981	403.858	515.394	940.695	299.023	8891.552	249.332	278.975	366.985	1300.364	146.113	731.997	259.238	3564.399	6847.44	294.149	781.21	267.904	7794.31	661.138	982.136	13075.47	168	0.846	573.839	360.94
43357.217	39519.883	54077.084	42290.398	57956.203	51479.689	58901.222	58282.277	880.605	345.909	327.277	274.478	390.877	1461.404	282.175	7022.323	242.89	395.125	499.548	844.761	117.667	516.274	364.116	3117.62	10335.453	283.165	1427.222	268	4026.965	243.206	306.686	13198.569	124	0.984	852.452	358.516
27949.426	27269.895	43421.377	31286.598	52176.705	41870.838	53496.724	49989.872	893.25	279.306	277.286	230.275	423.83	1341.868	270.329	7490.715	229.98	332.361	323.182	899.215	117.001	549.097	394.646	2734.626	8529.718	282.125	1617.184	305.493	5630.739	397.242	676.741	9436.793	154	0.937	934.734	360.851
35521.251	38416.672	54455.902	34932.066	55187.654	46090.715	55691.88	54200.064	609.916	295.854	294.97	253.509	343.728	1166.359	242.431	4898.885	157.433	246.488	305.928	591.631	236.987	421.386	259.955	1999.463	8642.146	268.13	698.135	271.994	3484.331	501.33	545.88	8348.426	148	0.924	1067.716	360.676
36190.524	35609.072	52023.273	36293.706	52886.091	49505.938	54770.373	54924.56	957.915	365.214	408.212	312.535	426.704	1442.211	246.954	7175.8	181.734	218.685	252.225	1142.301	185.521	882.234	230.354	2534.873	12039.528	286.711	677.617	280.571	7998.107	440.58	467.331	9044.09	111	0.964	1241.32	358.347
42190.296	39631.183	50543.88	44103.131	55419.98	50955.224	57392.225	56704.331	987.675	338.283	366.202	330.876	357.491	1658.233	293.233	6846.914	231.35	320.781	264.523	865.806	134.522	575.854	331.867	3833.665	8038.049	311.76	890.943	261.177	5658.753	611.038	295.632	14735.584	172	0.875	775.262	361.924
39550.966	35541.483	48805.62	39500.241	54270.723	50124.359	56368.303	56887.878	1055.297	326.625	362.634	361.145	368.47	1683.812	280.697	7472.222	247.724	366.288	381.064	1182.607	133.008	1743.816	398.188	3344.945	9610.626	304.173	1276.727	268.807	7122.331	894.087	442.691	12824.104	217	0.822	786.131	363.477
23771.954	20750.161	27417.186	26024.342	39230.552	37302.365	38026.987	41381.962	845.407	366.737	304.471	273.793	350.801	1314.797	235.725	6979.62	142.21	182.091	327.863	1623.857	238.535	757.026	195.589	1889.806	5088.917	266.322	838.824	266.46	10350.507	732.782	286.765	7404.076	124	0.922	1130.718	360.79
38992.748	38349.461	49731.37	38838.764	55167.323	51253.722	55378.091	55928.222	975.575	328.796	412.078	373.719	424.027	1387.683	254.401	6470.836	184.976	232.688	313.422	1461.187	175.867	755.458	279.428	2482.84	12168.291	300.972	1213.3	294.091	7698.438	703.451	654.326	9063.283	117	0.985	1232.944	360.5
40278.93	41411.961	56834.698	38617.928	57073.2	50874.985	58151.348	57195.981	1100.606	345.184	354.561	404.95	479.349	1670.106	254.684	8719.685	159.618	257.482	358.489	1873.985	169.84	1301.083	240.386	3248.494	11519.275	287.787	3574.756	296.287	10539.349	668.635	293.936	8338.635	252	0.769	1392.464	364.841
33845.753	32995.683	36710.267	36896.998	44613.624	40046.926	40069.759	36983.133	964.254	670.629	356.048	355.912	476.202	725.744	243.049	10710.226	260.62	342.088	809.292	1135.753	166.491	544.661	203.846	1329.926	13284.64	319.241	1807.499	330.975	15379.219	301.017	361.16	2910.029	300	0.885	454.897	365.257
53036.283	51945.99	57429.927	56341.585	59619.218	59306.831	60865.083	61435.866	1432.245	560.925	493.659	470.909	744.452	1201.09	315.936	13534.26	342.796	487.978	882.12	2051.467	217.91	810.701	441.633	3165.193	15685.258	325.885	2655.795	302.236	22578.127	773.574	432.691	8641.796	142	0.92	495	362.275
42318.575	39008.282	42648.283	39829.325	45308.292	44893.657	47904.135	49629.803	977.576	404.93	373.218	362.96	322.226	901.838	339.755	7369.913	253.702	254.027	239.256	533.737	143.411	376.861	182.2	4704.528	7435.591	343.906	557.981	276.13	1099.263	496.713	460.163	16428.63	406	0.757	669.488	368.869
28350.74	26972.961	39680.249	31647.846	45901.556	38741.905	46430.928	45689.473	719.15	323.624	322.585	258.3	332.283	1087.733	249.336	6760.052	210.247	305.599	362.601	727.717	114.922	463.369	279.189	3026.679	6102.692	294.564	555.255	274.359	3843.52	293.045	320.187	11879.025	180	0.886	841.011	363.661
25534.267	24192.258	37239.606	26575.911	42132.369	38801.834	44835.977	43760.771	985.802	373.167	427.008	346.455	385.215	1296.096	261.64	7551.293	168.43	198.366	305.251	1671.751	206.502	730.505	210.369	2333.813	8821.637	304.438	1566.544	269.411	12511.301	684.764	404.48	8279.918	130	0.962	1225.315	360.508
36165.107	35100.403	43875.678	35963.869	50245.932	47000.204	50622.085	52223.138	865.636	317.105	333.772	352.639	375.618	1756.314	263.913	8364.295	148.828	217.552	252.514	1220.362	172.265	599.885	287.926	3007.49	10540.126	281.055	1128.041	271.038	12519.834	614.953	288.676	8656.71	189	0.816	1318.294	363.352
25212.26	26295.075	35410.366	33052.834	44394.408	32449.695	35884.863	38051.029	700.686	376.316	343.32	291.219	463.861	465.737	239.593	9216.945	213.853	290.497	900.354	671.423	134.594	424.118	233.265	1334.779	10786.593	296.129	1074.411	320.253	6498.215	275.329	471.428	2976.668	110	0.998	421.145	361.845
45819.867	41049.721	42958.017	41227.911	46244.034	45894.316	47845.132	51182.155	1485.825	635.627	540.623	540.601	617.692	1375.78	340.132	10626.733	318.169	332.978	430.961	1806.246	215.412	813.585	339.486	3846.836	10367.825	321.37	1784.842	283.697	13213.52	694.046	509.58	12319.95	183	0.86	510.194	365.85
32470.215	29595.754	41447.524	33837.432	51568.159	46223.172	55090	53970.382	792.692	261.999	473.232	292.805	443.844	1289.975	245.915	7714.111	223.977	358.613	421.576	1430.043	130.48	587.974	244.609	2781.382	9302.506	307.753	1252.097	282.94	9703.836	919.18	374.341	11501.925	127	0.918	812.587	362.839
26354.172	23596.104	34872.18	26382.518	43622.958	37390.263	47015.209	45334.63	910.2	343.334	403.698	374.451	341.366	1908.804	256.05	8622.397	205.23	292.426	416.795	6921.608	139.339	1713.854	339.643	2687.932	6878.214	283.795	1723.573	284.112	12226.818	883.766	580.828	9770.38	231	0.875	869.115	365.885
30292.154	32953.212	50180.151	30718.757	49405.121	42219.717	50929.68	49346.617	601.196	290.332	319.049	237.86	364.14	969.482	243.503	5122.753	153.43	237.449	272.083	824.134	326.387	458.376	233.594	1701.842	6536.726	267.225	758.713	266.401	3549.196	372.311	821.95	7593.123	147	0.885	1076.18	364.017
26793.527	24718.506	36934.32	28563.199	43973.61	39033.445	45030.164	45065.208	628.859	319.112	283.774	262.163	364.092	868.421	224.173	5402.807	172.72	186.351	297.78	680.722	206.774	477.013	144.117	1792.799	6074.738	244.852	1233.784	273.047	5534.753	527.432	533.602	7622.003	102	0.955	1102.118	360.51
28440.423	30556.677	46904.697	30958.986	47506.298	43305.688	49919.633	48009.096	879.197	419.618	384.702	285.868	413.146	1272.809	260.481	6593.074	171.039	206.493	351.859	1243.981	214.656	735.754	217.961	2216.756	8274.778	323.026	1292.534	255.758	10512.767	610.317	348.365	7918.886	111	0.923	1187.842	362.662
42777.299	36820.695	44889.967	36886.684	49091.883	47437.356	53739.604	54389.807	1251.08	449.991	361.645	354.083	463.156	1484.605	323.964	9682.348	235.47	305.218	415.63	912.105	144.442	1608.595	323.896	3633.549	8704.141	336.141	1574.538	270.829	7669.083	538.656	440.5	12971.407	216	0.875	627.444	366.069
21786.117	19413.111	27881.095	23794.391	35620.342	29865.198	36586.457	35186.878	1017.833	387.881	321.722	338.712	300.909	883.816	285.951	6731.225	220.384	225.734	204.424	445.468	123.211	409.481	205.102	3765.565	3506.834	324.351	586.981	269.911	1375.987	570.211	487.034	14896.995	145	0.882	737.962	364.99
28422.432	24539.433	32674.332	27158.062	38089.895	35278.431	41207.611	42332.252	839.404	255.212	289.311	331.454	399.295	1362.374	228.183	8496.203	204.197	314.19	374.525	2361.338	152.827	2104.404	298.144	2859.012	6704.493	284.137	1668.769	261.348	12153.819	856.017	717.838	10619.624	159	0.967	799.035	364.852
27324.752	24727.155	35798.636	29439.927	46467.457	39735.508	48604.771	46702.805	737.903	257.175	416.207	350.914	423.322	1243.254	237.645	8505.165	198.567	337.51	461.647	2241.218	144.701	680.195	255.109	2626.223	7920.674	297.581	1675.377	272.987	14629.06	1210.275	657.499	10152.207	108	0.967	806.546	363.88
24557.368	28104.093	46476.547	25964.093	48632.395	38220.848	51635.796	46833.128	563.01	286.315	293.865	283.278	323.336	855.126	223.229	5717.377	154.823	239.707	361.939	1656.333	379.968	543.969	259.444	1501.812	6154.058	270.31	491.356	270.724	9295.1	434.631	649.901	6650.178	109	0.946	1083.876	362.821
36352.847	32849.625	37704.383	34713.614	44415.458	42921.118	47200.963	47382.315	1301.833	523.694	414.789	440.347	669.922	903.048	298.384	11380.088	279.434	371.82	385.693	2037.018	181.385	888.161	193.088	3211.028	10707.747	294.953	2012.089	284.65	12217.203	662.034	682.922	10381.572	180	0.916	536.489	365.9
25613.387	21205.349	26279.792	23750.386	33618.394	30755.412	35760.376	35719.099	868.074	300.07	256.296	287.352	251.066	758.012	270.292	6493.254	212.049	215.493	206.459	382.846	107.603	417.581	156.436	3435.599	4509.562	322.605	477.674	253.446	1166.861	314.935	528.746	13951.484	100	0.967	743.7	364.32
38508.272	35842.405	50395.634	38839.06	56597.903	49833.241	58785.066	56947.143	890.258	306.705	277.552	340.154	346.928	1481.416	259.082	7347.917	230.16	340.83	558.349	1032.12	122.615	630.513	458.362	3023.165	9225.253	293.048	1611.358	305.679	5377.066	435.709	527.864	11283.787	186	0.895	891.172	365.333
31789.242	29332.92	43399.904	31388.725	51186.162	42913.286	54376.621	52236.623	883.04	268.336	286.475	294.066	351.145	1238.07	252.1	7515.823	219.19	327.211	435.05	1213.903	123.093	632.624	454.779	2762.755	8784.651	275.101	1809.091	309.57	5601.783	612.259	442.964	10107.466	237	0.822	915.335	366.352
23761.812	27724.003	46997.45	25734.162	47139.035	36266.27	51032.985	41316.733	556.237	286.624	280.778	278.013	334.706	872.922	215.481	5784.5	148.432	225.222	311.974	1257.258	270.845	1457.112	178.051	1539.354	5840.014	271.783	668.679	265.842	8148.478	551.072	1118.643	7011.265	144	0.913	1089.188	365.403
35859.494	39674.999	55222.753	35718.817	54865.223	44735.355	56460.471	51543.654	797.373	273.491	271.52	358.765	432.422	1254.359	242.41	6834.17	158.258	232.223	328.166	1341.433	169.574	480.693	292.424	2437.344	11091.547	274.753	494.176	279.043	10796.816	930.287	339.251	8333.55	108	0.967	1276.685	363.685
38172.78	38301.42	54558.181	36357.692	53970.696	47050.739	56613.596	54109.604	1090.888	386.716	352.69	531.684	435.238	1374.424	251.749	8381.501	151.239	230.626	398.869	1693.767	170.505	736.358	270.216	3835.023	9394.209	283.801	3390.27	307.033	12367.297	641.755	300.511	9528.158	128	0.952	1409.039	364.117
35912.239	36235.27	50436.47	34698.475	54597.492	46786.723	56422.551	54046.282	1064.047	357.038	583.663	555.383	446.102	1510.81	251.672	8704.141	160.541	200.854	412.418	2100.934	183.386	666.509	208.944	3613.073	9996.136	302.383	2956.609	291.056	14102.958	866.109	395.809	8905.908	261	0.796	1418.186	370.856
33923.959	30287.826	37892.493	33671.717	42826.191	42411.116	42096.666	43650.141	1342.654	417.67	380.181	434.038	506.928	626.013	232.154	13156.354	248.75	355.454	760.446	2147.759	184.731	590.368	129.554	1675.423	12526.187	339.955	2736.236	292.103	19813.566	641.12	1010.946	3876.638	139	0.925	401.601	365.701
33069.658	30118.624	38808.316	31701.291	46827.815	40770.859	48541.442	49036.165	1113.743	450.782	353.777	324.014	419.665	1095.152	310.252	8696.082	211.335	274.75	434.489	807.457	132.368	582.549	270.625	3210.118	7302.575	290.608	1024.686	280.574	4180.484	414.108	679.003	12467.44	128	0.925	584.852	366.219
48437.723	44477.337	55971.632	46447.41	58637.331	55414.058	61475.415	61699.088	858.82	340.635	311.03	290.594	388.713	1524.854	268.457	6986.894	257.592	420.597	446.338	920.803	127.217	601.411	393.876	2948.722	10586.921	282.943	906.206	286.1	5786.461	413.587	318.972	11596.215	177	0.901	854.822	366.658
30470.476	28871.847	43767.393	32872.734	51725.693	43012.946	53291.187	50396.124	946.102	384.329	320.682	366.221	348.94	1312.208	266.697	7834.123	253.114	311.6	486.579	982.277	126.851	584.514	364.91	3274.437	7442.084	281.412	1586.518	290.477	6231.344	387.665	587.599	11990.795	129	0.943	883.167	365.686
33761.715	30596.824	43830.626	32652.248	51277.217	42908.112	54435.051	51766.603	672.507	239.734	291.379	238.629	290.118	1145.581	260.713	6494.599	199.556	310.1	268.428	1120.043	112.818	287.952	258.584	2645.12	7728.936	278.308	597.676	306.552	5964.544	341.347	749.245	9917.414	112	0.973	942.366	364.054
32218.026	29187.349	35033.326	32784.487	46106.921	42395.62	45912.371	47898.991	996.121	424.755	388.134	335.399	391.158	1206.776	255.937	11147.774	175.229	209.044	268.38	986.087	246.503	630.568	214.077	2290.036	7555.726	277.813	932.493	267.063	9468.813	720.789	347.192	8705.558	167	0.841	1138.35	367.931
30292.278	30195.674	40392.424	32321.631	47128.082	42156.751	47756.024	46262.368	1033.34	460.715	357.913	319.254	394.481	1184.721	281.491	6375.128	190.83	216.292	359.054	986.633	215.189	758.417	285.737	2465.604	7641.696	309.637	1139.959	264.839	7089.434	430.11	348.358	9145.715	272	0.809	1199.191	370.702
17349.295	17570.021	28756.727	18371.067	35374.721	27938.005	34955.618	30463.162	716.444	277.012	502.292	333.411	339.893	1160.571	287.489	8312.242	128.475	175.373	214.797	2920.291	230.643	4447.861	178.032	2128.674	5508.991	297.849	678.986	268.347	31147.569	2866.102	298.148	7094.656	158	0.927	1300.911	365.595
24886.153	21814.56	29773.994	24591.499	37950.627	32629.524	39329.664	38685.521	696.904	270.966	411.986	277.811	316.746	968.641	252.93	7398.532	168.162	243.267	305.781	1411.676	113.298	417.859	257.951	3292.327	4212.107	285.944	535.613	254.497	9060.979	1174.584	491.191	12809.51	107	0.958	825.893	365.818
33869.763	32104.418	43833.408	36802.923	50040.582	45815.078	52494.161	50329.213	757.182	321.772	332.502	271.595	353.996	1336.175	256.788	7025.182	224.168	343.133	482.416	979.416	121.273	561.593	438.446	2907.844	7589.422	285.232	858.468	280.425	5516.018	385.706	331.552	11224.915	400	0.737	847.158	372.942
36690.581	35838.117	52467.541	37046.125	53992.121	50304.435	54826.069	55931.323	513.71	397.087	310.851	241.263	350.826	1565.333	240.56	4605.229	151.824	231.852	266.059	934.173	229.594	472.785	231.277	1874.964	8265.887	279.515	438.803	271.568	3752.4	359.642	590.336	8325.532	161	0.889	1061.053	367.531
31609.869	29481.235	38161.978	32538.547	46126.136	42613.78	48451.954	48584.651	1292.683	590.642	403.313	457.053	549.887	1290.348	273.371	11193.862	242.741	360.713	388.317	1539.584	175.692	2313.102	265.042	2887.924	8087.86	284.815	1587.798	278.155	14991.987	583.915	708.091	9305.726	136	0.956	546.301	367.625
39257.196	36967.662	44884.497	39372.879	50895.56	46735.658	53505.486	54106.07	1290.535	499.155	399.037	382.97	563.589	1111.342	313.882	9420.367	254.457	354.167	473.288	1388.767	147.48	741.515	337.148	3383.607	10671.472	311.746	1337.29	278.025	6318.24	559.958	1222.51	12022.229	125	0.903	571.828	367.788
19205.963	16967.807	24695.443	19693.961	34674.767	28954.721	35733.501	33115.416	553.409	249.093	337.653	271.997	259.492	849.892	219.846	6756.565	157.827	222.491	191.32	986.493	106.938	327.364	183.787	2900.568	3706.759	293.565	566.443	259.773	5822.74	671.146	614.163	10512.753	107	0.929	832.593	367.341
30176.04	37543.39	43852.561	38288.932	43322.269	37736.656	41348.379	31452.102	1024.219	494.605	483.695	374.26	981.222	658.053	288.32	8762.533	246.209	249.551	523.938	1155.828	202.897	786.728	409.48	2369.453	15133.547	305.024	1500.862	300.527	15550.462	677.354	309.013	3711.822	166	0.856	1544.319	368.036
48117.313	44100.129	56818.663	48661.078	59981.295	57300.058	62174.54	62358.168	1050.6	325.061	323.728	312.779	363.288	1902.745	282.763	6951.941	254.342	421.085	399.415	1224.011	129.839	588.148	455.611	3479.744	11687.786	312.12	902.073	283.369	7573.421	518.608	317.69	13813.773	141	0.858	781.486	368.628
32368.143	30189.796	45777.953	32640.242	52141.436	43672.61	54449.001	53080.687	751.808	285.919	337.326	285.988	297.695	1268.211	263.953	7048.169	215.125	324.525	365.632	1053	131.966	607.841	429.034	2731.316	7877.699	277.972	1211.46	303.9	6327.865	400.437	338.523	9844.289	204	0.844	927.966	371.015
36871.012	38002.034	52906.197	37216.957	54236.997	48574.729	54518.174	54834.639	639.127	339.927	288.794	259.948	375.361	1085.403	249.112	4950.038	149.938	245.525	276.662	662.818	254.422	446.695	235.68	1866.97	7366.928	267.627	1164.616	289.928	2809.259	380.223	739.994	8173.65	118	0.964	1069.864	368.305
36691.013	36575.13	51738.176	36137.899	53355.862	48106.407	56333.632	54508.411	957.702	327.071	323.304	432.72	391.06	1405.181	242.808	8902.483	142.823	215.854	406.583	1691.641	170.413	712.803	228.781	3176.262	10445.109	281.844	3018.717	298.191	11669.406	444.622	354.466	8048.698	255	0.845	1406.069	371.665
44071.413	43651.085	48971.111	49024.315	56153.081	54779.834	55330.077	54094.57	1361.96	541.923	422.954	466.448	820.484	906.327	276.038	16229.262	322.647	443.011	1167.264	2256.242	226.521	691.143	291.459	2185.996	16483.706	330.605	4677.332	321.104	22045.657	538.292	597.365	5547.622	246	0.828	489.768	370.366
41578.312	37602.79	45539.101	38895.763	52954.035	47709.235	55784.396	54845.954	1178.805	458.652	374.679	331.462	496.416	1211.964	315.938	8844.629	247.347	318.77	366.127	2115.709	153.954	601.195	283.568	3339.482	12281.095	308.615	796.886	273.053	11880.569	891.943	437.095	12225.014	245	0.899	599.247	372.186
31151.023	28549.576	39295.389	32731.05	48082.085	42980.25	50568.24	49673.391	793.918	281.853	480.09	280.992	391.066	1296.198	256.693	7497.086	229.853	330.715	378.143	1264.248	125.006	596.565	276.181	2999.647	8642.601	286.187	1074.378	276.238	9807.998	1003.926	364.115	11925.246	307	0.868	813.989	373.109
26735.026	24346.224	36061.36	26104.477	44946.993	36200.195	46986.084	43162.293	644.081	226.018	338.595	262.078	275.658	1342.319	256.558	7380.75	177.163	279.002	382.35	1648.063	108.279	462.126	335.629	2334.244	6697.32	267.953	980.959	318.613	8856.428	590.094	410.727	8529.733	138	0.894	941.493	370.246
30719.884	29557.962	45432.879	32793.386	53103.51	44768.327	54788.942	51484.475	699.494	255.255	301.777	245.345	307.758	1356.032	255.103	6889.563	212.62	336.456	482.031	1136.989	112.328	417.568	315.003	2317.391	9008.554	281.929	1228.084	326.73	7114.473	370.381	315.918	8788.378	134	0.942	960	369.821
21582.207	20217.943	33729.791	23024.386	37972.89	34512.352	39481.908	40428.593	824.618	395.538	356.24	288.722	367.936	1144.342	235.345	12045.358	139.181	162.078	307.203	1327.437	248.108	825.954	187.635	1904.635	4644.005	281.081	1150.665	263.376	9327.052	802.922	305.378	7321.891	194	0.827	1131.918	373.531
50416.238	48459.973	51761.373	51644.385	56613.908	55609.479	57005.111	56991.633	1461.059	566.996	470.913	557.302	878.813	1107.845	296.431	15329.04	325.596	480.881	948.797	3064.071	239.659	765.093	292.447	2582.121	15743.095	325.921	4371.389	311.099	29220.831	1040.092	791.571	7040.064	223	0.923	501.617	373.357
37964.565	34755.361	44132.693	37717.034	52296.917	47827.096	55074.507	55660.565	1508.449	512.472	416.188	449.714	655.273	1208.519	320.36	10563.694	270.567	352.468	527.933	1599.695	161.642	816.603	239.473	3231.124	10300.066	304.781	1682.256	272.407	9632.526	1220.025	756.567	10830.957	175	0.934	564.934	371.397
42907.141	38135.646	48473.259	40435.797	53308.239	47882.522	56036.746	56515.386	1028.543	396.24	342.367	347.891	322.284	1075.287	308.179	7471.34	250.995	275.833	245.352	614.033	138.349	365.272	195.264	4048.686	8628.018	339.471	573.786	281.473	2061.939	602.689	555.76	14619.409	117	0.88	659.671	369.432
22849.706	20807.78	31891.893	23929.382	41353.083	34236.808	43824.323	40462.909	1037.943	431.017	327.384	367.677	342.277	2148.48	266.758	7774.306	215.525	272.816	520.078	1079.918	129.409	806.391	403.755	3150.266	5846.103	278.256	1421.09	269.516	6482.483	471.447	660.836	11690.11	175	0.873	875.483	371.78
34648.48	32447.591	49246.806	34870.632	55742.567	48220.444	58934.379	58671.507	1120.765	297.307	273.884	292.073	582.457	1597.338	254.809	7232.717	227.876	371.3	441.829	891.663	123.463	574.482	346.733	2679.491	9488.249	338.026	2675.52	317.938	6300.27	710.875	424.699	9959.751	108	0.938	904.806	369.028
34908.051	31567.065	44290.315	32717.544	50946.1	42932.446	53433.103	51181.394	701.36	266.644	320.908	293.835	290.574	1220.904	267.6	7263.531	205.541	268.094	366.247	1239.954	116.192	450.795	451.799	2644.43	7568.975	274.12	835.766	307.026	7722.472	596.27	343.163	9407.472	117	0.956	935.013	370.705
31941.555	36146.031	55771.745	31688.321	53884.47	42252.891	55459.303	49785.667	1251.003	454.943	322.593	332.756	512.95	1573.028	255.251	7741.834	196.442	241.85	408.352	733.894	195.072	950.13	240.027	2255.004	10342.813	417.802	1317.225	260.81	8231.033	374.021	357.547	7475.941	117	0.944	1161.654	370.5
49661.335	44663.28	52817.765	48170.026	56299.64	54341.284	53716.4	55528.158	1588.187	516.761	479.259	568.594	701.525	956.146	262.088	15374.518	318.094	465.752	1203.418	3395.757	213.668	794.018	152.809	2388.306	17660.31	336.93	4390.084	300.311	28125.552	874.072	1669.76	5980.595	126	0.921	396.143	371.913
48448.839	45909.996	48490.323	46743.483	49960.871	49339.205	49151.978	52812.799	1569.357	672.79	584.798	515.389	647.049	1598.358	367.148	10094.648	320.898	336.609	376.376	1576.572	193.319	669.862	296.835	4229.24	9789.704	331.309	865.319	281.687	9506.598	910.944	434.454	13761.866	223	0.805	520.926	374.67
37143.198	33002.988	42188.736	34602.019	47284.832	43541.09	50698.489	50685.643	1431.264	479.118	441.459	375.639	464.027	1434.26	323.037	11051.672	248.32	374.542	373.988	1115.708	151.098	1062.151	282.371	3496.658	8139.131	332.974	3310.063	274.988	9109.971	558.507	467.455	11681.677	235	0.815	635.845	373.453
26207.47	22632.73	30213.468	24742.992	39103.085	34285.737	42336.407	42283.356	712.708	252.455	439.253	254.619	345.863	1010.781	252.554	7416.788	184.174	284.202	328.321	1353.736	116.909	462.902	261.787	3054.561	5332.957	287.146	755.106	266.319	10454.498	887.945	353.251	12589.682	122	0.956	823.852	371.73
28977.449	26867.755	41247.128	28674.675	49632.746	38769.293	50914.385	46757.678	823.468	341.735	342.669	260.931	292.186	1097.676	261.954	5910.214	251.998	330.093	265.164	1001.96	104.513	353.738	276.366	2569.851	7618.703	301.491	545.362	338.71	3891.494	477.741	353.15	10106.823	164	0.906	972.524	372.238
29074.055	27064.291	42384.926	29055.788	44219.181	37592.613	46013.599	43551.78	710.141	270.321	223.548	256.651	265.301	955.736	219.553	4969.717	238.662	281.489	258.046	610.297	119.182	327.272	264.194	2256.707	8257.857	273.606	374.777	348.412	2666.904	221.837	756.998	8275.099	277	0.809	1005.468	374.594
31592.297	32358.113	49721.47	33419.507	51905.955	45194.914	53400.75	51406.348	607.856	288.254	285.359	226.529	362.64	932.654	237.622	4798.003	156.632	225.094	218.924	709.004	312.885	380.52	179.414	1800.784	6421.682	274.539	439.605	256.211	2960.538	315.291	877.633	7921.014	118	0.953	1080.093	371.525
28357.518	26102.844	31616.379	30702.021	41125.095	40323.66	40691.446	44221.9	915.133	401.156	287.092	264.111	324.864	1119.01	247.258	6044.998	200.64	197.881	256.481	1032.945	210.791	653.361	150.394	2063.392	6121.075	317.864	802.948	256.783	6090.026	562.022	286.47	8192.845	155	0.919	1112.158	372.468
29134.565	31546.948	44859.272	30215.886	46450.268	38843.083	48562.081	44472.717	889.389	441.396	361.595	278.669	386.462	1157.252	261.712	6927.418	173.317	203.485	325.932	1963.808	219.459	703.329	171.163	1998.542	5383.062	272.511	859.813	256.105	8790.972	756.383	278.884	7588.83	200	0.919	1120.715	374.18
32873.021	32670.66	44932.786	34068.821	49613.199	44863.705	51156.131	49641.554	1022.071	428.29	380.208	309.495	490.982	1510.264	279.913	6367.563	195.443	218.481	275.376	1077.557	209.417	975.35	227.611	2442.447	8588.033	305.575	1288.35	265.866	9841.721	560.96	302.554	9134.855	198	0.902	1219.192	374.081
38276.889	40868.991	49705.043	39164.421	49476.047	45987.708	53018.467	51110.564	1323.466	541.142	482.655	422.619	857.202	1422.233	326.588	9543.14	223.719	269.839	483.616	2437.035	243.634	989.857	373.06	4578.945	10461.383	307.662	2050.779	283.723	12974.292	915.172	344.815	9029.535	173	0.86	1510.714	374.494
44489.899	41173.273	50025.827	44172.973	55289.302	52872.911	58352.262	58907.585	1393.001	546.279	408.597	371.396	609.406	1451.802	326.595	10039.724	280.397	418.255	430.305	1037.289	143.374	1001.415	344.584	3483.198	11634.63	310.359	1762.703	293.327	6527.918	458.141	648.88	12012.215	143	0.916	580.654	372.094
43038.3	38846.081	49889.586	41232.182	54469.917	49950.474	57816.435	58793.385	1047.341	390.72	356.179	346.631	368.346	1333.851	315.892	7911.713	251.314	292.138	296.418	673.023	140.301	401.429	233.478	3978.871	9984.232	326.509	708.139	282.703	3232.034	507.047	477.228	14339.267	147	0.932	657.037	374.207
24694.702	30650.372	37688.017	31819.375	37241.976	37125.147	38997.367	33432.764	986.494	462.218	451.853	344.249	757.115	598.97	281.041	9002.719	236.92	234.166	530.788	1005.133	232.636	917.038	329.64	2490.101	13380.802	298.094	1202.383	311.642	23386.01	538.637	307.743	4092.053	269	0.766	1550.091	377.11
38256.084	34588.877	42891.51	36719.401	50486.501	44787.735	52860.139	52443.929	1148.978	492.469	382.247	364.966	514.291	1279.139	330.895	9421.269	224.62	341.159	337.506	2212.292	165.456	588.504	260.962	3326.637	8731.845	295.641	852.397	285.4	14749.104	1696.797	652.054	12266.165	138	0.908	588.58	374.043
27739.877	24849.392	33830.633	27107.647	41347.29	37917.248	45928.385	43776.022	933.994	305.477	414.148	325.914	326.586	1114.301	229.669	8037.571	204.784	288.342	429.765	1283.426	135.526	603.419	361.437	2539.043	6575.684	282.35	918.343	268.924	11088.175	1158.758	490.931	9595.406	165	0.944	862.573	374.658
33277.536	33715.903	53255.607	33351.085	53219.796	46200.923	56107.117	52428.573	843.722	505.827	299.453	359.675	402.156	1857.085	242.505	9229.199	156.397	222.3	427.319	1911.754	176.228	625.926	251.239	2816.998	12203.632	274.007	3349.404	313.084	11659.032	519.548	285.793	7859.191	163	0.923	1365.954	374.61
26069.182	27122.153	36124.2	31998.025	42489.682	39072.256	42306.411	40864.35	1275.733	525.803	416.16	383.993	484.401	917.917	302.319	9625.076	250.257	315.448	374.758	903.026	160.976	761.456	195.736	3432.767	6920.467	293.048	1691.82	275.112	5215.86	498.721	582.443	12670.831	154	0.851	540.961	374.519
28060.729	23694.23	27573.198	25120.207	31761.481	31001.334	34500.873	37228.457	903.592	343.15	332.862	330.569	277.247	764.248	283.482	6716.937	223.509	234.709	204.381	684.777	123.296	299.634	176.034	3774.095	4620.002	318.159	614.607	267.879	1745.232	377.129	436.156	15189.164	176	0.847	742.608	376.267
24272.423	22258.222	34465.364	24211.2	44012.498	34348.092	45459.661	40302.263	671.753	288.616	339.265	290.482	269.848	1075.397	246.138	6468.189	225.605	300.671	401.172	1201.495	109.827	389.871	327.081	2383.996	7497.447	295.714	660.29	333.27	5991.552	413.816	321.458	9372.542	125	0.903	965.188	375.22
27024.548	24558.008	35037.855	24837.779	41254.247	34003.818	44007.216	41865.052	718.923	288.936	302.774	252.012	269.504	1092.08	249.177	6019.886	210.576	271.186	280.632	1196.628	106.23	322.508	221.822	2454.433	5831.588	296.667	709.522	335.981	5174.064	498.462	376.077	9802.408	154	0.903	980.247	374.929
28382.059	30051.403	45467.997	31066.159	48692.362	41326.819	50153.469	47655.863	552.285	273.584	293.209	230.785	348.325	1146.218	234.569	4815.594	191.381	205.414	273.917	867.021	225.757	409.257	206.859	1692.791	6346.348	292.163	411.689	248.261	3868.078	480.198	891.644	8075.081	280	0.792	1052.746	378.2
38976.067	41530.064	55037.78	38702.536	55224.948	48631.638	55531.763	53326.323	1062.998	464.102	336.216	324.811	361.216	1293.988	248.365	6586.062	180.197	229.834	322.448	1014.787	211.941	699.347	257.851	2203.741	9678.444	281.506	861.216	263.384	5672.383	410.937	317.644	8242.226	136	0.849	1146.221	375.39
40658.195	39412.014	52474.303	39750.314	54506.551	50898.789	55094.249	55987.834	1044.669	392.411	352.251	333.051	456.921	2037.865	252.749	6798.361	179.53	240.647	323.787	1119.772	190.388	826.08	281.143	2715.417	10720.715	292.872	786.674	288.955	7133.437	396.661	323.034	9487.199	135	0.898	1257.678	373.907
33726.067	35980.512	56449.126	33491.929	57540.199	46951.158	58474.693	55512.767	972.958	323.327	301.413	337.988	383.533	1414.38	227.296	9294.16	129.889	210.87	469.229	1372.327	178.394	799.002	286.187	2815.99	9357.048	280.78	2938.779	303.955	10404.451	455.917	320.632	7225.437	108	0.938	1398.343	374.315
28498.349	26969.829	39337.993	30177.505	46445.092	39737.578	48681.159	46753.231	903.041	365.258	316.709	330.839	410.855	1466.15	259.298	7625.224	226.235	283.714	377.437	842.058	131.296	512.58	326.435	3305.637	6093.758	291.922	1832.624	273.391	7009.344	497.099	540.143	12321.898	263	0.861	881.705	378.378
34526.258	32275.489	46096.394	34191.572	52455.08	43648.726	54448.659	52389.255	960.455	343.937	324.23	352.586	344.326	1436.43	266.808	7022.861	241.674	291.713	350.166	860.547	124.993	405.565	270.261	3234.234	8017.56	283.384	1497.753	304.383	3887.96	617.848	410.316	12236.21	356	0.85	909.421	379.112
37018.963	34474.756	50089.768	36576.974	55296.647	46720.835	57219.965	55259.561	942.702	333.305	320.229	322.287	315.492	1492.643	263.921	6663.723	244.305	366.957	385.072	917.633	130.296	459.138	316.165	2925.39	9060.394	280.965	1636.285	299.071	4234.533	513.08	327.196	11228.591	297	0.735	919.894	382.207
28312.062	30776.225	46275.886	28598.365	48488.225	38805.368	51236.161	45454.447	1082.958	494.509	345.878	345.874	493.952	1320.978	279.809	7098.466	171.158	222.441	286.629	1211.258	209.206	17000.932	200.807	2195.88	7422.769	316.42	2715.775	256.121	10066.829	1008.481	372.078	7641.506	104	0.974	1170.596	374.981
43689.77	42192.066	53108.829	42330.847	55630.541	52664.175	57246.867	56916	1122.688	479.486	367.442	388.699	503.491	1392.496	289.761	9190.289	229.35	269.584	516.054	1697.32	195.009	949.462	402.826	4092.325	14900.384	310.908	1310.238	276.416	12574.632	426.225	309.123	8656.298	263	0.832	1480.135	379.371
43889.451	39574.842	38256.357	40085.121	40990.986	45285.311	42645.999	44149.002	1210.831	490.574	388.185	367.761	584.715	596.534	262.743	10503.857	290.489	339.82	800.19	1000.974	142.864	762.041	272.107	1553.081	12741.891	317.495	1354.876	355.105	8744.469	307.359	408.37	3465.42	171	0.931	434.582	377.272
39158.979	36631.564	47616.771	40719.652	54946.32	50900.823	57739.628	57477.154	1487.024	600.832	471.002	426.644	729.097	1471.764	337.157	11180.139	284.604	355.51	438.289	1644.792	181.3	1104.381	292.695	3557.421	10012.199	321.644	2682.572	292.143	12022.213	1212.278	437.188	11201.683	109	0.964	572.638	375.775
23904.973	23400.79	36970.939	25185.106	46169.122	30926.416	41573.332	36076.867	626.709	192.28	252.474	245.674	203.547	634.373	205.377	4329.927	204.356	215.949	216.913	985.955	119.704	273.997	165.653	1607.4	6466.36	239.375	412.647	306.753	4154.996	304.735	664.203	6975.64	259	0.756	1025.349	380.952
22079.88	23327.444	38098.042	23473.731	42521.161	34145.558	45152.21	41415.929	512.957	286.836	277.074	239.785	286.178	733.192	235.421	4447.756	145.717	202.218	231.913	1000.615	256.615	366.544	158.875	1799.168	4185.986	269.365	603.691	262.387	3117.08	363.829	917.641	7889.129	156	0.939	1073.135	376.391
34735.406	32956.914	42659.884	35132.283	48024.844	46521.147	47365.62	52522.74	935.618	347.715	373.07	343.656	516.683	1634.064	280.509	6202.826	177.413	203.229	218.39	1479.095	188.252	649.822	188.598	2491.973	9978.696	289.529	897.644	264.045	6586.299	584.194	397.215	9180.26	130	0.951	1236.777	375.792
39450.837	42002.994	55948.532	38689.753	56934.513	49637.659	56786.309	55036.674	949.716	310.763	381.564	337.722	497.22	1597.245	270.364	6425.582	182.691	245.571	292.137	1478.167	186.612	837.319	206.998	2438.138	11716.904	298.373	1098.622	271.076	8123.392	413.973	400.033	8863.185	108	0.95	1245.324	375.046
28724.955	26602.182	38936.167	30735.959	45816.787	40206.437	49278.374	47926.772	1822.831	465.904	501.669	352.102	465.343	1454.224	343.29	11578.883	242.981	473.439	507.856	1495.101	146.555	1334.422	330.033	3433.846	6984.271	330.477	3830.08	297.567	6027.66	514.75	439.575	11703.652	117	0.917	642.081	377.62
35637.25	32157.352	43647.772	35496.988	50366.633	44855.659	52292.269	53024.309	1030.919	335.65	344.919	301.064	365.809	1999.749	276.247	6898.163	234.213	333.884	355.161	855.388	123.236	658.695	378.517	3439.436	8012.446	297.812	1439.472	263.563	4742.984	577.629	329.288	13930.887	183	0.826	802.73	378.899
33076.733	34418.897	40189.94	40161.411	49675.943	39684.886	40358.809	37347.525	1371.468	458.144	404.688	503.165	758.934	687.507	244.591	17248.069	338.927	383.461	1272.468	2282.258	268.267	606.694	269.292	1753.7	17589.448	320.294	4525.141	302.079	26302.833	564.302	678.097	4312.265	143	0.941	491.703	378.486
27232.818	25109.818	33777.321	28113.301	40487.706	36558.788	43627.645	44226.445	747.225	305.132	367.606	267.003	347.869	1130.474	267.198	7103.172	208.735	255.376	280.791	1024.411	114.716	377.605	251.548	3481.172	5435.442	293.526	637.113	274.375	8637.922	512.766	333.569	14160.386	214	0.817	827.098	378.584
32027.456	34026.827	43762.343	32669.973	50271.585	42985.786	50578.216	50232.028	1051.016	447.289	499.25	367.393	524.607	1258.7	268.214	6831.123	186.673	214.293	281.896	1113.174	234.038	848.232	228.012	2229.768	8893.647	333.382	1298.282	259.178	8880.67	1093.82	474.044	8322.334	190	0.77	1185.395	382.389
39990.99	37635.066	44938.702	39918.659	49818.406	46655.061	52183.343	52880.32	1569.063	605.264	453.344	411.197	683.506	1496.739	344.796	11788.206	281.762	383.031	400.024	1359.566	153.263	1242.189	305.405	3764.673	9041.456	317.886	3555.714	297.872	8478.749	892.856	433.788	12363.295	216	0.913	577.532	381.986
49995.658	45258.527	51290.931	45919.453	52904.438	51644.042	55998.727	57198.947	1205.949	448.184	420.657	387.53	405.044	1476.789	350.077	7968.562	263.348	294.94	298.543	2433.816	137.48	501.043	233.38	4539.476	8010.766	349.835	1132.131	275.976	2183.878	564.98	397.032	16296.432	293	0.887	663.005	383.172
33582.767	37111.253	56556.469	33054.014	56415.897	44773.553	57575.061	51892.342	927.148	357.104	317.895	355.186	418.329	1952.208	246.83	9434.058	155.561	247.036	382.219	1423.216	167.955	678.782	138.228	2752.438	10290.79	281.408	4406.781	306.251	9987.702	517.99	303.204	7949.362	164	0.807	1357.896	380.616
39249.365	41030.226	48720.191	42881.767	53885.897	50026.973	55551.176	52570.489	1295.014	524.655	482.779	407.243	815.759	1278.26	314.889	10167.707	244.942	303.992	414.894	1849.237	204.842	1694.615	423.2	4275.101	11830.898	441.939	1367.985	294.179	20483.119	713.143	335.399	7943.257	250	0.695	1524.732	384.644
33379.259	33879.983	33677.053	34085.513	35716.935	39357.663	30463.768	33343.988	1221.459	444.21	424.852	368.744	479.717	493.356	295.599	10565.234	318.792	302.747	550.863	1787.161	265.546	874.608	246.43	1916.657	26169.557	308.686	778.904	277.057	20164.306	783.336	282.758	3759.201	169	0.933	311.251	382.003
40276.975	38636.648	44392.603	41248.989	49156.933	46621.838	50767.351	49940.752	1265.127	518.503	418.009	390.08	587.273	1052.866	326.531	9139.373	267.329	360.426	460.014	1317.183	143.781	768.781	233.848	3442.113	10153.097	302.552	1411.06	287.795	5468.502	641.802	683.524	12880.117	461	0.763	562.424	388.643
35730.177	32655.757	41422.776	35091.313	48266.073	43634.312	50574.608	49894.769	1168.116	462.434	382.007	357.303	524.157	1241.246	322.107	9448.466	242.347	318.921	295.71	3160.209	203.97	684.374	195.078	3083.318	10537.014	294.934	704.091	281.906	23729.716	1986.073	532.299	11210.328	243	0.796	597.809	381.372
38142.884	37169.853	48688.277	41501.022	54285.504	50859.893	56413.158	54588.441	1035.409	419.327	373.756	350.327	508.037	1296.955	319.75	9256.062	250.781	323.306	574.677	1894.71	154.451	593.479	367.598	3391.692	12073.568	306.268	1218.14	281.443	9699.007	637.006	420.054	12699.816	103	0.978	615.189	380.17
42629.542	38730.169	53397.733	39152.934	56495.19	50406.161	59059.462	58902.847	793.717	266.156	297.22	279.669	307.327	1613.525	268.193	6472.011	237.705	353.207	513.412	1045.119	118.371	454.255	467.779	2690.501	11041.318	278.826	1474.619	309.62	5147.247	479.063	323.57	10072.775	253	0.831	931.828	384.389
21135.966	19758.309	30427.158	20955.569	37392.283	29642.941	38051.944	34897.84	601.153	243.814	277.341	284.959	233.723	893.483	209.537	5807.146	196.48	271.864	306.853	1516.932	112.557	371.702	162.38	1847.145	5818.601	269.951	1066.513	328.509	8540.679	823.467	459.474	7129.475	161	0.859	991.655	382.345
33669.988	36987.394	49546.26	34135.951	51858.286	43826.397	53811.531	50636.195	1021.718	439.274	375.289	332.005	541.915	1227.575	270.642	6672.849	186.052	226.566	341.333	980.823	230.098	823.761	206.856	2175.898	8711.53	330.367	2416.663	267.896	8096.239	726.237	429.33	8484.883	283	0.741	1194.489	386.786
39859.415	40688.236	50938.735	39875.69	50811.702	47339.24	50204.537	50046.103	1026.963	413.316	375.943	305.919	452.251	1439.055	308.134	5963.328	197.303	213.314	284.753	911.318	184.674	643.166	202.629	2632.189	8902.877	285.283	1025.393	262.917	4319.23	450.084	305.45	10934.347	219	0.827	1229.107	382.811
40784.481	41332.757	56608.041	40386.978	56208.193	50971.983	57127.524	56759.486	930.081	327.419	317.461	356.044	454.618	1743.734	256.718	7649.468	168.796	245.101	321.891	1481.312	175.226	618.576	310.497	2863.758	11691.215	275.296	1287.725	286.128	10381.653	510.436	332.428	9289.104	131	0.896	1293.882	380.653
31194.547	27309.051	33575.956	29695.971	40243.874	41354.017	48111.94	50850.604	858.47	334.825	316.654	324.089	327.859	834.948	376.267	12557.01	217.795	218.752	223.403	380.834	136.549	478.917	214.593	5485.854	6137.26	308.089	434.348	292.092	1621.222	403.859	402.212	16532.009	150	0.871	681.347	383.153
25255.029	23903.722	36935.453	26348.717	42452.844	34831.898	43250.353	42341.736	906.383	261.805	340.889	351.096	289.686	1091.888	246.305	6860.052	197.453	279.698	361.843	1417.79	106.453	349.234	301.856	2363.839	6361.544	279.784	1838.367	311.932	6537.355	862.767	519.485	8922.227	135	0.923	950.359	380.944
20612.154	22245.243	33123.344	22342.685	41416.609	32816.654	42276.238	37044.106	974.326	428.188	292.645	275.812	379.254	942.091	240.707	6403.574	229.682	212.927	330.463	1006.656	234.38	901.91	167.274	1843.154	5938.053	444.678	2120.045	248.896	11193.359	574.822	297.155	8121.154	142	0.91	1111.901	382.232
28904.283	33823.924	47774.979	29534.411	49044.507	38825.73	50158.421	45132.387	1113.35	522.83	381.553	335.83	395.72	1108.142	289.579	6014.876	214.44	218.818	306.807	1302.928	222.457	927.699	225.361	2325.387	7471.042	317.783	1320.57	265.063	6699.6	598.119	402.372	8978.979	155	0.923	1202.539	382.739
34452.939	37677.596	53397.335	34475.52	54561.275	46007.954	56550.474	53552.969	931.405	335.792	362.321	327.886	479.861	1587.372	277.933	6848.1	178.493	239.909	373.817	1442.166	190.364	708.384	219.452	2499.59	9607.283	288.28	1245.147	264.273	8354.293	426.978	498.277	9252.097	143	0.916	1246.045	381.696
42050.744	39325	40150.162	39617.092	41894.513	42635.274	44188.943	45579.753	1350.496	596.82	478.145	423.141	510.202	1225.58	361.271	10539.628	290.319	286.745	440.045	930.626	171.454	722.458	311.851	4060.609	8137.717	312.607	577.47	293.588	6404.232	994.624	330.947	14555.696	275	0.806	535.867	386.656
26569.127	28129.744	43618.88	28268.465	46559.124	39043.573	48879.266	44410.798	698.671	330.277	303.05	268.303	358.721	981.719	244.992	5615.469	191.729	208.697	356.764	1254.399	245.513	707.261	234.033	1789.603	7045.122	276.644	644.199	261.659	7481.107	533.434	308.246	7448.52	350	0.777	1100.131	386.283
53899.801	47327.108	56210.887	50634.088	59036.811	56078.659	59369.052	60237.882	1405.23	527.774	463.893	646.409	803.947	1067.885	285.208	13744.15	308.094	507.553	1049.271	3001.558	189.218	792.648	209.365	2742.79	16930.289	339.338	3773.034	299.124	20300.768	930.251	1906.965	7102.593	160	0.906	390.544	384.988
44255.006	40941.658	46062.116	41464.796	49619.98	47120.197	52070.516	53239.955	1523.876	546.141	423.447	391.362	539.562	1424.006	352.085	10425.275	270.765	394.138	379.219	1733.156	182.025	722.734	260.229	3658.095	9995.35	301.717	1656.753	283.922	14452.921	1249.408	523.41	12639.611	275	0.812	585.518	388.144
42450.212	42177.737	54673.276	47594.433	58475.695	54481.44	60135.572	58696.156	1477.832	468.218	403.166	372.801	535.097	1664.464	349.044	9231.002	266.474	381.859	424.303	947.5	146.249	830.747	328.129	3891.221	9748.421	335.369	1795.708	290.111	5699.545	361.671	318.483	13964.457	121	0.91	642.839	383.789
31683.512	28837.015	37002.06	32624.463	50424.591	46389.216	53046.71	56181.153	964.923	401.818	354.75	370.549	1296.746	1114.656	445.35	12548.011	248.051	268.25	220.994	446.375	287.539	692.138	279.084	6207.445	5853.181	306.294	480.912	278.78	1525.435	386.641	352.959	20003.926	156	0.906	711.449	384.391
28789.749	26213.001	34969.89	28988.513	40692.98	38585.947	43331.549	43612.45	814.706	308.866	428.692	284.699	399.633	1315.752	264.259	7608.647	208.49	277.52	295.964	1068.809	127.638	460.763	285.426	3256.184	5989.779	312.855	841.646	284.166	11629.755	759.468	313.761	12390.028	281	0.851	835.575	387.838
19433.882	18144.169	26847.194	20796.719	34624.589	30565.751	37884.029	36030.844	713.279	295.824	493.393	343.631	320.808	979.268	229.43	8166.257	170.338	245.296	380.328	1101.994	122.974	528.523	387.147	2671.237	3955.856	274.599	998.141	272.665	10481.443	984.763	537.774	10104.17	183	0.833	854.145	383.227
27798.745	25306.73	39111.073	26796.253	47224.356	37104.765	48388.146	46614.601	950.636	244.588	457.076	358.124	286.647	1469.626	244.356	7042.94	219.153	263.779	490.238	1814.001	119.562	464.495	388.645	2290.115	7882.435	288.966	1541.463	317.934	10553.032	644.327	430.229	8232.425	108	0.967	959.093	382.907
33545.756	31862.692	48348.555	34324.912	55356.804	44916.94	56447.868	53915.218	714.185	277.571	336.137	357.281	284.722	1372.554	253.199	6506.538	225.52	328.023	471.379	1370.887	107.483	439.824	258.513	2340.966	8707.92	283.271	1799.779	324.955	5718.272	599.962	364.903	8825.596	129	0.907	966.988	384.019
29179.302	26402.692	38070.07	26532.946	42442.121	35665.757	44675.917	43495.548	675.912	282.523	311.543	349.156	252.779	1077.731	232.988	5519	222.132	266.815	332.69	1550.511	102.662	490.133	236.156	2142.185	7317.746	285.863	1113.3	322.732	4608.623	530.641	372.088	8663.249	119	0.921	979.5	382.5
24701.133	24252.955	37775.713	26823.631	43845.028	39738.462	44351.849	43301.76	1041.424	507.893	382.598	278.384	402.517	1618.251	251.202	6547.784	210.092	203.058	330.61	1437.029	224.94	896.933	153.381	2002.551	6334.817	297.156	1144.484	251.842	8038.604	612.217	299.445	8459.345	158	0.852	1120.487	384.456
31931.204	37144.398	41938.755	37835.168	44924.154	43481.569	48141.861	43171.995	1129.392	512.401	476.023	407.423	511.573	872.578	305.729	10758.172	221.149	242.684	495.81	1497.086	211.455	1446.485	398.822	3605.785	10987.149	309.488	1768.815	302.973	19235.549	668.599	353.883	6464.299	208	0.795	1540.207	386.216
33457.022	31351.511	36768.005	33508.677	44254.615	47500.322	51159.789	55880.544	775.99	320.121	315.448	328.893	725.55	1120.558	438.294	13679.492	212.576	233.743	175.086	317.311	204.591	520.746	196.989	6736.465	6159.802	308.573	331.343	300.145	1531.095	381.809	331.972	18699.071	146	0.972	688.185	385.068
[truncated: 9,640 more rows]
